# Supplementary material for: Music-induced emotion flow modeling by ENMI Network
Source: PLoS One. 2024 Oct 21;19(10):e0297712. doi: 10.1371/journal.pone.0297712 (PMC11493256; doi:10.1371/journal.pone.0297712)
Supplement: S1 File — (ZIP) [file pone.0297712.s001.zip › minimal dataset/DEAM dataset/Music features/mfcc_5.csv]

File
2	12.796079	10.890011	14.52713	-1.8213568	-8.947995	-16.195965	13.778203	6.5570345	-5.2034054	10.562056	1.1513476	-15.451122	9.790548	4.7010593	1.7727652	1.0351629	-11.91021	-8.839696	13.116209	11.126022	15.212263	13.132099	3.541517	4.947457	-6.3085494	-7.0141354	-11.999832	-15.883056	-5.811422	-2.5140238	-6.7880387	-10.062858	0.7076913	21.122923	24.916126	32.564304	-17.26147	-4.4112573	4.45191	-0.45930701	-11.125959	-0.8894104	5.496625	1.438145	4.0108986	-4.5053015	-13.127306	-12.7369175	-5.143362
3	3.6904156	-1.6144052	7.125434	22.501377	30.620865	32.105385	-3.2747068	-3.6807048	6.8754683	31.054283	30.979046	17.745993	17.037043	21.546726	24.511215	12.958101	18.546501	16.103863	15.200586	19.611595	17.814379	11.99295	10.19363	12.819801	14.803938	21.939516	24.445957	15.926023	14.063122	13.623602	12.1521	12.606867	9.414705	5.2039404	11.905806	15.730341	17.53326	18.469923	12.967771	19.478575	15.320952	14.658951	-6.0733323	-6.4311147	3.1483185	5.561066	2.5446796	8.341956	16.108173
4	-14.059098	-9.473482	-7.0771446	29.263268	24.824333	15.241278	14.665172	14.876807	21.120869	-7.6369104	-14.867273	-9.183338	16.003174	22.17168	8.397524	20.83551	29.308414	28.920177	17.27883	13.554026	15.762145	14.024368	13.998252	11.798092	14.212652	13.628035	15.083504	-2.592052	-4.7735653	5.121993	27.088911	24.199184	20.410915	-6.8145437	-4.9607997	-3.0579538	8.458442	25.279453	21.045464	10.630984	15.504286	14.810808	16.949411	-1.3287878	-11.100559	-1.1229795	-2.161399	1.9987135	20.071632
5	16.38718	25.311604	22.514563	-17.980034	-24.293734	-21.111446	1.6678029	0.6959343	5.347332	-36.63855	-33.010563	-26.489037	7.644701	-1.0444336	4.2260623	22.626629	17.896076	-4.4932756	5.774287	8.626365	3.5423467	5.466264	3.9608545	6.067423	11.30895	12.201607	17.504269	-16.314983	-19.380482	-11.46722	-33.904236	-20.330574	-11.043522	-7.518174	-8.095901	-3.3686771	-30.991276	-27.144413	-25.951864	-4.4903526	-11.561384	-3.742033	0.6384822	-4.1577277	-6.022592	7.6141376	4.2067924	4.5560637	-16.889046
7	16.794601	22.011969	17.052942	9.072573	11.116977	15.025766	12.851204	14.182751	15.57184	11.400053	10.763985	11.810709	-2.8650684	-0.38767052	7.614211	9.46121	12.1347885	10.253285	11.015927	11.460854	9.0748205	16.632093	16.928646	15.24254	14.003071	18.829956	22.46251	2.8949428	11.9159775	16.394821	15.999269	15.725364	11.63257	13.306276	13.70269	16.23264	18.575397	13.389877	13.987865	8.812403	13.727482	14.910114	18.906212	7.3691416	0.30218735	5.966344	9.606327	12.519008	10.569271
8	17.071093	22.65679	22.219482	15.133131	-11.064918	-12.627625	20.4623	23.767185	26.587536	14.554026	19.055996	17.74503	-40.92425	-41.087975	-29.885736	17.829443	21.226532	16.232105	18.178593	25.287296	21.55671	-19.150478	-22.762264	-1.7022202	-5.829771	8.288736	16.696705	-3.8408818	4.4776297	10.666185	-22.003574	-23.38875	-25.214073	17.128963	20.265203	14.9448805	13.284349	18.929134	14.913233	9.002714	1.6515079	14.699067	13.049742	21.959763	19.40477	23.107721	22.985153	5.2754397	7.880064
10	-0.76525766	5.0947347	9.956959	3.308065	-6.9345512	-5.1600633	3.4122086	9.482235	12.369177	0.4288255	-0.46280444	-1.5086212	-7.0852613	-1.1208293	-5.642866	-37.862198	-42.137466	-40.13781	8.633708	25.716824	22.45371	-5.2159705	-9.38002	-2.7117715	14.202286	14.634752	9.394535	17.191074	11.956772	12.34589	10.434923	7.6997604	7.419953	6.611823	-1.1612357	2.8630464	2.2586164	9.400253	10.868577	-0.7698868	0.051519305	0.7293628	24.587936	28.388403	24.90835	0.6916782	4.638021	10.593555	6.0423007
12	-32.832214	-37.05783	-34.370983	19.689138	17.833946	13.470896	5.7713423	-2.2826505	2.471304	8.524443	9.12121	5.9704714	10.681084	0.179517	-24.370436	27.053043	24.817265	21.247726	16.274204	17.890652	18.06026	16.453548	18.52964	20.445246	14.080097	21.631062	18.05783	11.434227	20.53724	19.716217	1.490186	-11.004108	-11.272062	24.62742	26.20726	21.759167	-7.382697	-12.946087	-8.356871	14.889986	12.843786	12.225486	7.3690414	3.1193614	7.129274	-18.946276	-21.162926	-13.141691	-16.13921
13	7.7230635	6.4720097	2.9515493	-5.0634756	-0.14617667	8.312878	10.15119	12.614981	9.367521	8.594061	2.9941564	-0.24821521	16.716328	25.37158	35.338593	21.217361	21.98661	22.56813	5.8962045	3.3792655	12.469239	16.803368	16.84468	17.025166	23.641678	14.438344	17.323011	-2.8578818	-0.7545861	7.645855	-24.006767	-22.298569	-15.779965	-10.187475	-0.15965348	9.323373	4.4547043	0.85690093	5.784402	6.542632	5.0517664	1.0795817	15.218431	11.570227	16.721748	12.664698	13.915693	10.306427	16.63682
17	23.898232	18.030628	16.018244	9.830604	-0.6837979	-1.2827806	6.848086	4.9400706	6.8836584	14.520063	15.661728	10.666401	-3.4278126	-2.092494	6.4241157	-18.15176	-18.52519	-10.540748	16.192356	13.998872	10.877588	4.0831704	10.925873	13.749688	11.757581	4.6783442	6.516433	6.850692	5.2554836	11.84166	-5.9966583	-12.934576	-7.8726587	8.515314	1.2751116	2.2621646	-0.42360055	-10.435909	-12.545541	9.5872345	7.7186785	2.18112	6.7862625	10.721252	17.613607	3.8495088	-1.6597023	1.8778043	8.907839
18	-3.5312276	-9.387232	-1.7965121	-32.710068	-33.660385	-29.16357	-28.21333	-31.23964	-23.621422	-20.85885	-30.149334	-33.01931	11.527827	17.883856	22.019238	3.1766148	2.845672	-1.854161	-16.618486	-21.013971	-8.572013	10.781735	12.642193	1.8215576	-12.597326	5.8023834	1.6048901	17.58648	15.232586	17.57799	-39.23931	-43.819252	-40.13285	-2.7461424	-7.0227947	-3.801527	5.573243	5.3761587	9.898966	-6.904642	-12.823422	-7.629179	9.509197	0.8551771	-18.629562	6.8418756	-2.2763383	-5.3955126	-36.70517
19	4.8015647	13.137605	8.782803	3.2749887	12.97839	18.24404	9.72977	20.287151	16.054316	13.017591	19.215736	24.161346	15.09552	16.672348	17.724728	8.082811	14.682293	11.500035	19.825085	14.3180065	14.552473	13.603683	17.420696	8.686833	-20.495808	-12.848465	-0.14951938	7.805284	9.938179	8.709207	18.226254	19.932865	15.341963	10.003946	20.216728	24.303627	9.539884	17.029703	13.637296	11.002828	14.569006	9.18227	17.254726	20.618881	21.104683	11.167597	11.652311	7.7887754	5.062113
20	24.617352	15.840246	10.01573	2.6522858	0.95487	5.4815598	6.7007003	3.21451	11.033123	27.47507	22.652145	29.613262	5.3428793	-3.5112813	2.1674507	38.023693	30.490498	22.69513	-2.7055044	-1.6445211	10.967537	42.837143	46.89466	43.62232	26.526554	24.627157	18.274559	22.526726	30.799585	27.2873	15.830503	18.542778	21.755253	16.845104	6.434328	5.0394363	25.930256	24.30447	22.073591	-1.699223	-5.0807643	-0.74265754	7.121069	3.9432087	9.890258	5.7755938	5.041533	7.0254817	10.537949
21	-19.264114	-12.8678875	-9.211475	-16.633085	-20.39374	-17.37402	-7.8372803	-15.663398	-20.676449	-14.703788	-23.073133	-24.346758	0.60486186	-9.035661	0.5166882	-1.9026097	-5.079555	-3.1381938	-20.542355	-10.120918	-1.3503042	-15.060404	-12.425703	-0.4545471	-13.2470875	-19.70057	-11.074021	5.508827	11.122614	8.673014	6.758399	8.417941	10.786506	-27.117111	-21.56047	-16.747051	-5.547843	-20.551868	-25.86961	-5.1284757	-14.296066	-22.438374	-24.910704	-27.508442	-17.69183	-2.946472	-8.970013	-5.189755	4.123892
22	23.927462	24.470074	27.314098	8.84779	-3.237873	-14.370384	9.663828	4.2863383	15.621887	18.40996	17.748302	11.459711	19.899078	3.6508582	4.586178	22.689054	16.67693	11.245571	21.360611	4.738717	-9.577002	29.352722	23.279251	27.572556	12.4697895	9.371385	20.08973	-1.7324085	-11.741627	-1.9065104	20.366188	21.295784	17.39634	8.47226	10.03294	21.293913	-14.00234	-5.692725	1.1145457	34.922318	32.51877	32.371735	7.66066	5.546453	-1.784664	28.937515	31.09917	28.1224	34.635426
24	7.1106586	0.9239818	9.137874	4.910166	1.1428572	6.7773747	-3.5833945	-1.933255	10.817211	-1.3704004	-3.9058666	-5.194249	18.203587	9.739161	5.127487	-23.426525	-12.011219	-3.5952442	-3.0770924	-3.4848447	7.317312	21.360771	10.6205635	15.389551	-0.5258564	-8.03784	-8.296348	-9.876471	-6.6446705	6.8957467	-8.786141	-9.58456	-14.309311	-14.417661	-8.73158	0.93578523	23.140915	26.687954	16.369965	-11.208161	-12.5839615	-7.942471	-15.28136	-10.750997	-9.5804825	21.460617	17.192762	25.113234	18.68377
25	11.658491	10.438636	16.874996	16.221296	8.397949	14.143621	25.288754	17.471546	13.195726	22.790003	13.21349	4.770464	-22.373432	-19.409985	-8.441588	15.190861	10.346557	12.614489	12.753691	16.795265	20.191515	13.561881	7.7332172	20.71788	10.841351	12.333096	16.2387	14.816228	8.461367	14.4297695	7.483431	8.135717	15.341648	10.261868	5.2478604	6.873802	13.769932	4.2575636	14.914463	15.876953	14.08777	17.318174	22.956837	18.027859	9.261509	13.803652	9.308902	16.873592	12.380129
31	25.846622	25.344296	17.993677	-3.1461	-2.720518	-0.12299487	-8.228465	-7.6012487	-11.46565	3.2305932	-5.757122	-26.27908	-20.105295	-23.681728	-41.48241	-5.2852573	-6.6696553	-9.973959	4.0713105	-2.1098058	-6.8159146	-24.847065	-21.963737	-17.0222	-17.486338	-18.466425	-29.452639	-38.175358	-45.497013	-40.05815	-3.1777365	-15.078144	-27.35105	5.7561865	6.609728	10.273905	-10.380433	-7.7554893	0.92776275	2.6207283	-7.635424	-2.4729598	9.037832	3.1112492	0.23072478	-22.112482	-32.625614	-32.737244	-24.028406
32	1.8030448	7.2721777	2.7327046	13.748649	21.881895	18.317774	22.667667	24.83746	20.771797	21.05026	14.472855	4.6014204	20.043522	20.232605	12.2019825	25.71502	28.113674	22.241932	23.712746	31.608181	21.905685	-3.0500216	-10.085192	-2.0303261	20.12538	27.147554	7.685724	24.015503	23.797756	19.793068	20.582571	28.664719	23.698738	22.720957	24.323801	25.923595	13.141142	17.195713	7.9325275	12.251623	12.597359	4.651741	14.636656	10.221868	16.514706	23.653883	28.20744	30.565643	4.920373
35	13.282685	5.765147	-3.0648973	20.064592	14.075086	3.2184503	-14.155049	-29.566177	-33.994213	-44.415092	-50.82736	-44.08649	10.58414	2.9578602	-29.224045	-30.842216	-41.077755	-38.895504	1.3501341	9.29356	13.96192	-9.231372	-17.270409	-25.6208	-23.950073	-34.482883	-35.509407	21.66323	20.019514	-5.237069	-12.813875	-21.644535	-36.751	-24.815441	-24.1829	-15.418985	-10.281182	-4.029023	1.2245505	1.0357978	4.150771	4.871969	-22.006302	-11.562259	10.330589	-27.823505	-21.373695	-2.6561935	-6.998099
37	25.173908	22.483334	28.361153	26.361103	33.91546	36.151375	21.042624	15.645018	12.966664	8.282145	13.2811165	16.251728	3.1292517	-7.6209574	-12.120329	-0.92919207	-1.633042	6.221644	17.990402	20.916506	28.1372	14.841909	15.111475	23.063913	27.444048	29.96149	26.48055	16.811129	13.428526	-3.1504028	21.156662	14.246972	15.942077	12.378546	8.771124	12.747053	10.298788	3.749291	-1.5094346	26.12045	24.458149	31.152576	15.130499	12.841085	16.121975	20.286118	20.020111	20.377623	36.552742
39	-1.597924	-14.346588	-20.522488	-17.112377	8.773193	19.334309	10.033391	0.60884404	12.069243	12.844669	7.30103	2.2067828	-31.093721	-31.744164	-21.915497	-0.11158174	12.529213	20.374321	-3.2585192	-13.5094795	-7.236149	12.658169	3.196862	0.62328327	-21.599827	-17.527756	-5.6731997	-8.593392	10.054421	17.233612	-1.5825092	1.6680703	12.159151	-9.118132	-6.9078865	0.3361809	-0.3548962	1.9991093	4.7006407	-13.376759	7.771349	18.421951	-13.304071	-10.403324	-0.6532435	-4.4974866	-9.166233	-3.133017	-18.919893
40	20.734459	12.704528	14.627374	8.6393585	15.865	14.905626	18.282328	22.75074	15.772711	7.6877384	11.221598	8.338934	9.029344	1.7896667	1.7604859	-13.58967	-7.7105017	1.2246304	2.534784	2.3348124	10.594934	-4.1473413	-5.9081054	13.70122	9.226619	6.9255238	13.30757	5.746422	2.6930575	10.085556	23.510828	24.201366	23.954231	25.248219	26.542362	26.731403	16.23148	27.099762	20.316498	24.156029	24.85879	22.825209	-16.56559	-6.6592464	6.038453	-17.172386	-13.687559	-6.776572	16.641071
41	9.963718	8.741468	8.728958	-17.278051	-17.695185	-4.6648626	7.372305	12.623559	24.268127	19.802877	19.018145	12.048323	16.306831	17.840582	20.59198	10.427517	10.812771	11.634873	12.894867	13.165567	18.562447	-13.9163685	-4.942411	9.268541	1.2803516	7.6214566	10.281586	14.198578	13.626969	14.258185	20.296852	17.284502	13.5550995	12.081206	12.638026	13.8047495	14.497795	12.5570545	15.545126	-6.88326	-14.473928	-31.321148	13.862269	10.272914	15.360067	13.149303	9.534999	7.791342	14.416753
42	20.229256	13.821978	11.350023	-1.2949358	-6.6537576	-5.173449	16.456936	17.160828	14.906093	20.264227	14.653075	20.86679	1.5382111	17.63317	19.083485	17.07598	16.127903	2.6714184	15.310383	14.026014	15.869299	-2.857202	0.7231381	-1.530884	9.295414	17.987759	17.791946	13.380598	14.105324	8.619427	18.281424	24.776058	19.310411	16.437645	13.182486	8.49049	17.305912	17.290571	11.061439	15.147517	9.848246	4.1513834	-11.155105	-9.285656	-0.60892016	5.3974752	7.944236	-10.6961155	11.680836
43	-12.268763	-2.510811	2.5537004	12.266027	11.953657	15.821442	4.623456	5.0098433	6.4501247	9.675121	10.353026	15.04047	8.444057	1.6766379	1.373238	-11.100934	-11.22911	2.2030416	8.555651	-3.087831	-9.296985	-1.3218875	-3.7400608	1.2720075	3.0541015	5.386469	9.203479	5.300111	-4.869226	-8.216248	9.555835	-0.31399596	-3.2852025	-2.4593751	-16.830013	-22.40524	8.301977	4.9366713	-3.5495582	11.137047	5.4592304	4.7461815	9.892403	5.702181	3.751326	4.3656654	5.470765	3.665433	11.353874
44	-15.239456	-12.465124	-10.479235	-6.7281194	-10.015551	-4.1462936	2.2861233	-11.761054	-18.54555	9.777762	13.659777	12.257596	16.351738	16.734484	20.348862	15.897112	20.75217	21.446861	-1.4649388	7.455961	17.853836	2.3562236	3.4274485	2.460372	10.162888	8.265707	7.466654	9.686932	6.8156486	2.4107406	-2.1388896	-4.9102364	-8.553003	16.43092	12.809206	3.5064645	7.326432	6.9957457	-11.4545555	13.254351	17.055767	18.193079	8.879307	7.9592996	10.778755	5.7809887	-4.4981766	-6.1262302	18.787712
45	7.9656897	12.55394	6.545915	6.706726	15.000803	10.610447	16.700884	21.370472	17.478813	6.482394	15.758982	6.850754	10.606488	19.246622	24.894625	7.427904	17.658934	23.950172	6.232524	13.191917	7.951706	21.740974	26.713497	24.041714	21.90027	23.15992	20.251099	1.4807334	10.850794	12.782778	15.462926	12.803763	14.541663	25.307076	24.673576	32.090473	30.960678	30.468706	32.30723	21.119703	30.170086	25.066845	49.335114	47.076702	38.051476	23.245995	23.995062	15.587086	19.656704
46	-1.1190892	-6.5151167	-0.3350314	-30.011406	-25.485737	-16.624031	3.4750059	7.828558	22.966333	24.46473	29.454557	29.958088	-1.0844616	-6.365327	-5.721135	-1.0837666	0.4855926	11.847158	23.190495	19.193834	12.373348	-11.04184	-18.12957	-24.81722	4.599994	4.3942447	15.9897785	-13.93766	-24.933655	-14.818743	10.782858	16.040092	21.847425	-2.5849123	-7.8624783	-0.40129924	-0.45792347	1.7004114	9.79484	4.493102	3.49481	2.5156314	8.746122	7.5234156	7.1464186	0.43002886	-9.157309	3.177549	-25.234674
47	36.144516	37.036537	34.305275	-1.6550193	-3.077183	3.1259332	27.247066	28.832504	15.985938	37.5608	39.12114	44.065533	22.567345	19.061592	21.926659	44.21717	43.36351	45.30249	37.676434	40.6908	36.683456	24.021746	30.14965	18.981005	14.900378	15.620335	23.220829	13.621567	9.239983	11.293762	36.171597	38.254196	28.656925	19.477451	17.35344	15.131905	36.04505	38.551422	25.189854	31.893131	38.925133	29.94666	17.019066	8.758728	5.9781265	6.5223255	-3.6360497	3.0348043	19.384083
48	29.322414	33.782875	35.507168	34.414093	42.148087	43.38221	43.54559	54.049118	53.158043	25.300274	21.88691	18.239552	8.504728	28.856365	40.04263	-5.737727	-1.6005608	10.428968	44.968292	40.307274	29.266506	28.858988	23.411106	28.257668	40.829556	32.070206	40.825817	24.381268	25.474812	33.86402	40.84625	34.858875	31.066462	30.115799	27.74816	25.15823	12.403906	13.076438	7.9014397	0.45082214	-1.3391719	9.480662	25.332365	32.06066	31.868774	28.265476	25.407122	21.46347	28.567791
49	1.7870502	0.9643004	10.411177	-1.8165379	-9.019316	-17.719776	-29.098337	-10.559534	-10.870829	-12.642663	-6.7398567	1.5495572	-17.465607	-19.786789	-24.557465	-31.662207	-13.199396	-11.90313	-8.986688	-14.690031	-11.261039	-13.485973	-9.117461	-10.379899	-18.482628	-26.25734	-24.325794	-8.264012	-11.595551	0.85764503	-22.759674	-11.854197	-10.576881	0.675591	-2.409027	-16.213161	-23.243122	-20.640532	-6.7816796	-4.2539177	6.518159	2.0433214	-4.028233	-6.2735868	-5.3432064	9.524866	9.965122	15.66941	-18.960865
50	34.38508	18.17352	3.5313601	10.925861	11.740156	15.866361	19.217464	23.555029	20.683151	19.54369	26.90916	35.76837	31.284824	28.131678	18.357662	5.839341	20.26971	8.458374	28.097755	23.794899	11.652544	22.175976	27.358406	28.7831	22.50547	28.892551	21.830065	19.205603	25.78943	32.358772	23.710539	24.671007	22.092638	22.658081	27.985115	21.456709	14.302224	19.287622	21.668896	21.14459	18.256489	14.916083	20.722267	25.645458	21.50706	27.028593	22.549492	20.135761	20.13415
51	4.7631865	12.394241	20.475613	18.456787	19.037083	20.282803	15.049847	21.711683	29.01066	24.821941	24.990545	18.325388	21.976433	27.177536	24.103159	32.17906	26.131832	19.701805	18.809544	16.484299	8.022373	15.678079	24.547245	19.615448	33.853188	25.001831	17.585857	-4.7524796	-3.3063445	13.731733	9.898134	8.043585	20.203907	20.036915	17.946499	12.084097	13.520716	20.130371	18.046825	22.505188	21.059055	23.395176	27.027138	38.412186	34.815865	28.929483	25.183624	26.520344	32.0906
52	-33.751495	-33.131134	-18.787952	9.017822	-0.5221947	-8.869381	16.765053	15.189934	21.738316	12.373248	16.25742	17.492573	6.9353557	7.1882415	14.464267	-7.666779	-13.205271	-11.152767	19.254704	24.783796	32.259075	-1.1146902	-2.9613495	-6.8903413	25.883686	24.104517	19.939613	-8.906446	-9.898842	-9.780327	18.475304	11.012403	16.276175	-6.9159517	-14.3474865	-3.7454858	10.082294	5.767445	4.238994	24.931816	24.152443	21.883533	17.155693	6.7870126	2.3287287	9.151882	0.5968155	8.365723	-5.129292
53	-6.43487	-4.836206	5.742736	-7.0126085	-3.9254446	2.727707	-1.3673697	-1.4894127	-0.13907325	3.4821258	2.749067	-7.2915773	3.4562888	9.241565	5.897191	1.6041509	4.634343	4.8041387	-30.557932	-27.402111	-30.679121	1.5842018	1.9684494	2.2245116	20.735092	13.929033	12.584367	-4.542911	-20.36929	-23.192898	12.742062	10.021847	-11.779026	-8.224381	4.1573863	8.498364	6.5391912	-0.6038796	-16.509808	17.92722	0.553269	-3.415362	-1.0290557	-0.5242094	-10.074909	11.398102	6.2233534	7.854273	-24.78278
54	-3.00455	-2.891295	4.1316166	10.238599	5.0255833	-3.3868074	8.967052	6.8292494	12.851988	14.534187	10.323513	16.330105	13.836222	9.964951	13.234655	6.318763	7.803347	13.43812	15.785278	11.5417385	7.0775948	44.921608	59.01976	59.026207	-27.111849	-13.258339	-5.613576	36.004387	33.222763	29.500717	6.9129124	-0.12485474	-11.089377	5.631675	12.240441	9.745907	29.422863	36.668877	35.525024	10.72314	17.563076	19.064053	19.041733	11.227228	6.404005	20.659584	15.861832	11.355837	16.932793
55	-20.070833	-17.739683	-22.065243	19.479816	35.79168	34.418198	35.531982	50.550056	48.49401	14.910475	17.972136	11.364168	7.3833284	7.717229	8.860003	-7.751666	3.9909256	-5.0755296	10.721352	9.067137	-5.533847	4.007882	11.502661	9.996462	8.105967	19.3746	16.580017	29.848988	32.70958	30.350508	8.899964	15.375492	13.630488	-0.85179234	12.159193	2.86908	-0.5873172	12.269205	2.1015158	17.72396	22.773767	23.114544	12.220926	15.19669	13.279093	-7.053749	4.933483	-0.056240663	-6.1717744
56	-25.499798	-22.882254	-6.178256	-8.180874	-18.977531	-15.236271	7.0907164	-0.71821916	-11.484289	-37.701775	-36.92396	-26.21083	-31.595253	-16.309536	-0.9786502	-13.337833	7.6433864	15.089355	3.349041	1.2585047	6.41622	-3.0439801	-4.8010187	-10.716442	-18.04663	-16.969046	-7.7508116	-1.9527664	-11.856338	-10.950312	11.697446	9.322651	19.021004	-24.748104	-8.943306	0.5593946	-3.0532272	-13.132453	-6.353571	15.2857685	7.582062	-0.6479613	-13.2154255	-26.455761	-31.329163	-9.858006	-6.3393774	3.8608093	3.6975384
58	5.1344914	-1.8312479	-10.322884	19.120008	21.715208	13.45598	-3.3711205	-4.1856055	-1.2375207	10.090231	6.393903	13.082661	-11.770004	-21.287788	-13.260411	11.124603	3.7956986	5.467803	20.169151	12.785757	21.217941	12.501125	12.7789955	14.04011	14.256162	16.248795	22.747654	18.128868	33.30615	40.38542	10.509923	8.409678	6.903051	13.750801	11.588131	4.345965	64.249374	59.823704	36.681736	13.780502	21.14087	12.783865	14.950102	17.723852	14.202778	36.942924	34.948524	35.44158	1.8630245
59	9.68008	14.669171	15.386973	10.6201725	9.835612	10.144903	11.926735	13.831962	14.211102	-10.863682	-3.8452969	7.0518637	12.908772	15.353499	18.626545	5.078194	0.68379354	1.868418	6.1679926	3.082532	8.381372	4.469805	-1.7631565	-2.0400503	16.059772	15.569932	16.168839	9.333237	-6.0317745	-15.545565	8.683907	7.9771814	5.514147	12.009531	12.326538	14.100434	-13.904047	-17.927862	-6.00412	12.51586	16.964457	16.084198	11.4345045	10.814156	3.452002	-1.3402021	-10.719129	-24.126314	-3.1026654
60	2.2002826	-5.5174475	-4.0329123	-37.181133	-13.94586	-2.3713813	-13.788502	9.707287	10.475357	16.384695	10.544326	15.3592205	6.924951	3.299562	7.2060885	-2.7481341	-2.886911	9.02791	-7.7867956	1.6627033	17.005318	5.066781	13.300472	17.603504	11.028769	9.158132	6.043583	-8.162018	-7.858613	-11.669796	-0.20007867	-6.3794065	-3.0032158	16.3922	18.83899	4.455134	6.3120584	1.5332512	-1.9248494	-1.2352265	-5.384377	-3.9506173	16.260792	17.496523	16.646776	10.248304	7.2347326	18.411213	0.043453634
62	-33.965256	-37.84864	-29.968216	-13.111291	-18.601406	-45.73329	-4.8758893	-2.9398663	-4.5116777	-4.746916	-7.4701176	-4.560576	0.014280796	5.849038	0.86200035	17.145493	28.086475	19.376501	10.598	-12.049996	-23.352646	3.0655303	5.0444803	13.772174	-3.1863189	-13.647276	-37.20122	5.801692	3.959866	8.467894	-6.839832	-35.95346	-24.787594	7.5571723	8.780975	4.7601004	15.651728	24.17725	23.369595	-3.1957417	-6.3183565	-7.9815836	-31.230278	-13.877844	5.4748945	16.526838	19.337883	13.961658	-4.476056
64	10.265725	4.952429	1.753305	2.416026	-3.8734868	2.784935	-3.8204975	-16.544476	-32.024216	-38.93403	-29.478916	-19.97922	-34.47574	-34.12142	-18.81222	-3.6145825	-1.584393	13.40721	-14.637339	-19.434517	-18.346779	1.5468355	-1.1620955	6.860135	-3.452384	-4.8075943	-19.081205	-1.9350839	2.6499414	8.989844	7.2538395	3.1532125	9.566087	5.639179	-0.91164166	-3.3896914	-19.71165	-18.579453	-15.962254	-13.239249	-16.064186	-3.9026282	-6.4475775	0.46714464	6.390071	-18.183273	-22.880161	-25.505436	-32.382713
65	16.93975	19.24307	13.026432	16.911663	20.079105	15.995982	11.875721	10.344049	3.726762	8.401897	1.3224305	-11.824734	10.741249	9.76035	15.639589	14.076189	7.452705	15.482914	16.938366	9.850456	3.4622755	31.624918	31.125696	23.903221	21.622578	22.066837	21.809097	23.429356	21.011623	15.1129265	19.717932	34.146286	37.650307	26.67992	31.676498	24.03746	16.114174	5.9342484	9.495554	-0.41037303	8.47015	19.23605	13.2396145	10.613046	11.821016	9.775502	1.6387255	3.3350306	6.2152505
67	7.301596	5.71845	4.4237533	13.71138	2.6508427	1.7891643	10.081492	3.1405501	8.772676	5.147833	-0.31062746	1.7224658	10.403366	4.3283014	1.6785878	-6.530284	-1.8455017	6.734957	-9.086403	-6.304959	-4.727056	9.133854	2.7589397	7.677583	-0.6377243	-4.810466	3.602254	10.23226	6.9600077	12.938921	-27.108807	-16.18739	-6.581826	9.297891	0.518124	-2.4081452	-28.483109	-25.666735	-22.664831	4.189232	-3.7953897	2.228488	6.3148556	2.755483	-7.311806	-4.8911624	-9.481896	-3.2624822	7.4589086
68	-0.561008	-9.073937	-20.008572	2.9985046	-6.6890025	-14.292427	2.8121161	3.9576545	5.234513	-12.1217785	-12.8992405	-25.099201	-17.956364	-28.240177	-30.153109	12.195708	7.0587287	4.601308	0.9129196	-5.8083057	-12.397823	-8.228291	-5.9726095	-3.1666985	-25.472904	-15.416254	-6.43332	20.623623	29.661406	30.945572	-9.855288	-8.149519	-1.2781081	5.6454763	8.983133	6.7861385	10.220279	5.0161934	3.5593445	3.0749273	8.007733	8.101818	2.854935	-5.242388	-20.431643	-15.343299	-18.611149	-7.4266467	-4.4645505
69	57.746635	35.29762	27.900368	18.70986	27.595734	43.56571	31.108963	30.150734	37.341576	12.443205	12.360323	11.015718	47.621468	31.682327	19.256615	19.63741	29.238718	25.253685	7.361042	8.915621	6.1320243	18.970312	25.39258	26.314323	6.770342	13.385011	7.5825825	13.615566	21.879734	38.401165	8.573169	16.425007	25.011427	35.051796	47.26229	43.07546	35.91865	47.456696	47.315903	9.607733	22.34871	28.907007	12.062237	20.546398	18.721748	36.22776	37.534637	22.609673	49.716095
70	17.201035	5.258658	-6.709134	10.427723	0.17776415	-2.7948701	17.03181	12.261326	16.530178	2.3323374	-1.5536741	5.3363743	-13.773541	-13.351101	-19.818089	2.4770255	6.0364127	13.185585	13.473692	17.503767	32.679268	3.9369178	-2.0817585	3.8949606	13.479745	8.145697	18.130417	12.516508	7.532465	21.752968	11.593939	9.78911	13.978411	27.393631	17.377619	19.651054	23.78252	20.686234	25.134201	-6.671032	7.0708017	9.852648	-2.899574	-6.518909	0.0797652	-6.571188	-3.5709841	12.270238	6.8016343
71	2.5100887	4.815831	3.5634062	-20.197739	-19.05286	-16.079096	-0.62562424	-8.601406	-23.507761	4.53661	3.7208939	11.406055	-9.995075	-6.637886	6.074682	-18.55172	-29.019032	-32.916664	-20.741013	-21.79079	-16.336521	0.7043767	7.8114586	11.322287	-13.563302	-5.738	4.604148	-14.132975	-12.398745	-16.431534	5.4360437	3.1386256	5.796077	14.696879	9.934316	8.9330015	-4.2195215	-6.895265	-3.8090458	2.3322754	5.054936	8.901619	-6.2656097	-14.742828	-34.384163	-20.584324	-18.384972	-16.707514	-3.7492185
72	-7.709589	-6.5228577	2.2561994	3.815065	-0.39329708	-1.3542626	2.4201643	0.9455603	9.665222	-0.70289266	-7.968262	-7.77561	18.04527	15.03892	0.5158359	-25.767044	-16.356743	-3.10878	12.593685	4.9889135	3.7977042	11.825931	-3.0314422	-12.681577	10.072049	-4.1271577	-1.6501925	18.68135	8.040092	11.035769	-43.960526	-44.460243	-30.752483	-30.155987	-47.422676	-56.85177	-7.088524	-12.320407	-10.101574	-20.7461	-20.318092	-18.13262	-9.832031	-5.386779	9.1735935	-31.254131	-30.097975	-22.782867	5.469092
73	8.446117	3.9601395	-18.752033	12.566153	13.3246	10.483316	12.370147	23.37034	29.932636	13.642872	15.144552	11.668095	17.062994	5.282482	4.9149494	15.332821	4.9822564	5.1217227	23.827164	21.17987	19.67683	21.47722	23.709381	25.380756	25.05718	20.935055	26.983139	22.047813	20.56271	12.747892	17.73324	25.111164	24.77988	11.690503	7.68838	9.808088	-13.631847	-3.4879582	-3.20441	6.8808417	13.839952	23.972504	2.909291	10.275635	20.455048	18.522316	14.209848	17.491352	27.037575
74	19.553143	17.952038	15.946278	15.757071	9.452545	15.310875	-22.862965	-3.6981041	6.062679	-21.24134	-12.051131	-0.6688124	-7.8894587	-13.684234	-23.646015	-16.36219	-13.978527	-9.571766	-15.553061	-12.212091	-9.553523	-8.245165	-20.685001	-32.902237	0.6620077	-10.21246	-13.375877	15.815784	16.127829	15.64942	16.469332	16.460121	19.497185	7.7091722	9.846649	20.47742	-10.708527	-14.376066	-8.964123	-0.910722	-6.602277	-7.9796295	1.6672918	10.725444	11.820263	4.816528	13.89328	13.214882	-7.173456
76	22.79966	26.828243	16.71	8.221713	6.8226905	6.1203566	15.529827	23.046131	19.070435	30.86287	21.202946	14.647816	16.8893	19.359509	17.219147	14.929855	25.496555	27.273476	14.121495	20.696999	19.950375	20.074734	21.928646	15.749378	20.417187	16.478832	16.908737	24.4682	26.18414	22.801918	28.290022	27.425924	19.543	4.3696938	11.822345	6.230919	21.017273	19.60347	21.466469	15.211507	14.930967	12.209739	29.777172	22.7529	21.729542	29.956081	27.959751	24.797504	32.01918
77	21.449394	34.687817	38.975468	20.44991	13.860821	16.131643	8.26702	4.6900167	7.7638545	-19.150692	-23.675207	-27.106953	-20.520916	-13.222872	-2.3341498	-14.100301	-12.949942	-8.792413	-15.742348	-22.003424	-39.63958	-21.740562	-31.785622	-36.219376	-3.461434	-9.780299	-14.128375	-3.4171593	-16.394428	-15.035868	-22.20771	-21.160625	-20.673883	2.659411	-0.09452808	-3.6617014	3.2302473	2.170353	-5.940656	-39.765427	-42.823406	-30.36184	14.288714	6.9465513	21.369427	-4.6400185	12.40369	18.355476	-0.117869645
78	-10.154064	-15.467318	-38.40528	-25.951195	-25.619776	-29.020882	13.6846695	16.353876	12.5215435	23.598612	26.827599	19.868305	-2.9899607	-8.332933	-3.0870728	20.863852	24.077543	19.771576	17.097658	28.227757	24.827154	2.1107357	3.8458855	5.0966263	13.036131	25.328014	30.6077	-0.31925577	6.086652	2.9352248	30.059155	26.321424	17.172443	10.149484	4.0378475	10.873449	16.295496	19.070265	13.794692	25.896265	12.553129	11.899065	25.55046	7.9489594	-0.6677005	5.988488	-2.014435	2.0982459	0.31758052
79	-7.2129498	-2.4666877	7.02526	25.418394	13.436024	19.738361	29.869259	37.20565	27.479475	-2.51221	-5.5135326	2.2687385	-26.300495	-25.142145	-15.728371	-17.769566	-13.393718	-10.159816	14.585388	8.419769	0.94291914	-33.50186	-28.207615	-13.716276	-18.244179	-22.685894	-16.677273	19.986702	16.905695	13.6377735	-12.168716	-12.091545	-9.886252	-7.1086364	-14.754154	-7.993934	6.8987856	11.871365	10.125632	-2.3615186	-2.2689507	-2.6886828	-2.7556248	-8.459429	-17.22467	8.794524	5.5073504	5.875596	0.06592405
80	2.8701363	0.82570374	6.6723394	-27.282932	-35.451485	-35.60872	-8.224488	2.4111109	16.34377	-9.555103	-2.6905756	15.985761	-14.665472	-17.752613	-3.3961155	9.309829	15.629126	21.51376	4.890031	-5.008632	-11.275925	-8.932547	-25.05568	-25.092918	18.14387	29.703913	24.922941	19.14304	19.878365	22.179642	22.478264	23.735956	18.865551	-34.179672	-31.515518	-24.151785	11.551792	2.41399	9.9308605	-3.6061482	-13.708492	-14.286373	-3.8405101	-3.5539248	8.319077	-2.0876923	1.8889643	10.196259	15.39156
81	7.878682	6.3678064	6.4542365	9.03243	8.512616	8.437288	36.182144	24.497498	28.846706	-16.753872	-6.986818	1.8631141	14.876831	8.67628	-1.5831158	-4.2429094	-6.454109	1.7660418	11.472118	8.724207	9.35194	-4.6604624	11.910799	29.261997	4.1487107	0.69847566	-0.083987296	0.7083867	2.3985634	10.498998	-28.452599	-31.859049	-25.141068	5.4808984	-7.0914965	-11.135477	21.09528	4.284489	1.4399128	15.227135	17.855967	19.203827	-15.925442	-20.948956	-15.862233	-12.498556	-9.328995	3.3896565	4.084896
82	12.4815855	5.489816	1.2299834	-12.15237	-20.102394	-3.8301735	-16.689915	-24.851917	-7.177455	18.254066	8.112316	-8.551411	8.770871	10.777512	13.161957	6.4903593	3.8564687	11.58107	8.409748	13.234161	12.745966	-3.4437065	-9.557718	-20.701189	-25.513947	-39.126457	-32.790215	-3.9080987	-11.952316	-7.695181	-8.050364	-14.50817	-7.609794	-1.1561302	-7.850547	-2.7584891	-19.112968	-16.86176	-16.95504	-23.965494	-5.7559576	0.8165932	-12.260712	-12.744371	-5.7808466	4.402134	-8.120526	-0.035000145	8.905734
83	21.334606	13.189053	9.63237	4.0781093	-0.39066076	6.861018	9.692412	8.674524	12.478716	-1.7771995	-0.0973705	21.7229	3.0602956	-5.7687044	-15.950824	8.444889	2.6224604	0.6892948	28.88261	18.343582	26.783329	29.329285	23.981468	23.207851	34.138905	26.079838	25.828114	34.22643	24.083256	19.58342	18.824924	17.08227	-6.4550896	26.35101	26.673977	24.262016	11.6860075	13.652645	12.879707	10.557822	18.75394	21.510975	-12.254263	-13.37694	-18.798176	-28.628813	-18.548826	-17.25056	-10.193243
84	22.381203	14.425442	13.070179	1.5815635	3.5076509	15.039925	8.586008	13.526581	7.0947065	-0.5855044	-2.0258858	10.088368	33.65802	27.905117	2.5247967	27.900988	19.333214	18.329304	27.074425	21.587118	15.777811	22.754463	17.757713	10.517714	25.921703	21.097965	21.359219	10.027716	17.906101	22.767183	19.01551	18.408634	12.424099	-5.359829	-16.922745	-19.944977	11.231885	6.0404563	12.52891	5.099722	-4.8633857	-7.329132	7.0046344	9.178356	12.37152	13.655183	12.416467	17.063633	23.603872
85	-10.051972	-21.235651	-15.978706	-24.126656	-17.237904	-8.528944	-31.169884	-15.18269	-6.612341	2.114696	-7.952649	-1.3485224	4.663911	-6.2864327	-18.061672	-12.527862	-29.74588	-26.31231	-19.917194	-30.42892	-27.556416	-30.412884	-24.08516	-14.2316675	4.10585	3.8024058	13.37492	32.4543	33.478394	35.712593	31.589588	36.005066	35.48519	24.2445	10.811747	7.0225725	-12.589811	-20.897987	-20.065542	-21.075733	-30.564154	-23.949608	0.513658	-9.378214	-26.056553	14.780548	10.442171	8.734003	-6.0255084
86	-53.4543	-40.362106	-32.348892	-18.694342	-27.501392	-26.075048	-34.164375	-26.960567	-20.377903	-19.894913	-21.210022	-11.928169	-40.191437	-28.46822	-10.891595	-9.781769	-19.365547	-11.015535	-16.668205	-27.210606	-33.345856	-29.554245	-22.22122	-8.018518	-10.413084	-16.046904	-19.898918	-8.4706	-12.823208	0.8039627	-13.858857	-22.575405	-18.904821	-25.618498	-5.28753	6.7381754	5.8722343	-2.5363479	1.3318919	-18.395187	-31.722446	-40.105633	0.32648402	-12.925643	-10.629053	-31.861996	-21.643166	-20.533825	-15.59287
87	12.108339	21.253635	20.39164	11.622068	13.815287	11.377714	13.660337	15.665553	16.664589	10.791996	18.594814	18.03127	19.358034	20.45573	13.533735	18.424387	23.70076	20.299427	38.04396	29.608238	20.909836	21.200241	23.738625	20.747412	0.79578674	12.1042385	6.718094	22.681068	25.285267	14.327351	21.09345	24.935112	24.430471	14.672105	17.457588	19.50529	16.631714	16.329348	20.520107	27.450796	24.25193	18.400702	20.245892	12.275121	2.0610638	21.487995	28.02313	26.334888	12.872604
88	4.629397	4.641635	4.7639875	15.89724	14.879508	13.315423	1.5459523	8.914442	17.328602	3.893978	0.607734	8.593643	17.053783	18.122253	23.793602	6.089897	4.5087004	-0.42497438	11.60503	15.6030655	12.449219	12.626171	13.274033	15.078164	4.8188744	10.3650055	14.771121	-2.6683283	5.3953543	16.561707	-4.493105	13.723964	21.93374	12.348713	14.843444	25.237509	17.96354	14.901655	9.488724	31.001806	21.680637	16.713064	30.506332	32.913292	23.11092	5.132923	2.2793052	-1.8174833	24.28202
89	15.418819	9.988011	9.727976	11.706416	4.088586	5.393238	25.964981	31.533726	30.135735	19.646175	25.047962	19.18416	28.845938	24.265621	24.421627	25.00705	18.358442	21.319355	17.933235	19.340416	22.999516	31.635044	29.911936	23.564663	35.85762	32.912544	35.69783	35.317444	33.854294	24.469803	28.392252	40.651714	43.489777	29.024734	30.291828	35.1335	31.265755	45.567596	39.798668	20.35707	32.540634	47.037212	22.00465	13.356584	18.681849	18.995636	25.736881	23.401283	36.97702
90	5.7521386	2.2901778	1.3139607	2.9604964	-3.4419663	0.113434196	-17.782833	-25.823475	-15.200718	-16.050697	-10.181055	-2.7009497	8.587309	12.8890705	14.852054	-7.033003	1.943523	9.300711	4.9296074	-2.1534982	1.1317531	-10.328735	4.9206495	14.121621	-13.233261	-15.762789	-6.1684265	-10.326367	-7.2591906	-2.3221703	8.476522	5.8433037	10.105726	-5.7228985	-20.073702	-19.811077	-9.210574	-23.468796	-20.407528	2.9991608	2.5012784	7.9641795	11.770425	10.618605	14.832006	15.72106	14.114285	15.2139225	2.2992926
91	9.78855	-11.55372	-17.710043	16.078934	8.811399	11.321175	5.6404285	0.16549058	-16.269102	12.557998	6.619671	-1.4560165	-12.805419	-7.3847322	4.3956804	14.361909	11.263775	18.566677	5.5372524	17.149715	20.246532	12.337048	15.34582	21.71261	3.8210542	2.7540035	11.22773	5.1669703	4.2482367	12.063221	-15.18275	-13.376598	-4.178266	9.445782	1.5950768	6.686927	-15.283395	-16.935816	-9.24315	-8.438185	-22.643265	-13.265459	-25.462658	-10.358351	-4.1693473	-28.16991	-34.331593	-25.244194	-5.467684
92	8.457932	1.3157362	9.105856	10.795652	1.1163337	7.8387938	-5.6131034	-8.691777	-0.6848091	-8.473482	-19.02457	-16.236202	7.8747396	8.77717	9.083366	-20.236782	-22.656498	-30.712898	-10.152426	-11.606282	-4.168208	-7.2492557	-9.444569	-5.394413	-43.20233	-41.041782	-28.057966	2.453205	1.110488	5.933239	12.129038	0.1537927	-20.596241	1.4015152	-0.7841167	2.3822029	6.736203	11.9305315	10.981583	8.89674	12.097923	13.523611	-20.771626	-21.610622	-7.3091288	-5.139111	-13.0278225	-3.6522155	2.850877
93	-10.733946	-17.767643	-7.7601438	5.7623425	-1.2410334	2.8416572	-4.308946	-2.4064124	2.4077954	-33.189713	-26.16229	-13.176662	-23.139837	-28.465183	-19.169708	-36.358795	-26.056837	-17.073421	-16.037413	-11.91897	-4.861369	-9.288626	-3.7306962	8.272949	3.7200909	-10.259214	-14.182149	-22.7538	-22.346779	-12.574535	9.940897	3.7014418	1.7129897	-9.804042	-20.871906	-25.971622	-8.331978	-17.721886	-16.653997	-12.93985	-14.416713	-7.6990156	8.473401	-0.43403983	8.29874	-23.59377	-27.847616	-16.000805	-4.5613093
95	-8.512299	-5.3274612	3.0470653	8.036423	6.044088	-0.018029034	2.7263384	-6.5206547	-16.209305	11.689035	8.207012	6.9953384	17.484734	11.764792	16.670528	3.9293518	5.927664	12.77841	-28.293137	-30.117064	-18.798405	19.490257	15.44038	4.985772	13.885239	17.345121	15.427392	1.7770157	-4.9899454	0.83505785	5.4477453	14.674644	15.114743	-1.5232754	3.1880212	11.842752	6.276726	5.636216	1.6572365	11.208761	9.872657	14.965275	-17.443832	-16.769318	-4.128688	10.98856	17.78986	12.584279	-3.8468733
96	-17.569576	-24.869778	-16.71344	-48.58058	-47.778683	-38.966976	23.719616	21.489853	16.128128	-52.485306	-51.259506	-37.89062	-16.404907	-28.470816	-21.148655	-22.256565	-34.282856	-38.239098	4.9793506	3.5362422	11.572315	-25.99416	-28.802057	-27.613033	-20.13752	-16.244522	-4.766234	-47.014206	-41.11858	-20.441883	-31.542023	-10.178068	-3.2768917	-2.7805023	-35.538635	-49.444572	-6.1022596	-5.533176	0.32945648	-15.186519	-24.74606	-28.546562	10.541106	4.1703825	9.144581	15.964849	4.035777	-1.7233896	-27.748207
98	-8.10934	-1.4216956	16.260303	-1.871104	6.003975	4.914033	6.636654	3.1640756	7.6016665	16.066814	19.509995	15.996687	10.353068	4.9881706	0.78378356	7.368858	7.598308	2.2111835	-8.850983	-8.404348	-9.108103	-15.836671	-9.208309	-7.784378	-11.130688	2.6192236	-6.664511	12.807956	5.88808	-3.440455	7.5816965	16.751081	19.051342	4.248618	2.5211854	3.083715	1.2756929	3.8322463	-2.7053618	3.5615642	1.4685163	2.7266111	4.619706	4.271719	6.5708294	3.7652664	7.381877	12.700823	19.065636
99	8.527878	15.882976	28.976547	-5.4957056	-2.4535959	3.810161	13.063972	13.498241	15.52103	41.251045	40.74326	30.797695	16.771687	11.029852	19.188532	12.725222	8.330938	-7.0651293	-5.409629	-11.690053	-6.9261723	32.008087	28.562431	36.3598	12.870686	16.654655	9.36824	22.957695	25.95103	12.8199415	-22.526438	-11.956005	4.511171	8.570816	8.225316	12.0671215	5.8221684	1.5777178	7.149149	-0.614569	-13.322654	-5.5677104	8.093096	2.3408616	-4.034364	3.1848106	-1.8725224	-8.2677765	0.9084002
101	7.395607	11.248254	15.986133	8.104932	9.010123	-3.6209826	12.315418	15.953217	12.010413	7.4028254	10.919678	10.855714	14.067863	17.155966	22.938652	13.041604	18.261667	22.847065	13.264215	17.146938	20.539248	17.833878	21.142424	18.25148	14.319057	13.176415	8.416565	-8.426934	-4.441564	-10.568579	26.847652	17.137733	15.01053	31.702396	29.404102	30.017536	17.037746	11.58195	14.1082	-11.417145	-6.178296	-3.8977783	-4.1495366	9.067568	6.525285	9.606607	13.129246	20.336452	12.277342
102	27.945415	37.790276	40.579952	29.01699	35.724514	26.51527	33.140915	40.246872	29.715704	19.229424	29.465965	22.205963	46.71999	55.385754	44.24176	31.145382	35.75036	27.036959	47.787315	46.184536	35.409157	28.980606	37.158504	33.177277	50.139233	43.274193	27.913687	39.518593	49.064323	47.33947	18.948986	32.81804	35.42851	17.628672	22.97066	20.311323	41.738777	45.08151	52.55174	34.050583	37.081722	45.012897	24.3862	30.864746	30.102852	26.514914	38.749275	41.933525	30.863514
103	26.653198	29.092888	21.430634	27.488003	32.25267	34.56928	-9.137297	-10.538716	-0.6614749	25.715252	34.819683	35.349815	9.241392	4.72078	5.492174	15.258982	22.486134	25.29591	18.447891	18.245827	10.801195	8.754064	11.565689	12.0548	13.272127	15.559788	16.940996	16.198524	16.063911	15.319435	-8.919085	-12.387464	3.5089011	17.846869	12.953048	9.553939	9.737115	-2.7088158	0.08197969	23.070429	21.156958	22.025011	30.603928	24.676624	18.224495	8.193926	21.184958	26.32413	29.517822
104	22.360704	17.507776	8.6014	28.842005	22.533634	21.044136	16.38226	17.590502	24.41301	7.7667923	-1.6678017	-1.4951522	2.940806	-0.44755983	6.38191	21.289963	16.901314	11.742579	17.091242	16.616924	20.529863	29.871284	29.075111	26.78495	-9.125047	-4.648279	6.0535746	5.854146	-0.004426628	-1.3503795	10.5083475	1.4622133	9.575592	7.663086	9.831301	7.281586	28.940228	36.9889	34.132458	22.425121	22.817625	16.684246	31.306469	33.882927	31.099262	12.91975	0.3646034	9.668798	13.89896
105	29.219135	24.936584	22.149498	22.892311	22.269531	18.511261	18.196095	16.182892	17.161644	-13.566617	-11.888838	0.74794865	29.577763	29.815407	22.26625	39.720924	52.461487	42.718826	6.2831707	7.6342645	5.0552254	6.9531455	6.254635	11.631668	22.173237	8.519306	4.9189157	-2.102776	-2.6771793	3.7287278	-3.562765	-6.5519547	-0.6640615	23.119698	20.980722	25.776379	30.537865	32.457947	30.945776	21.255465	15.872681	25.187881	34.47027	32.498676	22.954353	30.950155	13.3214	4.4477625	-18.02768
106	23.613295	24.668564	15.291794	16.5246	16.445454	13.830885	-13.9901	-15.948771	-7.7856913	-6.8179307	-1.6558859	-6.6686153	-13.344797	-26.49964	-39.659737	-47.85295	-54.3599	-63.223537	-26.175804	-30.592712	-22.225681	-1.1255367	-4.2806063	-11.033926	-7.3578496	2.4629798	2.577799	-22.673145	-27.411707	-20.486168	-3.1215415	-1.7743841	4.257264	6.0453267	-0.77860653	-12.713038	1.1544595	1.9708254	2.8734565	-0.97566223	1.1360123	-16.524117	-4.246102	-1.1212785	-0.851063	1.2154187	17.678127	16.24912	-11.962136
107	22.7552	23.893019	25.248133	-27.697433	-31.604761	-28.011435	10.047871	16.086964	12.283268	-6.251692	-2.973221	3.2872934	14.987028	20.580395	14.740202	20.37345	19.99998	17.942688	21.159435	25.762482	7.225295	-11.620016	-9.63836	-26.66948	20.786644	14.369528	5.361393	12.4755945	19.673515	22.437437	13.085455	11.826644	15.270961	20.522404	18.085049	-1.823362	-18.481071	-24.612179	-15.619776	-9.401495	-15.186209	-10.563997	14.31638	1.4684706	5.8673644	7.8650675	8.933701	6.4704857	12.92798
108	-12.71969	-7.0708528	2.6660001	-1.2567157	-7.452615	-1.171337	0.5451644	-14.752484	-24.598282	-0.18587947	-8.577025	-12.8379	16.833876	15.628863	19.783627	-18.773365	-20.63764	-11.27217	-39.157104	-34.64599	-20.940453	-27.318554	-34.930054	-39.507797	-33.312813	-33.18301	-28.792606	-20.583809	-30.400284	-24.00261	-24.792381	-22.195293	-21.007383	-15.939352	-21.085396	-11.486291	-18.292278	-20.53653	-15.630964	-4.6771646	-7.8388453	-6.7179127	11.14732	6.6600246	14.402154	19.077147	20.029087	28.63947	-5.780995
109	1.5324335	3.9897165	0.65916574	-8.870425	-19.380554	-19.171833	10.765768	12.845684	7.949174	-39.30512	-45.1977	-39.05374	2.5773427	-4.374834	-2.9327312	1.3014497	-9.665041	-2.0267446	-6.64741	-5.1726108	-6.6023865	-40.683216	-57.15779	-57.556484	-18.630165	-22.76633	-30.978935	-70.844986	-55.789566	-43.948513	-4.996519	-5.321408	-7.66118	-9.01479	-31.361881	-31.0467	-3.3654635	-0.79283875	2.5630193	-23.420319	-36.68483	-29.318388	-31.75188	-28.971642	-12.4130745	-11.54641	-21.664259	-29.827225	7.8619823
110	10.178254	7.858819	11.0424795	1.9687963	10.730839	1.8379803	3.0055676	5.511198	0.60250646	-1.3550062	-15.035873	-12.915678	0.071875155	6.9220886	-0.04215026	2.8307147	10.574097	6.2563314	6.853707	7.6782293	-2.0510778	3.992179	5.5388317	-9.334729	5.472637	-2.1067688	-9.87086	4.90937	1.2015285	2.2909415	3.1400716	6.5122633	0.7885805	1.0790265	9.6702385	9.917879	5.372713	8.497234	10.212784	13.009815	-10.816807	-20.327866	3.0908728	9.20694	8.402452	16.664928	17.662407	11.473791	12.864116
111	-8.395902	-6.3720064	0.2763156	-1.7580605	5.1521015	1.0068681	-6.4848843	1.7000582	-5.024091	1.9854019	-2.5052457	-7.5251713	-3.727489	-10.466967	-16.804127	7.302781	-1.4803507	-10.317886	1.8914964	1.7519886	0.062626846	-1.139814	6.189	5.832526	2.0790195	0.86571026	-3.121076	-16.853504	-10.388216	-10.400106	-2.4287875	-3.9480865	-17.85216	-2.987049	0.05299598	-4.273488	-2.9018252	-0.3241445	4.1309633	-7.46334	-0.099385165	5.34167	21.056477	18.495668	14.580147	-14.177012	-2.3096118	-4.7952437	-3.3444748
112	-2.973915	-5.917348	4.550137	1.7390648	-10.473436	-8.627059	-6.9554367	8.629302	15.907795	-10.465221	-14.072515	-15.691447	2.7378905	-1.1810086	-12.018527	-34.55107	-33.109123	-23.02894	19.546883	10.725115	18.615522	4.120865	-3.1238284	4.0014563	-12.371691	-16.711624	-14.027316	-7.968104	-10.238138	-0.6792728	-15.652536	-24.234446	-15.886694	20.168888	11.520893	10.109955	22.33695	23.521183	27.137806	3.223893	2.5015364	-7.274434	-0.045130134	-8.647522	-16.244171	-1.3513141	-12.210381	-15.172156	11.047611
113	22.48328	29.400213	28.919315	19.190247	17.918106	17.598244	24.363441	19.075573	15.641918	32.602375	35.009766	32.70799	34.47493	24.298084	16.487152	16.999638	21.303871	21.719576	8.875702	11.382723	-14.172994	36.566536	38.950462	35.304024	13.472178	9.108068	7.874833	4.301553	11.679605	13.006138	24.776678	26.879433	21.192522	14.954168	19.341581	15.5781555	1.151262	15.528305	19.522282	22.075687	24.252193	17.253279	19.660381	17.718266	11.969072	21.152504	13.45551	12.582118	3.8932023
114	25.568361	27.951054	28.104221	16.86701	9.075542	-11.745003	23.781467	25.34068	17.993439	-1.0589284	-9.605512	-4.1964254	-5.248541	-5.7179756	4.9222136	7.4145765	16.479221	20.805714	13.726882	13.9794655	14.166231	-0.20706278	-5.8610334	-10.374737	-19.068752	-17.28188	3.9220743	-1.6234069	-1.7990569	5.045966	0.48888856	-8.749197	-14.072236	7.4093294	7.2921724	16.097021	-23.5372	-16.74691	-8.23694	-0.9808569	-6.644212	-0.9392642	-1.8755175	4.3581495	3.0624912	3.5884397	-1.259386	-2.3975878	6.2917223
115	6.951947	0.7846225	4.759616	-1.6091294	-1.8921572	9.816164	-0.7305557	-2.7461238	-9.951166	-12.858779	-17.743992	-11.281528	4.407552	1.6794571	1.8129643	2.6824858	-2.2320156	11.358249	-17.030764	-8.840989	4.3141575	11.724102	12.052849	14.946144	-3.7818937	-10.245499	-3.155888	-32.49839	-34.99542	-27.210438	-23.980629	-32.110287	-29.317127	1.1038079	7.6712437	8.950595	-14.073532	-6.660523	6.56948	0.57701886	-10.326035	-14.002045	5.6276455	1.7160258	11.652833	1.756989	-0.20779185	5.678653	8.691366
116	-23.365856	-7.9266353	1.4290432	-2.8989363	-12.1591835	-5.738233	31.934902	32.58093	28.695114	5.867286	11.049197	14.1347885	14.401512	32.643555	35.985886	-26.912952	-4.2628264	6.5252914	-2.7147286	6.8559856	-4.664716	20.108345	10.418076	11.909733	8.818658	8.395961	16.215734	37.92104	27.92706	17.878147	0.1997537	-7.737011	-12.906673	-7.902584	-5.038601	-1.6835158	-8.495317	-5.269552	6.0353537	14.750706	9.574266	11.271694	-18.12772	-7.877615	-3.744119	-9.825298	-11.529029	-6.3566523	7.874243
117	10.67707	8.156842	4.8397703	13.665724	8.623711	7.8415985	1.8922544	4.8209057	6.4400983	7.8779774	3.3989112	4.862945	18.486752	13.289242	11.096128	17.144112	21.740835	19.778671	15.763649	15.773465	16.122843	-9.962662	-19.23773	-9.48231	4.861426	-1.7636256	1.2807289	-1.5133893	-1.075266	7.4820995	-19.199112	-15.602091	-16.007969	7.238343	13.189573	12.588404	4.9290094	-0.33623096	2.8443675	-4.6672425	-8.150058	-1.957736	-4.164486	-9.2948	1.7181655	-0.4487438	-5.5684056	-2.2955441	1.9190521
118	18.514301	19.386208	26.907635	3.5635748	-16.431564	-38.720497	13.146679	8.192063	6.6948915	19.462212	31.14441	34.165543	-5.024354	-3.4759898	9.952673	16.000515	14.767248	22.27359	9.79591	-16.795444	-23.595919	-7.23796	-12.940989	-19.64929	-2.0505228	-1.2037288	10.153978	15.547682	16.030037	14.485762	31.151186	27.087029	21.35213	20.247833	15.402338	31.404057	6.1272554	11.965049	20.037212	-8.101402	-14.735287	-2.0988815	26.420788	26.298233	21.02725	10.362964	19.249638	30.605873	7.874673
119	24.514236	31.535755	36.743134	28.125687	46.470543	45.685013	36.698414	43.30424	51.450897	27.61	34.558876	32.26605	28.998543	37.046257	33.460316	23.372532	19.623083	10.438879	29.82508	35.579506	35.159607	44.15673	46.03219	41.765438	28.366243	34.576073	41.469826	38.72785	40.389095	31.194487	49.594948	47.51877	33.767975	18.888863	26.184515	19.981003	28.647343	37.20571	26.6512	27.86031	36.889183	37.767746	46.039124	42.463528	39.850243	36.585144	37.942463	39.754875	48.316284
120	10.551111	16.078182	12.181265	-6.5064945	1.0226629	7.1847563	-0.0637638	-1.8530285	-3.2942326	7.0112114	2.3771517	2.3245857	14.332977	4.6688805	6.399012	10.984408	15.498668	18.950039	4.5482254	6.681758	-11.564851	16.474445	5.5759063	6.4571075	-0.39316186	-3.9118137	-11.651049	-10.883638	-0.80180794	2.355991	-22.629633	-27.099552	-25.546186	-6.1072874	-4.4472103	1.3991506	2.413494	-2.6121435	0.25719872	11.970827	9.919973	10.342417	5.696042	4.1500716	-4.78606	-25.673489	-28.242428	-21.749899	-1.1979761
121	13.125574	8.68135	9.829851	22.505829	12.185987	5.427474	10.799075	3.9423342	-7.329115	3.4375477	-4.6932497	-23.642744	6.4177775	8.918806	10.642008	-28.964298	-35.920162	-36.614914	11.632599	14.601433	20.291014	7.74257	4.438191	2.8247194	-25.624249	-29.3281	-16.592447	-0.6032794	-6.311946	1.7098004	-4.112316	-6.425773	-7.033397	11.571811	0.538295	-13.811325	-38.2145	-40.51043	-34.589775	10.957685	10.44685	14.851639	1.0524168	-3.8000495	-12.624347	-52.187294	-59.73275	-51.346	5.7698193
122	5.1073236	3.81387	6.098301	6.46015	4.9952602	10.397926	-1.936758	-5.140994	-15.099091	13.593373	8.39419	-10.093676	18.224651	10.050732	8.677998	2.9136903	8.839442	18.528252	15.435968	17.614834	16.18441	8.654577	4.398897	1.7253036	12.47448	15.977716	13.876883	4.3993764	4.2148843	2.1420639	-10.333483	-18.149986	-14.849279	-23.28427	-29.248684	-15.340141	12.344884	7.3480635	-7.4185095	-15.4157	-12.642058	-3.6694918	10.228003	8.274657	13.507467	7.017228	0.9331323	-4.7242937	14.95495
123	-0.58924985	-12.032746	-18.138199	6.6752276	15.216469	9.604153	15.728602	13.235272	-4.133886	19.02729	15.284365	-0.37072444	-10.060959	15.649108	18.887177	19.07153	26.092833	15.45007	10.218336	11.47552	19.589712	10.852171	4.6273484	-11.8936825	23.82662	18.701336	16.121758	17.072437	23.915974	21.580973	-2.0885863	-10.006916	-0.48872203	16.474152	12.43831	-4.657946	4.353747	2.67107	-2.609748	8.1861725	6.4168053	16.300556	18.148766	30.780972	31.28859	9.311588	8.987215	12.200069	15.440991
124	-8.703772	-14.454876	-11.81011	-26.682024	-27.509943	-21.62316	23.66455	21.205006	19.919094	-25.996243	-22.978691	-17.575298	-9.40601	-10.312054	-4.1739798	-8.294454	-3.1215243	-6.673784	-11.030073	-13.796812	-6.8799753	4.5460606	8.190297	7.3809505	-24.750484	-10.500792	-13.47595	-18.433365	-10.392517	-9.059203	6.2255716	3.5401087	5.800556	-13.177599	-13.145955	-4.6437635	9.587468	9.876825	6.828039	-1.0624689	-8.514408	-7.787385	3.919631	-2.4139295	-8.225891	-15.709194	-22.47505	-9.509053	-14.43349
125	-1.3780895	7.350483	13.42213	5.6670294	6.0626287	8.108867	15.6456995	26.041664	30.499165	2.80829	-4.815307	0.58651227	15.418535	16.747446	14.531684	25.818653	28.934875	19.286411	30.951742	32.080864	20.779345	1.1674116	9.544428	10.830799	22.287436	21.325577	16.735146	-26.210842	-2.6379619	3.174666	12.948156	3.4851546	8.915938	7.8933043	-2.7712517	0.39435372	-16.466984	-13.032766	-10.366401	19.066956	17.09653	8.244068	11.36292	7.918002	11.278925	15.545418	19.223814	18.678423	8.97562
126	-29.653727	-24.006233	-13.4237175	8.935171	15.941819	14.2922945	-21.336325	-12.659553	-8.100819	21.944515	18.666553	15.017345	19.816994	14.733276	10.503779	12.741211	10.003874	4.339966	-21.768118	-20.678413	-12.143919	-12.768942	-7.203424	-4.5746665	2.9850538	5.939769	10.353573	11.8455925	-4.2175183	-13.6581	1.037305	0.8048884	-1.5104122	2.8664312	6.396447	10.157782	2.6900697	0.4985125	-3.5871873	-3.802464	6.7817993	12.471355	2.789228	4.034825	13.289061	18.654705	13.390886	9.598086	-6.337204
127	-26.723347	-25.011486	-25.831795	-11.185796	-13.090448	-16.94446	-18.801292	-23.96487	-26.303238	-17.009289	-16.304565	-14.835405	-31.728626	-32.736717	-33.365067	-9.091476	-9.980006	-11.058809	-13.49231	-25.294216	-23.8288	-18.124846	-12.253907	-12.780117	-32.1273	-28.095806	-24.780008	-20.478764	-17.47685	-5.4072466	-15.633528	-20.320055	-26.266754	-6.598239	-3.510868	-4.922458	-9.727951	-8.517303	-22.51593	-41.675484	-34.706818	-34.32195	-24.592262	-23.899876	-20.044117	-31.520916	-34.524696	-35.10395	-29.950424
128	-1.5159941	-5.402996	-1.2635176	-6.0624485	-5.823532	-9.594756	13.597854	13.186785	16.258034	3.445459	0.8789183	1.4895169	7.9359894	5.4696136	16.077185	10.256358	7.420042	5.0170135	-3.8632843	-2.4881382	3.7468483	-2.1745858	1.6584837	9.939977	-5.5832167	-2.5776796	2.2336786	0.14342546	-3.8987153	-4.3760405	-1.1699009	-3.7377534	2.1607525	2.483397	-4.6307173	-2.205721	14.051298	-1.6065665	-1.216278	12.215626	9.5925255	10.667908	8.431209	7.414073	8.076805	-2.2825267	3.7957587	8.909145	6.5371304
129	-22.564102	-26.093792	-19.199898	6.218475	6.0262485	4.374351	-22.680376	-21.973335	-13.774463	-19.956944	-18.296402	-17.06176	22.662674	21.02826	17.88871	13.244303	9.590063	15.0865	10.599521	3.531691	-25.18536	-27.185879	-12.299391	-12.55976	8.145292	6.591296	5.5112	-21.168722	-25.580845	-29.391651	-9.923552	-1.5712808	0.8070751	6.2140007	4.1294518	12.718973	9.9817915	11.451038	5.6556816	8.914746	9.299509	10.70987	-28.899109	-3.5985978	10.146904	12.06283	15.16947	15.953207	8.816172
130	-6.648655	-3.732239	-1.4288592	2.0474913	-0.7640181	-3.4208236	11.531038	6.9480653	6.147897	-17.957386	-10.395591	4.0099106	12.25159	7.058703	7.3742247	6.24461	3.166566	4.710685	13.619191	19.332447	14.905376	10.456776	11.205597	3.4200974	-7.1283264	-1.9112954	0.09127617	-4.614044	5.2167397	4.460327	15.348719	17.764713	10.732515	9.478226	10.13211	6.650141	14.517448	14.764143	7.632624	7.72917	5.5917683	-4.0710588	11.3606	19.814552	12.959978	6.8713193	11.117139	23.0686	20.960163
131	11.948074	17.335037	13.524546	9.501347	17.906666	8.618186	4.5225983	5.3880606	5.3084364	10.441742	14.518049	14.298943	-19.411743	-35.164955	-31.505981	-4.9399323	-13.446768	-10.950636	-0.7239556	-4.673467	-4.039968	8.023708	-5.9397316	-16.235542	17.797897	16.292559	13.04277	-5.7270937	-20.397266	-15.961025	2.1178293	-0.4452389	7.2004957	-1.6995547	-9.205025	-12.255478	9.874041	0.535846	8.289537	-10.492402	-27.66507	-31.086725	-2.9037704	-8.863994	-1.0194601	-18.066217	-5.0384645	16.70981	4.3861456
133	-1.6931616	-2.5026367	-5.102789	-3.6132884	-1.959744	-4.0935593	-4.3893795	-2.2042084	-5.4247594	2.7246437	3.0509992	4.243577	-1.6110253	4.7878094	5.1591864	10.3590355	6.2411647	8.509092	2.458098	4.1751943	2.3503814	4.776605	3.1338804	4.1060324	12.991232	11.581612	9.2140255	14.422525	16.886806	9.509308	-12.656937	-3.1328402	1.7005213	5.7212763	-0.960907	4.3215575	-2.5926664	-2.8078165	11.782355	6.1152096	5.345932	9.562698	6.3933554	6.725909	-3.123333	4.9629407	-0.09579711	-9.043594	-11.684837
134	19.047749	17.149612	5.5889378	13.142237	13.938958	19.680908	18.681824	22.329914	18.118267	6.403141	2.4663007	12.558861	1.3585372	1.7681394	3.5250387	28.472252	30.321552	29.245157	8.889139	17.27668	18.894474	5.794135	11.248957	18.654121	13.1731415	21.306845	17.370392	1.2139438	3.8479037	0.12014228	31.759665	17.589182	6.337957	18.056187	14.169429	13.524271	9.049858	6.5215607	3.6037614	-11.876551	-6.017968	-8.700541	0.054571822	3.3607345	1.9704528	4.1473136	13.229818	22.234138	15.154145
135	-6.372801	-20.31409	-26.62265	-13.875595	-28.77911	-19.784895	-6.0981555	1.4295506	-1.5693908	9.464299	-0.7021577	-0.76241386	2.8781176	4.355725	2.9287767	13.806548	14.064998	14.724531	2.9430976	3.9028418	-3.5932274	-36.63128	-22.029068	-19.36357	-5.996887	-7.066471	-12.000839	-15.017178	-11.515072	-20.167965	8.530333	11.719488	2.476221	-13.189295	-24.301287	-20.910217	-4.5782676	-4.562004	-12.6771755	19.625202	8.156166	-4.217409	-8.568448	-23.16309	-26.39373	6.571271	18.382267	17.820383	-9.403804
136	-11.937459	-15.57206	-14.5497055	16.879513	16.694077	16.334036	-30.246431	-36.825447	-31.462502	5.476077	1.6693066	15.392744	-25.4373	-32.230717	-41.304955	-19.968422	-15.61813	-0.33691257	2.4638546	-12.604263	-14.236744	5.6064854	-0.7623915	-15.851696	4.8479924	11.780746	18.922663	-9.33001	9.633617	21.594946	-19.142868	-32.694885	-23.193878	-2.098018	-2.7543588	-4.802994	-9.129789	-13.859271	-9.62758	15.192853	7.2164307	8.833921	-29.936913	-22.942135	-8.45152	-8.319628	-12.387534	-24.543728	11.16343
137	-1.613311	-1.3954823	-2.4532685	3.6925642	10.930015	9.362619	19.99697	23.53746	33.109196	9.65056	8.719042	14.321674	24.019627	7.9615784	0.61369574	0.54658955	5.598971	6.485098	10.236985	2.6380205	1.6123908	8.464664	8.207895	-2.0910792	-2.5857983	5.864252	-1.9948575	26.7332	31.63905	25.891914	-4.141131	9.481698	8.134132	11.757399	-5.2849607	-4.3834867	3.8330834	7.0437737	7.8481636	24.943783	31.049461	26.975197	-3.938512	1.5876578	0.6123015	44.184692	39.480236	17.944273	10.179361
138	18.412231	22.927067	17.168566	10.713936	19.114246	21.422451	40.485558	31.788385	27.934685	29.239864	31.51516	25.35904	12.14716	15.235036	12.796429	8.263598	13.21714	7.987539	19.066671	21.84286	18.277761	23.632065	20.024994	12.698395	2.06247	3.7179358	2.7146785	-6.244659	2.4329484	-2.3181925	-9.127935	-9.533093	-4.0210114	7.142948	8.521486	0.8965246	7.845023	16.213268	18.210167	4.7285686	10.699553	2.985164	16.737885	20.16471	20.006613	2.629974	0.3144704	-6.3367205	8.698586
140	17.513897	23.979229	18.508142	10.894083	20.438076	31.253817	4.635643	11.943464	6.135928	8.693148	26.345978	30.542255	5.7035546	10.148145	6.5285597	17.40721	24.37458	23.459219	16.652824	22.7363	40.50926	26.19881	34.39618	26.514847	13.32888	24.089361	22.216454	22.804808	27.734072	20.021297	20.392954	26.403118	16.915926	28.465454	28.10094	28.95407	29.703054	25.67257	17.752903	17.07545	22.910816	16.710875	13.859104	20.494646	21.82125	23.198906	29.776161	31.051346	19.046268
142	-8.00312	1.9512177	-0.69085777	-3.6423397	7.2125187	5.175531	-1.1686192	8.856264	-0.40630713	4.3530717	13.388483	9.866871	8.793212	4.0934587	2.3158326	5.8529615	11.83384	1.9406326	5.969857	5.878234	1.5124018	2.5456698	17.600235	15.273327	1.826587	1.1312702	10.190307	20.750175	20.324371	10.75581	-6.341696	1.2969967	4.5024	7.93132	18.156082	14.807263	17.761839	24.47826	18.841187	1.538899	14.410037	36.391846	13.481499	19.125984	12.492422	-4.5631723	3.1640732	0.65722984	10.951006
143	48.43392	41.026802	28.795584	21.33975	21.577484	14.4498005	39.182175	42.50377	28.813145	16.542168	19.770683	16.473347	17.690266	29.947693	42.626976	8.7428	9.689033	-0.11768312	6.5876627	17.244843	23.374235	12.836302	14.596155	14.237569	19.992472	24.020622	22.310173	13.80442	17.742126	10.283941	5.780776	8.185528	2.97957	3.2628694	7.008466	1.557359	16.533	15.218949	9.602869	-5.882631	-1.253346	1.8157401	4.0283976	14.073362	20.907303	22.159412	21.06845	17.844826	27.347359
144	-17.679232	-25.371521	-22.029036	-4.928096	-1.8918827	12.329142	2.314025	-3.1649036	0.087896585	12.018801	3.5151987	3.0697322	-0.59276444	-8.893094	-4.4112544	-25.382689	-24.737446	-17.147734	3.5241096	8.094759	20.566513	5.711318	7.6873035	5.613613	16.199118	19.295322	22.855474	21.795843	18.435242	10.639969	14.47983	8.767372	5.7950745	16.01088	14.31311	16.12874	15.469227	16.47926	13.131741	12.117763	7.669059	3.0955877	-5.655571	-10.278093	-16.413174	-5.564493	-16.319145	-24.276154	-11.408891
145	6.9981146	1.1443496	-3.986473	-13.373499	-7.793167	-1.5875931	7.1248884	9.797791	4.6692705	-3.9004982	-3.8592248	5.179924	-2.471105	2.526536	6.1966586	-19.904228	-20.602207	-21.981598	5.2360115	0.33834833	-4.7501597	-10.906521	-9.2510395	-8.48466	4.8626976	1.3686664	5.0954676	-1.596511	-1.4035022	-3.0902522	2.448943	-6.5917883	-3.6941338	0.025537923	-7.8985033	-5.709464	-6.0678144	-4.9204903	-5.186821	0.036901504	0.47310504	-3.6006396	-3.1172862	-5.787619	-11.484495	-16.922575	-8.043775	-14.747051	-1.7397975
146	-8.044737	-11.934018	-7.478181	-3.0762768	1.7090225	-0.72981614	5.6438675	4.547385	5.2987556	-2.5617023	2.2519217	-1.0984595	3.3401785	1.9816632	-2.8076825	-9.30307	-8.172879	-8.923156	-3.3499813	-2.636036	-4.504873	2.7859182	-2.3142438	-5.64343	-4.5302906	-2.2099586	-2.7292118	3.4383316	0.31165108	0.81802124	-3.8593788	-5.9917545	-9.586575	8.026387	1.8419497	3.7664788	6.358675	3.8554626	4.293285	-5.623309	-1.6735537	-1.729535	6.8760905	2.5635476	-2.9646797	-9.316967	-1.3954253	5.8614035	-10.254511
148	-22.71894	-28.795244	-15.282715	-11.919235	-15.920332	2.2814898	-9.2201	-7.735497	-4.8310127	-15.606018	-17.588902	-39.848343	-36.938095	-42.16723	-42.62201	-21.18504	-34.798626	-47.165062	-30.16161	-35.503166	-34.861794	-27.238352	-32.77623	-20.690874	-36.83371	-33.076504	-22.604914	2.163827	-22.186182	-19.811966	6.0448704	-18.581642	-30.138197	5.821933	8.443042	14.3912945	4.2240143	5.888187	0.81475574	-10.315903	-4.6392875	7.0196943	2.1718316	0.48782268	8.5394535	3.3630521	3.1605163	2.332975	4.4795117
149	9.413888	9.623069	10.563094	-2.3401785	-5.1422205	-2.385991	23.029556	27.87944	23.24604	15.403069	9.701403	15.846292	-3.901788	0.27296948	-2.1974463	3.8924456	14.768479	10.954988	-2.511538	-5.403064	1.0629854	-1.4863814	-2.7354815	-2.1063452	12.6004505	10.971384	13.199877	16.358484	13.197693	14.458084	10.949396	11.683444	12.4185705	-3.7395453	5.355504	8.403759	7.629134	1.9401923	-0.19378448	4.7159467	6.9619093	8.589048	17.397156	11.542452	7.4181767	9.8527155	10.211264	9.140771	-7.3855352
150	-22.754591	-21.0899	-14.415602	-31.467934	-14.941681	-12.944758	-4.920992	-7.2918644	-1.6390359	-1.2794127	-11.687357	-5.2782125	3.0181923	6.4331503	4.2728376	-10.700587	-0.72840774	-2.838495	-7.054497	-6.6714196	-4.4143267	30.784744	16.500992	-1.3093023	-17.904087	-15.272404	-6.356018	-18.716532	-11.141863	-9.251991	4.0053763	-4.8710246	-24.306286	-10.027205	-10.563347	-35.620243	-17.521187	-12.074167	-1.553194	-35.600925	-27.67556	-18.597988	-19.323069	-17.808126	-20.215534	22.66195	18.769627	10.15154	1.6145153
151	4.358946	5.497505	6.4069023	32.121006	33.88954	23.040955	18.889015	22.540455	9.6367655	29.00985	20.337791	23.705376	19.671585	25.995144	27.896908	4.73248	4.5384073	4.08303	31.41321	29.954594	20.578436	28.748486	23.63541	31.077332	23.026907	22.891594	10.973752	-12.922028	-9.731436	-5.322773	8.462069	13.483071	9.9924755	40.114563	29.921726	23.242344	34.632954	36.08114	27.295937	5.2387786	6.9378924	10.7710285	12.923667	10.432829	15.99804	27.998644	29.319216	28.217041	16.484364
152	-7.077924	-6.641938	-8.853733	-24.975225	-31.970798	-32.688465	4.2583117	-1.5206162	3.6086273	-9.301078	-6.7436953	4.500557	-20.785254	-27.21093	-25.667995	-16.14789	-17.602932	-43.9466	-7.2480145	-12.832956	-14.303101	-16.35983	-23.717318	-25.102451	-3.2927136	-0.11130965	1.1858603	-22.10028	-33.049286	-46.626106	9.72958	7.0139503	16.165695	0.020530773	-4.3221216	0.61405885	-39.105824	-42.78331	-34.840588	-18.12011	-19.051456	-11.455968	-24.114998	-21.683067	-14.250911	-3.6533542	-1.0634464	0.5287936	-18.18956
153	-4.6931295	-4.4854784	-2.7733278	-15.955473	-17.75586	-12.870301	-20.992023	-16.616074	-27.585798	9.004921	-7.0098467	-13.953942	-8.556116	-9.7088175	-7.580099	-8.887411	-3.5112445	-9.845129	0.2856053	-5.5964007	-13.015089	-4.9135027	-4.0739756	-8.509593	-2.933049	-5.9952183	-8.50341	-7.2340393	-12.178958	-11.543193	-1.948612	-2.6605392	17.400745	-14.447686	-11.340891	-15.176733	-15.631386	-10.779437	-7.166601	-3.8392248	-3.6611297	-6.323683	-18.196728	-10.808607	-13.447398	-3.7080946	-12.517761	-13.047023	-2.0098321
154	20.460182	16.368029	17.464703	10.12858	10.561138	0.39815056	8.337687	4.5736456	-3.2376633	0.96549463	-7.1778927	-14.881273	7.207716	9.140158	4.3863173	8.061711	13.444219	9.204339	-4.137719	-2.492673	0.805413	2.4435782	5.530813	5.098374	16.1851	19.818718	16.818407	3.8859954	2.536111	-0.7297435	5.129691	12.5547	18.548496	4.918191	11.882603	7.4571943	-8.223147	-4.3884125	-8.306616	11.668104	12.334755	10.642918	-0.66440594	5.287998	-0.21988508	-1.4481205	6.24364	7.181609	-9.427683
155	-4.130926	-14.7252865	-16.212255	-23.738876	-22.926014	-26.021643	-2.2970026	1.1748127	-2.3124106	-1.3903275	-10.446465	-12.022957	20.932987	18.308033	17.64324	-7.746981	-10.570021	-15.839384	-19.54335	-10.471712	-5.476452	18.499123	19.170383	24.107182	-25.317562	-20.524426	-9.496244	0.9354341	9.246747	-0.6828197	-42.15608	-41.336823	-32.181976	-11.933434	-13.757764	-14.751448	26.18172	17.10064	7.6767364	-23.558731	-18.108068	-23.108261	2.124015	9.075558	10.828272	-36.479256	-21.82015	-15.629995	-0.28342283
156	-43.24352	-48.786095	-48.573517	-38.795704	-40.38736	-29.59763	-38.347282	-42.459343	-49.448006	3.5853813	-9.861141	-10.6682205	-29.351814	-27.136223	-15.345465	-22.608667	-25.743147	-16.836004	-24.133636	-26.893127	-18.901009	-2.2388737	-12.183339	-25.82334	-2.674789	-7.4532285	2.697284	-19.424992	-22.700817	-27.781055	-24.657108	-25.721111	-17.607346	-24.680681	-8.323318	0.9007796	-23.875061	-22.629045	-12.260414	11.448027	-2.6459978	-7.5860624	5.943836	-1.3356454	1.8687793	-7.2084665	-15.905375	-13.2496395	-14.178209
157	31.817547	29.829826	31.436375	13.930553	11.434835	13.656431	3.6138606	6.0440984	6.710852	-15.238516	-12.447456	-15.535063	-1.2582958	1.8298438	2.2408926	1.381892	-2.9964578	-6.450389	0.67673385	4.638582	-0.3721978	-8.135421	-12.02736	-19.82864	-12.652483	-11.257082	-12.401386	15.409782	4.3132553	3.759225	19.107996	9.098099	6.6340814	6.1463423	7.4619164	9.45672	4.5917196	2.7765975	-5.6540656	25.227417	20.749983	21.130846	-0.0122841	-4.0703125	-4.360258	1.1546392	1.8674855	3.573721	2.2016134
158	-28.165348	-26.99881	-14.43116	-16.862862	-19.606165	-12.630083	-28.471386	-27.300896	-24.703623	-25.393887	-26.698315	-34.461945	-19.64321	-25.850319	-25.55869	-6.4657807	-5.2172527	-3.9348128	-10.145988	-12.534723	-16.064081	8.792528	14.507454	6.8106184	-5.0534706	-0.3322702	0.025303632	-2.402668	1.3322998	3.0052962	-8.361521	-2.9632993	5.5272617	-4.6143317	-7.1502123	2.6259131	-8.3322	-9.37475	-3.5399234	-6.7520065	-13.8309555	-15.550728	-23.337345	-27.172245	-32.368137	-15.187302	-23.895199	-28.989178	-21.272888
159	19.092644	9.621052	8.058791	8.639795	4.8407493	10.029531	9.285668	2.909293	1.3434846	9.444126	4.7651005	-5.592714	10.536632	7.8834524	17.430721	-1.6702359	0.36390746	6.151664	-2.0509906	-7.0717964	-3.31298	5.6733885	3.131205	8.897942	-18.863543	-9.805553	9.598159	12.182236	11.45089	7.500395	7.1282625	2.6063695	2.001042	6.6299186	1.6698472	10.186484	15.985876	14.147237	19.022808	2.3421464	4.4924707	9.061926	-3.7290287	-6.11664	-0.063580185	11.738175	6.870408	9.245951	6.2578773
160	4.7986336	6.3717036	4.904245	6.5650387	-0.22566533	-5.303396	6.270082	-3.557396	4.6885366	12.379015	10.024902	2.0834885	-9.479695	-0.9260011	0.16284633	6.2968836	-2.4214034	-16.669615	7.9361405	5.2256603	-5.4522724	3.3125432	2.1972256	-18.898636	8.275775	9.9193	10.545236	4.031596	-0.38761866	5.559118	-14.463128	-1.5959747	0.32275063	14.961618	3.2758102	7.2760563	10.11269	12.674932	12.486366	-0.6604313	-5.903097	-15.348347	8.509767	11.853977	5.5469513	4.9367557	1.4523734	-3.6686285	11.603304
161	39.511055	41.211166	35.699768	-11.7875805	-18.725914	-8.692656	0.78022766	14.440243	14.076658	-0.12535799	3.8588977	0.2899926	12.721703	2.8791718	1.9031576	3.020832	6.6798115	2.7931135	4.777495	3.9043014	6.077342	-2.257267	-4.7271137	5.261386	-11.305906	-7.269644	3.2629454	8.715476	7.569799	3.7321002	8.224258	9.846932	6.5259876	0.83711874	4.865682	9.550228	0.46040636	-2.327149	2.7226737	3.1415377	4.849775	2.3875892	11.567724	13.4004755	11.13253	18.024374	24.34441	19.443508	8.355877
162	34.69148	21.4333	4.628067	7.5924015	10.920258	4.440876	-9.942492	3.5282981	-1.7803514	4.2863307	10.460518	2.4405284	-6.8742027	-1.6904634	-8.2048855	2.0131617	8.184387	7.9184675	-18.400337	-8.780475	-12.064168	16.407583	9.987414	1.1009307	-0.41532886	9.504688	12.936847	9.93335	13.8185835	13.304079	3.4771953	8.16329	4.4068685	3.7913144	12.912337	12.288535	3.7638257	9.581774	2.6801875	21.180925	24.05514	21.689053	-19.674843	-10.871273	-15.783291	-3.3004746	6.7802095	39.91176	22.043188
163	15.441324	21.284794	21.182858	13.362672	10.004728	7.548975	17.560577	25.493416	22.505236	4.9748363	11.445248	23.57043	15.937852	20.444801	24.143648	-2.9706955	3.759615	2.509559	13.909536	13.005326	8.608971	24.049837	24.866959	20.485401	25.158998	27.775383	18.17503	4.983721	5.170498	-11.115519	-0.5588265	-1.0984275	-0.35061014	22.818174	27.105938	30.83417	11.509262	16.357224	7.9077597	17.987732	27.670017	31.899654	9.759449	16.295818	8.644055	17.880543	23.794071	20.904142	4.352055
164	8.563704	9.10714	5.364897	10.167252	14.110388	22.562943	9.392358	11.161896	10.091317	2.860217	8.127844	-1.2604966	-2.6050866	4.0407615	-2.5878751	16.692959	16.630491	4.4398575	8.643239	8.852306	2.2624776	2.8703175	9.515575	8.726909	8.160994	9.385168	23.543427	1.6550854	7.6112065	13.643854	-2.626665	4.19371	1.665489	13.4363	11.586904	9.076024	3.6347587	9.870405	12.415789	-0.058053493	3.8779993	-1.0327702	6.147754	6.4606924	5.912423	-5.2288094	-4.3252563	-21.996803	-13.953266
166	-16.087425	-16.084976	-22.506868	-16.062634	-8.085581	-2.8431747	8.248027	11.758631	0.69545966	27.906254	24.818783	18.580662	-7.8061028	-11.191919	-15.7558155	-24.370815	-30.849949	-30.251732	6.528597	0.9677701	0.6224854	-26.994728	-25.673567	-20.877659	10.207593	20.882343	18.953972	26.876415	32.862755	30.632471	-13.864773	-22.463472	-14.040615	24.127258	15.250568	15.033356	6.8009243	10.81279	2.7144182	-16.389738	-20.950268	-39.166565	1.0601823	-2.5369873	-6.2420034	0.003979985	15.677055	25.064384	-33.831276
167	11.726467	8.089752	2.883319	28.032745	17.80795	5.563839	12.452272	24.54943	25.016907	21.03135	25.524912	20.054228	0.7637693	1.4655273	-7.8009663	-3.3725204	8.910919	4.567808	-8.089878	-8.835909	-9.964336	-4.501477	0.928483	1.6660916	13.870472	18.55832	9.359222	-10.027135	-2.7395873	4.242491	-7.5998707	-1.6835834	-0.8882619	26.46194	19.851994	7.656689	16.489574	23.94216	25.476467	0.57874614	15.0084505	37.89067	1.9132639	4.11999	3.0754437	16.527138	18.35086	6.718053	4.169487
168	-8.073459	-6.2626877	-9.344337	-8.677546	-4.0549073	-0.32070944	-1.1835346	4.302083	5.3947926	-3.3036504	-5.7614846	-12.059694	9.099075	9.09323	10.78443	-9.973352	-6.855111	-9.498051	-9.255373	-2.4597337	-7.98696	-2.4159102	-2.1795425	-2.18956	-2.1180172	-7.206395	-3.6272964	-5.7985115	-7.534465	-9.881482	-12.044273	-4.390577	-5.38976	-11.456097	-13.453962	-15.647776	-8.647762	-3.285983	-9.09188	-10.892676	-16.389763	-21.708805	-10.160278	-9.897314	-8.882418	-13.572014	-11.240974	-10.600255	-7.06155
169	14.5775795	18.20986	14.771357	18.352476	23.570225	9.188993	-7.114587	3.6752696	5.1321907	13.481386	11.906317	16.232054	8.93178	11.696257	13.746788	11.1685095	13.007727	17.805851	2.81953	6.1549997	7.3306584	21.272978	19.677082	15.619444	18.40895	21.049751	18.247597	18.51931	22.679115	27.892185	17.211533	20.786806	25.278494	17.263218	23.21441	20.485115	18.21086	21.416918	16.714489	13.63268	17.401302	16.795462	25.026741	21.669138	18.344524	21.050667	25.138206	16.366026	21.828152
170	-4.67965	0.18165112	1.7241194	-8.646358	1.6994183	-0.71989805	-3.5685613	-2.1123073	0.37032104	6.0772715	9.833953	9.807224	10.2988615	14.2523	4.0113244	0.025029182	-4.4242105	-3.612484	4.0381765	2.6415558	-0.46017772	9.593058	12.523007	3.7095008	4.8753195	6.4298825	8.07106	-11.014139	-8.560119	-0.17870021	-13.454777	-12.10402	-13.582851	-3.6003978	-16.348707	-16.707764	-2.351383	-4.314224	-4.482424	-7.6733103	-7.756202	-10.7677555	-6.152852	-5.380458	-12.862714	-8.832544	-10.682068	-5.531498	-15.767288
171	18.438814	20.664814	13.298723	-0.18838204	1.703	-5.5125613	5.5327373	5.2343216	-3.290573	4.161121	-3.4254966	1.0753267	4.9438896	10.384627	8.326527	2.5977626	8.347892	3.71593	7.848751	13.044675	8.882978	6.3710585	10.653965	15.309505	7.8571916	11.059736	6.146763	11.101612	12.931717	15.327057	23.886856	18.54699	11.792437	18.70051	19.768959	14.624706	-5.105831	-1.7023126	2.578369	-0.3334328	6.371165	2.7344644	27.295046	15.390022	8.384608	18.218279	15.678671	8.009417	15.592165
172	6.697652	15.77895	11.615132	10.083139	16.594109	21.400848	-0.70162946	13.892006	35.20336	4.1507316	4.7676363	4.618848	10.438242	10.979715	10.802149	18.973328	21.066322	16.949465	-0.21216741	7.6029854	9.604704	12.645487	16.342438	5.906312	2.990561	9.407354	8.573344	5.9001956	4.0739546	2.3264968	8.376399	14.711324	13.945437	14.618305	10.264273	4.890057	25.024498	17.476639	11.765129	13.722834	16.5004	4.645178	-0.8871175	4.338093	5.522574	20.751202	2.2692041	6.2265177	1.8571475
173	-10.586132	-15.795956	-14.58013	-17.062866	-24.16424	-18.460129	-5.2927876	-14.079137	-10.287594	-8.047117	-6.2594533	-4.860402	-10.40169	-13.659201	-15.005059	-6.4858146	-2.9726906	-9.6496105	-10.841037	-6.7173643	-7.8582535	-8.715769	3.4813952	10.124175	27.380455	26.407654	23.955372	-8.061897	4.72567	8.183598	-13.396042	-9.593508	-8.3617935	-5.726947	-1.9486086	-10.782911	-8.699816	-7.204939	-19.148027	-13.736132	-13.082575	-15.132442	-22.181002	-22.76009	-25.69746	-23.421926	-20.372263	-24.871016	-17.55537
174	13.999309	0.1957224	-7.8752956	10.489168	7.666135	7.4676185	9.123104	4.4693317	4.291885	11.4788265	13.013075	12.670724	8.150277	-1.5503604	-2.136519	5.689027	-9.197837	-14.682812	2.5775409	-4.775136	-9.042858	-6.650031	-5.163209	-1.9188118	7.3388357	1.6855664	-4.8780394	6.67958	2.2552688	-15.612831	5.596566	5.7185354	-2.1919658	2.7629724	-7.573181	-5.837057	-9.472417	-2.8564959	2.3496184	9.455876	9.233512	10.005082	-1.4082161	-3.3371012	0.58355725	13.982065	7.810068	5.806199	7.7077146
175	-23.277607	-23.60022	-22.776272	-10.077069	-12.693489	-15.7868805	-13.505554	-7.8741302	-2.4104972	-6.4889994	-9.179146	-3.9461532	-7.2042522	-17.83609	-18.701256	-3.961952	-5.7468567	-1.2051148	-6.150501	-13.51721	-22.970604	-6.7980337	0.06624293	2.4690216	-8.77183	-9.417312	0.53811026	-3.2582836	-8.99111	-5.546005	-12.892517	-5.4884953	5.2503138	1.1580105	-3.251365	-11.371795	6.048525	0.3981573	-0.6492655	-4.823357	-6.962056	0.9761437	21.802818	18.018127	25.009392	-11.306209	-7.2836657	-4.8985553	-3.6885436
176	3.229404	8.452172	9.930565	3.4356418	4.6928244	2.9197974	-0.45594656	4.660265	4.8080263	14.053188	16.377441	16.982307	12.240156	19.78653	17.502354	7.0174017	3.9564953	2.338419	10.023908	12.321404	7.6230707	3.0489616	4.3232145	1.4678819	7.926777	7.5951395	1.9915974	-0.61575997	-4.1328354	-6.411022	-3.5159106	-5.6114016	-6.3144226	10.04474	6.93757	6.4419756	15.462353	13.9872875	15.768756	9.212832	11.008067	9.73247	9.290739	7.9935627	9.388979	7.4757805	0.586256	2.9951594	6.2239966
177	14.5475235	23.323872	28.426435	10.457552	9.724716	22.835686	16.202812	3.4500434	-2.115757	-0.9087224	-7.808317	-1.3289206	6.932403	9.727213	8.981582	8.5339575	-0.14588463	0.083296955	3.9844856	-0.15876889	4.4337444	-12.606053	-16.833496	-20.005539	-19.494774	-26.614609	-19.692783	3.1042757	1.9481132	3.0184097	-3.695453	-14.553144	-7.2188044	12.11997	7.799831	2.920627	-9.639162	-12.049041	-22.160637	-16.95392	-17.889835	-6.7340527	-12.850362	-20.33905	-12.030945	5.848079	2.8967824	8.431944	11.631614
178	-22.763847	-26.308737	-20.842365	-12.433315	-20.764826	-14.156363	-54.012527	-35.594242	-25.790186	-24.222727	-25.57468	-13.69503	-32.550526	-29.628845	-18.476551	-5.9142885	-19.081411	-31.20708	-2.3261194	-11.485285	-20.541113	-25.9381	-29.490143	-38.284443	-26.98368	-26.958378	-12.408415	-4.8894415	-18.246809	-14.361862	-32.183716	-33.114292	-20.920101	-19.523674	-22.702578	-25.718874	-17.54323	-23.30589	-31.874918	-40.218723	-33.562187	-18.471409	-8.90469	-12.595312	-13.539179	-14.309381	-21.429953	-13.571976	-16.597586
179	3.767438	6.320487	-1.4296061	3.9282517	5.6865797	10.081668	-8.455199	0.21826307	4.406175	-6.2909904	-10.975626	-15.503549	-1.5973479	-1.2651525	6.7949615	-2.5242271	-1.6877344	6.359481	3.380555	7.21877	7.514778	-16.245083	-6.1481404	-7.015525	-4.530444	-9.294101	-17.098915	-4.636891	-0.17591561	3.5124238	1.1678029	3.4159083	11.192066	5.0529833	4.086392	0.7133069	3.930064	2.7161717	-5.3486953	0.45851892	-2.2820423	-2.2639565	-2.835252	-1.7642956	-0.6047116	-2.8058238	-8.429948	-15.869854	-12.918785
180	12.279339	10.222809	13.055504	11.970631	10.04623	6.1955433	9.683229	8.689867	7.7527714	8.743353	3.1072428	9.028837	-4.630413	-9.789158	-1.4652932	0.2594891	6.2583237	4.591423	9.742746	11.678057	11.804101	12.951121	17.283936	20.984821	8.7750225	4.7878723	6.8411484	-0.78363013	4.861131	5.280101	6.3672466	7.9690933	10.882076	2.188713	-2.2234433	-8.996084	10.166704	5.2994184	7.7968626	9.447929	5.5437574	12.464522	22.311428	19.524101	14.830818	-8.468628	-6.59247	-5.6940546	10.853369
181	2.4354138	8.701991	9.418091	15.599185	11.769394	7.960152	16.76273	21.79493	17.531567	16.5244	20.615984	18.63086	11.815455	20.456305	22.05755	7.5891085	13.368034	14.715179	19.776272	22.566456	17.471676	17.62435	15.6576605	14.566341	16.750542	26.566101	24.507267	35.86302	33.94751	30.590424	-2.0853164	8.87581	0.5297447	-2.3844066	1.3185549	0.9369504	-4.5908217	5.7035995	3.6586857	0.034377456	6.6511183	0.17652959	0.85836065	5.439803	-0.39045718	8.822954	6.0908966	7.644372	17.205936
182	-28.343319	-27.496613	-27.174805	-27.4152	-26.234905	-29.701788	-26.643	-24.105478	-34.03958	-4.55958	2.5688536	8.131653	12.332072	5.424776	-6.5385466	6.986473	0.826527	-3.6253839	-2.4141698	-2.8457708	-7.821807	2.1976886	8.941834	28.230053	13.352422	16.400204	15.281972	15.282444	13.0579815	8.761534	-6.3455324	-4.6528034	-3.0469127	25.417923	26.873951	20.61873	18.858704	18.383204	12.085702	15.846296	26.072567	27.373056	20.834957	9.210018	1.8438115	-3.1278296	-4.126957	-4.864865	2.7532198
184	12.180443	16.97212	4.647607	7.5539107	10.647658	19.45409	23.927624	32.499004	34.80019	39.21856	41.055214	41.49665	3.2505107	14.456932	21.085155	27.155537	21.106985	26.845818	-14.631121	-19.598206	-12.674799	-8.405346	-0.59595317	-8.425726	33.79228	31.063255	22.573776	23.976536	36.464916	42.87774	17.043444	22.474854	22.016487	27.626204	19.54843	27.518265	-25.875463	-21.466171	-25.854282	25.422005	22.66647	26.043411	7.0959787	1.9026699	4.4723115	9.527713	11.286992	-2.187757	6.6102443
185	-19.83181	-17.692833	-22.391891	2.7996974	-6.1131916	-5.3924575	-15.359659	-10.77263	-10.034743	1.4381727	0.53053284	-4.723138	-1.4617761	-0.72993857	8.534822	1.3792304	-3.5251827	-2.1052797	10.65085	12.363255	9.15391	-31.834726	-25.196442	-22.996885	-17.430294	-12.5046835	-9.7402935	-19.58324	-17.896786	-13.604285	2.1216936	-1.3262609	1.3022795	5.1695967	1.489946	8.772749	14.550654	8.860495	10.431179	2.3717425	1.8431342	-0.22027954	-12.716257	-11.358649	-4.8125157	-0.9037788	-1.6862981	-4.763376	-7.320676
186	6.1077747	3.9010549	3.2261715	12.062972	-2.4854198	-0.7856624	-44.737705	-42.857113	-24.259953	-18.047043	-17.998238	-6.753839	-11.502325	-15.861867	-7.3193617	-14.20997	-11.2445965	-11.001158	5.025792	5.0616193	2.8838656	3.9922812	-0.83638954	0.4582546	-21.218391	-27.120815	-17.34951	-29.139069	-19.69434	-5.588233	3.9536343	5.9227915	7.549603	9.340912	8.528379	2.9326348	-7.101638	2.447125	7.2935753	0.5782469	6.128457	7.490896	4.4792213	9.808926	7.2720346	-10.227685	-10.341389	-3.7201128	-20.55079
187	-41.185177	-39.42807	-33.589195	-22.568336	-23.238026	-23.002026	-36.093224	-41.151516	-37.617607	-18.97406	-23.2939	-26.005991	-35.253563	-31.924553	-37.64338	-28.196815	-28.885815	-38.25989	-58.6062	-50.366848	-39.610672	-36.95522	-42.328384	-37.135323	-46.61241	-50.028763	-50.125668	-29.35853	-33.399414	-29.298534	-33.92952	-37.97669	-34.912476	-31.981052	-29.933971	-31.439978	-13.974955	-23.327305	-28.156487	-20.646013	-24.687489	-32.97616	-21.754398	-20.225533	-19.69741	-7.2426023	-12.204096	-4.8707604	-14.310593
188	7.377981	5.1047583	4.591284	14.062378	7.362008	6.878152	-8.264702	-15.056072	-15.692738	19.573524	17.788734	7.9204264	5.5265007	0.37521952	-5.1965866	0.71212816	-6.3885927	-13.201799	14.260122	17.18843	19.108301	3.3434982	-10.537905	-16.02098	4.6162457	2.1258423	6.8059177	10.865274	8.706799	13.937953	0.24072063	0.7624476	2.2777643	0.9509692	-2.0363727	-0.2904632	0.7183928	-0.63314974	2.6359878	-7.314191	-3.5499554	0.86444235	-8.553432	-6.5151486	-2.7968311	15.712294	13.127648	-0.58429575	13.874877
189	-2.9331527	4.6044226	0.5246937	-2.1403499	-12.739596	-11.501568	-5.887829	-8.514891	-3.558589	-32.94648	-44.36315	-41.19867	-27.971817	-25.432154	-19.17141	-9.194603	-18.690063	-16.82813	11.065271	14.895831	19.54487	-15.409858	-18.238487	-14.849009	-23.118889	-21.29403	-18.860415	-21.398064	-16.651642	-8.826752	-31.208408	-33.54805	-28.336515	-19.338629	-22.878857	-28.764397	-25.128302	-28.79391	-18.74661	-6.0792484	1.65381	6.470827	6.7331505	5.919048	0.5865432	8.869794	5.166152	8.210446	-15.3888
190	13.101515	8.071417	1.6137626	14.869198	9.985628	-1.2399044	4.068652	12.8902445	17.211712	3.3704166	2.9761753	0.17781673	5.186875	9.177876	17.805569	-6.7660356	2.2512445	6.8414	8.944994	7.8249793	-1.0209684	10.063306	10.214677	3.6441197	5.0702753	9.223967	8.516033	7.8233747	11.419483	6.8233633	21.492523	14.770585	15.795555	5.711025	2.7643933	-0.4925976	5.216131	10.401247	10.429462	0.9554609	6.9986825	14.631809	14.261067	16.453938	10.726519	16.402134	11.0706215	4.696151	4.859049
191	-11.929764	-16.220394	-18.824959	-8.529226	1.7431126	-4.5548754	0.8745682	1.0726278	-1.4434297	0.59125245	1.7577674	-5.1530004	-4.119536	-3.256892	-5.0256042	-1.042626	4.9460135	-3.6671429	-0.33223042	3.398734	5.201651	2.442884	9.87688	8.0252075	28.603355	21.208973	10.212946	5.892662	1.184301	3.4191325	-5.289986	-3.5975566	-11.594547	-11.054611	-3.524088	12.895046	-5.804245	-6.2246985	-2.4636288	1.8328302	4.7567687	-6.510152	10.770424	12.67395	13.2352295	-11.27047	-7.489356	-9.736122	10.910021
192	-19.880459	-23.697346	-22.394417	-15.4567795	-14.1784115	-8.578344	-18.909334	-26.311237	-24.33342	-25.502665	-38.095398	-43.448822	-22.988535	-28.431334	-23.257553	-20.531902	-15.135939	-3.6792305	-15.100214	-18.234049	-13.695938	-12.280669	-23.205936	-36.363663	-15.989719	-23.97235	-26.005674	-0.40122247	-4.8225784	0.048297465	1.5606632	-0.14983682	4.799986	3.234953	-6.905425	-5.005637	20.144596	1.8761674	-7.1586165	-35.251465	-49.795437	-46.18186	8.410103	4.938584	12.286589	-7.027217	-16.352478	-12.870157	16.773006
193	-9.872755	-17.677837	-11.780003	-13.96392	-23.418987	-14.849177	-14.457054	-6.609184	0.8113899	-12.307343	-23.409634	-23.753513	-13.646736	-14.590582	-8.559847	-12.003278	-22.421959	-40.51339	-16.078108	-20.190563	-21.79153	-33.35424	-38.036667	-27.027254	-17.495867	-25.138712	-28.882019	-15.56665	-19.174034	-0.8569082	-18.500345	-24.182661	-15.154864	-22.073189	-20.052292	-8.523697	-21.72269	-27.34225	-25.743446	-25.81432	-24.808582	-23.844889	-33.175713	-29.497019	-20.741604	-48.097904	-33.236534	-15.6462555	-19.055107
194	-4.460545	0.37279952	-2.2261915	-4.485795	-8.811529	-10.170511	-5.809802	-5.779321	8.6876955	-9.053356	-9.7387705	-4.896222	-6.780791	-3.5493948	-3.70329	0.6752151	-8.475733	-6.5353775	-11.911399	-7.609647	-8.989859	-9.587631	-13.231797	-8.664482	-1.1368974	-6.668412	-0.4341393	-4.1454735	-4.2506166	-3.4369059	-4.154956	-1.5175596	-1.6231171	-3.309282	-0.6358238	2.7916744	-3.9637241	-6.746426	-8.086346	4.017837	-0.25778267	0.90650517	-10.941338	-6.615363	-9.264748	0.57005304	-5.7248874	-3.4486341	-2.308618
195	12.205023	8.922458	13.775145	-3.2137508	4.1834607	-6.2318826	-2.1059704	-3.4286385	-13.367589	-16.32358	-8.669579	-10.950172	-22.513489	-8.779847	-9.390707	-14.13279	-9.691784	-11.232628	12.233594	15.863732	12.021652	-5.6338453	-1.2799593	-12.645321	6.2139187	5.4376364	2.6174643	9.529373	8.731209	9.230244	-15.815112	-3.1851778	-0.18768781	-0.6059911	8.2787075	0.69979036	-9.083683	0.7579205	0.39162657	-22.639793	-18.339622	-18.716873	-1.2299317	2.345338	2.0534341	-6.702404	-2.8100395	-4.0409737	13.8518915
196	-4.462054	4.3771124	9.56982	3.950876	-4.1386404	-8.882235	-23.884464	-16.383986	-10.453497	-19.07855	-17.97423	-17.45206	-20.119156	-26.629322	-17.529083	-17.67752	-14.7923	-8.879078	8.090546	0.8015666	-1.9248998	-7.3360243	-1.2470032	-0.3023173	-10.903957	-6.5666394	-14.942545	7.724408	4.1689215	2.0964348	-9.355741	-1.1891774	-3.4285438	-20.97311	-14.3864	-22.350985	2.587644	1.2870039	2.8674889	-0.5863781	-7.7085094	-4.996773	-15.472415	-16.600338	-6.9516954	0.95193195	-2.5786898	-5.269189	-6.0321474
197	-0.5208647	-3.864367	-2.368618	-2.9705863	-0.032829016	-1.9588422	3.0998716	-2.87001	-4.7880554	-0.7020962	0.4760428	-4.8685308	-5.1744986	-5.791498	-6.0330534	-3.9939482	-2.9332178	-0.04455404	1.4715364	0.26571828	1.0828604	6.727331	4.7292686	11.486828	6.4379015	0.2255094	-1.3120801	5.993022	2.4080439	2.6115212	3.6096954	4.9761047	1.6173116	7.4589186	4.445385	6.2640634	-0.000192285	2.4025617	4.353116	1.6210084	2.1944976	7.888254	-6.2543745	-3.5736165	0.2910713	-3.0187716	-2.618204	-0.27368087	1.0700485
198	21.592972	20.491472	15.211077	5.631894	8.755411	12.186521	14.687742	13.920595	14.353689	8.618323	8.2312	4.4741573	8.370207	8.609352	8.305786	20.92651	16.675034	2.9244473	12.460274	9.517399	5.320122	2.8912213	7.876595	8.485091	4.2459774	4.7349014	5.44977	15.097115	18.521671	13.324456	14.655069	15.142759	16.8577	3.5910087	4.7863293	0.63830966	9.283676	10.942886	12.974314	23.535751	21.968578	15.440368	6.5669312	10.192866	11.216187	7.2220154	17.328745	17.612967	14.956216
199	3.3788385	-7.6390457	-5.0503736	12.626865	5.0826793	5.135706	6.5592113	9.603031	9.383364	6.0301	7.195958	11.590292	-2.921578	-8.383381	-9.671313	7.0866537	5.7808905	10.948965	14.21184	9.922157	6.436507	-11.090397	-13.286654	-7.5229483	12.543759	7.819461	10.636343	-29.397326	-12.539168	-8.033822	12.622398	6.6589537	12.302515	12.088009	15.493245	10.442231	-2.9569802	10.048889	14.7797165	-16.984676	-24.64878	-28.79013	12.600068	5.407817	-13.903032	-0.51617855	-0.7536485	-12.193188	-17.85025
201	2.9192834	4.3179607	3.5111809	1.0547924	1.3838096	-0.08939874	-9.582699	-7.777994	-8.32158	-7.227616	0.5902257	6.187501	18.55117	25.931	40.679375	0.5474033	7.59653	19.749275	3.789447	10.841068	21.24472	6.36687	2.7969203	3.4813743	6.466968	11.034824	7.099383	5.3773174	8.567699	3.0483105	8.272154	19.110756	19.956005	24.217842	17.750048	14.989184	10.636742	18.482376	31.593983	9.462348	12.794962	11.04804	-4.9852195	3.5499954	5.0655556	21.69228	26.839659	20.813675	-1.0649903
202	-4.255184	-1.9300344	-4.041077	-6.788743	-16.014183	-33.91494	-12.512603	-10.72084	-5.8586144	-20.976738	-22.008163	-24.741302	-22.992167	-22.947113	-10.2129345	-13.480112	-20.304617	-10.07043	-1.0233941	-5.445469	-26.640354	-0.80984193	0.47393352	-0.4072463	-15.703998	-24.972916	-18.295502	-2.910964	-2.8970098	7.5347376	9.763669	-0.272915	-3.8665364	-14.233175	-2.9537911	-1.8341124	-3.9859855	-8.806467	-6.696438	-18.27985	-17.090696	-13.720049	5.206373	-0.5269659	-7.6987333	-1.3254848	-9.514013	3.4095538	-32.51762
203	-17.371864	-18.851852	-16.567238	-28.675264	-23.338383	-17.328358	-19.94227	-14.687944	-15.474005	-7.553453	-8.524874	-10.294218	-4.380328	-9.634936	-13.575628	-0.4789072	-1.2594892	-4.161329	-23.192846	-24.23478	-25.091057	-20.140837	-20.351318	-19.70898	-7.0998926	-8.379711	-3.8333611	-20.975225	-13.730385	-17.172413	-8.131451	-12.64642	-9.030664	0.73178905	-8.5269985	-9.452293	-20.631786	-13.519404	-1.9087125	-32.675095	-29.937439	-24.184381	-25.235485	-24.493599	-32.58018	-26.168098	-24.838608	-29.75328	-11.585888
204	13.806689	20.210896	16.938805	39.572456	39.389565	20.032883	40.138924	32.11786	28.559841	26.221886	18.475163	22.321861	32.64171	33.171055	33.92323	25.856365	33.211185	29.241306	43.8813	33.575512	19.520777	13.882841	25.341087	27.144909	30.625801	39.272575	37.4611	26.52602	25.801325	17.804726	20.728476	25.032349	22.542042	22.008331	21.62972	17.686134	14.209438	21.648663	18.246262	12.5931015	18.569689	11.118031	32.93336	31.099068	19.157154	25.079275	34.653366	25.876429	17.7494
205	-15.523973	-12.1987705	-18.974049	-5.607745	-4.7762513	-0.4428318	-7.521813	-11.062586	-7.568033	-2.8260353	-9.142585	-9.559393	9.64888	2.7419863	3.8132036	-13.010771	-9.197096	-11.411518	12.474419	-1.5347877	-9.005388	-6.956025	-6.7374287	-6.845658	-15.308987	-11.35244	-12.606186	-1.3714968	-6.049911	-9.810066	-19.698273	-19.424492	-20.43695	-3.778154	-9.130005	-0.69497585	-14.083245	-20.071312	-27.662312	-14.473566	-15.046732	-9.108601	-5.891762	-7.8173246	-1.7415848	-10.660545	-12.698317	-8.665579	-14.090454
206	10.1265745	-1.5385195	-7.9315486	-10.486177	-8.121414	-10.140673	-13.312021	-9.960785	-5.824037	-19.493866	-12.269335	-9.582136	-7.382057	-2.505353	0.06301264	-16.270794	-10.752176	-3.469875	-16.069477	-9.990726	-12.14391	-2.5129952	1.4612147	7.2323103	-5.425802	-9.869785	-7.6233473	-11.461832	-7.8042126	-9.226183	-24.108063	-11.304213	-9.574272	-12.349775	-8.059948	-3.0682628	-10.589863	-4.883773	-0.8856761	3.1767893	9.231821	4.235759	-13.835729	-4.6693277	3.7587736	-5.977249	-1.7561817	-1.2131805	-17.052124
207	7.91623	6.6506195	5.794964	6.34074	1.7173645	1.0565615	-13.9559765	-18.647564	-20.504099	13.778055	6.355691	15.548923	-39.84414	-29.26531	-23.511936	-16.18337	-16.621475	-4.623721	24.115005	18.338608	22.714466	17.419388	10.216139	9.440744	15.21088	-7.6534853	-16.613346	7.9421444	13.745877	12.761929	10.237794	18.492525	24.660172	5.9229383	12.496243	19.038708	3.1184053	7.754862	11.593077	3.6847034	2.9218328	2.4185002	14.621918	15.735992	1.5853469	7.210296	10.239786	4.804801	-1.3736329
208	23.284008	30.620401	32.763	10.410914	10.060866	13.613533	16.505827	12.711285	16.224482	33.660614	36.25927	26.745775	8.471819	-7.201474	-28.080627	-21.969006	-27.323807	-20.84678	-14.612665	-24.437325	-14.753134	12.36062	8.285394	14.13755	-24.52996	-23.884695	-23.696009	2.372394	-2.0585573	4.612076	-3.8964856	-13.26195	-8.555206	-39.426105	-38.094193	-25.708662	-5.635359	-15.438899	-26.876743	-21.627623	-2.9107094	5.0425663	-1.6392367	-13.629749	-14.347489	11.426865	10.511751	7.1428633	6.2212324
209	20.41445	18.24054	10.229872	17.22314	16.239843	11.605745	10.408013	12.588848	7.0410137	3.135416	9.08467	3.7952847	-3.4240828	0.004778177	3.0165935	11.545509	12.0227375	10.2087345	-1.1661398	1.9568157	3.154183	0.76764476	0.3560035	-1.6772904	6.79852	3.2973118	2.3275096	4.8385577	12.238504	6.530098	15.782878	13.541323	14.103346	22.552223	11.466845	8.617663	6.8767004	6.720045	3.6669288	5.8662386	5.250098	11.927448	9.727129	10.149473	10.525471	1.2305945	1.8045244	8.619912	16.90448
210	-8.355547	2.4160478	2.1076221	-18.71232	-12.892439	-3.6452851	-7.3341136	-5.6433606	-1.1148018	4.104269	1.6920692	1.5925266	2.0656133	6.758961	1.133552	2.3441653	2.9758515	7.7801075	10.845364	4.623629	1.596272	2.8929396	8.210855	15.596191	5.9682126	6.028579	9.912528	1.6821655	2.230472	-3.2787256	7.7642856	12.543554	12.672226	-1.6691525	5.0653324	4.109148	10.613565	4.1328535	8.690832	10.826039	12.490625	10.67239	-3.857913	-3.7995393	-0.86664194	0.15180153	-3.0130706	-1.6200092	-9.741592
211	-12.581493	-21.081442	-27.505142	-1.5910051	-2.2324944	-2.1406398	-16.971098	-19.214752	-15.932011	-2.433466	-3.4889722	-10.187025	2.8444006	6.230157	6.6704845	-1.6169832	9.673311	3.8968692	0.88749474	-5.7661066	-25.280003	-19.199036	-15.689211	-14.085653	0.21762359	7.6272287	10.321393	1.2058275	3.9427772	0.26302385	-0.034808606	0.7799049	-5.0527163	9.8178215	4.4063535	-1.6278489	-1.3333879	-8.350592	-11.677036	8.262854	9.568869	4.3698516	6.3932815	4.9205146	6.460427	-22.291307	-12.571812	1.4734167	16.444616
212	1.5434607	1.345945	2.7047741	-39.28607	-38.272377	-25.610634	-0.48332638	-8.0036335	-8.132282	-7.7271748	-7.383068	-8.4248905	-13.956305	-16.369335	-21.457365	-15.179497	-22.1876	-20.699528	-25.252962	-28.082062	-38.361294	-11.5079775	-12.181029	-13.254559	-19.471317	-21.57608	-12.187332	-14.709528	-10.948101	-24.77777	-39.97625	-29.015804	-23.743202	-14.824122	-11.332612	-10.970284	-24.29736	-14.862832	-16.600018	-10.405098	-11.247116	-8.208802	-11.2997265	-12.165552	-14.331173	-11.2757015	-8.851611	-9.043282	-14.369963
213	-6.1780663	1.0683049	-4.232603	0.48578954	0.2696592	-8.638866	24.480694	13.596589	4.732389	-15.131596	-12.387985	-16.685179	-0.63384324	-1.1254836	4.5992093	7.1600695	-5.1470976	-12.578751	-26.68752	-7.951532	-4.0467486	4.0452185	4.966568	2.212986	5.092602	13.1274185	18.319763	-5.324539	-3.816544	0.9528762	6.6620827	4.84766	-1.3338974	-10.827614	-10.634211	-11.949807	-4.9310584	-1.344386	-0.67643917	4.655656	-2.396711	-2.230533	-2.6229057	6.126855	7.428439	5.1770234	1.953515	10.748805	-4.38289
214	4.4341774	-3.9420135	-7.9469895	-11.59066	-11.378687	-13.315172	-9.894973	-7.6831536	-5.825907	-9.050075	-11.09593	-2.9712253	10.767235	8.679983	3.0934849	-2.0390182	-8.350508	-8.5276165	-9.4086	-7.7730665	-12.182537	-5.1767063	-12.729952	-12.778834	-12.482457	-12.675884	-15.178232	-25.793007	-25.828457	-35.303497	8.794292	2.776167	-4.3102493	7.278246	4.965881	-3.3181782	1.2723486	8.270487	2.2026134	-7.69865	-3.3553658	0.6569978	-6.6652575	-0.568622	-4.250212	-12.878302	-16.133059	-24.572504	-0.38266554
215	7.2321315	13.108555	15.190233	18.604156	25.557655	34.214813	12.793067	10.682806	11.374341	5.3530436	14.415235	7.1943355	10.496841	10.32189	8.407715	19.885891	19.497545	13.531124	23.095472	21.24694	13.469053	20.29789	24.301998	14.402237	15.106461	19.759773	20.510757	18.898224	21.7585	8.188008	-18.458603	-5.237405	13.001497	8.423086	13.717815	17.73058	33.71201	41.006157	27.643063	19.407349	33.92867	42.66043	29.790232	29.03651	17.377668	30.00938	34.085762	24.603931	26.442596
216	-19.923763	-13.496426	-17.495491	1.4688168	-6.5401545	3.964748	3.5107975	6.6429853	7.75447	-1.6902902	-5.766622	-10.861345	-9.677687	-5.4710875	-16.043	-4.6780977	-0.7575703	4.968148	-2.584678	-3.3586135	-10.603628	-7.912533	-4.8386736	-6.55965	-8.518199	-4.844184	-5.8164873	-8.992929	-1.5012279	-5.6620674	15.9327345	11.3052025	0.79070884	-39.18718	-28.756859	-27.103443	-21.381645	-19.68111	-34.07312	0.2383259	4.2577376	11.77362	-3.6377208	-4.4040165	-19.356884	-12.723923	-19.594358	-10.206157	14.599911
217	-3.7672696	8.9005	8.583736	0.091566026	3.0579386	-0.9410734	-0.7081151	2.2579215	6.703702	-2.4530225	-0.09344292	-9.002539	1.8194511	1.200514	-1.518707	0.17122208	8.392609	6.101655	5.5503993	4.222167	10.445055	5.3713913	12.46648	1.8293258	5.7101936	8.241307	9.76736	-3.1317987	-7.7132998	-16.35491	7.5680485	-0.3893416	-7.0247216	-1.377907	3.9130962	9.559325	18.60822	16.55904	19.022741	-12.548906	-10.143988	-10.343561	-46.996014	-34.151596	-21.349745	6.106291	7.2798395	14.463419	-24.748337
218	-6.7172084	-9.729148	-8.9398575	-22.68351	-23.488396	-27.97977	-5.9979887	-6.7524147	-5.856769	-2.2255378	0.123051554	1.0750508	-8.919841	-1.8745558	-4.018074	-2.6269686	-3.4776416	-2.3201	2.8211732	-3.4486032	-6.392644	-7.0692086	-8.714371	-10.885965	-0.9712804	1.4136486	1.6574037	1.0934129	-1.0665073	3.8139448	-5.7349734	-3.2518983	-0.46857056	-7.339913	-3.9156914	-6.689965	1.7858961	2.8032956	6.2495365	-0.17393191	-1.0992746	-1.6304202	-10.657093	-7.0329037	-12.70425	1.5148712	-4.189903	-7.591383	-19.105766
219	9.890174	10.836899	6.2500834	-11.697651	-7.427297	-6.030678	2.724936	8.881884	6.5125675	-13.703553	-13.320198	-18.072409	-7.501272	-6.4684377	-7.706422	-4.9576006	-4.1904545	-17.265892	-6.14858	3.8317175	8.605652	-2.4418783	4.3886757	0.6267272	2.8914385	1.9004893	-0.4190973	-8.334145	-11.611847	-20.159092	-0.016357303	0.9416052	-6.907599	-2.547059	4.262438	3.8998218	-53.38436	-49.716583	-42.45314	-2.344325	-0.77453804	-0.9866479	13.26129	9.108387	2.258676	4.3109207	7.083195	6.9212627	-4.988553
220	13.4218025	19.394629	14.210339	19.962055	27.207573	36.15708	13.416389	17.6386	16.405996	9.05435	6.450736	11.902088	3.8261971	-8.894603	-15.906483	16.904278	17.568216	17.882538	18.521	20.308079	15.139918	5.648024	10.018089	15.67	23.643894	16.64364	11.610594	-2.6009681	-2.1544456	0.59625053	2.8754134	6.4004316	9.424978	14.379772	12.320616	11.138294	10.769439	15.75823	15.376909	0.862404	7.44108	11.487209	11.088944	11.745642	8.447969	1.3791354	4.004108	1.7971249	8.847205
221	10.113935	10.071938	1.8704563	-6.2236176	-1.848335	-4.5751762	-2.5050168	0.8933563	0.62899476	-6.5747013	-1.2016635	9.023892	13.174423	6.4768653	12.731361	6.498125	4.7709103	11.35556	3.4773965	0.8440318	1.7683438	12.757455	4.536253	2.3856964	-21.527065	-11.332642	-7.2805395	1.1628187	8.13875	-0.087595075	12.726711	1.3544719	-2.3971918	18.61879	12.045101	15.764709	23.988766	23.128574	20.721437	11.871244	16.448639	14.549173	8.4460745	11.558517	18.397213	14.472075	19.76167	29.341038	2.3330555
222	-8.399456	-13.803347	-14.800301	-2.5336251	9.89077	17.597504	-13.307205	-15.015968	-15.810195	15.888582	5.350266	6.5351887	15.370098	9.076377	2.8680525	4.1961303	4.0932546	4.3346915	-15.839151	-7.953759	4.022579	-32.16024	-19.901108	-9.842159	-2.8087277	-2.7278047	-3.52465	5.031105	4.5768642	8.508322	0.46469408	-4.8795414	-7.707583	-14.594158	-9.993757	-8.971653	4.1018457	2.7085764	6.908392	9.259599	8.7478695	11.125599	-1.9303538	-5.497216	-1.5297301	-26.982485	-10.454672	5.746972	6.9619846
223	2.3868957	-3.454224	6.5570393	3.2814784	2.999779	6.423728	-4.0165043	-5.509348	9.353778	11.971439	-2.5691857	4.886151	-7.1674976	-1.4248646	8.5477085	10.060406	6.487647	12.700493	1.1978045	4.352535	8.262758	3.3784232	-2.3030627	0.4383242	-3.4762883	2.465677	10.32202	0.62970203	3.7091777	7.0115166	9.349224	6.7618856	7.382113	15.733929	12.568185	10.052099	6.5462027	4.046686	4.0482006	3.48166	0.002860904	-0.57548577	8.325168	5.0901537	1.4506178	5.236088	3.2125468	-3.2836175	8.114603
224	-38.885803	-38.442677	-24.31923	-13.852562	-27.9572	-17.691675	-50.049873	-53.735245	-53.44384	-18.765987	-25.566631	-24.589855	-31.173347	-40.71555	-43.251896	-13.623543	-19.02213	-13.697807	0.7313429	-14.876588	-24.325676	-15.558738	-23.74184	-29.829449	-20.358791	-28.563406	-46.399467	-8.362377	-11.633881	-7.1971445	-23.303965	-19.955647	-8.965949	-14.078272	-6.9030104	-4.9375057	-38.602333	-42.9465	-30.736423	-21.762373	-30.23394	-27.841593	-21.917112	-28.495735	-36.99765	-2.7734828	-5.616604	-24.648064	-31.111279
225	-32.216133	-34.215675	-39.099224	-20.630451	-23.48184	-27.653496	-26.014593	-28.616209	-25.901184	-6.225654	-4.512458	-0.8942619	8.701643	-5.939423	-7.021694	10.252487	7.6184063	10.555728	16.499367	13.328913	11.214926	8.720573	-0.65545166	0.55192214	-9.402878	-6.2728834	-15.583092	-2.5233393	5.251499	4.440096	18.044094	14.27566	6.87208	3.4589195	8.838781	11.202179	-6.004571	-3.4762592	-9.861372	-0.058699183	3.4748385	6.5285034	14.657864	13.055141	8.818764	23.326252	16.751083	14.5285015	-0.8206481
226	-15.045107	-22.487091	-28.565546	-31.699226	-36.885853	-42.87429	-29.357677	-36.421413	-36.187088	-30.02339	-30.326572	-34.002037	-35.767365	-33.985054	-37.21039	-24.910133	-30.851372	-36.51381	-30.01496	-30.055275	-25.82692	-25.82716	-23.985603	-24.263203	-44.384323	-39.328064	-35.65593	-29.692907	-27.843304	-24.609283	-26.25056	-29.134998	-30.75224	-42.301346	-39.56605	-38.89553	-39.735744	-36.802307	-39.678436	-24.671131	-24.939962	-25.96513	-25.548698	-28.243368	-39.16368	-32.40564	-28.672085	-26.283854	-26.327541
227	-13.0943775	-24.327526	-40.335823	5.6422567	7.7776194	2.0669951	-2.6991458	-3.601524	1.1234491	6.4895935	-2.8583374	1.7706368	-10.359934	-0.9360257	9.476491	3.3115573	0.8420386	-1.3694865	-15.835915	-5.856138	-2.997363	-12.297096	-8.997524	-9.944588	4.7208023	1.1305828	0.876126	-13.68445	-9.504707	-2.0108068	-4.7359085	-16.369793	-15.456675	-17.204346	-20.867756	-22.911814	15.586922	-5.222181	-4.903923	-6.285263	-13.424514	-10.519799	-4.929775	-5.559491	-3.215338	8.618597	4.609412	1.5044184	6.814982
228	0.15270436	-3.9934812	3.7201762	17.074745	22.83364	20.307755	20.399666	25.386108	28.936758	15.216018	17.780474	25.3171	12.577013	25.02837	18.73489	20.987423	25.940655	23.737896	8.816887	8.108275	16.640732	5.1663947	8.970279	15.2634945	5.206131	18.248163	20.913708	13.050995	9.243307	19.217762	-3.7738159	5.4657035	12.980706	-0.5843125	-7.730308	-9.762585	8.995946	9.349464	-15.603626	2.8644774	8.913678	7.1927037	15.744265	7.322479	11.541395	26.161192	19.815414	17.23248	17.167154
229	3.34853	9.647039	3.9447403	-7.058958	-9.704758	-1.6501839	-5.6559377	-15.446817	-14.161044	37.48607	36.219696	44.21737	29.542751	25.851635	26.58851	9.570151	14.689921	9.171518	-11.626446	0.6948483	-6.2088094	6.5120144	1.2697859	-1.6900237	-20.835781	-6.8684835	-16.489647	-29.557732	-19.839573	-0.4711274	-8.849666	-7.043022	-9.758326	-6.6053123	1.013307	3.0651321	2.2020783	-7.0585814	-3.3572726	-11.3572035	-6.027343	-15.114136	6.0321693	10.972139	6.509278	-5.4255886	-10.372357	0.27526763	-4.4601903
231	-11.182362	-17.193516	-18.78859	-53.57867	-48.348938	-45.8322	-24.8195	-14.589244	-4.339868	-18.86557	-52.79676	-52.890133	10.513266	11.0611725	12.422319	-13.688257	-18.577473	-16.077435	3.0778785	6.1530685	1.1753359	-8.649582	-15.738258	-7.208357	5.3778877	2.684391	-12.106685	-14.006525	-4.5479794	4.6254253	-12.960335	-13.421528	-5.8684297	-12.310474	-18.562729	-18.579395	-16.681683	-16.535866	-5.4417896	12.221558	7.5577707	-1.3329527	-23.975708	-22.454891	-20.233921	-10.417161	-10.857929	-14.41231	-29.201742
232	30.117226	28.049566	24.96318	20.751308	28.216476	27.437899	36.37896	30.687874	30.763157	24.926891	25.838394	28.195713	3.6096365	21.196768	20.132286	9.937822	16.92361	14.528587	9.389586	14.897953	12.553793	8.724201	11.18461	11.854937	12.282293	14.963778	0.8755119	20.26893	24.99596	27.676563	21.765633	26.848225	23.273401	10.122404	14.798188	15.7983265	13.911648	19.906828	20.142159	28.791527	30.070175	33.45343	37.38172	37.84616	33.483643	20.053242	21.481752	25.036627	16.25219
233	-32.400826	-35.86381	-25.852432	-1.094932	-6.752083	-0.28007805	-19.119198	-32.6024	-30.117165	-1.1586908	-4.88344	-22.361666	-10.1975565	-2.725678	6.9269705	12.555002	7.1965437	9.249473	-27.256153	-30.719011	-25.733986	-13.937109	-18.796417	-8.082231	16.544292	1.1637089	-3.7845104	-20.533085	-22.933151	-11.091976	-1.0035795	-4.895461	-1.2867702	-1.1691937	-2.3541174	7.2679605	-3.2653325	-4.7463503	-0.7689507	-15.254024	-26.490517	-48.22113	-14.365646	-16.755013	-11.066132	-6.661877	-12.87902	-33.279274	8.120443
234	7.3034363	-4.1156325	-12.168781	-8.126427	-12.86515	-22.843857	-5.8021555	-9.908811	-4.6805024	-2.3745155	-12.201772	-9.5396	17.593527	-1.8425696	-28.901825	-7.8196363	-5.535634	-1.9202633	-10.866915	-9.107094	-4.937196	-11.417413	-0.56382537	11.015058	-16.539722	-6.1016545	3.571475	-5.2776794	-3.5883636	-3.89193	-5.1966186	-3.1229787	-8.60399	-15.028722	-7.6317644	-4.2672563	-9.216767	-7.991527	-5.962699	-3.9091687	-5.151402	-0.34060943	9.386733	1.2350008	-13.641255	-9.81521	-1.1897502	-3.0355825	-1.8481445
235	-8.66783	-10.29751	-9.847877	-10.611597	-19.928585	-20.07383	-11.614714	-7.5151453	-21.625519	-32.81349	-25.416378	-21.322905	-12.484439	-16.045778	-6.3154507	-6.327048	-6.854405	-16.585915	-17.045147	-17.54322	-16.03959	-4.9836617	-3.2931252	4.4906063	-17.392673	-8.810409	-0.18447709	2.832591	-8.034765	-22.320229	-15.14533	-14.069746	-6.5837526	-11.96793	-13.594721	-13.9330635	-20.39349	-15.840311	-17.423655	-18.958723	-14.5505295	-24.494736	-4.1265454	-6.711936	-5.513712	-17.356075	-8.131598	6.7034187	-6.0900517
236	13.558634	18.146078	14.189798	10.229313	14.496382	6.1361732	23.578468	21.381632	15.758812	43.647186	31.673845	26.85488	21.113358	20.599339	15.495398	15.211978	19.30503	26.750488	10.57567	18.230713	37.987778	5.9228497	11.662814	4.7537766	14.173979	18.52998	15.919385	15.724407	19.740528	14.230524	18.596107	20.947561	21.003613	24.007507	19.8933	22.73447	12.46797	10.495657	2.6765094	5.6816144	13.022629	15.304176	16.83815	17.148706	7.7051935	12.689629	8.986521	10.398577	19.02068
237	35.114967	38.000465	35.16331	44.22885	49.39363	57.113457	51.12715	59.699516	49.016052	7.583361	25.73719	18.70889	25.670128	28.237015	22.775997	20.130638	19.06033	32.39743	19.803293	16.34659	14.674117	11.456917	2.034049	-1.6206654	4.590221	-1.8953528	2.9283	-8.515377	-5.412924	-1.4027393	15.498404	12.853895	11.467947	16.761673	4.040775	8.542975	16.231586	16.197998	21.647896	37.941727	30.098291	36.315247	37.40571	30.179615	28.970417	17.013653	15.570002	5.4322395	9.960098
238	-6.2806344	-14.852077	-17.49156	-6.220582	-11.529179	-25.509405	10.746794	9.406397	6.216529	-1.6931443	-2.8410542	7.056056	-1.7967584	0.91328365	10.840025	-2.8468137	-7.3266587	0.66430885	-3.3698232	-8.016598	-6.7073526	16.744495	22.865578	24.226696	-12.170585	-10.821915	-2.3874993	-10.087225	-6.838389	-4.98532	-2.6264567	-2.356691	3.5115623	-5.6825294	-11.391202	-4.0984898	12.663439	9.407894	13.271059	6.3991275	-3.9482832	-2.6244454	-6.266979	-6.369733	-0.3359564	10.294357	-0.8216841	5.030444	-11.090361
239	-1.0722562	-4.6950445	-7.2861958	3.5581055	0.60056055	-2.5596144	-5.9929647	-0.4511888	-1.803971	4.3882036	4.3421907	6.357317	5.416031	2.6437414	0.94082606	5.4520197	2.880236	-0.12703182	-1.5727391	-0.03941059	-1.8156608	-4.225125	-6.7968035	-4.538676	-0.37723607	-0.61662924	-2.4085526	-10.824418	-1.0758283	9.160545	-7.8540707	-6.782175	-4.9631042	-6.579986	-4.264979	-2.776083	-5.327476	-2.731049	-3.3629813	6.583997	6.6853848	5.532009	-5.9458923	-5.681385	-2.0323129	-1.5086131	4.136192	6.368877	-10.6824
240	-35.510815	-27.942451	-16.906746	-18.584465	-27.829758	-24.37925	-14.868023	-24.541393	-24.746151	-5.8486595	-12.459595	-11.096508	-10.221542	-15.733462	-15.374131	-16.969915	-23.964619	-8.652021	3.0203514	-5.9368515	-35.22419	-6.1772294	-14.773391	-14.345438	-26.247776	-30.816734	-25.844872	-17.59373	-25.481445	-19.043182	-51.64279	-29.147781	-16.980965	-42.860176	-32.2675	-21.69313	-17.851952	-21.563366	-21.290493	-19.050064	-30.509329	-26.284966	-21.423122	-29.623837	-21.011612	-24.742586	-22.986298	-8.699011	-32.330727
241	13.574507	12.067921	-1.0308895	22.91404	24.103056	17.935337	4.300995	5.87243	15.136094	12.315866	10.058168	4.2937584	9.540367	12.927389	0.8229762	16.425411	20.044178	15.059847	7.0833855	9.806553	5.267105	14.988419	19.335434	18.762617	12.697694	23.858416	25.11784	12.435108	24.94389	22.90619	13.953742	22.229935	24.49048	21.017084	21.619444	15.514407	7.4282956	19.15952	15.658642	11.195252	17.11038	10.736395	7.7895145	12.561979	15.963617	16.312773	14.486411	13.97187	12.891811
242	35.798958	51.20437	50.62342	25.858803	38.580288	41.120026	20.023947	29.102345	29.35522	33.844284	38.11011	27.655176	32.220688	25.901245	14.3822365	43.453453	43.844265	30.641819	37.285114	39.27514	28.930872	25.581573	38.208763	39.079765	51.95131	43.206512	36.733856	51.822704	56.171577	45.811615	18.39476	32.07447	25.136715	20.745182	30.868042	24.64257	20.415405	26.360855	13.844379	44.814873	44.805695	39.10618	36.191452	36.035027	24.919643	28.80377	36.59491	31.771397	13.657259
243	2.5318933	-4.2038913	-9.178204	6.1401443	-1.072221	-0.38980553	14.206873	18.483822	15.059008	9.485643	12.072846	9.893196	5.4308395	20.759844	15.212046	-20.58873	-29.316235	-17.440182	6.7596135	3.5987337	5.3995247	10.656233	11.067597	13.1911	9.691825	12.394113	2.4713783	4.5255833	10.661737	10.988896	-2.3477228	4.833242	10.005887	12.656018	8.090752	8.536818	9.280548	4.067134	-5.073986	12.347402	19.485096	19.973179	9.678671	3.7055292	6.560957	3.0077808	-6.970093	-12.83597	11.072593
244	32.902615	24.217789	23.843891	-1.63636	1.6740763	-4.423594	-18.641636	-27.54038	-19.64196	-3.2130213	-6.689578	6.226342	-0.9994932	-8.901493	-11.1116085	-2.0265613	-3.6789584	-5.852501	-20.13023	-2.6348987	-6.525886	-9.371567	-5.372877	-2.1763816	6.0369787	2.242898	-1.8680761	12.513674	8.848628	9.802401	-11.413183	-8.603846	-26.222431	-2.227731	-6.5741243	-6.2098475	-3.4991336	6.954254	9.894999	14.279079	10.085743	5.2541986	11.017646	5.351528	4.5007095	-21.445463	-13.323782	-7.4823875	11.750963
245	9.885663	12.662088	10.231052	3.4197166	-0.68929046	1.5282613	4.604661	1.9438	5.2386584	9.716715	10.481365	9.624756	7.605412	10.740909	3.7447252	14.884691	10.782173	-6.2406836	-12.958853	-2.8104258	3.8436322	15.723948	17.183586	10.63605	-4.48949	-0.12723148	1.0973248	3.3440995	2.8241987	-5.775687	5.1586304	6.8244295	6.4210453	6.8469443	1.7577937	1.9404213	14.517445	17.650677	13.951845	10.866158	19.841759	21.400858	20.360329	21.271	8.842859	23.349983	21.818249	13.505014	9.432897
246	7.015174	3.3538384	5.655526	30.832676	26.827972	17.804049	14.940723	13.323126	6.435939	-0.063064694	17.922432	26.97716	10.433503	6.521017	8.144544	5.547797	4.0530334	13.313979	-3.7642899	-5.9976974	-3.5631168	-8.496773	-3.4212246	0.3361552	4.8587656	2.9632316	-1.5700138	11.793091	8.45735	9.740751	9.745634	11.382541	14.401672	12.73382	17.739403	10.976202	17.39817	18.916315	12.275482	7.647666	10.316327	10.25245	0.89350593	1.6335837	2.3932319	13.047521	16.899422	13.940565	1.340845
247	-9.013055	-4.1187215	-16.245245	-21.489094	-17.76198	-14.266224	-27.060158	-30.53054	-27.291046	-9.507587	-2.5449748	3.7653708	-30.400297	-21.556236	-11.49905	-0.5886534	-3.1772516	-0.21523176	-24.703915	-23.3345	-18.48769	10.5676	8.569021	7.7163324	-4.365795	-10.523455	-4.353902	-6.8292036	-11.942471	-0.9250478	1.2409009	3.4560614	4.7545915	3.657989	2.994216	6.5198755	4.798537	-1.4852571	-22.870312	-14.388824	-21.12833	-13.742395	7.163615	5.007576	1.1540143	-12.839651	-20.160784	-20.756195	6.579026
248	-12.426268	-13.131046	-13.993252	-21.745667	-24.144505	-34.88318	-27.673126	-23.938652	-16.93766	-28.031496	-29.860851	-28.80954	-20.757412	-22.130856	-15.7282295	-12.803999	-22.802574	-24.468967	-12.565266	-17.79779	-18.851917	-16.64305	-24.79684	-25.609802	-21.977024	-12.998209	-3.7948937	-29.016468	-12.080198	-3.0536604	-20.342957	-12.369372	-15.898891	-10.241394	-7.2904196	-3.955641	-6.797496	-11.020431	-12.057731	-13.088128	-17.239285	-24.304478	-13.781462	-17.624283	-19.190142	-17.605103	-17.855618	-13.482885	-5.6988583
250	13.704702	6.935798	9.083506	9.1296625	15.644744	1.8386326	4.654362	12.082512	9.998161	6.859836	11.424737	10.463827	16.396479	13.802496	3.1441603	19.17827	20.949787	25.304731	10.044472	12.644411	13.3320465	18.446997	11.092264	3.6658607	5.8161345	8.532872	13.059725	1.5911354	1.3115591	2.9808202	5.9557266	-4.15878	0.97782445	-0.80115384	-6.9848766	-5.5298963	9.645928	2.9503925	3.9654632	1.597967	-6.8807135	-6.5472407	13.140366	5.799554	-3.2298963	-9.612373	-2.5487041	-6.2095857	8.519524
253	-1.6436138	3.2966013	14.532463	2.9619184	2.8362498	-11.050411	-17.91964	-14.029451	-5.8682356	-12.6968975	-13.181046	-12.551008	-3.9970071	-3.5349817	-5.075068	-8.952074	-1.2191573	7.3686533	-3.1457047	-13.011726	-28.869953	-26.96946	-9.316597	-8.314396	-10.874237	-7.6213365	-7.923873	-2.0602639	-1.2806259	-5.730459	1.7913198	2.1902244	3.1555824	-14.70236	-21.362688	-19.08788	1.4765639	2.98179	3.1494808	19.116138	22.215073	19.35043	9.891083	12.607641	13.850336	26.759747	16.188908	14.198273	38.24729
254	-14.025511	-8.39949	-7.5320473	-17.712317	-7.906422	-9.14865	10.515799	11.685579	10.206568	-23.281895	-16.910854	-10.24047	-3.789382	-3.095549	-7.349062	-3.770507	0.531687	-3.2246351	5.24037	6.8892956	8.669851	-7.850687	-6.857562	-1.9196403	-1.0268922	-1.7484652	2.488961	-30.79766	-30.85524	-30.781235	-20.080027	-19.814198	-18.988384	1.4346291	0.44522777	-1.5082437	6.5300074	7.282433	10.040588	7.1852837	1.0855371	-4.7516365	-5.7464952	8.063671	4.3322225	1.5520442	0.5983763	1.7926595	-6.188143
257	-27.009518	-35.467567	-30.746273	-28.935621	-19.730762	-8.726711	-12.363388	-17.252056	-14.091432	-25.558516	-34.044456	-44.431587	-5.397402	-15.610089	-7.424122	-6.550131	-17.699337	-14.67898	1.7621747	-5.45933	-3.8584425	-2.9945111	-13.238455	-6.081522	2.0288825	-0.6438113	-13.470204	-14.464104	-20.705624	-17.147808	-17.591066	-13.277588	-2.9186382	0.40766177	-9.045282	3.990447	-14.394323	-16.373846	-12.884244	-38.49962	-44.48522	-45.279655	-18.011854	-14.911082	-13.538282	-4.6748037	-3.3492155	0.3256982	0.33478886
258	0.5718991	-5.2937417	-0.4412477	15.1784935	19.750982	24.142841	13.796757	13.889654	-5.056422	2.5548038	-0.48875922	5.457204	17.028355	13.258628	17.527664	-5.668128	7.673953	11.274867	1.9397366	5.9550567	7.9259405	13.635527	14.34719	13.576413	4.3239946	-5.7454367	-3.4807925	11.2960415	13.589888	19.20581	2.7272415	0.23369166	-2.8692415	-3.7120986	-5.121174	-0.8655766	15.846459	17.259357	17.739162	4.4112396	3.2615135	9.589197	-18.530586	-16.324074	-13.491415	8.911427	7.964175	1.7990686	-7.886689
260	-7.5206532	-7.582139	-3.9059258	8.3676605	15.370941	10.160149	2.646388	-2.7469537	-8.262558	4.8824544	-5.0809736	-13.94269	-13.678171	-16.586765	-6.212889	3.6739576	1.1222177	9.173371	-13.839821	-9.780104	-20.870037	-8.912329	-11.663691	-13.555626	-10.836499	-18.573025	-9.464949	-9.915802	-3.0988824	-2.758893	12.519234	15.452311	16.822617	17.100548	25.69777	27.32371	27.052437	26.939877	18.524246	7.462784	13.835239	13.752244	4.154052	12.849007	9.593763	10.808397	12.2404175	16.543203	10.653725
262	4.8652596	3.670887	-1.000841	7.916666	3.2474318	-10.39533	11.600653	11.814854	8.295956	-3.2862086	-8.298191	-8.5908	-5.904973	-6.40723	-5.0595584	-10.77479	-7.8547745	1.6779041	-3.0965834	-8.7588825	-6.1909623	-9.998569	-12.85533	-10.797899	1.5188916	1.8899171	5.207117	-3.6666484	-8.134727	-7.7289047	2.4070306	-0.27088523	-0.021389306	6.3419743	7.6939006	1.0944389	-5.800103	0.5334454	0.89691436	-1.9364029	-2.1132002	-5.2853155	1.57494	-1.1647037	3.2524862	-7.504993	0.42119235	-6.2983313	3.2810116
264	-32.705746	-16.545738	-13.607571	-27.989738	-28.810638	-22.87492	21.882013	22.121986	12.268649	14.435627	15.931007	18.161003	31.879486	17.70092	12.411751	-27.509983	-20.385126	-15.408977	10.31026	9.007989	7.154068	-21.054218	-31.248425	-33.75523	-0.96872336	2.1131976	2.997773	-3.1033416	-7.5815353	-3.5541863	-5.032857	-12.534241	-4.126205	4.9736414	4.831135	19.152441	-11.568003	-13.786547	-21.667267	-1.2368344	-4.7100906	4.299691	27.464764	23.894123	18.498463	14.161884	12.511711	17.193523	-9.860902
265	-12.19772	-17.106342	-20.788143	-27.94738	-35.83725	-33.600372	-22.275784	-23.531864	-21.719185	-16.795357	-21.23093	-28.302246	-16.854729	-22.435291	-21.81152	-17.895864	-34.376568	-41.91623	-32.780426	-21.477661	-12.781944	-27.09389	-36.10234	-23.334873	-49.102432	-41.62294	-17.910128	-31.893991	-32.095306	-34.489883	-12.229706	-20.54049	-20.255018	-35.862152	-17.147924	-8.303244	-8.974455	-17.259775	-12.369463	-0.26162216	-9.976385	-22.097881	-23.11155	-22.926647	-6.6039114	-21.33329	-6.073186	-1.7457608	-18.1823
266	13.198838	22.372505	24.005894	5.201814	3.8868978	7.2359304	12.32679	6.4926014	5.965248	-10.264395	-6.9758196	-1.8353405	14.3538685	11.974455	11.705159	16.964315	22.601753	18.876904	2.2130857	4.286823	8.616112	17.498028	7.617074	4.899179	6.267786	12.999503	17.962849	9.737236	10.29014	8.925297	8.970636	13.020987	17.261076	23.515594	29.645199	20.459717	22.860832	20.325748	24.662918	26.10012	23.232765	22.389061	16.68211	11.739963	13.829275	18.176819	25.54995	21.445557	23.31847
269	7.824912	18.374214	15.97504	16.093075	13.496693	8.090639	2.1268103	-1.8518717	-14.2282715	-1.1071106	-7.593851	-15.17374	11.084248	4.7416096	-0.5147543	-14.299451	-23.571674	-23.692465	-4.048207	-12.8325615	-13.2657795	5.338437	5.6736917	2.6512532	-42.098763	-47.027504	-40.50099	-8.377178	-12.364987	-5.2540855	13.321612	15.307707	17.362238	5.823101	0.75916106	3.5020108	-9.597294	-9.603764	0.341251	20.779716	18.037659	21.191029	-30.539228	-34.953926	-28.013466	9.762531	-1.7705667	-15.688108	-3.0285702
270	-6.427085	-3.0546384	-6.8525953	-9.982897	-11.77932	-7.7047377	3.6144118	12.494257	11.580828	10.12805	19.219065	18.48707	5.945793	-4.4086013	-4.1245384	-6.9427867	-4.2581744	-2.9400477	0.21754318	-4.330082	-6.69971	8.585693	8.359188	0.6111592	2.4050856	1.3720917	4.1784363	2.7053044	0.82279235	-4.1874824	9.658625	7.2437725	5.960089	-5.0277205	-2.2496653	-10.87035	-4.684987	-0.008604765	-13.744553	-9.501074	-0.039319992	-0.09143597	-8.51523	-1.3996422	-0.26187322	-1.3312049	-0.087592125	-0.7824408	-20.303692
272	8.64653	2.4615707	8.297956	12.768195	12.658976	10.10829	9.376942	12.143927	10.0728	6.1332765	11.308689	22.662613	6.208227	7.532757	6.5050087	14.380631	10.1594925	17.8788	-8.848106	-8.126057	-7.9195457	-6.6102924	-9.218387	-13.287352	-4.581435	-1.6343215	4.1542387	6.091249	4.3703136	10.562883	6.4753294	4.0298047	9.029827	-15.576809	-12.118022	-7.270446	5.2939167	3.063776	7.366401	0.3222645	-3.1155677	-4.702345	-5.7298727	-10.470406	1.9252362	14.762375	7.1180305	-4.5152817	-4.8744226
273	3.4460614	10.51836	7.552623	3.1694334	-0.6802315	-6.4872556	-4.2411423	-6.5722246	1.0712506	-10.489246	1.058085	-3.830359	-10.410906	-11.950924	-14.317896	4.3100257	-18.002235	-19.450043	-6.792794	-9.843468	-11.998771	6.8820186	19.203072	18.69488	2.3939564	-1.696919	3.8074322	-0.6145999	-2.1270978	-9.19236	-9.800743	-5.9213314	-12.3860235	-1.0433251	4.4115458	5.1519647	-8.450419	-5.269691	-2.475401	-7.731999	-5.2492914	-8.589497	-19.834986	-24.661968	-21.19099	-12.783331	-11.018884	-3.3443677	-15.037785
274	9.86377	9.66049	9.407965	-13.390091	-18.78501	-11.015609	2.2748172	-10.011959	-9.057634	14.27882	7.68458	12.652321	-15.041214	-18.109386	-0.54739565	13.29807	6.675796	16.784122	19.554657	18.062609	22.980068	-36.86679	-24.024788	-7.925213	-1.2387605	4.3126717	3.6075847	-10.450264	-19.538675	-18.283762	20.388927	12.117331	-0.95367473	-19.606884	-25.03735	-19.206669	-22.645765	-21.037468	-5.7176156	1.8107728	-13.018175	-25.441378	-28.455765	-18.490171	-9.207861	30.263515	1.0401301	-14.459043	-3.3289564
275	12.606577	6.9036355	10.043119	0.21931174	11.778718	16.326519	0.5567065	-5.041315	-14.644453	35.527092	33.37744	26.520586	32.71148	34.34459	24.78528	15.815439	33.044914	29.844894	42.455982	41.571632	40.50223	25.561268	22.122812	28.52451	35.128357	46.895985	42.752213	9.289919	12.964605	6.5228777	10.718214	15.680567	11.344557	24.961254	34.63183	24.058105	18.003891	20.920029	27.425999	30.279915	31.100798	31.17827	38.581184	44.614433	27.582125	37.015976	33.66562	23.7196	17.84606
276	-24.981531	-30.800564	-19.809887	-13.239904	-17.515219	-24.707916	-13.011951	-27.845715	-36.96541	-25.562588	-32.10589	-38.114174	2.4345002	-0.8272531	-10.952603	-16.840862	-19.889952	-20.242779	-31.417048	-26.704058	-17.182705	-4.396237	-5.831296	-23.67161	-22.773222	-32.82628	-26.748142	-35.460114	-37.814194	-30.307377	0.9971014	-0.9191022	-1.2475176	-8.422508	-23.94947	-35.883266	-7.1499076	-5.975316	-11.563016	-25.53812	-34.06768	-33.966312	-0.26584032	-1.2933729	-0.83172596	5.24185	4.3405747	4.9642463	-11.217306
278	0.25296816	-8.366186	-6.08988	4.8062773	0.23158132	8.234648	-16.208782	-17.386305	-8.803557	-3.5633492	-13.477657	-30.113346	-2.9461713	-20.390726	-33.868225	2.803366	0.748169	8.098049	8.489527	9.633488	12.260413	-5.144656	-8.808203	-13.214668	15.656448	15.947433	18.920055	4.7430763	5.986372	10.078533	-15.453226	-8.646139	-1.7589529	9.740828	4.0397143	7.749764	-8.751367	8.283513	11.210463	-5.2494316	-4.180687	-2.678732	1.7751696	-5.1073112	-4.209696	-2.7866957	-4.53808	6.072817	8.030066
279	15.209118	9.293616	10.885559	10.195719	15.169912	10.990848	11.026297	6.128386	7.6864185	26.952492	20.23798	14.127192	12.828057	11.677131	0.006799638	18.025417	7.720892	12.315794	-31.434715	-23.38905	-19.490807	32.363472	35.393944	30.924747	4.921088	-2.823673	-17.601635	6.067836	11.892925	11.098314	9.302099	8.578271	6.6551933	12.828226	18.335052	23.35795	-5.8159995	-4.4985466	-9.811359	14.824104	8.347839	14.666454	17.164452	10.985714	-3.5463157	24.242687	17.928806	19.84726	11.988571
280	-1.201999	0.8290905	-7.380892	-19.239082	-19.02369	-14.026105	9.088821	2.5831747	4.5633445	11.886625	11.2901125	8.461642	-5.303293	-3.9034867	-6.1173067	2.2662733	-0.41589934	-7.8907804	9.5654545	8.710196	-0.34902978	0.68442297	-6.17817	-1.7398682	-31.760023	-21.171968	-27.317425	-22.45014	-22.456713	-27.394966	-17.131224	-13.354218	-17.363117	-24.792204	-20.086514	-21.765972	-6.7129793	-6.019376	-4.028964	13.578722	13.943061	7.632183	-3.940186	-3.8250089	-7.350913	-5.2264185	-5.3729215	-9.990667	5.792382
281	-7.968651	-1.2066512	-8.048065	-18.846523	-29.480438	-34.85389	-9.507296	-17.348007	-33.375744	3.1374192	-2.074485	-2.4194074	27.82016	0.7496052	-15.326996	-8.018836	-7.298606	-3.9647574	1.7901347	1.5313802	3.3250258	-7.855603	-10.0047035	-13.970927	-13.133487	-8.973549	-5.4032917	-7.876471	-11.52797	-13.661738	-1.6437166	12.7218075	14.692625	-2.5015106	-5.5551605	-13.176662	-15.498095	-17.404116	-11.923325	4.120635	3.2614026	-5.777746	-7.4432955	-10.924199	-2.5223155	-1.2819458	-14.951323	-21.317652	-14.16984
282	29.212784	26.788046	26.80431	38.673573	10.320566	1.3688617	18.156929	19.564983	26.020988	22.054945	17.227848	6.495592	-1.2547442	-10.169921	-8.731697	-3.456369	11.995334	21.900005	35.3669	31.586208	14.745617	23.30672	24.280853	29.825087	-7.10369	7.3863125	12.538103	23.087646	11.880529	16.181091	-16.43998	-3.1823902	5.4825153	21.870771	25.477844	14.527395	8.83617	4.6003103	2.8808215	8.662212	6.45677	1.4180514	2.2430289	12.107575	21.646362	8.487993	6.5092344	0.6381538	3.7829988
284	23.791262	26.324802	8.465651	21.38282	22.993324	21.115372	33.794865	44.803	44.66005	25.257996	33.037395	36.975098	25.705809	25.318035	15.840737	20.753826	32.50853	39.46418	23.104897	30.366726	38.42743	25.825539	27.616177	27.012264	15.739496	25.500067	38.3163	11.706191	15.877386	14.751667	25.562836	24.886406	17.34171	25.795319	36.963844	35.162193	30.341541	33.91182	31.31462	-1.4214287	3.3531702	6.2968483	21.027857	29.641125	43.36184	21.17486	25.200182	22.6786	1.7165445
285	8.493562	6.832144	14.08079	-33.84951	-28.077604	-21.728298	1.2562423	4.607519	20.756409	3.6408863	0.1819781	11.77045	15.768556	24.455816	32.09575	6.869644	13.339191	11.468258	23.519897	22.259075	22.59716	2.72682	10.110754	5.955286	2.1987376	5.298117	10.620979	4.6919255	-0.16423774	-4.8042736	14.639692	8.524642	6.860424	1.6402465	4.6681814	6.7147393	14.285007	16.06883	20.808891	25.584146	24.10134	16.119537	18.267267	14.42688	10.545837	12.444767	15.897541	11.94982	7.1369176
286	2.9729917	3.6294296	1.4428384	10.826345	2.0268154	-12.59141	0.2852549	0.21305144	-5.249296	5.734557	1.535852	-5.4760833	-0.39722943	1.2709998	0.04570189	-11.606123	-5.0303555	-5.8653345	-2.8718374	-7.0372143	-8.736856	-7.3632746	-7.930354	-9.222193	-11.098142	-12.2410965	-9.908575	-10.206064	-6.869204	3.4564013	-1.8489534	-6.1916666	-4.4602036	-4.101733	-8.633091	-12.434797	-11.313103	-0.06290284	-1.1435685	-7.1943884	-0.4984077	-2.1103516	-11.145544	-1.3211107	0.3746219	-2.2373507	-1.9452152	-5.7778244	-9.079438
288	17.488617	20.842598	26.247501	22.124458	23.063704	19.717606	23.518433	26.435703	21.781754	2.1881533	-2.6608632	-6.4990892	11.559235	8.897109	6.990945	12.510167	22.425365	25.541965	16.33268	24.398964	27.331009	24.549063	28.189203	26.186214	21.951733	25.365295	23.980244	27.099669	31.41082	24.352962	17.082264	16.517096	19.070587	17.388893	16.409561	24.68813	5.3531837	5.0195765	7.456073	17.313263	20.26239	23.992115	17.494205	22.30302	18.620937	24.740547	29.615353	32.82917	19.396574
289	-9.255686	-16.495552	-25.572506	-12.620947	-9.118922	-8.709484	-0.55602026	-2.616083	-0.42630595	-1.8263587	-4.722551	-4.1915216	-7.7325897	-4.868743	-5.5716553	-3.9860516	-6.2943726	4.8426137	-5.2714214	-6.7562814	-9.548781	-24.048592	-18.015152	-20.22058	-6.344508	-7.451953	-8.971406	-6.1743593	-7.052781	-6.364401	11.6714735	-0.61769617	-8.987652	-2.0295112	-1.5363632	-3.3727853	-5.722881	-3.5724566	-8.078257	0.37382725	8.937488	7.97406	-8.865866	-9.372612	-12.238417	1.8881859	-5.7889657	-8.743056	4.240301
290	-8.177103	-0.13562115	-2.1916695	11.382889	6.4797106	-5.4883137	3.6000733	3.4273944	15.28592	9.967294	11.8752	3.1171098	5.8772616	11.378664	4.9408507	8.458488	9.846626	6.825246	27.332405	31.292213	24.709026	18.190498	18.053524	6.0423946	15.282255	10.420137	10.86891	-12.025774	-11.328079	-13.370155	7.674595	15.157492	23.970406	1.4527811	8.862343	4.298312	4.1712737	5.286827	8.885002	2.606431	10.847065	22.45401	10.431618	9.138086	2.1336837	-7.3420577	-2.151681	-6.35049	0.12847066
292	15.297272	12.8634	22.076138	-19.08819	-23.483768	-19.316935	7.6004143	-2.8071055	3.7395782	-7.6061535	-11.152439	-15.497	2.679922	-0.1422824	12.833902	-4.975718	-7.5217056	1.9165089	-15.623802	-12.823942	-17.198343	-5.735676	-17.157555	-30.796417	-17.0265	-14.923873	-8.1808405	-22.776577	-24.868076	-12.331434	11.778355	10.509924	-2.3382983	-21.133486	-23.108934	-13.745848	-48.09395	-27.852432	-19.89802	19.040075	15.771522	13.612798	-24.472343	-9.855671	-1.4616549	-3.7205124	-7.301944	-2.078119	4.239071
293	21.741549	23.618877	26.73119	18.16257	18.984257	20.754292	2.7033882	1.2981426	16.928099	17.623192	6.420738	3.283691	-3.537581	-7.861573	-4.3969584	-10.821774	7.604794	27.04542	3.5006258	1.4332895	8.368937	5.586984	-0.5613022	6.1714754	-23.670618	-16.695126	-1.4736756	-4.3188543	-6.5097327	-9.676155	11.047464	8.273893	10.51753	-2.2609706	-7.6030674	-11.410908	15.617138	28.225784	31.069622	7.524323	11.614174	7.8631268	-11.558603	-12.331442	-20.425476	10.960943	3.5682306	-15.454512	-3.8796992
294	44.087234	26.274149	23.737288	14.733181	16.69994	9.467841	18.307968	17.94144	23.47971	-8.982864	-8.077665	-7.178234	8.299708	8.135366	12.215809	-1.3202164	4.8558397	2.6505818	-20.375353	-16.71382	-19.880745	-11.260028	-6.5118837	-9.84239	-7.222476	-3.353726	-0.16301519	-9.674065	-7.695771	-1.8442483	-10.086476	-7.4440584	0.2849303	6.8090067	10.43433	2.4320974	-7.835571	-15.763536	-24.253181	-5.1128263	-3.4029484	-6.871193	-5.3150434	-0.4252178	0.13049886	8.657344	6.5337105	-7.095279	-7.0733657
296	2.5749583	1.3040094	9.3661375	25.842915	29.926992	19.49239	9.671629	0.1366396	-4.5105805	-4.834715	-8.253093	-9.396389	28.197754	18.871006	16.393625	7.1523886	2.004773	3.5164397	7.6867294	3.8267043	10.425007	-1.2066821	-11.334263	-20.456291	-15.090166	-14.687799	-5.504056	4.9787006	3.9453275	-17.390392	6.649804	4.8777785	-13.588282	17.942621	31.661062	26.437405	0.56170356	1.0489541	5.9518046	21.360764	15.384154	14.716412	20.896563	29.048267	26.607685	31.088669	20.2002	11.052055	-5.8622
297	15.89631	8.280052	15.447468	17.743412	20.233356	22.802835	8.792788	20.26417	17.348675	30.612709	21.869165	16.489239	19.41576	25.775826	18.89673	11.496395	14.11195	19.95375	17.716015	11.22196	14.812212	22.560951	35.609074	26.781418	6.2559166	3.7519965	3.9854589	18.775337	32.926865	47.97393	16.458115	13.892626	9.785093	16.509422	20.165417	22.316055	8.589379	-2.245256	6.489767	20.788792	30.695248	30.77887	8.5858965	10.289089	10.012491	41.001495	45.143185	37.15638	19.0797
298	-27.88976	-23.356434	-13.507229	2.1942272	1.4028547	0.3599251	27.848816	31.499086	28.477312	17.517818	21.679966	14.6890135	-25.945976	-30.490067	-23.007225	-2.5881994	0.36980075	-2.4147663	15.1265335	14.558682	14.528715	44.2027	44.547287	32.17924	31.870735	38.638496	35.80022	41.61854	44.384407	40.43847	28.297722	33.676514	31.216043	27.791294	31.552435	29.5042	30.346518	36.405827	36.47752	15.311229	25.053843	30.136013	18.284853	19.893932	10.760915	33.9217	37.475952	42.868546	31.852343
299	24.595032	26.552689	42.766758	19.660397	25.487875	20.017649	16.740967	21.749413	29.441952	19.361534	26.217653	22.080402	14.310271	21.291508	19.855797	23.947681	27.029535	22.000872	17.462227	19.458578	20.995462	26.119654	29.411133	25.525055	19.019371	26.84499	30.170658	26.717926	32.18431	21.904669	23.587212	29.218723	20.89391	26.327461	23.45243	3.1406178	15.641199	17.090878	16.646654	28.774797	29.178602	23.265392	24.34367	27.440376	23.459976	16.339031	21.630516	32.20728	24.007055
300	-7.934355	-18.317402	-10.091204	-12.675074	-17.38432	-5.2698975	-30.49143	-25.36303	-12.637483	4.7157497	-11.010852	-8.574833	-4.3732014	-15.884062	-18.039968	-5.9787016	-15.748806	-21.635937	-21.801512	-31.693113	-29.031666	-24.348394	-23.58483	-13.058638	-23.395226	-7.4054766	8.367368	5.1021204	-3.8806365	-3.242438	-4.7060003	-14.477011	-35.109467	8.921871	-0.807429	-1.597952	-31.846792	-20.678144	-8.375168	-0.3050573	-12.8206005	-5.6972528	-16.421444	-12.161969	7.2325945	-1.6859334	-8.036857	-5.807416	2.8292375
301	-13.673843	-12.793542	-8.936488	6.2166085	9.060869	15.1218815	-19.06343	-24.94646	-22.706642	7.5943184	4.862723	9.500229	3.5386405	6.8523483	8.107862	-17.310053	-20.13327	-24.34711	-12.080801	-4.8357286	-2.9004822	8.867022	4.9320507	3.9182527	-0.48358035	-1.8570554	1.7977906	-16.096651	-13.068298	-18.052435	-27.854921	-16.319183	1.2989616	0.4269213	-1.0577693	-19.08731	5.7585564	4.279621	7.660836	-22.00993	-9.653267	2.9067187	5.19896	-11.651429	-5.1480894	14.840437	12.899392	11.549157	-10.625123
302	2.9494343	0.7470459	-7.633979	-43.643173	-39.543137	-23.157438	7.8080363	-1.6327773	-1.4679432	-17.671806	-8.135461	1.6411707	-16.827255	-6.242175	4.786525	-6.673313	-11.369453	-7.9185996	-11.979832	-17.539711	-9.303018	-5.079468	-9.176949	-8.543319	1.5951042	-5.438032	2.0369558	20.47519	26.102036	20.843437	33.467564	26.678772	33.212486	14.532423	5.9009905	-6.0767994	23.524097	18.510117	6.039607	-12.306316	-17.178192	-7.9503016	-14.440437	-22.40588	-18.274147	-18.471527	-21.448849	-15.046188	-4.3894944
303	-6.864648	-9.711346	3.2248378	-13.473087	-11.390016	-5.208355	-8.957405	-10.208152	0.9419126	0.6329774	-3.8657312	4.5359964	-33.39093	-13.659304	1.4457462	10.809963	5.062731	2.6858282	-17.154026	-18.283752	-14.253985	18.70572	11.528881	4.7850785	0.8470972	-0.14847347	2.6348288	13.693771	6.22174	9.952814	3.685922	0.38603044	9.703413	12.513794	4.571296	-6.7356424	14.498201	0.34241414	-19.068428	12.748521	15.144627	19.915928	13.03611	2.2249577	-14.7341585	7.5561404	-2.7736974	-1.390314	-1.7105768
304	14.3697195	15.156162	0.1780602	2.283993	10.995155	6.305749	18.901642	10.520212	2.5028458	14.963519	9.353731	3.1450932	15.755051	9.74528	-0.23600435	21.40295	25.89952	29.836731	8.944126	8.974454	12.129829	16.441149	21.454212	16.363674	16.238018	19.462082	12.772829	11.402123	18.872364	21.442146	19.414661	27.444416	24.057737	9.808553	14.484255	11.930905	9.954863	13.793539	17.679348	6.414649	15.546266	9.999268	14.012003	11.732936	16.145187	7.9322042	1.428597	7.083227	17.877497
305	8.181641	4.432629	14.291968	4.3935986	7.027803	6.435318	30.070347	31.190016	12.072081	20.983635	26.573042	25.436144	22.354115	28.964233	35.53585	26.065659	28.686974	23.11605	12.957784	23.06388	27.885822	20.194777	21.15673	13.145644	18.097336	22.403912	13.343407	27.57391	22.128628	16.437796	38.784077	35.928913	36.619545	19.446194	16.964323	8.247836	12.172873	23.678183	17.53292	23.260876	21.436607	14.022835	57.082813	40.392612	32.052147	11.894687	18.920544	15.6305275	15.293957
306	17.35297	12.186302	5.2852592	12.495701	23.345444	19.772863	-4.384795	7.186141	1.7528608	12.072882	20.504921	17.484182	6.4600344	2.763812	-0.6030262	-3.7224922	-4.309387	-9.337776	-2.093823	-4.7683787	-13.373212	0.18130943	6.600545	2.016461	4.6679153	13.79904	6.2078476	4.9022336	6.9339247	9.904806	17.366997	17.174858	14.353273	27.302917	19.248516	7.9654784	24.999718	25.596819	10.198287	-7.0225616	-7.841667	-2.1483762	6.1861515	16.043215	14.490566	4.9694633	6.9368744	2.887652	-6.12548
307	-24.829475	-8.013315	-4.3729305	-18.988382	-20.185167	-6.48592	-7.96855	-12.768348	-6.4800715	-4.0366583	-12.129266	-3.3553424	-1.3706577	-2.2742162	12.824614	-5.403051	-16.49641	-32.50061	9.800171	11.408726	17.679386	-5.4286437	-9.405872	4.3303323	-20.409477	-17.214134	-1.7987403	-34.751144	-35.233826	-24.054924	-3.7190032	-9.843981	-1.1396289	-1.57416	-8.2930975	-21.474573	-18.175953	-22.374704	-21.66809	-28.412872	-28.628527	-17.159103	-0.5533992	0.57278466	3.5154276	-9.850567	-18.986088	-14.099651	-10.819175
308	11.723032	10.123666	13.834953	1.9754323	3.8290923	8.830365	10.982887	1.8571668	5.7661753	-2.0813386	-5.186283	-8.738205	12.045841	9.926076	16.10962	11.2403965	3.4639401	-3.0848403	10.484365	13.627283	17.810024	3.591062	-1.4263842	3.0388172	-7.062928	-20.818008	-16.139034	-0.6895999	-2.392806	1.6812558	16.10283	14.663452	16.176502	15.493349	7.7709675	1.3628188	11.687704	1.0636212	-16.455585	-15.109217	-10.033459	6.263239	13.470629	8.143318	11.73276	-11.706383	-26.898064	-20.426365	13.929279
309	8.518023	-0.003093064	1.2226855	11.363157	15.67775	25.543373	22.634432	19.018826	26.469818	3.9295535	-5.1267323	-9.437733	15.831751	14.339247	20.565735	-6.4878445	-0.43871784	12.81109	-4.5209317	-8.795279	-15.1202545	-4.5851173	6.383153	8.208374	22.570896	10.311892	11.9632225	4.8790073	-2.0487514	7.129188	40.22268	37.070663	32.517925	14.817492	17.415173	27.129364	19.05331	11.043683	9.847223	-7.521019	-11.050718	1.6106406	-12.230877	-4.105544	3.266664	7.7513943	7.2899885	14.462228	-35.844986
310	5.5774055	4.8745766	6.481576	-23.19017	-32.714264	-43.563316	-21.857227	-35.305595	-40.506508	-12.972321	-20.749016	-35.139664	10.175821	10.264841	16.036243	1.6477811	9.176607	15.337124	18.815853	14.67322	14.2113085	12.149563	10.591884	8.677452	15.075243	17.910166	6.890572	7.060236	-0.120681286	3.808199	-6.6388154	1.8068593	0.4680196	-23.974318	-22.079227	-7.574832	4.9318967	3.9881213	7.5304103	-8.3468685	-15.541597	-14.881174	-4.117683	-2.6944323	-2.611268	5.065498	-2.6060333	-22.587557	-6.7353396
311	-2.2618356	-10.354275	-15.359715	-15.110221	-6.0994797	-1.7467769	4.1787496	16.225618	17.813942	-10.227894	-4.0012884	12.028099	8.746744	-0.68519455	0.032724917	-12.101482	-18.108269	-12.837276	3.4994602	4.855136	-2.6914444	8.153373	6.975937	4.655907	-11.793284	-12.72897	-9.195469	10.1057	7.4314017	16.912535	13.000137	17.746716	17.021128	14.1527	6.2123356	-7.2972755	31.635296	33.93416	41.91854	21.101841	23.252718	22.742458	24.598429	12.524017	2.1618705	12.672238	13.031045	19.072865	10.961748
312	-2.9732137	-11.0034485	0.03777325	17.568361	8.466389	10.855612	9.02607	10.150006	7.614972	-20.090687	-15.089092	-1.2757012	7.579754	-5.852331	-14.081572	-17.02739	-31.709646	-34.888092	-7.8898783	-5.619401	-2.9732451	-4.6676292	-15.863895	-26.655804	-7.0421524	-2.0282881	2.503295	-34.042217	-25.990852	-29.262028	-27.171116	-19.58831	-17.78086	0.42825705	-2.0395758	-11.449084	-9.6827755	-20.41402	-27.233934	-18.650082	-21.82283	-20.534132	0.27011812	-8.206526	-12.487532	-5.0752306	-13.201017	-9.0531645	0.5170361
313	24.553143	15.93243	12.762837	1.690239	-2.482717	-8.753738	21.412252	17.763584	17.018671	19.654766	19.902351	12.707762	28.317764	30.385925	33.40847	17.761982	15.183973	14.585704	-26.49216	-40.420647	-40.085808	3.4274876	1.2629917	5.4066477	13.0404215	18.580112	15.396494	23.650503	28.581009	32.410225	21.131853	24.52134	20.004726	5.31876	-10.846247	-9.315513	14.361767	15.572762	16.308067	12.661602	9.061588	14.116415	12.282074	22.620113	32.326214	19.147789	20.485363	18.958797	19.638733
314	-18.122744	-14.593653	1.4444952	-19.920343	-24.557564	-16.408022	-2.2004387	-6.7409043	7.42694	-29.243622	-26.298122	-19.426859	-15.284757	-25.178795	-36.062515	-39.75464	-44.717796	-45.98937	-20.46611	-24.347214	-30.06726	-23.080902	-24.126106	-8.795788	0.7937824	-13.159393	-33.273506	-34.006348	-32.1465	-19.171848	-29.860218	-25.031837	-10.988361	-16.591515	-21.87925	-14.483562	-18.744766	-23.48962	-32.244835	-21.33653	-28.570038	-29.983849	-20.894909	-20.545147	-10.758618	-13.346744	-18.177101	-11.941519	-26.768099
315	-7.61258	-9.976145	-2.2568092	-10.760914	-2.6176653	-3.6127596	-14.295312	-7.869113	5.8118005	-5.864791	-11.239715	-29.070082	-19.91003	-22.813778	-12.198701	-7.263708	-17.040123	-13.225703	-22.03184	-27.6443	-47.676094	-2.0931134	-5.9071608	-2.9536037	-14.348232	-17.892862	-7.6451755	-0.38854268	-4.9690056	-9.907063	-20.145706	-21.107018	-9.479605	-17.437168	-25.363068	-16.204916	-15.475666	-14.24223	-5.6177626	-10.305129	-16.31163	-20.436497	-16.624996	-19.006762	-15.565691	-17.0343	-31.064575	-24.268738	-20.374363
316	-6.1801915	-16.520447	-17.928062	-13.961337	-12.459984	-8.4410925	-17.59305	-13.61264	-18.87676	-27.422594	-27.19422	-23.436356	-20.610237	-29.984205	-35.36403	-16.127018	-23.250015	-27.241596	-24.564493	-28.121647	-37.377846	-12.973652	-4.819624	-13.638586	-2.9435568	1.6148032	7.4383564	-4.5379925	4.1171274	-3.1589823	6.684125	5.760483	6.0583005	-7.9407988	-2.721286	-3.1213176	-27.698353	-27.860683	-20.841133	8.537746	15.368155	21.46608	-22.36919	-27.42253	-11.9248495	3.3839715	6.165182	7.1302986	-22.405941
317	-6.9596176	-19.531473	-16.444613	-1.6318474	-3.4301476	-1.9600207	17.01384	4.6680365	8.003336	8.658979	-0.52290213	3.9297366	-13.7647705	-14.949297	-4.0691123	14.246456	1.8649266	0.5616063	21.522322	13.025876	5.767441	-10.466612	-13.862143	-6.2611656	23.303455	10.95878	20.113365	1.9613919	-12.001972	-30.572077	-11.30549	-0.23197186	10.797017	-11.22356	-17.502987	-13.386639	-33.693382	-21.873259	-4.253188	11.016543	13.493165	15.20234	-11.489863	-17.585623	-3.9998882	2.186926	2.6239867	8.582792	16.022144
318	13.020733	27.182316	19.745745	38.342987	30.603863	31.832348	30.011019	24.341679	22.031662	29.651062	35.511795	32.779015	21.655415	22.267904	38.6541	43.757484	32.13441	27.14862	31.838148	29.444782	27.877003	42.257305	40.255127	38.029488	-7.644968	-2.7873778	17.846876	33.81899	38.812668	37.93289	33.465065	38.40068	32.080833	30.209976	38.35622	38.5466	42.756073	41.04435	41.719185	40.311546	24.235435	18.748499	28.321861	26.786118	32.902122	39.184265	28.05584	26.230963	31.503815
319	9.225232	9.743352	5.4426394	16.521267	12.61918	6.873417	-13.687254	-9.400408	-15.970698	6.7223663	9.09668	5.3329597	19.072105	22.0676	20.495209	-11.48332	-17.861225	0.105479	6.6762066	12.186962	14.960405	-8.817057	-4.3874598	-11.539022	-26.540703	-32.764435	-34.16214	19.568558	17.998486	13.159494	16.748802	23.726425	21.451263	-13.632622	-16.671925	-24.704256	2.08303	7.2866507	13.302799	19.319813	9.202626	3.6650991	-0.23633492	2.192327	-0.952026	-3.5928898	-10.212481	-3.5080354	9.393137
320	-10.168126	-16.417244	-9.153833	26.429268	22.53347	19.24587	12.46319	8.789773	9.410689	12.991725	8.687271	4.2796364	15.752687	10.141155	6.916251	-5.1974373	-1.3547764	11.616662	2.6512792	4.435123	16.204823	1.7328794	1.3818427	1.1304177	15.423147	13.429987	5.7497754	-42.99399	-34.451782	-30.32632	-22.777418	-35.38073	-39.889816	-19.166416	-21.31354	-17.290956	-12.407618	-18.410858	-36.966225	-23.448036	-40.021343	-43.998955	9.811801	0.65533864	-7.585785	-53.742386	-29.624994	-17.49007	-34.019978
321	0.38548958	11.494761	25.04888	20.445364	9.350671	17.24371	23.447342	28.6903	21.399086	36.49172	35.63651	40.81022	31.61702	22.951826	26.21672	30.276241	27.812025	27.690662	9.566177	-3.2367678	14.466362	31.958153	33.02457	39.42249	34.349487	29.529402	35.07228	40.801125	40.931023	42.448563	16.622154	13.01199	17.543888	-1.3916804	-5.335238	11.495134	22.575672	24.952984	8.959777	32.1815	29.818478	22.49704	26.82124	11.367	20.200615	27.350697	14.053278	9.138655	-23.479477
322	-0.18498793	3.4433298	7.5005627	13.450093	14.1961	11.848536	0.13123667	-6.3248577	-8.693798	45.464634	39.181778	38.007988	29.342793	29.251343	23.071346	29.908257	30.35608	19.460999	2.935224	3.7434654	2.9629767	4.8716583	3.9389384	10.215404	-7.1684723	9.616093	10.707115	25.865978	23.99228	18.347164	-0.18787146	-9.822561	-5.508492	20.639853	19.333954	21.097075	33.260826	36.45637	36.224335	8.592096	14.127935	15.507751	30.698982	20.443611	25.358444	4.1437135	2.6506033	-6.22565	-26.726269
323	15.343424	-13.895752	-19.227596	6.4038353	18.070606	21.915722	4.4936333	12.892614	11.079056	26.250805	20.489056	20.640333	43.055573	37.648266	24.50616	6.1607256	8.273921	11.502955	25.001854	22.383312	17.091518	25.156132	17.36935	8.981225	13.323553	5.8199577	11.226901	17.497086	23.082682	25.860683	1.0440892	6.575515	6.004061	14.601904	18.733738	23.88803	10.959123	20.507725	22.300238	13.519985	-10.357953	-8.844845	3.254887	12.99622	9.852596	0.90656304	9.167015	6.701338	25.893314
324	9.846743	0.38853508	-10.92399	13.984705	16.131897	12.682893	8.693235	8.393433	9.092695	16.50877	22.590336	19.162773	21.918592	23.004684	17.367867	12.449607	17.491135	11.725255	13.744816	16.521832	15.278002	-1.3421298	-11.360142	-11.083226	12.632955	8.121025	12.020029	16.199059	22.791254	19.106485	13.016329	10.477715	10.665868	17.615847	20.934032	26.624603	9.263937	12.511396	16.93192	36.240974	37.68457	37.655037	-3.4088466	2.274618	3.3879352	33.918907	30.55364	20.120214	15.286455
325	6.017107	10.603983	23.864187	-3.671011	15.437652	18.012386	-17.67362	-31.056166	-33.5307	-8.195166	5.895646	11.300972	6.0002394	-3.0684328	-7.965247	-2.0233788	-4.014486	4.0038543	32.884445	27.680239	25.790905	15.584814	18.004759	24.570358	16.738266	13.480906	18.95786	-16.58008	-14.489305	-11.397087	-26.465446	-12.133007	-3.8700929	20.005787	16.300667	22.05505	20.773705	16.053772	7.950836	-9.651952	-14.969707	-13.6474085	4.1617446	7.3112535	4.1708727	1.9835784	-1.7171841	1.8888671	-24.644428
326	-24.62021	-18.565098	-9.77009	-6.249131	-13.210854	-1.9769042	-24.776802	-10.921598	-1.5567068	9.482969	17.509977	22.732769	-5.235365	-8.307121	6.381015	4.3785067	-1.761514	-2.12724	2.8953104	-1.661158	-8.780731	7.4541874	7.1645503	7.1718807	22.460564	23.821379	17.129295	-16.460217	-9.389083	-0.47334054	-4.959895	10.318466	11.512095	7.5222406	2.7590408	0.5401194	16.188086	17.236107	16.915203	-18.44799	-31.105843	-27.372501	6.7574906	-6.4394197	-4.18903	13.933716	22.453728	21.33574	-10.33601
327	9.40339	9.394912	11.735563	1.4212478	-5.307244	-10.077112	-36.869446	-41.147823	-32.785976	-5.0204897	-14.524301	-10.325663	-12.014663	-13.11018	-2.3666968	-1.4743754	-0.8510821	5.076768	-22.773376	-12.5846405	-3.864534	22.973717	14.363392	6.4380436	32.616642	25.290924	22.213863	17.50759	11.523781	-6.4286475	-39.486767	-33.464325	-19.702488	-2.6159644	2.4918706	15.867885	16.877361	22.325172	17.295137	33.935368	23.49666	27.608772	-33.10082	-38.002098	-30.917698	7.8321524	6.9053593	15.069417	-25.22081
328	16.547276	9.6050825	4.7480702	25.506908	21.960476	13.069515	40.55767	35.352913	21.064705	21.221394	15.263723	14.089283	21.735579	25.985655	13.356192	31.448666	28.52992	23.001888	23.68198	31.477222	30.574577	16.001726	15.124664	11.901838	28.287643	26.267353	24.714466	2.7252243	14.039888	19.600767	21.488434	18.18032	14.78912	28.681839	30.977013	29.738255	30.527822	34.707783	38.547768	12.8482485	2.4152305	1.6126235	30.075283	34.27672	29.864819	21.559076	17.23862	14.155451	6.7663555
329	11.05138	8.668738	6.450578	15.128026	11.4266815	7.2682905	2.0813992	0.5170397	-0.8830434	13.790623	11.111977	14.7940235	5.5813675	14.108196	24.202213	20.423954	11.2940445	15.001254	6.351088	8.053431	5.6454086	2.4455645	-0.28392583	12.976738	13.994379	23.557875	19.706615	-0.57227725	-1.6438107	14.824938	23.013908	13.148169	17.316164	8.940118	-1.3631415	3.8970218	3.8285296	0.792042	4.6433163	10.030556	2.9904728	5.533149	29.251112	15.1229725	15.386938	22.217293	12.842152	11.130786	21.29511
330	12.978054	22.985653	27.801506	26.880756	22.736904	14.936733	16.848236	25.935452	32.809296	25.647968	27.404247	15.549967	28.032673	31.590878	30.11482	15.172817	28.787777	29.006145	22.74869	23.95861	25.905859	20.47887	25.400845	27.051815	31.83733	25.27075	22.85123	27.370869	30.024218	29.302097	24.06451	33.948494	33.508327	21.585373	25.219154	37.01736	13.217748	23.173805	29.492504	23.255497	26.920145	15.708757	10.962547	20.400707	18.036022	30.203032	32.26787	28.139091	29.417526
332	-11.400542	-13.049738	-10.1673975	-9.934032	-9.673225	-12.180302	-8.385669	-20.263704	-22.61227	-3.8337865	-6.204974	1.8029591	-25.100601	-23.302845	-7.947242	-2.7363296	-16.55615	-14.476864	12.213261	4.2069974	12.873821	10.170898	-1.62782	-32.909737	24.01205	17.657265	13.037476	-6.160989	1.793441	16.596596	17.608013	14.469747	12.456662	-5.1469793	-3.3646605	1.1452255	25.047684	26.71101	21.291056	9.242727	-3.4099233	-13.230788	12.509214	11.413679	9.308519	6.563981	0.43253905	8.449391	12.174826
333	-19.63087	-0.2698279	14.678741	6.6228523	5.0871468	16.389444	5.7296495	1.7189596	8.146147	4.880596	-0.16683435	5.1519375	10.304409	9.051649	17.093655	12.788683	10.484083	13.259479	25.453697	14.64625	-4.7689195	13.296553	16.577967	20.58157	-1.3540508	-8.360294	-1.6045724	26.212257	16.372124	12.911691	3.5425787	-2.0430279	6.6473527	0.93110883	-10.882556	-9.813381	8.142545	-0.42859957	0.17483625	21.648884	13.842276	9.228958	18.719791	14.699963	19.88432	6.712955	5.263521	9.4513035	13.740992
334	13.52006	10.938257	-4.3559933	13.709934	16.028316	16.916725	6.5348644	2.585693	0.95634526	17.528082	10.726398	7.2144704	-18.31575	-16.976929	-21.860283	9.19109	9.227984	15.36216	3.820005	1.5290856	-1.9106061	21.301514	13.683136	10.540577	24.762577	21.51426	19.29511	16.151222	4.9875016	-3.2059655	3.2280564	9.378389	12.62069	-6.084551	-4.0383797	-0.38151255	-0.39655417	-1.701277	-6.7861395	-17.553326	-20.483345	-22.576796	-18.829659	-11.543364	-13.121534	-7.968943	-6.293356	-4.390942	-4.297937
335	4.6436033	15.152613	20.465092	-5.384177	-0.9130646	9.697266	-3.1572266	-11.36469	-6.4169455	-3.8972354	-1.3420496	6.289529	-18.601883	-15.02472	-4.886421	-9.8453865	-12.789827	-21.753235	-0.7002519	-7.4979887	-15.351192	-15.888335	-20.17249	-9.8330555	-8.91482	-17.028297	-22.528126	15.393879	4.7721767	2.02526	19.189314	10.797241	14.045246	6.1457925	-1.591825	-1.7253461	-8.702196	-2.1098962	4.5446424	2.9144995	-12.335215	-17.840149	-6.517791	-4.636119	-8.8939905	-44.404915	-31.753765	-25.994396	1.9596014
336	-21.370173	-16.351555	-6.110797	-4.671138	-6.665383	7.343518	22.536148	18.565815	25.279732	-41.376575	-36.887077	-16.528337	-14.817254	-22.518202	-16.016504	-6.5280614	-12.18013	1.3531554	-6.8724947	-18.59808	-21.701	7.6944027	24.43391	26.303463	3.6240644	10.754377	22.420229	1.0649318	1.7297143	-0.78581583	-4.363366	-13.231071	-7.218425	-2.0897763	-7.7552166	-10.195824	-12.405724	-9.510543	9.211172	-22.500946	-22.862606	-13.022987	-1.0791419	-4.3742533	-1.6048098	-5.094507	-13.555838	-11.85358	-0.63194835
338	-6.840241	-5.650779	-3.443212	3.560814	2.3352473	0.34795904	-14.483561	-7.528694	3.6716151	-35.265694	-32.58043	-18.469528	4.8098273	6.48349	11.509814	22.70088	22.35589	27.575558	3.8638635	20.570309	18.110435	9.132434	3.4723992	10.4708805	21.48722	21.242062	16.081837	20.012596	32.48349	29.586151	21.326927	14.00047	2.9937458	4.080982	10.121471	16.980927	-11.33375	-15.641786	-20.263403	13.441676	7.3154764	12.361185	10.926485	12.48628	23.709942	-1.4669367	0.8039845	5.5753126	14.29365
339	-4.7829714	-8.898592	-12.278227	-24.557116	-23.88655	-18.103523	-9.117647	-13.813604	-6.1735535	-1.6384029	-0.1659645	5.439987	3.301015	2.4577405	10.9997225	-10.9945965	5.0286293	10.652565	5.807455	13.0011215	10.887199	9.080456	10.360819	8.622381	10.601078	12.112086	6.4959135	-20.543793	-14.166611	0.5473652	-15.492719	-22.78859	-23.161282	-9.592463	-12.686411	-0.008668482	-5.9010353	-7.3151827	-21.081047	-9.884611	-15.364599	-6.283143	-2.0320177	-8.909737	-2.5753136	-12.57579	-22.725441	-31.79656	5.9330873
340	18.543423	15.347319	11.484423	8.942657	7.548581	6.7056885	-22.074306	-11.927748	3.2689857	52.352654	39.473587	33.777626	-20.363098	-23.639675	-5.121623	-0.55822694	-0.48521024	4.0302653	-16.916433	-7.333931	-0.6144954	5.5990024	-7.0884404	-16.35904	16.882498	12.343546	16.600311	-4.8141146	-5.110145	-4.267388	16.382256	14.530485	17.331703	15.45339	14.621456	18.492498	11.057983	0.062714756	1.5258424	-18.437569	-31.373922	-37.472298	6.6213083	-1.1485368	-10.062788	-8.381462	-10.285833	-4.917912	18.577084
341	8.741059	12.181298	16.19238	16.160526	22.410063	19.510704	19.739769	18.356394	9.649294	11.467778	11.902756	16.268642	11.22827	18.387531	21.439426	10.372367	10.804349	9.049248	-11.394763	-5.0427346	-7.4330945	-13.356286	-12.327068	-10.64475	-22.704227	-22.604433	-28.558014	10.441709	15.259031	14.385078	7.9694414	13.315888	12.919891	1.4875973	6.298545	14.341913	19.214634	15.177935	8.126385	-19.334215	-24.621052	-35.471092	3.6510777	-8.775551	3.4856806	13.735537	19.620594	12.768018	9.875572
342	8.911697	4.678452	3.539711	5.0462885	14.507647	11.54172	13.466547	13.196343	12.924982	13.326995	20.44133	26.07872	-7.449218	1.0432588	10.086685	14.337359	20.398903	12.503243	22.228634	20.048658	24.029034	19.879444	22.722063	10.42445	28.53152	23.499283	13.242993	20.245117	29.981083	21.70125	21.899918	20.392208	15.411985	5.033457	16.647892	13.7921505	25.123993	29.833252	22.627876	23.34697	24.188211	17.094425	29.531864	30.332638	29.810085	26.142986	33.78362	39.917	17.129295
343	4.6395473	11.098188	10.035671	-13.075565	-8.503021	-5.469759	10.259998	8.603033	9.783168	1.0097697	-0.81768066	-4.113911	15.474306	7.995707	4.191614	-4.9312606	-12.554765	-14.208604	4.3419466	2.8511257	5.7276897	4.234605	1.5323989	3.7865794	-2.339291	-6.6432505	0.07284427	10.674424	11.204631	24.712946	3.84768	8.169762	9.180631	-1.1189561	3.2767067	5.651562	-15.58069	-25.89589	-23.11654	1.4694504	-1.0105416	-0.50089467	6.9997582	3.0188634	8.500347	-11.290115	1.6766834	14.006578	-16.38955
344	-25.232613	-25.583721	-23.790413	-14.641529	-7.2097597	0.46112904	-22.588482	-25.26129	-26.694767	12.641836	16.551937	13.189999	16.834879	17.735888	11.849202	13.658126	15.989693	17.592947	-9.678264	-16.251085	-12.476284	-10.269964	-4.292678	-4.1835337	-1.8214996	1.5239338	-4.6727533	-8.170187	-8.64775	-7.383022	-31.810492	-33.126953	-21.523197	-12.214457	-8.840862	1.0020895	-6.606415	7.093808	7.4759636	0.09348962	-0.34566098	-11.1844425	14.424796	9.140327	8.830757	-19.956821	-17.65947	-26.954706	10.397053
345	-6.3825083	-18.89105	-18.538418	-22.431835	-30.525467	-19.277828	-5.5331373	-10.802797	-5.284645	-8.365364	-9.848049	-0.88689375	-14.124865	-8.296251	2.9245205	4.3782988	0.4997376	2.375392	-7.373638	-7.80335	-1.5148416	-35.21746	-26.201714	-11.55012	-6.702257	-11.680895	-6.177895	6.621593	-2.7908037	-2.1438649	-37.018425	-29.10588	-6.862093	8.735592	6.5564094	7.1374273	-5.0564494	-1.482934	5.195917	-16.639757	-27.425886	-27.069683	-5.3474026	-5.8523607	-13.893528	-16.79879	-22.528109	-20.963017	1.9793177
346	10.50596	9.67322	11.920353	2.581105	17.536999	17.899265	13.401007	10.41765	-4.635801	2.9121447	-9.162907	-2.9395118	-30.277237	-15.473279	-7.808625	5.990488	9.035195	5.822007	-10.335134	-10.134266	-0.67141014	9.185989	4.559374	-0.15715456	-5.3875656	-2.62009	1.6812623	11.645148	0.85526633	-25.626783	5.483343	-2.4425116	-0.013187468	-10.390043	-1.0435432	4.788541	-4.9103107	-1.9350526	3.79039	-12.6298275	-22.141926	-18.43356	-22.086016	-12.814806	-4.1309824	-14.132837	-16.879608	-3.3461156	3.8807893
347	-20.18362	-20.42099	-22.57858	17.668509	25.7182	36.497345	-7.6207533	-11.712755	-18.618992	34.725315	43.190895	44.227303	32.7833	39.065292	32.147102	-15.875179	-9.088294	-16.245682	6.795308	9.372951	8.309834	-11.603749	-11.737724	-6.663577	-5.822549	-3.5969043	-12.631607	9.12682	20.016779	22.580025	0.4424935	11.236784	15.03863	8.188095	7.67224	13.889922	3.119976	6.58834	3.6518414	-10.558343	-14.134477	-10.712193	13.101574	22.925936	14.148661	10.96316	13.574249	18.172234	19.057102
348	-0.09035156	-7.079447	-6.6471367	27.638735	21.729538	17.860962	21.050844	23.899979	21.693554	6.6991825	1.584287	9.340605	6.87876	-0.62092674	-3.1795135	-26.575493	-28.745445	-12.706883	-35.19763	-16.02803	-4.3085027	11.894331	17.022118	17.814034	14.834698	17.484272	9.862595	13.464712	1.8954169	2.477644	-32.884068	-40.29266	-35.804985	-2.7248893	-5.414728	-1.0625021	-63.53781	-50.20095	-39.548004	-13.250474	-24.579311	-19.024971	5.864498	3.6467898	0.6713544	-10.707373	-16.212433	-16.575016	-1.0890566
349	19.22801	15.464149	19.804743	-11.387022	-13.05246	-7.1606617	-30.222809	-36.614212	-26.610039	21.63894	28.59749	23.110405	14.433706	1.3136036	-7.2354784	7.9506683	0.7758294	1.4904149	-7.819061	-2.2977269	-7.2664943	-11.720857	-11.329668	-3.1559744	2.9674284	-1.0450393	-18.089867	-10.26677	-14.93217	-25.09794	2.9355316	-3.9420662	-20.537895	-7.3003798	0.07045743	6.2773094	-11.575321	-14.12261	-29.92496	-24.645668	-24.184925	-16.146187	2.2894583	-8.501173	-15.7036295	-3.9682853	-20.014614	-32.33091	3.8820732
350	-16.998755	-15.323755	-14.616813	-17.06199	-21.313906	-31.956543	-11.07391	-7.989667	8.50276	-11.734624	-29.707104	-31.615957	-3.8189578	-12.318312	-0.83721554	-0.96784425	1.5471216	-5.0457926	-12.705751	-30.04293	-46.233994	-12.407576	-19.728573	-7.520789	11.570135	4.5577574	9.415388	-16.184725	-13.942062	-6.5426197	-8.653373	-4.1301312	11.964014	3.0857193	-5.6607738	-3.154352	-13.626605	-17.529465	-12.569723	-26.100769	-19.647083	-2.4651017	1.7057774	-13.637051	-9.12057	-25.738636	-22.121674	4.5740666	-12.182785
352	-32.495117	-35.046753	-35.33738	-30.257046	-23.71658	-26.80059	-33.299595	-30.273615	-35.897446	-30.835695	-32.501205	-25.181618	9.957306	0.32830212	2.5397058	5.1911364	2.269798	7.6974506	-42.558907	-41.459824	-37.299484	-24.757519	-20.569233	-9.704777	-42.641323	-40.119904	-36.37511	-27.208477	-23.040443	-14.910772	0.32041734	-7.513176	-14.256189	-12.764093	-8.1028185	-3.6335263	-16.09578	-27.228146	-25.210295	-13.754772	-10.074425	-11.657805	-29.920958	-26.84872	-31.767124	-37.187897	-34.865284	-29.4529	-16.897371
353	15.967265	24.167774	29.180557	22.23786	23.838825	37.180344	31.609844	24.034716	10.19996	27.686207	33.127464	24.443956	11.618428	16.498224	17.1769	12.800932	23.403103	21.054543	23.505585	24.46994	13.574616	45.49877	48.039383	43.58121	18.749928	23.130505	26.85662	17.877144	19.996132	16.628693	20.727966	16.311451	12.447256	30.08273	31.501387	24.684315	13.713293	7.571044	4.6388335	23.982845	25.472641	23.775364	35.223503	31.218513	18.55793	19.725254	20.639626	16.363304	6.263919
354	-0.03727269	-3.2534766	-1.6016215	-3.4556878	-6.4320097	-5.275593	9.749882	13.740217	10.675909	-24.039011	-3.4614973	5.102441	-26.596176	-28.060524	-20.640732	11.969217	4.0980177	9.410786	-16.43375	-16.069952	-9.918512	-5.346994	-8.291151	-7.2664185	-15.414295	0.19275673	-0.22597873	-5.5599904	-7.01845	1.7085278	-14.418267	-14.225414	-28.684732	-14.9180155	-16.28157	-5.415256	-4.533589	-7.3535576	-8.405427	-1.9161112	0.007793974	-2.3618221	-34.98073	-18.059795	-6.3419156	-6.111079	-14.328223	-10.266405	19.052364
355	-10.631632	0.045283556	3.192329	-20.27381	-29.77331	-20.477518	-16.144722	-22.56121	-18.452442	-4.341543	-16.664787	-20.602081	-1.1717435	16.249208	26.966175	-36.723755	-24.007652	-8.209627	-7.512146	-12.513718	-19.449791	-19.250317	-13.414442	-11.080265	-17.335358	-13.126766	-9.709389	-10.632846	-12.029657	-16.643337	-17.130371	-12.188253	0.19497973	2.4335065	0.16829538	3.0648565	-41.22316	-37.336452	-17.88684	-25.414768	-21.404118	-15.810602	-0.88194084	3.9504325	-1.5183406	-3.236699	-19.113823	-15.504887	-5.036644
356	15.731319	18.599463	14.2532015	12.007738	7.352457	9.326066	20.654644	23.111387	20.677658	12.205061	20.214033	15.251347	23.332218	14.931157	15.993078	21.742805	16.63541	14.97477	13.289759	17.288525	25.543215	20.604004	31.243446	31.435867	17.440014	25.334488	26.092144	18.767117	24.458332	26.024513	13.896761	18.72276	19.45393	15.909727	9.528408	25.210579	16.701797	19.686127	17.95316	15.34584	16.99855	12.809156	14.827391	22.074707	18.397459	23.237774	24.973532	21.796623	23.171856
357	16.073563	10.262201	14.992368	10.356068	11.750168	18.596712	3.2327492	-0.48445344	-10.029881	7.0277896	-3.7455134	-6.5707273	-2.841467	-5.163224	-7.5139875	-24.111347	-20.012737	-4.2209787	-0.3196679	-7.012907	-9.181064	18.443829	21.111753	20.333384	5.685116	1.1981735	11.727991	29.127085	30.285545	31.736935	19.152573	16.20561	11.185409	24.702095	12.570389	9.668496	13.484974	-2.3473976	-6.4238267	-13.362847	-13.862022	-1.9160376	11.816368	22.267414	20.888132	7.8452377	1.5636823	-4.437796	-12.286987
358	3.4946954	0.5611705	6.406755	-42.020363	-42.00891	-28.626535	-5.513582	-5.5222244	-4.662364	-14.1459255	-27.744461	-33.34001	-3.2508237	-15.443937	-12.761618	-3.3405743	-2.082595	10.476406	19.252123	13.480539	9.918636	14.464127	1.6150825	-16.112095	-4.501257	-6.627651	-4.832114	-10.384483	-3.1200886	-2.7555943	14.920596	10.364074	8.501812	-1.527024	-4.5250244	-4.5516033	-12.556902	-24.181087	-21.128319	12.405304	11.861988	6.140073	-3.4619465	-4.858	7.7276273	-30.804924	-30.702082	-34.0113	4.5023136
359	25.060196	24.039001	14.718794	18.039614	20.24119	16.211372	-27.41341	-1.3641068	25.630787	18.842411	16.495417	18.153757	16.044968	15.488783	15.9019	16.074568	18.33731	13.976938	23.102747	14.617962	14.3287	18.691162	22.650658	21.155693	12.932833	11.81612	18.806171	8.601702	9.218727	12.716022	16.740421	11.237335	-6.204013	12.617045	17.26241	18.560413	17.812517	20.29768	14.693396	18.513145	23.648804	23.266733	16.50121	19.099209	19.851524	22.30982	18.771378	17.110523	12.046198
360	2.488876	17.71309	22.758549	5.339578	4.902668	15.725713	15.64765	11.575042	9.595455	2.4887109	2.971821	5.2554855	6.412798	2.4691615	-7.389396	11.328291	6.9260263	11.17708	8.566788	-5.3283467	-4.3047013	-7.3721247	-15.360065	-13.373351	17.360577	20.985909	11.405157	21.173298	24.219723	16.833265	6.0019836	5.921055	4.4817624	4.5390224	20.362923	21.44411	17.64325	7.313536	4.501931	24.523531	23.157707	15.736887	18.004976	0.91888833	-9.625193	15.948179	6.8265123	0.012455309	22.744375
361	21.687532	21.4954	14.20574	-0.5108139	1.2066422	4.254339	11.140591	8.426907	6.104596	-8.586624	-9.640722	-9.879221	6.072479	3.7427573	4.4619236	-4.342787	-0.057438135	-1.5602821	11.184865	13.164322	9.906637	5.1759324	9.0944	7.5507073	-6.462222	-1.8658236	7.2787476	-4.6555796	-2.445579	-9.935846	11.671512	5.330804	0.5235069	14.26203	11.945686	13.91305	-19.439587	-16.215902	-4.2322164	8.43182	7.3482075	4.8202667	1.4473385	5.3950863	-0.21036541	6.1685457	7.6218977	5.602458	-1.6744612
362	16.365978	15.577779	12.379184	17.929512	22.426289	26.521908	17.32333	17.14701	16.822512	14.616817	18.059671	16.717346	27.649483	25.946901	23.10076	31.546227	32.440407	20.371305	16.73579	7.5694227	12.572376	21.705307	24.203705	19.433811	14.462311	22.08101	23.300756	13.54735	18.17343	17.15799	9.461871	0.78828055	-0.8655835	1.6874843	2.5061302	5.25255	18.368694	26.015984	26.396086	14.8047905	13.8827095	11.64131	20.721401	24.824894	14.696497	19.025127	18.908522	11.284979	26.68101
364	26.144485	21.847212	13.102428	25.698261	25.303349	25.134623	20.067497	18.50299	17.240417	28.10263	30.283417	22.397953	25.789034	23.843113	18.025194	18.436977	25.86951	15.9877825	16.546074	22.487423	28.355125	13.649283	17.083736	28.662525	16.519836	29.596844	34.84828	30.522894	26.172674	23.869019	24.182245	25.342007	18.567276	20.316818	25.893995	24.657494	27.50664	32.516556	33.76071	16.303318	13.342915	7.831269	14.521708	23.280628	28.666206	21.850529	23.179783	13.979597	6.123251
365	8.193279	7.514518	11.911222	-27.944393	-32.45949	-14.725269	-5.332754	-7.020294	-5.4221115	-5.073997	9.39915	14.038322	-8.059641	-12.3628235	-8.062069	-5.9928174	-4.895291	-8.24655	-8.686478	-15.506138	-9.701609	-7.3913507	-10.288345	-2.845749	0.29462627	-6.183303	-9.696626	-5.226921	-14.851173	-9.971886	-7.748408	-7.277028	-8.015461	0.33226356	1.7613153	-6.4362035	-18.180588	-17.018843	-28.588634	-13.093925	-16.632599	-25.815159	15.647295	-6.399765	-3.8210695	-10.531439	-4.1407576	-0.6450547	19.285631
366	-27.65453	-23.441128	-9.741699	-3.8575547	-16.224401	-18.44043	-12.685867	-20.514517	-33.7324	-18.988987	-17.006325	-2.887847	-2.3496172	-13.309547	-15.265538	17.868383	9.469481	12.368541	3.7911615	-6.897334	-9.818651	0.30135256	-2.8347578	-5.9939985	-5.646137	-23.02798	-48.117744	-23.282545	-6.5926304	5.6888776	-14.544522	-19.610413	-12.807095	-3.183539	-16.2445	-14.991641	-8.179378	-8.322235	-2.9643605	-3.192683	-9.261279	-7.593398	2.1500304	-5.4621086	-11.897093	6.451452	2.2623687	11.061983	-4.8851933
367	4.7109313	-3.3181572	-3.5382977	10.6942425	8.128034	-4.9475503	3.6261702	5.1579514	-4.2930646	22.864555	13.751429	4.9926763	-0.77445465	-4.97791	-6.5515795	10.060759	8.670963	8.871817	-1.4867373	3.200676	1.1430929	-9.375512	-7.760019	-6.6272707	15.83798	19.558414	15.588211	-5.75535	-3.4535837	-0.2513914	-5.6275463	-10.533063	-5.804536	-15.31898	-10.297054	-10.544449	-33.661797	-49.38537	-51.656593	-2.10638	2.4565053	-3.976934	-19.704094	-19.935133	-8.099331	5.9387035	1.8037633	-2.5990186	-5.8016186
368	7.2931414	11.301394	18.025532	18.236301	14.884098	13.340353	14.072294	21.860771	23.929243	12.793156	18.905552	18.04513	6.9758387	7.164816	4.164984	26.939007	19.22636	13.353508	19.278831	18.976826	14.300386	25.165558	22.830381	23.150251	23.8046	19.314804	8.484249	8.051891	12.665043	9.638947	-6.502658	5.098633	8.908642	4.6033044	18.194101	20.975288	24.697876	24.229507	11.710066	-5.0171847	1.5192056	-0.069103	-5.866949	3.4655542	3.0620875	-10.757973	-7.166831	-3.6063738	17.32743
369	1.0928378	-7.982113	-10.252276	-17.482119	-13.698626	-12.623322	29.183897	25.048489	28.400284	-27.74571	-24.236666	-18.619242	-9.623453	6.274879	0.02740489	-26.472973	-18.16808	-8.405267	-0.9537422	-2.187463	-4.680401	-5.0203295	3.4462953	6.855936	-10.124357	-4.406615	2.996964	21.572546	20.926388	27.634834	-21.188385	-15.460514	-17.43341	-13.978257	-12.528775	0.3638126	6.198583	-5.3806686	-3.6162379	2.273373	-0.96057695	-5.8862505	3.2048974	-1.1071627	-1.7783532	-9.016008	-9.036526	-2.8489258	12.37085
370	9.038956	16.138395	13.030401	0.07801208	7.8967776	5.6091547	3.9374423	5.96541	11.477456	4.908426	4.0915008	1.9348586	16.646862	21.837753	19.436596	-9.675778	-2.3997648	1.9726402	49.053215	48.37146	31.239965	9.918855	11.6628475	8.595001	23.230455	20.724895	13.495125	26.238144	33.25303	28.506039	19.643082	23.864475	22.249302	14.772142	7.2648935	2.4413743	30.91503	35.24382	33.638573	35.16442	36.80616	22.7946	-17.97269	-19.193726	-11.322056	4.3946075	9.531874	11.32324	24.117863
371	-10.564987	-6.535679	-23.226315	46.846928	41.95652	47.31007	36.174416	24.962452	12.826464	13.3269825	7.2666554	13.87405	14.998508	16.526123	19.967987	27.600647	31.736008	37.702164	31.691628	34.38221	32.702293	35.095207	35.77965	41.25023	13.535491	6.5085497	-0.4753453	-16.254498	-9.384534	-5.93349	-10.174261	-2.6266677	8.412987	-8.543174	-7.4970193	-10.519201	32.59926	36.512924	39.56075	20.920784	26.352924	14.607201	36.957767	33.85215	42.356785	27.596592	31.5477	29.396423	5.774805
372	-10.984813	-17.661385	-7.109827	-7.4412646	-19.054998	-28.747383	-6.530756	-1.3587972	-2.3272905	-0.6137814	-1.0014745	-7.789231	-12.612226	-8.331923	1.9024515	-36.602898	-19.80505	-10.616161	-7.43714	-9.036709	-6.7957406	-18.04533	-19.365776	-15.228437	-18.645864	-14.252413	-2.0136952	-23.849718	-17.36798	-9.298544	5.4237795	-3.558607	-4.8538504	-12.725038	-19.32048	-15.925112	-2.7847672	-11.166548	-10.95471	-3.74649	-2.1117778	5.791488	13.307081	14.752152	17.649174	5.031995	4.051739	8.0881405	5.9179487
374	10.230158	10.251005	19.683296	-11.272472	-17.200855	-10.738129	-15.359467	-23.016476	-19.717424	13.150955	5.3672543	-10.803232	27.041504	28.640882	26.218163	6.498197	9.019465	28.188824	19.361649	13.568128	18.250435	11.869201	11.881548	13.193396	17.51998	4.5144167	13.623705	31.706203	27.242273	17.141537	6.6757436	3.4856503	8.642565	15.219729	7.1329355	7.8501368	-28.276398	-10.300102	3.9101982	-2.2413375	-4.5198116	4.965435	21.138065	10.592112	13.984309	16.992828	9.679192	15.74536	7.46647
375	17.154892	9.6551895	5.145438	10.409815	3.9700317	-8.621565	9.15122	2.8713274	3.382738	-9.111743	-9.128981	3.7571425	4.4946876	-0.9074067	-3.567291	21.096058	24.25915	21.165493	18.645311	11.222231	3.335588	7.880172	13.087229	10.074255	6.4801235	4.8294516	11.421141	-27.77312	-35.19343	-31.959131	22.997887	21.59049	12.333384	20.199223	19.934803	18.96957	22.542347	17.904396	18.406744	21.619274	21.093506	14.913581	-12.241674	-11.570353	2.839313	-5.430732	-2.5216732	-2.5075366	9.153046
376	-16.178686	-3.1701093	4.1913767	-21.422926	-25.989647	-19.852837	8.773304	6.1484575	3.5018206	9.096489	4.6551046	-2.9522219	-27.954473	-31.884771	-24.224579	-4.837764	-10.255945	-14.3497505	3.444281	-11.404182	-16.996933	18.305347	17.91957	19.53673	-1.2821436	3.4313483	5.426215	-14.974988	-22.250093	-19.741032	4.6846356	-4.9758453	-3.0168715	6.962778	-11.438344	-14.329464	16.768948	21.16536	17.685968	-7.479407	-7.64957	-0.035753496	-6.5108147	-12.774235	0.013317704	5.4751334	0.91253537	-4.3626957	23.759382
378	-5.5680323	-4.160083	-8.0459	2.458364	10.758739	15.498899	18.31276	13.536749	12.007147	1.9658253	4.006444	15.612118	2.709063	-2.5587654	2.6208875	9.984849	8.336618	0.69725674	10.481112	10.900559	10.7122555	-5.4408655	-19.290577	-28.466022	6.9775014	3.933744	-0.8191356	7.1269975	-0.47679347	-1.9303765	8.712135	0.4800359	0.3268865	-9.294403	-9.76478	-3.8863835	-0.014593631	-3.8477583	4.317664	-17.750587	-6.0730753	12.452452	-8.577143	-19.802944	-17.591331	5.489145	-26.158665	-25.812853	17.888103
379	6.9171104	13.971365	18.706709	20.991901	15.218055	9.0058975	16.548475	16.316517	5.937378	8.770285	16.141886	16.293402	13.408172	12.6071615	10.512136	12.507938	12.7023735	15.064079	3.1355004	4.6873894	3.2934399	15.952616	13.2164345	12.229683	12.276041	11.458946	8.749285	11.42318	8.536041	6.2726736	10.046455	5.780887	3.6906118	5.4198275	3.9200952	-3.716517	7.8560843	6.1878204	-2.0165057	5.0876503	4.83164	-1.7247679	-20.806221	-10.202726	-5.741125	-10.850933	-5.095897	-8.050489	-4.8071136
380	-31.614931	-39.025017	-39.28665	6.962779	3.1379068	5.305995	26.749413	11.4352	3.6298728	20.667847	16.747356	-5.191911	-25.0474	-23.169838	-16.574598	-24.98164	-27.676287	-26.151405	-22.06015	-26.784704	-20.566174	18.84058	5.8519416	8.842162	13.445687	17.529806	14.977148	16.279455	22.56062	22.750141	-3.4879975	-5.484023	-7.787041	-7.5945797	-12.9594	-9.892815	6.2589383	5.3478293	12.481329	2.0014648	-7.8121176	-18.387407	-7.442093	-15.328663	-18.174023	0.42389667	-5.8843937	0.96531737	10.359711
381	-20.527004	-26.393082	-19.379215	0.47936863	-14.761728	-12.255599	-22.588314	-34.0178	-36.608315	-3.2098243	-11.892969	-12.62974	23.065758	22.320757	32.972343	-37.432053	-36.15539	-31.241077	-39.819473	-42.625618	-30.966492	-53.1771	-67.83911	-65.447876	21.278378	17.07783	19.517216	14.770698	16.34526	13.924536	2.4596014	-18.422964	-25.940758	-0.59909666	-10.121524	-14.154676	15.798532	19.272028	21.455944	11.239117	-7.447893	-8.620346	15.284796	17.305237	13.642127	-9.615546	-15.499471	-20.622019	-8.362105
383	-11.225168	-8.4746685	1.6462408	-10.744922	-10.528328	-9.229837	2.4680498	5.6345935	11.208694	4.882718	5.717321	5.6277356	12.786082	10.185276	11.176562	18.516563	14.7357235	18.720255	1.9497167	-1.3107555	-7.1557865	-20.597435	-23.227535	-26.418894	3.3013487	-5.8050194	-0.04095589	14.277576	3.348726	11.21964	15.980202	14.313707	13.615949	17.293098	19.801285	18.488222	15.794348	19.641079	17.976425	17.946136	18.960352	16.691166	4.533085	5.1533833	7.527653	12.929022	11.771458	13.002771	28.0325
384	18.869652	14.535141	12.251969	17.416183	19.893547	18.38248	23.89312	29.889406	36.698265	23.936823	28.607716	16.268967	-0.53878593	-6.766285	-7.02417	14.079771	6.1640472	-5.9027157	14.463709	20.101803	17.300522	16.05514	20.093197	15.384414	-26.118881	-7.4086657	9.178259	3.4603705	0.36616978	-7.139358	8.949208	7.548621	9.524067	22.77073	31.56295	23.213375	14.558289	25.172752	24.142895	1.9854796	-10.154335	-7.479992	15.389885	11.235946	4.8597174	17.295856	24.890064	26.361908	18.910536
386	11.415273	16.151892	13.348553	4.0512686	-0.7884266	2.7836304	9.581665	15.412777	15.436651	9.480337	8.396721	12.65979	1.7057047	-3.1275868	-2.7210078	0.3369835	-3.2355027	-8.202636	1.2703799	-4.148078	3.7389808	20.417114	5.744462	-6.714664	-15.200586	0.63454276	6.2876873	10.5968485	10.933946	6.7854166	12.135225	13.599222	11.99892	-15.599391	-6.528104	4.4762774	-0.5014527	-13.192859	-33.41189	16.822151	17.759287	5.3770733	6.892797	5.8742294	4.352932	12.786623	9.751303	9.001644	20.614326
387	3.3360555	5.537689	8.552948	2.1252642	12.480532	7.5279727	-17.800457	-19.393106	-18.469154	1.1915587	-3.7524667	-4.9713674	-14.853391	-23.167187	-17.238167	6.9893312	-1.6676564	-3.8447409	2.3879213	-2.3769574	-4.2828975	-10.339375	-24.447498	-19.954247	-22.020178	-29.145401	-32.87653	-15.246376	-35.34356	-36.37554	-41.840782	-59.021183	-71.72417	3.1266506	-0.2554049	3.4659958	4.852374	3.0781915	9.933713	-3.4578018	-7.3465366	4.094513	23.852182	12.542385	10.315498	2.886416	6.616103	17.003902	15.234102
390	-2.593222	-7.148044	1.653224	-2.1479688	-7.1362166	0.007067442	1.4534278	1.201145	-2.30343	3.1613054	0.9450059	12.075547	20.952066	21.068233	23.981636	16.836113	2.3368955	4.728602	20.87313	13.441093	9.778797	25.52456	23.709263	15.973145	26.686424	25.73317	25.974106	23.31443	23.519587	28.541265	0.93177897	-13.945831	-21.952305	13.555775	22.99896	24.03245	26.554466	23.748447	18.083267	0.17363763	-7.1216884	-7.2119036	22.269115	28.18229	28.111935	10.6194105	0.54812527	-3.1645026	24.54408
391	-37.09597	-44.377274	-29.85609	6.185858	2.673796	9.064683	9.0852995	3.0295057	0.73432946	31.787193	27.100397	26.549595	-7.827974	-32.088993	-31.12782	1.389564	3.2989864	9.502865	-5.0348597	-4.9627657	4.093767	-1.4655057	-19.95026	-16.45994	-11.082618	-10.517109	3.9085479	6.693517	1.7036455	8.85881	-13.243241	-4.750285	4.19651	4.0287585	-6.0809355	-6.2366004	-6.7401447	-12.646003	0.25824153	-1.684922	5.5505767	13.524981	-41.37752	-40.61367	-28.815926	-54.54332	-55.84153	-39.810535	-13.395825
392	17.835968	23.54811	23.735645	13.175827	15.025831	17.928307	17.73531	22.691902	25.001865	16.040384	17.92472	13.415502	31.58957	28.792679	17.124279	3.2788796	4.438657	8.856232	21.545326	16.73295	14.517127	4.807711	7.582906	5.80849	1.7098083	11.417804	20.699768	8.982574	11.288596	20.973053	21.82896	20.267513	22.432922	5.338169	6.9788923	10.613663	30.579632	31.782213	23.430853	2.0953379	-3.005515	8.44946	-19.03687	-6.975664	10.039088	15.300495	23.706951	26.184576	-7.8697596
393	-4.853938	-4.0135856	-13.862389	13.213747	8.586742	6.933168	11.558464	14.768457	14.552824	13.25672	11.848737	19.340935	22.894005	18.57494	21.002182	16.79002	10.646854	3.8578477	15.035559	18.728607	10.18935	22.166588	20.943798	14.193466	23.133842	13.738791	0.38350844	14.467237	15.171906	10.661768	-3.9052076	-14.47315	-18.790405	4.5066767	-10.0371685	-7.571621	31.130407	12.822303	12.244998	9.358174	-3.9817882	-3.1500092	4.52551	2.7430534	3.4076493	14.78878	15.531808	15.236263	1.0527844
395	-14.924273	-28.206821	-20.91673	3.4302945	4.370225	6.6909385	-15.96956	-14.319908	-7.2746143	5.015473	8.015836	17.663216	-16.535843	-25.256248	-34.212738	-2.2368379	-1.2374794	11.879465	-12.157391	4.118516	6.6313496	-30.963787	-28.429153	-18.925663	-6.4581757	2.4338744	10.703581	11.389418	3.6911483	6.6625094	-10.456952	-8.217331	9.837698	-17.729656	-24.63535	-16.750095	18.540754	13.654392	16.221931	8.297645	6.3512955	14.266956	13.14208	12.183984	14.60762	-36.644135	-35.6579	-54.24246	-40.52989
397	-35.953735	-20.16201	-3.957529	-24.5402	-17.096844	-4.326047	7.4460154	-0.17357492	6.728862	15.65832	19.740097	16.655449	0.5365724	3.1643806	0.6433172	-1.5673733	1.9693508	7.8921747	-19.78918	-29.889683	-41.033752	0.84137535	-4.9094486	-17.232761	24.325504	29.16993	24.561302	-38.250343	-28.130764	-17.819036	-16.41311	-3.6300206	4.2919717	-0.7594846	-16.588867	-22.366215	8.249838	0.17002296	-1.6399425	-20.640917	-17.010437	-3.5892835	-8.435693	-13.149973	-17.990883	19.32666	22.894781	27.012665	17.594221
399	7.875145	2.2245388	-11.006027	-0.37547573	-5.4033756	-0.4384048	-1.3504393	-0.6740179	7.739847	-18.731733	-8.726714	7.246951	-12.078638	-9.135036	0.66195846	-8.436863	-2.014497	1.0098191	-8.267313	-3.8177419	9.041298	3.5449262	3.6447835	4.9396176	3.9698226	-1.3724265	-0.2097696	3.7758372	-9.047823	-6.9302235	-29.699696	-26.67043	-18.730366	-40.759262	-35.556892	-25.361824	-7.1995525	-17.74551	-32.927624	-18.255116	-14.57666	-6.785347	2.0119622	3.4044316	10.756325	-3.1867468	0.48351574	6.251311	-12.208512
400	-29.325829	-29.067078	-37.1837	-37.84402	-38.64358	-33.63291	-20.34119	-24.773052	-19.38993	-23.136475	-23.493158	-23.155819	-12.201506	-11.810463	-4.935091	-6.699419	2.7590208	5.5122604	-49.738106	-56.893482	-53.71163	-37.318443	-37.98275	-33.217487	-14.083841	-17.545986	-29.424	-21.613285	-19.281609	-30.666788	-15.88636	-15.030497	-18.568901	-32.201275	-38.354435	-37.52147	-20.213696	-34.28479	-37.08204	-39.00169	-37.256565	-32.350586	-9.342748	-15.370474	-20.128048	-3.4722307	-11.069548	-16.529284	-9.466042
401	27.691505	45.93281	38.02351	40.7585	35.963352	17.402254	15.874209	5.173501	-10.754974	16.115082	14.833389	9.7409	1.8414549	4.936044	-0.8095776	28.726044	29.901897	27.157894	-17.772415	-23.850994	-4.8425083	-13.369523	-3.6984577	4.4995804	16.05323	9.384269	5.3260345	27.947506	31.770212	22.993134	-12.516439	-8.658335	-9.56311	22.917856	28.940742	19.441086	8.264929	14.829566	10.882816	27.017967	29.860798	24.217672	-1.3098783	-6.4550524	-15.87967	27.29937	23.491344	19.147268	23.652285
402	8.9145775	15.316061	-4.0272484	13.888097	19.691408	22.42035	0.26032627	3.072139	-12.913595	21.362316	11.141979	7.7611537	16.803036	18.334324	20.932814	20.023418	18.569305	16.379587	4.736993	6.4562826	14.9418125	12.861988	11.583748	14.110745	11.593992	9.608963	13.4599085	21.779222	21.80288	22.826088	14.309048	12.180198	3.8071008	20.325539	27.673695	38.67585	8.044583	-15.970211	-24.27848	-63.083008	-36.935852	-24.945835	-23.290638	-34.213516	-35.275528	-42.466087	-35.253105	-21.425892	-22.236526
403	5.923461	14.073288	13.579528	19.845627	13.96105	-1.8030808	4.0962925	9.852078	20.486774	17.070158	15.649805	10.744837	11.383917	15.067852	10.848863	10.167301	16.888824	17.210518	14.058892	14.653565	15.169487	8.4717245	12.473896	-6.6472096	12.554344	10.222285	10.617267	-8.3070135	10.140219	10.389733	2.7071218	1.0771034	19.970457	10.408989	11.770533	11.875563	9.470894	11.273479	13.47901	9.546165	13.762781	13.83214	17.068102	13.808879	12.739847	0.94587296	9.638291	10.654925	5.2887135
404	-48.23329	-38.391495	-27.202684	-26.904087	-18.257156	-2.1058254	5.5746274	-5.533695	-5.7022333	4.75609	-2.3184366	0.89897364	-20.347412	-24.862	-17.04781	12.8875675	12.560804	24.759144	-9.660785	-19.18735	-16.950249	18.409212	17.090912	17.46866	1.885535	-12.574232	-19.7995	6.266941	2.7512455	-3.0740461	-10.658056	-7.803469	8.535168	9.789612	0.35112184	5.6445575	2.8927634	-0.4632922	5.358498	8.175991	1.2090257	-5.4562855	-23.683184	-18.233196	-3.1150784	-24.60722	-12.914817	-13.215939	-24.295162
405	19.599854	-1.4402328	1.4931729	10.701117	10.9051895	0.26030147	-10.228323	-12.604706	3.6879544	1.2920852	-8.020136	-17.31525	-16.17083	-12.931355	-12.704468	3.1451473	3.1750445	7.4309597	11.863795	6.169795	3.9921541	32.621048	25.737808	17.340273	4.302556	6.191702	4.235136	0.9745836	-5.1176157	7.007918	13.63853	7.447071	11.256048	5.545207	0.13275677	8.952253	-1.2979299	-5.643897	3.2085962	-30.823866	-27.857136	-16.03245	7.552087	8.161396	15.404283	17.373379	7.0984435	1.6465614	11.863609
406	8.1733265	13.278427	24.206505	10.83605	8.403981	-1.7480531	23.39482	20.491295	13.600746	-13.055477	-6.9575605	1.7576753	29.969284	31.193565	22.746056	13.916481	10.314557	12.077715	25.799976	27.842485	13.979309	21.924334	26.658691	20.743282	12.509841	15.401526	16.15754	-1.2596627	2.0234313	15.525042	16.324104	23.239788	23.230137	14.769019	19.636562	19.09423	0.26827183	3.0096734	8.669224	5.481595	12.337468	22.903584	33.544895	28.975101	21.29943	15.3831005	18.153786	19.331581	11.686533
407	6.889	6.255231	-4.8164034	-16.855928	-22.736967	-10.460249	-9.175264	-1.7387707	7.4902306	8.228174	-2.0430112	-0.49731725	3.065327	8.032126	14.047569	19.708424	18.505539	17.795246	-41.193474	-47.085506	-41.304207	11.283577	11.511011	8.871864	-3.968358	-16.7788	-20.766777	-43.576607	-49.498177	-38.382256	3.0669045	0.7073256	-1.2940426	0.77139634	-21.055046	-32.317932	9.124147	-7.312154	-5.3643956	-9.836854	-20.228954	-20.756697	-6.6961803	-5.526038	-6.29644	14.912883	17.012434	8.759618	17.00773
408	-24.835775	-9.441666	1.4842113	-11.610179	-14.059845	-25.312202	3.0866835	-1.6975839	7.1132383	-15.248121	-9.815803	-2.6380208	-11.386109	-14.962708	-3.2911544	-30.942	-36.241035	-37.170185	-2.4047916	-5.6238723	-3.7105584	-25.910309	-28.404297	-19.229462	-6.487608	-23.925768	-30.648611	-9.680517	-21.432697	-29.252192	-20.452091	-23.249294	-21.240377	-18.770187	-33.070137	-37.481033	-10.733878	-4.304379	6.2909937	-3.428057	-14.816746	-22.695034	-10.9058895	-16.079887	-9.419292	-9.135775	-22.071	-36.983124	-12.548968
410	24.14316	25.022621	24.256922	13.631059	20.840305	22.246113	43.424908	34.25743	24.880756	22.894691	26.254063	25.144413	10.671516	15.029678	28.704557	30.665136	36.25518	40.577496	40.62037	36.33242	18.39871	9.034473	6.542484	12.149281	16.0546	20.934402	22.233189	16.98774	17.741753	17.238506	2.4365642	-1.8958268	10.252058	-12.762724	-20.522135	-13.390581	15.053623	19.985813	22.251709	9.555712	18.08918	18.187363	15.857218	16.244682	11.246587	16.593212	16.402454	3.6115682	13.202099
415	33.677036	35.371124	38.540142	38.790092	38.988884	33.226875	19.53403	-14.26554	-12.281839	6.747222	8.379768	11.021217	-25.149029	-27.144184	-25.146078	-54.36867	-40.29413	-30.95421	10.61499	12.635286	20.145245	30.468552	27.102081	24.861475	5.555276	14.328882	19.425972	-14.746109	-15.966984	-11.651974	5.256065	2.8737636	8.111195	-38.559902	-13.570934	5.073477	-18.6895	-17.12766	-12.007408	2.8674421	-0.06893331	1.9715525	26.007637	32.526066	20.707272	41.11528	38.388794	19.770224	-1.9127697
416	1.3818005	0.08491212	8.39123	16.34246	10.75893	8.266364	5.9095793	-11.756917	-2.9197438	32.434044	28.018698	19.95861	16.283768	13.295583	9.921597	7.604168	3.0521564	10.299337	-12.432274	-19.255035	-19.509819	19.439083	30.479519	20.300814	20.680307	17.898468	19.642418	13.868689	8.384882	2.4729843	-7.7476807	-11.630932	1.9201727	15.965765	18.059235	24.063837	-7.5811386	-1.1887331	10.111604	-5.201645	-5.4414253	2.4858007	10.148785	10.3063965	9.384357	30.825876	31.738024	26.834942	10.66865
419	-29.433353	-22.297167	-15.014478	-32.037285	-35.993774	-54.521324	-23.491976	-21.098783	-39.045197	-41.434723	-46.59333	-41.18775	-0.99575806	-7.27046	-6.793126	-17.282812	-15.84941	-16.831987	-10.638704	-11.223871	-9.35457	-27.389795	-27.698494	-23.080853	-12.395615	-21.996996	-22.583548	-16.009039	-5.296135	-3.596345	-7.712287	-14.923122	-16.996746	-26.609947	-22.94625	-20.257902	-14.379881	-25.452545	-31.056805	-5.7907295	-1.6242054	8.573161	-11.606761	-5.9091563	-6.9973946	-0.98800623	-9.619755	-16.961834	-12.613143
420	-2.840279	2.2651367	2.3140476	6.5300717	16.161709	39.958714	-21.904165	-25.369122	-35.069637	6.754095	12.068317	15.304153	-32.017597	-19.684357	-12.294834	-4.231782	5.4918857	17.124458	-13.315353	-20.76222	-13.589327	-21.905668	-30.214382	-39.48956	-5.6785192	-5.0437665	5.5009184	-2.067717	-7.9927754	-6.0068493	-6.9606066	-3.8527923	0.8965929	-11.020786	-10.064439	-15.746428	21.315975	16.118004	22.367619	-4.4849987	-10.850552	-12.368605	-13.490284	-23.302372	-29.730083	-17.716408	-14.644232	-11.609193	13.070867
422	4.923329	5.42721	8.769089	-0.9312693	-0.35334963	3.696292	9.881994	6.4117756	7.8672423	-13.60857	-10.082017	6.6126304	26.911434	7.743954	5.178851	-10.045153	-5.9301186	-3.6245103	7.828453	-0.4345194	-3.3750582	-4.3471704	-3.8387516	1.1924555	6.4770613	-2.350852	4.6901298	-4.744469	-0.72627205	3.7200613	16.542576	10.323972	9.697852	7.824202	3.853004	4.8351784	-21.43837	-24.737698	-24.533882	-7.558627	-17.298677	-15.42469	-26.694775	-31.071362	-45.538025	19.646965	19.162376	15.508183	12.151615
423	13.320996	13.712278	14.148985	11.933132	15.733669	14.389017	18.819584	21.581223	12.425659	16.39712	21.094002	21.687328	18.027212	14.788057	22.017105	12.226547	20.852936	23.760067	29.561676	30.408878	18.851076	-1.3634602	4.6691794	18.313446	23.14742	27.921967	25.634886	14.946239	17.782904	16.07371	13.877567	19.68015	14.268327	5.458964	-3.287453	6.1949773	18.500809	7.3334656	9.192451	14.654159	23.28455	21.337845	23.993855	22.810627	16.771648	12.257078	13.538792	15.455463	-6.1382236
425	-18.321941	-26.623714	-28.34185	-17.72572	-18.198166	-18.42163	-29.65656	-29.38005	-22.453781	-37.10202	-38.968147	-47.067078	-35.40671	-40.283184	-36.973602	-9.134562	-14.1033535	-18.077925	-19.27609	-22.487785	-39.9055	-24.726807	-28.225796	-25.517078	-1.6482171	-14.862238	-15.477191	6.1482344	-11.451395	-9.386375	-26.092104	-18.68982	1.4554298	-13.108458	-13.107005	-0.77570105	-34.71604	-31.64259	-13.910213	-1.3785285	-8.108873	4.1022425	-17.863293	-16.965277	-9.063353	7.079026	-2.5002549	-11.852303	1.456716
426	-13.989958	-17.353203	-17.5291	-30.425093	-30.833553	-25.55138	-26.306398	-29.226475	-21.459724	-21.89536	-23.623936	-16.000631	-41.934547	-40.162987	-34.250984	-35.91511	-31.21381	-24.600292	-61.13173	-51.191154	-37.97456	-11.152119	-12.573919	-7.5926485	-24.77308	-49.196342	-45.923714	-4.9603934	-11.735323	-17.861778	-12.558531	-18.432156	-32.377205	-7.464137	-7.300027	-29.08702	-8.02282	-3.6024437	-19.595085	-40.870476	-28.561039	-20.086533	-39.823772	-43.60489	-35.3531	-9.596347	-17.214977	-21.19357	-6.7719
427	-16.487291	-16.409859	-5.289401	1.3927815	-3.7959213	-4.3998795	-3.9851618	-21.42554	-29.414696	-1.4074012	-2.8132048	4.5290146	-3.0779748	-12.877792	-13.425766	-11.841045	-21.538055	-26.257242	-3.8542576	-11.683317	-19.603127	-0.23685753	-9.623323	-31.14667	-9.974352	-16.01823	-6.7808285	-6.840188	-15.0085335	-0.9380204	10.554217	1.5892873	4.6016197	-12.195252	-9.503869	-5.572096	-11.1404	-6.172867	1.2641493	16.950851	10.764159	13.829807	-52.055267	-46.879913	-34.57511	7.445206	8.165616	10.853039	8.324985
428	17.898449	17.56958	4.1508684	-26.304638	-28.916897	-25.490902	18.744787	19.09084	14.0094795	11.174301	4.1412945	9.490759	3.5530276	10.383306	9.561054	-7.4405613	1.7868102	16.289463	-2.101256	-4.5302563	9.173017	15.071655	13.141291	11.507158	-5.726777	-10.033787	-7.539014	-24.247387	-16.23291	-6.9957266	9.126055	-3.6184187	-14.310018	21.460674	14.3810005	12.599675	3.2176037	7.3032303	12.787812	11.888651	-8.308599	0.4651718	-31.584332	-31.806087	-16.789818	-43.01478	-31.063139	-19.87206	13.155208
429	17.96039	17.096146	17.907032	-9.1371765	-1.6138048	-0.10678458	17.643736	17.587238	13.87367	12.610932	4.198968	6.2331715	16.570724	13.4976635	13.2094555	0.7018566	-0.61973155	4.5779877	10.73182	12.855797	10.5288105	4.352086	-0.34630483	-0.98589844	10.8094845	13.994068	15.102512	13.178789	15.450953	16.830517	10.550289	9.910107	10.404892	12.318758	8.062955	-12.618259	7.2625217	8.793879	14.561582	12.128149	18.025482	13.849853	25.932356	27.970934	24.837833	17.831482	24.981762	22.727964	25.04913
430	17.067705	23.01622	23.150387	15.237967	22.763412	26.585384	12.837198	2.659839	-3.8225577	12.418913	10.833031	5.2163277	4.136735	4.938944	4.401575	14.292498	17.346725	18.331585	-17.659878	-24.296192	-21.422777	20.637573	24.906487	15.328975	-20.31192	-8.1172085	1.9811656	3.7796679	4.846656	7.8237896	10.492376	-0.092621475	1.5775495	18.47502	10.004702	4.1194797	7.253156	9.607342	-0.8757391	8.873187	11.375305	12.983061	3.8447294	2.4346228	-8.902201	2.3507762	-5.063074	2.4086623	5.647526
431	-19.14696	-29.17656	-30.470753	10.1841755	12.861242	15.516163	16.880035	19.216461	17.338823	-3.04267	-3.9907022	6.726555	5.9950094	-0.2341826	-10.308978	-22.782309	-21.813675	-19.461002	8.071529	3.8082352	16.633827	5.197596	4.8737574	7.936349	-37.152443	-23.254974	-7.5041633	34.770466	31.248062	35.166077	-34.781185	-6.785264	8.745038	-7.893179	-5.5637217	-0.7835942	8.83513	6.889985	9.27503	-43.304424	-60.487576	-52.996567	-12.747747	-7.9773645	-17.370584	15.016134	18.797958	15.281075	-13.3292
432	-7.0959673	-16.54752	-21.444138	8.8151245	11.885334	12.982939	11.522478	14.276727	2.1675785	17.263477	20.789143	17.448408	-8.63914	-17.331175	-12.30831	-14.439405	-25.511532	-25.895628	3.2428064	4.787933	12.718077	2.9896655	-1.4999334	0.98574317	7.701394	4.113562	-1.3168256	3.911777	2.7562814	-1.331825	4.81992	1.1059208	3.5097532	-24.872248	-37.125145	-28.518972	4.871399	0.8078616	10.216042	0.47820473	-4.602922	9.772713	-6.749117	-19.875622	-22.272755	-0.7725712	-10.606564	-2.3825011	-27.022831
435	7.9475946	-4.4510765	-5.351982	-11.725115	-27.619284	-28.213423	-21.760162	-28.466148	-27.850466	11.515563	5.0843306	7.030295	-30.381643	-23.15078	-12.818352	-22.910389	-20.957535	-3.929592	0.9025882	-7.713453	-16.137629	21.309387	3.173487	3.7458427	0.14514011	-9.072126	-5.817726	7.593025	2.1402311	4.138649	-11.670474	14.504404	17.446358	8.086777	4.232108	1.8559992	19.557014	18.46138	11.878798	-0.037712455	7.4517183	11.606152	6.6051645	2.5221062	6.5328264	9.29207	29.523645	34.01522	10.802966
436	-59.672916	-25.055593	-14.094492	2.6003325	-5.9472857	-10.743545	-36.201942	-5.9005566	10.728484	-28.929867	-26.757	-16.801252	-9.137983	-6.3438635	-0.91398466	3.460916	-3.0369809	2.5485644	8.05003	-0.7117958	7.6831	-34.48516	-27.097164	-2.9938712	-11.284838	-11.800858	-8.652861	-46.65108	-39.660164	-19.174278	-14.474451	-14.110577	-3.7672014	-20.505219	-21.56794	-7.5739517	-0.1977117	-14.597896	-12.720207	-18.700535	-15.51857	-0.34486407	-21.863077	-27.978634	-34.001488	-27.81481	-20.210827	-7.9665985	-4.396308
437	9.668812	-5.333844	-24.895386	-26.016836	-16.340614	-2.7196279	-6.097683	-12.244799	-7.152172	4.349307	-5.0917363	-6.926488	1.0512617	1.4867911	3.63029	1.2255257	1.5456029	0.1707328	2.6667416	0.5617275	4.064508	21.158592	9.6727295	7.837664	5.3138943	-5.1286254	-2.7897468	-2.9899063	-17.094765	-25.266983	1.0955436	2.2406526	8.112731	-8.238615	-9.943006	-1.7121758	8.81874	5.227577	-16.305294	-2.118373	-5.658346	6.3332577	2.2565584	-3.5270522	4.438318	16.398602	16.966682	-1.3741913	2.2594488
440	6.4972453	1.1492748	-3.3141737	5.6362267	9.119371	10.805024	5.0574102	14.453815	17.526344	25.490448	19.800022	16.483074	-0.68191534	4.9305835	15.492785	-14.824561	-7.9799433	3.959493	-8.472445	-11.736101	-12.133677	15.407301	27.718643	24.30346	-32.831436	-24.936974	-15.425453	12.799901	12.857687	27.880123	6.338047	12.933142	18.624203	-7.3204403	-5.34035	-2.086316	10.477723	18.943197	22.019564	9.632763	7.9012012	8.794458	0.7802828	-4.561283	3.1440678	-0.76812196	-5.7684617	3.9276104	-22.057127
441	-9.507793	-4.4133725	7.4284096	-10.353194	-13.434612	-6.1828003	-12.228945	-5.644101	8.640076	-15.633211	-18.126453	-15.354065	-31.683884	-37.759094	-25.792889	-4.579694	-17.178246	-18.174603	-5.563456	-8.348903	-5.635129	-9.4542675	-16.185753	-8.532042	-33.114243	-33.066322	-17.330122	-6.2077975	-16.81853	-12.861906	-34.408524	-31.579956	-11.947622	-10.989611	-10.68868	3.0736718	-10.567678	-23.294062	-25.918077	-17.439304	-22.365385	-15.868591	-28.119564	-33.66879	-29.860737	-3.805768	-13.474477	-35.80544	-22.117857
442	11.711908	20.744627	18.053806	19.212914	21.93347	16.61005	14.146632	17.08963	16.203526	-2.7681298	5.381423	12.269827	24.738258	23.378147	14.490242	14.762112	15.422867	15.001341	12.150465	8.86834	8.870486	22.15046	16.731178	7.6174817	24.35667	26.082823	28.139778	26.241184	27.353676	24.591518	12.91826	14.303501	13.632948	6.1721826	9.860208	13.976053	18.413446	21.809135	13.0296955	8.1494	14.361204	14.491856	7.89391	16.816536	15.314524	18.348164	23.98671	18.102932	16.731068
444	10.332611	5.6735477	10.880588	19.11493	24.136236	21.268776	34.91034	33.758926	26.515556	23.276962	20.905437	17.388084	14.406279	13.134533	10.438658	-6.7014856	-8.125523	-9.870662	-20.109966	-8.6117	-4.3721175	-5.498082	-15.643751	-26.594398	4.9447756	-1.4837846	6.7342052	5.3250694	4.7391376	-4.616263	6.0713673	5.2796793	3.2352397	-12.740063	-8.096898	1.5743415	7.75502	2.3920674	1.7842085	28.163063	15.22316	-5.4019446	7.707731	7.332843	9.879301	10.830914	14.476947	11.055983	1.1699294
445	-1.3717426	1.3321756	6.245126	1.9186354	6.3586984	6.5294027	1.1484909	7.625757	16.54913	9.591599	15.718213	17.090117	4.1352634	8.705059	10.454388	20.748196	16.106083	7.331314	8.309814	1.4125104	5.923584	24.013647	19.45015	9.4031925	20.508842	26.110243	28.718084	47.77549	24.96064	14.545617	15.014275	17.195265	9.089442	7.739694	9.662867	7.373973	-9.143667	-7.9850855	-2.7927547	-23.722153	-24.701088	-23.593735	-18.955193	-9.518322	-2.7160072	2.0249069	2.3261652	-0.04404533	8.393081
448	3.604506	-23.57017	-28.881649	4.533512	-2.2432532	-3.307815	13.851631	16.246536	19.753006	19.737902	26.156473	28.591927	29.403816	28.20692	21.729439	24.923065	29.251343	21.703754	28.522575	20.48967	12.761919	25.684248	25.235777	45.81347	14.687183	9.019933	-8.387582	13.185019	2.1178339	-12.707119	34.09323	25.284374	9.877963	16.116804	27.276512	24.553658	49.06903	29.192392	14.159462	24.85606	16.269005	14.978136	53.744545	35.09205	26.82808	7.676612	10.925287	1.5394931	16.320526
449	-3.2108965	2.5420716	1.8977287	-10.940462	-4.5353336	-7.949334	-1.3750979	-4.027133	-4.089917	11.352997	2.7408075	-5.4247303	-25.52863	-13.68203	-7.7050624	-11.245064	-13.134991	-9.005142	-5.071637	-9.863167	-12.059197	-5.799511	-6.5484414	-9.9364395	-6.760681	-3.546155	-3.2606287	-27.252014	-20.259766	-7.6371465	-3.6518388	-6.203341	-9.309152	-5.260954	-4.9428005	-0.011273101	-5.8666697	-7.830461	-3.6996248	-11.467287	-19.37836	-16.005066	-12.18166	-18.62846	-17.395756	-21.261314	-26.792294	-29.65392	-18.132254
450	6.275646	7.4318085	6.172411	16.914669	-7.9386473	-10.297142	9.9116335	6.491705	8.392054	5.912652	10.663988	15.441488	7.3435054	8.291446	3.1437798	5.1008363	7.179347	-2.6697607	8.837168	5.5568714	3.5496693	0.4926775	1.6774502	2.892006	6.827607	-0.4949775	-0.8388344	-0.8788422	-4.3202353	-5.715638	-16.928455	-24.739857	-17.605127	16.61584	19.421219	20.796154	17.272528	20.61967	17.94667	16.54627	18.751	17.7939	16.904293	20.109486	21.142054	14.631964	16.713467	15.668703	15.86249
451	15.044984	16.796795	16.505726	16.610296	12.145206	11.9973345	12.7876625	14.794775	10.210809	29.179665	25.811028	27.074337	-18.233791	-17.010393	-1.8812639	-8.874544	-12.257433	-26.632265	17.366457	20.267694	18.485363	-12.339861	-8.348763	4.574136	4.5206704	12.84725	22.780712	19.937151	21.487844	15.17704	5.8760753	-4.6077743	-6.3481064	2.583856	-0.918628	7.5546913	17.266886	21.419506	24.467411	-12.682005	-22.843695	-14.113857	-6.3259506	-12.854168	-11.410312	33.098072	23.396421	15.97368	-10.28559
452	15.857509	11.088189	8.596585	9.281361	15.620394	9.791953	-0.24636687	8.208985	10.135963	13.01515	12.354748	22.793886	1.3813667	-9.217403	-14.921883	9.913461	0.85817146	3.128332	18.690247	22.431961	24.139652	16.984062	21.012363	16.50197	15.21506	11.32321	6.756553	10.894804	9.135139	10.730812	-10.78566	-2.1758242	13.109451	16.227463	21.755215	19.011486	21.959929	32.20546	38.199417	-4.1014366	-6.631985	5.4348774	13.293226	13.288858	6.958467	12.645977	17.697575	12.930347	-14.383837
453	-21.621342	-16.418911	-8.266243	-9.155186	-20.58432	-24.606945	-7.452677	-4.9436083	-0.1463151	0.78096026	7.229946	10.059187	-15.904297	-16.23838	-20.419727	0.38661084	3.3977342	-3.441731	23.712147	17.685627	6.256935	10.061848	10.433784	12.124376	-7.126322	-20.986538	-28.755585	-10.621537	-16.321196	-22.883944	15.419601	19.62371	21.152756	-13.498941	-16.287083	-17.301365	14.565188	5.391053	3.5249438	-43.668926	-35.296085	-24.627491	0.45948622	-2.3730693	-1.7988124	21.039583	22.659893	22.524933	-21.959637
454	-8.681194	-6.8899255	1.8435397	0.94265604	6.248515	11.194511	-24.68769	-23.836987	-13.167782	-13.01592	-2.6226559	9.2933235	-8.866741	-7.437268	6.209465	-21.482924	-9.48652	1.3458693	9.404138	7.0868864	4.2879367	-11.899685	-3.1326647	-2.9549422	-17.386986	-18.82779	-10.276801	4.6016464	-6.1106863	0.9949378	-5.478834	-8.977232	1.958904	-12.339092	-15.643555	-8.070896	2.6843724	-14.183989	-23.930481	-16.471703	-13.429586	-1.441114	8.520552	-0.5172112	4.550721	11.469234	14.509384	15.95388	-3.2167373
455	7.908148	-8.53707	-8.900396	8.348449	-4.094784	-2.0448203	12.254673	7.163256	-11.377348	-1.8784226	-11.253325	-19.261936	22.503153	9.403563	-4.386442	16.537365	14.57982	18.658285	-34.547764	-29.682436	-11.980751	-31.53286	-27.201637	-15.502318	4.9005413	3.026225	5.474391	0.12175591	1.9736524	10.581202	1.8837411	-9.616991	-7.27003	-7.3227286	-17.77179	-8.737231	11.720263	1.5845509	4.907522	2.1116996	-4.482932	0.9697764	17.51545	8.449877	0.53820324	14.911826	-10.299759	-7.332542	0.83831507
456	-27.018332	-42.30662	-44.502113	-40.128838	-38.168903	-26.62968	-31.890774	-35.00808	-28.241852	-20.135365	-23.322739	-18.186453	-48.861702	-57.501575	-47.431908	-27.010138	-43.153183	-38.69834	-48.348	-49.206566	-37.76271	-22.924234	-20.351582	-11.707092	-53.423683	-47.257164	-33.519882	-35.78195	-41.234673	-33.515106	-45.816532	-35.582504	-20.18908	-26.959024	-37.300167	-37.020653	-6.316537	-17.297546	-26.514418	-15.689721	-27.105175	-23.747416	-39.697594	-48.32396	-50.968834	-5.567188	-19.005535	-24.349783	-27.049698
458	4.269229	-3.2344959	-2.606169	10.963012	7.1177697	4.926926	-1.9198525	-6.372625	-9.06577	2.3332481	-7.302141	-3.5744548	-26.29085	-20.933937	0.49612215	-7.1067376	-13.572578	-29.094738	6.4981375	-1.4924307	2.0143905	-27.899979	-32.57337	-23.48861	-40.350204	-32.804813	-11.442654	-38.237434	-34.72715	-21.985817	-23.02597	-17.617193	-10.95515	-22.726276	-25.332726	-15.791838	-17.974403	-22.768583	-15.343963	-21.8252	-36.391685	-29.296291	20.042248	13.893217	11.910727	3.835799	-2.6370144	-1.4564053	8.903619
459	13.295747	25.336248	24.06813	15.030203	20.061964	25.269096	15.906385	20.513622	19.757057	26.750168	29.911058	25.784008	49.955246	37.771515	21.51123	17.56596	26.698797	16.724733	31.775713	37.76046	27.893574	24.369215	25.074005	21.774557	30.884842	33.28588	33.69628	34.918648	20.842072	17.264496	27.32315	31.965717	24.572334	29.94122	31.20305	29.018843	31.575886	31.49496	25.33683	15.679214	12.228104	18.410185	19.990982	18.129456	23.061813	-8.777737	-13.100067	-1.6406736	3.0802536
460	17.23598	-1.3964394	-12.67321	-2.2861762	-6.7467012	-8.74498	1.7054467	-0.54946154	-3.3746228	-7.992568	-6.9913006	1.7932303	-2.5841753	-10.808636	-9.776567	-4.8190594	-13.418003	-19.487244	-21.053959	-27.958988	-20.753107	-1.813165	-5.6979036	-1.722361	-5.7548966	-4.9071274	-6.958745	-27.8312	-12.251273	-0.48860693	-5.3894186	-8.125095	2.009082	-16.346443	-10.941086	-0.7336695	-4.1485987	-3.4492826	-8.994083	-8.717007	-3.5069919	3.4732966	12.263303	9.880381	0.74548686	-4.2380543	-9.846994	-18.326593	-8.658706
461	7.2832227	12.606075	7.570842	16.765472	19.89392	16.727345	7.5077477	12.583593	5.0864024	-13.615505	-11.1279125	-6.634919	6.11611	7.498068	8.745331	11.536842	16.296642	16.062057	7.617423	12.072277	5.1217327	2.8687143	6.683181	7.1780066	20.978415	18.575443	16.51273	4.498941	6.0168753	4.8310995	7.175451	7.494231	7.50665	-4.1942496	5.95259	15.359013	8.465519	13.482845	15.103012	13.920127	18.244843	15.128832	10.484745	11.40166	3.565111	21.657719	19.735659	13.379914	2.4778705
462	3.4583378	-1.1706872	12.144985	25.350006	23.130108	17.490421	22.13654	22.846199	23.77128	24.148674	24.690758	22.265934	7.6634297	-0.45232195	9.985954	-0.26062158	-3.6419895	3.1226358	19.194918	19.315079	28.106882	1.368385	0.41121495	6.046227	13.275013	15.694813	3.0008538	16.680481	19.557106	18.715643	32.4414	42.419357	35.87101	19.597054	15.449104	11.14537	-10.66266	2.9772124	16.737003	2.8380556	13.289797	28.197836	21.991844	26.674278	5.256682	31.825462	25.781162	16.20823	12.741915
463	-4.053444	-22.89208	-35.661232	-54.952927	-39.658497	-23.001797	0.09467544	-9.657148	-4.361274	-26.173761	-15.636165	-5.1665177	-35.62113	-35.028324	-20.417446	-2.942812	-13.504703	-4.1994824	1.4032959	-6.6480627	-5.285275	3.4072971	-0.043224335	0.9001523	-4.579712	0.77700543	12.611395	-23.841461	-16.385693	-0.900332	5.5909486	3.4761715	8.750734	-3.1367455	-15.751507	-28.394648	-21.681719	-25.318275	-20.931057	4.218232	-13.337116	-0.8026082	-20.81302	-26.365414	-16.731575	-21.062183	-30.177563	-15.983479	-22.350904
464	-1.3372338	-6.43762	-6.0255246	-23.675926	-69.825516	-78.65855	1.5866258	-3.0989268	10.075119	-4.6434393	-7.118486	-2.5179484	-12.622679	-16.619072	-20.441238	-49.546524	-31.867393	-20.960197	-6.8368206	-8.477116	-9.647945	-23.548191	-29.466663	-23.020502	1.5551251	2.7380054	5.23974	-31.240738	-13.424281	2.2308874	15.923035	15.00161	15.309866	11.762548	11.315832	11.914841	20.856302	22.74004	22.512001	-0.5040145	-3.246811	-14.678488	-14.594368	-6.41399	7.8529415	9.896328	13.095722	11.655861	6.9144664
466	11.436783	5.2436047	10.796116	-13.080217	-3.6002774	-14.426705	-46.01271	-43.526882	-33.908806	-4.577702	-11.483374	-14.443545	-11.77705	-26.164433	-30.178284	-9.139763	-14.481154	0.32450595	-18.461443	-23.731716	-11.394402	12.599265	11.507341	4.595614	-26.22569	-40.54062	-22.24718	5.880171	7.316977	16.727522	-0.72094905	-9.135469	-9.901659	-6.483593	-6.026522	9.109128	-7.043628	-20.512466	-15.532123	4.2115593	-10.227262	-20.886303	17.247791	-9.60154	-14.340858	1.3286943	-5.2041054	-22.962074	14.075802
467	14.453966	9.772331	14.050615	-27.434082	-41.146652	-43.755272	-31.897388	-33.440804	-31.449774	-15.68178	-16.96936	-6.1639247	-47.39942	-28.306885	-17.129072	-31.953215	-11.976967	-4.8318057	-1.8481734	-4.995999	-3.19515	7.307621	2.7471724	4.017312	7.958306	-0.31686735	3.6748834	-46.91833	-57.21089	-61.64108	-26.90485	-24.986382	-16.456211	-20.015375	-29.578188	-26.445662	-22.61948	-26.46125	-33.68239	-27.579317	-26.145334	-22.190563	-23.257652	-16.1931	-11.777433	-28.746586	-31.376595	-26.825884	-23.91117
468	12.288897	14.519388	24.164232	40.614937	46.70369	34.09381	48.783745	32.93621	16.635567	18.513035	26.491755	23.992786	14.596969	18.594059	15.1691475	27.05632	37.59552	48.48369	29.077862	28.861519	19.396317	6.1870165	19.638744	8.788301	6.7982063	10.3286	9.460926	11.537972	11.35704	2.9096873	3.9451432	5.41076	5.829067	6.1732025	4.4948764	9.109998	19.04201	21.240074	22.466042	8.374228	15.441172	20.043964	2.1006296	7.05007	7.4357877	14.621212	19.753775	12.149603	37.36667
469	11.2281475	13.824743	20.850142	12.455576	12.76041	12.8408575	20.17035	21.17369	17.994293	15.034164	20.065273	17.95804	30.849922	23.163715	23.418352	-3.2357583	7.523345	16.472431	-17.325058	-13.748302	-5.1650047	21.429743	30.83812	20.591808	-55.031113	-58.476025	-48.566776	23.134611	23.093029	19.931007	27.536543	23.70478	15.490709	2.0560353	-0.76264644	2.8010015	-26.309446	-30.484907	-29.277378	22.666851	8.6685705	1.8099015	1.9031913	-0.15126246	7.931106	23.362257	34.697853	37.497208	-22.73985
472	14.701765	-3.0224848	-9.468679	-16.144405	-9.63474	1.8074954	-14.8882885	-17.278584	-7.232848	-13.850037	-21.903126	-21.41335	3.6133323	-2.8235846	2.004146	-30.579823	-47.697235	-44.93451	-16.845444	-24.723934	-44.604645	0.7517185	-3.019843	0.38078284	8.164731	5.6179743	-10.919939	38.97807	38.230843	40.423164	-19.030075	-15.836461	-1.4829565	-1.469089	-7.613021	-9.1655445	-18.690948	-31.573647	-28.619202	4.965988	0.5262749	-14.54021	4.4988112	-14.693184	-33.34707	-20.133064	-30.558165	-26.631504	-16.183928
473	14.68264	10.182958	9.678272	-9.550156	-17.758791	-7.596607	-21.777206	-23.936764	-26.947964	4.9465137	3.2930017	4.9390984	-3.2754595	-12.549407	-12.645607	30.460243	20.72267	14.762882	-83.81859	-62.200527	-49.74819	-7.4518385	-19.938684	-9.241051	-22.915642	-32.956993	-35.056133	-27.629982	-26.80894	-21.113026	-14.585712	-15.872668	-6.5382223	20.490463	13.388374	17.174126	-10.113666	-17.804142	-7.822529	7.506934	5.321403	6.102905	16.6684	10.215694	2.0362992	1.5653602	-0.83149356	5.3485136	-19.421122
475	-9.164957	-20.534628	-20.171513	5.9681	1.6682761	5.2781286	-41.05321	-44.320896	-30.78994	19.838783	15.261776	14.327745	22.4509	6.006703	2.8851414	-26.865507	-38.25169	-48.619286	7.2221804	2.689836	-6.8293757	12.119747	5.44073	7.104951	16.570068	25.186699	23.968382	-12.91077	-20.034904	-28.6199	1.8845401	-1.1743667	10.300556	4.090237	8.731594	24.014536	-22.73145	-18.743774	-9.075108	-4.6369143	-13.432107	-12.547091	20.637913	20.34875	13.338863	14.174198	5.844016	10.93725	-13.186262
477	10.890194	-3.5347712	2.604545	-22.482014	-31.79736	-31.175962	43.098106	56.067204	51.27989	32.975056	42.89173	32.230682	27.199577	40.194588	44.82562	3.0649676	6.4145846	14.67432	41.29602	39.399277	32.06079	15.353907	6.0884886	6.5871773	20.353695	23.689476	36.590652	12.133097	29.313532	31.571733	31.61465	25.337317	9.581353	40.138603	42.10736	34.75421	30.573668	47.383644	49.653793	44.149567	52.200424	47.609238	19.414127	28.124985	29.42936	10.744036	6.928997	11.814199	-7.8624516
478	-12.111345	-19.07116	-21.105003	-18.596546	-17.595737	-10.898056	-12.384085	-16.52193	-10.8918705	-3.9014957	-0.11996782	10.793898	10.633462	1.6122894	-2.3026133	1.081992	0.97155285	-4.0621123	-9.754699	-0.3218652	8.336094	4.009455	0.6085458	-4.8122334	12.907139	15.966989	24.286255	0.66878533	5.2751474	0.23791724	12.758604	13.096858	4.1566005	-0.9522177	-5.6759567	-2.1025314	-17.497501	-15.810487	-4.7444534	7.6247835	-1.2293192	-11.554569	-5.9736567	-4.813882	-3.7272673	-12.872119	-7.4876175	4.022868	-29.862057
479	14.663128	16.094267	11.881868	16.325134	18.717176	17.731003	0.4521961	8.603196	0.65972924	6.993278	3.3246546	16.296036	26.958916	39.33867	46.88314	15.669479	12.785406	15.962255	22.184818	17.352505	16.277569	-1.3756378	-5.516368	-13.524385	-6.8187447	-6.6826115	0.78617287	16.730572	17.179264	16.957817	-4.0059342	-5.455695	-2.1179576	33.025238	32.73456	22.894787	8.463379	9.201257	7.181496	-19.359364	-26.933071	-15.442218	-10.017176	0.41403687	-1.429354	1.4186602	-0.86088806	0.57705534	20.60623
480	16.443924	9.890589	8.825754	5.261561	6.286545	4.353473	8.802071	8.408709	11.837461	13.915792	12.729149	20.04116	18.938713	13.87323	13.539457	16.28519	12.23342	14.6648445	21.624653	21.470688	20.387844	14.861811	16.151112	23.888218	16.892263	6.0156784	9.097504	4.812722	5.774891	10.101536	19.949127	14.1969	16.875702	14.894819	12.610334	15.643401	20.085222	15.401497	15.133959	18.798113	16.342495	12.624149	15.847601	19.196367	19.905926	22.108097	16.319311	17.311932	26.256884
481	-1.3168422	0.06361771	-10.735874	-10.938627	-0.95293	-1.2735374	5.778492	2.6553307	1.1151627	-1.7610304	-2.2199354	1.3552868	-11.049677	-4.7143197	-4.801626	4.4597015	3.8712459	8.781696	-0.33182144	1.9575019	7.2118864	3.9432173	4.4733944	1.7259353	2.7985244	4.9299746	3.9225059	2.4511824	5.555398	5.679824	-1.2545724	1.8885891	2.804224	5.533226	3.8572102	0.9898838	-4.7706127	-4.939536	-6.5034304	0.11089915	1.573256	-1.8747687	0.31351554	3.7938194	-12.276709	-6.1011953	-3.4709797	-3.8319817	0.5521287
482	-11.237474	-9.997258	-9.168553	-11.433367	-12.320462	-4.5172405	-3.4124207	-5.091334	-12.139269	-6.7194195	-11.35673	-10.636808	-12.634386	-22.84388	-27.554024	-19.097046	-8.659494	-1.7082455	-13.041271	-5.310704	-0.56401384	-8.768257	-6.2840734	3.7340784	-7.4926004	-8.350274	-4.909597	0.028859273	-4.1544776	-3.248383	-7.7318687	-16.515545	-30.028563	-5.7465677	-11.9478855	-8.334117	-6.801503	-1.4609854	3.1413062	-12.837395	-9.951548	1.9834342	1.7137413	-7.7108636	-4.2406187	-3.3230045	-3.835444	-2.6671548	-5.260767
484	12.132273	2.6384706	3.4079425	25.442677	30.67931	30.309465	-7.7550163	-9.430651	-2.755571	1.6929138	-2.735504	4.4376864	-3.9029555	1.824584	3.1467218	13.849432	-1.1095141	-22.745249	-10.726763	-6.9944353	-1.0901408	3.3830376	-4.0089035	-24.51448	-0.8131391	-0.06260602	-7.236423	-15.0069275	-6.61838	-10.968658	-15.413343	-13.374632	-9.522271	-32.467937	-22.954674	-13.314718	-6.292979	-17.725292	-21.88511	-47.810425	-52.882145	-44.415516	-14.077667	-18.733746	-15.533617	-24.441147	-40.518135	-35.287643	-63.31109
485	13.915933	23.345028	18.45993	6.4845877	12.96064	10.33099	4.774612	11.019451	3.702641	8.457333	14.481655	9.682625	2.9439337	2.7773685	-3.1390955	3.291871	5.162006	2.7580743	0.8275379	1.7737157	-3.3733814	-8.912443	-7.017296	-7.646407	-6.9748297	-4.212863	11.924268	-0.11991134	0.8199548	0.8174636	11.165415	10.664834	7.0244126	-7.418956	1.0379131	2.1000562	23.422123	6.8339686	3.5985985	-1.0099276	-5.270547	-11.213852	-2.069365	5.3749022	10.257446	-2.3866117	-2.0817587	-6.69967	3.421824
486	-15.147888	-15.584713	-21.917309	-10.372156	-16.677822	-10.142684	17.006714	16.148079	17.205332	0.5178277	-7.3748207	3.0940356	-14.718281	3.9367065	16.688633	-0.5925058	-0.37066555	9.187375	19.420815	10.051449	-5.309369	-3.0708098	-4.9005466	-3.3011122	10.778065	11.417866	12.852146	8.805896	9.658606	3.3165689	0.2929638	-4.60952	0.42466837	4.517601	-2.2984474	1.2376776	-27.522007	-19.622253	-16.128576	7.8364935	6.7564864	4.7928743	-1.6156551	-4.2403855	-0.19348967	-35.617603	-24.370264	-11.103659	-1.9175249
487	-4.060305	-15.177444	-12.524302	-2.7069583	-5.925879	7.540842	-7.014765	-15.362104	-3.5890703	-24.50917	-28.167034	-28.25905	9.484581	-0.7853675	4.300134	-35.132378	-39.821297	-29.92878	-22.87311	-16.357046	-6.7277384	-13.922751	-15.084196	-11.822479	7.9991493	10.630062	5.732403	-16.609041	2.1391344	13.646706	-20.092405	-25.272127	-30.210995	-4.353896	-10.745899	-6.685901	-3.2649002	-28.665073	-53.539154	-16.732607	-27.727886	-19.031822	2.6960883	-3.1812067	-9.039263	23.170963	26.844757	25.609982	1.4764307
488	4.7529926	5.006775	12.087198	7.431367	-1.3515131	3.6567535	14.246567	9.526717	11.12661	-7.0832005	-8.497591	0.4324445	-12.792141	-14.584856	-4.4909487	-6.291439	5.429795	12.38216	-16.78323	-11.071274	3.1735444	11.8842125	15.121506	17.16602	6.7478347	4.572131	9.247381	7.1948395	-2.1867437	1.0965385	-4.673602	-5.535897	2.469679	-3.191887	-10.010107	-6.849351	-1.1237518	-1.6376641	3.1348636	-6.128447	-10.123616	-12.755768	-0.9996331	-14.541229	-24.95161	5.9997244	2.8925467	0.49495047	-11.401539
489	4.4832067	3.8524616	17.760366	22.88115	14.201328	16.321163	9.912123	-0.58386016	3.154276	17.700634	11.608454	14.535183	35.281494	35.01938	31.925373	5.6070566	0.25412107	3.1121721	-17.235813	-21.147125	-15.323132	11.775503	1.2938395	-3.4819703	2.4096065	-5.2294264	10.506504	-11.719464	-23.254261	-22.365395	3.2464128	4.570763	9.975243	-19.760231	-24.516537	-9.420296	9.538619	9.508373	17.908995	4.969182	-2.5523562	-18.035816	-4.8568935	-20.426212	-25.692444	13.79145	12.871946	14.653021	-28.179142
490	5.937994	6.1009293	14.771841	13.216589	15.570964	0.6338137	-35.072556	-39.803535	-28.699203	12.550416	3.1384087	0.12670451	11.885414	11.796717	4.156103	-12.277542	-23.429588	-22.630068	-14.448736	-17.899708	-10.215836	-4.026786	-4.0253515	0.9382566	10.798508	6.193424	15.319478	-4.7972097	1.9427471	9.110016	21.355988	23.4031	16.411673	-11.009978	-19.64553	-9.052795	1.914763	-9.416505	-11.372017	5.7003818	-1.785937	-3.7600517	12.705875	5.3951216	7.428642	28.098927	26.048948	18.346664	18.715101
492	9.892929	10.710775	-0.9940016	-25.254211	-15.017027	-3.4489708	-13.091494	-23.116302	-26.641727	-7.6183605	-8.042153	-3.6470208	-12.333675	-13.77705	-27.882315	-42.20099	-46.037994	-43.746918	-29.180595	-27.839352	-22.456589	-6.643894	-15.526495	-11.658644	-39.818703	-22.68565	-8.487098	-21.717163	-34.2966	-26.809444	-18.177767	-27.096197	-22.688553	-9.941162	-19.10643	-38.414898	-17.721004	-20.084003	-15.684401	-7.0048475	-14.264008	-27.487375	-6.2269535	-14.213718	-9.712095	-5.866589	-13.358349	-19.083923	-40.47132
493	20.849419	27.421371	19.710598	15.856417	14.545666	8.914118	15.780859	13.004429	8.95267	19.55962	23.422539	11.577369	-8.687276	-7.019759	-6.8253937	6.5402813	7.229084	2.7788315	5.486414	8.351393	5.9332657	-6.9399185	-4.8312545	-5.9392815	-0.42512983	3.096066	1.17044	7.465782	14.807365	17.58775	6.1841536	5.8712053	4.5165596	12.012673	12.989876	9.942493	7.5444775	11.036504	11.61198	26.031597	21.70634	14.683409	2.0946002	6.724721	4.550578	20.6801	24.036757	20.471014	1.3327957
494	15.414444	12.905291	15.01543	-7.075815	2.8704696	6.998389	-5.668121	5.8758135	4.1768723	11.028118	21.997887	22.809414	2.607485	9.91991	2.7656784	6.707984	11.848944	5.669608	-2.6248794	1.6913705	5.107784	12.455774	14.622555	14.835936	5.409856	8.516204	11.899893	6.42464	4.303268	1.5743033	11.288961	13.106291	17.643602	0.55720526	10.679773	16.282516	35.431797	27.575043	21.208855	8.399885	10.396689	8.0719795	-0.44793558	5.6889086	8.692378	6.335247	11.919459	19.931278	17.823967
496	-26.772697	-19.152346	-9.3458805	10.887959	1.8514699	-1.2099898	6.43012	0.70006573	3.527636	-4.072822	-15.237963	-25.143349	-15.465987	-23.705767	-27.174088	-11.705011	-22.49928	-21.284714	12.059923	3.0497098	5.407976	17.454872	27.881851	26.978582	5.074755	-0.79187703	9.298506	14.915119	18.599762	22.787998	-3.5933955	-7.283617	-3.9613538	-10.328859	-23.512247	-18.229921	-19.421402	-17.616966	-4.9485655	13.246743	15.399088	3.5399106	5.0785227	-12.448507	-23.867512	6.611989	-2.3788192	2.9973223	-7.6414623
497	-19.794115	-27.213942	-36.983795	18.738499	16.912947	22.787542	13.542024	5.705737	8.390044	20.982582	19.192873	21.202158	-14.344505	-18.931128	-10.886832	-60.97902	-68.09766	-66.61759	-5.7505035	-13.885765	-33.08484	-7.3872585	8.205944	10.67468	-25.251345	-34.1117	-30.345861	-15.131241	-26.037815	-11.880238	-7.789342	-9.300859	-6.1612167	-18.291096	-22.55123	-21.899927	16.158054	11.299613	5.704236	-16.794716	-17.726917	-8.554455	-5.470255	-5.696535	-1.2142828	-21.903812	-37.6466	-38.634773	-40.815178
498	19.343773	17.194027	11.19661	22.206587	29.26924	17.724377	21.569487	22.19286	20.261494	13.101711	19.992613	18.31527	9.33149	10.631215	10.333319	30.540321	21.3178	17.64563	-14.104713	7.0224247	16.571173	18.125952	18.352943	14.776005	18.250854	19.062733	8.417668	20.769747	16.415499	19.254786	21.91588	19.202892	20.704893	18.259644	25.049934	18.16325	27.653618	25.834435	16.81717	31.191109	24.148304	22.148766	23.757301	19.96426	25.355625	17.64983	18.789412	15.440583	15.249556
499	24.351234	17.85628	3.1133175	22.399094	24.56679	15.505148	23.68908	23.395723	21.351044	30.488382	36.94628	37.026558	13.30297	11.008342	11.501917	28.240192	31.590607	25.506224	12.247196	4.7079697	14.870632	-15.284206	-7.187022	2.9341242	-0.93225163	-2.7117796	1.534319	29.107763	15.234518	19.519733	23.805443	29.068161	28.547249	7.6150336	9.444208	25.167511	18.921486	29.280973	21.640533	23.617739	25.961916	11.732283	14.577269	18.088917	15.65173	-16.460903	-24.886658	-16.400673	-9.3999195
500	-23.08729	-18.645203	-19.688843	9.465416	-1.5859	2.589862	2.92244	4.6575937	-3.467132	-3.5214834	-2.6731343	-2.9328265	4.602335	4.0961084	3.9880161	-2.8996623	-1.0370986	4.0031934	-8.476814	-8.80893	3.9188004	10.506617	8.725296	4.662836	-16.436077	-8.96151	-8.987499	-31.001099	-24.958477	-13.645571	-17.49487	-18.227299	-5.4399223	-35.2099	-26.801754	-17.0849	-5.0042515	-15.913709	-26.956417	-11.7213335	-15.993654	-10.502388	-20.524536	-27.020695	-42.384758	-30.753086	-39.173126	-41.055237	-28.227655
501	24.319887	14.535315	11.214054	9.560804	4.190681	7.662266	9.093523	8.536511	13.378363	8.046017	6.2052794	11.587241	11.155859	11.146151	12.74138	7.8500094	-3.3473206	2.1428168	16.32558	22.563145	17.19416	4.576059	-0.124149084	4.408388	10.074465	2.7874794	7.067939	25.892548	14.831131	15.599487	15.094419	4.10359	3.0319126	16.689701	21.91888	18.451706	11.23884	1.3271608	7.1772394	13.856898	12.428818	13.416406	10.317237	10.381165	17.489765	11.897801	9.810216	10.888823	11.625271
502	-2.693286	0.21424964	6.0066967	-1.9012883	-2.647598	-4.413973	14.99139	15.100968	13.487699	-29.408583	-33.336853	-27.663242	-22.035355	-27.668196	-26.942743	0.6876384	0.8060255	3.2525632	4.4831777	1.5299587	8.280674	-20.208384	-9.2335	-2.1527805	-38.86019	-34.886288	-31.887852	-16.033012	-17.450092	-6.098901	11.880188	10.237264	20.227718	25.375227	28.907927	28.167469	21.975634	17.538216	6.886259	18.188465	20.053192	13.162642	-7.5782323	-10.467383	-35.287636	19.879774	4.55555	-6.0044823	-26.164608
503	12.288662	10.715772	8.37555	-16.964973	-10.360677	12.613846	-0.35137635	-3.6084638	2.7940147	-2.41681	-12.277356	-29.240288	-28.404453	-21.95884	-11.120913	-8.360128	-10.777803	-2.5872135	-10.041792	-11.416676	-6.467792	-14.674614	-21.049755	-18.194664	-9.56018	-17.493946	-11.583436	7.996703	-1.0657325	-5.3076363	-6.232511	-9.109168	4.315287	5.3045287	-10.73113	-10.801628	-5.434964	-13.334438	-15.979679	-2.2737103	-10.635786	-2.9982285	1.9317771	4.681237	15.765892	-11.391787	-14.007816	-4.2939014	-13.467585
504	38.918564	28.982758	19.407928	26.413986	26.345156	-1.5918672	38.511597	34.942078	32.42182	35.850525	36.36106	31.153902	26.168865	22.81139	28.313324	15.904099	15.583745	5.268983	36.55059	32.16085	16.231564	25.589958	25.100876	33.014015	37.818657	35.62735	40.028282	18.77562	15.434787	9.128023	12.572746	21.636948	32.136703	33.950607	33.664627	27.136585	20.422792	23.47049	10.765554	10.635208	26.053759	30.682594	33.87289	38.565872	40.152134	16.042662	14.868138	19.917677	14.169093
506	-15.92115	-15.050344	-5.802813	3.411562	-4.946181	-8.122909	-3.2907777	-6.525734	-13.522789	-9.679752	-11.4838085	-7.850305	-5.6140623	-11.512192	-9.397943	-21.97126	-8.617052	-4.73946	-9.974768	-4.6738706	-4.338208	-9.628502	-12.325151	-14.05924	-14.359373	-11.192224	-3.9855995	-11.372635	-10.012239	-6.948122	-11.48542	-9.23545	-4.781886	-15.778599	-14.814695	-8.182935	-28.285881	-32.721127	-25.616398	-16.609455	-12.663507	-9.667817	-10.338261	-17.2771	-13.466137	-0.25618988	-6.5091867	-2.662108	-1.6821418
507	13.768028	14.950787	13.141527	20.720762	16.368704	15.998528	20.871784	23.435968	23.19337	-7.1140394	-3.6007552	-1.2906073	-4.9754415	-3.241193	5.3475757	17.135693	17.977543	13.12067	22.846619	25.122017	19.147331	6.427287	9.331586	9.780318	7.565198	15.781517	16.454945	12.105252	9.298771	23.027615	18.81313	14.94883	23.674423	19.406218	20.60963	18.141256	31.164152	23.667702	17.00842	-21.21385	-3.6801903	3.3568974	-6.7418003	-17.883755	-17.346495	12.452344	5.2640944	11.190671	-15.5317955
512	-26.317179	-24.70607	-12.110926	-23.184921	-24.075493	-25.511227	-14.417603	-20.881788	-46.355713	-9.531106	-30.678808	-26.117756	-36.450104	-38.545624	-26.073013	-26.686102	-30.546806	-37.84813	-10.829119	-20.499008	-16.035145	-33.460464	-36.548866	-30.440609	-10.172436	-18.05212	-18.503998	6.344419	-8.224491	-6.200002	-8.653725	-16.863815	-25.136108	6.188115	-0.6667055	-1.3797604	-36.82926	-36.846394	-35.050797	-8.554291	-14.067669	-15.280127	19.617533	8.344222	3.6975222	-3.7297397	-15.002451	-18.373276	4.470954
513	-12.373745	-19.764881	-19.004549	-6.8247037	-6.6270695	-11.90049	-12.9886875	-13.406006	-11.994004	-11.680885	-12.708771	-13.577091	-19.258095	-15.946934	-6.8221474	-9.338798	-3.254088	-4.678684	-28.871174	-23.214909	-19.20272	-19.099897	-16.368864	-12.925944	-6.4778357	-1.2052929	-0.67186695	3.7812612	0.053104043	-9.821769	17.007515	14.120556	2.3083153	6.3444247	2.5637558	-0.8202674	-16.146778	-9.80386	-9.489473	-7.539628	-6.0929537	-13.009247	-32.884773	-26.823978	-26.1591	-18.56037	-11.27463	-6.8551664	-5.710935
514	2.295357	-2.525733	-2.040174	0.30828935	4.873386	8.340246	4.6280546	10.724817	-6.9441986	-26.049618	-25.676542	-16.524368	4.7798796	11.662674	16.3023	21.505196	14.99867	2.9876118	-6.535161	-3.61372	-8.515672	16.985912	20.749763	29.190525	11.653313	16.081549	14.856405	3.3409076	-12.613361	-15.499413	17.264511	31.608685	36.689926	13.934195	20.429234	23.734953	6.296773	-3.633687	-23.30753	18.680779	15.141634	13.964332	12.368408	19.455608	23.964737	28.151745	-5.9652376	-9.740435	15.815216
515	11.729268	17.201782	17.663874	-3.2487183	-0.31716776	-0.8103682	1.5112653	2.2436457	-0.95734173	1.0558051	4.5120583	-2.78724	0.34587502	-2.2409773	-6.6764264	8.010236	7.8274617	7.013094	-3.2045805	-9.149944	-34.914574	-3.6909165	-0.3175074	1.2988658	-2.6486602	-5.334611	-7.250641	-9.758185	-6.1679964	-8.549782	8.463562	11.911211	5.2973905	0.885254	6.49819	5.6875644	-8.646246	-6.2581987	-3.8051336	0.9897746	3.621071	1.6431149	11.557983	6.7837687	-0.08404112	7.9526205	2.7138934	2.3282602	-7.3114953
518	14.731928	10.138349	4.279167	-6.010417	-4.1538544	-0.7222697	-12.806436	-8.9923115	-5.61353	8.785347	10.264553	4.78321	0.21175176	-0.75497746	-7.640522	-19.960901	-15.775892	-9.806055	6.907016	4.6846166	0.05452971	-25.220852	-15.748343	-0.32540715	-2.3060398	-3.9086323	0.030295096	8.526244	8.594769	4.3886967	0.32384947	-1.1104915	-8.414747	-9.419247	-9.566128	-5.041286	-10.346054	-17.334751	-12.958166	-7.134218	-1.7305136	-3.4550276	-5.630579	-4.7596908	-0.580466	3.107717	-0.31617326	-1.7370162	-4.2169037
519	9.55283	5.229168	11.231518	-9.634954	-9.210693	-6.068839	11.59165	5.0334325	5.6198	14.123299	10.531057	10.950197	25.917933	17.940125	10.912146	11.76378	-0.81276894	1.7128273	29.255295	23.46505	16.473694	24.557617	20.47443	27.607738	6.8652363	4.3627844	5.851209	3.7401292	3.4469032	13.19532	1.1393485	-2.9806886	1.6311132	10.113245	13.634514	18.616056	10.169608	7.2866154	12.042379	6.664887	5.5009527	14.962888	-1.101548	-3.11168	-0.19133374	1.1944509	3.349412	9.786739	-3.1259146
520	30.018631	23.754688	19.874763	15.386562	17.075317	9.3194065	23.953426	24.945538	16.05324	12.842937	18.8499	16.873672	21.036827	18.214077	15.420757	15.677053	18.610434	12.695875	17.4648	14.679812	21.221466	37.07058	33.64526	20.345814	17.659761	25.517166	17.15634	12.389322	9.316341	6.7553368	-11.0791445	-6.3813515	6.628042	11.769844	-1.1409676	-0.6376662	-26.658138	-14.855869	-6.3021235	2.5344012	2.396967	7.1173534	1.9479818	-1.5394542	0.48760033	-12.164541	-14.909168	-5.804824	13.561983
521	6.317526	-9.94282	-4.9338098	7.4343605	-5.254167	-0.41348088	16.255243	12.131224	8.009519	3.7006707	-2.8937888	1.726367	-12.029041	-9.878832	0.42377993	6.5895195	4.655835	-5.214202	12.21516	8.113371	12.329962	-14.733246	-2.9245305	2.5126235	-7.0205317	-10.262579	-8.958092	-11.193224	-13.611539	-9.196935	-17.602623	-4.48312	-1.5188047	-11.959051	-8.936944	-1.4650224	-6.4723864	-7.1046543	0.18096638	1.0670758	-3.047219	-3.129013	-30.135664	-22.304075	-8.227665	1.613503	4.9252415	16.911362	-21.224762
522	-4.2041235	-6.4024806	-9.618331	5.509232	2.6329303	2.7686195	-13.576042	-17.576683	-15.4532	-23.169312	-31.600952	-44.35228	-7.102854	-17.851942	-27.831184	-16.421787	-19.642906	-13.3202715	-31.623558	-27.607069	-22.484081	-24.378948	-34.24199	-26.274036	15.76996	11.937013	1.4209261	-53.539917	-59.970634	-60.001137	-22.90261	-36.874508	-40.17601	-6.182337	-2.5137806	-3.4979072	7.325765	10.816071	13.180364	-8.6994505	-13.20579	-13.64827	1.6242783	6.811761	13.070763	-6.499628	2.2610662	8.80537	4.4963856
523	38.371758	33.88926	19.057072	25.421642	24.943424	23.518267	34.31337	35.651367	29.582611	15.502367	23.270325	23.184452	19.849224	25.399963	32.802303	11.754442	11.355759	18.811638	20.048126	20.809269	15.638243	9.837888	5.316866	3.6831994	23.376783	16.07283	18.785885	35.703445	30.841425	30.491726	35.04474	35.428684	24.947132	26.43399	30.817858	25.653975	21.326553	33.151184	33.6531	18.69033	30.267094	27.671741	-2.6069193	-0.53601485	2.590931	17.436607	21.878395	28.729588	32.145752
524	10.0501	-2.2647772	-6.6752596	-2.102856	7.9384165	20.782696	12.009468	5.5514355	2.9184422	30.782806	34.644283	31.75756	-10.924311	-20.744335	-29.428421	12.171154	20.451435	19.038864	22.826769	15.712038	17.230045	19.200344	16.32555	13.564819	16.536354	9.835913	12.896547	16.43413	17.10891	12.72202	9.679299	4.7598014	7.099237	17.297401	22.27613	28.532736	-13.393866	-11.589228	2.3338125	14.690451	19.239727	13.076347	7.54547	6.3682995	17.447964	26.151897	36.20755	27.996784	-1.1027458
525	12.476466	19.306293	26.51834	22.945805	25.450783	24.711006	22.87107	25.597061	16.74382	7.546034	12.856087	23.21682	7.3096104	9.397033	13.204223	22.649147	29.573746	16.777897	20.743086	28.93186	21.61459	22.667702	24.407398	29.821548	19.507706	21.458843	23.669056	12.291894	8.3465395	23.10442	18.602571	21.014706	14.567884	22.870071	24.765663	12.325707	8.462901	10.069277	10.534351	16.779995	21.347755	23.63882	41.829643	42.19094	25.780216	16.984947	19.443535	27.231247	18.570114
527	6.635814	12.623464	3.3496385	8.419876	-0.57898366	-2.934105	17.423893	17.179022	17.78556	15.220364	20.448679	13.165674	16.092087	12.00935	6.2961245	30.249487	24.934729	17.667892	17.004887	17.610298	18.456024	16.10283	15.055482	11.517195	3.7783632	6.7714357	4.532774	17.672531	16.7024	15.3851385	26.113956	19.702639	22.862507	12.419844	8.471872	13.198353	8.415401	9.523212	2.6667867	-15.24271	-17.71507	-0.66124666	8.312678	9.426683	10.617124	2.0631518	4.4025326	6.144227	13.223225
529	21.137033	19.248236	12.310676	17.645994	20.954533	20.934486	-15.138462	-20.894535	-10.267459	42.19166	44.578873	44.834866	12.636122	18.780773	20.320265	18.072895	23.801153	23.609146	-17.522419	-11.55622	-6.7190065	18.766323	5.0544047	6.5249734	20.676178	21.59265	20.838608	17.293543	16.69377	13.98657	26.16454	42.93477	46.57421	18.661495	22.838364	16.150412	18.096235	16.262737	12.653755	22.042828	24.309116	18.401836	-4.0753417	-5.509243	0.08107215	28.288513	33.320763	32.897522	17.84714
530	0.6776636	3.2206278	8.989489	5.8379626	-8.625421	-3.1325336	15.002726	19.927761	24.279152	18.08592	17.09431	22.571945	7.427549	2.9555252	7.1687574	6.9371614	-4.2156844	-8.309711	6.005909	-2.3333561	4.9391303	2.8384194	-5.585021	-0.037089437	-10.653313	-14.6359005	-6.5579576	-0.5052981	3.7668061	-0.4846593	7.691203	13.208248	17.65252	-4.8336525	-0.5457296	4.2763443	13.748367	6.220401	13.536884	0.89561325	-6.691062	-3.3879204	23.886665	22.328796	20.691122	8.957494	0.46071184	-2.7892284	20.485554
535	11.32599	7.7148643	7.116822	16.925812	8.797445	7.498474	-11.476553	-12.717122	-9.024336	5.4077177	-1.5378932	-0.034653068	-1.7465689	-6.4165664	3.5225968	-4.5769567	-11.299748	-24.62613	-13.653566	-5.895955	-6.146331	4.9711237	-6.863476	-3.3154056	5.0012226	8.035948	14.847395	-15.250044	-19.880634	-13.038473	7.188818	-1.8107138	-10.792837	-4.08848	-8.850129	-6.6988153	5.1453805	2.9231584	-22.529686	-1.872262	-0.667119	7.279908	5.918025	7.6285677	11.363295	16.003576	3.8988075	0.72430044	-2.1974874
536	-8.590637	-11.256763	-8.106264	5.6666927	1.7034378	-7.0079117	-18.031832	-8.625453	2.0077055	5.833338	-0.18322992	0.34570497	-8.978491	-10.666075	-5.9592657	-22.400951	-22.531128	-13.07131	-0.44523335	-4.219944	-2.3949285	-1.8898628	-1.6950719	-5.169464	-7.1401787	-14.589657	-7.541035	-8.948094	-15.905704	-24.929598	-36.723984	-19.045841	-10.252358	-1.2223952	-10.6284075	-10.78215	-17.748291	-25.652863	-26.85211	3.3744786	2.1008904	14.851917	-10.713062	-6.2554493	-7.2584653	-1.8682019	-7.720682	-23.442102	-16.81091
537	-11.53995	-19.251373	-6.356684	-8.247145	-17.289442	-24.765266	-22.088505	-20.873457	-7.4683237	-2.2397056	-12.57345	-4.344596	-39.49492	-34.54844	-21.990261	-14.817759	-7.5328655	5.3300133	-11.423294	-15.146372	-1.4119202	2.5284395	-15.823769	-18.197514	-33.014156	-19.827559	-4.0703974	-1.1311659	-9.345741	-3.7753773	-19.326294	-23.258144	-16.320206	-21.921421	-26.502014	-18.434208	-17.635387	-22.514248	-13.466638	-34.245647	-32.625816	-16.254932	-1.1672242	-5.369714	1.9050552	-18.652552	-14.662677	-7.9266415	-6.9434566
540	12.609669	7.8124504	0.92561775	12.340515	8.0761175	12.326063	-4.083857	-13.186071	-3.9225569	18.920921	20.600035	23.066763	9.2166	1.6378934	2.681423	11.189745	5.807534	-0.85200626	-9.021562	-3.8849568	7.6900454	-1.5971456	-5.314737	-1.2362006	-3.554377	-11.384256	-19.861542	13.523426	3.8919454	5.9575787	16.462635	1.5536537	-2.8877847	17.858826	14.642045	17.103292	12.998702	12.233028	-3.8737102	15.18479	12.761703	3.1907163	-6.2644067	-5.136419	-13.830481	14.219305	7.2748213	4.178948	-15.049664
544	5.33616	10.213903	6.2638993	-20.974255	-22.726189	-32.831036	22.915562	30.57531	29.490395	4.9376717	9.799792	4.0987434	-10.467536	-8.488365	-6.0441217	0.8017207	13.660071	17.75728	15.036062	15.491226	17.199703	14.320524	21.133263	16.519964	10.341072	12.523728	20.186552	-38.330666	-32.588074	-26.885273	19.901276	22.023724	9.394267	-19.4585	-23.51017	-26.352512	3.483529	13.722165	2.5048537	-19.225645	-24.636402	-16.891876	1.8394575	5.708249	11.377652	3.2065065	5.2097125	0.68145776	8.967867
547	20.19157	20.853304	23.347961	-11.093054	-14.127164	4.020877	0.81318784	11.763134	14.864577	17.022264	12.555146	5.9630527	3.3912096	6.3933415	3.075398	12.458431	15.099766	5.1313996	5.710887	16.080534	17.309023	14.674868	13.102833	16.781128	-18.632423	-32.761765	-31.75703	1.3229876	3.1686149	5.3709064	-2.5665612	-7.7550335	-1.4966333	-9.304352	-15.937998	-13.573233	5.2547274	-0.27844056	4.7333174	-43.697357	-44.944412	-37.210846	7.2877584	10.880123	12.356565	7.7775993	6.7838025	6.8202114	15.703397
550	-7.472191	-5.2416725	-5.253269	16.22448	10.50224	4.8282337	-5.5457683	-16.465927	-18.52632	37.130943	34.580807	24.707264	3.5021577	-4.5042562	-4.5820017	7.4759645	11.42777	13.63813	-9.001998	-15.499802	-6.1029806	9.182205	-0.5858433	-8.643324	-0.70484376	0.7000787	3.294652	-0.039795756	-5.910797	-3.872558	-20.758957	-23.06104	-12.107504	-0.93827343	-14.78897	-9.730751	17.171339	15.683527	17.584232	4.2669573	7.041524	-1.6120217	19.795364	18.357235	23.705948	-8.699854	-18.144577	-10.622091	-9.443993
551	13.651665	15.301965	21.309296	18.100677	24.710629	29.038054	24.62481	29.715473	26.595608	26.38668	20.702873	14.016753	7.2337046	-8.785296	-10.755993	3.2869096	4.25416	7.3319435	19.551552	25.189034	19.66829	2.488594	2.632815	-0.38348043	-27.633362	-41.418747	-43.751305	-0.6187303	-1.252969	-19.084011	6.510867	-2.1951084	-5.144372	-6.614743	-10.8145485	-19.57637	-5.568091	1.2975312	-5.545149	14.764267	16.779842	20.376749	9.658762	7.969988	4.891843	-4.8428774	-4.800364	-2.249848	23.432823
554	-36.42499	-29.306633	-20.36716	-26.794085	-34.484764	-26.272892	-43.91958	-40.281338	-36.172333	-39.31505	-41.00035	-34.900417	-34.602413	-41.28068	-36.164192	-24.958221	-35.420334	-44.0626	-27.984695	-37.369858	-40.13939	-25.500965	-33.132095	-27.404564	-27.402739	-30.321491	-28.917522	-28.586155	-24.698242	-15.662338	-24.718082	-28.255798	-28.280075	-22.883463	-29.976444	-21.71931	-29.048637	-30.389595	-23.480247	-18.383326	-28.02903	-24.431103	-18.922482	-23.282719	-14.703644	-18.23251	-25.204876	-18.318417	-15.853346
555	-8.935989	-23.825613	-15.180037	13.9744625	12.293506	10.357523	-2.0117068	-6.1543884	1.0297635	6.0068016	10.495419	21.78402	11.576612	6.699535	4.4728785	1.7580194	7.5412536	13.324262	-22.333725	-28.06935	-16.98246	12.30429	14.175869	6.8887315	6.176524	8.144416	6.180538	2.9837482	7.8177795	11.46735	12.448681	12.144265	-2.0117102	2.8030057	-1.533665	4.321835	3.5021536	15.099861	15.703514	16.69148	10.941387	-3.6167064	-11.862863	-9.805653	-3.7239666	9.069744	17.15467	22.551228	1.1611096
556	-19.30344	-17.051422	-1.4227426	-23.201899	-16.20488	-17.903843	-4.0774574	-7.9686613	-12.360052	-11.147463	-8.72688	-11.15727	2.3469796	4.7166686	-3.1343033	-36.508835	-26.691107	-18.26429	12.80279	9.0319805	7.4181166	-28.175741	-29.873394	-23.34399	11.261551	11.665586	14.96048	13.526253	6.0225487	-1.2288702	6.0945377	-9.175422	-14.169407	2.8216019	-3.468513	-5.148634	-2.6936028	5.1420345	7.104959	-7.755843	-11.656995	-12.1859665	10.934006	15.154032	8.370477	-10.532596	-14.73896	-17.583654	-2.584569
558	-18.2756	-24.090736	-27.827347	19.08578	13.097383	15.169488	-6.951424	-12.020218	-6.6659613	-7.0783863	-14.799607	-21.721634	1.7611854	-9.525607	-9.1426115	-18.855255	-27.72712	-32.225765	-4.0200768	-9.634827	-22.38559	-11.900604	-19.76588	-26.128067	-15.7253685	-17.84341	-22.22435	-18.665699	-19.817383	-17.758617	-17.453854	-15.35874	-10.772799	-33.843765	-47.587883	-59.234764	-18.05596	-27.991596	-37.03672	4.6654034	-1.0459416	0.9163681	15.123547	13.260817	5.9120502	3.439801	3.4638832	8.25649	9.750212
560	30.945728	31.389032	30.689684	22.920338	25.685001	27.510899	17.630608	27.638786	26.979263	13.930944	25.084408	22.63897	20.29353	32.062008	32.729103	10.1320095	4.511974	11.524038	11.745712	12.466009	-0.10137531	34.18657	36.998276	45.868507	29.689936	27.747437	21.327633	21.044935	22.158848	19.37889	27.213417	36.085434	46.089108	33.057426	42.120567	43.78379	26.858463	21.133648	14.857892	10.296501	12.25988	6.877762	5.7444577	7.430092	-0.052758813	15.843407	14.997942	1.9397023	7.16183
561	1.5514308	-2.127342	7.404668	11.016954	9.670287	17.107323	-10.179153	-7.2649407	-0.704462	24.941631	14.919113	18.23751	12.283078	5.3967133	-0.5375767	-6.087655	9.54545	18.024038	-7.633302	-10.931001	-2.3253946	20.883083	11.772818	12.68932	6.172349	-2.493927	-3.342924	21.870232	19.426392	17.966785	-6.5725536	-7.637044	-1.380862	20.705366	17.93221	12.254183	-0.6418812	-2.4488623	1.5175484	8.303787	3.1805036	5.350367	-4.302846	-8.540808	2.4836993	-8.128248	-12.140371	-15.356458	1.8605187
564	-24.417717	-28.87355	-21.764904	-4.0818963	-6.142063	-12.011766	-2.6129317	-12.784979	-10.103588	12.944151	3.2760534	-1.4934039	-9.313732	-18.929941	-12.450312	6.3633437	-3.8764758	-14.842453	7.4616117	13.564876	17.52957	28.38794	20.404121	11.422766	-9.683531	-13.489259	-4.5459623	20.844517	18.200645	24.329132	22.260286	24.233482	25.693691	-8.335177	-15.805616	-8.571859	5.279212	5.807199	14.894537	19.547058	9.319645	5.8014174	0.92548525	-12.670064	-17.655542	-17.782047	-30.41671	-27.013254	-2.6789074
565	3.586616	7.7984767	15.7314415	0.60214	8.778607	8.514215	21.255661	27.496803	26.541355	19.744688	28.09016	35.32495	26.505043	34.30282	28.241756	18.51452	13.368465	19.572151	14.774941	18.216675	17.842175	-9.452884	-4.7021513	4.87475	9.470147	6.367174	8.037419	24.87564	24.015694	11.695764	6.2992916	15.604065	18.198105	-0.074878834	-5.1607323	2.5529325	8.014172	10.089305	10.324749	-15.656954	-9.378738	5.7859135	-1.0101535	1.1648283	6.6526527	11.848066	10.785775	15.133946	6.9141893
568	7.893576	9.603071	11.610989	20.438423	12.187033	0.5156481	9.141429	16.111893	15.097894	11.261868	0.13517863	1.4793888	-2.0166423	3.5973334	0.9621951	-21.841953	7.181072	12.459621	-8.142427	-1.2713561	5.0863676	11.344328	17.414446	19.62813	15.873182	14.466244	8.067855	27.971914	27.959194	25.818619	15.961038	18.752699	14.9884205	16.53135	21.31506	20.51006	23.879051	21.578064	19.419937	17.329552	16.47777	16.241339	9.087422	12.187395	11.361149	13.518704	12.527374	3.4223213	11.572128
574	3.2623198	-0.64684844	-11.773666	-2.7274091	-0.16179442	-3.677576	4.5490603	1.5336305	0.46093044	-1.2348167	3.875272	12.820716	15.091782	17.305895	19.250793	17.422922	16.893536	21.547092	23.316557	25.573013	14.597551	15.339834	19.180248	21.011673	-6.0374355	-2.6404753	3.5384579	21.424881	20.014254	19.243122	3.9245672	9.567261	6.4088798	-5.928406	-2.5881433	-2.996	-6.0650673	-2.8640103	0.6104676	5.5524535	6.516759	12.473841	-0.36182666	-12.736233	-15.544146	27.439701	26.236584	11.05193	-2.3457751
577	-32.17091	-30.415909	-16.515867	-8.858662	-3.6956093	2.482734	31.883785	31.33442	29.280426	8.856826	11.229448	14.052027	7.7350016	1.7657554	0.068721294	15.195843	4.33897	3.848693	31.535458	4.7682867	-2.6448038	6.4055333	5.1849275	2.511187	-5.82668	-5.7702007	-7.9335437	18.106287	19.427929	24.023806	-3.8171577	8.039279	2.3645773	17.13118	29.853163	38.718227	29.508186	10.659996	3.0573978	34.12623	37.292435	33.46086	23.776642	18.13203	19.891058	-24.736176	-6.8134794	5.55021	-8.962554
579	11.646231	10.119903	18.881245	16.701221	17.247683	17.215458	7.0578737	15.408045	17.045246	4.990329	13.744512	14.888218	9.873238	10.101772	15.345655	-3.4923065	2.2434986	14.384379	17.728745	21.673912	17.82791	12.381407	15.467272	17.464327	12.135129	10.217956	17.381632	25.797941	23.3358	17.740416	26.723782	26.47032	24.432697	14.596022	13.5090685	9.387737	6.427255	15.142059	18.087929	22.276894	18.242466	19.360138	12.649406	9.840597	16.332901	8.264347	19.314682	24.41704	27.0648
580	1.6101295	3.3320289	-0.44356745	-20.089043	-29.314682	-33.24669	5.299607	3.391994	4.673031	11.314145	7.3832006	9.834705	2.134144	-13.507799	-18.726877	1.257278	1.285372	4.8716345	-13.97653	-16.17514	-12.60591	14.485169	14.5928	14.245228	6.9450974	13.70505	12.720278	8.39533	8.382708	10.404175	2.6147614	4.4779787	6.8500624	12.069578	6.658996	10.561657	8.130808	14.489496	22.874033	4.5065966	7.3097267	2.4683948	6.6418204	6.4778595	-1.5581644	5.3226194	10.493147	7.916795	-23.932167
581	-17.077873	-16.969261	-7.873716	-4.262468	-13.483618	-26.550259	5.1291804	-7.09077	-19.433584	-25.465326	-18.881126	-20.682934	-31.041382	-27.334814	-12.747793	-17.178974	-12.825758	-2.2783496	3.4843073	-3.1810732	-7.307536	-20.370338	-28.969856	-29.292244	-6.9425173	-12.80425	-11.997452	-23.792044	-8.974045	-14.382103	-31.583416	-22.921272	-22.674854	-13.264811	-31.009907	-32.03682	-17.06364	-14.442419	-6.834096	8.308189	-2.3320103	3.8490152	-5.9186916	1.9066893	6.3894196	-4.6427608	-18.148735	-10.001482	-13.998671
582	-7.2680936	-7.128576	-7.2479124	16.201077	17.379076	12.730171	4.6896396	1.8902752	-16.125416	20.48801	20.47321	20.004019	5.5997276	5.1425743	4.48527	17.897938	21.209335	10.378941	19.765636	24.332626	16.973799	20.22521	25.302647	18.221523	18.157658	12.786032	4.69499	10.863821	14.387246	19.016052	14.004837	9.846489	11.402427	18.040974	12.577888	-5.315029	-1.8245654	-0.13479531	5.579039	5.948551	5.0078306	-2.2182074	8.028509	6.923873	17.628529	23.268398	18.904236	8.856508	14.347988
584	1.2237833	6.574974	0.83320314	12.750002	13.742571	5.7868814	-0.42454574	3.0528915	-7.2322817	6.990735	8.830663	4.048637	25.240088	27.528435	29.629591	0.47205728	1.3619504	-0.43511283	-14.86818	-9.218356	-3.3827734	19.155558	13.015768	2.9507172	-1.2238307	-1.9555707	-7.6271553	19.359066	26.202698	24.268414	2.2213159	1.948495	-4.4543056	2.4014318	2.6309524	-1.4232541	-6.9434285	-11.019991	-12.938288	-1.8021224	-2.7207665	-5.814685	-0.69439435	6.847872	6.788372	-6.4166794	-5.7031384	-4.9880314	5.5647097
585	-3.542408	-10.959883	-0.7593325	-17.601158	-13.822981	-15.486375	3.2446234	0.1622482	5.7056723	5.3930225	10.494634	14.047142	16.216614	21.873709	25.850796	25.691168	23.719517	29.670982	12.25041	18.578022	12.38107	3.6455545	16.024542	14.973205	3.9051456	1.7846684	3.140874	-5.571825	-2.85618	-1.921565	-13.264671	-1.916667	9.130833	10.982361	4.498883	7.5588384	-34.463345	-48.281963	-60.956093	1.2476107	-1.6293651	-3.666201	2.6304245	3.041462	-11.329011	10.548185	10.139877	8.526928	6.584784
586	-21.254095	-18.472084	-7.2976303	6.888851	-3.8642359	-5.1549797	6.5803823	-0.029710948	5.512103	12.010287	9.098677	13.244167	19.596487	25.188835	26.574501	10.264584	-2.7424588	-10.870246	-22.452793	-19.367167	-12.561333	-4.728771	-14.555478	-8.434827	-2.064828	-1.0659944	-20.388142	2.6481698	1.9965403	3.1114223	16.948517	9.463981	9.023338	9.882642	5.9690056	6.408079	6.2278585	15.7156105	12.10634	22.740578	25.613682	21.781137	4.8420315	16.807526	20.885403	20.63868	22.413643	18.954018	20.39986
591	16.832817	27.05626	26.700436	37.99259	-2.6423998	-4.707806	17.269985	27.09768	35.768654	-10.450203	-9.980653	2.145755	0.14814402	-0.92121685	1.9965935	2.2916594	1.1909924	-1.5984672	15.342867	14.59351	17.97056	20.651684	25.570782	21.963928	25.258652	25.05359	18.472958	3.769019	3.3434477	3.8145933	-6.3736258	-7.4388247	-7.0304365	21.82153	31.487785	25.466194	13.182606	20.178291	14.1768875	44.170914	52.594193	47.39171	9.375784	-4.7837877	-10.4546175	-9.8656	-5.912559	-8.531673	-11.282044
592	10.462049	20.398628	20.643017	7.848819	8.989909	5.648191	9.990406	4.4033804	-13.194151	-3.7017984	-1.6861609	-1.3892673	4.3296423	10.31715	3.9899154	9.984985	12.659475	4.930036	-4.9285216	0.14079517	0.063274205	6.9822807	14.443899	3.3897614	12.305079	16.349491	8.425028	-15.939998	-16.062046	-24.326103	-3.1412892	-8.518221	-7.39592	4.6865683	0.16362858	1.7116009	-3.8428843	-2.9432187	-10.525091	3.8298445	0.9770938	0.20543802	-9.899132	-16.34721	-20.202652	-14.15337	-5.068268	-0.640607	-1.6525652
594	10.016222	6.107752	1.1817899	22.037615	24.62289	33.004677	0.13566834	11.30944	11.693977	8.348053	-0.77871674	-14.632538	37.41818	26.684021	28.91023	23.140995	19.98516	1.5393075	11.612321	16.47285	24.183788	14.139496	14.890259	12.557524	42.35916	35.071526	36.896355	28.047152	33.042404	34.68635	20.759407	23.717562	22.624384	12.426929	11.787261	12.268627	-1.7183763	-12.306612	-18.770004	7.874775	8.060462	12.499016	21.955647	17.392921	13.413248	8.052397	4.6477327	7.914645	39.638477
597	11.919949	6.95703	13.208052	8.179356	2.904327	-14.043399	28.970957	36.838047	36.129078	37.958553	33.027115	29.398996	10.031334	7.74479	14.13151	-8.945545	0.5939155	-1.4335079	18.304665	27.47969	22.83459	32.14354	45.395428	29.881226	22.505125	18.323427	22.198921	4.330108	12.731125	25.889854	30.655943	22.1385	24.507702	33.151833	23.71988	14.787296	27.889023	29.345955	22.009235	11.19342	14.51297	18.356821	24.684898	20.499414	14.521141	35.42329	33.373314	33.44716	18.722408
598	7.060323	9.866665	5.675168	0.43094778	3.9872031	11.748973	13.595963	18.610298	18.319202	7.263306	6.97488	0.5740888	9.492109	-0.48213923	5.1924915	12.634738	10.912877	5.877789	-4.341855	-17.24455	-15.509655	-26.134243	-10.292505	3.8125196	-12.05943	-22.292465	-10.229913	-4.464253	0.69528174	6.749591	10.999655	2.98066	1.4751171	9.940085	13.00775	4.9461193	16.592207	10.695515	16.10165	10.732619	13.081697	9.961567	-4.1453104	-7.6051974	1.1035378	3.966389	-3.5230412	-20.06588	-0.3012743
600	13.768097	19.99254	22.258556	6.7310653	18.338863	15.147416	-43.138634	-44.42816	-50.7669	-20.833344	-21.282335	-19.119087	3.3217878	13.206238	3.2522893	12.29142	14.506622	6.3255177	13.783379	11.118695	5.0859203	-15.6467705	-23.695354	-14.944988	7.296407	6.1600523	3.2496924	25.882442	26.456396	23.903633	2.092701	9.290413	14.243668	-5.0004272	-9.177419	-24.156477	-20.865562	-22.789333	-14.935215	10.112286	11.883053	13.792798	5.8830876	11.996641	15.565599	0.24340403	-0.009260118	-8.761972	4.3617353
605	18.909561	18.221085	16.151838	9.316913	6.3146048	4.638724	7.0111504	11.170011	11.240548	2.4574327	7.436837	7.5532694	9.99338	12.879328	14.3491	-2.038343	-4.080773	-2.1829162	1.5629151	-1.8488383	-10.203286	-5.7666273	-12.053741	-8.553709	18.266022	20.185379	26.186214	7.7524214	5.7892656	-1.2959404	-16.550337	-5.486433	-3.2709656	-9.995098	-8.66843	-2.187214	-23.678791	-22.64877	-14.4152	-13.368582	-11.859594	-7.5971084	-7.264086	-5.5830483	0.51878834	-19.160194	-11.559351	-5.048199	6.9372582
606	27.090038	29.742788	25.535786	8.037329	19.854753	22.49057	13.768634	18.187307	16.656878	7.5600777	3.1790853	7.994468	20.706974	34.578613	34.597855	25.415827	30.638052	26.841274	33.034187	33.37037	22.008408	25.104847	27.322727	23.187864	32.721268	24.01242	32.66156	8.075607	17.633362	23.273228	25.828907	21.253159	8.501842	5.027815	12.295232	7.5588417	6.2862005	4.99113	4.656864	25.644123	25.506142	24.093277	23.95052	27.487682	31.090317	15.421152	21.234097	23.35833	17.942516
607	0.38845822	0.11837816	-19.86561	-3.648017	-4.9482794	-5.021512	-10.828248	-9.410206	-0.37010488	-12.296358	-8.109097	8.622272	-7.985505	-9.886083	-1.5126703	-10.644712	-2.6060307	-2.4181547	-1.9707491	-6.5273576	-1.5157073	-9.652044	-6.0804853	-3.3012514	1.4424347	2.1286235	-5.298728	-9.274345	-8.0535965	-5.397826	9.453014	8.054708	11.190788	7.7163806	7.8063464	7.2908487	-1.5308083	-0.70338124	-20.209948	-14.407562	-16.180622	-8.554446	-4.471141	-7.1841087	0.6419491	-9.507979	-9.114906	-8.647558	4.008166
608	22.84505	20.530632	14.769129	25.782286	21.203117	8.0806675	14.803824	17.34774	8.530059	19.77724	28.464535	19.513973	10.262416	13.347818	14.033765	15.063932	19.159218	10.153564	-1.1466364	2.3508544	1.9593465	7.756297	15.960051	23.424137	-6.4361506	-5.2846336	-7.50297	7.9929676	12.052633	14.914525	13.153339	12.243212	9.154074	35.88172	31.556965	22.6107	12.121687	20.346573	24.765842	16.163643	25.546867	23.574402	8.817857	15.373791	12.981386	16.459442	27.724539	21.479836	12.762297
609	-13.307419	-16.768177	-15.120531	-37.446136	-44.96437	-41.427643	-20.677546	-14.309734	-12.7350445	-6.079645	-2.8974748	1.8164483	-4.9038386	-7.442523	-4.267576	-4.8606834	-3.0736742	4.0317326	-32.030514	-33.4776	-29.560148	3.4341393	0.015890524	8.589589	-18.868748	-12.053158	3.0103383	-27.167686	-31.46363	-28.629389	-18.58132	-11.549301	-8.249549	8.271791	9.734715	15.1280365	-35.344887	-34.993332	-24.629107	-13.578688	-13.447786	0.28347796	-6.411216	-18.175417	-17.148952	-11.607901	-14.403167	-9.100947	-23.709208
610	20.915646	21.564766	16.259895	29.803978	23.045345	14.726911	10.792526	15.129946	16.527681	15.940798	25.614305	19.268219	21.261599	29.150288	20.993834	22.31752	24.032543	20.692228	-3.355619	-11.376606	-7.8999805	16.31628	14.617968	20.637701	13.377655	10.576982	12.61508	23.76815	10.35297	-1.6729764	20.800209	14.422861	7.920827	17.62384	19.145527	22.076912	14.538989	16.147343	15.797319	16.005386	14.323519	7.3218174	-7.417712	-13.228267	-9.890793	17.469057	19.90924	17.637548	17.519459
611	13.087385	1.5345254	-1.0131854	17.121086	13.265541	24.498672	-15.235899	-6.141218	5.0472407	15.396389	22.286621	30.323555	-12.9538	-3.825707	8.543764	24.574053	24.190235	21.36701	8.519001	-3.9511387	-9.788507	14.749816	21.935608	30.08293	-16.100582	3.6629987	8.479038	21.147861	17.343105	19.151527	40.158836	35.04639	30.233212	31.474655	24.880426	23.267479	13.12385	7.428664	-1.2473552	31.975555	29.774666	27.773388	14.439131	5.6814857	7.8070283	23.698507	13.011268	17.024836	7.763383
612	-26.901955	-29.09519	-21.192543	2.9749556	-7.9902687	-10.323769	-2.8275948	-8.622372	-5.368204	-2.9209893	-6.272339	-20.281458	-29.933708	-24.428547	-17.025599	1.42047	-7.319289	-10.321192	-15.10804	-20.539185	-16.510063	-14.5105915	-24.165482	-22.509127	-8.557203	-15.543413	-15.509956	-34.934402	-43.643837	-40.072647	-28.525814	-29.87434	-20.626913	-21.56202	-30.759026	-49.734627	-25.334538	-27.43941	-18.25983	-6.800601	-23.118803	-15.428806	-4.1446905	-10.569372	-1.651292	-22.730099	-30.285902	-19.042356	-8.894296
613	-7.611293	-8.143215	-9.3668995	-16.044363	-15.425665	-6.118801	7.192375	-5.242499	-0.5788917	-4.2588987	-0.6701517	6.3796945	-9.589871	-11.914831	-8.636497	-16.598412	-12.960038	-8.982265	12.509951	6.7874565	5.337605	13.745601	9.369302	2.8644733	15.752312	3.519456	0.81095606	-0.33221483	0.24396944	8.16551	-23.033566	-18.326794	-8.147436	-11.768442	-14.317515	-15.881617	-11.417736	-22.158176	-18.587568	6.716593	-2.9148877	-8.5079565	-8.980236	-7.6635246	-6.056039	-7.5253797	10.756723	16.90636	4.961834
614	-12.341658	-20.947828	-11.645754	-0.64683366	-7.1482906	-1.6138642	-2.5451431	-12.457009	-19.763872	-6.70572	-11.704874	-2.6169949	-1.0313396	-7.6985016	-4.4553847	-1.3525579	-16.733223	-35.573574	3.080439	-5.780052	-11.188932	-7.2821007	-9.013909	-22.013384	7.173199	12.483217	15.314611	10.7322	8.226804	11.709893	-4.7733784	9.455991	17.530655	-0.09291299	-12.082059	-6.5153203	0.47736138	16.220945	16.086445	-11.231152	-8.925785	1.383134	-0.24956548	-10.056525	-5.912369	-3.8774948	-8.778588	-5.1098185	1.0658404
615	-19.954508	-30.424953	-37.643738	9.71113	2.3513696	6.0007296	-13.260263	-17.932066	-17.733114	-38.712093	-49.26406	-46.598026	-26.482409	-14.786436	-13.508768	-7.937751	-14.169437	-12.17538	14.345335	23.71085	20.312275	-4.5176964	-3.4166641	5.332278	6.2883034	3.954441	5.812572	11.976879	17.287006	21.744324	-17.599157	-18.534264	-14.094973	18.600021	18.095318	18.196003	27.69542	38.669586	35.1503	-47.22017	-42.297157	-28.995947	4.0885186	-9.855736	-18.138653	-11.036898	-16.260769	-6.3879538	11.24934
616	20.981495	20.361624	23.60626	14.83943	19.831844	17.479462	16.445328	30.2844	20.287445	19.498726	17.12546	17.565098	14.673998	16.711037	19.919462	13.3513775	25.14507	17.922962	22.518967	20.429653	23.21524	15.990861	22.23503	16.32621	14.564415	12.940144	12.409082	14.187504	19.753891	20.519016	17.097797	22.601828	19.592651	-1.3159542	-13.550354	-10.286486	24.525318	30.149563	22.664894	21.711147	27.447557	26.195858	8.8580475	15.057901	18.919033	35.131992	23.584988	16.304108	19.662485
617	-4.700926	-3.8156133	-5.5639963	-1.7206917	-6.0535674	-1.8330746	-10.525508	-8.404156	5.162859	20.385695	12.203991	-8.171484	-10.380405	-18.832058	-16.638222	-1.6274253	-8.732324	-2.5653777	-0.6068687	-7.9987087	-9.301563	6.215012	-9.432016	-16.265354	-5.8147182	-4.5719805	8.194617	-10.480091	-23.514883	-19.371685	-5.6823177	-25.028408	-33.701664	2.0409355	-4.8420224	-0.025265992	14.105886	14.892945	-0.84578335	7.029018	8.960325	15.761728	3.5122135	-0.6059566	2.7654088	3.569621	3.1794953	-1.3341527	-17.65409
620	25.044918	26.127903	27.570028	-24.805485	-29.646523	-19.044102	-1.4003325	-1.257501	7.0494556	0.18537477	1.9528583	11.789888	-13.381	-28.820194	-17.794584	3.8992386	-8.212549	-16.938292	16.99158	14.579729	11.09762	3.7631793	-6.7219896	-6.9679213	-3.305278	-7.2068086	1.2415279	0.30458972	-7.0813327	-14.687893	12.867477	-2.6675887	2.7944524	-19.754967	-29.916561	-24.738579	16.092121	22.401459	19.175365	1.7446444	-29.124672	-24.601734	13.114132	21.747854	19.213238	16.282509	14.849115	13.499214	-7.9659553
621	-27.249832	-5.4133177	2.124632	1.9692231	-6.926385	-16.957294	-7.6731358	-3.428876	0.63347125	-6.1106014	-13.20937	-10.02807	22.422102	20.454132	28.601398	2.45104	2.6817932	-2.647798	5.0878534	6.012585	4.50608	9.187088	6.626033	6.61362	-9.804987	-12.907494	-4.57119	0.8130184	-5.958748	-3.0790281	6.9958286	3.6165752	12.506325	2.760501	2.9436219	-7.1123724	29.365688	17.949644	13.378672	19.601429	12.411035	2.3239725	-3.5182505	-8.850836	-4.9295883	0.29030186	-8.890072	-6.231696	11.658552
622	15.722582	23.797264	16.469246	14.290115	6.9703913	11.266588	21.83926	21.191402	20.462177	6.324641	3.4157758	9.186248	19.702694	20.740938	13.199648	9.038506	17.221304	20.299122	30.819466	25.261662	27.357952	13.986017	15.82631	21.242466	17.721052	21.671265	15.71641	24.547459	25.50602	6.916779	-1.1008756	-2.5839262	8.905832	2.1313033	-2.7155433	3.7332153	12.305435	11.426233	14.564999	15.744944	25.77204	31.472286	17.209908	24.77917	23.227074	21.08546	32.60995	22.95952	14.235414
623	-3.0617049	-1.5663621	-1.1962831	4.0500164	2.8130512	5.9868546	-9.359371	-19.451466	-22.019722	-15.388846	-0.99291414	-3.2423005	2.8450637	6.867447	10.018494	-4.3947153	-11.208735	-5.3073235	-11.895909	-0.2868331	-2.7402663	3.7825274	10.134425	3.7335196	-29.762857	-16.712872	-13.488256	2.7279253	14.536806	11.8612995	-1.0207162	-2.5048442	1.662864	8.2296715	1.2081847	-1.8748007	1.5261892	-0.33112746	-13.065924	-9.815132	-8.876463	-16.326298	-23.203917	-24.27723	-10.347815	4.454241	4.2355633	3.4172435	-1.9578896
625	34.16812	21.005089	15.838273	27.383427	25.875362	18.918888	27.301182	25.005955	16.421768	19.26502	27.354435	24.633003	30.783382	30.035492	31.457895	13.265217	11.61931	8.030473	4.0677752	5.836934	8.723331	1.7378387	2.6977665	7.9027953	17.475487	15.2401705	6.7395735	12.444929	16.864388	16.332563	36.09736	30.08699	19.410118	9.73535	2.1250691	4.3827515	10.539988	1.8660412	7.8555136	40.58383	40.032967	33.73745	12.775904	14.877351	23.840885	21.933361	24.669025	20.774088	15.23036
628	0.7548716	2.615694	10.774658	17.521759	22.401814	32.404274	3.4217138	13.034979	13.06049	14.180619	16.424217	13.945539	14.451111	12.171213	4.6414766	-2.7067974	7.454677	3.246246	9.951103	18.36544	26.936214	20.314785	20.940378	19.579433	11.674396	16.301579	6.1659107	1.2159535	0.39246166	-6.1344023	-10.338456	3.603722	5.6527414	3.5103483	4.383805	10.412613	9.922232	12.429356	8.768244	8.334065	4.3493633	2.8791106	-1.7336018	-6.26042	-2.1563911	-5.436138	-15.675834	-11.530559	-4.4487457
629	-10.145718	-10.392908	-1.14519	-18.810574	-28.278557	-37.923634	-2.399548	-12.370051	-12.854542	-1.3317866	-12.872056	-20.311134	-18.038303	-11.3225155	2.3246965	-22.961792	-28.277452	-29.643608	-8.480634	-12.58758	-11.457397	-43.096172	-39.998653	-28.79553	-24.645288	-12.570761	-8.897432	-7.7167525	-16.225388	-13.904925	-37.63697	-27.560759	-13.130724	-12.626223	-18.023483	-28.121504	-3.7662401	1.0161959	11.721373	-42.30423	-32.88424	-20.475666	4.6831303	9.289647	19.995075	-10.629631	-16.206953	-12.774597	-17.085136
631	20.22137	10.9207735	3.465057	-10.013887	-0.30768216	14.621535	3.0256028	2.6557188	8.893409	18.787735	15.633087	19.574406	3.5422103	-3.0130796	-9.44392	12.715677	4.4295683	-1.2576816	8.266542	2.0585513	6.3537683	4.4204826	1.0332437	-10.753778	10.148664	8.377235	-8.885048	-11.971686	-18.51059	-8.742132	-1.0119189	3.5432215	8.619366	1.2100694	8.389401	24.25029	8.396575	6.620969	12.74942	0.8037966	0.37821698	7.140875	14.628782	11.333973	16.115358	10.524587	21.740788	27.598024	25.856155
632	-13.098172	-16.374275	-6.4762344	23.126719	11.384413	9.706924	-18.08464	-20.870293	-2.9932847	-0.8925395	-9.023999	-10.076268	5.8286233	6.142281	8.187637	-7.6798697	3.7767663	8.8137455	-2.1953573	-18.716484	-26.220348	-16.045113	-17.80804	-5.7047296	-11.939738	5.606142	5.906109	-1.3545738	-1.2849948	2.077601	1.3761247	-0.115995675	-5.131934	-2.4007425	9.509855	13.027197	-2.817729	-1.4867704	7.566781	-16.426804	-16.21348	-8.444597	-2.3449621	-2.0562983	2.3017108	12.947247	11.120249	-4.952811	1.0026088
634	3.4787278	2.4122567	6.361929	12.24341	14.901592	15.341652	5.8397894	3.0833104	12.962011	8.547965	14.841524	17.561127	1.0208641	0.7721206	12.316994	12.545782	16.86133	12.6698675	15.742775	14.210964	18.480778	9.495041	7.6270895	3.9410295	14.758297	12.6325445	12.991632	-0.12953377	-4.551226	-6.8000975	5.4876823	5.1997876	5.1531935	-13.721918	-16.30337	-11.878876	-15.064676	-5.7836595	3.2037907	5.527629	1.1087401	9.633823	11.530548	12.791977	15.517441	18.115053	15.12222	13.5678005	10.41754
635	-2.0884268	-16.290237	-14.018705	-8.57456	-9.802679	-4.7914667	5.153214	-2.787476	8.122347	-18.195244	-13.44018	-1.4399188	9.612547	6.1849613	4.3269663	-0.2746814	-3.3312159	-21.654196	-16.289188	-10.956602	-2.0392575	-11.053256	-19.73439	-37.759945	8.93008	9.297066	10.946154	-2.0376427	-15.610228	-29.544289	1.8316944	-5.12987	-18.373356	-34.725517	-16.501812	-12.438451	0.8074697	-7.44997	0.18135598	-43.200676	-51.934566	-52.34651	-11.94717	-9.706475	-2.7559788	4.1693583	-1.6423799	2.9324749	-3.7794652
637	-11.595547	-15.502128	-12.45783	-13.743826	-11.707126	-9.1947975	-9.008037	-10.010079	-5.9344306	-23.619308	-20.724323	-16.512367	-22.959356	-19.809448	-14.87483	-24.192638	-25.269894	-24.520683	0.059318632	-3.3280396	-5.390901	-13.145867	-16.430904	-9.436352	-10.874619	-12.434486	-6.558918	-16.095728	-23.515266	-24.174698	-15.308029	-17.778875	-16.719845	-28.560167	-24.875711	-20.974495	-21.448555	-19.39537	-17.651897	-14.088284	-18.281267	-10.602785	-23.647964	-17.648302	-17.618006	-18.295332	-14.275766	-15.570221	-26.905397
638	-2.9420276	-4.8242135	-4.066865	-9.072956	-10.559397	-6.1919146	-6.431559	-4.206801	-9.000219	-13.444387	-13.679975	-11.322016	-3.5912397	-8.018575	2.4713817	-13.086729	-13.005835	-9.026948	-2.4480565	-5.51324	-3.8866184	-8.698227	-8.904503	-7.4379063	-2.5769885	-2.6985836	-8.7831	-3.298594	-4.4081964	-7.5109453	-4.3868313	-4.682246	-3.888558	3.8570275	-2.3944545	-6.2157545	-12.733667	-8.321417	-2.22995	-11.335884	-9.832715	-12.646895	-21.777851	-21.323082	-18.553734	-10.626514	-18.400242	-15.6233835	-7.217477
639	6.853595	-5.246421	-5.0812464	-13.170496	-16.033052	-7.1779714	-21.91504	-26.333714	-15.445928	3.751663	-3.5513134	-11.508629	14.109566	6.5409613	1.8739253	-9.035238	-9.881596	-7.9955587	-17.484428	-21.217052	-19.83889	-7.4153476	-5.271686	-5.135737	-41.06855	-22.927189	-21.572613	-18.510883	-17.353931	-12.477324	-15.171135	-14.581234	-11.028191	-15.137223	-23.822235	-17.204906	-21.487171	-29.874039	-23.626837	-38.772697	-48.13245	-39.081345	5.1615543	2.9186301	-13.416788	7.8869543	2.4252295	9.688415	-13.159723
640	-10.238758	0.8721625	-1.3114963	-4.3679914	5.729456	-0.39620408	-4.0470533	-11.011236	-7.9731054	-18.778286	-3.7741494	2.6101773	-24.689737	-3.2652452	11.187727	8.221449	6.9812927	-4.4224935	0.023465514	-6.1997957	-8.196344	16.63763	-0.5389465	0.42706376	-14.0213375	-13.186109	0.510599	-13.3481045	-12.84275	-14.872471	0.9637716	-2.0931382	-10.438696	-18.624176	-7.503977	2.6313863	18.44772	12.314903	12.472323	-18.53838	-5.1379833	0.46172547	-24.686604	-7.4244194	-4.110998	-4.8014235	1.9227353	6.5453453	12.15169
643	0.6532411	-6.486997	-7.562521	-2.2543645	-1.2974126	3.305255	-7.803051	-6.1362305	-2.0790234	3.2319381	-4.351901	-4.624365	-8.995907	-7.102894	-12.331223	-10.324878	-17.780136	-25.761356	-9.16627	-15.928959	-12.106398	-46.523552	-46.905357	-44.903587	-19.52652	-24.742805	-26.624817	-52.177265	-44.737923	-41.926186	-28.534615	-34.229225	-32.919296	-3.4335794	0.28438544	-1.5122472	-22.923645	-10.548509	-0.07686412	-9.469543	-14.365648	-15.954041	-15.98296	-10.518869	-11.369013	5.703984	2.7837644	6.393672	15.785324
644	-21.222532	-26.248747	-18.997128	-42.758415	-24.904953	-26.985916	-15.122555	-9.290541	-13.637868	-11.908153	-19.556332	-33.81066	4.8310966	6.89384	8.837191	-8.238371	-14.980583	-14.501873	-23.079395	-8.640874	3.9150035	-0.44037598	-2.7247772	4.2481103	-6.269226	1.3726406	8.370314	-0.58174276	6.8284073	9.565225	-17.368568	-20.66309	-14.69658	-6.585512	-9.953819	-9.879177	-1.9621279	1.754561	17.893587	10.351982	7.642391	-2.444461	10.498865	16.003578	16.460424	-12.541647	-11.5190735	5.9710913	1.7072587
645	17.054928	13.003333	5.5737114	7.959263	8.626377	10.371926	1.1137826	-6.98364	-11.972405	-8.990225	-18.01477	-12.904891	-0.079117656	7.3815656	12.239246	-1.6979196	-10.329981	-8.119567	7.897647	5.1889586	10.387556	7.386819	9.358088	8.706416	6.5636787	1.5954171	12.663513	-16.043789	-16.735983	-9.395092	-5.3179107	-9.876505	-4.921049	11.803841	2.635661	0.24325651	8.161486	-10.80682	-11.993595	-6.0494056	-2.031194	-3.5601428	-5.758586	-12.185036	-10.181725	-6.0213175	-6.063182	-2.7850885	7.9818053
646	23.677855	27.89759	21.536798	15.953821	19.23981	20.216446	15.646862	23.130663	25.051289	19.37242	16.92718	16.354939	13.29007	22.72657	19.180037	23.545528	30.051125	41.873512	23.058949	21.351112	16.790535	17.772503	24.350183	27.809837	6.255256	16.80339	28.77289	16.978912	21.284626	17.658422	16.809862	19.330915	15.932213	15.532289	23.374748	23.741713	27.080177	27.723083	20.727436	16.563091	20.546688	21.113258	17.179588	20.8419	16.225449	15.05958	19.734713	16.344751	12.769342
647	5.3237767	-10.77096	-4.523881	-14.25382	-23.551485	-25.640907	3.268925	1.6994071	6.0258665	6.1421328	-6.990098	-5.246723	-7.448743	-9.265547	-13.9671135	-12.202157	-4.3909163	-1.5359247	-25.862566	-7.801526	0.8713285	-27.03143	-32.81404	-32.747364	-13.711449	-6.3497057	-3.0898232	-3.5530958	5.5172224	11.867298	6.6297956	-2.519065	7.417207	-13.185811	-19.54393	-14.434721	-10.019425	-12.917372	-5.909684	-26.310888	-21.718113	-9.436038	-7.946544	-21.374256	-16.601456	-17.921803	-12.5839	-12.490712	11.142486
648	-1.6701086	-6.1893134	-0.24836013	27.309027	27.319172	23.41867	27.720251	28.722216	20.271322	-16.534115	-9.445602	-7.4906673	-0.9738935	-3.6351025	-10.205904	4.3062916	-0.21342885	-10.163107	-22.031673	-12.146038	-7.1623626	20.372284	23.453968	16.113056	-4.863486	-3.5553083	4.348826	-3.7806969	-1.2663574	-5.3728876	-8.31426	-3.531253	-10.16033	-23.106037	-26.174541	-26.655226	10.172548	-0.22609848	-8.368454	-13.452931	-6.1707997	-10.875713	-0.19350016	-1.9226774	-2.200185	-27.30717	-14.702513	-20.503677	10.075779
649	-20.27928	-23.752491	-19.69323	-57.774574	-41.51558	-32.973984	-2.571559	-10.033459	-22.28748	-13.855842	-7.9011297	0.62186766	16.992384	14.089996	14.029019	-0.4900298	6.0113173	3.6466138	-7.234599	-7.6697974	-3.4231186	-3.195386	-6.5560884	-16.307978	-4.6112237	-5.4107857	-32.85594	7.891466	-11.741279	-11.400581	-14.982871	-13.434027	-16.1188	-2.0853972	3.3204093	9.9046955	13.504	4.002124	9.169265	-4.973974	-1.8149855	-8.063292	8.058464	12.159228	16.305452	-2.471908	6.954631	13.269802	5.808153
650	-9.429549	-8.382082	-0.01668322	1.600534	-5.2772503	-5.9124985	4.217243	-5.9367037	-18.555744	-10.862896	-5.7043285	2.5502262	-15.055889	-23.062996	-18.369108	-18.877506	-24.714481	-19.202927	-7.3336964	-10.855045	-12.574081	-19.64436	-25.8264	-31.755724	-15.534202	-21.905075	-15.768005	-6.1598606	-18.97681	-26.797382	-17.490797	-18.352528	-12.246763	-26.777758	-23.45848	-13.917885	8.560846	-0.995955	-5.345494	-18.912928	-12.943134	1.4248652	7.638776	1.6257579	1.3684561	-1.1583204	-1.3232567	1.7733743	-15.787695
651	18.279732	21.059372	27.376976	-10.217617	-2.9661384	-4.0840597	7.339471	-1.0644487	5.9226494	7.667257	3.116972	-0.059906363	4.810136	-0.8393285	-2.2050142	-15.661562	-12.518379	-14.112074	-12.312042	-21.934288	-44.967216	-29.828484	-24.721725	-11.521252	-24.776089	-16.712616	-15.407567	-1.7542052	-3.6483436	-21.949646	-9.483597	-8.635668	-1.9403135	-12.561352	-3.46958	8.351363	-17.081734	-19.292166	-15.056427	-50.253662	-52.209854	-42.845337	2.10821	2.0479686	8.196247	9.989531	6.3719883	2.3878365	11.520523
652	22.556612	17.285542	15.5824795	4.0476475	0.27128303	11.06565	1.4351584	19.16608	19.68084	26.330027	22.580214	17.82423	18.027515	19.950726	16.54434	14.351735	17.265226	16.127464	17.05917	18.177998	22.561832	6.8255453	3.468936	5.3521247	17.59177	17.83261	13.867014	-12.801742	-14.918871	-15.621065	12.797445	5.024072	-11.541012	9.597088	3.6318693	7.3499956	10.244538	12.968948	10.363878	30.026373	30.549826	25.572777	21.155846	21.777336	22.189884	2.85256	4.5441227	11.85878	17.898453
653	-30.228642	-35.52678	-25.395964	-13.368689	-17.57475	-18.247288	-14.738182	-15.757311	-18.566025	-14.700735	-25.834797	-23.741661	-8.677621	-11.564132	-0.059226334	-12.35152	-23.100555	-19.745586	4.612572	-3.6502998	7.299488	-13.305497	-9.423898	5.270915	12.547512	11.89082	-0.9248202	8.95866	0.5916053	1.9132429	-27.6095	-25.55061	-19.511158	-13.466709	-17.879501	-18.242687	-2.827635	1.7581903	4.708728	-21.170685	-17.33388	-1.0118287	5.022297	-5.342826	-14.089328	-10.235046	-10.25313	-1.7630758	-9.5131855
654	-12.435408	-25.571255	-32.222496	-15.788863	-18.117243	-7.422858	-41.07157	-34.302128	-29.832996	10.06591	-1.676183	9.8022	-4.142822	-5.180297	3.7063384	6.6239376	0.6092089	3.2849882	-20.94491	-27.196915	-28.219753	-29.562569	-26.618597	-25.044918	-41.541756	-34.45197	-35.2707	-47.807526	-46.83299	-35.654213	-22.813343	-19.367016	-18.595325	-35.329323	-46.719074	-42.32048	-24.354317	-31.048092	-32.40145	-1.6242794	0.4556851	2.4034417	-28.306812	-34.66687	-36.782864	-18.57632	-25.886635	-33.847424	-30.348671
656	-3.336764	-9.828268	-16.602741	6.590829	13.964987	14.396782	-3.7086172	-5.1556168	-0.65249705	-2.3218172	-4.4333725	-7.009178	-3.5064468	-3.8414283	-1.3006175	1.628434	1.9291854	-7.093792	2.3835435	4.0301113	5.4522986	32.71563	10.051709	1.0709109	1.1721277	3.7236822	2.0099955	6.2599707	1.5774838	2.5032704	10.694883	7.5306263	11.931522	-5.8424315	-4.4644523	8.270544	-10.810075	-10.029356	-8.763959	3.0568333	-0.4332367	-3.2597852	-1.0246754	3.2169275	0.060943574	-6.5043697	-1.2240973	5.6372385	13.2451725
657	-6.0135126	-12.467863	-6.5817947	21.014393	9.677952	15.620524	-4.5097027	1.6685301	9.720105	0.24193707	-3.7132273	3.1531959	2.8674963	-1.6470261	-3.1455886	7.3713703	11.92532	9.914879	-5.7144256	-5.038513	6.9696255	-5.5868845	-7.9195924	-2.5095122	-2.0901074	-0.29287422	-5.0303774	-10.162206	-5.8434286	6.3773165	-8.5225315	-14.522658	-11.876047	9.748119	5.8748646	8.902182	-4.8737354	-12.212298	-24.711784	-50.987404	-45.336937	-31.577484	-2.352184	-6.313076	-11.610977	-5.002238	-15.182777	-16.770544	-0.34633905
658	15.809836	18.923363	19.293777	13.767353	8.8030815	8.018501	5.9444904	-5.987848	-9.837912	13.114382	14.401146	4.653531	10.227915	11.792181	19.563404	13.1850605	11.374332	17.284595	-3.1548972	-9.67573	-5.415935	-11.108015	-14.797603	-10.029562	23.48544	18.537973	14.919018	-0.5202183	1.3914227	12.047962	17.699417	16.255646	15.550539	11.767175	13.14459	17.782299	16.193102	17.776411	19.641336	1.1849989	-4.0133257	0.15904585	13.403621	16.24217	15.349218	5.78335	10.154926	13.88442	15.076625
660	11.491528	13.3323765	15.614731	10.574862	18.257317	17.708973	6.8832264	14.201409	19.913921	10.215554	8.319651	3.6844146	15.467819	17.07737	17.43269	16.184038	19.144012	18.94231	3.0121567	6.3456125	4.350648	12.24056	16.773611	14.783347	8.577204	12.889223	4.9584627	5.854809	2.7286465	4.196657	14.394794	22.007164	24.501392	11.001312	13.278816	13.180513	15.807436	12.818649	7.7764893	2.5152397	0.6268331	-0.16409257	0.32432243	1.8798674	3.2867086	13.580903	13.637987	10.73568	5.061793
661	-34.338226	-43.20629	-40.297935	-20.991041	-27.385925	-18.957005	3.9838438	-9.08675	-12.379707	-14.933165	-22.692795	-12.323528	-4.125771	-15.497421	-15.398618	-5.746076	-15.298813	-7.7488112	-11.293819	-24.555305	-8.778742	-22.332508	-24.997053	-10.262643	-4.694866	-5.048826	0.37056148	-6.26386	-9.651437	1.709143	-26.965694	-21.060284	-13.592047	-39.277695	-36.728943	-24.049194	16.541504	3.0844872	-2.3989944	-7.86835	-10.996997	-6.356061	1.2123646	-8.726831	-6.781466	-10.138303	-18.219439	-21.438904	-0.2908996
662	-19.457079	-15.635679	-21.493912	0.45811015	4.4779654	-2.2597394	15.938257	19.233408	12.506341	3.9745784	7.358137	7.1000233	-6.7965364	-7.0655065	-7.1063	7.172428	16.816143	21.35949	7.5552626	10.983135	2.4328775	16.91093	20.500374	18.402134	2.7757635	2.317347	-3.0646286	11.786066	18.581665	10.088318	-4.729919	-2.7027547	-9.458799	-10.405492	-1.7566249	-1.8840425	1.230761	11.533693	9.428337	-18.989922	-21.654068	-15.91593	13.824678	15.711967	24.370758	-6.048105	-1.896825	4.6293592	-4.1198006
663	22.295265	16.491943	14.621946	-12.380196	-10.8751135	4.7033825	-17.070642	-31.548748	-25.634497	17.684856	15.76576	6.456807	-0.87514204	-1.2472799	9.5513115	13.333663	5.161804	-1.3782876	9.554764	4.633809	5.0218782	5.008458	8.672251	5.967022	14.741119	9.9463005	11.325527	15.7688055	6.071996	-3.5559971	25.181557	13.172594	8.142994	6.3983393	5.13612	14.020363	18.891092	12.679602	14.747463	21.63789	17.83445	25.131077	-7.0024824	-10.916437	-20.778143	-9.361547	-12.1213	-6.1862583	-8.600924
664	15.2106495	8.965139	2.8405294	-25.317997	-23.41726	-15.526761	-6.107343	-16.74702	-24.297356	-7.1759033	-15.71047	-18.040203	-6.1741233	-9.596458	-6.0917435	-9.755415	-11.681076	-30.0317	-28.332367	-26.29737	-14.177397	11.56073	3.1308064	8.764977	-5.8126087	-6.5360584	-0.4519999	-1.5011598	-4.0922456	0.40902197	-14.567642	-17.940823	-12.098542	-13.958002	-26.204563	-27.630669	-25.884525	-11.043953	0.1519674	4.211383	-2.8578022	-4.8735924	5.002462	-8.799967	-13.270937	9.656748	6.574862	-12.99753	5.3654256
665	4.7823825	3.8416393	-14.691611	-2.8839233	9.853864	10.928627	7.23617	12.799227	5.848985	10.454968	16.941769	1.0969	3.3442566	3.1482475	11.39852	19.484135	17.827248	13.566292	4.1263466	7.487455	1.2808218	-3.190833	5.5888805	17.072313	6.885517	4.100805	8.368105	-11.307303	-10.930037	-14.401355	-0.020263433	5.543453	-1.3821561	7.2913027	6.466049	4.4099245	15.584052	20.64992	17.302582	-5.8947473	4.717599	4.9052267	19.630787	23.653429	12.2582245	10.15049	13.4979725	16.42194	0.027293444
666	-12.866745	-11.135256	-1.7877803	5.0090666	-4.340124	-12.056707	12.824521	7.941622	4.0124884	-40.02443	-46.25184	-34.32952	12.890405	17.610855	14.28086	-12.501904	-13.947498	-10.948356	11.374547	7.1717834	-2.8273153	17.986824	23.72678	19.708307	-17.910713	-2.2159123	6.830412	-11.668087	-14.952963	-17.323593	-20.561111	-30.311111	-35.791763	-25.514374	-22.581894	-9.100859	8.318571	9.726792	5.685998	14.711301	17.601833	16.861141	15.307349	21.738518	22.066652	-0.5383439	7.4610834	11.493195	-4.9549665
667	8.377085	10.908624	7.3752275	14.336855	23.886585	25.459179	19.856815	16.810402	16.044613	15.785976	18.18806	10.405571	29.033371	32.369617	21.87299	11.734234	14.049116	16.406706	27.181637	24.5341	17.18917	5.574312	10.870626	4.66903	22.468868	20.563263	16.837288	15.7798195	24.668278	26.170246	10.361763	16.759975	22.054447	6.742387	10.24866	8.573265	-5.757086	-10.941975	-9.100362	1.8753493	4.8625636	4.7235675	15.81764	33.29294	37.57666	31.26268	11.8720455	9.253407	16.693295
668	5.762233	11.770948	-3.382581	11.514731	12.954366	16.354761	-13.827882	4.806217	6.497474	2.6387486	9.740772	3.2301683	-28.098547	-34.131416	-30.645723	-25.85532	-14.658546	-11.247516	7.486847	5.103223	-21.65817	-27.935638	-25.531315	-18.575241	-7.3408875	-10.613654	-10.675951	11.958944	9.803226	-2.02264	-11.964914	-11.729113	-3.9356863	-27.950977	-33.845924	-29.41499	12.927165	27.800526	27.247993	-17.251183	-10.960577	2.2165692	-8.747091	-12.616169	-3.9670439	17.425291	19.259735	17.450603	-26.274906
671	0.95335525	7.4056816	5.888422	-5.1914253	-3.3047671	-11.848545	-0.950167	1.3981072	1.0380151	-15.669864	-0.6453629	1.2713742	-6.7596817	-10.008766	-13.419704	-5.6120114	-6.431467	-6.124517	-0.9189793	-2.8671699	4.7282	-30.37872	-22.100525	-20.086586	-14.98275	-10.581932	-12.222872	-36.82556	-26.142273	-19.986446	-18.572945	-17.630325	-15.510073	-24.82999	-19.683975	-22.238567	14.059157	12.712879	13.485968	-32.756783	-26.16463	-17.522148	-4.601927	-9.490968	-24.09538	-8.521795	-14.355167	-29.749949	-0.9757247
672	19.777359	20.059639	14.4096	5.631927	-0.76033187	-11.476862	17.010225	13.789155	16.090609	4.3906693	14.453949	19.517166	25.250546	20.150364	16.796398	13.507444	16.643887	16.5192	17.603827	12.368401	10.712278	18.22555	21.26323	20.370659	6.002201	-0.8423473	2.780612	-39.720207	-12.352056	1.0448232	8.031908	9.389736	10.507419	-12.910608	7.875915	6.8984985	-12.376801	-19.74187	-8.968922	12.837291	11.507301	4.9850683	2.3811526	2.0719616	12.648443	-5.780531	2.2763975	13.554259	8.941211
673	-35.073223	-23.206142	-15.485834	-23.477152	-27.185608	-40.118484	-13.929438	-23.737232	-26.367645	13.636731	12.412624	13.723544	4.8571615	3.6889808	9.958639	-9.636564	-19.526058	-6.766261	-15.438132	-4.744735	7.9557734	-17.928045	-23.4431	-26.799133	-32.6735	-39.741554	-43.880302	-13.010641	-19.19754	-12.214533	-19.448372	-31.143902	-49.776253	-29.175486	-36.891083	-41.7104	-14.769411	-3.3156123	2.2761717	11.993433	4.8338394	-11.222717	-13.526497	-20.393131	-13.723051	5.3620987	-1.2969809	18.86256	-11.001559
674	12.893915	6.6104875	-5.8530316	2.6723223	8.299841	6.6759667	-0.58145285	-2.2989187	4.457437	-0.28193513	-0.97697276	-15.865244	-2.9978907	7.325436	9.168716	0.6679629	2.1778836	-0.76286155	11.966745	15.715497	3.1313367	-8.978087	-22.824001	-18.1703	-4.821697	5.386595	5.783077	1.5538003	-10.495567	-17.063654	1.3602028	8.6424055	3.4588876	23.116997	17.140781	7.810586	1.8988477	4.0045376	-3.470405	15.382151	16.728172	19.340221	-5.067725	0.83231014	7.4335866	4.2809	1.2709339	-2.3031023	-2.2752745
675	-13.226685	5.128595	13.383405	6.9110537	-0.43800843	11.440149	11.593037	18.56386	19.093061	17.000828	17.687702	8.974363	3.9842954	5.0841455	16.657795	4.360341	-4.3870716	5.3309183	-13.926971	-24.044794	-22.267155	10.645573	7.079485	10.008026	22.635124	21.763306	17.303753	23.319555	21.325481	20.351967	15.555557	15.376274	15.540947	-19.906075	-16.9748	-6.913759	19.62832	13.04081	8.059968	33.911175	33.25164	32.433723	15.130533	26.041023	20.692774	13.299408	15.385839	18.198574	8.827673
676	6.0798883	2.9783971	1.726203	-2.524922	-9.5675955	-8.685475	-13.741093	-20.493732	-24.465893	-17.571642	-13.381861	-10.538284	9.814823	0.5204831	-14.275438	5.5077915	-2.463441	1.270767	5.914459	12.0533905	16.530052	-19.291836	-17.281551	-15.764544	10.701996	7.0717034	-2.4321766	10.640524	2.900189	9.378872	9.82939	19.87223	27.969578	11.926751	11.558518	10.028917	-11.20882	-20.088676	-18.671238	-4.6540136	-11.08963	-4.630559	-6.725033	17.961071	22.894941	1.9091492	-4.6946115	-22.804245	-13.5447445
677	12.032518	-3.1618128	-19.27451	-5.5588083	-0.5551428	-19.595383	-5.2145	-7.8532085	3.1250226	-18.781223	-10.964697	-6.295802	-57.88795	-49.016033	-44.64183	-22.251637	-25.576126	-49.475826	3.9152734	-8.829569	-20.796913	-24.51112	-29.246395	-26.504936	-36.039513	-35.712578	-26.521711	-12.805122	-7.218973	-5.108757	11.136818	2.0153255	-11.860746	-21.29478	-16.63848	-11.099307	-37.841274	-37.532288	-36.17726	0.08829892	-7.2102256	-5.607283	-25.258787	-33.534134	-32.858303	-16.560375	-16.984566	-5.8971825	-22.577951
681	-23.680668	-24.806461	-27.736023	-20.255745	-13.249485	-4.1750965	-2.0978832	-14.596743	-27.943558	-6.9172487	-16.907785	-32.828728	-14.556784	-17.648018	-11.884731	-12.9294815	-8.605862	2.1726005	-11.635267	-15.480387	-6.661789	-22.548622	-10.4290905	4.1268587	7.350711	10.800915	11.341512	-11.494741	-3.0128942	4.8748913	29.013344	21.13097	17.348055	6.4453206	-2.6270013	-0.70989364	-8.737837	-3.6013184	1.671177	13.081138	9.634337	0.068535686	-5.50876	-3.4398737	-21.908848	12.592507	10.54164	1.94896	7.6838155
682	1.4432343	5.349952	3.8708177	4.786752	-1.019584	-9.608408	-30.124931	-20.963186	-5.378373	3.4889774	-11.634943	-36.105354	-5.3663816	1.6230493	7.5922117	1.9323547	3.6591825	3.362098	15.552574	16.438887	5.627674	17.694727	23.519773	19.178087	0.91541934	3.7824745	6.2133503	5.4073296	18.966816	15.521019	4.3050146	0.7002144	2.190693	22.471933	14.267595	9.5811615	12.860683	7.2088585	17.333496	4.8662877	-9.366817	-1.2330962	-2.0045307	-5.313731	-4.5325336	8.072443	-0.91519594	1.905973	-3.8756802
684	13.065878	15.646954	16.846718	28.369835	26.279469	15.011316	25.365292	26.502563	20.043709	21.391926	22.78796	22.239574	29.131222	22.038456	21.668472	6.2961006	9.909366	11.204701	22.038218	28.073212	24.572512	19.099083	19.774889	29.001114	13.036032	21.660664	20.342304	9.711096	15.909454	11.809773	21.13475	19.233377	23.90433	24.955217	28.655308	23.813103	8.015364	15.412222	11.76376	9.535463	19.809898	31.026833	12.023876	16.36888	9.948164	19.726223	28.376099	29.791363	6.862035
685	-6.0838876	5.3440413	4.887081	-27.133644	-23.359797	-14.10001	-8.0305	-4.9246836	-12.7104225	-32.47526	-30.897358	-26.237358	2.6254249	4.7705574	0.7588904	-30.130241	-29.350136	-35.43118	-16.23845	-14.203358	-16.539234	-26.424477	-25.597765	-28.489695	-23.327053	-27.523865	-35.43181	-4.581573	-6.5180645	0.3265202	-2.129062	-1.9938262	0.3370627	-4.6439524	-8.083045	-11.995665	11.192188	9.930042	10.8917	-6.389465	-8.662028	-13.533907	-25.40499	-18.139925	-4.6792927	-16.231668	-25.626495	-22.972733	4.2574043
686	4.173842	2.6908224	9.251425	12.808811	15.706905	6.2877054	16.920708	11.068907	7.7131042	2.503058	1.9468346	14.789562	16.020622	14.380299	11.228145	15.108126	23.834465	31.36076	21.452097	19.636248	14.456356	11.267727	24.87955	32.66651	7.6998987	19.740623	32.95759	8.233572	11.029627	10.821586	19.201069	16.380821	16.65643	34.836094	35.786446	35.27459	24.730988	24.675644	20.508503	12.529182	22.31995	23.349941	19.947506	22.250025	25.47599	18.913303	25.693514	34.665375	16.279469
687	-19.744816	-23.088982	-24.594341	-13.572916	-8.686754	-13.4887905	-22.897078	-28.509863	-26.415031	3.8551824	4.0240664	-3.1658096	27.74105	25.823795	21.60342	-3.3763962	7.44764	18.546926	3.7213106	-2.8389914	-28.68931	-10.161728	-12.879721	-10.06433	2.378285	-3.2786186	0.5549724	-9.567598	-19.767693	-21.794128	-8.406643	-17.235983	-20.862469	-6.7054214	-13.523176	-16.90381	1.2055382	-0.9509947	8.282909	-17.444355	-20.74732	-39.009132	45.187042	38.540016	20.890244	3.7476192	-4.4734864	-7.9037294	-18.231392
688	4.1499567	6.79977	5.400126	-5.4898086	-3.852678	2.9836287	3.6662621	12.708366	17.210579	15.865353	14.097372	1.3203849	14.627411	27.051867	34.658596	-2.2732334	9.040565	4.804576	8.119961	9.635272	16.310837	13.694806	18.71664	18.666298	14.732525	18.836224	18.835377	-6.830967	-5.324874	-6.254509	0.58806044	6.9491186	10.906085	13.170074	11.629781	20.652	6.422464	13.784807	19.658443	3.4862483	11.884162	9.662398	5.3955073	11.233053	25.295364	5.058444	2.423853	11.042561	27.76907
689	11.29053	10.037364	5.004851	-0.34506387	1.6366487	7.625058	25.109196	18.836843	24.502712	1.1827581	5.8041058	13.440185	-33.40837	-36.25454	-27.672161	6.9190226	6.9408283	4.177092	19.036152	8.721488	5.622222	9.952006	5.6500998	6.1804104	7.7961893	5.873703	6.6823416	-11.666786	-23.76828	-21.36476	14.14444	15.040664	16.230751	16.343605	15.219114	12.347804	-19.57667	-16.500105	-7.0796022	-24.446186	-31.854328	-27.087559	-5.138408	-10.096422	-21.450258	-13.17147	-37.393646	-41.477997	9.790718
690	21.34336	19.443274	12.304731	10.529068	17.949968	16.145012	21.396843	24.292538	18.987381	-26.528955	-5.1360807	3.092451	22.350613	22.38876	16.259481	9.383113	9.701369	10.253777	14.460284	15.682469	19.139027	11.056833	19.403225	18.602627	-11.995719	-13.530756	-9.453704	12.01682	16.846252	17.975422	14.735767	18.563187	16.794603	-4.3463545	-5.8686485	-3.3093696	11.180834	7.5414653	16.360361	-21.530426	-24.007362	-37.461758	-15.537594	-14.591679	-19.63734	7.475366	0.26340386	4.7990026	-9.490846
691	18.717525	16.044308	19.924883	5.583344	4.241638	12.539619	35.36193	41.973484	39.907433	13.651517	11.530546	7.3420124	18.200768	11.366297	5.5246334	6.4333963	10.093874	9.140417	12.634798	18.83944	30.161861	8.742733	6.4770126	6.143096	9.22731	21.564383	12.347948	5.2163515	14.659792	16.401505	37.9504	32.969322	23.513556	23.622112	21.799696	14.689304	5.527174	6.109186	4.6372414	23.901169	20.185356	22.904104	-15.677028	-19.59754	-30.91306	4.2551622	-5.7012444	1.5160561	-23.131721
692	-1.8113842	-15.239195	-14.4718685	3.7477202	1.5328891	-4.290164	-31.097595	-19.715298	-4.2224727	-4.454466	0.5931489	3.1328692	24.02157	7.4856224	7.200848	-14.057625	-22.9979	-20.479656	-23.21093	-24.989391	-18.042915	-46.57981	-36.596466	-26.130718	-32.524582	-39.774994	-31.545471	-13.119583	-20.127625	-11.584185	-14.614307	-23.660948	-25.346775	-8.949563	-15.814079	-6.0807285	-23.395706	-15.820657	-4.4262705	-12.347661	-16.44056	-12.319012	-9.475007	-10.456556	-11.072934	3.9610724	-6.2146664	-24.41138	-43.994034
693	-1.0091335	-11.468855	-12.831103	2.3857472	-6.749713	2.7077572	20.32763	9.625348	10.983488	2.8516693	5.9058957	15.315495	-0.5266022	-3.8124855	7.317189	3.0040019	0.9848205	5.1780453	3.735928	-2.0697217	-3.4752138	4.404466	-7.825522	-28.136581	-20.513218	-29.794529	-29.87331	-8.553551	-16.061762	-9.684524	-31.670704	-26.368076	-10.845293	-28.533665	-29.22568	-21.740356	-26.206497	-32.398834	-58.97944	-18.39168	-19.764668	-8.951275	-10.870811	-19.56068	-27.51152	-5.6720505	-7.2806864	-14.086477	-29.08112
695	-14.3114805	-18.191833	-7.973238	-5.418284	-19.823341	-11.737898	-20.49715	-18.702463	-5.318818	-18.65667	-16.49348	-3.9380374	-17.054607	-19.882977	-8.667921	-19.52884	-23.085863	-10.602829	-54.472095	-39.197746	-35.37471	-38.360046	-28.796928	-24.953022	-19.330452	-25.849825	-14.420237	-22.121346	-22.890165	-21.713524	-10.515505	-20.259512	-12.965522	-11.945114	-17.079056	-26.97895	-8.012457	-14.738897	-9.647373	-16.338268	-18.4837	-6.0690494	-21.023155	-31.352169	-24.043457	-28.080757	-31.777245	-18.766432	-21.597416
696	18.037498	22.840925	21.247458	-1.7195346	-11.732952	-6.4462404	1.3259809	3.4847245	5.5014243	18.534863	21.40902	12.333237	28.202538	46.75417	56.384117	46.322258	52.08204	48.44593	40.449463	44.105614	39.474415	34.078873	42.00401	45.39666	42.898	32.51315	24.26054	29.670692	32.00508	24.395756	16.638687	21.873638	47.72711	14.749871	11.240656	8.339077	23.389923	18.959557	15.805211	24.862358	30.145836	31.467863	14.946667	18.776278	15.047552	20.744978	30.151981	22.43565	16.971212
697	6.857758	13.884064	12.879438	-0.4726494	-3.3306131	-1.9575053	7.477043	-1.3268964	6.292036	6.1188564	2.3759854	13.493824	-28.601805	-24.892061	-20.791103	18.156963	20.566702	17.729607	-9.330232	0.8473742	5.688104	-24.059362	-20.139336	-11.853689	-9.00621	-8.0635195	0.6926125	-19.558361	-37.79191	-51.702934	18.668385	16.857052	20.613016	8.162797	-2.1046653	-6.672025	22.21885	10.899142	13.429029	-3.1148458	-8.203447	-6.3959928	-7.7625	-20.841713	-25.316341	-13.29554	-19.637186	-14.678106	14.556154
698	14.480974	13.368277	10.61445	18.350277	17.564178	17.249636	13.104097	9.825481	9.237463	8.354498	14.510914	11.516373	-48.124878	-54.27498	-43.06288	11.559149	14.000879	15.153437	-3.4257588	-0.8155442	-8.258206	15.284872	4.148998	3.8444827	7.588134	-0.74198675	-5.8780746	8.225632	6.170868	5.4960713	9.591786	15.607321	17.880857	-43.002922	-32.770767	-15.560831	-21.896626	-22.258335	-10.362181	8.298099	10.528791	7.6131783	12.081884	13.552596	13.123306	-12.58392	-12.600567	3.677715	21.398216
699	1.7788522	-0.21929479	-2.934463	8.218647	4.0717797	-3.9260182	11.512573	14.024687	6.8268495	4.800436	5.5985823	9.733999	6.8215218	7.4156094	9.878097	-5.842393	-4.72196	1.7458822	-1.9194863	-3.4401429	-4.7056394	-22.613443	-24.758047	-18.436907	-2.5815644	-7.075057	-5.194669	-30.996923	-33.09044	-23.44833	13.565452	9.536873	6.374132	-2.3379483	3.282401	8.607256	10.417683	5.4703274	6.4901104	-0.20276701	-9.190004	-10.348858	11.504179	2.3790216	-7.51609	2.1547627	7.488556	12.816271	-7.572158
700	13.851597	12.096239	19.39421	-28.666803	-26.237331	-9.770806	-12.489769	-23.683887	-24.905922	-58.050568	-64.28729	-61.10738	-33.265152	-38.93717	-23.106602	-53.39492	-63.31146	-57.939774	-44.844612	-57.640114	-48.116493	-22.208603	-29.51904	-29.714916	-18.4628	-16.006184	0.7978002	-27.037779	-33.584145	-29.39117	16.612337	3.5034223	-14.345587	-8.881451	-16.495672	-30.796804	21.217545	22.56606	17.965332	-12.25336	-17.542557	-7.854493	-13.422865	-33.009552	-43.700996	-28.249905	-39.20691	-41.415245	-59.26578
702	3.2011213	-10.314676	-11.210932	-48.79574	-25.056637	-4.616502	-34.23706	-33.862038	-23.779114	-35.66809	-41.2501	-34.422695	-19.690441	-19.974014	-14.30914	19.33279	4.598319	6.8855925	-13.421827	-22.966549	-20.181562	-30.896654	-28.71295	-19.107113	-45.24006	-43.086304	-32.116142	-25.311874	-12.551652	-0.6235212	-18.773733	-17.017776	-5.8205276	-28.18126	-31.277092	-20.82531	-13.410803	-18.930857	-14.5974455	-15.386135	-12.191132	-1.8031417	6.8136234	-1.906175	3.030239	5.3956814	1.5160291	4.998805	-43.970627
703	-10.793402	-10.311945	-8.519079	4.3044653	-5.720589	7.475113	15.412434	16.33878	12.553496	-0.31370604	6.010973	2.600996	-0.7821013	-1.5503479	7.2007046	-8.659095	-17.773148	-7.0527277	9.756869	8.6486	18.97081	-12.070097	-14.321302	-28.286144	6.01606	-11.405748	-10.858279	-25.005943	-20.76854	-7.147325	4.546772	3.9206247	9.63118	-10.612555	-0.85153043	5.003291	13.589532	13.337547	8.693698	13.587278	11.047677	12.531258	30.523125	25.975658	27.479385	16.781775	17.383373	19.913105	4.955434
704	22.125185	25.814272	20.76854	29.703922	30.126022	26.643677	17.106459	17.438953	4.788645	7.081814	12.906149	1.1212626	10.140008	7.782118	-4.6879606	-1.384728	9.916685	8.280327	-13.21801	4.9949074	22.773746	10.857882	14.857817	9.770477	4.461293	14.510345	17.780298	21.49991	19.90783	15.518594	12.710787	10.6656885	12.938076	6.9699974	13.128103	11.232491	-5.8311114	1.288857	-0.8944651	-4.35859	0.886083	4.4691133	3.950863	12.712267	9.557638	-0.4628055	0.5861184	6.355454	12.514795
706	14.55285	11.383261	5.3394117	-20.20079	-11.83289	1.5433173	-0.4943221	-6.14594	-8.896675	11.930521	7.406971	4.5055046	18.349949	16.872225	16.66046	7.815095	3.171912	-2.697105	19.298767	23.834751	27.443886	7.2756853	2.9047344	4.8274374	-12.904854	-7.337743	-0.41637582	1.5262172	6.3641515	8.172989	16.002377	14.665064	10.932192	-6.9472	-17.623903	-14.669843	-16.237976	-14.976849	-15.355663	17.684204	25.303764	22.464336	-8.624422	-15.997543	-19.407524	-2.4914007	-2.861508	-20.860249	19.98299
707	-21.939152	-16.508514	-18.592564	-21.614214	-6.343953	-5.9263506	-3.4644265	-2.7722063	-1.683118	-14.170002	-4.982551	-6.8029656	-5.712296	-4.4736805	-9.931805	-8.670021	-9.131647	-9.063391	-6.1264334	-8.703833	-6.384795	-3.552525	-4.9876738	-8.13134	-8.294854	-5.271248	-0.4131291	-14.832195	-14.134285	-17.931217	-17.718914	-12.667135	-14.463903	-22.862383	-21.092842	-22.881481	-17.38001	-21.11127	-11.763895	-26.913227	-32.38127	-28.626102	-2.4717224	-8.2912	-4.058872	-20.04107	-21.123161	-25.932133	-27.07412
708	13.829322	17.875896	23.642384	20.521814	14.486137	18.714914	8.305109	4.4404044	5.652171	-7.558127	-2.7418132	-1.939574	31.144653	23.651941	11.534872	-2.7409446	-10.834221	-9.1571	31.671448	28.322311	35.316856	23.94099	17.656353	7.9281454	-0.0345169	1.9960749	9.026293	8.464957	14.803576	8.978601	-6.4674597	-9.057115	-4.205504	13.006922	16.88337	34.27794	39.616844	40.188667	42.42677	53.545403	34.950996	33.055748	9.787514	20.287468	32.76397	26.704002	24.028002	15.84675	15.569146
709	-15.246414	-4.381884	-11.985674	1.5188278	3.3667831	-13.690447	-9.137434	-0.15963486	13.682335	11.904533	3.6431851	4.306224	3.8534315	11.19924	13.273837	-8.07789	1.8541747	0.9671364	10.486091	11.687748	3.7850614	9.613697	10.795642	2.9499395	0.8460195	-10.510978	-11.113373	-12.836538	-19.01347	-17.15015	-6.032362	1.6224849	-4.4961405	-4.979757	0.4475699	-8.850171	-3.2968495	1.7069973	-6.6543984	6.5593796	6.9177046	5.343631	-4.1911235	-5.7422457	-1.6489756	1.3285849	3.376269	-3.4655602	12.956468
710	-1.5615709	3.705038	13.229683	15.898109	2.0309365	1.4296429	16.564827	4.2648687	2.2950432	-7.081594	-13.070259	-2.376328	8.04396	8.580692	12.017979	11.093503	2.181032	5.735299	-4.6815453	-10.111033	1.8818909	1.2820754	5.898832	13.9859915	1.3239115	-7.7270937	-10.72801	6.691836	5.089036	9.916597	-1.8659812	8.181188	19.612247	6.11535	0.43725073	-0.68005997	10.757925	3.9655333	-8.196252	20.48331	14.358437	6.0861473	14.682117	7.515209	8.5075	-7.134265	-7.4717445	-0.23939139	16.095942
711	17.25254	23.282803	28.581112	14.095358	17.949772	19.29739	9.950426	8.111094	13.450831	13.020628	17.76993	17.8732	24.27634	15.259211	14.145962	-11.161772	2.612257	14.426699	12.5894375	14.00247	14.407364	12.098627	7.2997675	0.000169177	14.315616	16.905605	14.764635	12.476208	15.203497	15.315081	-6.6910086	-10.828602	-8.205898	0.06356605	2.0253046	13.099939	-4.5507307	-10.438629	-3.3946545	-25.21708	-34.16154	-34.45903	15.193682	23.05553	23.477173	23.985825	16.268967	15.676941	11.388712
712	11.568363	13.776871	14.006086	-14.777911	-17.355932	-14.786703	15.782635	21.101217	26.745342	-6.426607	-9.2866335	-0.8343287	8.695187	3.438315	7.3147745	1.7439569	8.7083645	13.573784	11.003671	21.47607	14.103004	21.477045	21.725212	15.709897	17.258884	15.742101	18.554276	-20.246975	-35.99774	-36.59914	34.535233	38.870407	31.615047	-0.8186604	-6.6783066	-11.673782	-2.7703304	-11.229996	-0.962842	-14.291035	-7.381255	1.3991628	11.898661	17.508865	28.194427	28.30085	25.413315	21.911102	25.406277
713	1.7893194	-3.6772842	-0.62422454	-5.9991355	-6.3889017	6.0385756	4.7608213	11.748005	14.822069	-6.954876	-8.076162	0.06981933	9.790846	8.505048	10.028247	4.762638	3.0442886	9.115154	13.207153	13.6826935	15.818516	13.099741	8.4353485	14.081177	-9.5479145	-14.989995	-13.163208	-25.352837	-30.464308	-24.08677	0.84424615	-2.731107	12.108304	24.373875	23.65931	17.97304	-8.380994	-12.305713	-5.5193233	12.472	9.683907	-0.020017575	2.6221573	-2.521436	-3.4828339	15.272381	6.2940617	10.318861	20.449959
714	-27.886833	-35.5151	-44.56993	-6.4170938	-19.88569	-31.023436	2.068919	0.29054978	0.79281235	16.611935	4.016401	5.4706264	7.4505515	8.377462	8.158604	-12.66655	-26.414824	-27.085499	-36.3298	-33.10453	-22.050327	9.517317	5.0449185	-1.8201245	15.172302	24.607796	27.861374	-45.781067	-29.152437	-19.485146	4.8222346	-6.730218	-2.200457	0.21330872	3.1988149	0.91684395	3.3293662	8.663929	5.6885805	-29.806366	-30.565163	-30.499569	14.342901	9.754835	11.443981	8.256531	25.708351	20.039219	-20.787338
715	-2.1129525	-9.912046	-4.6492305	5.347351	1.6763501	-12.160035	-4.0692987	-4.9563494	2.6382854	-5.420023	-6.991535	-7.5675516	-17.200695	-18.740135	-19.504324	-16.484184	-11.157445	-4.1916947	6.2970657	2.808671	4.5108223	6.3664436	4.875147	9.920233	-5.6299467	-13.8940115	-15.647482	1.8772504	-1.203009	0.52529454	-4.6606503	-10.815419	-11.512198	3.750123	-2.9588132	-4.817228	5.326002	6.2622466	-0.31141412	-26.322296	-19.566357	-18.265385	8.295752	7.068391	12.878601	6.0432196	7.776819	22.499653	-28.584167
717	-36.44178	-30.938105	-16.268515	10.909529	14.164249	12.067757	11.1860695	9.340187	12.1695175	13.271824	-0.55031025	-4.430109	2.4788747	-2.6819644	2.1784856	-0.51634556	-6.244054	-16.33337	-11.486809	-19.520176	-8.068572	-17.662594	-21.46265	-3.7986965	-6.6098456	0.46946168	8.284268	7.653934	13.419032	23.401459	14.605468	9.5710945	12.710848	-2.1644058	-5.6781206	-13.667116	6.429429	14.02421	13.88373	2.1477678	-6.8297915	-28.29448	6.3299174	-7.139987	-13.21027	-9.51679	-5.57566	7.674505	-23.354843
718	-17.054012	-24.468124	-12.953108	-0.5012116	-13.872681	-13.756113	-9.463338	-17.82589	-24.301826	-2.1441255	5.1991487	0.9901458	1.1893338	-2.3668957	-1.3648314	-6.0805197	2.7428648	4.7567406	-5.199482	-2.2501352	-2.2057164	-13.6742935	-17.150587	-32.00779	6.7234893	1.5017877	-8.823381	-1.822586	-3.8449826	-13.975271	-10.837254	-14.220854	-13.14641	22.379124	24.703026	23.070812	9.376467	5.366894	11.663311	-11.083876	-6.5258465	5.3320484	6.7729187	1.1307989	4.43935	-27.11639	-24.021252	-13.406866	5.687695
719	14.192444	18.3553	14.9320545	-5.0441866	-8.93952	-19.702595	17.428041	14.810226	17.040945	19.592766	16.243462	16.158688	-0.47851953	-5.0096397	-1.7381623	10.682966	3.6418009	-5.894693	19.765003	16.480433	16.554058	-12.840357	-23.74522	-19.919493	2.733934	-13.17084	-8.627056	13.771118	7.7886887	-4.8651	-37.257294	-32.171673	-21.808254	-3.895216	-10.67959	-10.329214	-3.2998152	-12.231068	-13.901375	6.153666	-2.4638658	4.8410597	-27.556286	-17.203367	-11.404179	-27.509459	-11.600823	-2.5211842	-18.89169
721	19.445515	20.03836	3.0989795	-25.151031	-21.877836	-7.258378	15.78212	26.235558	26.665672	28.87038	28.702991	34.285606	12.658142	18.563032	19.956726	24.519186	21.439775	22.20515	1.1559026	8.669405	4.304372	6.3962054	15.452767	5.9711404	25.062252	24.834671	20.151081	17.846363	21.047499	19.300644	22.58548	24.781591	30.298317	5.494529	12.13707	12.842648	6.337857	12.589016	11.333205	23.732584	19.381031	15.208289	-1.0610137	5.3932724	11.927118	-11.179098	4.6427264	8.907553	27.749367
722	4.727045	-2.0967615	-1.0652922	-1.7300557	-3.7619293	-5.5526495	-17.548887	-22.349728	-12.802902	-5.390293	-5.819748	5.773803	10.958193	6.789153	12.004063	11.907199	1.9354162	-6.9476995	10.189951	-15.900263	-8.9702635	-25.286255	-26.98047	-25.916727	-11.9186535	-13.12397	-10.570084	-23.35154	-27.795044	-24.799149	-2.3647292	-7.316272	-6.1235847	8.922608	7.7525063	16.720184	13.319424	2.2872872	-3.7516575	-10.1485615	-10.313187	-1.3810002	10.438612	8.740808	-4.391918	-9.3827305	-2.9249532	9.55634	-26.489767
723	-3.0940452	-35.941498	-35.244934	22.220776	24.372482	25.787117	-6.6784534	-12.146842	-16.631054	-4.5602283	-7.7413216	-7.4248114	2.8144684	-2.0317485	11.0986	4.8986373	11.640916	17.733414	7.268263	8.276562	3.6509657	17.937962	18.077278	22.715797	12.667127	5.479347	7.689807	13.56444	22.49341	26.550238	10.5569725	8.569527	-2.4371905	14.3001995	18.438965	11.243771	24.093891	26.288593	34.08902	-32.039955	-40.20239	-43.52105	16.044518	21.819942	22.280136	7.1775937	5.000788	5.847126	-24.769798
724	0.7341248	-4.750189	3.260952	-29.038754	-32.649017	-28.5299	-8.557793	-11.724446	-11.73246	-8.578798	-21.221258	-34.13512	-7.3681827	-17.25868	-30.920725	-32.19989	-35.18808	-26.5388	-21.32983	-23.250858	-13.031155	-10.664833	-21.209312	-35.78192	-4.013296	-8.121376	-14.849938	-30.935242	-24.961035	-18.960224	-44.59499	-34.85005	-23.774902	-14.233052	-24.103848	-22.165657	-13.385769	-15.443357	-7.5786986	-31.132948	-15.037009	-3.2079	-28.937267	-29.093391	-21.199224	-23.4714	-34.394592	-27.286491	0.020330071
725	-39.607285	-42.310047	-42.955322	-14.69659	-23.059843	-20.874142	-31.684307	-42.176178	-37.468876	-8.930304	-18.409714	-14.303413	-2.1571567	-11.001211	-22.968052	-45.445847	-32.9776	-26.796524	-9.188268	-14.276432	-7.3841343	1.1790386	-7.366602	-4.7515373	-3.4132974	-15.599937	-9.914089	3.76467	-13.931208	-14.479137	-11.465004	-19.147413	-18.673584	-9.263563	-17.358332	-12.968996	-33.389977	-15.313811	1.1159722	4.7032213	-11.795656	-15.073491	-25.132343	-23.517391	-12.309746	-50.81151	-50.458973	-51.989944	-11.159654
726	-19.156818	-7.761883	-0.99283135	-4.406382	4.559056	15.307226	12.251856	1.4362967	4.47841	11.0294	4.196832	-7.7674336	0.5986487	-20.300922	-20.006378	6.2564173	-1.72032	-6.5722494	-4.773237	-0.8079976	2.3603723	0.41966376	9.739635	16.578419	-4.7055435	-8.0128355	-7.11285	-1.3261156	-3.209308	0.60832375	6.69942	1.5282413	-9.587578	-3.072979	-10.805445	-7.3861833	3.273748	5.5213394	5.2200327	1.3753504	-3.0155237	2.7034535	11.337986	6.138596	-1.5913311	6.168456	13.259826	13.338415	10.689281
727	-18.693336	-16.142748	-12.998127	-22.585417	-19.921703	-25.556232	-8.965738	-16.850336	-21.398983	-23.74239	-16.875877	-15.641281	-0.1922603	-4.6625223	-2.2073393	-6.964321	-9.491123	-7.9176993	-7.0142097	-2.359569	1.4014037	4.7367544	2.8575964	-4.017663	-1.8332858	-6.217454	-7.855535	-1.2295136	-1.9097544	-1.016347	-12.720269	-11.979123	-5.4570246	2.0291176	-1.3116106	1.0076294	-5.5021873	-3.202249	2.2033415	-3.7826605	-8.057577	-0.56355387	-6.941967	-9.778269	-8.075812	3.3073206	1.5713668	-1.6193563	9.176825
728	8.644507	0.21998942	-7.039786	21.882828	11.060424	8.73809	1.190824	4.9546623	5.8322763	20.63536	26.951344	19.3809	24.547901	20.386814	7.0685325	9.942935	22.005268	20.748924	-6.4317956	-1.7221253	-9.019404	-10.942189	-5.872081	-12.910312	4.3338504	1.599587	-5.43089	-7.1697803	-8.340134	-8.408443	-14.892335	-18.050726	-13.611133	5.367133	0.71779716	-10.604645	-28.934841	-12.346053	-6.231188	-1.1802887	4.219336	0.117868274	0.021963492	2.5932927	7.8627334	-15.622673	-2.4860165	-3.1292028	2.5270817
729	-3.794546	-9.757428	-11.905813	-30.306664	-29.612965	-18.36888	7.786772	0.57905376	7.326328	6.7384105	-0.5855814	1.570889	-2.4195387	-6.880496	-0.34584558	0.97119355	9.04886	16.637749	-5.90154	-5.013529	3.1416812	-1.4676925	0.9777626	8.916849	-7.5558414	-18.379803	-27.927393	5.936756	-5.610203	-16.03066	-23.339958	-22.314495	-9.572644	-8.871626	-14.146354	-12.430073	5.2695537	1.2993749	3.9419422	-9.961617	-19.282701	-22.075108	3.302447	-5.6461663	-3.0478055	-21.676983	-8.3513	5.528893	0.940252
730	-28.724749	-26.426418	-14.682091	-41.218002	-31.406265	-18.870386	-19.901905	-23.94262	-15.806406	5.8203807	11.671867	17.721863	11.163046	15.318473	19.181837	12.594526	15.552561	20.299526	-18.954699	-25.41396	-19.206604	-32.80239	-31.846611	-30.238535	-31.858774	-34.73475	-33.3283	-64.53246	-70.3873	-59.694283	-45.941933	-47.003086	-31.83216	13.1452465	9.16774	9.132528	-6.69499	-7.9955463	-3.6877954	-10.277367	-12.637413	-7.1167116	-45.69644	-58.531574	-58.166527	-57.475883	-73.29587	-74.75714	-41.79374
731	5.2368116	6.6159477	5.503316	21.330002	32.065002	28.695972	20.48328	25.28575	19.117416	3.455873	-0.7157298	-1.6885214	15.561188	21.740772	23.834843	23.720514	4.8509116	2.8432796	-7.9269753	-9.62799	-9.958868	-19.41262	-18.148579	-12.918364	-29.334074	-15.924166	-9.468358	-15.727354	-17.082096	-13.71992	-13.818645	-2.8004293	1.999619	-18.555443	-18.216745	-10.9484005	2.3212314	-3.8874989	-0.537851	-8.481868	-19.211025	-16.261562	-19.490044	-16.5194	3.6316736	1.2821776	-12.421038	-4.5578403	-11.665306
732	-21.52444	-19.251657	-6.9609423	6.6607924	-0.6289818	-4.118895	-0.65096045	-1.9851893	1.4789704	-12.461687	-17.203384	-10.238197	5.025636	2.6590796	3.066758	-6.532757	-9.689347	-10.065966	0.89366055	-15.90044	-20.475632	-21.197798	-16.860798	-13.108913	-0.4462936	7.544469	11.196507	-7.915408	-17.616997	-14.899614	-19.301704	-32.21836	-49.111496	-11.094567	-18.154898	-25.274012	-2.9821262	-0.38045672	2.851592	-2.1956267	-8.701538	-14.397154	11.420364	2.460614	11.559042	4.3124576	4.9247212	14.89254	-7.7262783
733	-1.5994532	5.6109867	9.362659	24.10358	20.981777	20.296026	12.171862	3.2050383	-1.0062249	-15.688977	-9.403061	1.5638303	7.73411	-1.1271808	-0.797628	6.76737	4.164888	8.258402	35.09388	28.199345	19.990238	11.002707	4.4966955	0.048411846	26.209862	23.430544	18.635548	-8.20498	3.6025143	21.963154	-14.602808	4.432434	10.123568	-1.6025264	-7.455531	-0.18444711	5.3004246	-5.356064	-6.871348	8.391781	-2.8414526	-2.6753864	24.185268	15.790998	15.407723	6.5192394	11.822298	9.659628	15.560215
734	-7.826483	-5.398851	7.5937023	3.046196	-0.61710167	-14.892695	-26.254229	-29.967289	-20.70895	-35.729736	-33.504745	-25.782185	-22.149693	-21.387669	-12.791978	10.6408	-0.12805998	-7.8557243	-35.160824	-34.92135	-24.541435	-6.707934	-7.516445	1.9590677	-12.37418	-15.628956	-12.664448	-12.005219	-13.701046	-3.6295981	-0.95213395	-9.620678	-15.16199	-4.6061497	-7.0350103	-15.648341	-7.754528	-18.96281	-33.74729	5.236019	-9.803603	-31.813675	-8.87792	-14.759683	-8.964554	4.6930304	-3.9418442	-1.2155159	-4.3446283
735	13.552532	17.163681	17.393322	-18.798958	-25.612877	-24.12754	1.6482247	-8.499114	-6.227298	-15.729359	-25.221836	-24.672403	-15.909668	-9.549595	-4.4072776	13.556328	12.588484	9.690592	8.673156	-1.2706946	3.5575848	17.244064	18.497917	16.455128	-0.047665834	0.6339205	0.3399129	6.3448076	6.3142767	-12.34982	2.910162	8.985501	6.9757957	-22.026524	-32.166965	-30.24744	2.4206653	-11.129658	-1.2613741	24.365305	18.224543	19.261845	-11.232381	-16.940357	-20.580544	-57.37578	-37.110695	-24.308342	-11.261469
736	9.105431	16.462484	13.7632265	3.3284962	15.993039	9.300516	4.497024	13.853348	12.279968	4.56319	11.991541	4.8793983	10.873527	14.776817	9.98452	6.37823	3.3783793	0.7682138	8.524717	9.838369	-1.6465719	3.843908	9.461544	16.132246	2.2679646	10.248049	7.579798	0.260858	8.388573	4.0814877	10.957423	16.01053	10.3994465	14.786177	18.141903	10.4706545	15.277754	19.222721	17.57758	13.190369	14.443804	14.207747	16.639751	21.92131	38.801407	23.570423	25.399704	22.44345	-15.975269
737	-23.853115	-23.402367	-17.805174	-8.686669	-17.90682	-8.0068865	-3.9278927	-11.64926	-29.037994	-7.9740148	-9.411589	-5.758088	-9.636272	-23.979206	-33.190178	-26.71839	-29.910057	-19.831238	-16.616488	-21.571568	-26.00811	-9.606392	-19.106277	-16.339426	-27.306656	-25.802605	-14.054117	-27.854939	-28.204693	-17.564556	-2.6884038	-12.052979	-17.106308	-11.128143	-17.422176	-10.967205	-8.034689	-9.969774	0.32588488	-7.540892	-6.5470963	-21.834743	-13.402765	-4.00917	5.1135855	-19.576176	-28.991379	-38.721176	-10.410019
738	-4.929865	-3.980005	-0.47882432	-12.991151	-23.606644	-24.561674	-24.641178	-29.935623	-32.405838	-14.168122	-19.477764	-7.6017485	9.560971	14.654481	18.893427	-48.238693	-35.11364	-34.747383	-6.4644413	-8.87388	-5.2267895	6.359946	6.408268	5.5148225	-34.184387	-34.418533	-33.31585	-23.595802	-17.733376	-5.177019	-25.839897	-26.28595	-26.056726	-19.64524	-17.16695	-15.12031	-19.354023	-17.852165	-11.008474	4.421474	-11.416052	-15.721645	-10.74284	-5.8182335	4.7836885	-16.331194	-20.484848	-19.43999	-22.546043
739	2.991394	4.7559156	12.864174	-6.048633	-12.5529175	-4.6491623	11.744286	1.4949647	-16.554796	8.2936125	6.9542584	-1.6118451	-56.187714	-43.985306	-30.780483	-17.733807	-24.98507	-33.62663	-13.117662	-14.317071	-14.698366	-0.96006644	-22.939587	-27.486874	-18.25732	-17.748447	-21.171255	-10.253107	-23.720448	-34.444107	-35.875523	-34.795013	-20.747908	-76.392715	-64.4786	-53.730934	-45.055153	-55.553497	-75.123245	-71.95412	-63.309982	-49.061966	-5.8471336	-5.9040966	-7.4849296	-14.919462	-10.631437	3.6945217	14.825418
740	-33.50585	-24.882986	-15.337876	5.018596	3.6190495	7.969013	19.0956	17.67905	26.038115	14.51403	19.431656	19.824444	-0.23079789	-10.142832	-16.439545	-25.876198	-30.286648	-28.405563	-35.450058	-26.796534	-16.463581	-17.269203	-23.310564	-33.321053	-23.662165	-30.42607	-22.502956	14.650606	18.046705	8.73639	21.353111	27.293337	20.443771	22.378506	30.1447	33.230663	-9.984423	-18.85309	-26.142235	-38.787376	-22.866152	-19.497236	-12.678947	-9.150089	10.520252	11.6585045	-0.7021887	-14.110981	3.2018044
741	-7.5051155	-6.685583	1.2199647	18.975204	18.106628	15.41734	27.408497	17.67696	14.827535	9.069489	-5.6882915	-8.024277	-4.79575	-8.085518	0.23460728	10.960501	6.3512106	4.0632577	-30.190233	-31.328289	-26.881561	-21.979908	-7.534728	-1.0743201	20.860065	13.294633	10.568676	-12.978568	-25.923388	-38.56841	2.0771017	8.408497	22.750696	7.624213	0.33603358	-19.401325	-21.735306	-15.981492	-6.006372	22.49348	17.282745	18.266188	-15.675268	-14.655669	-10.155111	-41.02643	-27.057167	-15.052937	6.8338842
742	15.067514	27.656166	37.462807	19.604618	39.131657	46.838146	38.990837	37.26519	35.961002	40.7731	35.052048	27.194183	4.1706333	18.329487	23.543457	22.763992	36.681454	33.655617	9.921175	23.87915	19.156332	-0.66489464	10.804059	15.433192	30.89346	37.26779	19.582512	37.83793	25.502176	18.706951	10.35723	27.556677	25.156633	19.054192	25.534676	21.74031	23.305897	27.727573	22.266075	31.565388	43.197906	41.69851	35.836376	35.801933	34.099052	21.81749	28.131704	21.372608	40.483086
743	15.591835	24.516026	20.580994	16.74887	7.3533535	2.0415795	16.873672	14.940052	11.065068	10.648509	9.423791	10.95566	-10.238152	5.007051	21.701508	28.386646	25.729305	16.43228	13.641454	28.217295	38.54873	-2.8280456	-1.2801408	3.2118006	-1.477069	-2.8222873	-5.5956583	-21.889362	-18.177902	-4.5184946	3.828386	-7.076515	-9.806298	-22.778055	-27.025497	-19.866697	42.505295	43.727673	32.719864	-17.606937	-29.623863	-35.529804	-1.2674216	-15.58806	-13.263933	-6.1811333	-11.507921	-0.8627471	39.821262
744	27.02739	14.688063	10.746676	-0.07906665	11.406536	21.252693	-9.045659	-2.9587817	2.0659394	-2.7277498	7.04578	15.060392	10.574854	20.555077	12.413717	21.74264	22.91279	26.613506	8.489734	15.866323	18.75586	-0.79752505	-1.3501207	-6.751401	17.800434	12.717719	11.392235	21.814938	20.224775	23.322016	31.53183	39.49626	27.727427	-5.935359	-8.229672	-4.7265077	9.360002	16.029682	18.266605	43.037743	37.532303	42.08029	9.130459	7.923624	11.5479765	28.771252	18.288105	20.37706	19.71276
745	19.541817	13.769242	3.4555683	18.56248	21.620892	15.957741	27.731895	26.402437	21.17834	20.150942	17.614899	19.441637	19.851738	16.054203	16.777252	19.946205	24.89164	13.0739	4.1981835	11.080378	14.128693	13.004427	21.880018	14.244122	11.379948	16.766235	14.027575	12.79332	26.43385	19.234394	12.572951	26.243793	19.846544	8.362569	11.079819	10.670801	3.4092922	15.246369	9.297163	4.8038673	10.985725	5.5646152	10.9910965	11.649124	12.386438	8.151762	9.685804	-0.35604048	10.417288
746	12.510826	13.142631	4.089037	-12.144971	-7.6980095	-14.194202	-1.0323126	8.030617	15.752987	8.092903	15.216126	9.524582	6.4299316	-0.9643517	-8.598842	-14.244389	-8.7848	-1.1323767	20.818869	17.431671	7.555666	-10.824547	-15.338083	-20.908798	5.0824585	4.0778847	17.551954	31.444292	32.181084	25.04018	14.324427	13.068516	7.4385023	-14.590312	-12.514027	-4.332652	16.776608	21.042463	13.667765	-5.9285755	-9.714508	1.0276898	-8.571825	-5.0626173	2.70242	10.770697	20.53744	24.149105	-10.760006
747	-15.861107	-10.787191	-14.497143	-4.6793613	-5.382331	7.534953	1.6216604	-6.997116	-7.266165	-9.362608	-9.822436	-7.459315	-9.982706	-9.771982	-6.337058	-10.575788	-7.0049515	-5.0870533	-0.15466805	-6.6666913	-5.887665	1.9308288	-5.9380617	-2.1034675	-6.9938784	-17.477547	-20.425823	-0.36794478	-3.2487142	4.622782	-5.440868	-3.9764857	-2.9554734	-19.906248	-16.777954	-3.962719	-19.748854	-36.42408	-30.64608	0.6233337	-11.68198	0.3555773	-10.99798	-18.389145	-9.099606	6.6039743	5.6496425	12.306858	16.333654
748	3.5611038	17.369968	16.328197	-2.8453758	-2.9353662	-3.538646	5.898638	3.437037	-4.8943834	3.676497	-2.7932982	-4.6948056	-0.39388156	1.7925301	-0.85976744	7.7258325	11.793749	14.646757	7.1264863	14.87561	14.6050205	13.22319	6.5410476	3.4897141	7.7289124	5.917212	7.6473284	-9.815844	-1.345567	-4.2491713	7.2556686	3.0169015	-4.1461067	5.4028378	6.895426	0.26418006	1.3598541	3.107623	-0.3368145	-4.631078	3.8954272	7.931937	-17.035412	-11.1965475	-7.4949903	-11.938805	-10.637966	-10.332602	-0.8590503
749	-4.8094482	-6.329168	-1.5443553	9.038694	7.179715	3.4952211	5.126981	6.6233177	4.6560564	19.416784	21.116983	14.482775	-12.389268	-15.78285	-8.900591	15.60108	20.023277	13.103358	-0.49346995	-0.09868759	4.7001944	9.870007	13.540346	15.537878	5.2329664	9.322492	16.455841	-1.0497822	-12.038986	-9.538613	1.6856552	0.3979523	7.928095	22.394493	15.42042	-2.5136135	16.750727	14.006796	1.2440445	24.653294	26.991814	22.890156	16.913357	14.270811	12.827738	18.09779	14.969986	-4.385547	4.1688967
750	-29.52459	-20.161316	-8.971153	-15.200111	-13.060946	-9.352122	-31.154854	-33.507393	-33.564583	-16.844109	-27.377552	-46.268806	-19.350945	-23.64832	-33.41761	-39.783936	-42.125206	-31.899902	-28.577633	-38.561886	-32.024586	-3.9990492	-5.2834973	-7.277743	-23.017948	-23.964397	-22.184616	5.314722	-11.862009	-30.52198	-8.668085	-14.480313	-22.571255	-9.976395	-8.74113	-0.6504235	-44.554077	-21.247053	-20.586906	-40.211784	-50.333183	-52.32817	-0.4699031	-5.391794	-15.404125	-40.02104	-40.60627	-32.73596	-22.310772
756	-9.450543	-11.732466	-10.687572	-32.44816	-46.65663	-50.413742	-9.439491	-1.4025111	0.40200382	-39.702007	-47.507195	-31.75116	-9.9002	-5.0938015	-5.6398196	-52.62439	-21.179869	-11.86001	0.55383974	-8.153988	-11.138294	-27.82772	-44.12388	-38.51471	-26.632668	-2.7974715	3.735313	-41.6716	-50.913483	-43.13759	4.8019714	0.17006528	5.203536	-76.48239	-58.28949	-43.47223	-37.35827	-19.466282	-7.2348757	-46.325607	-60.769276	-57.60298	-3.7590156	-16.199165	-19.656494	-47.26642	-58.90245	-53.646305	-9.083821
757	7.448022	-5.0018764	-12.494099	6.791808	-0.8766903	12.98897	-5.482011	-18.160322	-21.373835	4.2754936	4.2848926	13.996815	-17.914177	-0.7524478	6.498123	-5.2184157	-6.8614798	1.8011128	-3.2254276	-15.796366	-17.35203	4.3567934	-3.9912355	-9.908588	25.690845	18.579613	15.753247	-17.576511	-10.957624	-3.0101595	9.290656	4.108903	2.9883816	13.068581	13.839503	15.459885	15.423342	1.488257	-2.950728	7.931076	-0.6013881	-2.6132603	-8.509276	-3.1516354	-0.20943372	-12.951201	-17.017876	-7.451464	0.24374741
758	-12.6095495	-16.91344	-6.489546	-11.835956	-13.397004	4.319401	-0.054919787	-16.760809	-16.889643	23.624535	13.208454	9.478382	-0.804096	0.286426	0.70884204	18.457653	15.983299	12.838764	13.850457	13.254707	4.4263115	0.541162	10.684455	15.369547	13.894854	20.01066	24.27864	19.77481	19.637596	15.835727	6.953541	9.194264	11.523056	16.379177	17.060646	23.290367	17.18319	9.172148	-0.103521705	1.3664379	-6.5387106	-0.50976384	-3.6704404	2.997695	3.1021848	-0.48336324	4.135837	4.5455256	7.8189497
759	-26.539276	-24.593374	-10.494223	-16.501621	-24.392899	-17.733889	-31.845102	-22.534111	-17.339617	-19.47604	-30.041206	-31.077868	-17.325615	-22.33106	-34.10707	-18.090693	-22.373041	-22.229557	-27.50634	-30.785103	-23.093845	-8.906361	-13.2753315	-10.791887	-12.159084	-22.424034	-21.074577	3.2898688	-1.3958519	4.9423704	13.30313	4.4034624	-8.052209	7.7340918	-7.0081153	-8.684431	-11.777238	-18.63992	-19.808998	-6.2245026	17.084915	27.629707	0.49039897	5.6767607	13.747642	-4.9444647	2.4383802	9.589382	-14.919815
763	-16.423862	-21.764061	-8.147572	14.387458	15.697594	9.834078	35.97016	41.63274	39.634624	8.895575	12.955399	13.35456	0.9315186	-4.009991	-11.80184	17.082113	0.68683887	-5.3517323	18.830894	21.306652	7.8342633	-1.5519273	1.177208	7.210187	10.176838	9.093988	11.194828	20.76045	18.998447	11.979557	-17.724531	-18.081413	-9.513373	21.205233	25.776962	30.576408	6.583151	17.690083	12.991217	27.505266	34.183807	32.033478	-20.64149	-30.397236	-19.404022	-2.969577	-16.914799	-16.724186	-19.852978
764	26.838047	22.453377	14.492812	3.996529	5.908641	16.358759	-23.23671	-27.40961	-22.469723	-4.7947407	9.922201	26.020935	-31.64832	-37.18064	-39.11133	-19.619846	-20.319115	-16.713253	14.684387	8.949156	21.041126	18.708057	29.82711	32.658543	-9.807217	-5.6897244	6.346613	-17.129951	-8.633387	5.6500745	11.139395	0.1711069	6.2876196	-20.177044	-22.26487	-23.087385	23.803312	21.750675	26.570023	5.5746136	-3.095507	2.4504638	-14.6663885	-5.5676756	4.4124913	14.287343	11.173164	17.022137	21.011513
767	-18.865185	-6.5777597	0.9151916	-54.12998	-62.85111	-56.668816	-51.905952	-61.202003	-60.11747	-48.28076	-54.9404	-57.390194	-58.26794	-64.607834	-53.699463	-67.72375	-59.487457	-52.633842	-53.35021	-57.729176	-54.299355	-18.297062	-39.84465	-38.60205	-39.1559	-43.719727	-40.20279	6.6862288	5.6575313	0.7980323	-2.170646	-5.0478954	-0.5403036	3.3029287	3.5096507	9.19016	-82.80521	-62.20977	-37.223328	9.848988	1.8980427	-8.65972	5.3043747	3.8686137	-15.07718	6.1892986	6.364718	10.007109	-32.4144
769	35.492844	33.05143	35.753815	-14.448883	-1.2414508	14.223072	-1.8575783	-11.245125	-10.328983	-4.663762	-2.0233316	-9.244992	-21.72676	-10.974886	-0.30602187	-15.061033	-11.849703	-1.8801465	-2.8811107	-10.027344	-13.185902	-7.9138055	-8.070751	-5.077828	35.082733	31.374321	19.579319	29.344246	26.90008	27.493565	16.342241	20.617104	18.522566	4.4390993	3.594327	5.8476715	35.05807	44.471577	49.378777	28.298603	39.773003	39.703373	-1.2133708	-0.668325	2.5708625	12.025248	6.4890614	8.472812	34.025093
773	20.682434	20.656746	13.65557	34.07436	28.508652	23.606194	24.935997	24.172874	18.191277	23.17289	33.490845	34.649246	40.15806	39.711952	17.713955	23.57555	20.557583	21.36314	24.243004	37.97525	35.653065	17.990223	25.422081	24.216488	21.274609	22.908443	22.867212	37.816654	26.63264	15.071644	15.726923	17.47514	18.370205	27.334923	32.479015	28.65635	21.056488	15.700439	13.481679	24.503777	35.21665	41.74111	19.76339	22.684702	25.124817	11.403657	9.581662	14.303638	29.92202
775	30.465942	30.158585	21.485054	13.958418	19.765078	23.162071	21.975471	18.807854	12.609122	3.4931889	10.96891	8.687967	28.347404	23.674152	19.737051	27.404902	26.387024	17.832567	17.50978	20.608187	16.166594	15.483427	20.97268	18.47507	9.092228	15.597275	12.617821	-7.3853564	-12.725809	-1.8835313	10.156689	15.734337	13.30018	16.827747	20.911636	20.611584	13.766308	19.95847	13.350221	10.073509	13.6585455	15.132404	5.991292	7.0015225	15.61644	11.438484	16.29182	13.601264	15.247032
776	-15.425798	-26.139555	-23.589958	-32.53384	-35.75087	-38.93773	-12.782734	-14.442886	-6.478368	-16.061018	-33.595955	-37.062508	-8.214857	-5.564892	-0.7314967	-15.108925	-13.932027	-10.602034	-33.057095	-46.084373	-58.45571	-13.1075325	-13.487632	-13.05146	-13.504008	-14.117498	-7.477606	-39.02898	-60.59366	-65.3788	-38.27216	-23.03965	-16.166794	-30.977146	-13.392616	-3.1509461	-34.681015	-29.136894	-17.696777	-11.752154	-22.830105	-25.740316	-24.952007	-20.571426	-18.384941	-45.45044	-49.542854	-47.998535	-21.12222
777	-29.391933	-14.838823	2.0521226	-4.777855	-1.9458264	-2.2135658	-8.150087	-10.425287	6.189268	-6.806569	-10.970972	-25.032837	-33.835068	-30.305561	-23.654774	-23.275394	-25.908356	-19.902927	10.547358	-0.1416744	2.1042144	0.70353043	-11.841003	-6.4630585	8.742151	1.254068	-16.22674	-12.611654	-13.311113	-2.134357	10.95773	-3.0323982	3.651524	13.818432	15.083809	5.9643946	-30.316263	-30.647854	-20.237703	-19.672653	-20.134052	-8.386255	-21.92239	-14.96693	-12.4949045	-8.272534	-13.488655	-1.8430897	28.666882
779	21.043308	27.121262	15.953535	17.159657	14.992979	12.872807	23.363045	25.041773	23.131714	11.73391	19.087467	18.8777	20.108871	25.861113	24.958878	13.183329	23.727997	19.215557	18.966187	17.888252	15.95958	17.056963	19.431023	12.968604	17.093243	19.7749	13.700134	20.07529	22.290344	16.971289	10.556751	14.321709	11.178518	21.868649	12.923264	8.142534	19.21698	24.686295	27.470552	3.220368	12.246176	20.816067	15.171745	21.669628	20.531002	8.92901	19.695986	29.598877	12.955077
780	-39.93022	-41.00237	-32.39442	-59.697884	-67.28131	-67.29964	-18.539478	-37.355385	-40.17499	-16.172993	-23.928545	-37.564133	-44.077446	-22.479935	-16.315866	-19.056553	-30.24332	-29.18024	-24.848671	-15.011539	-6.2186503	-30.480587	-40.459976	-27.490894	-10.503187	-10.819576	-1.7677685	-83.235886	-77.518974	-70.80123	-55.35282	-56.669106	-54.026623	-13.522198	-15.029499	-10.890213	-21.865349	-18.94717	-12.199825	-16.380522	-21.528183	-17.269712	-51.621033	-48.342384	-32.89475	-18.415115	-10.488335	-2.782619	6.9320107
781	31.420208	27.324665	31.274342	10.161852	33.665096	46.065086	31.487194	30.710499	13.361592	44.378365	49.32556	44.51784	-0.07256514	-4.776493	1.4661584	6.8100333	15.728701	15.276663	20.073925	24.330286	17.737995	25.323643	22.804821	30.701403	32.878353	40.235893	29.36726	-6.776478	-1.387179	14.838863	41.486816	36.98134	29.974163	29.53892	29.67527	31.44291	26.660522	22.989765	22.898912	34.9782	20.208975	7.1778793	25.052437	35.432076	41.343437	-3.0695338	-6.8825784	1.2226862	11.523737
782	-7.108884	-14.833923	-8.121876	-19.52566	-13.303074	-7.707283	0.5937216	-7.4554863	-14.109413	5.0617685	-5.748061	4.477201	-29.048752	-26.230474	-13.28799	1.906153	-8.978732	4.052267	-0.39546856	-5.4939294	-6.8558626	-7.15317	-5.245075	2.9135058	-7.7029305	-12.799888	-4.976373	-21.440216	-21.046204	-14.679108	-2.9261174	-15.904773	-27.302404	-22.87133	-26.75731	-13.882185	-5.883707	-11.67639	-6.709691	1.5782304	-6.4614716	-11.785648	-1.6558948	-4.5155106	-11.184377	14.33774	10.236853	3.180964	-2.4568024
784	-46.440742	-48.43078	-34.246902	-15.325966	-15.597214	-10.999636	-13.189416	-33.973457	-43.47724	-1.3003407	0.99411213	10.505581	-13.264275	-18.438465	-13.273158	-24.985394	-32.647144	-26.265694	-1.3724825	7.229055	21.423786	-12.685469	-24.504696	-23.517838	-28.533342	-31.408146	-30.950382	-7.9614773	9.515989	6.7463655	-6.8679347	3.864798	4.7819924	-5.7867064	-16.431099	-11.009066	12.994148	3.0267982	0.8635596	-20.585228	-21.749546	-12.631402	-10.79588	0.72679794	22.676682	1.3813757	-13.407063	-6.257315	-2.0594292
787	-4.4305277	-10.223639	-0.10046375	-4.2905617	-13.38361	-25.049623	-6.0839243	-19.697777	-10.300974	-41.56614	-48.576202	-49.05887	-8.001727	-15.838597	-34.227173	-7.439737	-18.672966	-19.600197	4.348917	-0.24306709	5.463537	-16.441841	-12.999341	0.6350461	1.6876729	-3.0615199	1.6698027	-15.398521	-21.40254	-12.979179	9.959421	4.3345327	-12.398369	-19.91685	-23.516203	-20.04694	17.392794	5.214011	6.918438	-8.451707	-7.682343	-5.891011	1.2059022	-3.5652165	-9.766502	-9.243824	-14.229978	-9.610756	8.786239
789	13.378908	2.831301	-8.397641	9.268608	1.761548	-0.045423955	1.0609628	-0.7881657	7.1360455	-8.604853	-8.405584	-15.115296	-11.917265	-1.894052	2.8207202	-23.545025	-3.5109346	1.137792	7.0863285	-2.274008	-4.2738237	-9.746363	-41.875526	-60.15444	5.2339807	-5.4163485	-0.8529171	-26.851053	-21.945435	-6.592223	-5.3542013	-12.186112	-12.430454	8.066432	7.2350225	12.89768	15.822769	16.55279	-2.7580898	11.729471	10.465275	7.423752	-15.155888	-17.84528	-15.447233	-5.8439918	3.6093593	3.7985396	6.103341
790	-17.819622	-25.981632	-33.524574	-11.231764	-13.212832	-9.444751	-22.54071	-28.074642	-23.333008	-28.117056	-37.276237	-44.81624	-22.371132	-32.719677	-36.750854	-5.5104504	-12.786947	-6.2681894	-15.093019	-23.812325	-25.22459	-33.534027	-40.171738	-36.67206	-0.44518563	-2.9855268	3.7159505	-19.748024	-13.428795	-7.854295	2.6880813	-5.670083	1.5450318	-14.273827	-16.780413	-11.8402405	-35.286545	-37.396152	-28.521927	-25.21462	-25.323132	-21.463226	-18.400854	-14.213753	2.337563	-20.239859	-24.058826	-42.02691	-23.330387
791	13.222069	6.1054883	-2.5402906	1.2243445	8.353057	13.511587	5.3062963	18.825035	21.899975	11.095803	11.146922	0.2227293	-2.4541926	5.149954	18.935265	-7.458458	-6.463106	-5.2575426	17.402912	18.86929	19.463951	1.3773806	5.480459	-0.38612658	11.291485	9.583149	8.968103	-4.257485	4.1353955	9.404434	7.342548	9.2855835	4.0606728	6.5789614	8.386885	30.210762	2.150856	2.1889277	-5.7477293	16.169018	11.001059	4.9284186	21.397106	29.187082	32.95958	25.59233	19.266861	10.509092	-4.3855715
794	-13.49541	-8.010521	-4.944542	-3.686299	-12.183096	-15.2269745	-12.051925	-3.9462113	2.0488384	-5.772524	-6.3740435	-7.5548487	-13.007305	-9.743127	-10.759651	-11.004032	-6.2387266	-12.773495	-14.325951	-16.060276	-18.169651	-24.142181	-18.072506	-23.010803	-22.933891	-21.044298	-32.20981	-20.721535	-14.764995	-11.694614	-12.821249	-3.788991	-5.983459	13.470398	-2.6495042	-13.643957	-10.5197	-4.3210826	-8.518505	5.3223248	9.708815	3.4221492	7.138056	4.040564	-7.025937	-4.1365433	-10.842352	-21.42707	6.2509837
795	12.28963	11.598217	14.295572	13.1115265	15.185429	10.94558	-0.7085361	3.9237103	5.2078276	11.3187065	8.333315	10.478487	6.974458	-2.4006786	-2.9024446	-4.623698	-3.6471267	-0.41460332	11.821363	11.181659	6.8848834	-5.851612	-0.6728827	-1.0873919	21.510632	21.497543	16.589294	3.0207908	3.9210095	4.091952	15.681127	24.465002	23.720509	1.166261	5.9386654	8.740417	14.81933	12.94815	10.820694	18.492172	10.402462	3.755596	1.5548135	1.9470513	4.8937078	-2.3102174	-2.876102	-14.337545	18.993011
796	1.6042985	4.5965195	14.768929	6.94116	1.1049337	2.8546817	8.541687	12.508766	12.411789	10.521355	6.8297606	2.1660447	-4.4293756	-3.035583	1.1309631	-15.14536	4.615917	14.850807	1.4238147	-5.0790234	0.42765322	-6.089605	-0.3406887	-0.6433784	6.025382	-1.2019181	-5.027242	-5.7622023	-5.248355	4.812749	-5.7634068	-7.9920015	-19.01847	-15.463825	-19.295738	-20.419922	-24.577978	-2.9829934	8.464706	-1.2985073	-9.787845	-15.661951	-14.228441	-16.48162	-5.917737	-6.827449	-12.943259	-10.296762	-23.755688
797	4.240947	9.468412	10.32222	13.867863	12.287468	13.290779	7.447491	2.4003053	-20.85488	1.4120802	5.9905176	15.538822	14.4207115	8.558597	3.9255567	14.52198	16.878387	14.561453	-5.3640184	-6.8360724	-7.4364843	20.118595	23.567226	21.065037	5.511426	0.04640968	-20.585894	20.000488	18.25391	8.515421	13.227636	16.533478	13.33907	8.544537	15.567537	21.118156	4.131238	6.833722	6.4294987	-15.835646	0.16007896	5.173983	0.60554284	4.053549	-0.7923231	20.974323	18.413492	4.9411993	6.940159
798	4.4097443	-22.52237	-20.498987	21.23262	19.76568	17.37996	21.881075	25.007114	27.7324	13.39324	20.120438	17.43099	32.00547	24.33331	16.15089	35.105988	33.846603	24.488855	21.475985	16.424257	9.385933	27.653801	26.986618	21.837807	22.764252	24.018993	23.990492	30.47872	31.49798	20.405344	19.405094	29.16803	32.99166	11.599747	17.72471	20.662956	-9.974068	-7.6388235	16.751713	-1.8737688	-0.6581317	12.338474	15.774066	6.7793865	7.22075	15.580093	-6.323967	-6.5267467	17.031681
799	17.534597	20.387533	17.969587	41.47942	35.452744	34.965034	21.171444	21.572472	17.01501	27.462296	36.02672	40.712234	40.862316	49.134018	49.42748	23.86973	28.368216	27.448586	16.299955	22.038387	23.35167	42.180046	44.649284	35.327377	20.25212	27.780983	20.16017	23.427494	17.631836	13.01837	42.202347	42.989952	37.6898	23.165512	9.9934845	9.719031	24.69521	23.62696	19.792353	40.04561	31.923187	27.994698	8.83861	11.090362	2.0169241	5.9600263	18.230446	31.742071	32.24924
800	-9.667879	-7.1929693	4.0645967	6.9654036	-5.1208696	2.3724856	-11.570176	-3.805138	-3.3837037	34.7293	28.554447	24.307632	-36.379425	-33.93332	-26.249756	-14.335274	-12.956564	-5.440441	-1.7962706	-4.673089	-6.759605	2.9947524	6.019411	6.2200336	17.657974	17.634884	16.367052	8.064037	10.431732	22.168205	1.0869023	-3.6561682	-6.495814	-9.06812	-12.648945	-3.7689352	48.23825	42.349346	37.981888	20.060223	15.742833	18.031033	-10.096161	-7.926401	6.7132225	37.928696	35.41102	31.407253	27.803478
801	8.912173	10.374357	22.995373	6.457039	2.7348557	14.240767	-9.247652	-13.2012615	-8.876152	5.6375866	-7.28273	-2.6301274	-9.244398	-11.185364	-4.1141896	10.555386	1.018299	1.044308	-6.827323	-7.9122686	3.9808335	-10.90345	4.8282785	1.3051766	1.0510368	2.0267835	-2.4111724	2.2265105	9.182402	6.2631044	-8.353371	-16.894386	-13.265508	19.369183	7.2433996	5.91602	11.4635725	1.833713	3.8371167	0.3152455	1.5333136	12.991712	18.830841	10.357357	14.9701805	-1.0783727	-10.955727	-6.747287	-27.317406
804	-20.319475	-21.967602	-15.314892	-26.749874	-11.520085	1.5615942	-34.2842	-40.588745	-32.97477	-1.1829097	-11.8322525	-35.79413	4.4374213	-4.7648597	5.27888	-3.2363136	-11.724108	-6.7022896	-32.807285	-23.517445	-13.949284	-26.656624	-23.769657	-18.043041	-3.356601	-11.785101	-13.413786	-3.900161	-11.693758	-7.945045	-19.968224	-25.01244	-25.718647	-18.072464	-22.182146	-35.228973	-11.18268	-22.110939	-17.993141	-2.411358	-12.052467	-13.508308	-20.551422	-28.232311	-29.659218	-19.856861	-34.49353	-46.297066	-20.448254
805	-7.100952	1.7478036	-5.1979914	-9.208073	-3.974885	-11.80051	-11.550297	-9.990227	-12.325857	-13.475362	-7.556265	-10.574318	-17.749937	-13.758364	-16.495615	-17.692455	-16.84647	-15.367813	-8.20771	-7.656389	-8.602067	-5.0055	-4.8074636	-15.034888	-23.788889	-14.948137	-14.61614	-17.002518	-8.562797	-0.4613589	-19.486496	-7.417343	-13.045536	-13.080486	-7.007495	-11.435539	-10.875183	-8.975649	-9.075909	13.42355	13.352873	9.196976	2.0923576	10.8153515	7.690771	8.193039	12.799103	15.843941	6.747572
806	3.0393276	-0.40161407	1.5664861	3.4115374	-0.65591943	-7.564323	-30.556042	-13.822516	-0.81403875	-33.709267	-38.169563	-28.648094	-8.936701	-8.842136	-11.044574	13.014706	6.823469	15.019867	-22.018692	-20.737568	-23.096802	-23.394108	-22.990368	-19.29388	-35.577995	-27.424398	-15.829032	16.592146	14.91036	22.34886	-18.007282	-23.785732	-16.150295	8.813864	4.632569	1.5492741	14.104598	14.612253	9.57061	-28.228945	-23.485182	-18.718283	2.446368	4.067137	4.4502454	-39.120792	-46.324394	-43.46473	9.463753
807	44.60959	43.06948	31.047985	25.816444	31.269201	22.53259	33.599335	40.73834	37.595257	31.472626	32.839664	31.695452	20.695385	12.14699	8.801992	23.325466	30.850124	30.80982	-26.099579	-30.656021	-9.737783	20.50898	25.65276	20.035713	17.298914	32.01602	24.654293	31.958622	31.541471	33.357483	19.090626	24.693695	17.747322	44.4038	41.91751	31.283596	22.477577	16.352598	14.219928	25.758566	13.205584	8.251372	35.571075	20.640131	16.004744	17.740599	29.96212	23.718998	32.214325
808	-31.012291	-8.851748	-5.5177836	-23.69311	-8.392588	-8.924997	-32.700687	-26.587944	-13.993214	8.827076	7.3364162	11.302623	4.3924904	0.35322434	7.7060823	-34.819084	-49.072006	-44.28361	8.118873	3.501515	0.97757274	10.75588	14.429846	14.982979	27.193954	20.544514	18.928993	20.614445	23.997326	19.656946	-22.907478	-22.506433	-4.1430016	20.158611	17.420784	12.208609	19.367718	21.363155	15.275339	-67.40631	-71.26837	-60.83992	-24.11922	-27.257454	-27.539152	-21.966732	-24.950422	-20.810766	-63.041145
810	9.05031	8.835948	14.006364	0.890318	-0.42824405	4.860198	-21.513264	-24.110283	-17.653683	-4.677195	-5.952706	1.94369	-13.462313	2.7880414	10.233492	-5.147316	-11.476456	-15.251846	-6.2167187	-11.761176	-11.133175	12.682684	8.617626	7.9063864	30.177525	23.275742	21.121159	-6.716386	-5.402677	1.9606183	-14.071369	-11.054274	-2.3278003	0.54643744	-6.4606466	-3.7560756	-1.0361435	-23.81617	-26.82965	-15.858786	-21.58379	-18.37023	-11.397064	-16.358559	-15.262875	-3.5851035	-4.983121	-0.19964631	-6.047864
811	24.424274	34.912914	23.167461	65.447784	64.75248	46.122604	19.615688	32.152016	28.49221	16.240969	31.193382	42.18192	7.829523	12.709625	15.490618	27.874044	26.025696	17.67902	37.882244	44.51136	51.85119	27.51105	40.7687	48.49607	36.342743	44.478058	27.218029	34.713467	42.0539	32.310917	11.504711	20.98656	13.001459	9.161455	16.822172	11.944092	20.145216	30.75159	34.156265	24.11438	31.543266	20.763609	32.793896	40.19893	28.8571	21.276375	27.693443	21.009892	44.611874
813	6.5169406	-3.1814358	2.7733579	-13.99882	-15.868349	-7.1437426	-6.8033967	-11.643585	-7.358839	15.558046	16.913269	13.969189	4.837509	2.7813723	8.896368	22.125935	19.362396	15.80091	18.78858	24.926315	29.23869	-28.041553	-20.097069	-11.892027	-18.698761	-26.479052	-28.734539	7.232603	-3.1258223	0.51864517	10.344074	10.197275	16.893808	12.199265	12.413305	9.2182865	25.749498	40.198647	32.698833	14.845717	16.306896	22.55692	-7.097974	-12.224569	-14.299765	-2.8772058	-0.82586306	-0.5242204	-6.2991133
814	0.16074002	-23.86536	-48.673973	-37.985336	-36.41165	-28.60745	-17.156528	-23.94194	-19.008877	-29.037426	-35.304718	-37.216118	-21.399036	-34.251007	-18.757486	7.352837	0.18667531	-21.012218	14.638607	14.596945	12.786565	19.933647	18.954933	17.651506	-38.089622	-42.9998	-26.749191	-9.215937	-11.806906	-8.577215	-4.631568	-16.450226	-22.387234	-34.13462	-18.540668	-10.743143	-31.348124	-34.21265	-50.506165	-27.680496	-29.65664	-26.271654	17.865189	8.949728	6.810931	3.7124498	10.187103	8.231476	-36.59578
815	-33.653694	-39.656746	-47.528023	-33.719337	-38.47555	-37.19687	-21.956203	-14.098707	-6.830067	-1.2629179	-6.5165567	-15.636713	-43.029877	-57.208466	-57.240242	-13.421583	-16.185875	-19.052582	-8.176519	-10.890553	-5.645326	-29.888416	-25.25919	-6.8261623	-16.624624	-20.692017	-18.44252	-9.808254	-23.886786	-14.988167	-21.086973	-23.190071	-14.7828045	0.20864493	-5.819751	-10.265659	3.8178654	-15.296354	-32.056282	-33.243694	-28.688202	-11.230309	-11.40648	-16.210033	-6.3305464	14.052229	2.9811869	6.087772	-25.763222
818	7.95	4.564886	-5.8107753	-18.882133	-29.185013	-35.301437	-4.2461925	2.718952	12.265598	24.11269	16.520992	3.617951	-2.7789998	-17.648277	-20.602137	7.462245	9.067602	7.816898	-21.737354	-30.646107	-26.310556	3.2957191	-18.045132	-28.383944	-1.1302761	-0.07517651	0.77718353	1.4860511	-4.6125674	-4.818549	-9.43001	-10.816477	-1.8147942	-6.4049816	-2.3380065	9.110136	1.326612	-7.6299424	-11.068645	-17.658192	-24.552412	-13.961481	10.669488	10.004398	13.623177	-7.081239	-0.65378946	1.2059846	-14.442663
819	2.4798987	7.1977696	4.413741	3.9177527	5.0802546	12.213297	6.946658	9.21887	5.4772186	1.228654	7.4303465	7.4559355	9.689035	15.383047	17.8148	-2.3055239	5.447636	7.1664515	4.5952554	7.407881	7.353265	-1.47681	-16.436665	-2.7277422	12.866491	11.751613	7.2161617	11.360512	9.595436	10.203842	7.3845196	7.086644	3.3702064	17.53555	17.555206	5.1343336	4.7180595	9.070218	6.061344	-2.2936954	6.487631	4.4806385	3.933815	8.272191	2.871345	17.795786	14.310118	12.270166	5.4903994
820	-4.8658533	-8.921511	-9.5764475	3.9452453	-1.0243906	-7.37865	8.681446	6.4165907	10.729805	-26.322872	-33.72409	-35.090126	-50.69149	-52.403404	-52.91408	-6.8270903	-13.092362	-8.544822	-55.667305	-55.499275	-54.763428	-7.436674	-12.51131	-1.1828649	-24.967598	-35.929985	-33.262077	-13.020226	-14.138464	-22.492754	-56.04219	-55.93403	-44.129013	-39.05593	-42.85717	-34.970432	-45.339867	-51.292847	-42.14531	-18.055202	-22.861485	-12.858255	-25.812191	-41.078136	-42.135567	-28.34051	-30.888533	-14.08429	10.947866
823	10.057232	17.24662	13.169462	19.67488	17.528645	18.326805	24.187904	22.954533	20.42649	8.387592	5.744829	2.957299	23.107885	23.80003	24.445616	12.568269	8.333502	3.0531082	0.7977731	-4.4467335	-4.261713	16.222355	15.864084	7.1494737	4.367187	0.04613453	-4.80814	15.2990055	3.1274862	7.3140182	6.7477374	2.8291368	3.2457573	11.625093	3.4385576	-1.6289978	9.424583	8.806875	6.842943	-3.3808408	-2.5441785	0.47177365	16.016333	23.246471	32.39953	2.925436	10.4234495	11.4547615	4.517144
824	-4.0627604	-11.997347	-12.32692	0.45475733	-6.982641	-5.5227327	-2.8608172	-6.34406	0.7237146	-1.0252305	-4.486557	-1.5865325	-5.293124	-14.574345	-2.2953494	-10.758236	-9.72403	-6.834935	-20.514833	-20.764296	-10.402527	6.3855824	-1.2590375	3.206596	-13.536586	-20.162245	-13.371664	-7.2322226	-11.73603	-6.028595	-2.8572853	-4.1884766	6.028719	7.7719183	0.046027422	-17.353142	-29.680405	-31.357601	-26.061024	7.4788218	1.4701915	-12.185884	-5.393498	-17.388138	-14.466433	-8.298105	-18.604252	-28.815922	-10.074647
825	-9.414627	-6.748741	-10.867004	8.080328	9.203154	6.3468494	-49.423016	-52.92296	-46.625908	-0.58992195	-7.1899443	-13.695606	-5.588992	-5.216696	-3.544233	-12.704287	-14.822811	-10.52155	-24.442919	-27.308865	-13.195391	-11.903367	-42.02265	-42.066444	9.9378	-1.9112177	-2.9933462	9.371427	8.656231	8.878369	-11.038685	-15.077408	-12.181885	1.9155756	0.20709711	8.834659	7.5735073	4.9771824	3.4702435	-7.687988	-9.451828	-2.0576847	-3.8048236	-3.6241517	-9.125904	10.594107	2.673445	2.707587	-16.31204
826	-22.346169	-6.562092	4.7807875	18.122293	14.912264	12.574587	-4.4141865	-2.8433008	4.4891872	17.654982	20.974623	20.736956	12.491253	15.569554	7.041071	23.254395	21.857195	17.045073	9.191163	-2.5437284	-8.565048	13.972134	16.625364	16.865448	4.452465	2.992348	-4.9207845	-5.884486	-5.376583	-13.873364	13.363937	18.436901	23.816916	10.691259	8.8531885	6.592271	15.760089	11.994976	11.721851	8.649353	12.291536	12.960215	-55.98629	-51.38301	-46.468254	19.306595	24.375574	27.639135	-1.9494116
829	11.862509	14.143509	8.562023	18.797276	21.086288	22.7173	1.3708792	10.7141695	15.514967	12.033388	6.0044165	6.9256625	11.906396	2.7775705	15.248646	24.745155	23.68074	14.771784	15.144497	15.053873	-5.07941	-5.363387	-1.3904706	11.131397	22.124683	18.215408	13.799738	16.648514	18.285362	16.893251	19.668201	22.515493	19.747705	19.743534	20.030104	22.136585	20.838646	13.222689	10.925389	6.2070827	13.388023	12.541396	16.380985	17.558887	17.927513	-4.399794	-7.322402	2.388937	13.512335
830	20.347378	27.57851	19.460176	-6.879558	0.07643196	2.9333892	-8.849434	-3.1516643	-6.6472197	-9.316975	-6.6169734	1.688478	3.4386497	0.2312276	4.597419	6.9830093	6.8108363	18.601528	-0.13600898	2.0113204	14.114923	-16.574678	-19.728592	-24.989141	6.1246195	-4.324988	-1.6778718	-17.079565	-12.354706	-9.622814	-9.913871	-2.1504874	0.09810798	13.852068	19.239307	7.778871	-1.8457826	1.7338235	7.0734706	-35.1517	-23.725437	-2.509587	-17.122734	-36.517017	-28.638092	16.448118	-0.9687547	-9.485777	35.8224
831	4.7973804	0.68864644	0.14202423	-9.891333	-5.822267	-8.425001	10.120832	8.056528	5.426381	-20.402508	-14.876183	-8.722828	-26.593254	-18.01886	-4.8621755	-5.085653	-7.036316	2.6389983	-24.664724	-21.404713	-7.457887	-9.094862	-11.726963	-14.428989	-23.439264	-38.73945	-34.759758	-2.9596329	-21.250076	-20.986061	17.470516	10.988342	2.358958	7.755156	11.965162	12.51634	7.3856783	16.246893	15.430832	26.357468	21.50655	11.786798	5.401291	13.576895	16.274467	1.653684	-0.60801053	0.46299428	13.592589
833	-36.143566	-26.035458	-15.669407	-44.22858	-40.28512	-27.447197	8.8172	-24.98309	-38.346703	-14.050759	-28.944405	-29.581112	2.089916	-4.6509104	-7.6113954	13.1863985	5.6711674	-4.993801	14.084947	14.548811	11.360163	-0.3784063	3.1817465	10.477024	-6.858243	0.16791499	9.973394	21.850538	14.67269	12.142389	17.151787	15.697985	15.1552925	11.066556	1.7304027	4.228036	17.54258	10.965168	8.701593	11.402908	2.4366806	5.474943	2.9531808	-5.66065	-5.668481	-19.74614	-8.5389	2.304799	8.098045
834	5.451081	8.959394	18.173126	24.029491	24.993046	16.400969	25.883915	24.855358	16.485483	17.225456	20.247768	26.635513	0.42060018	5.2107167	9.773428	21.995663	20.98749	17.78807	2.0957642	17.170395	19.011932	1.0710809	0.18559742	-3.4761555	-8.469094	-6.7080626	-1.8758085	8.743885	0.7496529	7.617715	21.071815	26.909267	23.22282	17.313263	21.56807	21.916773	20.58882	29.001793	32.189945	15.525844	20.234707	19.12932	-8.638181	-4.514321	-7.5154467	14.366217	20.163458	20.256775	16.514553
836	21.941895	29.351612	29.59695	-14.598974	-18.005455	-7.03681	-43.574654	-27.520481	-11.610444	-12.0328865	-15.855941	-3.1620555	-3.1692023	-4.941209	2.1459916	7.3893056	4.944745	6.377612	-10.725934	-20.738525	-10.469868	0.6948197	-4.131295	-5.2395334	-5.558511	-4.1548624	3.3516476	-1.0509562	-3.566142	10.593293	1.169435	-0.54126024	-4.9907575	2.7949135	-3.003531	2.5119681	-25.831629	-41.796524	-30.41433	-13.139723	-30.910313	-41.204254	-31.479252	-7.965046	-2.7422957	6.441017	11.445938	15.069366	7.0827703
839	5.908101	5.6674795	8.692954	-5.969161	-9.376756	-15.53109	14.357896	16.234253	24.703262	12.692282	14.289825	11.609004	-2.5609322	9.819054	13.401038	24.416866	27.385593	21.964214	7.8839827	7.2336493	29.241411	20.67667	10.24392	-0.15537941	20.152142	15.073161	17.22176	-5.539611	2.874445	-0.80190897	2.4231195	4.6163545	2.8229313	17.913872	22.525665	23.251259	13.795509	11.428669	8.972968	26.05455	14.61628	5.8083105	-2.044753	9.303688	16.683443	-4.055686	-0.9676428	2.8656282	0.5243912
841	13.619411	15.703961	16.438702	-27.884232	-23.319954	-12.691578	-7.114723	-13.460409	-11.570852	-8.513329	-9.968598	-14.208091	-11.220385	-8.894423	-6.2653346	-4.4998064	-7.295596	-3.1344106	-5.986971	-3.5399327	-3.664326	-18.629694	-13.897881	-11.783541	4.529403	-2.7856135	-1.3396463	-11.959645	-14.143234	-21.38673	4.9709444	-1.3920898	-15.345823	0.8422944	3.199176	-2.6463926	1.8641257	13.915968	20.019619	-6.887038	-6.3874483	-6.0169916	-1.5332482	-8.20843	-7.877619	10.433756	10.070908	9.051719	-9.05627
844	-12.314626	-1.4214541	-8.943738	-3.4190786	7.9248905	-1.4754156	2.2331164	-17.799057	-18.450834	-16.820694	-10.107748	-5.939871	-21.23487	-12.146868	-6.8423405	-30.558912	-23.903507	-19.310055	-22.57844	-15.560882	-9.321207	-24.0037	-18.690834	-22.920452	-17.115993	-15.473214	-8.094152	-13.457998	-12.91733	-16.34058	-11.126047	-2.012794	1.8125718	7.0585747	16.64616	6.0426035	18.650484	26.824884	10.937176	24.218613	39.165764	36.69204	25.70736	39.48916	27.840736	27.511745	44.5745	39.706337	22.544785
845	5.2935724	10.091355	5.5907955	8.558338	10.056927	2.4584806	19.161358	11.8905945	5.134919	6.0004225	13.036999	16.821938	-0.5309015	10.123003	13.452211	-0.4798212	2.45086	7.8958864	14.0827	16.288136	7.825634	-1.887418	0.8960318	-3.504923	9.630386	7.4158134	7.538117	-3.0985494	-0.88390005	0.8013854	-12.305073	-4.9668736	-7.31334	-4.597433	0.41779363	4.310602	28.27261	22.575642	19.755005	19.29728	26.59013	36.0904	-1.0262039	4.523401	7.298235	12.343585	15.00075	14.510223	9.252799
846	4.486803	-11.094045	-9.084476	-0.9317921	-3.9239821	1.7310864	8.322126	-4.3297315	-17.836153	14.675159	13.681916	3.895609	-25.766495	-26.880047	-17.497665	7.500333	10.858889	13.899359	-28.085304	-20.218473	-5.919924	-2.9966855	-3.8575993	2.211285	-22.57793	-21.571646	-4.5004377	-11.353699	-11.592077	-1.1864562	9.399208	5.4137707	-9.451778	-20.153141	-14.408304	-15.403886	-9.926778	-31.352482	-31.601608	-2.6068537	-11.9135475	-5.3608127	4.744426	-2.0793858	6.773836	-18.036179	-20.919746	-22.135208	-31.383802
848	2.8844151	-2.3208563	-0.8098683	-10.909653	-16.835947	-15.880951	-8.487395	-16.42936	-18.331066	-10.723696	-18.208778	-11.495665	-22.072666	-36.202087	-44.87912	-14.001455	-19.961239	-8.457319	-18.887432	-25.620045	-31.046753	-5.208953	-16.619902	-24.059818	-6.771608	-17.327305	-14.375838	-16.396675	-14.634497	-4.2514434	-14.669919	-16.557152	-11.693135	8.402348	8.24504	12.896891	-12.919032	-10.5468235	-24.687038	-1.4761949	-10.517837	-22.501293	-7.0455437	-2.1176507	-9.774624	2.3606737	-8.927729	-7.9298553	-45.09829
850	19.918776	25.353477	30.757156	18.41786	3.1494074	-16.8492	23.624016	23.176975	25.92538	1.6000766	6.6460347	2.175004	29.047583	27.338589	37.403893	19.475876	5.1486187	5.3666553	24.408764	21.625257	26.515823	13.031416	19.930458	29.040068	3.9798884	-1.1779181	12.292948	27.313221	29.281235	21.698063	17.5285	14.462076	18.979952	23.84031	20.327967	16.552162	21.889833	21.02882	23.808392	28.03109	21.087193	16.737106	7.8991785	6.2234755	16.070503	14.547493	9.653717	5.1311545	22.362629
851	12.749588	24.103943	25.985119	13.260757	15.925797	19.008959	-8.4117155	-6.4711423	-6.4756117	4.5487804	5.4347467	10.212593	12.17818	12.340541	6.095805	9.613294	12.637136	16.08439	-12.880005	-13.026588	-7.0062113	11.383388	15.767432	15.09408	13.841109	25.781094	3.6244388	11.490112	5.6459045	4.1536937	12.10287	19.89579	17.778221	4.3219914	4.4976115	-5.3806496	4.3679276	1.8214657	11.995734	-0.52704346	11.372618	17.16359	20.282272	24.935732	23.906387	16.302647	16.571072	11.159892	-2.4622073
852	24.31598	31.505892	26.064005	22.275532	16.709106	14.601432	-0.08226812	6.5434647	1.6387627	8.531824	12.85981	11.090804	9.222833	14.943323	18.515503	17.873363	17.071028	13.118509	5.2930202	13.739399	17.420633	14.401744	15.178897	16.575996	11.285858	11.630515	6.948204	16.562065	18.9002	9.270651	16.957306	22.93298	17.224827	3.931911	11.789821	4.15383	-1.3482745	1.2900178	1.0241655	6.8832693	11.983959	13.867492	-0.13371849	1.7005821	0.17587908	7.0454063	5.5293293	8.49709	9.84778
854	-2.8424501	-1.4098555	7.587124	-4.248068	-7.300696	-1.6650118	28.111694	23.87169	28.359974	-19.860397	-23.044422	-6.645165	-5.8655663	3.2566142	6.462034	-12.457882	-12.6619835	-0.44644773	17.815113	11.745393	14.739143	-22.869045	-28.247175	-25.193932	-4.1553946	-12.360483	-21.41678	14.186892	4.8915377	3.3119056	13.679094	14.416652	14.503643	10.542545	0.90239644	2.6816676	-8.905012	1.5661787	-2.40875	18.364918	15.770525	10.754035	-4.819607	-0.5740726	7.0234423	-20.106552	-19.206291	-15.702224	11.68288
855	25.703218	46.22683	59.487747	11.2516	13.229453	8.159105	18.224123	31.358023	34.642937	54.018715	69.39758	64.41542	14.783649	29.199482	39.12719	38.09015	55.658585	42.909702	17.579838	13.398941	39.4317	39.17017	45.305794	39.932312	27.253124	33.090786	32.967117	-5.958472	-1.8864696	-3.7246342	69.033455	94.83305	78.33264	9.698807	-9.979724	-23.20501	31.429949	48.689537	37.648693	36.523895	57.022095	81.93271	15.897451	20.444508	22.49334	52.44798	79.1886	85.77945	34.55725
856	28.433487	23.08494	26.25453	5.692844	-0.64631176	0.8541136	-13.256681	-15.791852	-18.037788	-5.016432	-9.199797	-10.287165	-5.746601	3.187306	9.76074	14.372506	1.731767	-0.17009978	24.384323	19.96361	15.805204	9.380146	6.2564735	12.443826	4.0002913	-5.9800963	-6.4273033	-0.6777143	-3.5027747	-8.972298	-3.8029745	-8.018749	-25.462322	-0.9698254	-3.809032	-4.9226723	-21.096241	-10.212495	-0.46319306	-11.124521	-10.2298355	-20.68998	-41.10805	-47.270733	-40.944515	19.790203	17.458406	11.893084	-6.807109
857	4.911024	1.3828416	3.3475978	-4.1507187	-10.724903	-3.7250566	-34.56827	-42.593468	-35.51368	-11.902743	-12.859226	-12.1994705	-23.453613	-12.684118	-7.4574366	5.100489	-7.4681706	-4.909602	1.177286	4.0041246	9.689578	15.902557	17.495022	14.913002	3.7029657	-3.74775	9.846693	-8.635683	-9.946403	-10.30468	-5.933448	-10.933159	-9.059485	-18.255793	-20.254877	-15.774303	-14.548347	-22.070786	-43.163296	-19.418106	-23.40772	-29.949907	2.2003572	8.389034	11.374779	-2.2546365	-2.2191978	-7.024309	-2.029124
858	20.264458	21.60947	17.491156	-7.485411	-16.277893	-7.9286056	22.887684	18.229767	16.726805	7.753175	7.7936583	4.741637	15.067825	18.609728	18.386776	3.016687	10.539426	15.636221	-12.206083	-15.436411	-14.597423	4.998871	-6.120538	-6.0599337	5.5983915	5.9136763	3.270659	-0.36254746	3.8239036	8.539412	-22.120962	-19.747192	-5.4840856	27.79599	29.772242	32.46913	22.591833	33.21852	33.845222	34.983425	34.285275	26.921719	25.211132	28.617908	9.290232	28.174408	26.367056	16.155405	-2.1811094
859	2.257887	0.27540365	6.2277145	6.6212635	2.528099	5.5056562	13.275061	10.242433	9.349449	-9.400164	-13.909593	-6.683134	8.356181	5.122745	-6.6515083	-32.78804	-16.547909	-0.7831707	10.64912	7.708488	2.5423644	-6.642972	-4.584425	-1.0253394	-4.109204	-11.964661	-15.608673	11.892617	11.219124	11.860172	14.20421	14.2811985	17.712969	8.180578	9.405151	7.932725	-7.492527	-13.878262	-8.208723	9.167031	4.93622	4.645462	15.396698	16.60971	16.794128	4.177643	-0.53628075	-5.9292135	6.1524277
860	-64.99375	-66.405334	-53.061935	-14.266449	-18.633076	-8.220371	-37.778534	-55.848843	-53.08892	24.260437	-8.789005	-42.84137	10.137169	2.3743458	-3.5572114	-11.757452	-0.804226	9.279331	-10.701708	-22.17342	-39.83419	3.0959888	-8.326898	0.36488616	-0.52978987	0.9619314	5.235276	-15.924328	-24.101967	-22.580904	3.4903102	-2.5370028	-9.795233	9.248386	5.6566358	-17.674812	-30.433338	-15.185483	1.5081656	-25.367271	-32.527405	-33.578125	-53.564438	-36.002285	-13.369585	-31.513275	-36.5316	-23.636988	-16.594841
863	-20.063194	-21.872105	-15.130495	-28.260023	-18.314701	-9.1475115	-13.976224	-15.8488865	-13.930732	1.1716573	1.388282	-18.958488	13.80282	11.2625885	10.014466	2.4474347	-3.6095967	-13.805904	-1.6768755	3.8088348	0.54576075	-9.96513	-7.0777264	-4.490686	-1.829451	1.5129781	10.047955	-16.409992	-8.061327	5.430832	-7.584134	-17.680506	-15.852252	-6.195569	-9.925665	-11.055817	19.563627	17.26955	25.404043	24.109135	15.4583435	21.875605	15.171501	16.120201	22.55489	0.7284511	-1.7470644	-12.5613575	4.619073
864	15.877417	11.976054	6.4749107	18.464344	14.696579	13.1357975	2.8143086	4.6086617	11.108299	-0.7637594	-12.3302555	-24.785086	3.1258044	-2.1100845	6.4217243	9.3109	6.143079	10.807903	16.986126	15.633091	17.216013	6.1740055	0.09172633	4.5384035	10.681517	15.287352	12.923577	-7.931797	-14.41725	-5.958182	9.414047	9.391111	11.540525	12.61413	-0.49494335	-18.96632	16.553131	15.796209	9.979383	4.154573	8.207878	17.790482	2.4225426	-4.8792305	0.74113095	13.851576	17.856863	11.453115	5.0777283
865	18.36816	6.509384	6.7983994	17.893003	17.711067	13.0665245	2.0236244	1.523686	9.454044	16.306568	20.52251	20.462818	12.385542	15.033337	0.66076875	12.959341	21.253645	18.16147	17.796345	24.202858	25.146536	17.287563	24.34261	23.919743	19.644424	29.291935	33.17482	15.2745	10.314722	13.174974	26.924028	26.031052	20.438831	31.245407	33.20755	20.903826	22.672802	23.633026	18.233467	36.628128	39.97628	40.827614	18.298367	13.689459	14.903423	18.879477	26.18639	24.011112	0.30412984
866	-1.7528671	-3.5613785	-2.967207	2.0709348	-1.9003813	-16.410667	3.187127	-2.7246659	-0.37507755	3.921743	5.3032265	7.7922473	18.457058	18.84851	14.686499	30.627428	24.555641	25.360554	9.197158	2.4651675	3.422666	-3.7003655	-13.313595	-8.394272	-27.051184	-15.014599	-5.3001094	3.560063	-5.124806	7.175993	-24.461077	-20.218136	-8.710584	-17.81921	-25.154839	-18.918573	-14.213802	-22.080101	-21.49189	-7.762617	1.2486954	13.940496	-21.82485	-16.647308	1.8826337	-11.171797	-12.010614	1.3041219	19.185524
867	-22.206345	-26.493258	-16.874872	-18.955338	-25.330309	-31.687595	-3.9821427	-13.206918	-1.9643679	-21.469278	-25.248917	-26.279467	-51.25154	-39.320137	-22.857103	-22.511787	-31.894693	-35.65438	-18.794994	-18.793175	-0.6704635	-20.759743	-20.465466	-13.759512	-10.180803	-17.440765	-25.404522	-52.471756	-43.60327	-27.898357	-23.308624	-34.634293	-41.273518	-29.579086	-35.75966	-39.49244	-18.42313	-31.3373	-56.001785	9.253081	-1.2467136	-4.277821	-37.303276	-37.39131	-30.193672	-21.195894	-29.23259	-24.29255	-9.854075
869	0.39218086	1.3390211	-1.3118541	-0.54163504	-0.5218299	-3.7160199	7.212985	0.6174347	0.94097704	-5.323136	2.3647628	4.8111496	18.94852	14.323824	17.414978	2.3315907	0.7222314	-3.278243	-2.290756	9.10002	10.480364	2.1382682	4.2476454	4.251306	-6.0363436	-9.1484585	-11.691141	-5.9575505	-7.106885	-11.019242	-4.06379	-5.824233	-7.1725087	-5.1198483	-6.555805	-5.61207	-14.104354	-4.950118	-0.9871735	-6.7696695	-3.5698276	-7.6778946	2.260514	-6.1782465	-9.476959	1.3422716	-2.6625133	-8.573483	-3.5437722
871	-21.31927	-16.559315	-13.65937	-25.794846	-18.62724	-8.474754	-24.544647	-13.696662	-3.1378214	-10.549702	-17.067337	-10.775873	-10.634508	-14.207399	-11.032309	2.8159306	-5.231529	-1.5454205	-16.77094	-13.861623	-5.584958	-3.9775543	-6.330717	7.428206	-34.127934	-25.157824	-15.2099495	-2.6811743	-9.818733	-2.9883418	-30.664661	-32.137447	-31.723885	-22.767536	-26.940248	-21.758083	-12.772427	-22.754866	-24.826052	-8.942106	-15.890455	-14.991982	-8.015835	-14.824259	-25.06873	-5.4396296	-14.412035	-23.25914	-13.068215
872	35.538677	36.17187	33.995647	18.617321	25.263725	32.81888	40.443024	39.91517	25.6237	21.10862	25.287983	21.044537	26.315495	16.739244	12.25725	6.3916845	11.734413	13.887042	41.276527	27.61924	20.203907	10.25696	16.575108	27.968098	17.958935	19.164295	17.066065	13.346514	16.157167	16.4978	11.589583	17.50623	17.748985	21.180685	22.508514	22.786285	9.210804	12.193635	12.672536	9.451236	17.577097	19.646702	27.637001	26.662928	21.08749	32.3951	40.990517	31.410398	24.823769
873	-13.014937	-18.027409	-12.368404	-9.132694	-17.138668	-11.100391	-25.658955	-25.649242	-14.0990925	-14.653195	-17.21527	-8.229485	-6.7607374	-8.912375	0.5206212	-4.8427687	-11.5971155	0.09010044	-14.014159	-15.488562	-8.135964	3.796392	5.474662	18.45259	5.4327784	-6.6291323	-4.112068	1.5680455	-0.39686817	4.742365	6.279655	-9.945967	-7.239806	19.766428	13.703129	17.211287	13.023095	6.992061	8.934002	0.17475513	-4.7817316	5.4836693	-9.964088	-6.4359674	6.6685	6.719767	3.890137	9.534661	-8.107115
874	12.855846	12.616919	19.554611	11.041338	8.655664	2.9523985	6.88863	-1.1789064	10.532933	16.466604	10.927135	11.798833	3.3584309	3.4969034	13.939538	-7.647464	-14.509937	-15.18004	-1.591048	-16.432327	-22.318705	15.1626005	9.504137	14.955299	-13.19335	-15.870537	-11.318136	-29.892609	-20.85279	-2.6927984	-17.881033	-24.383383	-16.005848	15.729289	19.45673	21.135998	23.891224	9.983208	4.5162244	30.81701	9.35585	-22.135971	24.9258	18.864178	24.580963	22.967148	21.615784	28.433792	3.0037177
876	8.968527	-4.7618017	0.9130225	-12.252897	-15.721598	-9.593109	-21.833817	-26.097492	-15.930649	-50.000023	-40.891983	-30.2705	-5.905512	-16.398811	-5.7909374	-5.9381456	-13.250399	-16.414825	-3.1135511	-12.115114	-10.50971	-26.753632	-34.201454	-29.825926	-3.5849543	-9.27762	-6.7113514	-4.2204986	-4.8739414	-1.7018881	-23.243793	-25.053991	-25.02798	-5.182354	-14.797225	-14.227518	-10.683469	-6.900978	-8.129198	-8.367941	-3.478031	10.997387	13.649241	10.048002	12.935371	-10.739027	-6.0877132	2.5282545	-46.901436
879	11.750568	7.975849	8.076256	10.092251	4.545608	5.4294295	18.932747	8.848661	9.923227	5.1734314	3.7742062	6.6462584	32.49581	30.199287	23.081646	7.86841	1.4629223	8.07875	0.42156452	-0.2506003	9.246283	12.01042	12.601162	7.4977016	-1.5852295	-7.9295545	-2.6848278	1.9533744	-8.076192	-19.524803	8.865421	3.6201885	6.7215776	3.9513502	-4.887142	-4.0729017	-1.2549692	-0.20161206	4.516574	-11.4857645	-6.429385	3.4949002	5.311071	-0.9105403	3.6288528	-0.6657473	-8.260039	-19.45596	-2.756125
880	-15.220791	-6.1066117	2.0986934	6.80029	-1.4149113	4.7839622	6.616831	6.2113175	4.137323	3.9600127	-1.7372158	1.8597761	1.1572963	-4.0795646	-10.170702	-9.80459	-0.0354245	7.666516	-6.236404	-1.6026934	16.27117	9.091322	-2.2054596	1.9346876	10.692052	0.11169356	3.9755573	-5.389881	-13.80629	-24.185736	1.4259427	-5.792388	-4.6435823	6.623643	-7.0372	1.6259694	5.7260876	0.95822346	3.2201538	-22.231293	-7.7360835	-1.1818886	-8.27467	-4.5927744	-15.285626	7.532316	-7.4074497	-20.624252	-1.8216661
882	39.151024	44.265602	29.673073	20.341778	26.636902	23.508724	19.556412	28.665653	18.747974	26.212797	28.435991	27.109392	35.57265	38.90143	36.714153	19.131063	17.966944	18.347311	19.275415	22.838032	29.935444	22.799282	23.763988	23.233429	28.887096	19.444893	14.025343	1.9582927	-1.9318597	-4.9451427	-8.815001	1.4685078	9.449385	2.9421248	-3.7799826	-1.3063114	9.98974	2.8473086	10.438074	13.890585	8.780138	-3.5547433	21.667294	22.282179	28.848125	26.806208	18.067776	16.226822	35.77214
884	16.219398	11.6242485	8.298611	10.166067	1.863694	2.6717505	29.61839	25.788033	16.644485	11.163435	11.993513	5.0526295	22.797337	22.390633	17.868998	1.0969758	6.992938	9.925523	-10.928231	-17.44028	-8.8050585	24.503542	30.084183	26.028355	17.188072	21.421532	21.654533	30.007708	40.80966	42.31705	25.800419	18.78662	24.055868	15.35413	15.777383	18.663351	8.147707	9.315427	14.1799755	30.177067	24.38752	16.316135	22.990034	32.079178	28.158478	3.2416883	-5.438142	-0.07703841	24.043861
886	-2.2282357	-14.77721	-13.54872	3.3988476	-5.2366967	-20.633736	-30.238255	-18.583208	-8.111601	-5.8008366	-9.258766	-3.3762536	-20.8451	-15.607324	-8.999033	-6.525345	-10.256672	-24.522041	-20.469223	-19.445724	-15.011373	1.9779966	-2.4744236	-3.437108	-2.2289982	-12.149178	-13.205309	-8.29176	-10.780191	-11.659981	-16.147242	-3.5591295	4.303993	-1.7815791	4.8300443	8.758233	-13.813797	-12.789186	-5.1300344	-22.093674	-14.046343	-0.9037151	-8.812075	-12.403845	-6.626423	-11.676254	-12.002022	-5.2550125	1.1155964
887	28.40781	29.619476	19.182068	33.29372	30.968525	31.245972	28.507486	37.188995	35.8487	23.150593	33.5619	34.63774	22.083231	27.83814	34.31464	8.897605	9.339624	10.043297	35.310204	36.226223	35.51763	40.012756	44.921272	35.819824	37.221767	42.522003	43.396255	24.366407	19.146526	24.602507	35.97666	38.559456	35.041794	14.3422575	12.137417	19.988533	18.814955	26.01403	27.574287	30.157795	31.468172	27.40733	21.20943	28.018002	31.531403	14.61032	26.140852	29.649313	38.495026
889	-4.6139245	19.321926	22.937035	5.5271544	-0.7839854	-1.7026362	-17.192791	-14.668531	-0.638947	-16.929516	-6.9735794	2.8184552	-8.601755	-1.4049606	10.123943	14.26207	9.493786	17.986923	16.300293	16.045048	20.036087	16.232435	16.704636	13.47423	-2.9133344	-4.4474874	6.260398	-4.480944	-5.439291	-1.120717	-34.88589	-32.397926	-26.09441	-10.960712	-1.653315	11.982708	11.632809	8.618029	14.063189	-12.925919	-8.613049	3.585089	21.920094	12.239967	-7.175009	7.3905725	2.2191274	-10.175236	6.386384
890	21.672268	27.25802	22.899618	10.065262	13.670455	10.219909	7.1072416	6.0535626	10.726294	19.992416	13.119766	10.92835	21.743225	28.026588	24.224907	11.396207	13.80471	15.564901	18.902199	16.791462	20.115307	29.096848	29.111542	21.432117	13.018221	13.871228	5.512003	20.776018	23.876595	28.051237	3.8342118	17.223942	18.391819	9.665834	13.781946	3.8547654	28.541195	29.131922	27.007694	14.495079	11.896387	1.6388805	6.6684337	17.478363	15.958601	7.722022	19.939262	16.331104	10.619257
891	15.502933	21.279266	28.845776	9.131617	10.620037	4.923401	8.437247	12.850038	7.5585794	7.2775364	-5.102065	0.6496968	15.929136	14.970413	9.937962	5.639949	-8.154256	-11.857929	14.174118	6.220727	6.415577	-7.6742253	-4.1994886	5.2577105	16.287733	18.733288	5.557088	2.468492	-10.892814	-14.651867	-17.79784	-15.854949	-18.187096	12.89055	9.114363	5.953019	9.431881	15.545336	7.067413	14.310682	8.673588	1.1986645	-8.265405	10.892101	12.379398	10.639796	19.905798	18.323963	14.359662
892	-24.217701	-23.924833	-16.974821	-18.612465	-25.72475	-26.659508	-35.835617	-42.02536	-29.317148	-19.73365	-26.19931	-19.581417	-18.428217	-18.238108	-11.436035	-25.645824	-34.857727	-30.369198	-16.415184	-26.240139	-19.748962	-16.951605	-19.04211	-14.231997	-15.241802	-16.166676	-25.704054	-23.998817	-26.382387	-23.726477	-24.837402	-29.602928	-23.933529	-32.199135	-41.82544	-42.54034	-13.888819	-24.494213	-22.43135	-18.964573	-25.509676	-20.966747	-50.5422	-56.44372	-48.516052	-23.671871	-23.619194	-18.23618	-21.223267
893	17.075447	14.207527	20.431263	-1.443336	-0.8766363	7.4634686	6.9347873	-0.7242089	-8.334752	14.945508	3.0383892	2.0645993	1.0569278	-9.950195	-15.028721	16.705402	16.137897	15.189278	14.829308	18.198673	4.56506	-12.054012	-5.5113974	-5.645895	3.6952493	6.021693	10.357869	0.5531125	-9.939938	-25.802925	12.276247	6.4712505	-1.1791178	-8.724042	3.4053936	2.0932267	-15.372875	-11.27723	-1.8192606	-3.8052926	-11.841501	-1.2157655	-10.318686	-12.782045	2.2734363	-15.8866205	-31.239231	-26.24681	6.21031
897	14.979298	15.136318	7.6288357	9.058342	2.4700046	2.045051	14.925746	19.00301	18.700705	-4.5563145	-3.5289965	20.612114	13.985167	9.989876	0.06676805	21.073555	12.613443	7.0927286	-0.38480473	-4.940738	-14.807401	25.633858	32.585625	30.553436	14.791122	12.744648	19.446714	-3.4382098	-5.6858735	-5.011885	-30.279072	-5.4656973	12.384785	12.9551325	10.250412	-3.8075254	20.159641	30.296963	32.95744	-1.9043349	-5.379758	7.823079	16.59053	16.575787	10.278488	-0.95298725	-1.5035139	-1.4965007	5.485856
898	-0.3519411	-9.333307	-14.908684	2.794706	-5.346449	-10.843664	-5.1223564	-7.590966	-9.612265	-3.852776	-8.778339	-6.5371575	1.4800177	-1.9881752	8.144493	-10.362085	-3.8671749	-0.15192355	-30.522635	-24.098667	-20.853458	11.964996	-3.3148642	-17.571499	21.612064	5.5717263	-0.07202464	20.239983	4.058997	-3.6103106	16.771982	22.802425	21.481663	-1.2498868	-9.363852	-0.49083713	7.474686	7.377727	2.819078	-3.973627	-5.335802	-1.7962954	2.408814	-1.4851674	5.581454	12.753736	12.639064	20.791662	-0.10601884
899	6.019679	12.236273	14.689353	9.753996	11.440384	23.055145	14.364887	13.033035	4.3123875	26.545738	7.4356737	0.92224574	11.699316	8.414755	3.6938043	15.319743	15.556661	13.516869	0.49941897	1.4677275	1.6334319	5.236763	13.683739	11.841026	12.43364	1.100011	-3.3454142	-5.4727197	-2.9687471	-3.4208064	4.641364	7.1228395	2.3976216	8.064692	4.1873283	0.39880577	18.341482	20.554335	18.229397	-3.4297626	6.9806223	11.647402	-0.5814614	-5.7646637	-11.557425	12.291114	12.098131	14.5802555	6.0382805
902	-22.261028	-19.728485	-2.212628	19.18996	23.150671	17.48214	9.40915	14.894632	17.0302	5.6715536	4.566272	6.22066	20.35049	10.60782	13.708799	21.120815	9.318353	12.854601	4.32102	-6.2842655	-4.9100904	22.780884	9.075276	3.9973955	5.666481	-0.003608108	7.7210417	17.809917	17.151215	15.708286	-11.879597	-8.298226	-2.292604	-6.7482777	-8.835361	-0.54614365	1.0492344	-5.6223884	-3.5273776	-14.307095	-10.656853	-2.292411	-5.9753284	-2.3068712	13.682837	-9.713488	-12.891844	-4.6512833	12.442249
903	32.691216	38.88682	26.82032	28.089989	36.10932	31.973942	33.493366	32.615997	28.394405	12.493225	13.580567	18.671532	6.5576897	-0.4913103	-1.6948922	-3.6610703	-14.482072	-26.698643	-7.8537693	-15.635576	-6.87585	-15.796374	-22.339851	-12.490772	-38.260834	-31.412676	-24.471977	-7.4728603	-19.11208	-23.674356	-13.175633	-16.449684	-9.183939	-8.698109	-16.617962	-8.601678	-14.97455	-16.05699	-5.7403173	-1.3388177	-15.944286	-27.643723	-23.263887	-22.307213	-10.34502	-16.709839	-26.111172	-16.155403	-0.0539508
904	-0.058077097	-3.0807977	-3.3383138	0.18083197	7.991207	20.012436	8.19408	6.2033997	8.724596	4.4424496	-5.5145483	-1.3359969	-10.089008	-2.9156032	12.233664	14.461355	1.0566437	-5.0723267	-24.209162	-22.501554	-16.903618	-30.61491	-35.55249	-43.330547	-6.083987	-4.654434	5.781688	10.654169	-0.15768623	2.4710364	15.041299	5.918538	2.8272018	-0.34642184	-3.3917282	-6.555199	-3.0014577	-7.170597	-6.1655817	-6.8900614	-12.632619	-20.652254	0.3888284	-8.253176	-11.907148	-6.0967607	-13.342284	-7.528987	-29.459179
908	13.3291	17.171623	15.987829	17.411095	24.588684	27.640434	19.622725	23.000956	29.798565	15.355368	23.02387	17.196255	16.902126	18.26385	15.490271	12.279201	20.478664	22.094576	0.57712543	-5.13223	5.445403	-3.4767203	-3.4808311	3.2911243	2.5257719	-2.7715096	2.4770703	18.425058	19.771212	24.563278	14.124994	14.743232	14.982147	19.683453	24.203663	16.537727	14.662704	13.969135	15.021595	16.540985	19.75367	17.623749	2.7806447	5.1638203	12.776491	17.722773	25.091084	22.531532	10.403924
909	-5.8673425	-9.138697	2.6656003	5.205303	-6.4900913	-13.704981	4.1572747	0.70666534	-0.56819534	4.4151525	3.0737271	3.7477798	-1.0468328	-8.404215	-13.74485	5.3452415	1.0153382	-0.25270215	-13.037976	-13.605761	-4.2725377	5.067161	-10.724487	-8.388175	6.688876	0.20578557	6.8043814	0.032535434	-2.0214498	5.0807667	-5.117697	-21.414478	-30.177092	-26.910341	-28.967419	-17.705107	-11.969645	-13.638814	-6.27964	-32.858093	-35.304707	-32.673965	-18.830845	-18.016378	-12.584904	-13.407	-19.310041	-7.583753	-16.476484
910	-18.469843	-9.729431	12.06485	-15.986305	-18.46779	-7.672139	-29.839598	-19.016315	-12.261215	-30.758701	-41.582977	-23.454865	-40.804485	-51.822872	-46.95239	-12.32058	-18.679419	-14.124026	-10.779968	-17.083282	-7.525007	12.530903	3.6841063	6.8271303	14.472563	14.254923	30.155334	-8.2262335	-15.909821	-18.23161	-5.445075	-11.627716	-13.272537	-14.341115	-11.763651	-0.9921595	-26.911152	-10.078497	5.076896	5.0938215	15.558965	24.878391	24.678757	16.507019	15.217192	-1.6511706	-8.494234	2.3761864	6.233263
911	-13.380743	-13.484335	-11.674627	17.774422	16.694569	12.188679	18.783176	12.708163	16.1483	27.533636	31.462528	31.7143	-5.1165805	-5.572282	8.741804	10.612625	8.477119	9.382757	10.432756	12.627157	3.7784197	-17.231049	-18.867504	-6.766358	18.37357	5.857704	2.0485477	-15.1157055	-17.974998	-11.104098	36.025322	22.137672	11.060137	-24.769892	-31.899574	-27.863827	-28.521095	-26.111755	-23.490192	4.416666	6.4280343	17.202045	-12.684728	-5.72488	-5.0200367	-17.430702	-13.278309	-2.2633562	8.289346
913	8.051499	4.700387	0.3136649	31.716547	41.253906	40.55161	18.07018	20.460743	19.920074	21.874489	24.086702	17.777292	15.460688	17.483759	15.960239	15.599873	24.951725	24.086046	36.087517	25.121038	17.180824	18.323223	19.011795	13.54357	13.789741	16.428574	16.633568	20.550327	18.165016	13.221908	17.62236	20.167484	21.833607	7.595355	16.256624	33.906425	15.201525	20.473679	18.169209	17.428852	19.117558	15.796084	28.78429	30.997747	24.988014	11.028472	17.783377	14.772767	23.960964
915	0.17930117	-2.3127575	5.7701654	11.798323	0.94037795	-10.499824	-4.9813633	0.90441704	6.852243	-15.279793	-17.632332	-3.013101	3.829125	2.6941829	3.5342965	-15.151407	-14.703147	-9.124958	-1.8048556	-11.409557	-16.457197	4.8230553	0.16679484	8.118881	-12.333897	-27.86919	-24.596348	-7.9363966	-5.17894	2.9205985	-10.7467	-5.6179256	0.99288166	-12.367488	-8.037449	-0.5062566	-5.1292963	-12.289907	-9.011681	-11.183829	-10.194115	-17.143177	8.188858	1.7776021	2.3574162	-3.8093145	-24.158773	-27.040289	3.467687
921	-1.2948316	-7.689704	1.1939707	-32.345375	-21.15892	-12.034065	-5.49825	-15.139801	-19.769989	-5.9397526	-16.081047	-18.187828	-35.152344	-19.741785	-4.489794	-5.66068	-15.102486	-9.947147	-26.135323	-28.916157	-24.887455	-30.4646	-21.638552	-14.206987	-0.28996885	-15.603963	-32.065464	-26.434975	-24.931257	-9.8436575	-25.40472	-33.315186	-27.902348	-14.061459	-27.98988	-16.120804	-18.353943	-14.361879	-5.0160346	-20.453148	-32.08271	-28.056168	-12.317078	-15.494883	-10.23036	-21.09412	-36.64864	-42.953888	-20.202087
924	-25.76813	-17.261946	-10.290944	5.803658	-5.836405	-20.965975	-3.678596	-5.683629	3.0928636	14.718166	8.189649	6.447323	13.406532	-1.0530108	1.1356957	4.342057	11.580788	7.609908	0.3261937	-4.2897787	-2.6698952	-14.414513	-15.788897	-15.760258	-9.223939	-3.6604638	0.83975196	-7.298975	-10.753187	-8.330961	9.296602	-0.3762322	-0.43010312	-2.0249662	-5.741413	-2.7886298	3.1866307	-3.7740657	-6.7872567	10.042118	19.061192	18.221767	9.720337	4.5655746	3.0442727	12.712273	4.040291	1.9030757	-31.548903
925	10.947543	18.678019	23.704025	12.795584	15.596796	6.795335	5.3294535	7.472144	8.45985	17.685215	16.556004	14.838285	9.501889	16.1725	13.686829	19.42626	15.1475525	12.028997	13.934142	15.617969	12.428894	24.944265	28.002064	24.61512	15.150925	19.581764	18.067478	17.958385	26.426205	21.974655	8.256969	10.870767	20.097395	31.985947	31.978455	22.869738	21.349628	31.888199	25.732483	19.90965	26.082672	21.941792	20.28121	24.603252	18.000494	27.468138	33.88969	29.3251	36.19249
926	-13.254345	-14.707673	-12.392168	-27.864876	-20.256992	-12.365971	-14.874462	-19.741205	-17.117271	-1.4495764	-8.08569	-8.885431	-12.649687	-15.747633	-23.718441	-3.2860718	-12.93783	-16.23991	-10.701734	-13.42726	-17.442896	-20.433313	-17.014664	-16.678724	-21.46082	-19.982859	-19.751875	-22.79832	-28.287823	-26.772146	-13.734764	-11.777338	-13.767578	-12.124212	-17.635431	-18.460707	-12.921618	-12.31084	-15.930515	-12.450148	-17.165533	-16.659067	-17.743227	-15.433159	-12.002806	-19.137611	-20.076767	-14.123501	-16.281898
928	2.1709301	11.201504	16.168295	-11.778252	-9.010957	-2.711207	-21.207623	-18.521744	-9.412668	-1.5686558	1.4480945	15.562317	-11.35501	-9.103688	-0.6706396	-7.587099	-18.243519	-17.55057	2.2595353	-7.2631416	-27.288605	14.697914	5.1794415	3.1287305	4.9375935	-1.3619368	-9.169906	-10.573245	-17.82146	-10.169125	6.061184	-1.221304	-6.6200924	7.64412	0.74709535	0.18949592	16.733421	16.342937	25.280315	-9.57289	-18.78982	-19.087273	4.8694406	6.492581	7.8403106	15.753521	9.765787	7.229475	14.385666
931	16.240097	7.872755	-3.1291223	6.9358606	11.124584	20.749405	15.068575	7.4895477	17.23291	-3.4670506	-11.307739	-8.67547	-3.4814672	6.8922787	17.947956	16.567713	11.815666	11.519268	-14.731262	-16.132364	-11.859093	-24.4603	-18.7042	-8.8335285	-39.778526	-25.354853	-7.771693	23.021742	16.519749	11.187867	-1.7350621	-6.4432	-2.8721032	12.910897	7.270128	6.037141	-15.0560665	3.3727598	13.072695	-1.5484457	-0.12579793	15.662154	13.146633	8.534622	8.145602	24.898531	19.305384	19.756142	10.638946
932	19.075449	12.695747	20.936127	7.5080504	12.460434	13.090286	-36.889214	-49.468563	-44.199497	-2.24563	-8.095993	-6.453043	0.66983986	2.2587326	4.603398	8.127746	18.331066	28.945732	31.785673	22.864262	13.299723	29.796387	23.509546	31.280052	16.014107	6.8264217	9.990824	11.529155	11.741692	-4.241905	4.490952	23.659859	33.703712	33.198685	32.336685	25.253378	22.692844	18.22556	15.035027	10.116217	17.486654	20.284351	17.774418	22.131958	11.375849	11.507176	15.807852	12.304527	23.422129
934	-18.140318	-1.0987769	9.836254	11.522688	11.070267	16.023739	7.832159	9.345771	16.122337	15.002839	0.83644915	-10.814876	-2.1190884	-18.342833	-14.164992	-4.0989003	-11.870907	-24.315283	1.2595676	-9.51394	-27.033016	-13.1275215	-14.493699	-20.899385	-12.332836	-15.540121	-8.376362	-18.98581	-23.716991	-14.94832	-13.181111	-4.3658357	-0.648992	-18.106974	-12.057713	2.8755975	5.5599213	0.72665656	7.677976	-4.079257	-1.1248922	8.382076	7.613241	-1.1121769	-0.74014723	17.77318	13.614674	18.897629	-18.945225
936	10.371492	5.849135	7.2581415	3.2347162	8.286249	22.464365	10.686798	5.852146	9.455368	21.179863	19.464558	16.535755	-3.4603827	-4.200444	4.8305154	-3.5770578	6.6286597	16.298618	-14.178917	-8.385147	1.2427077	8.230015	6.457815	10.757843	18.55331	17.920746	21.463135	-1.1781222	5.937067	23.870277	22.909405	11.862499	15.487593	13.277599	9.192474	12.109703	19.929398	14.242959	12.187768	20.903648	20.600426	20.030478	-13.456015	-0.7721149	14.194766	14.907836	13.762709	-2.1708646	-6.8711576
938	25.822548	16.45252	7.4278483	14.886711	20.783485	28.280472	24.48188	13.681881	12.800307	45.114517	32.51502	7.2655735	36.520737	26.889046	9.806372	23.433971	21.011044	23.860985	14.885176	9.594057	4.326907	19.574871	24.193958	24.941484	30.254345	27.017803	26.86021	15.380709	18.62621	26.90397	-5.588577	-4.020327	1.5046747	14.480862	34.10789	28.59991	38.263336	39.76644	31.112652	48.266953	49.117165	49.2639	34.450836	34.376976	25.352032	33.269585	29.447052	38.358757	48.78945
939	4.141619	9.494736	9.199447	-12.0519705	-13.34313	-12.123822	10.087542	12.363489	8.130632	-1.4854758	6.3331766	3.0022964	-36.29647	-49.8655	-48.90589	37.90757	40.203163	49.015686	-43.81379	-56.571625	-46.455963	-33.05854	-39.60379	-30.385296	-60.67083	-56.951622	-43.668625	12.876715	21.090778	16.589283	-31.084856	-28.889286	-26.929962	-22.595787	-25.77061	-22.344908	11.539473	17.219593	12.421576	-24.23814	-35.769455	-44.486877	-53.500244	-65.01141	-64.332436	-14.175741	-15.953704	-6.902169	-26.716358
941	-20.38423	-23.648518	-6.406268	-46.944557	-10.229615	0.65505147	13.123213	6.330968	10.787246	10.175724	9.122299	11.09787	23.39616	24.131361	23.120255	17.70023	22.784569	28.73488	-23.552212	-16.618244	-2.3761542	-15.1877365	-19.848938	-18.261036	11.195866	8.68833	8.629157	-11.242751	-20.16154	-18.015923	7.1950607	0.24248855	8.522034	1.0083269	-0.62563425	-3.7633433	23.615982	32.850674	25.842602	13.225861	11.499954	11.744019	12.648052	10.513027	6.0689406	6.142849	7.832055	6.972622	3.5800405
942	6.497382	7.6442623	7.571188	18.31667	16.19684	11.810135	8.899031	18.762043	26.96468	2.8731105	10.762428	20.96937	6.845688	11.474609	18.71986	23.755817	22.43497	23.114523	9.9893265	13.77837	2.999333	3.4247572	8.046059	5.1929193	-2.8649917	-0.27843064	-2.900017	2.8146453	3.3372765	1.9849603	-2.0562637	0.7529759	3.66952	9.725204	4.905979	7.500478	14.152936	14.341305	17.103691	15.389248	15.545267	14.614832	16.293545	-1.312998	-3.6806903	10.34948	6.9957266	11.584139	-11.2575
944	-5.2751703	-16.60548	-10.649111	-13.58326	-0.54549205	11.918413	1.9429557	-3.2221963	0.79795784	10.336206	-3.5888493	-5.9590034	-6.911914	-13.642105	-7.2743464	-3.398773	-5.2677813	-0.93581975	4.325113	-6.762232	-9.156399	-7.7133875	-8.750046	-16.407322	14.120298	0.08471894	-6.1780663	-5.65961	-17.540224	-20.463772	-7.0029516	-13.933462	-21.725704	-8.137349	-17.509577	-17.176058	-20.246363	-20.714277	-16.112976	14.052893	7.141056	13.114141	11.8048525	5.233947	8.17745	-14.271402	-16.291145	-22.592905	-16.341496
945	5.5366764	12.441874	16.597336	6.5290794	12.86754	15.843066	12.826653	19.529629	10.263857	20.50222	21.593594	21.991663	14.443733	16.192183	18.533424	7.280061	11.007709	6.254592	9.073749	11.585023	10.685568	15.101155	14.656115	13.505127	18.323833	17.412336	18.970907	9.966753	10.450518	8.392723	7.8148994	16.290506	22.125608	13.936804	20.135696	19.346802	20.400455	20.040882	15.123772	6.9374685	12.869146	24.421057	14.983902	14.419599	9.831873	9.249409	12.036248	10.854412	9.148922
949	18.905113	14.174992	13.316696	30.21809	21.070604	23.227108	31.513506	27.673618	26.163403	27.681313	27.59876	23.51073	35.12693	33.95974	27.416248	25.386808	14.8235	12.634779	27.303122	25.225204	23.715405	20.23347	18.816715	20.914429	6.4299994	1.6281191	10.406666	4.987469	-1.1109614	9.768866	24.871838	18.859438	14.947823	0.119146585	8.554984	19.678463	18.848885	7.733437	13.432637	23.07148	14.297311	21.440033	16.379093	11.927013	9.658875	16.549465	17.66935	16.552723	15.917493
952	-23.766998	-32.090492	-31.988392	-22.105303	-19.22578	-18.716022	-24.971523	-22.535051	-22.576763	-12.778326	-9.177142	-12.352478	-13.717734	-5.8537054	-11.497425	-11.9378805	1.5536687	-3.2694137	8.020588	3.4963543	-6.663234	-44.443092	-50.88479	-34.25017	-14.279154	-13.855099	-12.834038	3.7887874	6.460382	6.7632704	7.9021015	17.224094	5.6847353	10.192258	20.479528	11.652748	0.9498204	3.7665706	11.63169	7.1835804	11.021679	4.2666965	-17.349396	-9.9222975	-11.848886	1.6893134	4.036258	3.8979306	4.3244596
954	-19.06746	-18.454655	-11.04172	-31.712337	-24.880995	-18.605358	-23.222643	-25.229774	-15.978507	-14.992338	-24.832117	-21.984158	-23.201054	-28.740978	-28.291351	-26.021008	-40.690533	-36.125175	3.6397488	-5.16397	-6.5112505	-8.914737	-29.304188	-39.42935	-4.3515615	-11.545723	-10.25606	-12.810263	-14.264951	-5.391278	-46.969543	-53.522934	-53.91021	-0.51149267	-7.708679	-4.742949	-22.689907	-36.889732	-32.544525	-49.394135	-45.336548	-32.681183	-55.24765	-46.592876	-34.04022	-11.676608	-17.740013	-23.21812	11.9575205
955	-18.30509	-12.214157	-13.656569	-17.771982	-13.00185	-8.893821	-0.55025196	-1.9307073	-6.87681	-13.047564	-8.762344	-10.000183	-15.945703	-14.303972	-12.530884	-37.172913	-43.652138	-49.305347	-23.217022	-14.402433	-13.682919	-26.260891	-29.459011	-24.41096	-32.225338	-33.05081	-33.805595	-18.440025	-26.92395	-22.351215	-25.942142	-28.670876	-29.603323	-43.86067	-33.02574	-20.024586	-49.76471	-43.084175	-36.1259	-38.46569	-32.803482	-29.161491	-5.8058414	-2.0256782	6.283245	-31.009693	-45.84475	-66.552185	-5.652725
956	-19.669956	-19.235203	-15.686682	-0.2719184	-8.381466	-1.8561935	-23.791183	-18.31755	-9.736777	-0.37227374	1.6162004	-5.334105	-24.763138	-25.17133	-16.356731	-7.3582	-7.81184	1.4828418	-8.672349	-15.52248	-32.957916	-4.389296	-16.196901	-34.25042	-21.774614	-21.760002	-9.891998	2.6108336	-4.9230833	-11.545784	-18.581474	-11.240856	-1.9084167	-13.98012	-7.1327195	0.07738677	3.959138	9.515579	6.4383564	-7.306471	-10.041691	-2.271124	-24.311905	-29.429289	-33.57548	5.799064	4.2985964	9.725729	-17.650902
957	30.916355	41.32619	39.619858	39.30301	37.421837	33.58629	21.45489	27.133171	24.571892	11.290993	18.227375	11.702057	39.228947	28.391207	20.075512	36.749138	37.024303	34.523342	21.38599	29.38515	37.233337	28.285439	30.453918	23.314367	22.49122	27.218037	18.550545	30.26123	33.758057	32.46528	18.941639	27.478275	12.579004	20.122875	21.196096	18.90259	22.170095	15.905329	4.238351	33.30488	41.405815	33.927986	13.76906	18.754309	31.848778	11.266979	23.991661	30.54194	12.953601
958	11.818833	-1.412107	1.5060518	-31.529602	-18.256786	-11.0772	5.008396	-6.463588	-23.870377	2.1998215	-3.745473	2.7703533	-4.801535	-13.806139	-8.309131	-13.164858	-20.431408	-22.581203	1.547854	3.1753955	7.607228	13.988645	8.384894	6.375842	14.302112	2.8753028	-3.2554836	12.394306	0.44754246	1.7674919	8.829201	-0.40039864	-9.664009	-2.632393	-8.701211	-9.963034	2.0338552	-4.052063	3.7620184	-0.22795841	1.672264	9.3807335	-10.637302	-8.153687	-0.744586	11.9944	3.9178457	9.73621	-7.6314297
959	16.238976	23.126377	27.395435	34.945114	29.047272	22.029482	35.50351	27.959213	29.60542	-24.052567	-26.747797	-30.888893	30.831486	18.042358	22.233639	22.698418	22.756706	18.013447	24.046837	17.87022	11.995723	15.981957	9.904809	8.927412	31.033821	26.2611	19.80183	25.383142	28.596376	14.967945	26.283901	29.665337	26.159481	19.833687	23.133287	28.980194	22.587465	26.656975	24.016724	19.007595	14.818224	17.317001	11.274118	18.157047	17.256308	18.8189	16.293968	4.135766	17.356472
960	2.942055	2.0318372	-0.04716915	16.53877	5.945799	1.3951048	5.0672045	6.9322143	10.999439	-9.70088	-18.840954	-14.083176	-0.36115503	-6.789862	-7.747348	9.447237	0.69799817	-3.2134464	15.602631	13.773458	0.7468345	3.7302866	-4.473179	-4.370839	-6.357661	-4.2180805	8.359407	-18.27176	-11.961516	-2.7289345	9.388985	5.0960045	3.6967218	-16.532394	-13.898098	-7.3419213	-7.4419374	-13.209743	-5.137594	-0.26504838	-3.2873	-7.453011	17.659378	5.6058254	-3.934142	4.1785164	-0.6267481	-6.62016	4.7660413
961	25.621977	24.58477	26.03817	29.822067	24.267975	11.068367	16.553688	21.271698	24.73079	4.8403573	12.0599	12.91068	17.504293	15.608127	6.6774707	8.84531	9.156083	3.1694112	8.353706	11.986858	8.164366	6.4327726	13.396681	18.437391	4.5885105	9.365114	13.092697	30.472176	34.054993	37.017113	10.692446	22.67189	23.300827	13.319849	21.692287	22.01556	24.096788	28.210812	23.568287	10.733661	17.79536	20.64368	16.0368	12.122315	8.861223	7.596178	10.932583	5.481564	-11.01642
962	-3.7620995	0.6991343	11.718134	-4.2068663	0.8180536	5.3508306	0.007546214	-6.254168	-15.796232	-4.19963	15.374744	28.596426	23.47049	23.48885	21.956238	3.1288357	6.1645765	26.100628	22.676037	14.425346	19.352468	14.101059	8.723045	16.980408	11.306075	12.63167	27.576107	28.6963	21.879936	26.279522	12.394964	8.497704	3.0300784	30.038591	30.88155	31.353642	9.365519	3.8031697	11.115478	14.246372	11.920177	4.0823298	2.6320887	-3.05868	9.941343	-28.049673	-35.98005	-38.894547	-5.8224335
964	-31.803516	-32.42691	-19.596104	-3.741866	-11.2764015	-21.034626	17.181196	14.619528	15.669357	3.04709	10.968819	23.004915	6.589719	-6.7900963	-4.102378	12.751684	4.1689715	2.6456146	17.963896	18.587399	14.025812	7.66126	9.344545	10.1082325	1.3689675	-0.3557669	-11.688347	22.447544	14.966013	2.8822448	-7.4939003	-15.101234	-31.037985	-1.727772	-11.314123	-10.432362	11.9931965	0.57453406	-8.914062	6.9405584	4.65682	14.746431	3.5382383	4.9256325	14.279203	23.443184	18.232265	14.205214	5.1064253
967	35.34514	30.9127	29.954475	17.378395	23.948727	29.541977	15.158289	20.371136	20.699728	10.755518	22.784937	49.452797	-2.00761	7.0001125	13.652662	-1.384028	7.3633475	4.21646	33.71559	35.5318	19.263798	26.033587	16.85763	19.319916	6.2380447	17.016045	10.292038	-11.831528	0.65184057	5.0545864	11.69536	17.342688	34.379807	31.510883	37.93354	39.60031	26.657433	42.625877	49.124313	35.23684	19.9785	6.786233	34.244247	32.973877	31.642017	25.675434	34.91088	26.404358	15.895085
968	-48.82636	-55.464603	-47.594833	12.973034	21.559935	24.100998	-23.943306	-15.662516	-5.71686	-15.753355	-16.115793	-11.222561	-37.144394	-29.421297	-11.186883	4.3946986	4.309596	5.530832	-11.182916	-14.525785	-19.28798	-4.7818327	-7.8850994	5.371482	-5.6393595	-21.534847	-30.566444	-46.240738	-55.40682	-46.623512	8.667706	-1.2272823	-4.560014	-34.555237	-35.98981	-22.563152	-16.832903	-26.909641	-29.80557	-8.183652	-20.82825	-25.095354	-17.49343	-26.176403	-35.322475	-22.853203	-17.834852	-5.8377028	-10.0869465
970	-14.154398	-23.323933	-29.978168	0.72380877	5.747548	1.0972234	-47.69355	-39.147778	-30.688995	-21.584215	-28.01554	-22.542728	15.163521	16.924397	16.19093	0.5602248	-8.628973	-7.473126	-6.60229	-14.272952	-10.077262	18.820068	16.57342	7.1792526	-14.172062	4.9811907	7.5019236	-20.988571	-20.495472	-9.824949	17.566803	13.911281	18.039452	6.453391	3.5331013	11.926359	1.3453498	2.5570245	-9.345076	2.7246542	-6.9350023	-5.2170734	10.885853	7.1805134	4.0389676	4.399379	5.32944	5.2406807	17.926899
973	-20.144512	-5.7845783	-1.9064559	23.227024	19.981543	18.178486	17.086933	9.150396	14.960278	-13.650957	-17.234848	-8.73056	-2.2611625	-1.7446754	-5.314807	12.921457	11.715914	11.992678	-1.2218465	-5.633571	-16.771023	12.022636	16.602861	11.451563	17.979752	24.348244	23.425694	-5.9775243	-14.261061	-23.007599	-0.917837	-15.062311	-37.130928	22.028854	16.594212	20.007217	3.0547442	-4.2281294	-3.4348276	-5.163376	-5.615593	5.4181185	-19.939644	-24.96774	-15.697487	-17.616114	-17.998129	-6.01306	11.139742
974	15.4982815	8.586336	8.364613	-16.265055	-12.854853	0.6310999	-21.41903	-15.176657	-11.498143	10.771511	-3.1704755	2.5648227	3.6617384	14.144741	10.641388	-1.4725447	4.1150756	4.522182	1.267746	6.048348	3.910094	-1.2243665	-0.5237534	3.22795	0.3595244	3.69847	7.46538	11.577183	10.931889	14.126625	-12.291336	-10.39414	-5.830861	4.1798177	3.783374	13.311968	13.376535	-6.465765	-17.415276	5.396283	-0.011905611	-5.836481	-9.775783	-8.215513	-6.4647164	6.4431067	6.410663	5.2141666	-17.714987
976	4.809848	6.970479	12.029276	14.745912	18.211613	12.903598	4.2351594	10.985033	9.2410555	29.414867	27.913483	34.17624	-13.108656	-1.7720351	11.333283	21.034475	18.908577	17.754738	10.273308	-1.3312844	-8.406057	9.1627865	9.087861	18.348919	-15.859287	-24.296331	-22.767284	-9.930284	-2.262203	10.652733	10.308719	12.167681	13.81652	18.285364	14.161139	8.83946	19.647629	14.379393	4.683223	10.087326	8.51857	11.31216	24.629616	11.831975	19.568375	19.032185	20.872301	26.205437	-21.902462
977	2.2453434	-1.502501	9.208591	20.419262	8.585875	-14.103506	23.533976	15.940495	26.446003	11.683134	17.51782	23.863968	0.5670098	3.8740048	15.455289	-11.811417	-7.2332993	-3.1323962	23.346386	15.073717	6.9338474	3.0683877	2.2517247	14.739639	0.72396904	1.8410885	2.9426503	7.3091154	0.37406763	2.2337723	1.9962928	-6.0602283	-14.440535	9.253265	7.466606	1.3473763	17.98312	7.274678	2.2609808	19.35145	16.329863	15.318472	29.975578	15.867229	5.819109	10.372667	15.254266	19.033104	9.927168
978	-37.242928	-38.40085	-39.29982	-8.359655	-17.425985	-16.225338	-15.419699	-30.763538	-35.447266	-25.62888	-12.895316	-3.924182	-26.205505	-32.750893	-36.20188	-9.480342	-15.746147	-17.22294	-18.343374	-26.727108	-20.586777	-20.992802	-24.399252	-19.241428	4.5848913	-7.954652	-11.457676	-19.100332	-25.563969	-16.090553	-14.97945	-25.153297	-17.352257	-3.479212	-10.397136	-17.658295	-5.7877254	-13.526321	-17.797607	-20.068657	-24.446133	-20.202175	-4.1467643	-12.824625	-1.6760405	-6.3539596	-12.366772	-9.735035	-9.468965
979	3.826081	4.6767216	-12.902284	7.1065054	14.677113	13.437616	26.61404	27.226055	20.882992	18.696018	25.72672	26.702904	13.401714	17.397018	15.893789	22.426935	19.263466	16.627876	2.403814	11.630974	4.43585	19.07177	9.987074	8.420342	4.984767	2.2193189	-1.6343634	10.127825	8.292544	12.67425	25.758785	27.641884	20.099438	-5.264235	-2.6895573	9.794834	9.106686	11.458102	12.036478	15.510511	10.437237	7.213283	9.389721	8.999189	-2.4956503	10.074923	10.145699	16.336376	19.393795
980	18.229	22.903025	25.957603	15.579871	15.427654	18.403316	24.298624	32.008392	23.161812	14.8408985	9.963761	3.696873	20.521988	40.012337	51.09221	23.925772	22.014626	20.753738	18.242826	12.436135	10.263107	33.339607	34.179047	29.25683	34.48269	31.51355	27.476658	19.649857	27.518661	36.008846	32.168495	39.434902	28.668907	14.980684	28.785679	32.082348	17.265503	22.8283	30.147724	45.692047	44.678635	26.952824	25.936783	21.786861	20.998463	15.714941	20.480534	22.484486	14.780767
981	21.759491	14.324817	4.2399983	15.767321	-13.175295	-21.641722	-17.806114	-23.148085	-15.178917	-11.919844	-4.5634885	19.71825	17.624704	12.627075	18.669094	4.5344076	-7.992628	-1.510851	9.495373	0.14740351	-8.184642	18.740097	17.988365	20.042961	19.721552	21.24768	15.319988	14.723021	13.019288	23.85805	-3.7713041	-7.3962545	6.802577	-22.587822	-23.041481	-6.901997	0.17243987	-19.289879	-24.458927	11.050678	2.8189468	-25.237324	-1.9631858	-9.066299	-19.225307	-3.358161	-9.181658	-3.6132503	-14.327786
983	-9.289198	-19.889526	-24.483295	-2.4318585	-6.6411934	-4.7840953	-25.7877	-28.226252	-15.118919	-14.472871	-29.20045	-40.368004	-25.258245	-33.994965	-36.547478	-23.07053	-7.833413	3.4732182	-29.972946	-36.76249	-18.892202	-12.438248	-6.880457	1.2104061	-12.761438	-18.853798	-26.676487	24.60751	23.60986	29.033886	-2.5102897	-10.890306	-3.890211	17.236774	16.148888	22.033092	-4.945039	-12.246318	-23.620504	9.558561	2.5070863	4.8872037	-17.929707	-13.452543	2.9833415	-18.31346	6.618936	19.362507	-7.661169
985	-1.1979802	1.3725948	6.174021	-1.4154087	-1.7617184	5.0243807	-32.455173	-41.873898	-41.240677	-0.8440633	-1.4258002	-9.518244	10.329318	9.512238	7.0519576	5.1509986	4.711255	6.075053	6.6172495	-1.04916	4.643879	-5.798127	-7.505304	-2.6309335	7.425312	9.214097	4.8166175	-7.1650853	0.42875248	3.5609982	-15.165283	-0.19362006	1.8864691	-10.087456	-2.7466035	2.7660367	6.674197	5.9780073	10.184681	10.640662	11.917641	3.1097417	1.7662531	-0.4958137	3.3303416	4.9759417	-1.6745894	1.4762871	-23.874203
986	3.1235054	-6.546234	-3.2222025	-3.364731	-10.4629345	-19.021027	-4.927701	-6.0674067	-2.684491	-6.144679	-7.157459	-8.702655	0.6301065	-4.686994	-9.362539	-7.644396	-9.509631	-23.43445	2.1990213	-0.078798294	7.288866	-10.137372	-10.214676	-3.9914007	0.869889	-3.0879562	5.220023	4.6658106	-0.08471313	1.4654843	-4.508519	-12.919474	-8.110237	-5.265076	-11.263365	-7.8299274	-5.0158596	-9.068511	-1.5218401	15.348591	9.718677	8.949396	-15.828854	-13.766449	0.042978644	8.363049	-1.9003085	-2.5279002	18.404163
987	32.997635	37.188507	38.118645	29.12748	16.247978	14.579408	-1.1247823	1.1004568	4.366825	39.919025	34.70287	42.216576	21.447527	23.582684	31.130695	20.048168	15.316328	20.107098	23.94307	35.661606	39.3463	36.490784	33.751648	33.0687	31.78525	35.603172	31.471926	29.218767	26.554623	35.0819	32.3456	27.006752	18.184845	26.39458	24.651577	19.254185	24.925613	24.938698	23.378292	14.35276	25.231865	37.749756	29.483124	24.245617	17.942476	18.08703	20.97268	29.356897	20.955267
988	0.6138692	-0.98947525	-2.1052234	-0.9931165	-1.8110487	-5.902195	-24.353687	-2.8712988	-4.985677	-18.578293	-10.362824	-11.1225605	5.058406	7.224883	8.960518	2.3823996	-1.9092146	-2.1814344	-7.3466606	-6.5891533	0.8336792	6.331541	7.840614	11.781581	12.539562	12.006475	11.719083	16.491877	16.663382	11.877647	-5.549245	0.8433429	3.0046482	18.057024	25.18296	23.358742	24.59584	19.277935	16.7452	11.779034	19.736362	20.986305	7.1729207	9.666334	6.916074	8.725887	15.872335	16.647543	11.799484
989	-9.601952	-16.01751	-11.756626	-19.568106	-26.799238	-26.38855	-6.2823343	-11.449987	-22.65099	-22.052315	-33.495613	-40.176247	-38.48913	-31.042109	-20.460218	-25.075054	-20.821432	-17.432415	1.9414021	-22.6493	-18.81045	-10.521193	-0.5822601	9.912787	22.537277	28.181297	40.95565	-29.192768	-30.760597	-16.679419	-36.8087	-57.57263	-59.792706	10.206532	2.369052	0.75521475	-20.11921	-27.035364	-14.622097	-20.020323	-13.797003	-3.0464535	14.913734	10.199097	14.155947	-13.632465	-11.233789	-6.8755493	7.8988605
990	15.747181	18.966473	25.018879	-11.8377495	-10.430874	-6.881029	-8.622749	-10.760566	-13.449865	-4.4687614	-3.624815	-9.495629	1.5589869	0.6307418	7.3797216	5.3260164	5.7371655	13.258842	-18.201897	3.7933197	9.473787	-13.542522	-9.851801	-2.277494	-1.9130121	-4.5043445	-9.830782	-32.311184	-11.527943	0.9629196	-20.424305	-20.453405	-29.436848	0.40289384	-0.43956864	-33.692154	-9.409645	-10.729289	-25.122189	-22.691437	-11.688119	-3.0005007	18.434937	10.829634	14.8308935	11.025387	6.5872903	-3.223816	-3.0895982
991	22.088097	28.872879	20.668072	10.235451	11.454161	10.528162	12.065109	6.435817	-18.956663	4.129065	19.17981	19.506184	38.469387	38.59814	17.41297	19.657602	20.65198	12.98314	6.6035266	10.402731	22.052992	13.420311	22.683182	23.475204	28.381477	29.61428	18.949215	20.916637	22.30066	18.552711	21.387535	21.545677	17.24744	17.739143	25.312256	21.286106	21.310524	23.450289	22.770794	22.558647	21.191643	18.243698	24.177269	27.083622	22.255634	28.856693	22.56176	16.049911	19.826118
993	30.210875	31.551193	34.591564	16.090601	19.844559	18.413635	19.901535	29.064919	26.621792	38.984367	37.54992	27.66619	7.4130526	18.370892	16.89392	21.130795	21.085121	9.449852	40.286427	28.824879	16.456501	14.686588	22.623232	16.728815	21.144032	22.07616	13.710188	38.435677	40.3991	27.507175	18.715733	26.945854	17.645552	16.927147	29.568613	40.12381	19.331623	27.582672	20.636847	29.130924	21.789467	14.122444	16.52446	21.372988	24.598808	24.398144	24.169025	25.123276	9.277035
994	-1.4832625	-3.5367465	7.6160455	-15.144413	-28.366226	-27.695835	-26.53326	-15.806975	3.7603784	-16.2524	-22.022142	-42.724243	-20.858854	-23.004387	-13.560762	-15.975079	-14.885714	-7.911515	-14.164017	-16.691034	-4.827602	9.073045	-5.641391	-13.505034	-4.902977	-14.724136	-35.310883	-20.254099	-25.591515	-19.100231	-12.137726	-20.83303	-22.974499	-30.417889	-38.56482	-29.740196	0.7078726	-7.056148	-26.373075	-14.659769	-21.83258	-14.737995	-13.4185295	-14.371472	-7.683556	-0.5342405	-13.58769	-7.7006702	4.005392
995	-23.617052	-27.378298	-20.521784	-4.360141	-10.685638	-10.806746	-1.5508202	-5.5996265	-18.06369	-16.505417	-17.07523	-3.7731838	-14.621849	-26.042091	-34.351425	-3.9771607	-3.30721	-1.0598443	4.2129393	2.4011204	5.7693434	-16.241158	-12.36124	-9.858963	-15.680921	-18.618137	-21.45111	0.51164436	2.5188525	-0.45208013	-10.270922	-16.058458	-4.66152	-22.517517	-25.901756	-15.9850445	1.6992109	-2.8251538	0.6606851	-5.720317	-3.542978	-5.8144917	6.936155	1.4166043	4.367809	-25.745537	-22.26307	-12.2474165	11.26616
996	3.8344994	15.577628	15.662295	16.029644	19.317127	22.976961	6.2408047	13.294939	11.494241	21.08746	29.39917	23.487354	22.125061	28.550123	27.154892	22.479794	25.122982	25.217892	-4.0089235	6.136116	16.662426	22.87338	25.33265	17.161877	21.603886	32.986156	31.085304	17.45552	17.54808	16.690826	-1.7395012	-0.9691978	3.570382	-2.20623	-9.572607	4.6640396	-10.734451	-11.655498	2.1224673	6.523959	4.1123347	-13.160204	9.100756	9.81156	18.140356	10.613484	4.215969	-0.6699363	-13.23166
997	27.474192	19.02386	6.5288944	26.50889	13.759382	5.4896097	29.505459	29.862705	25.949362	30.268806	25.425985	14.760736	12.139618	22.396845	27.729284	17.555206	23.162556	28.394789	16.943111	27.817276	19.420275	17.268549	15.470162	17.535946	23.797745	14.938734	8.348488	28.063911	35.546288	30.71774	38.53375	34.078316	33.813072	22.10572	27.661667	25.469612	11.825317	23.321728	18.564762	20.846786	17.626099	11.846682	19.108562	10.052492	16.395552	46.765034	38.63346	41.466255	6.309657
999	8.840946	8.3666725	12.252836	5.046843	-1.7205193	2.020033	2.2291703	-0.8881578	-4.0052342	-42.529575	-31.75159	-23.2364	7.98385	11.547403	15.14098	-8.085666	-13.154048	-3.8636189	7.7212906	6.0565977	10.603167	-1.2960403	-12.157639	-19.474615	10.429115	3.8422563	-1.9324121	-9.328982	-21.84317	-28.892006	-21.176746	-18.453564	-12.139387	-19.925724	-19.283264	-4.2486386	-7.5833426	-16.240206	-6.19528	3.1331348	0.5018584	4.2528825	-9.410231	-13.365265	-4.9129677	-9.507509	-10.233699	-12.396702	-12.7989235
1000	-25.681042	-23.799831	-12.723145	9.496263	6.9096804	18.854729	-17.036701	2.8481474	20.675606	-24.563683	-26.104578	-24.864029	-12.828695	-17.58007	-13.9640465	-20.091911	-0.6093676	10.042839	-26.00246	-20.580807	-5.1233063	-9.7907505	-9.22783	-6.3306847	-4.808694	-11.86689	-21.772873	-10.358526	1.2755501	12.086011	-23.21479	-33.50821	-32.945324	-2.1677349	-11.953559	-6.639208	3.8017972	-11.919093	-14.957321	15.439924	10.941931	8.170906	-15.762919	-22.677567	-12.611978	-2.9923093	-15.528826	-15.340843	-9.516638
1001	-9.667049	-12.150845	-14.21796	-7.0689707	-16.569958	-30.056255	-18.733938	-24.599703	-34.37162	15.07991	17.528347	17.13912	2.157378	-1.811826	-4.764579	11.677273	5.891282	3.3490133	3.1702154	-6.151471	-3.5985947	-8.211922	7.671089	19.842934	-16.426046	-22.891022	-48.09651	-15.535139	-11.960085	-1.3875902	-36.78614	-20.43743	-13.829026	12.999521	7.94599	12.133521	19.242928	7.7164345	7.7145047	8.710575	-4.4087167	-13.428898	16.51552	4.624769	3.9363854	7.3300533	0.03958386	3.5546489	11.713129
1002	16.263412	20.779728	15.996566	22.078571	6.229495	-0.13379392	7.8086686	14.85676	12.409563	26.957191	8.91935	2.5523314	18.615978	13.076663	5.0457373	11.923597	22.343075	32.548073	20.364395	24.99115	25.544613	28.197945	34.33633	29.402967	7.432873	17.74548	11.995125	-11.720423	-7.110857	-9.9944725	-6.965376	-11.698984	-11.285259	16.309313	16.066343	14.441742	14.757149	15.246703	17.477081	16.399948	13.468044	7.448968	17.50854	23.506907	13.442347	23.64574	13.103983	4.800482	9.245371
1003	-17.478592	-18.19696	-18.543697	20.321507	17.494404	15.019081	9.303789	23.421318	32.781708	40.841785	32.4629	24.412617	12.013216	19.073448	30.271183	-33.98754	-34.483086	-31.431305	9.963718	2.5139549	-0.5537232	35.85723	40.76984	30.038198	-25.740173	-22.596685	-5.257879	-5.0034175	-5.8832865	3.2275758	16.812878	10.309698	4.384798	10.858953	11.912743	3.7068284	-8.800455	5.780984	3.051329	-4.3719625	-3.9027815	0.4516636	-5.375884	-14.257621	-13.257059	8.560982	7.8627024	-5.578021	-6.741459
1004	15.517811	13.824449	12.602997	-4.762725	-4.1673474	9.781981	13.337564	0.41171265	0.9979744	-0.9110954	13.532105	12.371204	14.138933	16.555368	27.450443	5.131138	9.67598	10.694376	10.226879	13.8812895	16.167816	1.0299435	6.012988	1.4061763	1.9072821	0.0871256	-1.5907865	4.668423	4.184319	-6.045659	11.888712	6.10159	-11.895154	1.868546	-3.5330312	-13.730032	14.130205	9.046343	8.457905	-5.653635	-2.2678964	6.3729377	7.529822	15.332523	19.607697	-1.6972513	4.0100703	-3.244287	5.0335054
1005	-8.913951	-15.55788	-20.421865	16.48053	9.359633	11.603865	21.224277	17.301346	26.203226	1.5673325	1.2759131	7.1557217	11.301533	8.691926	-6.2869864	11.137472	10.850464	6.539235	5.3931856	-3.8312554	-2.6970644	6.0867624	5.3158326	6.688752	-5.176544	7.774983	19.445444	16.477482	18.962341	20.52484	13.837263	5.679241	4.806389	9.292503	9.985674	23.52959	-16.216291	-11.420095	8.582427	14.9074955	17.866146	24.620165	-1.0191277	1.56849	8.8368	-2.9696097	8.566853	6.853511	10.305235
1006	-4.838853	-5.554245	0.9689816	3.0428052	-15.542788	-29.304142	7.9911575	16.401142	16.508944	1.9955783	0.052633777	2.3164165	15.801281	11.397217	9.819351	-4.861849	-14.397165	-30.254921	-1.2036703	-2.1121407	4.938048	-8.052895	-16.285126	-12.787331	-24.401314	-35.41833	-33.23839	11.537139	13.270335	15.485475	-10.943933	-14.112864	-6.769084	-9.796822	-10.257212	7.664725	-16.240932	-10.90159	6.0354414	-11.370488	-15.55077	-14.329993	-5.9980183	-13.194422	-7.3775043	-37.646122	-23.23156	-13.903233	-12.685272
1007	17.96059	3.6359196	-14.764816	-9.599699	-12.789849	-4.065187	4.925701	1.5206462	13.956405	-22.193989	-16.710943	-27.31052	-36.041107	-24.568329	-21.662851	-3.9632053	-3.11197	-7.910671	-5.5785093	-9.636097	2.9502358	-5.6775208	-21.744072	-34.46978	-27.894928	-32.379845	-22.220596	-11.284147	-9.068405	-3.2468505	-7.289078	-5.1180162	-10.980488	12.170078	2.8936436	1.8248043	-6.427	-10.521686	-15.229198	11.795109	7.4997816	-6.6605263	-11.166872	-8.259371	-3.5960622	12.683422	17.921707	21.535545	-0.7461791
1008	30.665699	27.771517	26.556553	-7.1190176	-23.085659	-28.14428	32.67271	24.271736	17.846312	23.792606	19.11375	17.188961	-37.70932	-39.682053	-34.21657	12.702515	10.383609	11.812126	23.011326	26.284866	19.152409	-9.88522	-6.186592	-7.8499904	-14.808252	-29.302948	-38.795624	26.737951	13.501957	15.775946	-6.3677716	-8.656192	-3.4861984	-31.988056	-32.624794	-35.479267	28.699265	26.659868	26.823711	9.2966795	4.860738	4.68577	-27.789713	-35.549835	-34.215515	3.8207052	4.2433186	15.145529	13.738594
1009	13.231148	22.122398	13.57731	-25.954647	-23.313883	-33.015053	29.808964	23.164398	9.15412	8.263224	13.076589	12.033721	41.653435	36.239	23.94448	30.45503	33.90229	27.377644	-13.981399	-3.2286034	-12.13611	17.674236	23.61186	20.059725	-29.599451	-18.870514	-31.488281	17.72739	28.535511	34.768074	39.09658	39.649357	27.026295	16.022633	22.81397	13.06344	17.745653	21.656982	9.273934	-8.173782	1.8858049	-4.408987	19.760708	30.803738	21.580956	-11.663261	-9.312061	-24.342224	10.510698
1010	-15.64366	-16.988026	-7.482745	3.872439	-8.475573	-12.376881	-6.8999867	-15.353292	-15.91625	-27.41348	-35.756187	-33.413105	-36.796875	-39.17044	-31.916615	-36.103714	-37.813515	-22.247295	-40.540375	-30.920065	-9.63533	-39.531128	-46.20202	-40.57263	-18.54131	-19.716549	-12.513876	6.9788456	4.3507123	6.823947	3.9491153	-3.4311614	-9.953675	-6.762678	-6.310464	-11.077055	-4.256937	-4.8718996	-16.162882	-2.9548123	2.7782197	-4.924011	-4.936098	-10.487635	-23.556831	-13.814785	-17.516006	-15.825808	-19.232454
1011	16.372498	26.492613	21.238401	18.013756	26.654312	30.914352	18.171688	27.446817	15.961929	6.5310497	0.90500337	5.5180697	1.8067621	0.13146594	2.2779803	-1.0077536	-8.6937	-5.968105	2.4182162	1.093942	-1.442719	-2.0634193	-4.2805734	-1.2395834	-0.15042102	1.7072254	3.648684	-4.8929462	-0.4296943	1.868209	-14.819546	-14.205371	-5.889638	19.484568	16.124197	13.256966	20.384354	20.41856	15.88744	18.519175	17.58641	8.953447	14.982776	13.490762	12.105485	17.085434	19.788948	16.755154	8.355656
1012	29.732267	22.851143	15.331105	23.097368	15.346625	11.048283	34.07125	33.641884	18.015955	23.415749	22.507576	24.821941	13.205119	18.056538	23.92532	15.295498	15.915378	14.290533	15.262314	15.71962	12.930323	19.520859	25.625423	35.21646	22.115536	28.124943	19.754465	17.705559	22.794012	12.419039	50.414474	45.7565	24.757374	20.887463	35.37858	42.840984	17.481617	17.958305	13.991411	8.770361	12.050513	11.718458	24.212734	34.20241	40.61637	37.014034	36.979717	28.21743	22.741333
1013	21.507652	21.831715	10.523409	16.023855	19.43269	32.785873	18.794071	24.821768	29.629898	22.702394	27.177578	33.019257	14.994639	18.406246	11.82302	28.399078	32.171795	16.358433	13.020411	20.968508	25.070312	12.668503	18.39101	12.137548	38.28209	34.63788	31.712696	7.278964	20.3517	18.831015	34.402958	30.383732	20.754265	28.88172	29.860233	20.718071	8.017491	21.25819	15.860603	-6.3079147	-6.5485806	-9.059031	8.771271	3.3062787	-0.8060888	15.600775	15.655376	15.329181	18.740913
1014	-38.712025	-23.63519	-9.721069	-27.677626	-38.201283	-28.979149	6.965356	7.6305094	8.086016	-15.247173	-22.783958	-26.514019	-3.9529371	-8.826808	-12.90103	-3.76723	-6.024727	1.1602808	12.560127	1.9681387	7.8737235	1.2327003	3.0272167	10.891569	-26.640102	-21.717274	-10.347063	-2.3964329	-15.217911	-8.431064	-29.30095	-38.3797	-27.888443	-13.150361	-16.679417	-13.485474	5.7945056	1.0503201	-7.650882	-5.922846	6.4271255	10.296902	1.1895813	-4.3080044	4.012209	9.988357	13.009275	13.750706	10.882933
1015	-21.22781	-18.425713	-2.2736795	-63.851707	-55.910797	-47.447655	2.2485666	-11.317392	-28.025326	-24.549992	-25.197023	-31.915138	-1.2182089	-0.8927252	6.9405084	-26.550358	-37.58956	-39.499577	-11.456036	-22.61472	-20.300129	2.1250982	-1.6517302	4.064183	8.963703	8.466562	14.101263	-7.6541533	5.068309	18.400856	-13.587562	-17.711643	-17.079947	-16.43399	-17.11319	-5.4925337	-43.244843	-34.477234	-20.519518	6.163704	-4.702042	-21.618784	-16.373627	-25.920692	-28.996325	-12.963739	-12.7262945	-3.667149	-32.06275
1016	-6.7432623	-5.0724816	8.426131	-7.8306947	-0.07681441	9.566176	14.036341	14.103943	9.600625	6.799676	5.885353	7.0293436	-0.27889124	-3.8221855	-0.72627157	-1.0043321	-12.320866	-11.562239	-4.6898403	-9.314094	-8.572886	-8.089304	-13.6252365	-9.908762	-6.7344375	-8.476902	-7.914392	-10.386123	-11.858828	-9.115433	-11.355412	-7.246597	-4.5314236	-4.5399714	-2.4826393	6.706219	-4.33718	-13.601976	-22.76784	-0.9139712	-6.315502	-7.3145437	-25.397099	-2.5919602	2.7927637	-5.7636957	-7.3161955	-7.136956	4.8779364
1017	5.1251864	5.7663794	5.7708964	29.355019	18.971985	6.374607	19.162775	18.877174	19.428707	5.4044514	4.6289277	-3.2480736	-5.330868	-11.514983	-22.845543	9.999792	13.743092	12.723293	-18.152864	-2.7944822	1.8806541	16.862755	18.772236	13.453516	6.824218	11.744139	13.32609	23.980425	20.14846	29.21501	13.180391	13.494092	15.30726	-4.273411	-3.172523	-0.4009587	15.8770275	11.97014	6.4249325	-20.04906	-2.3189569	8.047996	21.300808	16.95036	30.135777	1.3382883	-3.5900817	-8.242973	-0.022281349
1018	4.9167123	4.050579	8.754005	1.9998631	-0.074195966	4.9469604	-9.639068	-14.53907	-18.553505	-26.72724	-25.8816	-32.68786	-2.4551198	-5.0998216	5.776698	-4.812863	-10.970207	-4.269395	1.9457455	-3.0008976	-4.8213882	-2.8487587	-2.9145122	6.503228	16.33542	11.258118	13.417814	5.6652384	4.5129957	-10.0461445	9.677336	13.185641	12.159087	-6.161075	-8.44023	-1.3244499	-6.2557545	-13.512063	-11.087534	1.6712831	-1.8185756	2.301038	-10.796545	-2.0609658	6.0070467	9.296976	1.2002188	-4.4857283	6.1508684
1019	23.16493	26.2949	22.603214	-4.0018806	-7.4478836	-0.8155304	8.232551	3.3489637	-3.5786574	6.8973255	5.159916	3.0197484	-10.515047	-11.966337	1.5948308	-4.157756	-6.711199	-8.564802	12.390174	7.425551	2.8358257	6.2460318	4.6925464	13.224575	20.624512	21.216171	15.694208	15.11387	17.368889	13.934116	1.7861438	16.798365	15.97992	4.4633465	7.377925	7.0964994	18.627388	18.603779	14.210691	1.2995106	-3.4780288	-6.823361	17.312784	25.134418	17.873365	-0.5451876	2.5326457	5.745056	4.562907
1020	-0.6889877	-0.7065879	4.625334	10.267718	0.86231637	0.4944389	-28.808924	-35.893585	-19.485214	-8.992382	-19.742496	-2.8535044	6.805333	-1.4939971	-4.587855	-12.480477	-19.436848	-9.428653	-6.6463423	-15.983185	-6.0647693	-34.38994	-32.875153	-27.97113	9.134605	12.720612	11.3598995	-1.8421963	-10.259682	-33.221115	-31.293564	-29.25935	-42.145424	-7.5608897	-11.017163	-8.134456	-0.9519778	-2.0406132	2.0573764	-22.226017	-4.6808815	4.3987207	-6.662925	-6.111657	4.5473022	-24.152876	-25.560642	-15.825111	-14.338808
1021	2.4148586	-1.728906	-10.856432	-3.2495096	0.08563256	3.598671	13.455591	14.252256	17.630604	-6.846089	-17.235119	-6.3340206	1.4245619	-7.3855195	-9.769611	1.4049745	-1.5735972	2.4812489	-6.1419477	-15.036817	-19.169277	-17.271225	-14.12729	0.6899674	13.019164	10.731487	13.328684	8.973962	-0.4320885	3.7293265	-18.326408	-22.124218	-15.312379	-28.589743	-22.832195	-15.801945	5.7072887	-2.7675703	-1.3130705	-19.784662	-0.24232179	5.4704657	-12.590474	-16.625252	-17.139797	0.9737578	-0.15326333	10.296299	12.988106
1022	-12.822231	2.8238795	8.528107	20.135052	24.078457	19.21418	36.064194	37.82386	37.18103	29.225538	25.30968	18.642506	18.619106	20.705006	16.880894	11.843206	17.370583	19.70781	16.363276	21.699604	15.213234	-5.31168	10.7638645	15.771115	-5.177044	6.531346	1.5446346	23.199427	29.895157	29.967552	-4.5238647	4.626107	11.712496	26.784294	26.6619	29.29366	15.002752	21.09616	10.509844	2.9874558	15.922042	17.307165	14.373486	15.281334	11.2193575	-13.806391	3.6274014	5.6769466	19.428974
1023	1.1414229	-1.4846417	-4.3637543	-24.569094	-21.672932	-19.799389	-2.7759829	-3.0785105	-1.1443042	-6.274991	4.4784675	4.3935194	2.2308362	0.5489776	3.0410323	-8.658288	-7.310224	-9.454606	-6.7228594	-6.540888	-2.9510546	8.943782	4.711916	1.1040236	-2.6587486	-5.0015235	-6.382003	-2.0159492	-4.6816444	-6.736328	7.5904865	3.9195242	5.90664	4.4592876	-2.6112328	-2.048539	-6.47316	-10.24692	-8.054529	-7.3926716	5.9197984	14.964508	-5.5770707	1.0845072	1.8182542	-0.6766671	-1.920251	-3.0821776	-1.7149788
1024	-7.0278354	-6.513772	7.235093	12.059099	9.586372	-8.018904	-3.8883576	-13.930317	9.055935	3.6305864	5.9224424	1.7434283	5.724742	-8.866737	9.863842	5.140977	7.8552604	7.9875135	5.1015353	-8.377233	-0.55904204	2.0545979	13.212921	3.9309468	24.622475	13.912119	-3.4126878	-25.731544	-31.78392	-8.1686535	-25.549526	0.048333704	-23.713207	-8.050358	15.658907	-27.768623	1.7720511	-9.145817	15.144093	6.9409904	-2.0785825	9.215492	-0.5919087	22.16251	-1.5585535	15.609858	-26.793163	-2.552269	-6.6525764
1025	0.74360347	-9.281328	-10.317961	26.873657	17.084166	17.980879	5.1960983	-0.7094854	-7.3376646	-2.67252	-0.40055335	7.5666513	-4.372694	-13.4825735	-11.491312	-3.4030466	-9.616542	0.20812708	-4.3202844	-5.971803	-6.037887	-15.245838	-15.868516	-18.895414	12.207611	2.2638855	4.088504	-10.979748	-9.18482	2.2982674	-7.3751717	-14.645668	-11.7742	-37.15895	-28.74797	-20.543436	-50.450607	-27.12098	-18.446413	18.381866	16.396156	24.186562	-25.138794	-29.048553	-18.386274	12.610798	7.998881	11.952931	7.5468807
1026	17.718397	13.962761	16.166458	-11.893657	-3.9691396	5.1655827	16.662945	4.9027057	4.983024	21.62994	28.503202	25.090794	10.929463	10.077023	13.569925	13.145117	10.857273	14.277323	14.847057	10.909496	8.847577	19.988724	16.505775	16.981007	19.95242	20.474916	18.740582	18.938545	21.12806	18.561071	21.03142	18.59323	16.659603	-23.284786	-16.97873	-15.966517	13.046465	8.8557205	11.177183	15.875046	17.205202	22.293331	14.463047	2.948895	6.893199	-25.743057	-32.38958	-31.374947	16.489231
1027	8.29101	-0.7801878	3.5470781	-0.8193578	-1.5612781	9.135917	4.744983	-0.54879713	10.291174	2.574335	0.543034	0.2249139	22.837683	15.095606	9.688048	-25.18946	-19.948612	-8.363137	-44.055943	-22.874973	-11.156698	24.370045	15.481044	-1.862846	7.0084734	-0.624725	-1.5136902	-16.161983	-2.0065966	2.2451673	-7.2987123	-6.6896744	2.2138977	3.2691677	8.525276	13.774521	11.179182	6.86861	9.626937	22.997194	10.458352	14.375743	5.5394487	-1.3585147	-0.68754476	8.246887	5.536693	6.6512237	11.147043
1028	6.3914137	-3.0769236	1.8217967	1.296752	-6.3441877	-13.129685	-16.830948	-17.1453	-9.693054	-28.063885	-37.671993	-42.45868	2.1104083	-2.8539915	-0.5653713	-6.6261697	-8.369528	-7.986418	-5.5794153	7.5371933	12.562326	7.3988466	3.9865742	11.332882	-16.967583	-17.895798	-22.575207	-17.576336	-12.69754	-4.7475514	-10.279195	-16.153492	-10.859224	10.7091675	9.716455	7.480977	1.5891974	-14.385437	-21.687576	9.334261	3.7034168	9.423428	-25.693054	-30.237637	-29.723267	8.438408	-4.668402	-2.6361275	-9.639255
1029	19.461916	20.738232	21.947906	14.857636	8.214964	13.474962	8.133041	20.33776	23.756609	0.1254437	0.67847586	11.822258	18.311504	10.512455	9.865867	24.011635	25.818153	22.668116	20.32022	26.371843	28.046566	32.65841	37.86683	28.573887	15.198927	21.620308	26.202478	21.516075	10.260668	17.708366	18.247768	14.691652	11.508251	-21.51643	-29.26862	-25.524658	10.436567	1.8746502	-9.65789	-0.5243671	2.4806547	-4.333942	-12.28568	-13.660902	-3.3585277	-23.813082	-23.829422	-8.621642	24.161335
1030	6.296787	9.429859	13.767202	-7.8893385	-3.3481588	-7.6577206	23.652447	16.820705	14.840458	10.210134	5.849511	0.11045562	21.564816	24.227968	25.412506	-3.480381	-10.152338	-9.2570095	0.19638485	11.570131	-1.0807667	6.3676786	19.14981	14.956724	-5.5463004	-3.0627294	-15.92446	1.8372821	-0.98361313	15.46628	12.972397	5.360626	9.540758	9.899035	6.426149	12.852349	0.69987005	-4.0270853	1.7605656	-2.356839	-8.807379	-15.60457	-8.471532	-1.3236513	7.042433	-22.532722	-7.186779	-0.5232311	3.160642
1031	-5.3937616	-16.795902	-19.267708	-6.716716	-15.539285	-13.493767	-9.980208	-13.317446	-8.174269	-17.863018	-23.999374	-24.67532	2.7307508	-8.021372	-3.7470174	-12.028042	-26.531534	-29.030182	-11.178664	-13.914531	-0.6315428	-14.461384	-23.401648	-19.049929	7.7398252	5.4340267	7.1755843	-2.2712097	-10.3463125	-12.09424	-25.948122	-32.30077	-18.645947	-22.89206	-21.327103	-10.8723545	-0.6579201	-9.414667	-7.7994576	-4.945516	-12.39016	-9.801786	-7.465508	-9.915743	0.02637938	-11.166233	-2.1101947	3.5965288	-4.801961
1032	1.9370661	0.7786181	-8.992982	3.0274255	5.9200563	5.978404	-12.616472	-10.393288	-8.182338	3.3973856	0.79157007	7.8099995	5.7693586	8.259313	8.991495	-6.5906453	-9.717427	-3.478419	12.929061	21.235294	9.456641	14.50663	14.168331	3.8135848	1.0045862	-2.3995066	-2.0773096	9.463062	8.329382	-2.8808775	13.311386	20.764729	5.8285522	39.00923	37.985992	30.670757	-23.64167	-21.669819	-18.752337	3.631684	3.8587217	5.255632	3.944583	5.624143	-7.3587255	2.5933425	6.3930655	6.166624	-13.686483
1033	3.5652022	5.9995546	-13.543795	6.092458	-2.1113477	-4.9384546	15.552605	15.836979	19.948574	24.086962	20.704475	18.516535	4.128317	6.20541	7.4003887	18.985207	9.764381	16.785015	-16.622822	-8.023623	-1.0090692	14.761688	16.854864	14.199594	29.111717	30.242542	28.19453	4.925398	5.258	21.659399	25.682384	19.342823	8.363679	22.500328	11.636635	9.270756	-5.756324	-1.5772308	5.866397	-29.76107	-30.357769	-17.760525	21.33635	22.446215	14.442577	5.817874	2.9845881	12.405188	17.563559
1034	2.848668	7.639801	11.382324	0.5831465	5.331776	-5.9963393	6.3537245	11.901367	16.056355	7.9156666	15.323294	18.638771	5.747033	6.7843924	9.041363	1.066741	-1.297526	-6.4702663	17.253086	12.464066	9.047266	22.000732	21.032337	25.353228	18.317745	22.101078	20.384054	7.1244993	12.552145	10.858149	30.567787	25.140942	16.444632	17.7034	29.177277	28.214046	20.214428	24.192661	22.079353	30.291567	28.92704	36.388947	41.17083	33.57755	25.603994	37.45622	36.5166	40.967033	35.27245
1035	25.47041	26.637527	28.024384	37.113617	24.447193	23.847298	8.082726	13.10042	18.336998	23.239489	23.909657	27.724476	22.218739	23.968468	22.684925	6.315955	-5.3425965	-4.440483	23.899118	24.605204	25.172737	11.072127	17.2443	19.250433	10.43895	8.65523	1.8510754	21.29804	15.013569	9.187227	6.370598	0.23662236	5.034395	4.3951154	-3.1802669	-2.7536082	16.256044	13.73175	8.9149065	3.8667989	9.542627	13.274824	-16.121487	-9.893227	-0.61500776	16.95453	10.610775	21.526958	10.529596
1036	23.594707	16.819828	15.655669	-2.256308	-2.207892	7.4518013	3.6209648	8.45676	8.846277	11.373948	16.503305	13.352459	15.244665	17.990633	18.967255	1.1416355	0.14954782	-9.357231	26.435741	28.267178	32.329987	-16.367214	-27.556742	-46.625633	12.194773	-7.390634	-2.104761	3.4436247	4.491027	11.979897	-2.344238	-2.2270186	-1.1492062	26.517178	24.557552	22.966255	-15.006327	-6.4096036	-1.3315896	-37.79202	-37.88696	-35.442825	15.332085	0.18728262	-5.0686255	5.3135896	-13.6419525	-17.485199	14.225391
1037	-6.607831	-17.834328	-17.87944	25.251774	15.096745	15.0906515	-60.471256	-55.74504	-37.566383	-11.987608	-1.1649888	1.4656484	-3.5747008	-6.283692	-17.97468	18.110703	15.491462	12.630851	5.9654417	8.411531	-2.9523454	-13.308081	-14.744065	0.22570878	-33.93505	-41.86329	-40.00451	-7.4739046	-0.79293513	5.0594387	40.798424	31.018852	26.023617	-5.2443256	6.6506834	12.646347	29.766949	32.29683	33.24387	13.271259	8.223439	4.49664	13.38048	8.357269	12.266911	-19.7138	-20.16793	-26.252703	9.722664
1038	1.1779633	0.109466076	-5.1805773	-44.59974	-43.73549	-52.68123	-10.38716	-14.992158	-8.306138	15.044009	8.3410225	-1.7173041	-6.4425883	-9.393028	-0.4095236	-15.976291	-15.938574	-6.8890595	-9.198879	-14.953844	-5.8555193	10.789656	10.599758	-1.6176968	11.288546	11.308184	10.344347	6.806303	-8.42411	-46.79841	-9.795947	-4.155649	-1.6882473	42.52735	34.15915	9.097227	6.745348	3.5423017	2.7352245	-34.99469	-30.152428	-25.11424	17.996153	21.186632	21.671684	5.684491	4.0659637	10.33144	-42.225685
1039	11.578526	19.94674	20.051594	16.426884	16.368902	19.99255	18.951855	21.567717	13.328056	10.5601225	17.826391	11.05587	2.4205575	4.083162	9.472659	-12.244038	-17.431591	-14.76252	6.8532467	-4.3021107	-0.9393175	10.530983	12.512066	13.583927	18.764412	21.89628	23.112137	10.788269	25.587574	22.352663	14.165216	13.7166605	18.182964	-11.6270275	-3.1747565	4.0723314	15.269392	14.6551	5.2206917	-0.6460278	2.0842075	4.461999	2.8354383	7.4547267	16.438381	9.410877	9.092594	-4.673707	5.6114964
1040	-26.769289	-29.88507	-20.6763	7.0468483	6.1449356	10.029095	-5.5014453	-25.765837	-24.58399	-6.717243	-5.293454	4.4286304	-38.78116	-32.326862	-28.10418	-3.5590332	-9.360092	-16.333975	-5.723938	-14.2884445	-15.464972	-42.42935	-42.44162	-37.62858	-28.648815	-42.741737	-52.732346	-6.5825653	-15.018458	-21.434181	-28.940027	-23.769304	-22.786083	-10.132625	-20.22596	-33.044586	-15.499018	-22.561995	-14.747297	-2.2629075	-7.8883286	-17.60308	-11.464933	-19.544199	-16.988152	-9.71246	-11.583524	-7.105136	-24.3525
1041	-22.979115	-18.497997	-5.43711	-14.014917	-18.724579	-15.312604	10.774845	10.862211	12.669959	-25.98432	-37.53486	-52.32879	6.7790985	7.360347	11.809637	-9.909321	-12.014545	-17.70106	10.055097	7.4224377	19.079857	3.6604476	-6.3860984	-10.141271	-1.3459368	-11.267005	-15.709377	-21.321075	-20.597752	-14.122389	-24.794308	-28.932106	-16.672962	22.248028	21.840614	24.264652	17.413597	19.253838	30.348595	7.2232113	1.9203442	14.051157	7.680322	12.882055	8.335028	-8.247198	-12.722689	-6.3968277	2.2084708
1042	-12.507665	-19.506674	-16.362352	15.663404	11.101364	13.081698	24.637798	15.698963	9.444014	-8.14036	-10.918875	-0.41955256	4.1720114	0.76967436	1.335727	-11.512963	-11.02343	4.73863	6.151496	2.3189058	-1.6162066	-19.2834	-20.198326	-3.4460745	-20.615196	-14.723255	-2.8123093	2.0317295	1.4633723	5.328062	21.36789	25.89595	21.019375	-19.451817	-12.012671	-7.935423	-50.752373	-45.92494	-29.90746	-22.41948	-1.8768518	4.8489733	3.0751565	2.0257804	0.6403991	15.024306	24.088196	25.444899	12.272329
1043	11.175032	3.578657	-3.1901064	19.380148	23.711658	29.695875	1.566989	-7.1978545	-11.742919	-0.8003507	7.8036823	8.806675	18.525639	25.167482	23.087132	-0.6081601	8.619155	15.5332985	10.85113	6.7766104	6.317934	16.699108	25.074387	39.45878	-50.635216	-39.934402	-29.395035	-67.44934	-68.03865	-54.02968	-30.919895	-36.71557	-26.255733	-36.550262	-39.774624	-26.445162	-10.111499	-17.076496	-14.430796	8.108755	13.833693	12.337776	26.561909	28.96539	12.495541	-12.433521	-11.21899	1.4546766	13.863022
1044	7.6253853	-5.9965496	-5.0963597	1.6139752	-10.465773	-17.804398	-6.3922596	-17.356085	-22.334469	-21.456522	-27.653103	-27.08641	5.794959	-2.754903	-12.056585	-17.546778	-20.598389	-13.752202	-7.048581	-4.4761033	13.222635	2.4157262	-0.7888298	3.575422	-6.077507	6.0909266	14.639597	4.0115294	5.7504206	11.2557125	-32.17781	-20.638042	-7.984917	2.3152018	-7.1779575	0.30471578	-33.32184	-31.885069	-20.918514	-17.463608	-9.64443	5.3631334	-10.946093	-12.024725	-5.1222224	-2.4891276	-7.361146	-6.249134	-9.910353
[truncated: 956 more rows]
[truncated: 11 more columns]
