# Supplementary material for: Music-induced emotion flow modeling by ENMI Network
Source: PLoS One. 2024 Oct 21;19(10):e0297712. doi: 10.1371/journal.pone.0297712 (PMC11493256; doi:10.1371/journal.pone.0297712)
Supplement: S1 File — (ZIP) [file pone.0297712.s001.zip › minimal dataset/DEAM dataset/Music features/mfcc_6.csv]

File
2	55.25669	54.31591	32.594643	18.002068	27.292442	36.41712	14.910793	27.370888	44.20356	20.928041	28.10511	32.936108	9.424864	17.146433	21.825045	25.164066	27.204948	24.488363	38.697315	37.175514	30.508898	30.645657	37.020164	25.953228	17.936043	18.114937	2.5830843	35.230602	27.982487	18.117355	11.761262	17.232239	12.689226	18.62199	22.551388	30.619114	31.456913	28.696747	19.432777	21.879812	18.13557	13.610268	11.824706	12.336672	5.2352266	21.206844	22.183182	15.47522	21.538929
3	6.5173054	12.778848	8.354596	19.346165	24.96255	29.129103	24.04587	27.899693	16.21752	21.7141	19.703667	11.848154	18.462376	16.943401	10.566162	11.010161	19.080357	18.670567	17.69553	20.331928	16.757881	12.608646	24.737762	31.147	13.74538	20.25819	22.932533	14.494018	17.738316	16.396095	14.215594	13.79273	11.5109825	15.222834	25.8582	14.744808	22.66473	21.663284	14.385817	9.342212	13.669549	16.151966	17.734188	25.552418	18.015863	20.404665	27.606966	20.769123	20.69056
4	43.090622	54.815666	46.04734	28.768063	24.786064	19.445026	21.943672	29.388542	26.52195	36.67761	40.333714	45.571274	25.532936	42.0839	57.034103	31.45875	32.195507	22.191177	25.753744	26.802238	21.558674	19.879532	19.39058	13.931652	31.268393	41.146553	36.477013	20.234945	29.858551	32.184166	37.363945	36.252773	27.514004	32.267014	26.787237	10.854158	52.357025	35.953735	25.799833	8.735425	24.42298	35.81286	35.032135	25.831047	23.518688	14.613926	17.908873	17.137115	23.615936
5	11.392218	20.86029	17.223099	-1.206283	2.863809	-6.197755	-11.907568	-4.332058	-7.212948	23.151184	22.742569	7.3460574	13.985788	20.302925	18.179821	21.691132	25.850048	35.16021	9.179088	9.798481	3.2887015	-5.3846836	-6.955225	-6.411443	8.49459	11.615513	5.717661	20.261787	4.010889	-6.8766503	0.26883867	-0.44766802	-3.2450306	12.906828	19.592022	13.5420885	-29.192036	-17.6413	-17.883575	6.6078043	13.845518	9.223405	11.817791	20.332355	30.957005	16.100697	14.301495	9.620558	20.24348
7	17.573832	20.249195	16.551651	22.517319	29.681505	21.961763	15.394665	18.638527	13.275631	11.484804	19.903378	16.511963	23.813114	25.59732	18.50388	8.030092	14.07662	9.275473	19.482986	12.996598	9.184402	18.309423	19.09161	16.371181	15.12879	22.359291	22.675018	31.256893	26.701744	15.5925255	13.860006	18.780766	22.529789	24.445553	22.084936	14.925971	16.198063	15.332405	10.297648	8.165171	13.469509	15.1491585	21.014872	23.228867	22.375496	32.09955	23.6972	12.6233425	21.86595
8	11.079262	14.279423	14.353961	28.114681	40.035103	30.308443	16.238388	18.183224	21.774715	10.78158	16.234169	16.35633	59.894585	52.32904	39.143814	17.711632	19.440405	14.662291	13.172604	18.544468	16.098583	35.992493	40.885986	27.79395	3.577257	13.984617	18.945583	-1.7487514	4.832532	8.032458	29.503319	36.90882	29.256123	16.059566	15.978678	10.463926	6.4148636	7.998884	10.082574	29.101305	33.707367	25.80502	9.838537	16.983074	16.721283	14.144445	12.394147	13.968424	23.849142
10	-3.383851	8.621338	20.292068	19.81274	12.172865	10.343009	5.76531	12.440729	11.279564	11.312922	13.699078	11.011606	13.737079	14.67768	9.081446	48.51235	58.178444	53.00621	20.855274	22.473095	20.835194	24.791218	25.55965	15.818251	24.926659	24.783825	10.357182	15.102938	15.362265	9.997498	13.358298	17.315643	24.434635	21.883026	36.42891	31.526405	2.0269604	5.8781805	7.7121906	2.0607882	7.5998964	8.320969	21.417732	25.988234	19.00182	26.696552	26.177994	11.268251	-1.5735168
12	21.277164	15.056001	0.04799944	18.682255	14.342545	12.040882	27.197945	40.316353	35.45153	7.6656985	9.226793	5.356914	5.0773153	24.12674	40.2498	24.347168	19.144648	16.731075	13.608107	19.270012	14.650309	5.840002	14.18519	13.370711	8.796814	13.761473	12.491661	10.214083	16.41093	17.177063	18.510914	31.036142	24.957533	22.598146	22.42574	17.53664	33.66551	43.59673	41.19629	10.723488	8.515392	5.6089196	13.61097	14.505198	11.660898	36.395927	41.91046	42.600082	28.43302
13	12.384876	5.8444138	2.9990246	6.295923	7.260414	-3.6737678	3.3108635	0.50722057	-2.003438	-1.510645	-7.6123686	-4.822455	14.0135765	19.258656	26.276371	18.691513	28.85213	36.181305	7.375743	15.163594	17.483414	15.144347	14.987142	14.922087	14.614037	17.79929	14.743125	15.932453	22.816046	12.88131	14.751506	21.978806	17.457293	23.796537	23.2632	14.620316	-1.1613986	0.38635677	7.0528183	23.238422	28.44418	23.847813	9.422065	8.571453	3.0422845	10.949504	20.268408	18.92837	15.680514
17	9.087045	16.10226	14.328032	20.219784	20.390984	14.920727	18.564598	10.882589	-3.7656012	-3.434667	2.2608082	-0.09862685	13.20001	14.3490925	2.8332965	9.1395035	15.515173	11.175964	6.1078835	7.4137325	8.374823	9.173065	7.7440577	11.459753	21.826172	28.171461	20.468376	21.49862	25.352085	19.457947	9.751326	17.448883	23.390965	8.42581	6.4947343	5.4501915	3.0177078	10.450523	16.754414	7.8312693	4.732031	0.37601188	6.103728	5.5421476	10.9597435	4.866111	15.572142	17.526516	10.797365
18	6.520358	17.282282	21.823383	-8.362843	-3.5961041	-19.406166	34.895622	33.12932	22.633106	1.1956391	5.1168327	7.4222264	-12.368345	-9.969764	-9.991087	-0.26499236	3.56834	0.7490183	27.358242	31.461693	23.938086	4.3023424	5.8410344	12.936386	16.524227	4.902554	1.2696545	3.794234	1.4575601	2.319734	20.735958	21.036144	15.41093	1.701334	-0.4854256	1.4076775	-0.7740103	-2.4110138	-5.849389	8.222296	11.023905	1.4668009	7.7374334	6.145677	20.904898	6.515443	6.4503365	7.2669373	18.71417
19	-3.503327	2.0667424	0.37506503	-4.0318727	2.0312698	-0.20272624	8.330411	6.1567154	-1.2379521	7.3372583	10.684439	16.713974	8.128807	6.273633	19.326694	6.7617736	11.557297	6.0088725	9.904329	14.789894	8.466488	2.3883433	5.906623	0.66208106	21.852457	25.878452	17.85939	4.778585	3.650331	5.035954	3.1247382	3.90656	7.4217005	-2.7706397	1.671164	14.029894	7.440084	4.983157	-4.7624006	-1.3692313	-1.8529655	-6.62325	13.808445	8.586632	13.361515	-4.6800528	5.373687	4.9793935	26.449055
20	5.8875475	9.104033	0.9083736	13.706727	13.383175	6.7147036	21.985874	30.077267	25.76196	29.662834	26.35619	7.88527	23.44449	26.114155	15.215452	12.820423	18.027079	7.417769	26.118637	32.797997	29.545158	6.4416075	6.100253	6.3255005	18.720936	24.40019	16.313393	20.265663	23.354797	20.294907	16.59285	28.595985	36.92351	25.822388	28.103838	22.614075	30.298363	39.199944	29.50351	27.114202	34.264534	24.173351	25.650784	25.754488	17.87602	24.773506	32.75718	20.731174	23.37873
21	23.770836	13.705718	4.0160637	6.5372996	15.860714	6.505816	-4.1862535	-0.050828815	7.453204	8.647301	8.528794	3.3362336	3.183279	1.2922647	-2.4457119	6.7113175	1.4684372	-1.9069667	38.42457	25.83131	14.719271	3.0975058	1.6738663	-4.0369787	10.069374	28.133732	32.499306	2.2318678	-0.41896683	-0.40661693	-2.3497329	-6.554327	-0.007354379	-3.651782	-1.2741684	-13.400932	-4.4086537	17.434807	11.278652	5.317876	5.625257	8.114817	-3.0449076	0.5843343	-6.7887144	-11.235433	-5.9327536	-3.0156808	0.6252422
22	13.049273	14.368873	16.81576	25.43203	34.53309	37.675682	14.366995	15.808947	12.690596	21.828358	28.51116	38.93304	27.381437	34.02246	31.29245	9.633722	9.808144	6.1356	17.862385	22.447472	28.219616	25.551994	25.674738	13.144779	18.726707	11.885843	7.1027584	9.154972	17.53531	20.32726	11.754096	15.495339	17.841175	34.772793	41.19156	33.194016	5.1995115	5.079892	4.07526	5.0610795	3.4899828	-1.110982	5.920865	15.992994	18.262777	6.2580895	14.414788	16.360687	15.468786
24	-1.8317242	8.66711	9.945801	18.154766	17.328444	4.8474455	-17.387104	-9.0858755	-4.3925753	-7.9691334	-5.6980457	-9.770415	1.5616972	-2.3595757	1.9229687	0.23347291	7.7296944	-1.3496481	3.5880904	2.6929266	1.1395338	2.6309032	2.5950055	2.2736185	-5.1462374	-6.9968863	-16.767637	-7.816099	-6.8023524	-2.238257	-8.660799	-11.99687	-14.349163	-16.463976	-3.5793035	-7.5986886	10.401804	17.314274	20.348412	-6.0197983	4.121478	10.661547	24.858913	18.328056	13.508148	3.5345602	7.687667	13.571007	21.893906
25	16.567463	25.61377	20.679836	3.7561243	12.115136	9.219341	-5.701789	5.465076	1.9326224	0.5079534	10.747135	12.7869835	5.5786653	18.868633	12.500809	1.0264674	5.616255	8.603568	13.136061	4.6143813	10.814142	18.07886	25.885876	25.517885	17.020184	16.615171	14.269472	-3.7058973	-3.7706118	-7.448271	13.652803	7.8067074	0.7119557	-9.70756	3.253604	5.7061925	5.192568	6.368161	-0.107887685	0.3458122	-0.78889227	0.4865564	2.2068384	11.144171	9.742193	4.876771	13.386033	10.419248	6.7650557
31	17.14413	20.426855	16.816357	9.492235	8.280357	5.0352244	-6.279296	-1.2062104	-12.615618	20.18129	21.465448	26.53966	-4.206313	1.4748656	12.408142	-0.74836004	2.9427392	-2.4646308	8.34719	15.513139	12.383797	12.737581	24.972137	16.283358	-2.6802595	8.093076	16.361506	5.082753	14.284993	6.813303	25.77922	34.006126	38.429398	25.92696	25.56984	25.700174	44.832504	40.98716	33.489365	36.187054	37.18858	25.532982	22.031286	16.06823	14.01074	26.718132	39.21952	36.33815	41.731026
32	8.552586	12.9538145	14.461716	6.971662	4.296503	4.67789	6.6308737	6.5278835	6.6575627	11.154234	6.738287	3.9172873	13.508381	11.3094015	10.348865	-7.55676	-4.937931	-3.3589077	13.488009	9.854552	10.047232	26.980568	31.561462	27.153095	3.4747925	3.1754403	9.74452	2.3983588	1.1039174	-3.0155897	6.0832567	9.589853	5.144163	10.092934	9.847492	14.827092	7.3036127	5.3654947	1.222323	11.248573	10.430344	10.054447	6.3904476	4.8294134	14.132617	6.037959	4.0364513	4.2704606	-8.366748
35	7.7842503	11.152318	7.7098303	20.054264	30.444054	34.411106	21.076298	42.47852	46.480507	15.097454	22.57713	17.977303	8.431092	9.484159	12.625908	-19.487522	-19.559156	-30.050251	10.249258	10.751764	11.075299	-7.9265623	-3.1630607	-11.789074	-2.677052	-4.550915	-22.450249	15.9815445	16.401463	22.250586	6.2284327	12.421658	19.279053	21.174507	21.876247	14.504906	27.131935	17.213156	5.2594843	5.726004	14.000124	1.8606232	49.87745	37.800232	13.380198	29.126757	40.97057	28.419943	12.313831
37	8.888311	19.234154	23.627964	14.686793	14.584862	10.411472	-2.822021	8.255722	15.545588	-10.232762	-12.968079	-8.435055	10.083965	22.42033	17.15458	20.217384	19.538574	9.04376	27.60744	12.669281	4.790718	11.745192	4.369989	-2.1434684	11.1816435	8.469879	8.127144	6.433053	4.8993216	15.373717	4.739675	5.7735834	4.0120206	36.074852	44.047997	38.22325	20.568289	27.757778	25.463058	19.933529	23.036358	14.715227	14.994255	21.394567	14.794285	0.07632755	7.1070776	5.240725	4.6330276
39	24.577927	29.329174	30.909187	22.674473	9.345738	11.956264	10.872559	8.121866	3.413257	17.302431	21.958975	19.753658	10.414194	18.529001	21.341732	22.811752	10.836619	3.9433298	15.057144	21.254711	19.348875	4.9466095	9.049427	2.2210233	-12.6422615	-2.7880118	0.01571457	0.74577355	-7.1898985	-7.900243	32.628815	26.698036	20.743412	25.017765	26.362778	13.139076	30.555428	20.971218	13.619717	17.424093	-4.9330087	-8.466749	25.466957	24.185476	10.963493	8.487023	13.817838	15.215345	5.3576097
40	16.68353	11.38685	3.4435601	4.314293	14.206674	17.41723	13.205403	20.055096	14.20831	10.333695	20.059021	11.0971	17.925514	30.465511	24.823893	13.65197	27.32375	20.472984	14.222841	27.890562	20.992786	19.334373	15.505216	17.473177	23.37262	29.514648	25.438755	18.392822	25.663486	20.021353	26.783852	27.251055	24.981943	18.99036	21.757254	24.186203	7.183316	17.91891	19.389717	18.472647	20.03214	13.698385	28.312992	33.60019	24.060951	-12.371052	-11.331688	-15.778383	-6.026362
41	19.168236	18.684584	12.25611	35.85039	28.196777	15.192819	-5.3259993	-1.5089977	9.695034	-1.5691524	-3.1011639	-2.2249293	7.18948	9.113569	7.059618	11.849838	8.344568	9.542841	14.573193	20.168144	15.4837	27.810722	20.924232	16.265812	24.427711	19.272217	10.002833	-2.9501023	-4.7229395	0.1399715	-3.3113737	-3.9759495	2.9126854	10.184145	7.5159554	5.6583724	5.1199045	3.5447521	6.0705557	13.975052	16.404444	28.71582	12.293791	17.888634	18.471607	29.651808	20.943607	7.9535217	5.3008637
42	23.606905	25.181877	18.189838	9.658499	15.486268	6.7577057	11.461376	18.364336	17.932384	17.082487	14.150166	9.654779	25.411982	21.155254	17.825592	28.584316	32.11309	38.78947	16.516848	19.213308	18.090805	9.859197	20.625586	34.38765	9.992218	23.015472	24.609539	2.213696	-7.6398277	-12.797714	10.055748	12.100954	10.694719	28.437538	35.307823	25.363308	29.736897	25.74073	12.542382	-2.7541294	-2.7786384	-1.6859331	7.0531564	16.880432	2.9605393	3.4411387	6.32696	28.400625	5.408124
43	14.798733	16.321598	8.66884	5.6751966	10.902493	15.516143	0.4682492	10.571623	11.984871	15.193688	17.567045	19.834427	2.13444	8.684357	1.9725415	15.894027	11.706803	7.274246	13.804871	14.87495	12.218523	20.794151	13.743773	-0.6820095	3.1061416	13.605252	15.379486	11.475739	21.453514	26.51361	17.216675	15.738194	14.705581	9.963764	20.504456	26.065125	12.88442	11.7040615	7.945897	9.044416	9.037359	10.854055	11.860539	12.363024	6.479352	2.3478658	7.03815	6.957496	16.773773
44	-13.1241455	-10.289469	-1.7020133	-10.4133415	-6.7578554	-3.2637877	3.9067314	13.157234	18.7668	4.7590466	5.57509	7.3831387	15.034828	25.175278	21.505947	-12.685963	2.4612648	-3.1811244	-0.5338956	20.302883	16.045347	-2.4460196	-2.9910438	-4.2488546	3.4787061	5.5852127	8.077185	6.1408567	10.287701	7.594543	3.8465292	10.511939	1.6112638	15.269995	15.472328	15.983583	7.890419	9.239605	17.173552	3.8435123	16.447435	14.661213	7.7205553	8.574217	16.707165	27.081886	38.785065	47.90458	-14.201593
45	12.160999	16.03134	11.262815	9.37845	14.495499	11.148453	22.329964	24.12219	20.432976	4.9597816	8.110786	3.7712088	-2.1471972	5.312912	10.020122	8.766141	11.183313	9.521742	1.1999032	3.3116517	2.7840044	9.320942	11.016708	9.895866	10.993644	9.723597	9.084136	12.197208	19.59668	18.03778	12.242734	12.7767935	15.087812	0.6074773	-1.7371747	-4.2855015	-10.357998	-17.452785	-19.225777	8.249284	7.2370625	12.978515	11.57689	-0.30469903	-8.562046	-7.0737987	1.0237778	5.3202496	-2.9532142
46	36.288174	50.85224	52.673462	-12.32551	-9.23634	-23.157768	8.289951	23.56565	28.059689	41.51862	52.43814	35.45703	21.565195	25.164366	18.215988	26.37487	27.089499	23.353386	22.948223	11.810907	8.394777	16.747988	23.881413	30.83184	16.519505	20.23468	17.285679	23.422802	20.140469	12.110624	11.311863	20.332476	22.416553	43.105537	36.890587	15.872164	20.433552	26.729553	20.607716	4.192293	2.8548274	0.86023444	-0.21255465	4.4045277	1.563363	34.93389	28.894056	14.06497	24.679604
47	-6.0995593	-1.330435	-2.1777964	30.015305	36.907036	24.732208	20.327581	12.788887	9.907231	-11.088966	-7.681234	-12.516538	3.8831806	12.535545	10.208299	12.8672905	6.881638	3.9665732	-8.055259	-11.463204	-11.143442	14.736225	27.835323	41.91	22.293863	23.971703	21.355762	18.05672	29.147997	23.191866	15.817905	14.180245	15.301603	22.140676	20.799814	19.174788	28.827557	18.162514	6.8359365	7.0409513	8.394753	9.414491	20.472607	27.91691	17.910099	24.896778	21.734806	10.244152	13.595253
48	27.68811	19.504944	16.589323	17.682362	22.188087	19.854881	22.934156	24.447401	26.05868	43.51274	50.467453	46.103386	52.378002	44.498608	31.6721	50.675125	53.03736	41.776382	17.56332	26.121029	30.56554	23.165539	32.15674	29.651707	15.413176	22.439194	24.053837	2.399891	9.42729	11.439352	10.175589	19.002003	17.082542	7.690179	9.793158	17.342363	-0.94051385	-4.092209	-6.2869434	12.297579	19.050068	18.948051	20.450087	35.662186	30.723003	21.419415	20.85274	15.004473	11.718237
49	16.664646	29.293797	35.037926	17.418571	22.997526	34.483723	38.767426	20.329092	4.9779654	4.073915	14.412497	12.6606865	-8.643929	7.385068	24.66966	3.1768706	-5.53998	-6.881217	8.774618	14.121927	-1.3022176	-14.44356	-7.260934	-8.052285	11.568939	26.372757	34.60281	31.499683	31.073248	20.918396	14.084852	3.992774	-7.402885	5.1184607	8.508875	17.12046	15.609752	19.749094	16.884544	-7.295294	3.1186292	2.6082244	13.01785	16.73117	12.5695095	17.122963	21.996408	22.448532	22.902187
50	21.909357	21.90292	17.693756	-2.861467	5.1725764	18.22576	17.819408	22.080976	19.416386	17.100288	22.006939	27.23888	25.942644	23.491417	15.513467	13.870748	10.919577	2.3293538	21.156784	19.284595	8.12968	21.976513	27.255165	29.1193	19.348278	24.237265	17.935902	17.603456	23.273226	27.471203	23.302906	26.473806	23.409805	19.6915	25.4066	17.725422	12.123497	15.235403	15.930757	-6.4996586	8.628945	10.500572	15.722113	20.090597	19.155014	13.565407	13.288352	20.009325	18.2485
51	12.411438	20.676914	20.261929	10.928669	12.644238	14.052544	13.30867	18.737991	23.52188	29.593609	24.536407	15.935671	20.98528	26.91008	24.637653	30.116169	24.069016	15.963622	20.650248	18.5803	13.597877	17.66212	19.590382	22.20163	23.629581	20.921688	15.685329	7.6468244	10.860344	13.218886	22.876263	30.31062	17.927547	34.207703	29.472694	23.603294	15.420486	21.055092	20.36731	9.747019	11.306042	10.975127	13.028062	20.072613	16.048014	14.179983	14.469919	16.030989	24.67426
52	31.200438	30.37034	20.424738	5.261694	13.084492	5.05122	12.982193	18.867191	13.583487	0.65796846	2.740179	-2.9732246	19.345032	22.232567	25.618176	42.27447	44.971603	28.038754	14.778814	19.637428	26.781872	-0.30618733	-1.0220542	0.10553822	11.769826	16.744183	25.337524	-0.28173995	2.804319	-2.4145133	10.806853	10.437397	8.631329	22.111076	27.503239	24.575626	10.739585	15.391294	13.855098	0.2575005	5.8336782	7.9716043	16.744707	17.344875	11.142401	15.86031	21.96788	17.495771	-1.431067
53	12.798501	8.882623	3.5961256	-0.33019668	2.910312	3.5292735	26.07045	26.676895	10.405527	9.505667	12.775212	8.985078	-3.8207917	-2.0606506	-3.413033	6.3961067	6.9677124	4.7149744	27.084852	38.428276	33.93551	0.7274741	9.883928	16.58117	13.851049	16.423233	12.473402	16.636333	27.015778	31.309147	20.977491	27.437	41.00516	26.125502	19.597	18.891245	23.935429	25.231884	29.193892	21.725855	14.701464	1.8782622	17.893507	24.231358	22.83848	20.052233	25.786812	24.726341	-0.02418378
54	17.457272	17.082449	9.856016	5.5311384	0.753381	4.314661	4.897436	6.291943	15.249112	28.24929	25.997112	23.802994	14.24226	16.35573	15.623559	15.352611	14.784124	10.399374	23.103016	23.329075	16.766453	23.929146	35.09584	43.404587	2.4781053	-5.182551	-4.0186186	10.847858	5.5583706	7.514887	-1.3265378	-8.823124	-16.177132	-0.6189268	-1.2845749	1.2269031	14.357328	16.599133	17.720028	24.398651	26.648657	28.523758	16.10684	22.287973	21.707405	21.07497	19.354342	19.970158	17.532413
55	-33.863304	-36.016975	-31.927256	28.619495	32.29487	34.268234	22.693525	31.960476	30.290585	4.9689903	1.8337181	1.3333611	5.424064	-0.9904621	-2.1105196	1.73578	-2.2781663	-13.819109	6.0219584	3.7585506	8.994406	2.779774	2.907237	4.203457	6.532422	10.467604	9.107691	-7.0181046	-3.2898812	7.398387	-12.3303175	-10.5492	-7.6588554	9.591485	5.391212	11.264221	-5.5395017	2.015769	10.805404	3.2817612	-0.5132568	1.8566823	3.1064672	-4.5109305	-0.40621972	-5.529066	-2.5117254	-7.114113	-5.140761
56	19.18921	23.122513	18.589817	14.08624	27.647213	29.141283	-4.7223167	-1.5347406	-5.6079817	31.815098	32.338463	21.341503	46.711174	35.404915	22.956804	32.299637	15.821972	13.560608	7.4664445	4.513253	0.68911374	-0.9234024	11.057032	6.391308	5.7655888	15.725763	10.086221	11.157091	19.566042	14.382004	7.4700747	7.4428916	2.541234	20.19978	19.672855	11.259534	10.176738	19.211113	14.563277	27.2891	31.40721	25.959257	15.046624	15.253796	12.386454	13.073376	18.091717	9.276896	10.046743
58	18.278637	24.282642	33.189064	17.724176	18.725317	12.52544	-5.6406994	6.0566955	6.577963	36.539787	36.614136	22.078026	33.172844	40.171104	35.991592	17.288673	25.49636	27.349094	35.147377	34.45292	27.37384	17.62491	30.738762	22.358742	12.933051	17.496443	6.5949745	17.371607	27.878561	36.383392	16.547567	18.745079	13.612297	21.65199	39.378906	32.088352	33.872505	35.65557	25.71278	15.579269	18.805792	11.583015	14.762314	25.835207	22.080921	27.85059	27.947372	26.451542	36.65971
59	6.4632845	3.3449373	-0.19535667	2.172523	-1.8459413	-7.205171	10.09516	10.907129	3.3785262	16.361965	6.443093	3.1647	7.8535733	8.260227	12.67187	7.547236	11.260574	8.393667	7.964841	7.8737044	9.649897	4.846317	2.6573205	-0.7712437	9.553314	3.9442744	3.9958835	14.412245	20.426273	24.425987	6.665365	5.0161276	4.8684707	7.300667	14.1174965	16.19587	7.976905	8.09642	9.202812	18.501488	16.543888	17.389404	12.864613	9.716666	6.3930945	-0.28633675	-0.5771739	8.78194	3.1946876
60	5.339988	7.811923	15.564217	25.97038	22.003899	7.051913	18.085876	10.81962	5.502219	14.345728	21.33294	18.199177	6.272662	16.754272	17.057922	26.269127	31.71128	20.076605	16.244534	12.034916	12.423801	3.35534	5.322733	8.194713	12.127655	21.539772	17.752588	10.644247	22.521925	20.29215	12.992805	17.899698	11.156437	22.292948	31.136179	33.774467	9.01164	15.6498785	23.209229	22.575031	31.5202	32.963745	22.791935	23.325653	21.605185	20.17056	27.767097	21.110413	16.809898
62	12.785011	23.185944	22.656078	-6.000394	9.046272	26.91814	1.4362128	-0.24983934	8.687498	22.09396	18.411602	10.10313	2.9229302	-1.907181	4.126895	24.347603	21.675173	18.620327	10.816622	26.415974	27.322884	14.056007	9.171198	12.182911	7.33827	9.525947	22.849752	27.443645	28.159985	24.342358	11.859285	13.522322	7.1695194	12.172195	0.1556283	-6.013138	0.9482138	-3.9463139	-5.0713606	17.91261	20.878525	18.91406	33.330647	29.396566	20.339993	14.314455	11.734706	14.32453	9.076814
64	-0.047564805	10.363926	6.3268194	23.662933	31.526186	30.63016	13.474241	29.08643	34.556633	34.471832	21.961498	6.0128307	14.59961	23.746742	15.796888	18.89104	19.905636	21.444263	10.875292	18.033497	12.755821	30.3835	20.073849	11.489088	16.520447	18.571846	30.059896	14.500479	17.270836	11.901024	18.257689	18.749212	16.378344	15.191692	17.882458	15.799719	5.8201694	9.731686	1.3257699	29.69522	21.412308	9.2846155	26.236008	24.598824	19.883072	6.8676357	11.386364	6.466836	49.11099
65	5.0483303	5.1014204	2.84126	10.316076	12.091505	9.893751	3.4665194	-1.7944278	1.0849321	24.46806	28.714672	28.46888	24.294453	23.907707	12.329021	18.062681	11.202087	-2.3665547	37.758545	47.985962	58.23076	24.902548	18.755257	18.430351	10.028762	6.8809547	0.039807796	14.589219	21.138344	20.280336	7.430874	6.0391307	20.725996	4.3171067	7.9431486	6.2017756	25.65995	37.95616	44.033314	29.95483	27.866135	18.791294	6.241673	8.767895	3.4968922	8.298077	15.720109	6.9791107	13.442429
67	8.113376	12.576327	22.478416	18.786648	25.149364	25.917648	3.76045	9.660597	5.793975	2.5407128	5.529814	-1.159741	2.4941173	0.30411616	-6.842739	5.342868	13.324242	10.284893	-5.433669	2.250835	7.138261	20.165255	14.429003	3.2444625	6.24541	16.748795	20.535168	34.7491	37.612915	23.519428	39.709663	26.545942	17.86957	-12.716679	-15.809386	-21.537697	-9.937551	-23.225164	-33.89189	17.222351	23.086458	18.309566	13.732487	26.220934	35.409798	3.4973807	15.157331	16.454422	15.399021
68	0.85051095	0.12756884	9.517298	10.294969	15.642473	22.784008	4.6543317	7.0903926	2.1844444	7.6195354	13.756315	17.707699	8.014065	16.04329	10.525177	7.391014	9.123632	6.8788095	1.4646453	14.779655	12.37047	1.378221	4.0801797	5.784424	41.66369	30.33812	19.015503	-5.898987	-4.2415934	-0.73089635	17.745903	21.11546	9.583172	5.068945	5.7027774	6.0306892	8.257763	6.9475155	10.014841	5.408101	4.025459	6.2264214	5.68637	7.823541	14.074219	25.899193	27.787983	21.660452	-1.6462309
69	11.0745	10.580797	9.4009285	8.764173	11.4763775	9.323313	17.317438	10.729998	7.432538	8.276215	3.6153026	5.0357046	4.566899	7.894733	5.087455	19.121283	18.581257	13.250177	5.4252667	3.5006804	1.802705	5.394739	7.4213495	7.0336256	1.4977343	5.5287848	3.5699725	6.587002	8.826046	15.075455	3.5785456	7.6651893	10.369503	21.67445	29.523888	31.082853	6.1793394	6.117427	4.075845	3.1516447	7.740309	15.841059	-3.973627	0.51914924	-3.1967368	9.222528	10.22213	-2.6942966	-16.040257
70	19.329334	20.12925	7.321017	19.16212	30.54283	26.865044	10.270027	14.319305	6.866825	13.2743	22.793491	11.641797	20.343655	27.119694	35.66649	18.94712	29.408237	24.127502	43.81038	47.69952	43.176346	16.560856	12.775757	8.747831	28.936024	32.133224	28.601707	-1.3422247	0.15420794	-1.1197672	16.210636	20.970385	16.086836	34.10775	30.446016	21.031324	7.1957607	15.4212055	22.741886	26.237667	16.618895	10.517237	22.753902	25.588634	16.628736	43.943916	43.041645	32.818565	6.6965227
71	7.0642853	9.720114	10.040316	7.20726	10.403511	5.9135485	5.5637054	7.5932755	11.637021	8.670287	14.786705	20.674747	7.199066	18.850689	14.996473	0.24533713	-2.2894065	-15.044067	-0.82414234	10.085598	4.3953233	11.427734	15.253645	12.078245	15.660322	11.650459	4.0737042	-3.290528	5.0576344	2.941822	14.339392	20.416504	14.443201	15.518675	18.109545	17.446907	10.484165	10.926602	5.0687685	9.498058	15.269811	9.710844	9.505018	11.245132	17.944107	17.935802	24.656124	15.755989	9.320989
72	20.20221	23.328758	12.226231	24.005081	33.754112	24.560665	14.544985	21.270144	16.214073	31.505182	42.744816	39.198673	16.492886	31.550335	45.32054	46.775436	41.1985	34.908066	43.25087	33.000656	16.367786	13.276115	20.796011	19.354641	18.645073	24.97647	22.038677	29.614658	38.64604	31.170345	52.763298	58.982872	52.809933	63.24855	71.1626	80.54709	6.259082	9.730312	5.837135	16.231367	21.997417	13.499962	14.257282	18.29597	14.756926	42.87509	43.827843	34.548435	9.713533
73	18.060898	32.35315	42.8086	17.819504	18.116348	12.852722	10.216856	18.529041	23.335075	11.868273	12.227657	9.724876	16.994772	30.424154	27.233116	23.460564	30.09075	25.026073	13.972519	17.652739	17.115562	15.487326	19.064615	17.715649	22.61218	25.409224	20.819563	17.901205	14.905867	9.153966	5.497386	10.021213	14.699152	8.478977	22.206114	25.664047	35.001854	17.23909	8.936195	6.3864403	19.83216	24.879505	15.188662	26.242943	23.25563	21.582552	38.56427	27.680214	12.94066
74	19.766312	20.0178	13.487728	9.2652	19.395916	19.166409	47.633224	36.1194	32.596436	77.73696	56.418365	39.24209	20.68209	30.068623	36.3343	27.977385	38.60022	36.815468	-13.729059	-17.622953	-26.080536	-21.250187	-39.4142	-42.60834	26.635483	40.95698	52.486	12.330216	11.84829	11.487244	17.293076	14.09952	7.6566925	27.803041	30.385426	26.901558	-0.14200002	11.64933	7.8921156	12.525856	21.022287	15.71739	2.0244975	17.660439	26.673111	9.7945595	20.377098	20.955482	17.764645
76	21.308765	22.783722	13.987646	21.38015	17.554941	14.418267	13.284533	19.738335	17.934906	20.315716	17.993347	17.073692	18.543503	19.943943	14.494464	13.499794	22.743092	24.706856	21.404896	22.705193	20.53654	28.317337	23.43037	13.913546	16.165798	14.047889	18.012173	21.739893	24.118996	22.999844	24.247845	24.65844	15.988244	9.408722	10.667307	7.268231	17.342184	22.098942	27.169449	7.439985	11.992323	11.062926	23.13758	24.576052	22.486485	24.471794	21.760479	21.950487	16.917534
77	19.452686	9.92668	10.361466	17.39074	21.054995	9.808193	10.743745	14.998495	23.294827	-11.688615	-5.0207663	2.3481658	13.63954	10.5499525	4.08372	-6.3219	-7.0891013	-4.2233768	2.4050786	6.8710957	6.925023	8.220127	17.886189	24.245392	-0.7551056	0.2511649	3.3576374	8.0124235	14.472393	14.129969	0.34213594	6.8743925	6.253555	2.2670074	-0.3498739	6.7585096	1.3771328	4.3869543	19.891518	18.710716	15.9243	3.8076334	12.516375	12.713612	19.27047	18.374027	9.964163	8.151616	4.261977
78	-6.6863217	-10.074238	-26.130215	-12.58713	-9.770388	-14.302202	19.473747	21.547028	13.116814	21.248648	23.032413	16.481438	14.604793	7.4288216	-16.50442	16.216587	24.073929	26.575565	18.620033	28.955261	18.989712	-14.83176	-3.1042938	-1.5979576	4.101146	15.651121	26.442284	-0.8779296	4.931302	4.12437	33.449326	35.133797	40.708786	19.425333	32.367752	33.64158	17.181934	20.676594	13.614032	36.968094	38.886948	37.154587	25.52274	18.417055	7.891672	11.986034	14.979337	12.249836	24.671082
79	28.735428	33.349506	23.575548	6.3502016	15.345989	12.514215	8.273313	12.692224	14.208855	28.443932	31.741348	21.931782	3.199954	10.37845	3.9861248	14.71022	22.739191	20.460644	-8.615191	1.8838384	8.386122	24.610088	32.36036	27.178436	1.0136775	6.3055954	4.4058037	8.986975	15.345512	11.135437	23.89586	32.99399	22.00769	34.997215	34.695503	25.679178	2.2358646	6.282189	4.85831	9.684175	14.553141	5.8467607	0.13761193	12.169487	-2.0720835	8.652187	12.874953	6.5240445	8.612846
80	6.5330124	16.965117	23.595322	26.753372	34.28088	30.495798	39.75228	30.81938	14.963379	26.103045	27.659065	17.522587	30.704105	41.25634	36.679024	12.415415	16.735186	20.478827	6.1114483	-3.3091698	0.015991688	30.514805	30.284496	25.16086	15.273678	23.98396	20.375013	15.019594	20.90622	18.742748	20.749449	19.26831	21.061958	36.90609	42.050297	29.65841	13.844462	15.733952	10.096642	30.019398	35.847183	34.44194	0.7078212	-0.43135107	5.4929047	35.55246	32.505524	28.11211	25.387636
81	10.140755	18.057564	9.089682	11.936462	5.9515085	1.8293765	8.979536	5.6587486	-0.8526284	34.39553	22.561705	16.76003	20.428371	17.497433	13.778759	7.532918	9.678026	7.8671436	6.4999714	11.405261	5.436846	17.884106	10.4045515	5.7730904	-5.6925507	6.0362167	-1.4095771	-0.12897134	9.091074	5.5278087	11.414132	20.191212	7.328336	0.21879816	2.3717346	4.4840913	20.548073	23.391838	16.597876	14.757289	17.068216	12.490543	4.788894	9.289722	8.144422	29.808968	20.664726	9.894788	17.978758
82	13.887268	20.44822	9.874733	11.739809	15.068939	10.072002	20.844753	26.55017	24.949066	23.947636	30.788433	44.153034	7.075446	9.187527	12.385827	7.4050493	5.268559	6.7696013	6.6805387	6.798847	5.631119	7.9380894	12.605858	22.119282	1.4494724	8.823212	8.272419	7.6564913	10.314073	1.9433076	11.742999	16.95817	15.709969	9.179129	13.718246	10.620363	-11.6521435	-10.308916	-16.59002	17.127678	15.899957	5.78625	8.830857	17.298035	8.355061	20.540096	22.104725	18.104055	15.791272
83	18.96341	18.625044	15.198233	6.8313117	8.858532	5.6849546	-21.393948	-26.40805	-29.999783	-23.650743	-14.015247	-6.679008	-10.670494	1.5858222	19.639326	11.428892	18.643028	28.004107	19.445187	19.548496	15.620611	5.180421	7.465535	3.9727852	-10.69953	-9.523079	-0.87271297	-7.14246	-11.685827	-11.120447	-13.007843	-16.217705	-2.652773	-8.697217	-11.292622	-13.552942	-3.6390529	-9.310122	-5.805605	4.0538173	11.155508	11.706257	-15.526222	-6.2565365	-13.328251	7.075032	10.500918	-2.43464	19.456564
84	21.017672	22.951445	10.49663	18.294647	30.26413	24.956326	-2.6091814	7.118551	7.7497053	0.59867877	12.404243	8.279427	22.950584	27.530748	39.478523	14.1728115	16.668858	18.308163	19.397446	24.905056	28.569302	8.5174265	14.840273	20.407635	12.412562	18.354671	18.911787	-1.4788703	3.9208517	1.0214722	22.445387	21.668587	-1.5104768	37.44198	43.79383	42.356407	0.55324376	-0.7843548	-7.521455	11.27491	17.566868	28.822884	-0.21410102	3.8075337	3.049714	22.121243	23.65831	14.808048	7.6077476
85	14.279064	15.512919	9.95195	30.123295	17.477503	6.2720566	20.71904	4.434728	-3.8971176	6.1982927	8.602425	7.2707553	7.7533245	14.97369	22.602678	3.5013351	3.6377048	-3.077771	9.366459	14.626383	7.779896	24.731487	16.214941	7.0392666	13.411321	10.665459	11.541011	20.378782	24.065475	23.156288	17.347874	16.373932	18.497684	6.9537964	13.595055	11.823057	2.6609106	15.048287	21.446186	35.071564	37.868427	33.02649	8.916	14.25776	26.764679	13.189729	15.928457	11.978303	23.636868
86	52.103607	43.084362	36.791832	39.699966	45.313744	43.056538	43.592117	44.266243	35.164597	33.397892	38.34826	29.186142	45.141785	37.551533	27.219908	29.595451	39.6718	41.70062	35.95243	37.73925	30.970484	33.573563	50.850105	47.506668	36.98477	45.115383	35.81359	37.967827	41.188698	39.68685	47.8487	50.49787	37.010834	42.599785	30.352379	22.997063	61.62255	56.94114	50.426758	46.453087	46.804474	55.81111	28.146423	35.946625	28.147442	52.498734	40.187958	26.670135	33.83306
87	19.592428	24.062365	20.850433	21.609386	23.106623	27.266975	17.056505	17.934528	18.870628	23.511894	18.217705	17.966864	18.025524	13.87756	10.415457	23.579258	11.685152	14.122962	-1.0642463	3.8998263	13.349283	16.36108	6.6622314	8.939407	10.698538	9.560676	6.6883855	17.20915	21.597103	13.470084	2.743764	6.013117	4.390518	4.2871013	11.197271	13.718025	-10.702437	-6.4807253	-11.62344	-6.8256044	-1.7459936	-6.933684	11.177056	10.256045	4.801014	-6.957665	-18.217598	-19.009933	1.922482
88	6.4871407	15.881622	14.022385	21.97714	24.277016	9.250158	11.71759	13.045908	10.422319	25.374996	35.762978	34.546234	27.397625	33.625893	23.511868	26.72448	35.104675	32.235054	10.572582	17.065594	23.986383	26.305182	32.083885	17.093245	9.355112	21.859665	15.160927	32.277702	23.476719	13.096878	24.892504	20.62556	23.40955	26.670097	27.532785	19.618832	24.804283	31.097908	42.642654	24.139164	22.8788	21.302055	20.489649	23.266956	19.79977	24.423466	28.636406	30.502533	12.075872
89	9.127958	26.6781	28.979149	24.288116	36.43076	47.48951	21.618036	24.755394	21.44181	11.261225	17.038702	16.623981	15.518466	32.306473	37.658092	22.687778	29.358501	24.710209	24.05904	24.947048	18.270441	16.851622	13.825234	12.549115	30.186565	23.697117	17.867659	21.580421	19.225622	12.102681	20.135311	28.14132	29.242785	14.265425	19.400482	20.75103	20.530537	27.813599	29.265245	12.395981	18.291504	31.668957	16.435999	15.299804	9.217776	10.604812	18.106373	23.178646	8.568254
90	-0.26727426	9.665035	18.591698	24.443718	29.994564	21.044733	36.54408	33.04512	21.846294	25.083252	26.264734	13.304802	30.485462	31.67218	20.547123	30.875385	18.444574	11.700484	26.58274	30.901838	34.41711	40.07049	31.154766	29.708256	28.227123	32.1286	21.743412	21.680746	29.228115	25.507149	21.820518	22.36134	21.78759	44.45958	48.18562	48.52597	18.559944	39.826866	41.34477	15.885271	24.173145	19.693882	12.459864	15.67337	21.261253	21.577782	25.615044	25.93998	21.27945
91	7.618164	10.113424	9.078302	14.9420395	11.090677	13.766876	9.665731	13.82007	33.208298	7.7487445	8.361912	4.5530086	2.5319486	3.3286564	-3.1238403	14.283356	9.04189	14.255026	28.368446	22.277493	21.818611	17.044405	21.137814	20.077835	4.3629174	6.917143	8.076766	10.655253	14.406478	18.538807	20.580402	24.855259	16.795183	-1.5469625	-11.824327	-5.8760114	-12.7374935	0.13173848	3.3367925	11.58127	13.342213	9.620685	50.81435	47.15814	33.895126	42.57656	44.127846	45.0244	5.2201376
92	-4.6963854	0.5102605	-6.86222	9.967393	12.888882	3.5579367	1.5864427	1.9799466	4.5201135	14.712078	17.450348	8.646555	-3.6443667	-0.10455465	3.432447	-20.151348	-12.920105	-3.5992799	6.8133817	4.1327057	-3.704287	-0.5187185	8.881597	6.684625	37.66471	35.638103	24.086033	22.649298	21.670933	8.608795	-0.3665148	3.649396	24.096897	-6.671024	-6.3481073	-5.4649878	-2.4811666	-3.6024933	-2.7880359	-0.33226198	4.5539236	5.572197	9.0454855	12.074673	9.950548	17.331184	16.326897	10.512956	21.367855
93	16.385492	14.681605	9.783026	6.397218	7.708072	5.1666927	7.0512395	6.580472	-2.2120914	9.877083	9.478142	3.8902955	16.343794	26.085989	28.548042	22.219187	19.603119	6.369131	20.383738	20.536995	15.559013	-1.9657755	8.951709	13.970083	10.612776	17.38918	27.968262	-0.3053758	6.412369	2.356598	10.266766	17.228733	29.237797	-0.17111921	4.78179	3.287977	11.808621	16.040335	19.289776	6.32985	13.019747	6.775755	-0.9798742	6.2928166	10.329348	-1.0812731	6.939153	10.758377	-17.353466
95	36.236984	21.41615	5.9891176	2.0797384	3.2095294	1.1179521	34.477104	37.296867	36.11963	5.8357954	9.773703	-0.21105474	24.61599	20.403046	17.961678	7.8409843	8.110697	8.877421	16.562546	20.99704	16.184212	16.414171	12.649365	21.045826	13.469404	10.356489	13.152375	8.219156	13.918161	1.1486205	-4.0985384	0.69557613	5.7633405	-1.1685153	-2.159675	-0.64200884	3.0627427	1.7418275	2.4579723	13.949091	13.393393	10.743546	15.877556	12.986478	7.6368313	7.3921022	5.731511	12.650641	7.897775
96	2.4595256	18.940643	19.65657	51.023388	49.318672	38.43574	19.92598	20.840694	28.527527	28.330055	25.949677	18.208254	23.893368	33.171932	30.364323	34.60275	31.117489	36.980118	15.507049	21.988827	30.424908	52.90462	30.072529	10.169216	2.0792859	7.003993	12.333144	32.731373	27.176563	15.032314	19.17801	17.07003	27.910868	18.90438	13.527202	-2.118824	-7.5924134	0.75642884	9.083908	15.833868	27.26284	28.346397	18.706818	19.991158	23.184872	12.398061	9.417206	0.99756503	14.19116
98	-2.7389026	0.63207924	3.6811848	-11.804981	-6.906856	-1.0488086	-13.453741	-6.331854	-10.563708	3.4314845	6.304947	5.9530993	-0.8160182	-3.5233107	-1.6458592	-8.9538	-7.950917	-5.384478	-17.666368	-14.800253	-17.982285	-22.495335	-19.970833	-10.936388	-8.28563	-13.043522	-12.160011	-0.55529416	-2.8053517	-4.990962	-15.200851	-16.623909	-11.702793	-18.75275	-19.797245	-16.91735	-17.795948	-19.312744	-23.359665	-7.0305767	-2.8300753	-4.2206836	-9.925726	-11.982964	-11.982652	-6.992847	-9.8804035	-10.953445	-2.8310127
99	5.43707	5.4127874	1.651053	28.394438	38.358757	30.277153	15.205515	23.918669	15.749016	6.424644	9.086391	4.797171	8.601954	13.116773	13.265411	12.750889	11.699036	6.4458256	35.806877	40.90438	37.3423	21.69105	26.36605	20.677727	5.8856816	17.278334	21.63695	19.950912	26.660278	35.07985	25.898026	34.162727	35.300896	16.608717	13.523769	4.712593	36.00106	37.77506	32.597443	32.649174	38.87876	37.52311	24.63358	23.82317	29.843044	23.154736	27.00212	35.012917	31.157913
101	-5.9524126	-3.698743	5.1243706	3.7585177	-1.0641896	-10.392618	8.331166	6.4183154	6.3831587	10.458401	11.751732	12.754351	10.370478	10.565173	10.75548	7.630412	11.21748	13.078838	11.674049	10.1989	9.05035	6.9828606	5.6954117	4.487521	9.040611	5.724262	3.6900668	-11.446578	-11.209215	-5.4008017	24.577847	20.89922	14.302728	4.636862	14.708683	13.970564	9.314911	4.463385	9.139104	9.15726	9.578598	3.9458442	1.9400003	6.094161	5.392347	7.9600945	9.310328	15.022161	7.464555
102	10.522791	8.391773	5.6368628	9.759577	11.57194	8.091097	6.2432656	6.456847	8.087106	-10.095129	-10.69438	-9.289463	3.4639606	5.925685	7.0918837	-3.252039	-2.7983294	-5.9752192	13.819876	5.337489	9.6596365	8.256598	7.697665	1.2315431	18.283125	14.775179	17.12989	34.42952	28.578907	31.710567	13.472908	29.525894	29.854237	17.428577	23.067724	19.969122	19.571796	14.449978	8.166786	33.24823	30.976118	29.948917	17.276276	24.235485	29.360203	28.53136	23.620506	7.3522587	32.376747
103	15.749565	15.573271	10.488431	7.022842	0.92156947	3.784658	16.397757	24.253796	18.189491	1.8962814	4.9055023	7.5001793	18.49551	13.458813	7.54599	3.9176073	2.4067101	5.336977	17.293282	14.506827	9.44392	13.768978	14.512682	14.215071	13.293426	17.79826	22.897114	19.90578	17.541962	18.82661	8.634721	8.103213	6.411252	15.246606	17.782135	12.03282	18.574886	17.543282	11.749878	13.566227	5.06586	4.55128	-16.364355	-12.85626	-5.027012	6.8943033	8.071081	11.24313	19.581223
104	5.019847	8.147989	12.9793005	17.280949	16.391428	11.041758	10.570372	16.617855	15.244425	36.950104	45.401558	37.688057	9.593261	17.229301	19.016396	8.036156	12.552279	14.090443	14.2244625	13.295065	13.66952	16.803173	8.475959	9.888121	38.13679	33.290844	16.11195	17.735943	29.258709	32.336536	29.291979	15.503068	14.151934	19.577412	14.407177	13.068169	19.531763	18.042027	21.171	10.023175	13.949005	18.466421	5.825017	2.1496391	2.7048187	14.611108	19.083986	15.327803	12.859121
105	23.537628	30.745071	27.895714	10.836527	18.333172	29.748737	16.676155	27.632465	30.87255	21.355644	25.909386	27.377056	28.879532	39.92033	52.02263	20.31401	26.524958	26.892967	1.3814428	2.354925	0.38161713	18.849592	31.90218	30.837593	19.497826	17.056828	9.563442	19.281101	13.131319	4.888606	0.4611656	10.746996	20.892643	27.123043	32.215145	24.091469	12.89479	13.1089115	5.643597	23.208305	32.69907	25.758736	20.18784	22.988958	12.343348	35.72386	39.679634	45.561073	46.325397
106	30.242527	23.571278	16.04182	17.133091	15.440319	14.577213	6.855091	11.43913	10.182612	6.8950577	19.754341	10.328962	36.829502	31.230003	23.112389	41.607788	52.69398	49.30255	38.523262	32.54738	23.078236	15.8919735	16.932287	19.649027	19.424318	32.02037	15.564566	18.305199	22.680176	13.848295	5.684191	30.015503	30.511229	29.0056	43.486847	45.493984	5.3626122	14.124891	14.299784	24.683624	24.01475	26.860302	9.823113	19.118721	16.364153	36.17768	22.773811	24.433403	21.337227
107	1.4687692	11.677186	12.082483	26.000784	27.202084	16.402103	5.7366796	5.9376945	3.6191754	-2.5427904	-0.03658676	-1.7178137	5.140562	3.1551955	1.007045	15.644139	14.442501	16.52645	-2.6128154	2.0986285	12.173977	-15.051956	-12.862896	9.057913	2.6284826	-1.7508255	-1.5020617	-1.1158906	2.6850638	-7.5657616	-6.8472276	-2.076377	-2.8567395	-3.2024364	3.98585	16.109085	-0.842134	-3.7166967	-12.304787	-18.625105	-11.9478035	-10.104372	1.724585	3.4555254	2.605248	-2.240661	7.3590326	5.3611603	-11.763243
108	47.15275	37.119053	25.309666	11.301233	14.78446	14.726427	2.8978348	4.0976105	11.092473	23.915388	34.90264	29.693665	33.452965	31.65152	24.749485	19.450417	14.093273	5.4763136	2.173448	-2.8234696	-6.49114	-9.035424	6.449892	11.476306	-2.08454	15.7595005	16.016705	29.491756	24.921345	13.621747	6.6061344	16.22559	11.588047	18.081911	18.630371	12.2625065	39.493927	33.40483	25.538998	26.12796	34.22177	29.192001	26.606936	31.248852	26.439243	28.530937	34.623917	32.559578	16.79382
109	11.21307	19.096928	15.872219	4.747042	14.347744	13.487975	14.351816	17.191425	13.828642	6.012875	2.993254	1.1763084	8.874479	2.6212707	-2.7732472	9.273204	11.166488	1.4510219	5.5858703	3.121718	0.4788956	1.0118895	8.06085	3.2940688	-8.814972	-9.02162	-11.640344	11.16157	-6.5773296	-18.041088	-4.133816	2.1609313	4.4138856	8.624757	15.24	22.094303	4.749164	6.785659	5.838757	2.623488	2.7926836	-0.33913243	14.668427	14.631638	7.9835777	-5.3703017	-2.6945777	-0.33537835	5.3942404
110	20.638363	20.255142	21.695057	28.411648	23.181969	17.658878	16.325512	17.011871	20.833376	23.816233	22.450203	11.709004	12.503941	17.185743	15.209475	25.030762	30.042105	28.588184	18.096872	24.965902	34.20671	15.47113	12.566053	11.042105	19.586536	13.170307	12.034811	25.363026	29.382435	25.50169	11.997566	16.362782	15.897474	8.918573	14.196993	19.058527	3.7426825	9.344068	11.82253	12.440325	23.229614	14.439358	15.817804	17.211403	18.680984	19.035212	18.574057	18.980556	11.90554
111	-8.918837	-2.7969723	5.5830607	-11.726717	-3.8127208	-3.818192	-5.6795893	-1.9319975	-9.978209	-2.704084	-4.8246875	-9.932017	-2.6704068	-5.2958274	-10.7078	4.913949	4.522172	-1.8433444	6.3428173	4.314003	-2.5947397	-0.24394694	7.052327	21.87608	0.6148608	3.3153627	3.1490943	-18.1585	-7.197281	-5.570801	-6.6665077	-5.245202	-15.472143	1.4241147	1.1753585	-2.7975943	0.45048645	5.1195765	8.568547	-4.701151	-7.2353654	-8.311378	0.7218462	7.346985	3.980194	-13.636219	-3.5304096	-1.4897527	-5.528158
112	15.142345	14.796037	9.451107	12.444664	15.1104355	19.913357	32.724884	18.103973	7.265882	-4.88381	6.864978	1.9160811	-7.8782988	-6.0306435	0.9345902	12.082918	25.610605	22.437603	20.536148	18.298185	5.4338126	11.579309	14.593448	10.087084	2.2797043	15.5213785	9.246501	26.614628	33.132233	22.759212	5.2365932	11.909808	2.5626316	7.4732647	13.670414	8.934324	33.853195	45.10103	57.708847	4.510187	12.287328	17.423672	-5.9768887	-5.1324797	-11.279951	-16.062086	-7.8107386	-10.270573	1.7029546
113	10.70211	4.751525	-3.440583	19.554935	17.816639	9.725903	3.7158258	3.3434563	0.083409786	16.634562	13.476103	7.8516164	-1.250568	-1.3726299	-0.3863197	-5.5798006	-6.040409	-5.6437283	1.6899399	-2.6941533	9.525053	13.217303	11.278355	4.4765387	17.08659	26.85537	21.724047	2.4664855	9.841952	8.444721	6.3424835	11.515606	20.308285	0.6354322	-0.30008638	-5.9090834	26.89746	21.446484	15.07687	3.6610394	7.4715843	1.8813229	5.266315	0.81316715	1.2951242	12.301843	14.939403	11.189411	2.2146938
114	9.532129	10.186319	8.319523	17.962109	19.609638	34.818314	4.001911	0.27924675	0.16036636	15.5326805	25.69733	18.372505	-16.977684	-11.423264	-7.1147375	29.209072	35.255615	27.174454	24.311008	21.559116	19.778324	18.75122	26.447681	25.130995	21.81113	28.505299	26.613941	21.910666	19.892458	9.088187	4.88741	6.589725	6.4129834	13.705466	20.715542	17.299412	-20.24712	-7.616679	-10.464732	8.582535	14.292445	6.366968	-8.279799	-8.354778	-9.781462	-0.8279839	-4.102045	-5.1868467	10.594414
115	0.040653586	3.0571346	2.6944072	12.530113	15.598352	11.755979	7.5278397	17.107275	20.066004	7.773564	18.472504	15.660187	4.9383626	14.598589	5.832011	19.089937	14.500056	10.695605	22.210386	18.434605	10.086322	7.975767	10.342873	2.3037956	5.504196	11.170523	2.7251139	29.763823	39.360367	30.266096	-0.6534802	10.965975	12.77166	12.655524	10.280178	7.659804	13.190891	9.957101	-0.05177939	15.725269	23.587437	16.92714	-8.015514	-6.998728	-5.4015565	16.807035	17.656982	7.659207	17.671934
116	2.0594866	-6.217543	-4.8316417	20.292538	29.77113	23.773867	18.991875	23.87302	22.064232	-4.432616	3.1795795	13.010216	27.994999	18.393902	11.510414	31.614243	11.325174	1.5739107	1.4129453	-11.707489	-11.479887	12.660131	4.877973	3.51657	-4.6305475	-6.354574	-5.64569	15.032269	18.555523	11.146556	18.235674	18.468359	13.930973	32.14057	23.19115	21.500229	30.509846	32.89299	28.015343	12.023722	11.813832	19.795639	29.752647	24.362139	7.8598003	46.15786	42.90947	29.440342	-2.634948
117	-0.5395839	-1.4094527	2.2793171	5.794877	0.17959085	-0.88439393	-3.6910331	-1.2501739	0.5675234	4.4462953	-0.863292	-1.4007611	7.333686	5.537629	-1.3180807	-3.1558564	-2.8117347	0.04770191	2.3463776	3.4309976	4.7785463	22.934635	24.857885	20.693005	2.5868049	5.2699447	-2.9819531	4.5177917	16.06774	10.466391	1.661339	14.245529	25.19918	4.6863585	6.873731	6.02129	9.384514	13.966747	0.36711618	-2.0632248	7.144188	14.764021	16.791002	18.923485	17.823275	-6.538336	4.660058	2.0933428	-0.39861646
118	25.247782	30.815514	28.947739	14.802543	15.347892	28.67161	6.695615	8.033216	3.7241583	22.451828	27.216629	25.375418	24.732468	31.820263	25.869728	23.478916	24.115868	23.016659	29.195217	39.430264	29.410246	6.3808618	16.755102	18.754295	26.103436	42.22242	37.41745	23.505104	30.101488	19.088634	26.832127	28.434345	20.18476	28.90535	37.324314	44.305397	23.799116	34.840473	32.668335	33.49969	33.734753	22.653038	17.98106	23.51911	23.664906	29.543905	34.175224	27.617094	4.3818316
119	15.084452	9.248913	3.1119807	23.460354	19.272491	27.697277	23.611444	24.074303	21.00215	15.545212	20.282425	19.486673	20.689137	17.811031	24.51867	10.919573	3.9164047	6.896102	10.122322	5.5510273	8.9379635	24.33538	20.46424	27.143318	19.783937	24.339745	20.402458	13.1256	15.407455	15.4530945	11.178969	12.960119	14.811516	18.473759	12.789118	13.925533	4.0292377	0.782259	0.077608824	20.606144	25.773502	31.812979	24.654358	20.378864	21.657713	29.454144	36.064102	38.557945	45.847893
120	12.381533	13.877975	13.836939	8.180569	4.6149893	-3.2170258	13.557991	14.783524	16.10733	14.843484	15.909973	11.517004	18.531635	16.60565	6.8522243	13.927349	21.15815	25.052256	5.944482	12.594753	15.489946	1.4352579	5.748731	10.638733	12.003935	13.082714	14.682686	-4.764231	-6.471076	-9.849606	51.079437	51.223103	50.30691	8.791277	14.835657	8.099485	15.7475195	19.869076	14.59089	10.780155	12.458303	10.263212	4.96344	5.6176434	2.0304885	10.120174	17.232824	9.954928	16.504921
121	10.879191	11.488781	8.004224	8.901565	15.310812	7.063897	15.661928	23.515339	21.30338	8.360839	6.790247	8.113094	5.2035093	13.68622	21.443687	-23.254276	-25.360186	-26.984333	8.106892	3.5816655	21.180252	3.5156417	28.318377	35.89691	-38.90573	-30.79678	-15.818935	-0.27412108	4.379425	6.3445597	-10.4001665	-7.131895	-10.480598	32.836662	32.629696	46.068924	-25.079262	-24.534119	-23.735897	8.831711	13.090675	11.592957	4.6841345	12.918645	22.402756	61.731125	64.349365	54.497223	6.809223
122	6.241612	8.96434	10.248817	3.977275	17.024736	16.562332	8.576008	16.726112	22.16109	8.034234	12.133943	17.313711	15.245033	17.775782	18.278505	10.01795	19.803982	20.205418	0.2587965	3.170567	-1.1600795	17.837566	26.99672	27.78505	9.269436	12.909876	18.62846	20.985725	24.262928	14.504899	18.019247	28.564903	19.792532	17.245684	22.290693	21.658516	20.19512	19.086288	16.376133	21.99271	23.45185	7.679063	16.332066	7.384802	2.0928233	9.491934	14.866585	14.316747	25.37887
123	3.3977194	3.9138684	-10.063122	-4.2131515	12.138369	12.666763	0.5466002	-2.9837143	0.8554994	10.713423	15.187178	26.293888	6.908033	1.250719	-0.663166	12.866167	10.695111	13.059311	14.092981	17.78574	9.882492	38.623245	48.052643	57.254135	30.808945	33.310425	24.058609	-8.846771	-5.6676407	-9.202238	16.995419	27.016296	16.842304	-6.1452246	2.5491443	4.8873606	22.683233	26.912716	35.093834	3.4552703	9.3841915	7.497887	33.77401	20.41129	19.34785	23.963211	22.281624	14.461269	12.681658
124	24.563046	11.984371	3.547287	17.485926	20.258636	8.694417	16.789637	20.67525	19.425522	-7.947236	-2.1531124	-5.447672	-0.7280641	4.298476	6.95844	9.583996	12.10066	8.336692	15.689793	23.297947	19.08147	11.58538	12.791149	10.3597145	18.553799	2.649321	-5.853611	11.2965	4.2417803	0.19373646	15.165695	18.971844	12.980545	12.62855	7.2338057	3.244689	23.106476	24.309015	22.620432	11.311165	11.41013	6.020782	13.413888	7.6449294	-0.19278581	24.185616	22.052002	14.915945	10.437792
125	14.549667	10.35165	11.535227	10.2241745	11.792496	18.873127	19.570976	25.634527	30.304241	15.811646	22.704523	22.88602	8.128819	8.238094	7.52283	11.260061	9.675974	11.876625	10.016588	11.310832	9.576513	3.5386586	6.62718	12.318006	5.8227754	3.2582548	4.9237413	1.4727612	-0.049215674	3.1669455	-4.1616497	-2.763525	-3.4820523	11.745097	6.529437	-0.7127878	-13.556271	-8.340921	-11.92212	7.5966077	10.080596	8.875581	12.2960205	6.887341	9.56164	12.570584	14.872341	13.014376	14.516827
126	18.032776	18.061735	1.943392	13.291543	6.1277304	0.022101283	7.0065126	10.42812	4.050562	13.760242	19.845112	12.150849	14.001072	23.251228	16.341955	8.373222	9.520298	14.224417	26.678623	18.278244	17.058952	8.446142	10.271741	9.737127	7.3887167	8.855424	1.684833	27.91977	28.09806	35.3722	2.4870539	13.314419	15.3241825	-7.7415924	-1.846031	2.766255	6.9206367	18.215168	18.714287	13.818947	19.469639	12.256167	7.7510204	15.433689	15.380159	13.741146	13.91953	10.109888	21.751469
127	-24.150833	-19.986134	-21.098457	-18.783134	-11.530989	-13.974483	-16.473045	-20.036533	-31.622616	-15.300939	-11.202359	-11.691857	-19.002579	-19.420834	-27.782665	-11.72839	-8.05343	-3.3392885	-14.369936	-21.844067	-21.077229	-21.45934	-14.385216	-10.652341	-24.81778	-22.491056	-17.538456	-13.233533	-10.775675	-4.3308277	-12.545082	-14.012583	-25.878845	-11.218941	-12.844835	-10.131366	-4.0128965	-6.7811613	-8.591582	-27.117897	-20.873663	-20.307665	-25.057755	-22.443253	-16.704153	-29.66001	-31.675396	-31.215	-27.3448
128	-1.3508874	1.0370426	3.526863	2.945313	8.135277	-1.1274996	9.704395	9.41752	14.186188	1.9460462	4.4348516	2.8639345	5.7606053	6.3218985	10.155443	9.017396	6.382393	7.519485	2.5438786	8.195401	7.19573	0.9672523	6.6269617	12.065594	-1.2548205	5.2633367	-3.1033382	2.915141	-3.2491865	-1.7060087	3.2753172	8.736061	21.023376	-0.9463657	0.014931887	4.4335337	9.159182	5.4133596	0.5167351	7.220153	5.2133265	9.916111	4.938963	3.943117	5.74166	-2.5898578	3.8860998	4.7196283	0.6280067
129	23.682629	34.967216	25.024696	9.108065	8.338874	7.8142996	-6.3436737	-4.3448434	-7.2962656	-2.5651135	6.057632	-3.916061	17.72109	16.232956	14.151609	7.7592354	5.627714	-2.20746	7.6995254	2.2945635	2.520098	23.959675	32.849747	27.78198	8.874365	10.656542	4.6199827	19.315527	22.195066	20.163239	10.742813	22.732216	20.273857	28.682405	26.973804	15.701883	7.7241178	12.911232	14.234379	6.260037	10.932109	13.1795845	25.939499	13.951122	10.088022	11.130152	12.873673	14.745542	0.9417784
130	10.841421	4.5758553	-0.16633406	3.5909023	9.127941	8.882679	17.149155	12.490086	6.2663517	12.807821	19.879175	15.035507	25.417562	26.51844	22.735804	15.480757	18.691868	24.957502	7.9834614	13.697145	15.739634	21.989567	18.651918	9.579655	3.122208	9.820422	12.127938	-6.1746507	-7.0672493	-16.738255	4.9227357	10.59791	8.115266	14.6951275	14.284664	8.741908	25.097282	25.098911	23.078653	11.336002	14.864233	11.117014	8.265728	13.048606	11.203643	18.327934	13.138544	18.581146	17.257748
131	1.864755	1.4268308	3.435226	-1.6625657	-1.8109248	-3.901801	0.81748325	-2.4101124	-2.11022	0.05816549	-3.3157158	-8.133384	-3.4057999	16.819683	16.771006	13.554724	18.503983	20.253689	6.4043474	10.826246	17.036736	27.741486	24.812601	27.53676	18.170282	23.451912	15.663979	24.54884	24.829746	14.8573675	17.976185	20.738964	17.980576	5.0346346	15.633826	14.101622	24.142689	30.737225	21.858929	48.272545	53.929375	49.643585	20.147175	22.62056	15.780203	27.112896	26.51102	22.945461	15.997635
133	-3.0738704	-1.835113	-7.507349	-3.9354591	-0.9601117	-6.5688906	-5.694837	-1.0110235	-8.115864	1.1356938	-0.52630806	-0.57342756	-5.753422	-0.806098	-1.4990113	6.6231956	2.1176789	-1.1248745	1.1986808	0.36292213	-4.0519958	4.6067963	5.3090186	14.090746	10.596177	-0.20814532	-1.9647467	11.029167	7.735663	3.2293437	13.278749	2.5944428	1.614551	-1.6633449	5.9276357	1.9723896	15.01193	8.876884	10.406166	0.7670608	0.9261157	2.2812881	8.591818	8.612597	11.5894985	4.15786	5.0555696	13.901448	22.29157
134	6.83677	-0.39481473	9.808958	6.8989925	3.6865025	2.383097	21.95795	17.372688	18.368248	9.866985	9.596353	7.273204	1.2981445	3.3950193	5.702072	13.229145	7.5620217	14.614498	15.8694	17.033276	16.915354	12.262524	13.728024	17.13839	13.005639	12.370023	10.46992	-0.76002544	10.837576	8.749493	-2.1497016	-1.899291	3.814586	12.367178	2.6070251	-2.1778078	11.755569	10.140064	10.396176	-6.7066307	-1.5845315	-4.298627	2.4852064	5.675393	11.241497	3.0490375	1.4585319	7.1108513	10.59604
135	36.66568	41.0251	40.727634	20.6129	23.116812	23.927265	-19.323025	-13.92457	-14.872189	1.2295496	7.515027	2.0285034	1.2136115	7.523335	11.557945	5.751806	6.3739223	14.291456	20.34946	7.015623	-7.10584	30.833996	11.848288	-1.132243	6.138102	20.660736	14.977303	-12.591961	-10.077246	-7.635311	4.075897	8.815002	6.4281607	23.472511	26.164646	15.324759	-0.81774056	-4.269039	-11.716177	-24.253006	-17.6596	-21.44433	12.650555	26.37857	36.25672	4.4904523	12.330349	12.208269	36.774414
136	38.325714	41.46589	31.035496	33.681194	40.254158	28.325031	31.491455	33.931473	27.256224	32.86509	38.237778	32.635384	25.488651	37.711178	56.182205	17.233646	21.626852	14.339359	7.1235805	10.835429	6.762429	17.951225	25.115465	36.88395	1.72689	11.573673	14.553567	38.735634	30.737701	20.195217	31.604853	31.810383	37.84868	-3.3108027	7.619751	12.665295	13.154501	24.29535	27.003613	17.661642	23.096924	16.096334	39.882614	35.413364	21.52369	6.3422165	22.542732	39.03119	19.126297
137	8.6128025	8.728968	6.662691	7.989633	9.119697	3.484219	27.868256	25.72041	19.087559	2.4825568	-4.7279267	1.5774348	-13.517206	-1.8768911	-0.5629592	3.9964514	9.184121	9.174876	18.04977	12.158379	13.716799	15.314986	8.246189	3.08474	-1.6800117	1.6634206	1.8120878	11.416315	7.886108	18.463312	7.605348	21.57243	23.830574	-0.07169932	3.2285454	1.6319448	3.5878887	1.785753	6.844312	29.650837	33.95102	38.850597	8.163906	7.815625	6.0894566	17.828772	15.321836	21.18417	6.2063046
138	16.567076	18.837608	15.017275	8.901926	13.791492	18.363186	31.520313	25.131672	23.811373	22.335205	23.063007	18.267582	8.7637005	8.877132	8.8215885	4.2401657	8.301634	2.8349571	14.502901	16.348614	10.706669	8.964569	7.9694366	5.698532	-3.257401	-1.3703448	6.0196576	-5.4118576	2.9336774	2.1853576	-18.188988	-15.283415	-7.093524	-0.89485365	1.2870517	-7.7373295	9.28039	16.148796	6.3479156	3.13944	9.529015	5.2485943	23.215866	19.43064	18.515598	12.31834	7.8536367	12.11365	9.9135895
140	14.258582	18.675657	21.744732	17.298977	21.660316	23.923609	13.39871	19.04887	11.864973	11.642284	19.968643	15.823081	13.083065	10.219639	2.8812265	18.377457	26.778624	33.02325	21.541336	25.527792	20.782331	23.51419	19.059969	17.84438	16.449432	21.264812	20.698315	20.345892	22.03271	19.768097	15.227523	17.524239	20.287209	-5.673084	-10.124709	-15.247067	21.387426	23.8172	22.1395	25.719738	22.983883	23.87104	18.479452	19.019596	13.587455	24.755058	19.125069	14.611437	24.467142
142	-6.404621	-7.0981445	-6.3471603	-3.4149425	0.30980396	-3.000979	-3.4854262	0.1576264	0.5647886	-0.45753342	-1.889079	0.5245222	10.9233885	3.5105762	6.0125933	-3.7061486	-5.533504	-5.402636	-15.482531	-12.331577	-5.8980694	-6.9358206	-0.9714339	5.792115	-1.9131856	-3.6654086	-5.578334	-15.968457	-8.196871	-3.4552097	-10.472727	-9.217752	-11.827136	5.583558	5.7432165	-0.5867934	-12.457694	-20.175373	-13.612073	-13.325071	-12.620091	-29.287392	-3.0613718	-7.8007574	-6.0634537	-6.845081	-8.119954	-5.559239	-0.4958361
143	0.78890026	11.0187435	10.149768	11.76606	2.2283623	6.758765	-3.3995485	1.7370671	7.0930586	12.332722	11.3106985	13.586238	8.59192	14.988067	2.713625	11.059038	8.530385	6.9550385	13.014252	14.582323	8.951137	12.686287	13.225151	13.447327	19.182384	21.69469	19.78875	15.025179	12.685297	6.036958	9.4555025	12.661072	12.520519	9.53252	13.318876	3.759673	16.070986	13.234268	13.517645	10.375148	12.651844	19.657475	-11.697935	-13.05047	-16.709766	-8.794733	-2.204073	3.961174	2.9226303
144	-4.8879833	2.8192916	-1.5183223	18.79028	12.757644	3.8473744	5.6161385	11.792322	13.25691	2.6096826	3.0345516	-5.3252	10.900671	11.487255	-3.30428	4.940198	5.407921	-0.9002423	2.605588	3.5950863	1.1222651	7.084751	2.746129	1.079022	2.7784007	3.7228909	8.621891	8.171034	5.9271283	2.6221719	10.974206	7.9200234	7.6145926	10.7120695	12.515551	10.222916	3.9181762	6.277311	0.16419435	-7.1652308	-7.3186927	-9.929133	-19.624672	-10.244118	-15.549042	-9.969504	-7.7495728	-10.686408	-8.070207
145	3.6915984	-1.6789654	-7.9844055	0.17989638	4.5197096	15.014416	3.6061635	6.4695153	5.8092365	5.9159384	3.8681035	6.991132	1.7116764	-1.209612	-3.038392	10.89123	13.551868	19.728296	-11.249926	-8.564835	-4.666559	-2.5036407	-0.274699	2.741744	5.0948644	1.2413719	2.7725396	0.30078954	0.8363902	-2.2139773	3.677621	1.0808824	10.318089	-2.7263649	-2.8767724	-3.5957372	-3.619515	-1.3873273	14.14779	-0.63491607	3.451986	11.8984585	3.1363862	0.5640416	-1.402426	-3.4492197	-8.784619	-9.59001	-3.3632097
146	-10.037157	-11.191384	-8.272184	-1.8634756	-0.21771744	-0.9746312	3.4880328	2.7331316	0.24975488	-6.5936346	-0.8260897	7.638706	0.56433976	-1.0449321	-7.9006944	-16.428091	-14.250573	-13.816536	-8.493536	-7.0483346	-9.333514	-5.944954	-9.244483	-12.964615	-1.8316909	-6.2315392	-11.157082	-0.45599025	2.3996491	-5.503628	-6.540679	-8.981258	-9.174109	1.3405355	-4.888277	-1.8707335	2.090709	-2.5930436	-1.1630898	-11.82239	-7.1539674	-5.945728	-2.8278413	-3.6921773	-7.507881	-12.469381	-7.5306025	-7.2735476	-13.947925
148	26.590183	30.402885	21.02793	49.534702	42.962654	26.039682	25.673592	27.997435	14.133545	34.130413	40.256866	38.65574	11.2427025	27.571812	26.540205	2.423577	8.7994995	15.029419	17.608444	22.641895	24.230152	35.072384	36.697983	28.3721	70.48324	56.510468	43.772728	27.045982	39.865524	36.09809	18.038418	38.88893	30.979786	17.056776	18.704853	12.759253	3.0974092	6.685458	-11.496115	-5.5063143	-0.2601694	4.3109136	-5.535243	1.1793313	5.52946	12.717304	19.663465	32.73035	26.98567
149	18.470757	15.960844	18.021992	8.655126	-1.2771878	5.384927	16.384495	19.570562	10.764721	12.706055	7.547722	14.506501	-10.486464	-0.61619574	12.864299	8.372314	9.418754	5.018052	-7.8517294	-11.189383	-8.608442	-7.610599	-13.977132	-8.80267	3.264962	1.9262016	5.32232	4.497833	7.420392	3.168818	-0.18613574	-0.47468305	2.6595078	-5.784991	3.9854572	4.90767	5.6125474	2.2593865	-0.2763602	17.13578	16.716288	19.714533	23.83899	16.918022	12.305226	22.82596	21.61499	20.668068	-0.69233006
150	-4.987136	-17.472935	-21.69681	-27.397633	-29.470306	-27.98746	-0.77433795	-7.795394	-5.701024	7.068829	12.947858	30.357895	0.24506	-0.8160943	3.9039297	45.603924	28.633028	18.541317	-2.6183288	-3.2940035	-1.2827971	25.253096	10.9385805	-3.710487	-5.524293	-1.1316224	-3.9427567	-16.819565	-4.4798517	6.190891	8.299679	-1.0365559	-6.523673	-5.255714	0.2444597	6.5162807	-14.408068	-10.235645	-5.1324434	1.2235416	-3.1724741	-9.532113	-27.502827	-23.875381	-11.426354	4.7899714	4.7264447	23.977673	-6.8208
151	2.5741272	7.0082083	6.034212	8.846536	11.100027	10.151752	8.443176	13.108509	6.826894	26.08483	17.823227	14.1902275	17.205303	25.813301	36.9337	1.98534	6.7637997	1.7932228	26.953949	27.983938	16.319502	28.626333	35.360096	28.143097	-4.176181	0.93325484	-1.693177	-0.08873463	17.549189	12.090096	6.855576	11.251549	7.0898905	35.37172	32.78916	21.698963	13.362867	12.607784	15.396446	5.059118	10.000212	14.214832	19.52456	21.910742	20.450396	20.591722	16.36837	13.738833	12.775718
152	12.383523	19.288685	26.611732	10.294047	17.281673	11.908974	5.0940886	16.883394	13.134194	-4.4589252	-2.636891	-7.227277	17.168377	28.00225	22.73166	-14.184761	-11.278286	-2.7064645	-12.449471	-2.0555096	-2.901958	4.5163546	17.627712	7.455413	-5.553542	-5.971406	-0.9461652	32.22944	33.59507	30.957638	-4.961929	-0.691349	-6.0683537	1.4903641	4.3630905	2.299334	2.6435945	12.785614	11.449051	17.647272	27.456852	15.996065	-5.3758583	3.862513	-5.276829	10.345095	13.941055	9.877051	32.020676
153	3.0263128	-0.31978515	-5.288825	-14.919107	-12.3574505	-8.972691	-17.093325	-12.048229	-15.922384	-0.85268265	0.9767367	-2.2341075	-8.287504	-6.90103	-8.253821	-5.07876	-8.826671	-10.486627	-4.1370864	-0.7600397	-2.3196359	2.494736	3.0960708	2.1668918	-1.0157666	-3.0556715	-5.443472	-5.6480184	-3.1934698	-9.612036	-6.329833	-9.270753	-20.59047	-17.140812	-12.215378	-12.765026	-17.39883	-7.535301	-5.6991644	0.024638683	0.59490836	-7.4388037	-15.404209	-5.4011927	-8.153327	-16.777802	-11.055552	-14.47981	1.4891039
154	17.281082	22.950523	30.892967	16.702766	15.376621	5.581006	11.325052	14.715867	20.443478	2.9757996	1.4068177	1.6520219	1.4912174	0.4264186	-3.290206	11.235556	10.445435	9.482183	8.088373	8.096682	6.4455843	2.73373	6.533843	6.6971235	14.968422	13.713362	8.312246	1.380479	7.294111	4.047407	24.453133	21.12207	18.027637	-7.9972506	-0.014420748	-2.9198856	10.399403	8.766087	7.949877	7.4935117	6.272525	5.724188	-8.001068	-7.906023	-7.278999	16.598589	16.880066	21.745289	2.7522292
155	43.594322	46.82415	33.6216	-12.335402	-5.6320596	-3.7569735	-4.322766	-0.846575	-2.991422	17.570686	19.806725	6.4894543	17.144085	15.144327	14.284763	14.337391	26.752733	26.085346	-20.776026	-12.90383	-8.213102	11.068913	9.699683	4.7713633	12.412186	16.902374	3.4632103	-6.0214005	5.133267	5.5990076	26.462458	25.103767	16.578224	-19.510353	-15.472132	-14.237439	18.700735	10.852512	-2.2357745	-12.314378	-8.985638	-23.096493	3.7681384	8.388975	8.264348	14.641834	11.761377	1.5491881	-7.2609453
156	14.49177	21.722836	20.70782	46.304405	48.318874	41.62803	4.814581	14.816862	20.611038	17.156599	28.263462	29.18803	24.882841	26.379791	18.536156	37.002037	32.55124	25.939167	33.392242	40.840553	32.621048	10.981432	18.484043	25.101086	31.945164	37.175697	34.56141	-8.970186	6.0416102	7.4631557	1.6134619	-2.4939735	-6.8586483	26.03487	17.546585	3.1302643	35.258247	27.884758	14.693443	4.390299	7.943978	9.800133	5.8314095	2.245213	-0.23687804	9.602392	24.270678	27.799189	28.580666
157	15.933603	12.966202	22.82053	-4.3637366	-5.725846	-5.779784	-30.658619	-21.380993	-15.623818	-9.814108	-15.251551	-17.578964	-19.64788	-26.593708	-34.45352	-7.1604233	-0.7456822	4.1246223	-8.556667	-9.35011	4.6936255	0.051782563	-6.9734964	-9.056582	-14.8099375	-12.879421	-9.77849	-1.9044588	-8.629652	-5.72151	7.7431026	-6.604629	-11.247631	-9.239119	-7.1078587	2.386607	-3.5607548	-6.6358805	-10.516125	-7.4328136	-6.7171497	-9.166622	-13.438358	-22.923355	-17.934917	-9.984112	-13.545732	-15.328253	-16.16565
158	-12.318386	-13.415287	-17.847193	0.6299499	0.03492111	2.6622849	-17.438126	-17.452778	-15.677645	-16.294155	-12.70682	-16.856867	-19.372738	-19.2245	-20.8078	13.244558	12.010094	3.470439	-1.3632205	1.647396	1.0903355	19.654755	23.505182	21.50462	-7.5058546	-3.6678998	-6.2823195	7.5956583	10.38468	8.02731	3.4716592	5.995118	1.1333557	0.3917786	2.6892703	9.54353	-10.214506	-5.942519	-4.759908	-1.7150592	-0.58074236	1.3368216	-12.125614	-9.948126	-8.870391	-4.9867005	-10.350404	-14.64165	-19.743862
159	14.853882	8.802716	5.2691374	1.6449249	10.079432	11.569229	15.713587	15.503588	6.9258585	6.7153974	11.549561	6.164795	6.7723675	7.3449807	16.72229	10.7728195	13.344976	12.689988	2.460829	-0.9355203	-1.2175806	11.12899	11.438616	13.077759	18.623793	23.99613	18.615967	9.15502	7.8655167	6.9510164	3.7501464	4.713632	6.709347	12.540952	9.225998	13.243257	17.195866	17.670113	21.823967	4.2832546	8.336877	9.807362	3.366817	5.941468	5.113573	12.489815	9.69214	7.0231867	3.3047125
160	-3.0001273	2.580168	-2.5154746	-6.2334065	4.7052345	11.156722	3.8650174	5.9289627	1.3102444	-3.0582447	-5.946716	-12.569248	-9.647682	-10.366912	-14.87829	-9.243578	-9.074869	-6.6637096	1.4380989	2.5602598	3.4464016	-5.2389145	-3.613183	0.93586457	-0.031108081	-2.728605	-3.8292148	0.9837669	1.0321121	5.0909524	26.755657	13.578514	4.6218424	22.856104	17.366486	8.863848	17.103214	14.058165	11.65759	-9.344756	-1.6672211	1.1247747	-1.7361481	-5.707817	3.1244648	6.929343	5.8688283	-1.4546847	18.512875
161	9.960533	6.560855	1.5549743	57.652252	59.153564	53.043518	24.062744	18.025757	11.731216	3.6992228	4.301322	-0.46090043	17.932201	13.283373	11.347794	6.1704607	10.345936	5.619916	9.206886	9.138034	6.9643335	8.252182	16.37806	14.782298	-4.054754	-0.24558958	-0.62091637	8.273025	8.288691	14.347265	12.515531	10.372527	4.024501	-0.42865396	4.038144	11.085144	18.87323	20.255356	17.24879	5.2984953	6.9707966	8.919851	4.424249	10.614496	9.395903	2.8370771	0.703691	-2.0516973	10.479669
162	-21.486334	-10.282422	-8.90408	-7.4810095	-10.345787	-7.6081543	-14.205486	-9.484884	-3.9359136	-12.012098	-11.262554	-8.948979	-2.513251	-4.6254644	-5.081308	-6.587319	-7.771738	-3.5121136	-12.979094	-10.262027	-12.042234	-2.6309156	-1.6074846	-1.998213	-4.520961	-3.1890101	4.784542	1.7213751	3.8531718	5.888768	4.744831	-0.52382475	-1.3112997	-3.2452397	2.434958	2.7246017	0.19225056	1.0329847	-5.0614443	11.371259	12.616853	6.273672	-4.0346503	0.69886875	-7.6263123	-11.39012	-2.6570373	-10.47999	-6.9133024
163	14.812042	20.800404	19.769463	21.151989	21.281502	18.362839	3.6993012	4.1718516	-0.63622963	3.1081662	-0.8509109	-5.351468	-13.404471	-1.3209254	10.772788	1.4805477	3.8320298	-4.798903	-13.777959	-13.510353	-11.6511345	0.60530734	-5.205641	-2.9305358	17.795418	20.339418	15.805582	10.777542	7.5822744	3.1950836	0.90029776	3.5829682	3.5885358	1.5308468	0.06779291	8.9140215	6.4377847	10.380623	10.351798	11.868412	9.374556	3.2357292	6.4600716	11.223989	8.246188	16.85736	15.823103	14.4720955	-11.907827
164	-3.9916177	-2.0624566	5.6139503	11.002584	10.44281	12.794537	7.8293505	9.945135	11.303105	-0.55253744	1.805222	-0.2526876	3.3668544	1.4708773	-15.69771	-2.21165	1.208544	3.3192978	-1.087915	0.55937177	1.7036269	2.7643037	3.0183973	3.39274	10.037704	6.2110248	2.9115915	-12.621347	-2.47847	8.789213	7.588657	2.3977208	-1.8712683	10.158684	9.272113	9.534839	5.499359	6.972553	10.679959	1.8116907	2.5281005	-1.9152596	8.602845	3.0416443	2.940621	-1.5839747	-2.063561	-16.998684	-10.331121
166	0.93210804	15.034739	13.23435	-8.710527	8.382428	1.3140274	-2.3220747	-1.5587379	-7.872345	2.791487	10.858631	12.834637	2.1168385	12.481943	16.66376	42.52913	50.38526	42.331818	26.935959	29.100393	21.759846	15.553768	20.425468	10.09378	21.0452	21.968172	16.861364	23.252182	21.656199	22.89914	33.297	29.96687	14.623372	9.9219	7.706663	5.014374	12.017211	13.525337	12.238748	21.450333	29.878557	45.057076	-4.6434937	-1.2252346	-6.5650053	-3.2418525	4.2179365	8.083842	7.102355
167	2.5389614	1.1278981	4.0998664	-9.600559	-6.9844456	-6.179245	-10.668659	-6.5641823	-4.084239	7.3844056	5.749598	4.2347403	-11.952215	-7.5780306	-11.415621	-2.4575033	-0.79315186	-2.4575121	-6.2377453	-5.942208	-8.608736	-5.582117	-8.945822	-15.716241	3.5900316	5.2313643	8.988028	-11.606427	-2.8438551	-3.204071	0.43850213	3.0061255	5.908917	20.154886	16.083223	7.771308	1.7407013	2.8826294	0.06821215	3.3879867	4.0514836	-9.067148	3.3371332	-0.054530695	-5.236807	6.93609	-2.1271439	-5.16245	1.4770379
168	3.5868201	0.09245619	-8.403854	5.5402784	11.718191	4.3744493	-8.427333	-7.881687	-1.4235297	7.9557304	12.900564	6.675423	7.0794554	8.318096	8.834625	-16.787235	-12.105225	-9.400469	-0.6279198	-0.7436508	-2.83888	-0.49193624	-3.8229053	1.262475	-6.1717353	-6.000189	-3.7710662	1.2234846	-6.8261642	-11.120422	-9.361137	-11.28534	-16.228153	-1.1329464	-2.8753896	-2.3754363	9.103019	9.452013	6.0809517	2.1298773	-4.412404	-10.851797	-0.5179367	2.9919167	2.5184789	3.3120081	-4.4516664	-1.0709608	4.6535654
169	10.120498	18.019314	11.674178	14.068808	18.106289	10.483022	-0.046226382	0.04113382	-1.0925719	23.474491	21.501686	17.864109	12.332893	17.989803	14.145117	10.337391	16.902693	15.257046	22.33287	24.71244	16.533897	20.672495	22.29001	18.00159	16.821217	24.288977	14.121824	16.769304	22.252888	30.16512	17.827736	21.800396	20.660145	15.129313	18.788494	17.493294	15.826444	20.302044	11.974701	15.980785	19.211994	16.078846	27.855545	24.612713	18.13316	19.376812	23.097763	15.507669	20.54557
170	-3.3430314	4.375867	3.557035	8.029541	14.67155	7.9697104	4.871122	8.076534	9.800964	6.0527534	1.5321896	-5.553309	1.3867425	-5.17574	-4.070155	0.10363525	5.188071	0.9998522	-0.018478028	2.0728552	-1.4592619	11.900309	17.46737	9.956018	7.961142	13.063343	13.580498	-2.8438354	2.0702405	6.78796	2.2501101	-4.976615	-12.966558	2.4380372	8.591863	8.229265	-2.9899788	-0.4133239	-5.1791105	-13.943838	-8.012925	-10.057856	-10.744154	0.045249633	3.40515	-7.139163	-4.772905	-6.86323	-14.697772
171	8.171948	8.840229	4.42283	-8.291286	-6.9239674	-8.6224985	4.220867	1.4676689	-7.095027	0.076434076	-2.9568295	-5.2721124	-3.658594	-0.22364816	-0.91367936	-5.237031	0.835024	-4.9064803	5.1102324	2.6155703	0.7469317	1.1420968	4.8275704	7.974658	-0.03244131	1.8699824	-1.2061975	0.3557156	1.7461486	3.7147079	11.320974	7.4985056	5.5024834	9.665296	9.771185	8.408543	-4.208296	1.0493028	2.7167623	-6.814107	-2.5443978	-5.196414	14.891235	8.455116	2.3809533	14.85434	9.447518	2.413289	6.6251025
172	5.8399477	6.5244665	5.3562684	14.937078	13.990967	6.2135997	7.57617	19.201859	7.1195707	10.788421	16.487812	14.642538	15.395669	14.790262	11.184239	-1.8610528	2.6593337	-0.84717464	-2.9120498	-0.25647932	-8.371534	11.619901	10.413071	9.33611	-6.016437	0.622516	2.788156	-1.1247685	-5.6021776	-1.316825	9.132631	7.0263863	2.5140176	12.098553	9.239265	0.33681607	20.516865	10.063002	11.752144	15.6178465	13.160036	7.778735	7.559151	11.999086	11.733902	8.328037	6.615468	6.561758	2.090771
173	-16.457626	-18.684452	-20.420567	-8.88707	-7.265663	-12.018831	-8.231646	-10.656733	-14.71691	-13.383275	-11.654926	-10.739988	5.2845826	-2.5139961	-2.489494	-9.924794	-5.454277	1.3950124	-13.706	-6.9989524	-0.5643439	0.28967422	0.6642711	8.299755	-8.465341	-9.73176	-2.7751358	-1.9420736	1.6259115	9.493772	-14.361614	-10.751936	-9.941036	0.6014484	-7.807738	-13.815872	7.655558	0.4388063	-8.829051	-6.823941	-11.332104	-14.281307	-13.763065	-17.030334	-19.359379	-14.056046	-16.626425	-17.681469	-2.821189
174	11.837034	11.435808	4.9273715	8.975498	11.601042	12.850855	-1.0411061	0.90555644	-0.39359385	7.3994594	2.4560094	0.94614446	1.7830503	6.301253	7.4033537	5.029642	6.206438	-4.4085307	4.4694095	12.428884	12.148685	-2.2475283	3.36483	2.472683	1.5599087	5.9579897	1.4271764	-1.7102015	-3.3686457	5.4379153	1.4630301	3.9877417	2.6021225	0.9228891	5.9803777	4.076947	6.4869127	2.5368593	0.97957367	-4.4535513	-5.283277	-6.6323633	8.395008	12.014044	12.344463	-11.166617	-9.249773	-12.6166115	5.9896336
175	-17.456036	-14.132513	-17.311405	-7.008232	1.1459131	-7.0057163	6.5441246	11.269655	0.6318152	4.2683334	10.716822	8.820548	-10.537863	-0.568997	6.2407465	-3.7010474	-1.1877998	-9.352417	-4.9209194	0.86434907	12.8647375	6.4464407	2.3717384	-4.55896	19.505192	22.240284	13.14105	0.9981612	-0.17668009	-0.85120744	-0.29728857	4.772742	3.787726	-8.056966	-10.614845	-9.627538	-22.16842	-21.26168	-23.635895	-9.325664	-11.026493	-13.162998	2.2906275	1.7700553	5.2837877	4.0162926	13.418329	10.376897	2.172222
176	-0.805887	2.2822623	3.6949158	-2.03471	-0.12182242	0.61513305	-1.6381724	1.5647202	3.9387298	10.813668	10.126569	9.577628	8.464209	13.99085	12.231068	-1.1645263	1.2696571	-8.436531	2.6059363	3.3990335	-0.060911525	-6.6758213	-4.968249	-6.0233965	0.02927953	0.96116865	-3.8875728	-8.101597	-10.624979	-8.593205	-6.077335	-8.431105	-7.4679365	3.5942273	4.9336605	7.735379	12.476721	11.675109	14.421545	2.6472514	5.479076	3.9491658	8.010576	5.128932	3.8296208	-5.079712	-2.4498718	2.134997	2.817585
177	12.383275	28.104229	29.613468	30.819168	42.193695	42.487213	22.994358	30.259941	26.632206	7.946789	14.089019	4.532193	9.309303	16.678167	23.92106	54.972862	50.778313	36.412083	25.481274	34.487305	26.440529	3.245821	17.245335	16.80198	28.490707	31.901226	26.013622	17.302258	24.307276	24.360886	49.94344	46.161194	32.446083	38.590748	44.794254	32.37187	11.187646	20.899414	15.988405	16.320581	22.19131	16.07164	11.239372	26.373783	34.706448	19.946152	32.931404	33.467896	24.69895
178	26.89627	35.794155	27.052853	20.75084	32.31131	33.345108	42.897522	40.17809	29.308735	17.358566	26.853928	20.737503	25.940254	25.799942	21.033007	37.24942	34.088646	40.14019	6.9498835	11.34581	17.357327	19.862366	31.934624	31.038254	32.51253	29.901602	26.714611	26.970108	28.670452	26.26418	28.64978	33.95118	27.621704	22.89809	28.443474	21.358112	17.89146	23.126472	26.834509	21.207823	28.625685	25.911797	11.634246	19.77618	18.640165	7.527883	14.205983	12.599726	16.904093
179	2.3174572	2.0023322	-2.8625393	3.4988093	8.120335	7.9076657	-4.9183416	1.4066303	-0.6401662	-2.994517	2.6461458	1.4220731	5.9355593	7.290883	4.8894205	2.3686056	3.4279733	6.612108	0.95226413	2.0770116	0.5097785	4.3062096	0.1605986	-4.2825956	0.44249624	3.2488241	19.750717	14.083371	6.155257	1.4729817	1.1446973	8.944536	1.378931	-7.3508086	1.353672	9.834694	-9.677986	-7.056856	-11.866003	-4.9572077	-0.4477748	-1.5654391	-2.548321	-4.633763	-0.99263644	4.911338	11.054216	16.728529	18.06906
180	11.076765	6.6485763	8.142674	15.071385	10.775755	3.7930174	10.666167	13.460974	10.361477	29.295973	22.175175	21.438572	1.6799419	4.247997	9.70293	-1.4048893	7.6720037	10.511955	7.013138	7.733591	7.772148	14.475397	19.486782	25.248234	8.5980425	8.618246	9.296619	17.010086	20.216156	14.048774	15.524555	17.273094	19.555473	6.7833	7.0936546	6.4208736	21.403591	20.361233	26.979136	13.789383	15.053581	13.923892	22.043041	20.989159	12.278772	-0.03378421	5.3537664	2.4727962	10.013483
181	-13.909107	-10.062544	-3.6045814	6.442623	3.3866382	1.2892737	6.5896616	1.2793372	2.317625	6.3945026	6.4593625	6.804899	-0.7991186	1.6886606	3.8104656	-2.3230963	-1.0624317	-0.8447974	7.2044835	9.090683	12.086624	10.123881	10.635529	13.176224	9.782285	7.880171	12.973639	25.963936	13.029199	16.303835	5.2540874	2.2996058	4.496162	4.7356963	2.0604072	4.829566	-2.9410172	-2.3428278	0.6788329	-7.2571287	-5.274787	-1.2846085	8.272517	1.7617462	2.4457192	3.1238377	3.0823045	0.6204277	0.13813359
182	-23.609636	-25.80618	-23.240154	-31.999783	-27.850002	-23.520132	-31.693134	-30.811272	-37.2928	-10.027771	-6.2768016	-6.4832516	1.9594601	-6.990765	-13.897267	3.8076172	-5.13085	-7.649681	-4.10723	-8.455816	-10.1983	2.6378577	3.8124008	-4.2427654	4.062607	7.322176	12.650784	7.001894	-0.24830335	0.69253063	-14.778911	-9.289074	-3.3599434	9.012556	7.5485735	6.746419	13.591225	10.911236	8.964373	6.778986	8.584247	8.872414	5.6074524	0.7322789	-5.09757	-11.184469	-10.918095	-4.646101	9.964222
184	6.298876	2.373992	2.4757714	4.135482	3.939053	11.216175	16.807032	16.964733	22.949104	9.27997	8.666307	7.8525167	6.9111176	18.633736	20.600094	38.288486	33.486008	20.827572	14.26284	15.0782385	6.605156	-5.172011	0.857296	-3.1822944	19.61164	15.785567	13.787416	13.722338	10.868996	3.3440661	10.886348	12.083883	16.373844	32.9599	33.082115	33.189438	11.267326	12.881513	-2.881002	23.870867	22.741846	18.121204	25.39784	37.276123	34.697422	3.7944613	7.406122	-3.1904001	3.9798837
185	-8.527237	-2.70633	-4.5831957	9.04429	10.805332	6.4172163	-15.271551	-9.8244705	-9.446394	1.4789059	1.8505523	-8.723741	12.334953	2.0211754	6.372408	6.3418703	7.9779367	4.6963305	2.86903	11.718473	12.4596195	-8.309184	-4.301909	-3.9297447	1.1043366	6.9418945	6.3039365	-17.671259	-13.751679	-10.243147	0.07811982	2.0377495	4.624262	7.585592	3.9298127	3.6974733	11.988963	12.865493	12.056015	0.9087381	2.6731923	5.683368	2.1955142	5.4766893	15.686817	2.5053196	9.502535	15.566124	-1.5279639
186	7.176964	6.9659586	4.422896	12.263956	30.026997	38.943634	17.976147	19.87366	10.686895	20.822598	18.960522	6.5475416	11.272413	14.626766	4.5439672	-10.46455	-8.76017	-12.386252	4.3551927	6.116824	3.7134738	5.001199	2.3386495	5.1584177	25.749462	35.242817	21.655222	24.40004	12.714499	1.1731706	8.290634	4.259075	1.4661577	9.240412	3.3896003	2.9799285	5.6461782	-1.5165302	-3.260941	2.3287067	8.95846	9.519799	3.3810143	4.293844	8.724214	33.272896	30.648075	13.629759	17.337482
187	-33.89537	-31.122297	-25.191893	7.762758	8.205601	7.943526	-15.279037	-21.722439	-19.462261	-7.783239	-7.849592	-6.8222413	-25.32558	-24.961796	-22.38002	-16.735352	-17.678715	-25.39346	-31.616241	-25.97334	-19.481354	-20.5816	-21.80785	-17.700571	-18.857548	-23.729984	-19.507675	6.5658817	-1.5860548	-5.0962133	-17.863535	-19.024578	-17.033033	-13.95689	-19.450966	-14.39509	9.843929	6.2346888	1.5599126	-11.573992	-13.268928	-6.563496	-7.5257607	-17.66541	-16.273596	17.071524	18.971745	27.036518	0.13500196
188	14.92714	17.941742	4.778799	-0.60014546	4.9258556	10.203223	-11.784845	-4.7982764	-3.6679058	12.771597	16.228941	11.83819	-2.305206	-9.2247925	-10.314255	-10.861958	-12.011846	-17.112692	16.559856	22.69957	22.911762	10.3739395	12.8964405	2.9011302	12.1078415	-0.30540937	-2.8118372	24.900173	22.800346	14.080391	-11.640413	1.6325121	4.444795	-5.1040363	-1.8498108	-10.342573	7.6415815	10.020464	1.0587664	-13.833456	-0.30660847	-3.7184944	6.2639246	6.044091	-1.5016203	-4.9493647	5.505654	20.17172	15.626824
189	-22.838593	-20.036316	-15.553571	7.5621853	6.647869	0.49930316	-6.8489094	-5.5076804	-9.943549	7.421406	12.307627	12.250835	4.2553463	13.285551	3.249326	-11.054861	-19.060232	-13.940193	-11.747377	-5.5791254	-5.5047936	-16.845018	-21.636925	-18.060299	-25.191814	-29.554556	-23.919746	-34.903557	-34.00389	-22.851768	-28.28817	-38.39914	-37.336395	-35.52694	-21.653273	-10.006418	-26.73909	-24.54697	-21.960346	-17.049528	-12.132658	-2.3017037	-4.653182	-8.510029	-13.05808	-0.7741958	-1.365989	-4.7447	-34.09996
190	-6.982644	-14.663436	-14.470033	6.611848	-1.5589546	-5.7734957	4.240448	2.3881412	10.109568	-21.66837	-15.560389	-4.040088	2.3733299	-2.2721567	-2.838122	-8.425987	-5.096678	4.1007767	-16.553802	-15.386139	-6.7591486	-7.201832	-11.999187	-8.363929	-12.8887615	-17.262537	-14.7558975	-7.327663	-13.839804	-7.913421	-6.2893286	-14.588806	-9.211269	-9.9531555	-19.891281	-23.508003	1.5049722	-4.1081133	-15.971554	-1.2397128	-1.493895	-1.7989976	5.3868217	1.1714923	3.7592869	-9.103212	-2.8634758	-1.2717575	4.430024
191	-11.982307	-10.523136	-15.289869	-13.120334	-10.850882	-12.846954	1.0044017	-4.2766275	-5.819171	3.8053675	-5.8891225	-5.5011444	-2.8149009	-3.2825084	-1.5436344	6.4451847	9.784378	2.9554696	3.195425	9.40038	11.552086	4.0901823	6.624077	9.850531	11.852799	15.143022	8.642273	3.047502	-0.010006473	-2.3648305	-9.430196	-10.16001	-12.871798	-2.3082547	-4.155752	-10.482116	2.2222276	-0.5435934	-1.7176545	0.55232614	5.450308	5.818836	8.074493	2.0157087	0.045399755	5.8014884	6.1393557	0.35684615	-5.3895273
192	-23.552805	-27.096922	-26.100615	-3.4446826	-14.0684185	-18.077225	-28.699192	-34.16779	-32.48564	-25.150925	-21.246769	-34.274406	4.5786424	-3.9421418	-11.013395	-25.461681	-20.88329	-12.896932	-21.349606	-22.661247	-17.960066	-13.177131	-10.685162	-5.669776	-14.070578	-13.695156	-13.988388	5.728303	6.9074984	9.035219	-1.6979787	-4.800811	-0.11732042	11.2369	21.417303	30.53413	24.106497	25.587713	25.4785	12.1210575	17.162243	22.274803	-2.5843453	1.3993282	3.747834	-4.2315135	-8.06181	-8.38978	-9.839842
193	-1.7720928	5.3346634	6.311722	-0.6358812	-0.3182408	-2.7462242	8.357922	7.1176977	-1.3427913	-0.10572752	8.338568	4.104101	1.4036295	2.1497617	-4.859549	19.64774	25.967043	31.525688	-8.675108	1.6237457	16.22433	4.290392	12.800258	13.463314	6.620592	8.327171	15.539945	-3.1388364	-0.42676443	-3.1564014	3.7137582	13.432206	7.108342	-13.777466	-6.288214	-5.3016834	1.5557295	6.0602894	3.948651	-4.537589	7.109503	3.8704433	4.6398273	-0.5014344	-5.484537	18.361362	9.814914	5.020591	11.26127
194	-8.005877	-2.8238273	-0.911975	-8.94075	-11.083572	-11.067757	-7.2937536	-7.048237	-11.256475	-3.582254	-1.4787799	3.4154801	-7.739443	-4.5272837	-4.2817802	11.518707	12.626743	15.263369	-8.503743	-1.0870562	0.7095004	-8.782301	-13.4282465	-21.193947	2.0927186	0.7961348	-2.1497166	3.8842988	6.1444483	9.696724	-6.2121553	-0.77072304	-1.3463678	-7.56646	0.9392812	0.32434058	-5.6352825	-2.7384584	-0.614043	7.471409	0.09616235	-2.143703	-9.528814	-7.850666	-9.964993	5.999956	-2.9425702	-5.3323355	-6.9032164
195	4.114685	5.328357	1.6796517	-5.2961664	1.2099472	-7.9546814	-2.2318196	-3.2381976	-7.345202	-16.071728	-10.058691	-7.8593884	-21.857618	-14.7489195	-22.03672	-1.9098244	2.080069	-5.3881083	-4.40047	0.24442843	0.43691593	-5.393456	-4.460254	-3.9072251	5.4428287	10.966223	5.9678903	0.5063502	11.257359	20.432697	14.813101	6.2481246	2.0654595	-4.473688	0.49896255	9.698269	0.88685167	2.2672734	-0.00430572	-21.107643	-15.22143	-6.187609	11.146246	-2.5328715	-17.894485	-5.589859	-3.3406143	-3.1124346	6.3628273
196	-9.266186	-1.6950247	5.06699	-13.438213	-7.43962	-16.349705	-0.47126514	-9.620003	-15.100609	-24.149908	-23.942219	-21.154186	0.7977599	2.5550818	-2.508167	-14.129669	-12.109171	-19.644636	-4.639438	-1.5801983	-0.43574545	-18.770275	-14.640686	-9.628633	-14.930378	-14.549245	-21.826122	4.1769714	-4.6293564	-5.863698	-11.415135	-6.085207	-7.18288	-13.221241	-12.429188	-16.59262	7.088973	3.8289587	-2.221044	-10.091326	-2.7994075	-3.8722005	-10.846817	-8.240034	-10.880669	-5.733364	-5.744415	-10.0977125	-19.300976
197	-5.730401	-9.17218	-9.659233	-10.041358	-8.594574	-5.6419983	-4.6718473	-9.640241	-10.416935	-4.6430507	-4.681114	-6.1352644	-9.781328	-8.868464	-10.636365	-12.389265	-9.67784	-7.276103	-1.7751335	-4.9007072	-5.53564	1.8157816	0.5304097	7.2301245	0.18947577	-7.836858	-6.9351482	-3.0951204	-4.671938	-2.6465735	9.778927	9.416925	0.87956816	4.6074715	0.77057886	-0.40491945	-5.2685328	-3.5625322	-1.5064318	-8.974918	-2.8869402	0.07773879	-11.649395	-8.286673	-7.304348	-8.580814	-9.165741	-7.1474915	-3.2560606
198	27.779398	22.78841	17.42137	2.3790498	8.220615	10.418461	14.588102	14.273628	12.305809	12.399826	7.197529	0.8503352	7.3086777	8.101957	9.685461	19.980833	20.04662	16.768013	10.6020775	10.383289	14.983382	8.695869	12.025415	8.904806	6.6737156	13.580092	5.26178	11.602012	15.422174	9.5938	17.640236	16.205492	16.641582	-10.916882	-1.0789117	-3.4868736	4.676232	10.691528	11.786835	25.121143	22.509167	10.702486	9.014712	10.436641	5.211277	-2.2981045	14.986477	13.978054	16.622211
199	12.5486145	5.656841	2.4571033	1.3720933	0.6344025	-2.5653226	-7.5609937	-6.6504803	-7.640954	3.1315567	6.814247	0.07088527	17.863716	18.856209	15.01655	-14.496479	-11.600138	-12.9352455	3.1865036	2.5834334	4.1043987	22.376425	17.937204	5.5798726	13.386025	20.176495	25.094929	31.837662	18.094076	11.081146	-1.4941317	-2.406299	-8.840057	-3.248527	-7.8380632	-1.9374703	15.040848	2.9022646	0.20015708	14.336095	24.177162	21.646881	-5.9494367	-4.2138977	20.614586	-15.965227	-4.3964214	11.5764885	-22.308064
201	4.5341015	3.062092	2.9376707	7.9019055	2.205755	2.7402616	-3.3363843	0.309891	2.7928987	-2.6049647	-0.5502931	-3.3652725	16.91763	13.690983	-2.8025398	6.5480623	10.817371	13.651344	2.2192402	7.530755	12.604685	12.429293	8.244591	1.9951406	-2.312951	-4.371073	-3.1579735	8.894668	12.086611	7.63439	5.497025	6.1127815	6.740921	-12.698559	-0.9833571	3.635695	4.5963335	1.0318111	-3.7729573	6.386162	-0.7002125	-6.9371004	1.2849371	4.927325	4.5258794	8.593073	8.720268	10.557518	-1.1011122
202	6.8376465	-2.4694495	-6.7478714	-11.994133	-15.71915	-19.501848	-15.015462	-10.521843	-9.13729	-17.500698	-18.018509	-18.199205	-18.420334	-15.22238	-12.091122	-11.683231	-11.785655	-15.5922	-12.409886	-18.475254	-10.9032135	-9.23788	-11.820091	-14.147596	-4.638172	-12.89088	-15.048974	-0.16888568	-3.8507066	-0.2876552	-2.912277	-3.1947048	-11.449305	7.579237	2.8292775	9.620534	10.140387	-2.140607	-3.3970847	-19.59634	-24.754108	-23.654842	-3.7920604	-12.84469	-13.752861	-16.18942	-9.877182	-3.327685	4.143095
203	-3.8914595	0.22724369	3.1517334	-4.5742683	-2.8828423	-0.7183665	-6.3755264	-5.516098	-14.153946	-15.286964	-6.505804	-8.14813	-0.99105227	-2.1091557	-7.2538056	0.4663878	4.4938316	11.235984	-12.515072	-13.616781	-23.161472	-5.4005775	0.023258775	5.517226	3.0014555	1.9555058	7.9381537	-12.782429	-3.4135525	-4.7358	2.7388813	2.470995	0.695101	8.910639	2.7338855	-3.1663976	-7.671544	-2.6901076	0.6362614	-13.07992	-8.64713	-9.223894	-7.6093783	-5.5843954	-15.049463	-23.454765	-20.412346	-19.216333	0.52398455
204	-3.6816325	-9.003407	-7.2215786	9.165892	14.354594	11.706346	14.085953	3.906899	2.9097643	4.247307	2.3858588	0.8444296	3.0402043	-0.43068856	-0.64796376	20.133419	16.112041	7.985489	15.213429	13.083857	14.988041	17.51324	15.764868	14.299431	15.214773	18.301598	22.594055	20.348019	22.428896	20.466492	16.27066	15.99114	13.384119	17.66465	18.17125	16.604086	12.099503	12.745418	7.8572173	9.817121	3.7419343	5.403468	9.804546	6.2974663	9.907259	-17.335155	-5.2258005	5.2476683	4.1335254
205	-13.434472	-6.721857	-19.46397	-1.4519253	-3.3939896	-3.7885385	-8.609001	-12.212349	-10.731731	0.4440964	-0.75720453	-1.6901126	-17.69936	-31.813019	-26.89574	-13.069357	-13.6024685	-13.6094475	-0.48974028	0.2785192	-3.8136353	2.9944093	-0.8163706	-6.115151	-2.2895527	-4.0920024	-14.121241	-0.33237195	-2.904036	0.19408269	-5.6658316	-4.4340124	-13.73551	0.33194715	-8.812499	-5.2702646	-9.0780945	-10.673597	-3.9734972	-16.785084	-12.703038	-8.766777	-0.27091002	-2.8855464	-3.0498586	-4.723493	1.170236	-0.5544658	-17.251875
206	8.559877	0.05798441	-6.733744	-7.631366	-8.817039	-9.431316	-12.528956	-9.985522	-0.25692654	-10.933434	-8.364288	-2.7040672	-1.1175382	-1.6493496	-1.9269488	-8.28813	-5.7225504	6.23752	-14.121666	-13.546436	-10.754068	-7.472071	-1.8717935	6.168554	-7.2991815	-8.708937	-12.816896	-15.037979	-17.313328	-12.394758	-26.868185	-14.08781	-7.0205812	-14.465225	-15.341122	-10.797244	-16.98008	-18.511543	-18.530605	-4.842551	-6.1336527	0.099191606	-18.457714	-14.643667	-12.448431	-11.070733	-9.435316	-4.7732654	-21.394028
207	23.654533	30.14149	35.396408	6.1101513	16.549114	13.614958	8.685053	13.403694	2.0549693	28.424122	26.08429	18.435432	36.689495	24.77029	18.940647	36.70248	45.920753	33.78657	-0.8582206	6.2326565	17.145172	27.233467	27.47123	18.279896	6.828921	30.42672	34.39509	12.958544	15.185072	13.999479	8.462347	15.424615	18.552288	3.802042	6.779456	16.684048	4.0472984	8.557399	7.8994837	9.34604	7.3434515	3.2531047	10.1538	8.472099	1.0453143	7.4794273	15.093063	13.091341	13.506306
208	21.464334	20.412342	15.547698	13.290531	19.512875	18.012077	14.431644	21.28378	19.39074	39.50869	37.122734	32.186577	22.252449	38.59115	45.299763	23.15954	32.54351	27.39823	35.588722	35.036346	19.20008	19.051289	22.737078	15.954969	32.51105	39.74386	38.129913	10.191957	15.276065	12.960201	25.697899	27.902205	19.403988	32.05362	32.43022	24.20525	20.517815	27.915575	35.76654	20.918673	10.334881	4.196923	26.172	25.35383	14.083857	10.573051	14.800338	23.517523	21.056732
209	13.804128	12.397046	11.317157	8.353922	13.234379	9.924477	4.543012	8.852064	3.7482834	6.61339	12.649576	3.1784563	2.0887837	7.7425528	9.281435	15.995062	17.339148	10.425709	23.76796	17.779594	11.783308	3.7849574	4.499995	3.1204994	6.8971577	9.367403	4.9412856	10.821202	16.196323	12.810175	14.260261	19.806889	20.122562	18.495398	17.525835	8.442163	17.645454	14.297255	14.204584	8.724321	13.926329	6.024392	18.268925	15.560143	11.129858	5.535841	8.139404	5.7753525	10.261986
210	-14.702421	-9.602415	-9.344823	-12.25906	-4.148849	-6.298549	-12.725056	-10.593794	-12.241865	-1.932961	-3.46101	-6.4012575	22.717793	7.2313232	0.31042987	-1.2519269	-0.94340616	-0.6808128	11.664459	8.341543	7.976495	-1.2577105	2.1521347	-7.131469	-6.127083	1.6193655	3.2497926	-7.019249	-0.8667661	-9.702681	-2.8608317	4.3288116	3.464003	28.762684	16.932693	11.119909	10.282131	16.789558	18.002834	-3.5095913	-0.52819777	-2.4955862	-10.228079	-7.3048754	-5.4230223	-17.59747	-17.7082	-17.179266	-14.878279
211	-3.3153992	2.33832	-3.9300597	3.1680274	4.7144413	3.4524379	-8.703688	-6.9539332	-12.996242	-6.16858	-6.1098185	-11.038986	-0.29241621	0.9825742	1.3711882	-10.827328	-2.8606424	-3.4801686	-12.89806	-8.183116	1.8096366	-9.772642	3.6349735	4.8007035	4.307109	6.5425854	8.359346	-5.659586	-2.5834115	-10.753034	-4.4528666	-1.8196527	-8.892524	-2.765173	-1.2605765	-2.1331112	-4.144774	7.2137375	13.253075	5.9590683	5.16838	5.145835	-7.1612434	-3.738423	-2.4828682	22.117874	23.66731	10.639687	14.329138
212	-6.238096	-9.050219	-3.1602633	-5.064348	-4.1547756	-15.680412	-17.919558	-21.489067	-22.499798	-11.850632	-16.509922	-16.018208	-7.676436	3.3153186	6.450688	-7.5239415	-7.0609984	-10.632324	-0.9032552	9.631918	22.287762	-12.871355	-15.076111	-17.681534	15.395037	15.061192	9.14025	-8.740145	-7.3904614	4.183113	-26.531553	-14.548347	-15.810473	-18.834995	-17.888504	-13.398359	-28.293346	-20.336435	-16.736504	-4.0476713	-5.9071665	-0.39509833	-10.4147	-2.6564274	-1.6908796	-6.7733774	-10.6624565	-8.001553	1.452301
213	-11.28158	-4.2920914	-5.105589	-3.8458214	-3.7962513	-3.354341	11.80621	3.3362486	-2.3124876	-6.011804	-9.007259	-12.062227	1.6922396	4.9980288	13.353914	-0.6409014	-12.163801	-14.456427	-3.647955	-8.718555	2.795436	-5.5444994	-2.623268	0.19616714	-21.097076	-16.46975	-8.313484	3.6333308	2.9796686	4.050958	7.8338284	12.160387	14.381275	-2.793532	2.0685768	0.8539454	-6.637476	2.378625	11.735575	-0.5400079	-0.26715901	1.4089231	-13.807155	-9.255054	-6.6370544	12.434654	6.3718743	9.2456665	-5.1318955
214	-9.685905	-12.735951	-15.138094	-16.49352	-16.87852	-18.209024	-17.732199	-15.010399	-9.348555	-14.321167	-13.219272	-7.967299	-2.4145675	-2.356059	-2.2184157	-9.894469	-18.359241	-18.231594	-14.333955	-15.442773	-16.238361	-10.236264	-15.974871	-17.718882	-3.8724103	-3.9762843	0.8900614	-11.518047	-13.848079	-14.4503	9.274378	3.6389089	-3.9743052	11.648586	3.9955058	0.24143627	-2.069087	16.766312	24.000465	-10.66869	-3.839569	-1.9270723	-11.678763	-9.076641	-10.22454	-10.640966	-15.424768	-9.108965	-5.449417
215	-14.454408	-5.1722193	4.0369635	1.7094958	-8.145933	-13.989704	5.066704	3.9938545	2.5584753	10.755134	9.635494	3.6151748	0.7177409	-0.37016267	-2.2194502	5.887452	7.832882	14.74362	7.884119	4.4555817	1.6645019	-2.6170723	3.132853	2.1490276	-15.181797	-20.598812	-18.43007	-15.938305	-19.075792	-22.705246	18.012115	38.58393	40.955055	5.9013767	12.852053	14.566557	26.080997	28.518059	20.036888	14.798791	21.292027	26.338913	8.185715	13.583771	23.93499	12.672285	18.30092	26.942755	16.400093
216	-21.085373	-18.874622	-20.972872	5.487053	3.685576	6.086617	6.4169693	1.6759388	-0.7157322	6.4959393	1.9009901	-15.652973	3.1199424	2.2920978	-3.0066385	-1.4913015	8.977539	4.094245	-3.7619743	3.2924075	14.692286	-5.905767	-9.1886425	-1.8687615	-8.956938	-11.136908	-4.5213895	-12.19965	-8.304104	-6.478241	1.7741234	2.3423939	-8.248584	-30.968525	-21.942127	-15.4385605	-9.169086	-10.754192	-21.913885	-2.4836702	-4.003696	0.57628185	2.346967	-0.61028326	-8.456047	0.5911304	8.980523	0.58032227	30.059923
217	9.552923	3.4742227	6.173312	-6.885066	-4.8083515	-6.3104095	1.4172772	-1.0411292	2.182336	5.4935894	-0.059783936	5.47013	-5.0453415	-3.7701595	-5.505704	-2.688714	-6.851535	-12.382861	2.7179265	-3.8421884	-0.29456845	-7.689908	-4.777774	-9.77063	-4.123301	-0.53222954	-3.4377685	-15.453972	-4.2490363	-7.850633	-16.306232	-6.5800266	-4.0114	-8.907841	-4.2137685	-2.7261794	3.4529693	8.283033	11.666412	23.575531	15.842005	10.30714	46.701363	38.25204	29.84613	34.349556	36.36342	33.294174	-1.1582937
218	-4.185895	-4.5311613	-6.8093195	-12.2239485	-12.2055855	-7.5889425	0.7962721	2.555657	4.021333	-1.4634962	3.288484	2.240058	-9.851072	-9.7120495	-10.71199	1.7585437	1.4943315	1.0851883	-9.2439575	-3.6430092	-9.989202	1.7255872	-2.654705	-3.490055	-2.7891078	4.2224226	1.105762	-0.61005783	2.579225	7.146082	-3.8907201	2.2088406	0.7752259	3.9569466	4.1447034	7.4727564	1.412946	5.971063	5.1905293	-0.94620585	-0.004914641	0.26793537	0.6416497	2.9264278	-4.8730564	6.3211813	-0.08972204	-0.25534648	-8.326735
219	9.793444	8.89239	5.7161427	2.4953017	12.220318	6.8578515	1.978018	5.9087	4.70455	1.4090497	-5.824046	-14.105114	-9.4530325	-5.7608595	-9.257199	-1.7439736	1.6900985	-4.364713	-0.6823865	5.720026	8.858702	-4.229272	3.8881905	3.2649667	7.0739927	8.241716	11.1409855	-10.140115	-5.3313546	-9.695234	-0.07355702	-5.9768753	-12.110367	-5.9622087	-2.0302625	3.0144606	29.908054	30.276613	19.857773	-1.8400352	6.6462917	11.035021	9.889132	9.686301	4.170519	0.6523752	2.0697906	1.4957027	2.6479833
220	8.374702	16.85068	14.614848	13.931133	16.41729	23.821243	4.4021797	12.325418	14.839574	22.480453	16.8662	12.412256	3.9174964	12.951794	25.728815	8.549027	7.5055256	14.166683	17.395535	17.056244	13.109522	8.331228	11.80928	19.426582	24.904644	22.035496	14.566006	14.222408	9.952154	11.300636	7.2887363	10.46415	10.68915	17.286097	13.2986355	10.9763775	4.641095	5.136406	15.241997	16.449928	18.655663	18.524532	10.599449	8.044894	6.7723756	4.138221	8.809416	7.9654474	9.637087
221	0.18961382	-0.48149025	0.5003277	12.396063	-1.4993271	-5.824275	-8.540854	-4.144564	-0.15604928	-1.9815564	1.9354911	6.3638496	8.734526	11.227614	3.7898808	8.855928	6.6144238	12.8781395	-6.433139	-4.596895	11.0256605	8.195012	2.0735915	-5.6579976	15.328139	0.39885283	-19.201317	-11.851204	-5.0384007	-8.764531	-1.7763698	-8.776076	-11.356993	-4.578949	-8.87314	-7.8190503	15.449119	11.2474575	12.453201	10.055416	5.2306385	-4.935812	0.92733836	6.2572346	8.566099	-14.627524	-9.462067	-16.992468	1.976019
222	18.574165	18.440186	18.643497	15.063208	8.861454	4.6881876	19.023537	29.915302	27.060287	14.812539	25.2641	26.613081	13.252157	16.121807	26.480068	5.9771795	7.8254137	11.713293	9.807204	1.6443124	2.0356226	18.754879	4.907146	-4.4278517	-6.911599	-0.50115764	0.8376355	12.553823	14.99517	4.2890453	-0.041686445	3.8731883	11.359896	7.8681526	-2.141723	-4.862591	3.1428938	6.4369664	4.892734	11.651634	8.363404	4.1546	13.207238	16.009361	6.512946	11.244636	11.43782	8.469075	7.942166
223	-5.0239153	-8.777638	-3.2299109	1.9847206	-1.7241747	3.6254969	-6.541803	-10.170203	-5.0686913	-8.632292	-10.284595	-3.9051318	-11.922091	-9.204338	-2.4911556	2.3635802	-0.44409084	5.031064	-3.676731	-0.82353634	3.9366584	-5.7923346	-8.746378	-7.8549337	-6.6990767	-2.9247847	2.5142422	-5.672393	-4.2648797	-0.037392855	3.2824798	-1.585629	0.43836975	11.796244	9.583645	12.198891	1.3437643	3.193069	5.6703725	0.3273152	0.7880329	4.915771	1.7551038	-3.9565225	-6.9293733	-2.962698	-4.502317	-10.788233	14.483174
224	7.368726	-1.021898	-8.498245	4.4176035	4.866047	-1.0020772	43.071697	41.92945	24.69801	23.644848	32.118347	41.722176	13.935261	22.655819	33.656395	19.293537	19.231922	14.594881	28.480598	29.836605	25.488092	-1.2584193	9.252806	10.131855	14.913513	24.676651	38.482807	8.031576	5.0295877	-0.8029981	33.84493	22.458073	14.074797	48.011864	32.254223	17.514843	2.314236	10.871171	16.416132	16.652542	18.116695	11.162008	2.1242833	13.405571	8.8250265	-8.837101	-7.3319526	7.537189	12.398731
225	-29.62233	-36.10385	-36.472977	-18.978783	-19.963614	-21.689194	-34.820213	-31.592514	-23.22482	-4.8496037	-5.4689693	-3.0382428	4.965168	-5.3074474	-9.078934	7.227531	4.605533	6.762761	9.19239	9.920517	8.66511	4.129447	-4.740484	-2.3892841	2.8828697	4.8050156	-2.3504763	2.39302	7.4224405	0.351679	17.811966	17.969162	16.98481	2.623733	9.898693	7.457716	-7.5247927	-11.244173	-19.527233	2.1909614	6.3677406	5.626738	11.467199	7.92927	2.6713824	30.421642	23.781982	25.332615	10.277933
226	4.646866	0.5060265	-5.660142	-10.287416	-13.872015	-17.290215	-2.4838223	-4.0207505	-9.486441	-13.389031	-10.6259	-7.9883757	-26.078484	-19.235619	-20.396997	-13.540132	-14.5475645	-21.223274	-15.734026	-12.940361	-12.383575	-11.273449	-1.6429936	-4.965484	-19.329296	-16.321278	-18.711887	-0.20011911	0.004365768	1.9356079	-7.406111	-7.5523815	-12.387508	-28.726095	-21.032566	-21.578	-28.8813	-21.892628	-30.725636	-17.921284	-11.560025	-11.575722	-15.120752	-6.878258	-9.384746	-14.253364	-11.138405	-11.389307	-5.8740597
227	-6.0617943	-0.41032052	4.67789	8.231119	6.5925255	-4.2239876	-7.6305485	-11.818935	-15.758781	-6.405672	-0.9511938	-0.2894049	-1.8356122	-2.5046527	3.320032	-4.8117466	-8.876045	-15.570627	-12.950221	-7.2872396	-8.4399395	12.500364	18.244236	14.478497	-8.795042	-12.283783	-15.217759	-16.910141	-12.668659	-19.427776	-6.0942187	-3.1504402	-15.553764	-14.856015	-10.582811	-4.9539375	-3.226474	-5.6565866	-9.542622	-12.031275	-7.7424126	-15.366787	6.9866066	4.939931	-5.2575316	11.315681	6.770419	5.515294	6.31451
228	8.418642	11.919241	11.24098	13.697262	19.640198	15.541602	6.8601513	13.745199	23.029503	28.16729	30.49961	21.54449	22.449844	24.398058	20.253626	6.912567	13.088566	14.27883	6.726193	16.25854	20.349072	10.576244	27.014511	14.788598	30.006165	18.6391	8.97268	25.25019	27.743801	22.335762	1.0661252	4.837919	-0.059066236	23.544697	33.836544	29.48933	7.5706973	16.032108	25.592243	12.523279	16.74436	15.562193	18.868656	27.769384	22.619656	38.925797	33.605614	22.716507	19.17825
229	-3.924592	-16.692505	-17.740263	4.3775635	10.59862	2.1098754	15.394564	22.783474	20.904804	-3.9766052	-4.965358	-6.6456513	1.9323683	-13.472794	-15.248491	-8.287397	-17.246483	-15.594616	-6.794439	-13.630379	-14.618878	8.372264	8.552483	-2.4897785	-21.171465	-20.397957	-19.92236	0.06577994	-8.059433	-9.05595	-19.031193	-22.804493	-28.257359	-10.81472	-17.401276	-22.383858	-20.844822	11.391723	17.008371	-5.8869543	-9.358723	-6.9802775	-32.05148	-29.441708	-24.606758	-10.040541	-12.383286	-6.9975595	-14.341239
231	12.349804	22.863354	28.92136	25.00549	30.413815	22.882215	25.336452	25.315987	11.700443	-1.1870265	26.437504	19.287386	9.429768	9.801157	8.320574	11.278852	13.215402	5.2038145	-2.6928887	0.38781306	6.4623604	16.977604	25.078484	20.145988	8.790964	8.908785	21.024578	6.27814	-7.2789497	-8.208746	29.601227	24.677378	10.265617	17.596985	13.309509	-1.7528749	20.347618	27.577394	22.122574	9.992653	9.766148	5.7529516	12.411596	23.000721	16.668242	12.101238	14.894196	18.425964	20.779793
232	8.90481	6.5380297	9.214062	10.086438	10.777735	11.419434	21.065548	20.971413	17.195377	16.850178	13.29994	8.736705	17.962128	7.8712387	-1.2498934	-6.257553	3.6348271	0.14472562	-1.229342	3.048102	2.2738419	-5.5577445	0.99339706	5.3325796	-7.588196	-4.971631	4.0641623	9.830938	11.022499	10.5065365	14.264055	13.944791	12.4070835	22.577415	11.751152	2.7864692	7.0253787	10.202115	11.087639	11.513386	9.934003	13.563666	24.147148	20.488346	18.491077	15.942076	12.624788	11.778338	7.131769
233	28.752638	30.742393	22.616352	24.852737	33.112114	31.795921	29.042389	28.580276	23.814686	-6.848962	3.0182128	19.479572	12.014458	9.597351	6.9256916	16.709085	12.293304	7.678957	18.646225	21.188816	7.8497367	5.956579	14.543312	19.163517	20.164028	31.009201	27.144253	18.347305	15.099781	10.868551	10.613802	10.7334	4.3653965	23.547764	17.51451	9.829042	16.755913	17.192678	7.711855	20.161545	29.450089	40.675102	-3.0607724	1.1064956	-2.175053	2.2836795	11.48427	26.966038	11.775557
234	7.991321	7.427779	-3.5877647	-2.7635431	-2.5986998	-14.335086	1.3009863	4.9102635	9.950632	-3.493874	-5.4555826	-9.344891	9.288294	7.4307375	-7.032839	-12.400547	-3.5788023	-2.8646932	-7.5279436	1.2766259	-3.7671583	-16.398987	-12.755732	-3.904954	-3.9317813	2.1423762	5.809102	-5.2351704	-8.817993	-7.9362535	0.94135535	0.21279192	-8.437511	-6.9706516	0.16793215	1.5968599	2.2531257	4.0341496	5.4367447	-1.3208904	0.68339455	1.17767	8.667745	0.84860134	-5.819038	8.636816	-1.1559983	-0.9610859	4.294011
235	-3.6253688	-11.638384	-16.21997	-26.667976	-24.008316	-27.750618	-16.6255	-22.20721	-22.834373	-28.730837	-23.099989	-18.985275	-10.906513	-15.814723	-16.929363	-11.533094	-16.579338	-22.059437	-33.1968	-27.083237	-21.20992	-4.161791	-8.508594	-10.108584	-8.619202	-16.228428	-7.744381	-28.351147	-31.48428	-28.914837	-34.385834	-31.964758	-14.34272	-30.117802	-39.492027	-40.74846	-30.26963	-33.66904	-27.182423	-28.18975	-27.848846	-30.76397	-23.570793	-27.558308	-31.762949	-24.462582	-22.394705	-19.003141	-20.574984
236	14.170251	16.484333	16.635386	2.9369516	16.490206	23.846764	22.34851	16.834858	12.375185	26.601845	27.216204	23.492596	18.434422	16.840668	13.405586	12.756406	19.391325	24.109947	9.5595455	13.87826	24.024448	-0.6468967	7.490404	1.7709861	10.382365	16.19377	13.44952	16.04333	17.323689	12.537285	16.727507	17.29623	17.385609	29.435013	27.042385	18.816027	6.6013193	4.0442185	-1.7289201	-0.21412921	6.4332314	7.050495	9.267496	9.298801	4.1090746	3.9008565	6.9630356	5.2008767	2.8615532
237	27.598373	22.641804	20.302769	16.866562	29.671125	31.534428	56.244835	41.958557	26.669943	19.640915	7.2620473	9.853235	6.186104	9.277764	7.5623293	21.089178	23.998652	27.815662	11.999952	17.72495	23.453222	19.422443	22.9487	32.672146	13.885466	18.604225	13.075031	-25.216919	-23.528805	-21.25037	-6.1629076	-11.1695385	-13.643435	5.594989	4.9748063	7.2266445	-11.823776	-7.0017357	-5.8453712	18.492275	12.052871	4.4714317	3.2552397	3.2669	5.2178793	10.230122	9.445631	15.739956	-6.1425743
238	0.97575605	1.2125888	-6.2528033	-6.046006	-5.6156006	-6.393795	6.952296	8.237647	11.114861	-6.0567575	-2.3989105	3.5407705	-0.64029926	1.8734303	8.541844	3.2235572	0.49092287	-1.2238557	4.613352	4.6903453	0.6679589	12.733468	17.589645	17.167152	-9.480608	-5.517459	-5.264788	-1.5262308	2.0722466	-1.4214984	7.7551165	10.641155	9.263288	11.468758	-2.129497	-5.710105	8.329862	7.3034067	8.5061865	8.991226	5.846	2.0360448	-2.2190986	5.650502	8.809841	19.13044	13.695442	10.565502	-4.842746
239	-8.661382	-12.178934	-12.221626	-5.1653395	-5.112598	-6.339347	-14.944616	-9.254478	-8.728027	-0.66546005	-2.1304908	-0.72646785	-4.294117	-7.7564697	-7.971306	-5.1558733	-4.40018	-3.2907662	-6.5712366	-5.597792	-6.92859	-6.8162756	-12.75737	-10.451651	-6.6684437	-8.958247	-10.437389	-16.697102	-9.783187	-10.816301	-15.428005	-15.318874	-11.7243805	-11.807253	-11.412769	-7.133486	-10.282045	-9.7427635	-8.249254	-13.545883	-2.7377706	-2.0123944	-11.25429	-11.799963	-11.174222	-6.785537	-3.6571763	-3.9898295	-16.754393
240	17.597532	6.7742453	-3.744557	3.7737453	11.665449	16.413845	-4.964364	4.184163	12.417431	5.395034	13.287434	10.536722	-9.145354	3.1385214	4.715067	0.37675494	-5.143905	-10.749403	-3.3385358	-0.33066493	16.877438	4.650053	6.822673	0.39138097	5.9231415	4.470352	-0.6112235	-11.030487	-6.970747	-11.766254	-1.2773606	-17.459064	-17.979496	-4.9820337	-10.012391	-11.554443	-4.2262316	-4.2814007	-8.86862	8.491317	11.796856	11.378447	7.4150333	2.8764138	-5.809621	0.729702	5.566367	-2.4690983	-22.753716
241	0.8027824	-7.753148	-7.7641006	2.6292572	-0.56257486	-2.4476743	5.932048	4.8185964	1.9535778	-15.876352	-12.3955	-5.1554465	-15.6740265	-12.575259	-14.186953	4.59281	2.1158366	2.4948635	4.2957325	4.553362	4.850177	2.9660654	-1.6301317	-0.52663064	12.489048	13.811145	16.795742	-1.4820621	2.4149895	6.9625187	4.7921305	3.6100566	3.5780227	0.81996864	-1.5716977	0.104914	-2.2576184	1.8950089	0.10498011	-2.917656	-4.556817	0.22283322	-6.749523	1.4377139	13.37192	13.87932	10.947929	11.573279	-4.6955166
242	34.519585	27.3163	22.238033	31.977776	34.348755	31.772078	29.227674	30.830288	29.428219	23.356983	31.679995	34.90635	31.24479	26.360222	21.191263	16.118332	17.826838	19.501223	28.212746	23.500305	25.6562	19.475456	23.391071	32.03164	35.235085	32.89862	32.444283	28.783886	24.7348	26.905338	8.046819	13.268375	14.390074	14.520817	20.122696	22.294262	18.429674	11.962845	7.132103	29.897226	25.32235	29.71034	21.935505	22.0103	24.873363	16.869473	19.126	23.786057	25.779154
243	-1.7437626	-7.8703184	-5.0906115	12.281122	9.649679	6.414379	23.507053	23.100185	18.464775	5.956601	9.526892	8.582198	5.3004684	14.138426	11.068211	0.74155146	15.44159	20.69169	7.1093354	7.018235	4.2604065	12.332998	13.099604	15.116751	13.7746105	7.1488705	0.3737295	1.6668556	-0.08001674	2.4676895	-7.20143	-4.6180797	-5.7074537	11.995925	6.822105	8.728698	-8.928749	-9.76293	-7.069795	-3.5327852	-0.1610983	0.11981222	-0.8395938	-2.7854283	-2.336528	-10.254267	-20.546251	-15.459189	8.9874935
244	20.117153	18.140148	16.618666	8.327572	11.760019	21.89468	-12.550317	-10.587335	-8.502299	-13.678614	-11.0550165	-6.862221	-12.424932	-14.427771	-13.723675	0.5977874	-0.17915428	4.594864	0.71620095	-6.993849	-10.53751	-22.709139	-17.359888	-15.791548	6.670035	4.1917305	0.87771785	9.278097	1.7778323	7.2996883	-2.740318	-8.669117	-8.461847	-4.88111	-4.2241473	-8.418679	0.2227915	2.2929523	10.018059	13.21339	5.672137	6.164527	0.43832684	-1.9678848	-11.057232	-9.51634	-9.172217	-11.06858	2.421923
245	-1.3372555	2.4148307	1.651461	15.569479	27.514694	23.52246	-4.126071	19.567158	29.480927	13.788886	11.310236	3.0115802	7.2376575	13.717161	13.739023	2.2125883	6.7511673	12.118034	15.051244	5.4521523	4.6179338	-1.98594	0.8564471	-1.734993	10.172443	9.757442	7.2444687	11.331451	27.437405	34.87533	3.0327563	5.2627044	-12.055094	-0.6970685	10.335964	0.891769	21.389229	9.698149	8.173933	10.040921	11.210598	9.267469	16.241188	12.604683	6.14878	13.33099	16.69224	10.997817	15.355747
246	7.7378774	10.111334	17.356302	19.735247	17.737907	20.598152	10.15733	12.292019	20.514032	19.29267	10.731388	11.28713	6.099929	2.1406221	4.582281	2.3989878	4.577339	0.36600536	4.292403	5.5964947	13.4475	-0.84635156	-0.9919184	-8.071018	5.57314	4.0983686	6.742487	7.230501	2.15303	7.462734	10.383272	8.427829	4.3099737	13.320513	15.106931	23.122433	14.532971	17.31773	12.868049	5.637761	1.5051305	1.8436179	6.4693346	7.6787996	9.514659	10.5476465	15.081837	20.74635	-7.3473988
247	-2.942224	-2.0508652	-0.94355047	-16.072891	-12.640633	-10.872679	26.358677	33.185665	19.281324	-16.689781	-11.062252	-4.725888	25.063152	11.246082	0.15426812	7.9348974	16.877466	13.37455	-20.552416	-8.9914465	-18.259628	-2.621179	-9.198435	-5.785672	9.808892	15.554869	9.062167	-0.90525043	3.2270644	0.5476575	-2.648222	0.43196046	2.5096703	2.261534	-5.131815	-3.8559585	19.418499	27.48185	41.770622	10.923648	14.009851	4.675597	1.2230582	0.35005856	2.42237	-3.5689783	4.9593415	10.032421	19.316067
248	-9.1910305	-7.080057	-6.7808847	-2.555181	-7.0855436	-11.233121	-10.838573	-11.768241	-3.3156536	-22.56794	-23.558926	-23.574417	-8.426388	-10.553364	-9.469237	5.101615	-5.898364	-6.411255	2.7375765	-3.9601116	-2.4299054	-12.225957	-16.00713	-15.415098	-12.1736555	-9.298714	-5.923329	-10.46484	-0.6945033	4.2748756	-11.8690605	-8.127994	-7.49514	-8.293336	-3.4990602	-1.0360634	-8.702517	-7.2399645	-0.081085026	2.1724563	-1.0057251	-8.539702	6.0211506	-5.5381646	-11.084284	-8.708187	-8.626833	-4.764309	0.7716006
250	4.9787626	5.8928614	5.964549	1.4839001	1.4515998	11.65655	6.731959	7.740412	4.7201653	7.3816357	5.6545734	1.3096619	11.062958	11.0237	19.805378	10.020211	15.25732	23.728304	8.915964	5.254946	3.7058666	-0.7249065	-0.8664508	7.4385924	-0.2697965	2.2274852	-3.781073	7.7561827	20.290012	17.45689	19.28294	20.814518	12.829367	-19.64608	-2.1717558	3.5071545	-17.778122	-24.780556	-35.057568	-15.0615635	-8.876961	-18.62613	-7.413024	-12.084991	-12.004434	-10.445188	-13.546089	-13.819813	1.2956017
253	-3.3264427	-3.2162282	-11.635187	1.5511138	-1.2543646	4.374338	14.157842	17.639023	8.411204	-9.90476	0.3989926	-3.9543161	-7.5121927	-6.2596445	-9.624412	-16.578903	-8.649233	-10.595434	10.124669	15.876833	26.399254	16.76875	11.55839	5.5384636	-4.6126065	1.7825674	-7.8943624	-0.57806456	-6.017459	-12.611513	-8.141824	1.8496745	-6.408839	4.3841076	12.633244	14.065667	-1.8337126	-3.5600104	-2.1421762	15.775656	16.327736	13.628127	4.7377214	8.2542095	7.182789	-15.0920515	-15.311199	-16.825432	13.221802
254	-1.0165639	0.98400843	5.950206	6.2859426	12.812689	7.7815437	24.29145	31.5643	30.230934	-1.4546596	6.8087435	13.492023	7.2637424	9.341772	10.219444	9.408356	12.237936	3.3887308	21.605852	19.686604	12.454647	2.7428555	7.394992	14.517788	9.4235735	12.1319475	17.000843	-9.398994	-8.0115795	-11.299198	-2.6947072	-3.825677	-6.203622	12.299189	21.13369	21.126976	19.672234	22.216812	21.78003	16.055225	17.415195	9.9232645	3.2791047	18.657383	20.667454	17.23907	23.270155	23.263996	0.91413856
257	10.984766	19.259926	12.312982	13.855593	14.037338	2.4300737	5.2196307	7.83056	4.958349	4.507802	19.33183	27.161327	2.6213994	4.9452314	2.7099671	-8.468993	-5.0166664	-0.7829979	11.184107	10.434528	3.2743268	7.3750453	8.078601	0.08979839	2.3030257	3.2326639	13.942875	-6.0085635	-3.1517782	-6.0890727	9.920242	7.540039	-1.1489056	15.985522	26.35273	17.447813	15.389982	6.8839965	-6.57364	22.336384	29.088194	24.691637	8.039794	7.437691	2.1012182	18.999687	19.654465	4.8565636	3.4856071
258	19.63927	19.246027	9.939978	11.682875	13.426949	19.046227	10.926064	20.309406	25.498526	12.487471	12.784747	8.418409	20.978905	22.84848	23.642117	15.066014	18.087439	5.683921	9.336011	16.15752	16.27243	14.189581	20.568165	13.768095	22.212418	34.56512	37.39499	27.416351	22.113417	18.317488	18.152225	32.09856	28.288773	9.579666	17.970757	11.634197	11.742976	22.268784	24.43885	15.230115	23.059338	20.27867	3.3324304	12.069665	4.8772335	19.385181	27.72065	14.375208	4.099195
260	13.404762	11.278911	-2.153013	5.09844	8.786076	0.12147408	0.3255907	4.8185153	5.605487	5.5638037	11.644943	21.063751	29.66058	28.056131	20.015057	3.4037983	4.2917714	-2.683886	-14.459248	-17.201925	-18.672707	-7.8041244	-3.7040882	-6.745129	-5.073219	2.0880373	4.469161	-10.45359	-8.549361	-10.693659	4.282545	-4.8632	-3.230093	11.568367	10.010107	8.758791	19.04406	20.528067	15.544273	8.874424	12.349833	16.508854	14.25574	11.957022	13.567649	12.547863	16.923552	19.612642	22.366901
262	6.7774343	6.6930285	7.4860935	2.860925	-1.9945855	-6.347335	10.530088	8.453171	16.11498	10.183844	7.0471945	12.710833	-4.9504557	2.7685144	5.885189	3.2427669	14.812716	9.581958	2.1496863	7.4742556	1.4347273	-3.511029	-2.6162047	3.3681085	2.4802666	11.587784	10.865152	5.7173305	7.4886436	0.98534447	10.732228	8.799461	7.445897	0.8319242	1.8247772	1.415503	20.878	19.341185	8.620123	-1.1875924	3.474224	0.43375316	3.424747	8.747438	8.319003	-12.941465	-5.686799	-1.6035305	-8.8536825
264	-42.333412	-44.1361	-46.31475	-34.112675	-32.82482	-34.603554	9.310293	3.6482708	1.5511659	-0.4500026	3.1498852	1.184652	26.460632	23.901432	13.492548	-11.784655	-2.1540482	-5.0957465	7.580685	5.464778	4.7752976	29.279842	34.78147	28.80596	-6.1142764	-8.865088	-4.9203253	5.3205442	14.562533	7.6378846	-0.49057126	6.51062	5.1956816	8.835377	19.254902	24.290558	-17.560362	-8.4992	-12.743264	-6.3117504	-1.1396667	-5.192357	23.54042	25.954748	17.119408	17.228472	24.624992	27.939363	-0.6624818
265	-11.069826	0.011222422	-5.117112	11.069874	16.74467	14.153223	-31.106813	-21.328413	-17.123428	-17.996298	-16.518515	-5.278288	-9.224629	-2.7424307	-13.355486	0.3054672	5.3591976	1.7343842	-13.138491	-4.2831507	-6.0958934	-17.523598	-16.41782	-16.929306	7.329967	4.6222258	8.207233	-14.707731	-21.458534	-36.118996	-25.931637	-17.612633	-19.403051	16.773434	9.117361	-3.068894	-1.0759118	0.16948238	6.978758	-4.4336596	-5.061143	-10.27318	-1.290725	3.8122373	4.425687	-25.346798	-13.829611	-7.208847	-11.730423
266	17.835909	26.576092	29.427551	30.685562	38.71161	33.252552	10.919458	18.819748	16.154745	22.914623	15.845693	6.3290176	20.82426	28.450356	29.66396	16.783945	20.681229	21.153824	6.876748	15.055464	15.709864	18.594097	22.090305	17.456764	5.964309	13.943768	23.303188	15.727995	16.154713	15.3956585	7.327672	13.878122	16.533367	25.527931	21.520128	13.99205	34.62425	32.78282	22.78639	21.134811	22.25281	21.615356	13.871477	24.331259	17.497887	14.709124	21.592346	18.937346	10.157856
269	31.683697	26.520061	14.431017	12.340347	20.17511	14.966932	9.744401	15.037716	14.974825	20.679127	33.636776	26.29749	26.238604	30.741978	26.589767	44.80963	46.73065	38.08272	32.72893	32.24407	17.13895	15.139994	27.155996	35.642044	14.996334	27.065266	22.081306	39.30487	39.477192	33.6063	24.126942	25.511518	26.771362	16.27522	28.15707	27.734474	17.4701	31.434221	27.908215	18.177502	18.564247	18.2543	29.858364	34.88276	32.29281	13.281946	23.29239	37.299454	35.842495
270	-6.5176725	-5.581437	-7.228591	-6.6403112	-5.979658	-2.0981758	6.648217	2.6782706	2.846229	-2.2685146	-9.220874	-3.1235256	13.01475	2.3278947	0.44939545	-10.223129	-7.3907175	-15.181	4.715253	-13.643666	-18.053963	6.613573	3.5267096	1.2201257	-1.532893	2.3473125	1.0170093	-8.73048	-4.5538716	1.6900063	1.8864815	6.3197727	5.0764804	-7.6547804	-11.959549	-5.9774466	-8.945335	-18.36549	-24.172806	-15.262632	-13.550641	-14.248981	-6.801303	-3.1452456	-1.2117991	1.8387818	7.0243053	6.3498363	-14.300758
272	10.419292	20.87593	23.674343	8.780524	7.1276674	7.1952825	9.734152	16.269884	14.113854	11.23921	15.677832	22.140156	12.409476	22.105164	29.159485	15.666262	18.477385	18.39318	11.523466	6.918214	-4.1238136	18.387043	24.452358	30.618216	18.492191	19.727648	9.264235	13.588418	19.414057	12.687311	17.038109	17.743254	3.976715	7.738907	13.095722	10.159054	14.559971	17.093872	11.944149	8.665945	7.173154	2.865327	16.983358	19.494143	7.812479	4.5370083	7.4901514	9.68372	8.441503
273	-5.410954	-0.52344775	-9.197762	5.5028057	0.7319846	-2.529057	2.194945	2.1209059	0.08340579	-5.0035667	-11.046789	-11.34639	-3.7036748	-4.2917857	-7.2091274	-2.752583	-6.760518	-7.9493303	-6.9171343	-11.961258	-14.464029	0.25034872	2.5632432	-0.16229188	10.151972	11.230507	1.412699	-0.8458237	-0.06461346	-0.5149642	-12.545565	-9.523024	-9.310574	-0.64383614	2.0794609	2.6316495	-14.982006	-8.187268	-8.203146	-8.188974	0.42016888	5.807107	-8.799826	0.00291419	-9.129484	-9.520786	-7.9136086	-5.405551	-7.054675
274	12.026087	15.405098	13.630596	5.1739006	15.208798	16.326878	21.926304	23.080673	12.737354	12.277549	15.271733	19.97042	15.996695	10.23152	6.6901407	11.974141	16.97686	14.457962	25.514076	24.847132	14.614265	-5.324835	13.343826	14.839252	0.5216341	5.6167483	5.776742	13.727614	26.181118	26.663662	12.674113	20.18988	24.107231	33.700523	34.220802	24.352402	1.953285	13.472585	15.733243	16.436024	25.628633	31.374058	10.109669	11.175362	-0.4222669	13.171343	21.858637	15.880185	-2.499315
275	41.863815	50.16539	50.35019	49.37242	41.163063	25.920132	30.292015	36.576744	42.010086	30.822083	23.494375	14.741189	20.114212	24.496275	17.516867	9.324251	17.089163	17.837393	24.936295	24.481064	17.888157	8.602679	12.148275	7.9949627	9.916891	18.48753	25.861893	19.701736	31.465145	33.80225	20.272495	17.401232	11.007874	15.864681	23.645018	19.916168	1.0837059	16.041046	21.714691	10.560667	17.794966	13.82073	31.206146	22.263344	14.604377	23.972706	20.144344	15.119011	28.494686
276	19.935593	21.13227	7.9357424	-7.2470827	8.161036	16.826897	-12.923941	0.9748244	-1.826885	-5.8102245	2.5666337	7.278776	-23.366333	-21.482807	-25.058365	10.52598	17.563026	16.610386	11.714273	8.145102	-1.6587212	-6.0046196	4.2185955	21.345743	17.734684	17.539848	19.380388	10.46286	10.894571	-2.1133246	-6.3985953	-3.357628	-8.567491	-0.8904357	9.209272	17.164429	-15.470905	-14.626614	-14.28124	10.58513	20.9057	21.86156	3.5791044	4.7201633	1.72672	8.579819	13.366343	14.942631	1.1689123
278	32.49567	36.736427	22.905853	18.293419	23.578453	18.237585	35.393154	39.123604	35.8239	13.29293	21.718723	40.37982	20.44928	29.930416	36.647545	12.281006	18.430931	13.742966	5.709118	11.480841	25.113285	15.931027	22.941967	20.149487	1.0637066	1.1946118	3.2474174	0.54075605	4.372527	9.985263	16.849018	13.663632	9.14234	4.7298303	6.454636	4.0766745	15.996838	13.106451	7.128201	5.544276	3.3622313	-0.7923982	-3.8011982	-3.7242799	0.68042165	1.3331308	8.197601	8.063349	5.099184
279	24.023922	27.660275	30.500065	22.742878	25.982462	22.206608	14.906461	24.83459	25.797916	27.000164	27.819382	27.950993	19.038591	28.485317	36.47847	19.255724	23.504436	18.49546	38.641617	32.656784	18.3927	28.71482	23.01453	25.00775	17.166718	27.055344	35.03841	11.674177	19.117256	15.097537	10.5027275	15.68797	8.459063	23.008133	28.921497	32.99618	-1.2873968	7.3174157	5.4333453	21.537422	23.49456	21.02227	21.176989	24.058224	35.94997	35.30299	29.978428	25.575146	18.557728
280	1.3765968	9.99011	-4.7058144	-4.1154003	2.3955424	6.258003	42.982277	43.94728	37.853806	31.45111	36.067623	51.96598	20.878971	30.338484	25.200558	13.5216255	22.76268	17.515429	21.536999	31.530962	27.199509	11.141567	13.605392	9.956996	-13.747179	-10.862919	-26.35486	-10.108657	-4.5522757	-12.999315	-11.811663	-5.1413918	-8.677313	-14.929527	-8.544596	-6.082234	2.3469446	8.716034	21.38097	28.335983	33.33819	20.298199	16.072588	20.562595	9.559838	-0.6972579	1.7443453	-7.966913	31.38131
281	-0.48203632	-4.6333504	-11.483614	-15.71983	-21.781212	-24.350124	-9.184519	-8.130722	-6.7192745	-30.75624	-16.354263	-2.721328	-0.79421914	1.2952626	-6.3263125	2.751548	5.4101195	-3.9851117	-4.308833	-1.811666	2.7932115	3.058692	0.08767423	-1.5311444	-15.816971	-12.310503	-12.54167	-8.116162	-8.417592	-0.7643165	6.522786	9.018289	20.068188	1.2368042	-5.1257277	-6.1411996	-3.4731941	-0.93301564	-10.830846	-9.506389	-12.23328	-14.889025	-0.82557285	-3.029439	2.2965515	2.6509264	-5.0017505	-13.888697	-8.5224285
282	-6.7650337	2.1586034	0.40304407	-14.21493	12.8149395	17.72655	7.030789	16.657265	10.758474	12.171879	14.735686	13.219269	28.034851	39.030357	31.806671	30.967148	18.25711	2.430428	7.243681	2.002404	3.978722	0.51771116	2.7678864	5.7887945	16.383175	7.2075024	-0.002751976	10.401915	13.975092	11.16667	20.900742	8.541013	-10.182251	2.436688	12.069369	21.517998	-17.88911	-5.6148014	-10.628103	3.3701704	14.993523	14.362984	-1.3580148	1.3650643	-4.5371237	-8.469463	2.0641582	-0.49718887	-8.194436
284	-5.2834587	-5.249222	-6.126597	19.974731	21.850712	20.360188	10.633641	5.3321905	10.208654	21.554283	25.712587	25.312225	20.273159	9.324164	7.896058	17.25479	23.441555	22.508614	9.567139	13.031336	9.163012	2.031681	-6.104388	-3.8659725	14.073601	23.400957	33.13118	18.54127	23.667042	22.303799	15.750507	8.890516	12.536715	20.525679	26.322826	24.360338	9.6175	-2.8322046	1.1461492	21.06792	16.003305	8.292927	15.250269	13.034227	-3.1108654	25.079235	30.425049	28.002323	10.324703
285	-2.0620008	2.8420682	0.20741802	12.336529	12.342126	-1.0803974	-26.075293	-25.51983	-5.4765973	-8.303358	4.424777	9.567309	4.370421	1.8123711	-0.7579794	-2.7985256	-6.6879964	-4.7698684	-3.9602427	-2.583622	-1.0051031	-5.9474277	-0.11536345	-2.3569531	-3.6263478	-4.1188188	-3.956449	-14.074211	-16.062063	-17.404118	14.325033	6.318076	0.6937891	1.0669103	1.6118108	3.661471	15.711465	16.404182	12.2683115	29.3612	27.72113	13.094745	1.0682209	1.9941348	-0.42709035	12.005716	15.698498	9.978579	-4.8117847
286	3.1394372	-4.5005417	2.0006406	15.586264	9.7723675	0.8593044	-1.4551015	-0.041057944	-1.1310103	10.935566	6.786959	2.268067	6.028325	10.801388	5.954497	-7.6360316	-0.92575586	-4.1487265	-11.899201	-10.514732	-6.972657	-2.194779	-4.5054393	-9.065599	-4.099723	-6.280791	-3.7995024	-14.527694	-9.032201	-14.655876	0.5028925	0.45948339	4.827941	-11.516642	-8.459291	-9.830362	-11.570082	-1.932353	-1.5570316	-2.4760652	2.5159664	2.9245331	-5.7970276	-4.609123	-7.1135273	-2.6384943	-5.2824984	-5.545354	-9.985259
288	23.736189	31.022793	32.055176	22.397797	21.701693	18.029644	18.88829	25.18338	22.071323	32.472855	38.86884	50.746517	7.889123	7.870097	-1.1772724	10.159872	21.613392	23.842777	11.94775	17.779203	16.341045	17.259808	27.314993	30.82322	23.176384	31.176598	22.859734	38.67903	35.468414	22.754734	17.618183	20.736958	24.268368	47.2685	51.641296	45.358406	45.722584	39.974426	30.589098	15.539867	20.54862	24.15178	29.133467	24.673851	17.954723	19.977222	24.698345	28.32632	17.328426
289	-2.9923797	-7.4831133	-19.03806	-4.293579	-3.170546	-5.8976336	-5.928363	-5.06413	-8.7354145	-1.4485035	-3.191218	-6.7774744	-4.648155	-2.5704892	-0.09488782	3.2052693	-1.1182138	-3.1010733	1.4253781	-0.583774	10.317139	-21.614433	-19.531841	-19.11207	-6.875872	-9.207097	-15.886489	-4.000303	-2.022534	-7.286154	-8.554779	1.5947014	7.741272	0.35688648	-0.7401163	0.2807278	-13.546038	-15.558306	-13.208699	-2.9741027	-3.249588	-3.8522518	2.167111	2.1049662	0.17152734	-0.35408252	-3.3209767	-4.4429464	6.3302574
290	-22.05372	-10.649469	-5.31574	-12.8508215	-12.837813	-12.674927	1.9830768	7.621501	9.127897	0.83287907	-2.4376478	-4.2293367	-2.740361	-2.2354703	1.0055354	6.304135	4.2408953	0.26225084	9.610439	14.242226	9.845492	6.6926723	5.1635833	11.207167	3.6932402	-1.6637647	2.6963456	-7.8792553	-7.6641064	-12.142614	6.8349323	11.106308	8.987286	-6.2010627	-0.47109568	1.6318794	-1.988483	0.5378714	10.332052	-1.2680894	7.0751524	16.794231	6.818365	6.8404007	-0.9398282	1.7914119	2.9082673	-0.9944926	-0.18269157
292	18.741707	22.437878	19.109028	11.476894	14.721353	3.683436	15.523262	15.804985	11.114756	-8.333839	-4.8141465	-9.614323	12.542395	20.12194	18.513569	0.50653267	13.259602	12.260351	-15.411699	-1.2814682	3.2098236	3.823875	16.461777	39.139534	5.344921	1.2994585	-12.742116	13.136946	14.41873	6.6059227	6.898889	8.12252	6.589899	1.7165253	15.544341	16.540314	22.90401	13.021703	3.1260648	12.051905	15.91627	15.166875	11.090163	0.013931483	6.1697235	-7.697252	0.009681344	4.923254	10.110367
293	20.404064	21.773056	17.671032	4.5466957	9.844228	15.500675	13.557949	22.097443	21.708488	22.375881	22.932858	8.643945	2.6476407	-0.4279896	-1.8217299	6.884703	2.9397812	-3.5000844	3.5765517	13.78636	13.396934	25.497375	29.46903	22.871445	25.917454	18.351545	8.371486	6.9354925	14.912212	25.007572	-7.465838	-11.163226	-13.455432	20.95897	27.214954	28.242405	13.785075	8.377957	9.059856	4.2254477	6.252306	12.637806	7.366181	18.537964	21.223103	3.7864914	5.6569633	15.554081	29.990498
294	29.623306	28.654665	29.216934	18.00509	27.653915	34.166237	14.00606	5.9391823	17.059868	0.48695278	-0.39819908	-0.20221123	20.141365	21.178127	24.179134	2.0091884	3.4403577	5.384405	-15.43449	-15.049175	-15.468121	-1.3409557	-2.6057422	-6.881365	-5.3556333	-1.6801057	0.17552108	-12.299619	-8.505842	2.4011278	-2.5692153	0.8121753	-3.4850507	8.996258	8.619373	2.6292098	-12.8538475	-18.11036	-18.198332	-5.4504013	-3.2516534	0.3668161	-2.160037	-1.4008386	-4.5339417	-17.775295	-14.330364	-7.186917	-4.7337103
296	36.754074	37.39215	23.539259	43.514927	24.746243	9.99275	9.765032	19.985163	21.30846	41.01574	41.0266	31.051949	22.241814	25.659065	20.90871	17.041164	25.277689	27.127224	15.079052	25.868317	27.32609	26.176731	36.718266	39.336636	10.307621	8.596118	1.0732839	11.739973	19.057362	30.957083	12.266432	15.693117	21.63031	13.285139	21.052502	16.058033	47.520317	32.21196	13.393606	14.327606	21.047161	31.109505	9.120797	8.357113	16.288387	15.912008	20.054768	16.823788	36.33784
297	26.37899	37.557465	36.448425	18.214134	26.394833	24.487526	17.173304	20.041195	20.611515	40.511	35.639534	26.060955	27.566292	28.793768	22.172024	15.68025	19.78022	22.334171	37.96688	36.32802	24.064075	17.656298	23.6433	18.23405	63.437965	55.785656	33.97745	14.949541	24.226036	38.101017	10.359772	19.544638	25.874481	18.605225	23.334858	18.352919	44.80117	42.9471	29.229012	19.149952	31.605593	31.939142	13.641315	26.673336	34.56129	35.97815	33.70768	27.797508	14.695906
298	14.391551	14.940794	5.6704216	-5.0762563	-8.980952	-9.143116	19.045113	21.693352	15.80929	14.6388035	14.939056	11.028717	35.35643	39.370323	27.566668	5.1715636	17.085964	14.921215	17.888239	22.45768	27.465527	10.480295	15.860663	19.219118	10.322226	13.303783	21.71314	-1.9647014	11.751722	17.168941	1.4909301	0.9729563	2.9412901	8.831874	9.504047	4.3561683	24.231436	22.593449	22.8092	10.561478	12.903719	12.234885	15.26138	17.437246	10.539684	1.1767244	3.3381932	8.156597	11.956537
299	18.382935	20.37185	13.780035	16.719545	18.869764	13.882122	13.151058	17.788345	23.286964	17.536541	23.44952	21.220333	13.249487	20.256382	18.22884	22.222374	23.821285	17.145248	14.76018	17.79449	20.906696	23.90436	28.322214	28.175467	19.848564	19.42123	21.986887	22.369823	27.470245	21.201258	26.601322	29.92506	19.675804	18.512615	20.084797	18.058628	13.114614	16.079018	12.676041	24.722286	24.914923	17.809166	22.395926	23.47594	20.808458	14.571991	18.153044	13.286747	19.483772
300	10.994076	17.781017	15.974009	5.838002	7.0733166	1.6004086	0.083964795	7.777729	5.9926567	15.770195	15.912931	12.835234	14.314238	15.855616	9.500892	11.910547	22.339685	33.741386	24.818192	32.25628	23.334866	10.644236	14.031191	18.83452	27.610973	7.856382	-4.191051	13.057592	15.620477	10.2311	5.760602	5.9170876	12.304792	-0.5135108	5.6135178	2.9246254	26.63979	19.37881	17.270016	16.436237	16.375784	7.230514	3.2923698	9.55933	8.22788	1.4159186	2.4203892	-6.152099	12.004088
301	5.187866	12.188828	9.662165	27.257696	22.44864	17.894543	-18.44298	-24.689547	-35.371002	20.7848	16.414206	7.1063204	11.523494	20.90741	13.867014	-16.734426	-11.645651	-18.607403	-6.1261797	-0.7983976	-1.2484217	22.81349	33.853367	36.499897	4.9638014	12.132725	14.497664	-0.9450216	9.304985	3.2908998	21.642536	28.418419	24.497154	3.9430218	17.992207	19.580828	14.647081	19.695507	25.401365	38.39469	38.10259	24.033094	33.196796	46.92833	38.561275	25.007303	26.91991	20.038595	41.69668
302	14.777402	25.31786	35.500298	25.285862	26.209286	18.36901	17.407011	29.653502	37.97042	17.288784	12.875811	6.3342404	31.738121	21.27171	11.959611	23.733433	26.314812	23.41731	11.892375	14.345381	12.111193	26.785393	35.46129	30.355064	38.44597	44.464943	38.262802	-1.1966226	2.8554769	1.8120705	24.322815	28.80376	21.464481	10.119659	7.3448133	0.39273402	14.127771	9.973505	3.3198657	7.527639	6.9042654	-0.5316204	0.28468442	5.0901737	1.3123238	-9.018019	-2.4073265	-6.2102857	-8.313032
303	24.278736	21.024101	16.044168	33.469128	31.13741	17.84011	31.791685	33.514763	21.700554	28.778185	28.637856	21.747051	41.961426	39.722237	29.234243	9.375317	18.54378	15.545904	33.682457	40.012516	32.66388	11.032082	17.82539	13.296202	38.341145	36.896393	23.830257	20.282335	26.38097	22.607845	19.370476	23.227474	14.901394	24.623756	32.79094	40.462006	32.674194	33.83219	31.851326	29.798143	23.172012	14.684589	19.276215	23.088226	29.815643	21.741852	26.267044	25.57309	17.546696
304	-3.169859	-9.122248	1.6972384	-18.389809	-27.176735	-29.925587	-9.135095	-9.411821	-15.460003	-29.393364	-34.42779	-38.840675	4.8570538	-0.46236965	-0.87535244	-5.2813253	-6.6567307	-2.009897	-4.2543736	-7.2699485	-3.5429125	22.361868	17.661667	13.609726	4.3868785	-4.2405815	-12.267565	-0.9198566	-3.7308526	1.2878261	-5.0879846	-7.2181473	-11.427208	-15.351477	-13.2713995	-16.023802	1.2380015	3.7672782	8.958109	-6.691579	-11.205612	-19.636051	-17.11024	-18.286777	-9.897858	21.61056	27.11879	25.89444	-2.2256694
305	-10.063366	-1.7219124	-1.0672956	-20.401249	-19.14146	-13.87565	-2.5537548	-16.049332	-4.260491	0.6685276	-4.0193553	-0.5606172	1.792383	-5.026554	-7.7052317	-13.568724	-13.238485	-7.3655024	7.3394756	5.3597555	7.338645	-5.41002	-7.407732	-3.3763762	-27.553509	-18.354206	-10.196514	12.421632	14.488268	12.263104	19.239578	8.982117	16.04666	-7.0344067	-8.453858	-6.7241154	-6.2293215	-7.5708075	4.4527693	-13.196907	-17.994091	-10.298716	6.289032	-3.6998956	0.859498	-9.84012	-12.89528	-9.621922	12.168183
306	9.175405	5.6495886	11.189978	8.458906	3.3591142	7.2339687	-2.9126291	-2.0965405	1.7589288	-3.9250329	-4.4793777	-0.13852122	9.307657	6.4669476	-0.32699788	9.443722	0.1600551	0.763956	7.4181466	4.265897	0.095590115	-8.287832	-5.5677357	-5.0952272	2.4362478	4.3094726	6.800062	-0.63170874	-1.2901863	-3.3640776	11.8175125	11.558812	13.888742	10.827362	3.5016844	7.672515	-1.8615105	-1.2706285	-4.552603	-3.405805	-6.931259	-18.564007	-6.016484	-15.851467	-13.914621	6.2213373	7.1392803	4.470261	-6.1339674
307	3.4689937	-7.983057	-4.439968	5.5013075	0.36241508	-5.372074	-3.966405	-1.3232065	7.476033	10.904247	11.082809	5.3131638	12.584713	14.488686	11.619534	-5.0493937	-0.04671529	16.01271	13.96233	13.781948	11.636905	0.16170692	9.749288	5.547783	19.24059	22.765726	12.13825	14.033869	17.163822	3.6185021	-0.19902223	-0.016848972	1.8793342	17.57455	21.639175	29.774385	-3.61587	10.948797	12.878208	7.1607375	8.45784	-2.6220355	18.278112	2.1497195	4.772461	2.962224	10.012583	8.795161	4.057542
308	8.046644	23.562008	26.804644	25.664604	29.238087	20.165081	42.963966	33.370773	18.793558	12.440759	17.392067	16.09089	16.644602	25.549017	25.411558	10.84495	18.560848	29.874355	8.655819	14.96455	18.14782	16.883398	20.842014	14.2873745	23.16729	28.267563	19.662115	11.044741	19.700432	12.425745	18.69665	20.397736	12.930241	11.494175	18.811474	26.565098	22.39767	26.948181	31.112797	33.4747	33.14863	19.127392	20.991323	17.905352	13.331543	31.312542	26.657928	22.011038	14.055881
309	18.54317	28.989698	32.946274	24.23394	23.30385	13.448858	33.54972	35.183105	26.234228	20.747124	26.685146	32.974926	7.3959436	25.969904	38.09252	18.701868	26.039013	19.628216	17.519499	21.571663	25.230034	26.452335	20.554707	10.876266	33.689632	36.228367	26.4875	33.201756	36.2202	30.47797	14.266899	22.45555	15.6258745	24.697926	29.885227	19.531197	19.553133	32.2488	30.115765	32.26041	35.037086	23.411947	29.682243	33.293716	25.3237	8.651833	13.39487	3.3345025	25.761059
310	8.377739	14.386327	8.867934	-19.844193	-14.214285	-7.6819134	28.507378	40.789803	38.212643	4.0616174	9.3137045	4.70469	16.43006	27.037634	37.519165	28.808336	30.676033	17.52237	23.435785	20.49021	12.688209	14.658482	17.882467	18.611923	9.601134	22.814623	23.485886	61.080696	70.71927	64.31046	40.083183	38.559677	24.791744	33.775177	35.15001	24.81868	28.38659	33.27025	28.823479	-2.803248	-6.657526	-12.584535	21.895655	23.383774	15.513821	21.178318	33.319084	47.549965	3.8264906
311	-5.8325334	-7.066508	-15.15139	6.8176126	9.040222	5.009729	46.386345	32.81958	14.766901	16.560207	15.563583	9.696669	20.599302	7.548357	2.844506	3.9024196	9.564826	9.126959	-12.3101845	-9.500558	-13.647558	8.613411	7.4193835	7.4321766	-4.518092	4.331416	1.5008576	9.954849	12.709852	9.041963	3.9263043	2.350385	1.610496	7.212994	13.960339	28.486332	18.97617	21.661121	16.099506	18.378109	21.990524	17.48122	3.3905275	9.189146	3.604014	39.249596	36.737473	24.232033	21.408897
312	20.276314	23.68284	21.80278	21.607246	18.756474	18.818943	6.4392424	6.411144	7.8237305	35.8761	32.454613	23.213348	17.33265	12.760187	13.908203	15.506401	12.288494	3.6628222	7.3684654	7.367278	5.8092284	6.739913	10.5630245	20.732243	3.8971615	14.330763	11.462126	-24.903824	-19.82557	-13.950948	-10.641829	-10.314666	-7.682949	-4.1659994	-10.6984825	-17.595991	1.9491487	-3.7758827	-5.8949895	-2.383572	0.9336194	-2.2409093	-15.006548	-21.545238	-19.395971	-0.23893899	6.4006596	8.619919	25.960945
313	31.010603	27.625666	17.551456	40.69347	50.701546	53.414352	21.193417	25.72799	21.034273	16.813715	18.009548	16.865965	29.177238	33.434517	36.371025	29.49673	24.18731	15.129223	53.950424	56.770916	48.530293	31.903996	35.842022	21.541815	17.058786	19.21263	16.312645	18.243973	26.954527	25.18072	16.955124	19.466825	14.328549	25.955494	47.062855	41.848667	21.736046	31.102282	25.07343	21.390203	25.03491	21.594685	12.729904	19.209957	23.70143	20.200502	28.072002	28.49786	18.801952
314	23.634865	30.627575	26.547127	5.0321455	11.483322	1.6205184	14.962021	17.337532	3.4864626	-1.7777922	0.8426485	-10.311592	-6.2100725	-3.6463325	-9.127245	24.633766	29.304092	18.273344	-6.7475443	-7.154192	-9.805837	29.482613	30.285717	30.010723	25.45287	34.290607	37.577915	22.512869	26.28315	18.783527	34.01581	30.426704	18.551895	55.453026	55.72335	41.254402	37.25975	40.289234	50.872185	29.975807	40.02424	37.147564	30.573936	34.792973	26.61749	23.709679	26.38996	19.523241	29.991936
315	-5.7984033	-4.6835966	-4.414797	4.571193	-2.5103092	-3.621282	25.516472	2.7712462	2.4273953	2.7884088	9.876075	31.688057	8.138809	5.637347	-2.1945984	-5.893257	-2.037795	-12.499277	-13.664092	-4.824347	18.198341	-12.198737	-4.5358458	-5.3451695	4.4697437	9.716136	7.722213	-0.18306512	-1.5565509	10.626228	-7.3418884	-4.225429	-11.991379	-19.156357	-12.885477	-13.587223	-13.186834	-8.302927	-15.577356	-17.540712	-17.608414	-24.062262	-32.110836	-29.854233	-30.908005	-5.166879	-5.0919056	-9.658137	-2.222939
316	0.62543416	11.808668	8.219334	1.8779266	4.5742173	-2.017212	-7.8269672	1.6427712	-2.846426	4.0031424	12.84387	6.7508864	-2.4013438	-0.10515678	1.0334517	16.589167	24.884052	24.800049	-0.97482866	7.1751223	30.361105	-17.993565	-11.082575	-15.453703	18.59685	16.346878	4.4153643	10.919989	19.071716	22.856201	22.218966	26.559666	21.21781	16.315195	18.384441	5.3807034	5.383112	9.63879	2.0172157	-6.6728716	0.16945276	-0.09679991	12.7622795	18.765995	18.627129	7.133413	15.566204	8.035896	9.84745
317	21.437595	24.10719	16.366272	-1.9831808	4.1811037	4.5240726	13.603004	18.596539	19.093868	-1.9279968	4.4246593	1.0838561	20.669079	20.972202	14.466572	-4.4184237	3.9943373	0.51218355	6.038765	-0.7033485	-2.5679998	21.317093	24.413963	17.819096	21.551868	21.54628	15.169564	12.493877	12.80134	30.502373	42.125084	18.837584	7.8577127	6.3126354	22.509048	24.112022	17.086248	13.574633	12.544325	-1.2842054	0.71906275	2.2005522	13.815317	16.90104	15.997213	24.90743	12.059731	-0.4818634	6.483512
318	2.0217662	-8.226517	-10.038644	-6.2432995	-6.8340197	-4.193474	4.302247	12.429156	16.55903	5.9285355	4.7595563	17.7504	18.24228	18.952484	14.023331	7.117947	13.987291	14.284319	-3.2174804	-3.9494712	-5.4472923	-7.5527854	-7.691088	-10.2339	15.468296	21.545944	10.452896	-10.097523	-3.7837958	-1.8622049	7.1534696	4.6121664	-0.12697151	-2.0619433	4.644863	10.411406	-9.766245	4.1045666	-5.040226	-5.34542	-11.432723	-6.231352	11.131362	8.042349	10.058542	12.530733	16.738523	16.027771	14.862266
319	7.1489353	5.549771	2.5442824	6.0863256	3.5794792	5.4255695	-20.732311	-16.875462	-16.362797	8.094976	15.321472	18.557806	13.728625	10.442827	18.785057	2.3318696	9.042166	6.5957255	-4.5445204	-4.0492177	2.2408876	1.2100792	-0.12872887	-6.403369	4.226004	10.132585	6.502466	10.679945	10.770058	8.442773	15.818914	19.589174	20.712143	3.6846993	0.5632173	-2.1549633	5.5380826	7.7876716	5.531584	20.538185	8.940204	2.8849912	2.2013893	1.8974714	-1.0884011	-2.2032218	-0.42854834	-3.3256912	2.605571
320	6.8682585	12.883574	6.358983	0.50304365	-6.457777	-1.9945663	-3.2766802	3.2286355	3.6855495	10.327871	19.570526	23.359098	13.582994	12.784692	-1.3545415	15.778005	30.945398	28.896866	12.928106	21.24076	20.979475	9.687912	17.253868	18.730177	12.568302	12.77001	9.2201	34.39321	34.642784	18.051033	0.8783088	6.4864397	4.2770357	-16.591106	-9.858253	-11.945714	3.9342637	8.000746	24.747852	-1.7078298	-1.3699772	-2.3788044	2.5249975	10.301289	17.44565	39.480507	33.71457	22.216873	-0.61353344
321	6.0065165	5.282966	1.3452733	15.4392395	27.362747	21.822807	5.6871777	3.554744	-5.214256	13.966381	20.413803	20.576782	7.334575	5.9051266	2.944833	-7.626365	1.4711635	3.5258133	6.9226723	19.226795	21.33211	11.572194	16.46748	16.160809	16.050398	11.030815	9.6814	-2.8851972	2.8833408	3.2392747	-1.7879195	8.213284	5.341981	28.764492	24.359516	17.56224	8.264658	10.059734	22.38472	-3.391058	-7.702205	-17.751373	11.15612	21.88554	17.891876	5.7585945	10.796206	7.3981934	24.658394
322	-17.256132	-12.835976	-7.9992833	-3.9957738	-5.8223524	-5.524915	-9.500717	-0.16629565	-11.303188	9.299926	17.375134	9.847046	4.6506453	15.527611	8.845312	12.381807	15.169933	12.12202	-1.6376138	-7.516323	-4.494526	-13.730766	-9.189173	-12.607672	9.863131	0.15728344	-6.173122	6.798582	6.8456106	6.0156803	-11.785434	-13.0833435	-13.1507	-5.141506	5.26625	10.32582	3.140558	4.8172317	0.22356892	4.0956535	8.966656	17.390236	-4.3603926	-2.5292342	4.7182903	-9.855288	-11.809635	-6.9739594	-20.752796
323	-0.88653433	31.49886	39.581047	-4.978566	0.62702245	12.315497	2.600989	-1.3345078	-0.5002738	22.28019	13.297015	9.904686	5.4617043	4.653757	10.054182	11.537119	5.8253355	-1.3441575	3.4943194	2.3837361	3.7181203	1.6855247	14.569386	5.780078	8.3820305	8.870599	-2.2716944	7.647925	6.8633103	10.896717	-4.2006197	-1.4425633	-7.4705896	-15.058266	-15.15786	-8.612036	-3.2855585	-2.1617975	-8.24345	-4.654821	11.9509	19.611639	2.675881	10.208647	11.959036	19.371855	18.653572	13.303857	8.84389
324	20.925465	34.08253	50.08516	14.757086	11.147999	4.224045	12.554281	20.658909	22.325008	15.956337	24.635496	22.223537	22.440077	25.92205	20.995216	15.351498	25.435692	19.793514	13.329227	20.383549	16.635954	46.09194	51.31632	36.639446	35.79198	42.685654	33.238518	17.5582	23.725819	16.541945	11.833337	16.576029	13.508935	17.893845	21.154215	23.671898	14.7073965	25.492844	30.993048	30.991554	31.88966	29.816574	33.353874	36.747017	22.191088	27.674786	26.726917	14.075106	13.856549
325	19.235077	23.276283	19.283216	26.277279	15.051315	8.616283	3.986173	16.561825	25.435219	0.21015508	5.8043146	6.231493	-12.126684	-4.701185	1.4643201	9.899196	16.660763	14.023851	25.815548	28.14289	14.427236	26.30093	24.135399	15.166225	11.321961	14.408928	9.827431	12.7545185	10.785788	8.276192	18.242306	15.493363	6.271475	12.797568	20.764004	14.390761	4.439384	9.940155	-3.7468247	2.0100255	4.0756083	-8.479204	3.3715649	8.054928	8.629733	-4.451267	-3.3857775	-9.9077635	13.786285
326	21.034992	16.286394	7.2228293	9.029973	13.552718	12.900927	33.10399	28.472775	7.576892	6.735643	6.78224	4.7237606	27.503984	27.296116	8.561989	12.172127	17.756475	20.16491	11.69739	20.961124	32.38348	12.345377	16.073475	13.396564	11.858505	7.654903	2.5473094	38.027153	32.79097	17.747112	13.814732	12.664682	10.400835	19.444397	27.373295	35.616177	23.570637	27.475811	16.093647	55.92713	52.080177	38.827053	19.49084	29.050243	29.90366	12.595232	20.44482	30.738693	20.064766
327	16.292297	17.605705	6.9990854	24.246395	27.230198	36.343307	-7.632052	-11.114615	-15.878981	15.171485	17.857422	11.944769	26.690714	24.318375	19.275671	11.298089	16.78367	19.283237	-2.58619	-1.1490912	4.656082	5.0433226	7.0137453	12.1656685	16.450985	22.069706	19.222141	-2.5308704	4.680998	17.820024	15.512456	20.861073	12.786882	22.24377	21.16262	17.806662	4.043321	7.3848486	11.016248	10.296426	15.651412	13.847925	15.114323	25.524475	21.895699	13.745316	15.961388	17.767727	13.721151
328	0.66346145	-0.80998904	-12.033266	-14.547503	-8.461917	-0.839581	3.1430748	4.040756	5.648472	18.082317	17.185795	13.889294	6.341807	9.865081	12.691678	2.3819075	-0.766467	-2.5726933	-6.9087954	-10.570045	-10.412293	-5.0942187	-0.299573	7.8587437	5.881215	0.880381	8.277461	-8.415911	-9.707559	-1.3976624	8.723641	3.3013575	8.315632	-4.925228	-5.30748	-2.0965774	-10.319264	-17.409931	-19.80971	14.96052	10.838892	-2.7696245	14.045378	4.3497176	3.864178	11.367672	16.334686	4.902153	-4.316657
329	21.309376	19.201645	9.251941	24.580229	24.160877	12.769523	19.515732	19.149242	4.215827	13.587644	19.469442	17.106644	18.936428	18.372995	16.747864	35.072453	38.80123	38.289955	3.225739	19.445105	18.722927	20.51181	20.199238	12.29513	14.489476	23.732697	19.608948	5.236788	18.49109	18.826286	24.822289	20.336044	15.801472	18.097452	24.449703	16.645535	11.13891	18.227524	14.746435	17.49786	24.516565	12.795513	40.373554	42.20506	33.471397	28.290318	32.399204	22.965172	31.341873
330	-12.789063	-23.896385	-21.212057	-21.170639	-23.322132	-20.765718	-18.814564	-21.942059	-15.280359	-2.744479	-15.501834	-19.175402	-11.745638	-23.470867	-23.354977	-24.217628	-18.592741	-18.650154	-21.099827	-11.6140785	-13.0533	-12.0491705	-16.883554	-18.009613	-4.673261	-9.629497	-8.56126	-18.521757	-20.269175	-9.065281	-14.28504	-17.716833	-22.95023	-24.91409	-20.294483	-14.098323	-26.636734	-26.685692	-18.515259	-8.860408	-18.520071	-21.828049	-10.78911	-20.558132	-20.858997	-12.841906	-17.965378	-10.25503	4.294652
332	24.653189	37.06736	37.592724	27.788567	44.594345	59.685947	25.498697	30.498257	28.743507	24.79181	36.58477	31.016773	30.247948	31.718468	31.025215	34.459698	42.742348	36.9917	31.062435	37.78734	36.36615	12.057911	26.064787	43.443558	48.00779	36.841408	20.26913	36.237617	32.898827	25.776653	10.407461	21.39246	22.633226	35.64135	29.433002	13.769474	23.723845	29.717838	22.971874	25.793018	30.607033	35.296867	24.569984	29.183464	18.619633	16.08	18.734234	15.045656	17.755825
333	32.469852	27.011591	17.283993	17.660143	13.760471	9.716482	23.574703	27.788288	12.435215	6.13161	12.854917	11.773424	13.391607	27.44038	27.345219	6.984478	14.475227	15.992327	21.901905	26.342533	29.27956	19.25087	12.836105	7.7727375	19.606865	17.865387	5.6027565	10.769498	12.087222	9.029912	19.928604	23.366138	17.436737	39.32992	43.534348	35.905403	18.031267	26.982815	22.056229	17.899296	22.713787	23.838963	3.8367712	13.921549	11.504791	16.069887	21.19093	13.343547	13.264009
334	34.937874	41.149025	33.322414	19.532187	23.831663	14.822079	34.481216	37.264534	30.399017	41.18303	41.878822	29.40427	-7.7091465	-0.99400073	-7.5129013	23.2867	16.159075	11.899214	17.109222	21.514053	16.627111	32.662624	28.92668	20.433521	40.462585	43.64325	44.965878	21.237202	21.437029	20.853252	15.237417	28.686844	35.160667	18.266514	26.592945	23.4128	8.775112	12.478396	4.775214	9.826951	16.56688	7.836294	2.574649	17.47536	7.473684	6.7655816	11.448002	4.553787	23.319035
335	24.575052	23.961021	12.626586	18.049568	22.467424	12.323919	17.782513	21.31671	18.441387	23.916039	21.935146	6.9140806	-3.6760154	0.96444726	-0.99405617	-15.597603	-8.302225	-1.8268957	4.8089547	9.622253	11.541172	17.07692	19.469301	7.6823997	-0.28649575	12.090767	28.496977	5.676486	9.081322	11.398741	22.230904	24.992218	14.357315	12.53172	15.669481	8.529113	12.316775	21.335575	10.290201	2.866276	4.2393246	0.8153895	-16.50579	-8.203011	-5.334718	8.922626	8.017048	-4.572363	8.617505
336	8.815009	15.565829	5.277877	8.919916	16.472267	11.164551	4.2325163	7.4774256	5.1560082	5.2462864	10.705767	0.003565192	26.304695	23.306236	12.357525	9.826373	16.260864	11.824692	6.4682636	9.097884	10.468607	10.106789	3.5315776	-5.894008	31.547163	22.566212	7.3464155	-0.5942626	9.817083	12.748438	20.744158	22.97353	17.812946	3.2426739	6.239342	8.119655	24.507957	25.352596	24.342964	26.2599	34.15629	27.580898	15.281039	21.775484	21.878658	20.589516	24.516602	10.45406	19.082718
338	9.767521	23.280748	32.129642	26.025906	35.447834	33.392143	40.982178	46.320763	38.71026	42.77207	52.779167	42.6716	16.987135	21.889238	13.170199	19.452435	19.045086	13.875074	2.3477807	1.1714399	8.483461	30.702225	39.337574	29.972618	16.79196	15.975287	12.001776	33.734413	26.480316	22.770096	15.478067	24.3368	24.590775	17.657263	16.195307	15.665538	0.40010256	11.996248	20.323307	24.732342	28.235407	25.071308	10.970272	25.339245	21.648212	13.783714	9.728279	7.769126	3.8812351
339	-1.2336389	11.8375	9.892132	32.376816	45.61828	37.148254	13.14429	19.711723	20.346806	23.762184	14.448841	8.256353	14.07177	23.27121	23.56428	21.48279	18.583607	16.249239	10.940155	14.035233	7.0341415	12.702309	15.645172	11.349628	12.50853	5.419777	6.6054897	12.086995	17.046188	12.571045	-5.691725	12.994906	16.04832	11.943863	23.088858	20.26036	16.491451	22.931913	28.797272	18.433842	14.109564	4.303536	19.28151	27.431366	23.425392	9.986561	15.0138	22.621311	4.715619
340	15.316945	16.966072	19.545574	-8.189414	-7.141938	-10.406948	12.605702	14.352017	12.671574	34.34887	41.475643	33.369648	31.448269	32.962944	21.608423	43.146793	35.06479	23.627117	37.556915	32.971256	21.519672	4.179315	2.699431	-13.753412	5.075478	4.7355814	-3.5958614	-1.434318	-10.007938	-9.501948	-17.303276	-12.927898	-7.844388	20.563423	20.490614	17.750061	37.172737	36.373222	22.752584	35.33279	38.95651	30.226387	3.7607558	-1.4973226	-5.2927084	-24.683125	-26.4194	-37.402256	9.612589
341	8.964146	11.241888	20.566763	12.672399	16.819826	14.719744	12.50682	11.0489025	-0.5216065	14.206192	25.030327	23.861588	32.45784	30.944881	15.782767	17.867887	16.904999	14.680481	-12.019432	-3.644803	-6.5423493	-3.4373832	-7.0936594	-7.699559	-7.2419486	-6.426575	-6.0975895	9.578308	15.310446	15.412649	16.394478	13.146538	7.247503	5.745224	14.377304	25.124905	20.942537	23.009579	12.343708	2.7148185	13.162095	6.452228	23.44321	31.022463	18.487019	8.540529	13.754318	10.644114	7.0547705
342	31.594759	37.363174	31.071484	44.115906	37.47619	21.255646	22.065706	31.471653	29.006048	38.54016	34.787018	34.073803	52.53356	49.322815	37.42244	17.0437	22.53405	18.354557	20.795246	24.413345	20.620909	18.987701	21.340866	17.521317	27.664577	25.419025	25.92037	24.803526	31.04294	30.030212	19.564732	23.020054	16.898392	26.350742	27.397093	19.734745	19.372623	23.268124	27.220787	24.070415	26.186974	16.945602	30.52522	29.556751	29.864628	30.095348	35.766766	35.860332	16.760813
343	-5.4659476	-4.096897	-0.59165895	1.7625989	0.2800879	-3.0505786	-0.046094537	-2.4776387	-0.12586564	-9.826601	-12.39455	-15.227102	8.573431	11.45561	11.288239	-3.5565748	-9.090947	-11.601017	3.851534	2.1077724	0.2604247	-1.2062627	0.081127584	1.0177385	3.0957587	6.3237095	10.632105	3.9967537	12.299649	14.584879	4.875946	12.431643	12.3946705	-9.896931	-3.775021	-1.09083	23.403923	16.5407	-0.32497394	1.9446561	-1.4008774	-1.3122954	-4.1498966	-2.240192	0.58231544	-13.320938	-7.221653	0.73393536	-6.8403254
344	-18.332634	-11.745584	-16.566732	4.896574	5.6036196	4.0500445	-1.024257	5.002813	4.81718	6.6932535	11.371315	18.00386	24.459564	19.213257	13.016756	12.014751	13.242163	14.479689	2.3959599	6.906751	8.771501	-7.8521166	-2.7491274	-6.867367	-2.7494907	2.6267614	-1.6373363	0.099799365	-3.4161975	-4.9776897	14.654274	21.516983	13.579534	4.9682465	8.688027	7.143776	6.5547514	7.6784725	2.736413	10.700421	11.362383	8.003434	12.199539	12.121126	10.600008	-3.018104	6.1631246	3.685618	9.584292
345	6.485856	7.85584	2.8178272	12.557655	18.004984	13.784538	-1.6995587	-5.233564	-4.10935	-0.82690257	-1.7892761	0.0889908	8.678219	11.836599	7.3874	5.854436	14.89134	14.626742	-12.025812	-5.622196	-1.6739855	11.437883	20.00618	14.498837	8.014519	19.076935	16.397362	12.645653	9.268169	6.439386	-7.4191966	0.52056056	3.8912656	4.469161	-0.8484924	-2.9696088	-7.2528224	1.3490436	-4.0219173	11.598009	15.927709	13.897721	-10.399776	-2.5254006	-2.099146	4.509883	16.335104	14.126877	-0.5071534
346	26.929478	37.224823	20.983068	45.40959	33.769913	20.008228	13.516234	28.802124	35.026146	16.456142	31.101093	39.902462	31.644886	35.503857	29.481897	10.893139	17.580477	31.688366	13.259701	23.377934	19.543205	10.77422	23.320524	36.208485	20.06942	30.112354	26.136509	15.829703	27.931526	47.060543	33.031982	41.785774	40.425293	41.491985	33.32289	19.018013	30.178925	34.524918	23.75438	27.789864	39.0343	39.384888	49.839172	38.84266	26.219303	43.986103	36.160698	21.950867	16.072067
347	-28.4505	-28.518291	-23.176575	1.1936761	5.9645805	4.5168552	-6.492217	-17.662525	-22.932419	28.80572	27.796432	22.918993	11.1977215	11.371424	14.184402	-17.50159	-12.462178	-14.900498	-10.159672	-3.13033	0.72945356	-9.311384	-13.077625	-11.674572	-23.455772	-28.843075	-30.563251	6.3697176	-2.1040263	-2.031929	-11.990664	-15.604601	-21.894245	0.73947954	2.0115576	13.07071	1.4946983	-6.988323	-7.434719	-19.501099	-25.637642	-19.270359	6.4970245	11.002672	10.387251	4.010077	9.631821	14.726736	25.051235
348	12.699284	20.526903	34.61754	29.807981	23.909735	17.203243	8.971724	13.9738865	9.29295	5.2314606	13.601233	7.6886845	16.709621	22.83841	23.083439	21.3125	24.136166	15.991208	25.441582	18.459835	11.142366	27.504921	39.772945	29.689367	25.624838	37.90709	31.965664	16.260956	15.627512	14.125517	31.889774	40.72762	39.206345	7.902642	14.517806	11.929506	-0.9054599	2.7535095	-3.7011247	17.461437	13.989747	1.345242	3.675571	19.668577	28.94278	15.436085	23.810997	22.059288	14.203829
349	4.8404546	11.91882	11.635597	-3.588851	1.94437	-3.3922377	-3.0486667	-0.61607146	-6.005932	16.104168	18.95528	22.788105	18.319254	26.58536	27.922672	4.2418575	5.9355774	0.33382452	-5.869409	-11.332052	-17.035278	-10.597084	-9.702145	-10.94133	2.0278585	4.436475	11.268316	10.761793	21.031174	35.281586	-4.136994	-5.0689354	0.5298084	10.446035	3.0646272	-1.8249524	-0.69274086	-1.3221154	14.520687	-14.583523	-10.264208	-10.142468	3.985283	11.654581	7.6262083	1.0080057	3.8350945	11.977114	-1.0330045
350	71.017654	57.30555	47.121567	44.79653	52.247738	57.67914	65.00882	56.904114	40.37845	31.304655	57.39585	58.42711	60.15669	60.025784	33.749527	34.735878	27.234552	11.499036	53.53514	74.56764	85.03709	33.284	40.252617	22.698896	23.695797	32.351948	18.800709	45.964336	41.89656	27.357405	45.406433	36.220684	22.084496	21.659988	29.621586	24.112906	29.25306	39.944588	31.786495	37.517258	40.289642	19.998524	29.603321	36.09677	16.189655	87.21521	75.46569	52.71006	35.53057
352	-27.065208	-23.799877	-26.492958	-9.782305	-2.817811	-5.357692	-23.39957	-17.463203	-22.400177	-1.559811	0.4009114	1.2205088	18.620499	13.692002	1.4175377	8.597755	10.564335	7.660712	-23.342113	-19.406494	-22.351942	9.777126	15.405837	20.848694	-16.054094	-10.354815	-12.416763	15.970968	18.552235	9.194603	12.968084	10.310477	15.352659	15.377422	20.733482	21.236744	-2.0901148	0.76226413	-8.628563	-11.5983925	-10.763844	-18.840961	-25.863321	-23.834826	-29.806576	-22.246857	-14.9949255	-2.7599902	6.24951
353	19.191673	18.612354	22.382332	28.881247	30.093254	12.572706	39.800602	36.24973	16.30643	17.65475	16.881475	18.332237	17.319353	26.227684	22.726154	17.596436	26.620125	24.225698	32.353672	37.999424	29.594185	8.351794	-0.4624858	-1.0715308	1.30684	2.2563303	12.749985	23.093174	22.833435	16.966808	29.5279	31.002714	27.054153	9.4201145	2.7551832	-4.931562	-26.108261	-34.76792	-28.380028	-10.679571	-10.197739	-5.469817	18.799984	18.084589	16.918121	-9.807574	-4.8854513	0.87345064	6.6295924
354	22.426296	26.838398	11.861474	4.114178	9.972071	8.478475	-1.75847	2.2848356	-0.29689682	36.41639	20.346802	10.201946	31.61715	34.513924	19.503054	8.597235	8.272436	-0.55164576	-0.5966921	6.1364937	4.106971	-3.6339943	0.49842697	7.09011	-3.531097	1.3579413	-0.70874274	-6.093148	-9.31995	-5.517437	-12.500948	-5.849143	8.012094	14.545831	10.6668415	1.276049	-4.6946383	1.0837148	3.2033098	-5.9813466	-4.282963	-2.156541	42.5241	24.64299	8.197943	4.36303	4.623498	-1.9513432	12.543083
355	-11.154684	1.5438809	10.431255	-10.896357	-14.87348	-29.986727	-36.46404	-38.001617	-31.499449	-19.035748	-24.639944	-28.425999	-8.059556	-7.070245	-6.061536	20.597471	14.809932	13.587091	-15.137323	-22.864517	-22.898903	-25.2846	-23.32219	-14.148338	-12.481714	-13.389319	-7.2440395	-18.591036	-25.620358	-22.047728	-18.522295	-29.113142	-23.88351	-0.44027102	0.6228813	7.2740107	-20.094576	-25.069967	-33.634956	-30.058609	-27.909348	-20.797745	-6.961229	-0.32152647	2.9738607	1.6010683	-12.824503	-13.986883	3.3456419
356	17.340534	23.456966	15.86625	22.672394	27.359962	20.692928	18.775946	20.973389	33.260155	10.153788	18.229374	15.559505	27.16304	32.92308	29.581871	10.466409	20.724182	16.938108	11.833729	16.51082	28.009138	16.084618	22.860619	17.755823	17.209553	24.28742	28.387516	16.699594	19.193901	22.568542	8.911213	16.474834	24.581535	38.06054	39.5667	28.909687	11.794821	18.37004	11.360713	15.600604	19.819126	15.077856	12.291033	14.625351	12.389787	23.83649	22.531624	18.875694	4.6022024
357	36.50025	39.714622	28.848728	30.669514	47.12599	38.44349	3.9723399	12.177621	18.22509	23.677444	33.02602	39.489624	21.073984	29.645498	24.465536	44.210464	48.95152	38.993347	11.650671	17.378841	15.342184	12.6219425	17.41927	12.988116	35.47885	38.508038	39.391754	18.612982	20.009125	18.347233	8.048545	10.734596	15.194109	51.31996	53.63217	49.606483	41.533432	41.183777	40.30518	42.8773	47.247227	43.151485	9.742547	17.036057	14.59034	21.55711	30.162643	30.852453	42.88361
358	-2.5329647	-2.5611062	1.9865757	7.6905174	5.863226	2.393981	8.994282	4.933655	-3.0437298	-21.53164	-9.049702	-9.073149	-0.75819385	3.8326867	-3.7841907	-5.411925	6.5207453	5.455114	7.986358	2.5300896	-9.79539	-1.2303991	-2.7023246	-2.841307	-11.925776	-5.870778	-15.294193	-9.529385	-9.580927	-7.1764565	13.96679	11.753926	7.6085663	-9.687372	1.3940278	8.361098	8.063106	8.333185	0.89827096	-17.176006	-22.654387	-24.340069	3.1483417	3.9555225	-2.424436	-6.0293703	6.46254	13.127793	-14.189955
359	21.684626	20.832966	13.716921	18.119625	21.07957	13.326516	42.86552	28.275806	25.107048	17.028107	13.633984	13.584707	14.873919	12.946917	11.085541	11.688784	17.658976	13.713808	18.221153	27.529554	26.438168	14.727098	26.928194	25.690506	19.599247	28.412472	26.387794	20.217777	26.554544	20.638374	13.845007	12.472263	15.395843	11.235212	22.762619	24.48753	16.394844	19.231842	13.737391	19.160704	25.841198	20.896418	16.385014	21.22733	19.90527	22.65041	23.0719	17.055801	23.524345
360	24.79358	24.145216	21.426777	11.75609	12.323654	15.28875	18.994343	25.952091	19.595398	14.151648	14.558218	7.287591	14.491263	25.73275	35.811646	8.519117	15.84003	15.426661	25.050953	32.62474	27.767239	15.048349	24.629211	18.56596	16.4237	23.504946	17.240292	19.22501	26.580853	21.84299	17.082165	24.621248	18.596415	37.401184	36.7694	27.967077	23.78056	37.348114	26.14293	18.13501	22.949886	28.639563	16.801386	17.469429	15.825368	14.331778	22.80857	21.805836	20.750088
361	21.745014	10.867727	6.1528425	-3.894906	7.7360487	4.419045	9.027973	5.9142866	6.3164024	-2.4804788	-2.3990824	-10.882371	4.3394804	9.775078	8.521439	-9.567624	-2.8146932	-1.1358469	2.1880908	7.0549765	6.7621617	6.45105	10.067253	5.572089	0.7797685	6.886718	14.641243	9.392778	4.46707	-2.4342856	4.381648	9.753691	8.460158	17.422869	21.463531	14.162138	22.57831	36.961773	26.830875	5.3199463	5.807949	3.829569	-1.119789	1.984395	-5.3340216	-6.028794	-1.0996014	1.051363	2.0889049
362	21.28938	33.557556	31.210764	19.200512	24.487396	28.326962	23.327087	23.026669	29.598454	28.943645	31.57089	15.13773	28.542154	28.411568	21.221386	24.655321	25.94511	18.53536	47.142273	55.040787	49.913963	35.636627	28.35101	16.477743	13.324587	17.929668	16.382935	26.458275	36.142487	26.749746	19.426708	29.718536	22.824081	45.74555	39.081314	26.913612	19.087227	24.600187	23.24936	23.117615	36.77501	33.623466	36.525444	23.826452	16.76765	16.338017	22.797901	14.53493	22.839264
364	32.067287	31.610401	15.921997	32.595222	37.133183	32.865425	26.566048	31.109043	18.249832	22.319164	28.11924	32.97155	23.547094	25.097267	19.272274	15.648664	21.948893	12.745186	14.33662	18.84879	21.477385	33.782135	31.220203	20.635426	12.227686	22.28766	26.214214	23.261927	25.968979	16.71616	23.605095	22.954956	17.498981	15.7140465	17.884647	18.0941	20.180216	26.735916	32.592712	0.6153944	8.413045	7.6146054	14.78895	22.620708	29.64245	14.833829	16.389076	12.772408	23.910126
365	-5.765603	-0.8918921	4.642991	-7.029413	4.2336206	3.116569	-10.666594	-8.4632	-18.64972	-8.083445	-2.5369067	2.4795208	-18.900549	-8.31995	-8.280346	-1.4193988	9.616806	7.586666	-23.028788	-12.911993	-11.924103	-0.60019195	12.450103	15.912796	-12.943916	-8.704728	5.6010966	2.0768914	-3.952598	-10.2372	-6.5079803	-8.639534	-7.1891737	-10.956114	-6.6813784	-6.5312243	-19.487839	-7.0759473	2.5133562	-10.155043	-1.6479125	13.076354	-3.2577705	3.0194917	0.15434077	-9.877121	-4.37436	1.91031	8.9109535
366	38.63855	41.22669	29.537132	18.815575	23.769474	30.672718	9.209936	20.105919	27.261703	21.05965	20.969315	10.328555	18.056255	23.921795	23.477776	14.176948	15.179574	12.964869	29.82486	33.936836	23.231709	18.164242	26.625744	25.36427	11.374901	17.640705	26.3135	24.5628	16.159672	9.788536	21.026081	16.60662	3.4774723	33.645454	32.654	28.755768	23.100208	21.215637	12.212021	-1.6524384	3.654095	-8.215102	-13.81621	-3.827681	7.8986487	10.139025	20.34225	14.802008	26.047586
367	0.17581177	-1.0653064	-0.14209026	-5.895836	-3.753666	-4.31711	-15.637777	-9.434992	-6.523469	0.54847336	-2.4175072	-4.572859	7.332312	2.011957	1.1548336	14.087712	3.3528838	-4.5929604	14.434496	8.473272	-0.24501243	-4.2914762	-2.48501	-4.300682	3.707307	7.370022	0.044478014	-1.6690156	6.513489	7.5873957	14.031056	19.764881	20.027412	-5.081821	-4.947055	-0.65733755	6.8742304	20.252884	22.834631	4.196289	2.2990558	1.772402	3.7517624	10.570391	5.2635837	13.83959	11.127539	10.556416	-2.2466915
368	10.524578	18.674892	22.160639	1.2208431	6.45582	14.411871	18.332937	14.888899	13.648645	25.413298	21.151913	22.653397	11.149841	5.6085453	9.960795	5.739715	4.2791667	4.0521665	11.636402	8.405973	14.204033	8.1264305	5.0685377	9.268114	29.146456	22.242342	20.7332	20.404062	23.058659	20.554192	8.965818	6.6554356	-2.963962	10.428574	7.019475	11.509304	24.912312	21.423489	27.29274	3.8553514	3.9821136	5.060877	6.1085176	9.469687	11.321701	13.518208	5.252344	-3.6103084	21.079712
369	-7.8153515	-3.644887	-2.3033369	-23.072403	-17.249268	-23.888464	40.543667	39.761333	26.737823	-4.29986	1.9052498	-5.8815727	32.21677	15.349368	-0.85733676	15.576229	17.848295	12.297031	7.961636	6.4301004	5.422703	14.352072	15.753113	10.790108	12.397985	3.0528235	2.9713624	39.495403	49.963478	45.58468	-0.37680885	1.201616	-8.329238	31.528986	17.01028	5.755673	3.7341366	2.722693	4.087185	6.9283924	20.193188	29.243801	6.781354	9.332678	11.336696	0.60325	6.708436	0.36982957	39.215317
370	2.0171833	12.281627	3.2234702	-8.433006	3.7460728	-1.2912261	-3.1372588	3.9754512	8.144022	23.858871	22.967913	9.154514	19.296387	30.120457	26.635212	-9.549528	4.8789263	4.494832	44.30855	51.933556	39.117912	19.486542	35.251587	28.48439	32.082394	21.234846	13.664766	22.730915	33.38742	33.941566	18.035322	28.77	30.8204	5.69693	4.087583	1.1321441	35.818222	40.203987	32.383392	19.903458	32.549652	33.369354	6.9879837	9.41107	6.663205	35.03615	30.551174	21.893066	21.031277
371	-24.374405	-34.449135	-48.621918	19.410671	13.543163	7.9456525	3.1391816	5.0611806	9.010485	10.459638	13.48694	13.377568	9.965904	5.8304567	6.368623	-3.4907985	1.2675809	4.461231	-3.0194016	2.8660936	1.7123866	2.2250195	5.2228804	6.2891693	-1.3197117	2.5479376	-3.9432166	-20.725273	-18.244911	-21.685257	-27.200167	-19.107067	-15.4874735	-25.15341	-34.543907	-28.639662	6.7680855	6.2135453	0.7889155	10.039749	7.556408	1.1662073	4.4480042	2.3828783	3.8989835	22.213512	21.670202	17.353115	-4.5320444
372	-4.4433236	-4.1251984	-5.977493	4.3068933	4.2930503	8.75992	30.925838	25.802292	9.6658325	2.2292583	4.374079	8.245167	10.526421	8.735395	3.5881171	10.278377	-0.8634958	-7.3262224	11.074709	16.004429	17.783867	23.220085	28.68853	17.772402	-0.39170158	8.473038	-1.1907592	3.785813	2.66284	-1.3276947	10.496372	12.780106	7.7235246	23.943674	22.309507	9.505145	18.19518	28.457157	28.45971	-7.966135	-1.8697524	3.4438024	2.7794857	6.3880196	8.415157	3.763035	7.6728587	2.415879	7.7856326
374	26.021973	21.399918	12.20842	4.2473097	18.407917	21.537453	27.797787	29.71593	14.568148	13.522637	13.439129	22.719742	1.9217579	3.4822419	18.206493	26.424263	24.60603	17.519653	11.110271	17.518879	13.231665	15.6865425	8.042231	-2.8993397	14.36977	12.816105	6.3781214	0.73450816	4.8620596	3.4108772	12.527695	10.117377	0.7312774	0.040180504	4.155196	-0.24264362	40.296318	19.020744	8.019567	22.14415	25.761688	16.776182	7.097988	19.98784	24.171085	2.988471	12.148926	16.31551	-1.2409736
375	51.167763	51.858498	25.426254	14.218667	19.915028	26.904171	14.765141	21.404083	23.236765	22.096218	24.309345	17.679697	23.934547	33.86242	22.098839	16.404217	21.518238	18.892513	16.831142	21.165607	14.989412	18.588202	27.99604	29.829771	31.152939	29.03006	16.792618	39.48802	43.338448	28.827938	21.639679	29.961134	20.51876	27.439098	26.813263	21.264565	30.553736	32.882805	21.769093	19.595398	25.440712	22.59943	8.48123	18.95403	26.024551	41.299973	31.929193	20.666632	7.627704
376	28.842045	31.284758	29.493782	25.720566	35.651787	42.853653	30.05708	41.726677	39.735813	10.175735	19.176361	16.569653	24.593517	37.386894	47.226044	33.37706	35.782246	15.812105	4.1686554	9.983114	8.668438	11.697134	12.298954	18.983946	26.736301	21.591915	9.625582	6.3955574	11.922946	4.9045305	10.008102	10.44375	2.8308382	9.532357	7.3764853	0.8892743	15.099283	15.069268	10.695332	33.63697	38.06157	34.33566	24.67139	27.971184	22.993954	20.607481	25.898819	39.219933	21.87194
378	41.193848	43.198715	47.712624	21.61938	28.653906	22.332859	28.916435	31.018837	21.643787	24.039803	34.03749	32.125385	44.430595	45.6335	31.80494	37.44523	45.251278	55.218445	9.158016	20.00185	28.103384	35.46942	40.43362	39.58178	32.133892	37.029785	45.035847	23.657455	37.22602	35.905315	26.883362	38.22531	40.662453	40.891262	44.321472	37.17012	42.57121	42.934547	32.19375	35.18963	41.659203	40.416275	40.842926	48.33316	53.41825	40.729084	44.47991	33.193237	18.548012
379	7.1376543	15.919914	19.249607	25.506319	25.337807	13.051117	11.094299	17.839092	10.551982	26.53728	33.300167	21.650707	30.640606	31.772657	14.966963	13.20328	17.736073	12.031927	11.777845	19.210972	12.460388	15.016621	19.586565	23.10808	9.792688	16.664646	7.7584515	14.541363	18.741455	12.051413	5.1702886	12.9737	18.648176	14.86513	26.544973	27.884087	13.250444	19.785023	10.191846	22.174377	26.794563	14.54587	8.617509	18.825771	10.0305395	9.055193	11.671442	-1.3970058	17.634674
380	-3.307716	-3.1117072	-15.390072	-4.9033465	-5.4264374	-4.1872244	-6.8374844	-2.9529128	-7.434447	16.59541	11.296267	22.341679	6.736059	5.449127	-2.875136	34.598267	44.548073	37.00202	17.52821	22.286932	13.321428	19.670736	30.465023	29.075481	7.6665254	12.915146	22.60128	28.212307	29.485344	22.713432	2.5966222	5.296647	9.186983	-1.362198	-0.34196293	2.5127935	2.3380017	-0.3117595	1.6129352	-2.4185822	3.2684817	8.837538	12.901873	18.285275	11.049385	5.803686	13.2951565	9.364895	22.487194
381	17.643524	18.824677	11.191602	30.562689	27.0339	23.398956	17.212337	19.405514	19.690678	19.227142	26.785397	26.171032	20.93597	22.509468	26.050837	18.885757	25.333195	27.10151	33.15116	25.982483	15.063072	36.18682	37.090294	26.612331	7.074228	12.203009	25.15132	9.616274	21.794317	36.37886	31.152433	34.907223	31.168816	7.3359704	15.654529	29.80101	14.592892	18.673796	20.926205	15.076864	23.696606	29.188318	14.269457	15.51426	12.513954	9.764866	-1.7033439	1.743693	17.203436
383	2.5358381	6.782811	12.653263	5.0625644	13.287905	14.837397	25.651005	23.21696	16.940342	21.78135	24.354721	26.269604	20.603834	21.177704	16.371435	33.205376	29.777433	28.352846	-2.4457316	5.8808837	5.930988	-1.9809593	2.7167115	2.3112566	8.765622	6.6482024	6.5337787	21.116238	15.948133	14.2441845	15.080094	16.474466	12.749977	16.99104	21.531261	23.398647	14.784853	18.860348	16.932356	14.980255	16.595585	15.369757	7.3754005	8.52404	3.27792	13.20321	12.14045	10.999963	9.416576
384	24.892315	38.704445	28.304592	13.592077	16.951828	14.579273	8.650463	15.4571705	27.900856	9.411088	10.585676	10.248634	34.1827	48.859566	40.470863	21.671986	39.831406	62.90278	13.385366	15.236557	13.213862	13.829488	17.287716	16.296	68.20828	62.940987	30.654102	37.285336	53.521614	40.609245	18.155312	27.1859	20.369387	11.1161	16.141632	16.971436	14.144192	16.702637	17.992252	43.679382	49.585403	38.48257	22.604424	43.618042	49.081074	13.720718	16.164326	13.268911	10.2916355
386	-7.2514267	0.53812426	5.014031	37.774757	33.770977	29.235912	12.971403	13.217148	12.128056	8.018519	8.4126625	13.377296	9.747545	9.969826	4.3084316	0.42034465	-3.3743463	-5.0127583	6.760791	5.1674128	7.5273495	14.142505	9.463334	-1.8873389	-0.960179	-10.207083	-6.5492992	5.8772144	1.3678604	0.4953034	13.858637	11.909188	10.554756	2.723372	-7.993198	-2.3382518	10.807243	17.913795	32.833107	2.36698	0.66617084	-3.5450299	-8.214045	-8.831959	-1.6706593	-6.529793	4.163109	3.840076	-6.5802374
387	-6.6663623	-3.5019433	-0.301556	-11.530342	-19.013515	-19.21756	-11.372919	-12.890668	-3.6854093	-10.182086	-11.214689	-4.8770757	13.840235	10.915926	0.14336762	7.721018	-1.716109	-0.6616093	-0.7044819	-0.6985777	4.8275385	12.823374	5.5334883	8.434423	-11.595404	-9.543928	-16.261534	16.590221	21.898848	14.207109	24.535103	28.503836	22.233852	-0.44127536	-4.7216177	-4.092961	24.566313	30.570892	20.278492	27.855423	30.884052	18.604908	29.316532	51.388832	57.909054	22.513092	39.27675	32.309925	13.721416
390	8.992861	15.502728	17.32022	-1.6532543	4.760536	6.0140076	5.433137	10.059011	16.976406	16.889755	12.55287	9.802187	4.1435437	14.072905	17.222984	3.403356	9.488306	7.1343365	6.0993576	8.027305	6.9053993	8.001948	12.737223	15.197083	15.202196	20.098179	20.411926	16.482193	11.6210575	10.474684	32.20775	38.237522	45.165794	7.72103	7.525443	2.4912095	2.536398	7.399885	10.858605	7.8613424	9.412941	3.6858666	16.422209	10.428174	9.884728	22.589941	32.08589	38.242977	10.558261
391	35.701843	32.464855	20.704521	18.397293	19.172949	18.292648	11.696757	17.87553	17.8616	37.63763	36.978573	23.301987	22.512417	38.087296	38.773594	16.047354	27.48502	23.51088	20.028706	27.891912	28.928274	33.029842	43.533455	49.229893	53.490078	63.374065	60.313915	27.704721	40.186436	36.08222	-2.0751648	6.1369114	0.9870796	-6.5405397	3.82264	6.1633234	11.557878	6.550667	9.197434	30.806396	28.306622	13.84054	24.23101	34.02542	31.783749	34.70495	32.788322	28.777664	22.991825
392	13.823276	21.434753	23.17498	16.309002	20.350512	21.17131	11.374451	13.548353	8.992663	15.121367	18.118898	19.13097	18.795574	19.136452	15.977928	6.360401	5.47974	10.965688	14.124245	14.221514	10.2449875	15.558756	23.266018	17.280048	24.683859	20.435127	8.959718	8.211172	10.186025	2.2710898	23.098637	15.922066	9.750973	16.209646	17.879318	15.403124	15.926416	15.100426	18.237118	7.4664583	15.298426	12.4345665	9.906021	3.2117567	-3.5648193	1.4070807	6.4524198	13.882417	29.306644
393	2.8636172	16.100153	27.049839	12.141694	20.016956	14.197069	9.349117	9.483146	11.284264	3.1305964	5.4652467	5.182456	27.12173	32.85136	30.446438	10.263517	6.386793	3.7554257	14.305395	18.55924	9.95969	19.451647	19.330288	13.7771225	17.973255	17.625423	23.46926	16.773256	21.068048	18.834705	12.131218	13.967272	18.976826	25.075085	27.707886	28.723042	22.110733	19.66066	15.492928	7.988571	14.09993	24.425327	2.705562	2.5283194	0.3282398	4.075649	2.0097141	-0.04029668	11.571358
395	25.578642	31.157099	25.332611	21.066563	24.780598	17.972736	45.54824	39.427483	30.279184	42.669	36.003494	21.838945	38.4726	43.4817	47.27926	23.060497	32.551353	26.264074	41.295868	39.48222	26.041588	41.32645	33.28237	23.441616	14.660288	22.633718	16.015137	25.729538	30.422047	26.412676	32.865295	27.005507	20.180481	22.808268	35.989807	32.59615	16.25097	21.266233	14.155981	7.4223537	13.430966	4.659895	11.238133	12.290997	6.5116644	34.14807	45.18786	63.378075	27.125801
397	40.382473	30.84774	24.74464	23.947319	24.068089	18.184052	12.430878	11.750582	7.730393	11.281609	17.467037	17.777817	2.0187373	11.457401	10.29822	42.602993	21.41138	6.454671	-2.2436943	3.3193598	22.887512	0.8660488	9.433857	14.924208	7.359022	10.4903145	11.088486	18.632227	7.684598	-3.900736	24.492718	18.02982	12.0489025	9.271041	14.955324	16.906464	30.128355	23.589542	13.453871	0.09196338	14.770474	11.345661	-0.9925187	11.67712	18.835962	-5.0107336	-10.73242	-12.0235195	9.91585
399	12.773359	21.768394	32.335075	9.535564	11.909859	5.593506	3.668899	11.623696	7.7078037	15.483473	13.956619	10.633558	9.694752	14.965126	7.513032	3.27699	15.742372	7.594995	6.8727093	12.377829	6.7351913	4.8018208	7.4914536	2.4445124	2.9394512	6.6643925	1.8039533	6.332844	13.197063	15.214127	1.9239941	12.284357	0.7939497	21.855042	23.866228	12.217497	18.283003	21.70391	33.58408	13.62509	16.404568	13.121939	17.945045	14.520372	14.569693	9.363074	12.870226	11.290754	18.272522
400	-0.7306841	2.6925557	-2.3312063	0.42187184	0.95172215	6.1766768	4.2503996	4.238479	2.3489385	12.144169	9.719509	6.0996146	11.368464	15.138708	13.0100975	16.310642	22.420078	18.180279	-9.696666	-10.178799	-11.710759	-8.469934	-1.2572088	1.3511124	12.201215	2.9916215	1.9789208	3.5863667	-0.13943434	-4.3777785	11.550629	14.474352	9.291294	-3.3214788	5.401571	5.056979	16.051811	4.0648813	0.6087477	-0.52192605	1.9111611	1.6923292	26.216358	19.645922	14.082206	28.744946	20.076544	6.206653	18.37636
401	3.0850406	0.4118394	3.299523	5.7510023	2.5031629	-10.267685	-31.557175	-24.901957	-32.181465	16.057915	18.950884	31.11842	-13.053892	-16.712738	-25.423412	2.057799	1.2166247	4.2823405	1.962253	12.463068	10.056339	19.834469	21.699436	13.788578	-15.035841	-18.851292	-24.396427	-18.61073	-12.098217	-10.077538	17.606571	13.438133	-6.3916802	6.536191	5.144827	2.8568406	-19.984386	-11.345846	-16.228737	16.982405	23.462257	22.25193	27.817837	34.69432	38.50019	16.358437	10.729019	6.1471148	17.151785
402	3.0017905	7.086545	16.166477	18.549633	21.104073	18.131962	4.685747	11.266604	23.060188	58.83544	60.4955	40.185104	16.652477	28.365784	27.015335	18.442524	23.680204	20.380053	27.988182	36.529804	31.20205	18.779282	20.932192	25.601345	14.590414	19.390905	9.924951	14.902885	18.098972	21.150064	9.096817	16.897278	23.415173	16.391262	18.267859	24.065533	11.287701	34.804977	37.80737	65.92421	41.30519	23.588606	36.551422	41.093193	35.724617	31.932507	40.047585	22.899937	23.532211
403	-7.14015	-3.2969315	-3.4171534	2.7324872	-2.5571518	-0.14628923	-11.532448	-5.8894014	2.9966516	-8.804238	-10.076857	-11.259142	9.962459	14.6761875	8.101908	14.206242	17.581219	14.968074	8.212521	4.9634943	9.119424	4.0920596	5.6544323	11.17845	1.2363609	1.6316178	2.1919436	11.058766	4.968568	1.0946431	21.398973	21.675198	15.122496	-2.319052	4.370883	1.3052409	9.75244	3.3307626	-0.009156704	-3.0794208	-0.3250302	-2.7225375	3.1854906	0.67658687	-1.4040929	-6.1061106	-4.0771976	-2.9427586	-5.9236298
404	-2.080586	-1.4914346	1.7204921	18.92889	42.417725	57.848835	40.768913	39.76874	37.60431	27.905758	39.25335	39.319565	58.303802	59.143147	48.03048	19.079716	29.722172	31.295921	38.308655	48.577698	47.842087	16.821815	17.885357	14.194527	19.959728	33.128242	33.52067	12.306718	15.2266445	13.931079	55.238136	55.848465	35.306145	20.858997	19.69838	18.624287	17.804436	22.44942	14.116003	6.867776	11.006963	13.218834	6.0271034	8.159336	4.372566	22.30141	19.708248	13.471216	11.477564
405	23.256111	26.195053	23.414944	16.599155	28.56314	46.43904	18.393284	28.34228	27.480213	8.400305	16.358414	32.90421	2.8059678	16.899052	23.423851	17.755981	21.976603	16.676428	17.007557	16.753414	5.8983297	19.785912	27.115303	20.006523	26.33257	42.732475	52.887383	40.749847	31.736347	20.611708	25.181463	20.642365	12.413572	15.382521	13.401175	5.5535727	21.726574	21.117615	19.44328	27.715794	26.290602	19.226294	28.791214	27.08636	19.408646	29.172485	36.097927	31.573381	19.770271
406	7.6194	17.648186	20.00447	8.697468	12.717098	28.063095	17.421827	11.435127	11.653115	1.9384327	12.466326	13.972663	15.362099	16.087017	11.946316	9.163677	13.217691	13.732469	12.156504	6.170044	5.21591	8.063162	8.591969	7.1796823	11.102624	10.352148	10.684486	22.75035	31.208578	20.778131	12.211998	5.7061677	5.139012	16.17308	13.880004	11.710159	8.496715	15.792313	16.327265	6.0600314	8.786447	7.0001235	22.18436	15.543966	12.581058	14.937955	23.044533	30.936642	3.1801624
407	15.773403	26.73386	25.809254	7.603978	7.3831067	-2.2237027	4.6057405	9.220499	8.665352	26.00129	27.080393	18.33475	11.381313	18.905762	21.85479	18.571327	18.060001	12.848742	0.7404659	11.59437	4.1117887	16.77081	17.300064	18.841003	29.50632	32.153168	40.24928	27.170338	31.393415	25.512295	16.821817	23.62282	27.830984	30.367105	37.44841	42.46245	13.13361	-1.0679731	-0.53677005	-11.025047	1.3709358	2.3626282	36.851303	26.587389	15.346469	14.932846	14.098777	13.674707	19.134258
408	11.6102085	3.1084008	2.571508	-11.922318	-7.41433	-3.5434597	9.055075	6.6316123	-1.2891932	9.765244	2.969062	-6.5891657	15.220869	16.421202	7.65847	16.624289	17.89765	4.299574	21.784319	22.474216	9.096043	-0.61746967	9.213137	3.500746	8.700731	17.756	21.178179	13.277369	24.883965	27.62104	-10.858845	-2.8272078	6.967098	11.45914	24.096558	28.793964	-2.9204326	-0.43965778	-4.5475926	18.556988	21.966099	16.145098	-1.6799808	4.983528	2.424146	20.513168	35.90847	46.683167	7.8256836
410	14.541815	14.552366	12.848771	29.843246	31.409966	28.097239	8.397561	3.359382	3.6843936	7.266756	6.2665777	3.0884845	5.7086706	4.959852	0.22687107	1.9984198	7.8287277	10.331624	15.645	14.693689	14.113604	22.494503	26.445305	17.105522	20.58086	15.496275	11.032772	15.81357	21.283375	22.448936	30.4878	33.970943	27.770603	23.463108	24.439394	17.750061	9.191245	5.020588	5.6240606	9.329735	9.637437	7.4133964	10.838617	11.794846	10.382534	-4.2036304	-10.799263	-10.285707	4.9798055
415	17.979372	21.711674	30.646837	27.62575	24.162125	17.107922	42.68341	56.663177	55.177128	13.787752	22.651974	20.22197	13.054907	21.526814	18.200504	41.81282	25.922283	13.570914	26.548168	35.437775	22.15354	8.402977	13.734995	15.990915	40.766365	41.811047	25.859024	57.88784	69.812546	60.156815	15.898064	22.513554	15.315857	50.711105	43.603546	38.79445	33.27915	37.28803	34.320496	18.35579	29.337212	23.67611	12.184525	17.065056	7.311162	22.079828	26.155258	23.237408	45.59917
416	40.496723	33.108093	21.941063	34.162254	40.86743	34.529396	24.146137	19.032024	14.42578	52.128315	51.454826	39.947704	43.357956	62.42175	73.148865	28.201836	44.901375	31.984863	30.511143	38.50167	32.998627	27.466005	42.841743	32.186256	35.964386	32.416103	20.810068	19.133095	35.62076	19.64546	18.962646	24.246883	22.626019	16.575397	29.68464	24.290127	53.164814	55.01496	38.67817	19.531166	27.134537	22.582079	20.819954	33.34236	22.031998	35.703674	27.606375	19.552437	20.95887
419	-22.589115	-14.124167	0.9073038	-22.040468	-21.185246	-17.419224	-18.759888	-20.566727	-23.391502	6.2423296	10.758589	6.759617	-1.3655651	-9.536166	-5.45069	-9.419662	-9.758472	-6.257267	-14.790903	-11.838215	-15.425592	-23.02341	-22.236536	-13.962128	-15.34436	-19.873182	-22.039406	-9.607573	-14.113213	-13.156641	-12.584059	-16.275455	-16.372948	-21.681187	-21.644882	-22.427055	-8.28031	-19.188923	-21.54083	3.5099607	12.504515	18.608282	31.483011	16.515293	8.449281	16.229666	3.934576	-1.6329136	1.6020552
420	-0.502333	-3.7481499	-5.053272	15.452784	22.509033	27.78178	36.111057	45.025536	52.08279	9.005011	14.750839	11.974037	38.662457	50.496002	43.354355	31.672943	47.85594	33.678017	5.226802	8.578045	5.6399417	7.3969746	18.261223	14.722395	-9.967604	-2.3689682	-3.510355	1.5410031	-7.264164	-6.524947	-8.78899	-8.280694	-6.1686482	2.8554115	8.424728	14.345186	14.680824	20.950897	13.56522	9.928968	17.535538	14.687824	27.921276	29.54634	32.340836	27.60844	22.327862	12.113865	20.70234
422	23.136436	13.164448	12.731695	0.57676053	4.196049	0.026570082	8.921562	2.6850386	-4.5723915	34.303566	22.065804	10.90509	10.762139	14.665453	16.838467	0.34657192	3.9503627	6.659016	9.632109	10.61959	7.565398	15.385862	6.540017	4.550863	1.5512571	1.5019814	6.9412775	17.791876	6.414423	3.446178	12.392433	12.115248	9.072289	6.3045397	10.507437	20.84328	5.102394	9.873182	14.797646	7.828933	12.714899	16.842697	5.243664	14.229928	20.087463	24.395771	19.575645	22.953594	19.938454
423	15.150991	12.198212	5.868726	10.569041	7.5157466	-1.0152439	18.535973	14.030989	4.2494845	21.545471	5.265806	-1.1765786	23.023773	19.676483	7.872985	11.250824	13.615647	12.707846	16.130634	16.563396	15.073801	13.762698	18.698753	17.437582	13.608225	12.242838	17.298664	4.5651927	7.8686557	11.5279665	10.487188	11.79648	8.88146	15.310944	21.652348	19.10768	19.535124	26.59282	17.69815	1.9227477	-1.8539035	2.1914	10.030539	10.814173	13.97715	11.058851	19.000044	16.489353	16.789062
425	20.241505	20.06509	11.172447	7.0310836	12.212969	3.3272858	15.780957	25.463043	19.594477	18.242546	24.672276	27.578203	23.468243	28.94799	20.927307	-1.2458017	11.193203	11.598608	4.672129	13.702844	20.148844	12.406602	19.13085	9.289335	8.141039	16.542185	10.350321	11.832432	18.74335	22.70689	32.3223	24.532297	23.18928	19.94299	25.679499	20.156755	23.365242	22.37494	17.955322	30.605629	25.130219	16.639984	30.904255	33.792107	27.151299	6.5498857	15.175729	28.486055	4.4618087
426	-5.513646	0.25672525	-2.0385761	-8.031098	7.2812757	5.556904	-3.1602976	2.0822706	-6.64587	-5.545987	-6.618744	-11.321772	7.350643	14.581564	6.599762	9.355112	6.6600504	-3.266783	13.926551	8.501688	-2.160074	-0.39325893	-1.5118095	-10.616379	-8.800543	6.13601	5.170491	-1.7960204	-8.162285	-9.761547	-6.136914	-3.43968	11.257271	0.633949	-4.8377767	-10.025658	-8.275976	-10.896578	-5.4275336	-6.901036	-6.2649517	-11.40399	3.530846	5.617726	3.7847953	-8.011728	-11.02305	-20.77729	-1.2109616
427	36.225914	46.330772	38.098335	15.543337	24.345982	22.096167	35.331074	36.175354	31.171135	32.680264	36.373352	28.766205	32.284653	31.12327	24.839478	10.484642	21.56877	28.42601	22.255249	27.108997	31.293549	14.607818	18.945854	28.984707	23.061226	29.814499	25.944847	29.447361	29.411858	20.071625	22.581745	28.855145	27.503506	23.734417	37.260735	30.750385	18.22116	26.414898	21.99342	12.508152	17.172424	14.465429	28.493153	31.200363	25.659058	16.970448	21.033869	22.06158	12.505914
428	-15.1894455	-2.9237914	24.34183	22.255493	37.059113	33.751564	-3.3067527	-8.245696	-9.5261135	11.432865	15.775768	9.944384	1.2401314	6.2577467	4.679998	26.146503	12.217274	1.7290282	22.883419	34.78746	27.714914	14.329025	30.777552	27.342512	40.113445	42.487785	29.85215	32.970768	26.59505	13.7053995	7.346059	16.99259	28.246353	16.482252	11.801153	6.8694377	-3.603134	7.8668885	5.052367	24.607273	20.420738	8.872599	32.480972	34.768047	31.631386	62.551765	59.575863	49.138496	14.670702
429	10.991522	8.832813	15.529989	5.104332	-3.5525424	-3.5471358	15.314769	12.658581	3.7531981	5.310548	4.4631658	8.954828	5.613963	3.6946633	8.539411	0.51697856	2.1754124	3.3828702	-1.9985483	9.620678	10.273716	6.8287663	3.8782997	1.937913	6.228607	9.771433	12.96059	12.13122	10.386654	6.064748	7.394144	2.8185372	0.31783646	7.6708984	3.9398873	-18.611778	2.07212	9.975836	13.247314	-1.0614071	12.014558	11.866339	19.683916	18.054167	15.395235	15.013666	19.422112	18.644676	20.546719
430	16.792622	26.374928	21.875896	9.56074	7.7164607	11.178476	28.325266	46.04441	47.988083	24.803885	26.335068	16.355122	23.289597	26.429596	9.71797	14.664734	20.658058	21.199263	18.536629	22.081688	13.396407	18.80428	20.803621	18.52797	18.173763	10.306044	14.569161	10.357601	17.793137	13.878897	13.963327	10.606815	7.2603807	21.75621	19.474245	11.651785	17.882994	19.745739	12.238276	12.259703	22.19772	13.429951	17.910236	37.099945	37.610687	1.5748479	-2.2020838	-0.58496624	2.508846
431	13.84156	24.38378	17.746819	20.914276	29.531353	31.678715	22.99047	23.73605	28.284485	23.987885	17.302197	11.507067	22.05409	23.08475	20.45708	43.55284	54.60942	53.576447	23.35325	20.35468	21.714622	24.94721	22.761574	25.24784	44.167564	42.315037	30.69115	37.41189	35.27172	31.401241	32.701733	24.784973	20.841232	10.646654	15.72336	10.176332	20.522459	17.6193	14.050442	29.226305	43.615616	37.712955	-13.030386	-11.100885	-7.2609177	-11.3545265	-4.123379	-4.927921	-10.743583
432	15.45966	26.446423	33.31769	15.258722	18.930916	14.08823	15.63856	15.766476	17.363869	18.948778	24.9357	18.860355	14.8339205	29.826488	17.620415	27.278063	34.897636	33.26683	8.860031	11.025343	12.198608	19.555359	33.08002	26.214846	20.15363	29.766785	17.460083	-0.43992504	5.3372526	10.731147	3.376944	3.9902482	-5.726512	48.488266	55.63876	46.614376	24.366465	28.27517	23.79221	17.598404	17.023396	3.6610599	23.036646	34.893963	38.62236	38.525616	41.725197	34.277534	33.671787
435	26.14645	20.261219	6.275411	6.0680246	12.071208	16.596867	17.99653	26.341389	30.74551	13.796541	18.663925	5.670437	35.34915	37.3399	27.359837	14.329979	23.952171	31.566727	27.59932	31.529547	35.112183	43.696136	40.466663	26.847122	32.242317	36.037018	29.944157	15.535971	17.40299	14.351847	49.973183	31.972364	18.17039	12.94936	13.429293	13.584295	16.483286	18.274233	10.581469	32.325382	22.64206	12.633318	23.871353	30.876152	34.572678	15.581017	14.270323	10.339151	33.18412
436	29.041222	19.446415	8.339671	18.520016	30.264229	33.38267	28.04246	22.653507	19.757553	13.598915	19.224827	17.607738	3.9731946	5.6647587	5.40607	23.83384	25.948936	20.025543	12.763053	14.958238	16.926432	32.950623	34.80088	23.519304	21.045975	8.3144865	-0.45496342	48.143913	46.440315	31.250586	13.60458	15.253693	7.6118565	9.2807865	20.715374	23.332489	14.895459	20.248632	20.9258	18.530247	24.328953	18.499313	-0.3950444	17.952406	27.607494	9.696857	11.534645	5.1212845	5.4702525
437	11.15053	13.492224	28.156433	23.92559	18.577602	9.823565	22.719557	23.989632	14.66015	18.674145	24.012213	20.182697	10.834578	11.881259	2.5285578	7.0374823	11.424658	4.7346516	8.111046	14.963907	10.3575735	13.203108	17.948366	10.655515	6.962008	9.618502	15.831829	21.749748	24.31206	17.89399	8.357021	7.0176964	6.3392363	4.9914255	8.816525	1.5999416	-0.40863806	3.239345	21.313986	15.103694	14.458136	6.192477	19.528223	19.886307	11.259401	2.7322118	6.36465	19.099247	5.8660526
440	8.303371	19.795477	18.140717	8.005337	6.090089	1.3398441	8.417891	2.7473972	-4.229851	15.200767	20.19562	23.899578	33.83069	33.064156	23.56821	41.80757	40.683784	22.265621	27.39852	33.336327	18.880512	7.4075875	11.143421	9.110382	52.67321	52.30741	43.665047	7.6826897	14.276778	19.113218	6.842746	9.401089	9.24261	13.842232	24.7113	21.121408	9.409686	12.008523	14.951702	19.292236	29.199667	20.333988	24.043722	25.679747	17.427628	26.017624	39.011818	35.88568	48.69185
441	57.919994	52.32535	35.267395	7.441684	14.317751	15.504023	13.146373	18.335571	17.129124	4.8375587	15.866289	8.339144	34.915512	36.91006	30.839546	6.975952	14.745884	8.730772	15.674395	17.759932	10.540814	27.06285	29.644257	16.117386	-1.6235368	9.089845	6.7333703	1.5852814	9.404491	12.660653	12.45023	14.340347	5.176219	21.066053	25.966234	21.855175	-5.578863	3.246632	-0.7067056	35.68552	46.379066	43.79258	33.449078	32.295483	22.30452	-4.479684	2.2816415	14.043974	23.171387
442	20.62186	22.306347	20.578358	21.262463	21.065834	19.853241	16.971813	17.225225	16.141714	24.474552	20.09119	18.641977	25.018288	23.676056	20.58774	18.001282	19.177605	15.620211	22.853613	22.966583	24.555637	26.160246	16.659586	11.14602	28.03837	26.507244	27.803673	30.127857	30.247726	37.907608	3.2234092	13.312977	22.627653	17.084671	20.575573	18.734776	29.88591	31.431623	27.865793	29.038746	35.44851	25.78936	20.83353	25.187462	25.886774	18.92103	20.538937	24.264317	24.162174
444	13.944778	13.183813	11.55332	15.392368	22.405148	18.662567	29.002617	28.646303	23.144722	18.527342	11.571331	11.217861	10.235485	10.362486	9.7323265	-5.0568585	-5.421312	-3.96281	-5.3623075	-4.265947	0.7686386	-4.2901955	1.368146	-7.4709044	18.423374	19.666222	13.102584	3.2960172	3.986804	-3.68371	5.615404	4.929208	5.1481667	12.962233	15.049164	6.6625147	9.734245	7.4657793	8.919848	11.072626	15.769754	18.042866	6.2122455	8.924879	8.535366	8.714488	3.2760482	5.6433372	12.918176
445	-8.054062	-6.811784	0.5608366	-10.114752	-3.3705125	0.4064567	-4.363042	-0.5289551	7.127652	3.1081703	6.6612997	9.242884	0.89274895	3.4814394	3.803973	8.713387	8.53623	2.5904102	6.651863	4.368876	3.9767532	17.331438	12.039399	4.8034697	14.890172	17.664806	19.221815	22.661257	17.519295	9.346836	9.918727	10.97575	4.699974	4.529621	2.5629542	0.48979947	-14.785149	-14.041445	-9.702765	-16.79079	-13.7329855	-17.29905	-20.03749	-14.688806	-8.190151	-5.663146	-7.3309946	-8.267878	4.3678746
448	21.339626	37.66343	35.0868	44.968246	55.90452	49.343716	23.78497	35.807247	26.819233	36.396805	21.285206	7.6554213	13.941996	25.247679	13.808812	21.423851	22.192959	18.53127	26.592594	27.656239	8.48632	51.34311	58.36113	53.38102	22.023468	36.25469	39.231445	21.28258	33.92117	38.832466	46.321106	54.4217	30.549156	25.923647	33.177437	40.500458	38.695587	42.378883	39.61267	14.836525	24.98109	24.793797	46.92917	49.14665	38.14577	29.707163	43.767593	40.47609	27.863415
449	-2.003912	1.234573	6.107588	-5.125478	-3.9919734	-2.369192	-2.6138115	-2.8695788	2.254155	-8.623285	-10.9817505	-13.872351	4.6348214	-12.615511	-14.731092	2.9941678	3.1372497	0.008434325	4.086609	0.73209137	6.20752	3.6236887	2.905571	-3.1699874	-3.6300416	1.4116039	4.6492224	-8.832406	-1.1675996	-5.8223534	-0.24450824	-0.15248674	5.220613	5.08416	9.442229	1.947026	0.7478707	-3.0134635	-3.5093467	-17.133507	-12.360935	-15.5542345	3.3792362	0.664889	-10.010549	0.57571495	6.6390705	14.100246	13.833921
450	7.571808	4.9745626	3.8109627	14.3696995	-4.3743567	-9.025776	7.320014	4.889233	4.386204	-3.6605706	2.0072002	-0.60535455	2.7422566	1.8333777	-2.140375	0.3824658	2.9927168	-4.658582	6.6296825	5.143903	-1.2763238	-4.3061767	-3.812839	-2.5046654	3.2895875	0.32703963	0.7552068	-3.0729866	-0.8672208	-3.3753388	-8.341602	-6.720019	-11.800515	-9.922535	-12.453689	-7.854649	16.61792	19.514898	17.111671	15.200989	18.1816	16.100788	15.522684	18.792107	20.056957	14.05713	16.263538	15.110949	15.0714445
451	18.022814	13.91275	14.199039	11.854483	8.685562	9.231163	15.153145	14.598143	7.7405314	16.628706	15.562313	19.899559	19.219837	16.204609	1.3378828	11.574873	16.603416	31.15701	17.225433	20.009304	17.840002	-8.309386	0.21823418	-5.4870157	28.353882	27.844608	29.418217	15.295122	18.606945	14.180546	6.064316	4.5791297	7.9810367	9.074358	15.43535	17.89479	16.365414	19.590927	18.36797	2.5262094	11.14044	7.171576	9.544624	18.212437	16.887585	28.169525	24.605442	16.176863	8.893643
452	13.028313	9.511839	10.331968	6.5838723	8.638758	11.520491	7.343438	3.4382088	1.8137443	19.412737	22.564762	27.31068	24.415436	30.274609	37.719776	19.486744	32.218822	26.958965	19.673672	20.627998	22.213722	0.9385085	1.328184	3.0767071	10.10627	5.5547895	0.19950044	9.234092	7.7989616	10.080091	29.61042	21.557962	15.504686	16.353485	20.161953	13.769848	19.26805	14.549721	8.550359	4.0864525	13.962338	17.911018	15.250393	16.48198	10.036687	14.396572	16.623951	14.754114	26.441883
453	47.631832	58.229675	52.608295	51.19151	44.13079	32.374954	42.154816	54.090137	46.411552	27.400988	36.347572	21.907799	46.58841	56.427536	57.74797	19.862467	30.837708	46.77627	25.04646	39.38179	50.35633	16.912529	20.742416	16.328869	49.503887	60.158684	60.84575	41.222404	56.820488	57.557243	11.691452	18.846249	22.11424	60.825447	68.92465	60.97669	20.986057	24.667751	14.778023	46.86947	44.60373	33.0829	14.888487	22.126707	13.455781	6.154455	12.083014	6.2082796	47.021507
454	20.417694	24.805836	18.12523	16.908737	22.857815	13.332409	20.114618	21.141726	15.060689	19.334827	15.830048	11.6665	26.619919	26.858784	20.766031	26.833855	28.699596	21.860687	11.840055	20.2375	18.215992	38.039345	24.740364	9.379105	16.811722	12.891331	5.0318127	12.546185	15.772406	20.327343	36.751274	38.61017	26.490803	34.455917	32.562653	26.59261	24.420126	38.398403	24.787823	27.103313	28.229534	13.097979	10.594396	10.162167	9.07272	16.643723	19.694744	16.048176	31.173561
455	30.7802	32.635853	29.955845	15.994066	23.604168	19.751715	17.93111	26.962505	41.505135	17.877953	19.115944	21.833172	28.872162	25.976406	38.84646	20.350588	21.73843	12.4039345	40.873398	31.705742	18.523613	62.33618	57.769382	52.95865	29.536854	31.665047	23.4562	25.125223	36.607216	28.03068	10.220367	26.691843	28.993984	33.924164	34.24901	21.861359	13.223543	11.633341	-0.53640246	6.4782324	20.210934	19.755806	14.375693	18.206776	23.425385	24.728962	42.287292	44.800156	25.057268
456	14.129557	21.881344	26.12677	45.86653	51.517387	46.61268	29.845064	27.344818	16.695492	18.586914	25.249172	26.3158	28.261654	35.332916	30.701782	34.45094	39.129425	32.8153	37.568512	38.268204	31.428501	23.16272	31.477928	21.20795	26.295013	29.469738	20.388851	26.815357	44.165604	50.2898	8.205021	15.168547	9.323741	26.155792	30.309885	28.557537	19.062748	20.870037	19.497719	37.087547	37.825706	28.185257	27.374199	31.45597	27.519356	19.035587	28.62135	29.695518	21.619867
458	23.478344	31.507648	43.216927	19.75924	29.243053	23.751339	29.116102	41.095665	47.650528	39.410156	38.328777	23.665995	44.810844	46.489166	30.13908	33.987198	46.628124	59.651157	33.193535	38.088287	30.597755	42.58676	41.163826	32.64644	47.36032	40.77852	31.821888	67.04899	58.610916	42.116722	49.016888	47.726196	39.46908	50.188583	61.33198	53.453445	47.58367	63.75889	60.487137	43.419	47.615154	41.2153	21.832348	29.73735	24.449442	3.8724694	22.4441	32.275818	6.640237
459	7.5873823	5.9665484	14.125753	9.8761425	10.554087	-2.1282291	14.320776	16.191387	14.8808155	4.0218096	16.163292	20.486364	5.2231016	10.2073345	10.646706	12.921519	18.212221	11.1460905	-0.25280753	0.8500869	4.951047	15.392046	13.938107	21.03122	2.9350538	2.5949383	12.239687	10.397135	5.064208	-2.6999786	8.433773	8.648726	4.59578	1.0964266	4.829734	1.2190813	2.8507197	-1.3062176	-0.894168	8.905262	5.0503483	-1.1280205	2.7640266	1.9083219	-0.6992419	38.08513	47.99818	43.67533	27.029392
460	16.271942	11.917817	9.514821	-7.384391	-8.165404	-10.145091	-1.2200816	-4.3660946	-3.5286388	-2.7587776	-0.79013634	2.1905508	-3.1701012	-3.6787677	-8.027516	5.1586027	11.75552	10.793707	24.81488	25.467922	18.767845	-2.7922661	-3.4415436	5.5000315	-9.018109	-11.798609	-5.6061106	17.384987	4.9181175	-2.8596487	9.181083	9.756019	1.5090158	-13.445179	-4.362258	5.574876	2.3946831	1.3615363	-3.252767	8.739563	4.5065727	3.4054828	3.9301815	-3.4145057	-2.0645998	15.95487	20.78208	19.600891	8.0960865
461	0.35900533	6.4392962	4.3397245	10.164974	11.914824	13.768444	14.421318	12.603367	6.6766605	-21.231112	-18.51324	-13.587608	-3.3345766	-1.3837547	1.0057582	3.5130672	12.653936	16.39317	2.677998	8.29917	1.1451486	4.7025437	4.7271166	1.377038	12.711919	10.079786	10.17889	-0.61422074	-5.174198	-7.439434	-2.515191	2.3190408	1.2500998	-8.614843	0.2911016	12.929064	-0.3712391	-0.85115117	6.530296	9.000085	11.76819	14.203741	8.607232	8.487022	3.4264908	10.248624	8.267791	10.171448	-1.5956441
462	20.087349	30.875568	33.139755	11.592926	5.412053	9.587061	21.771532	21.913609	17.64637	20.983051	9.5031805	1.4109206	35.17794	29.103771	17.171995	9.421773	17.52322	14.518831	14.683148	9.16025	12.832908	24.622047	34.304718	27.923462	6.8706975	9.220909	12.482378	12.818802	10.936783	12.268534	21.485973	20.78482	17.68048	13.960441	17.19511	13.10638	30.723034	26.682255	16.871952	5.896613	9.374193	3.4524357	14.824501	6.696201	2.132103	8.12372	8.341053	7.993888	14.697147
463	28.632233	25.946224	32.847103	25.05495	22.028229	11.739944	9.743891	13.425906	15.587851	11.805893	15.458668	7.3824253	21.076315	26.318903	21.51397	20.287405	24.062618	26.249853	12.11021	17.657227	28.86537	8.963034	8.2212305	2.0577812	33.443626	21.374899	11.001805	52.576996	38.355034	23.085579	21.261414	23.702566	12.464398	26.565958	38.82219	42.44538	3.3938143	15.822828	18.449232	25.584297	29.13015	26.473251	19.490002	22.222408	11.388868	24.307251	27.708132	26.44344	20.363022
464	-2.501867	-2.2346547	-6.6633463	-2.6889458	9.631769	2.780515	17.448236	12.579659	9.472838	-4.9013586	-4.2721863	0.76895785	-9.347397	-4.7041845	-5.6439395	27.09806	24.626522	16.703728	1.033911	3.4071977	3.4640608	-2.8782964	-5.087613	-10.921825	9.109906	13.442471	7.420724	37.71107	28.79089	16.527828	12.650727	13.816252	10.1161	4.5699263	6.79562	8.664104	17.260302	16.534443	17.096756	14.388396	19.784145	19.601166	5.379012	4.7242856	1.6714956	9.581864	11.9935465	6.482644	2.3783813
466	44.173702	30.588793	12.238134	27.888542	39.512424	49.55695	41.577446	35.18331	24.9218	26.464287	25.693417	21.31251	8.516249	20.699213	22.524734	42.32132	41.34042	30.248447	28.417633	31.602058	20.844814	17.584383	26.366041	21.778652	35.221806	30.051601	19.652826	-4.234477	9.547794	12.377686	29.741276	43.10253	34.492287	13.438444	15.594011	6.894148	41.099354	49.189766	32.953575	29.670918	33.28946	41.632088	44.6064	39.839897	31.852726	22.816975	25.211472	27.873276	4.6834726
467	15.214327	18.660542	20.439243	24.776066	36.114487	34.98577	9.330318	24.77346	40.827908	31.695194	33.457092	31.963276	51.78286	49.979355	40.764557	25.48389	15.121189	3.5842738	6.4698076	4.5866957	10.017456	10.073462	4.664503	1.0652864	23.693798	23.22184	17.436256	26.386486	47.164917	57.268547	20.697792	23.322021	10.298354	33.386894	37.55252	39.62097	23.903658	32.957756	35.11509	27.500484	42.115936	43.640274	7.9275026	0.17376304	-13.375174	48.77215	32.677048	19.874985	60.54496
468	5.3824396	3.3432105	9.78413	7.230817	14.26799	14.924479	0.95036995	9.606066	13.747008	7.30624	11.830126	10.984695	6.121662	9.639843	10.59047	16.918304	20.1642	8.674557	7.6098304	6.01622	-0.6435606	3.490139	5.468856	-3.5512757	3.6719055	1.430487	0.36003476	6.5806613	1.7630928	0.88332367	-3.3024206	-9.232701	-14.475102	5.5869203	-2.2887821	-0.19755255	16.088678	15.016597	18.641676	2.6481144	2.0087433	0.2327784	-1.4363106	0.8275649	3.2432575	7.3867674	10.996206	8.234657	12.497673
469	16.991669	15.529748	14.397333	17.77394	18.029848	13.384025	19.196457	20.44556	17.351387	13.773092	18.934467	17.122608	30.55935	32.33551	24.353539	20.284895	18.880653	15.811701	35.716072	54.095375	58.92648	14.058722	16.693531	15.403721	-1.9219651	-6.248544	-1.748864	20.930138	28.040064	34.583298	24.996326	21.955994	14.341917	25.57932	38.737076	28.549393	78.251236	67.02046	53.57351	26.340218	38.430786	28.57343	30.92833	32.049915	12.372819	12.395624	17.49912	7.4445553	22.589123
472	28.14842	38.73838	35.560135	43.449596	37.26902	21.206497	20.104565	25.649927	22.988827	25.514912	28.777649	22.530838	9.280185	15.9178295	13.975219	18.388515	24.286657	20.811117	25.973488	33.71353	44.76437	19.512646	27.268703	30.821358	6.6443925	7.3818464	24.56919	5.377232	14.268867	13.138336	33.67365	30.479458	26.294674	-2.678679	12.701713	18.095968	18.228045	23.550346	25.647207	32.25863	32.72093	46.03141	19.631084	34.376614	45.248386	40.70934	47.393234	44.71024	27.44582
473	14.094526	17.23542	22.704395	23.603256	28.55426	29.72352	44.761948	51.745064	57.4678	18.830475	21.151016	8.9758005	-4.5903797	11.412924	16.834476	59.426537	46.672867	30.86873	39.337128	28.73677	19.25742	20.428303	25.092636	16.779251	19.605549	38.26544	43.097694	43.252174	55.529854	58.245094	52.553993	67.38568	63.294277	17.112432	13.91457	16.221138	52.445286	54.363274	42.681442	3.8972309	6.099119	3.3426075	15.568109	16.266094	22.015133	25.170704	20.961357	15.007299	48.94655
475	1.9135733	0.5771569	-2.1235723	17.482792	23.281975	20.890373	28.454086	32.85311	30.890224	32.070683	50.555542	56.144264	21.847332	23.888687	22.366474	33.948082	46.119698	46.78112	16.846941	16.898136	13.116854	10.446326	2.980465	-0.31252116	16.901232	22.932308	18.869202	15.906251	34.358223	43.635563	36.108738	38.296387	23.429127	9.370523	26.59778	25.56525	18.983158	33.996536	34.609283	47.159218	32.90555	18.334608	21.203022	19.22554	11.644934	24.263897	28.050707	21.298275	10.184863
477	20.289703	20.315937	8.539204	-5.0285907	-0.79680854	1.2406963	14.55219	14.653648	21.088737	-5.6447277	-7.540069	-10.328369	-9.106131	-5.7158527	10.071459	25.095438	22.562252	18.728338	18.915257	13.301922	20.234482	19.29279	26.078339	20.023602	18.88961	22.114166	27.633661	27.910128	16.683315	1.5994377	2.3056698	-1.9276772	0.3615211	5.7025566	5.1088324	3.9056294	5.1014833	6.9223022	7.9716053	16.23063	16.129879	21.95736	-4.0875664	-6.123619	3.2050169	23.829727	16.06434	11.473759	35.24265
478	-2.4243279	-4.1518555	-8.341278	-1.4342928	2.110361	1.1897246	24.718143	13.708922	-8.661914	24.623268	15.771947	4.9677076	10.615051	6.863269	1.7639964	-1.6354961	-2.9264507	1.6018732	-4.832652	0.35396078	6.9081116	-10.487177	-19.362804	-22.032833	10.734789	3.020957	-0.18785608	5.5591693	6.4996214	4.606312	6.992751	7.3371143	5.003913	5.2064004	-1.7726278	-4.939249	-20.261192	-18.235905	-7.338926	-7.1943336	-1.9679294	-12.68515	3.740598	3.8485696	-1.5183517	-10.612848	-9.074543	-5.5054474	-22.792236
479	13.771595	14.235748	14.731699	11.859159	9.052822	12.106508	-51.4852	-49.172035	-46.338745	-1.8069317	-5.654275	-8.883475	4.6723723	-2.159741	-2.374329	1.7533224	3.5929875	6.9038763	8.570549	5.142352	10.021196	-28.400085	-26.620714	-33.154274	20.022396	38.91377	38.991074	14.727595	12.298078	14.915774	20.274399	28.66597	19.83245	0.26592103	6.7383633	14.432398	-1.4300642	-3.9635632	-7.514761	-45.484535	-51.300957	-47.62642	-22.81757	-27.117256	-25.291533	-27.74728	-34.729874	-32.15248	-14.997541
480	16.76352	12.6196785	10.08228	8.465233	11.325056	16.150112	6.329612	10.966597	11.538712	12.815606	16.507233	20.935165	18.927212	16.910126	12.406176	14.01087	12.976595	9.010761	20.33236	17.445057	17.86819	16.900116	17.067827	17.728596	13.614183	10.221672	14.89683	10.061935	8.496965	5.480826	20.437382	17.195747	16.484528	15.410341	13.4521055	15.378857	16.635452	12.838095	13.661968	14.903888	14.870866	11.33345	14.153927	17.777876	20.145058	20.399185	17.548897	16.54988	20.636883
481	14.469702	14.31554	10.833406	4.829607	10.870613	6.69715	15.114885	8.169189	6.6601124	3.874797	6.259594	12.280674	-6.300503	-2.8694537	-4.7392616	-1.8425899	-1.5138898	-2.8438249	4.9860125	6.5204983	5.725094	9.418324	8.726883	10.8817425	13.19529	17.0623	15.470936	10.081001	10.29974	12.658746	1.7562073	4.4068117	4.9810953	11.960209	9.223606	3.9293547	6.899104	3.1801076	-0.9032843	3.8454254	8.943474	5.5152493	11.780542	8.308795	-3.3026867	11.908224	9.245817	6.2286468	16.05986
482	7.6367316	-2.8726058	-10.766468	-11.380388	-10.410481	-8.868393	-6.5003567	-6.8719954	-13.708039	-14.731668	-6.1742415	-4.942527	-3.868498	1.3805282	5.3316545	10.407874	3.320982	1.430227	12.022352	1.2450416	-1.8298799	-7.581369	-8.084494	-3.4475362	-2.4995577	5.034874	6.0087547	-8.266083	-6.23748	-4.982707	0.83701444	3.4116955	14.132851	-1.5433909	3.8617334	0.95623124	3.527792	9.412826	5.436377	4.9245567	7.266337	2.7855625	-1.0041853	0.44282115	-1.053288	-4.492743	7.237734	21.388176	19.044512
484	49.49155	38.15071	24.028595	15.094345	16.191032	20.576324	26.073444	33.71971	25.771217	17.223671	9.182619	1.8931975	18.639416	33.37377	38.92729	13.322903	28.360342	32.949608	42.222206	47.38515	35.72663	11.2850485	14.990679	23.315762	-4.1927576	5.3055553	3.5218785	-26.62104	-19.158371	-21.928684	46.592247	45.06247	32.56239	35.704216	30.772041	18.565737	-1.1266028	4.4241924	5.734754	-16.446278	-12.5288105	-15.47729	-26.741713	-19.9361	-22.660475	-26.76741	-11.3241415	2.472518	27.278654
485	24.15352	29.091446	30.27559	22.100939	25.416832	22.905767	8.43303	10.904481	0.8449675	4.5992107	11.70446	10.017374	8.175568	11.181069	6.5690346	23.427979	18.526394	13.1301565	10.710246	8.028296	-1.7179594	0.40597624	6.4085693	8.952604	-0.89643395	6.0086613	-1.6148343	1.3918331	6.3399973	6.368488	21.579363	20.363277	11.555525	2.8982124	7.514401	6.1825743	6.6691313	12.112486	6.2304654	2.239197	2.9538665	-2.7470517	-9.167949	3.0903797	11.315552	10.294781	10.139414	2.541363	6.802454
486	10.835093	19.20144	15.062771	28.934788	22.565384	11.2372265	13.146491	16.405354	16.158726	6.6317058	12.938107	19.79752	33.75621	26.378485	20.559519	21.230013	28.157806	22.557152	18.02421	25.888908	31.826878	9.181782	20.983532	27.040676	10.713995	20.024576	20.763817	19.557247	28.236572	29.584225	13.328544	18.456516	13.183698	8.10176	6.771162	8.93283	30.362251	25.997097	18.032898	7.3476686	14.612463	12.54598	12.895921	21.25277	21.055927	14.197953	17.879974	6.564229	12.48871
487	-13.361816	-14.023823	-17.230362	-2.1731205	-4.953827	1.3142006	17.816956	3.4028158	0.5379471	-8.716308	-2.5806663	13.347854	-12.9079275	-14.340671	-18.819365	2.6764727	14.3610115	7.0216312	-13.403846	-7.418479	-13.017921	-8.45257	-6.968461	-15.924053	3.8758917	-0.3131945	-6.428899	13.03269	12.174974	14.329979	-17.712288	-18.174332	-11.392083	-8.823042	-10.555029	-4.878031	-5.4852915	1.6158705	13.063977	-4.0700426	3.6592264	8.880224	-0.5666419	-4.9120226	-3.3043137	16.906837	19.63938	23.453394	0.9927366
488	1.367161	7.237605	10.554815	8.218769	8.807257	11.563968	17.057926	17.098682	14.928709	-1.2866147	2.8653407	8.788052	-2.6543496	-0.7029094	-2.5153527	14.444132	8.2728405	9.2738285	-0.08625328	6.324134	8.001474	17.307114	16.31886	13.042088	7.9550896	9.186335	14.559462	7.4305234	-0.07913059	-1.0877349	-6.763286	-4.774742	-0.24300101	1.7648623	3.542326	5.589978	0.27532792	0.8846336	-4.41393	5.3122287	10.216389	16.895056	6.2326317	2.7075114	-0.63213724	14.838369	7.273654	-4.549323	-1.797217
489	15.276046	11.545219	9.59981	13.204916	26.584465	33.243317	29.83556	27.321306	13.99003	13.248888	15.771198	5.0392685	18.758595	24.493336	20.547953	8.010192	16.77117	22.336536	9.381937	20.569143	17.911282	-11.331084	-9.5982485	-11.812902	24.727924	25.113632	26.489063	21.451447	25.25076	27.464798	5.519945	10.373051	12.762947	29.291153	33.066246	26.157963	15.391417	17.885046	24.534073	13.054528	15.530673	28.65075	12.201533	16.761898	24.860723	21.470978	22.380825	18.366447	27.40533
490	13.753704	16.022501	18.15932	9.743681	13.460356	9.161935	5.483126	10.563227	2.666479	16.731478	11.438925	1.2533284	23.597408	22.566154	15.3047285	12.273012	18.156635	16.808998	12.008093	20.903463	16.02128	27.785	36.429016	28.794361	9.34407	11.249478	14.84166	1.9764005	7.8011055	8.089593	22.922781	25.751743	18.86512	27.00024	15.55241	-0.44050884	45.896927	57.768227	53.69567	6.3041325	9.680729	8.821553	4.753132	4.1685543	5.8349094	22.659704	22.54296	18.739178	20.830498
492	6.174372	8.365219	1.450633	7.394911	3.715003	1.5775352	-18.614925	-8.181906	-6.4265294	-12.5054455	-12.121099	-13.3326645	-4.2905726	-6.9994	-11.997774	11.197926	10.980105	0.51782495	12.979788	12.695749	5.9254045	2.9030476	12.102919	7.11551	2.610029	-2.391409	-4.522105	4.1102467	10.401455	7.078128	3.1813273	12.1168995	13.245184	-7.073039	-2.6064124	-4.803544	1.7547755	-2.1210017	-11.283859	-4.4988146	-7.6246233	-9.88427	-4.211785	-3.6856785	-6.9035587	-8.3960495	-4.42328	5.621006	31.8129
493	0.8741473	1.5031322	9.879093	7.7764797	11.866065	6.7414093	11.055323	1.0543555	-0.5912664	5.0153437	4.7946196	8.928598	0.48294836	9.830807	7.908459	8.152569	11.039402	5.4285116	7.82211	14.677889	10.635042	-4.5095	2.2055216	1.5419943	-3.0002527	2.1775835	0.52614	5.9139304	9.269369	11.299262	3.9358542	6.033576	5.69601	6.800944	9.555847	14.916542	10.173339	11.118076	12.71804	11.257925	14.578917	13.755863	18.82291	19.123701	20.28413	15.378347	10.584515	16.369534	-7.7503333
494	-6.600917	-9.344556	-8.683973	-14.13571	-14.461098	-15.468139	-15.00682	-12.80426	-8.019363	-5.5538797	-4.9714966	-9.578793	-6.9714665	-5.4283524	-6.406109	-21.346443	-12.862257	-5.544592	2.6683102	5.490098	2.7397866	-1.2784896	-6.068815	-6.18236	-5.5155115	-0.2894333	-1.0708673	10.645621	18.169191	14.5259075	8.289893	4.908142	1.3676425	-2.4362497	4.66903	7.3981466	19.016352	10.894492	14.899782	-2.132134	-3.7991946	2.5171504	-17.694216	-15.022436	-11.272211	-14.577506	-2.624449	-5.0100045	-13.291885
496	11.10688	0.9071368	-10.48187	16.61616	20.165005	27.867174	8.186891	16.761477	10.946997	11.883459	13.327303	26.741453	7.060143	16.641644	25.494434	20.5428	28.147606	38.72663	18.61251	15.608791	7.6659403	13.917778	18.613503	37.20159	27.638872	32.18519	26.870647	16.03214	17.66878	20.191425	-1.7257851	9.013037	6.921844	36.35945	37.31006	24.219128	8.9266205	16.67847	13.322474	16.947317	13.643824	10.707216	23.39457	29.241693	34.082794	22.7751	29.738483	29.485123	13.29388
497	41.11003	51.32879	56.56742	17.01717	20.163113	22.21788	12.757112	13.035687	6.246154	20.698578	23.846506	18.078163	-3.3387172	-11.6715555	-14.166115	-1.5656362	4.798478	2.3343687	11.065046	22.295094	39.776596	52.219883	45.61967	28.076347	-16.146364	-18.515827	-29.275051	34.81558	38.52536	29.182314	4.4326496	-3.2704864	-15.557459	22.302227	19.142841	0.43339795	25.693357	32.416634	39.44993	23.312061	28.001366	19.743917	58.867065	65.38061	61.366013	17.272623	16.15868	21.43025	29.932175
498	7.88436	8.978707	6.2648034	17.047916	20.139122	13.039221	23.8135	20.997042	11.10911	11.612291	20.754982	20.707363	16.505257	26.734322	22.972904	32.077705	31.16672	22.376375	47.008484	47.832863	37.43059	20.961586	29.221214	19.357327	11.938755	26.20987	38.572037	44.068863	39.473152	23.485886	42.76773	43.3937	29.362595	17.546818	26.113594	17.186287	28.347908	28.037395	19.487267	37.9869	25.568493	14.896837	17.700523	19.502922	17.315037	11.189185	12.3958645	28.5309	-0.039914176
499	23.176083	23.903366	9.418127	17.686111	20.229977	15.5898075	47.359497	23.512512	15.854891	19.69675	27.564861	24.826664	21.993694	34.09888	30.697842	24.556503	21.917053	16.82378	20.432026	28.98281	30.928928	-0.31284273	6.3396015	3.6052427	22.48355	30.564152	22.01147	23.290218	34.844772	34.9486	21.31818	28.486439	25.517368	33.790207	41.42341	36.687088	37.90015	23.266676	12.731156	16.250416	23.209229	26.004547	13.850988	22.159214	25.447216	-1.3279095	-1.2760928	-4.8493595	-5.216446
500	31.684494	48.370758	38.805763	25.703234	37.738327	35.927826	32.66688	40.972	31.174019	32.24589	38.075726	33.307594	23.302197	27.894897	15.633995	32.165707	43.986107	45.899208	16.99194	31.399145	30.65647	18.068077	29.986217	16.81147	62.285545	43.851624	24.70188	48.93907	42.81928	23.487793	42.737724	49.76748	39.03856	41.93708	46.34601	30.5706	24.995182	46.456303	49.57491	57.629	59.23777	44.627224	41.17137	51.196297	63.482094	33.040527	42.629463	45.240364	54.78002
501	17.558674	9.493616	8.50535	7.763075	1.0368509	6.1866903	5.7437305	4.238303	10.907061	11.792154	9.888165	9.470306	20.682274	14.904408	11.334804	6.2135744	-1.4653975	-6.424059	11.182419	14.177128	13.415974	15.790789	18.017529	12.317308	18.699965	20.717613	22.286	8.367941	8.21306	5.602107	11.475845	14.970844	17.423704	17.558676	26.73277	40.180832	18.604786	24.515377	20.853779	13.013177	10.0520115	12.611946	9.536684	11.786028	13.988292	10.615541	10.53776	10.999125	4.435823
502	-3.8657885	6.672827	18.621662	8.116257	16.514622	16.539995	12.592146	15.5844345	21.392195	52.434395	55.32551	51.279564	30.637989	46.125443	48.471695	8.876863	8.236504	20.349934	-0.33238196	4.9003987	7.7580104	-7.492538	0.2152294	-4.729673	37.13069	49.385025	41.89649	11.390412	18.315279	21.39654	8.1314125	13.172583	17.931301	34.569786	27.800009	11.51425	6.5039296	7.6808076	13.22154	14.176665	14.871029	5.5645	-16.843124	-2.7564943	13.809813	12.607094	18.946907	39.133858	22.74371
503	11.897089	8.223288	3.056726	40.329056	34.066322	9.38316	22.033802	23.10065	13.2903595	4.966417	14.786417	31.977222	19.265049	25.505379	7.9942174	37.141716	41.680855	38.002186	20.808613	28.08865	34.76483	34.88763	34.535152	26.68623	25.36859	28.68056	20.223568	15.002375	26.800549	31.20393	24.010471	27.32671	19.142057	21.361229	25.524769	25.768272	25.501053	24.569462	18.393192	26.121906	33.004295	27.48964	19.765366	21.984175	24.923508	21.54237	23.162718	14.155493	29.464935
504	20.937454	16.525864	11.791455	9.9240055	16.211458	22.500322	19.492891	22.56196	17.831314	11.219299	16.87277	13.214669	23.394037	23.984886	21.35256	-5.0921264	-1.3876531	-11.202635	16.572979	15.968846	12.049602	19.574234	23.975647	13.88377	20.74762	21.419418	17.682228	16.110209	14.35766	10.633453	-9.369528	4.1919937	4.2008243	4.85889	5.6269035	1.882894	8.127347	9.96118	10.84671	1.1423262	7.8735056	11.965799	13.983027	19.720013	20.317312	-7.3564787	6.0607157	12.586456	21.010773
506	3.2176073	-4.935312	-0.5726006	-0.41512364	-3.481986	-4.736475	2.7785597	-5.3920746	-15.897147	-9.289121	-6.6700764	1.3105083	-6.7139206	-5.7218876	-2.0020447	-9.011173	-10.108278	-13.883292	-14.879656	-9.552694	-3.2153711	-13.558651	-15.081627	-10.356594	-15.392729	-13.47351	-8.541561	-9.434571	-8.967262	-11.034971	-17.199753	-12.998826	-7.0531263	-21.406872	-16.955318	-11.288746	-6.892271	2.2272687	-2.8344598	-14.429898	-15.763102	-22.116505	-6.3275647	-11.881928	-19.761616	-10.258766	-13.815592	-12.849564	-11.5977335
507	13.608324	20.33004	26.95273	28.68478	40.026184	31.881977	15.498901	16.69669	15.420788	26.402384	32.838753	26.587933	35.249092	28.34847	12.132336	20.429415	21.791111	11.739979	10.598805	13.313925	12.582821	10.249979	18.948753	17.462254	5.8256087	12.334017	11.525101	31.86974	41.203022	31.613064	23.425875	19.773785	25.281902	15.951724	19.441961	19.211372	-1.5349576	5.207158	8.79796	21.827484	19.209084	20.72671	10.310854	17.24283	12.873598	22.890064	31.77256	15.47156	19.147987
512	4.1105905	20.738306	18.586538	-4.1758842	1.3031665	8.039468	7.5454407	12.84528	25.82888	23.153889	25.60677	23.29914	14.145649	15.824306	19.841179	11.192209	14.170504	13.561486	18.178417	19.615007	12.130781	-2.6621094	1.2255125	-8.190727	-20.402073	-18.677563	-16.156275	-3.5395267	4.7186937	6.638174	-3.00153	8.627584	19.062998	20.176178	21.193542	18.026947	-0.9607426	12.086468	26.703365	-10.629623	7.6374817	14.144196	31.993782	38.49682	51.521706	8.520853	22.814838	23.21017	4.8890104
513	-15.403246	-17.008413	-13.136911	-11.23689	-13.598603	-19.171013	-15.503626	-16.901592	-16.749308	-12.4532585	-12.458559	-13.478937	-20.237011	-20.447857	-19.911564	-24.27005	-20.101963	-15.2182045	-24.270214	-19.467062	-16.913857	-15.8403635	-14.411783	-12.446558	-16.800873	-16.362072	-11.3359375	-6.2903085	-13.06203	-15.329212	-18.05275	-16.651028	-8.000217	-2.6114948	0.5414244	3.8212447	-14.999722	-9.599349	-2.649155	-8.075325	-15.215186	-23.240791	-30.263823	-27.138771	-27.483883	-10.490974	-10.738787	-7.0964184	-12.861792
514	28.978386	38.066364	25.412655	23.361248	40.52274	42.22296	19.813269	32.818817	60.558083	32.463562	46.430233	40.151085	45.301125	30.165634	19.441895	13.4744835	15.101671	28.74514	51.569366	48.375675	31.647709	33.859413	35.90937	30.441145	14.514307	27.665997	28.032927	34.898132	44.533905	47.35794	40.33831	33.29191	27.436695	15.865274	27.988552	31.30917	20.0462	46.243065	65.39541	27.770817	38.572754	30.796068	35.346428	38.383904	23.346191	25.961405	43.546078	47.65715	20.86472
515	-0.968472	2.8345096	7.4435005	-15.283992	-8.648859	-12.902277	0.043353617	8.4016695	0.9142778	19.142136	11.9656105	6.949288	3.8905435	7.8655486	9.0874	8.81166	5.8883724	7.180397	0.42340365	-1.2157106	12.2853565	11.883978	0.4679407	-3.3093715	0.93826395	-1.3998806	-6.914697	-1.0282141	3.7091851	1.7087474	5.303709	6.4335036	13.880003	4.620591	7.4263334	5.967498	-12.358532	-9.169528	-6.7590666	-1.6875471	-0.33566713	1.769227	1.5493159	-4.9781165	-4.6563044	-5.1120443	-2.9591913	2.1803226	-13.119327
518	20.91523	14.03517	8.610805	7.0311203	1.7788384	-0.13164294	-1.2722042	5.9089255	14.882577	18.746887	13.369735	14.329113	5.8936725	6.757725	14.498702	0.5779204	5.6301374	4.9326906	15.344572	14.943907	17.031027	34.929527	23.088337	9.280973	17.905436	12.817007	12.851913	23.751652	20.615582	18.567543	8.326805	6.6156826	5.0588007	11.292924	11.866705	12.642861	3.0755918	-4.1661725	-0.24315359	14.24841	11.943674	14.748171	4.330038	6.50896	5.4474	19.02687	10.715424	8.23311	14.113655
519	21.571629	17.452827	13.984292	14.747218	18.669327	6.8374968	-9.247211	2.2675028	13.912333	27.999588	29.439962	18.659767	5.911913	9.639665	8.178192	1.413901	-0.62967545	-3.2101197	-1.3230635	-3.7490313	-7.3786836	0.4590705	2.2461863	3.503096	-2.390245	4.0076275	-4.2792287	22.363235	26.96967	18.853092	14.422323	17.066093	0.3006732	10.191299	11.594038	10.972046	16.528214	13.956781	7.4248123	6.3012476	4.2379575	4.4155283	8.796522	12.877876	5.522769	-1.5243578	16.36267	16.037779	15.883902
520	22.510763	20.458725	11.688915	19.291368	18.0168	11.933158	22.845238	21.454731	15.787589	12.049473	17.172108	14.651128	19.370098	24.84156	16.804909	12.873144	12.320272	4.361428	17.673512	22.314854	25.087517	30.010584	27.548588	25.546013	18.099213	22.242046	14.745501	10.225109	9.736061	7.60824	11.766563	21.924866	18.595055	31.87312	34.64246	41.267387	18.191166	20.430141	18.838303	9.334579	16.406063	10.402523	4.5838876	11.161856	13.931918	-13.625573	-7.4477277	-0.7608756	16.991117
521	2.4617534	9.469882	17.951008	-17.985088	-9.053902	-2.4633803	7.0999994	4.69296	-0.41374743	-8.214563	-10.913121	-18.508121	-21.486826	-14.84767	-18.387585	-13.166407	-11.774577	-6.854827	2.8726733	3.6046054	-7.381124	-8.583578	-15.051729	-19.430176	-19.496925	-17.651176	-17.641663	-14.048246	-14.2794895	-20.467031	-1.341405	-11.854908	-4.574049	-12.162246	-7.759066	-11.839212	-33.86151	-25.016098	-17.663734	3.1011064	10.946592	-2.1193054	-14.731328	-13.558279	-20.740284	-6.3503084	-1.5336007	-5.634959	-2.6344357
522	-6.129485	7.398675	-2.3130543	-17.155884	-11.102425	-6.6080484	-9.998307	-4.6170626	1.4452388	-9.660654	-2.101924	9.771946	-4.3675942	-11.99246	-22.60629	11.950239	17.38263	14.112049	-26.007507	-16.234371	-16.790894	-0.1286294	-5.208583	-11.195004	5.8392706	13.514269	27.59051	48.096165	60.645943	49.19667	4.7322206	14.140341	13.250978	-12.398211	-4.66031	-9.603528	3.3046532	6.0824866	5.537873	-2.3456435	5.7809176	-3.9381716	2.6036613	3.746602	10.6889	31.978535	23.576138	16.193108	14.158965
523	8.000451	11.627412	14.590343	24.867758	22.510292	22.878574	18.897093	17.896511	15.207922	31.106009	14.539435	16.284267	22.208775	19.356083	18.40873	18.080542	23.493965	18.973814	5.7666125	4.4841576	0.30866882	5.51925	7.8826694	8.0062895	15.005022	17.244635	14.649644	18.451567	12.801504	17.270157	14.212629	6.31948	1.1238047	7.601055	6.0052614	10.319644	12.81353	14.899019	19.0883	14.43445	16.033218	19.281301	29.943306	20.290092	6.8758388	18.10794	19.65726	18.648293	9.698978
524	15.66358	29.89204	27.850468	34.129524	34.42096	21.160877	33.224808	45.36024	33.832108	23.929562	26.35838	20.77377	28.306896	39.34432	41.25695	11.123441	19.585228	21.970253	28.325724	38.628216	24.459017	15.115154	18.472172	15.264351	30.330212	38.108955	37.746918	17.350254	22.645136	14.659594	29.56394	39.510265	26.510303	11.653908	16.605385	20.77312	27.52543	35.57109	28.14737	23.156467	29.57656	14.224403	17.826248	30.3592	26.92152	23.50503	30.855917	21.260698	33.122196
525	7.2262645	14.963168	26.128042	19.264494	19.57874	14.268692	26.046457	15.683134	9.122297	5.3415604	2.2298322	11.190044	10.416192	16.898735	24.432446	12.314362	13.007862	4.889682	15.608196	18.334574	7.2734537	15.595518	15.87652	16.294035	17.53418	19.060265	18.895409	28.727669	33.750866	31.50572	12.436314	13.518826	21.263317	19.973927	23.422028	12.113476	7.7526236	8.43989	7.4333544	26.429928	28.470703	26.920528	32.104443	34.169456	19.570341	22.025223	30.237892	29.50606	20.683939
527	-1.5229645	-0.097287595	-0.2616228	16.454454	20.323126	14.057761	6.071336	5.303279	8.059488	17.047127	25.234653	20.398788	13.128965	9.626177	3.746964	1.7869709	-0.4338938	0.25126112	17.25824	14.690657	14.618888	8.714002	4.832879	4.3466444	7.7521424	17.757252	23.256174	5.70084	7.863064	-4.3341794	5.309905	5.9679184	6.4849396	-0.32751527	1.0569208	0.94672996	5.432937	7.373906	11.5014515	25.693605	23.223196	21.309917	16.495634	17.050522	20.417194	8.122385	15.580847	15.092045	16.783165
529	25.412117	31.284615	31.733978	17.40478	17.183691	13.595331	54.554504	61.523933	42.314976	22.654839	23.121405	20.151745	15.371285	21.337566	17.159653	22.977032	27.109684	27.296936	43.45388	45.028507	27.427792	25.6352	32.789658	23.45866	24.175594	23.419197	14.014919	15.352332	18.182613	17.18539	18.766228	22.5234	22.999502	21.106194	28.567568	23.7406	17.29322	20.72962	17.077839	17.68803	30.64914	37.108192	42.605225	49.918854	45.867638	27.51408	32.79217	28.376925	18.86478
530	14.864781	18.59209	15.578814	-8.631443	-7.007211	-14.319167	-9.627378	-4.267232	-2.5300162	10.318236	7.222212	3.3529894	4.554238	9.447777	8.454882	7.5966206	18.663902	21.113441	20.147972	26.05973	32.20784	1.6317239	7.5547924	0.071202815	21.711205	25.260897	10.606563	-14.137118	-9.548416	-5.889351	-1.5981497	1.3974335	0.40559968	18.484514	16.063965	5.0134406	1.4177756	5.603686	-1.5624197	41.25415	37.606052	35.54971	4.431155	19.56639	11.730772	7.4582844	19.781841	11.087929	15.862255
535	6.831327	8.483457	2.1307154	11.102059	15.397694	13.94018	-4.089343	3.106444	6.23105	-0.34503645	-6.5856733	-9.443687	-1.6620439	3.2296662	0.42584738	-9.216372	-9.152283	13.572506	-8.78286	-4.2362757	-7.86331	18.104534	15.291506	4.835544	10.217617	12.263993	7.223027	9.259705	7.2061005	-8.909722	-1.2639413	-0.7002	-2.7605062	1.3114346	5.818409	0.4889747	-1.4547781	-7.3760834	-2.1811085	3.0051436	1.9721259	-1.3469516	11.486042	11.126986	9.86475	16.047775	17.463745	7.48665	-3.198803
536	-18.312868	-11.153581	-8.880938	2.025895	-2.2141228	-1.6021885	15.07453	6.3190436	3.1152272	9.684035	9.889973	3.87778	0.056314707	-4.328887	-4.20162	-5.2754292	0.9291462	-0.014492869	-7.466667	-4.1223297	-4.8088326	19.11147	31.536163	38.81525	-0.8778721	-2.0159128	4.590152	1.5697148	8.989571	20.44545	-1.0864121	-9.518908	-8.228712	-3.7314079	-3.5749822	-10.758709	-14.408907	-15.424621	-16.84475	-11.497465	-8.143633	1.1967183	0.36121708	-3.0578115	-10.170846	-7.683038	-5.281308	7.335228	-3.9855447
537	13.330494	13.760597	13.3677845	3.555203	6.6931524	12.119413	-1.9646939	-2.48339	-2.9558778	11.11846	18.25184	15.914097	28.5757	20.617157	9.079792	9.50197	15.788009	17.754837	7.255808	10.848499	12.087591	13.535696	12.732838	16.739744	28.68042	16.810917	15.061501	2.1235807	1.2299659	-4.1669188	14.209892	17.56885	12.3678255	12.88434	25.573944	27.272255	19.808208	24.39076	15.733738	17.811054	19.877687	14.896468	10.356649	9.749203	4.7075067	27.51818	13.290882	7.568881	7.861794
540	18.778553	31.639507	30.962261	15.397522	24.918716	14.658342	42.354053	42.181442	28.22207	28.400867	32.71576	20.5516	55.50197	45.064526	35.61364	39.85054	54.287247	54.502327	26.85001	29.68072	15.735251	33.654263	45.557907	40.062057	10.226168	18.434334	25.72776	18.028706	21.03081	10.20593	52.612274	56.307396	46.165707	31.252613	27.366032	14.794565	18.330486	26.664085	53.66124	16.83535	28.62819	26.895582	24.56374	35.913292	52.448822	18.619808	30.890978	28.125607	46.82128
544	17.100063	27.55363	23.36754	11.819465	14.84897	19.638126	21.458641	22.580791	21.593792	6.921345	4.277943	2.3076253	10.445675	21.224243	13.3787365	-1.1397281	-1.643584	-1.3462	9.3078165	12.829697	11.338894	11.530561	4.2364664	4.3896985	14.619797	15.908632	13.018185	36.535187	27.167217	18.781786	18.82471	18.84214	14.272129	12.423007	16.598618	24.228905	24.133572	26.701069	18.324863	10.965776	22.031052	22.719591	9.637302	16.269554	13.993187	1.2958921	-4.7111063	0.7952592	-0.32936645
547	17.48389	21.160484	23.012157	7.9696827	13.329264	17.127724	10.557867	7.7045193	6.3372474	19.665249	26.471657	20.772987	1.435822	4.267498	-4.4292426	13.046736	23.411522	24.55144	38.400967	31.297066	20.400345	12.748122	14.930622	14.022715	9.610146	5.6832147	-0.6071119	18.762268	18.275724	13.951874	4.6930313	15.126816	11.937311	4.9426565	14.416067	4.907447	11.132661	8.023222	4.690019	-4.149878	-0.42637038	-0.14204746	25.87011	26.210886	17.215416	7.41969	11.403453	11.945122	22.415253
550	7.919133	16.334616	12.473303	17.989323	20.347797	20.142643	19.670437	28.803205	21.33955	36.213837	39.615448	31.702745	1.841743	-4.6862326	-5.409031	17.62556	17.697628	20.99265	22.95813	26.932938	16.986214	21.762892	25.361362	29.376968	12.917517	10.563421	3.999929	21.864782	30.760164	15.541507	8.580727	18.258663	9.323316	26.467636	29.13535	28.519482	10.352856	16.104473	14.595148	24.977737	22.189407	11.616341	32.134357	32.088017	27.158735	10.010568	17.889208	10.428564	4.7448435
551	12.522383	16.293655	18.169243	15.736471	20.713875	27.777256	24.1171	28.597994	25.497915	28.54419	35.721313	34.388123	17.07119	15.418121	16.261292	13.251392	23.181122	16.55571	11.820971	17.883434	13.685779	11.713823	17.623646	3.1714478	28.842424	30.928616	17.986229	-3.1518183	-3.821684	-1.8959146	7.5753284	1.8819358	-1.7465816	-9.667402	-13.212364	-16.865463	1.5351632	5.874174	5.4038424	9.938356	12.886221	21.402191	4.789319	2.6082058	4.8617325	-7.781414	-6.5250177	-4.6198587	17.121786
554	-17.225574	-24.07016	-19.97958	-21.05338	-21.495087	-20.730392	-17.18711	-18.834873	-24.0858	-20.527813	-19.66663	-19.241917	-28.272879	-30.512142	-25.302315	-21.812973	-25.79943	-27.184265	-19.189798	-25.399021	-20.872131	-20.795109	-25.432669	-22.612597	-16.348288	-17.654661	-24.18063	-23.173292	-19.48534	-14.776636	-21.477627	-19.304821	-14.394709	-20.658804	-22.84542	-21.225628	-15.861795	-14.743296	-17.8759	-18.074406	-22.55923	-26.986403	-4.1400414	-16.951008	-16.900642	-15.479036	-14.60603	-10.8174095	-18.730997
555	31.646423	34.159676	25.493942	6.22763	9.796829	13.843686	13.547167	22.754276	17.150139	11.609665	18.118841	26.252804	16.019835	18.168896	19.964413	-2.4329739	0.41499835	5.089216	23.054699	27.273033	19.103725	7.837021	7.174387	6.5410643	15.066352	8.859769	1.8654037	37.156715	27.935444	22.177876	15.6678505	10.06649	5.7727127	23.199844	26.998901	19.10424	11.281778	14.006258	14.451824	9.711981	13.235239	21.432266	24.269495	40.888016	36.109848	15.448106	13.583317	12.793472	10.938693
556	-15.610751	-1.4153874	-0.2867323	-25.555618	-16.685106	-25.749905	18.318287	8.809141	1.3498142	8.884312	23.274406	18.97823	22.496967	24.81208	10.531281	-24.677921	-16.32642	-16.474318	5.901763	7.615693	1.7989831	13.744246	20.785166	13.034351	35.172966	37.63797	26.30783	16.061125	11.53623	9.805086	-4.3829956	1.7951325	-2.265885	8.723704	4.109026	-8.585094	16.25441	15.050546	11.7396965	7.532494	20.097755	13.330147	11.562564	24.328863	21.447178	16.311213	12.600476	-0.5141766	16.060713
558	-9.311943	-11.027683	-15.963516	18.361313	25.864388	33.588562	33.014267	34.868732	25.841053	26.677935	32.80191	35.925667	21.129803	24.416248	16.417233	0.4597034	1.6488777	5.8854046	11.055068	17.066074	30.748331	0.021168709	6.8160925	24.483562	-2.0799284	-1.7548871	-10.898024	-11.509102	-3.4031205	1.3053819	7.431783	3.6196792	-13.500196	8.301281	13.455983	20.160301	-13.844483	-18.406797	-18.660759	7.8989305	13.756387	7.4055367	25.200062	30.189348	30.700842	31.23265	26.494362	11.01991	29.886597
560	23.693756	25.274582	21.675774	28.459084	34.77206	24.924038	11.225744	18.266113	16.475803	41.315025	28.210327	19.775835	15.854443	22.404362	22.45115	39.829292	42.846336	25.320288	7.84369	11.64538	18.679798	20.03386	30.867664	22.277046	25.843586	25.350847	21.36154	33.067017	30.944954	18.168415	13.793634	19.161253	16.744423	16.269245	24.79866	22.069967	30.099709	33.83278	18.293633	12.774525	21.038044	30.263502	13.582739	25.063046	32.77615	19.168325	27.561642	44.100037	48.651142
561	6.7479515	10.338692	7.1379714	6.754504	14.411364	4.5370293	8.458258	10.149057	-0.87586784	10.620752	20.98779	15.103226	7.275667	6.4184046	-1.6437902	12.833872	18.12378	15.489983	12.182402	17.898146	8.183458	5.985867	10.747667	7.8296995	14.368203	21.145138	23.386436	14.532922	15.637932	8.764558	-9.689539	-1.8977194	-5.836822	8.163204	9.051976	0.99514246	3.7311983	13.787098	2.2898788	-10.678717	-6.4821157	3.8500857	1.3000627	2.8567128	-2.8689523	-2.4417598	11.872301	-0.9219081	-0.5625027
564	24.359192	35.035667	27.831663	7.785	24.736006	13.617001	27.977688	30.191738	20.731314	13.715285	19.966978	15.052061	27.200588	24.862724	13.190134	27.273378	34.778687	33.98328	17.13387	22.15955	24.313202	26.89616	37.668045	39.266953	40.370094	50.326218	51.92565	38.940216	44.59974	38.41202	29.892502	41.78311	31.96243	18.593803	24.53013	13.536737	27.554413	33.31346	31.838535	17.371296	27.642052	37.710754	18.035023	34.206383	38.853397	9.199841	15.740829	14.6337385	33.439175
565	-0.0657398	7.6286545	18.093374	2.217029	5.7124553	2.078992	5.378601	17.576607	16.268837	5.873868	10.140017	9.367681	-4.1349616	7.4513373	8.22978	9.490395	13.047782	12.55061	7.8951163	6.277291	-1.078547	10.017	16.137735	11.592534	7.1696014	20.260822	23.852898	24.469017	31.545946	32.36104	2.459423	10.467337	7.7302504	18.863914	25.587757	17.431877	16.408926	22.68922	7.361498	25.030922	28.195019	18.82127	7.869777	20.622135	16.454845	7.695925	11.061182	10.427073	11.510187
568	11.915951	12.657247	-1.5612365	10.489622	7.6927586	3.2297533	10.083576	16.445147	19.871185	10.10615	13.0991	5.5378227	14.593834	9.799082	1.8830353	11.019997	7.8592176	11.05693	10.53862	10.2027	10.003551	6.6956844	10.168847	15.224258	9.287851	4.032973	6.258083	11.00009	8.453305	16.621363	14.112957	14.136405	20.222794	6.2930183	7.659252	11.936924	2.9843235	3.2113757	11.87636	16.843292	10.11156	8.898432	15.2395115	12.906297	11.447975	5.607788	5.1649027	-3.6401563	2.1992688
574	3.4998634	9.963955	9.547819	-1.6352501	8.2343025	7.5132284	-12.573204	-0.7959771	9.332119	4.2382574	5.3551197	6.715238	7.1973214	7.359728	16.29333	13.288032	9.243699	10.429945	9.339057	8.070795	15.86076	14.918404	14.891352	12.871874	0.80307925	4.2364736	-5.123211	14.149472	12.316326	8.953743	-5.537464	-7.140873	-13.390799	-16.260094	-3.1005523	0.100997746	-10.264132	-0.71994764	-6.0949645	-18.247978	-9.170389	-11.580618	-10.304918	5.2219796	18.041958	19.434547	13.789053	27.123102	16.888857
577	22.666395	27.4146	22.679974	26.553858	14.162842	10.402294	8.288881	14.079041	16.052866	6.7340255	12.298146	7.4604707	9.271001	12.6149435	6.3296375	11.962018	29.956532	33.240837	7.882474	18.210297	20.800434	5.0154834	7.8280435	11.267709	3.9689455	4.5537295	1.0460446	7.7348337	14.693562	12.89065	17.235838	8.040758	3.7303262	-0.000500739	-5.5839252	-13.91754	-7.822794	14.542675	24.391663	16.630714	18.939453	12.939496	24.115656	30.502964	24.885498	48.49727	40.59838	33.145527	26.55978
579	16.581537	24.546715	27.34634	19.283295	25.41267	27.314018	18.212967	25.961893	24.997694	19.896717	14.28465	11.032994	28.758545	25.943844	18.089504	32.29473	41.389175	30.496738	21.387907	30.511627	28.72886	15.199517	20.876984	16.375822	15.310177	20.633232	24.042637	26.124397	29.829353	21.515516	21.159798	25.893776	25.763798	23.510574	20.14275	12.662516	21.747444	23.437023	21.91537	16.006704	19.379269	22.69986	20.290257	26.222729	23.62492	5.0749316	18.338737	26.141376	29.177208
580	-6.0488176	-5.0853195	-4.893163	11.978889	23.04789	27.443659	1.4487121	11.020326	13.789982	8.322687	7.9584236	9.48022	15.089659	25.386036	24.964485	2.6954083	5.523081	4.0461946	-7.106703	-1.807726	-9.767143	13.24404	10.604973	8.643934	7.8369594	7.5470915	9.643708	7.184721	4.1119094	3.896222	5.465169	2.9330912	2.2158222	27.326056	31.690926	38.93879	12.185982	19.533451	20.272491	3.9456234	4.814871	-0.52656376	-6.3642855	-4.43966	-7.527014	1.9550328	7.2157335	5.389291	8.553779
581	45.25512	43.603004	30.275785	16.332468	27.430786	32.618668	33.746788	35.24221	28.9001	36.62079	30.105936	26.016636	43.551376	35.935726	25.203186	29.413734	30.40329	8.991073	23.556023	34.67108	47.19507	31.334106	34.780357	34.28237	32.66304	35.163887	36.534393	53.489174	31.39954	8.570152	43.22881	27.011887	12.483194	21.889511	34.618176	36.54329	27.721682	40.06787	35.789597	28.997046	22.509724	8.75029	29.329412	26.890871	17.593243	36.21238	39.019997	28.911083	45.143593
582	2.3598037	6.984011	5.8428135	5.2386374	5.12027	8.516594	14.051524	26.80938	32.523514	13.038965	12.079919	17.353611	-4.653818	-1.5173378	-8.132264	12.6043415	20.363033	23.459602	9.321711	10.813637	4.6365366	23.766148	18.41999	11.814512	-1.135677	4.615956	2.4185524	19.740978	16.23089	11.687399	13.777333	15.582554	11.600067	18.079971	18.435654	28.80584	11.499228	10.389139	1.70987	2.789744	4.4999766	6.63369	23.117077	37.467308	33.152447	8.182582	16.042734	24.267246	15.646872
584	8.065249	7.9796014	3.2568436	10.883379	14.047922	11.621334	-1.8679003	8.907839	-0.003394306	13.310583	19.18117	16.175545	27.953053	33.496178	30.139294	6.8509436	19.557251	17.523184	14.982075	18.660881	13.4378395	11.894559	12.548509	6.6496463	19.914143	25.449278	24.484474	24.503517	22.129263	21.026115	20.905005	18.71888	11.46974	26.577572	26.389158	20.406559	8.438854	15.251253	12.425556	17.831257	23.422932	19.66301	20.284834	27.766434	24.240719	19.146227	23.749088	20.28366	-5.2687054
585	15.30106	14.033424	6.849472	9.265468	8.983178	-9.579723	52.884384	55.79223	48.77433	15.755766	18.282698	12.003926	45.11426	28.778143	16.644953	32.042168	47.258778	38.93902	10.134493	15.443247	10.529568	9.5471115	21.229988	10.131812	10.920403	15.322327	23.33451	44.195274	34.690376	23.930424	42.24609	42.833763	30.007212	13.018032	23.369507	16.176395	13.247815	22.968927	25.510387	26.332603	29.580116	24.735058	0.16225362	11.786337	25.964916	14.683371	17.069817	19.90817	16.575836
586	20.050972	17.278505	4.3908873	14.830839	22.181854	16.731209	26.480389	27.387863	25.617737	17.446327	26.89228	18.96384	21.69524	24.370337	24.074926	14.579639	16.571339	23.395607	-10.973286	-11.120761	-8.664995	0.92009366	8.8396015	11.882949	-2.7072887	11.535169	34.883606	9.61355	28.08725	21.228283	14.024342	6.643917	5.7023897	5.929991	10.640367	7.207559	15.752298	15.878273	12.551516	29.41639	31.109106	18.788254	-9.316397	1.2183928	14.17858	16.662788	13.507418	14.765647	9.144943
591	4.3132977	6.35306	4.603197	25.526783	31.288383	39.385162	6.530389	6.5589314	-0.21347731	6.005299	8.906958	15.41129	-17.035465	-21.873695	-26.05371	-19.316757	-27.29125	-31.239164	19.39129	24.581333	21.299818	13.914099	8.959553	-1.4662474	7.6753097	15.770664	4.6917486	-12.466551	-5.7464447	-9.058363	-23.52085	-23.715933	-17.435905	-5.3760037	-9.362016	-7.5250993	-28.681313	-31.629183	-34.945953	1.3671907	1.6256132	-0.000885308	-4.273811	-2.3656547	-7.4115977	-31.436653	-31.780083	-34.37343	-23.890347
592	-17.220839	-18.185102	-20.962214	12.078504	21.993492	11.355574	28.208647	32.967712	44.99827	11.797826	12.248222	14.3181095	2.6983547	1.2232143	12.3568	18.450127	20.401257	15.896474	12.075495	15.720596	12.371481	14.876896	21.778208	24.75549	10.249292	10.525539	-1.0670834	13.852956	25.897861	34.431404	26.788269	15.298303	6.4129515	4.0256796	2.1911685	-1.8231475	-1.8366239	-6.6286774	-8.1760645	-4.902792	-6.5894094	-6.3513317	-8.442501	-1.6651084	-2.6161904	4.619437	-0.13264121	-5.878164	-16.587141
594	6.8882375	2.4508977	-7.396473	35.96381	37.291832	21.003216	34.07106	28.083202	11.099108	14.919012	25.15701	29.059631	44.479424	49.67437	44.20893	17.68612	34.94137	44.57953	-9.9436	2.0027773	3.0567186	0.1380415	7.7611923	12.663319	28.936113	39.755775	38.149605	35.166534	53.70309	48.764153	20.256413	25.365993	19.500778	19.842236	12.227528	6.73716	29.96502	41.40761	41.432144	12.237955	13.484825	12.223776	25.303518	38.112526	36.06248	21.519987	19.237295	14.470525	24.561653
597	27.59107	31.51489	27.872267	-16.861523	-16.953823	-8.175419	32.891895	18.682072	10.180584	12.117424	21.572515	13.839978	3.4225523	8.582127	3.7732358	-30.96676	-29.506374	-23.095245	11.792787	8.646466	9.324421	12.101679	10.769331	7.9085484	13.536647	17.556007	18.747635	29.034103	25.00972	14.354431	12.240906	6.720297	6.8981094	21.611992	10.015932	11.118324	21.936794	20.369118	11.89939	19.31958	33.025696	25.536942	13.148804	8.034547	2.9637647	20.69397	15.115831	12.382814	2.6066382
598	18.917774	18.488125	15.109983	17.488699	31.953194	29.38943	16.814903	22.132265	19.66872	18.867794	30.62815	29.771118	18.667027	19.926876	18.288136	20.152733	20.55874	16.493782	30.926235	38.022736	33.161606	47.987442	54.237263	47.191902	37.836876	42.92053	36.98349	37.03469	36.789978	21.97392	28.657515	28.510624	20.410034	13.167822	21.92278	27.128542	33.75689	32.392033	24.245258	16.453918	22.699242	26.298342	18.445564	26.531548	28.782589	16.52298	26.264017	35.797325	27.996117
600	7.0421896	18.997585	26.232738	-0.9948919	-2.7929595	-4.0558424	22.316822	24.908772	26.265759	-1.9582031	7.428425	-1.2428069	8.080898	15.594151	18.893654	17.27001	24.841526	18.88076	-0.79210633	-5.7462673	-7.067034	29.921122	33.896294	31.080978	-1.9360181	-4.461216	-7.4974995	-1.0947412	-2.9418979	-9.548933	-1.7959619	3.5685122	1.5531188	-6.0148544	-3.0035033	17.441692	18.382462	17.666605	13.529507	-2.6628008	-1.5257629	0.7755435	8.541607	19.68391	13.169372	-9.3251	-13.389719	-18.15758	-20.8536
605	25.353874	28.262566	19.654636	7.1647773	14.993776	15.870951	15.836722	15.62421	15.435871	18.077972	21.919764	10.536779	11.986795	18.614874	26.338507	2.6537883	16.468397	16.413748	3.8501997	11.047398	15.3527	19.121733	24.220798	25.38805	20.821653	28.07312	28.496695	16.023138	22.837246	21.795105	11.304482	16.082968	2.7997792	7.822377	8.164835	8.454099	42.564346	35.89179	19.748013	56.103504	40.045074	18.593708	-2.1109614	6.15376	0.5530715	-6.8707037	3.8045735	-1.4887016	5.638982
606	12.902164	16.12659	13.576681	24.921846	24.974037	19.698895	8.152649	15.124732	20.360786	30.06892	35.772903	23.551353	30.67397	13.573181	9.664263	23.270336	26.194214	27.171425	29.12789	29.894371	23.418993	15.577835	24.99366	27.549469	19.157452	17.253494	21.432495	28.411293	25.954533	19.82018	21.13856	24.697815	22.255335	10.226044	7.131857	1.5364208	22.136164	19.790653	8.645676	15.79305	23.215473	16.152676	7.622905	17.085398	22.065887	8.098353	9.132112	6.637118	12.522207
607	-0.45234913	2.6195912	7.2472982	-6.6607885	0.89300394	2.8764462	17.468681	17.202145	9.116889	2.7861857	5.6916714	8.997826	13.6028385	14.290667	11.634611	-3.53752	-2.7328272	-0.92345685	17.140379	13.198021	3.3116431	23.39668	10.764201	3.933846	7.085994	6.7845154	5.490013	2.7336802	12.217191	8.067786	3.392745	7.3772297	5.5291586	1.8898892	5.902767	6.061718	9.807718	13.096483	18.264874	12.957587	16.42263	3.7263062	14.831912	14.960478	12.991154	2.656115	9.33086	14.591902	23.920883
608	4.335971	8.613652	10.747299	19.276869	16.069483	10.395166	16.589632	14.973028	5.6421576	3.5050268	1.5812298	6.5708847	10.792135	6.7256045	3.9289296	11.0028105	4.4562073	2.87095	15.591745	17.217438	18.26624	11.989315	12.241936	10.580638	10.24263	13.17687	16.921883	9.917477	14.268266	15.551321	25.710772	28.722649	27.772194	3.1185055	10.505575	14.323918	12.608762	14.996231	18.895279	9.98822	9.434504	17.74448	8.829016	2.7805202	7.2451434	6.614151	2.559871	7.931197	0.008087724
609	11.408206	17.634575	16.937496	16.24082	25.41079	13.169102	35.245777	41.75736	41.20587	34.584892	24.055414	20.025806	4.7243705	10.0015335	1.563925	34.92268	31.284798	18.822384	11.664091	23.52808	37.757088	17.691391	23.416294	19.70804	17.287107	24.897179	21.471151	9.185723	20.099323	34.83364	36.657402	22.659897	11.933542	10.452425	17.270313	15.699515	14.945152	17.82956	6.197361	3.4342132	11.967764	6.414171	13.440868	20.20142	14.080261	18.505434	18.635769	3.8380842	1.0944862
610	23.346487	21.538641	18.369455	7.9004354	15.501152	19.156574	23.365643	17.99123	19.542831	16.20736	21.579468	18.965405	9.193963	10.278381	7.776661	9.543045	10.598476	16.614437	21.174435	33.21575	31.213556	4.868273	1.3786695	7.8464575	12.63083	0.5900378	0.7490014	19.155441	10.438426	7.216357	19.895332	18.679245	14.914096	16.346344	19.725372	21.825861	14.882349	17.543343	14.9351425	17.466806	17.970345	11.657736	31.19247	37.16614	37.68403	15.041492	20.33722	20.447567	7.9502945
611	2.5915399	5.311137	-7.687254	27.241917	17.240883	11.257683	7.0871277	4.0630307	-3.472402	21.377052	13.815203	3.4864035	14.495861	11.760452	4.9945693	6.270386	10.593752	0.862669	5.054244	5.8920574	12.808327	-7.7292337	2.1160574	13.175066	20.98832	2.5022075	-4.8558474	8.181665	12.610931	18.458569	14.628027	15.694386	12.399371	9.135994	7.507156	3.2772775	-13.642686	-14.161479	-14.174702	4.0114784	3.952912	9.59202	10.475485	19.525688	11.218916	4.7555246	5.033026	-3.1295662	17.394032
612	-11.701015	-14.013048	-19.257164	3.2111278	-8.187466	-22.336788	-14.670677	-13.59164	-18.567982	-8.168261	-2.1774497	20.47001	17.92213	-1.8773696	-15.022879	-17.468216	-13.96891	-10.152481	-7.4762077	-10.775219	-11.356556	2.6377528	3.2335758	-0.5027195	-3.2049212	-8.231528	-18.0604	-7.1461124	-3.3003767	-3.0401547	-18.654175	-18.948341	-24.32425	-12.578413	-3.9489837	5.5773196	-21.095669	-10.638435	-7.0080805	-5.983923	-5.929758	-11.640472	-9.864782	-8.862219	-5.319907	-15.336308	-12.869127	-4.104285	-4.4875026
613	-9.886221	-6.8898387	-2.30653	-7.697142	-0.6931569	0.7986216	3.6982393	8.479437	9.203264	0.6368921	8.106147	15.351076	7.7196846	11.072913	-1.216294	-10.593071	-5.2883015	-14.85567	9.702717	10.71375	9.067831	5.7339835	7.661907	15.403103	26.677832	21.409172	12.810568	22.785908	20.896532	17.317488	14.613289	8.032161	-2.0224674	-9.064825	9.567568	25.652561	17.74699	23.97406	21.594444	1.4189628	11.246304	17.719687	-8.410694	-1.4782134	4.7580347	19.073181	6.860772	7.140088	-3.3062115
614	21.538551	23.445583	14.14164	16.945187	23.669584	20.339916	17.913448	21.71275	23.043514	6.2934837	15.922089	8.771868	9.322453	13.965811	8.329143	35.647274	38.64982	48.49888	15.452204	24.06391	29.553171	26.815117	39.283653	51.60894	16.099258	22.239517	12.921336	19.931786	25.445595	19.854193	39.92099	27.152813	17.090635	23.652765	28.413815	28.853535	29.645866	21.848892	18.449303	36.973503	30.29536	23.83194	18.801264	21.588095	15.121107	14.5572605	25.523197	26.049995	22.61605
615	49.971542	62.25798	66.83177	10.373924	0.46979553	2.4984462	32.710964	40.78704	37.943253	68.92415	72.94267	64.528824	-24.939594	-28.432968	-27.658775	0.44738072	0.10009813	-5.1663027	10.84291	23.318516	17.496262	0.494873	9.427122	15.281303	21.446404	14.236755	2.2473876	5.400951	12.483781	20.528545	3.4578948	1.9450543	-3.7824922	14.461264	13.332996	12.386063	18.479395	29.599056	22.031452	28.402504	28.32888	20.146915	22.198423	17.9668	16.118345	41.659065	45.338837	42.489502	8.919527
616	19.645603	24.642767	14.069532	13.201913	16.969084	15.571304	35.09481	27.389465	16.987045	16.351295	14.028035	12.73942	16.899847	18.12296	16.752024	15.882432	24.263695	14.197713	17.031284	17.698036	7.2408094	10.704827	9.960806	3.0514321	18.602077	22.382002	11.939953	8.8363	10.848949	6.535942	12.953705	19.357655	17.293495	31.695772	46.404224	40.176743	32.065456	26.192825	20.022495	12.943679	9.031302	5.237082	12.232712	11.002325	9.549936	11.765703	14.553633	10.456879	13.734678
617	3.5568926	12.222252	18.655043	23.5168	44.801823	48.397408	30.986671	21.206154	11.433152	4.658562	16.848953	40.448074	34.1437	35.566483	35.895752	11.44743	11.66353	11.283322	21.46087	25.773005	18.601397	24.263973	31.851028	34.48581	12.333828	20.363771	20.08572	39.5081	38.20284	33.123188	27.76201	45.04	49.19714	26.38264	31.813526	31.980932	5.808975	16.892036	18.52774	39.493973	45.014805	29.990366	25.627678	32.206417	22.951777	21.081778	31.643377	31.340511	10.17457
620	19.141563	11.427018	12.383215	11.669304	15.779097	6.8069277	4.606733	12.558075	12.458389	6.045211	9.343378	9.203185	27.554829	37.963917	39.50329	26.564615	30.688677	23.936764	16.264366	13.303375	7.8165846	16.162636	34.374115	27.853834	18.641357	19.881653	11.45973	35.060646	37.334198	33.341095	17.791496	13.7194605	11.948524	41.631687	45.093002	33.974792	12.778248	10.367509	13.839918	14.141357	16.38963	11.237415	6.6971483	11.385705	12.716491	15.197338	13.095741	13.118944	6.0497327
621	20.293552	14.376036	9.870662	10.5485935	16.34597	19.544796	32.622772	32.64093	18.844204	21.391884	19.386374	12.78301	6.188676	0.9387219	3.8584273	3.2485347	6.587312	-3.2324624	-8.315035	-6.7099514	-6.7164245	11.484056	8.458777	6.3955097	24.700134	22.688152	12.747429	24.433643	29.669876	20.758913	18.613537	31.708254	36.24624	6.5572467	18.289341	31.91144	19.634104	13.3661995	2.931736	12.276208	9.037851	13.712488	12.693916	18.677359	15.318405	18.455572	29.546652	24.906626	5.1530256
622	28.147451	20.546803	13.2642975	20.987484	24.883118	14.997312	14.255541	14.187731	13.522166	17.620642	14.953986	15.3671875	6.23973	12.580368	17.651184	8.255249	15.930273	17.2164	19.17868	21.453335	18.901	15.13572	21.505507	22.70966	16.49044	12.395784	12.145638	19.40631	18.629463	23.079298	14.176041	28.174126	37.080654	23.112345	30.554342	26.20875	6.793605	10.938917	18.410023	12.838868	19.024971	21.925688	16.717724	21.317358	19.10971	13.544804	21.92951	22.452217	17.517365
623	7.5821347	8.644882	3.060511	-12.668021	-4.5912066	-8.573801	11.58838	19.849384	25.287914	15.179271	5.579025	-1.9781337	-0.5516693	3.8425834	4.5994897	-9.400161	-1.7493302	0.817952	13.538545	6.2701097	-2.7186213	0.07551731	4.191004	-1.1912388	-5.916804	-1.9594946	-13.615339	-2.4598963	0.07150364	-11.936424	13.67014	11.685215	3.7584007	-0.36014816	-1.4911358	-9.488813	-5.347163	1.0082678	-4.9920063	-4.264542	6.652323	4.895868	-2.9696805	3.0286634	-4.132628	-0.2772118	2.5225396	-0.83038026	24.180794
625	27.3677	19.406706	15.754032	31.542053	23.661673	16.21636	20.478634	22.02705	16.76913	21.879261	28.497887	14.74381	20.85986	28.03436	26.448399	12.665054	19.210583	19.733921	19.607117	18.677534	17.467192	18.63047	14.680294	12.8437	13.393873	16.508	12.532335	10.96022	15.451836	13.686325	10.451804	22.122972	17.467548	30.39141	24.626396	13.22122	16.974474	26.13387	23.462421	26.994308	32.539165	26.277122	4.0599833	10.337244	13.631511	21.492258	22.895945	18.058495	15.350323
628	14.61756	21.566856	21.801563	16.100756	21.96212	31.552654	8.741106	12.117878	3.0752017	12.292589	16.05553	14.141674	19.126991	15.984316	4.8835382	-1.764364	-0.26942515	-1.2376161	3.0520103	7.810093	6.4749784	13.233197	16.281628	13.846731	5.699752	11.571976	7.9317875	17.005636	18.827747	7.4749207	24.592192	17.22168	15.557257	6.920274	24.842915	24.714487	8.628981	14.459986	8.359066	27.574295	44.705154	46.589294	29.780191	37.26295	21.073677	18.189644	19.521603	12.508167	5.0150633
629	9.48653	12.021103	7.5354147	-1.8114132	18.580946	25.075413	13.648802	16.578228	11.768976	9.871714	16.430935	13.565294	28.020325	22.92132	17.535938	19.648718	20.914837	14.854906	15.607333	21.155613	13.661011	3.3544855	5.980727	-6.2287593	42.625557	30.306541	12.763971	20.920364	20.185497	11.184931	51.931488	40.93333	27.29538	19.464363	23.193806	28.072247	8.336262	15.882006	14.188803	9.748328	17.490204	9.412336	16.699837	11.433294	-0.24961627	8.927304	19.253956	20.302555	4.181375
631	23.555164	25.066147	17.27772	30.156078	25.809248	16.645164	34.062107	36.65444	23.502537	27.949821	35.37765	23.573511	9.769312	23.48355	25.647366	31.06091	30.027458	24.077082	20.568895	30.426815	17.688099	17.695686	30.234898	35.375122	6.5837502	11.085718	27.102718	31.966648	40.119835	36.378258	0.49718803	9.815487	8.845552	22.093946	24.450611	18.874405	29.14629	30.339687	19.462101	49.30725	45.285324	32.89346	20.357744	27.231457	21.292194	26.603886	29.477352	18.710499	21.127357
632	6.152706	10.517816	11.030168	27.19688	21.100578	10.588648	29.966358	34.31878	27.879921	32.42845	31.537334	22.197077	4.887823	11.903778	12.785763	12.167053	3.135108	1.5818046	37.99422	52.92473	50.87014	32.972347	45.009068	40.03238	13.666069	8.806868	8.865761	4.3859267	9.520721	14.52597	1.5724111	7.9291725	14.201989	32.97072	20.562723	16.921919	45.40218	46.842834	32.345695	31.595789	43.553032	38.980797	18.157572	24.53346	23.451157	25.450714	33.03933	45.134747	10.075621
634	23.912125	30.635921	25.34006	42.730877	31.97721	16.442484	16.255611	26.319334	25.937767	24.423931	17.055279	12.241077	44.46106	38.98683	33.560345	11.644904	17.414387	12.705809	28.33155	38.161224	31.371145	19.319614	30.766071	27.350227	23.941118	29.405342	19.371254	19.698517	29.066576	34.84883	16.520975	27.534058	40.064415	9.768421	17.652887	9.061012	54.643234	37.27645	17.051352	26.616665	39.12516	34.297142	26.047802	25.28836	15.474909	22.834057	24.839417	17.57621	25.70779
635	36.339237	37.176643	31.04844	-4.799958	9.725157	3.8241444	35.88421	35.88275	26.98474	33.3834	35.127117	30.221907	10.774361	18.554531	16.306747	-5.705143	1.9176148	7.7388687	36.55796	40.47592	25.676323	26.992945	29.784222	42.7719	22.860893	19.140614	10.985331	11.058394	14.56636	25.002747	24.7425	28.73153	42.98218	31.615234	22.026138	11.961742	30.39869	26.968468	17.75138	25.524572	30.449928	28.605135	48.969963	40.665817	24.410618	45.003597	53.744686	45.771725	2.1567826
637	-11.060997	-9.962541	-9.023901	-3.1603909	-2.4479523	-0.7312059	-10.3833885	-6.2309895	-3.5751314	-16.891373	-9.590525	-9.319925	-17.982826	-11.055939	-11.444489	-8.013718	-0.91452885	-1.9235505	0.60910773	-0.57694554	5.2337093	-9.639547	-7.584282	-9.393499	-7.540229	-2.1268864	-1.4502817	-5.106912	-5.5603976	-6.3868217	-11.278956	-13.180878	-13.586624	-12.450447	-9.529139	-5.805001	-4.519971	-5.668741	-8.393139	6.9497337	16.0562	5.798691	3.5675852	5.561189	-0.5199443	-4.0953445	-7.3125153	-15.298915	-14.3277
638	-7.6353865	-4.6701984	0.19266698	-5.5496373	-4.1131563	-6.393424	0.1122701	6.4669685	-2.4936805	-13.392395	-13.698796	-15.177209	-1.6693778	-2.134989	2.264278	-17.749184	-6.5101624	-4.513688	-6.795281	-2.8039207	-3.0170674	10.356922	1.8061914	-5.125908	-4.4299107	-1.5524987	2.4265	3.6150095	4.6919303	4.115443	-2.2701337	0.38518673	2.0969844	-2.0315146	-2.0604405	-4.6535997	-11.0359955	-6.291553	-5.6789417	-11.27631	-10.052103	-8.586229	-14.811384	-12.810014	-14.105507	-3.9463732	-8.191283	-11.356613	-5.3799114
639	13.752643	17.916687	10.840125	27.589233	24.124908	19.921076	27.19712	33.582314	35.44754	33.99726	32.03825	34.00198	16.133463	23.19669	35.87239	15.447212	20.434153	19.06462	-5.9008613	9.314576	16.957876	-0.1802127	16.937572	40.9832	40.25299	23.777306	11.251841	39.20015	31.440067	17.849224	35.198853	32.622063	32.77696	23.675755	31.436255	27.737366	29.459091	31.306873	27.631752	21.633036	26.620506	25.550724	-1.0254059	2.9296718	12.725128	6.3412304	14.793661	16.502506	20.917246
640	-2.0293467	2.33874	-9.5297785	9.251757	7.231675	-5.0881534	7.286478	16.489817	10.892525	30.982925	28.356163	15.147168	42.495422	29.839745	21.806606	9.791662	18.632996	9.875177	7.973449	8.538668	0.9042978	-1.9570379	20.273167	23.542221	32.708824	31.06213	23.938148	-9.84127	-7.746545	-14.922758	-0.52874863	5.9084616	3.0876613	21.171494	15.619801	10.461952	22.457886	19.755346	13.3076725	33.30876	33.892036	28.590311	34.592087	27.857567	17.220322	7.6222134	22.382412	9.275078	10.26461
643	8.733024	9.6296835	2.432889	7.6295915	16.982727	16.458265	9.706041	4.407329	-10.160152	14.916525	18.6832	14.715177	5.1726866	14.691698	8.393158	-0.6777771	5.828891	0.43646395	-14.195761	-3.5046983	-7.192653	-4.046714	8.316802	1.4176537	2.8497095	11.810316	7.4697323	2.517485	20.14519	20.797962	21.21099	33.89801	37.732376	0.45990658	5.71912	-4.847066	19.274986	15.003786	7.2578993	24.736305	31.110577	26.766495	-18.210224	-6.891735	-12.04381	11.373324	17.073923	11.094604	12.969321
644	9.345215	9.023449	3.3385024	-3.4143095	-4.4946766	-13.833939	-8.407402	-5.2370806	-13.614731	28.416622	42.140713	54.157227	6.201759	6.6433363	3.28543	5.211534	6.9440107	3.2946422	54.383156	48.93537	37.785397	16.31652	17.186577	8.727434	32.128098	31.389923	15.23118	6.0890675	13.0828285	5.5841923	6.9330626	10.579241	9.022861	33.85389	47.73381	46.22505	-8.709783	-5.2070303	9.5376	8.740569	16.818825	26.21151	41.176582	29.830952	18.975231	-3.706522	6.35452	13.423368	24.007809
645	14.373853	13.464035	20.083422	9.700016	13.354034	15.767801	9.48934	17.433956	21.150372	13.428083	27.130905	23.003647	6.551794	14.154619	12.379115	18.308678	23.878206	18.248547	15.297343	12.460396	7.1307654	10.218592	16.986134	22.593363	24.48235	18.682816	9.468517	13.354559	18.21267	9.478425	-11.273435	-4.9845734	-6.373933	0.14211933	-2.5263228	-5.0117874	25.947214	26.986506	15.020059	-10.62232	-3.1274953	-2.6022768	26.483997	27.886559	20.064919	18.584305	11.977327	10.439503	28.529896
646	21.192373	25.22258	19.193573	15.077131	15.734681	15.296915	13.961573	19.436958	21.590572	15.453504	13.38762	10.99317	24.562916	23.587246	17.595734	21.413967	26.42757	29.5467	15.489676	18.202381	17.424355	20.986671	29.227962	38.938725	12.896603	30.522873	37.35385	15.848837	21.060429	17.908176	16.467842	21.64918	16.512173	14.84329	22.242058	21.126862	24.217224	26.081688	19.566425	16.043901	20.174437	20.068504	16.893652	20.30011	15.548535	16.4212	20.285564	14.134307	25.677673
647	15.943386	16.00856	5.0451517	15.899199	24.940327	11.1553	5.3387303	9.982566	6.7915797	14.902292	9.517469	-0.16973987	-9.170197	-4.331963	-11.1137905	7.8779	6.777382	2.2716942	-0.9982575	1.2929192	-0.75522184	-3.366829	8.119827	4.0136886	5.830901	14.324782	6.4005976	9.678377	11.0524025	12.400158	21.533731	19.58611	16.599812	15.828725	27.536343	21.270924	6.555223	21.434862	15.636955	32.964996	27.01673	18.113157	2.0092306	13.919469	15.378012	-3.7583706	3.4768977	-13.91593	0.4035164
648	36.875977	43.61296	43.23713	25.748676	25.269257	19.817535	36.41381	31.408234	22.361599	-8.002767	2.3739161	1.8566273	2.3848636	6.0664115	-3.4596148	2.9602284	4.328615	-8.0630245	-4.988536	-0.40782332	-0.44719404	16.63971	20.551361	15.557766	9.121003	19.13761	15.609653	-5.940748	-4.260771	-1.3941442	1.112459	-1.3239499	-2.949799	-6.5869904	2.8511834	-4.9706373	1.9299536	1.3801165	0.98908895	-11.059856	-5.0389414	-12.138052	11.735647	28.54271	30.624199	-13.402676	-7.7776184	-9.140658	6.1769433
649	20.379517	38.396126	35.03484	21.029324	12.7511215	-4.1084356	7.554662	14.004324	5.523941	0.34645844	16.255972	17.980797	31.09761	31.319916	17.53079	7.054302	14.384668	8.760627	3.572007	10.904873	12.188839	-0.18141782	13.284559	23.31226	0.7718893	6.2925406	20.778786	24.43739	13.971483	2.4913468	-6.850646	1.2907224	-4.092777	39.824436	32.944286	14.947694	31.045242	31.527378	19.820715	6.5362215	21.88308	33.82567	11.798315	24.396568	36.451477	14.274178	14.082818	-1.7474546	17.351345
650	23.325813	29.440815	27.769531	36.6205	32.630215	20.372242	21.47631	30.520939	44.331173	43.236973	47.617893	40.455803	27.4141	32.829636	27.234676	45.32421	50.64495	47.84269	13.684013	24.88565	28.982803	47.070965	47.042355	44.342846	24.103378	24.758417	17.967781	34.399204	34.048344	40.807854	33.96779	37.955887	27.29996	35.168514	48.39524	45.83183	10.109795	18.912518	20.722193	39.714943	44.62626	32.924316	35.001114	37.566467	26.148106	32.951088	31.72404	21.490543	27.368322
651	14.958584	22.836887	32.129726	-1.0659714	-7.264367	-10.777508	16.399841	21.738659	18.877872	12.998669	23.527237	33.230095	24.911884	34.677082	26.66843	-3.6254528	4.4606	8.178506	-2.3152719	4.1823907	18.049633	-4.7488995	-6.0309687	-13.033523	17.97351	25.730059	14.610602	-0.79543126	8.053736	20.25013	7.926448	16.13282	9.423517	30.358946	29.791006	21.624954	-11.733524	-3.59929	-1.3304713	59.786644	64.63428	55.00738	15.773603	19.42297	14.695123	23.277193	28.322624	19.042358	12.927809
652	23.681952	25.238617	14.749912	14.366529	21.172367	21.442522	50.351837	27.930439	18.381166	30.68219	27.57244	18.752813	17.429169	18.929977	15.452491	14.912828	24.360256	19.850256	22.595617	33.663876	45.593113	10.112141	13.488083	7.3632116	17.888744	21.155666	12.639479	4.593662	13.204641	7.690547	13.536793	16.700502	21.037025	11.908874	22.443138	27.843594	22.095343	29.690468	37.45788	27.34601	29.098846	24.466358	19.816696	26.251507	23.588009	22.979645	36.578102	37.51513	22.954212
653	28.148952	32.47242	20.114662	21.304243	28.512829	26.785826	36.69742	38.733944	18.55146	18.224339	25.863548	15.8748865	38.19754	32.814255	24.82352	28.361147	30.564987	19.4694	30.629086	32.045853	23.23148	26.488201	30.486103	22.89962	15.972795	22.507658	33.581665	22.800087	29.755716	23.11916	42.73494	40.981625	28.349884	35.37899	40.875378	32.427364	7.025423	13.197973	6.0038424	36.24201	39.1464	32.207535	17.740253	21.621752	17.211208	30.314384	39.41349	33.115242	6.3438444
654	19.779675	25.757183	33.551453	30.369247	36.371117	34.72769	6.38608	-2.1004589	-15.005495	29.899002	25.061161	19.986223	18.1567	25.475021	22.46225	21.734821	27.177963	21.974854	9.285672	17.568508	14.861373	14.656042	17.73621	6.973082	12.712776	7.093666	-13.302771	-13.004416	-2.3057187	-0.2331245	29.168999	22.709362	11.513587	12.744358	15.819204	9.246011	0.7921312	3.962933	16.154987	13.268432	17.029396	5.170642	-1.9424326	5.232389	-5.0891275	22.347792	26.318186	23.15146	26.977943
656	-0.11833283	-3.176399	-13.975143	5.305214	7.307527	6.9553385	-1.5805025	-3.162929	0.61684585	0.28655046	-0.5390368	-0.5207749	9.034594	5.4209824	3.7684655	-8.209958	-8.198395	-7.994821	3.3684807	0.098698854	5.2881994	24.512476	13.628866	4.6492443	3.7396414	3.585651	1.5638295	6.9935083	7.8718386	9.539358	12.659929	9.139101	6.4228735	-1.704203	1.3476852	3.1582646	7.593402	10.2666	7.712222	2.0581467	1.1470622	-3.286364	3.030623	1.9341619	-2.4613004	0.11205658	0.9520787	10.252558	3.0021114
657	-0.73828405	8.311516	2.922152	24.702147	22.223076	15.662168	22.957357	30.991938	23.221764	0.519123	6.1445246	-0.904627	0.75097764	2.6383796	-3.5958848	11.494005	15.831467	19.742725	23.805458	24.829231	21.244797	12.823668	21.73698	14.724865	-3.4497514	0.69998455	-0.95801324	28.179497	25.653315	14.788884	27.110058	34.3539	30.448572	19.882067	17.881683	12.1232605	5.6557207	13.052203	22.766062	48.885178	51.289433	31.155552	2.128249	3.3273249	-3.4661007	-4.6095943	-7.338793	-10.444076	5.0922422
658	13.817152	18.418434	19.859684	37.24334	34.984085	23.337883	27.579168	35.06378	29.158718	12.378131	11.92626	6.6920795	12.056929	8.214928	13.969908	19.834064	18.675365	18.70121	15.451199	17.859112	8.675181	33.15801	36.99137	25.982323	24.129107	21.744572	16.21	10.995958	15.941402	12.237125	15.128305	20.77686	19.751122	10.615605	9.9452915	15.338413	15.874075	18.147692	17.657442	16.91726	16.07383	16.064655	10.737037	12.716291	12.533745	29.661995	23.192303	15.721653	26.194212
660	-4.5886335	-0.99637693	1.2004555	7.047469	7.6041937	7.7652063	4.4528966	8.800946	12.462564	4.9387484	8.571751	13.635536	14.950108	12.937046	13.414799	5.110148	3.678357	7.4237404	-2.517664	3.3125193	7.720767	-14.620493	-13.719788	-6.111392	-3.8046374	-2.960037	-1.617595	4.3262167	3.9341621	2.6468544	-5.8760586	-0.42235827	11.89366	4.6892743	3.578568	4.6026115	15.14212	7.338767	-0.72933847	8.821785	7.2175465	-0.68283623	-4.2469287	0.32907745	4.5926623	12.371342	13.245119	12.719177	-3.0148373
661	-7.911671	3.292237	-0.9425996	13.418571	20.576855	13.954016	6.6529665	0.83109426	-3.11493	1.3695871	4.468935	-3.1180878	28.705666	17.959538	1.0762627	22.471226	20.80236	13.247139	3.4592245	9.239544	12.426148	-0.845561	6.789356	6.0724525	0.35956573	7.8119364	11.691708	13.000385	21.616676	19.637173	19.98579	15.528881	7.4147606	4.117497	5.1270275	1.5851476	-9.012289	-11.760534	-14.523492	-7.2204437	6.6369042	12.36244	-1.0881057	2.2737508	12.837148	-10.112708	-3.6876125	5.136835	-5.7141247
662	-0.21270187	-1.7320042	-6.571391	6.741834	14.569746	13.482052	18.895027	19.130493	11.847233	2.6478412	4.947991	14.443812	20.97795	30.329338	21.433563	10.043434	16.924297	20.602919	-2.7792315	0.4479517	-4.442664	15.547417	14.642797	11.098961	14.828343	14.322851	9.915722	19.121025	16.485107	9.386771	-5.848096	-3.009228	-6.6951623	-6.407322	3.57803	7.7608185	7.227564	11.95709	25.6689	12.937176	16.531366	4.010067	12.246617	16.429844	23.469282	0.44931906	5.298582	10.519688	21.07499
663	18.808796	20.40356	17.637012	38.1288	33.96545	19.394072	31.5082	38.701004	33.231262	12.639763	10.922525	10.525276	19.77047	20.331806	14.253344	11.255281	17.353466	13.81167	5.3717127	4.9180365	-4.988264	-3.4430747	5.780432	-0.3774708	21.133215	29.091986	26.679659	21.0412	28.730392	27.37849	31.133667	43.367332	41.603424	19.997631	33.436897	30.525623	28.68254	23.57286	13.82082	31.23928	34.31469	31.921885	29.130722	40.890217	57.45395	21.10212	28.653492	34.60785	27.971302
664	19.536331	23.042152	16.344347	28.868656	34.870045	26.63115	20.016758	23.667877	23.44892	30.272614	34.26911	30.938469	11.526911	18.601871	11.624174	9.598396	22.679556	32.063145	33.387066	37.62252	32.078674	36.27819	27.902071	22.277927	13.0411215	26.659504	20.96986	14.179054	20.369644	20.205038	11.791722	21.153698	19.088161	4.2569284	8.365051	13.929738	27.342619	18.90791	10.54743	24.444859	35.945152	32.114677	22.02319	27.193375	23.41608	7.6714296	14.198364	25.039005	17.025112
665	-1.1047777	-6.7331486	-9.795263	3.1564207	-5.1297226	-8.678944	-3.0404234	2.0545564	4.667774	4.9742336	9.0720215	13.114773	25.635662	24.180954	10.987166	16.766735	16.139744	6.670773	9.765253	6.006712	0.64412594	30.51574	34.684753	27.67982	30.689423	34.285835	22.44971	-19.048891	-2.016675	-8.914439	1.4915859	6.3746204	-2.882812	7.1491814	8.8431635	8.417134	18.978722	24.619946	13.505191	-3.022767	4.362566	0.6963489	11.41882	8.51475	0.7865227	12.352038	23.645515	31.203003	16.252811
666	17.077774	24.855907	24.269112	10.983528	7.0733004	2.4670303	15.78351	19.544647	20.874237	15.580612	23.609703	16.239328	11.260868	21.44231	20.655552	42.643494	50.848114	45.912003	15.960183	15.482677	18.033194	13.761555	21.859238	20.80706	14.32485	9.394178	5.356184	3.7806458	8.265389	-4.536545	22.717724	27.886295	31.505049	35.5823	42.002247	30.041931	11.371606	8.447178	10.278434	15.69348	18.396072	20.316177	21.034336	26.543755	20.896778	9.323145	13.510942	15.822101	0.31437033
667	8.184493	6.1840997	0.21698654	12.310541	20.243576	17.456642	15.777157	23.325447	16.785381	7.0820136	14.053154	20.490791	25.889183	15.803516	11.691028	10.836603	6.5036154	2.5130935	10.0811205	16.461092	15.787871	15.330906	12.617706	3.7648206	7.636589	6.891493	5.283163	13.638893	9.802065	5.7065473	0.31926006	2.3312588	9.185566	-3.5610492	-0.91836363	-7.83053	-5.2651815	-1.5895443	-5.2134314	5.0932417	9.836739	18.194225	17.530712	13.643431	15.935242	21.986996	31.404785	28.065775	16.72692
668	9.753262	5.4354525	-3.157073	20.344917	23.823563	16.541218	15.511194	8.533299	10.341253	-3.11349	7.179329	5.4913044	-15.113583	-8.361185	-11.062912	7.7018814	-2.6398659	-10.083456	6.0204268	3.823983	20.353077	-15.018061	-21.321228	-25.369038	-2.8727195	0.37881565	-0.22488867	13.9860935	14.457075	11.864067	33.207207	30.446518	24.759163	-1.9889913	0.77902627	-10.613686	0.07696605	7.1207914	13.296597	7.4700484	8.083489	-2.987333	8.478939	13.625903	10.12912	21.564878	23.378624	17.79446	35.01053
671	4.8342123	6.9670973	2.5254161	-3.0241375	0.5608518	-3.280318	5.4975424	2.5250237	-3.005648	9.721284	4.2749844	-2.9671216	14.079464	7.1340075	-4.6147194	0.2303278	-0.6241979	-6.543297	9.428648	17.568169	17.856853	-23.092264	-14.411714	-12.726561	-12.30068	-5.774025	-4.705733	-32.24597	-18.897358	-15.6027355	-9.541618	-5.123855	-4.8350596	-17.27791	-14.13586	-15.89234	10.872864	13.822883	14.215799	-9.059898	-8.01235	-16.386106	-11.669886	-14.647041	-15.768604	1.1513956	-1.0774741	-1.5526942	0.8596672
672	17.107853	17.242916	10.75823	11.967788	16.905712	24.271618	6.323619	9.262872	10.562349	7.0855837	16.484592	18.736576	22.13963	20.95037	16.544132	12.668204	17.151531	16.967115	16.007208	17.173084	17.297106	15.216745	18.993572	17.601954	5.071201	7.850972	9.299273	5.9015284	1.5744244	-1.2084025	13.831931	14.748299	20.299404	12.307886	12.6412	10.513579	21.509447	20.426699	14.117126	13.53978	19.368876	26.546095	18.408163	23.62925	18.906536	11.6947	14.366896	16.332235	9.282658
673	39.709312	31.546223	22.92696	15.631139	28.244625	40.92819	30.60321	35.736618	43.19377	12.702187	26.095943	29.142693	19.164894	26.004642	19.770622	22.492113	24.903631	28.749435	55.28408	56.336555	41.4048	44.465874	52.94216	41.533104	67.76885	65.5356	57.781273	20.014648	30.195656	21.187412	17.539175	25.541203	39.639996	36.163605	41.872658	40.086063	32.07153	27.783943	12.354796	21.61175	34.069416	46.011475	35.918312	46.986526	42.55811	20.730679	20.215519	13.875738	35.09652
674	22.748913	11.255873	0.6459496	12.988279	19.279068	11.482451	9.48494	16.93622	14.088667	4.21294	9.549784	9.937733	5.318227	13.404685	15.270954	4.790548	8.440892	5.801705	5.898076	13.556156	5.7065887	23.959343	29.718237	23.596968	22.629429	18.329271	12.157635	20.557838	24.753582	21.764355	2.2116277	6.5545845	3.7821894	32.63981	32.82231	26.789505	2.9506426	5.456005	-2.1647823	22.946053	25.891308	18.541843	2.8187377	5.844342	3.1602547	25.15748	35.76651	23.68711	5.339239
675	42.2751	28.28904	12.367007	16.408176	22.415668	22.03605	0.33503252	4.763109	9.981905	17.216694	22.87983	20.19842	18.435043	17.853376	16.07095	16.989109	15.310138	12.423016	31.755886	40.325333	25.49582	24.34737	22.021042	10.63335	10.496414	17.009495	18.600285	11.565495	13.38958	7.1559954	16.818058	24.97329	24.955606	45.024254	35.334618	22.402275	16.701588	21.111702	14.485298	8.171913	12.728107	15.810093	10.5023365	14.345203	13.055543	16.835136	15.18861	15.510466	8.7685795
676	18.886381	36.115692	35.6595	22.197556	25.2829	22.60011	0.9805015	15.287274	29.690891	1.1040461	14.953068	20.878044	15.007624	21.439085	27.567348	13.419317	20.54752	20.919262	10.542357	13.089564	11.182945	16.388458	26.857632	12.491972	-0.71170104	4.219352	5.4379153	19.86567	22.364784	10.329805	21.077185	27.308016	19.28323	17.55206	18.752325	3.2481112	31.778206	27.147984	12.995359	14.484287	23.299343	24.275595	36.343834	32.86526	28.109694	11.896467	23.759497	38.33255	15.385765
677	-2.1101484	24.012966	32.618324	-8.347406	-4.4984555	-2.6030016	28.083141	29.791252	29.214287	13.147093	13.08264	6.312562	7.0925646	25.27821	34.24489	31.154346	43.498974	55.469227	25.220507	28.460482	29.276466	49.512756	59.41455	68.85335	30.89546	43.691055	35.30085	-6.258321	-0.9492537	5.165108	27.21837	29.25314	36.859055	12.407305	9.329813	6.0619783	14.001011	17.369858	2.0140219	43.19948	28.176662	7.3535967	19.299852	28.56403	31.051409	48.21228	49.81279	40.971275	51.779312
681	0.39529675	15.660699	7.184269	31.67458	25.805607	16.82748	23.450748	30.472328	33.399044	33.19435	37.03753	44.389626	46.53673	32.063137	22.009838	52.151764	42.422264	35.561527	28.268808	34.48503	27.927753	45.44126	31.397108	22.136734	28.039331	42.017296	31.940666	49.575653	40.372993	35.521896	58.761143	52.895092	33.360497	39.121193	38.778564	33.233047	12.710156	23.699465	18.71286	29.521967	39.04935	47.070488	5.8680415	15.508651	18.893341	14.862253	19.068897	16.228115	16.532948
682	10.407129	9.324846	6.2396054	20.29662	22.812859	12.514656	25.547468	20.115139	11.735622	14.757908	18.157955	23.708817	29.180868	27.430717	21.201462	6.424185	5.316924	-1.1070355	16.458029	18.63645	9.716874	13.406535	15.760414	6.5377035	-5.9939713	-3.802938	7.357312	7.689776	14.45426	14.596069	12.476023	10.614441	6.6127844	5.1482086	1.9215858	-0.11704278	27.810617	26.176739	19.145422	25.030632	26.849037	27.4646	1.8878176	11.073856	8.613867	11.385897	15.594046	13.335803	-1.7630339
684	12.666023	10.268938	7.2934513	15.981858	10.521299	6.9888363	9.968512	15.594023	14.782438	17.467693	17.268557	17.780499	13.128839	14.570186	9.23093	8.552497	10.187355	12.424544	19.360798	25.043198	26.450302	14.08848	18.515768	24.642538	4.853425	8.796408	6.8679323	1.1136047	8.519382	8.931692	14.290869	18.449345	21.731258	16.16684	11.443033	8.057161	17.95715	10.89152	1.8408101	10.4323845	15.723766	15.549746	12.229576	19.34441	14.588031	19.698883	26.555725	27.320038	6.8773727
685	-13.443892	-11.676144	-12.490776	-14.76923	-20.308922	-21.90419	-19.313286	-18.71633	-31.313622	-19.33772	-16.386183	-12.127407	-19.171019	-21.900724	-19.170265	-15.957729	-8.775176	-11.135794	-22.888779	-21.899176	-21.476292	-24.645004	-18.634516	-18.828648	-19.38855	-20.894283	-17.325836	-15.4981575	-22.002678	-22.783321	-9.754667	-7.6534495	-9.947477	-20.119097	-26.205341	-15.076303	-18.9682	-17.220097	-11.945296	-12.7922	-20.234053	-21.060526	-20.118177	-8.567173	-5.9390306	-18.371235	-15.180126	-12.691555	-12.7545395
686	0.6824843	3.296927	11.7444315	9.642164	12.363998	15.51792	18.580872	18.716385	13.34999	33.959915	36.242218	27.62065	31.649641	26.284891	12.22168	12.002613	18.064528	20.277416	20.223316	23.032124	20.781246	-0.4672663	9.852596	16.68021	6.5104704	15.221481	23.625862	12.292593	14.129731	10.309084	19.671997	14.531836	13.216047	7.9898415	7.424571	12.733498	-2.9375782	-4.138048	-0.95356	12.317765	16.88234	18.52107	2.975093	-0.8357202	1.6176131	17.00423	14.591564	13.848637	7.9191523
687	17.287125	21.398335	16.106932	-1.243257	5.8529286	8.615166	18.438335	31.171051	30.077713	9.206579	15.162806	14.84157	18.945602	21.718224	22.344269	25.6413	21.551094	21.878483	-0.5128715	-6.7960443	-4.76935	-3.891149	7.617251	2.233697	4.674056	6.3609395	0.51535904	29.858883	33.169617	22.751503	-4.7013907	0.42205	-7.7667027	6.5405626	18.197311	9.919212	8.45612	14.596111	8.986944	-16.168034	-14.457709	-16.172468	20.450802	17.513197	14.037668	-6.8380885	11.842266	13.499229	36.16104
688	4.5527105	6.8101597	5.9438396	-12.510826	-10.8097515	-0.6182607	-8.234323	1.116494	5.6856337	16.291622	8.922802	0.65259284	0.5516966	11.502907	19.098152	0.99009264	4.111931	4.859516	1.987185	6.049835	9.938031	8.208388	15.962616	13.3607855	5.8295603	3.4482417	11.863643	-4.760605	-8.055832	-16.275753	-3.8662019	-2.8290548	6.133274	-6.873812	-9.6534195	-1.5472114	6.2927246	13.090944	16.780489	1.7721801	1.5758258	7.8744345	4.8381267	-0.90053326	6.3162103	-25.200445	-10.076811	-8.758469	3.14566
689	20.81826	28.669163	36.551666	36.316467	28.781727	14.748732	20.475616	28.691982	29.339548	15.334652	30.670742	34.838852	35.2984	31.586187	19.519192	15.294937	18.389318	19.722807	18.956642	15.0787945	5.474469	17.438057	27.101007	22.532825	19.712467	27.273441	27.08946	24.885769	29.864372	24.20396	18.699787	25.645615	29.105034	18.902729	18.038525	8.471701	38.539333	40.74465	31.281244	17.716545	22.375969	24.952068	9.971106	14.787489	21.639301	38.82392	55.69868	66.55659	25.523182
690	11.123575	9.621911	5.4493237	41.706398	29.401596	15.146992	12.530554	17.79713	9.814096	4.4116516	1.2597891	5.394707	19.072865	28.533512	24.564724	10.49831	18.099749	21.897278	14.410435	17.397717	16.064795	12.119032	22.689934	24.195868	-23.831646	-12.288181	-10.811997	11.129995	17.646416	25.375938	25.31535	20.515385	16.643549	16.256508	16.593578	1.678283	15.397182	19.50291	20.681791	-7.2318583	7.099251	11.582056	3.8660514	7.971616	-6.104498	11.965694	13.583642	7.8870482	3.6021667
691	20.896023	21.315922	20.814404	29.209003	30.424644	22.136341	14.427797	20.987295	19.700321	11.250105	21.255499	25.10957	14.347678	27.190838	20.093006	24.806118	37.056053	43.011765	7.3194523	19.55519	26.282553	7.9530306	10.735754	6.3469257	3.1793034	9.645008	5.868079	-0.14657307	2.6661088	0.9909397	17.186378	16.58831	17.587786	-3.5105262	0.08332753	-2.8919928	5.8989987	9.869554	-1.3358634	18.8827	17.691978	15.985773	13.858947	21.191317	24.46913	16.227516	15.82881	9.148243	45.676453
692	24.58264	30.785343	29.555397	18.46674	22.612776	29.510288	49.909172	32.81546	17.013487	52.35086	43.28347	24.260134	10.470106	18.888117	19.315395	29.05315	34.290726	31.218388	34.671555	38.729317	30.225084	34.186256	33.936806	28.971039	20.332443	26.029213	21.706173	33.17501	48.411686	42.897617	8.76296	19.1021	28.397884	23.676575	28.139912	23.492367	27.958038	20.549198	19.721672	25.558708	33.53708	33.72934	4.3388243	18.476768	17.01141	5.1817	13.098038	22.171448	19.390463
693	8.3725815	12.137127	5.757465	11.549274	13.878433	9.000019	22.231968	20.104	16.591854	11.295736	17.746637	21.68224	3.6342692	8.736971	12.776072	7.5510116	10.194275	6.7511506	25.016794	29.69928	22.797527	17.086435	17.536118	24.250631	13.92187	18.717327	7.8580256	4.170126	14.317888	20.103487	-0.691602	6.623055	5.7985773	13.843464	13.331299	2.6149058	4.402672	10.828913	29.45811	6.167597	7.9193287	2.9239242	-2.5584016	-0.12261939	-7.8733478	4.805344	11.091274	15.228799	13.5839405
695	25.714567	20.157608	10.377712	22.605299	20.870121	12.059145	19.736624	11.981561	7.787378	8.832555	8.165138	3.2029605	5.13558	7.5082507	2.5638518	6.499896	11.501386	8.298165	34.719048	31.506134	18.225101	-2.2800558	-2.0538535	-4.676983	9.989177	16.51456	14.221461	-0.29110754	-1.3253313	-14.586281	8.994932	15.286395	10.709587	9.388397	18.905214	22.72042	6.974057	8.936877	0.99207664	7.6005764	11.143278	4.5050263	-17.670252	-14.233074	-20.617561	-11.074554	-5.2912803	-12.868727	-2.80428
696	23.13527	22.168003	16.392443	27.781727	28.601269	19.76675	-10.347193	-5.3252244	-3.9155905	4.8879805	-0.17144293	1.2528856	7.2815237	12.315218	19.67966	13.981628	9.336956	16.550423	2.305011	9.541772	15.785975	19.195702	27.699173	33.459625	35.10501	33.091125	29.789257	28.362877	27.863503	21.062248	15.897922	20.463484	33.7012	25.69944	24.69876	17.912825	29.512173	37.407368	19.66292	22.08397	32.072674	31.063965	14.33724	18.370426	15.182623	19.187416	25.808947	20.332062	16.485895
697	9.171545	12.515003	10.986439	9.439814	26.502287	24.642612	7.763229	13.056635	15.700486	18.38158	14.562725	14.271141	55.320847	52.43297	34.82338	37.5676	26.54782	16.312355	34.491028	29.934341	15.408238	31.498108	34.23101	23.053616	6.4695897	8.994661	5.184451	28.76875	31.949793	34.289726	18.125628	24.337528	24.086159	11.009747	9.677221	6.1032114	24.638365	23.049114	15.59737	15.391896	11.94766	-0.65846115	21.676785	26.527447	19.766445	37.67849	45.612556	37.886803	11.654548
698	14.73642	23.038721	14.405636	14.349958	19.355034	23.73632	12.623592	12.138219	7.7177434	11.319868	13.324192	7.815524	38.77236	39.348656	34.091766	12.175901	14.024845	5.9184275	11.1955185	13.304693	8.665764	21.455244	23.752754	23.33358	30.405153	38.697258	39.531685	10.214842	9.993641	8.221178	13.255596	21.1656	15.728548	23.926434	17.76336	14.591936	-6.7267475	2.9462988	4.267672	9.986544	13.947676	11.687265	13.607279	18.523643	15.758247	30.565968	34.230843	24.687748	20.310844
699	5.145272	12.347127	12.5763645	14.897383	16.04846	5.846793	14.746902	26.631256	19.23919	27.133656	30.506023	31.884485	19.052668	26.333176	12.029001	29.510553	35.19111	32.016903	32.38406	29.638393	12.996611	3.8405643	10.888774	0.745689	0.000246406	2.0532029	-5.163794	-11.31547	-2.0068042	-4.9133153	6.11395	9.059406	9.088934	3.9547527	8.920939	9.180201	8.500052	7.792487	8.373986	27.537083	34.387142	24.078247	9.984099	16.38122	9.075359	5.0054107	15.913654	19.671925	7.3567305
700	27.707848	34.271103	30.526012	7.27746	8.595533	9.067022	43.77603	47.238274	44.011024	20.14009	12.113535	8.10278	48.024475	50.47001	37.618706	23.106852	25.211538	12.999461	41.285725	41.159668	34.655388	15.997315	23.567986	23.104034	-1.5107441	-1.6944664	3.1604989	58.002384	64.5037	52.87372	17.305805	14.777988	15.234619	12.812248	13.807346	28.24413	18.59547	22.765266	19.202715	20.726082	26.018486	25.950768	41.429573	45.405434	50.791203	22.63173	24.339376	22.073029	9.820265
702	33.492714	34.256996	27.1447	21.180082	28.482143	28.5018	29.405163	31.74421	28.56907	22.566658	21.405994	12.386642	40.806908	41.334473	25.654964	-0.71928024	6.067463	8.57716	27.482576	29.616276	22.667591	39.726067	34.72258	15.913439	6.647407	10.299122	-3.278668	41.8027	35.84634	27.631622	27.126442	32.80903	30.350433	56.23857	59.4759	48.550972	39.039806	41.871483	28.197226	27.719028	26.544777	22.63894	20.833681	19.335892	13.309516	26.05409	35.575356	36.47609	25.109684
703	32.521465	36.46	28.886864	22.008816	18.621647	13.788908	4.433652	7.296573	4.8808746	8.846876	10.457073	2.325535	20.993267	23.973106	19.400505	23.829845	28.53313	25.318638	12.61919	17.58712	19.186342	16.512436	28.552187	34.039585	34.482517	30.427658	24.274548	27.21316	36.667023	30.20274	23.442135	27.404459	23.353905	45.283142	36.561363	25.835009	9.392355	10.606789	23.119034	17.119265	20.26646	16.432964	35.17566	36.79967	25.683516	27.152481	30.154083	21.661236	11.973632
704	11.233034	9.6189575	5.333161	17.8503	17.43296	21.989857	4.1660337	0.021918848	-4.368813	-1.9593947	-6.551962	-8.631246	-2.3648152	-6.6254873	-1.0626669	-8.123572	-8.480137	-11.376539	-1.460372	-2.4847538	-1.0924835	-0.4719892	-5.020936	-7.4249873	-1.2655681	-1.5958395	3.0482173	4.82166	5.0003085	2.9966888	-5.7747946	-4.0216107	2.5399394	-8.64229	-3.7206771	-2.1099844	-18.425991	-19.589825	-15.509335	-9.128321	-6.242497	-5.399169	-6.3157115	-8.592045	5.0826144	-9.839016	-13.5467615	-13.768228	9.21426
706	36.590797	46.90268	54.790024	19.339401	25.419292	20.112244	-13.938097	-11.792763	-12.675674	-6.177691	-4.7539644	-4.4644175	17.460897	17.57788	12.480595	23.381958	26.03618	33.28797	17.66112	16.724731	14.296	30.63392	34.69861	28.394243	-6.5180006	-5.6580076	-4.609414	-6.9468336	-0.039174393	12.113802	14.977756	23.428864	24.523718	40.041367	42.357544	35.45247	6.4498425	7.356921	-5.2512665	14.340857	24.029768	21.839478	21.780937	23.03321	17.320755	5.6358953	9.21467	18.027695	10.876152
707	-10.09565	-8.549664	-7.419246	7.1888976	-4.2006493	0.35854447	3.9702663	3.4063683	9.556465	19.12918	4.4639573	5.3800926	-2.8706436	-4.244031	-0.3487578	-0.18167856	-3.51811	3.7528	-3.349759	-1.2704644	0.03908834	-2.3182073	-5.1746736	-1.5794809	-2.8359313	-5.8087893	-1.7880874	-15.425478	-19.163414	-22.254927	-19.900822	-23.109798	-23.487526	-21.620922	-14.355692	-13.785278	-14.112977	-15.894184	-17.18151	-7.089471	-1.22137	-11.382688	-4.1212873	2.7785375	0.6450282	-12.310286	-7.8719993	-1.0795782	-3.740991
708	-0.041793376	20.537727	27.290913	40.598602	42.333916	43.38929	9.820642	11.417175	15.1189575	12.134986	20.418438	9.056124	12.957718	17.435738	11.331999	13.272861	27.9379	38.916492	29.592266	36.999268	31.468988	24.717365	28.414574	29.22239	11.189753	21.856678	29.975248	28.57502	37.124393	30.370857	31.69289	37.94393	26.24064	18.435713	23.389227	29.749748	48.739853	35.588875	16.375523	40.30713	32.15841	19.878395	43.533474	53.09539	67.89903	39.159286	43.164677	37.07121	14.737669
709	-0.48378232	-5.0464454	-19.493603	-16.09318	-8.608056	-7.4563637	25.529688	18.425825	10.774449	16.583656	26.21529	25.4912	-7.0615215	0.84113467	0.8172357	-19.992458	-16.101635	-23.812523	-10.896194	-4.0053883	-3.8822627	-9.498817	-4.0831084	0.48907495	13.2484665	18.123196	13.957869	6.8945885	7.326693	0.15086931	-3.5171878	3.723158	-4.321129	5.604392	4.342976	-7.095253	5.4972315	5.714965	1.1994126	1.4591615	3.712689	-0.2779429	4.4169493	4.944064	0.41811	-0.28049248	-1.462088	1.9530127	8.08296
710	23.102571	26.578066	20.378067	12.995386	8.7149935	7.4460964	8.873831	9.110033	9.373919	20.703749	23.448616	11.619214	16.645367	19.919949	15.51613	11.103155	13.842686	9.670071	15.517404	18.438803	11.762497	5.341057	3.7297015	-4.916675	10.858894	19.188137	25.67385	13.507984	18.963314	15.579725	13.908122	6.5338583	4.273667	7.3318996	11.1717415	12.987587	6.1446695	5.4515004	19.043627	23.242731	26.451937	33.435204	6.422118	13.493952	12.89307	19.07222	25.251808	18.780613	8.142817
711	16.625969	19.099669	23.601273	13.46776	17.1983	17.368267	25.026127	31.300388	21.488512	13.600052	19.71004	14.387297	27.429813	31.67064	19.719528	17.672731	29.671825	21.880898	11.336126	10.830847	10.683446	18.908382	26.242674	25.957893	13.288316	16.523554	13.931167	12.776093	20.788692	22.776464	32.63989	36.93405	31.874878	13.638706	21.876408	19.349815	9.751276	13.04308	12.862711	16.897594	16.590782	10.626554	13.873978	19.222984	16.663782	28.968548	35.933	24.325108	22.967228
712	15.407064	24.718557	20.487556	18.72305	28.750015	23.91946	13.852444	15.572846	9.662783	5.90798	18.338295	14.293509	1.5951512	2.4709148	1.6246517	8.858741	3.8970823	6.4744396	8.891851	14.4705105	13.633646	19.350346	22.254452	35.141037	29.054049	34.16681	22.6819	0.30272084	4.3786955	7.1498156	18.335762	19.519287	18.901554	17.040375	24.145176	28.022453	10.050705	11.682882	4.8855653	30.39132	26.919186	13.91338	19.234615	15.736038	17.285406	30.052898	24.802887	21.994152	45.829185
713	6.652046	12.766174	14.153517	39.450172	46.33716	31.007694	11.577764	18.53255	16.306314	24.672066	32.32909	27.803661	18.799744	20.273386	21.181421	18.807503	18.541395	11.399749	19.857063	28.341434	18.577374	12.022935	12.657558	13.452209	17.536823	24.275986	15.592937	14.6332445	21.407925	22.1778	16.05997	19.770763	17.986671	35.475647	45.295563	44.360146	8.749609	12.306068	7.972729	18.37894	24.09916	18.381628	14.003617	27.074505	18.69648	16.632584	18.87414	15.584278	17.49762
714	-9.232872	-3.9001184	4.4091787	13.391576	21.504637	21.930605	16.567265	24.408443	21.893404	18.7719	20.211823	17.535063	33.863464	42.86154	20.203789	10.326822	13.319763	1.4897382	29.757046	21.23086	15.905542	9.422525	17.416805	12.828496	14.117983	20.893898	10.579491	5.4911137	-5.760434	-12.708029	2.3764772	1.3163289	0.47880512	11.726665	18.360165	11.60971	1.1427059	4.647316	1.3103583	-19.883724	-18.776567	-34.08317	25.678524	36.80871	37.89299	-28.800358	-20.141376	-9.876055	-18.935577
715	6.215865	0.8367731	-1.1609061	5.2152596	4.1724005	3.7200937	1.2568598	6.985544	18.88248	-2.5945802	-2.672227	-6.0755696	-14.500767	-12.804401	-16.82434	-7.242852	1.6547978	6.592887	-0.16843894	-0.50406283	-1.6467662	27.711191	24.351349	24.991344	2.5897994	1.8561262	-4.045991	-0.114946336	1.907454	0.06512162	-7.97849	-6.2662807	-4.7493877	13.179236	11.594147	6.291501	30.995306	34.837616	23.583462	-8.838025	-1.4101932	-8.654415	3.855012	4.8155804	11.217564	0.53559357	4.497014	12.90642	-23.972061
717	1.904127	6.5512	6.083104	22.102442	30.138386	23.089758	27.90173	37.711166	31.236267	29.589096	38.01056	32.519875	30.019566	30.880125	19.892859	9.509059	21.729242	17.62341	37.658745	39.376415	28.667904	20.594765	30.664413	28.900124	33.775803	45.478146	32.330994	26.49287	34.36991	26.083412	22.453176	32.478493	33.92108	4.0676107	13.225845	23.161148	27.78154	27.984087	16.14168	25.73446	38.190834	47.710453	31.85563	44.666046	51.36136	18.462189	24.978992	22.5581	2.385314
718	31.444544	31.960682	23.385996	8.530362	11.159252	13.2102	27.90118	29.482315	31.229473	-11.0978985	-3.2782073	-2.0440507	18.253325	23.215672	18.533192	-10.424404	0.1814128	-5.2573247	-7.9757004	1.2178822	-3.2119384	-0.39938512	14.703564	28.242939	21.745052	20.950922	21.044346	8.349679	13.336353	19.654507	34.420128	35.212242	17.14678	11.435286	15.492661	13.563254	9.952044	8.90577	3.7244565	21.557602	20.01396	9.329367	8.323345	15.970888	15.249137	35.114075	34.143394	28.314476	9.874092
719	19.553406	37.344288	47.863907	41.899704	58.627045	68.00368	12.865078	20.272877	11.242418	24.283222	27.998096	26.405745	60.213486	68.883606	60.287216	18.300526	34.482834	41.604347	45.94869	41.919586	23.99695	48.37358	44.633408	38.27893	14.132598	21.820469	10.349827	52.699562	57.398926	54.724262	37.982826	43.50687	35.73416	28.213959	36.612972	37.56122	17.969662	29.341288	22.149702	14.233094	14.127269	7.045111	47.50184	46.470024	36.03014	31.134651	41.0584	40.453484	34.742523
721	15.77718	9.447568	-5.09251	18.39413	22.626717	16.352139	-6.0549593	1.0855533	6.8449936	18.282177	13.317352	13.983566	16.194405	17.857882	13.301976	14.75922	17.378109	6.933364	6.6882815	10.660276	6.1084795	4.3289394	19.219349	11.870324	20.41542	24.88562	23.519695	7.0180616	11.13153	9.963802	19.584757	26.01811	20.485262	4.827051	9.174728	7.2422714	15.613993	14.34607	16.955153	21.052551	26.249498	24.340286	13.528922	21.871574	15.643838	31.846897	22.702856	16.280695	22.958218
722	8.825371	23.392075	28.112743	18.036652	26.510448	25.539913	33.708878	26.573975	15.832851	20.114796	22.77285	24.438404	15.128181	27.981148	24.264988	-11.626642	-11.967921	-9.266697	8.038954	27.2406	27.142714	-18.786396	-11.924776	-13.913164	4.771592	-1.4746039	-1.1231494	36.113995	41.515575	34.931274	10.960064	21.425283	35.075737	17.053804	14.101496	9.635034	16.621712	24.569439	28.03263	46.770744	54.483646	50.303963	14.872917	26.806622	50.63956	38.90501	32.7297	25.421028	44.752235
723	16.42331	33.62648	28.789513	20.5484	18.350338	18.230251	11.84556	21.809483	32.42654	-14.409323	-19.801407	-17.49663	23.881266	23.60726	16.16164	0.17547035	6.846255	14.881446	7.400469	1.2613555	0.5925003	1.3031622	-0.3364647	2.0294724	11.554714	16.882946	18.43929	11.994022	22.285698	22.452446	13.468348	11.885984	21.593422	13.157974	8.713984	-7.768591	23.553495	24.698483	26.856348	22.360744	37.16722	42.299965	7.6213293	3.9855175	8.36143	9.503301	13.540258	11.956147	-32.399902
724	25.034863	21.033375	14.728213	6.693841	13.698343	16.262932	13.528046	23.05438	29.310658	23.10852	27.620205	26.98006	19.250269	24.69698	26.33855	16.776999	21.164406	14.845894	18.087906	26.48951	26.12436	21.728903	28.263866	30.463718	16.627388	24.01118	35.263336	42.05269	34.566544	21.121918	37.84087	32.421257	21.371773	22.843796	23.132284	32.58995	15.088867	20.071732	11.6677265	26.228958	29.489178	27.963238	22.482347	34.94193	27.477924	21.83796	20.81191	14.893285	7.0814724
725	4.361567	17.399452	15.262723	34.23421	35.540627	25.980661	26.439594	22.874237	12.807693	0.8627429	13.842236	18.093386	16.262833	23.998823	34.39874	12.552069	12.7551365	6.2311225	32.895706	21.950653	8.780576	14.713352	16.405653	6.8978114	13.310139	17.39952	12.636135	25.833874	28.288307	21.731777	34.74491	38.211273	33.62297	32.518173	31.909077	27.978832	15.449117	4.6956825	7.070753	37.509644	37.98403	29.392914	31.99521	26.083153	20.804983	37.480335	38.526154	24.22467	38.12809
726	0.11722118	2.1768768	4.031812	10.8849945	6.8005505	6.222248	13.122472	16.247791	18.05029	10.975313	10.94548	26.368858	-4.397053	2.1170187	-1.3567394	5.996761	-0.13388693	-11.000284	-4.647248	0.41433305	5.9461584	9.215721	3.887835	11.766607	0.6643155	0.30397147	3.6433015	-6.2438545	-1.859967	-5.342166	2.573567	3.0181785	8.942001	7.900024	6.406576	2.5095181	-2.03284	12.200521	9.3904915	3.4470124	4.8970246	-0.15317965	10.339368	7.344847	5.412195	6.3308563	11.096724	12.973925	14.691059
727	-4.5758877	-0.15716119	-1.045171	-22.036922	-15.9290085	-20.266626	-3.1369033	-5.8158884	-6.655813	4.1105623	6.681919	6.455285	11.194013	10.151381	5.8911552	0.80848175	-0.64877385	-6.755805	8.210405	7.686941	4.262176	1.4193157	5.3619776	11.398575	-2.300837	4.514742	4.5336685	5.1788683	2.7364542	-4.179876	-2.3294373	-5.306076	-9.01695	6.447793	6.363637	8.737095	1.1426747	7.452087	13.383854	13.081069	4.195237	0.980197	-6.7636547	-3.4650712	-2.1840773	5.0469313	5.6257935	-1.7437875	7.0976944
728	7.8637586	14.134709	10.041281	16.235447	14.765096	9.4940405	14.690315	25.593414	20.526222	8.368876	12.999502	13.99971	12.775405	10.004023	13.641493	2.9903169	4.242445	-1.5509002	-7.4703026	0.49093848	-1.4464313	-8.437389	-4.553509	-7.359412	8.881824	14.899506	12.383947	-3.8074617	7.4213734	-6.2347946	14.858271	1.0706328	-6.1300526	12.372835	2.5219152	3.5869749	-12.019623	-5.9480715	9.087994	16.19371	18.761911	27.648174	-3.488089	8.461407	15.12105	27.23077	14.608295	5.1824913	11.1362505
729	19.770962	27.487389	18.452713	30.325226	29.777317	28.387863	11.380271	13.40346	8.373728	17.997723	20.418304	12.833733	21.976402	21.895668	11.547529	41.050484	26.011902	22.511902	21.304272	25.144918	19.913628	16.175909	15.816381	17.894936	24.71519	32.00497	47.36234	18.94814	22.890575	14.333302	28.104507	32.406326	34.56237	14.830929	23.338516	22.613003	12.749771	17.7114	20.74792	11.979446	20.702307	23.81176	12.21579	13.752895	10.418053	48.880554	32.75181	24.374	13.776041
730	1.7494051	-3.004722	-2.1934385	4.962346	16.97107	15.551088	-10.001877	-5.64215	-5.5066586	26.353178	37.893906	37.851112	38.77495	34.18189	26.214298	6.930979	19.728497	28.17015	35.43535	41.720364	33.528576	11.929083	29.116251	22.482674	23.51313	31.543737	32.33694	38.01848	49.362785	44.91356	32.02434	29.077793	26.634537	21.53241	32.305946	30.14548	3.974522	13.432976	18.263296	22.09412	26.603737	17.084661	13.645878	26.579971	24.94669	-9.071388	-6.9611397	-5.148741	48.876728
731	9.828186	18.781837	14.079481	9.401539	9.013593	14.366713	17.504833	18.26973	15.759138	53.697884	34.584126	21.295658	13.573935	17.214058	17.985107	47.25503	48.06987	35.375206	35.274323	39.267967	30.871708	35.085594	49.67845	45.188454	58.072403	56.512943	38.50102	30.299377	40.20703	28.597752	49.547203	38.357	19.032745	46.48452	57.819504	54.06707	43.079956	45.737854	33.406746	44.834396	44.774666	28.455439	40.532516	46.997887	41.36127	35.732613	40.322296	38.843483	53.992363
732	34.139168	36.293175	26.865936	29.350529	38.514084	46.014843	27.95821	33.258675	33.22091	31.916939	34.13722	22.767128	-2.9996831	0.1191504	-3.6474442	-13.212393	-12.467703	0.12654752	-7.7521358	-18.209	-26.063377	9.795758	-2.7479029	-15.280582	-5.083028	-8.863278	-6.5456505	-0.33854997	2.8306563	6.132375	-11.369673	0.14055486	3.358498	6.9029207	5.918065	3.3170097	17.654486	8.267149	1.0972012	-15.725688	-2.0632875	9.276208	11.350496	8.453492	6.2728863	2.6446033	13.228022	11.552458	6.1663117
733	5.858186	5.8183637	7.5179296	2.9631343	-2.4943197	-5.3766837	0.6969979	9.673495	4.6117525	9.670946	5.411688	0.0568289	29.215439	25.330627	24.796127	12.373877	10.519889	9.216862	8.688711	3.9827352	-2.7422028	3.809155	2.0589833	0.95460534	13.06999	11.739161	11.417263	3.1137779	-0.63595533	-11.346374	15.525598	1.5392511	-7.2361293	12.383007	7.4173775	-7.1661105	-0.14337218	6.492508	0.55908227	-5.282517	0.73799896	-0.23677164	12.020644	5.0679073	10.664385	7.019903	2.5706108	8.087657	-2.109569
734	23.902922	32.552002	25.706142	21.13644	28.727537	40.476032	31.436333	29.593222	20.066069	31.086403	43.62732	30.255386	11.851823	17.478037	8.437565	16.00386	19.654144	26.296345	21.940662	23.32656	17.320303	61.75664	70.394745	61.407196	35.32418	45.163002	52.447857	29.311031	34.193382	28.022558	2.1158245	9.293797	2.8662868	23.23318	35.216423	33.58352	36.03981	39.998554	33.659004	23.307571	35.30188	44.631477	10.638988	15.048388	4.5528755	5.512696	12.332153	18.507042	-16.923803
735	22.809345	31.11765	19.64608	39.852093	40.85254	31.945862	13.468533	28.643713	28.991764	23.771492	29.43007	16.518578	1.026557	-3.6189504	-2.580513	8.078218	6.771858	4.109894	0.29793376	-10.30426	-11.1675625	7.3479414	13.913904	13.133458	6.594609	-0.99845195	3.9338846	0.49201053	0.33192384	7.7228703	3.3463778	2.2951176	1.4836882	-6.0380526	0.49087143	-5.9891024	29.6263	26.618622	16.25124	16.421427	15.382397	7.5031295	11.726923	17.89259	19.584122	31.222942	23.54208	15.135725	31.158875
736	0.714211	3.0278118	0.3521037	-5.4639134	1.0023253	0.13926668	-4.6168046	0.060631633	2.423338	5.567836	7.352562	5.7979403	4.9545093	6.8631907	10.137894	4.0568	-2.7591066	-10.673411	-3.283157	-2.5933394	-7.8394594	2.5397696	6.601692	12.009078	0.62516063	5.334746	4.2584915	4.38033	7.4809027	3.278811	8.574509	14.76573	10.578079	12.622498	14.940624	6.953048	10.875972	15.948636	16.435236	10.7154	11.720318	11.093139	15.51416	19.390594	23.222263	19.414623	23.409681	19.374002	-16.332066
737	-31.675388	-30.21444	-29.709526	-9.935526	-16.746387	-8.313419	-17.717646	-20.096937	-3.1084528	-19.752121	-21.066174	-13.384472	-11.234226	-20.65678	-25.365215	-19.059708	-16.378296	-17.022324	-14.790949	-16.67238	-13.547287	-12.593216	-16.878881	-17.544846	-26.827122	-20.028254	-13.963028	-22.818506	-26.055809	-18.73675	-18.758005	-16.564222	-13.580721	-23.944473	-26.577656	-24.418167	-8.654141	-9.680358	-8.648204	-25.393623	-32.603546	-29.406342	-1.5633087	-4.46078	2.7297	-5.7649436	-4.8936605	2.9480305	-18.504566
738	20.090782	30.487019	26.0462	30.701668	32.233067	29.815676	23.501827	27.050337	24.72	40.73658	49.193466	44.614014	1.7309356	11.518908	14.108847	30.960379	33.664963	14.542461	23.884558	24.740612	6.9339247	1.360095	2.7541742	-2.162853	1.32038	16.968403	17.596985	23.651073	21.262209	6.6354284	8.09371	20.576569	15.551533	-7.5370607	1.9572768	-3.9156318	4.4357805	6.232711	-6.443157	22.98581	33.068794	34.404007	9.597279	15.341072	14.075832	8.496757	16.141819	11.463478	11.254209
739	9.216	17.492838	13.658009	32.633476	40.049423	39.65525	12.037247	19.457714	38.167328	7.871118	16.402985	26.56926	17.684177	20.582577	17.507605	0.7691955	16.139765	46.76496	10.119627	15.926252	4.0314364	13.497293	18.688602	12.184461	-10.346081	-4.2111607	-5.7701235	14.908684	21.5316	33.26416	41.817	49.11595	41.3049	14.140814	7.9607534	-9.884153	-21.068321	-14.3920965	-8.748847	0.6968525	2.275876	-6.745137	4.5124702	9.939192	11.722523	9.896202	24.412846	21.008018	17.012207
740	17.174	12.46303	4.2579417	1.8767524	4.69137	3.7727005	19.405357	19.155102	21.90435	14.484781	19.770794	17.206085	6.2056212	8.638953	9.198236	39.845184	34.93005	18.31593	12.344841	-0.2795984	-9.561554	5.7472305	12.128376	28.184055	12.8065815	17.211983	12.958276	12.669594	14.053648	9.201912	10.412791	4.3294125	8.851128	13.539692	10.664551	19.518063	-9.865267	0.67525816	16.396706	5.5376205	4.4862213	3.235752	19.292168	20.335285	16.166452	8.750314	23.69776	26.89367	8.008993
741	32.052315	35.78653	30.708023	8.42196	14.521561	21.240404	28.610897	29.369034	14.933873	6.890607	23.404408	25.176289	7.6318197	19.712494	14.40013	15.673304	19.764194	9.357977	41.38199	44.164543	44.60935	32.49205	23.576569	6.889948	19.589256	20.917685	9.991594	30.182808	37.98775	44.57283	22.385183	31.892502	25.432774	5.172819	10.149546	16.32771	22.46682	20.992329	6.524641	22.727585	24.338688	22.947247	37.52172	43.43293	30.968103	55.132996	37.682503	20.115536	18.894085
742	12.163721	14.086042	18.864119	8.1528	8.368918	1.755892	1.2229254	6.4784713	5.7082663	1.1811541	2.927971	2.3421645	-10.482884	0.59025264	8.002431	-6.2009687	-4.7066846	-5.4159594	-15.332841	-13.440351	-10.650574	-21.724953	-16.838581	-13.180335	1.496837	5.78314	6.679022	0.5398077	-1.9323854	-2.8900092	4.6136293	10.5795	5.82692	-0.17215654	5.6060686	6.8737745	14.041918	13.783934	9.469526	12.202679	7.941316	14.666929	20.228678	6.5341	-1.1988118	14.76483	12.755901	13.742666	2.88868
743	12.642338	14.709649	9.126226	21.784426	22.093418	26.126562	8.6965885	14.421289	23.984413	13.7008	18.883095	13.856855	1.5972296	15.487375	14.81007	25.762295	28.663166	16.608467	5.624347	9.262192	23.392164	48.311882	43.746178	28.451694	-2.0556464	-1.6895685	-9.038428	30.37945	41.30497	38.347733	24.027893	30.436924	18.671974	48.532906	48.563072	42.517353	21.419212	25.862709	17.523005	20.313625	33.968506	37.705536	17.357656	15.089526	11.335835	18.412437	25.688923	23.991867	31.853165
744	28.21079	35.709335	32.033978	23.491041	19.500801	18.477749	19.715874	16.07888	6.343437	21.767998	17.176556	11.520981	10.375459	10.645569	3.117703	12.986895	13.889038	14.347004	43.80876	32.586754	18.650055	28.695213	36.0917	33.59647	3.5612428	9.486476	7.4362755	13.295331	19.72773	15.144197	18.393436	15.842726	10.361428	34.493362	33.242115	18.598045	48.76301	39.561028	23.814125	20.691223	21.150211	18.884886	50.135296	42.905052	27.799335	18.484554	26.491402	26.157421	19.152287
745	-9.730609	-7.5185385	-2.9235253	12.359798	13.191109	8.689493	8.791834	1.1522596	-0.97283024	-2.0280151	-2.1691983	-9.640558	10.809908	0.43455946	5.812484	-7.4647865	-12.411215	-11.461626	-7.8862514	-1.4025786	5.328882	7.7798166	1.2623965	-8.302694	8.175272	1.8254975	-12.672897	-11.288118	-1.7179942	9.399107	-17.765778	-18.437298	-20.432697	6.2116623	4.013332	-1.150056	-18.397179	-7.851851	-3.6710532	3.758782	0.9905186	-4.137102	13.677676	11.269911	8.421876	3.7285519	-5.246817	-13.745102	18.536377
746	18.032734	6.4167156	-1.5463016	-16.013783	-13.816531	2.9106119	17.409262	13.011998	9.645745	8.693485	13.208887	11.091265	5.0785246	6.3915863	-4.2590036	-14.816495	-13.870241	-9.973819	-6.3446918	-13.320076	-19.243519	-24.016342	-25.349354	-26.993801	12.4970665	17.143553	13.160124	0.4075367	-0.18294407	-2.6617541	-10.182804	-2.4881155	0.18025762	7.7359953	7.360066	-2.7619028	-4.2632794	-4.2329917	-6.19182	20.757359	18.691689	15.369439	-28.577978	-32.990635	-36.109695	9.064119	9.632555	7.44565	4.182003
747	-15.9643955	-12.318335	-16.60271	-3.1017616	-9.830828	-23.772564	6.3722744	-2.9141607	-9.739851	-7.4517317	-3.5454626	-4.908863	-11.622908	-11.84959	-9.920946	-1.4755315	-4.221387	-4.3933506	9.690287	8.689487	1.6754581	9.113415	5.663249	-1.1967247	7.2665157	6.3199162	-4.6794696	2.3582883	0.7076162	-0.61007714	2.6215076	-4.1525583	-4.138153	22.458538	25.472088	7.474791	21.661062	30.392717	31.829313	10.460073	17.393215	11.035593	20.814333	25.596405	10.910474	-0.15274213	0.7899418	-3.401617	-11.802589
748	3.3756294	-7.7585096	1.5316887	0.8768256	0.2299622	9.85947	8.277502	6.2517962	0.9635878	9.92161	1.1033857	1.5470095	-13.207917	-16.63922	-8.490602	12.457458	9.339627	9.043747	-2.545706	-4.537937	-5.8203087	14.722496	3.2691183	3.2329164	-7.26371	-12.941959	-12.636721	1.1564795	2.9896421	-1.523049	1.5974905	-3.8259497	-3.4584506	-7.687496	-15.067039	-10.331116	5.2352486	-2.15309	5.331016	2.3818073	-4.825059	-13.00951	-9.286652	-17.52573	-14.146025	-1.5863384	-9.951252	-14.839827	8.568903
749	2.4287634	12.599193	16.74561	6.596344	4.5028768	7.303508	-5.0312834	-9.6688175	-12.593634	11.678701	12.034455	10.289315	25.610632	27.975218	8.057683	24.413414	18.900082	10.852007	2.9208708	4.085809	4.147234	11.04072	14.254721	14.437141	8.065795	5.508231	7.3554306	4.353385	17.890577	13.778805	28.248592	28.354721	19.876938	6.7588677	10.3598175	20.238764	10.471743	5.9703937	-3.4009848	12.299343	7.2424793	13.645691	8.049286	1.6269468	7.1085014	5.019214	8.600652	6.633194	-0.49768484
750	-27.039116	-22.048683	-9.035418	-6.5773506	-14.978165	-13.310215	-14.896124	-15.864805	-17.506365	-17.207026	-11.992987	2.5271938	-13.094971	-14.851067	-19.367176	-11.150157	-12.901256	-12.50613	-18.933056	-14.361176	-16.083488	-1.0714501	-3.795956	-13.096594	-14.05477	-14.066925	-16.54698	-4.3445697	-14.498244	-25.960114	-4.93694	-7.1626177	-10.007981	-3.4796188	-12.762175	-15.244418	9.086057	-9.638276	-16.35212	16.55524	22.06816	13.328714	-2.8726277	2.8399997	15.709516	-21.523735	-10.7429085	-7.217688	-3.6764226
756	0.1893809	-7.60882	-15.169212	-23.6382	-29.927515	-28.885143	-19.27885	-13.307998	-4.0128765	-24.950191	-23.743958	-21.381422	-18.94675	-12.999314	-12.693907	-3.3797479	-13.1608715	-14.5127535	-4.778334	-13.834341	-11.978083	-18.832748	-17.892418	-19.330315	25.791752	4.153056	3.709372	-16.02522	-15.004716	-14.646852	5.9142103	1.5638605	3.2415378	8.376864	-13.116163	-22.655659	41.137344	28.380089	5.9169173	0.24740745	-1.875364	-7.6439037	12.957327	12.285431	-1.6880356	-5.2357607	-2.8114681	-3.0739856	16.54935
757	29.64264	36.142593	40.60437	10.909912	22.128963	28.306664	38.12216	39.063072	40.345604	0.13849401	1.1773124	1.106824	27.513615	11.233698	3.2761774	9.539404	17.708984	14.519134	36.484505	37.896317	28.050621	5.043395	22.218246	19.90263	0.8343865	-1.9543103	-2.2534099	7.101071	5.7182636	-9.957081	18.656044	25.14095	15.755279	2.5538301	15.7740555	22.77883	15.229397	16.720722	6.129253	-12.493809	-5.623393	4.979839	-10.785004	-5.699722	-7.7763014	34.886642	43.013313	37.991142	6.2991595
758	11.750465	15.481598	12.048071	24.408863	30.074278	21.908878	34.052914	37.680252	35.41652	13.008768	9.167593	13.731126	-5.371744	-0.71110064	4.991388	15.665306	11.03466	2.3066466	12.986528	18.815384	24.029453	22.63454	16.420881	7.4297457	13.976879	17.70158	16.821024	8.319743	9.3007145	11.988333	9.3175	8.824941	5.814742	7.232663	-0.19616419	0.28375897	7.0661917	11.831363	19.977097	2.5914655	1.7297329	4.294867	2.0035036	-8.134807	-17.695223	3.5070798	5.420803	2.9480267	11.055996
759	32.604412	37.750885	35.49272	49.881767	56.717815	52.332733	58.644638	57.334152	51.14415	45.84556	49.299908	46.67685	28.527739	39.2807	52.961914	39.919296	48.143444	38.99076	31.163145	46.59675	46.834232	44.41401	50.24238	38.967407	48.557358	50.188545	41.955376	20.487062	26.121387	23.779224	16.892218	20.628878	22.70856	7.843784	24.016718	24.825493	39.71125	45.301956	37.272614	20.637028	28.92734	24.294815	14.899065	20.420832	18.490868	24.98664	25.599499	19.585884	44.047188
763	31.123322	37.59974	30.999895	-5.2827663	-3.6229992	5.846246	13.911869	16.895063	19.461208	4.0263476	-4.1994867	-3.008972	-5.7565002	-7.914777	-10.042574	27.277416	32.788776	18.780375	6.190752	3.4122188	-0.70073813	-5.7276382	-9.778568	-9.897078	16.553596	20.227951	22.03024	16.71016	10.980399	-0.9523089	33.787704	26.316547	17.21469	11.233578	10.507616	12.189444	8.818277	1.1947601	2.2130003	18.794172	18.29839	17.240288	20.226376	24.227339	21.428339	30.207123	35.89788	43.779343	29.473969
764	16.750378	22.65578	33.37517	30.147806	34.713234	21.363735	40.662674	40.561356	21.651608	44.719406	36.083958	33.843742	10.983847	20.447214	17.151304	30.85734	39.17183	37.60752	30.32716	38.675842	37.318584	31.41932	12.959375	12.165091	37.16502	40.235023	31.749592	27.479134	16.042925	9.630936	26.9307	35.172462	37.647842	30.405956	47.01094	44.71698	10.8024845	15.600714	11.244951	20.117859	23.753853	16.034416	33.273693	24.051796	10.353834	20.623116	19.680403	5.413965	8.855548
767	20.92045	11.857452	2.904697	48.48841	54.38994	44.06275	47.018616	49.3332	46.85663	35.263927	37.55307	35.69797	8.360707	21.785118	33.15291	53.014492	38.173313	26.605646	48.215263	48.629333	46.797195	34.018864	29.575418	29.66277	23.875093	35.92222	32.36638	23.797962	35.424873	15.399119	-1.5899513	5.262984	42.263115	6.485183	7.3596106	7.0858364	43.975395	25.271505	24.828796	15.024024	20.742298	29.437845	18.673908	34.45025	54.53424	26.102482	34.59631	33.04195	27.35439
769	11.861834	22.077223	27.548605	28.157055	32.143204	29.014057	25.340313	31.134739	30.627527	30.692633	41.528824	40.601177	38.703533	32.54987	30.097874	59.695236	57.947945	42.706566	-8.556771	-8.763453	-11.67791	10.194455	8.512615	-4.195936	1.290463	-0.26979595	0.044855654	-15.663856	-8.9510975	-10.619819	12.118978	14.8760195	13.415199	0.2976721	-0.29380026	2.543517	-21.049986	-12.680521	-6.546899	-12.742197	-10.394765	-6.3884897	-7.3052864	8.172592	12.28271	-12.8380785	-16.571918	-20.774506	-15.473477
773	14.9488535	14.575026	10.569057	25.92763	19.938358	17.321987	19.92864	15.19145	12.763453	18.18774	29.264969	32.872204	21.245697	17.84433	8.263819	20.18969	17.805788	18.27862	2.174865	12.952635	37.61361	16.38974	23.686144	22.217068	18.813557	19.242588	17.246113	9.33386	17.813114	12.270126	12.965101	14.24877	13.888919	1.5476334	1.8425434	2.6839898	26.158947	20.798683	14.379366	37.082222	38.549232	20.340263	19.361547	22.804249	22.90673	5.9892716	7.430002	8.240828	13.386252
775	28.145023	24.734623	14.17186	8.316824	13.383554	14.060398	10.043982	11.007066	6.963812	4.625552	10.100838	6.7757845	23.116837	21.484928	13.357594	24.374462	23.470413	15.696104	14.112295	17.135414	15.849947	11.266176	12.89524	10.563591	7.779549	12.417692	27.17725	29.76841	40.55773	34.046623	11.156248	12.835377	10.293585	15.878206	18.255747	18.171932	12.773509	18.277313	15.913402	10.01129	10.382078	16.09335	21.450138	26.736427	12.04842	6.7795153	11.02132	11.859453	12.639031
776	7.8165636	18.993574	22.155792	8.641302	17.150545	26.222584	15.587876	20.255573	11.954829	13.259386	35.104477	35.103947	5.3400993	6.9785833	5.202084	7.22715	8.139051	0.4128105	-3.9515724	17.094378	29.72351	-4.6789265	-2.8411224	-11.337666	5.3231554	10.295509	11.109436	25.231256	37.93377	30.082472	23.993692	18.768707	7.8009005	27.311264	13.252124	0.2518309	46.590096	44.9718	32.278496	23.330814	31.6489	15.484179	-3.576877	-1.2006379	-8.924593	-4.400888	10.103271	15.215485	-7.11586
777	25.4323	24.742031	21.536331	-16.819283	-15.719202	-15.196383	21.054913	28.861471	34.13854	8.552779	12.865409	15.339739	23.891693	10.385206	-2.38934	-14.784666	-18.933125	-23.053541	11.402454	11.535551	7.092185	2.3972325	4.4264054	-2.2708945	17.167553	27.33654	37.81335	5.9603515	9.821475	7.888793	20.582167	27.19321	27.20591	14.617569	13.556992	19.07272	-27.563639	-18.861603	-24.113419	3.4797268	11.45154	3.1599019	-23.645565	-10.322536	-5.495494	13.072291	23.318161	23.836998	6.383876
779	16.472755	13.784006	7.038968	15.066733	14.882978	11.2678585	17.119553	18.05207	16.105024	9.486616	11.80695	12.644448	18.246895	20.934204	19.071156	6.5450764	5.586961	6.943787	14.511947	13.956799	11.929923	12.866074	13.6971445	8.171251	7.1326246	10.342112	7.5708814	16.05962	17.551197	13.03648	6.5140657	12.825901	14.259775	16.873936	23.583908	22.006418	14.658436	17.412395	16.04386	29.485191	24.869637	18.572683	13.161104	17.694263	16.29781	5.10814	13.956803	43.53971	10.973253
780	38.00738	37.844334	33.922295	27.551018	34.339165	27.719454	34.217506	37.457592	26.565044	-20.138254	-16.769749	-11.112469	10.83179	-1.001969	-2.7894835	54.113586	59.46609	47.94584	34.582863	27.53059	23.418705	19.563543	22.501331	22.02687	0.45997217	9.392248	12.502661	3.0012186	9.376228	10.177487	25.895699	32.409748	21.482475	-1.5855775	-1.7303994	-2.4807625	22.821604	20.638535	6.1040926	4.672431	3.3182454	8.741282	30.362846	45.515133	49.040306	-17.253925	-6.1090803	-2.0041733	7.914739
781	3.6275096	4.2423906	3.9327161	32.618492	23.32735	13.011359	-2.4053113	-6.45848	4.442357	37.7131	30.423006	23.021273	32.180862	43.879333	43.833187	3.1114068	4.569418	4.44875	21.545033	16.53297	6.092353	-15.526842	-1.945308	1.4056195	-0.94438136	3.6188822	4.0355716	61.278442	50.6092	27.999577	18.739948	33.49189	43.21736	10.098106	18.378105	9.625283	19.3819	23.91912	17.721937	2.426833	5.5572453	4.374963	-0.6495464	8.834995	4.482081	39.159344	50.306633	42.79255	17.559467
782	9.569312	13.053638	5.757243	25.091227	23.887932	17.70185	5.8483777	12.3805685	20.834278	18.553108	17.322105	11.367411	15.575855	29.206236	22.128002	8.72767	7.338817	2.5725126	6.3503065	12.888863	13.849621	11.456867	17.028696	13.933933	10.905888	15.376486	8.732217	9.384155	11.332821	2.0987492	8.414046	9.306402	19.31454	30.344269	30.409603	16.195366	17.931614	23.403473	17.363476	10.877294	17.89312	17.88813	-5.091507	-3.5508852	6.702156	6.9973764	13.059459	16.33907	16.126507
784	36.71583	36.402573	25.528374	65.3577	70.68896	55.963306	40.04944	46.23848	43.063595	14.33531	14.797049	16.615095	23.491655	28.311337	28.274567	15.235397	30.518528	19.291199	55.35411	38.00941	13.38956	42.025055	54.841667	58.38692	36.561096	42.587116	66.12498	45.18322	37.899727	28.201874	35.370018	25.037674	10.444189	21.19551	28.97832	24.62996	16.369709	25.507956	16.625362	49.735477	45.22146	30.503618	47.057167	51.185062	38.81259	53.388065	58.182373	47.54776	15.871834
787	14.6621685	17.319798	11.739874	-2.1719146	-0.07136372	0.4887331	10.300583	9.284872	-2.8577957	46.88376	52.780853	44.43625	-2.3788896	1.7881843	13.346724	11.223296	14.389745	16.887522	-2.817839	-2.7032506	-8.590883	1.5565604	3.9546094	1.175814	7.690697	6.3828173	-2.0782104	25.912289	25.89718	18.906597	2.069309	7.650605	15.09396	31.453873	35.721115	30.430248	27.758015	43.641735	46.34536	8.006591	18.067553	14.480263	6.8366714	7.913699	8.7142105	-12.559614	-3.0644672	-5.2138896	9.5644245
789	10.098244	14.122494	18.405169	6.062249	6.7787685	6.080923	14.522207	18.057575	13.259439	-1.9353058	2.007148	-1.7664515	5.747881	4.3960605	5.495959	24.265808	13.129446	4.8857965	0.5312507	2.845342	0.7243833	10.947584	45.25901	60.179726	30.863913	32.037502	19.861347	19.55327	26.280521	18.320976	13.905952	10.197191	-4.7629995	13.344814	10.710596	10.619435	8.4582405	14.503627	29.061836	19.134048	15.675291	7.4335995	12.811972	28.429333	37.000137	21.262316	7.5826874	7.309329	10.701683
790	21.802896	31.871918	43.916656	12.675489	19.82463	10.666904	20.627037	28.344265	23.868519	30.338606	40.86382	39.785294	41.10053	45.818115	34.81304	14.473015	18.05843	13.79714	27.658585	31.140366	25.163807	31.107075	34.08851	28.969532	25.768368	30.339895	20.946735	46.759132	43.33736	40.18995	11.5887165	19.879082	19.956944	2.7987049	14.410616	18.703487	18.325827	24.712097	19.453651	37.917126	42.490116	28.919815	16.171856	19.470692	30.047783	13.319803	24.28954	39.011593	19.682194
791	14.087407	11.292869	3.2127042	1.7301371	7.427704	9.644352	7.315859	8.624113	11.481709	25.957256	22.631601	19.300335	0.5278112	13.373785	12.740708	2.7432733	1.9064122	-0.69524324	0.17432761	7.6211877	13.641319	9.703026	12.899118	10.4598675	16.069607	17.122257	17.228065	-0.3729458	8.176771	8.429683	8.109927	11.458115	4.340087	7.2033186	9.822063	8.003605	10.427572	12.914078	3.6307714	21.089708	18.875666	14.868969	5.5591993	3.3965626	-2.5358229	9.641639	10.357016	11.936438	-7.652586
794	-8.410846	-4.524048	0.048666984	2.3996716	-7.099329	-12.045631	-2.7950535	1.7616072	8.232312	-2.7996056	-1.1037097	-7.222224	-19.150433	-16.010105	-14.304723	-8.689848	-13.078046	-9.770999	-17.601433	-10.717483	-9.838101	-26.017881	-18.399437	-9.987993	-9.937139	-8.569595	-6.3251395	3.2746062	-3.402338	0.29787588	-9.649214	-9.51033	-10.808802	-22.331017	-10.019003	-12.194534	2.7154791	-5.027561	-3.0315537	-3.4320729	-3.3685026	-3.5303454	0.2852643	-8.721639	-8.658676	-10.283094	-12.967388	-20.148901	-0.8721223
795	8.756756	8.761908	11.586062	7.347957	10.026316	5.2995157	-3.4498212	2.6538792	1.2792745	6.8492875	3.9043508	4.132229	14.002544	24.376316	16.21621	0.003009766	5.522752	-2.6246917	2.1978722	8.0046835	1.4824934	-10.857683	-1.3309097	-4.919258	14.773178	15.392397	12.448341	10.674035	1.520704	-1.116614	11.94977	22.304287	19.339077	6.504733	12.067007	6.208004	9.867685	7.8472786	7.3646917	1.3357966	6.1353855	1.4136052	-6.584399	-1.0683348	6.888296	13.981202	14.638714	17.664902	-10.895804
796	2.9815226	15.28868	19.680563	10.920868	10.220777	-1.4343944	2.024601	6.572945	11.512804	26.339224	35.989815	28.737633	-2.1795628	8.502011	19.86958	21.667625	10.002132	3.6339264	-7.87534	-1.8478668	-1.7939408	1.4124377	3.4114208	0.25598052	11.467847	17.813896	2.1258116	25.244644	24.047829	12.182769	15.805795	25.459099	38.376213	12.914541	27.95031	23.894104	27.706596	17.449543	11.221304	9.379259	20.148592	20.145382	2.8292432	15.578273	10.1141205	15.971005	22.015614	10.746426	23.053902
797	0.4383109	2.0048776	3.177655	7.023962	9.461311	6.183605	2.8453412	12.309307	27.466871	2.4431276	11.128944	11.212347	7.5530233	8.765687	18.175137	-3.2492673	3.1234124	10.276226	32.28576	26.265781	9.017912	-5.9964485	-1.9252354	1.9595134	10.182995	25.450089	49.928364	18.683006	16.796288	7.915584	6.6839094	4.1355667	0.025655584	-5.0988116	6.3454943	12.574419	-3.5085917	-3.8019764	-5.4475336	6.088294	-5.1744385	-1.9949405	1.5963743	-0.12967825	-2.6098487	-0.25794846	-3.3799665	-3.4088628	20.92686
798	14.217707	27.708847	26.964478	-8.438381	4.9165916	18.831188	-2.1936939	-3.969918	3.1329122	-4.3847613	-13.011047	-15.983902	-8.425268	-15.6677885	-10.775465	-0.98502016	0.013818324	8.867106	-9.679589	-13.729979	-9.81791	9.493561	1.3258932	0.7527386	9.081781	6.2369823	9.283802	0.08590102	0.5606081	8.862575	13.199327	16.223055	14.590858	3.3471441	-2.68297	-6.1407604	11.279247	1.5869038	-5.9811296	24.760078	20.457584	5.3265514	6.6171165	7.413478	-3.6164787	23.127365	38.786583	34.637863	-9.874292
799	9.005581	6.431341	7.7426615	6.493532	2.6315782	0.6078962	23.05143	23.219519	29.992165	22.225443	22.72373	31.50845	23.641287	21.90502	24.892132	9.631552	10.827719	18.911203	-6.6394005	1.7200056	-0.51739395	29.994453	25.774996	26.015154	15.372826	9.165524	7.742381	-1.7383208	-2.5524492	-0.7699466	18.226555	23.127537	33.998585	9.59217	6.8630333	-5.477887	12.296415	13.9802	15.043695	30.18052	17.600784	20.89506	18.993458	21.184597	15.837332	17.334812	14.9298115	16.71861	23.208555
800	27.030622	21.864588	13.456223	12.2515745	11.63336	7.592981	13.040375	-6.3001766	-14.818129	27.565884	30.806189	24.142525	48.738945	42.90291	36.45836	15.831654	26.323517	22.656181	-7.127546	-9.240584	-13.9453125	-6.134831	-10.81204	-8.406502	22.327744	21.292522	15.210684	39.842415	37.938362	32.4544	-5.2681103	-4.049474	-8.558964	31.0582	32.238052	17.479908	5.6037397	3.8244462	13.178522	5.5686493	8.3578615	5.996278	28.208622	35.544037	31.026905	14.28463	13.182506	15.382835	10.7697315
801	-0.5517243	6.410062	7.3388147	14.662535	15.744441	16.25093	-1.2074947	7.1476717	3.86042	-4.575554	-1.77963	0.09511188	-1.4596678	-0.8843507	-12.043886	7.04797	9.865445	2.0862663	1.2597293	-3.0695643	-5.42202	24.29546	13.782635	8.718129	0.8973347	10.807814	17.894115	8.472847	12.565126	10.229512	15.285917	22.882536	16.96283	-1.2073638	-4.3518996	-6.764142	9.147987	11.189524	7.5477867	5.467781	8.930237	9.501401	9.169638	8.003702	-3.3450522	10.964739	9.080063	2.304445	11.3321705
804	8.479855	14.811427	3.1914186	23.611946	25.950336	19.976826	25.823233	34.668762	29.81977	23.965733	28.056896	47.222206	18.050142	20.165579	15.565958	24.3028	32.3736	24.746464	43.026253	27.38351	11.769011	42.315987	41.0735	27.913189	23.276222	27.190596	17.524052	34.935608	39.712242	31.557262	29.247345	29.199574	9.5680065	24.535275	34.704445	47.87641	10.28553	15.787471	19.793495	5.9798384	17.292282	26.477352	27.988832	36.193687	38.770752	37.406235	44.4793	47.76011	21.70275
805	-13.104133	-5.8230696	-2.847154	-14.396696	-11.711956	-14.430177	-14.917112	-13.150232	-17.129448	-19.166708	-12.567844	-13.857666	-0.29225767	-10.913466	-19.399084	-21.362198	-21.182632	-20.680534	-9.873402	-1.2857816	-5.6779194	-8.284527	-12.924065	-17.361805	-24.184715	-16.575281	-11.324694	-18.017946	-14.245487	-21.915936	-6.511963	-9.68428	-11.02643	-17.148598	-15.982567	-11.261364	-15.595337	-16.647545	-15.119971	1.4077979	4.0985813	3.3822541	-2.0221593	4.1699286	2.2550304	-1.2559385	5.2117114	6.386549	0.58005
806	3.7840538	16.333784	12.857456	21.435686	23.2333	10.034832	25.022022	20.741251	18.419792	2.762617	9.796748	12.32279	11.976112	13.018897	13.87826	20.652845	21.219269	18.46056	3.0926404	17.603535	3.5021236	15.1694145	22.315277	8.95512	35.94236	35.223495	24.687698	14.943095	19.19648	13.288098	18.561783	16.80146	8.024951	17.366852	12.645242	15.691367	10.247868	11.144798	9.944208	45.73472	35.52306	17.049725	6.2108054	13.792708	9.457352	6.862863	13.938321	10.03075	13.169464
807	20.045523	9.860061	11.887361	12.996222	10.726458	5.328656	21.662457	19.849667	20.923765	24.06858	25.547634	25.782064	23.442268	15.824549	9.615421	10.586002	10.165515	15.759959	37.921726	24.949766	12.758937	18.713474	20.195377	14.627286	10.273922	11.28965	14.950595	9.678268	-2.4369574	-7.96104	18.60833	11.497411	13.475003	15.177241	20.69003	24.846928	24.219305	27.931454	18.630268	25.324883	32.424267	36.740936	9.96793	8.408694	9.559988	15.211199	20.202389	17.797615	4.306565
808	20.93101	4.385064	-9.235326	-1.3507385	-9.162905	-13.427209	23.423702	44.04802	42.71242	-3.1153061	0.27247536	5.6376715	42.69258	54.149376	46.170265	27.832993	35.285675	30.06921	5.443532	6.046109	-2.941052	12.224315	17.678493	14.853413	18.025944	16.610443	11.459478	13.036337	16.222763	10.944759	30.162695	33.53656	23.178429	11.022784	7.6256466	7.2719746	20.966797	20.695293	13.843958	46.39703	51.02723	43.88394	-0.49085867	8.036863	3.1837583	-0.5449104	-8.975634	-15.0655155	10.381008
810	18.780323	23.092606	21.93089	8.7123785	17.247896	15.378408	8.058516	18.586632	16.21208	21.345373	21.999603	5.0244913	29.32325	26.53857	12.311704	6.0614977	13.135137	27.917091	16.400751	17.00658	19.559467	10.865866	20.567808	21.03511	-1.2522068	10.369629	17.182257	12.823702	17.698492	12.148568	11.863063	8.266013	3.5560896	34.773552	27.594788	17.297852	30.533592	44.81951	49.678566	25.441319	26.035965	17.871223	31.38636	36.642967	22.600855	9.6798115	23.047874	17.61101	17.8832
811	19.162773	30.447699	22.18947	23.406261	20.97044	18.793663	16.61687	26.407415	23.460838	10.265852	17.28254	17.802017	24.226639	28.857517	17.28172	15.890746	21.716137	16.29181	19.31113	14.966978	5.390235	24.475672	22.147701	21.877874	7.8002586	11.248405	9.741107	31.204102	27.326675	16.995922	18.512524	16.339384	8.286037	7.762764	12.952222	10.538391	16.882355	22.359062	30.137451	17.844276	22.876637	19.336876	27.442331	28.399487	23.33038	18.196285	23.166737	16.184097	9.181791
813	16.777084	26.419071	32.949486	13.37586	14.719372	9.114046	1.0254896	4.697806	-0.1410954	9.267315	11.216129	10.198168	22.93053	34.034924	26.57991	21.964941	17.22935	18.527748	10.737203	7.9003673	1.5665534	19.183186	18.869856	12.491226	-4.3960876	1.2751374	-2.6976109	1.2385536	8.465849	6.525883	8.016394	9.169314	12.2832155	18.893278	13.654429	7.7474103	1.4506325	9.083195	3.175653	14.153564	15.714104	23.388721	41.981857	52.718204	45.038948	32.294743	25.01679	17.527313	8.480032
814	21.85297	21.468428	27.058922	15.553148	22.835434	13.318419	15.131039	20.779272	26.960075	11.664073	16.19547	17.257317	18.585732	22.232727	18.922207	12.213329	20.016605	40.281143	15.216188	19.622715	17.247932	30.72998	32.96189	20.693043	-0.052267253	1.5692651	-4.9690466	-4.486868	1.2950172	-1.771552	32.485535	26.600927	21.966084	23.439949	12.67087	7.473318	23.720459	29.754862	52.59652	0.11492967	-2.4282014	-3.4128857	-1.3015873	-6.095173	-12.874041	13.104408	12.486639	12.061367	32.993603
815	30.494305	41.961327	46.936874	40.123287	42.595913	32.84222	39.938354	21.44689	13.774687	8.908571	15.554102	13.356932	12.849403	21.673353	26.24377	1.2722187	16.906271	23.02927	8.069456	16.905985	5.086118	-0.67710364	12.379196	14.613281	4.066823	15.426592	12.789879	26.888058	25.507217	14.166021	23.899944	28.819317	15.759174	-3.1817787	-2.6245325	-3.411221	11.711982	24.306187	31.754839	30.305946	34.53507	30.031223	26.633957	33.4228	23.526749	20.72547	22.881403	20.209269	17.37462
818	23.37307	18.919224	9.298243	2.4691172	8.400789	17.015556	3.796239	9.738517	11.165112	16.678305	14.815323	17.526007	-2.2827854	3.767584	7.44065	7.695588	11.304208	11.618029	20.786863	25.319012	19.902893	20.094414	38.86592	44.369625	8.589868	9.935701	10.943081	6.3501544	11.649353	8.133272	4.72694	1.6863767	6.518178	36.041138	34.6296	25.892414	7.1322937	-3.885043	-12.909151	35.524757	31.277657	14.272501	6.713396	8.652039	11.510656	5.2756357	9.918854	7.159402	39.265167
819	-2.8635452	2.973211	1.627269	15.793934	21.090439	23.950294	-2.833014	0.068066634	1.7548352	-2.9768639	1.3514907	1.9648638	-10.013938	-6.1669636	0.4104408	-5.0758963	-1.5383593	-7.080556	5.6835384	12.589312	14.182154	17.776833	14.763823	6.57216	7.13687	14.217341	18.742296	13.650623	8.263848	7.168393	7.7461405	5.123285	6.8140097	23.959276	14.537214	11.738174	7.4904537	12.643803	17.172882	3.2558634	9.090869	12.701555	7.742755	11.532276	8.139577	15.190678	14.853067	12.016321	-7.9484587
820	15.337921	21.962858	22.294167	-0.017274797	20.75592	21.906906	47.483715	55.956116	50.56195	41.46061	43.12507	31.177984	24.549324	25.283775	12.707836	21.787178	30.009497	28.788565	40.607353	34.90942	18.860058	45.3211	45.204285	41.824535	35.059834	44.377117	49.123913	28.193514	42.31313	62.52516	11.466875	11.717801	-6.3477125	-25.809345	-14.9973755	-14.392294	3.7284272	4.8059406	11.073321	1.3498583	-0.39280897	-13.7096	-14.251045	-9.758702	-0.48721755	11.286921	5.199958	2.9110239	7.5314045
823	11.7684	14.551544	7.6518397	13.286961	12.994683	14.633474	17.529812	14.856157	16.525232	0.35596955	1.4019257	0.5392804	18.258305	15.05408	12.436036	-5.219963	-3.59733	-2.8858252	-1.6408634	1.4605004	6.7461004	14.463308	16.526342	23.144133	0.5067563	0.97344726	-1.3568385	16.423702	18.550447	16.142822	7.822914	10.777824	9.857684	6.5450587	11.344987	13.23184	11.781671	14.134146	7.679981	-7.39121	-0.15858757	1.5335826	1.3644782	3.9387307	9.246884	3.0911803	8.723869	2.0209055	22.981081
824	23.218906	30.6123	20.860727	6.769635	17.261366	23.71492	31.006378	24.894787	10.215183	16.532906	19.583906	9.945338	8.1278925	15.807239	13.341957	38.41027	35.40707	20.505215	28.041256	26.191845	16.633778	26.179138	29.151783	19.097136	11.047541	15.815502	11.667825	18.420845	29.017124	29.25753	29.698076	24.80728	15.148133	8.42482	13.432067	31.68118	33.42294	34.95244	22.373663	15.781174	20.521214	30.923683	29.46215	34.82244	30.993492	24.30711	30.908588	35.71193	18.75837
825	-0.3731252	2.4217951	18.2261	15.374193	16.426434	4.801491	10.219162	20.926853	13.056849	3.8269677	-4.592913	-17.263287	-7.067871	-6.616814	-5.0410547	-18.233095	-15.452551	-7.874541	5.17418	10.025482	1.24718	-4.3478184	20.131226	28.665846	10.308981	17.100397	18.475853	-3.077392	4.5428934	6.1734095	-10.010489	-16.534416	-19.367489	-0.5374387	-1.1285839	1.6866596	-0.6500045	-3.893891	-4.7017565	-14.505556	-9.272404	-1.2644296	-12.025446	-6.713683	7.8567266	16.990158	23.428024	12.631793	18.61037
826	-3.514764	-10.208551	-7.205906	-0.20936608	-2.7442756	-0.6503891	27.108479	28.243454	18.07147	12.030598	12.377388	15.566132	21.199457	15.441473	3.241964	27.31918	28.475534	19.280228	6.6508985	14.507584	12.500691	19.333872	12.995219	4.3848414	2.1869364	5.570052	6.7506046	-3.0661771	-9.875082	-5.9933715	2.72298	9.543684	9.2117195	5.2949276	6.457225	3.5826027	8.290238	9.99988	5.7274866	2.556705	4.2431617	7.210199	54.200222	50.300438	32.475155	-2.8020287	1.965067	4.235749	3.5918684
829	10.271681	15.825583	22.813108	17.80318	21.069742	17.982784	24.795357	22.098366	16.17641	17.711784	20.667747	15.463128	10.84564	14.518387	15.287165	21.250507	22.973373	14.642641	9.896428	14.492508	26.946262	13.479486	22.96637	23.02476	23.746334	23.524479	21.546879	15.899316	21.296543	15.644869	19.431244	22.118847	18.193832	23.505888	20.49955	16.890007	23.493092	25.382332	18.664776	25.597656	20.785809	12.381279	23.92743	25.10717	18.62732	34.893486	31.997889	15.423643	13.633129
830	12.933503	14.425854	5.4782176	0.9584074	5.9507303	6.6637774	1.6133568	-1.2771039	4.55282	4.0017304	4.889722	-2.1590135	2.2436733	2.2198086	1.7014664	4.656969	8.770927	10.231279	25.046125	22.87212	14.792991	13.254068	21.50858	22.647507	15.046234	20.154484	18.918987	5.707414	7.634527	2.2307296	-2.2264366	5.4316654	-0.8662849	24.978487	24.305367	11.671707	15.993107	23.66338	9.863232	39.36774	31.52202	16.84256	41.904778	35.609528	28.930302	15.033528	27.25071	20.212816	27.516222
831	7.5119734	8.924818	9.830522	2.8442235	14.16179	17.013119	23.679096	26.370514	29.113052	27.415394	23.013615	8.584711	21.317041	14.505132	-6.8358107	17.559237	22.968407	17.22496	39.65342	29.866226	16.575436	24.65507	27.040356	26.22311	19.520252	24.532764	23.639488	25.518196	39.19516	36.40918	6.2164865	-5.750149	-4.186232	-17.274414	-7.7894645	-3.7445884	-1.8678448	-6.567467	-6.3665624	4.2369385	6.6717515	7.800009	5.628061	8.654863	16.70242	-4.9607806	-2.600762	-8.493097	4.2791843
833	56.272423	45.155502	22.956501	42.64683	48.134262	43.991383	23.136827	48.015785	55.82648	14.421546	16.296503	16.918682	1.3939222	13.640233	11.310221	6.0289583	5.153503	1.8698899	-4.4834995	5.072206	8.320318	24.107286	26.825052	13.606848	31.406239	27.471222	16.813402	22.988018	26.605991	16.00275	20.263103	26.206125	17.218443	23.80623	27.958221	17.79809	14.7792015	20.77673	17.914764	9.491182	14.544884	11.013748	26.380016	30.002617	23.589005	19.852816	18.293095	9.289535	4.407151
834	41.414337	41.016785	29.031532	17.234043	18.607517	23.863668	19.71342	18.59542	14.219904	18.7873	29.793716	42.5942	14.992078	18.62814	13.681575	9.819838	16.268879	17.494377	35.898304	25.014778	17.297752	2.4180365	6.1840463	3.4361234	13.3579445	20.84382	15.787874	15.248835	14.668591	13.521353	8.173718	7.175688	9.706098	14.338629	12.268099	12.808498	20.357334	24.77542	28.694405	3.5336998	7.276341	12.559926	38.94062	33.714344	16.556812	14.66876	17.808043	16.001097	21.417898
836	19.253763	26.139763	34.182045	40.541294	41.533203	33.516712	47.628906	47.488785	36.475525	5.067621	14.979466	9.90027	21.861618	13.421158	0.099830866	11.755954	6.677947	-6.883773	-1.4483151	-0.007837392	-8.641253	-0.9706404	0.24355668	-3.4113002	-2.9966908	2.7777083	12.214439	-4.1684294	4.9758377	8.461475	12.83972	12.901089	7.467306	1.2299807	2.7110283	5.284005	32.319237	27.750278	20.78123	19.063366	18.887264	12.961989	8.628671	-0.1477077	-3.8900857	-5.5246534	-1.8197535	5.3566504	5.8736377
839	12.84034	14.496321	11.775467	-9.424875	-17.292093	-13.004542	12.209538	9.084545	12.289654	8.82066	3.7988749	7.4365926	-14.856288	-5.545226	7.373941	7.1817904	0.15002722	5.7203813	10.573843	16.735466	21.67613	-1.0089008	-6.8695755	-2.1429143	-0.4475379	-2.6517787	7.375176	-5.8048267	-1.4569892	1.5770934	4.05002	-0.2285445	-2.2905636	17.661806	11.177924	13.599634	12.492037	6.596375	10.434288	7.145651	7.870404	2.0150163	0.15368354	4.8839946	17.172794	-3.858229	-5.3041863	9.602556	5.5090237
841	13.673607	19.066021	18.539581	-18.661068	-18.993176	-15.354855	-3.7915168	-3.9459665	-3.5286405	-1.7756903	-2.3680353	0.9424243	-1.0521109	3.481587	8.333468	2.5470676	0.5396435	5.8640327	-23.194141	-26.399643	-17.832737	-13.5632305	-11.946621	-11.544853	2.6581395	-3.5590682	-4.867461	-14.848906	-17.681114	-18.63382	10.383251	3.3847418	-2.5749192	-2.248291	8.085113	3.1268058	-3.3390326	3.3933473	7.33531	-6.817758	-0.81617665	-0.7490449	29.247602	38.14228	36.518013	0.27741185	3.8352108	7.63313	14.15918
844	1.4221694	1.0087936	0.5012527	14.321585	16.61418	21.161549	-10.386765	1.5362742	-4.2696404	6.452761	15.512369	22.912788	-4.95521	12.504258	15.570221	-10.859049	-0.7452913	3.015419	-2.497973	7.139282	8.909895	-3.7498546	-0.3941787	-4.2152185	0.6817686	7.5476227	13.919403	6.2216315	10.270634	4.9107285	6.9225063	17.455313	17.737257	15.256134	16.776155	15.895037	6.2355933	3.0726788	-2.3920457	15.068148	13.708286	7.553946	3.3012729	-2.983556	-5.9942904	12.731962	3.9302704	-8.040213	-15.617693
845	-1.2429543	-0.34832656	1.1447964	-3.8525243	-2.372377	-0.06109771	-2.4596555	5.2281213	6.1397815	14.034463	16.730236	19.213367	-6.974512	-3.3799634	-3.8831098	-1.8662205	0.33994538	4.211348	3.7958117	4.3081512	4.459217	3.4945793	6.35715	8.773396	2.9757607	1.1882553	3.7692595	-4.51789	-6.9042225	-9.131899	-5.307571	-7.593462	-7.1332774	-16.600273	-18.659079	-25.642067	-8.130027	2.9819365	12.587905	9.242845	3.331143	-6.495632	3.5208044	2.6396346	0.14883655	10.136105	12.25655	11.383693	13.569311
846	8.225218	11.133102	5.6610155	9.282846	7.2974796	-0.21856587	10.781349	16.851467	26.46919	3.7773972	5.3831596	6.407114	37.93416	31.139076	14.575551	22.60485	15.731354	15.279874	23.28138	24.4488	19.340214	5.4862137	13.155667	8.768876	7.710905	12.186251	6.456538	10.327688	12.029804	4.849495	3.9362948	7.2543936	26.101997	-7.739818	1.2094402	-1.325268	2.435985	18.144867	20.97945	20.556751	28.992119	30.903288	18.202827	19.454002	13.712853	13.8991585	24.218842	27.951597	0.5559788
848	-6.1740103	-3.686081	-0.71391714	-14.232771	-9.642872	-10.735556	-15.467768	-9.20411	-14.71592	1.5566013	0.10735655	-5.987802	-15.810778	-10.888052	-4.8583975	-12.918762	-4.1491265	-5.5739617	-3.9553752	4.767125	10.035928	-13.714478	-18.841871	-13.986738	-16.024036	-9.019312	-11.03006	-29.233374	-23.87478	-22.4483	-18.509968	-20.04432	-30.12629	-14.473103	-9.704202	-11.330858	-9.870058	-7.5719757	1.095176	2.4065185	11.594283	15.476727	-9.135456	-5.6678686	-2.1143332	-6.0635214	-11.692366	-18.139782	-7.2846813
850	2.2836921	4.9946785	0.098947644	-12.555786	-2.1545205	12.576403	-10.416386	-3.206478	-0.98236775	2.526019	2.1632943	-3.660179	22.667542	17.314741	6.230073	21.439522	18.148521	8.750143	-7.538157	-4.355294	-9.024638	32.37528	30.666729	21.827194	8.535616	8.700539	1.8284347	7.2890277	7.302391	10.757466	-2.246266	4.461018	6.7769737	12.473049	9.6129265	10.426096	9.223089	9.667154	9.688116	1.4925809	7.2479377	5.617971	3.8988447	12.800049	4.156838	-11.856337	-11.956606	-7.610757	4.1351814
851	15.739575	22.960732	25.26418	26.841759	25.297176	33.82236	17.245255	20.32922	22.277214	24.955502	27.288433	13.680426	18.785212	25.819159	22.036232	9.703772	10.336885	12.168339	20.568388	30.94828	29.035656	12.917084	15.03406	13.303282	8.457229	6.6680284	18.687214	16.92426	18.463505	16.9345	2.5783498	8.019513	3.920024	-2.8540528	24.700058	38.401566	24.347145	30.814903	28.320652	14.9248295	6.658771	6.869832	26.66127	33.840775	27.795715	22.318996	22.526844	23.069614	18.44625
852	-0.6507815	0.17915511	1.0262539	14.017239	12.956514	8.351534	1.1255208	7.99062	4.594979	3.152401	7.024762	6.993799	7.3246603	11.849499	11.50964	10.574811	13.268459	6.2665596	0.6855924	9.442907	10.989529	14.184019	14.459736	19.457352	12.105723	11.254569	10.610603	9.836886	13.036303	6.9316235	15.752321	19.802681	16.373243	6.087206	13.721618	13.341797	-6.1351147	-1.445614	-1.3340329	2.9445755	9.623863	9.361079	-1.8319597	-0.35501254	-4.3999276	9.66427	9.197437	7.2704926	10.095692
854	11.822169	15.530356	6.2296185	-1.7272979	5.552697	-1.2620913	22.53246	25.682041	27.487545	2.2995696	3.1461945	6.030015	0.4823944	6.4546623	2.7676897	16.167458	31.218174	32.385666	14.081882	11.553753	10.768372	3.5674336	11.501357	6.2099543	13.873642	17.514534	12.969673	13.872374	3.5780234	-11.466089	18.11549	15.701084	12.963055	12.371487	17.184208	18.062881	3.2889671	1.1023823	1.7727535	13.444042	12.424666	7.2763042	24.537102	16.480547	9.64138	35.774426	46.31819	40.455345	24.00985
855	-6.644062	-1.0783178	-7.892722	-18.741447	-21.064495	-25.415405	14.627708	31.17017	38.022995	28.202635	21.619331	18.11338	-5.509079	-0.7852504	-7.1900063	4.372097	13.083034	8.771645	29.556313	31.72115	20.409576	-17.136503	-0.31609875	11.028444	12.886372	11.956421	15.62137	21.259895	19.731762	-1.0333021	36.561783	38.64225	32.30059	7.475383	-18.63573	-26.014906	16.228073	11.519325	4.2181067	21.807823	27.607891	26.28123	9.061125	3.8121185	1.2027938	16.77723	29.27499	36.344696	17.158598
856	14.04829	23.940453	24.53503	8.233578	9.995076	6.250536	18.267424	25.596483	19.1036	10.569302	18.571558	16.703447	10.190044	15.251331	10.565439	11.140859	21.38601	18.613037	12.974394	16.770233	19.18578	6.2906485	12.780237	15.4574375	15.514955	18.201015	15.642128	19.287956	27.018269	28.434988	11.02624	17.410248	21.143536	12.050623	19.757103	23.559326	13.415064	23.371487	23.197828	-5.999735	10.809388	16.032305	27.94612	38.23142	35.141125	9.484596	23.582047	24.263155	9.744178
857	17.57314	26.803835	22.84502	24.620804	27.726238	21.563866	29.112358	36.41479	38.85053	-4.4045734	8.362219	2.925306	11.359849	11.355548	0.8868177	-1.0107281	6.400676	5.7567472	18.102398	25.352549	20.446804	39.22928	31.448616	16.717821	15.1282625	28.022984	23.905218	8.001815	15.075265	2.7210937	4.6465735	16.954794	18.242302	35.685	34.588287	22.273573	21.446827	23.167366	30.652065	11.247744	21.362846	29.57443	21.43166	31.763506	38.587936	16.93447	24.266169	22.756134	10.716873
858	19.080118	20.65831	16.911331	21.715897	24.128414	22.825674	25.202457	21.306366	15.295568	13.557802	21.152555	22.83567	14.364793	17.21006	16.932495	10.11207	14.961605	13.758747	25.468994	38.468998	41.401646	21.621193	30.510885	26.942118	14.909139	20.52958	16.407501	19.595852	19.885235	18.517666	3.1506076	7.9826474	16.535152	13.022726	4.1716185	2.994974	-5.13451	-7.742164	-6.8674808	-3.7407608	7.176057	20.501564	7.762274	3.7751107	2.6293163	5.3785295	4.531271	8.46509	-12.842451
859	4.434758	1.7015835	3.6910634	7.175847	10.548094	7.9729285	12.033786	10.804209	7.2616444	17.825659	25.562468	28.960327	10.029953	13.724894	22.559864	30.316242	31.554266	21.828403	7.0463905	10.751965	9.182112	-11.104772	-4.09169	-2.5518885	5.135663	15.884975	17.822092	5.0118856	5.127473	5.259695	9.077471	9.670233	12.605377	5.6904593	12.743355	6.589859	10.934101	17.355381	15.845226	6.8643613	9.732134	6.888879	7.3059587	8.426836	7.9958267	-3.8324413	-7.0300026	-9.787361	2.2185612
860	12.348324	16.570055	-0.5270283	46.97	52.838577	39.026833	8.526463	18.838696	11.903586	7.4959087	10.920668	17.387577	9.59639	10.479506	17.699272	12.367557	16.665092	10.563545	-7.2400503	-9.829145	-1.9738322	-1.4930708	1.8147004	-3.1079082	2.0188768	4.879169	11.970996	23.235136	35.27887	37.640846	7.133232	0.2913365	-9.454889	6.336708	5.118176	14.093464	10.990684	4.158082	5.1888046	11.987563	23.943424	28.70636	14.946957	14.483145	4.1512794	18.985155	24.211588	7.1668367	37.12865
863	22.524252	22.341179	20.057236	34.12217	29.000465	18.920422	26.347672	33.15917	35.80517	22.108871	31.368408	45.462124	3.0519125	14.338051	12.545613	14.5190735	24.911697	31.16416	25.419422	39.398483	43.51317	30.078465	42.578724	35.42484	21.856909	25.815578	20.526909	30.5131	32.682144	27.566793	37.04989	36.312622	20.804955	16.628382	23.792492	9.702323	5.1567917	6.009451	-0.47924736	10.854097	16.578917	5.830183	-0.04380721	7.727416	-1.7595075	27.240562	39.951088	31.881817	13.2876835
864	12.624851	24.998375	31.72809	27.009521	30.368683	19.39116	3.2257078	11.184584	19.147984	-2.4914808	8.261329	18.447714	22.505028	16.926498	6.748975	22.85952	26.576015	17.009007	4.161212	14.643065	20.464626	24.770512	30.7632	30.229202	10.049628	20.886002	13.753359	37.89943	34.337303	22.763496	12.71455	25.408138	22.282207	22.12677	26.187511	24.784945	17.637533	25.560375	12.817757	19.126774	25.808884	18.23476	5.1068316	13.272552	4.9595003	13.767769	19.050676	18.984102	8.790018
865	25.4416	30.147575	21.705292	11.795364	16.78875	18.170586	1.8154168	7.5519648	19.899437	14.0666485	16.76435	21.38282	14.204892	22.878164	35.53276	14.97196	21.584751	15.737134	11.26671	20.89724	26.404236	15.468332	16.645775	23.612343	16.181225	25.729424	24.351162	17.519592	17.426394	16.619043	18.449047	19.544819	19.04961	28.257658	28.289173	23.6917	25.779903	26.146812	21.201462	27.68665	24.293158	25.341877	19.434256	28.168852	25.55504	21.785551	24.930183	26.318478	12.113173
866	28.409622	36.865532	37.34661	-10.11694	-18.182335	-20.974308	-14.381257	-13.586353	-13.063075	-6.9021873	-1.012088	0.75476116	6.825312	0.7874632	0.29815033	15.7881775	18.81687	17.727373	12.228234	10.572691	-4.9551134	35.87261	25.604242	9.392808	16.499863	11.698846	1.7435329	31.208101	27.614824	13.775035	-8.607157	-10.176296	-10.355412	-0.63387275	1.0559907	-0.713652	7.6628017	13.437292	4.0440836	15.716816	5.3920417	7.3367605	17.802746	19.699574	16.581827	-6.8765383	2.5202827	4.915244	-0.05782359
867	8.51367	12.321011	6.623249	30.223816	43.444588	40.408707	26.38483	3.7728565	-1.1903768	26.640232	31.940928	28.403126	5.0159545	17.752104	17.43214	-7.122594	3.123628	-3.9819553	29.096361	37.254402	22.083664	34.08114	37.48371	31.138317	-1.71262	-4.109049	-6.024295	17.765537	24.398048	26.720947	-9.0516	-3.5435905	-9.904139	1.9087107	15.3661175	12.511948	1.7797191	1.3771969	13.571632	13.762687	11.724316	1.8083446	32.461723	35.31967	21.218302	29.75011	37.095764	41.835938	6.080866
869	10.4177265	4.49624	6.636613	10.799053	7.853857	-3.0029097	8.801254	11.347238	9.779705	-5.794846	-0.60975266	1.019263	16.569061	14.9819355	13.714048	3.1679544	6.671425	4.9887924	-11.091963	8.02131	10.865953	0.86531734	10.2590475	13.969239	10.275019	9.6119795	3.3173442	3.729226	6.6728573	3.2454057	3.8033102	5.4094014	0.38627356	-0.8437822	2.5913508	-0.5428886	5.2729435	10.170295	9.192801	8.877731	17.301565	12.627813	10.821003	-3.1112564	-9.664867	7.5446014	10.1053295	3.2946181	-1.5344126
871	27.36888	21.08997	12.009233	31.010967	21.836802	14.069135	40.843063	20.113468	11.379696	20.177868	21.909746	15.458386	26.797478	21.728798	9.086338	6.7618523	12.373175	14.06938	43.47269	32.38202	22.542564	11.891989	20.204357	23.06905	30.453636	22.898611	12.290801	9.692307	14.503222	14.0517025	31.815844	37.921722	32.560673	24.706732	30.59314	23.819855	21.795376	24.852238	25.515862	16.444017	18.161392	20.720596	0.10440323	15.310137	21.682594	17.874977	28.475677	40.803062	20.457085
872	20.804146	17.353823	23.734795	14.40242	16.394466	25.275602	24.144844	29.681658	28.046862	14.73507	5.2699065	1.3737708	9.992307	14.686369	11.800878	9.457207	17.851433	18.37806	29.119202	25.467735	18.914387	9.363634	20.190052	28.884335	25.002525	27.88953	22.500536	14.20793	22.691772	22.546425	18.622726	30.785042	28.386345	17.271336	21.486067	22.667715	17.909025	18.684456	12.765961	8.674864	14.332685	12.339839	20.314716	23.79991	21.278671	23.065027	21.47321	29.993322	30.471622
873	19.977203	28.318752	23.556366	23.35744	28.060112	25.615047	26.34034	30.223995	24.518265	29.190147	28.235903	19.014135	36.763756	32.646828	23.59	26.095215	19.871353	18.060059	18.315804	25.366615	21.090572	15.224394	23.512554	16.247189	44.72985	46.06371	36.32144	22.264854	34.24666	29.791729	24.288706	33.080345	28.422398	17.49507	26.22713	27.05179	23.13226	34.493492	25.220448	17.520176	24.22638	22.647732	27.287918	26.857555	16.31237	15.960804	29.279854	27.993092	32.200882
874	0.83142996	3.8991106	0.5723839	2.2543242	3.7847166	8.183089	-10.864355	-3.6238286	-2.054699	11.080107	11.048155	7.669489	14.473337	11.009649	10.501879	7.7179356	11.893131	3.5270529	1.3646023	7.7181644	7.3893576	8.284438	7.4262676	3.5631325	40.381798	32.372772	23.879711	18.05772	15.266451	17.48338	22.557133	21.665073	11.51339	1.3064343	6.854969	10.520096	7.564866	9.041151	5.8555107	5.551321	5.0991306	7.1230173	2.8583555	2.6340835	3.0755966	12.392687	11.5568905	14.426818	-6.157344
876	9.538765	12.442982	3.4685102	4.94018	21.376421	22.601759	14.420467	14.311628	5.9304795	26.443642	25.26713	19.157696	-0.32378083	5.984699	7.2445946	5.110785	10.751574	4.6297407	10.253621	8.245439	-3.1073494	7.225028	19.332024	24.393557	17.49268	27.178093	23.90649	12.07226	21.38876	26.04517	16.204285	27.49344	31.082783	0.17344713	11.122391	14.102638	12.640207	20.340994	21.625053	-2.8893294	2.1098914	1.9585826	-6.7123013	-4.0425167	-3.9048223	37.15119	26.76837	16.704493	18.853458
879	13.64642	15.051369	13.05321	18.898125	14.363396	9.532286	32.77823	29.850422	19.14846	7.450657	13.520399	9.136566	31.668602	25.628992	19.87643	6.1346054	2.1311383	-2.0508857	0.13306779	1.9565978	5.561384	10.475953	17.08231	16.656498	6.1954317	19.274765	14.198732	15.186551	17.352448	6.203052	14.248526	20.481367	17.15017	18.993023	23.23233	9.173463	5.422598	12.3248005	11.195156	23.841373	34.592995	34.72932	14.067692	22.472084	14.630788	10.490162	18.128448	24.943026	10.248348
880	5.803808	-3.2892985	-0.7228721	9.944082	7.7311916	-1.1349971	5.724752	6.7322235	0.29001373	0.81873584	2.926521	-2.9076257	1.0982962	7.066825	3.391702	24.90995	13.614201	10.145611	6.16475	1.1498058	2.0135984	10.598374	12.094723	10.332554	14.063281	12.920214	11.790203	6.1846905	14.444977	25.585896	7.5941944	15.641385	16.253666	5.1113615	14.167278	20.479586	7.296464	2.7134104	8.3127985	16.829815	10.066826	5.798086	-7.1121902	10.751444	20.793718	1.758099	8.647803	21.441769	-1.2367859
882	-6.81878	-2.9314494	2.4810777	-18.703434	-16.099392	-6.7676954	-33.31363	-22.52774	-14.846766	-0.43891305	-1.0062867	-3.180522	-1.1678333	-2.471232	-4.8336673	-13.964514	2.0697591	5.4907293	12.022816	9.111511	-1.0491383	1.4259048	-1.0939131	-4.793768	14.335548	20.928577	15.21541	4.1846905	16.521776	26.472286	28.408146	18.301962	2.106115	23.09245	28.46675	16.978144	33.118465	35.084976	26.294937	7.359599	10.875586	18.53999	19.503319	21.82876	14.845067	17.280926	34.751617	40.009712	34.99604
884	26.32173	27.280205	15.898275	24.742313	36.695007	37.25701	44.14333	30.265644	16.862623	1.3060488	6.389069	12.111272	30.519978	22.286634	19.595396	10.054356	17.982643	11.387114	22.213615	38.16696	23.503658	26.937843	30.472141	20.723305	11.670041	17.739021	22.788153	22.117943	27.37619	28.922552	34.701942	35.942184	31.675255	26.29142	29.128782	18.262863	18.141172	11.747856	10.137074	16.013937	23.436497	17.696262	21.627384	19.225128	13.079636	2.8797965	14.451908	16.7859	26.077103
886	-2.6694756	1.3965284	-4.307744	8.423996	12.184098	18.163864	20.939102	11.602497	-1.9396472	22.399662	16.770342	8.283577	-5.2950387	4.344348	2.3038547	-5.1756477	2.2627573	13.037395	-7.9086723	-2.502109	6.0331125	5.8888035	9.980114	4.366364	-0.08034626	1.5631005	-1.3520026	-1.1893852	7.639266	10.903322	-4.2568393	4.1960406	4.2415037	-10.0053425	-3.3542886	-0.000525177	6.124852	14.998268	9.137905	1.242244	-2.5549338	-9.334341	-4.690234	-2.972188	-6.1157804	6.2892227	6.392346	2.189422	-6.7732544
887	-0.44191694	-2.3187056	9.27479	4.6008825	4.1843157	5.5497103	-0.7927695	-8.666783	-9.360133	3.7508874	-0.41359463	1.6068989	-10.292461	-15.985138	-18.92585	-22.739676	-24.371471	-19.000965	-7.158426	-7.580761	-1.6627009	3.5927773	0.041188598	9.601335	6.26337	10.257965	16.976912	5.174685	9.017808	4.9617834	15.92012	12.465231	12.999806	-3.275986	-2.442481	-8.406772	6.109397	2.1418319	-1.036196	-6.055603	-2.760283	7.4409266	11.198397	-1.1088569	4.7221146	11.222996	12.647743	9.313943	12.179924
889	7.9815044	5.2250433	6.0070486	26.192577	35.188854	30.513977	40.780968	34.91705	26.614641	24.265738	18.817043	5.253875	22.073563	17.118973	10.373278	17.636072	24.19094	20.362309	0.057716966	7.4977465	4.198102	8.636585	9.197982	-3.320816	28.005188	33.22528	30.13397	15.593035	27.66098	22.560614	20.31773	32.163353	36.923176	0.5462772	3.1841316	-3.4629574	14.859037	21.541065	13.897013	8.397366	18.769855	10.303345	-2.219323	5.456455	6.746353	3.313589	11.047579	20.76593	4.29244
890	20.411285	22.947758	18.473633	-5.4845896	4.54746	16.169226	-1.2758808	5.5656376	-0.115341365	3.2979126	-3.392067	-7.4911094	12.884703	14.313347	15.690433	5.6197352	8.38897	6.6107206	22.679184	29.072237	19.096663	19.831486	19.30985	14.939802	0.9518619	4.4899426	2.368562	10.896336	23.77575	21.640228	-1.3199829	0.58361804	-3.2563868	0.46588543	8.500789	6.083438	18.265934	6.816099	0.72686744	10.421179	3.5329347	3.6271923	11.7044525	15.92062	14.615151	7.123271	5.402701	3.3220491	13.556147
891	0.29492196	3.8682303	0.59930664	0.42697686	-0.6318691	-4.0884905	-11.437086	-4.545782	2.9436913	30.35967	26.066406	9.454568	8.117996	7.8494925	5.344371	19.686771	27.684978	24.618822	10.202988	13.23226	11.359698	20.588408	16.512234	6.031597	14.3348465	16.480417	10.476667	-9.424482	6.086497	9.070342	-1.785836	-4.666403	-8.07313	0.1254167	-2.6157975	-0.12593561	0.05645153	0.13946864	2.7752426	13.317003	11.03827	9.864496	1.5444856	13.168867	12.917702	10.2442	20.619663	18.495079	11.543404
892	-1.107023	-6.5266685	3.2625058	-6.7094803	-12.675974	-10.873205	-3.3518677	-5.912595	-7.150834	0.47988707	-7.7911696	1.4772567	8.613974	5.699383	7.8641105	-24.63404	-15.994236	-10.610941	4.2504473	0.7950797	9.743833	-12.8774185	-16.192188	-9.574707	-9.218859	-12.363797	-10.559653	1.3836203	-6.6876316	-5.1188073	-4.257118	-12.806724	-11.39333	-41.14565	-48.90271	-36.40489	10.180021	1.0659974	5.708478	-22.084887	-27.426714	-26.43666	-1.2816815	-11.110903	-9.943684	3.2311206	3.536852	8.192674	-12.54957
893	30.649641	39.88286	33.003414	16.806475	20.028557	17.62557	41.2803	52.668102	52.526237	33.334785	40.135468	28.951107	18.112411	32.323143	43.863586	31.595493	45.338844	34.67981	10.610186	20.712616	26.552368	-9.928513	-0.18412533	-7.5201674	12.922808	18.589087	16.38543	20.91698	31.922983	37.03586	32.88438	43.997368	51.022263	59.009384	43.784325	30.424591	34.69928	40.538055	27.95767	32.643627	37.160355	25.350384	43.09288	42.132687	37.60937	16.695625	24.611069	20.382092	7.4265137
897	12.178584	10.809048	4.361166	2.3018312	-7.1788406	-3.2728152	10.284909	15.882631	18.282661	-2.0539794	2.1302435	17.131525	17.691996	7.34916	-2.0869055	18.457672	10.507427	7.44883	-1.0598638	-4.8575606	-12.614021	23.031471	27.744452	27.795063	11.786127	10.058135	12.902321	-8.165376	-6.080178	-3.9945917	8.426018	6.9240003	5.020008	13.83255	19.507036	27.479786	17.535452	25.467926	25.292671	8.806414	1.573174	5.329843	9.019117	9.134058	6.7847033	1.304295	3.7371764	4.514398	-4.8437634
898	27.388119	38.568314	40.338165	56.067554	63.13106	65.526	42.73427	53.70819	58.26612	40.925293	51.539062	52.08606	31.875761	37.675587	33.599136	28.589676	31.880417	21.14798	48.129906	43.510098	27.225315	32.93722	40.816322	38.07331	29.67255	41.910744	46.99715	25.980453	36.154476	32.467697	17.058012	38.237774	30.31577	49.543537	51.507774	46.067417	26.474213	32.800022	19.689558	26.711502	40.75944	48.47754	19.700542	28.79592	28.729265	59.839504	54.79768	39.144413	17.989943
899	-6.2287073	-5.163065	5.35056	-9.080875	-8.234215	-12.383758	-18.7926	-15.24416	-2.4904842	-26.24961	-5.869589	-2.0301719	-3.4358602	-4.934133	0.8598233	-10.787113	-19.790836	-11.770426	-9.531788	-10.297647	1.2618281	-20.378674	-20.92794	-10.677874	-2.9628394	-13.807993	-27.14755	-5.842186	-14.137292	-12.5563965	-6.442233	-8.825708	-7.867645	0.4058989	-7.118421	0.27987987	-0.8646831	-4.6016016	5.691065	-2.955795	-4.0021048	0.82259184	-4.154725	-5.4566145	-3.7048917	-5.6231027	-14.989806	-16.188457	-13.591847
902	33.507633	44.98539	40.675293	20.446404	44.80307	59.32751	23.793447	27.788235	20.823477	21.483055	33.692223	39.08461	23.664257	30.508244	24.491756	43.80535	37.426685	22.863535	36.16661	38.544838	28.854855	35.04711	30.159437	21.865557	11.114054	17.797604	11.734453	14.681608	15.527929	12.594891	17.306133	10.638514	0.3728832	34.82022	35.864742	20.451405	14.527444	26.17859	23.6742	26.123247	28.776157	21.637604	21.360767	22.425713	17.355232	28.068628	36.754807	24.081554	29.700283
903	22.881065	26.059961	26.353836	10.343845	10.197063	17.25509	7.598239	5.358838	8.86307	14.174972	21.764067	17.40683	16.04221	26.845522	17.777142	1.5881987	14.323755	19.430943	-11.845463	3.3917022	5.291627	-9.254139	2.8610835	6.611765	19.494095	10.068914	-7.525049	-0.07049185	5.6771774	10.386364	2.240045	7.8019667	3.9036937	21.753952	22.436996	12.660849	1.6142744	3.1874723	-6.1542177	7.037589	14.052654	26.852583	27.130085	18.304892	7.8023214	23.38704	34.651947	32.84195	-11.8603115
904	8.829682	16.785671	9.433371	3.327787	5.2148447	5.321978	33.721462	46.763344	50.28765	16.563107	19.613016	15.513464	19.491796	24.628006	19.94357	34.373245	42.100777	36.88295	25.883785	20.973324	12.14214	44.963264	51.635403	64.57502	42.884064	36.632298	25.729057	24.6226	29.823845	30.33345	25.261086	28.073025	25.054405	15.223967	24.313217	25.57313	21.939735	21.827646	15.686354	20.465221	30.34053	42.711143	19.592304	23.21275	19.745762	23.488922	32.061733	23.138609	33.755035
908	10.644615	12.563332	11.213065	16.317192	21.90767	23.439558	17.333382	19.864304	23.118923	11.183429	17.667156	14.037182	25.68638	20.591896	13.965992	11.7826	17.254744	17.822445	41.037468	44.233856	30.508821	33.982834	47.25186	44.878716	35.190533	48.63165	36.501175	17.843922	17.470345	20.003342	13.196032	12.918356	13.525241	24.349865	22.874584	16.090363	11.48589	12.337036	16.098166	16.88544	18.080812	16.916441	18.402843	25.46783	24.635332	17.097021	18.795443	19.808205	12.809174
909	17.933205	27.694204	29.02353	21.085163	24.56445	32.404423	21.596172	26.34218	22.580475	22.94896	29.545645	18.923512	13.065004	22.423515	33.277306	27.89949	34.1943	20.529755	22.311562	24.918995	10.808121	30.076012	35.79164	28.79541	31.862734	33.300514	24.978683	37.858414	40.766632	28.056417	25.269499	41.777573	51.91175	37.13777	42.466774	33.12266	33.588165	38.87216	26.23481	21.851303	40.136875	35.56626	27.702702	31.007275	22.234264	17.535017	26.281065	28.343666	31.833973
910	20.067905	23.883848	20.421268	6.9466496	13.046608	12.368982	32.500183	25.290936	17.905777	4.944848	4.8522005	5.516675	34.538765	32.737335	24.00697	15.305411	21.710232	16.662018	2.439541	5.1199074	3.4707694	11.133512	22.99753	28.247837	19.748615	21.955128	14.485896	21.00979	25.236568	38.652752	30.672398	38.605408	37.049866	30.132322	33.538845	25.159359	42.355396	40.651176	40.034733	4.9935236	-6.113867	-8.432639	8.231218	20.578707	19.192188	15.316628	24.965675	36.70862	17.796772
911	8.267831	13.101778	10.061773	4.3741665	4.6248174	5.6699452	11.448788	15.057992	10.077209	-11.542822	-12.429853	-10.529349	10.739349	12.968018	9.948241	-7.819386	-3.179675	-2.6949542	-4.540521	-2.2112465	-6.6781883	12.345238	19.10473	17.9407	11.638182	17.869535	25.344841	-12.624672	-13.225339	-26.270432	-0.374409	6.7354074	13.470465	11.297947	17.193573	9.723671	-0.74244785	14.384818	13.387741	14.68545	19.415478	15.747971	-3.7645998	-2.7497048	-8.232037	-4.649292	1.7164633	11.458534	6.6007495
913	14.799191	8.244106	5.623661	46.562866	51.286415	48.503304	18.576756	11.702637	14.419651	16.93138	18.740047	18.575943	6.760152	7.505749	12.635597	12.1501465	18.073502	16.814526	22.041338	25.917013	17.194487	15.709242	15.053545	10.941914	12.71414	14.428123	18.154964	16.297068	14.957475	17.222897	19.300177	24.099037	20.948612	7.517582	4.748785	1.3008395	13.941682	16.50124	14.077074	11.077841	11.504135	9.7714405	18.940142	28.857752	24.0822	-1.5208881	-0.40919635	3.5411637	25.997028
915	49.533775	54.046875	42.164627	47.9701	57.268253	51.901993	36.991848	48.2408	38.401447	31.75262	35.257698	32.349712	46.293205	48.600044	35.902695	44.3034	57.188396	53.813667	57.211323	65.3587	65.60578	48.861908	59.466084	56.34944	44.73088	48.24665	40.361103	35.83295	38.812813	31.099808	40.90269	38.82104	24.924284	44.29801	38.10729	21.264282	49.02601	56.316414	55.544327	30.643253	45.69449	52.095306	30.244537	28.09077	13.565663	34.771866	35.17169	28.86486	42.806465
921	14.171815	16.572895	7.2070065	29.489178	26.056461	26.141075	8.2431555	19.860062	22.478405	13.010873	17.694519	24.221664	18.032448	17.838858	13.597483	15.397583	15.727882	10.199894	29.310703	28.307604	17.636333	21.804825	17.03085	3.0443275	24.814253	24.407566	29.547844	20.224045	22.619184	17.017738	26.347414	28.797249	19.368687	26.539928	26.902775	17.241558	17.779465	14.966459	4.0883837	17.49713	20.046232	20.271303	30.355827	39.86448	41.028282	14.144131	11.444879	-4.033243	12.341385
924	16.174423	9.953871	-0.2610159	13.620752	20.251755	30.120472	13.309423	25.324224	23.987413	5.7191105	4.004969	0.35052672	8.41654	26.16491	27.215506	1.1021214	6.090946	16.385078	6.76876	10.649706	0.88255334	24.40255	27.66056	33.50079	29.888313	15.684198	6.009465	4.400722	15.686672	8.425287	14.673016	12.75514	5.159419	13.170603	23.516731	28.95021	9.621082	15.251591	22.858393	42.03074	32.602226	18.044691	21.885782	28.226593	22.473324	22.1217	27.285841	23.719612	32.487
925	16.77813	15.886653	17.800552	5.494323	4.025804	4.0658793	38.7033	33.18065	24.626686	26.293598	23.125088	20.71062	16.99607	17.548683	14.220773	14.496957	14.0308485	8.8774605	10.1900015	12.131828	14.477534	22.91035	18.564245	13.536161	19.422707	21.469353	26.20603	19.665354	19.482922	18.747494	28.29324	26.429775	9.824634	15.017689	11.662436	13.612041	22.983978	21.630901	26.805138	14.511352	14.405046	13.474828	17.508572	20.715563	23.435246	18.51503	18.214813	22.10086	19.302296
926	-14.164061	-15.446018	-15.234618	-21.56781	-18.268341	-13.662704	-14.89094	-18.044209	-19.974163	-7.7059345	-13.203943	-9.950481	-11.083178	-13.415466	-23.971447	-8.727953	-14.281339	-17.855148	-16.231323	-12.913643	-19.06184	-18.776794	-20.582207	-21.222181	-24.093832	-19.289112	-16.056215	-22.856827	-24.477936	-25.939766	-14.928885	-11.832771	-16.319447	-13.313372	-17.924702	-17.543781	-17.713448	-17.312033	-18.689842	-11.70516	-14.105783	-15.101157	-18.141352	-20.306587	-20.773632	-24.41932	-20.11264	-12.927605	-18.895023
928	-5.1257668	-0.41635138	-7.0615788	10.726215	21.956516	22.269314	28.486057	32.74806	22.005379	12.135656	8.938118	2.840135	12.108807	13.926796	7.6759305	6.8875914	11.273206	7.0565557	8.351778	17.905901	32.89159	11.630566	10.70612	-0.05345556	4.8433466	9.748095	13.101086	24.520351	26.045387	17.129858	14.385158	19.642662	16.10446	12.630892	14.738922	10.668799	11.043139	21.845257	23.949919	28.196209	35.297234	22.59372	1.87647	13.582615	11.2145195	14.229517	17.731232	10.583515	6.566206
931	15.9572525	12.834971	15.597059	5.7943697	4.5620084	2.6272664	16.44571	22.297512	12.684258	18.751648	24.858776	20.500114	30.846962	18.394976	3.414917	-9.149714	-3.2811823	-8.189591	37.83892	39.72982	27.943485	32.582367	33.7971	15.538168	37.39157	28.133453	20.379189	9.944892	10.586185	9.476207	20.02801	27.354813	26.418125	8.955391	15.397266	23.250568	28.663424	21.97303	9.270336	20.437618	16.85709	12.000269	7.1707354	15.412013	16.781853	17.775774	22.000757	15.405779	9.671149
932	25.820557	28.287731	28.729736	23.62975	17.408714	10.152697	29.991009	39.656914	36.7286	-1.7937207	-3.117131	-1.5679729	-1.8550558	5.409536	17.16412	10.774462	7.172142	5.4320064	6.124859	6.2558556	0.4255819	14.462662	13.496833	13.91909	-3.0228758	12.773451	15.172567	6.3134055	12.074654	26.453136	15.4489765	7.8177347	5.6527843	-2.6960526	-0.8640322	-1.2115802	9.502588	6.8933153	3.2709227	5.0705028	11.742182	15.937969	12.266434	13.596106	9.281797	-3.4046683	8.976035	18.876938	4.000233
934	26.920713	22.810032	17.715452	10.449923	19.191626	23.280975	19.41821	19.917011	13.263491	24.059713	34.905247	43.35073	49.705082	44.996704	30.565372	28.641556	36.859486	45.2325	31.034012	30.594234	28.2036	20.390472	30.189867	33.77231	7.5441704	19.222073	16.580515	22.241674	20.812841	12.67795	12.742401	16.793453	7.289836	23.55086	20.564796	18.40724	12.572317	11.051983	3.938363	33.457626	21.995308	11.700684	11.819136	13.642633	8.9342375	11.241732	20.62957	13.319708	12.312111
936	18.693794	16.569834	9.352299	7.849481	21.08102	20.880386	13.2680025	17.074425	17.756351	14.65901	18.1081	16.876553	11.112347	15.382847	9.23765	11.644981	5.0893106	2.3107538	17.611067	11.738655	-0.7876673	14.456524	18.535868	13.824855	9.942211	6.9926147	8.406794	1.9565625	8.8286295	10.514447	11.360434	2.813992	5.734498	14.172617	16.995495	8.712564	7.7992086	6.771905	2.7868366	8.41243	9.3955765	8.706261	22.72265	12.052952	6.2361126	5.1669183	11.919844	17.605507	3.0009043
938	20.817732	31.154816	31.75	48.186043	44.813244	31.267117	34.679935	37.107094	31.588913	26.079758	32.793655	39.950348	37.751648	41.450333	46.79446	15.409086	23.260529	8.624451	30.21543	39.587387	44.91555	16.68129	28.120407	23.68399	15.062699	21.454952	12.775654	9.408634	22.786133	17.135386	25.835384	35.539017	19.856344	35.640747	27.352491	16.857979	23.93337	18.599583	8.36962	22.526356	24.41787	19.011173	7.126563	10.984744	8.247532	17.878754	22.087122	18.551727	26.657198
939	54.579487	39.733047	22.908571	0.5064786	8.415364	6.1878448	23.499306	30.203096	21.302982	6.6844635	20.79543	15.093502	66.67946	72.14505	63.317886	31.334694	37.697792	33.96483	53.37899	51.950493	39.685566	28.420887	42.35704	35.935593	56.88086	74.83693	75.08916	26.655594	47.79634	49.00882	34.982597	47.974	39.96721	69.85956	71.42136	56.467373	34.885143	56.39177	73.51404	1.7421079	6.447666	22.88051	51.386063	54.734245	46.48146	30.946167	24.38313	6.759435	42.705227
941	13.39915	19.668003	11.835239	16.8932	17.905396	15.457649	21.398727	28.020588	19.760513	20.13042	20.864065	13.91379	23.540218	22.333519	24.62358	53.050808	48.41282	34.551823	0.9452884	10.245823	14.161699	22.198006	32.05145	28.657932	17.5727	24.2994	24.891201	35.069653	47.863968	42.178833	18.812447	21.032288	15.450735	13.767877	22.088703	24.482876	16.90398	27.337952	21.405144	16.289133	23.25464	32.63637	28.748993	45.490505	43.773426	27.97768	39.3712	29.224123	15.3814335
942	-2.6807919	-8.290141	-12.492632	8.287017	6.5387907	13.8709545	1.6333121	7.035671	15.259903	4.829486	-1.2458727	1.5272408	4.6031237	10.244984	14.708668	9.259155	3.8192673	0.85263085	6.099069	5.277076	5.5494776	0.8573002	-0.76755	-3.6337287	-2.8613067	0.7560736	-6.5351133	-1.8083179	-1.4548931	-0.28758356	-18.333183	-14.442112	-3.8279345	4.818826	-0.12020906	2.644637	10.760071	-0.6135664	-8.451333	14.029606	12.437496	11.079661	13.984687	17.88564	19.404282	16.753952	10.977295	3.243556	-5.682562
944	37.39468	40.103508	32.07199	28.464197	17.184696	14.584958	20.914822	30.851818	33.52483	14.310251	16.419361	9.074089	19.57418	22.715302	19.0896	8.94244	12.190075	4.364496	23.520412	27.325645	23.352694	13.336753	24.374096	32.137245	10.5436	8.776213	4.46006	12.273071	22.761753	23.862768	4.5977564	17.196445	32.773632	15.279886	21.876284	18.816498	3.0475848	8.485164	-1.0450006	21.166971	24.885384	19.826836	5.9163895	8.873834	11.43108	-20.125626	-20.706268	-10.0139675	8.760244
945	4.7609468	8.565704	12.558265	2.5376139	3.2708993	4.339608	3.6225345	2.8942742	1.5578501	-2.0256274	-3.5969846	-5.716591	-3.39644	-9.37248	-9.128902	-6.328246	-2.919414	0.22710721	5.875613	4.964681	5.05569	7.003402	2.6684165	-4.3156776	3.7495599	-4.3123016	-3.6287253	-4.9621587	-5.481773	-0.08356879	-4.779841	-8.614325	-8.491633	10.572042	7.7445993	4.3917294	16.94534	9.788591	6.623323	3.967446	1.5708017	-6.4783907	2.8401349	-2.0752764	0.07624471	3.6496267	0.7659542	8.895969	5.322192
949	12.161839	15.332169	13.151304	14.291972	19.090876	21.873064	-6.917862	3.292195	3.329638	7.854831	14.050289	9.765568	0.20710285	1.6332004	5.632654	8.429821	8.074768	10.266554	2.2196074	2.2809014	2.0286276	14.950255	11.988985	15.769524	34.601112	33.37961	18.305002	21.642414	26.756601	20.842827	11.345646	10.57321	7.8280897	31.955975	33.561413	20.42149	18.596724	15.160237	14.789448	16.0584	19.668522	22.076937	3.1241345	4.86174	11.722033	3.5531545	11.281813	13.259356	12.112904
952	-22.58617	-26.750092	-29.884909	-23.698929	-20.810406	-21.788427	-22.352236	-17.963879	-18.763872	-18.53775	-18.787243	-17.523111	-15.53701	-14.717756	-22.83147	-23.45171	-17.800901	-17.110819	-1.7481636	-2.379177	-10.333395	-6.809472	-12.29804	-8.59499	-4.3560677	-2.537436	-3.0336523	10.861724	11.306875	8.947668	1.9034399	9.1662855	3.1076846	1.755842	13.032005	5.7310553	5.9785933	9.74868	12.860063	4.0568275	3.049709	-3.4537027	-22.242	-12.218241	-14.409956	0.81108737	3.8754523	2.3777719	-1.1601076
954	12.931705	14.988223	8.377464	12.57913	14.932416	4.6494393	14.599634	10.901419	3.6078815	-4.404022	15.6019535	12.997618	-6.1969366	-5.5892835	-15.397994	-6.106922	-0.83119327	-10.249587	27.773119	39.666176	30.423923	31.240389	36.5038	37.80613	5.261714	2.8966503	-0.31095058	18.99963	16.759155	10.3806305	19.161572	25.946573	20.338333	24.051617	20.876919	7.3725557	38.999496	43.84928	32.987976	-18.471525	-12.475294	-9.9915495	25.725344	13.834888	10.367643	12.094198	20.57911	3.8624835	13.589737
955	-25.34803	-26.5321	-25.518616	-25.54476	-25.064365	-21.834785	-14.3293705	-19.966154	-15.860364	-20.082857	-19.174438	-18.713924	-22.552221	-25.710945	-25.29912	-33.210976	-10.765705	2.1032226	-30.34738	-26.385227	-20.890493	-37.060184	-40.024876	-35.461372	-34.81555	-39.309265	-40.101173	-32.649475	-31.434753	-32.639248	-17.358185	-24.276478	-24.352367	-39.49624	-36.919037	-13.377195	-34.937332	-31.739948	-24.791779	-26.574146	-29.750275	-22.096535	1.1575192	-4.796374	-10.286335	17.187122	17.932468	30.101343	7.781139
956	11.0636425	21.44852	11.076389	6.892601	10.035371	10.819499	15.288664	11.354108	1.3949773	1.3829254	-0.43872553	1.7850437	-11.6591015	-4.5846424	-5.354352	-2.9614215	-8.071244	-1.1139661	-11.883499	-7.8346357	9.792099	-18.333633	0.3663724	11.9480295	1.3456733	3.786182	-1.0545729	-8.572382	1.8732044	-0.43581942	11.033007	12.298124	2.0305426	14.724362	9.253088	-0.7219125	-0.81821316	-7.7993426	-3.806517	-11.401501	-8.784868	-14.25552	2.3274662	12.877287	2.6934633	8.36635	9.105997	11.14267	-10.554976
957	16.265133	20.449478	23.6464	17.464203	19.047619	10.9352455	14.759497	21.97602	13.475286	17.204674	26.445755	12.567188	20.04914	20.227842	11.977493	18.773071	33.250282	28.036873	16.366165	25.763702	35.747482	29.082535	14.459183	7.725937	27.864635	23.255127	16.060526	14.893205	23.33012	29.227057	8.962515	15.746332	5.933036	18.35595	24.379858	23.723286	23.037094	26.139957	13.1089325	14.591109	23.05147	19.13821	20.848774	28.777618	29.026642	10.905212	21.791443	24.498436	23.62017
958	24.86245	22.43014	19.456242	48.744152	37.694435	25.544792	32.39583	42.834236	52.159286	25.670332	29.70968	25.986607	18.771725	20.531069	15.44975	18.348724	28.331648	26.100338	37.46576	26.467848	16.272047	18.621733	32.285652	45.746437	19.981419	21.162964	14.146528	28.405499	28.856081	30.122334	22.88596	33.040497	27.97039	26.862833	33.448936	34.471737	24.774246	30.981657	24.959023	16.817415	24.988914	20.998772	21.145607	22.282139	15.42712	30.85544	35.334686	28.553604	37.43224
959	-6.852221	-5.26655	2.85222	-0.8669056	-5.1372185	-3.8377833	11.444443	6.010213	6.7879987	28.019438	41.56554	42.762154	13.897463	13.312555	13.589476	-6.421368	-9.397586	-8.680487	-12.519918	-11.445403	-6.895729	-4.4205017	-4.1731687	-4.094989	2.8152752	-2.0861304	-3.973432	8.858543	5.6340704	5.637648	8.534931	8.926447	16.164864	4.9869056	-2.4651852	-1.0178843	0.91145754	1.2437785	-2.6351933	-1.8810503	-3.558054	-3.4309912	-3.5316763	-2.7166145	-3.9878411	1.2445842	4.0144753	11.502102	2.295834
960	28.845161	37.039276	43.6907	31.575272	32.67968	18.766098	7.072491	20.913317	23.4655	31.433743	38.80749	35.803787	39.931595	34.572906	19.52626	26.458252	34.92051	38.715584	22.941513	31.661526	31.306776	13.578733	20.851042	13.901468	40.834015	43.358566	35.54836	27.402142	34.6306	22.942581	33.269398	41.052334	30.828642	4.665355	18.391548	12.162338	18.837906	27.051891	25.47666	27.542881	35.10954	35.354767	16.634003	21.668869	30.167686	25.458479	30.300411	36.514908	27.76698
961	-6.5304937	-16.224512	-11.463447	2.2275815	-6.5574427	-1.8802323	-11.4301605	-14.3565645	-8.429163	-6.7944627	-8.988253	-2.9510567	3.6698368	-9.648967	-5.6583605	0.09320155	-5.6946354	0.2345672	1.9984024	-11.252224	-12.060801	-6.6409526	-12.478954	-20.520565	2.6412663	-5.2225895	0.8301029	-5.04637	-12.755541	-7.991763	-2.1841898	-11.082988	-0.037115723	-20.702827	-15.000232	-5.5305877	-4.4054737	-8.237739	-2.1824248	-2.3986511	-3.5135522	3.573526	-9.17526	-14.164852	-6.172926	0.69637144	-3.3806367	-7.0937567	-6.156224
962	18.967205	20.941845	20.532919	53.97305	29.423477	17.53871	14.060192	23.792294	35.2712	38.527412	28.932297	17.355707	13.338839	10.450798	12.007465	28.218395	24.505926	8.345352	-2.9542537	-0.65471494	1.3803971	9.091442	17.158539	15.436768	7.193509	14.623172	11.536148	6.708115	4.5283375	4.6056066	11.491102	10.284249	11.009727	-2.034875	2.7297783	7.6398745	19.117645	19.789572	4.097046	-6.467312	-6.6773734	-6.825321	3.0002618	11.947504	8.941402	29.943336	36.131554	30.062202	31.753254
964	12.37796	9.941149	-5.3990765	-8.459282	-7.337116	-15.121275	-6.3030205	-6.896151	-12.219145	-16.607815	-5.4323654	-6.3665533	-22.184074	-14.894411	-21.82374	-0.8654512	-4.4164176	-12.071371	-11.170106	-13.060265	-11.289908	-15.993372	-14.482122	-13.9944725	-13.343204	-11.54356	-6.958578	-14.198429	-22.264324	-22.712198	-2.7174568	2.9842348	6.1355534	-0.8440927	8.831017	13.241806	4.725578	18.31181	17.480064	-13.65196	-4.9096155	1.4138186	-10.1369705	-10.475546	-19.807438	-15.883466	-20.568497	-27.52719	-10.662547
967	15.361294	14.329366	14.557525	-1.808648	5.3172255	7.6729693	0.33467197	2.6159885	0.084946156	0.9110442	6.6895027	16.843481	-2.6823456	-1.5212452	2.7132921	5.2391644	8.734379	10.524952	12.326912	8.985247	4.046563	13.41823	21.387474	20.866322	-5.1717916	1.9408658	2.2961223	-8.380195	-3.3708498	0.47935674	25.48637	25.477375	23.780615	22.529627	22.546556	27.090185	-2.0787418	2.7281063	7.860574	-0.094397455	-1.4574541	-2.8176444	4.0348387	8.896214	10.173063	16.98597	9.009556	1.2981629	2.2627597
968	30.47089	28.252502	25.671598	23.386057	18.282427	10.834083	23.31827	24.515976	29.215895	24.911274	17.188097	20.860512	41.4046	29.787903	23.39516	16.215927	27.89146	38.597885	27.981709	40.526665	46.268204	33.900764	35.730614	27.122261	22.115372	24.32269	26.867577	18.910473	16.506907	8.62345	24.947529	30.532646	38.568726	28.027775	30.49114	27.388252	20.23553	22.74619	18.622744	18.021618	25.256222	27.699131	27.718182	34.644245	41.04676	45.08337	43.262455	39.826187	21.580288
970	-18.783958	-8.232965	2.6605117	-20.431595	-24.22147	-23.460697	14.72673	26.1995	16.54723	30.999783	31.437119	21.730167	7.5356197	9.963208	8.15937	21.612757	24.730618	37.72345	27.85408	30.553104	25.521404	4.4473	8.121616	18.023079	35.662598	12.995095	12.497757	15.058266	27.621502	23.065615	13.896431	16.657127	9.5019865	29.15039	30.484608	14.83136	-28.006847	-32.81948	-22.077219	-6.707654	-4.7602553	-4.433518	-9.147821	-19.872763	-16.17414	-27.291294	-28.589428	-27.697613	-34.352966
973	44.358692	17.831097	7.6551576	1.3388252	8.095532	12.740215	17.806658	25.553478	19.980183	12.651686	22.781418	21.092834	13.567478	25.750505	27.247986	7.5115666	10.627321	7.601425	0.46800292	3.6524317	9.142016	3.8868573	6.5725493	-3.579832	1.661873	-1.0751091	0.25710577	16.928112	23.983372	42.08657	16.61564	21.684452	41.13738	18.114792	12.625024	5.0030546	5.1324334	12.914654	3.3894022	-1.1444266	5.0330405	3.438871	29.465034	24.105309	11.757187	28.14463	32.462574	25.710682	21.338436
974	-0.6542566	-5.209945	-4.744064	2.4909148	24.703373	22.542238	-15.264691	-9.264506	-0.7114438	-1.8101994	7.189795	3.9295335	-0.97258896	3.5151515	9.906443	-3.0340178	2.1532774	-2.2786326	4.2390404	5.3236594	5.803828	5.987146	3.3266063	1.3565619	4.6339064	9.453882	5.5894175	3.824496	5.0713696	5.372637	0.09321734	0.6883964	-1.3850108	-14.7102	-9.985159	-0.7862754	10.208254	5.689368	0.9234743	12.975908	20.01466	26.016285	-1.2260201	1.4740908	-2.2326658	6.6619253	10.951274	11.850029	-7.0102386
976	-12.71578	-4.7081637	-3.997785	-1.5422442	-3.7550333	-0.114572205	-11.32855	-5.5144653	-12.275966	-1.835099	3.803872	-2.7804036	16.171644	16.290178	2.8162723	-3.7587519	-5.560059	-3.6926599	-6.7961226	3.2082891	9.706526	0.21576667	5.538859	17.977842	18.861519	23.910269	15.885529	-4.908801	-2.5476298	-1.9222002	-6.6522183	4.1916103	5.5668983	-7.310851	-8.181509	-15.484081	4.8675094	-4.125609	-15.520733	-8.569958	-11.938274	-10.601423	-10.858122	-6.7083454	-7.515685	2.9017012	0.59816253	-5.058597	12.713843
977	5.2772193	0.29510954	-3.9119666	5.215046	0.24483716	8.425056	0.8103521	-0.7271042	-0.9334116	4.104383	4.9565496	4.981236	3.1684363	6.7263327	10.326639	13.04014	3.2478194	-7.7872486	4.537113	-0.9538239	1.1519353	-8.747124	-6.44551	-6.8027687	-5.654586	-2.1922252	-5.3069754	7.585829	1.6067126	-0.19976759	-2.5928848	9.090886	21.480583	-2.411571	-7.139124	-3.6449091	2.0160656	2.165615	-1.0546249	7.2785563	7.1998243	1.2863846	8.430086	4.7467227	0.43247408	9.040337	6.1119967	9.627104	3.818123
978	24.929176	27.733864	17.15931	30.391178	35.226368	35.140472	10.553664	12.544186	3.0364983	40.074657	40.1623	28.036823	28.437822	32.687393	27.291206	16.941055	29.300453	29.698433	36.928474	35.726276	31.210556	22.487427	26.331333	16.72473	30.44635	37.36267	36.170105	31.02916	32.915794	30.589813	35.760555	39.32971	32.476135	7.095791	13.472644	16.907814	45.30503	38.12789	18.53186	35.61342	46.32612	42.205715	37.661697	35.22583	26.41091	12.221768	17.50193	7.891052	50.351833
979	7.8862796	8.768776	17.982738	8.380348	11.494936	7.3673916	23.839603	27.37291	21.594646	6.8712564	13.008496	14.563545	15.424564	19.551695	16.015873	12.3040905	16.283796	13.983595	18.33231	12.881066	1.2965388	22.674717	22.508066	13.361086	10.2802	15.254871	10.214864	13.417019	21.935413	20.382359	26.028904	30.98847	19.667326	2.696533	1.0872959	7.074047	9.506916	12.693567	9.65633	20.240223	19.631535	9.430859	10.026381	13.226723	16.681602	2.5468366	5.356626	14.6008	22.223537
980	13.357576	13.863621	18.16409	14.555737	21.176601	14.827467	17.30172	20.114792	17.949284	2.8774402	4.935135	18.448595	13.931505	17.061764	18.30214	16.35271	25.14166	24.440495	8.5571	13.16423	7.149176	3.246646	12.587912	17.347563	6.4862895	11.978463	8.377649	10.135892	12.809185	25.77296	12.96966	12.057041	14.070898	13.392948	14.355799	18.025745	8.015554	7.251082	10.446444	16.87916	13.083441	9.93055	1.6116581	-5.8033614	3.903626	18.373186	32.029137	32.206814	10.06566
981	16.572037	13.283592	13.945927	5.384489	42.61667	57.51915	50.122887	53.035233	41.847782	10.725277	16.05205	21.243755	7.103539	14.074064	15.933702	28.08556	28.42992	23.043858	17.98076	14.710436	10.880102	19.15688	22.504143	24.583908	1.8109173	9.722262	16.975887	5.1260147	8.799653	8.367584	18.645126	18.387028	16.392174	34.83571	39.66951	30.804375	19.961496	32.16192	24.509762	10.181789	25.286022	41.72491	33.113716	38.674294	46.578987	-19.316685	-20.575209	-21.095856	8.6747265
983	8.469841	9.73491	-0.38582832	14.744301	22.121552	29.331276	22.434628	20.230268	10.081685	21.556347	22.898975	23.181067	18.958952	25.279419	30.244614	38.597504	23.251446	12.952129	22.995852	22.938068	19.26955	41.68713	35.459167	19.049576	9.477802	23.120144	22.625523	-0.21526259	5.2722917	5.803111	15.168297	21.10048	18.599426	11.051228	8.874927	15.594744	20.333786	29.639637	35.89102	10.05858	10.59272	11.642932	16.668312	25.797224	21.92771	48.211136	31.564968	15.304424	22.673725
985	19.119015	19.34608	14.338715	5.672019	14.526115	17.233091	36.22789	53.400658	56.713654	2.3416305	6.143332	4.044612	26.483723	20.32296	10.276846	32.509216	25.109703	13.668501	8.23835	13.670523	10.507818	24.48285	31.831738	19.378136	10.211993	20.3127	19.867613	38.985687	29.513962	18.65723	35.97203	26.785841	11.890997	22.324837	24.454052	16.554203	8.371938	20.727516	20.892277	19.093952	24.6432	11.627871	9.365103	15.118132	18.332764	17.503876	26.04028	20.065374	20.406338
986	24.690777	30.504887	24.325787	29.270868	39.96513	42.072395	40.48072	39.23987	25.40894	26.724133	39.165558	50.045574	14.012899	26.253887	32.399757	16.62969	22.75735	38.62683	25.536976	33.517143	25.229866	23.915108	33.761482	27.403137	17.465235	24.849041	19.588566	34.663116	42.07003	34.361847	37.4674	37.24449	24.83873	28.525692	31.991123	18.51846	30.808264	34.913956	26.790874	18.585117	24.09024	21.861635	19.063198	30.08384	30.189152	31.354744	38.32168	38.793518	28.813412
987	2.1390595	-6.783302	-7.3073378	-13.977465	-18.522972	-16.180939	0.35880005	-7.6062098	-13.8724575	3.7951033	16.63459	11.671763	-21.91947	-21.789505	-20.997757	-9.328124	-0.565663	2.46006	1.1720217	-2.7521129	-10.869003	10.23654	-1.6038975	-4.648199	-4.8233123	-10.711416	-6.2790303	9.175318	15.534132	11.054512	0.010973871	-3.5992923	-14.118214	-6.487503	-12.610557	-13.263758	-14.041027	-15.220122	-7.46525	13.135964	1.1014153	-6.792101	-18.1162	-15.344635	-10.18074	-1.1668587	-12.189366	-7.8304286	10.7249565
988	-5.173551	-3.1365814	-4.1170316	3.891936	8.918524	16.864557	31.897133	16.588118	0.82768583	21.314056	15.444938	7.0283823	26.398605	26.01323	24.52061	21.519592	33.843143	35.320625	7.0178404	13.182423	9.155377	15.942883	13.4835	3.7051492	-0.030079976	10.3539715	13.951113	8.626385	14.480608	13.974583	4.397461	7.3431807	2.9642882	-1.7789314	-2.9350398	-9.538597	12.852697	4.18695	3.2773442	10.310118	6.670783	10.284374	5.2491918	9.888325	8.790054	17.234684	20.271008	19.402834	11.036972
989	47.44674	55.343582	57.21958	18.812016	26.28262	19.814354	28.352947	42.495003	58.489727	42.71685	50.279335	51.17295	47.555317	35.807114	32.307938	26.77114	26.092777	24.816212	22.961601	34.28811	36.37638	37.953697	35.03508	28.509863	23.227184	22.01758	15.107433	41.753937	42.655052	36.446564	38.45574	45.74517	41.279354	23.02404	25.661112	27.761696	38.894657	47.811295	47.281116	45.486515	31.811613	24.150982	22.847603	20.87413	12.43594	33.04056	48.120827	47.635612	25.569061
990	23.519325	28.200531	27.049864	9.702251	24.119072	17.939444	12.352545	21.881092	30.051407	26.995293	33.515564	31.052532	15.517887	23.089588	24.825209	27.796207	34.333782	33.189377	48.52897	46.369797	37.213287	14.572344	23.917719	22.999355	30.587345	29.688187	22.628113	31.597698	30.332676	28.92804	2.934227	8.133244	14.671599	19.285654	28.147125	35.91311	4.8418174	20.397034	32.312798	21.929195	18.545088	0.9938309	18.170887	26.836166	24.524557	6.1783495	19.905483	24.383535	32.88539
991	11.729909	21.351046	17.102869	15.765125	23.86868	22.436659	14.774817	28.712994	55.36075	-0.39378998	13.239685	16.904848	19.186377	18.782463	8.5836315	12.669981	16.188032	9.310391	11.394983	12.765255	20.648542	13.133741	19.330257	19.697124	24.577145	22.877789	14.410182	22.111301	20.054335	16.753971	21.714008	18.38924	14.881136	16.929886	21.986637	15.642708	18.360481	21.114098	20.412926	20.205923	19.77322	17.619825	26.581835	30.8975	25.238487	21.825397	19.410183	14.835934	17.098095
993	10.449392	20.015326	19.72372	14.724357	19.256123	17.600777	37.64125	32.274178	20.1619	14.624697	22.155823	20.821362	34.67708	28.32018	17.740944	11.20305	16.21079	3.7665472	28.718674	25.031464	18.45183	13.535608	17.664328	8.30265	18.866547	15.163195	8.259684	22.307724	28.880653	39.638107	12.913294	14.5220585	10.208122	7.1895046	18.1431	35.823666	8.973965	11.547138	12.546642	19.307098	11.953233	10.444148	13.519604	11.749525	15.159644	9.396068	19.426205	15.623513	4.680131
994	10.765393	18.404713	17.421188	10.895727	19.577286	20.797348	58.396435	48.061035	36.96672	5.491344	13.073105	24.437374	46.17382	42.08897	20.67239	19.103992	15.499056	12.783764	22.570684	30.627254	25.69036	17.882843	18.335018	16.943039	16.83135	22.775465	45.785645	19.883469	24.310488	9.995094	6.03469	8.078112	-4.644142	15.389626	23.608032	18.93085	4.6424	12.75738	26.219374	11.632425	23.136585	25.217922	26.408855	35.418655	25.078678	18.494526	19.237835	8.971285	29.551132
995	30.772587	16.562035	3.6256742	17.453892	27.734108	21.98035	2.3760371	15.243715	16.704739	19.057884	13.705397	11.463928	4.76821	8.933084	12.851137	23.534182	34.437607	31.151989	18.835419	18.53976	10.097746	8.757826	25.371042	29.367334	31.362175	35.68653	25.843489	10.069836	29.051655	43.984703	11.591131	13.581894	8.69957	-1.1119237	5.533058	4.286996	-4.330723	-2.074121	3.9245214	-18.616306	-18.407383	-15.057683	7.7808805	14.465416	6.223815	25.16684	16.501028	0.61052907	11.46295
996	-4.252202	-8.421679	-21.041595	-7.655867	-15.839348	-33.325863	0.075198054	3.1554344	4.2149024	-0.08211517	-4.4929457	-1.2639582	-8.387457	-9.703209	-6.550497	-15.051533	-13.569792	-0.71236914	-4.1298027	-5.5169525	-3.0224094	-6.6809254	-10.619152	-8.251257	-1.8434298	1.0243709	3.3250844	3.3205914	-4.112275	-0.8137985	7.874687	14.312071	13.238197	12.84516	17.522488	13.163244	37.775562	37.82006	24.521996	14.414629	26.523691	50.82386	18.615788	22.729362	21.29085	13.322435	17.484964	19.737938	19.012205
997	18.63485	21.803362	26.86782	11.60753	15.206688	14.399683	11.56506	-1.9108285	1.6983113	5.433731	0.1452795	-6.250659	-17.544594	-14.516314	2.6367526	0.7115605	-9.198374	-3.7292185	7.0030437	2.3193703	2.912856	5.4771795	8.319474	2.73928	-4.695943	-8.480808	-5.7597537	-4.6706824	-7.63957	-3.533287	0.1074028	-1.2284806	10.041231	2.0594382	-0.73300564	-3.243795	8.902489	8.207765	1.9483461	10.931423	3.8072622	-1.7713192	15.787613	12.795193	2.3459072	9.290997	10.870628	7.8150115	-29.18975
999	11.069608	16.719404	11.715422	23.697506	16.041458	3.2333398	14.000717	25.102482	20.264862	38.78199	25.105331	10.273596	17.188103	21.861279	15.104693	5.6181917	14.302618	16.225346	9.945826	16.605606	15.146591	14.912369	17.57348	21.218071	17.251673	27.830442	28.683414	31.89625	38.02871	34.87637	35.126244	33.75529	23.72533	17.466316	26.880665	22.472136	16.191929	22.749544	21.330719	13.791084	19.748165	11.846998	24.501312	24.895432	18.597715	14.047304	29.55474	28.567703	11.097576
1000	28.438019	24.717796	18.77391	3.7505345	13.911354	18.125446	35.01192	23.422169	15.567837	19.309208	17.788939	8.515707	25.828203	30.041553	12.82185	20.337523	19.804228	2.93511	22.27646	23.23799	17.192795	29.777205	37.78266	37.881344	12.689971	13.023558	22.65089	23.69312	18.084164	10.604494	46.236225	59.64463	60.049835	3.7754483	9.817835	3.8749545	10.01708	25.090923	25.022972	-2.4978275	-3.5376706	-7.1487684	29.479385	35.56781	34.22195	29.65268	30.172115	20.129198	9.258608
1001	4.2622833	6.077675	-6.692888	-9.341691	-5.9185853	19.853283	-7.7022777	-0.17998716	9.357167	23.838703	26.947895	15.693491	18.909763	20.03994	9.359434	10.112485	14.86065	12.997212	8.28541	17.102467	26.50785	23.732504	13.444729	12.390868	15.759925	33.5711	59.58492	7.563226	20.661768	17.940754	35.07917	12.957906	-0.22206745	4.02612	9.256807	7.2609844	22.7263	31.742554	27.070385	11.420089	12.392433	7.902058	20.506422	28.853584	30.944033	20.006342	23.310831	18.157875	13.707139
1002	15.180994	19.512516	14.613128	25.33302	14.123376	-1.4111849	5.833765	12.433159	8.830267	35.680824	35.86913	18.8363	16.11506	20.440228	26.4967	7.581806	16.26443	26.797274	8.875593	11.247833	18.089329	21.973072	30.203629	29.039206	52.70085	44.65326	29.485283	4.7868586	13.253689	14.77725	2.7221966	6.5637245	-3.0016606	10.053059	15.061204	8.6292305	7.3001785	10.390139	17.867147	16.059769	16.143278	7.736993	11.57734	16.284317	24.700422	35.934406	48.459118	51.396584	31.564371
1003	-20.03769	-25.485598	-25.861795	0.24381706	-5.2912283	-1.9294269	4.182336	-3.563149	-12.548876	13.373167	13.430811	7.6613026	8.538277	13.031383	19.57642	-14.797115	-5.379979	-7.7982883	-4.0533547	-8.947366	-3.6585414	11.258787	4.622799	2.0265117	-30.31424	-18.116104	1.52293	29.367367	30.655993	20.613672	13.568784	3.680453	-0.21694005	1.6724195	-5.0658407	-3.113025	10.867544	-0.59534997	-1.8318892	-3.560827	1.8476632	0.465881	-1.2082705	23.164421	29.766611	33.784412	26.664251	13.118906	-32.692593
1004	3.2753587	2.238894	4.638627	12.010355	16.650745	10.1765585	-5.5591435	8.876748	9.8464155	5.8979897	-0.5452025	6.1520777	-18.987104	-11.886654	-8.733681	-14.119876	-20.675125	-13.365812	6.073786	1.3245867	3.203825	-8.888262	-21.15113	-19.842209	-10.953953	-17.183115	-20.633934	-14.264027	-14.95368	-4.3331065	-17.067429	-18.508787	-3.0215645	-1.4662087	4.283746	19.767717	6.2129254	6.971059	0.91086996	2.1908011	-4.6534615	-13.139814	-0.060845137	-5.4390993	-5.920433	-1.2133354	-0.6074191	-4.178728	-16.145592
1005	-4.6268115	8.047066	12.893959	7.234298	5.0444703	0.2313723	19.020006	12.093067	15.960819	12.460317	19.735321	10.951131	3.8893795	-0.99828637	-0.2716769	9.478975	17.595528	13.540878	3.425536	-1.1856573	-1.658898	1.0296035	6.3588514	9.887699	32.03921	20.536215	11.899728	-4.2380605	0.8970066	0.87233627	10.770148	10.909227	15.458181	25.720215	33.460827	25.733107	24.160294	22.042524	19.785496	9.630736	17.537178	17.768555	26.77147	23.297604	13.355402	4.734512	5.182681	8.489193	-4.228307
1006	8.002192	8.579664	1.478718	6.8049364	15.788264	21.481482	-6.0185733	-1.1344914	4.3040757	-5.585857	-1.3198023	1.8049223	15.517715	5.3519754	1.1051352	-1.4213369	0.2628789	-13.308738	-0.44463068	4.3699083	6.2060833	17.368439	18.937744	6.1397057	-7.8174467	-5.163013	-12.290422	1.9275552	3.0713649	3.1940272	-2.2672606	1.0490627	7.272317	-5.0719166	-2.4453716	7.2795553	16.055706	22.628197	20.63484	-9.004594	-4.429441	-4.4797964	-26.753925	-24.014687	-18.089222	-7.454732	0.3678507	-4.193792	-0.15563384
1007	21.316895	22.719055	28.053188	34.766903	27.543438	7.897379	19.954065	23.954529	20.499008	-19.889832	-20.349796	-23.153044	-31.332531	-21.200514	-20.532738	-10.345284	4.267209	22.364586	6.4031315	11.977411	10.484604	9.207234	13.36133	10.3367405	1.2024368	1.9747295	-5.0722227	11.457413	11.292021	1.2089789	-20.295313	-16.78688	-23.458122	0.34826797	18.536722	11.629765	13.25677	17.859116	31.4977	16.180004	21.154263	39.032078	-8.413854	-10.479679	-11.464157	6.887786	17.931225	31.158941	17.336184
1008	31.707882	33.422523	28.886456	44.399055	47.602814	51.72709	25.283592	29.812332	24.297188	19.369175	19.308788	20.50402	-22.60455	-19.044592	-21.289349	18.670372	19.698013	17.892555	16.004738	16.72457	18.226425	6.9324446	14.536003	26.122196	9.915455	6.4068356	14.653849	22.376242	21.62316	16.818504	-7.3966675	-9.642593	-8.03868	-17.351618	-20.041573	-28.214476	36.233738	30.738068	39.11464	8.360292	14.616618	24.814913	-22.580154	-15.805183	-22.434769	-15.922085	-9.8340645	-7.863354	18.33501
1009	3.7038841	2.9429574	2.8286371	-10.378382	-14.486601	-17.795166	4.2944336	4.3154063	0.13297905	10.249277	2.7303817	4.3922834	17.569267	18.617134	16.827583	20.067307	16.626093	20.114178	-29.59282	-34.075577	-34.827362	-1.5420665	-5.196316	-2.1404886	-27.469036	-23.335773	-22.524746	13.906079	19.447063	18.73184	20.34596	21.72216	17.410458	12.932449	17.762499	10.855522	17.154678	11.943048	14.027344	11.266397	7.9607015	1.4611118	4.1939297	1.8214595	5.2545996	-18.74609	-18.78451	-17.983871	-15.030126
1010	6.618185	-2.969161	-8.680172	34.42375	36.316963	36.342186	27.092937	16.37167	-3.7624846	-9.170185	-10.593964	-7.866323	-21.008232	-18.289387	-17.44611	6.8740454	17.420406	16.05448	17.38406	11.558442	-1.206429	9.471624	12.251001	0.33405462	21.363075	18.597328	8.195758	9.25763	10.775442	5.1233797	11.31299	14.083096	22.633865	16.095179	10.936159	3.955388	-4.696533	-0.5805188	7.136506	-8.003796	-13.467514	-9.193636	2.4606729	6.081908	13.553089	-9.704001	-3.0303826	3.1025558	4.635008
1011	10.305403	19.645908	28.90464	13.577907	22.738419	26.108349	15.861986	23.333	15.73381	24.463898	30.693413	29.323565	-6.240215	8.7710495	12.835749	-4.450653	-4.793915	-2.1764677	12.658085	11.019501	12.541724	9.744299	13.555063	8.757055	14.257224	14.243286	11.9754095	1.9864186	10.330761	6.67216	-7.9167905	-4.818775	3.7872288	12.774271	10.0451145	6.8231783	20.464615	15.403538	13.222061	14.080784	14.321171	6.732438	9.170099	9.08575	10.640505	14.99272	13.940881	7.318717	14.946625
1012	10.043061	14.94389	14.98628	22.858212	26.514301	23.481659	25.242245	28.246983	17.754543	23.795788	25.834303	26.639263	15.524246	21.966906	25.394548	32.490974	28.528538	19.937206	25.086594	28.638073	23.943989	17.016466	22.991238	41.380383	19.615131	28.59351	23.084568	10.891663	9.447376	7.3755326	53.70718	53.87522	40.448166	19.808064	29.57621	28.043747	15.740219	17.197666	14.152304	6.0862756	10.085208	4.3592725	39.702156	51.416283	55.21948	50.76973	50.612503	38.56613	28.794308
1013	10.466921	12.203687	7.0457954	11.915636	12.086424	12.06996	14.477775	17.80109	19.554348	25.773228	30.006172	33.978893	7.1944575	8.175201	6.5378838	18.636929	20.140194	14.112638	15.841534	16.754826	16.802727	1.6996902	0.959335	-2.7420769	11.523298	5.609762	6.214688	-3.05655	-2.7140193	0.4369256	5.42011	4.9656587	3.0727193	5.89513	14.605832	17.999794	19.55464	23.696377	21.810743	-12.456133	-13.37187	-13.063679	-0.22891665	-6.468649	-8.483137	8.909442	13.363486	19.823128	14.539656
1014	12.865742	1.0691983	0.8908583	1.9655614	2.253192	-4.0489664	9.503395	6.7065153	6.891263	-3.0835419	3.937837	9.648148	-0.9299911	2.0652578	6.3157697	16.101784	24.131662	12.344627	14.174086	23.897778	26.975012	8.769609	13.865036	6.330426	26.104269	24.668724	10.283055	19.061926	29.05735	16.096184	19.558495	21.888374	17.19423	6.739596	13.426304	12.093279	1.2864422	7.3875523	11.707216	10.753172	11.791465	6.841256	21.196705	26.443165	22.930943	14.892584	14.443851	13.245145	12.69367
1015	10.365919	7.04088	8.025135	46.771873	40.523354	30.192013	14.393408	16.560993	34.037903	28.906897	44.41102	52.621338	-1.3686464	2.5948188	-0.44366223	17.482918	15.637949	18.136171	25.056522	33.223713	33.34397	17.22392	28.811523	30.372688	11.690462	14.340025	20.049606	32.879005	29.044155	19.514027	21.155243	29.65335	38.99991	33.549366	32.389774	23.950592	37.005997	29.181938	19.271454	16.108261	14.395954	21.890654	29.986473	35.232666	34.704727	11.103802	14.014125	13.676604	39.89975
1016	17.562042	13.121641	9.339446	33.56544	47.78382	42.986	10.487123	18.047194	33.115135	11.595121	21.964533	14.924425	29.187363	41.93255	38.26162	38.95375	49.132607	42.026215	22.739624	36.00425	35.01821	33.393017	37.53382	35.657356	25.763145	36.696327	40.629444	40.649788	45.970367	36.010166	-10.427358	-6.5200925	-6.8606215	-14.318171	-14.597582	-11.32897	0.83713174	5.260031	3.8413243	-7.775956	-9.552715	-15.148502	10.464399	8.271826	-0.001563489	-7.1546755	1.779294	-4.2697816	10.146705
1017	0.016958445	0.61588466	6.3361206	23.212183	14.439862	1.1772995	16.382713	21.04437	16.65483	3.4250464	9.857626	22.50749	0.22403198	4.52815	5.087689	11.0202465	26.354961	46.00476	24.950851	16.001728	12.598183	7.155102	7.210681	8.9196205	8.998719	8.681074	12.314955	30.205456	34.099365	33.17009	27.893194	30.637962	23.507008	-7.8628845	-8.58056	-5.4205422	10.795706	8.627883	7.3738155	47.192596	34.411583	21.086355	15.301622	15.971742	12.067162	6.0986767	9.159757	2.5177808	17.325096
1018	6.882921	8.614517	9.93104	9.234651	13.409191	8.206066	8.270537	21.20345	19.16116	-19.659008	-12.6874695	-21.206348	3.069849	16.807644	10.59667	16.611664	21.871208	14.963602	8.471121	20.340187	18.625511	-6.100549	-3.7394552	-2.427769	31.850475	25.81388	15.715849	13.263211	19.950039	34.10546	13.432596	23.515041	24.043316	25.181877	28.52723	19.014204	15.768025	26.105368	17.821318	9.549196	18.239838	17.80474	12.333698	24.863667	21.782225	5.9571676	11.886818	21.10458	16.135056
1019	17.267942	15.761013	12.43103	-7.3592577	-3.7288141	-3.50139	-2.1027932	8.506769	14.081495	-2.622147	-8.093612	-11.938474	-11.677767	-4.620804	4.376813	-11.45363	-12.086665	-15.697794	12.080666	6.2829294	4.852413	23.996874	23.442606	16.932358	18.06039	16.91875	14.52608	7.9404087	6.551933	6.006158	-7.708022	-3.844152	4.077494	-2.1144848	-10.184826	-10.428513	9.921501	9.522075	9.460921	2.105091	4.560978	2.6817012	13.228243	22.846008	22.511326	-5.671945	-1.0369122	1.5793108	1.0657027
1020	9.51133	19.560944	14.402335	6.00779	8.974522	6.7023544	-5.6887074	-13.29191	-17.012142	17.506756	21.199745	23.745697	3.5162625	5.3876104	2.223166	-25.398968	-22.045958	-17.651417	-0.75643176	11.59263	19.97036	8.879532	12.834099	-0.9074473	17.689634	26.118553	38.51328	4.877846	1.6721654	5.562257	1.4915414	9.00029	15.423019	10.292669	8.932611	-4.610763	-7.4694457	-3.3733125	-1.5900882	5.8843303	2.5884678	1.3617098	19.444942	12.1048565	1.2971656	-15.080467	-13.03093	-13.7646885	-13.780431
1021	20.50528	28.620918	31.701277	23.367174	26.353369	13.921082	15.663787	16.720049	14.284731	27.792923	33.602463	31.91383	20.664337	29.40094	38.333313	12.126049	15.972355	5.1792192	19.873371	29.246181	19.738043	12.503747	24.945816	24.372135	29.86528	36.580147	27.19309	17.979918	27.358925	20.935482	36.784943	34.015507	19.90287	26.725906	34.998436	29.054459	17.861004	23.366697	22.027786	38.832855	24.739006	14.913483	21.6728	19.126007	3.102932	9.462003	18.616806	18.03587	28.038723
1022	32.25817	28.943438	19.79768	18.84982	22.382309	16.163212	10.31106	16.021439	15.719543	8.173037	10.963704	18.430676	19.744972	19.394354	12.588606	27.876453	26.148003	17.603313	14.714708	17.460144	12.736645	-5.9970284	1.357085	2.3139074	-15.845127	-10.214647	-7.095604	12.744515	25.484802	24.372425	-12.834869	-6.5407944	-1.2621949	20.753048	27.092705	17.831188	19.971272	24.703287	32.835636	-1.3529108	4.835079	8.191698	11.119935	14.294657	11.140718	27.604603	12.105079	7.3821516	9.710705
1023	6.351544	5.080983	-1.2450475	-20.895706	-16.540525	-16.974543	-10.952436	-10.456238	-6.8283696	3.7333379	3.7209191	3.0479314	12.150909	12.699787	14.614681	13.072576	14.563124	10.075268	-3.1150603	3.2294412	11.855304	9.406614	8.731577	1.470428	-8.021654	-3.1408978	-1.0515343	1.0278184	3.280404	1.1964644	-2.7480857	-0.94299924	1.6214805	1.5315349	-3.7218404	-6.037842	-8.060719	-1.8565989	-3.0893679	-5.769956	-2.1013088	4.9221106	-2.6557665	3.8463507	3.9821095	-2.7927964	-1.601655	-3.9510307	-0.7886503
1024	19.865782	-3.3597832	11.405668	-3.4319844	0.45177028	13.888546	11.0626335	2.9895165	6.560469	6.9049006	11.57255	-8.95525	3.618076	7.686469	22.50663	1.7489066	8.832745	15.3851185	24.357674	4.6126885	-3.1040242	-1.2350485	13.653467	7.4716005	2.67189	2.8197048	5.2151594	4.134764	16.959286	-10.377845	25.642275	24.937824	27.836933	12.1502	3.325445	44.204308	-14.663885	8.724422	6.094722	4.67635	-6.6960287	6.650424	4.322501	0.51929903	16.083952	-7.93201	-2.4804044	15.039627	3.0209584
1025	12.918072	19.439465	22.13832	23.451902	25.374596	18.177677	0.2316252	7.0410194	18.404785	-4.981808	7.292162	11.698077	-6.723813	-5.012937	-5.7539515	14.712916	16.326008	11.151749	-7.760554	5.1232085	8.088764	30.521845	41.77264	39.76543	15.34084	27.528854	44.31671	-23.817734	-7.8638425	0.5059236	19.422401	17.618793	10.361991	21.258549	17.313944	3.1079638	-1.8330512	-11.345355	-17.141115	2.9361362	8.7080555	9.599099	18.704079	16.549238	8.570263	10.986362	12.811474	5.8961954	-3.5751038
1026	24.146713	31.480892	26.362005	34.43564	30.866455	20.193787	22.25138	23.13993	15.095524	17.302937	19.655098	19.60732	7.394139	8.510248	12.187908	14.511575	14.695378	16.181896	15.554205	21.505783	20.055038	17.212475	16.54641	16.9501	19.845364	21.987068	19.388939	19.377983	22.262486	17.671272	19.715958	15.742241	16.579163	-2.9745796	-13.124514	-9.862913	13.542709	15.092432	10.721306	39.88365	47.524807	50.22055	14.711078	17.46688	12.335617	20.70707	15.742926	9.862429	18.479715
1027	10.404442	11.223959	4.7517247	22.600891	23.506708	18.060585	-2.3609872	6.897809	15.440337	20.08297	23.790874	17.125809	12.760899	12.1469555	12.89349	27.229103	11.886812	-3.2224429	18.446306	19.354698	20.552883	9.383923	14.444229	26.848167	28.917229	34.856636	24.720703	34.741238	23.388332	21.594181	23.498264	31.645967	25.386087	5.782815	8.769065	8.291618	14.045251	13.85774	9.09268	22.08466	22.127443	19.360538	20.159908	15.476217	6.0089417	-13.961296	-1.5793157	-5.6370006	-9.016263
1028	13.482622	12.22665	4.135677	5.5771484	21.389412	39.69844	27.232456	29.626278	12.067056	22.560596	37.01327	41.266434	11.622993	13.583127	2.351209	26.273191	31.591785	24.365482	22.940565	6.4887295	9.642797	30.33141	29.375805	23.089767	18.199715	30.318827	32.806156	41.859703	33.116867	17.584196	21.079681	30.18294	23.723091	3.1268878	11.716636	11.848389	16.69463	26.809715	24.57108	16.647856	12.849763	5.1863465	44.58203	48.8713	38.8723	22.192171	23.784912	11.069365	24.015049
1029	27.49528	48.026478	60.737602	22.268312	27.538866	29.50356	39.26342	29.725475	24.554628	-0.7183769	4.2689023	3.6038985	34.980213	30.709114	19.590622	46.500465	38.603207	25.677776	15.388361	24.141731	20.043465	23.031754	26.238459	24.490524	14.264386	23.928318	38.870705	14.574524	13.830262	17.989075	19.281479	20.344585	18.20413	38.320694	38.566956	26.342606	28.211098	34.65165	49.871326	13.497343	21.38667	21.86729	28.307293	32.070686	25.59601	14.935982	21.645683	18.049866	50.868645
1030	1.3632957	12.292049	20.101692	-0.724543	1.7677879	-13.118974	25.800213	30.319635	28.898327	6.4825454	10.761266	19.437159	2.8930917	11.154974	17.421776	18.287113	18.033934	12.290155	-8.9071	-2.6319895	-7.437726	12.260487	8.215249	5.7656126	-4.2708764	5.201641	6.9648266	7.358289	14.220633	18.308796	39.30262	44.276848	27.67468	31.527723	28.639824	20.648964	9.627092	16.374798	6.4716654	11.853306	17.251564	18.014528	-5.8516417	-7.208787	-1.7493914	8.417984	15.41259	9.661568	11.871845
1031	11.4511	17.561443	17.991455	10.784702	14.636612	13.050224	21.73666	16.36485	3.8623836	18.502651	21.735577	20.516535	6.6645665	12.450039	17.094683	20.816662	30.37292	26.153046	31.922451	39.96393	32.32073	29.243595	33.05963	30.312504	9.971333	5.189729	4.0861416	12.122279	18.659729	12.803368	29.714851	24.52346	16.722706	13.081766	23.819897	14.278517	15.853035	18.552433	14.011946	8.8657055	15.695868	8.234965	9.867426	14.586918	8.660979	20.335278	16.972992	14.722585	6.163604
1032	-4.7367387	-6.7163525	-13.360622	15.900854	16.654667	9.333943	8.8042755	14.038372	5.416841	3.192523	8.97605	12.149634	-5.993272	-11.8286295	-8.053682	4.363041	7.6272492	-1.5556034	5.7624006	14.178348	41.670895	13.015831	25.286083	30.568108	8.543715	17.51474	22.431816	7.708296	11.109484	5.016425	5.9593945	9.759241	17.08831	12.59373	12.5166445	2.2142565	-16.204248	-10.83247	-4.293903	11.257406	17.197685	19.668106	1.0600152	2.7089734	-5.0315485	7.539093	14.186485	17.58499	2.301748
1033	-5.963708	9.615066	31.57472	7.4959335	19.485025	11.2577	6.3447757	8.691599	6.4009495	8.407403	9.282957	10.112266	-15.027157	-6.74774	-11.01399	18.28209	22.183641	16.567848	35.096466	23.759476	17.298254	5.693627	4.34552	-3.253111	21.367092	20.107798	16.923048	28.919144	36.653915	31.593788	6.026922	4.3246107	15.900763	14.425664	26.370785	25.135967	43.71865	48.538666	48.191498	40.59311	56.15847	55.30599	29.449596	31.276852	26.710772	18.214687	14.637278	8.932903	11.3199005
1034	11.918336	14.351969	15.283994	0.1612049	5.8911896	-0.155379	3.218692	5.60652	9.449841	8.616602	13.731085	14.530477	34.018063	22.525158	9.912964	5.1753693	5.2675023	-3.0753217	19.551483	18.910261	25.113476	46.88158	38.571884	34.50355	13.249994	10.623179	6.656185	6.462474	13.771034	10.501269	2.2960432	12.809753	7.9241996	1.7791122	6.128889	9.136788	3.428698	3.871754	2.1911402	9.19199	10.115864	11.016753	14.939695	10.961713	8.4221325	13.312292	13.936192	13.399507	7.081484
1035	19.305729	15.885172	15.180071	30.39386	37.5804	33.755592	9.666409	1.2527785	-3.3087478	8.200844	6.596102	9.972452	13.710587	11.479506	4.71274	29.882654	33.252365	28.809513	9.229407	13.753843	16.906372	-4.9519305	-5.4491816	-2.0033321	-7.708617	-13.528797	-15.929037	-0.91858286	-5.871517	-2.7519557	5.201619	7.5386133	4.417712	17.961338	14.554786	3.2855525	-1.8159517	-3.8643246	-1.697304	-0.18885992	0.55251324	2.2771108	37.91544	26.595196	17.490095	3.7665973	8.543669	3.2518063	-1.3348372
1036	3.5678294	10.01856	10.050512	2.2934544	2.9222662	1.0491346	4.890423	4.6629095	4.3438854	9.386652	15.221507	25.13116	16.52856	17.313265	6.9873004	6.0918093	11.977621	24.505043	5.9481163	2.2699919	-3.5143285	38.073875	57.795563	74.82935	-9.009325	-15.674308	-22.076982	0.3724671	-1.0954015	-10.579876	-5.6651616	-10.757445	-15.970844	8.756011	10.595696	5.309642	-3.8559017	1.7964293	-5.712307	36.623497	43.239548	36.962845	14.2975445	16.203829	7.6731453	1.1255251	1.839215	5.954955	-5.2427692
1037	21.025425	31.10219	35.961914	24.606697	34.395462	30.425117	52.73984	48.861378	40.78736	0.7008655	5.2131224	3.3838658	43.58299	55.112114	57.946667	12.091638	19.26415	21.639782	28.367802	42.703278	52.186726	28.791843	35.05876	32.716736	19.942257	32.513805	38.495155	21.31961	26.966269	14.993316	39.38351	49.918312	50.381454	35.942154	31.347855	23.850498	22.356327	32.21691	36.52242	24.375275	28.511547	19.978043	37.80252	37.44576	20.867744	50.829628	62.86828	44.265343	22.3782
1038	5.2117386	0.987421	10.583494	50.309353	64.748566	61.247078	19.555313	26.928772	22.341385	9.042164	16.078884	17.508446	28.025501	34.776405	30.741455	33.07924	33.45446	31.80212	9.365585	21.704937	19.394653	12.878681	15.240446	24.604263	22.897469	18.161072	13.234383	19.158833	26.165844	44.232014	27.666107	10.467085	-5.095647	36.60952	46.766907	52.75998	25.081604	28.243723	15.973917	37.439938	49.42051	37.97838	-1.6242704	4.140281	8.862501	3.5802493	13.141642	16.113853	42.678444
1039	12.159981	14.199169	16.81094	15.384415	19.934845	19.971298	17.941954	20.187199	14.142227	-6.7647543	-1.9000158	-2.553807	10.927662	11.539068	9.267052	2.046319	5.130866	-5.4062705	4.4212656	1.4436357	0.91477454	8.066444	3.4082685	0.47149304	17.592928	16.628086	20.221529	14.899763	20.751823	16.510967	23.76345	25.734467	16.073803	22.827805	27.471912	22.51667	10.443972	15.8761835	25.946857	38.9011	37.19478	17.045189	21.775974	26.936872	23.21976	16.095592	27.99086	35.164375	8.007513
1040	14.114473	22.589825	26.72252	12.593694	23.503754	21.278507	43.578148	53.12094	48.960434	3.7195668	11.980103	9.881321	31.969204	37.219154	30.967457	15.63068	16.993835	35.688423	38.202656	41.118835	31.687048	26.598806	36.467293	38.278976	0.74667966	16.121426	14.370337	3.052485	8.824444	4.4072723	-0.10622391	2.5180697	-9.10067	35.13708	47.65746	44.05692	29.233791	37.151527	27.702257	29.150583	32.4713	31.267109	14.781342	21.09746	10.745451	7.933466	12.508487	5.7741723	1.02554
1041	18.775434	20.684456	14.916447	37.343918	38.074356	21.497469	20.356377	26.395721	20.90403	-9.395108	3.5407162	15.054636	20.606127	36.136726	26.516357	19.031616	26.514694	21.861588	40.675987	52.68421	43.54811	17.34713	35.930145	43.50615	17.108883	30.22905	28.277935	36.395386	37.49198	24.004984	17.812098	20.284386	19.694277	32.047714	38.06694	27.124096	17.676096	27.897707	49.501152	33.27038	43.35582	31.43864	15.931437	36.654427	41.405987	26.197243	29.643208	20.673737	12.947403
1042	31.429422	39.481388	19.068779	18.983118	24.582182	22.195702	23.149931	23.68163	14.045359	30.009905	37.562374	34.917934	28.236986	23.605404	10.6466255	24.120926	27.275469	19.208332	29.744232	19.73666	8.042974	31.930937	29.774624	21.922775	41.900585	38.801697	33.007713	22.87014	24.174381	18.167965	21.209885	22.012896	13.85507	-9.827307	-8.625521	-9.734667	49.298775	40.181564	32.577797	13.329493	0.69144076	-2.8864107	15.5631275	27.50132	23.019703	13.49455	19.89383	16.830694	3.4549537
1043	3.8799927	4.617218	-11.547499	16.343887	21.094952	20.189089	-11.174458	-0.8092278	1.4078001	-18.264427	-14.586153	-12.561318	16.10228	14.76128	15.275906	4.7668037	8.977795	10.597454	-2.5989919	-12.328066	-9.935049	14.307159	24.647217	13.048622	8.884567	13.701874	2.7052965	11.419865	11.832501	1.1700066	15.771648	19.297966	26.754543	0.08487265	11.439291	15.228346	-4.0679493	21.377853	21.855564	5.0584416	5.704506	5.331782	15.435493	15.557646	5.4337826	57.639168	51.40136	22.694868	34.357674
1044	-6.3647213	0.028288484	-5.7216043	3.9557896	16.205967	13.852112	14.828302	18.26418	13.113456	12.405734	25.205786	25.79977	-9.28599	11.700195	23.524216	26.06284	31.218204	28.383884	-6.8639417	-0.7852814	4.4105864	25.046677	31.895927	31.104729	1.2554289	11.619663	8.382373	27.065632	26.450235	16.3886	41.099327	27.643972	18.796368	20.821415	33.278755	29.37836	47.901134	61.424194	53.27254	32.057697	35.021156	19.293985	34.650112	28.600964	18.854008	16.646812	20.689646	7.069129	29.552338
1045	7.466692	8.062012	4.7802544	9.62226	4.7889705	5.605365	0.57772964	6.8611317	7.527853	-0.5283148	2.9410946	6.275262	-1.4042612	1.6734086	-1.2535481	-4.3116965	-5.159386	-3.205584	-22.806595	-16.587254	-16.194942	-4.4274845	-1.582015	-1.9216292	19.511862	15.870398	12.175498	2.978345	2.4705338	-3.4094095	0.84044737	2.308046	5.5858502	4.524921	7.2378516	4.6911054	-15.261669	-15.350109	-9.193039	1.7945766	5.99158	7.68795	9.91321	5.9775124	4.119849	4.9131336	1.3884553	-8.446259	0.65384245
1046	38.776527	43.55163	54.41944	11.856011	18.198788	24.479603	19.464146	21.621988	29.747566	13.630829	19.688614	12.290318	42.443512	42.067177	33.175922	18.393368	23.676601	18.227962	29.896858	38.248943	30.5167	11.996311	19.424706	17.798458	19.538658	25.530006	21.802288	10.760174	19.518887	35.483185	23.69814	29.627659	33.35001	17.24622	24.264011	20.587002	24.64588	28.8345	23.978363	76.89821	63.989376	46.065994	32.889984	35.31699	27.496113	45.34526	45.526104	38.369152	18.925396
1047	-11.217087	-7.835461	-2.3880377	9.286356	9.815353	6.218891	-3.695197	-1.1033626	-1.4533746	3.0001988	2.9048338	0.40848383	-5.4031067	-6.4578013	-5.165638	19.114037	21.252596	20.601864	31.808922	34.335197	31.078978	46.408546	52.26191	45.17354	8.8585825	27.458912	39.94513	27.907425	37.661407	37.466167	39.90526	39.201576	43.46559	57.1385	61.558563	56.334274	29.20679	40.091705	36.45827	15.241203	18.39499	19.80798	5.072668	9.902828	8.94557	21.547098	24.994318	16.959908	13.108068
1048	-11.593293	-9.50316	-9.632428	7.4645996	19.127445	22.146988	-1.835478	-0.8122189	-0.13667035	4.4428883	1.363134	-1.0121515	15.622885	28.17746	37.00477	5.205646	8.843992	18.74833	5.8919888	2.9182274	1.701468	4.648938	17.3401	10.010723	17.014568	19.520279	9.857205	14.323155	16.151133	3.1336284	11.580918	14.016117	12.022693	-3.102087	4.7170753	-1.0816379	7.8256607	17.274237	10.919207	7.5428534	9.909197	7.207383	1.702991	13.291975	31.886719	7.608925	14.395475	27.491056	-0.5063546
1049	21.313908	21.145649	14.584421	22.808577	23.75732	19.369709	30.660183	39.642525	33.68156	26.135468	42.97404	50.622395	36.479862	42.75429	40.496834	36.474533	42.820114	53.170708	24.804308	38.731457	37.561188	32.53485	44.38335	51.52165	53.98742	63.23213	59.50393	49.94784	57.292633	54.886963	33.52986	40.496826	30.325127	20.547642	34.097015	44.394295	26.55097	37.363327	45.09452	41.054287	49.59475	45.13791	28.571856	31.770462	20.401503	20.222519	26.972528	16.266861	49.710205
1050	12.2827835	12.29608	2.5319548	18.714096	22.621883	19.97911	14.057231	20.45214	17.014896	28.981285	36.12882	36.37664	8.849377	16.074436	17.137823	-7.7665577	-2.9408283	-6.482353	-31.549599	-28.801071	-30.506016	8.997185	14.206616	44.601807	6.259392	17.33266	32.546726	-10.174867	-7.0763836	-7.6770782	5.749257	11.398479	5.5916862	8.286985	4.566923	11.155823	43.70301	42.53043	31.056368	7.8980083	9.660542	0.65607405	7.0507116	12.273195	12.091127	12.366763	17.14448	14.783913	24.075836
1051	22.351892	14.9378395	13.345316	8.341118	3.21307	5.4591517	15.058748	14.157015	2.7015429	9.222515	9.975997	6.6129055	3.8624716	9.3800535	6.8614187	9.994699	15.259495	14.613642	23.546902	13.632137	11.369364	26.868217	12.1035	8.111311	9.628279	11.299257	11.580481	9.82398	6.9760404	9.140831	20.423927	13.976297	13.1094265	11.012941	15.666152	16.418133	12.8782215	12.500726	10.964699	2.0513103	8.870015	10.086559	16.813105	17.848974	18.57398	18.739473	20.062492	16.378561	-10.74762
1052	3.6260755	6.6897593	-3.2064376	15.650731	6.8944807	-6.495157	-17.997242	-8.99061	-7.8207483	8.830786	14.761154	16.443771	1.2960098	2.902815	3.1435769	5.5376673	12.492952	7.683927	-2.7223935	3.0376883	-1.1060663	-27.676647	-19.51347	-18.786415	-6.0766993	-5.968829	-10.552914	23.178593	25.481647	17.166222	5.668636	6.02601	13.488151	-1.1145556	11.907756	12.8386755	27.371798	25.92873	20.07389	21.057951	19.608547	23.157936	11.903634	16.383259	15.356577	15.27486	27.09648	27.516819	13.979387
1053	21.405151	34.28245	31.043755	24.70167	35.408348	26.515408	41.936028	45.3601	45.86225	16.403225	27.92928	29.971119	15.730686	21.901054	23.16396	45.371914	33.26055	21.22176	27.040741	40.3945	41.56505	32.268387	43.161064	39.043007	25.81353	32.768322	27.08955	37.4187	51.99707	50.231186	36.875877	48.541145	53.052612	42.921997	51.19366	33.03317	26.428764	33.883686	45.88513	23.35851	29.714516	38.254852	26.437675	28.952469	19.637882	19.406635	31.980015	33.61297	46.04389
1054	21.415516	15.225635	4.2715654	8.406889	16.608376	15.522463	6.7882924	1.0984156	7.8275833	24.10855	17.597042	5.814216	8.937386	15.323286	15.346157	10.857929	14.530884	2.8701081	23.839027	24.74665	19.942375	3.827194	-6.0624685	0.6561977	-16.724792	-7.0560274	-2.5946236	-3.5774245	0.47863007	-7.7239585	16.430496	21.563683	30.247547	5.821176	2.020186	-1.8578267	19.486782	20.688992	11.664091	11.716427	6.66763	2.1120515	11.960566	18.75146	10.018196	5.1320257	15.3139305	29.580162	15.494434
1055	-8.40342	0.33863252	3.6331139	16.354536	13.478348	11.020359	-6.21982	-1.9170032	-4.3908453	25.112873	33.874435	33.11143	25.836292	32.519	15.963534	22.045727	17.338772	9.553677	34.35383	31.080212	24.317495	19.970005	29.739094	17.653214	39.164	16.311304	10.593657	27.956345	15.500214	3.8099635	1.5824561	4.8486786	3.1272795	34.487576	40.27447	34.898445	14.792122	16.788088	20.270756	23.937305	25.705696	25.769737	17.35828	26.456436	26.283909	13.014177	18.087248	16.761288	23.881756
1056	21.558699	23.438751	16.586283	20.183739	24.475565	17.60936	17.961388	29.946676	28.892885	27.639404	34.59149	24.712936	7.5560493	12.657457	11.203388	20.374699	23.802202	16.192923	19.769577	29.787334	22.905632	13.633553	21.327225	22.521152	9.352791	12.0287	13.661579	18.464634	15.505669	15.230168	13.277586	9.207933	4.581243	16.745922	16.46316	23.572275	22.280293	31.260857	28.247421	31.303612	31.356422	32.544323	24.226788	28.065434	27.438429	15.149853	24.476738	20.53669	18.564137
1057	52.299168	57.750153	52.05333	14.864456	29.431864	53.905056	22.639324	25.326263	17.741264	10.662662	21.692093	22.731918	23.707504	34.39171	35.188656	27.59416	42.326492	30.979317	9.918398	16.143074	23.17215	33.924446	46.640804	48.30754	12.278872	25.828953	26.885239	32.225845	43.819286	52.890644	33.238388	41.933533	37.14781	36.611645	47.207146	57.357677	37.164757	39.703285	33.431442	33.84292	35.151302	25.463003	16.755478	29.502522	22.903643	13.8502655	24.600922	18.96396	31.569157
1058	20.998047	25.54721	14.191882	36.470448	22.765343	5.818939	23.3521	35.13119	45.85807	22.970928	30.087492	23.01306	41.948193	38.229668	32.99861	8.615755	11.741022	6.6347246	5.0547237	21.579708	22.140259	19.056137	38.378998	39.228184	24.481762	27.488651	15.3577175	21.150835	33.197777	34.5359	44.025227	42.178673	30.864498	21.367733	25.152065	16.605564	43.48574	38.875023	27.543377	29.900864	31.35506	23.321026	33.613174	41.589874	37.26371	51.011227	38.518394	28.670673	25.677837
1059	45.833046	51.768925	46.51843	20.740438	33.47074	39.49714	26.44485	18.057255	7.583664	15.662121	23.246681	18.95842	16.716743	29.031338	28.185194	38.042046	42.921062	38.493217	43.953682	54.474022	45.025402	41.389847	43.636032	37.27466	35.554028	46.31722	43.632763	28.801384	43.738213	56.57891	45.817543	52.94603	41.03826	47.819656	50.19814	39.40085	14.437037	31.437592	30.168043	30.078873	29.082047	18.524786	16.265606	28.644825	20.967922	24.397596	27.99625	32.196373	26.361746
1060	25.904102	27.010487	20.25555	9.695034	14.040009	6.588174	36.053886	26.292576	12.558373	24.594685	31.396103	28.966457	6.3422356	14.108307	17.958805	58.22642	51.402977	44.4113	15.561838	12.502091	16.381468	46.265923	58.4712	47.639153	30.35379	18.661613	7.559329	3.506483	-2.0047424	3.0510259	8.107265	21.971916	45.114853	23.70748	32.901733	26.11641	43.871605	33.048912	22.387798	19.567307	19.827976	12.707159	34.539257	48.303772	44.6367	39.496025	37.700233	28.67341	42.604324
1061	37.04712	42.136715	26.131332	34.83914	29.381783	19.88131	53.133762	51.789974	44.801346	22.684322	13.835747	3.3956347	2.8177416	6.1521187	-2.3827674	4.6747665	18.393383	13.067375	26.877617	23.83855	15.567471	33.72642	38.660164	31.241776	27.99528	22.332226	15.22102	36.149845	40.20442	28.258482	22.703457	27.105556	17.90665	24.605295	26.950283	17.33074	19.195791	25.35912	14.568176	19.561255	27.777445	38.055367	40.37676	40.946167	32.69234	14.950424	21.385302	23.67065	28.901543
1062	6.4679146	10.167431	12.553644	-5.481681	-6.5145626	-10.876467	-9.142951	-3.8491914	-14.2578535	-36.587067	-27.132648	-15.313542	7.173477	4.078059	-9.119096	-15.226383	-7.9107866	-6.3976536	1.9004208	-0.050302982	-1.1597507	15.190147	7.45709	8.401722	-3.0052629	7.293542	12.128733	5.486246	12.794335	10.654285	12.364519	7.57957	6.6582894	-0.47715318	5.5830603	1.6189528	4.480777	0.43867302	-1.2198672	1.254068	1.2341564	5.6449175	-31.448072	-30.685627	-19.51875	6.597478	0.3314639	3.9098299	27.178417
1063	-6.4894314	1.8532615	-7.118326	16.572449	13.369045	12.625471	8.3747425	12.474288	14.617491	-26.540714	-10.6214075	-0.29028374	27.132698	33.054737	33.721436	1.6396124	4.6916633	23.043747	-2.2438624	0.9869621	4.7082787	1.5638219	8.383562	0.20579207	1.2735384	0.6100378	-3.1219783	-1.1569403	-3.8776984	-11.874671	-9.825039	-4.280078	-9.188166	21.881073	18.32266	12.346806	0.2276611	4.0784273	-6.308649	1.352541	0.40064466	-11.107386	0.23553857	5.24547	0.7308612	4.9801483	6.728912	10.494457	2.473614
[truncated: 937 more rows]
[truncated: 11 more columns]
