# Supplementary material for: Music-induced emotion flow modeling by ENMI Network
Source: PLoS One. 2024 Oct 21;19(10):e0297712. doi: 10.1371/journal.pone.0297712 (PMC11493256; doi:10.1371/journal.pone.0297712)
Supplement: S1 File — (ZIP) [file pone.0297712.s001.zip › minimal dataset/DEAM dataset/Music features/mfcc_7.csv]

File
2	15.320626	18.473557	20.297846	11.042046	10.053663	7.4210224	4.1551905	3.4260561	-0.7474186	13.3699465	8.367678	0.84491986	-0.8048885	3.5549655	10.507505	10.592694	4.6975927	9.581481	7.924528	6.0198526	7.0506926	-6.3276753	-7.371663	-6.721216	9.894101	9.353914	5.605684	5.139432	5.1658564	3.1583214	5.4380026	2.9680145	3.629187	11.844112	12.837904	18.745241	-13.732447	-0.7232913	5.801893	5.548606	4.2959623	10.673973	12.060851	7.804784	6.043346	13.345491	7.96015	6.834837	-4.1910686
3	-0.39757824	-11.250116	-5.355427	15.490196	17.848776	18.932697	10.871396	10.839537	6.237032	11.020328	14.012614	9.596822	15.19396	17.428194	14.432297	9.174299	16.19696	18.224422	13.207234	16.134827	16.887754	11.480034	12.108234	13.913963	8.616815	17.064875	23.692612	13.41765	19.979612	19.969316	12.348936	15.123636	15.698236	5.294646	10.140486	7.5919623	27.281387	22.437782	14.9598255	15.785916	18.177956	19.230602	9.591515	11.922838	19.408848	8.381396	7.177734	13.707758	9.447306
4	-15.851194	-18.390862	-17.28936	6.0011835	5.618072	1.4579473	12.99452	10.368364	8.696756	-16.571474	-20.331942	-20.167286	5.2384634	1.2606406	-12.448467	16.12965	11.602711	7.9436193	6.2110443	0.29274714	-3.6110418	7.9389467	2.7627842	1.5118116	3.8232927	1.911672	3.574269	-22.377962	-22.96436	-16.594385	5.4060683	8.0333605	11.446304	7.443849	-4.262431	-1.9471004	-2.2865653	4.3012257	0.6876924	2.0492687	5.7938643	2.491347	2.1609154	-9.742762	-13.988144	-12.573597	-13.741117	-16.734417	2.2957392
5	-16.865875	-27.626934	-23.56096	-13.005129	-21.43099	-14.58308	-35.610764	-43.44822	-33.994938	-34.970627	-28.72349	-16.407326	6.124139	6.5717773	10.37171	9.905473	1.459943	-12.173962	7.562496	6.9242706	5.0268054	5.0478535	2.58279	7.4044747	6.735826	1.7431638	1.560544	-11.134512	-13.779048	-12.398413	-24.207413	-19.410618	-10.762111	-37.36892	-41.453255	-33.649178	-24.476528	-30.16957	-20.839638	-42.628498	-39.369545	-28.384056	2.234778	-9.5390835	-11.952496	-11.172136	-7.497076	3.3154054	-51.19005
7	17.867565	20.683334	15.00054	22.576954	29.540401	28.40612	17.499945	20.403244	12.871676	10.186619	23.806965	18.748144	21.340385	18.001236	15.859226	9.776517	17.983925	14.939564	15.251238	14.808759	15.353622	20.38264	22.037037	21.404684	14.921049	16.206451	15.083605	16.61969	19.844707	18.25367	11.034021	17.985628	20.251755	23.908468	20.567966	14.854336	11.59773	14.670398	11.247984	5.916637	9.918293	11.849409	13.681593	21.664902	25.036913	28.881672	21.775875	10.436396	19.450523
8	4.5271993	5.752216	4.867571	21.551102	-3.0870416	-8.219469	10.829527	11.593808	15.411739	14.066505	11.05106	-5.587831	-8.351553	-15.526056	-6.8036633	14.695478	14.91954	10.654331	6.649311	9.5149	7.0707912	-7.800309	-5.0623975	-0.52135825	20.288086	19.494919	16.411678	5.7157555	7.489626	6.024312	-16.0593	-16.871498	-13.596485	12.9753475	10.771336	5.640274	-5.7907667	-1.1726768	3.5361266	5.6613884	-3.491743	-1.1547166	5.6647882	10.918369	12.276361	12.728865	8.368099	-7.3032503	8.139105
10	-15.665617	-5.543694	5.3051047	2.9209414	-1.9599535	5.044936	1.6487437	4.9090633	5.3864326	17.362993	12.9432335	11.413629	18.198547	16.111763	14.689032	-21.314701	-23.66246	-29.369783	2.0702105	-2.4167736	-3.7675433	-0.5080319	-8.624816	-2.1596727	14.806061	16.342762	4.930492	3.5327997	0.66354	3.7792265	9.163069	11.318988	-6.1837435	-2.1473675	-3.7169096	4.280533	7.814885	6.369263	1.6224415	-0.017265785	-2.7505555	-7.762865	2.1381474	-0.46765143	3.3365517	-6.132265	-4.38539	-0.92916405	-11.656468
12	-42.90387	-35.973816	-28.796455	10.87495	7.426826	8.724866	1.1774167	-1.8791937	-0.57589275	6.2836165	5.131445	-2.3531291	-14.238424	-18.107948	-38.34377	27.990662	14.211351	11.605002	3.14796	10.031551	7.1204414	1.5174139	9.137968	5.616453	1.7656624	4.448188	4.6775537	5.5622845	13.268435	15.062124	-11.843756	-13.086109	-4.614339	14.632105	13.465635	11.814478	-19.234175	-22.944954	-19.514212	7.624064	9.459868	2.3420377	6.9979086	-1.7825661	0.60141236	-26.035374	-24.822437	-9.775871	-4.2253838
13	11.584169	5.6579895	3.0910115	-12.058436	-9.05694	-5.775171	1.2558643	-1.4258263	-9.580028	-3.781322	-9.832074	-7.5205107	10.826597	12.2829	8.518414	12.388798	2.8000305	0.012906641	6.8132153	7.0274763	14.129105	8.81313	7.6672325	7.1201677	-5.6384883	-15.269113	-11.488361	-35.89778	-35.422043	-28.268703	7.161317	1.0554125	7.6164923	-28.237934	-26.211708	-22.037598	3.9719584	-1.8747438	5.72505	-23.180885	-34.187622	-37.9887	10.733808	-0.6517847	-12.245527	-6.4419594	-7.961157	-6.769468	-8.85613
17	15.192542	20.39912	20.903048	3.9652731	-8.297904	-10.129299	-31.489594	-23.046871	-18.699669	9.345195	17.697262	8.908403	-6.673497	-13.864393	-12.518229	-22.882795	-24.340162	-13.287474	-9.259245	-9.23322	-6.242381	6.810941	9.34548	16.514608	-1.9563903	-1.900562	3.0605273	25.238728	18.774624	17.764225	7.2405615	8.7083	14.623601	4.046528	6.9956474	2.6860912	-2.2129865	-8.073053	-2.9803183	2.9074013	5.010476	-2.1293259	1.3263919	2.4565756	-1.5644174	-5.099275	-3.5317988	0.45164838	5.703928
18	4.6465397	0.75033265	1.8675053	14.157774	11.470106	11.210827	-12.337421	-18.78428	-9.776358	9.869028	5.5384054	4.7841625	-12.457781	-6.2058215	-5.148718	-5.3528905	-11.035223	-9.521301	8.852125	14.1756525	16.116467	1.7896311	6.245799	1.0002831	13.3209505	8.388823	2.2093215	1.9359628	3.4288108	2.759328	-8.548907	-12.120693	-4.3899026	6.7698164	10.863829	14.322401	0.69124997	2.609241	-0.065484405	13.474621	10.034693	5.493789	10.252731	8.178083	-4.69334	7.6698513	10.712128	16.573124	0.77833337
19	0.39359033	-0.1413486	-6.7320967	-2.3910744	-3.885775	-7.719037	-3.0377429	-7.105954	-10.229766	-3.6519144	-1.4084978	1.5961778	-4.1538277	-3.9941158	-15.929495	-6.1774683	-6.943699	-2.9780495	-13.115339	-25.433613	-28.158566	-1.9068474	-4.2123423	-6.5492353	-10.362109	-7.8903227	-0.4431197	8.092074	1.4991962	-5.6996336	1.0995561	-0.60201067	2.945686	2.50292	4.5828905	6.68853	6.9840574	5.711236	-0.97018856	9.346104	4.343625	4.4861903	14.795853	12.205596	15.0367985	0.6331554	-2.5791533	5.87782	-7.2327576
20	-13.17382	-11.950605	-15.25448	-9.053018	-16.77755	-9.2761965	-8.570992	-16.177464	-7.18985	-18.702623	-19.654346	-9.475334	-21.80833	-24.665855	-25.660055	-8.2211685	-13.096231	-11.693432	-12.289682	-23.319042	-18.055073	-10.924326	0.39319372	-3.5982826	7.5816765	7.817986	-0.6161489	4.050023	2.9056878	10.669028	-3.4913807	-6.717868	-4.3199177	-3.5957475	-9.821191	-6.410583	2.583575	-1.4099132	-3.3272715	10.497505	-0.06594913	5.784069	1.5413047	-2.8127785	0.5553793	-0.86374503	-6.7755604	-5.8376727	10.791557
21	-20.670893	-17.2678	-16.63813	-8.339554	-7.8995914	-3.0447466	-4.6039734	-7.289012	-9.780851	-2.4101505	-15.303047	-8.376322	-19.33339	-17.971128	-10.035719	9.407936	7.869322	6.9915457	-12.3827305	-6.657778	-1.8038207	-21.394953	-10.972893	-0.031703964	-30.228065	-43.049713	-41.5214	-3.443438	-4.414185	-4.4387507	-2.9525125	-0.27585065	-2.8941736	-13.88415	-17.209343	-13.028773	7.460151	-16.850697	-23.988064	-2.7365077	-9.156113	-16.39212	-26.929298	-25.80058	-18.892223	-10.110614	-8.759958	-5.120776	-1.6412839
22	-9.023367	-9.429932	-4.276342	-0.37194356	-12.299938	-18.87125	7.044485	4.1502914	-1.2876104	7.1994543	-1.5594316	-15.309187	-10.687641	-16.148872	-8.318968	0.27695578	-0.024874687	-10.6341915	7.47219	3.699125	-2.3578625	-4.4539247	-5.402053	-8.191029	-9.15933	-7.957123	-0.22195095	-3.2486734	-9.082331	-12.309612	-4.0903997	-6.4736967	1.8760121	-30.572176	-33.614746	-18.686882	-10.226425	-1.3838224	6.3888083	-10.095816	-12.364531	-13.428931	-4.2312956	-16.916079	-22.235744	-4.8002086	-1.8300734	5.597968	1.4546859
24	1.3355335	7.7123823	10.952424	-3.87757	-11.211077	-7.0921345	-23.056204	-19.132736	-10.398653	-4.1392145	-8.740954	-20.58992	0.25396436	5.9041615	13.392324	-7.07378	-0.1589563	8.846689	10.957836	9.200995	-0.7124542	4.489406	0.97379714	-0.3360812	-17.5445	-17.877438	-19.022705	-0.888514	4.883731	5.998645	-10.9373	-7.6702743	-5.08282	-17.511393	-13.540041	-8.599438	-4.2070336	2.2874935	5.6853895	-11.053198	-15.214193	-15.847452	-25.467585	-10.604153	0.49250162	0.8845879	2.5867965	12.653065	11.969
25	15.237258	18.577396	26.876904	9.054558	11.381351	16.261116	10.138979	6.4813666	7.481546	3.3579383	3.0512927	0.6674723	-22.167429	-21.366478	-17.651539	21.015251	21.782255	24.748419	20.405567	25.10788	29.131405	18.755863	11.941267	13.067639	4.1332893	10.634918	19.941921	4.0320206	-2.645708	0.6315688	-24.03313	-21.68004	-5.3567104	-2.8012505	0.05372441	7.458985	15.577633	15.411086	17.84365	12.376005	13.806377	14.931492	9.755895	12.126996	13.937622	20.530197	19.082588	21.052042	10.45866
31	13.180067	19.457966	13.902447	27.52498	27.720394	27.890778	15.38895	23.90849	14.135954	14.891138	12.111089	-0.10937326	-1.226871	5.452201	1.3621395	13.518929	22.768837	18.640797	7.157727	21.60416	23.065882	3.2935016	7.2140656	17.728294	12.717289	16.711437	14.522556	-5.9539585	2.9629555	7.3361855	11.894392	13.509848	9.0708275	33.377228	34.74353	32.776634	15.561576	23.031347	19.053314	27.327839	19.944527	22.394505	31.110687	31.032476	23.486544	2.8817647	2.7261693	4.2515726	22.906288
32	-6.0804067	-2.248727	2.5765195	-10.27847	-12.293317	-9.24666	-1.6731169	-3.2326117	-11.339922	-8.708828	-13.539904	-9.507105	3.3983276	-3.4126368	-4.1735635	-19.484756	-16.238155	-18.455715	-11.209808	-16.959618	-9.498774	29.99012	32.991318	35.04005	-7.054682	-8.794179	-19.207561	-16.131605	-17.296722	-16.077778	-10.723845	-17.650541	-20.625626	-12.81003	-12.253493	-8.174053	-11.412122	-16.223019	-15.508053	-5.843826	-8.822708	0.7201381	-1.9184679	3.9695983	2.9698465	-15.816808	-17.253967	-11.307406	-19.39606
35	26.362017	31.136063	27.6795	12.913404	16.63591	12.733742	-3.9799945	-9.560867	-21.591127	-9.835743	-13.432018	-7.0402937	0.9646883	-8.336357	-33.562393	10.269905	0.18238825	-15.639119	19.141293	9.536175	-2.7274833	-25.29432	-25.436592	-19.007874	-2.6988187	-11.109223	-16.3629	5.7464066	5.3356333	2.668224	9.692497	5.3939	2.6406348	4.0401754	15.087931	29.267128	1.6476612	2.0132732	4.693373	17.812025	21.131128	11.077039	-6.3915844	-4.361159	9.844542	-17.018414	-8.234108	9.391495	20.806992
37	-4.130199	-5.3342295	-0.92526287	8.399012	5.467484	0.03880018	-5.566925	-1.8823327	4.661154	-5.04114	-5.2894077	-5.6598015	-18.741213	-17.644855	-7.8856564	1.5098575	-6.547683	-6.5361032	-15.382282	-19.710327	-6.105349	-6.4852486	-7.2832046	-1.2146508	-1.3918079	-4.811127	-5.2350693	0.8827032	0.3224435	-9.004445	-7.3479056	1.473528	7.300834	-19.151451	-23.477043	-23.118885	-12.609321	-16.379747	-16.286814	1.5772877	-11.763256	-11.0809555	-8.667522	-13.367012	-4.5016375	-6.841811	-3.2530856	1.2686186	-9.922955
39	-6.7801647	-16.783203	-15.434023	-14.115652	-0.02184403	8.818657	0.21436709	-7.603948	-11.748222	2.9200706	-0.59492713	2.1907175	-18.855286	-20.68962	-13.102131	-12.809234	-6.376962	-1.6137841	-16.406193	-26.384794	-20.646461	-6.34507	-5.9200487	-0.20204222	-16.276976	-10.48834	-3.5399222	-12.404516	-2.9853969	-5.593676	-11.011803	-8.804394	-2.7097025	1.9566143	-4.078357	-3.3669624	-19.745646	-12.398275	-0.44475698	-21.075516	-9.434139	-7.4059153	-22.376461	-18.96985	-11.523198	3.9829414	-2.356542	1.2307692	2.7774825
40	5.957613	1.7441021	1.4996581	0.29302454	7.6165195	10.503571	4.4590616	9.704654	6.801166	1.7223349	-4.2333174	1.1069771	-13.002822	-23.104612	-19.17943	-18.709848	-19.782495	-21.757786	-2.5064383	-3.2386992	0.78535414	-0.44165194	-4.5395384	9.958954	2.90349	0.64021623	4.612198	10.5389805	16.0859	15.551611	15.030007	22.520252	29.03192	14.59181	13.772764	9.310043	3.4937377	4.204315	7.2458725	-9.390747	-2.5889976	-0.3432634	6.423563	9.008928	8.637089	-22.621313	-20.669785	-15.126341	-15.188274
41	12.854553	4.1796746	3.8079982	-34.408363	-34.140453	-27.524113	-0.855288	2.9332743	0.49396092	-4.467324	-1.7443848	-2.6652255	-12.072144	-7.3581896	-5.505394	6.8577695	1.0813782	2.1229942	-12.393148	-18.53301	-12.976854	-18.326143	-16.058292	-12.036814	-6.6890144	-4.515835	-10.005644	-13.452084	-4.9197607	1.4839255	2.0833433	1.950463	5.6533766	4.6781683	8.331146	4.790046	-1.1435791	-5.3792005	-0.69652057	-4.233473	-13.126684	-21.235817	8.590744	3.0533397	1.7340693	-8.042682	-4.719447	4.9941454	-0.58004117
42	-1.9551816	1.8276265	5.890411	-4.1361985	5.3554654	12.720688	-3.5230718	-8.524897	-13.297823	14.300446	5.8801737	3.6345592	7.5349026	15.151843	10.148323	17.048168	11.145845	-0.75152063	12.754263	6.6390257	8.450135	3.0623412	-0.060272694	-8.78764	0.115739584	3.3315284	3.5139508	3.2550664	3.9282708	4.5384493	-2.9534445	-4.190092	3.6759396	9.09909	9.07222	15.492422	4.952629	0.9613712	9.083244	-9.387037	-14.874216	-15.74827	5.392474	0.3904369	-5.958057	-0.71432996	1.0116582	-5.6177034	-2.2497585
43	3.6908917	0.41173494	0.8817628	8.721202	11.972808	13.611689	10.750417	10.192979	9.611846	14.5513115	13.209642	13.496439	1.0947499	1.0803838	3.486811	10.4745865	5.917104	6.4426856	15.643093	18.560259	15.198055	0.18071434	-1.3929855	4.899214	6.8548183	13.642094	7.2786136	3.864975	4.8794537	3.6781754	15.305098	15.16557	15.270741	8.338577	-1.7660534	-6.474351	12.098905	14.755806	13.443117	8.714452	8.873953	10.251833	12.890854	10.768295	5.9543614	8.653781	13.558462	9.562091	10.418943
44	1.2230413	5.523154	9.534269	-4.4241657	-1.3512921	0.65961754	-1.0967715	-8.141872	-8.198981	-4.704892	-1.5654697	5.4448442	-25.064407	-29.24242	-30.949966	-10.95752	-14.8428955	-14.805954	-31.181248	-51.36824	-46.868965	-4.302355	-6.8695707	-7.04212	8.25468	9.688439	14.553666	-5.7794876	-8.511122	-6.064593	2.4630308	1.8589985	-4.653906	7.6374874	10.250282	19.139957	5.5485106	7.376671	10.380291	-14.070629	-6.556326	-3.6750054	3.180932	5.520555	9.9758625	11.248512	-0.6935001	-6.185198	-15.222713
45	-9.508288	-7.3094416	-0.9683016	-10.190177	-10.079718	-4.228782	-5.697026	-8.204634	-10.791731	-16.972801	-19.034653	-15.64823	-19.098206	-20.570822	-23.824743	-10.834337	-16.946726	-20.253643	-20.289106	-17.90359	-15.893842	-17.795046	-14.0479355	-18.095745	-23.145454	-25.499645	-26.288933	-7.488277	-3.1772537	-1.6318891	-7.9641056	-5.1489077	-6.5999317	3.0392542	3.5040169	6.7745705	-5.1381397	-4.377285	-4.8772798	-2.9147043	-3.2287629	5.079447	0.8992877	-3.9196773	-13.385629	1.6135988	-3.3164892	-3.068111	-8.71633
46	6.2024174	1.1230836	4.4904046	-32.16623	-36.619644	-38.246254	7.4026866	12.922098	14.192482	-7.39193	-11.669312	-13.9071865	-6.745589	-13.6663475	-6.4576316	8.7176285	10.842478	15.043398	2.8967376	-0.1968826	2.8692176	1.6359777	4.1486936	-0.8741305	12.003561	11.028667	12.814664	-2.2693987	-14.837641	-10.18675	0.34328473	4.385062	7.2625246	-18.244278	-24.095253	-27.311226	-15.2326565	-17.423676	-11.05483	3.4612052	-2.839754	-1.4332561	-11.746025	-12.881863	-7.610306	6.8767576	-3.414967	-10.458514	-37.09439
47	-3.7704096	-3.1761997	-2.886805	-50.097145	-40.185246	-22.13599	20.714912	13.599888	11.86166	-7.0173707	-10.091335	-14.327488	-22.8437	-25.586067	-25.31256	-8.585214	-5.797511	4.607912	-11.845709	-9.497292	-6.5543337	3.0841565	-4.709611	-16.41268	-4.8890953	-7.2741947	6.658929	-25.94833	-30.004843	-22.066923	1.3306642	1.7694304	2.1454134	5.6233473	-4.31601	-14.662542	-5.1396127	4.528151	1.944284	-0.7584894	-0.92402816	5.00209	-11.998302	-10.51811	-2.8736794	-23.449627	-33.10765	-27.976881	8.637093
48	-14.321476	-14.665195	-10.267562	-0.73538965	2.6688843	2.024987	-9.095735	-16.433119	-13.673782	-23.760307	-19.669195	-13.870645	-19.282722	-11.575586	-7.432465	-14.403971	-21.040344	-15.264982	-7.8833203	-11.8070755	-13.691874	-16.507141	-23.53783	-17.174084	-17.349909	-15.535101	-7.321911	-15.133559	-14.44718	-10.312394	-8.181713	-8.945013	-9.907635	-3.2704172	-3.941805	3.1133735	-0.3917995	-3.658642	-5.16058	-8.849075	-8.811607	-1.6757882	-3.1813486	-6.3518043	-7.816535	8.030695	6.3750296	5.0942817	-4.690209
49	12.292854	10.873697	12.76733	14.545197	3.9665074	-5.9664297	-0.66548467	4.758564	3.5876231	-18.813194	-13.168577	-2.0928946	-11.095026	-7.212077	-23.931238	-29.669147	-13.634003	-8.922159	-8.956986	-8.567197	-11.116143	-12.051047	-14.191539	-9.077082	-5.831957	-8.868432	-7.019666	-8.464537	-8.85588	4.8187814	-11.796148	-10.421547	-10.165144	-0.9679492	1.6340611	-5.9553537	-5.061488	-0.9000712	10.548964	-16.024021	-13.080034	-10.914766	-0.7498494	-5.5445976	3.5770772	9.6293745	9.855901	12.469564	0.65064853
50	13.460873	10.663952	-4.306891	-3.5716906	9.990394	19.92548	13.768844	17.977856	15.603626	16.2901	19.519497	24.964151	15.7499	14.735772	10.299294	-16.889484	0.16486686	-1.2715585	13.249456	11.2637825	5.0305243	18.578121	22.294115	24.228527	12.826309	17.39064	15.075911	13.403528	18.243008	21.912626	15.5860615	17.50608	12.299079	14.337316	18.557003	12.026841	8.773771	10.504233	9.575474	9.452078	7.079124	9.443523	6.662895	8.481656	8.906519	5.4638047	0.35117263	9.405481	10.105737
51	7.2110653	13.02161	11.360695	14.947769	18.535488	13.077875	9.475962	14.446096	15.558459	21.558937	17.68666	11.463989	14.280197	16.778698	17.163788	19.123894	16.078918	8.360457	13.2743435	19.602486	14.3622265	20.70448	22.362482	16.709259	17.362938	21.332329	18.72673	20.597996	22.854927	20.152784	14.226582	14.949256	9.247041	36.922943	34.634125	29.709618	11.437971	12.884298	6.910337	13.184477	21.599457	17.414753	12.944337	24.040157	14.361397	22.729183	23.449999	22.381863	26.289824
52	4.8844233	6.246967	12.545604	13.44904	13.734976	12.283146	-8.688864	-1.9405463	0.23378521	-4.9300733	-2.6970782	-3.8159008	21.423218	18.575596	16.890049	1.8057107	-7.3630443	-1.36806	5.2523327	8.479709	15.423655	13.448522	13.432512	13.802752	4.4004955	11.810366	9.4849825	14.469933	8.670362	10.422209	9.724811	9.814894	3.6389182	-11.110935	-17.235607	-7.054468	15.726379	17.399235	19.574257	-5.8352337	4.085125	3.8308773	11.181068	2.8053575	0.5678479	8.902868	9.667585	15.054562	-0.9278897
53	-13.646353	-13.008366	-5.262601	-4.959165	-8.160858	-6.2913904	0.51768374	-0.9173713	0.011361301	0.8373854	-3.4330354	-7.937033	-10.189203	-15.093397	-11.368496	-1.7047698	-0.41062984	-0.37982225	-16.942259	-18.690226	-12.852722	-15.327576	-16.071558	-20.373646	-16.417477	-13.319376	-7.611746	-4.4001083	-1.3414145	1.1655265	-10.700034	-9.43498	-18.285477	-11.253515	-4.6167617	3.8080125	-2.747229	-9.384005	-10.444983	-11.577803	-18.868038	-19.233343	-2.738844	-4.6981344	-8.26741	-2.1722507	-5.5647297	-8.955642	-8.827721
54	10.731255	5.556818	5.493363	16.073666	20.087921	24.763779	3.5311897	6.6863885	11.667196	25.53828	22.710743	18.92712	13.868078	15.363584	16.47065	17.358044	19.71148	18.10027	9.534177	3.9235797	6.227956	-7.853308	-13.861991	-28.184704	9.988657	7.869405	1.5771203	-9.2266245	-6.9428053	-8.966805	-9.640017	-4.7897873	-5.814788	-12.579956	-7.4030986	3.6901784	-13.967329	-13.985033	-3.6229444	25.873386	20.683834	24.136993	5.094743	1.1000844	8.9724865	16.577156	17.340122	19.896439	14.436598
55	-35.89904	-37.28038	-33.516365	8.447968	7.1644926	9.8947525	-3.614499	-3.2637663	-5.031096	-8.707718	-12.694998	-8.391102	0.47020102	-3.7631364	-4.8314724	2.813304	-0.00491567	-9.665496	-3.8527951	0.5426884	10.08371	-3.844812	5.089891	5.804968	-5.1348124	-5.5729785	-5.131971	-10.111982	-7.494005	-2.2358856	5.6350956	13.647156	14.59057	24.809326	21.598816	22.912632	11.080575	10.707396	14.740645	-5.471239	-4.1572146	-12.7925625	-0.8556449	-3.6224732	-0.24979147	-10.52825	-10.05129	-13.101063	-0.18717864
56	-2.1638405	-7.8400097	-0.17123012	-13.7554	-19.639656	-15.9960375	4.8318453	1.2833956	-1.0396476	-21.297688	-19.306973	-13.595142	-19.975021	-16.313211	-9.533398	-26.443815	-7.4008055	-2.4056418	-3.1934652	-6.730218	5.775943	8.180824	7.636554	5.658424	-19.426182	-19.025743	-8.28728	-15.771619	-11.83257	-0.8264508	-6.5032406	-10.223498	-3.5409281	-14.725353	-0.45470372	10.056203	9.654601	7.124881	12.942967	17.815632	6.2077007	7.0189033	3.9721177	-9.080933	-16.288795	-19.185755	-22.078304	-10.188919	-11.947845
58	22.256897	24.21228	17.335392	9.594431	6.5482	11.583414	-2.700276	2.5329008	5.2576666	2.5647914	-2.7947664	-1.7572815	23.461765	19.25637	11.714511	5.1301217	4.8647346	8.766792	4.8928585	7.0940385	4.749387	8.988316	10.6937275	7.265004	2.4779394	1.9927282	-1.1964257	11.226875	16.12685	19.183952	18.976269	22.022266	12.914951	7.5693235	7.1813145	4.1472516	-0.69157845	3.1959524	5.675103	16.070498	12.066484	8.680635	10.136845	11.058296	13.181165	26.389076	26.212841	19.007946	8.220448
59	-0.51000196	-0.8765712	-0.61056316	4.975361	-4.6324883	-13.593119	13.105597	10.446621	4.1706843	-2.1166337	-0.015779495	7.904728	4.2548122	5.925524	9.463709	12.355227	9.452574	9.689709	-1.0641627	0.6939818	-0.13545632	-0.54686487	2.8176246	4.8596125	1.9741025	-0.7805606	-0.06986905	-3.82444	5.153963	8.670863	-1.6901754	1.8981923	-0.7586781	6.705895	9.723664	13.043162	17.808197	10.32848	10.560732	13.5195465	6.696964	8.317547	0.17278183	4.0206537	6.4416294	10.572996	11.368238	15.026732	1.3557321
60	12.202732	11.107017	4.9604883	-3.8184977	2.7817335	8.796865	2.5311549	8.718273	2.7205942	9.477634	7.9001026	10.332096	11.009962	11.198087	9.714208	9.618752	3.727378	7.793687	4.495514	3.9354153	11.508022	14.439447	13.259638	13.686976	6.7028327	10.058374	14.714968	11.348811	5.9411736	-4.703631	13.496145	13.195121	14.672498	21.315725	19.84132	3.5996833	16.78259	15.389517	20.16059	13.700855	6.7834334	4.2336216	21.347752	17.207977	14.601163	2.056478	-0.35634646	3.6823807	8.118695
62	7.11953	8.393015	14.029743	3.4355247	3.5671034	-9.685936	25.62831	21.682817	14.334066	28.583714	21.973066	19.016167	16.556644	17.123285	14.725706	11.887765	11.974035	10.334072	18.83537	10.403954	7.3111234	18.61488	15.234888	11.742569	12.700191	10.188026	-1.0879958	7.4168696	2.9898336	5.7936463	8.929158	-0.21270391	-2.2806265	21.963867	14.017439	14.301824	10.812746	18.132065	24.686821	26.417583	18.681427	14.633596	-13.876148	2.2399411	9.887365	15.159767	15.793474	17.620113	20.368837
64	3.7786202	5.761423	-0.36984092	-7.0581484	-7.046183	-1.427583	7.69222	-4.137985	-12.671657	-13.390377	-6.0351095	-1.7075301	-7.946699	-3.9323575	5.8104506	0.82397676	-8.907772	-0.27188745	11.074982	-0.07711786	-1.5769429	-2.1625528	-2.1089334	6.804536	1.814135	-6.660879	-27.022884	-6.9726863	-0.939768	7.4470015	5.4103117	8.144449	16.104786	-0.14870642	-6.1269803	-10.529223	-16.969189	-11.53602	-5.750372	2.8519597	-1.0940975	8.584187	-6.057546	-1.1935834	0.3783601	-5.3624096	-10.120708	-7.730464	-14.259302
65	3.300118	-0.65818703	-3.2586932	9.148414	11.8204365	10.172117	2.2508385	5.086727	3.5129743	2.9064856	3.120014	-3.1654477	-4.7179856	-7.246956	0.3351968	-10.896606	-7.8451014	-6.6657686	-5.0411425	-9.636504	-19.098911	13.990622	9.1443615	9.693925	-5.863168	-13.612099	-15.809635	-5.6526337	-12.613973	-15.023027	12.936287	10.717995	9.308149	-12.402792	-11.70532	-20.337631	-3.7904418	-9.445573	-11.519503	-17.678722	-14.980832	-4.3224134	2.871764	0.17309707	-4.2057858	-5.673311	-9.029517	-3.0253253	7.2532587
67	6.4455023	-5.2102385	-13.503153	13.880947	11.117082	8.97587	1.1339144	-2.0617278	-3.346962	-6.809334	-11.297199	-16.256569	14.407045	21.583187	15.689329	-6.0563345	-7.565604	-1.5875095	-6.031555	-6.217558	-7.1703796	-7.346119	-6.1537323	-6.616224	-1.2348267	-9.222197	-3.7725058	5.2345476	6.684149	13.99592	-13.865213	-11.268652	-2.5293345	0.23821974	1.7535211	9.512775	-28.674026	-34.80809	-29.681604	-1.1789991	-6.0700893	1.4923966	4.7126226	-0.9115845	-10.152605	-10.79126	-13.019054	-4.741272	15.961568
68	15.904081	14.395646	10.6511545	9.16495	13.1826515	8.874336	6.2269325	12.135183	9.613942	4.6564045	0.438843	-15.166475	-10.557171	-14.121681	-10.590624	2.7648487	9.88636	7.366087	-0.16187018	-5.760949	-6.072072	2.660376	10.156193	10.272487	-17.947771	-9.033088	4.631136	-0.9218592	9.050285	12.146719	1.9775138	1.1206017	9.226641	4.0572004	5.317969	9.551701	4.4093404	12.66531	15.569408	4.952351	4.103652	1.2764728	13.376584	16.925718	9.587793	-11.201243	-14.139831	-1.1550654	8.357779
69	-22.16167	-20.935848	-9.616758	-12.413263	-17.51521	-14.359406	-8.442165	-19.72056	-26.15057	0.14069536	-7.0348263	-1.5342113	-29.061527	-30.89162	-17.785587	11.976412	-4.220908	-7.283714	-5.6889353	-8.471153	-3.2544277	-8.704023	-17.070843	-21.504547	-5.5215836	-7.179284	-1.6206086	-2.6681445	-6.4782467	-8.080971	-3.7486997	-5.1117597	-7.522684	-20.60353	-29.114912	-28.316109	-47.630047	-44.89992	-40.293575	-10.601425	-20.37217	-14.756306	-23.199627	-33.92253	-32.09523	-26.449387	-35.05899	-34.423195	-36.37697
70	13.732049	7.320056	2.1986623	0.8771185	-6.2129335	-2.776023	-0.45212907	-1.3807032	6.6267304	-23.36446	-23.613003	-10.519431	2.700365	-6.543232	-17.049004	-3.5214338	-10.196852	-5.319242	-6.4143143	-7.0603566	-3.8660064	-2.4874198	-3.5721343	-2.290329	-7.028367	-6.9304476	-3.1808047	10.019285	4.6735163	4.2796555	-1.2939322	-0.35314992	4.9648504	10.668154	0.4221248	0.23775011	-7.563147	-9.016235	-4.7266326	-21.910606	-7.0647078	-4.376577	1.8810437	-2.7423825	3.4685154	-18.938084	-22.487299	-20.00629	-7.859644
71	-4.9628363	-0.76276493	6.241303	3.1900134	1.4461255	3.675993	4.5688257	8.660422	2.0485804	4.7040815	9.487062	10.752769	-1.1290407	-0.7745794	5.998844	9.798764	4.7208424	0.18989897	5.9287786	8.641249	12.541142	3.7199326	8.742149	5.9875717	-11.488955	-9.899593	-7.5446477	-0.1894137	-2.7116218	-4.999198	-2.8960302	-3.1016994	-4.1012125	1.4761767	-0.7759093	-2.1596146	20.692207	20.109882	15.033342	-6.8037624	-2.0144584	2.7230742	11.553961	6.9528	-13.872292	8.047165	5.438757	9.793185	4.179376
72	-19.920464	-23.899542	-23.84206	-14.789688	-13.071649	-4.950926	-8.188006	-6.035727	0.68975127	-20.222515	-29.85533	-30.578835	4.8405895	-4.541399	-21.95903	-25.483002	-14.305719	-4.387547	8.76474	2.1787698	-4.4619737	-5.393256	-9.488633	-13.540972	-1.6855782	-6.366828	-4.6836357	15.752827	9.913611	7.4113073	-11.90962	-27.333939	-30.9426	-27.166187	-35.640163	-42.134743	3.0796041	2.2859805	8.236464	-19.22543	-15.414221	-1.7483681	-20.128582	-11.12711	0.16361731	-37.62146	-35.097404	-20.09667	7.617339
73	-30.360508	-32.800632	-48.1224	12.557614	8.328131	10.721855	6.19893	13.328785	22.953472	9.248218	8.865495	6.9485884	-2.1509743	-1.6963558	5.624234	-3.7844565	-9.5183325	-1.1475017	1.5831401	5.819434	5.752039	7.446117	6.230133	10.06708	2.836448	1.6667774	8.79726	10.25212	12.165972	8.726312	11.621031	8.674986	10.455372	3.3631217	2.1534634	3.6146004	-19.52327	-12.61475	-10.186014	-9.892018	-11.236727	-2.1426563	-5.8182163	-7.281083	-3.516993	-5.194522	-6.369035	-0.048830926	4.917666
74	12.820191	14.525238	11.766962	-23.760311	-23.523764	-15.34815	-28.362505	-20.896954	-13.6709385	-30.192165	-33.67698	-32.578323	0.13052922	-8.066865	-19.671997	-12.998211	-19.843727	-16.010342	-19.339165	-29.094618	-40.06182	-42.0541	-26.854584	-26.53904	-8.889708	-13.376152	-10.637417	4.424314	3.1402273	5.6598673	0.3550999	-6.848612	-2.5562472	-2.85122	-8.853937	1.3717301	-10.526562	-12.5844555	-2.8992028	-4.7200327	-11.160357	-7.919844	-15.188852	-14.333324	-13.91475	9.368177	7.5617623	8.098524	15.156643
76	14.8771715	14.077865	9.226952	14.066358	10.343053	11.293032	8.695477	12.726442	14.313069	12.51162	8.218887	7.1750765	16.649492	16.930805	10.452593	8.955471	15.024017	16.050438	15.179676	11.886472	11.685122	11.648483	12.460642	8.969305	9.738668	6.103285	6.5965004	10.1751995	9.39275	18.90852	13.412424	13.270622	10.617987	-11.394556	-16.77134	-18.576637	9.994663	14.3430195	21.31369	3.863027	5.737193	7.1062913	-1.157495	5.957364	7.404848	16.023699	11.185776	14.387302	-6.005323
77	-12.504631	-14.836095	-13.520302	7.576086	8.567816	10.482455	13.139629	15.1317215	15.617506	1.1514368	-3.058949	-6.827362	-15.574012	-18.926743	-20.430668	-2.8093472	0.12326732	5.93423	-0.46879494	2.191766	-0.4465718	21.908829	22.3823	21.095974	5.4482827	4.2719274	3.7726507	15.915585	19.814077	23.737476	-2.473927	4.474222	5.7651443	2.9532208	-1.0060819	1.2853761	3.100842	4.7106123	2.0743742	7.2108083	2.1143196	1.7067951	7.4291916	4.136706	6.0612235	-8.485851	-3.3342915	-4.5236883	-11.687334
78	-5.3409424	-14.897295	-35.44919	2.7051783	7.556368	7.6264296	3.010879	-2.7894733	0.8524199	13.617397	15.893276	11.1458435	-11.783043	-24.16956	-26.943562	1.3594346	1.0771474	-2.1045804	11.279099	10.205479	11.716108	-33.817616	-41.98472	-44.32514	-13.685338	-18.48	-16.695961	3.8141682	11.352992	3.7274237	-14.404841	-29.058176	-29.41702	-6.41173	-8.639702	0.58848995	8.918325	8.314501	8.998577	10.916746	6.4799967	1.7888123	-28.153831	-49.561096	-62.032482	-12.30705	-19.11945	-10.069601	-5.237108
79	-9.252317	-3.0545015	6.8706083	-19.235949	-20.086067	-16.81938	7.5209274	2.1508594	-0.18712941	-23.70512	-20.752132	-13.20521	12.865196	12.101417	18.682213	21.532192	10.502988	13.740891	-9.961813	-2.4857607	8.457457	-34.64244	-31.020245	-18.115341	-0.89927864	-2.9502242	4.2216525	0.96449167	0.612404	-10.8013	-6.1996617	-11.568286	-11.606616	-23.264837	-29.614176	-23.616676	1.9643325	-0.818582	-9.163501	0.41645792	-6.8911495	-5.6022544	-23.683472	-21.962294	-15.401865	-16.187614	-13.550428	-7.633151	-8.930464
80	-15.260187	-25.029335	-24.195717	-16.94912	-24.585777	-27.385422	4.5159974	2.0308697	9.077867	-1.4883711	1.5089724	8.785961	0.101493426	0.6397257	3.8942037	14.12127	17.895046	13.321715	1.0561644	5.2827854	16.73687	-3.7953222	-9.267506	-2.904872	10.02183	15.762001	13.006176	4.954604	7.197516	13.489574	18.880474	13.087793	11.335374	10.93407	-1.885892	-2.0217273	4.2725096	4.06112	4.195387	-21.7705	-26.478779	-19.856262	8.78862	5.747968	5.279487	-0.30703527	10.182472	13.761061	6.34434
81	11.678143	9.053409	1.8706564	15.863492	12.539563	5.516718	-10.502511	-9.702293	-20.952602	-2.1082275	9.588089	14.290674	22.416042	18.53543	12.99759	7.8039026	2.978189	3.4675894	11.615177	10.826092	5.8906655	-16.247316	-11.109922	-11.01198	7.004671	2.6448817	-0.099481285	13.266662	7.357131	2.790011	6.1104074	13.37331	16.056984	20.302742	20.60343	13.739487	26.803232	23.41261	13.19453	17.231525	20.578724	11.031365	27.35425	27.837448	23.009094	13.710247	14.603674	19.606949	16.749695
82	4.8566504	2.0231647	-1.8997817	-12.31755	-20.387253	-21.40712	-4.21948	-7.9004145	-7.916151	12.120867	12.878487	11.63857	2.8771229	7.404707	14.095944	11.181579	15.457587	10.000103	5.4626603	11.145823	11.553134	7.857125	5.390621	-2.896522	-12.456621	-12.261082	-8.997623	-12.172834	-13.834376	-7.797239	-2.269063	-2.2991183	2.4297776	3.7870588	-0.59594655	1.0482179	-22.288261	-17.38932	-18.594381	-34.16323	-11.314869	-2.2956161	1.4521035	-5.148921	-4.2871513	-7.9537787	-10.9471035	-8.8925705	1.7777722
83	2.104418	-1.0281298	-5.197653	-18.047379	-16.140244	-3.6422687	-15.3959055	-8.918723	-13.194529	-6.4391274	-5.9007816	-5.105363	17.904316	3.224675	-12.2587185	-3.7641687	-11.650984	-18.392258	2.460723	-1.7652577	-0.92271507	-3.7976055	2.879952	5.038457	-9.972628	1.4101721	8.7072525	7.461591	8.590435	3.5752304	0.65476394	2.0040832	-9.068314	-1.1007593	3.3263288	2.3641634	-4.1755333	1.2257377	8.718228	3.6852994	7.607009	3.5916927	-11.411567	-14.426258	-17.241802	-31.518284	-22.765793	-15.40678	-19.298737
84	-12.300856	-4.758472	1.812585	-14.914733	-19.978153	-16.059668	-4.8552475	2.5725396	-0.3529048	-28.386978	-25.698544	-14.599344	-1.3766693	-3.1086712	-1.9227833	1.1138798	1.0358288	4.3192005	4.095381	6.5891027	2.2758138	-15.420959	-12.772743	-13.765238	-16.826874	-17.99502	-15.522724	-16.236944	-23.16038	-21.729347	-9.365408	-7.435692	-17.770512	-2.1777802	-10.425623	-8.758385	-4.6899633	-11.517691	-11.13744	-7.6862936	-7.6726933	-7.682988	-17.940975	-19.75914	-14.902019	-9.634737	-11.378451	-3.376066	-11.408666
85	-1.2275972	-4.6927695	0.4583399	-7.278479	-4.1145573	-4.608385	-16.790401	-3.0104234	2.4419246	1.1685688	-1.2396433	2.036241	1.6781055	2.2311182	0.6693628	16.183392	6.510189	8.111827	3.7130446	-4.5653734	-0.5089928	-17.96827	-10.028666	-7.0210686	12.8051605	12.2679615	9.489637	0.5848154	8.254919	6.131817	1.7069657	-2.5388389	-6.751585	-4.259806	10.227048	17.150415	7.2312098	-2.0590477	-9.896217	-6.9807324	-11.893713	-2.9712574	-1.485008	-7.4991646	-20.126196	1.6711401	-9.158921	-13.094574	-7.7298946
86	-29.38692	-15.59226	0.90965235	4.175499	-1.3350267	1.0638312	-9.7554035	-0.8028035	6.182293	-5.148344	-5.847563	-4.728103	-16.526222	-8.994543	0.32762724	-6.6988826	-11.278892	-2.8747687	-4.5332117	-11.639242	-1.9636726	-6.647213	-8.487562	2.5753505	-9.466393	-16.677826	-14.410139	-15.852841	-17.676407	-6.2005877	-12.74851	-17.078218	-11.864964	-11.69952	8.387593	14.9401455	5.235405	-3.1036568	2.5044158	-11.777462	-27.183187	-42.906776	3.3104186	-0.43042332	5.835822	-17.754581	-8.862904	-1.5588601	-3.7149146
87	4.3304596	-0.2521326	4.7874565	-0.6665122	-2.3763645	6.8660336	-5.374944	-11.127639	-15.149237	-9.165859	-6.868197	0.4511468	-14.1436825	-17.26098	-10.639549	-6.3872337	-1.8491952	-1.915165	-10.823222	-6.3652945	-4.903201	6.80009	0.79870415	-0.5192086	-2.1043324	-6.860593	-13.920984	-10.675264	-11.101592	-9.18618	-7.9291673	-7.4647446	-9.263382	-3.04708	1.702157	11.008957	-12.688528	-17.772972	-20.387817	-11.596353	-9.333906	-9.106293	-10.046042	-9.186733	-11.217964	5.5508637	4.3876367	4.978651	-2.4437795
88	7.283971	4.5387278	10.618347	1.315101	2.1290739	10.491156	-15.424694	-0.251104	9.326275	11.290638	10.474522	13.630177	11.482029	5.9545746	4.514827	8.110872	3.3509042	0.24866419	11.040878	10.570813	11.452688	-10.495709	-12.262675	-8.991163	2.4634042	9.466065	5.041732	-6.835568	-1.0807076	-0.7195811	2.9572477	12.279064	13.350756	-16.65886	-15.285788	-0.9264092	-1.5877271	-9.941232	-9.868509	3.7179682	-2.7143776	-4.477401	0.8045809	1.5590578	9.012241	20.590052	22.419033	21.190828	-0.7683088
89	-8.1702	-6.995139	-3.1136932	0.10323981	-2.084772	-3.911777	1.4938816	-0.33088094	1.0125769	-3.6568975	-0.78839856	3.9151125	1.3261654	-1.3219106	1.5918416	3.2064056	-6.781888	-9.061209	-8.278013	-11.284989	-12.040852	-14.234114	-9.83835	-1.9051554	-5.084372	-4.6679573	-1.6539519	6.280694	7.6051807	6.249408	-3.9951172	-2.7524326	-1.5246103	8.528901	4.5586853	4.343319	1.5976129	3.7984643	7.7674794	-1.4279261	-0.78108203	0.39974853	1.4293922	1.9241909	2.8308213	-1.2160246	-1.1391264	-4.178341	-16.03468
90	-3.020547	5.2997427	4.1509476	-10.288233	-11.422392	-2.2334168	-19.578697	-23.733818	-21.975166	-10.0080595	-8.987304	-7.2477384	15.564477	17.267523	14.0264635	2.7043645	4.176412	5.3166847	2.368339	-6.958265	2.2016053	-6.2182617	-6.3137445	-1.0086976	-0.7886496	-8.911669	-5.169363	17.56833	18.431374	27.449558	19.950626	18.42542	19.818487	-11.600112	-19.732815	-18.279305	-13.09963	-17.903723	-15.057701	13.124468	10.566927	11.260782	8.67955	8.029367	9.579519	12.542149	17.38176	19.573694	1.6776884
91	11.162371	16.52257	19.763744	17.959198	23.967188	21.428154	17.668106	13.094631	-9.067065	20.357758	24.050291	22.75854	2.7252173	3.8772817	12.727016	9.531711	6.5853643	6.996888	21.301964	20.703594	19.337784	17.337072	14.625585	23.642046	13.926083	18.381435	16.783298	17.133503	18.431526	15.237869	-1.5036156	-0.6373065	5.7711954	11.608091	10.762009	9.265757	13.8659	19.018238	23.934435	-14.349159	-20.89046	-15.333499	2.3568993	6.221202	3.2089205	-6.186009	-16.276388	-4.1217213	8.829321
92	-14.124516	-18.913445	-19.698416	-16.99533	-14.244619	-11.268063	-7.9581413	-10.537703	-0.5365544	-14.643925	-23.099422	-20.858784	-6.774618	-8.79035	-18.650862	-15.783951	-18.630104	-23.755522	-10.496413	-13.129751	-8.964519	-6.434615	-7.0879707	-0.35600114	-27.543495	-29.283607	-23.05072	-10.892082	-15.687837	-13.929569	-13.542942	-14.069269	-17.64318	-18.456617	-21.670494	-12.343504	-8.100867	-12.118542	-7.316989	-5.285264	-5.3753996	-0.6389588	-11.641962	-12.159767	-5.353631	-15.747322	-21.980646	-14.8355465	-20.240805
93	-28.52262	-31.048906	-18.429558	-10.580331	-14.340135	-4.3542023	-20.224794	-26.63171	-16.60624	-19.775028	-19.581131	-7.257386	-23.241463	-24.883656	-19.241302	-30.966385	-20.795435	-15.700029	-36.20923	-31.98353	-24.092867	-17.312603	-20.465822	-7.001424	-24.38142	-34.10823	-35.352325	-19.249348	-32.312836	-29.302612	-0.3659993	-11.197444	-19.502838	-16.71854	-18.234941	-17.689953	-2.5748308	-9.600796	-11.608155	-23.125134	-25.336632	-17.002924	-15.235771	-20.585419	-11.517169	-36.408318	-44.992035	-37.748238	-17.766054
95	-9.101421	-8.9129095	-13.785892	-3.3124728	4.474168	8.3631	-12.012124	-20.71144	-21.285645	3.555997	4.7856326	2.933018	8.078161	8.806341	3.2485619	9.499175	6.316511	0.09357557	-20.838825	-24.322659	-14.899437	9.890749	12.78331	17.879873	12.333719	3.5499327	5.8651075	2.4839675	2.0365686	-1.9550554	-7.600983	-8.344787	0.71893007	-6.995491	-11.911539	-12.956774	3.5576103	2.4419465	3.820535	-10.773033	-9.312756	-2.9967036	9.8654785	6.5129495	5.15378	-2.016356	0.7486696	5.4156446	1.0360427
96	7.30058	7.3883095	9.002241	-18.37743	-17.733894	-12.081423	11.132627	15.699783	8.455708	-18.36406	-25.95456	-24.174269	0.34103602	-2.852775	-0.84566146	-0.65631294	-12.028275	-19.432579	9.282867	8.312119	11.138925	-6.968736	-11.428978	-7.6998057	4.8273807	-0.49189577	1.030993	-22.483965	-19.626007	-8.509594	0.44530863	2.395495	-7.128049	-11.392868	0.8767123	4.0978255	-11.369607	-0.22942647	9.11253	-10.964609	-13.2765255	-15.396987	15.590612	18.69421	20.37732	5.8755407	4.829027	-1.0378758	-18.142794
98	-4.183366	4.356213	14.737879	-3.516605	4.3394723	1.3562758	6.8830023	5.484707	2.7541225	10.434788	11.986944	4.072236	10.670065	14.013632	9.530252	5.6767964	8.569172	8.1389475	-1.1622844	4.200279	3.3706298	-5.7826395	1.2618992	0.7598194	-2.798793	-0.47250077	-5.0867033	1.8036692	10.494484	7.20901	-18.979034	-13.771744	-18.660069	-19.94775	-21.350882	-22.352852	-13.968448	-10.535091	-13.651535	0.6695571	10.476519	12.899651	-2.915211	-0.5736358	-3.5893586	2.731248	2.2623649	-6.1392326	4.2236943
99	-7.4362516	-11.617915	-12.227362	-10.173935	-10.7838335	-3.7719622	-4.5368176	-6.724761	-9.7263155	-12.948508	-10.564555	-13.20928	-0.9991169	-5.4163833	-5.8008823	1.7236474	-4.249937	-15.006035	9.125343	-1.8982464	0.9992627	-5.715667	-17.44596	-15.1721115	-7.3151636	-14.760092	-16.828316	-3.0785422	-7.0487323	-18.478903	-5.2700853	-2.4543872	6.186014	-3.8810802	-11.91206	-14.7057	8.682871	4.9763756	16.46751	1.2620552	-3.9405813	5.7791185	12.0427	2.7632685	0.72674215	8.302248	4.7388124	-10.752815	9.368055
101	-16.097935	-11.31248	-8.308452	-3.0500464	-1.8250837	-5.517415	-5.5781345	-11.728123	-12.432562	9.227693	5.487962	4.304493	4.4251356	3.351364	1.9062885	1.2572055	2.0329194	4.087956	9.410297	7.8171945	2.9479618	0.7385128	-2.8408847	-1.5239499	0.8782251	-1.82704	-0.4038316	-11.44533	-9.327785	-2.2389338	5.5849724	-4.654724	-4.7324643	-15.960829	-17.714771	-14.250477	1.5829464	-2.7121124	0.36365712	-12.986159	-21.89224	-21.151932	9.094358	5.6349044	2.822484	5.0126495	3.6951842	6.3564377	-1.5404954
102	-15.4986515	-14.098743	-12.286034	-2.2831652	-6.4345193	-4.1015396	-0.5634449	-4.127574	-10.52372	-6.139883	-4.755187	-14.6611805	-20.558678	-10.693089	-16.859566	-16.575659	-7.7744007	-12.493149	7.079356	1.8639086	-6.9572277	-4.2895765	-5.0011773	-7.0602293	11.008854	-0.7354132	-4.423681	2.0260468	-2.1538286	-0.20498618	7.059702	12.265275	10.500288	7.2557	3.3613904	6.358917	-3.12659	-1.6441443	5.342719	12.653373	3.0817652	0.5193323	1.4138395	0.9896095	3.838512	9.46874	11.214268	17.210033	17.11792
103	-1.699238	1.8436074	-1.4538553	0.29775232	-3.192922	1.1722878	-15.620546	-17.402058	-9.275776	-0.3597967	-0.2418592	0.19411302	-4.0679526	-5.6174803	-0.8376006	2.6439588	5.103686	8.948999	1.9956425	1.7541591	-6.5655327	-1.4451343	-1.6531892	-0.9410271	-0.3636422	0.063694835	7.2074423	0.495152	-1.8201464	4.633212	-1.8901539	-4.0506473	3.6418254	-0.13313235	3.178146	5.3180885	0.6991422	7.141017	10.880067	7.101759	7.418118	13.444599	15.1013565	6.901244	-2.259519	5.000009	4.478766	4.7599916	6.986068
104	-0.6695037	3.5200038	3.886742	-1.0457325	-3.124283	-6.53881	-4.722577	3.1345437	12.401481	-7.2916694	-17.44152	-19.506649	0.508401	4.577804	12.132465	0.47234714	5.1504364	6.63157	1.0502036	2.5847888	2.998304	0.12745869	-0.96389616	-0.9180124	6.672725	3.5720208	2.4026577	8.307394	3.0321531	5.266135	6.778782	4.1153917	9.403452	15.900692	9.122258	13.841854	-1.4326432	-4.422745	-2.5666053	-4.9033303	-10.657012	-13.198631	-14.200735	-16.031538	-8.948201	-2.2880564	-8.161745	-5.643037	8.132522
105	-4.0411506	-6.6495075	-0.03944561	-13.266357	-19.222782	-28.420773	-11.794899	-20.490753	-30.781378	-23.139889	-11.656841	-2.2803085	-2.2724938	-4.5658517	-10.443605	-7.1557074	-10.174564	-9.127594	-4.3775644	-1.1700714	-1.910611	-17.86957	-26.683964	-31.263657	1.6977241	1.1229336	3.1501534	3.1757457	0.18740779	-3.208901	6.052443	2.0143008	12.116936	9.805889	7.398202	-0.89082026	-15.202789	-21.222527	-21.282846	-33.712997	-34.3179	-30.108456	-52.849407	-40.131783	-22.7771	-0.7559795	-8.817955	-14.967083	-22.88837
106	2.1443512	5.9458547	7.5224237	2.5740905	1.0276479	4.90619	-12.007011	-21.594158	-11.131473	-2.9853358	-5.184615	-7.1257124	-4.1576815	-2.191918	2.1651669	-3.04212	-1.4458705	-4.1890774	-14.072993	-14.63582	-5.8540893	10.110317	1.1760483	1.243558	-3.6628826	-9.834053	-11.412987	-11.569599	-14.015543	-10.266034	8.834116	12.097681	22.687004	13.923466	3.9811406	5.488451	5.460677	1.3013536	8.918478	9.525704	-1.7813613	-15.057117	0.74578285	-6.3672504	-10.288273	-3.2975776	2.448244	3.3183784	-4.5405235
107	-8.705089	-13.0327425	-8.850191	-19.500492	-13.130255	0.82930374	3.6932063	4.635786	4.801795	8.388434	8.2410145	8.864548	4.6733465	2.9411793	-1.5602767	4.567153	9.088013	1.762787	-12.241167	-12.5926695	-23.382423	-16.898335	-16.23576	-29.413887	1.772001	4.2376466	1.7184057	-25.489075	-24.760612	-21.403618	-22.263737	-15.339563	-10.449706	-6.938814	-3.332707	-7.7235227	-19.13992	-20.379047	-8.091783	-8.410114	-9.240793	-0.9320351	-5.9529285	-5.4286537	-0.9311905	-6.7660494	-6.545577	-14.612095	-12.735762
108	-42.521557	-44.01056	-29.400944	-5.854375	-10.478168	-5.145131	1.114341	-6.693213	-4.716036	-40.181488	-44.36104	-35.73743	-30.811222	-27.254993	-15.693935	-35.662914	-35.763313	-22.349052	-26.467834	-26.412718	-12.331568	-17.655075	-24.41717	-28.777845	-39.744118	-39.375378	-30.322865	-47.78126	-40.896564	-31.36578	-13.120531	-24.739113	-27.312046	-13.671621	-23.72149	-20.119394	-49.39081	-43.54202	-32.263847	-29.034416	-28.53608	-19.995209	-15.035328	-28.204472	-23.372461	-13.3462715	-16.293459	-10.814945	-36.439487
109	2.82116	-0.38103703	-4.1632924	1.8636632	6.4440365	10.07206	2.0656846	2.0853348	1.8231514	19.705238	12.200955	13.800424	12.824627	5.9939184	3.140727	1.6415247	-5.7601495	-1.9353461	10.813705	7.7768207	6.2833686	-3.835343	-8.594852	3.0139077	2.3872712	3.925816	-0.058834434	1.8786017	9.82385	9.428778	-4.036606	0.38137907	6.9113426	0.05503857	-5.1196756	-7.2326	4.4727254	2.1003633	0.56527054	3.5417347	0.119157195	9.971668	6.1472707	-0.5768771	4.569467	13.654547	13.789627	13.055809	8.767386
110	19.364208	17.5666	14.191891	2.8113508	10.403619	11.421448	22.418621	23.395039	26.14112	4.567111	2.8824043	9.39616	10.384752	10.700045	14.174385	18.357887	15.0113945	16.043957	3.1886606	4.1732955	7.541526	11.338604	18.120659	19.234005	13.313133	13.781763	14.426687	9.8774395	6.2077637	5.1371984	10.760143	15.216559	13.61445	23.86259	17.501183	11.409523	4.1058774	8.770597	10.428795	7.8786736	1.0058715	0.5620457	11.819356	10.5834465	12.020821	11.684879	11.220558	11.938622	4.970626
111	-25.253635	-28.76189	-27.477594	-32.129642	-35.438217	-27.977077	-21.804167	-33.728508	-34.908966	-33.883915	-35.208904	-23.047825	-43.803345	-33.88403	-21.516712	-21.531414	-24.51232	-17.517208	-18.648777	-28.665379	-33.168095	-21.131195	-27.673363	-29.573555	-22.82309	-29.490505	-24.366753	-33.546974	-32.61882	-23.205988	-39.02002	-39.7231	-34.323868	-31.38969	-24.640902	-11.590676	-18.936584	-22.695745	-24.713387	-24.360516	-38.851776	-40.137573	-30.297342	-39.41871	-33.92453	-28.845024	-26.660465	-17.151657	-40.28456
112	-21.067932	-24.657162	-12.1391945	-16.018211	-25.868988	-23.322119	-24.047594	-11.827517	-1.5883248	-8.717648	-15.273258	-23.802341	-4.3104696	-3.4287262	0.23708844	-36.97505	-37.13952	-27.381819	-11.781876	-13.431557	-5.645049	-10.041462	-11.051512	-1.7616501	-12.868937	-18.726805	-17.329967	-5.1153398	-11.939066	-4.8954372	-34.25191	-37.267303	-26.448627	-9.223751	-7.6804366	0.7626068	7.85221	-10.557509	-12.750902	5.9231563	2.6613162	-5.1557264	-4.841131	-18.262218	-21.330532	-20.861456	-19.232693	-23.276554	-16.03284
113	5.789984	2.745519	5.1413126	5.1100903	6.959577	9.04025	4.853913	6.5136237	0.25628376	14.763416	6.340349	-0.33734483	-2.3725693	-0.7334972	6.284875	-5.543753	-0.579664	-1.6057558	7.3651934	7.7853184	3.7551851	0.14282626	-6.1630745	-17.771038	2.2623744	-2.0542953	-2.8439527	7.5014963	12.089951	8.0824795	0.37450773	3.8667467	15.280975	2.6509905	0.66578555	-4.749146	-16.214092	-12.7663765	-3.4421463	1.9793648	4.3984814	3.8317943	8.987454	6.01323	8.076296	9.553429	6.0149345	7.172371	-10.116168
114	-0.19340946	3.8725488	5.47313	0.40421575	-2.2199886	-20.21125	-2.5561142	-1.8227758	-9.541935	-1.3425703	-8.549326	-8.989809	-13.611702	-12.660429	-13.2861805	6.7930007	2.659142	2.702238	5.9057584	14.232379	16.77165	15.250381	8.398212	4.630741	-4.9167185	-9.530149	-3.848167	2.36838	3.7616303	7.973753	-17.951908	-24.216047	-22.87652	3.8218307	1.2085724	-2.8726044	-18.815098	-21.374672	-16.455357	-3.470428	-4.961415	-1.6819785	-12.685938	-20.403454	-29.399315	-3.9061217	-12.131157	-9.939941	12.469208
115	11.019908	1.9946611	1.8543072	-2.4213636	-0.8366188	4.3377924	15.462248	4.8609686	0.95641696	-5.390439	-9.820708	-7.3215675	-12.342641	-10.810829	-0.6185442	10.9109955	13.079971	11.467744	-3.912715	2.834698	9.278008	10.387786	8.273868	9.5303	6.392997	0.80566496	2.0780723	3.0058942	-2.139986	1.0482228	-6.9728494	-9.715639	-8.583795	-18.332012	-4.63531	0.44661596	-17.70227	-13.445213	-6.9838395	1.1711648	8.21669	9.294483	-4.175773	-8.320599	-6.9604797	-4.772304	-1.9395585	2.8342113	-20.09793
116	-6.542248	-4.8108883	-2.2633443	2.8862119	1.8148719	4.600553	-6.064578	-15.168755	-13.56506	1.3574904	3.465044	9.497438	-29.146698	-14.211898	-9.966798	-17.305656	-6.804514	-14.372264	-40.50757	-20.75914	-14.364877	10.918039	9.684873	10.3781395	13.64499	5.703048	3.3293254	-13.937938	-10.038032	-2.3978403	15.266479	16.051353	13.823777	-26.673203	-14.426926	5.18153	17.026157	18.608053	18.540403	1.4685594	1.5467446	-5.747917	7.414179	12.505971	6.9867268	-8.1455765	-5.0266666	2.7018642	-13.623037
117	-19.226358	-15.5043745	-7.784427	-6.197425	-7.0791273	-5.4208083	-7.202985	-4.129073	-7.794112	-2.4584846	-3.0177727	-0.57901657	-3.3758187	-3.4680974	-8.065217	-20.826855	-23.587112	-19.477776	-7.7758813	-8.59272	-6.2705717	4.0889616	-5.42496	-1.8910815	-3.1527534	-5.5611916	-11.76541	-8.577023	-3.320447	-0.5146888	-4.008111	-8.815142	-9.709928	2.3450172	1.0666131	2.9669435	-12.446911	-7.9325585	-5.168131	-18.086071	-18.68714	-8.979085	-7.297456	-5.1298923	-0.8725132	-19.093613	-16.143532	-12.665889	-13.173744
118	5.5228786	1.5092403	-0.16449767	12.222157	2.8095133	-14.681484	6.865587	10.694091	13.973106	6.9954586	13.55426	17.291988	-0.50989985	-0.4437774	10.093359	-1.5363603	5.5973406	17.237785	25.338932	10.578558	-0.9701657	-2.9635034	-4.1196394	-7.0466185	4.539699	6.1082034	15.133972	16.137161	14.2382765	-2.1295583	15.206173	14.989384	5.6767983	-0.15369469	2.6306832	13.075415	14.445946	16.329838	23.635914	4.9056	-2.356845	2.3144903	9.38974	12.210103	9.963214	13.642796	20.180166	25.01429	-6.3740954
119	-27.575485	-15.704168	-17.14144	-2.3924081	-0.075518966	-2.4219983	-9.261331	-11.586464	-11.337883	-14.706938	-8.872134	-9.697224	-2.2689576	-6.758163	-1.2160548	-20.191238	-18.339222	-11.333017	-7.723154	-10.625957	-15.237314	-14.352823	-13.844629	-6.7550287	1.2506614	-0.7080783	-6.60264	-2.5173018	0.7759987	-0.9269007	-3.461619	-1.2829397	-0.42285338	-10.145145	-11.515043	-11.936649	-5.981702	-10.46176	-17.528984	-5.130492	-7.179029	-7.328678	-5.3759413	-8.14441	-10.747055	0.7005361	4.8590903	2.4374108	13.92359
120	3.7793846	0.84266984	-0.11244147	-0.5989835	-0.5658016	1.790257	15.375755	1.5211365	6.4258122	2.697365	-3.6134806	0.8819393	13.892906	4.9893303	2.8782969	6.6254187	8.693132	10.417396	-10.355776	-14.462906	-25.456184	-6.036503	-14.200544	-4.320607	8.205317	7.9748573	6.094615	-17.346048	-11.565164	-14.759212	-30.075882	-35.0438	-25.940657	-4.1823106	-12.492662	-8.98225	9.599943	3.7682843	10.553131	5.153569	4.29523	6.333379	-4.711359	-0.6510905	2.0416098	1.1169608	-1.1001399	8.11636	-3.7919223
121	15.824799	12.402315	13.441088	3.9237163	6.785927	8.463709	12.16044	6.9343796	-3.3820965	12.922264	1.6597499	-15.076803	10.126659	9.2002535	10.7354355	-18.059898	-22.428696	-18.301422	-18.431063	-25.858116	-32.914406	5.696757	-2.6340451	-5.827939	-23.658085	-17.878292	-6.0833635	-3.6478996	-5.8762674	-2.567116	-11.438385	-17.17566	-29.054102	-13.261751	-24.786242	-39.052216	-9.223543	-8.853981	-10.123989	-22.046974	-29.611568	-28.547054	-21.743092	-27.680988	-35.240364	-0.7286991	-5.4937	-7.9369764	-5.953099
122	19.665546	25.473373	24.63982	-3.967856	0.8907231	2.139741	6.5289392	0.75859463	-10.734713	-6.989373	-5.3773403	-5.613744	5.2432756	9.498161	13.211353	7.447216	14.610788	16.729433	-8.009138	-4.036855	-6.116587	23.532537	43.88475	52.11413	4.8381333	9.651978	13.872131	23.32011	19.022781	11.263535	-21.612637	-13.118674	-2.4504447	18.17175	12.7670765	17.808636	14.815567	16.086432	12.134758	-3.1770606	-5.506425	-4.7926655	6.1045103	0.87559366	-14.677113	3.292202	5.157605	-1.2028751	10.605539
123	6.686759	-0.06623143	-8.475355	3.1048236	12.1613	15.172021	2.0967042	11.253641	7.162797	12.874393	10.654009	-2.1947174	-11.941986	-4.36961	-4.052788	-2.3066208	-2.8330572	-8.547637	-6.75879	-10.211893	-13.468557	7.1702137	-2.1952612	-11.582722	12.491047	11.151686	11.3191395	10.132375	3.2177145	-7.2507496	11.615185	5.3571877	1.7535584	9.273762	2.870898	-4.405507	-4.1243634	-6.317627	-6.9334116	-9.240778	-18.293644	-16.42492	-7.0729313	3.0669422	10.196495	-2.923974	-7.7363806	-7.086874	-0.09188214
124	7.7339683	1.890195	5.7344084	-5.354797	-8.322241	-6.1516123	-12.4993725	-9.847586	0.2786402	-6.034401	-3.3988395	-1.4671857	-9.535134	-14.073639	-12.367819	3.834136	0.9474945	-2.6539934	-1.9207255	-2.3901443	-3.1176834	-12.171215	-11.604878	-6.909171	-24.389332	-9.33183	-4.988448	-4.0003867	2.6079412	2.6929238	11.356518	6.5452747	10.692532	-2.471519	-3.260728	0.84396964	17.900682	5.745043	2.349869	-1.3130039	-0.23989558	-2.6547291	3.3350039	0.38350606	1.9583638	0.7949827	0.6759238	6.948765	8.516693
125	30.963882	37.46675	30.239948	15.11827	19.761505	18.22705	14.022976	14.816076	15.137938	14.748254	13.559473	19.491877	6.9171467	13.705664	7.079707	-5.408517	-2.5272293	-6.2975025	-11.233592	-8.169899	-8.326499	8.577602	9.11254	8.609002	2.3322823	8.646191	12.74176	35.029152	36.93952	29.86865	-0.32568985	5.2286844	14.509455	6.7171316	4.6311617	-0.9203034	11.20075	5.1465864	5.7160864	9.690033	22.557129	20.310444	12.199108	11.230971	11.795435	7.7261925	9.32222	7.882007	15.162975
126	-33.966267	-28.631374	-27.477959	-13.401415	-6.9952183	-3.7533698	-10.162621	-5.4119463	-1.7654773	-10.329009	-6.34149	-0.40790695	0.29816496	-10.369633	-5.7172546	-5.47438	-7.702158	-8.573521	-26.118294	-21.857738	-11.195305	15.490576	0.994812	-7.1159563	-7.330964	-8.271841	-10.949589	-11.348006	-21.754547	-34.721535	-1.0176122	-10.385975	-7.690746	-15.342478	-10.901686	-7.0867105	-6.205139	-9.089432	-0.24275479	-13.948492	-11.210415	1.3885272	-3.1605678	-6.997118	-1.0097864	-3.3417733	-2.8821154	4.240048	-3.8564954
127	-16.035877	-11.615197	-15.284611	-23.744675	-18.754564	-17.07838	-17.261713	-19.760727	-27.610888	-14.40896	-13.086775	-15.805843	-6.6254587	-11.125631	-15.135088	-14.101787	-10.5919075	-7.719333	-15.215532	-18.353302	-19.688917	-28.914604	-24.378525	-16.32935	-15.429046	-17.979565	-8.606952	-10.154436	-16.969017	-13.334547	-11.061064	-15.723602	-25.674915	-25.7978	-20.812109	-20.12865	-19.017609	-23.242653	-17.781887	-15.244892	-11.227523	-4.477849	-24.547363	-24.093742	-15.464953	-20.748016	-22.97311	-23.385506	-22.606577
128	0.19100368	2.991249	3.7657228	1.1763108	1.555302	-1.3097494	-3.0943427	-7.7442503	-6.097382	-1.2994146	0.36430973	2.4202542	-6.9781027	-7.564041	-6.5335045	4.7910604	3.323017	1.9017885	-1.1498692	0.6953487	-2.973451	-0.3977316	2.3009386	6.7140183	-8.298836	-6.8369045	-6.3258476	-10.416588	-5.0268307	0.14839411	-2.0482721	-0.115107894	-6.6928496	-2.1983757	0.89791197	4.5075817	-11.397041	-0.35881972	2.5576425	1.4755595	-0.23616087	5.4461718	0.113454446	0.3494714	5.18274	-3.2065825	0.16558772	-3.8857355	-2.7176638
129	-44.415504	-38.790768	-23.525826	8.916664	6.011137	3.9691105	4.0739765	0.3098293	-5.9703712	-13.744909	-19.12188	-13.280273	11.053389	10.608492	8.655336	-4.791213	-4.55225	-5.359991	0.74534374	-4.41757	-9.056401	-14.762957	-23.708534	-17.835222	10.403747	16.034996	10.564204	13.732938	20.273012	18.868452	9.609095	9.915443	17.675732	17.731087	14.030312	14.425812	10.171049	19.213104	22.539684	-5.6408944	-3.6415455	7.8238354	-34.590218	-12.93466	2.8614144	9.943549	9.304785	11.581402	-0.6789342
130	29.623692	25.626331	16.161924	8.89986	13.8193865	13.87903	19.49643	17.55098	9.970633	4.0886493	9.129562	17.6661	0.31823254	-2.412672	-2.6544433	-5.996381	-9.235157	-5.583358	3.3244743	8.203133	16.985313	9.952501	8.156687	7.335369	1.7166431	4.3661	4.48538	-3.3616571	-11.720798	-23.17186	-6.1272316	-0.40371	2.9098854	10.56181	8.043119	2.9626389	15.10074	15.3293295	20.05173	11.867809	12.649914	13.178088	5.1384087	6.1872168	3.4802506	14.948644	12.251707	11.463355	12.252691
131	-4.9597445	-4.3581934	-4.2747936	-14.842516	-14.027493	-9.075875	-8.550432	-11.729221	-13.8633	-10.670989	-13.27142	-15.192364	-8.817305	-17.531818	-18.17865	-0.098576754	-4.4044228	-2.050615	8.448991	10.4194765	16.416292	14.017983	3.97721	3.6571553	-1.9832553	-6.144713	-5.862193	-7.3229237	-13.948668	-7.337503	1.5782337	2.1387575	8.577757	-5.486761	-12.591819	-5.1115475	11.86405	6.2649755	10.940458	-18.620502	-24.736197	-21.555578	-0.5281231	1.952966	13.239209	-18.811882	-13.5185	1.5129431	12.356102
133	-4.3824434	-3.0310261	-9.597254	-5.8464193	-2.5088391	-8.936588	-9.046878	-2.956514	-10.148482	-4.872062	-4.4137096	-7.257657	-9.789561	-5.166417	-5.196408	-2.2255218	0.36664551	-0.48117206	-3.8809261	-4.0961695	-10.6783695	-0.6038654	0.8075913	0.3106981	-1.8834658	-4.2417183	-2.339832	2.233821	2.751158	0.6243435	2.7804074	2.215127	1.0854728	-0.6303031	2.1200514	10.334066	-7.6181426	-9.135391	-0.2263546	-1.7753448	-0.32775036	1.3560781	10.568164	10.3663025	0.017671645	-0.5903375	5.225653	0.03360486	1.5568309
134	4.196003	4.4157104	-3.4929473	10.172306	4.803072	1.7689254	2.261268	-3.546933	3.6975715	-2.3337078	-13.0301485	-13.092455	-8.621689	-7.5854445	0.047866076	-5.447403	-5.9417686	4.6967564	3.5277476	-1.8042611	-2.5931346	-0.7245839	-5.3379536	-7.8090825	-5.714118	-5.944189	-0.94753194	-14.405703	-17.243797	-9.566855	-4.206167	-10.682453	-7.3131657	2.8875852	-7.8449063	-11.734992	-1.1204635	-0.04581429	7.4891357	-5.6546464	-4.704384	-0.79818535	2.8094501	1.9103323	7.3655314	6.357459	5.814872	2.0107076	-0.51580787
135	-0.5713942	-4.498867	-11.243181	19.18692	6.1852493	4.7574873	-15.573033	-21.58957	-27.547316	-19.104696	-15.045605	3.626021	4.0237255	2.5055096	5.926654	1.907988	5.412321	20.289104	-30.48964	-21.186333	-7.958652	-8.916906	-2.802277	2.5815842	-12.731321	-7.1966443	-1.4061124	8.667084	11.594909	10.376183	-30.244846	-26.819386	-16.67722	-25.088606	-19.306013	-7.796575	-6.341712	-8.018023	-14.189468	-46.139076	-31.214005	-29.305992	-5.117259	-10.02322	-12.305958	-6.8603754	-8.291995	-9.392889	-1.3281116
136	6.6589956	-1.8397481	-1.8665113	-15.306553	-17.98368	-6.7980585	-22.562218	-29.740417	-27.942474	-10.141516	-19.058926	-19.014593	-16.608803	-25.195717	-32.782887	-2.6873593	-1.370256	4.6439123	0.38201737	-0.7512493	4.581708	2.4825284	-4.926213	-16.666798	-8.676767	2.5425057	7.073537	-20.444454	-12.020799	-4.465807	-4.7025986	-19.832119	-19.932667	4.802662	-3.3270092	-8.450985	-12.995049	-15.303211	-11.069829	-4.1075916	-10.433645	-6.991667	-17.252369	-10.158991	-3.3568616	0.7508558	1.2389603	-5.092707	18.749548
137	6.8584905	6.5659194	7.28078	1.5750039	1.0787456	-3.7779937	22.273907	24.450323	27.525496	1.3355632	2.0246828	4.6734805	9.764496	-2.1206126	-4.655139	-1.7468296	-1.0286655	-2.6572018	4.6185403	3.7476215	4.6405716	9.437422	0.73362035	-2.5790079	-2.253632	2.906952	4.6121955	10.95608	14.525465	8.866674	4.261039	9.496205	13.231085	4.4959655	4.7726583	2.3359232	2.5772629	1.0065379	-0.30646405	5.379844	5.766559	7.8871155	0.188079	4.0227666	4.3337727	-1.1315821	5.190827	-3.1579194	8.267455
138	11.300674	11.815944	9.288466	5.1533527	6.7132597	12.198788	17.869364	15.748583	17.2356	11.26897	8.335336	3.8034492	2.9172044	-0.33045447	1.709995	-1.4069124	0.25213122	-3.7561302	5.2135887	3.923726	2.4408603	-10.775974	-4.0500894	-3.2761607	-7.6063137	-4.5162945	9.33428	-8.629578	-4.104126	-0.77627933	-24.495018	-21.382292	-11.458433	-9.851749	-10.717577	-15.75424	-4.3511868	-3.0744846	-7.27407	-9.5021925	-6.7691875	-4.5004325	12.536049	5.5690093	3.768617	8.569528	0.1884025	-5.5961943	14.536079
140	0.5320786	3.2479565	11.503973	11.269227	8.447851	1.6067281	10.406115	7.995729	9.151411	7.875287	5.200015	2.0687659	10.556414	5.3372846	0.6958344	7.182185	7.3928633	13.3012295	5.010064	6.139076	13.694002	8.240578	7.862713	6.528651	4.917901	4.159981	1.1421524	5.4915032	5.9714537	11.227795	6.601942	6.4529285	8.907421	-3.4641	4.714327	10.7041855	2.5242267	6.291899	9.962902	14.771104	11.896807	11.316971	10.074929	4.779948	1.7730079	8.229712	4.134813	7.5380325	10.345797
142	-8.199216	-11.585428	-9.042642	-10.086727	-9.746498	-17.204086	-11.62715	-10.436587	-8.644445	-6.022427	-10.871487	-11.622429	-4.0486465	-0.7891909	-1.3523088	-8.56637	-13.423544	-13.966185	-8.690074	-10.779422	-12.797908	-9.622178	-4.5915394	-2.428791	-11.065699	-11.045387	-6.879823	-11.797396	-14.314551	-12.565208	-12.30029	-11.00771	-17.8764	-2.7005847	-4.4986258	-6.833135	-4.7498865	-2.485036	-8.525276	-21.581066	-16.743229	-5.889328	-6.3882	-3.5297246	-6.550228	-11.036392	-12.829541	-10.130814	-15.355586
143	-11.2305355	-12.876197	-10.030711	-1.09966	-5.054697	0.60162485	-17.011562	-17.902775	-18.76752	-4.0902243	-8.556739	-7.808081	-12.090458	-12.982116	-9.959237	-11.222292	-9.194422	-2.254107	-2.18897	-3.8474512	-4.2683034	-6.593466	-10.329478	-8.669705	-2.8131876	-5.2768435	-3.8607054	-0.4292753	-5.58601	-8.602347	-9.412369	-12.02824	-22.10917	-1.2027633	-11.955662	-15.516912	4.263504	3.6799238	6.5312023	5.820566	-0.7737383	-2.824415	-23.935144	-27.666687	-27.779282	-16.303205	-19.409986	-8.753477	-16.269756
144	-16.716705	-22.618647	-17.08902	9.061527	6.341671	0.8076738	1.6694046	-4.5721345	-22.284586	-1.8173504	-4.54444	-5.852623	1.9662182	-6.41823	-7.401871	-26.690485	-28.516806	-17.773598	4.2083244	-9.573892	-9.959007	-3.8248553	-5.155784	-3.4554327	-2.3095589	-6.412158	-1.257827	-6.718131	-9.382164	-12.21127	-3.2267537	-3.983377	-2.543124	11.754532	11.561183	9.11121	-0.7594418	-2.2211542	-3.9417553	-17.235653	-11.145213	-8.568217	-9.393242	-1.9558343	4.3451195	-5.28306	-9.38275	-14.38122	-17.094303
145	-17.395164	-18.498775	-17.871704	0.91884816	-1.492542	5.726861	-23.536308	-18.69879	-13.8126335	-5.732237	-11.080422	-9.979609	-6.2324905	-7.687106	-10.256212	3.8376713	0.17999773	-7.6647377	-7.0316935	-7.643155	-3.423267	-3.468674	-5.4635105	2.0947294	-4.0300794	-9.206898	-8.297894	-0.7959011	-3.5665503	-4.192919	-3.9716926	-6.1240115	0.09750976	-7.4726496	-7.5634317	-8.466458	-5.494213	-6.2982388	0.9730767	-6.943151	-6.782093	-12.898897	-6.4718847	-15.411415	-15.991396	-7.308237	-9.789125	-9.598021	-11.420591
146	-12.795567	-10.375559	-5.756352	-1.8706338	-2.5870876	-1.9657235	1.1794033	-1.9589938	-5.1960807	-10.816469	-7.332718	-7.883629	-3.933251	-7.8053017	-13.025608	-21.140427	-18.694818	-16.868284	-10.715175	-11.610128	-15.372849	-13.813303	-13.618943	-18.19339	-3.5757914	-12.420385	-17.645397	-11.372709	-6.9264402	-9.06835	-10.655317	-12.602585	-9.652506	-7.0009785	-11.687352	-9.337069	-3.2584138	-8.282594	-7.317835	-15.948147	-13.663185	-10.40955	-9.629398	-9.077445	-10.548784	-15.389645	-13.120091	-17.32829	-17.108315
148	-29.025085	-29.859045	-14.790789	-25.503338	-18.749203	-14.799455	-17.654682	-24.394379	-24.430069	3.5515535	-8.185775	-29.191372	-35.729572	-38.288757	-42.967594	-31.006126	-36.882572	-33.16557	-29.884289	-39.517067	-36.724968	-13.290695	-24.217705	-23.177954	-34.409122	-28.997536	-14.67407	-22.870651	-39.33744	-41.516777	-26.292665	-41.02453	-39.462006	-0.27102077	-6.152728	-5.559465	-3.2075024	-1.937732	-7.65917	-13.557222	-13.487854	-5.9337645	-21.022068	-15.787277	1.1504692	3.7866745	0.42519915	-8.237204	-7.3039494
149	20.649069	15.244814	15.5603695	11.959217	2.4937174	4.096282	3.9391294	2.6920133	-0.3890567	7.8127985	5.433323	10.514061	-15.135859	-21.620827	-26.17316	-0.011911464	0.4520391	-0.53868824	-9.747475	-12.852892	-9.021952	-5.5821295	-11.29781	-8.931757	-3.5047107	-4.4572153	-2.6884224	-13.12183	-19.831219	-15.79862	-3.4037724	-5.601693	-4.1663504	-7.8442965	-2.71555	-0.8826779	-4.662917	-5.4001274	1.4843607	21.32716	19.840755	22.861994	12.429626	10.290971	12.8535185	31.214745	23.136665	20.607224	8.4184065
150	4.418447	-1.1486104	-3.3341365	-11.188868	-9.56145	-12.845192	-2.6705675	-0.15316999	2.0395513	-2.0862162	8.6098385	23.687025	9.056791	7.7265887	6.577531	-3.9235117	3.2377608	5.1099663	14.087456	12.313885	3.8719213	9.694844	9.107038	8.825231	1.0192404	6.5006437	8.947065	-7.934739	2.1216886	1.2411431	17.350168	11.857671	-1.1106315	-7.724079	-0.59041464	-3.223474	2.4113698	5.857507	4.913125	16.593758	15.428953	9.263695	8.898376	16.30482	17.48729	9.881865	14.673893	14.810961	-4.263147
151	-1.5099204	2.327156	-0.36431268	-4.3887143	1.4751015	3.0763936	-9.547962	-3.2004979	-0.17131978	-4.774292	-8.427692	-5.114424	5.1498365	5.822418	4.7313905	-3.367125	-1.0358542	-3.615376	14.403673	16.102215	10.890923	12.4606	12.622545	14.476837	-22.037994	-17.517778	-13.096928	-5.450638	-11.573898	-11.19512	1.7751839	3.7954886	3.1513157	3.1826801	-2.3689485	6.2797832	5.2893806	2.1068099	3.1724534	-0.36369655	-0.5608912	-6.557833	-18.387924	-13.821852	-6.93515	13.630351	8.405615	3.3879187	5.68041
152	14.056017	3.2282517	4.5522203	4.4922514	-9.4945	-10.168924	-23.70243	-27.442074	-18.629288	-11.1057205	-9.363348	-9.956243	-25.41932	-27.338905	-22.662895	-8.086853	-11.354572	-25.77169	-23.910723	-26.152115	-18.001816	-8.775575	-12.818365	-12.047778	-5.9697256	-11.386631	-8.265049	-13.037449	-33.70188	-37.993927	-25.59938	-25.973532	-24.791208	-9.267424	-18.65408	-7.4774046	-30.562494	-34.71279	-31.849365	-25.707283	-21.242706	-5.8776865	-25.483585	-35.35679	-35.362133	-2.9854703	-11.748122	-7.057332	-15.851391
153	-0.93549764	-5.520877	-7.610112	-14.720282	-15.215746	-14.50217	-3.7462368	-6.999419	-9.411575	-19.966478	-13.947316	-5.6349688	-10.2417965	-9.433218	-15.016668	-9.881546	-16.26749	-17.23231	-5.7876983	-0.8158482	0.19073175	-0.722659	-3.7556195	-3.5255656	-14.678041	-17.021385	-14.948164	-5.79449	-3.4120831	-10.288165	-21.891296	-17.661953	-17.94823	-20.386997	-15.658838	-12.766047	-8.445027	-9.081995	-8.240345	-1.3037131	-2.2386367	-10.487566	-14.671946	-12.594465	-11.550268	-12.127386	-11.687429	-15.025591	-2.6045537
154	-2.4332266	-1.5120783	-3.1918716	8.920841	7.020841	1.2017832	1.051354	1.1583863	-0.6754337	2.7009912	5.6065435	6.7785935	4.4550867	5.367153	-3.2917275	7.353056	5.671564	10.724123	4.7063494	0.14552364	-1.5878102	3.3434653	5.6996665	5.648184	15.081062	9.53845	-0.001217634	-6.7897024	-7.2775574	-9.160612	10.65144	7.9432335	5.7047706	-15.380671	-12.670545	-10.914215	18.435347	16.797262	15.525714	11.021811	11.153524	10.668078	-6.4201446	-7.9347544	-10.660709	21.311203	21.408258	24.623684	9.145384
155	-31.650978	-24.278952	-21.001215	-11.57814	-12.717873	-17.06123	-5.2097063	-4.6518073	-4.7885876	-16.7798	-25.633152	-17.443867	6.9582176	7.1205025	8.997514	-17.296204	-21.56409	-20.788664	-18.742954	-13.879892	-9.120638	5.963816	6.196399	-1.3108037	-24.230793	-15.798113	-4.9124646	2.0822794	5.0695996	11.504975	-23.690598	-20.409195	-9.900545	-17.592289	-17.865051	-13.692894	6.9834633	4.796974	-5.3377085	-16.521694	-24.116598	-28.240124	4.8897715	4.914587	4.3129563	-7.58099	-2.2967973	3.5437782	-13.681496
156	-22.711521	-26.70346	-18.613028	-31.4002	-31.282425	-24.56215	-29.382685	-27.257431	-29.00428	2.1077514	-2.993876	-3.4582105	-29.116203	-35.240776	-28.61025	-37.893234	-40.6147	-29.43277	-5.7935634	-9.931681	-11.741888	-4.6577516	-21.696095	-39.19854	-7.221348	-16.616245	-12.256176	-41.55432	-50.391426	-45.794846	-0.80362767	-1.7600406	0.088091016	-11.357721	-1.978713	-4.0927973	-26.68169	-30.368954	-21.695076	-8.567299	-7.0508976	-1.2245216	4.287093	-3.2749536	2.3500907	4.793963	-1.5733111	1.3510013	-8.748307
157	7.387668	5.5732613	6.4285917	-17.043339	-20.996498	-21.157518	-37.067017	-29.892704	-22.620958	-7.3499703	-9.483439	-7.7225256	-29.236507	-33.185417	-36.62143	-11.1078415	-13.299448	-9.987314	-11.434156	-14.246926	-5.9736843	3.768505	1.8850015	4.7026014	-10.706171	-8.8553915	-2.7482963	-2.3064227	-0.1998989	-2.060146	4.588299	4.6482096	3.9533205	-17.017124	-8.656027	-1.7971258	-9.340559	-10.916119	-11.189487	-11.298076	-12.657839	-23.26522	-17.507566	-22.16043	-23.087402	-3.5452352	-8.054616	-1.7225134	-8.371976
158	-2.7166376	-3.9706683	-6.5075536	5.947136	3.2099922	0.5857625	-13.265707	-16.057817	-11.57939	-14.919191	-11.309705	-8.224741	-17.638353	-18.036877	-17.01218	10.913119	13.097158	7.80328	2.2886658	2.903021	0.3035806	10.870793	15.420204	13.766163	-12.868576	-10.8553505	-14.936705	0.8904763	-0.74926186	0.1819049	-6.602083	-10.530633	-7.1816273	1.0664469	-3.9615526	-6.1791534	-10.270758	-6.3194675	-8.875998	1.1870022	3.3361042	4.277817	-9.523687	-9.060631	-6.0468397	-8.168625	-10.829529	-14.327709	-16.210114
159	7.7373757	7.475486	3.611889	2.1096606	9.054209	6.4722443	18.821415	22.046316	14.714216	-0.9215356	2.9190207	6.7654657	3.9340754	8.132244	14.007803	10.049849	17.972965	16.98162	5.7536507	4.076164	3.2188325	12.375779	17.660086	15.943047	9.317518	8.998041	12.579473	5.343346	4.7599096	4.718728	9.031545	14.423683	12.088768	15.707012	16.335508	16.183847	14.037626	17.346521	15.414078	7.895919	14.145361	8.600705	7.2007837	15.71454	9.886047	10.150064	12.690635	4.954093	3.2062268
160	-5.889687	-9.158602	-5.4414864	-8.459462	-6.5309343	0.5264361	-16.832804	-25.08163	-23.837778	-12.752538	-17.759811	-13.317213	-22.240395	-18.174286	-18.231514	-13.377066	-21.93843	-33.975742	-12.776205	-15.354738	-24.588627	1.4978638	-6.9150004	-15.022337	-6.147807	-11.768454	-10.795965	0.07579647	-5.7325706	-1.0445092	-3.6523678	1.4740219	9.723685	-1.916065	-8.960798	-4.186274	10.8105545	4.907261	8.071017	-10.303559	-11.9726305	-14.318084	-1.3649497	-5.3625507	-17.90775	-0.13673294	-2.2693465	-2.5103106	-7.4961414
161	-8.881882	-16.608555	-20.657177	-42.4739	-40.373085	-32.311264	-7.71134	2.5646288	1.6446184	-0.25587186	-4.3287315	-5.501747	3.7610612	4.2843046	4.2945485	1.6859741	7.5563807	5.8127956	8.067403	7.365843	7.508439	-9.2019005	-6.638605	0.015255481	-5.499143	-2.381241	2.749311	6.2069483	3.180975	0.55006874	4.5144525	0.3946089	-0.7038064	-3.5344338	2.9770489	10.394151	2.0027685	-9.69705	-3.775432	6.5427694	2.1888514	5.6523914	-2.9355268	3.4062905	3.8730168	-8.090169	-12.53121	-11.640063	1.1846704
162	-11.981366	-20.543396	-19.4062	-18.265846	-19.005627	-16.573908	-6.87333	-4.169451	0.8534379	-12.975637	-19.846905	-21.965115	-8.18759	-9.706347	-7.3335686	-16.199434	-19.520855	-22.751976	-13.276832	-14.66457	-19.03334	-8.593674	-13.332773	-11.284256	-7.411686	-2.4892213	-3.3712316	-9.652364	-9.494731	-7.4491544	-6.969763	-9.571814	-8.123008	-9.648123	-8.674271	-11.846319	-7.1482143	-2.3981686	-6.77009	-9.297444	-6.477089	-6.337435	-2.4198155	-2.687871	-7.2425795	-17.426918	-13.973807	-18.970732	-9.660029
163	10.11231	16.069828	14.480831	12.806108	17.848827	16.216251	4.372902	11.669199	13.796087	6.9390593	5.6773953	8.039768	33.36429	24.514547	20.705648	17.16306	27.008898	31.889984	-0.61617756	-1.1695992	-11.538611	0.040271446	-5.561278	-6.5534124	9.700319	12.910091	10.826254	17.57671	17.526342	17.467964	3.448504	6.762019	6.057579	11.898212	14.914238	20.112457	8.556417	12.158633	12.948788	12.597283	9.204797	13.929819	6.3232985	8.265535	7.728139	14.933511	12.602675	8.810663	-14.941732
164	-4.167512	-2.240926	8.681295	5.0524178	2.514207	1.2920961	5.0818367	5.592366	7.3670874	1.6729289	-0.13663867	4.206274	6.6496344	1.5416714	-2.8330197	-9.909519	-4.401239	5.674211	-3.3866825	-1.7957497	3.551221	6.5111794	1.6842717	0.39121023	11.043983	4.2292094	-13.90532	-5.165124	-2.6233006	4.3644676	11.299236	3.2529573	-2.2939858	2.941835	4.982414	10.130329	0.46767598	-5.2427225	-4.6992598	0.8605701	-4.1162443	-2.5429003	-4.0965805	-12.317926	-8.182238	-8.851608	-8.047262	-7.336563	-2.4917946
166	-19.161774	-23.279373	-26.324322	-15.214143	-14.868736	-12.607271	-5.706495	-6.040002	-14.383148	-12.71417	-18.058529	-14.571539	-9.866161	-11.223896	-9.821847	-24.32714	-30.921839	-30.27666	-6.568858	-10.670124	-10.643917	-17.225746	-20.089289	-8.614797	12.689167	14.750868	12.644825	11.124798	11.651203	12.631278	-14.387611	-18.580784	-12.590853	-0.44183892	1.2972822	-3.417129	3.7879996	0.20453168	3.2833824	-11.378728	-24.406416	-42.07699	-0.5932168	0.5855001	0.4547251	-6.337035	-6.5074754	-8.234848	-25.484272
167	-17.669193	-11.926452	-4.835564	-9.131212	-13.4046955	-21.23748	-32.76356	-28.702244	-24.987167	-18.591732	-21.361736	-17.716011	-19.837402	-17.57697	-18.043383	-16.437683	-18.160229	-15.801683	-8.633205	-8.06662	-11.090111	-7.5809917	-9.921001	-10.520788	-11.600464	-12.549942	-9.408247	-12.405199	-9.003227	-6.4656076	-2.3547046	-3.433275	3.3114026	0.1100741	-0.101064205	2.9167786	-12.531034	-13.201693	-13.987393	-2.0272686	-12.079277	-6.5600433	-1.8105956	-8.033152	-14.027475	-9.504537	-5.26836	-3.2280834	-4.602545
168	-4.69188	-9.109175	-19.294914	5.92869	2.0759053	-1.8151252	-20.380907	-17.275198	-17.087467	4.6473026	3.91858	3.282888	10.65704	8.628948	4.532673	-10.760221	-0.002359867	-1.9409254	-7.653393	-6.97509	-8.7489605	-5.026967	-6.1903963	-4.4153414	-6.9893055	-2.5673258	1.1226002	5.995258	3.757617	-2.9331431	-6.8555617	-7.699895	-4.741313	5.188071	-1.1423955	1.0813096	-3.4332314	-5.2047253	-4.636242	3.8390532	3.7804866	2.0452216	-5.6053634	-2.0242147	-7.742756	3.4164658	-2.926996	-11.370408	2.8100295
169	2.5793815	3.0075855	2.5153773	6.2484426	6.439742	5.8449616	8.906824	7.6705894	5.1923018	15.522796	14.736583	11.9486265	16.974854	25.633518	14.153645	10.359577	14.745876	10.41034	16.677109	17.770855	18.206488	15.254467	19.269875	17.042397	13.775651	18.940178	9.988799	12.180819	19.496983	29.905457	13.426093	16.385773	13.471422	10.767449	12.1536045	11.689636	10.779558	11.23187	6.833288	18.070602	20.883018	12.97385	15.115167	20.239063	15.219111	15.369712	18.386236	11.938256	16.507992
170	-4.046859	-1.4363725	1.5469207	7.5611725	1.8222041	1.8865697	1.6932585	4.81E-05	-0.21843554	-8.561184	-7.0017643	-1.3614893	-5.8997116	-8.353102	-11.896737	-5.52578	-1.6582713	-2.0897803	-9.6508465	-5.6742587	-4.9423394	-6.7783694	-6.314454	-3.8933463	0.8468691	-0.8904871	0.46461272	-3.3760438	-2.7112591	1.2089925	-8.19069	-7.321127	-13.215021	-10.782454	-19.605644	-13.930916	-11.844386	-10.307759	-13.32761	-20.087233	-17.754776	-16.9747	-19.829556	-11.604132	-6.665507	-9.109742	-8.224417	-13.164909	-13.901873
171	-2.1590967	-1.7067919	-4.729414	-14.608734	-12.863641	-10.627176	-2.024373	-3.0191846	-8.153272	-9.914522	-8.108351	-13.136032	-12.596731	-9.495491	-7.8688335	-14.1318655	-8.500742	-12.342136	-2.973598	-8.183151	-7.8181877	-1.9869661	-0.4586292	0.18882367	-7.5215197	-6.173893	-7.829993	-8.200286	-7.1113515	-5.0499964	-2.7342086	-3.7071562	-1.9800949	0.20606619	0.20824677	1.0704355	-2.0665069	1.5739073	1.6337905	-12.985821	-11.73457	-12.692986	-2.4528017	-1.1304595	-4.760845	8.193479	2.2437274	-4.7819123	-1.7960672
172	3.1742942	-2.426981	-1.7764102	6.831931	6.275744	9.146356	5.883054	7.966184	2.8664098	12.858749	17.603065	18.09593	8.777527	8.109123	6.0485697	-5.200036	3.454833	6.050802	-6.459687	-7.8050857	-15.508175	1.511537	1.3132763	8.306553	-10.397827	-2.5147169	-2.8076959	-1.1586814	-3.8252497	-5.1405053	7.1305904	-0.711822	-6.0937314	1.6943703	-0.16509366	-5.5093117	13.7413435	5.6026483	3.4391365	5.0874376	4.7460737	6.746998	6.4248486	5.2535825	7.4834394	9.805296	8.6336355	6.91407	-5.245596
173	-17.49392	-17.25304	-21.269146	-15.854705	-13.936903	-15.072265	-13.301348	-13.9010515	-17.422865	-15.109972	-15.040442	-15.52973	6.609234	-1.0539243	1.9800072	-0.519754	-6.4844303	1.2696369	-12.926106	-12.512433	-15.897485	-6.4539204	-11.211	-6.7243767	-30.490053	-29.512077	-24.491545	-5.552393	-10.419958	-23.948418	-14.152003	-15.690136	-7.1220098	-3.77565	-12.045109	-27.255959	6.4290743	-2.5376377	-6.2483263	-3.6166198	-11.246664	-7.203932	-6.556668	-10.514384	-12.865203	-8.183121	-9.943999	-7.2259607	-2.4832044
174	-3.4611926	-9.634874	-8.528765	0.97856224	-1.9204903	-3.5981216	-5.701866	-2.3076808	2.1859899	2.624466	-1.4325413	-1.6323966	-5.457016	-6.814818	-6.751078	-7.161143	-11.715166	-13.698492	-6.951899	-8.154568	-3.8000002	-4.838021	-11.808106	-14.074418	-3.146935	-2.948553	-4.3317385	-3.0165746	-5.791238	-21.644802	1.3882093	1.9040488	4.898226	-5.421624	-3.9752808	2.912705	-2.4880795	1.4679964	-6.769642	-12.051878	-11.886358	-14.34337	-2.2651281	0.22619188	4.1625957	-15.710746	-15.514863	-20.05123	-15.042573
175	6.4046693	11.293108	12.089489	5.241927	5.0725794	6.8275714	14.283819	16.532324	21.172642	27.519835	30.456558	29.889538	13.255619	10.676101	11.421207	18.429909	19.061773	17.075073	10.75357	7.940807	2.2603974	10.335325	10.488197	14.039972	8.11246	7.2410917	14.367607	24.23759	22.286776	19.241953	13.490694	13.042412	16.569115	-6.7105527	-8.187863	-13.547458	-14.026465	-14.054156	-16.614464	-8.110667	-3.9925058	-4.6886263	-13.59428	-11.639034	-13.121353	7.3436203	4.528223	12.822924	2.632535
176	-4.720941	-3.3341317	-2.9309044	-10.099416	-8.854303	-5.4199266	-5.956601	-5.4859104	-3.6161187	6.729715	5.641412	5.0942483	3.5285072	7.045211	4.975272	-5.24329	0.055402204	-6.4155216	-6.34873	-5.0993714	-7.479434	-15.667973	-13.40634	-13.537111	-9.470142	-6.366782	-10.483959	-13.737326	-14.521767	-11.295605	-8.967075	-10.301324	-9.094601	2.6626306	5.6597137	8.295536	7.793853	9.736261	11.967359	-1.1667143	0.92276245	0.16035116	3.3470573	0.81217796	-3.2835603	-1.0675602	-4.6230917	-0.12758371	0.224038
177	8.079496	13.696115	17.416998	1.9084792	3.0750246	10.019764	-6.454475	-7.5452538	-5.729043	-8.901533	-9.851196	-2.9358652	-3.9046466	-5.291418	-5.097588	-3.9704206	-9.532111	-4.2927637	-4.15282	-6.0650797	-1.1928433	6.27977	2.212696	0.44816443	-17.366245	-14.839373	-7.3848634	-4.9067163	-6.816612	0.38526177	14.373327	15.11422	22.77763	-18.144196	-15.419551	-8.2814665	-5.584058	-8.281516	-12.442628	-3.913896	-6.4273276	5.1896095	11.566608	3.671968	9.381489	0.14215046	2.6059957	9.567802	5.36213
178	-3.6389852	-23.296473	-21.526814	-11.072973	-11.654943	-3.9020505	-33.993996	-23.201202	-14.982387	2.1363585	-3.0971527	3.9324758	-3.338707	-6.2006226	-0.687243	2.488717	0.082624674	-7.013837	-0.51011425	-7.6292048	-8.218397	-9.784712	-26.059975	-30.826565	-6.5060377	-6.6441913	6.578327	-16.339975	-29.077877	-17.928932	-1.2960249	-7.0257554	0.4442106	-5.43267	-10.26082	-1.7897701	3.2460504	-5.1860895	-17.243689	3.219255	6.9462233	19.424646	1.3557343	-2.3847578	-0.07859686	-1.5454295	-8.927446	-11.334383	15.194422
179	5.206878	3.4198947	5.5463095	-7.5734124	-15.163246	-14.513803	-11.550067	-11.679131	-6.7738924	-7.7960877	-15.093044	-5.6876497	-5.5719805	-15.798155	-18.561655	-2.1478786	-4.170769	-4.365777	-8.67371	-10.101072	-8.569376	-33.122887	-23.727184	-15.499687	-16.726168	-19.675795	-26.038063	-19.416044	-13.271479	-10.181839	-16.165289	-12.769712	-8.46554	-22.491627	-24.809906	-25.030869	-21.855265	-26.31291	-26.39225	-10.471109	-13.364804	-8.798745	-20.112915	-13.210619	-0.4896904	-14.020884	-19.482376	-26.000702	-25.661327
180	9.356382	5.2835093	6.394858	16.034225	12.110797	6.0680647	5.7362003	4.5011406	3.8999872	31.615786	25.405056	21.45755	9.050537	11.323395	13.187036	4.372056	13.915308	17.425156	5.0161343	4.0871353	3.612087	14.214361	16.530298	22.388767	-0.36153537	3.4328122	7.475902	11.329403	13.872253	10.6518135	19.071442	17.764805	18.78413	7.273696	9.394239	11.165367	22.600767	21.32967	20.926699	14.739981	17.543621	14.20734	5.040165	9.066438	5.115666	3.2021575	7.883264	6.396436	7.188081
181	17.402266	22.871597	22.176458	19.298948	17.693886	14.164965	10.368023	8.5367985	9.536464	23.42406	24.354864	15.389347	19.475313	24.805763	15.003462	24.201998	26.641462	14.528124	20.98279	25.780201	18.841335	15.75781	22.027756	27.239965	20.21579	24.332417	24.991175	27.969608	22.168385	25.494366	29.15025	23.570633	19.24442	17.603683	18.805061	17.474022	12.708208	16.914377	19.798073	20.251974	18.322037	19.025038	26.977415	26.775036	25.964138	25.103481	25.617046	24.694084	14.400692
182	-19.028345	-21.475893	-16.642193	-28.02633	-19.142105	-18.207413	-21.007633	-25.42191	-33.64012	-19.86565	-14.611931	-12.704054	-8.315989	-17.331293	-30.602634	-1.3203421	-9.23999	-9.570922	-6.2105117	-7.253051	-9.302586	-1.3261318	0.57092	-0.11207901	-3.0817192	0.55802083	9.419683	-0.16823164	-2.419375	-1.0925704	-17.778532	-8.632267	-2.2666428	4.854688	5.9164295	8.414686	5.538986	2.511851	3.1594121	0.7160128	9.746302	10.845283	9.715069	-6.070113	-11.644216	-4.952468	-0.09169982	0.07492626	9.731055
184	-6.7345786	-14.6319275	-9.63557	2.7090025	3.9930015	3.919464	-4.3288565	-9.817509	-1.0473642	-27.9697	-36.199406	-39.733727	-7.05458	-3.7573614	-1.0349557	-7.4410343	-11.276155	-9.483583	6.0307584	6.5773144	10.67533	-7.214615	-4.9735794	-1.8627601	-4.7101135	-4.3641415	0.7333156	-6.44363	-13.047765	-15.6109495	-5.8225527	-1.7533777	-3.077156	-19.180004	-22.73477	-16.904621	-23.63248	-27.072554	-24.397427	-15.3703785	-6.3484287	-6.368372	-32.04308	-33.508186	-22.521744	-13.13279	-10.175192	-12.234926	-1.8677337
185	-3.8762188	0.6377437	0.37663347	9.891401	4.670843	3.7641382	-12.422457	-19.978981	-25.349846	-1.3540394	-4.4562063	-10.175095	2.628159	1.9496417	5.0372553	0.61503553	3.7351527	2.6358414	-11.905754	-4.7190285	0.8988231	6.1940565	3.2565947	4.552808	12.380066	14.335869	16.491617	-12.872322	-10.878581	-10.355254	-7.158617	-7.0975432	-2.8408408	3.8025186	-3.130374	-8.530897	1.1955113	3.482553	3.528585	-6.1307564	-2.250828	4.761486	11.771413	11.873701	22.531609	4.5007114	7.5238523	12.907273	-5.094759
186	7.5495534	9.491056	6.088475	12.767735	0.5713766	3.8911576	-28.649826	-28.724094	-21.211037	-17.787012	-13.539762	-1.9356428	-2.35529	-0.020032108	4.297884	-3.7807884	-4.796977	-12.477308	2.439529	4.619523	6.179079	8.082418	7.6562405	8.63549	1.2921065	-9.748106	-9.700932	-20.606546	-17.625994	-8.278582	7.453781	-1.6815372	-0.18825269	8.140251	0.081116915	-1.7939849	-5.2972097	-6.9531736	-9.76792	4.0820346	3.5625281	6.0175714	0.15411913	-1.8214161	3.530793	2.6947746	-1.6321048	3.7588096	-1.7497811
187	-23.894798	-22.09159	-17.1175	21.413374	23.606993	23.23254	1.5098262	-5.4944158	-5.1713705	-3.8173418	0.26172835	1.2995901	-15.391388	-13.8694515	-8.170904	-10.449841	-10.072306	-15.032864	-7.797022	-4.608324	-5.504264	4.9882317	2.029438	1.1671413	-2.7850401	-0.7854558	6.880881	23.058308	17.24233	9.329781	1.0447643	0.770334	-3.7813692	-2.9874864	-10.589944	-16.985706	12.056625	9.9483795	5.8031735	-5.4658456	-5.898885	-8.747614	0.6164431	-11.091753	-13.017335	1.6454462	6.0443854	12.806408	-1.0332094
188	-1.17726	-1.4307632	2.4147425	-18.02065	-15.957756	-8.72723	-27.240864	-37.643284	-31.952156	0.7071652	-5.469406	-4.854831	-7.6569996	-10.535387	-10.98727	-25.205807	-23.204582	-23.452572	6.517601	2.1892192	5.2932405	-17.612225	-23.0355	-21.977736	8.620328	-3.8786454	-7.1500125	1.866335	1.8065801	5.5148783	-6.6269045	-5.3151464	4.5313263	-18.97176	-20.04264	-15.953285	-5.0812654	-10.601061	-9.434559	-9.04352	-9.76445	-11.782045	-21.002596	-16.327776	-5.326898	-37.268486	-32.22728	-35.90673	-9.748264
189	-31.818502	-31.394333	-24.413996	-17.68178	-18.609745	-16.433453	-30.916473	-26.303413	-18.281506	-13.619696	-15.634678	-4.7279453	-10.967794	-11.221417	-8.040697	-21.867188	-20.091967	-9.619895	-30.696373	-33.428005	-34.991108	-15.77234	-22.827995	-27.358727	-18.918444	-21.406754	-16.335545	-21.878555	-21.624752	-19.792698	-6.8029823	-13.857132	-17.663448	-32.64145	-32.370483	-29.752079	-13.712027	-11.794582	-10.447958	-31.424488	-27.528738	-20.72179	-20.909172	-25.803661	-30.965122	-34.019135	-29.848969	-20.740576	-16.960579
190	-10.400353	-12.822583	-19.526516	-4.75406	-10.285446	-10.084884	2.557441	-5.7564096	-2.1590343	-21.54646	-25.0528	-11.589806	-5.11244	-14.165565	-14.229385	-17.193073	-17.100016	-9.09774	-14.673708	-21.7123	-10.172899	-20.519411	-17.581375	-14.307843	-18.509544	-21.302593	-24.67654	0.7807529	-7.8692846	-6.0352015	-8.910852	-15.050768	-10.000582	-18.027658	-23.20409	-24.94381	-2.8857365	-7.5009065	-8.306137	-14.597011	-14.780156	-12.184019	-5.2983	-10.783663	-6.9110155	-24.598566	-19.306517	-10.684132	-4.0857925
191	-11.783932	-11.565058	-20.49263	-21.870548	-20.291397	-22.645817	-10.400743	-17.203465	-15.472509	1.3416717	-5.260262	-7.8128214	-2.0272684	-4.0645933	-1.680593	0.061803192	-2.3433337	-3.9019802	3.1237192	2.3849945	0.37519127	0.49584976	-0.35642052	2.9207134	-17.050415	-10.461733	-11.162022	-4.9256754	-8.427491	-9.369064	-15.596674	-15.889549	-14.519787	-8.248421	-15.100231	-19.694775	-5.204965	-8.641036	-7.0077357	3.453524	-6.5969257	-1.1577556	-6.760935	-10.353577	-10.211901	4.3420916	0.690415	-1.6766648	-5.980886
192	-7.7041883	-12.215283	-9.667074	-9.861898	-14.772388	-14.47403	-15.239422	-17.393204	-17.673443	-1.8730683	-5.0455055	-13.779169	5.8229747	-5.371582	-11.582434	-13.996897	-4.374627	5.6285434	-20.288712	-16.888268	-10.553053	-9.362922	-7.92163	-16.03888	-12.752226	-16.575867	-9.229489	6.5041046	8.439161	11.318615	1.8622222	-2.9595294	-3.478722	5.357898	-9.032339	1.3948538	6.4061155	-0.7457369	0.058594882	3.261688	-9.826665	-11.613474	2.5992332	2.8306556	5.3062644	-10.9363785	-11.484882	-4.152401	-22.597052
193	-10.548599	-17.468573	-22.277262	-18.714699	-22.981712	-14.049587	-21.63495	-15.913349	-10.662813	-16.175838	-29.103893	-31.698254	-1.2467432	-13.307029	-11.131113	7.941367	-2.3387766	-20.78529	-7.7055464	-14.913172	-20.728556	-24.564047	-31.458708	-29.601696	3.4186544	-7.238808	-11.24284	-10.840658	-10.950983	-6.8229303	-16.977596	-20.635944	-12.970366	-1.0011927	-14.401941	-19.300947	-21.260338	-26.108107	-17.15765	-11.178831	-14.192232	-16.974987	-15.266713	-18.228909	-8.327412	-29.970766	-16.032135	-6.174076	-12.167732
194	1.1762135	0.98162663	-2.2021346	-14.495966	-15.571032	-15.462087	-11.935448	-7.115958	-17.258465	-1.1584005	0.9020227	-0.9111268	-6.8224497	-7.584089	-9.162009	7.8936305	8.894337	2.6981235	-6.6748896	-0.17101972	3.6365051	-10.621927	-17.343388	-22.300968	-3.3636642	0.09216678	10.018756	3.9218163	2.5600302	7.1522713	-8.556536	-5.289605	-6.15864	-14.617339	-8.347906	-8.008261	-13.6516285	-6.223111	0.5838797	7.914627	-2.95014	-5.8962803	-2.5690835	-5.5262384	-10.6521225	3.4913812	-1.698065	-4.362185	-13.578978
195	-17.050838	-23.132126	-25.367704	-24.223518	-20.464455	-13.990281	-16.541607	-21.620844	-32.907803	-16.447063	-17.895447	-16.633345	-26.826605	-24.926868	-27.987751	-29.216469	-21.339909	-13.508631	-23.333405	-19.476234	-18.5645	-11.683968	-16.159428	-21.994118	-21.025364	-19.520939	-12.160273	-18.381222	-11.822849	14.181111	-17.036783	-15.02919	-6.6886015	-12.494227	-13.881971	-21.11395	4.5716305	-4.1897655	-11.055128	-14.002169	-8.158686	1.0656676	5.2664537	-5.6880264	-18.241253	-0.9123229	-4.9566026	-1.5637895	-14.738648
196	-10.712816	-5.864361	-7.2867002	-12.087784	-6.7836475	-2.180814	-18.511091	-9.888475	-12.642876	-20.135757	-21.31003	-21.488932	-5.9842386	-10.5552025	-3.4685223	-14.647903	-14.0713415	-21.168179	-10.352234	-8.493335	-11.425417	-17.631699	-15.5627	-15.774569	-14.30219	-16.408348	-22.211094	-1.6336887	-4.6645074	-3.0760822	-10.251297	-6.538806	-8.732604	-5.293254	-8.827444	-4.2068796	10.455061	0.9842893	-4.4633646	-2.5202808	-2.6179986	-3.6283417	-16.649689	-16.613544	-22.194992	-10.056269	-4.194507	-2.9493458	-16.713985
197	-12.657013	-14.923911	-14.554333	-15.408869	-15.476795	-12.831768	-11.086269	-12.966078	-12.434025	-8.887331	-9.4536915	-8.3373375	-15.588563	-11.383105	-13.717413	-17.279362	-16.451809	-15.031176	-7.050721	-10.815931	-11.297155	-3.604153	-3.4989548	0.51643264	-6.8286867	-13.534818	-11.835117	-13.5117	-12.68169	-8.854349	6.7736235	1.8521283	-3.358665	1.5271434	-2.4556217	-5.2040625	-10.342775	-9.493954	-7.4463406	-13.744596	-6.9261913	-7.40913	-16.047058	-12.016035	-15.092398	-11.195351	-11.335453	-12.66704	-9.114234
198	8.461443	11.626703	11.979099	-3.8288615	-0.69691193	0.6076896	8.43269	7.956253	5.1053586	7.095374	1.5568967	-4.455761	6.110621	7.23995	11.11429	10.031147	14.721431	23.288849	5.621084	7.4851494	11.514433	2.1155097	7.3084087	4.8507524	1.0208613	6.8814106	1.0991657	4.838726	7.677017	3.6211138	14.154674	11.772581	13.000812	-14.717472	-2.2464676	-3.1356297	4.7793164	9.933388	9.167433	20.8233	19.012661	6.981474	9.387548	9.762818	0.10384184	-4.1417003	7.467701	5.2293296	11.485992
199	4.4767857	-10.138085	-14.367792	-8.413367	-7.942079	-9.559568	-9.696226	-6.9422703	-7.441579	-6.94219	-15.81221	-15.088741	8.087791	4.100539	11.564262	-10.2265415	-14.152039	-15.501474	-7.899805	-10.982462	-9.203745	-26.746742	-29.942705	-24.104086	-8.017685	-10.854489	-4.4959826	-22.20087	-21.269337	-14.425158	-17.375069	-21.507387	-20.019917	-7.714039	-10.698421	-4.5442224	-12.763147	-4.3659906	1.3858048	-12.6387615	-27.951157	-37.552094	-9.44824	-2.9343157	-5.820778	-12.35028	-17.767906	-32.520767	-18.296333
201	-18.685337	-18.076412	-12.175665	-7.4064403	-11.782692	-16.820446	-5.427755	-9.848106	-2.3294594	-16.057138	-20.20893	-22.836418	-11.406301	-20.460258	-29.786358	-2.5401936	-8.144305	-18.506977	-16.171368	-16.146124	-14.084278	-6.0281563	-5.3793797	-7.1555586	-12.29119	-17.044704	-15.000478	-1.6985676	-4.9183044	-4.676009	-10.275571	-16.072266	-18.624374	-8.135639	-18.597397	-15.133025	-13.61146	-14.605706	-15.903971	-6.897352	-13.810542	-10.408276	0.76368886	-5.2014346	-7.879545	-13.058397	-18.113562	-13.176432	-18.59176
202	-7.5215087	-20.397572	-18.601084	-14.777079	-18.483952	-27.020205	-8.430531	-12.179472	-6.9147286	-23.549744	-24.809689	-19.74386	-13.892371	-16.515226	-12.985245	-15.710812	-23.330421	-22.968029	-22.396631	-28.266445	-28.766613	-23.936676	-22.777683	-17.550507	-3.0742702	-6.1484175	3.061502	-13.971819	-15.833174	-17.871365	-20.075966	-20.320084	-23.27163	-8.735582	-3.8152835	-0.1062383	10.110149	1.669406	1.556473	-20.740711	-30.439358	-21.840313	-8.331258	-20.278866	-19.73161	-15.1430435	-20.315533	-24.892159	-33.53568
203	5.484495	4.4710493	7.624563	3.0179663	-2.0073214	0.22266635	-5.868976	-8.321399	-14.309557	-29.618494	-21.333155	-17.59998	-11.346949	-11.045394	-8.730674	-12.729163	-5.8497934	3.12417	-9.099325	-10.416639	-22.346966	0.42722082	0.30126292	-2.8286982	-3.767667	-6.5913577	-2.4022474	-5.721518	-5.056795	-5.709238	0.6376933	-0.20654586	-1.8035779	2.5738463	1.7846504	-5.4470444	-5.773671	-7.7106447	-13.139931	-3.392706	-2.8491857	-2.4219599	6.9209676	6.242244	2.0496747	-18.824553	-17.327492	-17.263466	-2.865888
204	-16.917892	-19.25381	-25.519438	-10.75634	-11.841664	-5.182345	-4.0059147	-5.311474	-8.030487	4.436835	5.295458	3.8851283	0.42894846	2.491746	9.850779	8.695185	3.1836705	3.9721742	0.004566848	-0.22188538	8.875754	11.043543	6.4130993	5.6105356	-6.267763	-2.5729737	6.4459233	4.2693405	13.007748	17.289183	11.094402	10.337373	9.870918	13.351967	14.2547035	12.898657	5.443661	0.2069532	-3.0187392	9.742983	4.2133446	4.5944133	-7.0603843	-6.9818525	-4.1446643	1.5575434	-4.4135127	-5.6214533	-1.68832
205	-20.981812	-20.07601	-25.02022	-8.868486	-12.62752	-9.963831	-13.273211	-17.918335	-15.0701275	-3.3817062	-8.242823	-6.4063435	-19.503143	-14.99452	-17.06611	-20.74199	-22.567266	-21.150515	-11.933239	-16.27566	-8.996094	1.1518775	-7.861917	-12.398319	-15.502931	-20.293352	-25.647724	-6.5738783	-12.294713	-5.948653	-3.7778234	-9.643813	-21.992445	0.70289445	-10.934685	-10.574721	-1.7815707	-5.221602	-2.044726	-16.253271	-14.670034	-9.945509	-1.7244172	-12.750596	-19.56438	-3.965156	-2.1913862	-2.9360929	-21.345385
206	0.7231361	-4.2949615	-6.960289	-2.7728841	-6.4908113	-9.74386	-2.337674	2.8882356	3.1867313	-6.924661	-1.5363352	6.345055	-1.3737208	0.112487614	-6.622032	-2.8731806	-4.082281	2.3964229	5.8163624	-3.06855	-8.066871	-10.773293	-2.4668117	6.436298	-12.500532	-13.371472	-19.979485	-9.360037	-10.353207	-9.043936	-5.8852863	-6.274966	-6.193904	-16.571175	-17.191975	-20.57241	-13.641359	-12.025304	-10.501926	-6.433942	-8.207486	-4.911422	-15.9399	-10.674985	-9.146191	-10.792046	-5.9197493	-4.371363	-9.426836
207	5.2217865	-1.357713	0.86884725	-1.2219608	2.0733557	4.4318333	-4.9833603	-11.179699	-10.337259	10.386308	13.723832	15.183977	-18.27566	-14.078072	-0.45842803	-8.023281	-4.340098	7.56321	3.2325451	3.6262283	0.2592846	5.4252796	10.05006	11.531322	-8.060385	-17.764622	-18.56532	11.544151	9.775614	8.159378	3.1889966	4.520897	3.6800056	1.104097	2.6223764	7.0925922	-0.66340625	-0.61492133	-0.4421081	6.991234	2.2874339	-0.66122186	-3.1069577	-2.6102655	-2.2450125	-1.9417747	-3.0440884	-5.0051365	4.1314774
208	15.314863	7.8406963	-1.193819	13.476752	18.850597	19.891697	8.070955	16.441765	13.251251	24.284393	21.618725	21.41401	-10.905938	-17.104118	-33.162292	-4.5415406	-15.772266	-12.763542	-21.337269	-25.577452	-23.378002	11.314375	9.246231	9.41959	-12.215088	-17.939297	-22.383373	-12.532208	-12.133709	-3.6103222	-10.100538	-16.700577	-8.333032	-26.126656	-25.46017	-14.525083	-5.458229	-11.989672	-14.195219	-23.07465	-14.577074	-2.8163009	-3.9558053	-10.217132	-9.881258	6.274839	6.654997	8.978935	-10.252585
209	8.59418	9.212318	9.104565	6.033689	6.6018925	4.305201	-0.42315912	3.1389198	-0.14391673	5.317524	6.271799	-1.0016217	0.3524437	0.5025404	1.7565182	9.314542	9.19724	4.4116635	18.473606	14.969748	10.659405	2.870234	1.4731991	3.808196	0.5217479	5.155797	2.1327915	-0.33470616	2.6716442	7.175346	6.2124643	10.957952	14.026146	14.752676	9.743932	3.6399202	9.405493	9.133186	10.328655	4.638271	8.246567	13.650651	6.7880363	8.4938135	6.808716	6.106246	7.47526	0.7359287	3.5311918
210	-10.352799	-8.023932	-10.0738125	-15.005941	-18.49271	-16.297245	-1.6725514	-3.6223373	-0.050696388	-8.845162	-6.9946456	-5.789463	-8.854556	3.9908733	12.193261	-8.262616	-7.4538765	-4.0437064	1.0887218	-3.8297863	-4.922005	-10.063316	-11.555716	-18.106777	-13.359274	-9.996986	-4.3215623	-16.873259	-17.294928	-20.554062	-3.8892953	2.5274367	2.4229321	-10.43947	0.9683474	4.7296815	6.3359237	9.20372	5.025466	-14.340991	-13.387373	-18.94136	-21.75585	-19.38636	-18.966722	-25.675865	-31.804695	-27.654682	-18.695705
211	-2.522666	-7.065997	-10.914862	-10.766518	-13.313544	-11.499491	-5.59789	-3.8227324	-7.498274	-14.684742	-11.470501	-8.377206	-16.644413	-16.02745	-13.479338	-18.173431	-17.918447	-15.011042	-23.184929	-21.567883	-21.610605	-16.778149	-17.677856	-16.693836	-6.5085735	-10.290451	-9.166458	-21.422455	-21.140001	-27.461788	-11.147615	-15.902116	-17.611597	-25.674946	-17.879368	-7.5892625	-5.80023	-8.520808	-14.982859	-6.4626694	-6.2404375	2.6531425	-20.76381	-18.215042	-13.812349	-7.927208	1.9729564	2.1685514	6.3542023
212	-6.5481215	-7.7249546	-8.545173	-4.3574095	-8.437186	-5.3330464	-4.534991	-3.688962	0.7628242	-16.040272	-13.871225	-14.716293	2.4983342	-3.4788942	-8.62253	0.78169906	-2.2965689	-1.9465742	-8.601279	-10.835463	-13.005384	0.21332026	-2.3276422	-7.020444	-4.475335	-1.9666817	0.98728096	-11.211164	-8.197188	-17.721046	-27.925648	-19.496078	-15.774236	-13.6573305	-10.1373825	-9.823887	-21.539486	-16.540014	-14.70862	-5.302823	-7.5218387	-3.983479	-15.017536	-15.954029	-11.569933	-10.246265	-10.307437	-6.480148	-0.18693316
213	-9.932764	-5.941583	-4.678847	-6.3132353	-0.27187133	4.15821	-3.8892212	-2.2204313	-5.996738	-3.9454067	-3.8215864	-3.1583405	-3.1006646	2.7724056	8.5193615	-11.80772	-11.652457	-13.167636	-13.2867565	-4.6961493	5.591134	-4.885746	-1.84459	-2.0145094	-0.63879776	4.445412	6.7642503	9.309581	5.151183	-0.42341763	1.65434	2.6006312	1.7671555	2.2666798	5.699915	7.1806326	-4.214635	-0.6835332	6.9318132	-7.1255865	-4.483225	0.016732931	-15.102145	-9.151704	-8.786158	12.4014225	6.8239107	2.9043064	-1.7786338
214	-19.062782	-21.733543	-21.265087	-21.53252	-22.609798	-23.875412	-22.750322	-23.481926	-14.1092	-17.49756	-18.9655	-12.108665	-16.91901	-21.671665	-20.926104	-17.060555	-24.778044	-25.840261	-20.397194	-26.325958	-21.635744	-15.101654	-17.700687	-17.699104	-5.935211	-3.0133526	5.104622	0.62057096	-4.1460247	-2.1723635	-8.612251	-11.452051	-16.99479	-5.9720564	-8.022717	-4.231983	-17.10385	-18.608927	-18.941933	-11.39938	-13.215023	-21.477825	-14.178463	-19.741428	-22.35199	-8.898777	-16.003258	-17.317684	-18.178291
215	-15.170917	-7.6224523	-2.584607	-5.9319835	-16.027359	-12.698778	-8.495182	-10.697602	-12.443151	-4.621666	-11.393092	-20.476482	-13.385462	-13.269234	-10.481272	-5.7085056	-2.3328223	8.312221	-3.1082468	-1.2138308	0.73572737	-11.00209	-6.097556	-3.570554	-5.339717	-4.189148	-3.135236	-10.231277	-11.082141	-22.249304	-8.597347	4.257842	11.726868	12.130863	8.71969	5.6390862	22.366665	19.106339	15.047806	8.68593	8.629398	5.7573113	-2.186222	-0.7932837	-0.24607992	0.44054836	-3.952074	-11.630032	4.715082
216	-19.069166	-18.667791	-20.539906	5.063015	4.892762	9.190569	-2.1628523	-4.438836	-7.538318	-2.5985525	-8.309889	-15.38095	6.961156	2.2924185	1.4555836	-8.2606325	-8.1935	-6.421525	-8.324062	-5.9467673	-0.87069416	-8.359607	-10.430151	0.53185755	1.1060055	-2.010086	-0.72297394	-7.423874	-6.697122	-5.3206987	-14.670616	-11.786275	-13.80438	-17.052132	-11.06728	-2.457078	3.9039898	-2.9875777	-10.48844	-5.1676035	-6.71772	-7.626699	0.41151476	0.6909274	-1.8321073	-17.449963	-22.808254	-25.750374	-2.068598
217	-6.7000055	-2.4801335	1.0586054	-8.5858555	-10.195396	-10.800701	6.956153	8.432964	7.5690513	10.880659	3.844549	-12.591787	3.1579561	-6.3363605	-6.1843376	-9.051649	-12.282185	-14.782762	3.2327886	-5.7697964	-10.74752	-6.828604	-9.454548	-11.585646	-4.8272185	-11.120542	-9.504402	-6.7113037	-9.483672	-6.340089	-13.647374	-7.708023	-0.53876114	-3.8455393	-3.5012133	-2.9966636	-31.24406	-26.663414	-14.3776	2.480741	-2.942823	-1.7284346	-4.6414223	1.663134	-0.33705422	-10.45356	-0.933134	-1.1412338	9.386479
218	0.030959308	0.47334307	-2.1953773	-0.07247755	0.18221545	3.6216507	5.2967997	4.8323426	7.4645452	-1.2376282	1.1238447	-1.2628993	-13.500588	-14.230686	-12.557268	3.0929556	-1.3204596	-3.122648	-8.13501	-9.128489	-11.093115	-3.9123914	-6.0822268	-4.2928634	-4.2632666	2.5650084	1.4011521	1.2769222	7.7047563	10.235707	-2.396501	0.20527527	-2.5622892	6.067029	5.4821577	9.053595	3.2435694	5.1047564	1.6657412	-1.7277384	-1.1498659	-0.026445005	-2.6738467	-2.7257152	1.1384748	1.9082811	-4.24714	-0.51294523	-9.191021
219	-4.444176	-5.5934343	-3.5547433	-23.131157	-29.873568	-19.401268	-8.866493	-8.969404	-4.5074883	3.156518	-9.83994	-15.738094	-13.4259205	-9.264036	-11.707603	-7.4543586	-12.319376	-9.039963	-2.9253082	-5.8626103	0.054932654	-8.144251	-10.903278	-12.4502125	-3.7010813	-5.820051	-5.581563	-9.61578	-10.776838	-13.375181	-18.52399	-14.775663	-14.007778	-7.4077826	-13.844648	-6.8629026	-15.708189	-14.636053	-8.74396	-7.8773575	-3.910372	-5.7294083	5.2207527	-2.4292943	-5.221862	-5.5848885	-4.9670315	-4.0626726	5.812675
220	3.7099757	10.460202	9.535034	9.506158	12.166665	10.894582	8.117519	11.662645	8.692913	25.641735	20.423668	12.82929	12.018967	30.553963	39.733906	12.509983	20.239353	18.143536	8.28944	4.7242727	5.493061	10.136382	6.6012783	9.055061	11.650732	12.609265	9.873266	16.185545	13.532947	16.366417	7.2149253	3.9189463	6.0968904	13.0822315	10.021296	8.569862	12.846973	22.62084	35.456367	24.72294	24.858692	18.561232	-1.9980999	-4.9310045	0.9591905	5.273728	5.9543853	9.499338	10.850142
221	-11.398328	-3.317432	-1.1232622	-5.1513467	3.2632718	-3.4719124	-10.21947	-4.1352873	-0.1755465	-0.91626424	5.5321016	-3.9442263	-8.338712	-13.87858	-11.816587	1.8822124	-5.157132	1.8004518	-14.7878475	-15.093794	-26.895115	-16.142054	-19.981583	-26.085167	-16.070751	-7.653852	-4.2099414	-9.749762	-3.6359973	-5.7512026	-13.348364	-14.493302	-13.910566	-21.081768	-25.190067	-19.001343	13.616301	14.28874	10.1557255	11.519121	9.936859	10.10427	-7.79722	-6.2261434	-8.817773	-7.6947513	-6.0766573	-2.0480673	-10.024857
222	9.838478	3.8253381	0.10491544	-4.2030926	2.448005	8.003592	-13.016477	-15.64719	-4.567401	-6.2694273	-12.489803	-8.789012	5.586135	-1.9091743	-11.051005	3.627016	-5.759454	-0.9945806	-17.371367	-18.761112	-11.844114	-2.4395878	6.716672	13.042215	-15.007654	-10.021639	-12.244978	2.1244714	2.8272111	-1.4515827	3.0494955	4.424521	10.71678	-7.9063854	-4.1391706	-2.3375318	1.5372349	1.9041792	-0.49476418	8.233914	0.06981672	-5.9540653	-5.107795	-4.23825	-1.5453517	-3.5907931	3.1995082	0.9984069	5.5904317
223	-2.4557052	-9.119303	-9.310057	0.16883942	-5.1728873	-1.485077	-8.937049	-10.947101	-12.854387	-10.706726	-12.813789	-9.194628	-9.606247	-9.869342	-7.716452	-4.8796425	-6.5473723	-3.2572942	-7.452055	-4.0440836	-2.1305356	-9.929537	-8.691369	-11.023533	-3.0809693	-3.8429575	-4.5682726	-8.60414	-7.1836185	-6.3116827	-2.6258698	-7.709942	-6.903603	1.6165922	-1.4427559	-5.8409495	-4.65647	0.34399217	1.3374333	-4.1377535	0.5425623	0.9455478	-6.1612587	-10.9501	-13.184732	-10.6221075	-10.589535	-17.014828	0.9806703
224	-4.361129	-6.306942	-8.428566	-13.770641	-18.637959	-12.264963	-21.461725	-24.420795	-25.560268	-5.260931	-11.4526825	-15.473796	-16.147133	-35.037056	-39.18408	0.85341203	-6.331211	-3.4252014	-3.0450797	-17.617294	-26.030853	-20.501461	-16.057734	-9.181895	-7.6422586	-13.349016	-21.923744	-2.3699176	-3.488923	-4.6499567	-4.8356113	-0.12128329	6.3168383	-10.19587	-2.8383427	7.1334286	-25.084843	-20.346344	-2.555049	-7.4147434	-13.782072	-10.511014	-5.326766	-14.135746	-12.759542	-14.677015	-17.57478	-31.125551	-11.791731
225	-21.951721	-29.59396	-26.343014	-12.047863	-13.760555	-13.188069	-30.133007	-24.461212	-15.051592	-1.5312915	-5.23518	0.16052368	-1.552106	-7.474001	-9.168753	2.9800954	0.66117156	1.6076531	-1.6218379	-0.3610912	1.6904523	1.2486632	-6.7939157	-4.0528183	7.399987	10.200642	4.2765007	-1.828891	-2.1208987	-7.5589333	6.4049397	6.084795	11.640875	-5.04166	-1.341138	-5.591497	-11.216265	-17.911922	-22.482224	1.1533508	4.2401958	0.58358467	2.8318076	0.38638383	-3.3607626	26.29271	20.916172	24.07291	15.839197
226	5.3881016	7.676572	9.027949	10.455183	8.855995	9.260827	11.565842	18.089447	14.096889	2.0941212	3.6104536	7.4160013	-8.526754	-3.8514693	-5.3519287	-6.1771755	-5.5220366	-9.598373	-4.094013	-6.921771	-13.610906	1.272991	9.125246	1.9029877	3.4034996	7.881456	3.6029835	21.187374	18.933496	18.040329	8.141727	5.857065	1.0611321	-10.737864	-6.743311	-6.5264635	-14.959703	-10.602037	-20.969934	-12.617388	-3.390974	1.671768	-5.50465	5.7581987	10.003342	3.2909212	4.2059364	-0.3497833	10.51858
227	-4.404215	-3.571065	-1.7151331	7.0519786	6.7956867	5.5347795	10.289377	10.677269	8.588419	-6.6810427	-7.0189943	2.4270647	-5.943287	-1.0333724	3.7967563	-1.4082451	1.3983192	-2.7802896	-2.1901345	-2.2044754	-3.3554118	1.7756169	3.2118516	2.034134	-8.109301	-1.8212681	1.9776345	-0.8437203	0.3409859	4.87824	0.9813766	1.1234164	-1.9887084	2.956939	7.7952003	8.182397	0.28251028	0.1501522	5.682475	-11.690874	-7.0624743	-8.01063	4.662422	3.5557122	1.5734227	18.003048	14.299165	12.142731	8.522001
228	10.419651	10.72669	12.2211075	10.346354	11.452127	5.126651	-10.790506	-3.9963841	5.2537146	8.918741	6.6403313	5.4935856	9.5465145	18.79102	16.640646	-9.826577	-2.342132	-0.85194486	-0.38076976	7.204305	13.242792	2.49649	7.978927	10.245581	-13.412245	4.8626676	-2.8337905	11.908573	13.169482	17.203463	-4.866495	-3.847859	-11.807533	-7.321801	-9.715662	-2.1887167	5.396742	12.39538	-6.0933003	8.883451	7.9672556	1.9017165	11.576199	17.68211	12.715332	28.469988	22.816345	18.94199	10.687972
229	9.128159	-1.1747711	-3.831537	-0.6250159	-0.10901603	1.8160481	10.185561	0.27839544	1.6842653	13.909786	16.42115	21.310787	17.895927	20.372692	15.232649	-0.14705026	-1.5143528	-1.0360804	-4.759304	-2.560141	-1.674798	13.020229	14.578302	15.819288	-6.704936	-9.822846	-9.664942	9.391602	10.447126	8.965058	7.713393	5.839142	-0.13638401	6.999362	5.32516	4.550317	-2.0145826	8.021164	16.670708	8.169668	4.743492	12.663969	4.241272	3.1146355	3.4816675	5.2916746	4.155129	15.331476	6.2852173
231	-12.881826	-22.603165	-33.679405	-38.757645	-33.85236	-24.064816	-8.459273	-3.7255454	3.1190434	-13.553175	-25.139362	-20.664808	6.5834785	5.3409667	4.265765	1.633698	-2.9113445	5.307583	-3.1679378	-2.4548566	1.602977	1.0337012	-1.0020112	8.507327	1.5625907	-0.08241144	-0.9626767	31.446218	29.954645	19.466408	-10.9590845	-16.201221	-7.223751	4.52436	-8.744876	-3.2764943	2.4226165	-5.0491505	3.7938995	-0.6440561	-0.37609977	2.1436286	9.998272	9.827482	7.8301916	10.185436	8.799384	3.3064322	-26.503073
232	-11.219946	-7.614648	-2.9435694	-5.379074	-6.545143	-5.4950867	-5.3713427	-5.487707	-2.2844012	-4.473793	-7.835311	-8.943932	-18.112938	-3.7847474	1.4711707	-9.595352	-9.284063	-5.118274	-8.167342	-13.796972	-5.4786406	-2.9831266	-6.388493	-0.15044582	-13.899971	-16.055496	-20.605219	5.4264565	4.9141717	4.008519	15.464844	8.221369	5.4185147	-13.860811	-11.288747	-10.877247	6.1632752	2.0014226	4.421132	5.0785036	-1.419038	-0.3640424	-2.8087459	-6.7993307	-5.344105	3.193452	2.2796605	8.450838	2.1115866
233	-26.689335	-26.503876	-17.579433	-5.2874265	-8.37841	-0.31066853	-14.650076	-30.322357	-30.35264	-3.346384	-5.751955	-8.223424	-7.7771854	-12.504327	-4.8304243	9.379187	2.867271	4.5502653	-31.424582	-27.759808	-17.227985	-11.876187	-11.845049	-3.0958636	5.6902285	-6.185887	-8.264469	-12.711641	-9.089828	-2.7086434	1.634378	-6.8106213	-0.40800405	1.0810604	-6.614415	-5.2811766	-5.8222075	-2.118824	5.267636	-12.805113	-17.901142	-34.124184	-7.3405867	-6.5092554	-3.7471223	0.89702165	-2.0034285	-17.450352	5.1450844
234	-10.07118	-10.964998	-13.133547	-10.612953	-18.608105	-34.130978	-5.1356506	-12.489027	-7.1284475	-24.464966	-29.928804	-24.434748	-16.466652	-21.358292	-25.816471	-21.424412	-20.781818	-17.008593	-19.23822	-17.054398	-22.818817	-13.423687	-13.07912	-12.680227	-26.768288	-17.552876	-7.682484	-17.292046	-21.616123	-15.6216955	0.24524954	-5.0340166	-11.714607	-17.440945	-15.35738	-12.937244	-11.874862	-10.409832	-3.1275363	-15.098029	-17.530767	-16.567287	-3.9355593	-7.6882205	-9.603424	-19.197287	-8.101318	-8.026345	-10.653994
235	-12.664295	-17.672377	-20.155193	-32.675285	-27.373215	-23.162743	-33.55352	-24.910074	-22.478807	-19.86752	-13.060347	-4.224185	-11.881809	-15.975721	-9.71711	2.9875777	-5.0829363	-20.10001	-27.15989	-22.242012	-20.558342	-11.935556	-16.204962	-14.105833	-15.393295	-14.677379	-20.473202	-18.922432	-19.296165	-24.151436	-29.229042	-25.473997	-28.102396	-28.651306	-27.147118	-30.961226	-16.456192	-19.84616	-22.335514	-23.69366	-17.497187	-9.194332	-26.078035	-23.93953	-25.55597	-13.450661	-14.5739765	-28.766243	-29.506727
236	5.8971424	4.8107243	6.168255	-7.4652357	0.31439734	1.2759198	8.333967	4.4392447	6.240819	17.41405	10.509365	9.859497	4.461384	2.711802	7.9034715	10.048081	12.973851	12.335817	6.132955	5.349043	4.4153004	-6.256584	-2.233842	-2.8288045	6.6019626	9.649635	9.060903	13.349434	12.517208	6.381331	10.671421	8.580242	8.800803	20.100037	14.720062	10.962036	-1.6937203	2.3897555	-6.4718037	-2.9094734	5.6892257	12.812166	-0.43371183	5.2969737	1.244095	2.476584	1.5851643	3.7872543	-6.7325206
237	-16.37428	-6.0961533	-2.8996012	-16.523678	-18.8341	-19.221151	-28.165873	-21.142765	-12.933727	-4.5855055	1.527854	3.9924345	-8.651811	-11.799756	-13.554882	1.8512655	-1.0122224	1.373837	2.245461	-3.5803351	-1.1786814	-7.238102	-17.312153	-27.609798	-4.3859878	-5.3583775	-6.4148855	-21.459917	-18.946678	-15.109736	-3.3432047	-5.70222	-11.653747	6.3028917	-4.5927606	-5.344418	-21.622208	-20.933678	-16.507471	-10.259868	-13.878752	-18.918388	-22.791378	-24.906189	-23.266304	-5.7022	-9.379072	-18.08965	-13.817551
238	4.457357	6.8473835	2.5612688	-4.3845935	-2.4332597	6.181658	2.6489375	5.004836	9.481593	-3.5673232	-1.3455902	0.99609125	2.8793097	1.8468261	4.6883016	7.034354	4.415677	-2.9908962	7.753702	8.666843	4.641743	6.8954716	10.548362	7.3274784	-5.4786525	-0.95782924	-4.601723	0.81829226	0.26180112	0.71994877	10.1921425	11.845024	1.9096466	4.2403746	1.9491787	-4.808522	6.7185926	6.9204845	4.5218983	9.53183	10.672899	5.442365	5.1169157	5.7560806	2.6613002	12.567356	11.880231	6.0979366	0.6069869
239	-13.755117	-15.612184	-13.090172	-13.247008	-10.2422085	-8.739782	-19.608475	-15.41947	-13.71997	-7.3512726	-6.9197855	-5.280132	-11.452013	-13.482599	-13.232323	-12.037098	-10.12168	-6.50745	-9.890029	-9.641111	-9.194019	-9.781657	-16.520416	-16.07357	-12.610546	-16.293686	-17.310032	-23.298164	-18.685547	-12.762156	-22.167511	-21.994295	-17.458282	-14.195459	-14.630818	-9.967169	-12.9871025	-14.023132	-11.98579	-12.859949	-9.138892	-9.144413	-13.6825285	-14.894306	-18.582655	-10.876881	-9.386272	-10.489988	-19.15718
240	-12.569597	-1.4480631	5.8335867	-0.32952112	-1.1548929	-3.0251822	-3.34898	-2.9635944	-1.6994752	10.023768	8.795307	11.425737	5.4809923	8.525102	17.878147	-0.5847541	-0.9087592	4.19777	0.8058944	-0.8994397	-26.403587	6.733733	-0.28669918	1.1731181	-10.979065	-16.080719	-11.412248	1.6560802	-2.5462537	0.94387925	-17.811134	-4.9124002	2.9204135	1.7894449	0.061500534	10.349333	6.66903	-0.43175352	3.7650657	3.8617744	-5.564274	3.2786705	-8.781603	-8.352118	1.9802034	-2.152756	-7.7039824	-2.7771811	-0.050372303
241	-13.989456	-18.161087	-16.256475	-10.685809	-5.9226675	-5.336256	-1.7624397	-0.026811242	0.4335	-0.9210936	-8.24925	-9.126562	-28.421688	-19.217796	-15.543495	-8.580069	-12.334887	-16.047825	-9.213184	-7.956494	-5.410242	-9.841078	-13.122717	-13.971479	3.5933747	1.6247244	3.1890416	-12.58611	-15.369441	-13.739153	-11.13019	-11.962959	-8.2696705	-6.785595	-10.033396	-8.457577	-9.043354	-7.7773895	-7.5344477	-3.0877147	-8.671679	-9.749229	-8.998432	-5.32078	0.24311066	4.879534	1.3615525	1.5589088	-15.396015
242	10.91961	6.7728014	8.26997	1.46136	1.8700236	-0.27347952	8.978422	0.9300196	-2.2556856	-3.5357535	-1.7111762	8.972446	-0.8850209	1.2187902	7.217307	12.609713	10.211086	3.485323	16.634842	12.758047	14.299473	8.193614	8.770926	6.799132	13.173883	2.8454952	3.7918346	2.723712	4.688674	-1.2292054	-6.7899895	-4.9790964	-3.780059	-3.5781703	-5.9087896	-5.651376	7.3631306	1.6664493	-3.7447557	6.770281	10.791849	11.980917	-9.250994	-5.899662	0.55367345	5.8814864	8.202771	8.122041	14.321321
243	6.4532423	-5.729841	-8.745074	17.393673	11.939776	8.995714	20.648651	14.4405365	9.046356	-1.2983719	-0.7269881	2.4142213	-8.0346575	-1.4311787	0.8788937	0.8068302	0.10885471	1.8944551	2.8270588	3.6149828	1.7515314	11.292111	7.382193	12.346217	7.362948	0.6960322	-5.546251	-8.429487	-8.528907	0.4973905	-8.025177	-5.316248	-1.7760553	0.44576317	-6.947057	-4.004237	0.3415674	-2.9633436	-0.85025275	-13.080782	-12.046657	-11.391369	0.17735144	-1.0152037	-1.520152	-2.4217367	-7.0401244	-10.32304	1.8426383
244	-1.3033227	-0.49656272	1.6811271	9.057872	7.0343676	5.729293	-7.523288	-8.504255	-3.0015817	-15.749807	-8.453943	-4.4979434	2.5529852	2.159764	3.6243644	14.529863	17.796217	19.902782	-17.052353	1.1585455	-2.40321	-1.1910287	1.3510852	-0.6660514	1.9577575	-0.36147213	1.6653286	-1.4719952	-5.293548	1.9095147	2.3332002	2.542193	-3.4026735	6.268892	4.6580725	-0.6150429	-3.0259495	0.005878806	2.7741091	4.665426	4.8900185	3.2191885	-2.8692176	-3.7385292	-9.740711	4.8189573	9.481035	11.291289	-0.34116593
245	-7.732746	-4.5101895	2.961395	16.57808	12.657257	14.995052	-2.705774	-4.7110295	7.002404	7.0483294	0.94117427	1.7691896	2.4276621	2.4828284	12.523854	-11.6934185	-1.4787153	2.59705	-6.8438587	-1.0049536	5.759207	-1.3774686	-4.77681	-5.5797014	17.654232	9.5082855	4.5327873	-8.360619	-7.177806	-12.158385	-12.362987	-13.2777	-15.276508	-11.56349	-10.3615675	-8.74427	14.069809	-0.34105757	-2.3778872	-7.6623654	2.7572613	0.9557321	-4.8906546	2.2648838	0.5413365	3.3359504	9.102295	10.035556	10.624967
246	26.265347	13.48339	17.20179	19.664276	16.851665	19.805538	20.231092	22.456598	15.470179	13.391409	21.237848	18.422173	12.940643	16.415207	15.792389	12.933821	6.0228386	9.7160015	9.211517	5.709757	10.244996	16.379866	11.466042	18.965235	12.168928	14.946515	18.732895	12.156269	12.719678	20.222134	20.85508	15.044633	10.725399	21.569729	30.665134	34.20829	13.204565	19.395302	17.201038	12.344667	18.570274	18.849499	20.483397	24.733515	31.33788	6.5002084	17.380875	38.783913	16.363165
247	-3.14553	-1.6399249	7.9876776	-12.289921	-8.563726	-14.322186	-29.311111	-30.059078	-32.865036	-11.4780035	-2.82131	-0.34452388	-29.796795	-25.633575	-17.974796	-11.590387	-23.086441	-33.954815	-17.30672	-18.145512	-19.504925	-0.10889518	-2.2758143	-8.238273	-18.98949	-19.296358	-8.44223	3.5938058	3.3780863	3.7627645	-7.9307437	-3.6105464	-0.2441603	0.44676003	-3.5738554	-6.243596	2.9066377	0.15599304	-16.811209	-22.008076	-20.91252	-12.753288	1.845037	7.492347	12.768623	-14.077518	-16.794575	-18.527033	7.233284
248	-15.834404	-11.821628	-9.880287	-0.99409395	-6.3113747	-0.6087389	-4.130391	-6.932213	-4.2406635	-13.128304	-14.137437	-14.925222	-7.854208	-8.54371	-12.84985	6.088231	-1.7999849	-0.20631182	-5.442198	-10.566509	-8.421052	-11.281429	-13.721176	-21.353397	-11.602393	-10.706102	-9.360523	2.7045436	2.8556278	4.2431326	-8.92111	-8.437708	-13.548541	-5.7442503	-6.381854	-6.306735	-16.154083	-13.693071	-11.021421	5.2865505	2.294596	3.5034912	-6.8270683	-6.5428543	-8.014226	-0.1946339	-2.2562368	0.2527074	0.79902244
250	-9.479143	-11.822161	-6.492996	-3.356759	-8.4092655	-21.897064	-1.0405049	-7.2287564	-6.040945	-3.067893	-9.822954	-11.519971	2.304668	1.51882	-2.7511678	0.9585657	-2.2589688	-1.4870617	-5.4137993	-10.701757	-9.521476	-4.280672	-3.3805509	6.183444	-10.795052	-13.130487	-16.092936	-4.9675465	-2.3577704	2.421167	6.899135	-4.573236	-6.823557	-12.324147	-1.0843055	4.6765685	-21.76767	-32.212395	-34.616096	-13.375413	-15.476545	-11.255825	-23.609798	-20.961046	-19.855555	-7.6538124	-9.36664	-15.383402	-9.787282
253	-29.285187	-22.240803	-19.83052	13.1591625	5.6881204	-1.1783801	-15.730236	-19.643364	-13.595638	-10.648649	-15.566002	-10.568579	-3.298181	-6.088078	-1.9393342	-6.5691047	-7.800715	-6.7176046	-14.888479	-14.964264	-15.464096	-3.6196895	3.2561135	10.5268955	15.455949	6.0092754	-2.4421976	9.294304	-3.75386	-12.584194	-11.977439	-9.563993	-6.179866	-7.002224	-15.048829	-11.293537	6.92169	3.4037373	0.06979251	-2.7200482	-6.030108	-9.074133	-7.018229	-6.8716826	-12.060018	-2.5068676	-1.3077238	-4.6643276	8.130617
254	2.5852122	-9.158767	-10.471316	7.2662015	1.2873487	-0.6168343	6.897135	9.206894	15.183981	-7.476349	-4.6906796	3.3688064	-0.40466326	-8.572648	-0.06167999	-1.7368313	-1.9926357	-1.0006833	5.4971566	-6.3055835	-12.534624	-4.2091637	-8.981804	-18.83361	3.6872478	0.48303664	3.1168993	-14.998859	-16.399347	-16.572819	-16.355759	-21.864483	-20.880457	-1.867504	4.110401	10.499126	14.535225	15.079542	16.616135	-1.05578	3.0632548	3.73454	-19.532167	-10.349406	0.5807104	7.016115	11.240644	12.570942	-11.814926
257	-4.93827	-12.695358	-10.907282	-20.645111	-15.99465	-11.795194	11.073011	-1.8977594	-9.631735	7.760565	5.500959	-2.8692203	-11.242716	-11.127337	-1.8813301	-2.5282412	-7.7707157	-3.649448	2.7297802	-5.4158525	1.6881561	-6.0047755	-10.949465	-6.827501	11.02289	4.594506	-4.800195	-3.1955166	-14.265629	-18.192785	-1.0705222	-4.521807	5.3526077	-11.563227	-12.789312	-2.269331	-11.534191	-10.380972	-3.5291452	-10.755262	-17.923698	-10.072832	-8.366372	-2.4324212	6.3988957	1.1330831	1.0806661	-2.0850868	-6.9072466
258	16.851591	18.354939	12.735674	6.2418575	5.376322	10.380442	6.287558	10.875473	3.235663	8.540303	-1.768463	-2.0472484	13.234577	8.818785	10.041176	-1.3701007	-4.2488356	-6.5315943	-17.54578	-33.88154	-22.887463	5.2669926	1.9124029	6.548255	-8.026191	-27.695602	-36.573982	0.6671286	7.3339944	10.415652	-16.525177	-29.125896	-18.88758	-6.1811223	-13.422911	-8.956617	2.5759835	4.3833594	9.100525	13.827958	14.358059	13.655239	-24.03471	-36.7117	-42.903664	-28.747719	-29.028862	-18.160229	-32.66913
260	-11.606422	-16.756367	-18.2585	-2.2662868	-5.8006105	-14.215813	-17.160995	-21.305159	-23.202736	1.9118156	-8.008645	-27.243225	-31.65842	-26.79176	-13.344517	-7.3440676	-15.752845	-10.941699	-8.477814	-9.388753	-6.4672704	-8.311342	-10.367075	-10.987227	-14.442965	-20.733444	-17.721436	-13.469515	-10.670261	-8.603487	-10.759216	-11.788183	-17.06054	-2.894147	-11.091792	-14.95267	-2.8142183	-8.754391	-8.514831	-1.1638937	-2.9709437	2.4001358	-0.17115092	-1.8439039	4.5079536	9.861328	9.677619	7.532114	3.418855
262	-8.608222	-4.4201126	-2.2501087	-11.684187	-14.20447	-8.141785	-1.1443876	-1.0487765	5.830605	13.180271	2.4144936	-0.32258898	-7.402254	-12.774943	-2.7581286	6.6838007	0.7296496	-8.297234	-5.1822224	-2.4144225	4.851886	1.6681762	3.5401382	3.9935703	-1.8064365	0.8371601	2.7223325	5.0959888	-4.360248	-7.283144	8.915703	3.7014308	3.9884562	-12.062735	-14.223255	-8.7961445	-12.273613	-9.941484	-3.2929564	-7.223836	-7.1365094	-0.68386304	0.96030575	2.6072888	4.664295	-13.586852	-13.340295	-9.319888	-10.965017
264	-15.047522	-8.543872	-13.159132	-17.24608	-25.313457	-19.626617	-5.8822265	-8.783066	-7.0470085	-10.711375	-10.438068	-12.959186	4.611383	0.8698443	2.3802686	-18.625412	-18.831032	-17.980165	-0.30198157	-2.559363	1.8151306	7.526477	-14.053436	-24.359425	-3.6604238	-13.090157	-24.30119	-2.9032395	-3.7858875	2.993963	-24.112453	-19.546154	-5.922224	-8.067331	-15.743542	-7.1742377	-10.270836	-4.8532586	-6.8678565	0.3826744	-4.148473	-5.323241	-2.534091	-11.047394	-15.273451	9.341236	11.61322	13.183073	-7.877275
265	-29.061153	-34.198376	-35.84648	-22.772575	-33.96613	-26.536491	-30.262875	-24.62703	-14.94474	-15.184413	-17.057693	-20.560013	-21.169542	-30.087181	-36.636356	-29.417835	-28.977612	-36.070717	-22.062607	-17.47005	-9.005352	-19.094418	-29.462578	-24.554567	-44.41524	-37.65238	-16.646587	-36.441605	-29.908669	-24.814013	-34.236137	-31.207884	-17.918858	-23.87477	-14.477626	-13.781277	-14.875027	-20.203144	-15.631234	-4.6331463	-11.145425	-26.267906	-29.676495	-29.314434	-13.1564	-22.438345	-18.310705	-15.162432	-23.658314
266	14.493957	20.993872	28.262554	16.878754	15.974193	16.122223	7.3683996	5.280859	6.2603755	12.122981	15.219151	15.062961	11.448535	9.158919	11.239041	11.318498	12.264599	12.4431715	7.086222	12.719746	9.778271	13.637949	4.018961	0.07974006	9.579807	17.94954	24.173351	17.605045	13.964494	1.6035175	5.662224	10.901079	9.894937	2.3827503	2.6991081	-1.5184954	5.113268	9.050932	8.525012	13.150329	15.416973	16.485317	12.650154	7.5840273	4.7734737	9.810158	12.044025	9.745635	9.397644
269	3.0923822	13.692125	8.049351	-1.1113255	2.3309808	-0.52595335	1.3106598	1.0258479	-3.1265638	-0.6196281	-4.5166135	-9.693518	9.112879	-4.252862	-10.371238	-6.6197014	-12.255091	-7.0088673	-12.741068	-9.260143	-5.9598184	7.669283	3.1512356	-1.8956611	-13.6406975	-17.15007	-16.91877	-2.9840987	-5.29323	5.110826	12.014456	8.58321	15.401079	9.445247	12.800972	17.77124	2.258094	-2.978873	1.8695812	15.986252	10.691872	7.6240816	-7.9386516	-13.09548	-4.588204	3.0581768	6.1818686	9.701313	-4.8197575
270	-14.3095045	-12.801355	-11.992657	-6.5467634	-6.543174	-4.557922	-9.281782	-5.682811	2.4574602	-8.880499	-18.58043	-20.739223	4.007461	1.7244594	1.6486366	-15.151183	-10.159332	-12.699293	0.9600694	-8.836603	-14.816424	-6.073862	-11.047953	-7.0561333	-13.760133	-6.429881	-5.518608	-16.351803	-14.472691	-4.841538	-10.265808	-6.89447	-3.3855054	-8.638535	-8.48843	-3.0890846	0.28998098	-4.894144	-10.727772	-9.314562	-12.386223	-20.010002	-6.7432127	-8.5696945	-5.832222	-0.82782376	1.2764275	-3.2696762	-11.295434
272	9.704056	6.759551	6.3265333	-5.4624267	-1.5437758	1.3045232	4.268491	8.078005	10.95816	6.7501297	4.071045	-7.4203463	5.9836206	9.970945	11.456634	13.106178	10.3860235	8.606749	-4.873701	-3.3228996	1.3915738	0.6489657	-12.060587	-20.143627	0.9726443	-4.3355436	1.1404855	-0.56132	1.4426832	0.8253988	-6.6858425	-5.8255196	-3.2765179	-11.113207	-6.487191	3.4068804	-4.477627	-9.303804	-0.39932573	4.1865306	6.0203104	8.920181	-9.098676	-8.318542	-4.136305	-9.783965	-18.619654	-29.671455	2.0818553
273	-14.465364	-12.554719	-19.918274	4.298124	3.773038	3.0539708	-7.8274016	-9.106008	-13.909918	-6.779494	-6.1816072	-13.089215	0.27830812	-5.1438646	-13.7166195	-1.2962055	-7.246212	-5.331316	2.7620976	-2.7195735	-5.2100506	2.506438	4.2647386	0.7471506	13.268452	8.353256	2.9214845	-0.9714415	2.9085972	-2.065033	-7.3923078	-8.189335	-13.270134	1.6223466	7.60861	-1.4097812	-2.9378011	7.497705	5.968491	4.8562727	9.91999	9.260104	-7.868224	-6.8777514	0.34500122	-2.6789513	-3.7123184	-5.0412326	-8.171924
274	0.3307039	-5.685224	0.29083276	3.7369921	9.6152725	8.409157	12.363878	7.805868	7.760106	12.677973	4.2128553	5.637063	-3.5798345	-8.938328	0.50315624	20.293688	13.975321	12.069319	-20.504538	-20.003809	-15.0602665	-0.3160932	-0.7143601	-1.0755341	21.149063	27.395157	28.493097	-4.8683987	-4.1703444	-0.6995232	6.548967	-2.7708368	-18.690062	-12.374651	-10.032032	-4.04204	-10.190619	-12.626789	-5.010351	14.191036	3.5252094	-17.625435	-30.186798	-21.575275	-18.659744	-20.677147	-11.82212	-7.8575606	4.0849752
275	2.6556232	-11.2908945	-18.961744	-22.023582	-14.581644	-5.21325	3.6720176	-7.0827656	-22.682487	11.888689	8.454577	7.996787	8.520304	9.730641	10.384372	3.4041808	2.071954	4.9364214	-2.9867458	1.091847	5.6214733	-9.305492	-6.240457	-7.9201994	-1.3107821	4.5765452	4.6703777	1.4124885	-0.7725838	-12.657616	-2.3103929	6.3820415	4.2352934	15.039875	14.489784	13.749507	-2.4111764	2.861105	10.437292	-8.923773	-9.4096	-11.955967	2.5976334	8.614204	6.2418528	6.796712	7.9541645	4.223006	1.1345963
276	-16.26111	-12.308157	-1.1684065	-3.704625	-10.900168	-13.595961	-31.806871	-27.349957	-25.07185	14.408168	3.2620614	3.151864	-17.554512	-19.362316	-26.082855	-6.3485584	-10.732888	0.43014446	-20.516426	-19.561544	-7.87914	-9.109503	-7.021849	-17.426233	-5.062869	-16.897232	-11.709837	-15.664893	-18.653763	-8.172894	-23.946865	-24.280014	-15.501769	-6.9249663	-15.250668	-21.121958	-11.535921	-13.735432	-9.945164	-30.66344	-34.80446	-35.77442	1.4616313	5.963969	9.187881	-8.322538	-18.01206	-18.873634	-3.080349
278	0.23771785	-10.448645	-10.7848625	-12.0515	-23.157494	-13.602121	-24.231712	-21.022354	-14.620855	-1.6101918	-6.558436	-21.714958	1.3479705	-7.297825	-16.512024	16.084383	9.132551	9.804424	1.16735	-0.9276056	-9.597249	-3.1554036	-11.645757	-13.188761	0.4776024	6.42369	4.337884	-1.042396	2.372418	7.6447005	-13.069925	-10.431416	-2.0305495	-3.203286	-1.0238192	-0.8196052	8.557167	5.5692825	4.634243	-0.48796186	-0.14589083	-4.005971	-1.7472425	3.5008836	5.565407	-6.9130087	-14.976938	-9.808582	-1.106447
279	1.5540748	-5.6732545	-7.3901978	6.4677987	5.8287225	10.294425	-7.1243553	-8.922194	-8.1889	1.3880302	-4.532266	-5.508004	6.035901	-3.186308	-10.502802	-12.6118145	-14.616095	-11.974997	-15.026514	-8.409197	-1.206091	2.4575896	-3.9204302	-6.449897	-1.5620278	-11.287859	-13.032999	0.5958198	0.98238933	4.831111	-5.2707524	-9.677811	-9.711678	11.306696	8.21146	7.711562	-18.582186	-19.784342	-22.813713	3.6636539	5.091732	11.111515	-1.6521165	-0.44941303	-0.37536865	7.856761	-2.4465182	-2.7422009	1.1977911
280	-11.12923	-6.296131	-13.710123	2.0195794	-0.6251823	0.78370816	12.110847	19.15524	21.682747	14.811009	10.78353	12.542017	7.8238983	10.117313	7.849917	3.2289886	8.620213	11.698006	1.3115354	3.037222	2.436296	-2.6276364	1.7338316	2.635999	-13.99305	-14.37261	-23.6586	-6.463292	-4.090813	-5.911213	-12.097609	-10.360071	-11.273506	-5.4024487	-9.442157	-7.122822	1.9874144	1.2343048	5.0615425	-0.73009	-1.9951038	-3.4008026	-6.5442934	-5.468421	-5.2229075	-4.2673216	-3.5437984	-10.134523	17.475456
281	-9.889538	-19.019222	-23.695961	-16.557888	-16.338673	-11.852467	-9.17137	-3.975397	-2.0100608	-32.2488	-26.804573	-13.53178	-27.51971	-15.239348	-13.626564	-7.009394	-5.535722	-4.791876	-15.878226	-19.540768	-15.87383	2.1362126	-6.4978046	-3.8550332	-13.43934	-13.04294	-14.670843	-21.67404	-23.242077	-18.54293	-7.849375	-16.296215	-10.5173	-15.180105	-17.803118	-9.687331	-8.182212	-4.287772	11.022197	-17.562038	-22.24626	-23.106884	-11.224364	-15.045594	-8.706179	-21.092064	-17.870365	-19.507624	-18.456932
282	-27.976994	-18.677055	-12.612026	-39.26165	-50.013268	-47.778595	-37.58062	-35.791374	-23.907406	-1.742785	-14.9790325	-12.461262	-33.27623	-29.629564	-19.366322	-44.62375	-35.28618	-25.113337	5.3713465	-2.0650027	-7.018444	-9.724992	-17.477043	-17.493023	-37.885582	-31.496325	-16.027107	-22.443329	-23.971085	-22.685219	-46.64171	-32.5403	-27.262386	-35.25627	-33.688084	-33.226334	-29.639902	-34.973705	-33.032665	-20.343765	-22.29414	-29.0692	-22.22867	-18.536148	-13.973831	-19.539429	-18.933283	-25.55613	-27.098284
284	-0.03715369	-3.1704164	-3.509326	15.279243	15.568866	16.092346	-3.2549152	-4.9454155	-7.983207	-3.137545	-5.336712	-11.838496	-0.41641763	-1.7575234	-0.3635459	11.437891	15.3248825	12.989457	7.924821	9.464785	11.382208	-7.9753685	-9.260506	-9.760769	7.706897	9.933907	12.065617	15.617923	12.459369	16.603615	-0.7628309	-2.203784	0.6211398	11.69685	9.1423435	2.5151215	-14.4218235	-21.716152	-21.889004	-13.875067	-6.961112	0.40180033	-0.8852546	-4.387768	1.4827056	17.52471	18.326254	19.511288	6.2514553
285	-0.37806565	2.8588328	3.384951	-24.967394	-24.94442	-20.452045	-14.367302	-14.36334	-9.110254	-18.431183	-12.44617	6.236233	-2.3715484	-9.793728	-12.942671	-10.005159	-2.134895	-3.036544	-11.471497	-13.305218	-11.7798195	-16.080101	-9.261873	-0.9216498	-4.770317	-7.5405154	-9.585355	-2.8659163	0.071830034	3.4591155	8.870185	1.2294207	-5.734388	-1.257076	-0.010773674	-0.16025835	13.414893	9.658581	5.871719	3.0681682	8.110065	4.812499	4.283621	7.255585	3.8816242	8.604925	10.066742	5.4717045	-1.350492
286	-11.536303	-5.484659	-7.9636765	8.462919	6.0095887	6.002982	-4.431977	-8.182541	-4.0228724	2.3726387	-0.25881234	-0.7138906	2.3882732	5.1452293	2.7840052	-6.7952237	-5.5481253	-6.420188	-6.7160625	-6.5350723	-4.968895	-5.4431376	-9.496506	-7.972788	-1.5116005	-3.997703	-1.5951566	-13.661672	-9.176548	-5.1694317	-2.8785882	0.8141739	6.948182	-9.892286	-8.693853	-7.574512	-10.502904	-8.943608	-6.5870137	-9.225854	-5.5852294	-2.3119204	-5.2671556	-7.76679	-6.7465267	-7.0757494	-5.7583427	-9.760084	-14.782362
288	16.951918	18.735039	10.83553	13.783015	17.86197	16.406828	15.993568	20.476383	17.734825	-0.31259477	-5.9534006	-8.762915	-27.300076	-18.109814	-9.579194	5.558159	13.5817375	16.887424	7.045085	12.550224	6.9952946	6.464644	8.384654	8.8559475	12.489071	15.397591	12.998811	14.834469	21.891747	16.229973	11.642857	16.032465	18.152025	-0.5524665	-7.169278	-8.379727	-4.436178	3.3629565	1.520847	11.048055	14.876916	14.798139	21.919426	17.176945	12.567854	13.231548	15.9236145	20.014809	12.695217
289	-9.339573	-8.374679	-10.808762	2.2923706	-0.24949144	-4.1777654	-12.201634	-14.005587	-16.73381	-11.708397	-12.050857	-10.741426	-5.880576	-7.8919864	-4.6230226	0.5266399	-6.3514423	-11.045743	4.280649	1.0723815	13.115637	-19.288818	-15.715298	-13.729347	-16.35345	-10.899984	-10.456776	-2.2374253	-0.11954397	-8.7774315	8.902512	3.572359	5.792182	1.7277591	-4.6118803	-2.450998	-23.880428	-22.445124	-19.005032	-5.273426	-5.38138	-6.506306	-0.6320242	0.51558524	-2.1434262	-8.887545	-10.8890705	-10.13674	-2.3460188
290	-10.348719	-4.8207197	-4.8262925	-22.774305	-16.955803	-18.215513	-8.560818	-4.1450176	3.958326	-4.20034	-7.048959	-7.1663914	-8.707525	-9.099575	-1.2629614	-0.7055462	-3.4135425	-7.005291	4.415887	6.1319833	3.8118308	-2.8387532	-2.5735304	-0.46729887	0.12344599	-0.6518906	2.7132535	2.980776	2.276402	-2.1108694	2.5308266	5.6090336	2.794957	-4.755042	2.8875613	3.5553887	-0.94733036	0.97404623	5.219566	-2.8717694	1.3406175	3.458415	-3.4540546	-2.2835784	-8.224942	12.63213	7.8506756	4.31666	-1.1968925
292	-27.336304	-28.404959	-15.799529	-0.58889604	-8.310801	-7.9614706	-2.4115655	-7.1532297	-4.984872	-7.584218	-15.865173	-18.459091	1.54311	-5.7563987	-3.1951509	-0.23082769	-1.4099585	-4.7789116	-11.062933	-15.13377	-13.950989	-19.34445	-23.66565	-34.33551	-26.584911	-22.646587	-18.672626	-10.961502	-14.500381	-5.4517984	-3.28271	-2.397817	-4.5345736	-18.680904	-21.77676	-16.57466	-32.284195	-19.85398	-9.984487	-6.8466024	-7.6934967	-6.814893	-23.29068	-16.552246	-4.5116043	-15.767082	-13.907968	-8.648673	-9.990404
293	7.5888515	8.240389	6.2700186	3.3304892	8.752327	12.629129	-4.332941	2.3574226	7.488608	12.8671	14.151009	14.296585	7.172842	0.84770536	6.6227703	-0.74948156	3.1658206	6.379409	-5.0850177	3.51961	9.597761	-2.7948933	-1.3201998	5.841954	7.240049	6.1276445	8.9646	3.5002375	4.629431	2.0463133	3.2186213	8.074541	9.390089	12.33275	4.7984953	2.5560608	5.5564966	0.7241603	1.1330061	2.1836054	1.689403	6.363632	1.3461046	-6.1832495	-15.988693	0.87829506	1.5109441	-6.4082108	0.22967523
294	-3.4802644	8.752443	8.33232	4.4413733	14.007662	18.74552	-0.09528409	-0.23264524	-3.0370631	-6.486706	-4.0196505	-1.6968588	1.7253616	0.6822343	1.8293765	-0.9592074	-10.620334	-6.263088	-11.3555765	-15.011734	-11.753521	2.8464446	-7.7613807	-12.957533	-10.312464	-11.578997	-11.904278	-15.683554	-9.767712	-1.2046838	-5.2149305	-3.7368798	-4.825738	0.17776322	-6.082761	-5.513097	-18.810774	-16.872728	-17.651463	-4.024771	-8.127335	-0.6452968	-6.5835276	-7.8866444	-15.628983	-17.7953	-12.992259	-10.350142	-8.027521
296	-6.340792	-5.159809	7.4946976	-19.969704	-5.5631714	-2.8449636	-8.73093	-7.0415025	2.5208197	-26.333286	-30.51839	-26.218222	-6.764035	-9.432871	-1.6380042	3.295257	4.7853765	7.4289503	5.1893597	3.970355	4.911148	-11.394811	-12.803122	-11.972194	5.70151	-0.9863921	-2.9928937	10.21208	-0.06496465	-11.475811	23.493587	24.852833	24.582865	9.210976	10.933334	8.521636	-27.049564	-20.856567	-2.372138	7.5804887	2.3396478	6.60744	7.855541	4.4891577	7.4259553	14.967632	5.652556	4.958067	-25.53472
297	6.227972	6.2655363	4.426676	0.33169076	0.11333716	6.807968	9.676245	9.333951	0.3909266	13.237019	6.5732174	7.483356	14.747034	15.4919815	17.230743	13.758068	14.148712	12.209794	23.517603	24.054781	19.318035	11.7244835	5.27929	5.6244907	-25.339436	-17.913532	-6.847412	4.0626507	4.520055	-2.3470747	4.4915247	2.2761445	-1.5822579	7.5544815	14.235836	14.034235	8.784767	1.4046476	1.1631465	4.6075187	3.7409246	6.2620325	-5.1001024	-5.5665617	-6.5138006	12.411512	10.009042	11.306744	6.553814
298	12.519718	15.571743	23.308348	8.235882	12.5567255	10.36113	7.155026	8.335573	6.5894966	10.3766	6.386174	6.0922003	22.50852	31.718195	32.299355	-0.46089768	1.1356528	-4.0870504	11.589117	13.00345	18.41529	-19.631836	-23.364931	-32.60971	-15.561508	-19.902925	-17.832579	-11.191818	-8.030853	-2.9343238	-3.3836217	-2.7317228	1.967933	-7.1819134	-9.214055	-12.251723	4.6977835	-4.59676	-6.886761	1.7314539	-0.076113045	-1.840044	2.2561357	5.4484477	4.160763	-12.167174	-10.590964	-8.63925	-6.273447
299	10.236231	15.222125	17.865902	11.181	12.917418	9.774858	9.657221	14.118354	18.86734	13.252455	17.718508	15.547293	10.290249	15.803047	13.689016	19.343658	17.675873	9.213154	9.607866	14.681515	18.2833	22.398216	24.838171	24.871965	12.099201	4.9290695	4.9430485	15.506182	17.849895	16.923891	23.376564	22.140577	14.02531	7.671628	11.479973	21.164658	7.960027	10.07317	7.8010626	11.253677	13.383638	7.9957466	22.111622	28.116274	31.036036	11.375552	15.600554	13.358117	11.707868
300	-0.27617484	-1.354671	3.753767	6.1577797	1.1016748	1.0312082	-7.662224	-10.666317	-1.2878897	12.091776	-1.3368082	1.2425077	20.317703	12.837607	9.700703	3.4593601	-4.8051834	-7.9157133	-1.3683186	-5.077362	3.5527992	16.005611	14.316374	23.072601	-23.45457	-12.94973	-12.304251	8.018017	11.376442	11.507633	16.982563	9.942123	0.4024304	-5.4687104	-6.1140165	-6.609643	-19.628983	-3.5646293	13.353359	-10.559829	-11.401943	-9.149532	-5.3152905	-5.0593166	5.8963223	0.5023693	-2.0269485	-4.2165337	9.244114
301	-19.951889	-19.497778	-1.6901116	-28.279507	-23.822277	-17.575346	-20.421078	-13.561223	-9.176233	3.741138	-1.2286744	-2.6568718	-2.9612684	4.1795053	7.7350864	-12.830168	-12.095198	-15.550387	-15.047811	-23.072372	-30.952148	-10.46662	-12.751219	-8.559245	6.196121	1.5778323	-7.788178	-0.79917747	-6.2755494	-9.059115	-2.0990105	-0.7079097	13.1295805	-2.2355518	-4.959013	-12.398734	-2.4436586	-3.1034372	-1.0096072	-11.367649	-4.173563	-2.0689294	-6.5459657	-12.284359	-13.926823	10.471001	10.327704	10.912338	-1.4483559
302	-6.7158895	-9.624571	-14.181122	-14.0154705	-15.925163	-0.8837174	0.9357313	-2.782453	-0.5277443	-15.05185	-8.432577	4.9098673	0.25521657	4.8337855	3.7082367	-4.035033	-9.917343	-12.436796	-2.9527633	-7.0826254	0.011318803	-20.719639	-19.188017	-19.956799	-18.254625	-17.469303	-9.817202	4.1176004	6.0106797	8.0207815	-0.8567275	-4.610871	0.3877733	-0.7986232	2.8344274	8.000049	-1.7029873	5.764	6.561584	-5.2188773	-8.407234	0.45992965	-6.4963923	-12.02815	-9.882072	-10.671923	-12.390623	-3.5237913	-7.0374603
303	-31.894327	-22.493946	-16.306206	-22.848316	-15.767351	-14.863405	-25.328909	-22.257923	-13.696033	-12.861458	-15.447026	-1.7465491	-10.603443	-11.337313	-1.4168923	-6.9579706	-11.210375	-10.873537	-18.423468	-24.541344	-23.137505	-3.5063834	-10.384497	-10.456699	-14.2022505	-19.026754	-9.438969	-0.33332562	-4.306904	-3.768375	-17.27039	-21.826763	-18.333233	1.2349365	-9.766701	-29.877748	-2.906396	-10.820764	-17.626411	-10.473635	-12.341781	-12.202777	-7.378521	-8.102404	-12.594738	-6.736084	-11.206649	-12.9338	-14.774378
304	-5.8974066	-4.40594	-8.287572	-10.553533	-18.382093	-20.939259	0.13411972	-4.0008903	-8.923866	-40.64188	-37.899315	-42.57582	0.55302006	1.4223017	-3.723964	-4.2119427	-4.3264647	-7.574151	8.032469	2.2949038	-4.0578218	-14.471672	-0.10269311	6.8659205	0.7535222	4.4530945	2.5510898	-4.6092787	-5.465275	-5.710696	-14.947141	-12.891187	-14.079927	-5.2230186	-10.451775	-23.392096	0.4814715	7.8733625	10.022497	-15.61177	-12.298666	-20.461033	-16.064735	-13.290335	-4.081995	14.27571	8.979006	10.015878	-6.2006187
305	2.5429177	2.9828613	5.0441666	7.2432013	-1.8480289	-5.6712136	2.3561633	0.9115819	-5.6934757	4.0855045	5.821372	6.3068047	-4.487829	-4.3280654	-1.2012124	-3.9887128	-4.7081122	-3.4829879	3.2945576	-3.7236338	-9.66552	5.9384966	8.258912	5.627527	-11.33654	-5.3467784	-8.928535	-1.9624615	-1.2018251	-3.5101266	7.3739843	1.1864256	6.224641	18.10291	17.380121	12.457321	-3.586432	1.0353771	3.4253676	-0.17935777	2.970518	-1.0813104	-4.152351	-0.10673809	2.060267	5.6056795	8.375962	4.3377666	4.7266827
306	-0.551916	-5.8675737	3.357316	-8.061087	-13.637367	-14.0954895	-9.956314	-15.44959	-5.09011	-15.015633	-16.518131	-15.687091	0.6500163	-4.7969494	-4.4666224	8.002454	-0.41761333	4.5052857	5.327703	6.4027767	8.570899	-18.290817	-15.567627	-14.541105	-12.687168	-12.735054	-3.653265	-7.735958	-12.772719	-13.239506	-0.55208725	-4.5606904	1.5005281	-9.23053	-10.688934	-0.6743334	-27.590149	-28.504044	-25.939138	-10.546385	-13.909639	-12.475374	-13.235266	-19.48473	-20.732439	-3.7858474	-4.0098834	-1.8751056	-10.321266
307	-0.9716148	5.233735	3.5512056	-13.722147	-11.354927	-2.3909266	-7.215873	-12.342278	-6.786768	3.1374905	-0.7368279	-0.86683327	6.7679176	-6.276928	-5.0187097	-2.2033896	-2.527459	-17.208324	7.895788	8.139027	8.815459	-11.270681	-14.33745	-13.790401	0.70667326	0.47395045	7.9815283	-3.0349183	-6.386423	3.2735484	-10.115131	-7.992972	1.8230171	10.811403	7.096457	-1.4002411	-18.437246	-21.203186	-19.199371	-31.27523	-20.13654	-9.519011	-24.381111	-13.346943	-3.1292439	-6.9009666	-8.222268	-9.451273	-12.813284
308	-0.08475453	-4.7445345	4.587324	11.167462	3.8060884	3.0795345	-8.77744	-2.836567	7.410473	6.345622	3.8302875	1.353505	10.332062	10.809853	14.691941	6.7080393	9.4927635	7.6891236	7.848051	11.694786	10.009285	7.4157953	6.350338	10.624907	-4.9252157	-7.47639	-12.589272	2.1369476	-0.45076525	5.9315414	17.933186	12.059896	4.4412203	6.926358	6.0347314	7.7125206	7.25643	3.1457224	4.9930177	-25.73089	-14.266761	0.7514092	4.088996	1.3585814	6.223233	-7.548893	-12.393509	-6.199715	11.920521
309	-25.10638	-30.689457	-28.109108	-25.901543	-22.65654	-9.331295	-24.605442	-32.099	-28.072426	-15.626759	-22.1291	-21.84385	-27.953707	-28.145678	-26.992722	-9.380358	-10.640939	-10.6826725	-1.3718975	-12.088127	-17.333061	-21.508327	-8.450468	-4.2199745	-24.523743	-26.053185	-20.361101	-42.878113	-48.153244	-37.49716	-15.211053	-22.560871	-30.799889	-26.059574	-22.021538	-11.398026	-21.986654	-23.358383	-21.545498	-18.657093	-23.501041	-22.51258	-35.557716	-27.372189	-14.64852	-8.338909	-17.815655	-14.822773	-22.665764
310	13.68729	18.870424	21.35894	-20.452847	-23.494213	-25.126808	2.6426442	0.610966	1.1322217	-15.344439	-17.957241	-26.370163	7.09225	9.057135	7.680702	16.63945	19.075392	13.268353	28.15258	23.79506	11.952501	11.5214615	17.729641	18.85535	4.7072577	1.3819786	-7.9722476	-5.347787	-14.546016	-17.330408	-29.894943	-14.457734	-5.2387524	-9.187268	-8.562984	-1.889321	11.0751095	0.30403972	-5.6607666	-12.72211	-18.146679	-16.881079	-17.109795	-24.251575	-18.174232	2.617432	2.10855	1.884139	-19.406704
311	2.4194632	-1.0711495	0.057841554	-18.828482	-9.988766	-6.934863	-5.173552	6.1995926	2.4992433	-1.5245453	-0.8782748	7.6821976	4.3605022	0.40677124	1.272288	-13.94776	-17.00046	-12.337889	-3.3974254	-1.4823577	0.58445054	11.020096	9.076104	13.031021	7.3831415	1.5194283	0.42920262	-8.824478	-13.633554	-4.1793904	-4.7947874	-12.030416	-6.111845	6.3676157	4.7621207	1.8172868	-25.035133	-27.326027	-16.984718	7.730381	10.1571665	13.334021	9.341208	18.942842	21.292988	5.188181	-1.8968704	-2.842483	-5.326139
312	12.930458	11.1187315	10.322992	2.8150268	1.1756307	2.2032008	-1.122077	-3.1537309	2.4203572	6.9188623	2.437044	8.566182	8.553636	4.018988	0.89300954	4.4095125	0.35544682	10.8617935	7.4277506	2.19244	5.839677	11.0199795	6.73213	2.18324	-28.730255	-20.410461	-11.026323	-0.16889822	9.488805	16.146793	-2.661805	2.812754	5.329484	-3.2872512	-4.097171	-11.156416	13.277857	13.576626	13.13062	-4.0911703	-4.6881876	-4.5500593	1.3465867	-4.2164793	-8.672011	-3.2934158	5.664238	11.845105	20.580393
313	21.828875	20.832409	18.591448	12.84918	5.930872	4.1151013	16.872133	16.476294	13.3866625	12.47729	13.758677	14.472436	21.657799	17.062178	12.37706	-4.6342435	2.9552858	5.6941895	3.6719174	-5.1221194	-4.218483	9.5372505	2.2030163	-0.6113589	16.775227	16.508087	10.042036	4.304087	9.298876	11.568739	8.901918	11.771481	10.241275	-1.3205926	-20.588646	-16.595821	10.952187	10.845932	9.762516	21.7268	19.027565	13.888422	10.396517	13.044182	14.806896	15.558948	16.390068	15.083748	14.056887
314	-14.918839	-12.364307	-0.50670505	-4.6271544	-9.061132	-10.748011	6.3978477	4.5905285	1.3217249	2.8009763	0.48096356	6.3216624	-2.124581	0.27013093	-3.5661535	-8.543139	-16.441685	-22.89927	7.4857416	15.349585	13.847439	-20.999075	-17.056149	-10.354155	-6.6117067	-12.939766	-23.310677	-4.507655	-2.9979703	-1.3768904	-13.058058	-14.854462	-3.0642962	-11.79231	-12.155745	-8.910641	-1.0535897	-14.415991	-25.727034	-12.923861	-25.707937	-25.519997	-18.954626	-26.072851	-24.991907	-9.74155	-11.839451	-3.1122818	-5.3116374
315	-17.635988	-15.451463	-14.328785	-0.9286867	-2.6259456	-2.3834937	-25.297882	-18.230553	-7.0195856	3.8937798	-0.7167599	-17.740719	-10.891146	-14.753689	-7.6134663	-13.955002	-21.741735	-21.81184	-5.064159	-7.2706027	-13.932203	-9.338747	-6.5971284	-6.399411	-6.2094607	-9.074445	-0.7300807	-8.538931	-8.343679	-9.262995	-13.045229	-17.464708	-14.125179	-17.382093	-16.268534	-15.244686	-19.878738	-19.818354	-12.880261	-6.1929893	-5.6338573	-10.334845	-11.659764	-11.331735	-14.2015295	-9.149854	-12.850216	-8.326712	-7.4887276
316	-18.279037	-21.305492	-16.053658	-19.081226	-24.808502	-17.825	-21.495579	-29.291151	-28.877457	-34.940025	-38.98481	-36.408836	0.8538157	-11.426079	-24.640766	-34.213898	-42.8872	-41.759598	-5.540467	-10.912603	-26.706259	-16.533195	-15.79294	-15.431372	-18.275919	-23.643188	-22.308535	-29.828878	-43.726414	-60.01861	-41.785667	-44.267685	-29.117344	-27.849062	-24.64801	-15.069693	-15.012777	-17.0817	-11.890413	-14.681237	-22.625916	-21.893452	-15.573187	-11.629174	5.2734857	-13.849718	-21.772375	-18.969524	-7.8254623
317	-7.20961	-11.159769	-11.657539	-7.088445	-11.4610815	-6.161566	2.4643736	-4.908581	-5.8095884	-9.864887	-13.62469	-17.209602	-2.104562	-8.856361	-1.9024283	-15.411425	-13.547333	-10.462864	-0.67272186	-6.6907454	-6.957724	-12.592648	-21.044466	-14.353783	1.4864678	-1.652686	1.0234278	-12.095696	-21.06852	-33.036148	-21.46712	-13.636375	-8.718583	-9.295108	-7.3812475	1.432154	-6.846577	-5.1165123	11.519138	-1.8693049	-4.0820985	-4.5242443	-7.207862	-12.535991	-6.5326967	-7.6756005	-7.812854	-4.0254555	-5.708784
318	-20.014002	-10.127998	-5.448422	-5.621288	-10.083979	-17.339342	3.2556047	4.859462	5.0221434	-7.301179	-7.546493	0.09775975	-7.4077444	-5.873225	-3.5810509	2.7957594	-6.205016	-7.9456673	-1.5873775	-6.4825935	-7.748142	-16.728294	-15.232674	-24.61721	-3.7802193	-4.359506	-3.0806637	-16.245626	-9.750302	-9.271169	-5.2219505	-5.0326204	-6.9445667	-16.824127	-8.826817	-0.831417	-16.114887	-13.649486	-20.083988	-15.607302	-11.845489	-5.968251	-8.778614	-10.084914	-9.861748	-15.237015	-20.290623	-12.234255	-0.3222574
319	1.6016147	2.3383503	2.4821444	-7.4014626	-7.2545166	-2.0947258	-12.232079	-7.8289557	-11.240398	4.1169295	7.4836903	7.4643764	5.2640777	3.2228954	10.247389	24.73039	13.147023	7.695909	-2.708459	6.825886	21.176277	11.530399	10.022642	3.552009	18.15334	17.671326	18.080406	9.359434	7.663742	5.8370852	8.112965	12.586155	15.213867	10.299825	12.380877	9.1560135	2.3781629	3.739112	3.1157317	18.368507	9.71253	8.718222	2.6767888	-1.1926162	-4.3749094	-0.78596044	-2.749938	-4.967358	-7.51686
320	-7.007922	-13.990765	-10.760044	-8.264254	-4.8845673	-1.34272	-4.761615	-11.255222	-13.601818	8.753801	9.64426	6.4124537	7.300373	-1.3014786	-5.0448866	-0.33883214	-0.043347597	2.1722496	9.487146	5.0936084	7.334036	3.466643	-1.8461251	-4.566499	11.846727	11.199484	14.773972	-5.5447874	-10.592562	-11.279497	2.3558981	0.561283	4.0854864	-13.320997	-8.558121	-4.318065	1.7684357	-5.645404	-20.6758	5.5154924	-12.625011	-19.524292	-12.287885	-7.333493	-7.107375	-23.092964	-3.662693	4.123624	-7.7090917
321	-6.8797493	-12.8859005	-15.153819	-20.975143	-18.21157	-8.583368	-9.044983	-12.105585	-19.094925	-14.139263	-11.505783	-1.1321721	-26.672577	-25.897419	-17.895618	-9.779351	-6.5640397	-3.6155267	-5.412854	-1.7369194	4.498638	-15.803982	-13.324156	-10.296398	-2.7508857	-10.103259	-5.901725	-14.122208	-8.790508	-12.298589	-22.54954	-22.60377	-21.598886	10.485776	2.5016968	5.837659	-12.819824	-12.29385	-24.746319	-14.140556	-17.744204	-23.783268	-29.173067	-20.647026	-17.41454	-18.848867	-27.649391	-34.070854	-11.529972
322	-11.960051	-10.3568325	-7.8080206	-2.9915595	-7.6424017	-11.670414	-16.8056	-27.894714	-33.866158	-20.908707	-25.775482	-18.13712	-10.16072	-7.286888	-5.4967856	-8.799921	-7.6732283	0.30271852	-5.100155	-10.656343	-4.5421886	-9.852282	-14.800922	-17.320217	-32.502182	-19.756187	-11.978194	-12.457707	-19.31471	-10.417855	-19.899494	-23.884907	-19.918251	-25.827475	-26.523506	-23.147251	-28.371237	-34.638428	-27.094898	4.2206693	2.6858592	6.125243	-24.19656	-19.22459	-7.4680624	-16.717863	-23.377426	-27.951908	-9.044707
323	-2.720171	-24.235561	-20.487225	-1.3790436	-6.074726	-7.0787272	3.8854246	1.8230618	-1.8501123	11.164995	5.494437	-0.19415063	0.7264849	1.3761076	-2.8431277	-3.414575	-3.5363019	3.272226	-16.320843	-13.711845	-11.436354	2.0124965	8.932306	0.9582366	-24.123632	-25.547	-16.270996	3.1243563	1.7315525	-0.4852214	-2.8478894	-5.465845	-7.050625	-2.6913683	1.4111727	-1.5216812	-16.061813	-9.100552	-4.2574105	-2.4764874	-5.0753846	-0.9139286	0.6776871	2.9921951	3.9770613	1.8079523	3.6943698	6.6680794	-2.587139
324	9.547352	14.194013	-0.49714053	6.278723	1.2074326	-7.1634903	8.014713	15.222904	19.520061	13.119257	16.673136	14.826956	18.36808	18.692348	15.282814	12.345871	19.574984	19.740759	8.277388	11.47616	9.262823	0.6325108	1.6078503	7.636127	20.722906	14.608963	9.550253	14.671626	18.321173	11.399063	15.633411	21.006538	14.311525	10.039492	14.587368	18.268955	7.905304	10.719976	4.334548	4.082122	3.404332	-2.8138022	14.079927	13.889121	19.03495	9.149757	15.021358	8.668884	10.525075
325	-36.351658	-31.9034	-24.810276	-42.006866	-28.417332	-25.82732	-26.370848	-28.950977	-20.91684	-20.827225	-19.864452	-19.050089	-16.103226	-17.712198	-15.882779	-15.050499	-21.606514	-13.8306875	-24.351616	-33.339176	-25.922113	-31.131432	-34.339462	-33.65143	-20.953152	-19.536518	-18.595493	-1.7091184	-2.7391362	7.7739487	-41.666588	-29.56292	-24.463549	-20.629412	-25.865677	-25.504065	-19.094727	-11.189943	-10.642127	-30.286762	-30.44603	-25.647377	-10.920343	-14.107749	-17.372011	-17.326035	-13.191307	-6.208523	-35.040157
326	-23.491524	-20.52649	-10.63744	2.9200876	5.3514757	8.85357	-11.939049	-6.5684934	-4.4518566	2.1728969	5.292039	-5.0286736	2.394913	2.5732641	0.34349847	15.043314	3.57376	0.6619763	-3.0624566	-3.202668	-6.5078855	14.93828	15.052849	13.706768	3.8639493	-0.67733055	2.6736526	-4.3173857	5.455429	4.4102516	22.986946	21.950525	13.394376	2.5437293	2.8091516	-9.389774	11.293337	10.692669	6.5055943	-20.527012	-26.264774	-19.731897	4.3914633	2.2510414	7.757388	8.660713	7.244813	1.3020489	18.64754
327	-7.322887	-17.218128	-26.263657	10.495785	9.28895	12.134743	-10.336007	-13.401142	-6.121679	10.4695	-10.322502	-18.118778	11.417244	3.8741171	-2.0100436	-7.3512936	-11.177513	-19.570286	-9.532934	-4.0372667	7.889905	-10.684677	-22.764126	-33.669	-23.196585	-28.780867	-20.256804	-8.560467	-20.171215	-35.613373	-12.506083	-9.447012	0.5165786	-18.427628	-24.459845	-13.176604	-2.839204	-14.931901	-31.174461	-24.648178	-33.131264	-27.596607	-21.354706	-23.848818	-15.837027	10.369505	5.693698	10.18005	-1.468641
328	-33.93824	-26.022232	-16.217106	-2.2485456	-4.093484	-4.318329	-14.615118	-9.780769	-7.7014422	9.684228	10.457047	18.446655	-7.0588236	-10.081123	-22.613787	1.010808	0.010147139	2.1165202	2.5746677	0.8489225	5.9772305	9.627947	8.300501	14.354723	-2.2383504	-1.7674	0.77440655	-10.816276	-8.846371	-6.9630356	-0.24630368	0.07776005	0.26464888	2.621713	9.26011	10.150087	8.504236	6.9550447	4.9062977	-3.4697614	-4.242879	2.2632272	-4.0989094	-0.8493203	-4.977829	-16.30386	-16.296455	-17.639671	8.54786
329	-7.793211	-3.5713773	2.0524206	-15.291317	-10.006509	4.0863056	-6.4459085	-4.139506	-3.7418828	-3.1602786	-5.447996	6.3776293	-16.299377	-5.5404577	1.7752347	-3.7910504	-12.844406	-14.708487	-9.552848	-8.794468	-4.1276064	6.298876	4.9896574	6.3994207	8.046673	10.575844	11.024555	5.644988	3.507957	7.2083664	-1.1533703	4.793462	8.979912	1.2112794	-5.47709	-3.7175608	-1.9408247	-5.9749956	-0.7557639	-0.649052	-5.453655	-6.822815	-11.722143	-19.151117	-10.367872	-1.4253523	-11.217909	-8.98189	2.9565194
330	-12.595018	-16.613586	-9.4045105	-5.689772	-2.7039332	-3.1616964	-10.241156	-10.5967045	-14.763259	-10.034735	-16.473415	-9.5030575	-1.2759635	-7.1061454	-5.792062	-27.779991	-13.608768	-3.6317623	-1.6937077	3.1418715	3.3029552	-5.200715	-3.384486	-10.008626	-4.0742683	-5.346742	-17.757702	-11.991552	-8.985146	-8.850765	-18.634388	-18.90002	-17.181034	-13.506018	-13.172183	-13.779791	-15.059494	-11.523624	-6.7614737	-16.792154	-15.985991	-21.049995	-2.3226361	-7.0472364	-11.901352	-20.199062	-14.746233	-9.400145	10.18611
332	1.9295282	-6.0703254	-11.388909	4.7747736	5.718936	2.904491	7.2577467	-3.0257301	0.022540003	-4.3289375	1.4693322	14.838232	-9.913581	-15.045666	-17.878565	-6.2904787	-7.699213	-6.383793	9.212616	1.1986709	2.368053	9.481559	13.111635	3.539719	21.500313	14.758556	11.559431	0.98327315	7.6899986	15.299217	7.333379	6.7698793	6.2613287	-3.1275778	0.13483375	3.2446704	5.454809	5.9642134	10.699621	9.21668	6.276417	6.4361095	13.339265	9.123247	9.328215	17.718174	15.751106	17.459671	3.171506
333	-20.644268	-18.733067	-13.38112	-5.7156715	-10.773498	-9.160191	-23.562653	-23.747025	-21.423344	-14.538453	-20.004778	-20.206741	-6.68793	-9.124115	-4.995571	-13.523084	-12.8737545	-16.356413	-8.106531	-14.6184025	-25.115993	-3.5007668	-11.24716	-7.6769667	-17.886387	-24.979225	-22.394829	-6.2121058	-9.693212	-6.5293236	-2.9529748	-8.152809	-2.4796917	-20.136759	-26.434269	-26.024052	-7.354765	-17.269594	-18.209215	2.0882947	-0.7511902	-6.526603	-7.959929	-9.047817	-9.660227	7.003148	2.373302	3.5698872	-6.876552
334	15.655647	13.5050125	20.031149	2.930772	-0.17673802	-3.2926824	14.991055	14.919018	17.291916	16.191225	12.130169	7.5712743	-10.557865	-8.940018	-10.812597	-35.34163	-20.117859	-18.043592	-4.115894	-3.7427197	3.6487582	-5.376052	-8.616253	-6.866646	15.069791	8.180729	7.573661	-18.775211	-11.172916	-3.1995826	5.6010647	7.229528	15.751579	12.282177	11.468143	10.859708	-2.3769112	-7.7744074	-8.006742	2.6995275	10.64895	8.3101635	-3.026031	2.5728564	0.25388455	-2.4175417	-4.100907	-3.39437	2.1047482
335	-14.033312	-10.869133	-13.316252	-42.26336	-38.554386	-31.01955	-23.75561	-30.39465	-32.055973	-8.543287	-7.8389835	-1.8142695	2.8755088	0.6145067	1.2213504	-9.182367	-6.024608	-9.57166	-1.9146869	-7.4481688	-8.808838	-11.602753	-18.494059	-16.523914	-23.332533	-29.61132	-30.381718	0.9192717	0.3304112	-1.8022262	1.2570317	-3.3165717	1.9481221	-21.380188	-24.60173	-15.607524	-23.904978	-16.704529	-4.45854	-6.042731	-6.9169445	-2.7765021	-16.66063	-10.5026	-0.19542634	-33.14156	-23.950514	-15.020971	-25.194572
336	-14.541168	-11.16255	-5.797168	-4.77141	-6.500098	-2.7310047	-19.076473	-17.473526	-8.035545	-14.828224	-16.18836	-5.3841867	-10.6318445	-15.516837	-5.5116177	5.7145233	2.9480596	5.892994	2.016779	-0.71981907	-0.7955154	11.162314	-3.6053967	-13.06682	-5.7285705	-6.8651233	-2.7236016	-19.156551	-26.527847	-27.340834	3.0713174	-8.632837	-2.06656	3.8618202	0.8859714	10.141373	8.145956	10.564922	16.267006	-17.888226	-15.025247	-4.9216104	-8.817291	-8.773865	-3.9813256	-21.201958	-26.399984	-24.112755	11.0182
338	-9.975	-7.836585	-6.0875826	19.820421	10.219458	3.1163554	-3.555902	-4.5103583	7.82628	-8.468552	-12.66182	-11.62745	18.474352	13.52264	9.243401	14.915489	14.762872	11.700657	0.7363273	7.688162	6.737789	29.62529	27.909271	22.643122	9.34539	8.749461	6.113427	1.4369583	4.5056067	5.6438127	1.4309658	2.3086824	3.0390606	4.383639	6.5728455	9.866482	26.40699	26.819723	20.926725	29.462852	25.979332	24.766983	20.051704	24.133144	23.516823	32.541813	28.011066	17.190252	-0.5195523
339	-11.050668	-12.134207	-3.3902304	2.0946586	-9.402046	-12.994458	4.024425	-2.4549274	1.9167162	-10.386734	-8.67986	-1.2946019	4.5504885	-1.5913367	-2.0619779	-12.920199	-1.0840002	8.024236	-3.0534832	5.4923725	7.6050997	12.859871	8.394075	3.441104	12.02269	2.7981088	7.253995	-30.000605	-18.949371	1.4732594	0.27508208	-7.481902	-7.388191	-15.775897	-18.9166	-14.973764	-13.880041	-16.259544	-27.843023	13.525854	5.0044413	11.2252655	9.978234	4.248447	8.148925	7.1876535	-6.569546	-14.628019	2.963528
340	-0.7449225	-9.14139	-13.724068	-9.328037	-15.609287	-12.799728	7.4061146	-3.2882323	-4.420972	-35.469246	-37.688442	-31.83562	16.43216	16.653444	23.583874	1.4381617	1.0973014	9.771959	-10.375517	-11.240543	-3.1112432	-13.512163	-19.0562	-15.737556	-2.9562511	-7.9724665	-9.138994	-2.5655084	-8.995785	-10.542276	-10.21364	-8.902286	-16.694014	5.734978	4.5220833	7.764911	-24.42305	-28.756542	-25.84618	-13.215815	-19.426842	-15.2888775	-4.102228	-8.618769	-6.345546	-26.342342	-35.716415	-32.880547	-20.922127
341	3.160194	-1.7210418	10.344471	6.1289215	7.9781456	4.4754705	4.158293	10.018282	1.3418205	1.8614419	6.5975466	5.932389	-29.044426	-24.843216	-19.249058	3.7994595	-4.0822134	-8.277519	-15.957188	-14.679483	-10.483095	-21.726665	-13.505736	-7.592902	10.737913	13.251042	13.499348	6.9837637	10.468563	10.910765	17.059402	11.960489	9.58136	-1.8262837	1.5582526	6.8360844	12.570267	3.9073832	4.623251	-20.003864	-19.213257	-16.10358	3.3961701	-0.46758386	3.159814	0.4214688	2.896349	6.334643	1.6384684
342	21.926819	17.364796	17.510666	28.268784	24.427608	15.481472	12.975419	18.62434	16.980867	30.49551	26.817411	27.668259	-11.604326	-8.176844	-7.7749567	13.65691	15.525688	14.899232	24.427048	23.151045	19.75278	13.6142845	21.948025	21.244263	13.984252	19.219778	21.681053	18.586475	26.513199	22.008871	11.641455	15.9029455	12.249765	27.725914	25.43426	19.472301	10.678001	13.459994	22.825903	15.542196	21.549816	15.333853	19.056808	22.322021	20.256517	21.323254	22.634966	17.241964	10.251972
343	1.9632272	3.1288776	-4.2299185	-7.967493	-0.14206235	2.7450428	-1.4318082	-1.8173243	-2.5833716	-2.7098002	-4.9142647	-4.461608	5.115109	4.0526586	6.007123	0.08149059	-6.3281393	-11.588665	6.8087697	5.554551	0.7451297	-2.9326062	0.86791635	1.4773345	9.021559	8.500007	12.687817	-8.189093	-3.4946046	1.0570929	7.589551	10.260611	15.107176	13.060255	19.113678	16.399048	-10.656911	-22.57409	-21.351034	-4.3815684	-1.9841864	-7.80143	-1.6159992	-3.8982954	0.36059636	-8.34773	-6.300964	0.23079205	-0.065205276
344	-8.696632	-2.5481858	-5.875431	0.25768948	0.57969916	3.727228	-7.227244	-9.250571	-17.31125	4.948312	7.954405	15.489132	23.12049	15.433338	15.635402	8.82709	10.14326	9.776377	-6.765991	-12.198549	-9.219882	-12.612707	-10.251867	-7.961381	-1.5600916	-1.4085373	0.43285182	12.097385	13.9748535	7.708699	-15.266668	-16.750675	-9.814692	8.87645	11.446203	14.473161	13.521868	5.116344	-1.2966536	13.013902	15.672506	14.127555	7.6919565	5.812765	3.9651637	2.8221252	2.6350598	3.3068094	15.257733
345	-6.301286	-11.884944	-13.617335	-31.871822	-32.373413	-23.178185	3.6428509	-7.921401	-1.8942068	1.5732379	-3.2004218	-0.7338647	2.9346411	1.4471116	3.3029416	-7.0674734	-10.626012	-2.8843465	-17.003525	-12.349405	-6.29722	-13.196398	-19.218357	-16.271894	-10.529535	-9.420513	-3.7917464	2.2749686	-3.2083526	-3.5626397	-15.299958	-10.580011	-4.2665367	2.5996037	-6.564062	-13.986372	-15.794008	-11.321547	-9.008738	-9.194327	-17.676153	-13.392363	-5.4616647	-3.9339795	-9.745954	-10.587115	-16.23142	-13.155933	-10.273165
346	6.388507	10.923525	8.901405	19.472233	15.458607	10.637876	6.4137964	4.685915	-9.1830015	4.8109264	1.4763439	7.1035304	-21.787395	-11.630946	-5.8073196	9.446723	11.800997	15.178181	10.481052	6.824008	9.2610855	5.5477643	5.3389072	1.6850075	9.612955	2.4739869	3.3748524	8.724446	9.861962	-4.5755057	5.192944	5.016987	4.1273713	-3.8176675	6.4257994	14.491768	4.3500896	4.820394	11.785448	-9.423639	-11.240317	-4.441667	-10.608433	-3.1980247	6.118892	-14.236019	-12.520185	-2.052798	-1.2810739
347	-12.196748	1.6794195	1.9332122	-13.22945	-15.17536	-23.213394	4.132224	4.5426316	-0.91350234	14.530834	5.0048747	-1.9710679	-11.945371	-10.024202	-7.6674304	-7.6588974	-4.7949123	-10.652173	16.903248	3.2184203	-6.0110536	4.746376	4.7757077	-0.19297877	-5.4647336	-3.393999	-3.035421	-3.164751	2.347234	7.6805215	23.47527	25.510952	19.399412	6.605586	10.713291	12.192829	2.2251296	2.824724	-3.5793266	-1.1728256	1.0755254	0.25786567	-10.7178	-12.569595	-13.294298	7.5987835	10.7375145	2.5645509	5.617775
348	6.6232667	-0.14528036	-18.418638	25.665237	15.582916	7.8792763	5.0672026	4.69846	1.7477164	8.075237	10.951603	13.606192	0.2915973	-11.370359	-12.429866	1.529614	-1.3547151	2.4863982	-15.969107	-5.5245714	7.9518256	2.717984	-1.3121424	1.098028	1.1209307	0.95250833	1.896116	13.772281	11.754762	10.611376	-9.486019	-17.995584	-19.179829	6.0098763	5.7774286	11.905699	-21.518768	-11.537299	-5.414144	-7.345265	-8.556608	-5.6544247	-12.554449	-11.584919	-15.353506	-4.6558995	-6.696167	-1.6161618	-18.916386
349	-9.511719	-4.688386	-4.5974107	-15.296356	-8.987408	-1.5792665	9.389191	2.476532	0.39877117	5.324301	1.119777	-9.272343	8.1194515	8.120611	10.106005	-7.0306263	-3.8905163	-4.39255	4.9153934	2.4405677	-0.60309577	-0.09353706	-3.3049746	-11.458696	4.9153233	-2.26204	-18.383163	-14.097059	-15.235453	-14.6296015	0.4695055	5.4662266	3.0418484	-4.6862907	-2.3950357	-9.229607	-8.224869	-15.055049	-29.378317	7.20899	0.98185194	1.2310566	-6.541791	-6.3216534	-7.4857044	5.168766	-1.4886272	2.0173445	-0.18650259
350	-11.871916	-1.6940306	-1.4054903	-12.574735	-26.363424	-38.23661	-23.480387	-16.848505	-0.9320849	-15.010146	-27.597387	-24.863203	-24.566082	-19.132357	-0.82223123	-23.217842	-17.036783	-14.009199	-23.182438	-29.001415	-31.258327	-17.433277	-22.286427	-13.258295	2.333721	4.3249335	5.8268566	-5.0623817	-13.128504	-11.628254	-13.911032	-7.1384225	4.4732227	-7.492016	-21.718536	-19.68939	1.5871553	-0.93006593	6.8322124	-12.859036	-11.152914	-1.9041753	-0.40391436	-6.284416	-7.0061502	-22.89221	-16.183817	7.0665174	-0.9697259
352	-14.408213	-14.3773775	-12.75448	6.554577	10.959699	10.583733	-11.755235	-14.05804	-17.841377	-11.570962	-15.314192	-11.687149	-9.924722	-20.302908	-11.943529	-6.9866753	-7.8791456	-5.4101896	-4.012595	-6.7644234	-9.075462	23.177404	27.988148	31.063473	-2.3614626	-3.937027	-5.9618587	-9.462528	-7.2145452	1.0660279	11.823997	15.416565	8.890846	24.073242	25.888002	25.64629	-16.424664	-21.380672	-20.755177	-16.774017	-19.153461	-20.947273	-17.088034	-17.199009	-23.98692	-6.515135	-2.3065813	-7.6921835	9.602222
353	17.525526	23.379768	25.64286	12.915647	9.31592	6.325776	12.945137	14.233404	8.368155	1.0982925	-0.7584791	3.8806334	3.520444	5.8558474	4.244297	-3.5928783	-4.397213	0.20163426	6.115711	4.7598133	7.1952887	13.83444	19.544052	16.939114	30.043575	35.224434	25.604765	21.848461	17.299856	13.392353	14.45257	12.779587	8.833456	11.265142	15.90606	11.745771	23.669817	31.659096	21.809788	11.714008	16.255022	5.3573008	17.785843	12.596443	8.184942	29.431688	20.707884	14.551802	19.233837
354	-34.174694	-35.634045	-31.185158	-11.22351	-10.857697	-6.270029	-12.375294	-10.174229	-14.03211	-29.313084	-12.340733	-0.892887	-42.316208	-44.532097	-44.65477	-12.273962	-10.930836	-7.0493245	-2.4200177	-5.3051386	-7.9719124	-18.513588	-21.77119	-18.207386	-6.4445677	-7.8550954	-5.9171257	-13.995729	-16.567545	-17.67118	-19.819225	-23.268843	-33.30768	-37.63335	-43.60437	-38.41649	-10.0166855	-11.227155	-10.970625	-16.305607	-14.824471	-6.754117	-38.00306	-22.714182	-11.277342	-6.250563	-9.159195	-4.9240828	-7.0528393
355	-14.769115	-15.480912	-16.310717	-18.477589	-24.654915	-23.898363	-15.835405	-26.876472	-19.31189	-12.945996	-14.15093	-11.764627	-25.132782	-19.643375	-9.989712	-26.520672	-20.402672	-10.598255	-17.194307	-21.105541	-18.669994	-18.703009	-17.086437	-14.141351	-1.2025995	-1.0174482	-3.5530791	-19.058086	-20.104399	-19.63473	-13.225599	-25.581718	-21.841675	-8.517279	-10.687997	-8.785427	-23.077143	-24.159847	-17.832273	-21.713573	-20.106518	-17.44529	-4.583706	-9.867136	-5.733487	-1.8513174	-2.1746695	-6.1171446	-18.67194
356	8.917031	15.550947	15.2797785	9.993197	15.518898	17.782736	12.029562	9.667423	16.054459	14.141982	15.24288	11.836797	9.391988	2.6545196	8.006259	12.975584	11.847939	11.759222	8.303949	14.196881	26.891697	11.300528	15.9239235	9.5125475	12.453071	17.766918	19.364471	13.349088	18.605898	16.201574	3.93263	10.344109	18.616833	3.3658476	-2.4245071	5.6306624	10.223745	15.353606	7.9306035	11.953187	16.477463	13.975092	11.661581	12.28469	8.034105	11.839561	15.232264	12.95702	11.656421
357	-2.2578812	-6.199485	0.36244547	0.34702873	-0.1992333	3.98105	-7.2567644	-7.8344054	-8.903713	15.824236	11.558443	15.17945	7.050456	-1.3216385	-4.696664	-11.458082	-8.621015	-2.1641936	9.908684	4.2604146	-1.4544559	8.725752	12.86054	12.510654	-6.7931967	-12.100473	2.8908796	8.589495	14.213908	12.48258	5.419215	0.7852094	-2.200599	-16.67395	-24.905895	-21.739643	-17.99411	-25.866535	-26.586391	-36.115147	-34.20788	-21.829544	-20.555141	-20.286942	-18.390272	-15.476515	-21.688683	-27.794975	-26.83974
358	-7.858013	-7.265663	-1.333487	0.25150996	-1.6568171	3.6406426	-25.747404	-18.959227	-7.040819	7.8475676	6.745914	9.728949	5.6944838	4.2384	8.508329	-11.314722	-11.740692	-2.6142201	15.4506645	8.898708	-5.7401266	-13.133017	-7.786086	1.8458314	-18.306898	-11.629554	-4.8076687	-0.67915225	-2.679031	-7.83022	-0.65487933	-1.543982	-4.295726	-9.476891	-6.9216146	-8.910885	5.250115	4.8712587	9.299826	-16.248535	-17.87482	-18.349936	-3.7911081	-10.980452	-5.180149	24.233074	16.615501	6.76709	-22.636162
359	11.162121	15.083982	8.944364	13.208475	17.179117	19.395603	-7.770346	8.679672	11.772611	15.584017	10.004068	6.7075243	14.725496	10.859852	6.435952	3.1670516	4.3103523	4.907432	9.082603	6.125208	-0.35843137	7.1988816	8.999849	9.727501	8.871693	5.261042	5.3134737	-4.0609365	1.0924132	4.8820763	12.270044	15.107685	15.529269	5.6168394	16.845015	18.249903	13.551226	17.35854	8.893587	13.5807085	13.135792	16.76593	14.787796	17.117134	13.935923	11.305546	13.812428	12.968086	17.879406
360	-3.974372	10.348853	15.019928	18.788303	16.560335	13.937117	14.133873	9.925499	8.026847	17.527246	15.855715	10.25953	7.841305	1.4739208	3.2116902	5.90711	9.317315	9.112822	-3.667707	-6.573171	-2.3031785	4.3280916	3.0143175	4.6111093	9.068451	12.5635605	13.238426	15.683692	19.373264	14.720129	0.020436525	1.9870827	12.421228	13.293278	9.631161	10.991137	12.33317	8.594828	12.95268	7.6248326	12.615444	4.185195	5.0774975	4.3269777	7.161471	2.508965	4.503489	4.5869694	16.61262
361	-22.472162	-5.9769864	-2.0538046	-10.835082	-15.518385	-13.593923	2.9155946	2.6029963	4.7249393	0.65810883	-1.8717589	-10.878158	0.94750017	-14.1955805	-11.842312	-9.724401	-7.0105677	-7.858006	-10.796762	-3.2320895	2.400868	3.917783	4.0465894	-2.922934	-7.1335106	-2.9532404	9.02351	-8.96631	-7.608057	-5.552621	-4.0477495	-7.0235133	-5.6650734	-0.94055337	-1.4131584	3.4868355	-25.015097	-20.794277	-12.578596	1.7505242	4.006828	1.1617393	-18.382969	-17.808807	-14.610009	-14.511757	-10.798601	-2.755104	-5.785569
362	17.58952	19.146309	16.093424	15.036365	24.73322	26.619635	18.606632	16.218327	17.820444	20.523716	16.99991	15.346831	21.712414	18.943642	16.018576	15.417946	19.37402	12.522556	-1.1044388	0.3730174	6.694619	11.429076	18.864883	11.181901	13.609713	17.248085	12.853151	24.635284	19.631153	16.084055	17.845463	16.571161	9.979908	4.511316	14.857148	16.465431	18.26778	19.474524	16.166891	32.020073	26.339375	18.497032	39.003548	27.990635	17.254967	11.429418	17.451313	11.414209	19.17279
364	22.969803	24.582275	15.245935	13.128471	15.202526	17.305376	8.9646225	7.401943	7.2218146	12.209109	11.161036	10.627052	19.055355	16.710133	13.924476	13.144714	16.24879	10.3292265	10.09348	14.352245	16.655973	13.952686	11.008492	10.692234	7.3932242	14.75564	15.049794	0.75043684	-2.5362396	-0.5571687	24.27187	19.638584	16.773495	7.756052	13.134716	13.04141	17.579973	24.29144	27.038681	-8.494719	-0.13758564	-2.7400136	11.302994	14.95993	18.852268	10.24482	12.862736	10.220654	12.230467
365	-12.035906	-13.501287	-18.228077	-8.33217	-11.630888	1.5134526	-8.199047	-6.797206	-11.400495	-5.1136436	-1.607077	-8.246464	-6.8336735	-6.740469	-7.238729	-3.7168732	2.954914	4.6069613	-10.375046	-11.850543	-12.969993	-1.19138	-0.79170465	1.9174023	-18.12596	-10.271929	-9.711573	-24.37916	-22.089832	-9.389782	-1.5856746	0.0630022	-1.494235	-14.179862	-12.685633	-12.735676	-10.913883	-11.676455	-24.337116	-5.5513554	-6.1148634	-10.473696	-22.31565	-9.104851	0.1986795	-6.8039646	-3.0804944	-0.35175598	5.930066
366	-24.752983	-28.2146	-21.63705	-2.0184772	-1.1765909	3.1289704	-8.437212	-9.493231	-8.385258	-15.125527	-16.86317	-10.927683	-25.337029	-35.64926	-31.550867	-3.1462831	-7.8055353	-9.754126	-21.763817	-28.33616	-32.373646	-5.7394714	-6.5308986	-12.972626	-15.321861	-22.171711	-38.79834	-27.776455	-19.367222	-10.024219	-26.509111	-25.743114	-16.573322	-23.078941	-27.340664	-17.292143	-23.772419	-25.770733	-13.756062	-13.482624	-16.078657	-11.9561405	-24.73705	-25.336273	-27.726727	-18.436749	-10.929626	-4.0640793	-15.976967
367	-3.1684334	-0.32810876	0.86941123	-22.888187	-27.79238	-30.042572	-7.9463997	1.7278651	1.2625264	-4.393958	-3.0509245	1.4266545	15.140357	16.190277	16.43277	0.70320576	10.143623	16.767534	-2.8963063	-10.2085905	-4.4134703	-1.264632	-5.6316557	-4.640332	-7.290308	-11.250088	-10.552593	7.097244	8.934449	6.126483	3.0018392	-10.597687	-10.656618	4.4989862	1.2345716	-0.20448461	8.018851	5.542372	8.930897	6.4623613	7.397586	6.4388714	7.720573	11.957356	10.799894	8.751841	5.676922	7.6762524	-0.77333665
368	18.872986	17.984219	10.504103	7.3797855	7.5654335	4.9518986	7.521848	4.7266207	2.156845	14.654398	11.438297	12.228588	12.680037	10.294359	8.092742	-2.1108856	3.0395675	0.05056706	9.436992	15.270641	16.960464	-8.99341	-1.8401332	1.8194908	27.316568	24.780455	26.462944	14.365743	17.69717	11.520043	-9.985768	-7.5163546	-7.1946206	8.332248	11.713844	4.6539283	12.403044	11.172765	10.9844675	2.4590576	6.229804	2.4395447	3.966807	12.44395	18.45748	10.608107	8.290964	2.680542	17.795607
369	-8.639174	-8.582928	-8.341886	-13.743589	-5.0565557	-0.99773735	-14.967529	-14.102611	-10.884466	-9.910172	-9.895174	-2.5624838	-6.9808803	-2.031185	2.698728	-20.787205	-25.59559	-22.532824	9.6626835	7.9011116	6.4416537	-9.241354	-4.89042	-1.4491535	-5.798409	-0.015216082	7.6969767	-6.5427504	-9.087337	-3.7095766	-22.972956	-29.41169	-20.236317	-33.9857	-17.448626	-6.145542	2.6596382	0.50247455	-3.3829956	-7.486388	-5.354206	-3.2382479	-1.4412886	-13.038406	-8.052374	-31.846756	-25.96579	-14.984657	7.5874043
370	-7.2034345	-10.80722	-13.858557	-11.991755	-12.552069	-13.195097	-6.4276333	-6.4955263	-12.833982	1.9200833	0.45583126	0.08328369	-5.243567	-4.5385265	-0.52175695	-7.9469647	-6.26997	-1.887295	2.5137603	4.4913235	4.6945114	4.08011	2.7750359	3.9578834	3.9722862	-2.830405	2.110276	3.8085446	2.8553734	6.8497186	10.66179	13.320009	13.358937	-3.6182284	-1.5658115	-2.1903286	7.0501757	3.155302	6.0059266	-10.253497	-6.420169	2.3479474	-0.6959973	3.592146	8.308779	6.0486465	5.2164154	7.2403646	-7.7927246
371	-13.3202095	-18.342373	-23.144941	-16.902702	-25.685947	-27.479992	-24.182299	-18.48032	-22.626118	-0.3452648	-3.712212	5.3513365	-1.6966059	-5.5789914	-5.3478537	-24.19432	-22.430613	-24.313812	-26.45935	-21.643965	-21.044285	-23.407047	-29.04837	-30.420177	-16.685007	-12.676846	-5.7785287	1.4742192	-0.64396775	-4.401378	-15.409886	-17.329712	-8.758437	-24.218876	-27.167528	-21.007004	-26.951233	-23.599892	-26.7914	-15.485527	-16.694466	-13.000559	-19.313026	-24.328497	-32.09626	-10.687988	-8.919277	-10.295699	-5.6387634
372	-7.2287474	-11.537557	-2.4782596	-0.5573991	-11.679972	-19.826977	-10.286961	-10.190517	-5.069426	-4.7916937	-4.332134	-8.16231	-4.8746843	-3.1615176	1.3245621	-12.700474	-2.4874823	0.9404211	7.835778	3.7487652	5.3636737	-25.310188	-27.330313	-21.423553	-24.959772	-21.257137	-13.275114	-9.824956	-7.7151265	1.1923234	-0.69175553	5.0322294	6.83895	9.1124935	-1.5217103	-1.764844	-5.7053466	-18.11493	-24.099995	-4.0681295	-0.7514413	1.0356175	1.3719141	-2.3135328	-0.6068712	3.7218366	1.6625326	-2.8420467	-2.8527498
374	-13.5695915	-19.252125	-11.098712	-23.548733	-24.31197	-14.130121	-11.757856	-17.053316	-10.905569	-3.6926732	-12.711795	-27.875412	0.59491676	-5.45544	-12.623248	-9.907081	-15.445478	-7.7976627	-4.6572847	-13.69525	-7.7124557	-7.8073516	-10.501381	-8.0895195	-8.849026	-12.394771	-4.200719	-6.5555587	-17.994099	-19.089802	-16.915443	-16.53181	-11.197266	-8.038996	-10.5284605	-4.402255	-27.132187	-12.084147	1.9390471	-18.877026	-20.41917	-11.397946	-22.366285	-23.954374	-10.481649	-15.775183	-22.255245	-14.735585	6.258314
375	6.6727066	-2.415099	0.24673638	4.1676874	3.9196343	2.1343968	-9.7051	-22.435926	-4.5635347	-15.423899	-16.866116	-6.407423	15.773846	6.8234572	2.2430856	9.654831	12.060358	10.856384	-47.951317	-46.563618	-21.545004	-5.758459	-12.829518	-4.566246	5.353346	2.3798707	2.4678946	27.151403	22.04422	24.676613	2.0518632	-5.7985935	3.2483294	17.078505	16.755981	17.823788	3.1334238	4.900033	7.299982	14.272599	19.20457	17.069954	-12.376236	-10.567845	4.2148395	-42.10895	-36.765724	-19.617937	-12.350771
376	-21.93341	-13.794273	-4.988869	-6.7136602	-13.793964	-9.743069	19.671585	20.477337	12.858411	-4.634266	-0.880846	-4.189397	-11.885059	-18.05386	-23.060911	1.7058296	-0.99012893	6.198155	-2.4827561	-2.3363523	4.680626	7.951622	15.996576	20.429842	11.327281	9.177633	1.7573283	12.586248	9.361455	10.40794	3.5618086	5.164719	8.172797	10.6022215	4.819007	0.67945623	4.470048	8.707822	3.202136	-16.634766	-17.976559	-11.922863	-0.8470107	-2.746853	5.7456474	12.556364	8.692638	-1.0283442	14.844835
378	-7.8296013	-25.348427	-39.666725	-21.942854	-15.327887	0.65692425	3.8381426	-7.7301693	-7.56831	-7.3819456	-11.595339	-4.0130997	-1.7303379	-2.8311746	-2.1607573	1.7812344	-7.4181814	-11.597792	2.8665416	2.9078362	6.56471	6.025749	-3.920448	-15.632048	12.023392	8.027511	-0.4402747	5.2244773	3.6965635	5.4683304	10.572077	4.615323	-0.04023075	-5.631315	-14.590498	-11.314627	-5.5461893	-6.1760507	-3.6643138	-11.249415	-14.835466	-10.551222	-10.3526745	-23.70631	-26.321178	-10.805437	-13.131092	-8.457548	-0.47955936
379	4.652806	5.074397	7.9766936	4.132876	10.197283	8.865138	1.9950825	5.0014753	4.8077536	14.699535	12.741547	10.621584	11.262904	6.3866854	-0.35994637	4.848283	1.0445213	-0.057812214	5.0432987	8.822746	7.6630197	3.7436392	1.7983712	5.52895	3.7460089	5.842066	0.9864618	5.0354037	4.5545044	5.166383	-10.271573	-3.6974027	2.8829315	-8.972767	-1.5784457	8.177591	5.2651196	6.1538153	-1.6163538	4.1821356	0.74101967	-3.7409642	2.9347525	1.3402754	2.3392696	7.8076663	4.821833	-1.3139113	5.1871395
380	-7.193819	-10.841925	-6.399879	-5.9548206	-6.713993	-4.4548054	-21.112263	-21.951101	-25.410992	9.739491	2.9466465	-11.099764	8.589191	-3.5838358	2.2002137	-28.441542	-27.049068	-11.962452	-8.606184	-8.147641	6.3895164	10.27631	0.15876472	6.321888	9.845479	15.88668	14.24506	4.111534	2.8266628	5.262597	7.0102253	5.8867626	1.216246	10.665143	15.388775	21.364777	26.401262	24.278587	16.712652	12.687552	13.563541	9.392729	7.2612376	-4.2848086	-6.9498787	2.5186338	7.815892	14.603825	16.55505
381	-7.5813885	-13.703316	-7.956065	-3.7818196	-10.608101	-6.883827	-5.3930936	-16.348873	-18.499174	-5.160367	-11.129864	-10.267276	-2.886982	-10.601624	-5.997997	-24.556118	-33.803608	-30.152737	-44.53827	-43.126236	-29.515154	-26.03276	-32.537544	-28.316864	-13.5981	-20.615013	-27.033878	-8.805131	-6.9187	-10.210737	-10.575119	-20.77937	-16.697071	-27.109821	-21.608791	-13.31602	11.66085	13.64072	14.534764	11.275909	5.8026934	7.006171	10.63636	11.283499	8.612539	-14.650141	-15.9590225	-5.942581	-0.49403104
383	8.2327	11.454213	9.72218	13.503017	20.520927	24.3316	30.670029	24.708199	16.030172	25.276272	24.261826	29.769936	21.383984	21.606403	15.689728	20.800781	21.871578	23.998087	4.3460507	6.960252	9.767336	15.934464	19.686352	23.662415	12.231299	15.5706	12.725292	26.55749	23.159266	17.433731	12.457426	16.60707	9.946674	14.437267	21.386406	29.79269	11.691351	15.794949	13.375563	9.79422	13.389254	15.703524	9.0409	1.9912655	3.9261208	12.807475	11.557453	7.335716	11.220758
384	-4.2058964	1.2607363	11.118109	9.57007	11.992609	12.26358	8.899857	7.2455435	9.270065	13.980801	17.092754	10.184445	-0.65435535	-11.958029	-9.777301	11.386181	0.8156062	-12.435829	11.160023	12.000694	10.079904	7.4964623	11.653255	13.723213	-42.91104	-34.199055	-11.402897	-9.191334	-19.483282	-10.558613	10.508751	9.070947	10.081802	8.617491	5.1618805	7.9271455	12.821773	15.78466	14.287245	-18.162922	-16.710293	-11.665843	9.185566	-13.700144	-20.332485	11.166385	12.852993	11.322729	12.401352
386	13.360574	8.948265	7.9651327	4.643657	4.34905	5.0067043	1.0710962	4.9054375	9.541411	5.699054	13.673557	14.817151	7.500714	-2.259485	-0.2873749	-4.913301	-1.1517925	8.066727	6.210869	0.2580812	4.8407335	9.196572	-0.2794966	-3.0629303	2.1527338	5.7650766	7.0603275	2.3985186	3.2801733	0.66216826	10.313417	4.4640636	6.615011	6.8386426	-0.8284087	-1.8856113	7.0205774	-0.92590094	-7.898202	-18.520435	-17.932701	-13.348475	-9.580126	-3.5977802	-0.18035847	3.401108	11.509269	10.212401	2.5138025
387	21.439613	13.149986	-0.95246655	-14.007727	-11.0926485	-9.61089	-4.620179	0.01048629	11.121569	-7.0398893	-3.1280046	-6.585132	13.25578	6.67198	5.223683	3.5162828	2.0545878	5.952203	-1.0552769	0.639004	4.6263585	11.432205	12.498454	19.65514	3.2644563	3.452831	1.2939069	-3.3733134	-24.668495	-28.100307	-10.99363	-18.781984	-26.750233	-6.0844812	-11.889099	-13.017874	8.909583	8.761224	11.912128	19.820244	23.76662	18.21965	8.401072	13.033524	15.334398	3.7382753	14.521421	21.464054	11.77087
390	17.544365	19.46838	24.837852	9.151503	15.352702	14.671673	14.551214	15.115656	17.289515	8.252528	2.0111744	7.9834247	5.372735	11.482208	9.349936	4.838425	5.092525	11.804451	1.7431468	7.8759027	13.775135	7.4719954	15.794487	11.357951	7.163348	12.313358	6.6414175	15.14096	14.758036	9.721102	-1.3172237	-9.28619	-18.416567	4.4881597	2.8179948	-4.3315086	3.7586672	12.663794	10.807686	12.700785	12.0012245	13.34909	11.708326	7.2300816	-0.57850987	7.2823663	0.25837418	3.1965885	2.7269154
391	-34.68024	-39.56637	-30.924427	-5.2322917	-15.282158	-23.820662	-13.412215	-15.952121	-16.413929	-7.381177	-13.196603	-4.24689	-20.463318	-28.766783	-26.873196	-5.24625	-11.660681	-9.55088	-9.281631	-4.681946	7.339597	-15.811995	-21.483372	-11.475039	-5.8316164	-7.019599	0.5935874	-7.429455	-12.502768	-12.067942	-31.742617	-26.511314	-16.524504	-16.400452	-24.88382	-25.192066	-18.108555	-19.062275	-9.10544	-28.943449	-24.43497	-13.069562	-72.070114	-69.845245	-65.6652	-53.93193	-52.551865	-44.691635	-25.093458
392	6.908862	12.64509	13.624954	12.153684	15.053911	17.360096	5.694541	10.018315	13.016758	16.932775	19.88723	22.132124	0.27789634	-0.23874986	-2.1034384	8.91415	3.522445	0.5641226	20.295002	18.912678	8.28706	10.144351	11.46764	12.546886	1.5477486	11.108466	9.847984	12.356309	6.4220324	5.1178226	12.174519	13.383438	8.544479	16.26676	12.423185	12.407124	5.629156	6.7525396	9.752163	2.7289164	1.6577989	13.908213	6.384532	8.05322	9.16155	-5.322365	-5.2438216	-5.1138945	1.9452755
393	0.5912377	1.3922505	-8.566406	5.4175806	4.4134645	7.4941254	4.395489	5.4012628	4.5333986	-3.8195944	-1.3840775	-4.5949593	14.002874	6.651265	15.401508	0.036963284	-0.80961245	2.8994493	9.745614	10.154405	4.7688465	14.666905	14.386828	10.577522	-1.7722808	-9.780386	-14.492421	13.58615	15.408686	16.999716	8.532165	8.915478	5.7749753	-3.5132883	-4.39618	-2.012002	22.745636	20.908997	13.590616	-6.511597	-17.487968	-18.097103	-4.8786087	-10.787176	-4.9106197	0.35138565	2.3210394	-6.5877676	8.687204
395	9.889052	7.3404493	11.845589	17.5828	3.759425	4.216811	-13.044996	-10.485319	-2.3205132	13.70029	5.163378	8.727497	6.292488	4.15561	-1.8570372	11.8000965	8.0336075	6.591304	-23.472713	-7.0084143	-2.196333	20.474493	-2.3857958	-9.606632	-3.201469	-4.9310517	1.9643005	3.2616153	-4.4448767	-5.2231026	-3.8511615	1.9164436	10.088154	-0.10430628	3.612492	6.8875074	6.132167	2.7426465	-0.9476949	6.5319433	3.39052	10.006296	2.6683478	1.5709846	4.725084	-20.646173	-24.426945	-35.18666	-7.2080603
397	-40.979115	-21.870613	1.5395192	-35.024403	-43.141655	-39.320038	-15.222507	-21.94557	-8.001085	1.531961	1.0441407	6.1864576	-2.88455	-5.540683	-11.416042	-22.65955	-20.75284	-8.148649	-21.241182	-32.499622	-45.17106	-18.045582	-22.243088	-30.913876	5.736753	2.5626774	1.337065	-32.432594	-24.372654	-15.117474	-33.946556	-21.553974	-6.4187202	-14.416655	-26.836636	-32.343422	-34.43583	-40.43332	-35.806404	-26.579575	-29.898859	-18.002407	-21.5946	-30.06813	-28.89183	-0.921569	-6.544826	-11.68532	-20.248835
399	4.363656	1.2809584	-8.311731	3.8926563	0.42384487	7.3660717	-8.182631	-5.3880463	-3.881631	-9.017519	-3.016142	1.883997	-0.61126685	0.71222675	6.1011634	4.414116	2.7093508	5.4173	-3.7404137	1.2404069	6.8517494	10.03841	-0.15059727	-9.37768	1.7978303	-0.8377447	-3.1028566	-9.44186	-3.3873625	5.4350486	-2.4544191	-10.026489	-8.20422	-16.565048	-26.494884	-19.448303	11.759195	3.145092	-5.247781	1.194989	4.1845293	12.58605	18.970543	10.246158	12.846301	15.983793	11.013554	12.436865	8.83316
400	7.1838465	1.4804673	3.3635435	10.9304495	8.701466	3.3004072	4.944752	-2.564909	-7.139926	10.944752	4.0163126	7.459837	-3.8175254	-15.500381	-14.662268	6.0303607	0.39211458	-5.174495	5.4943504	3.3684096	6.570018	3.69293	7.293636	13.516638	-2.1200523	-6.3795023	-11.753118	-5.5760674	-13.061108	-6.407371	4.8698716	-0.39696753	-0.75885975	5.4417334	13.587084	17.030735	19.519611	9.497759	11.146799	4.7029686	0.55641216	5.9331656	22.429892	10.220549	2.5442324	14.033184	6.5399246	2.7464628	4.926587
401	-15.470507	-24.077028	-23.376785	-16.090788	-8.797186	-9.009931	-49.55807	-50.603546	-55.479218	-0.29528916	-5.664901	-13.851009	-19.308304	-28.223156	-38.32716	-23.381756	-32.75522	-44.22284	-2.8655496	-4.3851175	-5.2061663	-17.826797	-8.562605	0.6244335	-37.511204	-36.52865	-23.542706	-58.343765	-51.69317	-38.581978	-36.93805	-30.674353	-27.313389	-10.708004	-14.843733	-4.373486	-21.268608	-33.529793	-43.29118	1.5478013	3.7961168	8.995077	8.285967	2.5576637	-7.367967	-3.8992789	-10.356573	-6.5123367	4.255973
402	-11.753505	-11.428272	-17.98127	11.770384	9.515549	7.110512	5.8656263	2.9845288	-10.504969	-22.905142	-12.832534	-5.1907334	12.147537	10.587672	3.9320784	13.53227	15.785242	12.53069	-3.5477777	-10.572903	-11.984131	9.541671	11.007235	20.338089	-2.9856849	-4.614009	1.881003	-1.8210077	1.7319069	8.193462	-7.0485983	-2.9184985	1.5473173	9.38802	8.684967	8.03861	-14.295307	-26.72719	-31.485579	-26.454853	-10.685977	-6.178841	-11.965784	-21.594986	-19.364056	-4.364791	-7.7263947	-9.324329	-19.084728
403	-10.869499	-8.021316	-12.256504	-8.384972	-8.058092	-13.1913	-9.393607	-10.488105	-5.3180285	-20.428492	-17.678757	-13.25982	7.8930216	10.622219	5.067811	7.91339	13.081671	7.1264067	-1.2064066	1.0184683	2.4705205	-0.45714372	6.6608205	5.3110466	-4.4265733	2.6509566	1.2191368	-9.814558	0.04672318	-6.1039023	-2.935217	-5.21237	-3.773765	-14.039345	-16.211746	-13.947048	-15.255427	-11.864206	-4.0677414	-13.833568	-7.6028843	-10.709221	-8.453384	-6.668461	-3.6809213	-1.7496696	-2.7568488	-7.055949	-10.758318
404	-46.39456	-44.532238	-39.165897	-30.780077	-26.41455	-11.478796	11.401286	5.130685	8.04505	4.2038918	3.6144214	7.2839603	-6.6343617	-11.110687	-4.6052303	8.15159	6.9856553	7.7973905	5.4900613	5.119193	5.6399975	14.142474	13.333023	9.961777	11.334051	-6.6188917	-16.14096	13.455168	6.746577	-4.479129	1.0789251	5.014414	15.250217	15.739503	8.378709	12.440937	9.687588	3.8058782	1.0978843	2.001128	-4.3090343	-15.247867	-11.219051	-6.6862397	-2.6581638	-15.79817	-3.6817474	1.6700473	-10.452955
405	0.7901647	1.7553422	4.336847	5.755602	2.6449213	-14.116823	2.5957322	3.9125812	3.7162437	3.8748322	1.3034313	-5.039222	8.855249	-2.132564	-5.756942	16.286888	16.193747	14.266397	4.6967173	-5.7817225	-6.811779	4.2165785	-6.2254887	-8.725077	-3.9344525	-5.6949635	-12.948437	7.17362	1.0984535	5.992345	19.754519	10.631024	12.52877	3.378868	-2.9587884	-0.13350385	-7.8094788	-14.770121	-2.9688847	-2.39441	-10.9517565	-5.2972484	-3.020433	-5.2416553	1.2621719	15.558068	10.308023	14.525831	3.7578125
406	24.839104	25.763336	27.630163	11.709122	12.319439	8.768742	21.804802	23.607622	15.287302	7.0019035	15.534072	27.24287	17.45605	24.57072	19.64761	26.880503	24.426306	23.329865	14.465094	18.09354	17.937008	31.320013	28.116121	19.678482	33.153183	30.470928	18.20517	19.017334	15.925012	23.511414	10.88616	15.506533	15.146425	14.7450695	21.574806	19.951424	22.674763	29.226364	28.67461	27.873432	31.383575	22.518972	21.201296	26.019648	21.716938	18.544449	29.025997	32.44088	15.562443
407	15.569449	31.722275	40.808292	19.840729	19.791473	9.78763	10.187759	10.774359	11.814144	15.967478	23.236702	22.097343	14.810221	17.224297	16.793827	11.3331175	14.274781	6.955047	-9.873068	-9.3103695	3.6523707	15.860203	16.865053	17.227966	28.650871	21.093864	10.89184	-5.2482557	-12.0537815	-11.1182995	25.414137	30.47623	30.030127	15.774903	6.530565	-1.3380965	11.450132	4.3468094	3.695189	1.8302574	-10.2267	-7.274399	36.41663	29.3801	27.834618	12.275164	9.084358	11.562642	13.644878
408	-8.900219	2.708466	12.253038	3.2698767	-6.129401	-13.562779	-12.904637	-12.617341	0.091787994	-11.241886	-4.366926	-1.6913612	-11.606074	-21.560482	-21.246796	-10.546874	-11.72863	-0.39456132	5.4434576	4.7800713	5.06777	-20.51588	-20.06009	-15.471811	-0.740877	-17.20538	-18.663818	-2.0374463	-14.889482	-27.846342	-1.54737	-4.6469755	-11.197175	1.8630176	-8.938221	-18.052532	0.813766	5.900322	2.7753792	13.623051	6.8596506	7.1309376	10.085371	6.7712317	9.768799	-0.575279	0.5146098	3.2906609	3.93496
410	12.725817	9.576593	6.3559504	25.55592	22.133827	20.260105	4.3854074	8.112573	11.172277	4.090349	6.2725396	9.559413	-0.058501482	0.29653868	10.761376	10.430537	14.313665	12.774671	9.921824	12.3136635	14.122668	16.699142	17.567993	15.246248	17.798435	10.749191	3.7529368	12.490636	14.380651	16.932093	8.343189	12.355757	18.755562	18.457518	8.912365	7.0597734	22.837833	17.55963	7.7243457	10.001963	3.8604631	-3.6984067	4.419255	6.511164	3.2136688	-7.18026	-1.095721	-1.9297143	2.8917289
415	0.6938389	4.0178785	7.4169874	3.684316	7.072943	3.1594093	-5.8213816	-25.126976	-18.500607	8.72224	9.770098	4.759796	8.416931	7.2812195	0.67023575	-17.857994	-9.095449	-11.791069	10.311376	14.026416	12.745564	8.12302	18.998577	21.964008	7.3331165	11.784136	12.428339	-13.691315	-14.530374	-7.0584087	10.141733	13.443403	10.928156	5.778246	11.34532	14.383909	7.39275	3.1308818	7.368651	20.875355	28.196953	20.635098	18.2471	27.930357	26.482605	3.2393982	8.024283	7.7336993	0.7314452
416	-13.14259	-9.470644	1.3096542	0.30073392	-2.2405927	2.6389284	2.6072917	-7.5319853	-6.027278	-2.1091647	-7.313938	5.7935143	-6.450319	-15.254383	-24.371048	0.29058653	-3.714472	8.7667675	-0.94562113	-4.3004866	-2.0630207	11.936286	5.6332083	11.029795	-12.919571	-2.5257945	13.556921	7.6888976	-5.1024942	-2.0596414	12.773904	11.664424	21.340982	0.89340043	0.18282339	-2.9543517	-30.38845	-26.827135	-10.040445	-0.29861152	1.0920789	11.51034	17.8063	26.888042	21.681797	-12.479349	-6.9844446	1.7367549	-0.11616439
419	2.0949154	8.832323	15.891262	-1.1843724	1.1975977	0.56482595	-12.749022	-8.394836	-6.791154	-25.320116	-30.09024	-25.014084	0.29309058	-6.536832	-3.2492352	-5.786747	-8.644625	-8.28101	-19.946861	-20.740988	-20.844456	-13.375892	-8.336409	-3.0199633	-17.608856	-15.731951	-16.802896	-15.186094	-14.464592	-16.006687	-3.7854648	-4.8207674	-7.3090706	-6.2304735	-15.33031	-21.16875	2.7088118	-0.9135418	-2.5142055	3.064762	3.2072883	-4.8256564	-0.06943852	-0.94241965	2.4650536	-0.9770229	-11.89884	-10.594099	-6.620729
420	-5.1647906	-12.8039465	-9.288683	17.092	9.367937	-10.952173	13.376599	7.380107	10.972008	-7.305453	-7.861553	-3.6305594	-11.8007	-6.8939137	0.5320876	4.746315	13.216158	15.887229	-2.5139523	-3.7709637	-3.149823	-14.228403	-18.212694	-14.554155	-2.7255516	2.983462	3.0467417	10.86586	5.0588913	2.8597865	-12.402922	-12.894623	-9.779443	12.680017	21.960333	26.388916	4.6219044	-1.502441	3.2672415	-14.279444	-26.762455	-25.331392	-4.5769277	-7.9984293	-14.284956	-23.918186	-23.25888	-14.885931	8.059538
422	-13.908741	-4.7273636	8.334034	-0.85448664	-5.1035223	-1.381263	0.40887332	-7.550496	-2.3806782	-8.293768	-13.538113	-7.3153276	-8.118963	-14.247932	-10.279352	7.29333	5.563493	4.721239	6.728857	1.4919801	5.478495	4.20717	8.154627	4.1542897	0.26811594	3.4593196	5.095129	-9.2886505	0.7031047	2.8014832	5.410279	-0.5681299	-9.22357	1.2216752	-1.0630804	-0.8613268	10.575441	9.220886	-0.56371623	12.510409	12.675505	22.35051	0.35767165	-3.265329	-4.899438	10.838124	9.217464	8.101725	6.5711093
423	8.860486	11.227168	10.888958	8.094198	9.493345	6.2210493	1.910646	-2.2924871	-3.8432012	-3.563836	5.0559554	6.6820145	-1.5244515	-8.876314	-0.78236747	15.031538	12.674799	13.152572	14.9565735	12.8204	12.772701	3.8392959	5.045651	11.895347	5.630179	6.720579	12.110256	14.876539	12.586332	8.518434	11.028635	5.236378	1.9036777	-10.749729	-5.4404726	4.4472384	-3.5179543	-10.662773	-9.6637535	6.8735847	6.7033434	4.5823526	-0.6877764	3.6113322	9.4881115	7.220193	9.371885	8.179321	1.0476731
425	-26.78381	-33.321426	-29.086473	-10.123028	-12.507233	-8.323684	-21.490065	-24.05392	-16.196537	-16.55737	-29.9731	-43.70833	-35.192688	-41.040314	-38.80939	-18.481709	-24.093775	-27.94864	-13.634474	-19.60749	-21.911644	-39.144352	-35.49907	-30.216225	-4.5093036	-18.71809	-20.608967	1.6291883	-9.305015	-11.237032	-9.773718	-7.436876	-0.76851267	2.2881649	-3.323995	2.747204	-15.590792	-17.454382	-2.1817594	-6.467006	-13.837543	-8.845484	-25.440567	-28.777885	-18.25962	-7.322055	-16.445179	-33.260246	-9.945646
426	-9.536938	-15.966407	-19.143978	-11.769796	-16.10994	-12.31014	-5.818492	-4.445297	-3.7454953	-2.5757217	-4.3777633	-0.088872805	-16.550072	-22.842411	-17.616362	-11.613033	-11.456587	-6.1151543	-20.829681	-21.14709	-12.691357	-2.2364552	-5.3311615	-0.8515428	-1.826668	-6.094036	-4.3674994	-0.37709913	-2.9380214	-4.798836	-6.7051134	-13.522833	-22.826351	4.5050917	-1.4801303	-14.519517	-1.4627286	-12.041693	-22.702717	-6.873748	-9.322378	-3.6146827	-0.23860675	-10.00938	0.16582316	-8.952224	-13.624929	-6.0297604	-2.4383626
427	-23.415699	-27.131191	-23.10122	-2.540093	-12.539619	-13.279812	-7.7100616	-19.1051	-20.387262	-26.928036	-25.312654	-17.86436	-18.977283	-29.394855	-26.688385	-28.69162	-31.18411	-38.801003	-11.784733	-23.085531	-34.735874	-8.307367	-16.421797	-38.345856	-12.806362	-16.87236	-8.318039	-10.345093	-18.04318	-19.260096	-9.798014	-20.063904	-19.6362	-9.139605	-2.9493594	11.288738	-28.104	-28.752588	-20.84381	-11.00724	-17.337818	-14.579337	-35.303345	-35.69647	-26.750473	9.222897	0.9664253	-5.118289	-14.9526415
428	-3.3428621	7.939604	11.369717	-12.918976	-13.209017	-7.314769	19.117107	16.853512	11.46764	-2.8239024	5.019164	4.6051655	-4.0456433	-5.4466624	-3.2480624	6.4892445	4.0116277	4.8086534	6.106313	11.009872	13.330107	-3.888145	-9.055608	-6.6921406	5.759734	-3.8041346	-1.5848329	14.02916	14.782356	12.630354	17.86708	13.542686	-0.8324158	0.50814855	-3.421502	-4.494814	-4.799144	2.3339417	-0.24445973	4.8165236	3.0981808	8.043892	-14.843606	-25.802876	-25.584503	22.694878	28.553782	23.028858	9.758556
429	4.8525696	4.35057	12.38698	11.587347	5.659506	7.2818303	11.356876	9.520666	2.1210468	11.974615	14.937292	14.677002	-3.0969942	-2.5897717	2.705028	0.82017255	3.4739923	2.2630303	5.3032446	7.375182	8.327385	13.955034	14.891174	9.644957	0.48978996	7.5143847	10.51537	8.380516	6.2791624	0.074277975	5.9592867	2.8948188	-0.96297705	2.2595625	2.5036197	3.8382473	-4.150977	2.894804	7.5543947	2.5250232	8.100966	9.014193	11.780661	10.027866	12.866542	9.962083	12.695255	13.437881	13.196243
430	12.629938	7.6648135	8.94572	2.3604753	-2.2061455	-0.46967912	16.86103	31.727108	33.60549	23.2501	22.562805	15.09281	28.927727	31.597248	20.896194	13.757582	18.367916	13.717361	-9.768257	-16.11091	-9.095493	14.483618	14.212894	13.61532	18.632793	18.397041	23.920479	11.68909	16.114552	9.839138	8.545454	4.112488	2.3596892	25.101963	24.262098	18.438404	21.963306	22.146648	16.958504	8.923071	9.112778	7.2349253	16.14468	14.046501	2.3243763	3.461751	4.585797	4.395563	3.0432734
431	0.4237741	-4.146618	-3.3712099	26.541567	35.29647	34.832935	18.283127	24.33252	29.281239	21.963854	10.455574	11.298479	33.47039	38.00672	32.041805	15.390373	13.809897	20.223816	19.14891	19.752506	18.382538	21.209448	21.45522	26.009361	-26.046013	-14.291997	-4.7409134	2.5284455	4.7285166	4.023548	4.282327	16.764067	23.1506	-20.136223	-13.987036	-0.8616612	4.2760735	2.6551652	5.635668	-3.6533809	-20.560059	-19.843575	-7.462311	3.310574	7.6289406	-14.417877	-3.950111	-5.2164354	-7.135941
432	-6.505034	-4.664175	-7.087376	19.16433	17.720179	12.101143	15.847218	13.342756	13.340046	13.946787	14.845839	13.045755	-12.57075	-20.262209	-13.826664	-14.898511	-17.80778	-6.297781	12.208773	13.53863	10.071443	-0.9000281	-2.7321334	5.741529	-16.346306	-16.067627	-10.816545	8.494831	10.474599	12.661818	2.1851516	2.4334016	-4.860827	-27.241322	-26.0638	-11.29414	3.91118	0.23933351	11.432434	-7.365311	-2.703844	-2.960713	-2.8424249	-14.728529	-12.96006	-10.817947	-13.251612	-5.361866	-31.227621
435	3.921259	-5.681752	-8.938472	13.068344	16.205164	17.650549	-7.6110644	-12.8238535	-12.028357	3.5902035	4.7780924	0.22839686	-33.215218	-18.782757	-8.933975	-9.951807	-10.873703	1.7555983	-10.93787	-12.12503	-12.929089	8.6087265	4.2920065	11.537936	-3.061398	-11.469813	-8.740913	3.7754369	9.944376	13.833457	-5.224807	7.7729588	13.160047	11.104032	10.554764	10.945355	15.890458	13.263889	5.831746	27.57085	19.607925	10.876257	6.931765	5.9447684	-0.6862077	12.501166	5.7410975	7.171831	8.910738
436	-2.4187517	9.244356	9.307745	14.022768	16.591572	16.749506	38.53141	35.15661	22.478506	-5.0666127	2.7013998	18.556849	11.172525	11.0173435	14.372115	17.292421	17.491306	15.544429	23.8895	25.085785	21.18946	18.550009	23.654253	28.024609	13.731001	6.979353	2.283351	3.1215599	8.008487	20.98906	21.37217	20.046371	19.035955	-6.067855	-11.258457	-1.0826745	24.275263	18.220749	15.486235	25.009956	17.275478	12.301675	3.1500711	6.2502584	4.545267	31.417282	27.158722	21.591297	25.218643
437	3.1716142	-0.6867119	-1.5372262	-14.424187	-8.771554	-6.29526	-3.5328932	-11.811628	-9.832716	5.7737713	-1.7190015	2.2560425	-6.7608967	-11.865017	-12.105951	8.400903	7.6098976	5.6282735	7.4071274	-3.1120067	-12.750201	-1.3064425	0.7921706	4.1088405	-7.2293096	-10.706736	-13.567116	-6.2273455	-12.903198	-10.692676	12.867838	7.921179	3.7745836	-6.4471574	-3.7805345	-2.5494702	-2.458268	3.4864225	-12.114641	8.541019	0.86522627	-1.0549021	-1.0242118	1.2926416	4.6251774	-5.9839735	-5.507532	-11.757645	4.470887
440	-11.586568	-4.3829794	-0.31419215	-3.179151	4.077047	0.7418784	-5.8381853	-9.001926	-11.499365	-8.324198	-6.7991743	-3.3681078	-1.0570834	-1.8489851	5.923257	-6.2353315	-4.885663	1.7829604	-5.0995398	-11.823297	-17.223598	-3.5688365	-1.9484708	-0.21244663	-22.466812	-19.323944	-18.647951	7.25829	8.694197	10.849701	4.663824	3.8807902	3.70699	-7.241734	-10.371207	-6.927042	-0.63896185	-3.8423023	-3.7809167	2.877625	-6.730605	-5.5039625	-3.6342745	2.5726147	8.051633	11.227748	3.665253	-1.8769691	-19.460678
441	-37.291092	-40.21216	-43.5288	-2.1055932	-5.777513	-6.737646	-7.475748	2.3883348	12.836084	-15.918071	-20.241102	-17.361141	-37.00419	-33.462868	-25.535595	11.757528	5.2218585	-2.8098574	-1.2519357	4.3281603	15.258967	-6.67525	-10.582466	-5.609454	-12.678291	-6.430073	2.7019114	1.8669856	10.039016	15.226028	-24.19196	-27.407555	-12.588278	10.144999	8.629483	12.598427	-12.130201	-14.624136	-16.53067	-9.9938755	-19.811958	-17.167122	-13.488523	-12.769495	-14.206182	-4.508252	-10.067429	-31.24928	-14.418938
442	12.825849	13.458353	16.529972	6.1650233	7.5287066	10.021769	8.130272	9.143056	9.993324	3.968711	10.362595	14.875422	4.682023	9.605773	10.409552	14.857416	18.132427	18.416145	14.204995	14.448389	15.962173	17.046486	17.874027	13.916498	13.27018	8.346162	9.638788	13.853824	10.496517	8.311987	4.24464	0.46809652	-5.453223	16.363455	13.585093	10.604229	25.388012	25.070576	25.86855	30.534094	31.364151	25.471676	26.228588	33.63526	31.278492	14.419554	17.217545	22.311304	22.784748
444	11.468392	10.271915	5.95062	8.409975	9.936894	5.0825424	13.361942	12.570534	12.772753	15.163546	7.0679684	5.143465	0.88300765	2.8129246	8.129112	-2.4392605	-2.145795	1.9754541	0.90435475	-3.7312791	1.1040481	-4.0525084	4.159215	7.8146396	14.5161	4.3820305	-3.494369	-0.51639795	2.2127204	0.71431625	1.65609	0.05700293	-2.6992269	10.36627	5.0975103	9.866812	10.989485	11.856252	13.5528755	-0.7457722	5.66706	24.640442	1.1964324	8.230743	4.534084	6.018585	-2.608416	0.2657317	-3.9409733
445	-12.5429535	-12.235629	-6.4633055	-18.761665	-11.106863	-5.952675	-10.685995	-9.052834	-3.329606	-4.6514797	-2.7976322	1.4357332	-4.098263	-2.5325437	-2.1909924	4.07681	0.24287528	-3.861364	3.742827	2.662609	0.10377811	4.2818804	2.3188522	-1.5651313	7.30892	7.128201	8.664338	8.969116	7.8787766	2.25978	3.9438949	3.9164925	-1.1563416	-1.1976956	-4.9260416	-6.468273	-15.135167	-18.214361	-13.856562	-14.074841	-11.119095	-12.051565	-15.089979	-17.504623	-10.692188	-10.690195	-12.77911	-11.970575	-0.48127392
448	13.792	19.858694	21.293108	10.222786	2.8607008	3.6811857	14.909268	17.219994	20.227661	9.66613	7.7897096	10.182107	-2.4741135	4.7120104	13.026991	22.903881	19.423073	12.208975	-13.1732645	-7.8075085	-0.2756874	8.000946	4.1145067	11.962239	3.6232333	-4.150593	-6.5326777	-3.7817705	-7.290225	-14.65535	15.524561	15.914536	19.577972	15.2228565	17.849436	22.780975	11.260925	11.405796	8.805803	-2.2282891	-0.6585572	1.3882402	-14.647917	-20.790241	-14.511972	5.589176	7.8925323	8.041336	17.549824
449	-19.592125	-20.307762	-18.868227	-19.473572	-20.517002	-13.277305	-17.018482	-16.459427	-7.942484	-31.278603	-27.991104	-26.801878	-18.697847	-22.987654	-20.654186	-17.526844	-21.030127	-18.260588	-9.18262	-11.928071	-3.0061913	-10.253933	-15.298834	-16.143154	-12.429367	-16.672028	-17.741444	-15.673956	-18.848759	-22.00758	-9.061699	-13.037418	-6.2714434	-16.98489	-18.530115	-18.495228	-13.607291	-21.39782	-23.496004	-25.84475	-25.797144	-25.60913	-19.766472	-25.018639	-24.931557	-12.705839	-21.986954	-22.745634	-31.694323
450	4.779148	1.5734264	0.78334844	10.982451	-0.22546065	-6.1667986	3.24164	3.5071824	5.74097	-15.594551	-8.57126	-3.150813	-0.13966046	-4.7453003	-6.173297	-4.6440964	-6.8309994	-9.455059	-0.63074535	-1.852623	-8.423986	-7.354265	-5.86869	-5.590884	-3.0929458	-3.6703808	0.12326038	-5.1240416	-0.7715626	-0.36318418	-4.0977654	-11.276192	-12.797155	-10.349733	-10.2558155	-5.2051835	13.612124	15.66779	13.039991	12.355425	14.919523	11.745413	12.663815	15.753481	16.785564	10.928554	13.034063	11.698205	11.748978
451	16.843666	10.907984	10.878979	5.2771287	4.92247	5.585567	10.388033	9.816567	4.6089764	4.7352	7.9583626	12.23714	-9.80357	-6.0998416	7.1754007	-0.34345448	-8.542077	-17.547947	13.995742	16.838863	14.7342415	6.2889743	4.3629284	-0.65255886	3.939025	6.4664593	5.508917	7.6594186	13.207823	11.128981	4.6916604	1.7102431	-0.5761237	1.6030458	4.7991576	3.9257317	12.691266	15.048585	9.840487	0.037236273	-1.9855933	2.393561	6.266693	-3.2693539	-6.2948284	25.491623	19.833948	13.242613	9.553657
452	16.626709	15.844421	10.858162	2.3174248	-0.9361885	1.8160181	-17.588486	-15.431604	-7.9777956	21.382015	18.96664	15.268785	6.6792245	6.1157546	6.586137	10.537374	-3.351658	-2.93274	12.437162	11.136332	11.954954	-7.99994	-2.3980508	-5.6541753	7.5154085	5.6720424	4.593327	9.062284	6.2573576	5.068638	-19.053404	-6.856066	4.50182	12.857194	13.776714	7.360289	1.3096828	-3.3632855	-8.462134	-10.92465	-11.364293	-2.218966	9.103567	9.74205	10.083742	5.183715	4.121383	3.762289	-28.171736
453	-5.2991877	-14.285918	-13.15395	8.894691	-1.0913864	7.90825	3.9035664	-0.9137058	-5.5572896	-1.1720264	6.354619	10.938829	-4.927669	-8.21696	-13.987212	8.704727	8.748461	-0.7391243	12.461967	11.01231	1.7983274	11.580715	17.314629	14.262306	-17.4572	-29.435738	-35.055428	-8.074676	-10.077393	-12.97938	11.047689	15.634883	18.553783	-17.874262	-25.808811	-29.613106	5.5054398	0.026469778	-3.6067762	-20.386593	-20.9332	-11.7200775	3.8834167	2.0060325	-1.374371	-15.792207	-14.796566	-8.289325	-15.971627
454	-11.553458	-10.932667	-1.9966207	-5.9809847	-4.89874	-10.069473	-13.211065	-15.4053135	-4.768376	-8.466719	-4.314233	4.707384	11.449085	8.662193	14.566243	-10.194416	-1.4109163	11.217327	5.6715984	3.5727715	1.8149551	-18.844841	-13.729334	-9.981064	-12.581194	-15.764038	-9.547867	6.9775057	3.7070708	12.401222	1.4799013	-0.044846535	5.0686216	-5.5099497	-5.6020236	-0.64896363	-0.5255048	-5.6694937	-3.4677696	-5.245326	-1.2894881	3.505468	5.3778543	-1.5286884	4.148739	13.047245	9.615127	10.02285	0.4667898
455	9.918592	11.489157	13.106478	9.224	5.397528	12.760392	13.858984	10.493061	5.602214	19.254879	16.189709	10.656382	21.515488	17.331078	7.476241	11.990797	10.724003	12.855987	-8.318742	-1.7729963	7.904521	-8.690377	-8.481026	5.8289824	1.1691475	-6.794149	-0.529997	-5.6742897	-5.852421	2.4232025	10.827974	1.4182966	9.841602	-3.8687174	-6.3974023	3.0205607	16.501356	7.591898	-2.399093	8.35534	2.5588574	5.616476	9.162761	5.5443583	3.6791806	2.807179	-6.583516	-5.271555	4.5275183
456	-8.87303	-13.881166	-14.033069	-12.729544	-9.832592	-0.66966915	-19.10727	-22.635513	-15.673752	-2.35367	-13.86142	-9.452328	-1.1926398	-9.408392	-11.447288	-8.094648	-11.401569	-6.636389	-18.583141	-23.121426	-12.128048	-5.9012184	-8.067305	-2.7377806	-29.877571	-25.928772	-21.357086	-21.028378	-18.517208	-9.94301	-8.940809	-9.995613	2.7021668	-3.1120992	-14.034422	-15.659353	9.093915	3.500306	-3.1224036	-5.349206	-0.3157808	6.15771	-16.728287	-27.289646	-31.246414	17.257421	11.662524	18.144173	-15.72197
458	13.210954	15.669254	26.146837	10.916061	8.441935	2.8760316	2.7451363	2.439292	-4.400864	-8.44208	-0.47113815	10.287247	26.04393	26.36719	15.501796	-7.2180023	-0.35149324	3.1759	-0.29923862	5.735301	18.557384	-12.124893	-18.411915	-7.333294	-12.629054	-12.143848	-1.5903673	-13.76017	-13.941076	-4.3743916	-13.668915	-12.281956	-5.3159494	-4.62592	-8.717249	-6.005609	-1.8824544	5.235228	11.075981	0.06972771	3.8486571	11.348847	-3.6614351	1.835329	5.5782843	0.34340203	-12.435137	-11.069461	1.4022508
459	14.49333	11.858424	12.919561	4.128935	9.107725	22.01936	10.493994	13.961409	14.810308	21.836912	21.159626	14.875841	2.4266455	-1.2212484	5.6769247	4.8907094	10.735394	5.290852	-3.0970702	-3.1756604	-7.027854	1.9167612	3.8031478	13.475365	-4.046627	4.9101396	-0.77417094	4.125096	2.8887002	2.285894	0.97580045	3.3065224	-1.5029442	1.1080289	2.7942169	8.02804	22.46841	24.1121	13.554996	4.47326	-3.4216347	-8.656821	8.785118	11.027184	17.166584	-14.550212	-17.698444	-17.181026	2.3675604
460	5.6401753	3.2202249	5.9651785	1.5303792	-3.0595224	-3.2161198	-15.66499	-13.602031	-12.63286	-3.9283276	-1.136136	0.011573419	-11.32368	-8.797964	-5.508498	-6.0456953	-12.890377	-15.320909	-25.508686	-29.332779	-24.078012	2.7028637	4.700647	7.0391283	-7.886465	-5.3709598	0.031358123	-13.6434	-6.9203453	2.6722136	-9.216574	-11.7542	-5.511444	-9.291642	-5.4300504	-4.6965957	8.710234	6.8342066	0.40667516	-21.183254	-9.441603	-2.6584086	3.336602	-1.7705321	-2.4987466	0.0861285	-2.1936774	-6.36248	0.3047493
461	6.0973234	16.58303	15.919174	10.944414	18.56012	14.703309	17.485443	22.43726	18.63676	-2.589751	6.424233	0.6673875	26.986204	23.4133	17.316895	39.539566	27.62668	21.119911	13.060743	25.747814	14.334045	14.609563	29.895638	26.581848	11.446196	16.697033	15.313335	18.213627	18.581182	33.95305	8.021057	24.999983	20.078289	27.883667	20.402237	17.986595	11.853215	14.432062	15.427792	11.931931	17.684929	14.688057	16.5125	22.662998	16.825956	9.196483	16.32833	15.398921	22.986088
462	-2.2575462	-3.623076	8.483236	5.2104406	6.04118	9.58146	12.122131	9.597952	3.9714947	8.4738655	5.3382206	16.44766	27.038786	7.0684376	4.020477	0.7235969	6.5239162	3.116181	11.880611	15.416748	6.3949027	-6.664386	-3.7324986	6.481398	9.417164	13.764013	20.131575	1.7718903	4.8305864	2.0187056	10.0517235	10.815527	5.4516335	4.774132	4.8012333	6.464943	-2.5145178	7.7065434	8.692712	6.643428	8.593211	7.466035	11.320308	9.30209	11.769424	-4.3977985	5.4406595	2.9815402	8.739983
463	-12.147337	-13.4392395	-16.353165	-23.024502	-21.209845	-13.946543	6.321554	0.44766843	4.499691	-9.789181	-5.0886083	-2.6217065	-8.505915	-7.9292507	-3.3231719	6.466523	0.45957893	4.5042305	10.395065	2.457033	-4.65872	-12.844622	-10.249504	0.8614954	-12.339354	-5.438966	-2.9187098	-19.206715	-9.6618	-7.7401423	-11.04377	-8.3856125	0.06549269	-16.042637	-20.219936	-23.543114	-3.906639	-7.740678	-2.2850075	-1.9463257	-4.4257984	1.7357023	-0.7129996	-5.584733	-0.25601065	6.4698477	-1.4376163	-0.08539128	-24.712479
464	-4.9538236	-2.3108165	-7.2452593	-3.6965556	-7.8097897	-12.604616	16.373257	10.40832	5.4979067	-1.0090508	0.24636692	-0.29434144	-14.235214	-5.6958814	-2.562817	-30.698116	-19.82919	-9.672691	6.9620066	6.4398413	12.637001	0.07439658	-2.7681522	-7.014321	1.493305	5.825077	1.3622869	14.875364	24.05706	14.919221	6.056135	7.4966717	5.076314	1.7407105	4.765049	6.0679836	10.704843	8.069172	9.067028	7.7919016	11.637981	3.567501	12.586548	7.7329707	-2.9081342	9.057022	12.161901	5.221154	-2.7437887
466	-0.61723155	15.683977	22.472801	23.30186	11.00659	3.3426566	-55.26583	-35.057655	-21.747026	32.1593	20.062424	15.637113	0.72941244	-10.607756	-17.67704	5.6310253	0.9542924	14.14177	4.5815916	0.5309284	2.7338772	13.012537	16.752666	15.162974	4.0998535	-1.4241173	1.2800692	-0.18147323	0.80534744	6.7002926	4.5014863	-0.5771743	0.32887226	-0.23443449	0.790308	10.993717	-3.6594691	1.1041344	9.489056	-2.3942866	-0.5291725	-4.74899	-1.8494719	-8.892479	-0.6931327	18.992096	15.2372875	3.5559623	13.723513
467	11.953302	12.59152	14.922127	-17.467716	-20.208609	-17.526176	1.3277241	-11.245403	-19.976795	4.42098	-3.028122	3.3875732	11.775778	9.708656	14.135127	-18.575829	-2.2799	5.9223557	9.970644	-1.0783418	5.964753	13.679567	16.210646	18.950668	14.552225	7.605836	9.717642	-15.747343	-37.553246	-38.127655	-16.68422	-22.375149	-13.268646	3.508531	2.515823	2.0461195	1.6007836	0.25120255	-5.7156563	-24.406668	-27.132595	-22.80515	-32.82792	-19.486193	-10.153587	-19.460728	-18.520313	-19.448195	-7.9159036
468	-2.59784	-9.787374	-15.8844795	-23.625715	-25.090717	-21.616901	-40.153614	-32.76563	-18.100132	-12.297979	-22.119184	-16.665047	-9.023331	-18.103134	-11.23061	-21.277397	-30.79404	-33.5418	-15.499962	-21.057743	-12.730002	-6.148816	-15.0553875	-8.134926	2.5136256	-2.2945588	-4.369517	3.5603495	-1.7020397	1.7719977	-2.481522	-11.5196295	-17.195988	5.3675165	-3.8360405	-3.202062	12.781818	8.444391	11.181139	-1.0001247	-9.885341	-12.886727	-1.2803237	-6.71008	-4.488277	-8.285047	-9.765194	-0.33018884	-21.059464
469	18.336025	15.141232	8.752085	14.73602	21.669802	12.505677	15.409588	16.94751	14.089154	10.025023	15.227398	13.681538	9.139849	16.29532	19.643587	47.07699	38.755592	12.933721	-3.194047	-3.9055734	-4.200633	11.426632	13.873417	11.580907	-49.9442	-32.841827	-21.219303	16.609127	17.420834	14.949074	20.147013	17.646845	10.677069	9.187648	10.30666	16.143726	-29.385294	-34.707207	-28.926113	18.832378	-3.7257044	-6.559388	3.030802	-4.6443825	-0.9918985	19.332684	22.41527	16.39373	-14.211885
472	-9.876076	-7.6060715	1.1584072	-10.341967	-12.161603	-3.3421602	17.443933	18.50923	13.488356	5.8086066	4.2677555	5.138109	-2.3394706	-7.730859	-5.0697136	-24.183832	-31.63345	-27.156689	-8.7735405	-18.277016	-38.393364	-27.777618	-29.625874	-8.891846	-25.747795	-30.109009	-32.217052	1.9822508	5.52907	9.798275	6.677188	9.090728	10.039541	5.8814907	6.727993	9.929645	-7.4338775	-9.958204	-8.634528	21.199705	22.849522	20.188854	7.899458	-5.5283346	-19.171722	8.054859	2.2082124	-0.60668564	11.312277
473	9.588833	9.049432	12.372838	-4.4620147	-8.769804	-3.5734832	16.523258	0.618663	-14.958012	-3.3436382	-8.404551	-4.505231	16.961609	8.755372	9.242254	-31.622868	-50.721897	-47.217834	-39.786377	-31.560383	-28.729172	9.03165	15.71176	19.198322	-14.033259	-21.451607	-20.21212	-12.920035	-14.02164	-4.138674	-16.281982	-13.157479	-10.046588	12.936165	12.538376	13.460539	6.184886	-1.8630536	3.1020856	0.9718184	-1.2907803	0.21241173	11.094242	8.083745	1.134433	10.950117	8.6554985	7.7910995	-16.685247
475	12.27501	13.833473	9.807525	3.4521465	3.57693	15.228766	-11.392064	-14.780873	-2.4808593	15.1814785	12.591481	9.713121	33.087296	35.065758	29.183174	2.1773186	-16.563866	-22.089983	20.51796	23.876547	26.025291	7.16815	11.002524	12.805649	12.79123	15.531581	9.070168	-10.3161125	-21.978569	-35.18827	-10.195137	-13.920439	-4.737447	9.705531	11.429924	8.704048	-4.452169	-1.0909104	10.164983	5.999015	18.714441	28.818565	19.063883	17.558773	9.441675	31.011156	23.95742	22.424376	-4.887984
477	-39.614296	-41.096085	-33.54048	-20.622374	-28.564926	-26.339159	-16.508017	-23.686056	-17.255764	-35.296547	-40.630978	-37.48456	-26.193832	-26.73869	-23.089832	5.797693	4.687001	6.3001146	6.99706	-1.0839533	4.961643	13.460724	13.72131	16.58855	14.83399	17.886948	25.295597	-38.81009	-36.66111	-24.796589	-13.631059	-14.92506	-10.308769	-26.920128	-30.318455	-17.030819	-18.546999	-23.543125	-15.87088	-14.962617	-20.22805	-12.708078	-18.180122	-16.115356	-9.580909	-34.734993	-41.14209	-32.881348	-43.837288
478	-2.3685653	-3.1821032	0.8116518	-9.380705	-7.325914	2.3061812	-5.8000855	-9.191649	-7.6591015	14.253851	13.398881	9.983724	0.90685785	4.948506	14.296595	11.32859	9.480406	4.466783	0.6055323	-0.05111277	-1.1911831	-10.645319	-6.365348	-5.009292	3.1271415	0.70792866	5.1053257	1.142974	-2.3427923	-3.7871518	-7.983159	-7.6923084	-11.448511	-1.8790123	-1.5887711	-8.759125	-20.492363	-24.13219	-19.04478	-13.892893	-18.094725	-17.837662	2.4338856	-2.0595708	-3.7205753	-12.810881	-21.555792	-21.753742	-17.647106
479	14.762119	20.007189	24.65111	17.137049	16.693556	12.699835	-9.271797	-4.7933073	-8.89312	4.4222317	4.2032857	8.383227	-5.2390738	-2.316452	-0.020808727	6.5664053	6.5650883	7.8162766	2.818369	2.4412708	4.1080093	-19.162682	-25.295906	-24.125237	-7.4934654	-16.096363	-13.106699	12.694586	11.466231	9.996189	1.8034036	-1.2722349	8.000769	-3.4571404	-0.006135032	2.7864776	9.880339	3.329867	0.53413284	-6.1391735	-8.567275	-3.0314105	-16.169048	-22.582453	-28.729454	-26.734882	-25.988007	-32.07314	-17.606823
480	14.2952385	13.910034	9.055208	11.63965	15.146286	22.901817	6.593072	12.735237	8.691294	13.055678	18.923023	18.245192	17.135178	18.051048	13.826817	9.314756	11.670578	5.160495	14.205467	10.176725	11.625651	16.730976	14.171267	7.9992704	7.054121	11.913952	15.672667	10.499773	7.9472075	0.33464146	17.674356	17.412762	12.740713	15.508321	13.65571	12.594726	10.751931	9.533141	12.238127	12.111256	12.404388	8.725102	9.85451	14.286713	18.234629	16.086689	17.652945	12.920036	15.340195
481	2.5734427	1.857034	4.6724567	-5.4078016	-5.0971875	-5.0956607	-2.768919	-2.2071617	2.5480154	2.4294019	0.679533	-1.5219164	-1.4925234	-6.732463	-6.935708	-7.3694544	-10.60115	-17.914806	1.902957	-1.6493661	-3.6587577	2.670649	3.1871088	9.922157	9.364681	12.146254	8.429029	4.480198	-0.8616653	-2.1400735	0.9630713	-1.6737783	-1.1843219	-4.760235	-4.529449	-6.005352	4.910181	-1.3675848	1.2160134	-6.8741646	-2.570525	0.97926503	-5.5712695	-5.4922676	-4.520326	10.328609	1.2333906	-2.2295372	12.321676
482	2.2239094	-4.3397975	-12.096203	-12.321461	-7.6194506	-12.427315	-11.899166	-12.42436	-13.521625	-16.681637	-14.603946	-6.9586077	-0.5728647	-2.7405224	1.1303635	-7.9420137	-0.4231379	1.4701138	-21.334793	-5.508871	-2.4830985	5.4404984	4.5503407	5.6062965	-0.12419289	6.6535807	8.450787	-2.7705197	-4.6220007	-6.426372	-1.0202785	-11.89164	-23.917734	-0.14483923	-4.492567	1.7957702	-9.270475	-11.312363	-3.6838484	-15.443869	-18.189789	-13.320978	-2.634724	-8.228003	-8.60702	0.30536082	0.65421385	5.548161	-5.0545063
484	5.5786304	2.0582547	5.2486734	28.74733	31.351007	34.127914	-8.160737	-8.051474	2.7970867	9.203321	7.2818737	14.473585	1.0129972	-6.455241	-7.9814415	17.374441	4.229802	-11.693693	-17.90519	-17.175371	-15.315741	26.75571	30.897842	22.403961	-11.251356	-13.722006	-8.774601	-21.003025	-17.295607	-12.695324	-9.404095	-8.131835	-2.2858396	4.4859505	7.6831636	13.161119	-0.4099642	-7.6217933	-8.9755745	1.5944905	-7.080291	-5.1038675	-20.690992	-22.951294	-15.583317	-30.222961	-32.580902	-15.871304	-42.594116
485	16.917677	20.524363	22.434158	15.094964	16.389717	17.821972	3.2825007	2.2596493	-7.173333	-1.1904649	2.8513782	6.6665363	6.346854	5.51052	6.040337	12.186516	6.6670833	9.075457	11.741286	5.1214275	-2.8199003	2.7155337	7.6974688	10.193308	3.2754645	8.191046	15.299858	0.7605695	3.4627209	6.36268	10.9590645	10.836063	5.4741516	7.7567873	3.674282	-1.2606575	0.41400933	3.881659	-0.04184188	3.613093	6.002414	2.2542436	-15.536706	-6.529769	-6.512368	8.93132	9.93978	8.962172	2.629171
486	-11.798994	-23.427696	-22.289772	7.3677597	0.6144898	8.203537	8.966073	2.631517	3.2312746	-2.2594678	-10.442274	1.9230509	-4.8122907	0.6544994	8.215588	-1.6741666	-0.10322273	3.2914615	9.781653	2.1448421	-4.9466877	5.163189	4.408062	-4.0250473	5.3393316	6.6871147	10.100901	13.817795	1.4057142	-10.564315	-2.2306223	-11.551716	-10.277987	2.1385796	-12.347005	-17.544176	-20.45227	-28.485275	-24.364109	-4.8316116	-3.7476604	6.6402693	-3.1535716	-5.011339	-6.046856	-20.880743	-19.144274	-15.400513	-1.8249599
487	-12.862008	-8.302097	8.644902	-3.536704	-4.810389	-2.1090302	3.177599	4.3232613	15.741314	-13.211522	-20.530453	-30.072933	-20.802835	-20.575478	-21.54341	-38.75512	-33.62597	-27.234552	-23.33816	-27.244553	-25.832766	-19.172016	-22.580227	-25.973213	5.368476	-1.8525212	-11.741396	9.276087	16.613708	17.655636	-17.80692	-21.90614	-19.971573	-11.461837	-14.580677	-6.425518	-18.210154	-22.217777	-29.209774	-16.236748	-22.980354	-14.854565	-6.086482	-8.570277	-2.4669557	8.186491	4.469687	11.909708	-2.0343273
488	3.6071053	3.488197	4.9651875	10.161273	12.201191	21.64161	16.115898	17.213848	13.271154	6.9542594	12.791016	15.631545	8.575512	4.104277	7.205546	-0.9220908	4.4391255	3.6360145	2.2604563	0.81061244	4.7859015	10.019766	10.854929	7.060395	8.006011	14.971186	18.783855	4.038318	1.5766497	-0.19325352	-4.968703	-2.67964	-4.4894037	1.7740614	1.1280304	10.713682	-5.6143055	-3.2360222	-9.885751	4.692048	2.2764974	-6.0463624	4.2511997	3.834776	5.770783	1.7108872	-2.5673928	-7.7176647	1.4022993
489	-0.8738141	-6.451601	-8.800115	-5.865888	-8.364362	-3.6189198	0.32435918	-3.5725243	-5.0353265	-9.250256	-10.55583	-10.944099	-0.52134275	-1.5728452	-0.7762132	-4.9369535	-9.682783	-5.4215555	0.035393357	-3.2919793	2.721953	4.218913	3.6809897	6.4844394	16.789833	16.935467	17.66803	-7.2306576	-15.106691	-11.702736	-4.115732	-12.008166	-3.0148795	12.307714	6.1657915	7.3246274	-0.088900685	-8.216757	-1.6210604	-4.078287	-8.264297	-10.072738	7.1513395	2.0742872	6.761945	0.03302245	-16.782734	-18.046532	-29.410715
490	9.476936	7.8047867	3.6390445	7.927921	10.846563	6.6516533	-2.8439493	-9.831623	-13.436685	4.6403475	-2.4288578	-4.652596	22.693182	19.67155	14.697372	-13.690275	-28.521156	-25.289532	-2.5352914	-5.296227	-1.3817271	0.014077783	-7.0426474	-8.045629	3.501535	10.455342	15.182446	1.1473507	3.2527518	2.419523	22.567799	21.899454	18.663074	2.2231753	-9.82576	-14.017324	-9.082314	-9.203801	3.0628772	8.344202	10.880083	7.577706	-6.9481125	-2.6601083	3.7955928	18.06187	19.617966	14.870878	12.93021
492	0.24037236	4.8982925	6.4409533	-1.1045907	8.613276	11.946395	6.3446293	11.43061	13.836115	8.523833	5.2073135	1.2059805	8.122298	11.165052	3.6528957	12.825317	7.1711693	3.3573453	-24.851812	-23.134869	-13.866287	3.0138266	1.7028387	2.0933993	5.7008085	10.568328	3.3358364	-1.9763036	-4.4130535	-1.3980688	-8.436129	-11.285946	-12.846621	7.0983734	12.1487255	8.522587	18.235859	12.003517	5.489077	-4.767598	-7.3266854	-9.258814	-2.3345368	0.24201152	-4.631893	-3.9420087	-2.1669283	-2.2228785	6.8352947
493	-0.8457008	-2.5351906	3.1880245	2.2198346	2.2121913	-1.0126125	4.324522	-3.940822	-5.834402	0.41476515	6.183053	8.475537	-0.4888574	2.4702094	5.806197	0.82769084	-0.8579259	-8.851763	-5.414835	-7.4135656	-6.136717	-7.999501	-4.569139	-4.3347893	-2.5157185	5.4172573	-0.096392274	0.18539792	0.38067096	-0.17861348	-2.4817739	-1.0247557	-1.0151969	-2.8734531	4.5109053	9.284912	6.463891	7.7938204	11.056318	-12.92682	-3.8429074	6.2072096	4.2405396	6.7059507	12.854408	6.5652	4.965206	4.9389143	-4.7233667
494	-16.376543	-11.375916	-8.6012745	-16.805649	-21.473602	-29.786198	-22.786346	-22.551792	-14.152977	-20.712772	-24.204296	-24.334492	-12.915384	-16.603348	-15.960638	-22.259502	-16.220453	-11.08411	-6.269212	-16.829718	-12.660589	-3.332802	-3.7325563	-7.9082613	-4.0241985	-12.07188	-10.136836	-22.669308	-28.448374	-30.66853	7.3241405	5.663275	-2.4121385	-15.310777	-18.230467	-21.242964	-2.1511042	-7.121908	-10.78014	0.08616638	-3.083394	1.1750726	-12.696376	-4.836508	-4.279689	-20.01772	-13.175116	-7.796073	-3.3339882
496	-26.336767	-18.127768	-13.049059	7.8545465	0.048220128	-0.8600066	-11.862446	-15.205746	-20.299643	0.13078105	-10.09945	-19.299313	-12.89074	-26.685379	-30.915216	-39.367683	-44.237732	-33.121407	2.8518	0.26457453	5.5805006	2.1455796	-4.6400366	-19.63526	-16.358225	-23.638988	-27.176884	14.072324	15.094448	4.154002	-14.552985	-10.388744	-3.2940454	-28.490593	-37.569046	-25.574778	-20.354155	-20.548492	-9.778018	3.5465565	-1.3500527	1.6466672	-16.180866	-25.665325	-31.701897	2.2028682	5.031123	10.735069	-11.860264
497	8.088331	3.609747	0.33705547	11.17425	14.436071	16.407135	4.1996155	-9.890043	-11.7168455	18.756134	16.83967	8.075259	6.311454	-1.8536227	-6.873641	-9.340383	-21.87399	-27.684416	6.895382	3.7343757	-6.6079054	5.239392	13.31388	15.420511	-10.943199	-22.673374	-23.738861	-1.4958332	-3.824197	-3.4769177	-5.0817165	0.33905172	2.438463	13.361786	7.9537296	6.6729755	16.58185	7.1879735	-1.1124583	-7.482627	-10.441343	-8.462334	-3.701318	-6.3132324	-7.283206	-16.006416	-33.591812	-32.952034	-4.7536006
498	-3.9856014	-0.025714576	5.17968	5.10113	5.004759	8.338775	-22.114561	-16.89124	-10.598537	-0.28214863	-4.769622	-3.3078773	-3.7379525	-9.8648615	-9.602835	-5.782118	-17.14695	-12.391287	-24.904446	-19.252317	-11.407492	-2.28877	-3.9783921	0.4603417	-21.048645	-27.498535	-33.963394	-9.790243	-14.025484	-13.880104	-5.1664667	-12.915221	-14.079067	8.370114	2.148264	5.122362	-6.602613	-6.225091	8.037757	0.28014886	-10.332855	-4.3088284	-9.251154	-4.1338367	5.9107847	5.698039	-2.0213609	-13.832682	-6.8201876
499	10.0899	1.2382857	-2.678839	9.637491	10.6173935	14.86376	17.401958	13.05833	6.712804	6.825168	7.1018667	3.5895283	1.4912694	-6.092025	-16.205925	14.075584	11.771997	6.514081	-10.546951	-12.129915	-4.9237547	-13.005179	-10.037172	-8.764652	10.677471	8.404281	10.071661	-21.319405	-29.52235	-25.372375	10.7241745	6.788668	6.893974	-0.7133316	-0.94596064	5.5718074	7.638023	4.533261	-0.3434196	4.6662326	7.372757	5.4091864	8.114785	10.2726345	14.382696	1.4936771	-7.576502	-8.006221	-1.3481414
500	1.4377596	-3.2081614	-3.9908967	-10.862947	-13.721788	-10.708481	-2.9412193	0.33837485	6.109825	-14.879284	-8.305124	0.506788	7.252313	5.925791	8.347657	2.023231	-0.43047243	7.092169	8.478212	5.0937285	8.313826	1.8390807	4.2558036	3.7742934	1.7128453	4.1292267	5.943624	-12.614781	-4.727606	-2.870429	0.6758527	6.545125	16.475048	-5.2873483	-10.957201	-6.2955694	-14.592078	-8.554749	-10.31347	-12.48512	-8.637786	-0.8195695	-5.4088745	-5.860535	-18.320393	-25.818504	-25.389114	-19.718231	-30.245972
501	-10.830311	-8.653204	-2.5760436	4.631897	-0.47135937	-1.5798671	7.3443136	2.9140863	7.842184	9.971998	7.6165094	9.497721	6.8617315	4.0329137	6.9836473	1.2878925	-9.811504	-10.740877	4.26708	9.532061	10.732497	5.064451	1.8150055	10.499622	1.1299903	-11.670935	-11.159564	-11.555561	-11.7272625	-5.5363693	0.43031937	-3.9510567	2.1467495	10.869743	5.053959	-8.5149975	-1.6899561	-3.7668629	7.855109	9.405903	8.303059	11.486244	7.537513	6.4790535	3.5798655	9.011955	6.891819	5.737318	-2.982875
502	-0.3065073	2.8169932	9.221735	-1.2422941	-2.4916172	-0.5686997	8.547076	7.2583337	8.038441	-20.881767	-20.983904	-10.292181	-10.357482	-13.072816	-11.649002	14.149627	15.6713295	16.716208	-6.9091644	-3.8799212	3.7972593	-18.039146	-16.961319	-13.7910385	-8.563538	-13.231106	-12.651417	-2.8494127	-8.411567	-11.536479	2.9729335	-8.12195	-11.189066	-70.49274	-51.799538	-40.87411	-17.919918	-23.096691	-36.196186	-0.4486856	-3.732418	-4.2642603	-14.438136	-16.679869	-22.269974	-10.620926	-22.696098	-25.460777	-15.267054
503	3.972106	6.484221	7.24193	-6.871085	-6.7068567	-6.815236	5.0476394	3.371987	6.4319434	-10.692038	-11.184048	-24.362	-34.60787	-26.813288	-10.614254	-3.8304887	-8.897897	-1.713927	4.6263742	-2.2905955	-2.2574627	-15.894636	-22.978691	-22.468674	-10.758884	-15.611443	-12.28466	-1.7254729	-8.236726	-9.1417675	6.8757424	7.3664002	12.984199	7.5953703	1.9580367	-0.876333	2.014746	-7.834013	-8.479861	-7.6765575	-13.947471	-6.6645875	16.83939	17.748753	13.78211	-13.6585655	-21.17239	-14.36232	-4.618709
504	7.5296593	2.462376	-4.679289	-7.6893673	-3.1292388	-18.029404	-7.04348	0.091089256	-5.0956254	-8.948467	-3.4675066	-5.6261644	2.5583415	0.31640756	-0.3904336	-27.647297	-26.024555	-33.234467	-12.660764	-13.751875	-11.15502	-6.459448	-4.4197626	-8.382321	-0.2965951	-6.7594476	-14.351019	0.08043384	-0.8149449	-2.141254	-30.319614	-24.452953	-24.706467	-20.61214	-18.13323	-24.101784	-19.588352	-18.672022	-21.004646	-14.35976	-16.390245	-19.240925	-14.887468	-9.597761	-5.5225677	-26.735546	-16.575172	-14.275362	-1.1261216
506	-2.2541037	5.931944	9.277218	-13.038645	-17.960302	-23.997519	-14.65576	-22.874355	-24.866053	-12.514757	-13.599783	-12.661568	-15.994236	-24.8671	-22.783548	-39.12229	-27.461143	-23.358166	-21.976187	-24.54298	-8.162016	-12.035773	-16.946144	-16.95569	-14.249054	-13.613144	-10.128847	-13.774138	-14.999983	-10.635296	-19.111876	-16.981506	-9.946673	-20.753845	-16.501093	-10.835354	-28.577023	-32.155678	-27.929764	-14.372486	-23.297562	-28.298965	-6.838765	-16.486874	-21.060831	-7.6237683	-9.779884	-12.860124	-15.075912
507	20.023712	24.76904	27.483686	16.28601	14.052752	13.853361	21.182144	19.031136	15.2506895	9.081199	16.276928	18.432693	6.4446297	10.315893	18.532341	4.225059	8.442966	3.8969903	5.2407455	3.4299994	2.3600013	11.684887	18.65538	18.212217	8.858881	15.435796	20.250217	1.6824458	2.842847	11.236834	25.55915	22.356876	21.828243	10.970807	16.640545	18.941704	4.884648	8.80034	4.208683	25.356924	25.100513	20.218119	6.8863373	13.604967	12.718197	16.537666	15.9260025	9.709681	4.8599424
512	-51.844917	-41.935547	-25.861702	3.2434576	-2.3473237	-0.15319729	-7.426633	-9.793548	-17.544455	-6.5439415	-2.6395197	14.769802	-9.263651	-13.448854	-0.33308163	0.32622114	-12.036878	-25.801418	1.3501107	-9.987608	-8.500858	-15.458017	-19.194323	-12.300209	-15.381055	-18.199654	-13.770832	-6.1727676	5.7243958	13.466325	-5.5630946	-7.2536287	-7.7226024	-4.0923195	-16.264425	-18.761658	-12.929444	-15.592138	-16.3712	-8.153194	-14.735449	-16.928488	6.6656184	5.715577	0.05654347	-5.8034296	-4.059647	7.8288517	-3.2174976
513	-18.049942	-18.53586	-13.006672	-21.166237	-25.449844	-29.465168	-19.142315	-23.813576	-22.93733	-11.541225	-13.57407	-12.067179	-19.749918	-27.094135	-27.062218	-31.243355	-35.005806	-28.03173	-15.911627	-16.676277	-21.016151	-9.651693	-12.352709	-13.617857	-22.586357	-25.159409	-20.333494	-12.301487	-21.390074	-18.74919	-22.35305	-16.96245	-8.794472	-9.434591	-5.511136	2.2359006	-17.55283	-14.9573765	-5.0120697	-4.267473	-15.992033	-24.60847	-25.440075	-25.860527	-25.697803	-8.49794	-15.231186	-12.307246	-13.6715765
514	6.1164017	7.334158	6.8943253	26.075583	25.793575	26.046066	22.32928	19.401669	9.909766	-3.1236887	-9.631511	-10.68824	8.56178	12.590829	11.360304	8.494638	9.648901	1.5369687	8.74415	11.664055	13.167062	14.058096	13.802158	16.780094	11.030694	12.443558	11.9300995	6.150429	-2.0695374	-6.6189604	0.9802098	7.383236	9.930623	8.499	7.194194	6.674741	15.711664	9.35903	-8.898003	1.6421168	-0.74432176	6.3226132	-3.067954	-0.20203274	2.9573703	6.4465594	7.349092	4.5951457	14.687732
515	-0.4973474	-0.67427224	0.3583948	-5.404393	2.1645484	2.2797139	-13.209866	-9.384966	-10.011358	-6.6362953	2.2931092	4.461757	9.460236	6.4531918	1.8862327	-1.7627087	-3.890705	-3.0046008	-1.4804921	-7.9065657	-22.997326	-12.987998	-11.982662	-4.4780774	-2.7256355	-10.136499	-8.143011	-2.8373473	-0.140567	1.9090824	-3.9350536	-6.7418995	1.6692	-14.215757	-13.126768	-2.7738252	-11.849737	-5.531412	-6.07802	-0.1649347	-1.5925107	-0.7656187	-4.528484	-2.4505959	-12.070852	-4.630475	-3.7908273	-0.2500089	-14.695318
518	16.753761	14.029572	9.502045	4.282629	6.672887	9.300428	4.9337583	14.1438675	16.74694	13.213721	13.260067	14.975459	12.146982	13.883531	18.940144	10.155213	9.379131	14.167169	13.69886	18.152954	22.906845	-2.9157982	2.6710076	13.083038	22.774734	19.741156	17.934658	21.911896	20.968557	18.014803	10.195191	12.525107	8.658516	17.385363	17.477034	16.158417	8.703375	5.8765416	8.459209	28.429905	23.820885	20.113983	5.7028456	10.101078	8.808406	18.663424	14.24815	11.350515	19.016823
519	3.4792302	5.9539604	10.446855	4.1319456	-4.7321424	-1.7440647	-7.5997815	-6.2683115	-11.786154	-6.2376595	-13.054306	-10.231178	5.497217	1.150223	-4.9235115	-5.2636538	-9.834282	-1.6702791	1.4080601	-6.2651887	-8.874251	-5.5245633	-1.1536536	1.8152416	7.9620485	11.066092	9.623867	7.102722	1.8547852	9.488793	8.914512	-2.844517	-5.60608	9.636008	3.5668378	3.8681316	7.381797	4.9473453	4.7366376	5.1486416	1.280083	9.356039	-4.9999895	-5.7423477	-2.2204456	-0.6158032	-2.520306	0.9609391	-10.187992
520	0.44602323	-7.196463	-12.6614065	5.342994	4.9644146	1.114977	11.727396	8.526522	10.059044	9.948721	12.68853	8.959623	11.279593	10.869099	8.316883	7.301987	3.9867926	5.6476097	4.0946417	7.474058	5.339261	7.658142	4.844016	9.648979	-7.82973	-1.7837048	1.8288331	3.2489507	2.8358636	0.5954015	0.075892866	2.8478308	6.1190457	14.186527	12.162392	13.985315	19.186333	18.31844	17.499401	10.710522	11.810336	8.01285	2.9635062	10.453955	12.336876	14.495093	12.641138	12.533845	13.35315
521	-25.246853	-23.364012	-10.926134	-14.787116	-12.334932	-7.9002943	4.637169	10.364962	11.82394	-4.0372744	-12.733461	-9.140253	-7.4817576	-3.1462102	-1.1633775	0.9534888	-4.6935754	-15.0647545	0.4938469	0.6570032	6.6805744	-10.621911	-6.8120065	-5.21193	-13.274033	-7.0188475	-7.7638454	-0.6794448	-0.9245074	3.0138721	-3.7326202	2.1192288	2.070446	-4.0116563	-8.542298	-10.839033	-14.131266	-11.963381	-12.10371	-23.701736	-22.965336	-18.096954	-16.025385	-22.380882	-23.61709	8.450251	4.152133	4.208949	2.3481963
522	-18.145723	-21.172571	-19.145962	-46.171967	-42.156662	-24.68662	-6.2228894	-11.422543	-17.958336	-14.412733	-22.75782	-36.17223	-8.19487	-11.557733	-17.410183	-26.279446	-35.782204	-35.498672	-26.008682	-18.208088	-11.832151	3.9103727	-4.8253174	-4.076909	-16.786428	-22.80081	-32.350864	-44.217102	-43.306313	-40.736343	-39.688683	-39.175682	-35.915802	-12.532705	-15.599049	-15.191834	-4.3743744	-9.314435	-12.871206	-18.027924	-18.145348	-12.452169	-9.76067	-5.347174	3.6533632	-4.431797	3.226852	4.529879	4.346904
523	1.0419748	-0.9369905	0.34765494	12.190155	10.58704	10.760302	2.6515198	4.9598985	5.3971105	1.5789839	2.2238717	4.7713876	-3.0727038	3.896409	12.989817	18.144745	18.998955	15.539582	-1.3255658	-0.39248416	-7.4908323	20.320309	26.48254	27.369059	14.213129	14.820278	13.447855	6.154648	8.836725	8.385675	-4.8903666	-2.3571808	5.259428	4.164979	8.036642	8.644915	6.0077987	6.543586	8.302933	2.6813893	5.031652	6.6795382	-3.031745	6.2486544	8.543932	11.51829	13.455467	8.689464	-4.10376
524	11.423452	-3.06866	-10.79167	-18.718208	-17.476044	-12.225187	-9.054745	-17.376959	-12.823116	9.392341	8.599895	3.3777156	-8.019914	-16.335224	-22.43893	-3.372377	-8.772219	-8.219107	-0.00107038	-5.5915537	-1.1371175	1.1287808	2.984558	6.96611	6.002307	0.9880777	5.6228886	7.5767536	8.677822	9.797411	-0.039788052	-6.8198066	2.4820592	6.039402	7.2613935	5.093597	0.44749767	-7.424676	-0.9958505	7.796157	5.384078	7.8866105	9.7943	2.5323234	0.17672384	5.30508	2.0324345	3.8692827	-14.836933
525	2.4949942	2.4196053	5.336116	1.6555738	-8.110325	-2.8120403	9.424311	3.8785386	4.5219154	0.003712595	-7.893771	-8.049907	2.6465743	4.9591393	2.3223531	1.4451735	-2.4800453	-3.5231357	3.0844507	-8.837438	-13.650545	3.6234608	-2.55928	-11.213078	10.64406	9.553642	9.319323	-2.8595953	-5.4732075	2.0682468	3.5392754	-5.6065536	-10.370877	2.3282347	-2.5247347	0.88022375	7.549949	4.8577576	3.329145	3.3932893	0.48471057	5.2165785	7.633642	3.5299325	2.8649573	6.853854	4.3620405	0.69209117	-0.17278443
527	6.5454183	4.7385945	3.3047495	4.5904713	-6.214604	-5.038825	-1.4009247	2.5001807	1.3518722	10.133909	15.075531	15.90949	10.099667	8.812998	5.731172	-20.43951	-12.283661	-5.3710985	9.731935	7.233165	2.2667284	3.1090074	2.1725254	-0.12453701	4.3632016	1.3553123	-2.0096016	5.3257294	3.1811054	-1.5594966	-7.3466296	-5.5700574	-2.076543	-4.030629	-0.7013773	-0.8140229	10.635168	-0.6666398	-7.740861	-7.7247934	-7.8376255	0.27523667	15.263807	20.815582	30.059025	4.788331	3.4475806	8.228548	10.413744
529	6.743891	-0.50370306	-7.5119724	4.903535	2.30719	0.65880734	-9.962931	-11.788249	-4.812931	7.3831015	6.612813	-7.5509586	7.502081	11.100103	6.647666	11.399397	14.374073	15.222792	-4.4126806	-11.384924	-11.996223	14.841639	1.2417161	-6.09178	8.3418255	9.015127	5.327686	10.685783	13.863111	15.372892	6.8808007	1.459963	4.9763393	13.703424	21.303612	20.53957	14.811105	19.259903	15.239068	10.454337	14.405239	11.5565405	-15.423984	-4.2782907	6.6132154	18.072147	16.38412	12.785103	12.3905735
530	-23.06014	-20.983086	-9.750216	-11.211233	-6.9699965	-8.163927	-14.596697	-21.20279	-22.913988	-11.750421	-12.851002	-5.2506046	-22.733368	-31.175205	-21.328861	-16.15596	-26.010292	-22.84895	-16.542196	-18.503359	-13.479139	-12.988256	-19.012575	-16.396051	-19.289434	-18.232506	-5.4298387	-12.407431	-10.454956	-3.5401697	-12.827071	-13.762852	-14.191624	-40.13942	-36.947735	-25.977936	-12.037846	-18.690655	-14.678104	-20.357185	-33.184307	-33.47977	-18.518253	-21.679031	-12.369573	-24.942844	-24.867588	-25.305614	-13.750954
535	-5.359882	-7.07994	-10.463125	-5.857881	-7.6991825	-8.001338	2.7845962	3.88082	2.161244	-0.853727	0.44157255	-1.9834338	4.2449346	-0.71675575	1.0509582	-15.735867	-16.74017	-21.845158	-3.1812184	-2.1290963	-8.659826	5.98378	5.1575994	7.707615	-1.5146239	-4.2925544	-1.9017828	-4.489193	-2.3701365	3.2343087	0.48350227	3.42098	4.8110704	-2.173307	-5.0326104	4.114195	6.014008	1.2776128	-8.22649	15.993122	11.087305	11.168553	17.56949	13.135033	9.333174	20.716602	14.315083	18.828	5.73881
536	-15.940961	-12.494214	-6.847296	-3.8786664	-6.5221844	-1.7598654	-15.872469	-12.236031	-2.677184	5.041987	2.134539	-1.566714	-7.792715	-6.673107	-4.107854	-20.08954	-28.786388	-19.481266	1.4705691	-6.3014984	4.6893477	-6.942731	-7.479807	-4.780529	19.620472	11.523323	15.524187	15.192972	9.559215	5.4361124	-9.818043	8.452095	13.587472	-7.8042946	-8.083316	-1.9740808	-15.00988	-17.518267	-13.224138	-34.174026	-32.08866	-27.636337	-12.907387	-11.750067	-10.4471035	-1.9687071	-3.4671843	-13.280909	-8.82236
537	-2.1879582	-8.218543	1.3016266	1.6498382	-6.0741587	-8.060074	-7.377816	-9.012241	-3.0146394	3.840592	0.4285733	5.0103374	-9.709257	-14.097269	-12.777559	0.98974764	5.3130493	6.3436165	-7.6700325	-6.7972026	0.039197683	-4.2349854	-9.979192	-9.19404	-26.154877	-6.452148	4.7127266	-3.0450358	-3.5238328	-4.130599	-14.407953	-21.493828	-15.244858	-2.1847644	-11.444008	-9.762013	-4.770651	-14.343891	-8.987879	-10.922701	-10.14546	-2.0138454	11.115145	2.1850336	-3.377553	-15.544317	-6.3256617	-2.0974011	12.332712
540	0.22573203	-6.360139	-17.133812	9.500844	13.5093355	7.476409	2.0320964	0.37579438	1.9333498	13.681709	8.288475	8.220052	16.363342	1.5587369	2.1828117	12.371746	8.939719	5.876194	-5.5176525	-1.0833986	-3.3128607	-0.1672669	-7.293668	-12.91401	2.461691	3.7578926	2.199441	-1.176663	-3.747293	0.09396696	8.846424	0.7652638	-1.6305339	13.357788	2.7134004	1.6592743	15.249816	13.313793	-0.54784006	9.794956	14.000132	15.496802	-2.1406376	-4.458636	-5.9532423	10.079841	9.615566	3.6412745	-23.569899
544	12.824106	8.651243	3.8489203	5.8813896	-9.476003	-21.961374	1.4045179	-2.3869145	-4.8486357	10.124098	4.508664	0.36523306	-15.452755	-11.680355	-10.618374	-3.5125482	-2.700618	-4.9764137	0.3979287	5.8345222	5.1291223	10.64105	11.205219	7.923953	8.247256	6.985835	3.9221582	-26.38577	-19.49541	1.4016607	0.50579965	0.58299935	0.2178643	5.996669	2.884615	8.269562	10.813992	10.896051	6.876487	13.58183	13.624426	19.413744	-22.034893	-16.877935	-1.2457731	5.63454	3.6434822	10.762882	-1.4947184
547	12.435974	15.314853	18.496239	32.553516	38.939804	30.312305	-40.036293	-36.098743	-27.398182	8.620971	12.954487	11.939665	3.6474767	-5.4894753	-15.63835	7.0109167	10.729749	9.512084	11.1978655	15.237774	14.516826	18.850578	25.16381	22.342686	19.110443	5.0413804	2.943288	6.456915	3.485883	3.2585807	-5.99566	-9.929019	-7.3011518	-7.9245253	-10.024296	-14.649476	0.11954664	-6.1191807	-6.6312704	-28.742115	-24.930357	-14.698561	20.168306	26.064583	18.719494	1.8754513	2.7989707	1.8356538	-2.9703703
550	6.206497	4.7136865	1.9508178	-3.9295897	-2.437398	-3.4522445	0.095032215	4.848646	3.48642	4.7840886	5.4623957	7.2155423	1.7935843	2.7697875	-3.6794777	18.236343	18.171993	18.624142	3.2278144	7.958034	11.729301	3.422195	-3.5925615	-2.4623773	5.508951	5.765128	5.1466312	-2.3676322	-7.4814997	-6.124447	16.907007	2.5880065	-1.707336	12.857952	8.032025	9.222459	5.821825	8.59058	5.0541897	-7.522027	-1.6075753	5.911098	15.016996	0.518801	-11.582754	6.8613253	4.9357233	0.8431504	1.1842349
551	10.453409	15.226827	14.759504	12.785652	15.941313	8.752067	17.593128	25.03632	27.668983	-15.103505	-18.002314	-18.184093	12.1347685	16.390411	13.64966	7.297647	7.672145	13.33769	-0.053887285	2.7152166	-2.603094	-0.035067327	2.3541498	-0.50830597	11.9451885	11.677628	7.4345093	-3.9888027	0.66410345	-0.6305369	11.9362545	13.28193	6.457732	-7.005702	-7.7531986	-9.049703	-3.4597287	-2.6261613	-6.1600533	4.9356403	8.95907	17.67511	2.7857194	4.9031477	6.051845	-3.1986527	-3.2617817	-4.603953	6.5458007
554	-8.218184	-18.034647	-17.253742	-11.09463	-8.870235	-12.045421	-0.76839995	-5.6970086	-11.422621	-5.4920177	-6.5475264	-5.57047	-17.872139	-16.842655	-13.708304	-13.863232	-15.406117	-15.163599	-11.118618	-13.679782	-13.622388	-17.31525	-18.161266	-16.940622	-9.156066	-13.773331	-15.356884	-14.266598	-15.319392	-13.640251	-18.32679	-14.772221	-9.856181	-18.55279	-17.875929	-20.55819	-16.789707	-13.015781	-12.887674	-17.945232	-19.08172	-22.550163	-7.0097485	-15.159491	-19.376013	-12.89966	-14.449215	-9.355785	-17.285467
555	7.550763	-4.1133614	-9.301725	8.440012	17.37772	17.220596	13.294695	18.437916	16.664341	18.89858	23.02359	24.462276	10.670399	8.025844	5.87157	17.398613	20.640734	15.720123	-3.9192657	-2.9518461	5.1444116	6.315208	8.521855	10.891457	20.189072	20.234886	13.751623	11.341875	22.474985	24.121628	15.208791	20.606318	21.600885	9.256269	14.005926	18.063599	17.059267	19.531992	10.769193	14.834542	13.387447	11.640961	13.049505	11.155517	9.231967	13.137596	13.074137	10.126434	10.359188
556	-10.363224	-5.7085943	3.0835705	-23.351889	-18.813625	-12.56144	28.231133	20.2496	16.302574	7.77151	19.268673	32.996895	25.899437	27.923782	19.203686	-12.397884	-10.637089	-11.824808	-1.0374073	-0.18684584	-4.4609127	-38.57351	-42.32551	-43.04212	-5.311643	-3.7923236	0.46956497	16.285416	10.56521	8.49331	2.0570495	4.5994263	5.6613865	1.6403207	-5.4970803	-12.942962	1.3371242	11.154341	10.888116	-2.9725025	4.176455	1.6168497	8.652958	12.797452	13.503099	-1.4999291	-2.875092	-2.938343	1.568284
558	-6.1076555	-13.220773	-17.652487	2.8051085	0.7526723	6.367369	-25.863792	-24.527733	-13.711189	-8.835412	-14.918009	-9.216356	-24.25066	-27.545029	-18.140926	-16.543827	-30.405651	-32.35578	-12.130316	-29.340118	-42.088905	-35.943413	-50.77066	-57.836285	-15.167391	-26.028347	-23.629116	-43.62448	-54.665382	-52.97377	-66.81911	-80.907074	-84.35047	-11.848956	-18.190367	-26.868946	-15.383122	-19.199041	-20.849272	-9.574684	-19.281185	-10.909124	-62.511093	-69.13266	-63.396713	-1.8920957	-4.2674685	0.99281037	-44.873295
560	-8.900358	-11.136492	-7.2765675	-18.41591	-12.634573	-4.4258995	5.07843	2.5053058	6.6965804	1.7557496	4.689715	7.6423864	5.625296	3.5520816	4.757333	-1.1981668	-7.826749	-4.3421497	2.6715665	6.6111946	9.600719	-11.863717	0.96655935	2.6195889	8.025055	14.804316	18.68932	-3.0185668	-5.624687	-0.83009285	2.3440356	4.5576344	-3.9970748	-14.884959	-10.628235	-5.7189226	3.9178808	-4.434519	1.8494169	8.604087	12.848241	18.746021	-3.7608304	-8.364651	-12.666374	13.854565	10.761444	6.1668186	-2.929854
561	3.529234	-1.2762928	1.0549729	-7.311474	-9.8402815	-12.646047	-16.174276	-13.598497	-10.020808	-5.7674446	0.09883261	6.1748104	2.0737555	0.24657166	-3.3219533	22.294231	16.427567	12.468683	-6.6528125	-18.3861	-17.659023	-6.491008	-8.0232315	-4.0854273	0.7468313	-2.3103263	-0.26666105	14.838446	3.1611843	-0.7687677	-2.5793421	0.93592936	4.566544	2.6370478	5.465418	0.55190027	-20.560799	-15.242885	-10.760759	-4.350186	-3.1860974	0.17069805	-12.222969	-16.11944	-13.170014	-9.621571	-1.4279792	3.9901633	-7.7400227
564	-11.877937	-10.318851	-2.314757	7.1925354	12.903475	16.856512	-9.591425	-14.183709	-9.52976	-3.7789526	-10.380978	-14.203442	-4.308646	-9.908525	-5.3312	17.585909	10.611611	6.4398317	8.3365135	10.615215	9.816219	-14.861884	-20.1722	-21.56538	-2.009982	-3.5092287	7.891425	-20.893686	-15.558178	4.467803	-9.447502	-14.801086	-10.855624	-6.4863396	-7.6706758	-0.16359928	15.9537525	12.433819	9.782313	-8.977346	-4.5414453	-2.562161	13.71723	4.9426045	-2.6225662	-7.789558	-18.612143	-22.127506	-2.5802088
565	-4.4155874	-0.09953165	10.843296	-4.4083333	-3.8783097	-3.790449	-14.067865	-15.686602	-10.54183	-17.742046	-25.695103	-22.3642	-28.387562	-32.064453	-20.259209	-10.799849	-17.2056	-11.241362	1.3531637	-1.6290317	-8.838392	-4.1179614	-1.9576519	6.9578156	1.5089594	-9.408405	-17.1046	7.41484	0.33250904	-7.0886145	-4.1649003	-5.5725317	-0.8300299	-10.266396	-14.349902	-1.2136207	-4.1567993	-1.14301	-5.023546	-17.669697	-9.087133	5.033403	-2.7944775	-10.182207	-2.7844348	-0.532786	0.25228328	0.7030877	5.5457773
568	9.892529	8.988429	6.4502735	-3.6978726	4.974119	4.746891	7.919683	13.597507	15.557432	11.144145	13.82766	15.352489	17.163082	14.577405	7.801069	2.0554235	8.996195	0.5245192	13.58113	12.21585	10.48729	15.773769	11.30987	7.3627434	3.7519555	1.8913522	-1.594682	8.487466	5.7627745	3.167472	7.2086105	6.8263664	10.156967	0.79789585	8.103048	8.330668	1.2247491	2.6383083	4.9999237	8.9572525	6.9761553	8.167736	13.0799675	10.530966	15.616608	10.147398	13.253266	16.64835	1.9984144
574	-0.780579	-0.2956245	-0.95464325	-2.43769	0.07279414	-0.7888448	-7.7951126	-3.1517339	7.097087	1.1450274	4.865357	13.826526	18.459213	15.1191	13.228476	11.607094	14.660775	17.671883	10.6272135	11.11202	13.124887	16.407787	15.748302	16.867619	13.847531	12.008793	8.160308	9.578154	4.4758606	7.155163	3.2773669	2.2455277	-5.465656	-6.220439	-0.6742246	6.081785	-4.384742	-3.315783	-4.6611385	-3.5171275	0.023305416	-0.30827063	-6.553713	-21.799389	-25.593815	9.547524	5.554452	-1.37896	-6.7428865
577	-16.775326	-19.231216	-3.7770638	-11.059338	-3.6425624	2.5220509	-12.381517	-13.2435665	-7.7473145	-23.224472	-17.257225	-11.807879	0.5605534	-5.504818	-0.8185879	-39.471027	-53.239925	-46.960175	-21.546701	-29.049967	-24.71674	-14.13188	-16.594755	-20.12173	-3.7762072	-4.0871964	-2.4511442	-27.708004	-41.38647	-45.62282	-5.4637194	-2.0640872	1.5284457	-7.4744954	-13.395933	-3.1682324	-20.867704	-23.49348	-20.234821	-18.390142	-19.440506	-15.08066	-5.982399	-13.588245	-2.3616595	-28.26349	-13.564579	1.38118	-11.309322
579	13.073496	12.348996	16.01767	15.600714	16.390875	16.458113	12.073837	11.034275	14.783371	0.84518945	1.9795237	1.4379427	0.39064676	-0.68354607	3.2279599	3.5029044	5.1191053	13.264122	15.705503	16.760067	12.03689	7.4682274	15.827321	16.764572	13.471521	13.272114	13.989326	8.270158	4.6113358	0.64971864	11.973797	17.878891	20.16508	10.714292	8.717678	10.449389	0.51613086	3.2718756	10.700573	15.121912	12.657408	13.43659	11.026543	6.018999	10.538136	6.9665713	9.092073	8.943207	15.809195
580	-3.681219	-1.8061538	-3.6791916	4.181176	2.3509142	4.674861	-2.9127069	7.825852	10.894884	-0.33465922	-4.0102253	-1.9344354	-15.89863	-17.334633	-11.366453	5.940898	7.73327	1.954518	-4.8025646	0.4197163	-6.0730686	11.177189	11.04567	11.530269	-2.97607	-2.915576	1.7709537	-4.192326	-3.1129634	-3.368763	-1.1198577	-1.9833715	-2.3282046	34.00198	27.254215	23.031376	8.43637	11.203585	9.179985	1.1219888	3.2458034	3.9161825	9.528854	10.315422	-3.854343	1.1388116	3.557407	4.1324286	4.129583
581	-24.49493	-16.806114	-6.9565268	0.5178994	-1.1545986	-9.108309	-1.1049737	-11.32884	-16.240032	-30.713322	-10.55118	-6.318411	-11.192777	-13.032696	-3.0926392	-15.484814	-24.0089	-25.6934	-16.398369	-19.174625	-21.123209	-9.257508	-20.328457	-24.567146	-13.932255	-18.827566	-20.342321	-24.483221	-5.8549943	-1.5811193	-22.701492	-7.776566	-0.3108887	-2.8975496	-10.063433	-9.764647	-16.14974	-20.7147	-17.91678	-10.984765	-19.328995	-16.982784	-37.53957	-28.817997	-11.874592	-16.77528	-16.919132	-15.171923	-11.675867
582	32.028603	22.798906	23.051838	2.1251535	3.1055603	6.192443	4.4607835	5.7818704	-6.8288536	4.295051	1.3675847	-6.1401176	3.8669026	7.7570763	5.414979	6.141918	5.7572927	7.906544	4.722651	2.6264205	0.67818594	6.086636	5.320761	3.6340213	-2.7436655	-7.8993855	-11.271083	15.010282	6.2878437	7.4799223	9.994267	15.319974	8.774877	9.542343	8.718729	-5.175099	-0.98963934	2.4291334	8.622659	7.858756	9.592329	11.001923	10.023494	14.407804	22.843777	1.9530082	-1.4689474	-6.666192	7.569786
584	-12.217384	-15.0813875	-10.229359	-0.28890544	3.777092	2.1435053	-13.936676	-6.323693	-8.775872	4.8977413	2.4620976	5.242747	-1.4398049	-4.514063	-1.4114172	-0.17564917	6.7589607	8.822926	-1.5944189	2.3364804	6.706234	-8.362692	-1.6697117	-0.4927652	14.431324	15.315365	12.5739765	-9.395892	-7.8703747	-2.9999187	8.370052	5.7100906	8.843523	4.749473	4.1124372	9.436834	10.143646	19.889648	19.019272	12.977336	16.053572	20.701569	15.430179	10.759205	14.219778	17.396032	14.988844	17.624603	-18.540352
585	9.89362	2.908178	6.227064	-8.35274	-5.9297447	-7.4148912	3.1125512	-0.16862392	3.4304729	16.802345	9.149141	8.186028	-0.11643058	3.6109893	5.6006727	-16.815346	-18.005436	-7.8309445	6.4014635	7.559169	1.561694	6.199783	7.777492	-0.14853454	3.3655639	8.989206	12.190956	-23.680124	-16.812136	-5.4551277	3.0652146	8.987887	9.901081	3.9383342	7.731687	6.7306337	3.705769	-1.2126796	-16.46146	-18.465307	-14.680234	-9.7806835	-2.091837	-3.0954306	-11.062437	11.069035	9.142501	10.884188	6.298776
586	-18.749275	-17.301693	-18.684895	-5.842278	-9.509005	-7.8265734	9.254645	2.2756016	11.180809	1.0028179	-7.296173	-2.7927394	16.949959	15.388214	16.327147	-7.4336934	-13.467864	-18.69609	-18.642906	-17.456188	-10.813465	-9.445871	-11.2256565	-13.344187	-21.269411	-20.133263	-30.541214	-14.019982	-20.341286	-17.010542	-5.9343834	-7.465692	-6.1993885	-5.5350122	-2.841103	-2.9168077	13.839207	13.562172	8.466978	-2.5023298	-4.550618	1.1311214	-6.2849274	-1.8608515	4.6531925	2.860047	-3.8801904	-6.209508	0.5689168
591	-0.63919663	-7.7464876	-13.8796835	-9.398889	-13.569825	-5.9148645	-1.8840169	-3.9200864	-8.559435	-11.822485	-7.132469	1.580649	-21.630856	-21.383858	-26.300232	-16.520943	-22.829365	-23.181303	-10.231466	-9.282053	-3.2329454	-11.257219	-17.184166	-15.191347	-22.31723	-12.261446	-12.27919	-15.404747	-18.912867	-13.712196	-18.230833	-15.974379	-6.7148266	-6.923663	-15.166243	-15.964718	-26.31982	-26.651772	-27.682064	-12.636164	-8.1255455	-11.042316	-22.394167	-34.4233	-35.307945	-23.43129	-19.654827	-18.565893	-12.517134
592	-7.256003	-6.675932	-4.6949987	6.3562193	1.6235654	1.1278477	-6.491316	-4.9744925	-14.898126	4.213176	7.838949	17.190659	16.428476	15.535376	17.93316	10.803899	9.765638	12.2037945	4.89736	1.949439	-2.5164473	0.8083622	2.7694602	9.1219	10.229376	18.782883	19.22163	-2.852993	-13.417142	-13.718504	-5.5928507	-5.391103	-3.4228756	-1.0356178	0.73201495	4.6476526	5.6963654	7.746534	11.796989	-6.825581	-2.5480359	-4.263837	-17.91643	-18.286541	-17.631777	2.510376	4.980161	13.233069	8.267159
594	0.6164283	-2.1224077	-1.7896502	-8.487699	-15.984568	-10.121744	-16.78481	-8.607258	4.8800936	16.333752	11.549231	-1.7444167	-23.065218	-32.53935	-34.95304	-15.043488	-20.31009	-25.85254	-24.512833	-31.727833	-31.793205	-18.480095	-18.211075	-2.8704064	-23.493546	-23.942165	-18.684353	-5.9082313	-14.110098	-11.941072	-22.065987	-15.675998	-7.6564074	1.9705079	4.1654453	3.9150238	-10.618837	-11.120714	2.9503303	10.074106	14.652128	18.714205	-7.6466637	-11.473346	-13.4606285	13.848486	9.0319805	7.0545287	-4.758187
597	22.085686	15.327839	17.772875	-11.611161	-12.22195	-19.698566	-11.803314	-11.128458	-5.3628416	-18.649342	-23.720093	-28.967304	-0.2735998	-1.7570226	7.7502117	-13.890675	-16.114943	-12.359397	6.5001206	8.294964	7.3210216	-0.95105743	-7.681348	-6.527445	12.715548	10.473029	7.312538	2.667221	3.4226017	7.2888594	11.225821	11.371433	7.967908	18.126394	10.155246	10.24029	17.776379	20.182182	14.912394	7.893018	0.766182	3.4031453	13.155449	13.165631	2.291133	11.524041	10.334209	7.5925307	9.206726
598	15.383952	17.695068	18.7543	0.01761961	2.8269153	8.082667	6.8919277	10.740866	5.6953087	15.235277	12.77104	9.143497	15.414972	11.50514	10.623186	12.878153	13.042321	13.204492	1.945905	2.0758712	2.5837905	-13.741106	-4.6645374	3.3193002	-1.9043424	-7.3038483	1.5520082	-11.983839	-7.604167	-3.9124477	8.1803255	6.0064077	13.556431	4.8098116	7.787773	3.5088525	14.772947	8.416643	12.632372	14.733947	20.236582	22.843494	15.393328	15.475651	15.067106	2.21239	1.1585011	-7.594582	11.672655
600	-2.8319705	2.955736	6.810892	-13.326307	-14.276158	-7.265189	-32.053238	-32.440777	-33.170586	2.9088802	-6.156804	-14.433744	-2.6851344	-6.397745	-19.340862	3.6472294	7.5816765	14.718346	-23.350317	-25.54156	-19.808994	14.592282	12.901712	11.697554	-15.97299	-12.296966	-13.98316	-14.790569	-13.112624	-17.508331	-19.450169	-21.189224	-15.851743	-9.7931595	-11.126793	-22.370346	-17.76861	-25.840649	-20.87809	-14.933794	-18.95802	-18.811981	-7.8562765	-5.3006663	-4.6570215	-21.269373	-24.040321	-21.886467	-34.23365
605	18.039282	23.550747	18.470263	7.8100224	10.131012	10.859476	-1.3681443	0.99062175	5.464787	5.821697	0.3514009	-3.588822	9.650792	16.306095	26.887314	5.5610104	3.825292	1.6673923	-3.796854	-8.500277	-5.7149096	-1.5881422	-10.55168	-5.5693235	17.838745	21.783983	18.404669	3.7590756	2.0847814	-3.0284696	-12.155601	-13.668571	-8.257696	-11.352789	-5.97511	4.4598203	10.529556	9.018895	16.67419	-0.36750343	8.054663	11.772967	-10.746995	-8.54471	-5.242836	-2.2684	-5.4037447	-5.127493	6.1444626
606	-2.7496095	-5.237094	-3.0001843	-23.00658	-16.69125	-3.8254375	0.56453013	-1.7848421	1.3388128	-10.627813	-10.221737	-5.674243	-17.873455	-16.022316	-17.269663	0.5363648	0.49721175	2.589449	0.78253525	-0.96531844	-7.656582	-12.670567	-13.309523	-7.380801	-6.7308664	-18.570534	-11.481005	-15.249798	-6.380933	2.007478	-0.786316	-5.153148	-7.729383	-9.876233	-13.934118	-15.892681	-19.699347	-17.380793	-5.488889	-3.4194026	-5.7544813	-2.7861652	-13.908541	-24.40495	-23.688744	9.471115	2.793412	-2.2724257	-14.758344
607	-8.545206	-7.161984	-13.872068	-6.2870064	-4.0923147	0.5280057	1.378761	-0.9270779	2.3877208	7.198944	10.713047	14.792999	-5.293793	-13.036023	-10.602238	2.9513621	1.440304	-1.4286876	2.1761663	0.73626673	4.4504933	5.038326	-1.4141865	-3.8739843	6.647218	6.145612	8.375585	-6.015128	-12.435957	-8.804313	-0.15371037	2.8921888	-4.3612866	-0.69531006	2.6276677	0.6046112	6.3933887	4.7971125	-7.500142	-12.382883	-11.597561	-4.4704456	12.938068	4.6918406	5.3254204	1.4110423	3.8957167	3.562934	-4.0947256
608	-11.618038	-11.748284	-5.361469	0.040852487	-5.306804	-2.9928722	4.9890985	-0.26789084	-2.7443466	-6.091479	-4.7500086	-3.9546776	0.56500244	-4.3900666	-8.211936	6.904511	1.3003361	0.34935346	16.737345	15.715118	17.172543	5.5680237	-1.334378	1.3231865	11.396028	16.659962	20.147879	3.840375	5.8803864	4.378625	15.966169	15.1297035	14.897343	4.6859517	-1.2936234	-5.4261208	5.4466767	-0.002970249	-0.24421576	-3.730361	-1.4876759	-1.166544	12.30839	2.6036332	3.2561169	-3.2565076	-6.6398106	2.8650541	-0.19583426
609	11.333805	8.180744	2.392549	14.814684	18.159046	19.55009	20.373299	18.759981	13.230598	19.521875	19.683235	19.957302	6.36118	9.443908	3.5135822	19.979515	17.631067	19.104961	5.5816603	0.24406272	-4.697583	19.661167	13.238612	8.79137	22.951569	18.362268	15.100727	11.1170845	2.4027133	-5.203561	-3.6197164	4.8862658	13.236552	-1.085547	8.829046	10.753783	1.8871629	4.9477897	10.147164	11.76791	11.277418	18.205048	-2.305715	3.5240111	2.7428908	15.402933	11.767202	15.367682	-0.8366221
610	21.697153	17.915264	16.808979	29.554893	16.24863	18.392847	26.60759	20.611706	17.93333	13.814402	15.361595	13.670957	5.5176764	9.5841675	15.859938	12.776398	10.1209345	10.051458	-5.1275644	-11.127499	-6.5240498	3.5206347	6.202676	6.203826	14.172876	4.050308	-1.0525036	11.268519	10.647847	13.7958355	24.398033	25.906845	18.63864	11.236795	11.045312	13.188414	27.992912	21.361656	12.785941	10.033115	13.452536	13.499022	17.513685	13.004212	5.718673	7.074276	9.375805	12.3413725	15.868233
611	-15.975138	-23.004993	-25.179836	-27.669285	-30.570818	-18.810621	-37.149017	-29.658554	-17.731422	-13.108488	-13.335155	-12.82876	-25.7028	-22.243252	-13.134014	-16.974464	-18.03383	-12.364911	-16.70735	-25.766018	-32.974564	-16.066004	-14.332041	-7.107338	-31.909475	-27.518782	-19.506435	0.55591226	-9.622194	-12.147754	2.7879965	-5.268139	-6.6696897	-3.3224068	-2.4215326	2.3554664	-18.471323	-24.842743	-34.58075	-1.4948833	-3.0298777	2.3946493	-9.435001	-7.996464	1.7083123	9.214109	1.2017243	1.0260987	-3.020049
612	0.22969794	-2.2503746	-1.6107002	-5.8552732	-14.303135	-12.94924	-0.22461736	-3.2436075	-2.1917217	-3.5563967	-1.0537316	-5.190762	-4.1296563	-1.2728179	1.44587	1.953732	-5.491487	-9.141459	1.1203891	-2.949709	1.3164858	15.012133	4.1742883	2.2772698	8.440027	3.9138312	7.5290613	-2.871161	-8.414264	-0.56096375	4.3937845	-0.5431415	9.776001	-7.280455	-11.196831	-27.648697	-13.534485	-13.539202	-1.576659	1.9389412	-11.338097	-7.39805	7.398594	4.3426194	10.248964	7.8010116	3.1845746	8.665341	17.55298
613	-7.6781845	-8.064862	-3.0748987	-7.058218	-5.2631307	-0.3276677	-0.9049715	0.4240645	7.85312	5.352625	4.022793	8.557518	-11.075619	-10.415245	-3.627275	-3.6206944	-7.9860754	-12.874279	7.557885	5.167273	5.1479955	-3.3081267	-1.0854504	-2.2418766	8.428375	8.918186	12.910048	6.4942236	4.4052825	4.7349463	-15.304318	-9.16383	-3.231887	-9.764633	-12.923943	-14.562808	-4.7763233	-15.480943	-8.969311	-5.9281874	-7.363104	-10.038498	-2.9961784	1.3782496	2.7379317	-9.377153	-3.6939425	-6.3830748	-1.6061926
614	-8.103306	-14.584837	-8.371191	8.054509	1.831749	3.6467202	-5.131601	-6.38122	-15.25137	-2.770746	-2.4808857	-6.294264	1.2734817	-3.4352462	-6.426209	5.2301564	-0.13808465	-12.13629	-4.7150855	-6.0141683	-13.924047	-13.61577	-16.67945	-24.339397	0.9771554	-3.9978392	-2.3528385	10.8041	8.299232	5.1971145	-15.390391	-5.571701	-3.8862453	-4.389748	-11.841965	-8.474257	-3.7631187	5.431302	5.6914024	-10.348948	-9.943556	-0.23300171	-1.9108694	-5.463655	-4.97518	-8.144473	-10.208534	-15.230958	-1.3023221
615	-23.545115	-38.298717	-39.073387	8.595847	1.0969121	-1.340772	-11.235023	-23.024084	-31.59939	-15.289627	-27.82366	-28.668116	-23.4594	-23.217445	-26.155903	16.901161	11.426488	9.740346	2.7475662	6.9366684	0.9718683	7.4463954	7.8131523	8.87856	-7.9232883	-1.3183297	5.9284945	0.031549677	3.0723686	4.8482733	12.470167	14.332352	12.545088	8.223234	7.1237288	3.6875746	-3.8489854	-6.015499	-0.98117846	-11.6284485	-3.3758492	0.9381218	23.816093	19.5839	12.6556425	-10.624791	-21.999355	-22.083326	3.2038941
616	19.686438	17.30399	13.950462	9.32485	11.113153	10.411766	-1.2695619	0.7647655	7.429186	10.322359	7.703163	8.031346	1.2108316	4.6117563	8.65832	8.802557	9.747482	9.065437	-11.421374	-23.079718	-23.07529	7.7173142	1.2056248	-1.4009311	-2.7268186	-3.0395539	4.941987	6.8391867	10.688618	4.333249	8.010572	8.722189	8.455714	1.9078484	-3.010647	1.5432342	25.84267	25.495205	16.120636	3.2865348	1.821223	-1.8591208	13.565386	15.500952	10.126818	15.40069	13.353003	11.53746	9.820219
617	-1.0525295	-7.6296015	-9.453678	-10.2780285	-19.09357	-14.960663	-15.175609	-15.084541	-0.61093616	-6.3234863	-16.91391	-28.92693	-8.291032	-8.094217	3.5332997	19.996243	15.409767	19.939537	11.090793	7.8282733	11.726827	-7.1692805	-8.017126	-0.030191392	-6.7817574	-8.575422	2.5490594	-28.13954	-23.148827	-1.8423096	10.194461	-13.005796	-10.42113	2.2403278	2.4678524	5.7733593	1.7372568	4.5054235	-1.9961593	-10.497178	-7.168474	0.56901795	-4.0602884	-9.548206	-9.0181055	5.709301	2.8921392	8.901234	17.77673
620	13.613035	14.935482	18.682579	20.770107	16.908064	21.92392	11.693438	15.39324	16.902815	13.8575	9.879301	3.6392539	-1.8646371	-6.5707607	-0.4749207	7.9438286	0.5138353	0.72115743	8.7642975	5.4358215	8.887075	1.6813523	-3.165174	-5.347908	9.211551	17.27719	17.337677	11.41416	3.6681385	-1.4146563	5.0529203	15.698058	18.3466	-14.717486	-17.205126	-9.394974	10.611791	11.876146	15.884679	18.07478	26.532265	21.270092	8.28355	12.022394	10.567986	15.089029	17.21481	13.4815235	5.2249255
621	5.4252224	14.478302	9.165981	7.4485674	6.8738384	4.126547	-5.150259	-1.289048	3.22121	10.000889	-4.038461	-2.3127294	3.2697976	-5.398731	-9.455515	-6.482993	-9.032883	-7.1002007	-1.7690507	2.2875113	2.7488656	4.106042	6.6686363	10.78323	2.17775	-4.7016163	-7.35999	3.0048125	-3.555301	2.5929608	3.0095968	-2.4954166	-5.655965	-9.202159	-14.9015255	-24.745049	-0.34923962	0.015229762	-2.5133796	2.4969802	3.07265	-1.8872626	3.166306	-3.9575815	5.3500466	-16.352417	-15.961229	-8.270447	-7.2554255
622	11.101192	12.385772	8.389294	9.255295	-1.3486836	7.421992	3.4885664	10.656275	6.8742213	16.624004	16.447887	14.280851	14.3849745	6.8511324	-4.9650755	5.9840164	8.125521	8.75824	2.7846103	3.8056693	4.8965044	8.038939	13.839786	13.912119	5.3812437	6.462928	5.1859994	10.728653	12.200422	8.541693	-3.4716673	-5.1527095	6.5871096	25.421873	20.581749	17.539143	10.525213	13.648037	11.92963	5.03306	4.523594	5.0811133	13.7242775	14.083374	12.32329	3.0977921	3.552851	12.644239	15.303255
623	11.410488	5.933588	6.1845336	-18.86827	-12.21706	-15.655773	-15.444962	-17.830956	-11.805775	-10.109867	-1.1981955	-2.8423238	-3.8626642	-5.887218	-1.809535	-10.684307	-12.665119	-1.7450799	-9.483173	-7.1697865	-5.1480584	-2.8600156	4.405775	-2.7207532	-13.320868	-12.819041	-11.595341	-28.104088	-20.47829	-22.960943	7.211215	-5.7347097	-15.871548	-19.229095	-17.279533	-17.341232	-2.242971	-2.2213225	-4.77437	-3.2976937	-8.449441	-21.734777	-10.554562	-12.329735	-4.638569	-5.1632857	-0.85419035	-7.058634	-16.326698
625	11.248539	14.278889	12.025782	19.82389	17.359098	12.717577	28.16653	20.81166	13.788021	3.4008417	-0.701257	-0.025003403	-7.5150614	-12.386759	-10.509996	8.676949	14.907019	11.022581	31.308134	31.900751	23.508484	31.926517	27.033035	16.305119	14.863736	24.058609	23.849201	7.289807	15.356064	17.370502	18.515701	18.001276	15.064377	30.707457	30.419754	17.709877	13.787895	19.263159	19.885262	-10.034752	-7.7846894	6.390897	14.841284	22.916607	15.716618	16.973818	19.152763	14.6922035	11.619413
628	11.211517	7.594138	12.177532	12.660245	17.372715	27.649391	2.0036077	4.5627174	-4.3277006	5.8647842	9.052863	11.066866	6.1787405	8.89197	3.8956456	2.4996033	-0.40387556	-2.487745	-3.6887755	-2.0816708	-10.515432	8.936779	10.371865	7.16236	-5.718571	0.89030933	7.1799498	20.784386	15.453609	14.174164	-7.4644647	6.901595	12.044565	-8.032455	7.1252575	15.785	-4.4863253	5.127999	1.2875068	10.5780735	4.9653807	7.021629	4.540477	9.477737	14.6098585	-5.521934	-1.045469	-1.9719546	4.4726458
629	-15.595673	-21.002932	-18.253927	-11.192327	-22.936403	-30.780453	-4.169937	-10.808611	-9.251285	-6.9348288	-12.524937	-19.385715	6.393425	6.412623	15.018159	-4.573356	-14.765553	-20.055208	-10.244091	-19.184887	-17.874687	-2.815604	-1.9585228	-1.8877598	-9.524458	1.6821493	3.3626127	-0.38150027	-0.002037942	6.718643	-26.668625	-18.44538	-11.490081	-11.845587	-10.365504	-8.39362	-20.185581	-3.145877	16.18597	-17.713192	-14.509054	-7.975894	-15.983505	-19.385174	-10.460603	-14.078508	-15.833525	-10.072627	-12.568726
631	-3.6398747	-15.11235	-24.440065	-38.119022	-24.58036	-12.355563	-5.4520473	-10.096167	-13.227975	-9.787077	-10.576012	-11.330593	-14.757322	-20.709606	-26.541912	-8.800061	-20.456425	-17.76341	-10.346654	-8.928074	-8.34062	-16.03941	-22.066763	-32.707424	1.9812067	-3.1925848	-20.562447	-14.371098	-18.810701	-5.8092856	-22.623774	-20.053774	-6.8923774	-27.242893	-22.165627	-10.764214	-8.69704	-14.385525	-4.923321	-10.664601	-9.526311	0.83276665	-1.0859561	-7.039371	0.51743406	-16.482885	-11.721475	-10.68967	-3.9937289
632	-1.0637419	-9.945506	-5.714774	-0.4572587	-3.8289177	-0.73300636	-0.58909464	0.05205512	13.1063175	5.570551	4.058986	11.058416	0.94499123	-2.7528455	4.001339	5.2206006	7.1535196	9.783253	-14.081163	-29.433706	-23.167942	3.7792947	-4.812047	-2.6506455	6.13973	7.534992	2.6962981	2.4383593	-2.665874	7.6603503	1.6915848	0.5884824	6.2841897	-18.984941	-3.2784834	4.3643403	-2.860167	1.4436009	8.311422	-4.1509085	-8.743076	-2.096227	14.321594	6.4688416	5.535015	-0.7995683	-0.68546367	-14.765663	3.9892383
634	4.3821573	1.6046313	6.1650605	-32.78751	-5.402533	2.6297865	1.2416432	-9.062672	-3.8231711	7.1581635	9.881899	6.7249603	0.47541636	-1.2829392	11.8110895	9.651283	8.555732	7.619166	-2.9209611	-15.9186325	-12.582855	3.0727103	1.2431686	5.1491632	11.400474	9.157096	12.993897	-18.912674	-36.332108	-39.161003	8.445947	3.1678846	-1.8038669	-6.172871	-12.169626	-17.384884	3.6672192	9.075199	8.780056	-5.240611	-4.8164344	6.848569	-7.7686234	2.187051	6.1876435	18.258568	17.928688	14.6757145	-4.527848
635	-3.1315248	-7.6660614	2.014091	-5.4500284	-9.766468	-14.574976	-21.282454	-23.803585	-19.33302	-16.769783	-14.56689	-3.2118704	5.428746	-6.301241	-10.884369	-13.512757	-21.444008	-33.536552	-21.295593	-24.133821	-17.98032	1.3527069	-14.344988	-31.412651	-1.4203851	-6.5303	1.2022046	-6.864208	-16.46265	-19.695278	-13.829271	-20.892517	-27.1932	-25.979166	-14.873747	-12.00513	6.326976	0.047814846	0.8728753	-4.648415	-16.539616	-14.534319	16.430878	13.365614	14.046978	-7.68538	-8.3085575	0.3283025	-2.6155753
637	-3.6807065	-3.184301	-4.005848	5.972004	4.264694	7.185645	-9.984594	-4.4913816	-3.845172	-8.522863	-6.355612	-8.691281	-6.507947	-2.5863125	-4.035138	4.2704206	5.6006775	1.0649618	-0.2213701	-0.5977026	7.292017	-2.8893476	-2.92731	-7.019639	-1.3828509	3.4837654	3.010119	9.144999	11.551494	8.505003	-8.032345	-8.193794	-7.389616	3.400913	6.033344	8.895163	4.403193	3.990128	3.1830842	5.4235005	-0.08737683	4.2456026	7.8922777	8.667313	10.426367	4.3416357	-0.5365247	-8.183982	6.438074
638	-10.974045	-7.441671	-4.395535	-4.171989	-3.08533	-5.764036	-7.5791693	-3.5983047	-2.9670959	-17.101856	-18.085995	-19.380423	-5.259701	-3.1419854	-10.138672	-18.777912	-5.8354197	-6.324807	-10.761994	-5.994126	-4.278779	5.8564844	-1.479059	-2.7448297	-3.223494	-0.9759941	4.6160984	-0.9001758	-7.806456	-5.3868027	-2.3157582	-0.38765618	2.515106	-7.734337	-7.8682795	-10.63656	-7.58663	-5.2008805	-5.9280987	-12.894585	-16.110489	-13.977949	-9.373516	-10.008444	-10.622382	-1.2558405	-8.39561	-12.484159	-7.206832
639	-0.834929	-1.4179978	4.033535	-10.4583435	-13.57044	-8.890305	-7.93268	-16.936733	-12.044861	6.6292415	-1.3946394	-17.78475	4.2807336	-0.92319405	-11.297722	-11.704504	-14.647999	-2.562316	-6.166851	-13.312196	-16.153236	-20.59819	-25.05582	-33.242325	-44.665962	-30.47647	-16.358875	-11.646889	-8.404709	-6.0543995	-0.14136821	-9.884515	-8.574781	3.989863	-1.157196	7.5649047	-19.038675	-27.226841	-23.293365	-16.137188	-28.205986	-23.365067	-4.5068445	-4.2001762	-16.500504	-8.85355	-12.205484	-0.8573675	-14.278059
640	-8.9541855	-3.9304118	-5.3178167	-11.303259	-5.2497325	2.2399912	-3.3785386	-8.995066	-8.522986	-37.232067	-38.643867	-36.275642	-17.218578	-16.056412	-21.132448	-18.610992	-34.790077	-35.52099	7.7080574	3.9365575	12.647781	-10.604776	-25.49729	-20.644703	-6.373987	-30.958567	-36.402565	0.6814772	-6.756341	-2.5528429	-35.536346	-46.732445	-53.325485	6.20788	8.121806	9.414406	17.00885	15.709442	11.9410515	-57.06859	-48.648598	-34.45826	-17.119717	-2.7056854	0.65929806	-12.54859	-18.700577	-15.333025	-7.3123446
643	-10.222459	-15.631496	-4.7175913	-8.901978	-18.098572	-12.144465	9.811312	4.9794083	4.921194	-4.541532	-11.796371	-5.2101746	7.264206	-1.7476468	-5.5842757	-7.305728	-17.913204	-20.169384	-0.113310575	-2.5505426	-1.8994942	-20.461905	-23.605902	-17.713722	-13.261347	-15.700283	-17.64656	5.143849	0.8282422	1.3184836	-16.79016	-19.426191	-13.606415	-25.804764	-32.82292	-33.428833	-21.49902	-17.548502	-7.555729	-16.498554	-20.12793	-21.771286	-15.471722	-18.587301	-14.368651	-11.138188	-16.891815	-10.44746	-13.750994
644	-13.981939	-20.638811	-16.705357	-29.274923	-19.533249	-15.093419	-11.817712	-14.361066	-8.735792	-4.565178	-8.531269	-15.086443	-8.088279	-4.652416	4.483269	2.479798	-7.082942	-2.2293434	-32.266647	-12.841915	-1.7436265	-4.100799	-5.2181625	-3.195263	-5.798582	-1.3659567	4.629242	6.890112	0.9837644	-1.7436684	-5.254509	-9.114063	-1.180413	-18.28403	-14.7015915	-15.42206	-5.5696607	-1.2247652	7.723036	4.1590986	-1.7983866	-7.611478	0.086584866	6.1019983	8.546617	0.7020503	-1.4023224	5.276003	-1.3648763
645	4.5701036	5.6216707	7.7995596	12.612198	12.511803	15.362166	1.7550149	-0.00808543	5.126639	5.268038	3.5797045	11.209809	12.288473	8.364576	13.585793	11.6549635	7.4030695	2.8925648	12.486443	0.6812723	-0.96345556	2.0077367	4.595743	7.7683554	10.727305	3.2559454	-1.1377944	11.574525	15.481976	14.192625	11.959362	10.352417	12.844751	10.710449	9.787469	9.6542015	6.0938263	3.2016604	11.384201	-1.0839174	5.0819674	5.6305866	5.5450506	0.894376	11.2675	8.297735	8.569172	9.482127	11.365996
646	15.736086	19.400967	14.379864	12.986202	11.927068	10.590317	10.568523	14.455001	15.392244	12.999527	11.926369	7.993286	10.25194	15.170438	13.117014	17.012005	20.651756	22.27038	6.0444326	13.500034	14.587116	19.166805	28.33841	38.95263	25.585192	33.08264	26.915346	11.9658165	17.587967	14.91979	15.295058	20.11431	12.725412	11.54303	18.321419	18.073978	19.486197	21.061913	15.228008	12.419661	16.07938	13.55661	14.290388	17.045877	12.070997	16.951376	16.822681	8.991497	25.408302
647	11.389443	11.955686	9.21921	-12.246716	-5.0087824	7.8677053	0.42382213	5.7108727	2.4339588	10.554863	9.597283	4.1733637	-8.452082	-2.6239173	-5.309409	12.021914	13.115046	6.9809	4.7890654	6.793782	-3.1955497	-0.11892611	7.2253084	10.757498	8.716052	7.4739733	-0.41323268	8.86362	14.79383	7.2760544	21.361614	23.032066	18.635994	-0.2931131	0.64054793	-1.0787079	7.8363643	11.652462	0.6772068	20.317806	18.602268	12.906147	4.185207	11.882334	12.987579	-12.162258	-3.8792346	1.694308	5.816082
648	9.259179	-7.4560595	-16.394485	3.3332844	5.770237	8.2879925	17.390915	18.465113	18.486202	-12.777179	-7.0890737	-4.89354	2.7736452	7.4718103	2.267078	3.9392185	-1.3228773	-1.5064085	2.160202	1.514622	-1.2344205	10.257802	14.192994	12.125875	0.2878927	0.4271762	2.1884475	-4.8213744	-3.4996374	-1.1281681	-6.5693865	-2.9534469	1.4147986	-17.828224	-19.767136	-21.041624	-8.151765	1.9893765	-1.2703851	-2.8182278	-3.2220063	-9.657034	2.5282698	-1.6310158	-6.544106	-9.4079685	-11.854709	-5.8458033	-5.43072
649	-19.532454	-21.744852	-19.791548	-11.474052	-12.631759	-14.219918	5.026779	1.6815708	5.558975	-9.967707	-10.201182	0.03559088	-8.134801	-10.708138	-7.7993517	-8.514199	-17.000803	-12.9198	-19.150408	-15.504488	-4.227471	-22.266163	-26.360998	-36.074997	1.8509144	-5.099141	-31.563057	-10.486475	-18.197393	-3.7562895	-1.3353531	1.5188557	-0.06545151	-25.363312	-25.964527	-23.945827	-7.1631317	-10.760372	-3.863164	-1.4128025	-5.8501625	-13.627539	7.54539	8.460318	-2.6280975	-15.931467	-15.459699	-26.843544	6.019923
650	-4.071788	-9.327488	-7.105693	-6.4532566	-4.917489	-3.2800078	-0.27105343	-0.13190617	-14.264198	-23.659918	-17.350286	-8.540918	-9.050792	-8.247719	-4.129202	-10.388237	-12.420359	-5.6788406	-15.534157	-14.5629635	-12.52162	4.3652983	-8.869791	-13.336348	-8.883951	-10.646879	-0.30147314	0.18361115	-8.289398	-15.274139	-3.7032673	-6.7463207	-2.4392438	-33.768173	-31.649603	-17.437561	-8.408541	-6.8376217	-7.1335354	-4.3099174	-10.915869	0.08831221	-15.623942	-21.734982	-11.613808	-11.297777	-8.467714	1.2564797	-26.19942
651	-3.9790678	-4.2235594	3.815697	-7.1528406	-5.331972	-4.3241854	5.1101694	-2.3467615	-3.4156713	5.311925	1.4999661	-4.306962	-0.14185596	-1.7655681	1.8120506	5.632543	4.6517544	1.3096583	1.8208926	1.2643391	-6.9198627	-4.026856	-12.23951	-10.191774	6.5776997	0.51880246	1.1797053	-9.339075	-6.519783	-19.611263	-23.439434	-32.782913	-34.196503	-11.694413	-16.758047	-10.801614	-6.6754975	-10.945159	-9.70425	-6.877701	-9.848686	1.314692	6.6302595	0.4200807	11.472757	6.6637764	0.974648	-0.1719792	-10.296163
652	18.703825	15.600332	10.911957	9.359677	8.337401	7.769998	4.3769627	8.844259	11.048695	16.153053	11.734597	11.464073	14.181453	15.542345	12.900001	7.611807	9.75972	11.702517	11.946842	10.203141	1.4397035	1.4740175	3.114685	4.8185825	13.636546	15.166851	10.429596	-5.4966364	-7.332307	-7.974558	2.9413245	4.3127356	-3.5052595	-2.716836	3.228278	6.451445	7.3529816	0.96056926	-9.598387	22.233255	21.868967	20.416756	15.07514	16.3676	13.943197	-1.495148	0.72366524	7.3456507	9.93428
653	-25.056679	-26.3816	-20.8364	-22.051655	-27.929726	-36.3854	-19.584259	-13.424311	-4.5316153	1.8980645	0.43490893	2.8793502	10.639381	4.027086	7.776585	-0.53137934	-5.545137	-3.3440182	-4.2876825	-4.3077655	6.98258	12.050343	7.730861	9.954847	11.129797	11.625006	9.51255	8.270078	3.3424418	1.9029973	-6.611003	-7.610751	1.4202946	-29.746073	-21.288603	-15.029124	2.9471116	-0.5580215	-0.9197255	-19.78061	-21.128677	-12.793515	3.667109	-1.7629592	2.221011	-15.982229	-14.846439	-4.8767786	2.2402904
654	-24.875217	-31.865154	-44.36252	-14.515621	-23.424395	-25.059906	-28.944294	-26.373077	-29.219646	-5.8846464	-10.227369	1.749018	-13.9412155	-16.869617	-11.792706	-8.5276985	-15.695396	-11.260536	-39.060196	-43.837624	-37.886414	-42.346546	-44.53643	-36.2601	-45.339363	-48.997902	-45.542736	-42.03475	-41.683144	-31.253458	-42.77288	-37.9653	-30.408146	-17.173515	-21.169027	-17.803062	-25.422966	-34.92324	-43.175438	-10.95001	-18.773903	-10.62266	-31.266403	-34.819153	-30.810394	-34.954338	-34.67226	-28.423325	-25.449547
656	-5.7318144	-5.309322	-10.55784	-6.2162876	-3.0825174	-0.9082041	0.65734965	-1.0021006	1.4900427	-1.6075199	-0.6211911	-0.6141579	5.067299	5.6808224	3.2106175	-4.264904	-3.403985	-3.4580367	-0.7303989	-0.19043367	1.5629227	-8.513922	-1.5986203	-3.0414987	0.002360617	-3.3838382	-0.49476942	-0.12880474	3.6514587	6.308622	10.442606	8.895096	2.8597116	-4.6632557	-5.5370693	-6.0357	8.414402	4.0226307	3.6644776	-12.847821	-7.874841	-8.610846	-1.5005045	-6.585125	-6.1329017	-3.280191	-9.420169	-0.72389245	-8.0781355
657	14.291189	13.864002	13.693292	-9.376649	-17.958168	-16.956774	-5.8346977	-11.2097645	-8.774694	0.7287911	-2.0393841	1.5634233	14.138393	12.873942	7.535527	11.918256	10.200816	2.5335195	-7.817815	-7.370721	3.5285022	-5.4969816	-8.892118	-7.0405874	0.45853993	5.186698	5.831097	-6.866995	-9.733213	-3.2770514	-4.7230167	-12.180716	-8.093687	16.71782	12.128515	15.233776	-18.409946	-16.726688	-18.419502	-36.275314	-37.53856	-29.955627	10.887304	5.8726425	4.2583704	13.395231	10.291952	12.426319	12.392193
658	15.886568	23.917057	19.596113	15.160972	11.872868	16.130287	4.807473	6.842838	11.928843	10.158252	18.630814	16.225058	23.008554	28.238468	29.459183	19.450895	22.550549	23.916988	19.789768	13.6880245	18.81646	-1.6083537	-5.8452525	0.98989916	24.144382	29.47622	17.599041	14.872908	12.520533	18.197319	15.148859	19.245842	15.4491415	15.4964905	20.219723	14.782483	14.948846	17.90849	15.994963	19.074379	14.153273	10.059626	7.549838	15.513134	14.455475	5.7301774	15.687769	23.471258	25.828362
660	-5.5858917	-5.436953	-6.8898783	-0.5754419	-5.323751	-6.4369287	-3.5962489	-6.2044506	-4.7903543	-0.002275586	7.6242332	3.647496	11.32773	8.024896	8.246443	-7.229232	-6.2857256	1.0360084	-5.1483355	-4.8498373	2.674461	-19.937954	-16.089237	-8.745237	-12.45761	-15.032022	-6.8358636	-1.8405211	-7.061245	-5.3563147	4.5135283	5.113371	3.7448215	7.6318007	2.4259717	-1.1234534	-0.7911597	-1.6727875	-7.3551655	4.2793264	0.46928394	-0.24797177	-6.8618402	-4.227778	0.46767142	9.008786	7.815345	3.516922	-7.944933
661	32.18384	17.809444	15.494314	11.068807	8.649771	16.43255	-4.5619593	-8.239605	5.051921	14.425397	6.4225464	8.400383	7.769677	3.277246	8.416465	11.541656	7.3774877	13.765686	23.502733	18.630531	24.920635	14.654506	11.824142	27.304636	13.708193	3.0681674	-1.8233786	0.8788185	1.5499327	15.597	-4.5883455	6.7875757	24.09012	-8.533211	-7.3127203	1.0941505	-10.232874	-14.496403	-14.287851	-16.189144	-26.73182	-31.175217	-2.7298694	-11.476782	-4.8630877	-16.372662	-26.872757	-28.938496	-14.531542
662	9.165409	7.0443125	2.646048	8.988198	4.8770313	5.063068	13.675541	10.583712	6.225985	1.3298731	0.22466722	1.1130815	-7.6008863	-19.680092	-12.437657	4.389845	8.88302	12.179823	-2.7286367	-4.586942	0.2578552	3.7592547	3.1154187	2.0611808	14.829065	9.403936	7.923493	-0.8216154	0.6076544	2.848648	1.3157253	-1.4496253	-1.9284419	-2.5547836	4.8526883	10.566248	7.577386	1.5231756	4.7143726	0.14379728	5.0995607	4.1140203	10.466183	13.4257	14.884147	-4.5432367	2.338036	8.466874	12.798601
663	14.087377	11.756294	10.918367	-22.50867	-31.055937	-26.61893	-29.517746	-27.793526	-22.384342	-6.7530746	-11.872704	-15.215248	-4.1422873	-8.896526	-2.9462457	5.5184517	2.6589603	3.465883	-9.109076	-7.0265474	-10.096923	-2.7617128	1.6124022	-3.3361804	8.935154	3.828525	-1.2364645	11.54211	3.3963623	-1.8187964	-3.2763042	-1.6415458	0.2047685	-0.34524822	-1.6017482	1.1325355	10.310429	4.089145	3.5215504	8.739568	3.6502652	15.960957	-5.8386016	-10.069494	-18.702566	-10.695884	-15.375515	-12.045086	-11.5963745
664	6.839774	1.0876002	5.643288	-16.518549	-22.732662	-18.254524	1.9622637	-5.271276	-11.907516	1.2028313	-3.2606664	-4.536481	3.8311863	3.064085	12.356936	4.4835215	-0.23974276	-14.59186	-15.515789	-22.686989	-15.00054	-1.2418536	-1.633116	8.537843	-9.189268	-13.359621	-12.791039	5.724756	0.90492654	9.397826	6.8528776	5.5348015	10.713404	22.612331	14.058032	7.3299	-18.450912	-9.504332	-1.8562405	-3.629761	-4.506596	1.7461696	2.469952	-3.7106347	-6.611866	8.965805	10.550368	1.055573	6.034363
665	7.952626	9.005344	-10.43927	-26.31806	-11.802784	-11.009062	1.6279011	3.0302906	7.686013	2.864781	5.4715204	-15.512522	-4.3533	-9.440579	-7.350342	-19.082794	-8.81916	-11.950702	5.8312707	1.3338137	3.0530596	5.876424	7.804123	2.8349533	20.069706	8.80312	4.259552	-25.65792	-27.029879	-23.782131	-8.359539	-11.981033	-10.383947	-7.425866	-4.4363317	2.6465354	13.148257	10.456462	7.516616	-8.987774	-13.109131	-12.969631	-4.7555237	-6.188182	-7.864234	7.5060644	15.152699	20.76899	-8.856883
666	-6.193968	-9.780378	-8.081042	7.8159595	11.832884	10.768471	15.79742	15.01171	15.213295	-14.904043	-15.221828	-9.263092	6.7555313	13.189337	10.634943	0.7748763	-4.1304984	-8.00293	10.456192	8.515816	-5.940998	11.371311	19.76268	16.86459	10.011905	13.699913	5.8639355	8.394108	4.444428	5.8003807	-13.068781	-23.651314	-25.239664	-6.437394	-11.006083	-0.36843348	5.3112426	0.6321858	1.5848751	14.9530525	18.152401	15.154524	13.939289	15.95339	14.723209	11.386465	10.752766	8.255169	-5.4132733
667	-36.391693	-37.137352	-29.051933	6.0379086	0.44929183	-8.840311	-22.300024	-23.578094	-16.962452	-13.349609	-19.912533	-17.2387	-7.5317125	-12.515371	-8.6648245	6.935928	-1.8862493	-6.0369124	-13.08444	-19.460468	-18.48229	-6.8919563	-8.56026	-2.965177	-6.944189	-11.51581	-5.4286804	8.404453	7.544302	8.23053	-2.0663872	-3.1579227	-0.26287627	-23.859047	-16.70449	-8.114674	-4.3715734	-8.295643	-7.799533	2.2305202	-2.006855	-9.4899845	-13.374154	-8.455562	-0.5106228	8.297466	0.19603649	2.8187094	5.827163
668	11.346177	9.522047	7.3104153	18.426287	16.319954	12.535675	3.5549188	11.417273	9.376511	-6.2284203	-2.2275414	-5.225274	-15.725766	-18.620472	-16.652607	-11.225912	-8.001936	-3.1314948	3.5695126	0.1489284	-3.5810318	-35.091026	-36.502754	-29.281052	0.5578054	1.2868596	-0.9416875	8.61142	8.824423	10.878381	-1.7326863	-3.3035507	12.749025	-15.786888	-13.79155	-10.400686	4.3132014	6.565053	7.6604424	-12.2165785	-16.388897	-7.4851246	7.8541703	5.4047413	8.594372	12.856342	12.27665	17.08959	-0.82994044
671	1.0096973	1.3468264	-2.920324	-0.019953877	0.004807293	0.3778597	5.7435923	2.4110367	-3.3510563	-3.9474714	2.1809652	-8.123056	16.016054	6.007204	-2.760325	-5.382796	-6.05145	-8.144147	-4.2896867	-1.8848815	7.2929673	-10.907092	-8.464951	2.2069502	-9.542561	-5.704738	-3.3739824	-15.3919735	-14.780629	-16.164738	-10.717104	-8.3652935	-11.291167	-12.359886	-9.700456	-7.503251	5.763185	3.9664478	6.0141654	-7.4901214	-12.812277	-15.635864	-26.697697	-22.068434	-17.748787	-13.407961	-18.20488	-24.09098	-1.7014846
672	12.112043	15.070444	16.27922	18.222553	20.253805	14.453873	6.402957	12.9415	13.919662	14.568216	20.330397	16.954922	13.669971	18.240723	11.897837	10.814639	15.940557	13.691067	9.6129	11.849958	12.629135	9.035322	14.783739	13.371496	3.8386474	12.219447	12.463405	-5.433428	3.297032	-3.378232	15.724398	19.470018	21.676579	23.90903	16.89593	10.875051	18.155148	11.648705	14.9823475	7.730788	8.286476	7.365856	20.632652	15.140406	15.130328	24.528496	24.042206	21.855236	12.03377
673	-42.059097	-31.188225	-20.623966	-5.318968	-5.548688	-17.92526	-20.109482	-30.865639	-39.23465	11.596697	10.330775	11.049338	1.7391667	-5.214049	-1.2340827	12.146696	8.244125	18.837639	-11.532782	-13.280777	-6.054448	6.7521152	-0.6298611	-2.3242803	-19.985857	-30.031078	-33.40361	-1.5019972	0.4717872	4.863965	3.4156923	-2.0948377	-16.379137	-15.470608	-21.408302	-27.461506	-8.632795	3.283564	-0.21401718	-0.78552103	-10.764164	-21.504574	-22.638348	-24.755598	-16.9083	10.569478	7.8196373	6.3721995	-1.1024559
674	3.8375583	8.0066185	2.8871644	9.92712	11.490331	9.747192	-0.74762416	-0.751373	5.701409	-11.9931755	-7.2645764	-4.8721437	9.252348	10.648564	9.0854435	7.0884695	8.852278	11.242186	-5.876788	1.3163438	3.933703	-7.8156567	-15.60911	-8.818181	-1.8611304	4.2001305	6.9294257	6.035361	-4.1503024	-8.432051	10.615286	15.653646	7.2825484	20.531525	19.106007	19.761166	-0.07074183	-0.9238758	-5.4276805	19.473719	8.776125	0.6376025	3.711287	1.0143709	1.0518627	-8.738831	-11.314356	-10.446461	-6.4997993
675	-4.974142	-1.2312444	-0.8618237	-3.2648873	-7.53778	5.0564585	-4.0695004	5.5733128	3.152741	10.184559	17.34946	18.031107	8.958079	10.145481	12.291145	10.211931	8.889302	15.585562	-6.191957	-14.813267	-8.477141	-2.6785128	-4.0605774	1.8854744	11.527706	13.937	11.812252	8.500925	5.259439	2.0292006	8.529706	12.739422	20.264418	-2.122663	4.201043	7.6234236	11.745583	6.164137	6.7118835	5.6874747	4.346085	4.7332687	12.326993	11.287909	8.607834	17.739212	16.701912	14.682724	-0.89024615
676	-7.035532	-10.54297	-7.650593	4.589204	-13.562826	-14.055816	-8.485525	-5.491004	-13.575666	11.44025	-1.0462104	2.9425936	4.296653	-0.91660774	-15.364232	2.8071132	8.91758	3.5431616	14.9826565	7.9267993	-1.950578	6.5343103	-1.4458859	0.76793337	-4.620848	-6.641534	-12.537596	-9.744534	-12.419925	-11.602312	-0.6386879	6.695074	7.5571647	8.916799	8.358597	-0.7173404	-0.18168357	-11.151963	-13.368869	-5.93709	-5.3823643	-0.7274287	6.7906275	19.548187	11.1597595	4.387122	3.7310176	-14.168081	-8.05131
677	10.328473	6.661671	-8.212967	-3.1762059	3.3628626	5.1098576	10.883523	10.374475	17.488098	17.121128	13.859047	8.574993	5.0318985	1.7117726	11.023576	-1.5036	0.1983999	-11.249262	10.511282	1.3784235	-2.3264036	3.47327	-4.3377905	0.08077213	-4.8594437	-3.793906	7.049138	17.178223	17.313665	16.316792	25.768063	22.066526	12.545601	12.091074	12.846909	10.232312	1.1542426	-3.0225277	3.2885907	-10.718016	-13.773168	-1.3187387	-1.6998736	-1.7217878	4.780648	-5.6538334	-8.972855	-1.7787509	-21.989494
681	-8.073782	-10.869015	-7.725976	-28.782845	-13.416384	-2.7642183	12.897118	9.61047	14.486028	14.517591	-0.23605251	-11.0116005	4.914171	-0.040789366	6.8453536	-9.322548	-1.0720557	14.0982685	-9.163111	-9.356237	1.8084723	4.7184267	7.3565855	9.374736	19.595573	19.26049	17.165268	-4.2522693	6.6637545	15.243006	14.450073	5.9751415	4.46994	-3.4845715	-10.448284	-1.0710325	-5.595632	-5.2636833	0.59621626	10.189797	1.8468727	2.4396048	3.218085	3.857243	-2.312242	8.37956	9.535271	4.750443	13.037199
682	6.9221168	-0.10028404	-6.2739153	3.6588125	-0.046533227	1.6527612	-2.7952409	3.759362	6.893697	9.688713	6.219657	-8.694112	3.2956066	2.5182662	9.460445	8.7343445	7.9506326	0.23702765	16.36592	15.758011	9.42684	7.6688414	10.526965	8.257751	-13.599778	-11.885009	-7.424989	-0.91438794	8.336119	8.626756	5.9979224	8.67976	5.4923434	-13.52285	-4.632001	-2.164327	10.947775	8.012108	13.958802	15.758537	13.807529	14.515629	7.55192	5.938425	3.2112365	-0.94830906	-3.5857196	3.078238	8.429287
684	8.866674	2.8353195	0.12370944	4.8318214	0.9937063	0.7720929	-2.5584352	1.639356	4.1012793	10.538622	9.279055	11.460321	3.7566864	1.423923	-0.7701044	1.9433128	-0.43178225	-4.145953	8.725386	9.255028	9.9435215	6.890832	6.851429	8.849248	0.42700997	-0.65745616	-8.874635	-4.0900087	-0.58240485	2.7531662	4.3927784	9.777523	10.558956	-1.961416	-6.803457	-5.13131	-4.620551	-10.179983	-5.7837195	8.912923	10.555575	4.7562103	11.114775	14.1628895	10.2179575	16.385357	18.931782	19.458584	7.339329
685	-22.375	-30.531334	-24.031935	-38.211548	-32.53987	-24.533516	-29.085114	-37.735283	-39.612484	-22.29261	-18.51567	-9.236171	-17.469212	-17.183872	-24.911896	-12.610498	-14.861884	-18.252193	-25.244564	-28.698826	-21.963495	-21.187738	-18.922523	-12.39218	-12.371408	-16.768206	-18.289099	-23.020912	-33.445137	-32.366417	-27.084564	-30.159851	-23.184746	-31.68964	-33.790295	-25.287472	-17.932398	-16.167671	-18.051216	-15.039161	-22.089832	-27.863905	-19.223412	-31.189472	-39.00083	-26.638481	-31.134771	-25.805918	-25.138346
686	-3.499317	0.54156667	4.597024	3.2951388	3.854865	5.2057505	-8.340148	-7.5666614	-0.28940564	1.2627031	2.2306828	2.9836125	15.191336	9.769763	6.5843706	5.7976503	3.9073071	3.363144	5.662369	8.851465	8.088174	-8.606501	-3.9388957	-1.8793391	6.67632	12.481785	15.15041	7.100974	6.9836335	8.08047	5.3983355	6.573737	9.130399	0.006626606	4.1736727	2.194087	-2.0214953	2.447874	-0.5864962	7.936306	5.604594	6.206896	-3.2898493	-1.8273714	-0.84403265	4.964904	4.541574	0.8164362	20.602852
687	-36.24974	-41.380554	-39.87548	3.0061324	4.474078	7.43498	-17.307573	-18.114908	-14.570544	-10.0985775	-11.199827	-12.57556	5.230823	6.9943852	8.238239	22.29162	20.842445	13.607208	8.279425	10.229235	-4.188422	-2.0584688	-5.781843	3.7884336	10.432247	7.4162264	3.623134	-15.487617	-20.922457	-6.1133947	3.3302197	-3.1483185	-7.8798623	-0.6165994	-11.138872	-14.692263	-3.9959643	-5.1067114	3.5148444	-4.419692	6.7088466	13.442364	8.777834	9.27084	4.840068	-13.5717	-6.9183083	-1.6496975	-25.595627
688	9.231049	3.874946	0.18104368	-5.441683	-4.687632	-4.4648705	11.152773	12.757706	6.597558	10.6583605	4.81861	1.4578799	-10.21414	1.4716014	4.257144	4.85159	3.868785	1.6516651	-5.4979734	0.7028562	3.9949293	1.054239	5.7702003	5.899589	1.2481031	2.592527	7.5978665	-1.9707896	-5.94175	-6.714424	-3.4540455	-3.4652393	2.1898065	-2.9787707	-2.1594326	-3.707321	5.736272	7.0992327	7.3635273	8.505938	6.063879	8.742464	3.5615346	-2.2473197	-2.4701207	-13.375568	-17.06421	-12.364541	-21.254944
689	10.509912	13.451891	8.755126	15.835009	18.7322	12.429417	1.0235292	7.968478	11.79804	7.7382126	7.8139725	8.894255	-15.501945	-17.139969	-6.479515	10.214781	13.888578	13.584298	6.4397416	4.4508414	-2.8441029	11.828314	10.148792	6.2318707	10.00823	10.5135	12.68881	7.700267	3.5308414	-0.08684728	11.852106	8.944134	4.171816	10.381032	7.6298494	-0.69117105	-8.787699	-3.8771062	6.667281	-6.302961	-14.424044	-17.984047	0.4029876	4.398394	-8.506362	-3.5831752	-14.883	-18.311115	6.571094
690	-3.921778	-5.824868	-3.7899356	1.1972232	1.6181047	6.1529093	5.7819347	9.414816	1.5411965	-21.884491	-4.5787582	0.7375937	8.1833515	2.204049	-9.354233	-2.9144416	-6.9997683	-7.0569267	9.500875	5.404769	1.229146	8.215011	10.623821	14.379406	-17.052105	-12.72658	-7.87869	3.0568445	2.600479	-6.0507784	27.124836	20.78862	15.024977	2.101008	-1.4571598	2.2725532	11.871185	13.510532	11.0577755	-16.548246	-26.871223	-42.260117	-13.328227	-19.774387	-16.438347	2.2884636	6.6638193	7.587	-1.0148182
691	8.823093	7.047726	8.705449	-0.014788091	-7.82481	-7.590734	2.0818195	5.813019	4.629945	-0.11622289	-3.7218032	2.6780922	2.888635	1.9803675	1.5611565	3.8395824	-2.7440245	-12.929924	1.6718824	-0.5482181	-0.55512536	-4.0088453	-5.1537695	-0.09238756	-4.873788	-5.868599	-3.9945521	-11.454482	-16.444536	-16.891502	-8.8172	-17.443722	-28.338314	-29.990189	-27.699	-20.913982	-52.715374	-50.69017	-41.440247	8.517247	5.4097576	0.7164409	-13.076325	-17.908607	-26.72095	7.2822814	5.0117083	12.100811	-6.525627
692	-20.243176	-27.418522	-24.046661	-0.663048	-7.817607	-15.072913	-24.87082	-20.113758	-11.057726	-25.219555	-25.854778	-22.068142	-11.261944	-12.644115	-13.528526	-19.005201	-21.867924	-22.524559	-12.537874	-12.134291	-6.5419126	-24.200243	-20.359928	-11.893601	-22.920135	-24.184635	-16.9514	-15.927988	-20.446852	-7.6511936	-8.145058	-14.703168	-12.802379	-24.197796	-26.722858	-16.94571	-25.17897	-19.620354	-6.7277184	-24.045204	-32.375557	-39.960102	-11.431732	-19.815613	-11.572393	-22.01001	-33.96705	-46.84518	-32.87617
693	6.506766	-1.5329931	-2.383071	5.7507887	2.8877966	3.7910862	20.586521	19.501183	22.388369	14.607233	15.806417	18.140606	5.974141	1.9865866	10.670028	13.209303	7.3221636	7.9994907	14.043891	6.7814217	-0.04611087	0.2310856	1.3495005	-3.0043883	-5.3166723	-8.010718	-6.8068767	-0.6423365	3.3681645	11.827223	-15.08506	-14.2985735	2.2701607	-10.931131	-17.661247	-10.773739	8.595893	-0.012339801	-23.568956	-5.634265	-11.388681	-6.691348	-3.1179953	-8.929651	-12.3672905	-0.27591944	-12.857454	-16.411795	-17.676256
695	-2.3357189	-8.662596	-0.1933294	5.4733706	-3.8036046	4.2306237	-2.8041103	-2.2923722	7.1017904	-6.38547	-4.9035788	8.4462185	14.46456	7.0569954	6.1083784	-10.122902	-12.640263	-1.2326777	-25.67199	-8.36718	6.6393757	-15.217499	-9.148894	-9.388823	-12.526877	-6.50698	-1.5708915	-13.039112	-16.377733	-10.236045	-12.161583	-18.984009	-17.95393	6.148957	2.2927794	-8.858158	1.7542491	-3.140264	-3.2751703	5.5458174	-2.0306835	1.0507653	-7.2369	-8.402391	-3.06277	-16.697983	-18.668741	-11.069883	-6.320139
696	20.73066	14.724806	8.219759	-2.9443438	-12.366434	-6.854926	5.8154316	4.76385	4.439686	1.7497576	2.6385655	2.8424304	4.6748657	11.000782	12.510468	9.053589	10.630884	8.007096	0.8509899	4.172022	2.8034692	13.656551	10.992349	13.866676	15.931826	7.8462524	8.401481	14.459298	15.342514	14.421461	12.037384	15.653629	16.591125	-3.974595	-5.779897	3.0947928	10.668776	11.87382	8.133808	14.360388	16.877232	9.689516	11.35832	14.358173	10.084641	14.095657	17.974367	15.075579	13.345994
697	12.413135	6.4772387	3.1768692	6.7621803	-11.493938	-8.915957	-0.23319227	-3.8290071	0.69816315	9.835468	10.611895	12.168694	-9.849997	-9.4777775	-6.765132	6.8179865	11.776964	10.834898	-14.22979	-7.2943606	7.267663	-5.2267027	-5.668086	1.8316741	7.8612504	4.3426495	8.3594675	15.439055	19.689983	27.194126	11.287508	13.502101	9.123314	9.070406	7.7110567	7.5157957	5.9629016	-1.041224	4.4573517	21.470453	8.561647	6.266241	-7.3728695	-19.02951	-22.26583	10.571514	3.8546205	7.743273	6.708211
698	-16.5209	-22.47187	-12.518121	5.6123652	-0.28209367	3.4881988	12.32996	6.78065	8.6810255	-0.44177014	4.2371216	2.4586055	3.2201488	11.681913	19.856125	-5.1511445	-5.0049086	-1.0087085	10.1299	10.6572075	15.870365	11.820639	12.622925	17.891148	6.7952156	0.44834155	-0.81824124	-8.31121	-9.338166	-4.2240753	-1.4204636	6.7993307	9.067209	9.004917	11.682181	17.156963	-18.90108	-14.847429	-5.8778434	10.769507	13.110479	13.578495	4.512194	1.5816746	-2.1032028	10.363178	8.800417	3.9748278	16.43068
699	-9.063591	-13.30834	-20.63352	3.6609848	1.5605485	1.3809445	2.1801019	6.9399424	2.573216	13.99819	5.989976	-0.71174955	-6.3693333	-5.1172304	-2.9132078	-11.663216	-18.13113	-10.065994	-12.969471	-9.0343	-7.803134	-12.807293	-12.659706	-8.963417	4.4684787	3.2359643	4.86796	-12.05473	-10.633002	-3.582826	2.6386046	7.284074	10.351994	-4.1097455	3.2017016	6.207177	3.5687308	5.5276356	6.634981	-14.032209	-15.110981	-13.542267	-4.7833524	1.3216532	7.9657874	6.8870254	8.289713	5.76841	1.8404393
700	18.954933	22.30241	9.46903	11.505785	5.6955423	16.02024	16.491539	16.230192	16.15675	5.939653	4.9070106	5.4100785	-14.329529	-15.418858	-0.7090992	21.24393	15.928647	18.868916	7.4898853	0.57612693	2.1548114	-4.49586	-12.515598	-8.146027	7.6949625	1.545226	-8.164875	-9.54954	-8.577056	2.1610937	9.452145	7.018215	-8.96777	25.95925	25.900784	25.670887	10.586023	18.475279	17.552639	18.685694	16.011848	20.69302	6.182336	3.233439	12.449319	14.402164	7.720048	3.1830268	-11.503229
702	-15.401474	-20.725613	-23.2435	-54.291985	-38.251797	-28.550844	-36.96739	-36.799576	-22.398277	-41.78999	-44.993576	-36.710648	-40.10445	-45.134182	-44.030067	-25.511253	-35.375816	-29.064888	-15.947159	-21.488728	-16.141302	-9.910791	-25.082796	-32.894913	-43.40344	-41.894768	-34.362717	-30.19514	-24.407063	-17.16188	-41.40722	-42.82399	-28.30856	-35.919567	-37.536716	-26.588634	-16.119843	-11.041891	-4.5187106	-34.98539	-23.615128	-10.633811	10.44066	-3.445644	-4.1668353	13.854124	7.0058126	10.706573	-36.066235
703	-8.1567135	-9.686008	1.889709	-2.3830743	-4.8906794	3.9248347	0.6825922	7.1176724	4.996423	-25.02605	-12.253661	-1.1120901	12.664278	5.6016617	12.529722	-10.375282	-13.66471	-3.9244962	11.532763	5.5224695	-3.0176191	1.7850862	-4.964455	-13.323139	15.261657	3.9507232	0.8524095	-23.406887	-16.439955	-6.5387087	7.098243	3.4503267	1.3403513	-5.165759	2.8725927	9.851307	8.078777	7.8206964	2.3056824	5.8098764	7.7691927	13.60111	20.668037	16.141125	9.372532	-10.239794	-1.375436	6.4018917	6.362509
704	-6.3389854	-11.905012	-11.581088	12.558053	12.610221	15.18566	-10.270039	-10.431948	-10.770382	-9.487677	-14.041527	-13.078605	-12.325861	-17.086012	-16.320595	-11.67864	-15.809784	-16.816917	-21.083961	-16.845911	-9.297493	-6.894863	-5.131858	-3.5361013	-14.054943	-14.757105	-13.456892	-7.785352	-5.606331	-3.3030977	-15.36837	-12.871975	-8.829417	-9.611864	-4.353217	-8.847363	-24.826649	-27.11076	-25.613127	-7.8522763	-5.8413577	-12.079746	-20.3418	-22.679745	-24.912788	-9.135841	-8.711798	-15.449539	1.6491952
706	-1.693375	-13.521473	-22.791134	-0.7216331	-2.7361662	3.242425	-25.252995	-30.645397	-33.516754	-13.880974	-22.830814	-23.64784	3.940907	1.4363067	5.0026116	6.745696	-0.3572297	-7.728062	12.582743	12.768974	10.393578	-4.9172487	-5.743358	-0.24607605	13.568721	8.880188	10.540484	-0.64764464	-2.4504266	-19.405106	9.125523	14.573723	21.882767	-12.373124	-15.880742	-7.0791693	6.119843	4.985781	10.153584	10.385616	12.176001	12.164482	8.265071	0.7376358	-1.0440981	7.900733	1.7345806	-11.129838	-5.7814217
707	-7.192648	-6.7422495	-8.332758	-20.418846	-13.903009	-11.317524	-7.105491	-7.120844	2.8220792	-6.7951922	-4.570742	-6.2160788	-11.626335	-10.811977	-5.575775	-0.31418777	-2.4075608	-0.69253474	-8.488077	-5.868801	-9.483738	-3.3205433	-6.1162233	-4.7340307	-15.210234	-9.068874	-1.2001356	-8.9049425	-11.693192	-9.472593	-11.687853	-13.4558525	-13.813209	-8.345001	-13.587459	-13.2187	-2.8238306	-8.565045	-9.735476	-18.471409	-19.500992	-9.277495	-5.6070337	-14.373518	-13.565512	-6.2082486	-5.6397705	-5.619346	-23.80917
708	-6.345892	-11.921972	-18.62228	-30.762306	-20.099865	-11.733191	-5.90638	-9.780374	-18.630568	-22.470661	-20.98288	-19.743412	3.898692	-6.5238876	-6.8446636	5.699896	4.320357	-1.6212502	-8.915117	-16.064291	-16.98217	-9.778794	-16.53747	-18.959389	-16.62862	-19.738258	-22.099138	-11.629676	-18.507698	-24.009682	-27.807533	-23.02639	-17.619095	-12.569258	-13.815926	-9.092428	8.18218	7.972048	12.560301	2.9742126	5.0425806	11.13495	-13.57365	-7.059848	10.611761	3.191846	0.26019526	-8.001001	11.359745
709	-4.7886677	-8.529604	-17.748314	-29.30151	-20.965141	-21.332207	-23.107548	-14.183603	-3.160919	-6.8148174	-3.2286544	-5.247468	-14.818081	-14.461897	-15.534092	-9.378479	-13.824997	-20.929052	-25.224922	-10.73276	-2.788431	-8.272303	2.164475	9.188578	-1.696161	-0.43210053	10.180214	15.545853	7.4492335	8.768644	6.69582	10.514511	3.38671	18.277008	16.124634	10.821188	9.343866	11.121849	13.813282	12.846329	4.482733	-2.482501	10.411261	9.895854	9.080664	4.0365334	1.5634091	1.3281834	-13.098502
710	2.2073178	6.072274	10.698275	11.247278	12.998301	15.85394	10.583017	9.001613	10.764425	-5.1400976	-3.4519882	2.687397	10.315913	17.343857	16.700531	-4.427621	-6.887837	-1.6582769	-1.594718	-5.8261585	-4.8369713	12.378715	6.0432773	-6.183666	-10.319256	-18.425095	-15.716383	8.397894	1.9117484	-0.7932013	-3.5932262	1.0919949	1.3070265	6.3207245	10.507263	15.22682	5.563911	4.7043195	-5.3798375	14.995815	9.892921	5.1892443	4.700954	8.431862	17.947435	-16.1777	-15.797701	-4.339152	4.0939655
711	14.353206	14.658989	16.700329	9.79978	12.542651	11.325761	11.8411255	11.86961	11.966004	10.610666	14.0128145	8.81913	11.851626	10.921516	11.332319	1.6480203	3.6848168	3.6103039	9.050607	5.1378746	2.287169	8.797436	5.8726377	-7.337842	10.36597	12.031808	10.278679	10.376083	13.526832	16.996693	6.123985	2.055036	3.567641	4.9334116	9.1979885	11.305073	-3.5735765	-10.625962	-10.384607	-23.85389	-32.14543	-25.347763	10.056614	13.51033	11.567546	18.954823	15.405936	11.99511	7.497064
712	13.361982	13.517513	9.904778	-29.922188	-26.5494	-18.608194	9.651331	12.823132	7.961704	-3.45992	4.1835866	9.959524	-0.08248979	-0.79659617	-2.9948397	-4.726462	-4.685837	1.2805371	13.491322	14.422438	13.065867	12.960241	17.036108	21.522194	23.161303	15.235229	10.383926	-25.82426	-33.506866	-38.26082	12.804443	11.901165	9.693294	6.3464427	0.26970363	-9.066378	3.5105953	-0.21132034	2.2523699	2.0938795	2.8508096	10.167505	24.919273	25.298157	20.740871	15.47933	18.102787	17.588406	10.098223
713	9.667705	13.924196	12.149466	20.723343	21.194427	18.302507	11.09597	19.800406	15.098903	6.7299213	7.2410984	10.27345	20.950985	16.199968	20.98502	15.273184	20.179167	14.279883	6.781576	11.781264	13.750903	14.249481	16.905272	14.14632	14.144474	10.162752	12.105811	-4.716711	-9.249963	-1.1996789	-14.390413	-13.295545	1.0843425	-5.3801174	-11.905565	-17.00581	-3.3472285	-2.0641909	-1.195142	6.1771674	-0.088053785	-6.6977625	-5.3553224	-9.279744	-3.3439078	5.829562	2.612556	2.9482267	17.690186
714	-18.018396	-22.742157	-30.417992	-1.192891	-7.627412	-3.9482255	2.317523	2.486011	9.043552	12.169971	12.12384	9.473833	3.8229055	3.085095	-6.303805	-21.890415	-22.66333	-16.357819	-31.082289	-26.923534	-13.338212	-3.0848207	-16.218079	-5.025891	-2.0237496	2.0064707	6.9266863	-34.007595	-24.902712	-14.124741	-19.145052	-24.909412	-16.809574	8.028161	2.4116623	0.7866907	-1.8427917	-4.9879394	-21.399387	-23.59246	-23.518867	-23.56892	0.78346753	-1.2979542	-3.7679684	-8.802574	-5.312294	0.7436156	-21.42614
715	-10.17329	-0.37010407	-2.147548	3.7310703	6.090295	12.274742	-3.8228025	-0.46259534	4.842699	-5.1822324	-4.83662	-5.3094716	-6.9857736	-7.0423436	-15.931459	-4.791663	0.5224558	7.4118147	-8.540667	-7.320605	-10.09079	24.333694	25.37098	21.635944	1.1088244	0.895917	-1.1341829	0.050964564	2.0387058	-0.8270234	-18.532883	-16.81535	-12.302052	5.498151	5.502982	-0.83734953	23.623642	23.450722	13.737625	-8.488932	-3.1223588	-5.792287	-1.3903608	0.30672055	4.8627768	-7.7580776	-1.9839242	15.89795	-17.283575
717	-28.241026	-21.03886	-6.8886614	-4.7833557	0.52311444	8.279228	-4.8664007	-15.365932	-10.98045	-4.399288	0.2721841	12.180625	-20.473032	-19.453402	-9.507246	-5.532073	0.28926295	2.9396367	9.870119	-5.092827	-4.853567	-4.449893	1.3598665	9.909645	-27.712084	-26.152647	-25.482994	-20.035976	-13.825203	-9.459811	-3.1841195	-4.0222816	-9.584528	-9.544443	-5.109088	-11.771362	9.54458	11.588909	9.504578	1.9793807	-3.2917871	-16.143982	-17.220861	-24.76473	-22.512451	-5.9533625	-3.7037435	3.863034	5.4275107
718	-12.237999	-12.94163	-5.480446	-4.36235	-13.216053	-9.742815	-15.103758	-23.01793	-30.164223	-4.431264	1.589187	-3.449667	2.3611565	4.671153	9.157871	-12.123293	-8.692352	-10.407742	7.65157	2.7505474	-5.6643934	-1.7064128	-6.581643	-14.223615	22.678566	13.1010895	2.791214	15.291567	8.977032	-4.9657726	-0.39137894	-0.09104827	4.2395754	-8.388138	-4.854977	1.6724436	2.5931296	1.3037913	2.059912	-10.465672	-4.266143	3.1832142	8.751322	1.6880441	1.1818603	-34.16771	-29.18644	-15.239573	-4.44779
719	-9.69603	-13.793035	-12.520264	-12.35914	-17.318027	-18.85107	6.50076	9.335241	7.1183615	-11.318254	-23.859863	-20.159485	-29.069407	-25.241013	-18.573154	-26.593117	-27.23767	-31.992191	-10.055451	-14.115681	-8.6585865	-12.249538	-13.1365185	-2.168666	-2.9870126	-7.015378	-1.9693608	-7.4137025	-14.085287	-18.323887	-14.665817	-16.08369	-6.981776	2.642387	-9.09808	-11.766495	-0.4427866	-9.231295	-11.947213	-14.735054	-16.82495	-13.018442	-41.264618	-32.38515	-23.297047	-28.4967	-20.424868	-13.4894905	-10.980828
721	-14.00086	-7.078194	-4.647242	-31.397724	-33.721184	-30.729752	-3.4798117	1.0746981	2.8711991	0.4600935	2.2586088	2.8371248	8.14478	7.523448	8.611049	-16.15608	-12.490467	-15.1148815	-12.076965	-7.809271	-7.7681713	-16.67512	-6.665707	-6.050432	9.726153	10.250616	12.487961	-7.630521	-8.5220585	-3.8342752	3.2134657	10.809525	4.5659976	0.23743175	-1.245951	-5.75961	-8.198702	-11.3092	-5.6231256	15.742144	20.746881	19.24353	1.7074718	-0.47168422	-6.775227	-18.410221	-1.6990826	7.921834	2.5745928
722	-8.50679	-10.277697	-5.335542	-3.1147764	-8.912273	-11.126495	-6.9223638	-6.695669	5.496968	1.7188902	-6.716245	2.34871	-7.1233444	-10.836932	-4.023716	-17.354713	-13.255192	-9.418262	15.083803	-2.1180363	-1.8564686	-17.065643	-11.603708	-8.327015	4.0474753	8.186975	11.850072	14.0955105	2.8439975	7.093438	-7.245132	-3.8641543	-4.312654	6.190735	1.8882865	7.652122	7.459327	-3.0618029	-9.090487	-19.748909	-20.427227	-11.025318	-5.807975	-8.794075	-25.71357	-11.014357	-6.997113	-1.1164718	-9.46821
723	-32.443108	-37.60167	-31.43439	15.922993	14.699606	15.832558	2.4084675	2.8433414	4.5283093	0.48990148	-12.992031	-14.719923	2.962376	-3.7105708	0.58868337	7.696021	14.146742	12.649346	10.730011	7.6018286	9.793077	9.45768	10.474916	7.7017317	6.355316	10.055721	11.963848	10.185525	14.380133	12.238148	9.17034	11.562056	9.819956	10.191429	4.6214676	-3.4395638	22.35487	30.578943	36.353718	-19.098911	-24.819677	-26.201084	3.9383154	5.436515	1.9816105	17.007496	19.116423	22.52393	-14.074825
724	4.261768	-3.3515906	1.7324505	-11.782763	-20.929081	-22.050266	6.027983	-3.162843	-9.117962	-0.84225196	-7.7233305	-13.054522	5.69149	-2.4862678	-3.2988167	-20.608547	-23.887924	-20.806437	5.772443	0.8871091	8.784739	0.75110567	-16.181894	-35.20862	9.259222	9.673311	0.62068105	-21.429756	-18.049603	-9.808338	-21.838533	-14.338768	-7.8524785	-1.3409114	-10.515006	-12.333567	-10.092976	-18.320057	-11.987114	-20.741875	-15.068857	-1.6137497	-3.7819762	-7.524555	-3.9450178	-11.825138	-18.917631	-15.136627	-11.448265
725	-30.302563	-32.55184	-29.62019	0.19106746	-12.11676	-12.805183	-25.346033	-31.73462	-21.1683	-2.407693	-11.643078	-11.42825	1.3442422	-8.451018	-24.835224	-23.316294	-19.093567	-9.301224	-17.960773	-20.43901	-16.537567	2.0527499	-0.9936271	4.072766	-2.796245	-7.133694	-1.977101	10.393959	0.76054674	-5.6234455	0.84835494	-10.633722	-8.6258135	-1.939055	-12.075356	0.59438205	-17.451746	-5.510497	2.8672118	15.964825	9.562883	8.551768	-14.14119	-16.403177	-9.910734	-31.66405	-39.753517	-32.692863	-5.8635554
726	1.8898664	2.5971565	6.7771063	-12.7829895	-15.476898	-14.932041	-7.947192	-8.266642	-5.5314894	-7.606946	-10.212898	-11.223008	-8.863409	-7.0397687	3.1750677	-15.371806	-23.21487	-19.995354	-2.593925	1.4898896	12.091734	2.84239	0.24308686	4.857253	7.916255	4.701607	8.200024	-10.924355	-11.152935	-11.079996	-6.4866033	-3.2543287	-3.073337	7.5668635	-1.9731286	-2.809248	-15.163359	-6.671451	2.0314922	8.352102	7.1583185	6.6390157	15.899378	14.468921	12.196779	1.3861626	-0.80532706	-6.0024233	12.933499
727	-0.77089995	1.1318419	3.4596233	-23.099926	-19.705757	-19.787285	-2.7691348	-4.2171907	-4.3257494	7.1007705	7.2799892	9.049734	8.548383	8.196282	4.0156302	0.44827026	0.6287832	-5.424956	7.623249	2.658585	-1.9204419	-7.0921316	0.14695317	13.399144	-2.2872896	5.472214	8.906646	3.0369086	0.90864587	-7.3138905	-4.137368	-7.5661597	-10.493345	2.2588398	4.606984	5.760075	-0.64648235	0.82345605	0.057352692	12.535536	5.5363297	-0.99267566	-9.613906	-4.867292	-4.3040876	1.8956889	3.7812579	-0.6860645	-5.401657
728	-2.5552907	0.48748738	2.63062	6.2874765	-2.4357197	3.3372	-6.5686874	-4.3210874	4.366102	1.627969	4.080295	4.5198035	8.98526	8.881912	7.637522	-16.66056	-12.949703	-23.812807	-9.392963	-3.649681	-2.8587422	-1.9078941	-1.9980261	-12.5657425	3.9802408	2.505247	-2.114892	7.5364604	10.470299	15.101725	-6.9670596	1.6849132	8.786504	12.965787	25.617592	24.222694	0.8806385	4.3139205	3.9224045	18.940525	21.213093	25.848297	5.7341375	9.612417	20.366385	-9.408823	4.877936	14.171372	16.05664
729	2.0253625	-1.238392	-1.5955358	-37.992195	-35.34572	-20.048567	6.889455	9.655104	13.391546	-18.961111	-21.82272	-9.011815	-6.1627455	-19.448692	-11.0657425	-7.3259106	2.836451	8.32377	-27.327312	-28.065842	-21.541855	0.8150207	-0.8538399	7.5339007	-17.73893	-23.375427	-29.293518	10.417598	3.4601617	10.153793	-20.474005	-20.818802	-9.066458	-19.944668	-18.340778	-10.812101	6.9483376	-0.45993388	-0.74271816	-9.053142	-12.820139	-14.508804	3.054712	-7.734012	-7.602147	-17.866816	-11.462739	-5.385105	-11.898024
730	-23.791775	-18.826326	-12.6437435	-13.405662	-18.033463	-13.848566	-14.21469	-22.595127	-20.640408	-4.0514984	-8.877114	-6.958686	-19.410439	-11.133608	-4.959698	-7.9987097	-18.044708	-17.833027	-14.586306	-22.183243	-16.880798	-31.85281	-30.750134	-30.373173	-44.604927	-44.308796	-37.25623	-1.0407498	-12.51157	-10.871496	-4.8385334	-6.9324284	-0.76129115	-0.6717591	-6.9900928	-5.4610753	-27.149628	-28.634436	-29.74532	-30.43588	-29.875816	-23.39348	-14.491511	-9.675679	-14.852629	-9.025715	-13.022753	-8.644792	-8.40983
731	6.612728	6.5686765	7.9024806	5.4741025	13.778133	21.399769	14.291016	15.968248	12.556404	-5.153784	-7.659607	-0.7347632	11.053255	14.848328	13.137028	21.594635	12.178428	16.712444	-18.691822	-20.285622	-8.830317	-12.94688	-9.585012	-2.3407724	-16.738995	-11.724623	-4.8152895	1.3695889	-10.533108	-19.681322	-20.866913	-18.09851	-23.94741	-11.151583	-19.588278	-15.175615	-5.712972	-10.665432	-1.3593619	-5.8980856	-10.325422	-11.815584	-16.608545	-26.678555	-19.342255	-8.3031845	-13.399786	-14.369538	-15.944217
732	-20.064102	-22.49271	-17.81818	-4.9337535	-9.037289	-11.004637	2.117468	-2.4922447	1.2908074	4.0945053	-0.59734297	2.4871616	-8.335119	-6.811327	-5.1570206	-9.68306	-6.077142	-5.4005375	-2.4189012	-7.0361137	-9.434406	-7.9385986	-7.3527527	-2.759233	-5.306075	-6.6741896	-10.155495	7.3756685	-0.5569865	-2.9797332	-21.311943	-25.35578	-25.714176	-7.2187986	-18.134623	-23.067997	-12.947603	-15.590504	-10.972495	-0.20442382	-0.46748364	-1.969535	14.379269	7.276823	12.373324	13.354553	20.748482	19.490713	21.368801
733	-12.090623	-1.3658447	4.284952	-0.80140674	-8.559282	-16.10855	-8.465387	-18.500496	-18.349115	-9.277157	-15.351212	-12.464127	-10.428427	-16.403946	-11.212485	1.746056	0.71900433	8.521193	-12.029093	-9.189577	-9.25128	-4.9159155	-16.609192	-13.060717	3.0951989	-0.24524873	2.0317185	-16.680067	-16.126692	-16.209614	-16.178633	-8.4799385	-9.389042	-9.12483	-17.038933	-19.495646	-1.1551797	-7.6475906	-2.4332743	-14.772488	-16.850208	-16.040215	-2.720508	-4.3902717	2.7400944	-12.495405	-2.6601377	4.5987988	0.62090087
734	1.5139263	-12.680355	-14.592692	8.963963	-6.4274535	-16.846794	-26.36472	-28.741398	-14.330082	-37.446686	-37.554108	-31.735083	-24.880161	-22.182327	-16.874292	5.6899667	-3.9595942	-6.6470575	-32.139954	-24.118805	-10.087861	-37.501625	-26.518396	-13.963017	-11.930196	-17.728733	-20.304573	-15.868658	-22.462315	-15.80172	-5.896234	-13.068848	-15.312691	-13.864649	-20.490211	-23.996037	5.874174	-7.5536723	-25.013975	8.624858	-9.387559	-28.040176	-11.959758	-10.58971	-5.368892	-7.9890323	-12.566437	-10.327951	-5.7371874
735	-0.74576366	3.0679817	8.772968	-10.142136	-18.895828	-18.929317	-8.1703005	-10.396698	-16.728859	-11.027065	-17.610365	-12.029903	-7.1859846	-1.8076522	-4.337061	0.42314032	-4.3265796	-2.7096128	-7.716954	0.08013831	-1.3030167	2.4105406	4.120951	5.902457	13.464593	6.0112987	10.544935	0.457206	7.0308723	-3.475358	7.935238	2.0441215	1.2547601	-25.178753	-27.134579	-20.453808	5.454198	0.61823297	2.5650563	-4.400135	-13.657632	-1.039884	2.1853852	-10.088091	-16.294107	-42.51845	-26.305107	-10.919874	-29.584637
736	-4.86808	-9.0372505	-11.863569	-15.6276	-15.384539	-9.282038	-14.452686	-13.941885	-9.234341	-0.55413353	-0.4658907	-0.013685852	-5.462637	-5.588311	-0.5440145	-9.138859	-15.139715	-21.763124	-23.670975	-19.076706	-14.083483	-3.0574074	-3.891532	-6.6919036	-6.9067984	-9.442782	-10.338521	2.3519835	-0.19567527	-2.3860624	1.3822871	3.9813633	4.2137747	6.7544394	4.301675	-0.5352714	4.447805	6.8014727	8.797071	4.772599	7.318798	5.5884914	9.076825	8.609539	6.882995	11.37018	13.049561	11.240509	-14.576907
737	-9.991264	-11.286759	-14.909276	-8.176658	-9.569556	-6.171368	-9.640167	-5.87216	-4.9073567	-1.038804	-3.3886542	-12.496887	-10.363581	-13.434448	-16.191267	0.55113983	-1.4149419	4.9205093	-19.656975	-18.341251	-16.037199	-10.740681	-9.341291	-12.45001	-8.349809	-3.6276016	7.205262	-11.12607	-11.623964	-13.632399	-1.1700861	1.1029736	2.9633	-10.888658	-6.3488426	-0.35161942	-4.168121	-11.780571	-16.44199	-12.06694	-12.7419815	-11.934271	14.476147	7.45403	3.1012545	-4.1695147	-2.3850942	-4.7162814	5.742955
738	-3.7724037	-11.560305	-10.349967	1.9448841	-2.102344	1.5660973	-7.1408663	-17.621593	-18.50959	2.1027617	-7.710261	-10.516766	8.375363	14.245668	14.857147	-18.816448	-14.309544	-6.6757455	-7.5232525	-11.123881	-5.614995	-1.9810596	-0.3423381	-2.3361762	-26.436855	-24.326809	-24.011898	-7.4073057	-1.4130688	4.514402	-8.679969	-12.970852	-12.925791	4.875651	0.95655084	-2.6054795	-7.3182964	-7.8834	-0.46477115	-14.240034	-21.826351	-17.017635	8.396456	9.850899	11.670595	6.356264	-2.4302883	-7.0550756	0.46578488
739	-7.5301476	-14.494851	-17.48804	7.8870916	4.048049	2.7571795	1.300601	8.6394005	10.4326935	13.940512	22.601044	20.335335	-29.285904	-24.22104	-10.893156	-10.127222	-6.664613	-10.087982	3.4095588	-2.6720328	-2.311327	10.209776	-0.016380906	-4.81111	4.2347965	7.0310555	10.14995	-24.674955	-25.178162	-29.961452	-5.3788066	-12.793675	-13.780088	-17.090559	-14.935793	-13.663078	-16.74659	-24.516958	-25.291712	-29.928871	-22.85274	-18.357733	-2.9416327	-6.035141	-1.9719998	-7.677828	-7.6459117	-0.8037784	10.008686
740	-14.015323	-9.3764	-2.4733315	3.6005573	-3.0893855	-3.259297	3.2485254	-7.9229736	-0.61210585	11.267384	15.648763	14.644451	8.286272	4.992366	1.7979871	-42.859894	-41.846027	-39.519127	-26.888084	-17.349922	-8.55084	3.384787	-3.6064181	-13.841259	-7.0532045	-14.810873	-18.736818	10.001881	14.956282	24.057583	16.050476	18.09859	14.63604	16.596563	20.006676	27.519676	-3.7212262	-6.397922	-8.548369	-13.301143	-2.8426528	6.429317	9.124017	12.754435	11.977998	-14.080734	-18.765324	-17.09077	-2.5353796
741	-2.84939	-7.8422623	2.1977978	-2.3990352	-11.718343	-13.5465	-1.8656595	-3.5639446	-2.0691507	3.7222788	-5.9556265	-2.8860724	0.58452237	2.8687623	-0.32038194	-10.095266	-19.900406	-10.947113	-20.203907	-28.125443	-24.883389	-4.1032705	1.9563903	2.732312	5.4010553	4.5015817	7.32382	-5.1788435	-12.550589	-15.738983	-13.723813	-11.352714	-1.1096045	11.937551	5.6159134	-0.9914277	-17.286293	-24.860767	-22.945225	3.36653	-5.4336853	-2.2170582	3.1511593	2.0686076	4.034525	-19.730587	-4.09708	10.656366	10.494795
742	11.181883	13.455769	11.939173	6.1873293	12.193966	10.303413	-6.031138	-0.0712527	-2.4036446	10.217875	13.403322	11.980099	-15.390606	-9.927216	-10.748785	-11.878797	-10.384061	-16.733072	-18.678032	-16.424294	-21.235386	-1.9769056	-1.7517653	-7.5327344	14.739642	10.239412	5.241761	7.9540453	3.90314	3.7801104	-4.7910695	1.6287992	0.7333972	5.8503046	13.182624	8.050973	11.585617	17.506477	22.084995	5.063095	11.863556	15.590174	22.064987	23.625143	19.241356	7.492605	3.9187999	6.9117355	-11.57188
743	-0.09693864	-0.69627583	2.7268016	7.5968504	2.0231352	-3.4830005	-2.4739177	-4.859128	0.54047203	5.5456533	12.016045	15.548352	10.898983	11.954483	21.05368	2.3672676	-1.8174859	-0.07442835	-1.2685453	0.5429071	4.137778	-2.386593	-0.4618237	9.353294	-2.7919984	-9.817715	-12.441622	-25.019114	-18.233547	-4.331409	-0.14160198	-6.9467945	-6.086382	-19.876625	-22.651772	-16.574995	-24.801556	-21.856194	-7.7077293	-12.2643795	-10.757826	-5.4043	4.1634474	-6.668313	-7.1481943	-0.9437074	-9.166606	-5.1584115	-3.976561
744	7.041736	-6.1628933	-8.837526	-6.837515	-1.086095	1.3802807	-18.920815	-13.885785	-5.3157043	-26.392233	-23.675192	-11.174919	1.8880649	4.837401	8.513378	6.1565084	5.4635067	4.7175274	-34.051548	-27.687029	-12.523291	-6.425649	-12.498036	-24.007376	-4.4263554	-9.325203	-15.752678	0.63555306	1.6258535	0.19878912	1.5311829	-5.9271517	-3.4993253	-17.972166	-22.517254	-18.851105	-18.577118	-18.2859	-12.176582	8.429514	6.1543655	2.638789	-24.47055	-21.707344	-12.775553	7.0173326	9.202097	9.76222	1.1721606
745	5.3224015	9.723971	4.8569527	7.8274164	6.947892	4.998392	28.434338	26.429104	17.949741	18.510376	24.597616	24.636715	13.462292	6.847387	9.824137	18.470001	17.788332	11.752659	18.940868	9.102285	6.582256	16.495731	17.253834	16.476828	5.207009	7.367697	1.8608994	12.949195	13.091553	13.935918	9.260575	11.756155	17.975925	17.4352	13.967769	6.307836	16.9463	20.427246	11.960048	29.4273	22.514225	10.256119	11.877373	9.879813	4.7185726	18.214716	23.057068	17.81979	19.31937
746	-7.0881786	-5.2461834	-6.305957	-12.482819	-16.951382	-23.41145	6.2417183	5.25342	5.850356	11.461235	11.558809	7.35709	0.27488297	3.7915494	6.1365976	-23.593098	-23.435017	-15.659804	-26.612028	-17.157667	-14.066064	-11.463741	-11.574383	-9.7841015	-41.595665	-34.61048	-25.180395	-40.067467	-25.62407	-21.01453	-1.6374242	2.9569428	4.078105	-38.827843	-33.55212	-26.368813	2.8430629	-0.9648385	-8.775014	-2.1550708	-4.571451	3.4086428	-12.315046	-9.323702	-10.518653	6.567749	7.8612123	6.4538918	-5.5096903
747	-20.72657	-20.471243	-23.1377	-8.157047	-16.945637	-30.35197	-5.0958242	-5.8777485	-12.886354	-5.7613897	-0.17006323	-2.2296176	-10.185144	-12.43375	-10.197073	-4.7162223	-7.3997455	-4.7537966	3.2545357	-6.1926374	-7.3921094	2.3287046	-6.689533	-10.066376	1.4093612	-7.7118936	-7.5620804	0.07861874	-4.8144436	-9.93856	-6.332281	-9.205807	-5.632108	-23.381145	-18.390993	-10.900017	-8.505154	-19.890074	-11.199564	-0.6789371	-6.900086	-6.4941187	2.8613834	-4.8259096	-5.1830444	-16.213226	-15.354969	-14.861914	-17.48831
748	-12.829605	-10.299061	-8.303183	-0.031157613	2.9757822	6.2441998	0.32910606	-1.1090869	-6.4310017	-5.553922	-10.189932	-8.197723	10.442669	13.153095	5.4012356	-0.19697878	-6.630353	-1.7197652	-12.989332	-3.5619388	-1.9528563	12.176372	5.2669716	-1.3062179	-5.208473	0.6705968	8.258946	-0.7910101	-0.3245793	-7.7224946	-19.511497	-16.559597	-14.70573	-17.281563	-17.515285	-12.450668	4.574276	4.26305	4.3213325	5.684973	6.6432676	4.602012	-4.200657	-2.3987367	-10.420383	-0.57469326	0.9949839	-0.9113681	-3.2341526
749	-6.693267	-8.920014	-8.285936	6.413143	1.1226792	2.056439	-13.206497	-18.11676	-16.481422	-7.2288027	-8.724789	-7.446198	7.9170623	7.0521126	5.9612093	19.431774	12.248229	7.8831644	0.15829122	2.6696587	2.127665	6.670324	7.727194	10.912776	8.0883045	5.4199743	2.9075937	2.5431428	-5.3222837	-4.7535014	-10.878095	-11.861972	1.4179447	-5.707585	-12.025074	-22.683167	-5.141197	-7.868473	-7.978983	-6.76606	-12.634373	-9.065858	-7.428317	-14.829828	-11.965928	-6.879361	-6.493395	-12.681042	-8.67205
750	0.24813884	2.1272628	-0.07701367	0.5362395	-5.8897657	-11.016403	2.3620245	9.379165	5.8712444	-5.1063814	-0.4521762	-4.071638	4.344697	0.17489779	-3.0533576	-0.53195995	-3.8214796	5.076184	-4.813615	0.32897836	0.86598694	-3.4897523	-2.9166884	-11.011961	0.003956949	6.1483426	3.5332162	2.2995234	-9.218335	-25.76424	-5.4836807	-1.9294915	-0.19932878	2.6312125	-0.71161735	-6.4793944	-3.051114	7.5126333	0.703727	-23.198078	-25.922934	-20.805141	-0.67988867	5.36635	15.073282	-2.1218126	-1.1455922	-4.5820966	1.6256068
756	9.393034	12.457399	16.290003	-15.98588	-20.521523	-19.995256	-0.09452838	5.6924667	2.8131897	-12.231085	-12.369614	-15.594467	-0.3807828	7.9018993	8.043453	-13.463895	-15.82947	-16.188684	11.175697	7.4233427	3.534217	-19.78912	-26.364439	-30.002804	1.4505688	11.19939	11.5683	-15.692683	-25.689217	-20.003971	5.4862585	10.76373	9.216146	-35.811012	-22.970045	-22.439392	-7.777731	3.940389	5.2409678	-18.121758	-27.360867	-31.182713	11.923224	5.501449	0.3754847	-33.850883	-43.502396	-39.049736	-11.987276
757	-0.7546971	-15.387041	-23.402096	-23.746845	-27.883404	-14.216606	-27.874449	-38.031548	-34.54403	-12.761028	-12.298847	-7.056742	-37.744236	-21.252415	-9.0678005	-11.481674	-16.570948	-12.028551	-20.788761	-27.80514	-28.473341	-22.416512	-23.761148	-15.427242	4.3024025	8.255567	10.4526005	-13.620867	-15.019188	-11.066132	-5.590034	-14.745783	-14.334499	-5.1683235	-10.575794	-13.156418	0.49464262	3.428308	1.0842631	-6.470059	-10.371565	-14.552639	-14.734698	-10.999361	-1.2290027	-26.776594	-30.509796	-18.891376	-8.693821
758	-6.7537766	-0.55598515	14.105076	-18.04235	-14.225384	-1.1367685	9.923727	7.3135414	10.790184	23.153793	23.345276	22.094978	5.4988976	7.193918	10.107927	9.782507	13.285615	17.808857	10.023916	14.682257	16.081842	13.184843	14.617901	8.102026	13.66796	18.121365	17.88931	-1.442524	1.7112875	6.6165485	17.631706	16.672813	5.8586645	14.415878	14.399846	8.00919	11.474524	15.80751	5.7704635	20.920174	20.285263	21.815159	0.6657708	-1.9854387	-7.8190527	-4.055316	2.1936834	1.7192996	16.507296
759	-6.5681496	-9.821537	0.46916467	-15.583782	-23.918247	-13.921607	-19.149632	-3.069144	11.828815	-12.738857	-22.527477	-21.32348	-7.016571	-9.92542	-15.797981	-15.224577	-16.951815	-13.039757	-10.77597	-18.664272	-19.131441	-14.285259	-22.213478	-12.836605	11.985634	-3.370284	-4.0158715	-0.57040346	-0.7327424	7.148638	2.485555	3.374023	2.5915928	1.2028774	0.21132028	2.6641824	2.431108	-1.8927553	3.0133638	-2.140838	3.773346	6.336033	1.7933824	3.8848815	9.390148	-5.0190926	-6.147381	1.436797	6.6786833
763	-38.307846	-41.294502	-33.110306	-20.400043	-19.805319	-13.005066	-15.838012	-19.139662	-11.863528	-14.769062	-24.670568	-22.94334	-23.359756	-28.61383	-18.270662	-3.3085103	-14.029755	-19.189365	-12.27734	-15.189766	-9.708714	-20.608614	-27.744722	-30.6142	-1.3142518	-2.53038	2.8323705	-11.95212	-16.251467	-11.796734	-26.27555	-22.283094	-3.768845	-6.284501	-5.7008514	-6.6881313	-3.5134907	-12.133885	-11.346821	-2.7371106	-8.738611	-8.2041645	-10.091252	-15.826901	-8.056517	13.340486	6.1460547	10.656019	7.808199
764	0.45257983	-3.6069405	-9.154838	-14.186541	-7.8020287	-2.380866	-7.588979	-4.721958	2.2588656	-20.434507	-11.640532	-4.8198156	-29.800903	-32.736443	-34.91723	-33.690758	-34.1025	-28.00269	-13.927415	-20.044981	-20.381613	-6.9798994	-5.497007	-4.349271	-12.929257	-13.469683	-6.252153	-35.37171	-28.924992	-17.018295	-6.0961046	-7.6025	-10.506672	-22.996609	-23.0787	-19.785057	-5.5955386	-3.6816883	-6.1259418	-22.341743	-21.781733	-15.30838	-27.251852	-18.398035	-13.000006	-3.0483332	-11.814855	-12.291628	-17.650497
767	-28.474297	-22.141132	-15.376803	-34.714027	-40.277706	-35.2237	-30.571632	-40.813538	-42.642174	-20.929886	-32.36239	-34.099045	-19.98508	-32.31441	-30.823914	-56.44076	-40.859432	-28.781723	-53.71775	-45.1223	-31.995464	-34.816673	-36.29669	-26.717117	-28.483059	-27.252518	-15.365102	-8.581391	-14.929995	-15.394935	-10.562209	-10.716462	-16.410667	7.478631	4.5319724	-4.2579527	-30.509169	-20.804821	-6.1277256	-3.0013347	-3.8859072	-4.213441	-1.3159003	-8.155033	-16.709507	-3.3308825	-13.725653	-12.254013	20.009369
769	-24.59087	-33.840252	-33.87695	-16.441612	-14.565672	-7.5334063	-11.019678	-19.00875	-21.241346	-7.5757084	-9.204733	-16.818111	-29.260107	-21.477581	-9.612673	-9.497606	-14.021233	-7.2094517	-5.832409	2.5080585	3.8118553	-24.740755	-27.442753	-21.55008	-18.34779	-24.458714	-29.892534	-40.265	-43.533363	-37.46749	-3.3293395	-5.5527606	-4.683904	-8.117645	-17.23151	-13.642958	-47.505432	-53.447777	-50.95369	-33.001846	-41.17882	-44.93065	-47.375053	-40.512802	-34.067497	-13.587833	-27.130795	-20.506468	-26.06783
773	9.541983	7.188473	5.4221306	12.3766985	10.979048	11.71142	13.440136	9.52997	6.505702	10.859098	11.770416	12.820158	11.981151	15.577984	12.02364	15.627176	14.669525	13.239986	6.8904924	9.008776	9.973473	11.616512	18.692986	18.145279	16.324062	14.913387	11.793612	16.926413	11.677575	7.7466145	8.755651	10.008768	8.100351	8.877675	4.0056987	3.9740558	21.94505	21.825594	12.868824	1.2847877	5.8327518	8.869494	14.322454	19.251587	17.659122	7.0478997	8.455671	3.9270017	12.733993
775	18.495651	11.492902	9.377122	-0.020196522	1.1598744	2.8825881	-1.4918545	-4.9778347	-4.7038236	-3.0331185	-3.36279	1.3939296	-5.874049	-2.5788722	2.4277406	6.5432158	9.448296	9.769192	8.776166	11.2182865	12.64081	6.672782	0.58740985	-2.3179984	1.006351	-0.53389716	-7.9342604	-35.787464	-34.21466	-27.200527	8.4168	4.334529	5.2381105	12.50333	12.345749	11.691105	6.2762537	6.406003	10.128222	5.83402	2.128286	1.4767911	-18.671417	-12.791677	-4.3585386	-0.0241611	0.23202756	4.31483	7.8188086
776	-0.51415914	-7.101138	-3.2392933	-14.904711	-18.064407	-13.226156	-0.6124994	0.43594572	4.860921	3.0454376	2.682193	5.6108804	-3.957695	-0.072968096	3.7004669	-1.6539264	0.6977574	-5.6862793	-24.617447	-29.072418	-38.266647	-14.601568	-17.704824	-19.888895	-5.4812927	-7.931406	-5.0349436	-18.375187	-26.528618	-21.543192	-14.433776	-8.284531	-2.5463295	-20.092764	-6.67311	3.3656776	-5.8117747	-4.134718	1.9565276	20.468834	16.79624	10.224726	-3.8397043	-11.047837	-12.288708	-31.653841	-28.970795	-29.699478	-19.30698
777	-13.83315	-4.4496365	4.7689	10.548517	1.6743138	1.3658396	13.914724	5.9514155	9.086422	11.700317	9.613323	12.53709	0.71549106	2.3707294	5.707143	1.5724328	3.064848	1.7889528	14.625665	10.287745	10.709519	0.002255619	0.75598633	-0.28481984	14.27425	1.9287671	-10.293205	5.259563	6.9701343	11.431509	-2.6365275	-1.4409719	3.5166807	11.505857	18.410683	23.583603	2.1884565	6.5965633	25.414986	1.2380662	-3.1293993	2.8006094	1.1951917	2.6944268	0.6647186	-1.1776989	-2.471701	2.4462702	-14.220808
779	3.7174015	7.3950663	2.945587	9.595952	14.16647	10.888407	7.56302	9.181099	7.000161	-4.4396267	2.1413076	3.65058	14.0976925	13.798604	10.769658	-0.6244564	2.2776551	5.9342337	8.718273	9.87741	7.614588	6.5150623	6.6253576	2.5024428	-2.8997235	-5.678208	-6.736779	8.44228	8.806881	7.325854	2.2146914	12.84321	19.434652	9.566497	-0.33865058	-7.8790865	8.545315	9.727415	7.207015	-0.90384007	-0.44181615	5.550646	9.035352	11.120796	10.543239	-1.157387	2.5220528	-11.123672	6.4351215
780	-26.29517	-23.962116	-15.416992	-19.629906	-31.082394	-24.67172	-26.015383	-28.41696	-24.823627	-10.00564	-9.621971	-9.447317	-21.359135	-13.062411	-6.6131406	-17.77961	-14.965793	-4.747139	-12.446945	-4.0589676	-0.16489743	-18.888863	-26.37457	-19.164572	5.820812	-0.8937942	3.1619895	-44.835148	-30.835224	-20.814697	-39.804962	-44.704166	-42.060333	-14.765335	-23.466248	-23.198277	-29.755621	-31.849613	-17.044401	0.61574066	-14.4137945	-15.2932205	-15.618772	-14.649681	-14.615239	-12.903311	-11.02601	-10.050978	5.266532
781	-18.766365	-18.415363	-23.267975	-29.746801	-12.753041	-1.1928407	-13.112307	-19.685738	-30.439562	-5.748227	-1.3571322	-1.7545341	-3.4065301	-10.202995	-4.312496	-0.87127984	-1.1216532	3.8491423	-25.850945	-27.216293	-21.743237	-34.02926	-42.957848	-45.564346	-19.65156	-9.751032	-10.216471	-19.092026	-6.884238	12.150019	10.350355	-4.751742	-22.728928	-17.2408	-16.085403	-11.650681	-12.012443	-12.018798	-0.5352409	-10.69071	-7.270714	-3.2508705	-13.358303	-22.930443	-33.024414	-15.289016	-15.532373	-7.708252	-1.538692
782	0.1055944	-7.7382317	-2.6965451	-25.603676	-11.920095	0.7442279	0.023659706	-5.983858	-7.9328103	5.5971313	-7.6204853	-7.229739	-24.253666	-20.868223	-14.226242	1.4758766	-7.9047117	-8.957637	5.180078	-4.081858	-3.4690986	0.50005674	-6.848663	-5.4265766	-16.149193	-10.869352	-9.037104	1.0825762	-4.482192	-2.1029754	-14.676446	-18.236252	-20.628143	-14.376898	-14.408165	-11.400121	-24.4762	-20.770588	-12.063013	1.8379748	2.4629345	1.8051851	-3.8732529	-4.639209	-14.335005	1.858593	0.6214648	1.5661359	6.036124
784	-38.715904	-37.926537	-25.200073	-3.2820358	-14.15534	-22.59937	-10.734957	-24.560478	-32.90916	-33.47665	-39.61286	-25.5724	-26.464375	-31.311203	-29.330606	-29.860092	-37.937782	-30.476995	-13.948629	-17.209415	-18.267395	-19.802217	-19.901833	-11.528611	-10.8970175	-20.501753	-36.83632	-56.506905	-43.208923	-41.432312	-11.068415	-6.0781813	-3.62929	-49.888313	-55.43457	-43.696358	-11.079638	-18.412687	-14.653099	-12.665726	-19.814003	-16.165405	-19.91278	-29.46133	-17.759155	-33.280437	-35.582905	-22.398489	8.892574
787	-14.607786	-22.409473	-13.307335	0.2064418	-3.929933	-11.752161	-0.49853057	-6.199807	-8.580431	-36.241287	-41.39757	-39.52864	3.4324021	-2.8046017	-15.6989765	-5.385269	-10.346123	-9.903629	6.6453876	6.7015185	12.953528	-7.015527	-8.06775	-5.8204947	-15.993736	-9.35762	-1.0631185	-17.4544	-20.111542	-10.756189	2.8014545	6.5455027	5.6587515	-41.479954	-49.052803	-46.764	-7.273391	-24.064331	-13.761789	-1.9190516	-7.555679	-6.863665	6.067129	4.8098307	0.27260923	-12.861593	-17.007647	-10.620933	-6.639502
789	14.0821705	14.821537	10.636341	9.277365	14.46776	10.674773	9.113495	1.1630964	2.280913	7.278404	4.5865765	-0.9863987	15.887667	13.226217	7.6215906	-0.42624366	6.6627073	8.340408	-0.44714785	0.40078253	5.2373915	-2.499184	-15.301952	-32.8356	8.6115	2.636643	1.6041923	2.1647801	0.6815771	8.885081	8.794775	6.141919	1.2089715	6.8196926	5.551693	7.703846	1.04245	7.7554903	4.65317	18.354443	15.979553	4.2391934	-0.18052137	-5.364052	-1.6044369	-9.96772	0.8807705	3.2657456	8.825447
790	-14.674327	-16.82597	-23.813694	-9.531204	-7.2255864	-2.4438195	-17.037264	-22.638988	-18.267935	-13.870241	-19.39738	-26.137691	-25.544945	-36.383797	-39.813293	-10.826686	-12.576886	-2.518513	-10.424532	-19.868347	-18.803188	-23.208015	-30.258507	-25.041119	-0.10030493	-1.6908574	7.9978447	-21.649572	-12.361598	-7.5246634	3.2239752	-7.010275	-4.106223	-5.3938327	-7.7643213	1.645863	-27.041855	-28.092686	-23.867855	-14.481806	-16.422039	-14.521164	-16.80978	-15.236883	-2.830502	-18.161375	-23.990524	-34.962635	-5.7464094
791	-1.0312933	0.71599615	1.8106759	-3.641429	-6.8966007	-4.8186626	-4.1336365	-6.1008353	-0.34596375	15.595919	13.372879	17.256588	0.48335874	4.249884	8.558863	4.78456	0.07089341	-0.28877163	2.8642418	-3.9116464	-11.347591	4.059868	0.36500657	3.5880833	2.313747	3.0663836	7.4614725	-0.2459324	-0.43433928	-6.583538	-0.13262731	2.448822	0.09233728	-6.9742146	-7.3765464	-12.28837	9.294269	5.64247	2.123389	12.270639	9.66321	7.0827327	0.81462556	8.450733	9.721522	-3.1521192	-3.4636436	-4.927618	-13.033247
794	-8.378849	-11.207018	-4.9083166	-2.9370785	-8.776172	-5.022496	-8.200676	-4.3795767	-0.7142421	-3.2612593	-8.982338	-15.535619	-24.521978	-20.304832	-15.584749	10.593124	6.6774435	4.1559706	-6.896964	-8.968685	-7.1182666	-6.1529145	-6.7227087	-2.86249	-1.6403468	-0.50095487	2.7361102	6.8906136	0.2629497	-0.52218044	-7.062036	-11.093509	-10.917051	-10.615963	-15.82655	-13.659394	-5.264333	-15.707619	-13.746677	-22.91664	-20.07423	-17.95818	-8.42562	-14.713685	-8.093439	-17.063395	-20.19093	-16.924042	-22.151394
795	4.647918	5.1783786	6.619991	1.3709855	1.5434396	1.0897545	-8.226495	-6.262453	-9.514851	0.88681555	-2.9009383	-1.9519594	-7.2959995	-6.758935	-2.5624151	1.3440049	-3.301456	-9.595641	-11.688333	-10.677613	-11.971615	-13.671576	-7.61419	-9.939352	7.6569896	1.4302421	5.186605	1.787642	-1.9596126	-2.5635092	6.6326327	2.342204	2.6616511	6.975957	10.687325	3.6922193	3.8052497	1.938894	1.0226371	-12.083338	-8.633174	-5.7925463	-12.260878	-5.621823	7.1437545	4.549343	2.523213	1.8677379	-6.596145
796	0.33634132	4.056839	8.531493	4.6520724	2.7641964	-0.7027319	-2.8493018	0.05164659	4.3827257	10.127321	6.0405216	0.99194455	3.8511453	-4.1267853	-5.435844	-8.678741	-3.3839443	2.4222794	-5.1794868	-4.7622385	3.020906	11.378798	8.195711	11.026154	-0.4117266	-4.710123	0.21084896	5.2771997	1.106418	1.823393	-2.1390765	-4.207348	-3.4837034	-11.9467945	-15.893948	-12.885873	-4.1074147	4.7054663	10.633588	1.4812964	-4.8206577	-13.846818	1.4118376	1.0898328	-0.5422247	8.137756	-1.7805786	0.8091154	-9.275074
797	-3.9427357	-6.0669327	-4.990134	-0.3714936	0.6064882	-2.4321449	-2.8165498	-8.94322	-17.848764	-26.884151	-34.053886	-37.137302	-4.2518053	-5.5393043	0.7220279	-8.549943	-7.6136656	2.656487	-31.087309	-21.42297	-12.625404	-22.145983	-22.467945	-15.891148	-5.0535088	-23.688036	-52.806664	-9.669128	-8.156665	-4.170244	-3.284038	-13.099094	-10.559902	-18.605509	-19.559265	-8.229095	-21.165514	-15.224991	-17.802626	1.0581243	-6.3930006	-0.91655934	-2.3090925	-9.684515	-8.1640415	-10.005495	-12.857355	-3.6727872	-11.343624
798	-32.09144	-44.091885	-30.44292	-31.866644	-49.777733	-50.76248	-16.436447	-20.067528	-19.86219	-13.309746	-18.667416	-17.460722	-17.756334	-24.10742	-20.749397	-26.747223	-30.364197	-12.889589	-13.153284	-14.255119	-9.000725	-4.676661	-10.411492	-7.9032984	-16.856546	-21.568874	-18.14331	-19.046835	-18.125534	-6.2204494	7.179835	7.6109915	6.004364	-21.429585	-20.504677	-7.52442	-22.519117	-20.674204	-7.8088126	-15.758467	-20.861137	-9.736577	6.4232383	-3.6505947	-8.58412	-30.14502	-39.801067	-26.984978	-19.71637
799	-0.13356638	-11.017612	-7.9003706	-5.718399	-14.876118	-14.295757	15.590416	26.610128	35.950974	-0.49272522	-4.5585785	-0.25801936	-7.390011	-16.44734	-16.818438	9.081019	7.479572	8.047037	-3.1623206	-8.891198	-10.991544	-6.69252	-10.262089	-5.408494	7.0665627	-0.49318492	1.7886318	-24.227272	-29.016563	-35.24785	-15.110207	-10.050062	-7.878741	-7.5447845	-10.723206	-6.58971	0.40468353	6.439683	5.70253	13.023666	8.31531	9.993294	-9.25588	-6.135165	-0.8152898	9.050478	4.828162	8.807245	12.593355
800	-22.210646	-19.996025	-14.901403	7.394248	-4.1970654	-1.666651	-47.663208	-38.43847	-30.33327	-6.53494	-12.523144	-5.0410786	-23.41645	-25.15343	-16.21357	-0.98244107	-9.291506	-5.5153813	-1.0356741	-2.1202395	-3.5848565	12.058318	20.045702	26.404549	-15.070589	-13.059191	-1.4715987	-13.466379	-7.062437	4.429245	-0.7259262	-1.1114185	0.036907315	-11.146186	-5.8635006	2.3193753	-1.980919	2.436219	4.1724834	10.303467	13.94044	8.914249	-0.79022014	-2.2733524	3.9833052	12.408501	13.594944	9.148485	22.484667
801	9.420367	10.681743	16.840813	16.599237	14.184237	23.591827	0.8514806	0.44860792	5.5131607	-7.34908	2.832604	9.490564	2.9054747	1.0164427	0.74827766	11.6022625	15.799177	25.309395	9.972322	10.444479	15.483597	27.071968	26.907612	26.877869	19.907337	18.226496	16.211744	28.15658	22.208542	18.789093	-8.010166	-4.360568	2.7017493	6.1741657	6.696045	10.754815	-4.95815	-10.917595	-3.439651	-4.9981613	-7.600182	4.212473	9.930345	1.988904	-2.9801064	-6.1296673	-14.32123	-7.8271604	-12.251827
804	2.4040048	-6.5092	-8.705428	0.4923221	-0.75574845	-3.1022644	-12.966377	-16.243748	-5.675002	5.13062	2.2954712	-8.311483	14.588434	10.11656	7.1804495	-3.5700545	-3.8514862	4.891984	-21.4843	-8.929768	-0.4836877	-21.938652	-15.447378	-11.286352	11.058497	6.120475	11.140136	2.3496819	-7.6640606	-0.6541417	1.8075902	-1.5633038	8.465927	3.1629727	-4.4810643	-13.441622	12.609898	6.1761303	17.879585	-7.2983227	-3.9027328	-2.6967487	-10.846594	-16.115126	-12.020988	-4.875473	-9.179378	-10.432242	6.6359525
805	-18.100018	-16.268787	-19.268188	-18.340797	-19.802004	-23.901932	-19.01139	-21.651619	-22.329834	-22.955894	-21.003574	-21.246311	-27.718649	-25.898922	-24.0163	-22.38042	-23.98523	-24.173826	-19.983784	-21.01678	-17.289299	-7.947954	-15.479331	-19.19745	-17.576706	-13.935661	-5.3023148	-19.317509	-20.156063	-34.82718	-23.807175	-12.564271	-8.379946	-18.995163	-21.115837	-20.378832	-17.39957	-19.55835	-17.624348	-12.903435	-6.7670527	-1.9933195	-5.548843	-2.4668381	-3.7065568	-10.510494	-13.219866	-9.081534	-9.123802
806	-0.7351659	-1.9003305	1.454045	17.640522	9.320812	11.538078	4.965002	13.689987	19.285591	-12.854731	-20.092014	-11.585389	15.670703	6.3417153	10.967375	0.5172423	1.7258987	7.852585	18.670837	15.566719	14.018389	-6.9170027	-5.286096	0.047961965	-24.234058	-16.922659	-10.13953	-6.407508	-12.502699	-15.862819	5.1465645	0.7984337	0.45875585	16.573961	13.239811	21.51091	5.558386	7.480978	0.8430419	-23.315151	-22.180851	-10.147729	2.0064304	-0.07809278	-3.1739492	-5.6423397	-16.145071	-20.833893	3.2795005
807	1.7085465	-0.8561326	1.0752822	2.102194	2.6982257	-3.751962	13.402452	14.423142	11.058928	-11.043276	-15.572315	-2.5730643	8.892975	5.7139244	5.503636	-2.3169913	-6.7635007	-5.4048166	-8.526255	-12.353413	-3.7929714	7.222188	0.88072395	-3.2808456	0.6765673	4.8838587	6.9372325	7.5890937	8.636905	15.084164	11.747971	9.207964	8.734317	-4.679838	0.20807222	3.463747	8.557094	5.4574127	10.044466	-0.2619589	-8.071444	-7.3227177	-6.834178	-5.999795	-0.5967243	-1.3089074	-1.2822074	2.5630913	5.7015715
808	-26.643757	-17.601995	-20.048792	-38.928104	-28.843565	-21.88752	-9.763443	-2.5436218	5.332654	-23.767544	-15.920017	-4.553976	5.186966	-4.3874426	-2.875777	-25.15886	-33.68001	-38.015152	-5.961707	-7.4171124	-8.572468	6.3439817	4.6196084	4.7726316	-4.7103186	-3.7725253	-0.2335955	3.2138166	4.1849656	1.2001474	-31.213253	-37.20832	-26.357718	0.77553296	-2.2763937	2.0656664	7.790226	4.578825	4.852186	-45.637283	-51.072994	-39.090706	-23.408123	-27.627567	-17.305344	-34.24343	-31.675278	-17.430008	-29.444626
810	4.1620464	1.0261177	-1.9224551	16.285854	19.732409	20.219828	12.813602	15.10788	19.661716	4.8938227	-1.3721309	4.812427	-20.043295	-7.596636	1.0138187	17.597052	17.470764	11.362297	30.981655	11.6671	10.674063	21.058819	16.382309	14.845336	-1.7961237	2.1323595	3.3274403	10.097521	5.527565	10.740512	15.725344	14.689184	16.114105	1.241969	5.7857847	8.337207	-9.661161	-22.86049	-18.999744	-0.78458714	-11.908043	-9.010823	3.632627	-5.7542787	-0.24212596	5.293339	8.619806	15.636199	11.040434
811	7.823218	13.467775	12.638874	-11.715652	-12.31163	-11.588525	1.4576575	1.8519931	2.7545457	-0.82681453	-6.415986	-15.451017	0.5599753	1.4962711	9.960075	8.177085	13.388756	11.312408	7.314935	10.044019	28.741425	3.7281232	2.4831169	-5.4097776	-7.872637	-4.336487	-1.7289068	5.825047	-1.7086164	-1.8446231	13.12501	3.1072865	1.4186442	8.1753025	6.91953	6.3803873	10.401295	12.227131	12.110891	8.026203	9.882537	12.424423	7.496406	-1.6146345	2.365973	11.07163	12.502349	8.820797	4.764408
813	6.609547	0.9106872	-2.5782328	-15.614147	-16.714756	-0.3316897	-7.558799	-12.1328125	-1.3062582	5.096031	6.062071	5.6570425	0.6898184	-1.2918482	7.674139	8.683528	4.658356	5.4214897	7.83253	8.81937	7.1061807	-21.180943	-15.3318615	-1.591044	-7.1056767	-8.72372	1.8426774	-20.919693	-20.591648	-14.846764	-5.4872613	-17.762833	-10.4710245	1.756757	3.2467008	2.64044	-23.094664	-29.201431	-23.263124	8.234087	11.4005375	16.279705	-10.239588	-13.306094	-10.718668	3.728325	-1.4094017	1.122679	-0.43354177
814	12.301504	-3.6118393	-15.344928	-27.820328	-37.827793	-31.633518	0.30594862	-7.0333652	-3.5490274	-2.9777684	-13.31591	-6.8882875	9.928267	10.628067	18.3961	2.0589619	1.7891052	-8.242034	12.1827965	15.224298	17.078695	20.006454	25.160835	18.40305	-17.479351	-22.431198	-16.955223	-24.98137	-25.415564	-25.465172	13.134406	3.585019	4.183489	-22.205936	-11.658973	-6.329383	14.207651	2.0035784	-12.8351555	-13.293236	12.040596	12.803326	2.8726053	0.9329544	-8.368891	15.487358	8.57122	11.143538	-34.21142
815	-20.16869	-22.054934	-28.465933	-8.323177	-15.1733465	-11.799346	-15.089593	-8.165446	2.840538	-2.1555362	-5.689848	-10.334806	-4.947938	-8.129415	-9.771296	-5.67722	-5.7457304	-7.5761404	-3.9983077	-6.025738	-6.1166916	-10.860353	-5.7678123	5.033319	-6.800747	-11.814545	-11.532757	6.3909636	0.4454561	-3.7383938	-3.6065102	-4.502704	1.1891546	4.232975	-1.4930745	-6.8134546	4.700224	-0.8204254	-6.012517	-15.26683	-13.658954	-0.35320574	-9.04575	-9.161905	-1.1537273	10.711946	5.0474224	3.2671416	-10.482676
818	2.9605844	2.4565349	7.0099025	-0.8010132	-5.190379	-7.0580645	-22.593037	-9.171143	2.7314332	-10.819189	-9.878859	-8.592154	-16.04251	-15.049173	-7.5148296	-5.9507327	-2.7962809	3.2196546	-14.26463	-20.12872	-13.743697	4.6473436	-5.967655	-13.853529	1.4223347	-3.767778	-5.9408855	-6.8275733	-7.8820124	2.032112	6.531148	0.25919515	-4.3127413	10.898813	9.293219	14.812939	1.8482174	-0.9235419	2.707549	-10.587376	-11.772861	-6.0657043	-11.185739	-15.121576	-21.123625	-0.52176297	-3.586277	-8.991665	-4.242309
819	-13.886674	-11.061569	-13.538473	8.89824	9.291973	8.592397	-15.399218	-14.893415	-16.404812	2.595539	2.8834214	-1.1672957	-12.264097	-5.5914207	-1.5908725	1.3088074	8.645399	6.223447	-1.7857139	6.0458736	4.1756277	-1.6956494	-12.1673565	-8.922016	-2.6048546	7.7926817	13.102886	1.4985678	2.32734	-5.187477	6.510951	10.759993	6.443406	27.276318	25.098137	26.015339	5.705511	9.222447	11.368393	6.8943186	9.354503	8.022825	14.433786	11.08859	5.620262	0.8382745	5.04708	-4.0982924	14.426108
820	-4.3855276	-9.926371	-12.318779	5.3278537	-1.6354742	-15.172839	18.612995	19.641369	21.754223	-19.812735	-22.742252	-19.745258	-38.609375	-43.752163	-39.419254	1.1295292	1.678462	6.73291	-32.87245	-42.458992	-41.01953	11.652766	1.2229891	2.2971802	-12.880884	-19.90947	-21.583675	-5.229207	-8.614529	-0.9100847	-23.891277	-27.56148	-29.185995	-1.4640186	-8.67768	-12.18568	-25.334726	-29.490646	-26.635315	-11.767759	-19.359953	-24.744654	-8.6970215	-19.048443	-27.616638	-12.802862	-23.90944	-23.6381	-5.807976
823	9.221035	9.181089	4.203934	14.053226	14.715458	13.341154	4.7061853	0.5759577	5.174592	-9.382698	-12.530087	-12.24201	6.5306315	6.823092	4.5262547	0.3372069	11.451235	15.330214	-0.030560046	5.4246097	6.3093586	-4.613476	-3.3156922	-9.607759	14.166071	2.5226533	1.8620399	-7.3288517	-11.410986	0.72859836	-0.79912984	-6.8929086	-5.1709814	2.4740756	-0.0594483	-5.0500536	13.78446	12.979393	6.477548	4.6053247	3.875064	2.9842682	-5.37418	-8.784215	-7.7888336	6.505966	0.034404516	-5.9345865	-21.171516
824	-15.794979	-15.765333	-7.916868	-8.498601	-12.466927	-11.129269	2.6406994	-7.2061596	-4.201462	-22.974854	-20.239492	-7.128375	-19.138653	-16.470562	-10.419266	-11.588903	-10.923094	-5.80145	-12.171213	-8.427465	-4.212197	9.748436	1.7773277	0.41458535	-3.5599732	-11.93878	-6.416021	-17.976866	-20.34066	-9.253912	-35.847122	-29.76572	-19.199213	-0.17151642	-9.66548	-27.976593	-29.30973	-37.985794	-34.366802	2.642162	-6.13886	-16.366755	-21.747711	-21.225578	-8.597127	-3.464651	-18.383713	-25.942104	-6.9066525
825	-8.7077055	-15.934195	-39.281593	-14.5578165	-7.3983817	-8.004925	-41.503574	-44.838383	-35.5597	0.5745622	-11.158831	-22.170406	-8.431846	-7.322901	-6.536915	-16.869379	-14.688011	-6.3615685	-22.202982	-24.39745	-18.667915	-19.046974	-27.526924	-27.80447	-13.634714	-13.89053	-8.988716	-9.7992935	-3.67373	4.819935	-9.551264	-18.092834	-23.377003	-4.108712	-5.658205	-6.544107	-7.664392	-9.406348	-8.184495	-18.75008	-12.946914	-1.824781	-14.365988	-7.969607	-9.656516	-20.339584	-28.961597	-26.726254	-11.961831
826	-4.889692	-6.3924255	-6.950658	-8.625935	-10.47926	-4.231824	-9.351426	-13.514288	-2.5477836	7.1955595	8.879124	12.287107	-3.1536927	-4.757715	-0.7196901	2.492114	-2.257834	7.2254686	-0.6624486	-12.837603	-16.137222	-10.678282	-5.4821653	-7.3681183	7.322548	5.7858267	3.954096	15.492912	10.359059	-3.4219532	0.5782208	-1.7080504	4.3394713	-7.4832096	-17.388702	-14.324776	2.7905107	2.16655	2.7554994	-1.8328658	-3.5187726	-2.530431	-31.255898	-32.07723	-31.455568	-20.602943	-27.81509	-27.920057	-12.185333
829	5.0227733	11.006003	20.36105	11.602024	11.915192	10.671343	2.198559	6.982998	10.735764	9.204035	7.943555	6.198916	1.7163384	-2.3493652	1.2541368	8.428732	10.662096	10.014704	5.12269	7.673147	14.182043	14.81822	13.848673	16.217945	18.898148	12.403318	3.1623476	9.627272	13.280226	9.589495	13.934368	16.361109	14.550762	16.717001	11.0060425	10.997511	14.630749	18.119396	14.760279	10.921375	11.752096	7.188505	14.453425	12.3895855	12.582938	10.202927	15.555487	19.145996	9.78536
830	5.060003	2.5693898	-1.2821215	9.341702	10.0451145	9.479731	12.21093	4.2570415	-18.804842	10.617672	8.210441	-1.4419923	-8.541745	-3.7353294	7.03598	14.912859	12.447843	10.776532	-5.3878403	1.4278932	12.315789	-7.86552	-14.666363	-20.830868	-6.1792264	-10.986196	-6.468751	20.944952	17.861612	14.717594	-0.6082488	1.4704688	5.357415	14.319841	7.955503	7.3644314	-31.800909	-26.596668	-0.49682927	-1.094738	5.411283	15.45122	-3.6905298	-7.083599	3.1010175	13.788126	-5.6373553	-11.266413	9.647299
831	-10.119126	-16.43496	-19.988937	1.8434746	1.5833169	-3.450947	10.361059	1.8132331	6.8729525	-27.297596	-21.142097	-14.502656	-41.667118	-35.851067	-29.32846	-19.42625	-25.436481	-15.383266	-25.579308	-19.358253	-8.0393505	-10.31196	-21.190702	-27.398264	-18.580374	-33.671257	-33.62822	-2.4979649	-28.071777	-25.939587	6.0451646	-0.8280423	-15.166929	-14.224308	-16.600933	-9.894262	-3.2625546	-6.6086073	-11.600875	-10.826118	-15.089469	-18.690521	5.574351	1.8875539	4.6939306	-0.51554704	-1.472957	-0.6441598	-2.4993548
833	-14.907744	-17.325338	-14.015329	-40.316666	-35.4287	-24.114023	-12.235115	-28.102491	-28.168615	8.426066	-2.5323741	-6.1487865	-4.764543	-12.446922	-18.034237	7.3013086	-2.5726583	-13.293535	5.652837	-1.7312899	-3.1422343	4.129176	1.4287041	7.229144	-13.926781	-7.712119	-1.1174089	1.5546331	-4.4064236	-6.7278233	-6.881415	-13.973873	-9.710001	7.9905796	-1.1530864	-1.208472	0.6607206	-3.9071546	-8.678461	-7.5191116	-13.012213	-6.833955	-26.94308	-25.55645	-16.460245	-19.2816	-10.344539	-3.4965658	-25.237293
834	-0.89434624	8.401154	8.43581	10.35427	6.28698	6.444762	15.032615	13.152342	9.720806	14.4726095	21.028427	28.279602	13.035353	13.692532	7.0910425	8.451176	4.270876	5.9750376	-21.18211	-6.079356	3.836043	6.7694583	5.920347	5.5975103	29.694035	26.065367	19.039925	8.617569	7.18941	5.4736443	10.519665	9.08337	12.874846	10.934351	9.670361	6.047211	11.5955925	12.513765	20.70583	14.256615	10.507767	7.467697	23.793358	24.38872	23.940817	10.562447	10.304266	10.212642	6.5477185
836	12.316664	10.6501045	2.5941503	-5.299697	-13.747135	-8.635778	-34.853447	-30.310612	-27.180424	-5.035059	-1.8060205	0.3762157	-8.6435795	-3.6362743	-4.040677	-15.590418	-12.636238	-9.833856	-17.468836	-14.590141	-14.769139	2.966405	4.852627	3.9686542	4.846449	2.1495965	5.7312374	-17.063997	-13.647443	-2.8946047	15.308242	10.912598	9.684715	-1.2767308	6.47742	8.095791	-17.82102	-22.578474	-20.477211	6.8949895	1.1399715	2.6982846	0.035443813	-1.2874228	-5.196547	-8.614028	-9.283223	-3.692534	6.9113436
839	6.253054	2.0165772	-4.099143	-1.4369931	-6.152701	-2.1875334	-2.2222548	-2.035061	14.53153	3.2039733	0.36887342	4.5325546	-8.798858	-4.823888	2.25929	-0.38763043	2.7132459	-2.3346915	6.1927824	9.480535	10.112998	-8.075978	-3.273447	1.2752885	1.6975217	6.3057404	4.1935654	-7.763788	-3.145412	-3.7522168	5.224321	-0.6272521	-4.8023996	3.7679749	4.1103206	-1.2878957	1.7666619	0.4116863	-3.926422	-9.732092	-8.376852	-5.1366715	10.117662	10.88512	12.722748	-5.6222506	2.9784193	16.77055	5.384939
841	2.7193947	4.6518106	6.3006377	3.9760394	7.6942463	2.229044	-2.1929505	-4.695674	-2.2969563	-0.32409322	-0.20887768	-5.9505277	-4.734209	-1.8598098	5.0924044	3.610227	4.2379284	2.9315042	-15.180964	-9.086038	-7.195784	2.8397563	-0.26270592	-8.429682	-5.155035	-7.9525924	-3.7637014	-10.013777	-10.871822	-10.56208	4.7155523	4.3269057	7.923541	-14.300497	-8.533622	-8.345726	-5.2410555	-4.437772	-4.25655	23.083057	22.18391	18.342796	-2.1947722	-3.1081133	18.847103	2.5317218	9.217258	11.939093	7.4340796
844	-1.7696958	-8.151955	-0.8737825	16.705055	20.735527	23.417187	20.047503	8.962314	7.9322777	18.70235	30.204224	37.700783	12.101341	28.679375	32.363426	10.162279	21.050385	21.318169	19.630543	28.949203	24.69247	14.685848	18.326948	15.062826	24.366354	28.007486	32.994724	27.062225	28.006458	21.985418	16.643574	21.66959	18.289986	15.703894	14.8745985	13.837421	-9.364164	-6.3219166	-5.495282	-4.0635614	-7.6041164	-27.21529	-8.026535	-12.471059	-18.34742	4.108352	3.6814544	-0.95659	-3.0694175
845	-6.482024	-1.7524325	1.4566641	-13.700847	-9.189065	-6.484704	-0.6171563	1.8591201	4.284087	4.135728	0.8631048	2.6923418	-17.787205	-14.8646965	-11.215679	-9.368354	-9.063045	-10.158147	-7.6886377	5.5623755	8.194336	-5.441291	-2.8188796	6.24297	-2.2333436	0.63931084	4.4217234	5.2079086	11.788575	5.019748	-2.3099244	-5.3662233	-4.964779	-5.9375725	-2.5735445	-5.1594133	12.226807	9.791063	4.778137	6.468544	7.964976	13.106949	4.9740753	-0.33880484	-4.820305	-0.024079792	-0.9365136	-1.6099299	2.8200378
846	0.61132056	-0.2532195	4.155525	21.564064	19.023537	14.9192505	2.0373297	2.771803	1.9601874	12.501783	17.779457	16.916191	-10.997078	-13.764396	-10.725611	4.245083	7.096204	9.801727	-2.1803358	-0.5617105	4.133774	-0.7526891	-2.1521442	3.2342582	-2.0599256	-5.749456	5.189752	-10.62644	-14.932351	-12.737811	-1.2185954	-1.2109088	-6.660607	2.924151	-5.981455	-3.82049	-5.544469	-16.55812	-12.95075	-14.019697	-19.982548	-14.401188	0.10892391	-5.3200197	-1.4998101	3.1894999	-4.8115273	-5.11151	2.3561325
848	18.09946	15.325856	13.428061	10.276393	10.248163	17.376179	-1.0868433	2.4329503	6.522345	1.835392	4.224907	11.001326	6.5766325	4.720705	-2.1462038	8.686944	8.413284	15.265053	15.564209	13.530817	15.504105	6.997939	4.618048	1.6390063	0.79537624	5.663182	10.496082	4.788766	-3.5693083	-5.129246	-4.0602345	-3.6756	-7.052574	-29.136316	-30.267765	-16.425232	8.294487	1.9427502	-10.751589	6.335022	3.1604567	-2.3659391	13.775204	13.841836	9.813963	22.230839	17.358212	12.260828	-9.548153
850	-38.450466	-28.671282	-13.314554	-29.33566	-25.008286	-29.39439	-17.657131	-15.499426	-5.757057	13.969683	13.937103	12.023544	-27.765545	-29.049303	-31.326977	-6.731563	-7.7425346	1.772011	-8.745277	-3.5613823	-3.2848155	-25.288063	-22.860928	-21.95208	4.399406	5.462756	2.1216216	-2.1258411	-1.9740186	-0.9215802	-2.865387	-0.61180943	2.9957879	4.0865803	6.154315	10.5683155	8.5822115	7.8096294	2.822692	2.7762713	4.9200993	5.538102	-30.584206	-32.57367	-20.06376	1.8398616	-1.2548033	5.0474405	-20.801674
851	4.230679	4.636881	6.3393474	6.6782103	-1.3948777	6.143225	9.559183	6.43858	16.132252	-11.025078	-15.20146	-3.78346	12.252392	17.88316	18.145061	12.233574	7.7601137	5.1507206	-12.398218	-14.617614	-5.4079046	8.608955	11.142906	8.151642	-4.9672	-12.380936	-28.508663	4.0586176	-4.2544804	-2.7149012	-15.200112	-9.593464	-9.7496	9.763501	-2.6047096	-9.333553	-32.475365	-42.18782	-36.47081	-7.2836676	-9.870736	-11.633757	-8.126666	-6.4236326	-3.997806	15.084507	12.914782	13.22881	10.075052
852	-13.824408	-7.0147243	-11.075183	0.03313923	1.2103044	-2.5224128	-0.04011637	4.437417	5.317101	-3.5877366	-2.1806893	-3.2023911	2.8227496	1.2653174	-1.6805205	-0.009078458	0.45157468	-5.938287	-4.4235644	-1.6744168	-2.040407	4.272343	0.75479615	6.8775816	1.9257517	2.0609336	8.639994	-0.26018897	0.46374032	0.724249	12.357574	14.576979	14.032158	3.7083693	1.905015	3.9370313	-14.29611	-7.6423244	-4.5146136	-8.9910755	-7.920555	-6.2459335	-12.656513	-11.5588665	-9.490801	-0.29675025	1.9790097	0.7008045	6.589751
854	4.604804	-1.7299769	-8.753664	-9.882126	-8.307003	-8.478984	-56.728844	-53.64024	-29.905766	-18.604061	-17.130058	-0.016659975	-22.624493	-32.653202	-16.45853	-28.882812	-44.14296	-30.418661	-0.012511015	3.9713197	10.431122	-8.517143	-15.435996	-8.846932	-33.560646	-38.27897	-26.895016	-12.9304285	-22.077389	-15.887598	15.469577	10.944155	8.6490965	4.1203375	2.925398	7.5206866	-34.94114	-15.244921	-4.456063	-6.9228168	-11.42457	-3.3246665	-9.130014	-12.063695	-1.7129183	-29.686563	-28.989979	-16.495832	2.3076022
855	-18.391457	-22.814785	-33.462593	-32.38815	-44.680088	-42.66351	-0.90441865	-5.465649	-2.6646204	-41.162888	-48.108513	-36.67404	-24.744133	-35.79798	-53.359734	-31.56208	-36.646347	-20.617935	8.864964	13.242872	-2.4184258	-55.621346	-45.379593	-39.40748	-21.970087	-30.519058	-19.405298	5.7819777	3.6592426	-4.214608	-40.382576	-48.203033	-42.66433	-32.413548	-35.047947	-26.934147	-32.34137	-47.12124	-32.75177	-7.173897	-20.954258	-35.098236	-15.969264	-20.266472	-14.638689	-25.252155	-36.17657	-33.250904	-1.9300559
856	7.4027376	2.5494366	0.8589801	6.3239155	8.649337	10.049386	-14.910108	-21.668411	-26.841818	10.065763	2.0612679	-4.934434	10.267857	6.456096	0.93956804	-10.839531	-16.936222	-21.280128	3.656613	-1.8520094	-12.701196	-3.2862878	-3.9735782	3.7190232	-4.00301	-7.9042187	0.005450487	-6.4078197	-14.27038	-16.517113	8.240114	0.813136	-13.532934	-0.49934238	-11.608535	-4.330247	-10.248177	-3.4162424	8.785907	-4.872408	-8.287157	-4.1860285	-4.0492682	-12.61533	-13.217328	-7.53006	-12.382246	-14.881205	7.1590867
857	-4.9988966	-4.130501	-0.40677392	10.657815	7.40399	8.7324505	-14.044186	-22.881393	-18.887157	-1.9456825	0.3368662	1.6385415	6.2296515	6.9196267	9.331931	-7.9782724	-12.909768	-16.811974	7.872426	5.638251	14.310017	-3.992473	-5.5018854	-0.94685686	8.897362	12.171247	8.648218	-8.284099	-3.8446157	-6.7306423	4.076935	1.1548729	0.4696476	-17.28842	-12.019014	-5.3930674	-9.016813	-15.694004	-32.912334	-9.584523	-16.413208	-25.134459	8.841945	3.1985507	3.5559266	4.508049	0.11361313	0.74279463	5.967638
858	15.351845	17.221611	13.74357	1.2364775	-13.357227	-13.159219	18.395287	19.801308	15.320816	11.545638	9.310497	7.9916763	10.92304	13.682478	13.347248	8.367301	7.5666895	8.3982315	-4.9915504	-13.749284	-6.244653	11.40041	4.0384855	3.0205345	15.737686	16.06759	18.413307	6.9606094	0.53541076	-1.691052	-15.757045	-15.400278	-8.05552	2.0550637	2.3797042	1.8231881	-13.343109	-13.750495	-11.627743	3.8828464	2.1053038	6.0537148	-3.5148306	-3.9000182	-3.8100104	2.5886872	1.7177271	-0.43785596	10.307045
859	2.5880768	-1.9521534	0.5194687	-1.581447	-5.520006	-2.252541	8.6418295	7.632683	4.1807804	-20.335453	-30.707714	-25.849075	1.8351196	-12.472544	-14.075865	-22.012987	-21.421673	-14.857126	-2.5167763	0.58650035	-4.106923	-12.70536	-7.8785334	-6.3368483	-10.086454	-11.860047	-17.689583	-4.2990484	-2.2045681	-1.9524624	1.5067949	3.0184984	7.6478615	-5.9744234	-10.578793	-1.6400373	-14.239858	-20.6511	-23.40774	-5.129442	-9.837336	-11.509368	-6.4161234	-10.794481	-3.985203	-10.5926	-14.2728195	-12.442163	-7.4508004
860	-42.91753	-47.613003	-38.50981	-15.847072	-21.571697	-9.002443	-21.835659	-32.959763	-25.011711	1.179966	-22.874737	-37.66414	3.3928752	3.4708905	5.819846	-0.81139743	6.609596	-0.45020306	-1.7429751	-12.576005	-17.41877	-14.533485	-13.5566	-7.352133	6.422432	7.162453	14.068064	-6.918317	-11.1838875	-8.86486	4.8613124	0.4715532	-7.489382	-4.604243	-10.165297	-21.923237	-21.571568	-4.7371025	6.527546	-1.1213119	-1.9757732	-2.2291012	-11.827192	-4.8290467	3.303721	-22.858477	-22.242065	-16.12927	-0.8178734
863	2.842534	2.4475698	4.8849964	2.097533	4.580673	7.5426464	-3.433692	-10.506503	-13.526884	6.651167	4.502391	-11.67095	7.280809	-2.302345	-6.0381904	0.21450996	-3.2377033	-8.585556	-2.7548013	-11.90577	-17.544094	-5.2206035	-16.046125	-15.706004	2.6627865	8.886222	6.6079874	-4.513255	-5.2944665	-2.0997396	-5.1315603	-7.2314224	-3.0813122	-3.8188405	-1.3785616	0.80686927	-3.8849835	-9.991721	-7.078737	-9.538321	-14.47189	-13.24195	-13.254665	-14.354286	-10.323681	-3.7460055	-9.00014	-8.231465	-15.494526
864	-10.337078	-8.997752	-7.956886	-11.449748	-8.989662	1.424697	3.5756783	7.3888874	10.387718	0.56291246	-7.4243784	-20.089104	-10.913199	-14.516792	-3.829087	-7.2891726	-14.166267	-13.501825	-6.430661	-8.986994	-8.974637	-3.9987707	-12.08025	-7.060505	7.721052	6.6048813	3.8581839	-13.9258	-11.503675	-4.3270392	5.670063	7.237484	9.663376	-3.6195173	-11.336725	-16.98975	-3.8886933	-6.3074207	-2.6885545	2.208827	1.8510408	6.916704	-6.8262763	-9.288465	-16.604282	4.6648593	-2.6766372	-2.6711235	-2.4098105
865	1.0940036	-0.9598479	-0.44046998	-2.6029675	-1.1115937	3.7909532	10.299223	11.940382	9.749304	3.9216223	4.412933	12.240689	8.233994	8.613472	-4.726234	10.072441	8.981948	6.3685746	-1.2823539	3.0553246	9.51273	2.0736208	13.152819	13.858162	2.6341696	6.3791137	-0.053439915	6.157445	-1.1704526	-3.7823415	-4.09997	-4.076478	1.7115705	8.339844	2.7444494	8.2984085	4.2018504	6.4878826	9.410356	-1.856612	-3.5863097	-2.8104346	-3.3516624	-6.2858925	0.58947074	10.227177	9.420695	10.87956	-2.8230555
866	-22.396198	-21.54994	-13.768459	-2.7477765	-1.0857661	-0.122375846	-11.5051155	-7.2947965	1.6633222	-23.15482	-11.370209	1.3179572	15.638427	9.017766	-4.2496634	1.2707536	2.91142	7.052739	-4.5423307	-13.963877	-17.337841	-18.148922	-20.67723	-9.74613	-30.420275	-22.85324	-12.768711	-2.5683515	-14.588427	-16.757019	-1.9164935	-13.683163	-6.9468117	-3.026476	-12.458317	-7.353443	6.7167535	-9.61719	-17.645313	-11.516203	-5.7044992	6.68266	-8.477259	-16.866133	-17.657133	-10.135971	-3.4826736	8.20858	-2.2060437
867	-12.940958	-15.48536	-10.01169	-29.386305	-33.13493	-27.605202	-0.08804613	-6.6885176	-3.0553768	-8.690998	-19.669132	-23.530382	-31.352764	-26.80473	-13.268812	-34.64226	-36.372986	-29.012638	-4.9639254	-1.7801864	-1.8027542	-8.675394	-20.395071	-21.666496	-4.3324203	-14.846107	-26.114153	-34.756958	-30.417446	-12.881897	-30.157104	-38.48297	-32.169044	-23.090113	-28.36443	-21.178324	-14.253397	-23.790348	-44.739746	1.1304913	-8.197792	-18.904621	-24.167591	-27.69411	-24.6041	-14.916439	-20.151844	-12.73367	-13.762738
869	7.4189105	-0.94540703	0.21828794	0.94715726	4.0706997	-3.1845088	7.7106247	13.133684	13.099125	-10.573938	-10.764114	-9.936974	11.178112	12.285499	7.5456963	0.22806105	4.044897	2.3024354	-21.418848	3.2560534	8.078817	5.459811	-6.0590067	-4.0040307	2.3742585	5.0433817	6.2382603	0.9341428	2.9399147	5.531987	3.1023073	2.829228	1.3322587	1.273128	-0.6560568	1.0026264	5.6807075	-1.4568127	0.38943404	13.248162	15.8811455	12.599144	-3.3065624	-13.206756	-13.748248	0.11130369	2.0575156	1.8947284	-10.901385
871	-17.911194	-13.475767	-3.7231476	-27.066977	-17.942041	-8.673897	-24.183437	-8.711819	-2.1756113	-4.502801	-7.9969673	-3.8845115	-7.86724	-18.430649	-14.462949	-22.59161	-24.23317	-12.938086	-15.341612	-17.139118	-6.1385393	-9.92197	-18.096432	-9.962582	-17.745401	-7.5628777	0.3087647	-4.9660406	-13.235151	-4.6700745	-22.233315	-25.855747	-24.528666	-18.792152	-19.788013	-6.8539267	1.8787423	-13.310016	-12.298458	-14.768627	-18.661873	-16.890831	-14.368141	-16.968534	-23.263317	-5.947108	-13.998089	-15.032545	-12.515627
872	21.720375	25.965267	19.235035	19.910202	26.499712	23.68491	24.650932	19.459927	12.164869	11.919744	2.4332268	-2.6227167	-0.08233252	0.9974594	5.2330933	5.4312735	7.4841743	7.510293	-1.6864405	6.2474236	6.9046183	5.5979033	15.469786	21.731937	21.639467	26.430239	23.07772	12.95133	23.21027	24.618515	17.646576	26.167587	25.581944	12.413998	15.090525	15.617021	9.044037	5.4602876	2.652409	-1.51562	-5.349983	-7.725538	6.15335	6.568404	8.880771	21.224623	17.043043	16.456787	21.621859
873	-4.8654933	-16.906897	-16.097683	-4.2507606	-12.088238	-0.7158498	-10.878292	-11.191402	-1.7484668	1.5220196	-2.907341	5.8346996	-0.015883327	-1.6581843	8.225021	0.4997886	-9.916342	-3.5892766	-4.9988227	-9.593231	-2.2132568	1.3667717	2.7131383	5.591116	4.3290453	-4.773313	-1.5924965	7.3259954	9.608145	12.02673	2.7341304	-3.8604121	2.656646	10.643932	8.717557	14.429232	3.0076666	4.3292484	5.4362082	-0.21075702	-3.2719784	3.4375863	3.3410392	8.291027	7.7516108	-7.7692795	6.91415	17.136738	15.162252
874	10.331747	6.4519405	3.2687821	4.643284	12.736407	7.9619803	-5.577181	-0.3950842	2.792356	12.031263	11.962689	10.485487	25.520107	14.054955	8.311569	18.407614	13.064873	8.240425	14.102311	14.631366	10.286892	1.9933126	3.9426856	4.0048947	7.5787716	7.3517385	12.133449	3.8305597	8.089201	16.368286	11.563894	7.222572	14.78503	-0.66231126	1.5168526	4.24089	0.6239264	-0.09441218	2.4503233	-7.630442	-6.7675796	-13.228941	-7.6344347	0.60439706	1.8018705	13.093782	7.6970825	4.323063	3.5999928
876	-35.10434	-36.33601	-29.33918	-12.792397	-14.248381	-10.073829	-19.550507	-25.163132	-10.301072	-37.907043	-28.634342	-21.17073	-1.0855038	-6.6166763	-2.7347977	-24.60453	-26.291605	-19.498024	-5.159746	-14.358292	-8.493685	-6.8559546	-14.434863	-10.853215	-18.491947	-20.339855	-4.819424	-17.486473	-21.438742	-9.016781	-11.352871	-16.813768	-22.654799	-4.0315585	-6.048585	-5.189766	-24.424957	-31.298494	-35.56294	8.427146	1.8511069	-2.629487	-4.707578	-0.2149434	0.7049319	-29.321426	-20.481041	-7.4029365	-17.212376
879	11.363992	9.160475	9.960641	16.228628	12.449903	11.641363	9.101631	3.6929066	7.5679746	7.6012583	5.376878	5.3935785	-4.048529	-2.0262365	6.359171	9.086318	4.4943757	-2.1368563	5.4361005	3.8185267	1.303096	8.168882	13.992741	17.208471	-3.8001223	-0.725356	5.7639713	8.50454	-2.0431995	-7.9665403	8.803104	5.782728	7.1575623	0.06417635	-9.49201	-6.294793	7.578635	5.029757	6.099181	-10.592508	-14.077555	-7.6120806	-9.62841	-11.753052	0.84195894	7.736945	2.0530193	-11.096535	0.556025
880	12.271386	14.207623	18.970028	20.08781	21.836815	20.792553	8.193349	10.86916	8.050437	16.013325	9.805193	6.294937	12.692032	17.253345	16.955038	7.337348	14.572229	20.989222	14.021608	11.282607	11.80518	6.965183	5.6067376	12.61405	13.1808605	17.170963	19.920605	16.409554	13.519028	7.3175163	14.844183	14.702753	16.223085	22.845356	22.44317	24.802795	17.649723	15.187367	16.370369	5.1830807	18.249043	24.664534	14.520442	18.117847	10.987386	15.2064	13.4122505	4.004996	25.469704
882	-20.735909	-12.403877	-7.647137	-11.763924	-10.685149	-10.195806	-24.836342	-22.017351	-22.404148	9.602848	5.1706786	6.101821	-4.4897075	-0.69790745	-7.5966625	-16.612755	-27.877869	-26.339516	-2.042224	-6.6611147	-5.8850064	1.8381579	-4.1105094	-13.246302	-20.2738	-24.929375	-29.058254	-29.452152	-33.69245	-36.047264	-38.016754	-28.540634	-8.591396	-41.54664	-47.29402	-38.692207	-32.58584	-39.327156	-23.027771	-16.535303	-22.08757	-22.947395	-11.805114	-12.468018	-1.0987014	-15.975601	-24.022787	-22.670292	2.3320417
884	21.976297	28.162964	19.906923	12.559379	2.719573	2.2448068	20.7908	15.219846	11.809378	7.0593705	18.153475	16.199274	6.796975	12.958981	14.2844715	14.791933	17.096542	11.997478	-16.620636	-20.35475	-13.513123	23.16388	18.747889	13.04582	8.648401	9.315983	11.83308	3.0458817	4.013308	3.7841897	9.358208	10.125465	15.259435	16.41481	15.873882	11.0114355	13.111969	6.4337296	3.8476472	9.670158	16.552464	16.142452	13.015541	9.640188	5.18904	-14.86988	-16.716526	-14.106241	14.129477
886	-13.014572	-15.969671	-14.58313	1.6476	-1.4301578	-14.757557	-26.65206	-18.167515	-15.91127	-7.3998556	-6.090817	-0.2869777	-2.709841	-4.587726	3.8021264	-21.639988	-23.645994	-32.942307	1.1722224	-6.396364	-5.775913	1.1839347	-4.8079357	-8.453445	-8.543124	-7.909317	-6.462462	-5.7733603	-9.282534	-7.0166006	-25.005705	-14.8319435	-9.383052	-16.203749	-9.780456	1.249843	0.1803106	-3.6355858	-0.080623746	-15.980609	-16.110813	-14.042107	-12.516579	-13.63767	-8.140488	3.2283423	2.7312877	6.2562714	-6.4427557
887	3.7149913	7.7807817	11.167678	6.7555695	14.66682	7.5264254	-8.387277	-14.8201275	-9.285157	2.281889	1.4081185	0.9163616	-5.981469	-2.6454742	-8.043741	1.5661627	1.2633774	-0.940795	19.74441	15.176756	9.168118	16.266466	10.6491	1.6003275	1.3524225	4.842473	4.715235	20.313015	15.854605	20.697166	24.537457	17.286926	9.6973	5.19045	4.3519597	5.8327293	3.349247	7.6403913	-0.26271033	-1.7452482	0.5933227	5.4219418	-6.557329	-2.9452171	0.8438575	0.22540334	2.223019	0.0730474	0.44967356
889	-3.560137	4.2919226	-1.4371232	0.6501633	-2.5692837	5.31456	-18.850094	-14.424248	-7.9479456	-4.0910034	-6.46101	-2.5682561	5.8414392	8.240062	10.8227215	9.501184	9.4034	19.878798	4.329531	1.2657734	1.5221106	15.889929	2.046274	-3.2640185	-20.36568	-23.813442	-8.870616	-6.997583	-12.540689	-9.520668	-27.083557	-27.6605	-15.713089	-3.250661	2.975714	1.9901834	7.2088366	5.8064027	2.7449293	-0.24228606	-1.6204028	0.67272997	1.925891	-0.078680605	-17.29068	13.037615	9.54086	-1.8533976	-9.504278
890	6.4188266	4.8215885	-0.3923568	-20.173145	-24.405355	-20.870075	-15.956401	-24.126793	-33.694668	-16.269424	-10.671028	-10.647348	5.0657616	2.5418801	-3.640974	-6.984979	-5.52192	-6.8774157	5.187975	-0.6469196	-3.7460241	1.7580897	2.2249675	2.0447145	-10.003199	-5.3074703	-2.2783763	-6.1707845	-3.0910518	-3.745883	-5.4803467	-4.7144556	-10.289295	-9.836987	-5.641494	-2.6841328	-4.207241	-12.758984	-21.367321	-4.2951374	-1.1976589	0.38233292	-3.4082909	-4.1095204	-3.6232142	21.135956	5.1073027	-10.156395	2.0987127
891	-1.4448851	-0.85819817	-1.8397679	0.4783305	4.816636	6.9338408	10.117828	7.2209196	6.2085013	-6.898382	-13.24166	-15.347237	-3.9873514	-2.5219693	0.05616796	8.610133	-5.536554	-1.7515283	5.6582127	5.1975822	9.109402	0.30071115	1.4738632	3.9337583	3.927094	3.0309167	4.9132996	-4.5254645	-8.236836	-3.6003587	6.738364	4.3215027	-1.0868398	-5.419022	1.7514838	2.8188562	8.3754	6.125559	8.266071	14.242313	18.208136	18.468761	3.871089	3.0150235	1.6325703	6.6003275	10.43067	9.274342	3.3244898
892	15.107716	16.688929	13.648425	4.039793	8.424815	11.494322	15.281398	12.311335	1.2959461	25.189445	21.185379	14.056823	4.9497128	8.379143	9.1845455	21.115337	30.756989	24.793278	10.684738	20.063858	22.064888	28.581747	25.003014	24.938889	13.540569	5.11748	0.5475985	13.3352785	5.0591183	0.75573516	21.657997	18.04783	7.53006	10.49043	13.411051	12.522075	17.332588	20.485273	18.443764	30.114243	30.631027	16.65808	25.658636	26.345026	29.766844	24.850794	26.119286	24.844555	14.678001
893	-2.521143	-8.241379	-5.0470285	-3.6636276	-5.523247	1.1129742	-1.097998	-7.80196	-12.62693	-6.89851	-5.985876	-4.2922425	-19.37474	-29.66082	-27.855267	-9.524843	-18.396614	-20.843134	-2.2592373	-5.5276127	-22.43732	-12.536659	-8.49445	-1.5941751	-12.4464445	-8.250771	3.929012	-12.280722	-14.660772	-26.596178	11.823381	2.3005672	-11.231818	-13.571319	-3.6312644	5.759083	-33.052803	-30.496235	-27.615097	-33.471596	-30.271801	-22.905735	-10.776684	-14.880641	-9.821496	-12.374798	-25.621391	-27.005428	-21.776266
897	6.7717605	4.4129314	-0.91014385	-1.5829493	-10.458132	-9.709684	10.027609	13.273728	15.349812	1.8212497	4.048477	-1.8939482	-2.912798	-4.2411237	-5.4120603	13.395768	9.393654	7.8731575	-3.6905894	-5.280915	-11.892673	17.368492	19.224613	20.219957	10.508362	12.930947	10.450429	-5.6557455	-4.792746	-4.450212	-18.11935	-6.159297	-2.987461	8.006439	3.4813561	-6.300703	12.746443	18.713188	18.96761	15.203189	9.391743	7.086675	1.0283903	1.5601451	1.0647196	1.3938649	2.274057	2.433601	-6.229861
898	-13.507593	-18.647068	-23.946522	-1.8973074	-9.491409	-11.5890045	-12.953424	-21.930984	-23.081648	-9.952314	-14.775614	-11.379465	3.5896482	-5.224454	1.5465233	-12.807634	-5.0637283	2.8363485	-23.259636	-16.510124	-12.016947	-8.504504	-9.18416	-12.144804	-7.317182	-7.4528556	-13.908194	4.129485	2.5204976	2.90345	4.2995663	1.2831311	3.751104	-18.719873	-21.004494	-14.74011	-2.4786491	-5.546117	-2.9232113	-14.526274	-20.001743	-16.425049	0.89643794	0.28464043	6.875302	-6.971204	-15.498394	-16.769913	-14.048527
899	-30.663256	-24.971855	-13.520353	-18.466461	-16.323969	-18.037487	-18.949566	-20.025047	-18.575901	-6.19475	-14.217669	-8.749022	-21.272648	-22.119698	-21.27348	-12.4399605	-13.870446	-11.444813	-24.061098	-28.304466	-19.647371	-25.368591	-23.138117	-16.91386	-23.470856	-18.880009	-23.222778	-19.665897	-27.98804	-24.88552	-15.669094	-19.504028	-13.768091	-11.082183	-17.763237	-11.296358	-13.094119	-11.906098	-8.056279	-9.273084	-15.287483	-14.628645	-12.216509	-17.165531	-7.432099	-11.630848	-15.980115	-18.816643	-21.076504
902	-31.146984	-25.589428	-14.171978	12.050486	3.8774254	-13.045561	21.550053	7.128676	-4.6947937	-24.665241	-26.9607	-18.220476	1.8161974	-7.2739706	-1.486989	0.9068816	-4.2619724	-2.0177612	5.2725134	-8.90926	-6.3815784	0.755777	-7.6236033	-5.926218	12.621126	9.663132	11.557236	3.2494497	2.2100089	4.2219815	-28.194582	-25.441849	-17.001892	-10.180858	-11.46866	-0.40524393	3.7578938	6.918821	7.9450674	-14.968316	-16.217752	-7.4600344	-0.35058284	-6.927104	1.2606423	0.6019711	-3.7888532	-2.0859003	-16.673254
903	0.2361309	-2.320585	-6.05683	-9.238682	-8.584566	-5.544508	-17.895243	-16.138508	-17.823977	-8.129504	-10.384376	-5.741088	-7.2971706	-10.301241	-6.7890897	-4.1436462	-3.6809325	-17.356579	-22.576408	-23.921457	-18.191975	-14.329056	-16.336975	-8.804322	-20.27386	-20.47242	-14.431049	-4.731307	-8.980938	-6.616125	-3.6010334	-12.954825	-11.526205	-12.58527	-16.84036	-14.0326805	-1.3939703	-4.6756887	-5.6754107	-24.645739	-22.859438	-29.621935	1.7042769	-5.041275	-4.222543	-20.659306	-27.202248	-21.99139	-8.512357
904	-25.447807	-26.974459	-20.52623	-18.497953	-16.69183	-11.890507	7.950386	-1.2645468	-2.0292525	-12.267226	-20.258759	-15.813894	-16.00539	-12.462207	-7.252824	-8.487841	-15.759285	-21.993668	-36.10554	-31.198746	-25.692333	-8.288123	-14.238796	-27.555397	-3.0261164	0.53157556	9.404889	-12.37738	-17.828793	-8.877005	9.179258	0.049887776	-1.0839363	-0.34751427	-8.209103	-16.781452	-17.05181	-21.526058	-12.199314	-18.334946	-23.972172	-35.162598	-0.14787072	-6.176651	-4.6770163	-10.889814	-19.175257	-24.997446	-18.566208
908	5.257618	6.0730753	6.171612	11.54105	15.959388	18.74171	13.349501	16.023186	14.899799	3.3971689	8.411161	10.772149	3.5018942	5.9108825	6.775901	10.342827	12.795393	11.540443	-16.54206	-24.67174	-10.8171	-2.5168934	-19.858692	-22.404823	-8.144122	-9.421779	0.67011255	14.79151	11.401272	8.3872175	9.577539	9.085073	8.692881	6.888214	13.985748	12.748204	2.9686792	1.2609597	1.2472035	13.225173	13.814506	12.294033	-11.324425	-11.894276	1.4730322	9.679204	9.76425	15.626543	13.846523
909	11.162554	9.489705	10.762581	3.553151	-0.5909569	-12.064941	-1.5221541	-8.500008	-6.0098314	8.551746	2.7990828	2.1665697	5.036931	3.3554018	3.334478	1.2417895	-3.0235322	-7.514776	-7.989125	-1.9044783	2.6821134	6.628499	12.317744	17.304615	30.589413	20.662352	19.56289	23.038223	21.196714	14.056689	2.7146704	-11.79888	-20.200253	-11.488882	-10.451094	0.8476049	-5.8276744	-10.965511	-11.608471	10.38546	8.011135	6.374873	-10.5149555	-11.720713	-4.137769	-0.6915264	-13.690393	-4.7644787	-18.188812
910	-36.525093	-30.984716	-18.68798	-16.857964	-14.021836	1.7324873	-22.638008	-7.8170404	0.3658982	-8.620003	-0.77599925	12.191198	-27.52157	-32.135647	-24.36251	8.787279	0.9867698	6.629402	-26.25636	-33.25965	-28.655586	-6.029334	-2.963526	4.421601	-17.72566	-18.573273	-5.6884203	4.6668034	2.1212955	-2.3754528	5.4179735	1.0604721	9.482065	-4.446006	-4.282731	3.427317	-28.319025	-11.644311	4.3348856	-26.683178	-13.732069	-8.13036	-15.090237	-24.061153	-16.453857	-14.072202	-22.074224	-19.376656	-20.196096
911	2.9518042	3.1299763	10.079904	-7.9929094	-6.896349	-0.3541152	-0.71717536	2.8738992	4.03743	-11.503067	-11.321783	-10.24515	7.73806	-1.4512604	4.1162972	-5.5751877	-4.3827405	-9.503019	-7.7771034	-3.4411268	-6.79255	-17.970688	-20.020657	-11.246749	-1.6565323	-12.569307	-7.8624725	6.673147	-0.2653141	-8.455905	-18.745953	-14.777138	-17.860605	-24.036854	-24.36979	-14.136276	10.523083	8.34174	18.685051	22.641415	22.174774	19.971983	22.334476	19.473286	14.616888	-4.6710415	-2.573724	3.1505651	6.8068237
913	-11.735792	-7.9861193	1.8189869	28.346573	27.675354	28.201662	17.342083	10.781467	12.317184	14.638634	15.94161	15.930162	3.9579458	2.6787057	6.466437	2.2461472	-2.8529663	0.45719874	4.2273088	6.9545226	10.280983	9.534733	10.090384	7.822077	-1.4303098	-4.5890517	-2.4275966	-10.828396	-15.146889	-9.968018	20.01371	19.448162	13.884373	7.9943376	6.084641	3.5555835	10.924381	12.038065	8.506387	4.8733387	1.7628025	3.748909	8.869455	13.175606	15.873217	14.979667	13.878929	6.156408	19.50054
915	-8.519299	-7.715329	-8.773216	0.26685447	-5.965616	-1.9978564	-8.523956	-9.461263	-3.369705	-11.652046	-12.791355	0.555356	4.8825655	-4.72512	-3.8756323	-20.473373	-21.775387	-20.609196	-12.979809	-15.432449	-13.206328	-1.7697318	-0.45867273	1.4101067	-14.093151	-24.07629	-16.533375	-8.298285	-5.145011	7.928402	-12.987591	-12.477539	-6.7331123	-8.098935	-4.117361	-0.13631651	-12.407084	-19.569592	-17.3493	-1.3510021	1.3990607	-2.6656039	-4.7812066	-10.614775	-5.3935113	-10.933958	-14.304717	-9.35847	7.96132
921	11.328853	0.9119528	1.0702018	-16.542847	-14.767218	-5.91483	4.1956177	-2.345765	-16.1729	0.5828017	-1.102256	0.7553913	-0.8684103	3.6161318	8.064845	6.7738085	-10.900897	-10.402502	-12.767141	-10.776818	-9.975176	-32.12383	-25.054789	-11.878984	-1.4794862	-8.370848	-23.159988	-1.5952965	-2.995958	2.8099957	-19.36071	-23.181705	-23.265106	-10.420106	-16.600613	-17.86039	-14.1278	-14.233327	-4.5122766	-13.238557	-24.893787	-23.057964	-11.874848	-16.434227	-8.7480755	-18.803463	-22.91569	-17.664242	-0.29852152
924	-33.791336	-20.993303	-9.358622	-0.6358236	-1.8152065	10.877968	-0.49663222	0.17642248	6.215043	-6.2137327	-4.239816	-1.8768951	7.873644	-0.93444836	-0.10902488	-2.1413608	0.22854745	-11.968009	-8.80209	-15.69652	-12.737397	15.224257	6.188462	3.0911682	-7.5569353	-4.609684	-6.471019	-12.278643	-21.423012	-20.87933	6.6092243	7.094468	3.50711	10.042649	9.199002	15.734112	-6.043645	-9.374753	-13.802529	-4.6832223	0.09601389	-0.22775024	3.8872848	-4.1266336	-3.3422463	8.990896	11.764509	16.63192	-10.735906
925	13.270444	9.663088	1.0382872	-13.137112	-13.4588375	-9.49195	-5.3635597	-4.932004	-0.40892553	15.843909	13.825569	13.983616	7.7658873	6.3926144	6.90913	2.8643882	1.7185825	-0.40617675	-6.714638	-3.6197197	3.3357096	10.898153	8.302288	9.142236	5.8271585	5.125669	11.60986	5.311941	-0.6597626	3.572554	2.2696679	-2.7943733	-8.71703	-3.264629	-0.40416098	1.0854963	11.481762	6.7059603	0.8306045	4.0247793	-0.12715882	-0.036160737	2.4191675	3.1775744	9.258444	9.2488785	8.532351	10.299613	-4.0313253
926	-18.10896	-20.073223	-17.784119	-21.57169	-22.663956	-20.078506	-19.164898	-21.48534	-24.262432	-15.746817	-16.758211	-18.308807	-15.040534	-16.225626	-25.062275	-11.39003	-10.977414	-20.426186	-8.076284	-17.916416	-22.117012	-18.856098	-15.694931	-16.416706	-28.36604	-22.800915	-16.091923	-20.667725	-24.216164	-28.371122	-20.821983	-20.00902	-23.30793	-15.335056	-17.639961	-17.57019	-21.938297	-23.639019	-21.27847	-14.587797	-14.859535	-13.52937	-21.718422	-24.460918	-19.158428	-25.856436	-19.451859	-12.959466	-22.8339
928	-12.664671	-16.075155	-20.776064	-20.499493	-27.460258	-29.271948	-9.922998	-15.227412	-14.506659	-17.373768	-19.93186	-16.482298	-15.672626	-9.086331	0.6830027	-4.334708	-13.974936	-16.577587	0.8628584	-4.49118	-14.303898	3.7518432	-8.696936	-18.941582	5.565295	1.7299982	-7.0498495	-21.806057	-27.088005	-17.708836	11.715059	5.155329	8.620187	5.717804	2.2357337	-8.226105	-1.361283	3.425578	6.7195997	-3.514186	-16.369932	-24.63433	-1.3957883	-4.42129	-5.5225	13.880741	6.9526615	2.9533613	-1.5805346
931	17.831074	7.6810665	-0.009571802	19.241776	15.070856	12.000715	19.452438	11.532211	9.065697	-11.308481	-11.75445	-13.181904	-25.946281	-8.007706	-2.2638092	10.29591	8.678559	14.901093	3.3291924	8.07229	20.531612	-15.194376	-2.5668392	9.729956	-6.053566	1.481103	11.941481	12.158013	11.001058	8.554939	2.4510276	3.8199725	8.176597	14.642452	15.209702	11.029276	-2.62306	7.6988816	8.185259	0.40151328	-3.4919968	3.09377	17.087729	9.177233	10.302972	15.512375	18.332178	18.284458	6.9838166
932	3.8983994	7.5379763	13.17658	-5.3342	-0.407746	-3.3410041	3.160141	-1.6469405	-0.31592315	-1.9658685	-3.9478917	2.1141844	-11.333893	-18.3844	-28.82108	-24.791733	-14.634725	-7.922616	-11.126316	-9.475086	-8.150284	-6.396806	-3.3718085	-7.9256372	-17.32758	-10.424631	-9.700859	-2.0949435	-10.219915	-25.235691	-25.276142	-16.788456	-6.653	4.26666	2.362488	-2.8675458	2.624643	9.248023	-0.57724154	-3.8382075	1.8272707	6.226451	3.04664	3.2224445	2.5789137	-14.528662	-15.377274	-19.818918	-4.9754486
934	-13.285805	-0.22091687	11.4482155	4.8135304	-2.654723	-9.605644	-8.029779	-6.060848	-0.89492023	5.6741076	-3.7711382	-5.340335	-10.638996	-13.200079	-3.7375832	-1.5911696	-13.590336	-13.250831	-7.7334614	-17.588623	-24.971745	-14.234724	-22.144289	-32.87037	-0.38718617	-7.1104345	-4.8188863	3.703679	1.1614493	6.4738812	-16.379337	-8.429076	-9.205307	-5.2296495	1.2203093	12.236365	3.4372442	1.8880332	7.2503567	2.0291617	0.5665301	6.741432	4.158888	-0.983534	3.2868385	-5.2465625	-3.50597	-2.5504174	-6.068385
936	11.63562	8.265703	7.8926	5.727902	4.993807	11.028267	9.80566	14.227045	15.196199	9.826014	5.9426956	2.8527503	6.0434484	6.8595676	16.494259	17.581844	22.55659	19.336754	1.5463028	3.3629065	10.836729	19.872974	14.87925	10.574537	13.085352	10.821715	9.168619	4.3445945	1.2113042	6.9861927	7.612573	6.365064	2.7110806	20.411947	17.341478	15.786118	5.818547	7.0339136	3.9107733	8.333198	15.613278	16.322227	-2.1053593	10.027971	12.827433	20.568878	24.065979	16.672228	1.9077297
938	-10.726554	-14.294085	-16.85994	-8.057064	-6.444803	-4.24162	-5.5754848	-15.026209	-16.404015	-14.396299	-19.476343	-32.739452	0.3891338	-13.018793	-27.558777	-11.304427	-12.78854	-14.872877	-13.589991	-19.48888	-21.94717	-5.0977707	-9.466237	-9.850308	-13.271831	-9.177352	-7.130604	-11.789189	-6.231287	-7.9253106	-14.818232	-19.275597	-19.41554	-18.768219	-8.67749	-8.262581	-5.207703	-7.2060976	-12.570628	-12.913969	-10.492397	-11.850815	-17.048422	-14.268116	-8.324013	-13.17594	-13.647067	-5.920288	-22.293053
939	-18.132212	-4.7235603	1.4929631	-24.790129	-33.227207	-19.610462	0.10284722	1.8364748	-6.6456347	-14.185654	-15.587679	-9.7969475	-13.490669	-24.693386	-24.1923	-48.95435	-58.413303	-55.574135	-31.148764	-28.861498	-21.69933	-20.474329	-16.870369	-11.9839525	-36.149364	-38.043938	-33.31759	4.037575	-0.5324155	0.2040458	-12.533306	-17.418247	-19.962997	-38.54304	-36.640083	-24.128414	4.423974	0.8802139	-3.9194345	-11.014938	-25.528156	-41.169167	-26.646252	-26.850517	-19.999416	-28.90746	-34.388832	-32.24157	-12.366831
941	0.8336792	-0.4901415	3.9747295	-30.173868	-10.40873	-7.8575892	0.955164	2.6452856	6.014755	11.248145	1.8461328	8.636136	9.723119	1.4087849	2.97092	-16.051416	-13.445323	-12.19532	18.760326	8.157202	5.55902	-14.553368	-14.654697	-10.9806185	8.986623	11.988958	18.496878	-4.940852	-8.97248	-4.218317	5.085028	3.182902	7.0512896	14.577488	19.23404	13.210617	4.884886	8.54427	16.189	8.082249	5.886405	3.9426227	-0.2766911	-3.8498037	-2.140462	-1.9289677	-5.379827	1.1252716	2.484412
942	2.4445496	-0.3508926	-7.482926	8.205311	9.377869	10.881925	10.577007	17.94495	23.512388	-3.1869786	-7.981386	-6.663428	-0.22372401	1.4098945	-3.5575156	-7.790589	-9.426117	-5.065588	-6.795469	-4.5701375	-3.0880713	2.9668927	4.008759	1.4912342	-4.674295	-2.3688142	-11.702126	-4.231453	-4.1584115	-4.3797193	-22.411621	-17.452576	-10.928497	-0.96555746	-3.2166162	-2.3548732	6.0831614	-1.480818	-1.5608892	9.626752	8.094665	6.2716856	8.722262	3.7448626	7.0476437	13.674543	10.581667	10.276932	3.5789275
944	-16.748055	-19.497356	-6.3706217	-31.379353	-18.376568	-10.972214	-11.770262	-16.1251	-11.997314	-2.8258014	-12.986018	-13.776684	-22.613398	-32.10031	-29.851627	-11.41745	-10.571594	-2.4635625	-5.0898	-13.787039	-10.5026245	-11.443796	-17.599813	-30.346794	-4.379692	-18.663713	-21.102219	-16.453339	-16.788727	-13.028083	-21.298971	-30.12351	-42.09368	-8.394145	-17.71677	-18.903072	-41.493298	-46.717384	-41.816624	-2.7490978	-12.298643	-14.753542	-2.9304936	-1.2827505	5.567384	-13.531548	-20.061668	-28.510536	-19.777878
945	4.8892164	6.456739	3.4428635	-0.9094942	-4.6258955	-6.748351	-0.61064994	-1.3958035	-1.3540688	-3.3638163	-1.741502	-6.331869	-0.52077234	-8.195604	-5.3705716	-1.5023276	-0.71190274	-1.8199522	0.08577657	-2.782399	-1.3665731	-0.95409334	-5.03541	-5.6374445	-4.420533	-7.055208	-2.6834774	-1.2675815	-3.0026293	-2.4884353	-4.0563555	-4.6664557	-1.6240876	7.7148857	4.9116592	-0.10378939	6.7294226	0.9882659	3.9970407	1.0650492	-6.316959	-23.916512	-6.870494	-12.020601	-7.7341833	2.0215669	-2.4182663	5.342273	0.11534192
949	8.975866	14.874681	17.229433	-7.4760294	-2.965713	-5.2365627	1.5409203	-2.2851202	-8.636442	-8.615472	-2.2282653	-3.830391	1.5836828	6.6438656	5.977431	8.894268	4.426831	11.482729	-1.5954713	0.8904406	-0.7714789	10.693668	12.457581	18.515614	-10.0953045	-6.106392	3.9163423	-9.358224	-15.106019	-7.5318294	5.6450477	4.7256155	3.7783866	5.39706	7.2646074	15.436157	14.126327	12.373873	21.268534	14.023413	13.680645	13.455132	-3.0274518	0.47599715	-1.4532366	-1.6801872	-0.3618372	-3.5876443	3.6931858
952	-26.97335	-20.127308	-21.17748	-21.67773	-19.974792	-21.662678	-19.542746	-19.53944	-18.445557	-28.247639	-31.270493	-24.273281	-21.745975	-26.296799	-29.137318	-37.757645	-36.37346	-35.542473	-17.13216	-14.299118	-15.540205	20.164661	13.743786	7.9763427	5.6891747	6.5785265	5.3771696	11.874802	12.13366	10.403131	-19.30791	-15.80349	-9.571535	-24.23145	-17.497692	-17.949509	9.5079	11.645271	8.526571	-15.439716	-17.447292	-19.20557	-26.120167	-16.255093	-15.666813	-9.611218	-6.9873915	-5.0791316	-8.24893
954	-29.706339	-26.633575	-18.369802	-29.958683	-20.381369	-11.25393	-5.526189	-10.883508	-6.388786	-18.44424	-28.18349	-32.902992	-19.111917	-18.751568	-17.634357	-33.310875	-32.539787	-25.274343	4.2164016	-0.5603676	-0.37805146	-0.7644505	-10.504913	-12.61853	2.19687	-3.459065	-3.9315233	-21.89452	-21.131437	-14.474966	-18.98481	-43.44311	-49.246517	-14.274681	-17.83846	-15.182143	-1.7534311	-13.037275	-19.345318	-20.073956	-24.375704	-15.0573635	-42.33077	-32.598427	-22.578384	-16.016457	-22.166815	-28.71827	2.5449615
955	-30.193893	-34.643223	-30.030403	-30.34849	-34.340126	-34.126667	-23.082314	-24.94307	-22.647923	-25.42443	-27.983013	-25.641588	-26.483252	-33.438545	-31.248402	-26.63556	-23.35374	-24.964247	-31.437145	-32.913536	-24.602448	-33.30553	-32.51956	-21.213171	-30.491814	-37.063522	-39.80163	-16.675447	-14.944631	-6.8653574	-6.059764	-15.303487	-13.225887	-6.404222	1.6515642	8.374689	-14.939075	-13.3729515	-6.565138	8.982737	5.9396467	-3.1027913	-7.6529016	-17.4056	-13.6371975	-9.492025	-20.200064	-27.694588	2.8668816
956	4.8137918	6.907907	14.213221	8.66732	6.6443653	9.807759	-10.746073	-2.9373293	9.496671	18.235	20.78148	14.837836	13.462151	6.663537	3.510818	1.8963823	0.3570728	-0.5950955	-5.516057	-9.24483	-24.28218	-7.1980476	-16.33871	-27.747599	7.980235	0.056094408	-1.3634272	2.9764128	-2.3579793	-8.435893	-10.055889	-6.9827876	2.149333	2.058173	3.6367464	-1.1381061	-6.484925	-2.7657468	-3.2809079	-7.1228533	-8.54778	-4.5062337	3.502956	7.098855	8.260114	7.072488	9.915527	8.195343	-5.3667183
957	-5.3866453	-1.6349956	1.2673221	-8.134544	-11.682662	-15.792227	-7.646138	-9.385958	-6.1173725	-2.6431036	-3.4105468	0.7058704	2.4599135	-3.4783933	-6.3984303	-15.146917	-14.611327	-20.025763	6.845112	5.8808208	5.5990005	-13.917067	-8.589566	-4.8101635	3.2083945	0.55729	2.553794	-7.39608	-3.6880622	2.7023582	0.005459786	-4.5093145	-2.8544488	3.49375	-2.134898	-0.6763067	-5.0223894	-5.937954	-2.6611004	-3.0844035	-6.167001	-3.2895865	-25.083443	-14.564312	-2.8153791	1.8487301	-2.1577058	-2.16634	6.8185654
958	17.664394	15.092127	13.076189	-10.440344	-1.6638517	4.790685	6.9999523	2.8685927	0.8133451	12.281666	10.085886	19.447365	11.735846	1.7011842	5.7502213	20.237679	12.799047	15.690324	6.626152	8.065508	10.805864	3.5303957	14.163381	21.90556	6.6645565	6.3267217	10.527986	11.922218	8.147459	12.387409	17.431835	16.94226	12.077171	22.986198	16.46303	17.658548	8.962091	0.34656954	6.2787657	7.1222277	2.9806674	8.796667	-1.4664309	1.1882634	8.096477	1.1455457	2.16564	10.752333	2.3449743
959	15.876062	16.898836	17.129204	12.23167	13.962706	13.18905	16.962048	18.107914	21.697863	-5.008519	-9.917434	-17.72549	10.667537	11.290779	8.411148	3.3542717	9.239588	8.851982	0.20825408	3.2370276	0.28222877	25.059387	22.97706	22.01902	13.366541	20.940945	18.398838	4.8897705	11.401226	16.951635	26.634222	33.463463	32.01793	17.127445	11.711886	10.202078	20.058723	23.360584	21.33144	15.304945	12.976528	9.899954	7.9287367	10.728603	6.7723207	14.69363	15.647628	13.378731	3.297003
960	-5.420297	-19.015594	-17.593662	-7.562157	-14.202137	-10.379132	-18.978828	-20.787971	-14.481949	-20.592693	-30.463154	-32.06568	-26.68732	-32.24346	-26.5914	-7.705092	-14.456644	-21.194046	-4.235254	-17.313524	-28.546568	-6.913821	-14.215141	-9.577235	-11.244833	-12.423803	-6.0818205	-12.148259	-22.653528	-16.826307	-8.442171	-13.978186	-14.167329	-20.824543	-24.784334	-22.612896	-13.393855	-18.35202	-15.275092	-12.320141	-15.814114	-14.868542	7.985915	0.6007048	-9.29569	-6.069485	-19.56259	-15.379653	-7.874687
961	-13.9783	-16.153122	-13.901651	-1.1801968	-4.346324	-1.9864879	-14.833694	-11.031822	-10.590525	-17.921547	-18.097153	-14.950686	-5.105096	-9.550617	-13.604988	-21.809734	-21.584705	-17.934044	-13.771406	-22.215298	-21.738365	-18.958094	-21.235897	-17.623955	-11.723	-20.068348	-21.760231	-9.61112	-11.074139	-7.347523	-15.473522	-14.736435	-14.977287	-10.80867	-8.845785	-9.584693	-3.8306131	-4.149894	-3.9739943	-14.796285	-10.298307	0.5871966	-15.797869	-11.679611	-3.5436757	-16.294903	-16.163162	-16.36562	-12.5558405
962	13.420912	12.195538	20.18623	-13.725651	2.0987723	11.045402	-4.5158567	-12.665973	-18.558502	-10.07445	-3.3966074	-7.4486294	-1.7457578	-2.7161238	1.047916	-9.390604	-16.779495	-12.751518	-2.4853835	-1.3907988	3.0924747	6.9889	-2.201497	-1.3360744	9.887323	7.712325	4.2783175	-0.04200566	-0.2131275	-1.2607489	-4.653923	-9.418826	-9.12375	-0.65959066	0.29957008	-1.4087292	5.081006	2.0938587	1.9612007	1.360897	1.8311687	-1.0929227	-14.393575	-17.870565	-9.240243	-0.4873426	-8.9378395	-12.074391	6.1912694
964	-23.36417	-32.996662	-25.922838	-12.4846	-19.16198	-25.245146	-10.930584	-15.426583	-14.673586	-19.722717	-16.14181	-5.061154	-13.460338	-17.978172	-19.791077	-7.2091036	-10.501642	-9.975888	2.5280983	-3.155407	-1.869595	-4.7006245	-9.811972	-11.250578	-3.7357755	-5.802275	-14.163832	-8.161962	-12.172581	-14.52626	-13.077445	-22.36272	-32.148933	-4.3713827	-10.918331	-11.499731	-0.1856367	-11.654812	-21.575256	-11.228889	-0.95851904	6.624918	-7.5427027	-12.896359	-10.170063	-8.643761	-12.753455	-10.834711	5.830099
967	-5.0821743	-10.588009	-4.7212887	-24.649828	-22.93247	-14.778552	-12.728695	-19.227367	-21.092512	-5.3408775	-10.39052	-14.952482	-6.2578144	-13.545287	-15.975585	-6.702448	-16.377012	-10.467248	-25.404703	-23.529049	-11.029749	-11.530558	-14.085137	-13.20822	-20.137653	-21.222103	-15.451263	-16.004673	-27.429684	-24.390505	-23.079678	-25.671263	-12.169819	7.3311863	-3.512352	1.9693179	-28.721958	-38.828705	-39.94249	-30.971027	-20.187263	-9.650173	-26.595604	-23.807648	-15.139757	-28.07576	-24.350216	-20.989727	-9.918389
968	-16.181889	-20.43903	-12.297949	-19.523113	-13.830843	-6.639007	-11.282093	-12.314503	-0.7944299	11.178398	-4.110841	-1.1220155	7.5062547	0.8251876	4.1513844	-13.906674	-13.328152	-11.367552	-17.11507	-16.648827	-13.4528675	0.56452334	-4.028859	0.113397956	-3.585938	-19.64044	-36.40412	-48.686745	-48.52648	-38.019127	3.1107218	-5.600362	-13.401587	-8.385998	-12.816433	-6.6887555	-6.538419	-7.983153	-5.008351	-14.482407	-16.779593	-17.186928	-6.523244	-14.259261	-25.455212	-3.8978906	-1.2432032	9.90579	-7.0568714
970	-2.7777457	-4.923972	-9.267519	-16.350948	-14.534206	-17.19207	-25.952812	-20.190952	-9.928165	-0.5755886	-6.2354946	2.3642635	17.397856	21.76915	19.503098	11.5426445	8.129975	-0.23924825	1.8323337	-2.8398252	6.21935	9.005933	10.833994	8.683163	-3.154169	2.762469	4.768425	3.5925694	7.4572945	17.660683	24.738544	16.195948	8.68908	21.124939	19.8725	12.024158	-16.240417	-14.375349	-15.170251	-12.751711	-16.575306	-5.9014263	-4.5129576	-6.071773	-6.808707	-3.7281046	6.6525292	13.857497	-8.079856
973	-2.752872	4.1395044	10.674801	-5.781171	-5.7431664	-4.470849	1.4722221	-5.738018	-11.145791	-7.827243	-15.250696	-7.4801855	-15.545822	-24.597963	-24.901695	-2.8098474	-1.6662188	-0.18220231	-2.3472705	4.41372	4.111689	-3.047845	-0.8477365	-5.2514815	-12.579596	-10.801615	-13.630088	-16.192614	-18.137611	-27.659489	-10.148973	-12.943571	-31.946964	-7.714323	-14.533579	-9.703419	-5.1810355	-11.395151	-13.965523	-2.0693002	-4.7354183	-5.168954	-17.18002	-15.018629	-10.575064	-9.489464	-9.509861	-4.023986	2.1571221
974	4.435666	0.9493811	1.9617918	-13.357475	-19.74733	-15.21169	-8.431816	-9.03002	-7.655079	-7.1148214	-4.2013264	0.41537774	-6.086492	-3.181469	-3.8190153	6.7124877	-2.5560935	-2.1092956	2.668421	2.8643265	7.2767844	6.1117907	2.3634357	7.6503706	-11.189978	-17.190805	-10.1819	4.821925	2.182693	3.1345024	0.004955053	-2.746226	6.7247577	-12.565282	-10.302103	-6.855616	11.994219	6.8403325	4.1544065	-3.5031765	2.0661616	1.7624537	5.3110228	2.683502	5.220227	2.5827851	3.5532682	8.6568985	0.3437054
976	-18.761929	-20.02288	-8.951738	-11.650393	-17.210756	-27.900648	-14.73127	-9.386554	-11.247676	-11.383629	-14.014837	-17.663948	-18.823202	-15.972605	-9.345997	-16.015491	-14.239747	-13.147681	-12.9368515	-15.036743	-16.580027	4.8136744	13.225632	17.467937	-0.8843621	-4.6879826	0.44518298	-11.436916	-8.5588	-4.6727757	-1.6477973	-1.1347414	1.0891314	-17.642683	-15.806253	-14.798889	5.1777625	1.3180933	-8.290461	-9.714441	-8.124641	-8.191899	-21.060703	-20.14992	-22.023373	-21.893774	-10.49641	-8.41081	-1.9257975
977	16.603992	14.53906	19.515728	21.919922	17.547445	13.78056	16.418118	16.068954	19.776352	9.51256	9.814905	0.9392789	17.125477	20.256853	20.591652	10.900272	19.505886	20.32747	11.903772	21.675835	27.338425	15.677526	11.148186	7.37878	16.065561	14.231228	13.27272	17.341272	14.667585	10.860094	8.717882	7.18445	5.99844	11.3091345	13.598927	23.12106	7.396888	12.202958	18.773056	18.806358	12.46917	3.2646794	11.761423	14.350581	6.4898396	26.324362	20.62838	15.430072	21.004929
978	6.0214443	-5.170271	-3.6180725	-15.541717	-18.451763	-6.094658	-15.268383	-28.615536	-30.166912	-14.773478	-0.97333	7.296669	6.442955	-2.003136	-15.11458	-16.168304	-20.399748	-18.092348	-16.815016	-22.774422	-20.623577	-5.526869	-10.88316	-3.6734235	-23.443134	-28.682028	-22.230219	-14.814077	-27.515823	-25.32932	-6.603883	-16.864758	-18.546804	-1.6870774	-5.2101665	-1.9357285	-17.6307	-24.59613	-25.585817	-25.108612	-23.784996	-20.12431	-18.064411	-19.431377	-18.428284	-7.481205	-8.329567	-6.3279495	-22.144575
979	6.817289	3.8613677	-12.524353	6.398442	6.8380136	3.1084332	7.143547	7.6902657	12.871462	-9.200246	-10.6998205	-11.623507	5.8588037	8.972426	12.129204	8.89036	17.270967	16.270367	-32.36798	-18.773914	-7.058222	2.0426033	0.3883404	7.1032662	5.534947	-0.004635572	-6.487618	-0.55087805	-3.5791566	-0.8237884	-10.476776	-17.750515	-2.3891337	-14.455448	-13.525598	-2.1895237	0.9327499	-0.9255922	1.2404286	-10.050172	-14.822499	-7.2748075	7.4378505	9.616261	1.1700217	6.6662483	10.145905	9.235027	23.135632
980	12.359455	12.2492285	12.774345	1.2813816	6.984872	14.056951	11.012557	11.460975	13.16716	14.5562	16.36782	9.280342	11.655631	14.027962	21.246267	12.234926	2.6509457	7.6271887	4.36018	3.407953	1.3816478	10.692333	14.38893	15.042244	-0.41816628	7.4437113	4.0585465	6.977037	7.6994934	-8.805387	9.903135	12.713924	12.255518	11.511557	14.995972	16.110794	3.579424	8.677889	11.928489	22.039421	15.47093	10.093542	12.741581	8.070569	5.1586947	11.395445	13.859752	6.6662107	10.774385
981	20.714159	18.093712	22.542225	15.095959	-13.857601	-6.536706	8.356866	4.2265515	7.525859	13.517832	15.189465	18.448086	9.474691	15.718957	13.021622	25.852951	20.312767	19.849352	20.936642	25.287956	30.94395	14.549982	20.252407	22.35677	26.304613	19.398872	16.394894	23.691015	24.00531	27.806429	15.020544	14.081251	15.919338	1.1386557	-2.426373	-2.3197007	26.683493	-8.19371	-16.196554	7.5008965	17.374998	3.9193294	13.880437	11.356119	10.876106	-13.889366	-22.283222	-14.411564	-2.7026858
983	-6.481983	-6.976492	-6.6386585	5.137582	-7.178842	-19.130543	-20.031176	-19.319515	-13.355663	-20.07959	-26.33562	-30.943476	-10.661287	-13.2291355	-15.1946125	-16.199123	-7.5341434	-0.96661985	-10.00183	-14.426763	-7.592679	-17.715515	-16.163452	-10.968684	3.2802188	-9.233059	-24.757727	-3.244082	2.0453017	4.672836	-3.0151107	-8.806847	-8.644058	2.097073	-1.9864664	-1.9247298	0.600126	-2.4236755	-4.1017275	-1.2870106	-7.2206182	-6.9087157	-0.5774642	-3.009368	5.3499827	-8.297161	1.7699873	10.012821	2.7606065
985	-39.428917	-25.219027	-8.678501	-27.651554	-35.842846	-27.57652	-42.12418	-59.852196	-57.207367	-31.518112	-40.825493	-28.95404	-31.949413	-38.031265	-22.026892	-38.36486	-32.809135	-15.415707	-14.215217	-23.46127	-17.334663	-28.954018	-36.60421	-32.31653	-6.9830256	-15.68491	-12.163564	-33.410194	-23.843723	-11.185308	-39.30366	-27.716492	-19.949602	-36.03572	-22.24127	-7.3563776	-26.04061	-28.608105	-26.145947	-10.961035	-24.603504	-23.353846	-17.082514	-21.784443	-22.671652	-8.076097	-12.756092	-3.856254	-47.204918
986	15.883312	7.9155083	6.3615885	2.687165	-6.3940744	-9.109425	2.3600485	3.973824	6.140604	9.63422	7.0972333	0.8541977	6.5075607	3.2604237	7.030292	5.805254	-1.3851719	-11.002963	7.388103	5.6885834	8.0896	1.2662005	0.073222935	5.1763086	10.44059	11.211035	15.295941	-3.9814491	-7.6185007	-7.190384	-7.3859286	-14.528981	-7.8980656	1.3002523	1.6939255	10.569699	-13.746264	-17.037731	-8.395123	12.29447	6.111494	10.063644	-2.3598008	-6.8458986	1.4757239	8.068877	1.4601679	-0.5855629	3.2779386
987	-7.170542	-10.01425	-13.103464	6.186735	5.5047264	11.562391	0.27495885	0.28908908	-1.0996121	-23.496265	-22.662422	-20.614697	-3.7335815	2.422093	3.386757	1.5419526	-8.553417	-2.89388	11.117062	5.3184285	-5.6782837	9.222385	5.824951	-1.9253025	-1.4764674	6.0970488	8.66727	-10.880997	-18.60869	-9.308439	-2.3817263	-1.0056427	-2.0463028	9.212693	11.855631	10.749097	10.376044	3.610548	-1.6569506	-18.938774	-19.335693	-18.485424	-0.43812636	4.8231087	12.101604	13.044624	10.238392	11.342129	-0.9252289
988	-8.605469	-9.781349	-7.2990475	-5.8053465	-5.4734964	-3.1237226	-31.68064	-14.315852	-11.50028	-14.812694	-9.330373	-2.4239383	-10.755467	-11.258347	2.4430914	-7.1160855	-11.514753	-11.59161	-4.0757437	-3.2229266	-1.4811167	-2.2246761	-4.4422245	-8.366024	-10.881805	-1.3404565	5.042663	0.29644915	-0.9494609	0.78265667	9.952711	6.3598056	5.6834803	-0.54163444	4.1281033	-5.5594397	3.1458004	-1.2397487	-6.8722076	-2.592681	-3.9322305	2.071178	-8.232482	-3.114046	-0.42669392	3.0219707	1.6848845	-1.677674	-2.655849
989	6.1523447	1.0703882	3.3135018	-14.402586	-25.516954	-31.395359	3.301605	1.4669613	-2.5265648	-17.101362	-21.992897	-23.524294	-30.304108	-17.896233	-6.9937344	-13.698223	-26.30531	-26.066896	4.7855644	-16.2598	-13.757213	-14.088169	-10.092321	-1.6404407	17.065796	13.302182	9.052092	-18.033255	-22.197414	-15.806631	-14.520491	-23.17081	-26.389565	-14.142229	-17.323818	-10.452361	3.5099468	2.184243	11.918869	-16.733574	-14.040405	-11.824461	8.626076	2.159348	7.1364393	-10.501154	-17.997314	-12.352596	-9.856187
990	-7.6172667	-1.4746617	8.605274	-13.17385	-19.521004	-26.646606	-11.074118	-21.48624	-29.439579	-8.027109	-20.337463	-22.313305	20.707268	8.787493	4.569425	9.482214	-1.2788429	6.9407635	10.251425	5.9513273	14.8814125	8.995724	3.4020944	0.6616454	1.3716387	-7.3279424	0.05031572	-30.417412	-15.977747	-6.028295	11.768202	3.9439597	-6.207309	-4.91522	-11.601781	-26.413826	-14.882745	-19.503952	-27.468143	-12.059079	-4.898247	0.2938231	-9.597376	-16.03033	-22.809563	-9.223993	-8.285424	-13.8013315	3.0249453
991	2.6619163	11.417416	11.760588	2.6439595	1.2084184	8.26873	10.518192	20.39993	19.040956	3.554031	9.183842	10.724581	1.8019804	1.2118623	0.46998602	4.1148815	3.7151198	2.6681798	6.5168858	8.951384	11.010948	11.042443	12.317085	12.501303	16.385654	10.052155	7.7267137	17.743843	17.012413	12.684665	14.1911125	10.783392	9.337181	8.617746	10.699218	3.4445138	12.815634	16.136005	15.959133	15.650434	15.058819	13.926071	17.957882	18.974894	16.791357	12.067194	12.831739	10.933138	11.307149
993	4.062453	11.958166	23.181387	10.810456	14.609296	14.349165	5.7069087	21.941975	19.00439	13.688276	26.63749	21.917511	16.706749	22.098091	14.5798645	22.441706	27.111347	22.518469	13.632685	14.046783	12.213465	12.842373	17.002317	11.20449	19.731861	20.594112	8.736475	13.647585	23.696003	21.296738	19.40325	20.047808	10.3508005	13.91699	23.21162	37.93073	10.251539	17.011621	13.836924	27.013124	20.489576	6.7750397	14.560772	22.52723	22.959293	16.751549	15.145433	5.7793283	9.474796
994	-10.893796	-14.296392	-6.782631	-17.577232	-26.465897	-29.477236	-11.810507	-16.601961	-18.24826	-2.4747	-8.593581	-21.6899	-8.349076	-9.508998	-0.76358145	0.70273936	5.777116	16.267391	3.4022994	-7.8207655	-13.672941	10.874732	6.3765182	3.9876595	0.038951516	-0.6677282	-12.889633	-16.675001	-21.605944	-12.896194	-13.797691	-23.658718	-21.436008	-18.48705	-27.607254	-25.860294	1.2138633	-7.069255	-27.369808	-16.924486	-22.97802	-24.433605	-12.265581	-10.979051	-3.0626135	14.476376	14.923748	8.291836	-2.2984316
995	-22.034786	-19.677683	-15.550026	-10.753558	-12.171587	-9.945021	-6.2778673	-14.865774	-14.990118	-15.132983	-16.419447	-6.4312935	-19.83437	-20.397808	-24.730343	-4.1334352	-11.64975	-10.442335	-15.832132	-7.7995396	-2.4769404	-18.149687	-20.66992	-11.724081	-20.209442	-30.83369	-30.35969	-17.2057	-19.082504	-27.700602	-14.782824	-18.485374	-11.911659	-3.5387173	-3.963581	4.5554357	6.767516	4.2797604	9.4643135	-6.6554523	-2.8782644	-6.3194523	-11.668793	-9.12968	-2.0859118	-16.084688	-17.320915	-12.437077	3.8062208
996	5.8926506	-4.2608113	2.377026	-17.101936	-20.49364	-11.241031	-8.763325	-12.780397	-10.291123	2.7662163	0.30328372	-2.2139416	-13.252443	-10.450496	-6.4080467	-16.956947	-9.4772415	-7.4413967	-5.492853	-9.701943	-13.083179	-16.502039	-15.747812	-20.756786	-10.668293	-6.570058	-9.321001	6.301033	0.20441931	-4.834097	19.354778	21.08786	19.826939	0.030136108	-6.6747594	-1.7123952	1.7744156	-0.5429186	1.0871068	-8.109146	-12.096031	-21.030268	-9.255589	-1.0843328	7.1958313	16.002728	17.178696	14.075476	1.6930318
997	14.268464	9.457569	5.568116	14.8866005	9.757897	11.176924	22.537394	15.232442	7.9348764	16.57653	19.193623	18.58198	25.401073	24.162586	25.283154	9.58844	11.019108	11.404261	19.776413	13.396465	0.24550515	21.055407	14.243137	15.585418	8.349305	12.49323	18.174015	16.199623	8.131635	0.61980295	8.920107	11.936436	14.55637	4.081338	7.685483	6.1070557	10.828772	13.609004	4.4734683	20.05338	11.8728485	5.7007813	-0.8580164	3.9248128	14.79994	3.4814506	-5.631151	0.64759237	-3.755785
999	2.223808	-6.237113	-6.3230333	-16.473396	-17.488869	-12.5771675	-2.8667097	-10.842447	-13.912239	-35.60489	-29.179173	-23.95484	-6.4094486	-8.346467	-1.5720818	-10.408016	-9.435741	2.7782874	-6.4630423	-11.671982	-7.126684	-8.039479	-17.033594	-18.292557	2.7283273	-2.2769194	-8.770004	-9.305998	-20.017963	-30.308517	-21.438107	-17.136177	-7.412886	-19.150108	-25.130238	-19.231674	-25.460262	-22.682081	-18.912992	-5.629405	-7.748376	-3.367434	-21.4721	-25.70913	-16.539839	-9.746969	-20.841679	-26.012188	-10.093237
1000	-15.577749	-15.885078	-10.248329	-21.246662	-17.829918	-7.9701514	-21.251926	-19.547827	-14.753484	-17.24829	-22.383251	-19.991936	-26.50239	-30.339676	-22.147943	-22.03739	-10.882113	-1.7829304	-3.618447	-8.308011	0.2532453	-7.928609	-18.149147	-17.079456	8.375823	-5.384123	-18.747738	-13.879284	-9.655282	1.2949252	-35.99363	-44.201073	-40.702858	-12.356565	-18.511059	-13.78666	-11.04706	-17.905676	-14.360815	-8.160897	-4.441665	-5.065106	-7.0574236	-12.186821	-3.4944367	-10.77816	-19.478666	-12.746885	-2.0227616
1001	-6.393278	-12.27813	-12.09902	-14.18564	-13.831652	-19.13488	1.4539185	-5.3330297	-6.6398797	-9.724745	-3.9771156	-0.050504357	7.9893723	-1.5428287	-3.7039974	-9.1221695	-13.766481	-11.640486	-9.250075	-11.960815	-14.116648	-13.14602	-3.1250167	2.9629228	-10.987365	-19.05014	-36.57866	-0.8410344	-10.782145	-11.935289	-32.57848	-16.207817	-5.69339	5.0923843	4.7267804	8.315308	-14.410069	-16.00838	-7.153756	-5.311577	-9.822237	-20.151232	-3.168139	-4.6477	-6.3965898	-20.885874	-20.69595	-15.360764	1.6072433
1002	11.508705	15.511	10.951454	17.182926	10.82518	4.4940395	2.5110328	7.434103	4.718273	26.31776	20.97741	21.521786	26.19432	23.225204	12.396799	4.049958	8.295532	9.282373	1.2333157	-0.26566684	8.760082	15.126774	24.47336	26.480083	-12.726601	0.7368461	1.758081	0.5457259	-1.2533417	-2.3970973	-11.367445	-18.287523	-15.314642	3.9811947	-0.7755501	-4.567417	0.70888984	3.8162012	2.5153806	3.1831546	1.6852126	0.3983528	4.4055033	1.7779046	-4.034801	-17.23925	-19.230556	-24.361702	1.4961493
1003	-16.456835	-15.128874	-17.05828	1.1811244	-2.0519953	-6.401657	-4.7248206	-8.685749	-3.9803529	-13.76605	-19.030672	-24.435432	3.7199817	5.1359577	4.927723	-11.505041	-17.268963	-11.10601	-1.4875066	0.13777193	0.2208184	-4.1358185	-11.91328	-11.26288	-2.8146515	-0.89097834	11.068546	-15.711067	-6.0473595	0.70113766	-6.702511	-8.115898	-6.731249	-9.456314	-17.323502	-12.374809	-20.908485	-12.059557	-5.44997	-18.516407	-21.87125	-14.733383	-9.539412	-8.687006	-8.356666	-1.554908	4.8692675	7.5879116	-19.243042
1004	2.045166	2.9774218	5.0801744	-8.446617	-16.566511	-8.558994	0.04332757	-10.946976	-5.6928368	-1.8063095	11.784745	12.518388	-10.572008	-5.0267134	-11.558271	-2.1819527	-1.2659677	0.5288233	3.7156506	6.9705296	17.573757	-11.034103	-7.769478	-5.8764124	-9.765826	-8.319149	-11.313937	1.0557415	5.1698594	0.31049323	-1.3876811	1.8837082	-5.5349197	-15.338655	-22.625723	-28.520508	0.797733	-5.808989	-0.5699302	3.940431	3.7953873	3.2614644	2.3259678	-0.5150967	-6.4097075	-4.064058	-4.173944	-5.3352246	6.5956016
1005	-1.9114933	-0.7028613	-1.1721528	1.9102614	2.8801773	4.757449	17.546925	11.359013	21.396036	5.442644	2.873444	-1.719223	1.6182821	-0.9623718	-7.8047237	-4.9574738	-5.586443	3.5227149	11.838902	8.251062	7.400365	13.9770565	5.640361	0.04431796	-4.819504	3.6745176	4.295444	-7.6978025	-3.9540827	1.4420717	17.196163	14.883768	6.5012083	3.1525314	1.9353505	4.012062	-2.5875943	-6.1275997	3.534486	4.608446	-0.4702582	-4.4971504	4.6976204	12.096767	13.107193	-3.6537662	1.7899516	6.8903594	-1.0188009
1006	-7.143678	-5.1837397	9.921059	4.26267	1.6726462	-5.6978664	-10.522266	-11.521348	-6.666631	-13.638387	-11.688778	-6.7333784	5.392189	-2.072699	-4.331068	-11.953428	-14.586967	-27.328014	4.2877936	-0.004379213	3.4054887	0.35930952	-5.6392603	-3.291091	-15.182885	-12.550606	-1.5153629	-15.128967	-15.394602	-8.402811	14.539389	16.124603	16.441446	-7.922009	-5.955535	0.8467316	0.19353914	1.9436169	11.774345	-16.049473	-17.575706	-17.525345	-10.491632	-8.66333	-3.468956	-45.8135	-13.919439	-6.2407	-31.261597
1007	4.528193	-4.8408456	-18.019297	-1.9268029	-9.576021	-12.652098	2.954884	-8.892303	-5.5485334	-6.7882004	-11.368011	-19.137985	-40.15798	-27.949373	-23.684355	-5.0241213	-14.157394	-23.069359	5.063331	0.57422864	-0.85280585	-4.7786555	-10.82038	-12.453063	-15.274221	-16.268333	-9.300508	-49.77507	-49.4242	-39.79251	-39.73707	-41.514065	-36.674107	-11.8961525	-8.036024	-3.3347602	2.255648	0.61334693	-9.758114	3.7281976	2.5479703	-9.508162	-23.043808	-26.958633	-17.163532	-35.419098	-34.219406	-26.377527	-7.6067166
1008	6.120572	5.489078	10.268751	-11.06348	-25.139336	-31.581455	-13.670469	-15.340668	-10.238721	6.642155	5.615526	0.9957276	1.0446731	2.4159663	3.9583127	3.338612	2.1599028	5.861395	-10.106901	-11.605373	-9.210438	10.434075	16.477308	23.878328	3.9383888	6.0104303	-0.7336046	0.2887482	0.45414782	0.43987948	7.5912933	6.6492243	0.27182096	-3.3137016	-8.0871105	-4.715276	8.341112	-1.8718271	-13.514821	-10.4551935	-9.960598	-5.9383945	-25.86605	-25.54493	-24.575153	-23.992764	-20.177261	-16.317924	8.503468
1009	-15.776879	-17.067945	-20.990051	-2.8705914	-3.3759556	-5.4711795	-23.424862	-21.106133	-22.272667	-12.101524	-20.855152	-13.222618	1.1533427	-2.8027763	-2.3159976	5.8533216	6.725586	12.184649	-12.30566	-9.116824	-8.216073	-4.124283	-1.6259158	-4.417321	-9.018894	-5.1909924	-0.24326406	-8.661004	-9.557564	-11.817492	-19.819038	-14.296175	-7.6142907	-7.4959307	-6.6088896	-5.7083945	-0.19635518	-0.32030043	2.1253595	10.840984	7.1995745	2.902996	-18.697302	-15.0796175	-12.158112	-3.537808	-6.8100224	-9.131611	-23.88947
1010	-36.148167	-34.668488	-24.427109	-1.5261049	-5.5695543	-6.7105894	-4.534999	-6.769783	-2.2463422	-13.117642	-14.746567	-13.374607	-12.323885	-25.609776	-23.144056	-38.695095	-45.916237	-39.693367	-16.695438	-11.084814	-1.1106174	-3.3200486	-9.039687	-5.8706694	-18.47369	-17.911707	-11.8420925	5.937518	1.7611102	2.393342	-2.1909373	-13.285191	-22.47285	-4.0764413	-8.547973	-6.822011	-10.006274	-9.725943	-8.376207	-12.7489395	-18.74775	-14.030996	-8.005792	-9.551474	-21.120869	-14.089338	-8.379576	-1.5442224	-12.067517
1011	2.1901877	4.5820284	-7.5548854	8.710514	11.7259655	12.265022	12.5450325	14.317718	15.409351	-1.0255152	1.2480407	5.918745	-13.3756485	-19.603714	-24.01994	-2.5908947	1.7837969	1.8838851	9.728481	8.097287	8.268856	1.2868807	4.470406	4.403893	5.958797	2.5038338	1.8217615	2.6775308	4.728516	0.25238034	-1.7813091	2.7528706	9.365814	2.6700823	2.1137516	0.94853246	6.6194253	5.478644	7.76171	2.8729138	3.0009837	0.357221	0.49533153	3.716465	6.653842	9.829573	9.252547	4.665818	9.855803
1012	-8.124132	-10.989834	-6.239823	6.172867	2.8317864	1.2767096	-0.2532821	3.215263	1.7053627	-2.0009859	0.5835075	5.4351487	8.112659	5.529496	5.909341	16.052204	13.863861	12.9777	20.530083	18.072254	18.034567	11.096881	14.795761	8.843018	3.7758236	8.659536	10.297006	8.4983425	12.434308	7.7709017	-10.72784	-6.8254576	-4.348853	10.146504	10.73357	5.3772345	9.455503	10.076458	9.7123375	2.927166	1.7447653	-5.4852595	8.359512	8.870062	5.8322206	9.942119	5.796529	5.7034287	15.790456
1013	-4.4246073	-4.1696835	-0.6572107	6.0054903	2.697551	-7.1935897	8.140278	6.37143	5.2147646	20.040686	17.054407	13.915117	-1.2716943	-5.636921	-1.378437	0.012897745	-5.551559	-2.3878865	10.764595	6.1175976	7.5296984	-13.744678	-11.866182	-16.2388	-25.505245	-18.070717	-19.125362	-16.62641	-17.798609	-17.763138	-17.430046	-20.734522	-14.068773	-9.507311	-12.691598	-3.9277494	11.838422	2.5541239	7.779828	-17.787678	-20.678015	-15.689895	-7.65294	-15.396945	-13.882872	-2.2122946	2.372457	13.401096	7.2012873
1014	-9.827816	4.392267	13.759276	-10.666528	-13.93363	-3.1608825	13.622164	15.384924	14.337109	6.148815	1.9856622	-7.072069	0.14360972	3.1100845	-3.584118	-19.494408	-21.449802	-19.128342	-13.322242	-12.929613	-9.681198	-6.6065702	-8.760208	-8.505043	-25.730038	-15.514605	-6.5930824	2.714424	1.7156138	7.8137274	-44.033478	-41.119705	-27.458113	1.4433933	2.0331779	0.62800235	-21.168913	-26.361343	-33.746304	-9.6736355	-4.4485993	-0.92464453	-13.428953	-15.720041	-7.893824	8.840788	9.34885	13.8475685	-1.6915416
1015	-7.849409	-1.2565342	10.673233	-32.38868	-41.30205	-30.02592	-7.16748	-12.437213	-19.537834	-13.439018	-12.477564	-15.584885	-1.7333516	-4.121378	-6.2180405	-18.044445	-32.078854	-36.32337	-3.573705	-6.779729	-4.2554693	-4.933516	-12.332452	-9.253477	10.305052	3.5279481	12.100979	-15.863903	-3.0136743	-1.5351145	-20.836254	-29.433886	-33.740494	-22.379377	-22.912426	-14.616187	-21.821493	-17.729233	-12.55837	0.22012362	-1.454831	-13.799694	-16.225334	-20.050095	-15.944929	-1.738421	3.2183108	11.324527	-21.926308
1016	-12.160465	-8.630993	-0.5267459	-5.5223775	3.5719697	16.453909	4.3527145	4.088921	9.109123	-0.5830003	0.5190308	0.6590847	-3.4021866	-1.5117576	4.158958	-3.3627687	-4.8637667	0.30558777	-6.6080937	-7.510085	-11.615082	-13.928305	-23.508411	-18.1305	-15.874098	-19.580475	-23.019556	-24.240795	-25.636677	-18.413727	-15.521463	-14.014176	-6.6866045	-16.547787	-6.2619753	0.48162603	-15.509846	-22.804436	-36.569077	-8.663557	-11.315242	-16.279919	-12.896717	-8.180923	-10.28351	-24.885601	-22.336466	-12.490793	-16.115154
1017	-3.5177093	-12.069273	-3.6665382	-3.0607853	-3.9635057	-6.890336	0.7937015	-6.1744084	-3.902595	-1.4071968	-1.7162583	-13.651095	-9.916628	-19.667166	-17.274624	-14.381351	-20.920914	-22.761314	-11.975554	-2.8632247	7.8638387	1.1486461	-2.6625376	3.1626947	2.9715118	2.8967822	10.733535	5.4390073	6.945592	11.751127	9.818946	4.02281	3.0814924	-10.628674	-14.150257	-8.292849	-3.9761581	-4.130434	4.107588	-15.552893	-1.5703396	4.5348005	-0.63058037	-8.3474865	-13.087189	-7.18942	-9.051589	-6.319473	3.9854383
1018	3.4210272	1.3037282	6.2631884	-3.0474439	-3.6029797	0.01830493	-10.772032	-11.019102	-22.38295	-10.700481	-5.739625	10.203486	-13.714038	-11.383207	-14.045973	-22.090397	-23.689201	-10.919994	-2.1253076	-4.805477	-6.155531	-5.2902336	-17.018417	-18.585426	-6.248803	-4.9859633	-1.337451	-2.8386421	-10.907944	-22.748333	12.160719	12.44088	16.04509	-15.418037	-20.193193	-13.215397	-22.36631	-23.56352	-21.544659	-14.279826	-26.100113	-22.34569	-17.062067	-17.095108	-5.7267036	-0.7790481	-4.2605476	-8.517657	-7.080779
1019	10.596775	5.754699	3.2767835	-6.1269245	-3.536079	-0.077695295	-2.7644262	9.262075	12.238375	-8.909293	-15.30005	-24.134659	-27.542013	-25.864243	-7.811905	-17.576702	-20.467361	-22.801159	0.554481	-6.1841755	1.1898372	14.325968	11.988354	13.480448	17.342022	20.201998	16.356106	1.0700046	3.5591736	3.792693	-1.1326513	-0.6081855	-1.5262468	-1.8524687	-7.722682	-6.7488604	-1.1381353	-3.1669054	0.9106587	2.5755763	2.3683398	5.604701	-8.298963	-7.5920606	0.2241652	-5.771606	-3.7010856	-0.6243476	-12.964005
1020	2.584034	2.291678	11.230254	4.8539934	4.6556997	8.739043	0.70719934	-5.6799145	-4.788873	-16.184814	-19.379606	-11.115021	17.605234	7.3638735	11.331778	-13.243075	-13.376836	-13.67486	8.138817	11.758104	10.962451	-11.093906	-1.2238368	11.375025	-8.873463	-19.82018	-24.76033	7.716861	0.11964369	-12.702604	3.0533211	-3.0580091	-14.800201	10.820828	8.184225	1.7424645	4.4374523	4.3597984	11.352856	-6.8601837	6.1508923	8.030553	0.8765957	6.6031337	5.049136	-9.658702	-9.675282	-5.347627	-25.323101
1021	11.087019	2.818099	-5.6894274	-0.37919968	-3.3419995	-0.4352997	4.564542	1.4623675	-0.9032147	-4.675411	-10.642839	-2.4054763	-8.165244	-10.014975	-3.6126132	-2.8541355	-8.024102	-3.4177146	-14.398212	-19.662323	-15.558594	-4.2454815	-2.5469763	9.28751	3.5325537	1.1211585	4.048658	-0.81674635	0.26308846	4.8461113	-25.007086	-26.04499	-21.951487	-21.42923	-17.236204	-8.260167	-4.2762084	-3.6622663	6.3984694	-14.838348	-2.289403	2.3772047	-8.0827265	-15.871713	-17.86772	-9.410914	-11.029517	-4.010859	12.862715
1022	-5.5136347	0.15543145	8.107877	10.229897	8.219005	9.750446	-11.821821	-11.394354	-9.3777275	-11.905998	-13.286333	-12.915157	16.051666	6.2059903	3.1946812	-1.4613552	1.8814452	4.206238	9.192163	10.435209	7.434373	-27.079357	-28.276134	-15.02559	-14.22462	-14.472235	-5.938426	-5.949069	-4.247545	-5.161527	-9.618883	-11.681746	-4.8683033	-19.899694	-19.454678	-12.330338	-3.211308	-2.4454918	-5.7997556	-4.470334	-6.175315	-8.439167	5.544937	10.540632	11.522425	3.849013	3.4400592	4.7121663	-27.707285
1023	-1.5477693	-5.445385	-11.882885	-21.883133	-17.5286	-11.860119	-13.537981	-19.225853	-19.321053	-16.800915	-21.648838	-21.120573	1.6485204	-0.35089782	3.2792256	3.9429922	1.8533478	3.0442128	-2.149349	-1.866065	2.1687942	-8.514761	-8.085664	-7.513937	-13.835718	-10.362522	-3.6844563	-5.216367	-2.9367955	-2.4938986	-11.734388	-8.556996	-5.0286646	-2.2027287	-5.848484	-8.274266	-8.132285	-5.196614	-4.9842653	-2.9286337	-12.088251	-6.999077	-7.0216446	-6.919082	-3.4618273	-3.9491184	-1.9294161	-1.6141114	-3.6838226
1024	-9.399566	-8.091443	-14.484933	0.43064284	3.6031344	6.051817	-0.69168407	-17.82159	-18.331717	-3.3912144	-4.003006	-5.023061	-2.9844327	-11.64576	3.9930127	-14.915998	-15.378897	-6.179179	-27.54451	-21.558035	-3.9617171	5.8156424	17.753235	-2.1164455	3.9436026	3.6238353	-6.678968	-8.969331	-5.755831	-2.0540261	-6.888571	-18.3905	-24.160984	5.8001347	-3.5490153	6.4414363	-11.29225	-17.009867	-4.5447073	-9.382168	-11.962042	6.077087	5.195581	-3.5024612	-13.281462	-20.04517	1.8858817	-6.424245	-1.7129534
1025	-1.1418102	-14.412755	-20.329014	2.5737236	0.3709362	3.0283782	-7.809199	-10.780312	-18.883781	-6.69821	-13.32694	-15.171213	-12.01634	-12.457234	-8.109958	-13.252363	-27.239706	-26.353178	-20.392399	-16.3905	-11.093716	-24.996964	-27.375267	-29.724087	1.5016091	0.6397226	4.477829	-21.470192	-15.417059	-5.9469433	-24.777454	-22.24202	-8.616937	-18.309208	-17.801914	-8.960161	-27.026585	-16.113293	-16.6849	-3.363277	0.13897474	6.635188	-23.138218	-25.28962	-12.803997	-11.457058	-13.052099	-12.00055	-4.685763
1026	18.165356	19.630802	25.213661	8.486366	10.201082	6.872468	15.73967	17.067234	15.348285	11.554933	12.994673	11.94579	0.59267104	1.2986386	8.014015	5.266002	-4.6580486	1.5730379	5.8037577	3.4428613	4.6529217	11.955563	12.177783	13.559356	16.418707	17.97483	15.489074	15.07795	17.745743	14.074697	16.484066	14.786436	17.034817	-13.326671	-8.685458	-1.4788747	10.439405	15.652327	13.534821	-27.50051	-35.748	-17.740105	0.47398308	-3.0698042	-0.34283727	15.77883	15.960063	25.942226	7.173153
1027	-3.9440935	-4.412757	-4.627671	-0.6942273	-2.6518538	7.9697037	-3.0708137	-4.635652	3.4445527	-3.643862	-4.7398343	1.7156577	14.806403	4.9909554	-3.758164	-19.101265	-22.402458	-17.110498	-24.901894	-3.2091494	10.031002	-8.83872	-12.332277	-18.8531	-12.643322	-18.082108	-10.695262	-9.244576	4.98819	15.446697	1.8050823	-3.635777	0.74080503	5.9182124	-0.82297474	-2.5632703	-12.565329	-9.864792	0.9359768	-2.5943477	-4.239048	-8.457287	1.9552097	-0.349505	7.7394466	-8.177128	0.17079616	2.9935312	-5.1253424
1028	-2.3205466	-1.903106	0.04431027	-12.234457	-15.487297	-15.928221	-15.026327	-16.381142	-15.142296	-17.619797	-20.85933	-22.954514	-1.6797966	-9.056357	-12.162465	-15.770382	-21.492535	-12.442877	-10.01524	-11.146263	-4.949387	-13.010488	-12.620327	-2.111083	-12.06555	-17.144382	-16.561924	-12.610401	-12.506634	-7.106434	-16.532711	-24.917698	-27.186522	-2.4325318	-7.524441	-12.394918	-11.662462	-24.744095	-28.321459	-6.6185617	-8.680128	-9.30929	-21.715515	-25.55931	-17.745544	-13.4957485	-16.93842	-7.1698384	-16.708796
1029	10.501778	3.3403087	1.9165919	14.691585	19.783329	25.559473	9.168849	14.422703	11.890812	-17.566366	-16.281216	-14.321066	28.583603	19.179758	20.289642	20.05648	18.301628	10.601576	5.302495	10.670168	10.582987	7.682211	10.894912	9.362951	10.840317	15.358101	17.274624	20.368046	16.377455	19.605011	14.505312	16.015879	15.4807415	11.435811	10.534085	21.240871	19.707783	14.258365	2.4169307	10.012982	15.044229	18.564548	-16.778301	-14.768839	-11.46422	2.3472703	-0.9623013	-0.28531605	16.577982
1030	-2.4934373	1.4759814	8.405835	-21.204773	-20.759628	-17.232418	8.986624	2.2778466	-2.6841445	1.6399685	9.932947	11.637409	-11.213976	-11.552851	-15.146524	-17.301075	-27.274187	-26.775867	-20.701317	-23.755795	-38.17735	-24.478008	-9.709599	-6.6359134	-15.649055	-14.355764	-24.785412	8.139324	2.0467255	5.5192966	-22.295326	-15.601192	-16.986727	-7.557684	-5.853717	2.6550722	4.3778753	3.0840285	5.271663	1.38663	3.9244428	10.01231	11.468086	9.900708	5.4488306	2.3924947	6.758269	17.215853	16.676619
1031	3.1595504	-0.19543138	-3.9513898	14.641365	10.91782	13.532936	8.765176	-1.5748144	4.8206077	1.3875885	-3.2865698	-14.660398	5.8574963	2.3597524	7.9574003	-5.171562	-14.305557	-12.680328	-7.6914563	-16.183144	-15.344898	-0.14836541	-10.01067	-6.27055	-4.623967	-7.8530684	-6.3464355	-1.6036192	-3.1841006	0.55556905	-8.454996	-16.315258	-5.513999	-6.575227	-7.9531007	-4.9538765	1.6658549	-6.3753467	-0.7486961	-3.5495784	-6.048093	-5.764946	-1.3131247	-2.3646555	-0.09732854	-0.42304534	5.277748	8.547163	8.420549
1032	-24.78302	-24.026814	-18.90131	-6.364154	-15.164777	-13.503822	-17.262238	-27.230083	-11.715745	-7.383743	-8.528753	-8.663311	-9.240952	-16.148684	-21.452728	-21.47335	-26.61074	-20.9647	-11.65679	-23.886353	-50.25002	-32.58606	-39.613342	-43.738907	-15.544397	-22.015345	-16.072994	-11.986521	-17.319626	-6.4584837	-12.022623	-22.510427	-30.919748	-37.92446	-43.07148	-29.689228	-15.764825	-18.484215	-10.332007	-0.59663665	1.5436432	8.459272	-24.990725	-19.786999	-8.288643	-2.4997723	-6.676296	-2.4891157	-1.6655796
1033	-9.780846	-8.873768	-21.99102	-6.4879417	-12.087084	-8.327728	4.998098	5.083312	8.436211	-4.9444942	-2.07997	5.3887024	-11.085182	-7.0033636	-3.6810863	0.976089	-5.252701	-9.077961	-22.575827	-14.080576	-3.5343714	2.218419	1.4280572	-4.235415	-6.5585775	-4.4946404	-3.1279306	3.7697134	0.41263676	3.8761673	-1.9119483	-6.18505	-15.312895	-3.1735334	-15.49589	-20.123043	-32.710518	-36.97365	-33.59676	-25.848228	-23.501097	-10.818808	15.281441	0.5574149	-9.830597	-16.70263	-17.486277	-8.962749	0.40237826
1034	12.521772	9.601213	8.172746	-10.547186	-8.100182	-6.788101	-3.2368717	-3.7499595	-7.1438465	-2.0030086	-0.99111104	-2.1686125	-15.201603	-3.175939	-4.443315	0.99999905	-1.1497736	-4.6863337	2.348169	2.0358152	-3.3120136	-1.551085	-0.5378617	4.836033	-3.6439688	-7.313251	-11.6235	-17.135098	-15.852315	-13.750298	-17.435896	-17.453186	-25.017216	-7.5485277	-9.563215	-19.199217	-7.16379	-11.819553	-14.066017	-8.482956	-11.546437	-12.929504	-10.487793	-16.365856	-23.681866	-1.5700638	-8.714222	-6.653818	-13.915413
1035	-0.4340425	-3.3330793	-8.202541	8.472145	1.7172303	-0.006345391	-7.255962	-8.455482	-9.645809	-9.062894	-7.616598	-7.152678	-2.180933	-5.9549437	-5.729702	-20.806969	-18.914665	-15.231201	-2.0626667	-5.057452	-10.534099	-4.7817435	-5.460943	-4.5124426	-16.535809	-20.970287	-21.323938	-4.2843733	-2.5182364	-4.6191154	-11.965207	-13.086025	-8.552264	8.963312	-0.055625677	-1.009754	2.9683108	3.2893994	4.2058496	-0.6880757	-2.3679411	-7.2985563	-21.543514	-14.237522	-0.69891346	2.7547913	0.31203413	1.1694605	-6.4252357
[truncated: 965 more rows]
[truncated: 11 more columns]
