# Supplementary material for: Music-induced emotion flow modeling by ENMI Network
Source: PLoS One. 2024 Oct 21;19(10):e0297712. doi: 10.1371/journal.pone.0297712 (PMC11493256; doi:10.1371/journal.pone.0297712)
Supplement: S1 File — (ZIP) [file pone.0297712.s001.zip › minimal dataset/DEAM dataset/Music features/mfcc_8.csv]

File
2	-4.770353	1.5434498	1.9861798	0.22797954	1.4425561	2.4143198	-0.21227057	3.762666	13.090068	2.3515506	-0.66054666	-4.7421017	5.410903	8.365745	11.831394	8.849568	10.68911	7.207753	-2.7784152	2.0189762	0.54325116	0.2847116	5.2371244	-2.1913445	13.774891	12.592447	6.658482	5.0139	0.5033477	-0.28070977	2.6539574	14.959606	19.00127	5.225004	13.604827	20.473892	10.183552	11.96159	14.454519	7.431465	6.075923	4.1958323	23.940502	25.264305	16.27439	6.0401945	1.6546199	-5.8287897	8.400669
3	2.4458694	8.987367	9.0672	12.225726	14.961033	19.070068	27.274508	31.839226	22.110378	2.3295674	9.641193	9.706934	11.466162	13.833187	13.002985	11.04958	11.371187	15.984516	10.604787	14.20644	17.301075	12.757589	22.743572	25.593632	6.227974	13.473087	18.27098	11.592647	21.714783	19.922031	10.441904	11.581105	13.697559	25.666832	25.376137	10.371866	30.816208	26.095428	16.872568	19.677773	19.76778	16.323696	31.810947	31.748318	24.604036	8.876384	18.050568	17.32383	20.247902
4	13.916227	12.672679	5.0793056	-8.495527	-0.5719266	-0.10399998	3.0052333	0.03153342	-2.7948503	4.158852	8.2274475	7.5662317	15.294286	24.62732	32.458454	4.332505	8.448162	9.227726	-4.543403	-7.7829275	-11.951173	6.5575485	8.202332	8.259912	-3.7164721	4.0649405	-3.1188102	6.002777	10.808302	0.73852485	-0.23931521	2.4166658	7.101773	6.826795	-1.8025402	-2.6975877	6.1065655	-0.6290338	-6.9844346	12.393665	1.832757	-3.3182075	-2.5681033	-2.9437962	-1.8345621	-15.9995	-18.689503	-28.075905	-0.27382872
5	10.152848	12.907814	6.3884163	14.207731	15.632587	12.542945	-7.8294616	-2.3447092	-4.712736	33.567963	33.811153	29.322893	3.434607	3.8511162	0.866902	9.4258175	15.579748	31.94138	4.8977165	4.43665	8.525086	1.9662321	-0.3629168	7.7574205	7.9389925	4.0585938	0.4289397	17.253498	11.114842	-0.5054014	2.3565483	-2.501175	-4.1383753	9.368123	23.147549	20.577843	23.910364	28.954975	22.788933	15.230673	18.043129	15.725215	17.144444	18.663782	16.701168	0.80178344	1.4699306	3.146658	37.17224
7	10.104304	11.178207	9.985037	5.464366	8.494002	9.240839	10.346575	10.1477375	7.245302	6.7051353	8.532907	7.945723	2.8132322	4.2254086	7.492292	-2.7904	2.062162	5.683341	9.129551	10.299968	10.631966	13.33268	18.615421	17.878286	14.664069	8.995104	9.504375	23.470474	21.53075	17.796627	7.0032635	8.457256	7.167519	13.516821	10.516922	11.907494	6.406059	7.4213324	6.939479	0.8428997	1.342207	4.1423745	5.976222	4.062392	11.725153	6.5895205	1.290964	2.811443	2.4865952
8	1.3146787	1.6598462	-0.8471382	2.267686	11.637856	8.568079	8.9500065	8.499916	12.2362995	-1.6008825	-7.1499605	-16.099411	37.574684	36.33979	31.515942	13.019989	12.139781	8.915272	2.0254838	3.2244473	0.4980782	20.234917	27.063492	18.333649	23.689617	19.96613	11.838112	10.525379	6.914626	4.588213	32.521374	39.717896	27.134571	12.062218	8.796614	4.8798184	-3.138297	-4.102952	-0.3823325	14.901298	15.595672	11.138131	4.154852	7.512866	10.227909	-0.87596154	-9.236683	-14.707296	21.401474
10	-10.956717	-4.5910206	-6.5456786	-8.943916	-15.68631	-13.063278	1.6286752	1.6167051	0.1553947	19.269371	19.539398	23.806725	19.526535	20.822811	17.3014	16.92869	32.05446	36.222878	0.69143474	1.4361626	-5.725398	24.703327	15.290024	2.269744	12.717394	13.548111	5.3206344	1.3683937	4.1060257	1.2950914	8.037521	12.808875	3.3707156	10.690358	12.402023	12.304831	18.402039	18.021187	4.498708	0.80339545	-1.3159041	-8.06641	-1.0725483	-0.9093054	5.5789876	-6.655832	-6.3802357	-1.6228621	-12.53078
12	-12.479967	-11.362956	-22.661613	5.319367	3.187109	6.1301613	5.867404	19.764057	16.306812	6.4505568	2.4404774	-6.181631	-14.279509	-1.5689334	5.9735355	0.09692466	5.2833486	8.690006	1.8388443	-1.9679025	0.19963899	-3.1986558	-0.88394535	-1.0330575	-1.6807132	-2.533692	-0.9474403	3.4183342	7.2242894	4.1825604	10.634751	14.031204	4.090639	5.3682413	5.5594788	8.855408	13.141743	15.619875	11.482961	4.390021	9.262954	6.244665	3.585228	-0.6814717	-1.438505	20.49095	18.6066	11.150047	18.087046
13	12.945322	15.421749	10.89218	1.9384747	8.252815	9.119129	3.1873953	1.4527829	-6.664095	4.6212406	1.4610482	-1.9059088	8.626308	11.120958	7.0539503	26.628563	26.99429	22.958397	16.78249	23.764091	17.55869	8.1463585	4.967356	0.22247231	20.324003	22.094316	15.141184	1.5481465	10.519886	9.615135	10.110498	17.720646	23.554678	9.878765	11.1887	-0.5826726	2.77503	5.873092	3.8851128	10.873989	15.844072	8.192169	18.6497	20.8046	14.817901	-3.533541	-4.160251	-6.474332	-7.7161846
17	11.957802	8.314909	10.976265	5.4731507	15.057354	15.093527	5.8881025	4.305829	-8.295801	-3.8532453	2.2661738	4.3391714	-3.517545	1.9152412	-1.9675775	1.638727	7.151413	-1.6232518	-16.495392	-15.326718	-11.524744	6.1679354	3.1852503	9.516926	7.181131	9.588179	0.2290039	14.787458	10.024597	9.444039	16.987505	24.96754	28.436527	-0.31587502	-0.2956319	-5.462534	-8.964534	-8.813671	-1.7691084	-2.300387	-0.7189251	-6.3925076	0.046954513	-1.858398	-2.793943	-10.76347	-6.4875317	-7.4595923	-0.8613408
18	-8.400836	-13.601032	-19.5699	6.0472317	12.838765	17.004368	13.935223	17.141747	15.416195	-0.2231226	10.553119	14.082424	-9.410624	-9.657603	-10.973926	-8.634602	-12.354591	-12.11661	21.100193	17.901766	10.218578	1.9576417	9.005278	24.350952	8.894598	7.846454	6.0679703	3.2060912	4.2547674	5.517207	9.515347	10.460902	6.8055444	4.9440894	8.406328	10.837968	-3.616273	-0.7052425	3.1035514	-3.4996052	5.2313356	3.590751	1.4921855	8.170977	9.521739	3.3229516	13.145195	16.927208	13.574912
19	2.939704	12.921939	16.00065	7.3376145	12.113464	-0.9840523	-6.0577645	-0.12355013	-1.7378957	0.09802246	6.7445626	16.057798	-4.9624815	1.8245022	17.57401	2.3370647	11.964084	7.6402965	-1.6967719	9.168098	16.057852	3.0828717	1.4306188	-3.3203301	-5.428712	-3.134128	-4.7962227	13.83186	10.238881	14.408025	4.858515	6.0306745	7.1678085	8.689932	12.806393	0.49228057	7.3855157	11.500141	10.123257	18.166313	18.519814	20.010017	16.407686	19.969158	14.055122	14.061835	16.57777	11.1916275	0.31708866
20	-11.245855	-9.351456	-12.448404	-6.5022717	-6.305501	-8.958575	22.42411	24.042213	15.828287	13.114414	21.805008	16.438	32.700073	35.734665	24.793308	23.648283	28.210855	17.22875	14.79743	18.043806	9.971891	9.032866	13.403532	12.104139	6.8715124	3.72364	-3.597108	7.278434	11.224981	15.68341	3.7714734	5.9725537	10.431035	1.5937884	5.220913	0.026005581	23.136765	30.332863	19.434563	15.201197	14.274298	8.603126	6.698324	2.3237329	-5.8103266	16.663286	14.426008	2.8787136	1.2924916
21	21.824745	17.27022	5.5886154	7.9407573	16.95217	12.607808	3.3836327	5.457701	5.076046	13.2624	11.471777	13.766331	4.256057	7.029798	8.718443	1.0260187	0.95090747	2.1142025	17.129486	9.564357	2.2650383	8.033005	2.1494584	1.7320759	12.59226	20.05635	14.5841255	-1.2552677	0.18097964	-3.1503491	-1.0312562	2.535451	-2.6056776	10.574034	9.026537	5.1467147	-2.8494995	16.56274	13.734465	-1.5553012	-1.5112014	1.1559482	-1.2726328	4.0636477	-4.11822	-2.714818	-0.35638762	0.50154704	3.489214
22	4.237011	-0.08814824	-0.4545536	6.2651644	13.936935	21.163902	2.8071227	4.950751	1.6495959	4.337206	2.9650574	12.049635	-3.091175	4.3650084	9.620068	1.7563016	-2.8825212	0.17130762	3.056185	8.332335	16.36159	8.483265	3.682224	-0.4602061	8.473909	7.7618246	9.8783	2.1114502	2.1122162	10.964557	2.8790758	1.3806452	5.6563826	10.924425	14.138199	14.55692	-0.856621	-0.9650342	3.5732033	8.065645	6.2783895	3.3795443	7.2548437	11.253146	14.16758	5.8235264	5.402537	9.586855	7.5981183
24	3.195095	9.282018	4.667767	-4.5918837	-6.452739	-11.817907	-7.011401	-0.7822984	0.99537134	1.0942843	-3.4707584	-7.275936	8.2417755	18.699654	24.622082	2.826295	12.265431	19.587692	3.4673586	2.5116541	-6.8474097	7.456767	6.4682617	0.060064852	3.1753757	11.944367	5.8447995	7.2890005	16.414928	12.173622	-4.1468906	-3.8027458	-2.3681455	14.014097	15.200077	11.766758	-0.57481587	0.30318448	0.5429151	12.933043	17.350521	20.422188	21.526371	16.695023	9.918024	6.8203597	11.779839	9.962526	16.565845
25	19.686773	21.23687	15.20229	4.3121147	7.342546	8.222689	18.180622	25.0798	21.42133	16.77734	20.28833	23.308365	-4.7605605	7.2547684	2.8373241	17.249802	16.909374	13.384726	14.553823	6.6668854	10.645525	10.061735	20.466347	13.10165	20.103806	21.293148	12.901778	17.48693	20.32022	16.969461	26.944265	25.508934	20.946232	-6.32765	4.20172	11.950343	11.493591	11.272807	13.732054	-4.3583145	3.977105	6.8360543	11.127332	12.894838	11.404946	17.011902	15.165996	9.148126	20.512386
31	15.500217	18.02557	11.495705	11.747804	6.4157705	0.6581876	6.8908186	3.4510987	10.827032	7.4747667	15.991785	30.51234	-19.200665	-13.268909	-1.3233342	3.3150227	1.9704691	1.1557419	3.877488	8.713537	4.907245	2.2105045	8.281166	5.3339252	9.436278	10.015528	14.268055	16.594584	14.091982	0.5665519	4.146413	13.38259	16.206442	13.706539	13.314579	11.583387	11.382993	10.93276	2.9404924	14.779358	13.323202	5.0224743	11.595251	2.251791	-4.7282476	22.514717	26.743633	21.689043	42.85125
32	-0.22798789	4.0570416	1.6153738	3.2032375	3.4452124	3.6568952	11.632063	3.6311226	-1.3320498	4.6989326	1.0593364	3.844873	4.748601	7.5775356	7.3723464	6.1688023	6.941635	6.5141363	0.54946655	0.9631554	0.970442	-0.102015525	3.8528476	7.903352	9.3064	7.121824	8.381414	10.5657215	9.984358	6.80754	10.97382	8.212566	8.095152	-0.13947839	-0.17337847	-1.9440435	-2.12892	1.8259267	-2.045752	2.4657023	3.4694982	3.360204	-11.510629	-9.208946	-8.830212	5.8981953	12.54513	13.758917	6.34911
35	5.6045885	1.3539958	-1.0151672	7.314561	5.8389554	3.1405468	0.07059163	5.4349933	7.8741736	2.9588284	10.509182	13.638851	-3.1974015	5.7114315	27.405529	17.70118	12.83853	-11.791979	14.394073	15.239782	12.46966	1.7816062	14.502378	10.211236	14.000758	10.789982	1.861214	1.159432	2.4319386	6.1642075	8.529355	14.533627	25.368431	6.561283	12.122957	10.22303	0.33556283	-3.1922436	-4.133068	17.334513	24.245243	28.51461	14.469859	12.621547	9.377437	4.227649	17.180248	15.683742	10.454735
37	4.4019675	13.060156	14.961005	15.608936	17.660702	16.369648	1.5607849	2.4173107	3.8894126	5.1486263	5.9946375	2.9726439	18.634926	27.040024	16.705145	15.169769	11.6725	-0.9797066	10.9688835	11.963494	5.915988	15.917051	16.568514	6.4128666	17.70233	14.318728	7.736155	-5.3239036	-6.10398	-1.3770678	-11.6731415	-10.010225	-4.8215284	41.968338	46.88365	36.5477	12.891577	23.67119	27.297768	19.00515	13.841509	4.9270887	18.72305	19.482803	19.894451	16.662138	29.73202	23.24065	2.9477568
39	-3.1343894	-4.5765085	-14.87941	9.253804	-1.1943364	2.4282563	0.41151312	-0.43726656	-4.821534	0.1756444	-2.365795	1.2018943	-1.8010089	5.451389	8.790338	0.9265641	0.4363925	1.965689	0.25329697	5.039402	9.053902	-5.5613685	0.80199265	0.3723529	-11.097549	-8.4292755	-6.576153	8.258147	6.7740116	5.9836807	-0.17432493	-6.0398216	-5.5318727	8.202782	5.0021544	-4.193114	1.528389	-3.8625448	-0.7326012	12.730476	-3.3735037	-2.2081184	-4.1772733	-0.96539867	4.978404	4.810989	7.525223	7.6756845	1.8393042
40	-3.245376	2.3464596	0.27385303	1.5809293	4.3501954	2.70299	3.9214177	6.1403685	4.8792887	-2.582265	3.633377	-1.458616	-3.8426948	11.940882	9.129923	14.712664	18.640194	9.365891	11.441801	13.331144	4.4852858	6.995605	6.4676447	8.291359	6.6410694	11.286627	10.784174	15.852413	16.185608	11.31348	-1.425784	0.9116212	-3.3074949	3.489873	-0.4509324	-2.715818	-1.2199283	-0.90232974	4.0856647	-3.1983948	5.604538	6.7768536	8.257487	11.986639	5.259304	6.1337433	8.493332	0.46114922	-3.0170038
41	9.971993	11.086701	6.4405823	13.517662	12.588419	8.968885	1.0978684	-0.5086673	-0.48495382	7.020282	8.341473	7.4237647	-6.694975	-3.4644425	-5.460685	3.8607218	4.955366	3.3697371	-8.785624	-6.834094	-3.2555246	15.950409	4.9294453	-3.8167312	9.128338	6.187223	1.8436863	-5.1579814	2.5235379	0.19045271	2.3952773	3.8757167	7.6750956	2.249918	7.2507434	5.2164087	8.52759	2.7286587	3.6893263	0.026217513	0.81589955	13.060666	8.407612	11.839469	9.448314	11.64536	9.64987	4.5249815	5.183875
42	-7.2804937	-1.0980068	2.0725265	6.972429	15.025345	20.243011	-1.0335393	6.245738	1.1708771	20.104939	20.562504	18.465929	13.577162	17.391266	10.174709	9.021276	4.7810345	11.106239	22.805452	17.93887	13.799356	5.4879103	2.8533194	5.0456877	5.3764997	10.190384	14.868387	7.4804764	12.029156	15.957118	9.723173	8.249375	8.79906	4.546876	7.1305523	7.8527207	27.743467	27.573528	23.915096	14.867033	9.184059	5.0742126	8.833965	12.395794	5.631447	1.035212	7.369299	11.7617855	9.324526
43	6.0628023	4.4719977	5.7445645	12.307721	13.6073265	15.564603	18.696537	9.375635	5.6375227	13.193648	7.337043	9.229783	14.972715	10.594982	7.2868915	6.338244	7.8867326	7.8522916	15.203514	17.891647	20.387012	8.167204	11.0629015	9.655922	11.376797	14.664425	14.32062	1.5739223	8.747793	9.938267	8.82635	10.269785	13.907243	4.7232456	11.251041	11.126255	12.619963	16.14122	18.037174	17.503716	18.777575	18.351046	8.154285	2.9751563	4.7505713	8.04788	3.3534317	0.8962481	12.215517
44	10.210368	9.103291	8.795746	8.226009	10.160208	8.53325	15.308267	24.55912	32.698463	-1.3889289	3.6225543	2.969606	-6.6432486	-2.6707258	-5.3064156	10.512208	-0.14722863	-3.4335382	8.47949	3.5597534	-5.516388	-4.846053	-5.5618706	-6.184449	10.697237	8.942804	19.956888	-1.5982876	-1.1362925	-3.8876014	-0.8467778	2.0216825	-1.2740651	-0.111444294	1.6376425	9.247129	5.4953814	5.00932	16.255775	-2.3144598	-6.828466	-8.611433	-12.965465	-13.528116	-14.725792	-2.0551963	-11.176355	-11.20643	14.744837
45	-12.140509	-9.474576	-5.622802	-11.026342	-12.176758	-7.4454947	-8.747726	-11.45492	-17.295197	-15.020672	-14.446743	-11.090356	-6.8899326	-15.678957	-17.026396	-14.2807865	-14.42322	-12.170305	-12.977397	-11.4983015	-11.78347	-11.104428	-8.33042	-9.827883	-21.396637	-22.201105	-25.557304	-8.489562	-7.8368654	-7.6726007	-11.486677	-11.39488	-11.353338	15.003822	16.417332	17.056898	8.782944	10.026615	9.562859	4.006625	4.585659	7.7654266	4.9659095	2.6753483	-3.1784506	14.584425	8.1863785	2.423424	6.2925777
46	31.037327	34.097916	22.493353	-15.254173	-17.686285	-21.655033	12.568527	10.328968	7.477089	-14.462305	-13.735767	-12.792509	14.160381	14.178048	13.797884	-1.3162471	8.445642	4.997203	-3.363049	-4.3048477	0.80877066	-7.682002	-7.215543	-0.02190715	-5.120758	1.9564426	13.014694	3.9318726	-2.15005	-6.6157823	-2.4124227	0.6492975	-1.6755373	9.403478	10.099678	-5.165289	-2.0704165	3.5151606	-0.027316988	4.2059655	-4.0726113	-0.9955247	-9.482964	-7.3901215	-2.1225932	19.079567	17.409092	1.0278116	29.846764
47	20.900839	22.451054	18.790592	10.835701	20.093033	23.866188	23.441437	24.387558	15.598439	26.137619	25.599665	14.935879	16.891611	21.324766	12.74296	22.383041	22.01628	20.618835	3.8291264	5.9169188	8.82169	0.23694006	6.438611	14.116987	21.62186	22.89608	16.834423	0.25280997	8.559022	0.4788878	8.950247	9.067649	0.8604679	1.3765028	7.527231	5.1404953	9.3699465	7.346515	7.8423285	16.438812	19.637123	17.488121	16.671677	22.55477	12.341475	7.2261763	14.856831	18.110058	6.343367
48	5.6901684	-2.460374	-2.3154557	10.832951	12.413309	4.3889275	2.4082572	2.038691	-1.4497672	12.02957	21.549473	24.931671	5.2965355	2.3018515	0.7064556	17.073296	17.683216	9.018217	2.9825392	-0.88498086	-6.0805907	2.807823	6.864545	7.4880004	-3.0461574	-0.021965303	-0.25418472	-8.705158	-0.4272252	8.30843	9.008015	6.4111056	2.5255127	6.891628	9.26978	3.9877808	12.521757	9.904867	10.582403	2.2009768	3.8840024	-1.7752151	4.395933	5.4285307	4.59929	16.02488	12.903687	8.536459	12.102989
49	4.063024	1.0117421	2.1885386	7.155131	5.6370196	10.836531	12.863267	2.2731023	-3.9765742	-9.028113	-10.722383	-5.839852	-13.017433	-10.528231	-11.7541485	-4.982708	-5.8801055	-0.78050756	-12.22377	-11.219838	-6.532097	-1.1676345	1.08315	2.2273338	8.226312	9.259151	8.78361	5.005327	4.978575	2.8050275	-8.33013	-9.199845	-7.291641	-4.7122974	1.8147714	6.702592	-8.190482	-3.6559489	2.9312768	-10.594734	-6.968137	-10.216284	3.5753036	1.9945928	1.8408258	1.2619066	1.5910141	2.8398685	-6.5988894
50	13.333679	22.671623	21.176018	-3.5645988	5.624295	16.238422	11.668356	15.758714	13.484587	14.32284	14.351044	20.839539	11.768215	12.520597	8.6304455	1.5852138	-1.682335	-0.34689158	9.693237	15.929052	14.168476	16.695814	18.960014	20.136282	12.801224	15.562645	13.834959	11.62542	15.895811	20.158392	-3.462441	4.1045756	3.6549664	12.165113	14.77781	10.032429	8.410743	8.90325	7.77368	5.0706587	7.2344546	10.064597	5.8621807	5.4940653	7.5007644	2.6837616	-0.8162492	5.03149	7.096242
51	11.937948	10.23518	7.1678905	19.226587	22.737186	20.047138	7.0977564	11.729473	13.270718	11.401922	11.611132	8.161514	9.333047	11.051418	13.250103	14.892744	13.101696	4.738426	6.0434036	15.391602	15.167468	19.425198	19.886574	15.538351	6.3057504	5.327755	9.818506	2.8485827	7.366313	6.369772	7.283954	10.932421	6.72938	20.48027	17.87555	11.369891	7.2865353	4.440115	-5.9034743	-0.5975995	4.6732016	-1.9077594	-0.065208614	4.416169	1.8330954	-2.8695455	1.0178583	-1.2065994	2.8556323
52	13.719844	17.944838	15.659203	16.544224	11.830977	7.60722	-10.405367	-5.9790754	-7.2531266	3.26407	4.1112576	6.6289005	10.357759	9.925714	5.6272764	23.328735	22.858322	19.848175	9.663527	0.7984761	1.2455086	25.14402	25.048351	24.371956	-0.47220016	-0.4119584	-1.2370974	16.492311	16.655272	19.137804	1.1790811	2.5464492	3.4005957	3.2089107	5.118482	1.609199	20.907387	21.472847	23.049465	-0.18083668	5.1963053	4.9891787	12.618134	10.445688	2.7902074	11.584759	11.769522	6.89741	12.091446
53	9.020258	5.6523085	10.786202	12.354533	7.9664826	5.3203206	8.931575	10.356485	12.977898	8.204273	5.73757	1.2689178	-3.2941122	-1.6421194	-1.3941795	-5.894246	0.23507619	7.772363	6.1234407	9.780582	13.681618	-4.800499	-3.0876904	-13.49807	-5.7223215	-3.769278	-1.9433023	4.221773	5.0252085	9.079578	-3.223589	-1.9761353	6.610068	-4.630454	-1.436352	4.4573317	6.6117187	5.9592724	1.7359223	-3.6035	2.2156882	7.3899164	-8.666633	-5.427032	0.9852306	7.2626047	10.357574	16.102892	4.1114116
54	8.139061	7.1195345	6.5332747	17.048893	18.097088	18.12301	5.1046033	10.298252	9.512336	7.934558	8.625797	9.226122	12.433914	11.186251	15.141323	2.0037022	1.5450981	11.033359	4.497419	6.7540445	3.9609573	-0.6368017	-5.4741817	-15.729691	6.528236	7.645521	6.1449223	-1.39603	-1.8228215	1.3729252	2.0936577	10.947189	15.107578	-3.83779	15.30968	17.916773	4.5343857	7.613386	10.259148	20.361519	20.82013	21.163378	8.481957	8.499529	11.948778	12.449659	15.932015	15.582802	16.83644
55	-19.927582	-20.809364	-21.342442	-8.694092	-5.034971	-5.4432316	-5.991	-2.458897	-2.737156	-2.4398413	-2.0089571	-2.5930145	-1.1914735	1.0053501	0.8685609	6.181847	6.7411575	-0.36820915	-3.459382	4.078065	3.9057603	-0.50149846	12.28468	11.483112	-7.8403015	-7.7487803	-7.310012	-5.547149	-4.0177	-2.561919	20.468025	21.619709	26.830349	17.168472	16.856102	16.698421	12.164919	13.170465	14.609762	3.76902	7.708479	2.2896886	14.439259	11.564917	9.916763	-8.709202	-8.541693	-9.867411	7.812831
56	17.488646	21.758997	17.174889	22.173498	24.66276	15.81304	12.7588415	25.926128	30.447865	27.73608	24.461662	9.838528	24.308008	14.126507	0.027056515	18.062824	4.883277	-5.5671024	6.7895074	8.68486	4.885045	7.750068	8.305384	8.339594	-6.5926037	4.4399514	4.3939323	10.05063	13.452177	7.4127398	23.701061	23.757332	17.349104	21.510487	20.255592	15.082058	27.195332	25.455765	17.545311	16.412584	20.975445	17.704885	8.690385	5.369937	5.23235	-0.8398366	8.552637	1.182931	-4.4173193
58	7.273698	9.406216	19.147167	6.0523496	4.3786373	12.609774	9.470373	10.335381	8.621978	39.625923	41.293156	25.646265	12.394689	16.460629	7.1511374	2.0599244	7.390644	10.53627	3.980139	10.956068	9.927017	15.492033	28.101538	24.046177	0.7136769	5.999335	5.0533304	8.371971	12.115215	16.236378	13.560266	14.5378475	12.238224	12.003996	22.755114	13.845715	6.1515527	9.31765	7.4166336	11.487532	9.68528	8.35927	11.210141	20.341097	16.730724	18.02771	26.829224	20.089539	19.456293
59	7.466262	6.725771	2.9421608	-0.0594358	-6.650601	-5.131111	10.832535	9.043582	20.473038	4.665534	3.702108	6.277961	11.584606	6.9834332	14.990013	4.7937965	2.3073163	10.934176	-3.493919	3.0604692	-0.27467906	5.0897636	3.0744128	2.0051003	8.416506	4.152987	9.3249655	-11.647197	-4.9980927	-5.316306	9.078739	6.3801403	2.1905022	7.740445	5.7588425	8.05063	10.078469	5.6803255	3.8022428	12.290663	7.1006355	8.345874	-3.6023588	-2.7505817	-0.9091051	7.435828	5.094007	2.8110206	-8.880946
60	7.978272	9.119919	12.274043	36.614174	24.018608	10.11624	14.47549	14.842639	16.153019	16.077948	18.595888	16.432209	19.921368	16.51723	14.089182	13.76621	12.684624	9.113213	23.895596	19.736233	14.480875	17.20716	16.459984	14.7876	10.096712	15.527331	11.567427	8.549372	13.60166	16.479177	13.182272	11.181688	9.210862	28.302824	27.266613	28.421196	19.806427	20.241573	21.91555	11.500301	7.7708697	2.6212156	21.443396	23.463707	13.119616	9.307587	17.280277	19.668587	9.530481
62	9.852678	24.587196	32.696205	9.422017	8.145683	20.185986	14.272154	11.788239	9.824606	2.4444191	-2.6492674	1.2340152	13.914766	14.31825	12.391573	0.55141866	3.2107499	1.9980614	20.063154	20.258318	19.155788	11.265532	6.033697	3.0113583	4.7782106	2.9108725	12.553468	-12.079758	-12.468161	-8.306635	-3.7227988	3.5305374	3.2161036	18.711578	15.35058	17.564495	14.967308	14.58667	13.7323475	-6.0737495	-6.6317997	-4.285058	-10.966064	-3.2417884	-3.0104742	5.6189384	8.891962	9.787962	17.886404
64	9.280729	13.050581	2.865642	23.616789	23.117085	14.027119	5.791409	8.34342	12.3973875	25.02806	15.285309	9.092848	4.6238003	6.7109685	4.2440424	11.183945	4.5411205	-2.7224002	9.896693	9.833906	11.5281315	12.673899	11.621629	11.015329	8.753388	11.850193	19.62658	3.9314222	8.735943	8.955858	1.2722886	0.8385273	0.911798	-0.6468028	6.9545345	5.4023504	21.67147	18.107525	7.1465573	-1.5950582	6.6148987	10.0318	17.1192	14.207353	1.7536855	18.097534	25.903236	24.73126	26.004545
65	2.3253932	0.22129855	-2.343687	-4.823122	-1.8801256	3.2127204	4.676778	10.214776	6.974323	6.094512	21.672783	32.126335	8.224152	9.739323	1.619925	-8.660331	3.7906752	-0.1325208	23.965847	27.450872	32.672626	7.103137	5.302147	5.169506	13.542263	18.804935	19.972004	10.939049	11.83396	8.755781	5.6510468	3.6704113	-2.4585137	-14.53933	-8.5821905	-0.33509064	-11.242743	-0.6180912	-3.1227136	6.157056	7.3340855	1.5992895	16.336357	15.070883	0.047765434	2.243567	14.065594	14.798879	-1.9109796
67	9.002756	10.486094	16.956314	3.0803154	7.4843454	4.633058	16.211979	18.49458	19.161396	-2.3605905	-5.031526	-11.585234	-0.76978534	-2.0242436	-2.811592	6.2971973	2.1532085	-4.563987	-5.0699377	1.2927613	-1.1502715	-2.992546	1.3085732	-1.8786235	9.813719	10.090091	12.951648	20.787033	19.209663	16.236706	31.177917	19.798233	11.355434	0.77145535	-5.6513696	-3.8891945	17.186527	15.417021	10.665857	3.190002	7.296405	6.983547	13.408873	18.345139	24.185331	6.457832	11.00093	8.833781	3.2597697
68	-8.405573	-10.853783	-13.001219	4.386987	6.1879206	14.936579	5.9027286	8.360865	9.667618	14.138784	16.831982	17.811207	8.607634	13.502634	10.414581	0.057638645	1.7732167	-4.5050964	-2.2772505	-0.8241057	-5.6481943	0.36637172	4.1846066	3.373012	20.16507	14.188398	13.726657	-6.8612523	-10.483858	-1.440795	-1.8934789	0.28139094	-4.9893355	-0.85734725	-4.2953324	-11.006844	-1.7855018	-4.537236	-5.740119	4.0408955	2.8288088	-1.4410388	-1.6234566	-4.7635784	-12.471287	8.409164	13.700748	4.435911	3.2903132
69	9.119022	-4.6427236	0.05591239	-13.59137	-14.24482	-9.666987	-6.6975636	-6.134801	-6.4000835	-4.1548266	-8.123594	-3.0345156	-2.943777	-15.9061775	-13.043475	3.8767343	-8.75676	-14.854517	-9.969751	-7.633384	-5.11843	-7.236526	-10.01014	-13.954553	-5.9772444	-8.213123	-3.6299102	-5.4024606	-7.608601	-0.82318115	-7.5346184	-7.170044	-5.931052	-23.14566	-27.552753	-29.054932	-23.482567	-18.918102	-16.169724	-5.855277	-4.302882	-2.4195535	-8.883026	-17.08352	-14.405302	-16.794167	-23.026966	-16.940672	0.62782943
70	11.417823	5.390071	-1.6824526	2.1456552	8.16153	6.778543	5.5464363	9.649779	5.063225	19.199244	21.132305	16.569271	6.461286	15.358572	26.160213	18.975506	30.360096	30.31075	-1.6753933	-8.817429	-17.309324	3.2772965	1.7183177	-4.941681	13.135036	14.979559	6.15461	19.327682	19.000595	18.791388	11.165184	13.684696	13.7272	16.269571	20.611843	17.901035	-0.4727263	3.0870044	7.8230085	13.778084	-1.181578	-6.662648	-1.7231932	-1.1116246	-5.017762	5.2925673	7.4768524	0.13833568	-8.986235
71	-1.4428502	6.2207007	14.076443	-7.16157	-12.861575	-10.987703	3.6618028	-0.070501976	11.634062	-2.8102098	0.6415796	-0.02283907	3.045081	5.0614	11.455381	7.252513	11.086126	10.441716	0.2744329	0.32711717	3.5550594	10.928408	6.9840155	10.505073	3.3541436	-4.984891	-16.431456	0.39342123	1.8390329	2.1003182	-7.439169	-14.695084	-18.623493	-8.383895	-5.73563	-2.974794	5.665653	-1.8142965	0.071285784	-1.1309707	3.26299	6.9431467	5.917467	7.0429606	27.156563	-9.132036	-6.688601	-10.151211	-6.167301
72	5.516209	2.6200395	-10.685171	-4.2118416	7.9076095	9.228387	10.962025	15.092365	13.157142	-3.3501184	6.2823095	1.6159964	1.1790979	4.3050222	10.787287	23.55655	15.01713	7.3941402	7.2021875	2.2713268	-7.035652	3.2348614	7.2154074	8.706684	12.703005	13.005074	9.932258	4.39104	0.65176797	-1.7703495	11.040169	12.249747	8.37914	4.012353	14.655283	22.169193	15.852235	16.856255	12.161152	-1.8852775	0.18438411	-1.4806314	4.0325966	8.496609	8.697074	30.422955	32.019684	26.010258	16.793476
73	-10.648327	-2.9367435	3.498229	4.9800086	6.1203146	9.306785	6.5933847	9.143177	12.294172	7.593131	4.4187245	5.18316	10.051531	9.160672	5.1456947	12.857414	15.419321	9.870318	-5.972909	-3.1422195	-2.529313	1.3390046	3.0562072	4.985015	3.472631	8.004587	4.8414974	9.520456	17.039679	14.366334	12.964427	9.0848055	11.00205	1.0134215	13.066299	18.99036	-14.526453	-16.744087	-18.121254	23.794716	21.352428	8.495407	-7.143861	-10.939023	-16.39279	-16.266035	-17.249031	-9.164566	9.148338
74	6.8384542	5.9515777	3.2584636	18.596575	27.669586	28.061214	0.55994356	-13.582828	-20.352219	15.054579	3.2502086	-3.5875049	12.350445	16.764162	25.586609	2.396174	9.483187	7.8567452	-1.6973206	-6.0800133	-20.671997	2.0493226	-0.4773701	-10.230604	-19.032923	-22.741632	-18.31768	2.7555509	-0.84361976	4.6076717	4.072509	5.3689785	-1.4467542	15.470121	17.60226	19.958138	-8.149114	-9.28995	-4.115077	-7.907073	-7.274389	-7.4481177	-25.897388	-31.430733	-33.787994	0.51731753	-7.9119964	-9.967657	-3.378954
76	10.080557	10.07734	8.094688	4.6579585	5.0175757	10.22727	8.239454	10.960685	11.900087	9.530248	1.6912234	1.4309704	14.560648	15.653774	10.633396	6.93845	10.719105	10.917103	11.741926	9.961206	5.7333813	3.3143044	8.431983	6.9939356	6.929061	3.340451	0.503371	3.4535165	3.7414403	18.815956	11.119585	7.441725	8.097593	-6.893203	-7.8294744	-11.654511	7.07982	5.851262	9.117752	6.461319	4.2253213	4.7617893	-1.4922056	-0.94267225	-4.2364583	11.163488	7.146965	8.595442	1.2164605
77	-5.0473757	-11.418081	-7.190214	0.5790263	-0.53305143	0.8254843	6.656272	4.2861953	3.1713786	-1.991714	0.38743076	3.3292322	-3.0592608	-4.3322096	-13.071173	-1.2054609	-5.897599	3.6841903	-12.344851	-6.653849	-1.7244873	1.8919718	5.925201	11.454438	-1.214218	-7.8646145	-4.491583	2.080118	2.2013922	4.546628	-9.940125	-6.374351	-5.5252514	4.1881223	-4.1791363	-3.6086183	-3.389625	-3.5753748	-5.4284053	21.561722	17.406519	6.982526	-2.6494744	3.0910375	5.562723	-7.961006	-11.575857	-10.30327	-16.635305
78	3.1847498	8.208695	39.936104	12.01266	15.187885	10.051435	6.9302306	14.549883	6.164545	10.130877	11.802006	7.169449	22.519955	30.762972	22.698193	12.004759	17.985273	12.3049965	13.662573	20.502485	23.561375	5.9054613	13.610945	19.473713	0.058224857	-1.6078515	-3.3700063	23.64626	17.140873	3.497479	17.89465	20.607422	26.103504	13.218273	21.135538	16.370634	10.111107	17.320904	11.101135	11.805018	24.72111	28.538267	-0.44380417	1.9414947	-0.20862675	8.373846	14.687931	8.902214	13.569447
79	8.529839	12.670351	3.7510066	4.09741	10.66036	5.4150953	18.00844	22.522203	20.635326	25.322304	28.536789	21.427174	22.105816	24.254183	18.149326	8.34732	11.422483	12.438677	6.9917717	10.803219	19.505232	4.8628693	4.4318	-4.4101486	16.150778	17.559639	18.587923	-0.29374814	0.4641931	-10.467345	-3.6444535	0.36059737	-2.500358	12.461229	14.181755	5.514174	2.4661412	-2.6956782	-11.969509	-9.7001	-5.8528233	-5.888781	0.62967885	3.7663426	-2.5772283	-4.8545218	-4.61954	-5.0560036	-0.4304471
80	-7.232189	-9.049126	-14.91983	-10.0787945	-9.88554	-6.600954	10.986493	1.3243594	-6.2338815	5.0370893	5.7282877	2.6152055	-1.4527506	5.518671	-0.40727717	6.202458	2.3278253	10.443983	-8.242701	-13.36303	-16.086203	-3.6914828	-1.8976363	-5.1179924	6.4560127	10.323698	8.930296	-2.5494988	1.2051585	9.205845	10.494133	1.8707473	-2.2866802	32.695297	21.932339	7.362772	-2.418881	-2.9759834	-2.6819494	17.99266	21.832584	21.622004	-5.0643883	-6.5115	-2.7368155	6.092463	3.7913694	-4.80756	0.4983843
81	17.53834	16.371782	10.132653	17.58707	16.95409	11.144526	-6.9429407	-3.54933	-9.930829	8.170714	4.522008	-0.18823522	15.05324	12.3774185	11.248632	5.602547	9.769192	9.89628	8.078611	5.391098	7.238817	1.2128611	-1.3599672	-9.982388	24.212805	20.382198	12.440321	26.018494	22.152884	11.101177	9.841903	21.307493	12.315294	1.2156286	3.682469	4.5997767	10.772968	12.733344	7.748708	15.353396	15.891298	7.5318623	16.073181	16.012232	12.332624	6.5785446	14.592615	13.306652	11.8912735
82	-0.7271422	-5.337771	-8.100049	-0.061495543	2.5420613	-11.144821	4.4612894	2.0906682	-5.854912	6.853299	13.442304	21.208439	-0.25088438	-1.9410566	-1.9046882	4.9211807	8.091401	5.8707533	-0.10955438	-0.9322213	-8.763372	2.6434958	5.9619093	11.14688	0.02823475	4.359458	-7.071872	-6.132878	-8.168077	-8.506967	-10.892099	-11.129316	-10.338355	-3.2739267	-4.312803	-7.6353426	2.83295	1.1118356	-10.551989	-2.6972797	-5.3962655	-2.3661563	-13.414541	-10.827802	-12.451229	-8.769297	-6.0646043	-13.062309	-1.9348555
83	-21.724403	-21.772266	-27.480682	10.215767	3.806078	-2.6104748	-3.4878275	-6.2941875	-10.019844	-14.366825	-15.412689	-15.173975	19.85682	22.04794	29.653843	-4.7952137	-0.50527006	-0.28426635	-9.308214	-8.513079	-9.479098	-16.632189	-7.8906918	-7.846008	-6.838648	-7.2460804	-2.600795	1.0205383	0.31267935	0.71464336	-1.7498081	-5.7113347	-5.696726	-1.5505843	-3.4049168	1.4245348	-5.096266	-8.713525	-15.123377	-6.415361	2.652555	-4.0500097	-12.136375	-4.49663	-3.0787127	11.904466	12.599461	8.031137	4.9094367
84	-12.968042	-0.93489766	3.2110868	3.0052285	4.725411	-2.2958505	-2.9833102	-1.7613386	-5.0875626	1.6706911	4.618275	0.43865776	2.492106	0.45102334	8.593333	10.905462	5.5757704	4.75552	0.41136986	-0.6084504	-2.425367	-11.115	-4.7818913	-2.385826	-2.7952046	-0.6220683	-1.4004529	-15.115909	-15.055946	-15.174332	-13.29991	-12.122669	-15.4832115	0.6310593	3.0407712	0.7416873	-4.4871655	-5.386849	1.4155923	0.8017212	4.2216897	8.858204	1.4284763	-3.2431457	-2.1116347	-7.442689	-6.306649	-8.1891	5.666843
85	-1.4317527	0.6481771	2.4433253	9.911455	4.068396	0.051555037	7.238862	-6.3128242	-2.007228	-5.34767	-1.5318688	-2.5536528	0.18149567	-0.012318075	9.66041	7.2447524	3.1245375	3.6267977	-4.878648	-0.6694807	-5.379595	-6.082103	-9.6473055	-12.394661	-10.43866	-9.6516075	-5.1533813	-12.628052	-16.70429	-14.748432	-11.897245	-10.025177	-10.469181	8.62775	4.4913635	5.3654084	8.428587	12.829574	16.801912	26.051857	30.56379	26.219154	20.182848	27.22696	44.38585	10.187088	17.545086	14.031309	22.12144
86	38.591427	35.15415	35.28214	15.880974	27.118595	30.268112	46.366272	46.924355	37.653656	24.673172	26.759953	22.911518	27.499973	23.876953	19.265268	23.515615	28.81414	20.742584	15.99325	20.057184	20.978912	29.723515	27.127089	22.71072	14.087229	26.536419	26.525295	10.933432	11.574995	6.646146	13.3466015	17.93533	14.315945	32.669556	28.172836	19.983805	24.953287	28.051155	12.8775425	21.749596	30.057373	35.765614	19.024036	23.0859	20.838085	32.000526	27.920921	20.838373	22.122631
87	-3.4587526	-2.4424555	4.9002504	-2.9863017	0.6849029	1.9674242	-12.794374	-12.264937	-12.926771	-3.4660978	-5.0316005	-5.9845457	-13.3594885	-14.015249	-12.07509	10.419926	7.014532	-2.3978562	-0.94233525	-4.880006	-8.377507	-1.1619289	0.50754404	0.18707603	6.593456	3.1074066	-8.835113	-10.0597725	-9.548901	-8.756573	6.0432396	2.8540142	3.9832315	16.933609	16.600658	24.354364	2.645814	-7.72773	-5.115328	8.646505	8.6128025	11.242981	-9.164738	-5.87332	-4.583454	9.938376	16.064928	22.056204	-0.45080984
88	10.264412	15.953012	13.8248005	-13.027071	-1.9246441	5.354087	17.484669	23.541725	16.550465	4.573295	19.390837	16.900936	3.0130587	1.6063787	2.016778	-2.1129138	2.117915	9.577271	9.836964	5.239828	2.0309944	0.122198164	4.2739244	3.825687	-3.968831	-0.9663497	1.5950258	-7.370245	-7.295024	-2.085178	15.70795	12.905743	11.25079	17.026596	13.047396	2.5264344	-2.696916	-2.7593904	7.9756966	12.184649	15.526761	14.322412	-0.050233945	-2.8212295	4.4686255	8.85075	9.29828	6.4085884	0.7890651
89	2.8305347	0.86425334	0.44360417	1.3454772	1.9990251	4.4159927	-6.3036337	-4.7421417	-0.60622644	-1.0699577	4.261442	9.398008	7.4122143	17.901344	22.256191	9.095367	4.211664	-2.8119216	14.403761	16.80847	7.3544645	-2.7723422	-1.6729891	-0.07043561	3.2826984	6.929109	4.584393	0.073024005	5.236718	6.4082766	0.053540945	-2.4092176	-7.1385455	15.553459	6.618573	-1.2633961	0.3151382	6.334344	12.364761	-0.32633376	-3.7983656	-9.552791	4.0884123	10.680238	7.5826707	1.8304856	4.186577	0.11229226	2.4305463
90	3.3009195	11.547298	19.07915	9.071156	16.155508	14.336895	17.86018	26.7109	17.95642	3.5702415	2.5462167	-4.5726466	15.968743	12.242437	7.6235776	9.995318	5.4899254	2.534472	20.623661	19.222841	14.117585	20.140472	19.932367	19.382763	12.197645	16.034985	4.604303	10.164143	19.35634	22.117687	15.346361	16.82127	15.718445	10.162628	17.191357	14.286032	10.431696	16.381376	17.02483	12.060303	12.567588	12.957359	9.037645	10.567724	9.038544	7.721468	15.489556	16.144112	13.685103
91	3.388393	6.604876	7.8409443	6.33537	11.100326	16.917452	2.3554106	9.443371	20.693386	11.248497	15.216246	21.064415	12.36557	1.5535678	-8.978491	8.124667	3.382341	3.1856194	10.694268	10.972061	12.896633	7.7394195	10.357302	16.536207	0.5026394	3.6855059	9.805773	-0.608722	0.1597206	1.763624	21.709185	20.363266	10.057987	9.952111	9.340197	8.377739	-8.106665	-2.517825	-0.27157548	15.221239	12.073418	0.35702193	39.05043	32.128613	18.159115	24.13458	30.70046	26.064396	-3.0410779
92	-7.821292	-3.1342978	-7.271734	-26.643353	-22.073996	-27.968487	-16.221209	-9.137632	-1.5275817	-6.9818788	-5.161847	-14.435698	-6.82263	-0.35693657	3.3441453	3.0923464	5.103813	13.673045	4.5377054	3.1338022	0.7738207	0.35651252	-0.16093934	4.131165	10.2731285	7.537138	0.009060442	-17.786396	-9.681888	-10.888245	-1.0266063	0.15800379	6.8821807	-0.38566664	1.0645372	2.4988258	-0.62236965	-2.7464178	-3.7193987	5.9441247	3.8294206	5.8837795	-6.8495536	-8.900669	-10.029415	-8.979536	-4.0947685	-8.569117	-6.9617796
93	10.897439	16.267048	13.660457	-8.734028	-0.66369003	10.040804	-1.0847944	-5.683951	-7.3074684	16.628271	10.910957	5.6600685	13.129319	19.709183	19.13721	15.985585	15.056599	4.149093	29.639126	28.264244	21.858261	16.560455	11.754715	0.5949291	2.8577437	5.512801	11.327951	17.204586	20.656822	11.124645	13.016025	19.814198	22.012222	12.095179	11.693595	6.2931066	14.312027	22.758167	30.77839	2.1461709	7.671688	8.730146	15.552689	18.830873	12.803963	8.324202	11.247141	9.436686	-6.525794
95	16.44965	4.6475244	-8.982258	-7.920122	-5.2434034	-3.9696321	-9.895219	0.10845137	7.219494	-2.7529604	1.0224456	6.228593	1.3358108	-4.6124783	-12.429165	9.400245	6.0144296	2.7580156	18.95354	21.055534	14.61413	-1.0905194	-3.9973984	-8.097228	8.171971	4.6632104	3.1181486	2.711794	4.730098	5.3866863	1.9819033	-1.4933803	5.032011	-11.480694	-16.390156	-19.919281	-5.085958	-9.145611	-14.193321	-4.1355467	-3.9845977	-7.4157896	-21.133324	-13.675541	-13.529172	-0.03200996	2.4935713	5.1073875	0.7243134
96	11.169016	15.609982	7.8734283	20.529676	24.304823	16.888834	2.3737025	14.050518	16.101313	14.378867	8.28359	-4.186532	0.019738972	2.6590445	-7.284404	8.321978	15.346544	19.526	-1.4451234	-1.0325949	-10.847904	6.857605	1.3321922	-0.97361934	-13.068692	-15.949728	-21.4418	27.346802	15.00447	0.4623655	9.712976	5.3375587	-2.153685	-1.4015771	12.848705	11.178148	8.18059	12.285791	7.5870247	-13.268784	1.0410898	8.936535	3.3702812	9.120306	12.260216	3.7171392	2.1547694	-0.27582914	0.08256404
98	-7.2141423	-3.71106	-0.45515776	-9.477816	-1.3516062	1.2493938	-8.492651	-11.522249	-9.113958	2.5690794	2.8164992	4.498324	2.077414	2.3549724	-0.8480164	-7.048044	-6.2150593	-6.576238	8.4468975	6.0722857	8.078753	3.7652602	5.05711	6.9580765	3.6010416	4.9700537	6.345214	-5.909445	-4.1551847	-5.079865	-8.748285	-9.031818	-12.565003	-8.051055	-6.5071297	-4.3080597	-5.028087	-5.4778185	-8.709211	-15.972464	-7.261469	-1.82373	-4.9251485	-4.7216706	-0.0718936	8.462135	-0.76814306	-6.521487	-8.034944
99	13.078201	6.819998	1.6056057	-2.3605123	-0.41098523	-0.19877017	-9.747812	-4.4811406	-3.7568345	3.2588859	0.3462761	-2.8251796	10.60651	10.237194	4.299921	-1.0548997	-4.011789	-3.4870782	12.981514	21.56967	20.1346	-0.2422899	-1.8630867	-6.849662	-0.5219532	-6.891864	-1.3288754	-9.184317	-7.1867547	1.8334125	11.911802	7.4243975	6.334308	-0.27551812	-2.0292666	-5.8514547	-9.393274	1.3568165	4.3940086	10.294305	11.417419	6.9445615	-2.8490763	2.5548859	10.0638485	1.7829967	6.8076105	17.446102	5.0543756
101	-8.885363	-2.9330027	-6.568154	-5.9800367	-4.234519	-1.3459145	-4.719042	-6.1668944	-4.9065104	6.298073	1.2165184	-3.1844068	0.04177162	-1.6846908	1.305718	0.322167	1.7508211	-1.7415735	5.7437987	2.9775648	0.920009	5.036519	2.8987887	4.243297	-3.205896	-0.5913968	2.1598299	0.77025706	3.118544	11.248323	-3.1662097	-2.2871692	-0.43169546	9.25724	3.644818	-6.103759	0.16686046	1.1934015	8.082983	11.095432	13.573782	10.235796	4.824644	4.8948092	2.914678	2.7158108	0.9105597	0.48076764	-4.6880283
102	-10.348848	-10.163856	-7.833351	6.7039967	6.0649805	5.1939025	-13.172859	-14.852766	-13.395649	-1.4455264	-3.1660547	-3.54027	-13.711329	-5.9005985	-3.903502	-22.828024	-14.309028	-13.105499	-13.648127	-10.348524	-9.327759	3.287071	6.762037	7.282984	7.398704	0.21692652	-7.897683	-8.058465	-6.152661	-4.4570656	8.307484	-1.0313298	-10.029459	5.4781294	-1.238222	1.3845364	8.805048	9.865742	7.4631386	6.479016	-7.306729	-17.067581	-0.46563494	-0.54607236	-1.6804982	5.480097	2.940176	-4.08834	6.153579
103	-5.2755976	3.106293	7.338836	4.694336	3.1374862	7.431689	-1.675436	9.785142	5.819886	17.33089	17.0219	12.855408	0.12428771	-6.4510183	-6.453329	5.9723587	8.251576	9.588604	4.246628	-0.27516156	-6.894782	-1.3885832	-1.8643997	-2.1655147	-2.8419023	-4.6388884	-0.45215183	-2.5278313	-2.8679872	-1.8758794	5.094658	3.583784	4.145752	-5.705	-2.627963	1.5471699	-3.5737436	5.8451657	4.3491564	10.416164	11.025877	4.1064477	15.77956	10.390112	4.661065	5.297833	7.589113	6.0995703	2.0228062
104	1.3182632	2.7265525	5.912322	8.30109	4.62356	2.5296087	-1.9994844	3.4381986	8.115364	23.118498	33.297718	27.060265	0.9784193	7.9077234	7.6846957	7.816215	7.306755	10.639709	1.7659445	6.530732	10.387337	20.97776	12.913075	4.2983437	17.74573	12.528992	8.1261425	6.025248	4.1028094	8.798143	-1.8961859	0.26930878	1.8651445	-0.8660336	4.8915863	13.470192	5.3262024	9.193382	5.2219305	8.778136	8.968775	6.004161	7.871073	15.150126	10.373459	0.5054412	0.47475109	-3.0404062	7.0953693
105	3.2232485	2.70859	0.15021726	-2.1429653	-3.8046741	5.0931807	3.6190553	-1.3176446	3.346108	6.5729322	8.552443	6.8655386	-1.6177479	3.6386778	15.847979	-3.3620467	-3.6917198	-9.871431	-12.19824	-6.7421303	-4.396428	9.307622	12.071001	11.092395	-7.4560847	-8.30669	-6.4964685	1.379574	-7.319394	-11.249588	6.2373805	6.7688823	1.2213625	5.798028	9.615877	1.3552172	-7.061057	-9.754285	-17.175837	-11.155777	-9.2821865	-15.110531	-32.098705	-26.211864	-16.46683	-4.7953243	-1.6638694	10.051712	16.333858
106	-7.718024	4.2531667	4.2965016	-0.5436063	0.7153618	0.057090335	-7.905051	-2.4707685	6.9832525	7.3572016	15.936993	19.430592	20.974102	29.703995	24.60303	13.922798	29.142563	34.3481	19.489882	21.389011	19.375458	18.32482	16.580507	14.20035	13.560976	3.8062725	-5.868779	0.61869496	8.63299	2.98444	19.649208	19.080605	23.069561	14.077742	14.470385	22.655754	24.341957	20.356388	13.65473	8.292834	13.16086	17.072369	9.917778	13.560211	9.556305	25.955616	11.942556	-1.8893915	8.144426
107	15.045631	11.241326	11.398764	6.005811	4.8917327	0.33655804	4.447296	0.57664555	-7.2252173	4.9021416	10.187949	6.6630297	10.901809	6.4754567	3.469031	-11.130784	-8.224949	-7.0664506	7.097373	12.681221	23.477608	-11.616219	0.15999159	10.313257	0.6035412	1.39448	5.1198883	10.58182	10.853352	3.4217634	-6.4115067	-3.7024183	-6.536274	11.134206	13.050169	14.696075	23.003141	28.17296	22.27765	12.207732	10.639401	9.878611	9.635501	14.406397	16.91558	10.772829	13.266059	6.502838	0.540472
108	10.589649	8.658579	8.140834	5.1259127	3.6899085	3.4382963	3.8872316	8.264245	13.581287	-1.0224371	4.520277	-4.366999	16.478872	22.932747	25.10931	12.439829	13.777416	8.568337	35.318737	30.059143	23.824318	7.56624	18.686539	28.334017	19.750378	34.87845	41.801994	23.735361	26.286097	12.588675	24.509777	21.905556	20.41026	16.04317	17.325151	10.004296	27.95531	30.89154	26.85667	13.622719	12.087958	5.530657	1.3154029	-1.3599439	-7.5004706	4.4568386	7.911243	-2.0637674	27.47044
109	-3.0815148	-2.443046	-5.0295486	-2.922214	-4.608024	-1.6050626	-8.306922	-7.191763	-6.824383	-6.878793	-11.35703	-8.677963	13.347647	5.146924	2.5919406	4.0650454	7.150902	6.7738895	5.1306915	0.4722003	2.6445444	-0.41695064	6.676923	9.86508	8.250898	4.968748	2.5371556	9.156185	-1.8139758	-2.5829306	-4.1703644	-9.148365	-0.7554144	-8.885571	-5.0293646	6.381433	3.8425074	-0.22472107	0.32716277	-13.868764	-13.263504	-7.1295347	4.984234	-0.6927434	-2.7145534	18.31012	22.74049	15.243005	-0.36101615
110	1.9380976	2.5908945	-3.9832735	6.4880657	5.9592276	5.898838	14.458332	8.035325	10.678263	8.853396	11.2366495	5.6945057	12.037947	11.647955	11.977983	4.9759912	-1.3529496	-1.6821023	1.3890388	-2.5217626	-6.8140106	4.965489	3.388319	0.0116961	2.6314077	-4.6359177	-5.8939276	0.86835754	-1.6790788	-11.050376	5.94561	5.7133255	2.9521239	-2.4922142	-0.5045922	4.030203	1.4867332	3.6793098	5.22645	1.1060318	7.7682495	5.2996187	18.562775	14.7534275	9.532536	13.5039	12.607402	9.972142	2.5720165
111	-21.294895	-26.193747	-26.636024	-15.454864	-13.286751	-11.022475	-13.405037	-24.445883	-25.402729	-20.571293	-24.4351	-15.070266	-29.067924	-24.441334	-11.32654	-10.5768385	-19.65913	-17.375	-13.628628	-16.727697	-22.484848	-16.087582	-22.188509	-25.15739	-14.110125	-19.60448	-18.441977	-21.352982	-22.678385	-16.314426	-24.221954	-25.43296	-25.622486	-26.33251	-15.132664	-6.308571	-21.341965	-21.831764	-14.480991	-18.012741	-22.463009	-15.104919	-20.4105	-23.17761	-21.70295	-28.00327	-20.374554	-12.149282	-29.372068
112	17.265392	13.415548	8.877067	1.2047697	3.9898224	7.049718	20.707825	7.8756094	5.69515	-11.081364	-15.5157995	-20.903046	6.7788496	6.568636	2.7454588	6.6913824	12.904087	9.486212	5.8049374	11.026806	6.110389	-1.4122883	1.7190473	2.4529586	3.282731	3.9831834	3.7670794	-0.12191216	3.2645383	5.265357	13.610022	17.931791	5.8658524	-7.819425	2.224275	6.4391623	5.84813	-4.070123	-3.506555	4.0805826	-3.272942	-5.2719755	2.5802581	-1.5434973	-3.5453305	-3.914693	-3.0916433	-5.292782	-11.871462
113	19.242153	19.817184	23.960104	1.3091159	13.097794	16.567327	16.69386	20.574541	10.977953	18.393349	20.560154	20.348389	8.166007	18.632793	24.941545	10.452745	17.779682	18.509949	18.698898	19.132704	22.302465	2.5733218	5.3414927	-3.232112	17.703794	23.025776	16.55497	9.119001	8.584546	12.009274	12.91703	15.331961	18.750834	4.848941	6.379398	8.9190235	3.0216339	4.2828846	10.348372	7.4099116	10.362673	9.196505	22.102154	19.677559	17.208012	12.71817	11.811899	6.949299	17.003923
114	3.0632322	0.45018327	2.258658	8.50783	14.18171	29.338749	-0.8340277	0.39414608	-2.4892488	36.416832	38.239956	32.603775	-3.1432543	5.7699223	4.062311	21.33699	22.589756	12.477436	17.947987	15.076805	11.66115	17.393993	19.411911	23.00278	12.427945	17.801548	11.244488	11.913969	15.885402	9.714678	7.422796	18.158941	19.924496	0.26013002	4.2478375	5.465868	0.44615293	8.912578	4.6197567	12.898777	19.107521	18.451069	-8.72279	-9.966436	-8.31407	-0.6290594	-4.5069427	-12.463097	16.566675
115	6.5688	0.40974814	-1.2449888	-0.997331	1.5790652	-6.402074	9.147995	2.1873589	0.46989918	-1.0798178	4.052405	5.1436377	-10.110157	-9.4002695	-6.509897	9.49514	12.060361	7.8120193	21.298462	18.605995	10.33548	7.346851	10.895223	18.296978	-5.914654	-3.9009902	0.4477917	26.45678	26.280844	14.051504	5.0016193	12.686974	13.961529	-12.63958	-8.917668	-7.3575683	3.3667014	1.2232903	8.4517565	0.15646745	-0.13059759	-5.497696	7.7795467	5.0962057	-0.18936908	10.087744	4.5866976	0.7252148	-2.3983
116	8.925821	7.287929	11.686518	24.335564	24.467918	13.360918	1.7467972	-1.6481962	1.7780286	11.245012	13.258903	8.291906	21.634232	9.992521	4.008974	10.946135	1.2030269	-1.6897048	-3.8091288	-5.38031	-5.041743	4.770875	5.350358	7.9208775	21.440952	24.053188	19.577272	2.5487847	3.738665	-2.5363874	7.061782	18.772755	16.201553	45.770065	37.281525	18.46819	5.6822834	0.22304875	0.33778396	2.1300778	0.8550099	-2.0808356	11.262283	4.7053022	-0.123993844	16.309904	24.31704	21.09843	9.9507
117	-14.438903	-10.6908245	-6.676033	1.807591	3.1778476	4.0210376	-7.3762302	-3.355852	-9.978805	-7.0159626	-4.769783	0.61491346	-5.3907623	-13.566906	-12.102474	-12.794351	-12.518169	-6.949549	-2.0725856	-3.2503524	0.31760418	-3.5344539	-2.289987	-0.16195501	-6.9369345	-11.455376	-9.435955	-16.491388	-14.172405	-11.825081	-17.948986	-16.21118	-12.222109	1.602624	-1.0679393	2.3279457	-14.285902	-9.060837	-8.597332	-6.9885836	-8.310713	-6.588044	-6.30365	-9.970953	-7.531429	-9.219475	-3.2993057	-3.1904213	-5.963314
118	7.9868927	1.1699026	-1.9508287	16.975042	24.318676	32.640945	17.05083	22.11747	25.935364	1.3849792	4.0102253	3.6059463	7.6663694	14.806486	17.3234	11.301579	10.639139	9.045397	6.73522	16.458344	18.184227	11.714157	13.450842	6.8334684	5.8544617	11.102598	7.963457	6.724694	8.100303	1.2285959	17.314457	21.904812	11.100607	27.17289	34.349197	25.038536	22.440037	19.352654	25.282188	18.786667	23.865948	22.880775	16.43348	18.178387	4.3491364	22.887772	28.170418	22.555986	21.481491
119	-10.008818	-10.96899	-0.15606397	3.6653972	2.1213496	-7.108019	-6.495694	-6.886182	-3.9783754	5.5666823	-1.8769848	-2.6829195	8.542088	2.603685	7.0196943	-11.207589	-7.8807583	-5.9734726	2.6987715	1.3530723	-0.577008	-6.7739115	1.8083835	3.9047751	12.21759	12.116922	10.261124	9.654097	10.982556	10.2953825	1.7004858	6.4132676	5.1556454	-2.525045	0.058751523	-2.2470405	24.080181	18.393528	13.279796	-4.4795785	-0.005464017	2.0555108	0.89848727	1.5042415	-1.5842882	-4.678276	-0.22105649	-1.3906045	6.737952
120	2.6954122	8.785564	10.665691	12.15737	8.096378	12.174328	17.849014	17.48275	16.140953	1.4524803	11.454609	18.074425	21.00895	11.188905	7.426493	7.985894	13.448899	11.941557	4.1226296	10.405341	16.754608	5.7012577	7.7633967	5.691058	6.7206764	7.160052	8.341975	-12.834029	-9.115303	-2.720995	25.193916	26.965504	28.129528	14.839217	17.332882	13.366851	6.3593383	5.1750646	6.8827033	5.121848	5.1950207	8.270113	4.0473194	7.1708326	7.717534	11.625946	13.999449	14.289108	2.1279564
121	9.232317	10.721268	7.888427	13.04583	15.336755	11.272932	3.5435853	20.32394	27.817558	15.793262	11.712014	10.495625	8.852088	5.82806	6.386427	-13.687779	-8.898237	-8.961472	-7.904271	-3.573309	-2.7955432	-7.7765064	-24.289015	-38.213093	7.5100355	17.165401	10.803184	-5.8797255	-7.7900214	-8.071084	-6.5572557	-0.068704486	-1.6935084	4.408281	10.047542	18.937382	-7.457989	-7.182436	-4.02522	-7.506283	-3.519411	-5.7446594	-8.305866	-1.6553694	1.2378463	10.060612	12.670465	11.027597	-11.170682
122	3.527965	-3.1165552	-2.2805037	0.9743922	4.3548355	-3.807078	3.847279	1.7808183	-0.47285873	-11.939456	-3.0705729	4.813995	-1.5879177	-1.7899841	-3.0901918	2.1650357	-2.995917	-4.979924	-6.877775	-8.001277	-9.219435	13.78745	19.21273	13.432358	4.959417	11.879435	12.732286	11.00626	10.609171	7.1252193	5.934391	15.586291	11.874703	8.331532	4.9820623	3.7073681	6.698176	6.358223	14.610628	9.016261	8.394112	5.4585423	3.4579012	-0.4489279	-6.126214	2.2090588	7.387263	6.9523373	-3.5387974
123	-3.4619567	16.787792	27.107277	6.46636	16.264133	13.090629	1.7162998	11.617391	13.222282	12.26556	12.463143	17.935062	5.636235	6.8402004	8.395818	-9.175083	-4.7304482	4.698363	-0.08396737	1.3830274	-3.8750043	8.829465	16.578903	15.497075	4.149667	3.3655066	3.6405282	11.045015	10.0244665	4.588838	17.237396	25.09695	20.351894	23.310936	21.574184	26.46928	6.3304954	12.23106	19.04737	6.4466085	10.856128	10.364471	20.576385	10.275646	11.556223	12.130668	9.691702	-0.26880053	9.434351
124	-5.8078275	-2.6629505	4.6878605	-14.790791	-13.846941	-17.784557	-13.732437	-9.8453865	-2.6794662	-2.9456985	3.378732	4.285512	-11.498236	-13.687328	-12.068085	-12.640494	-9.685404	-4.3803473	-16.126303	-20.465372	-16.759392	-17.12333	-14.245115	-10.940472	-2.9085739	-2.9452372	-1.4263259	2.8846066	2.4248009	3.523372	10.4704485	7.7529464	11.45399	4.618874	5.826007	3.2728887	17.001472	6.76776	3.969529	-17.618404	-16.263151	-13.065235	-6.192335	-1.9981148	0.9308733	-5.277643	-7.073139	-3.2984061	-4.431803
125	9.678471	14.552341	21.28527	4.3273735	8.336914	4.325076	4.9128027	6.5459585	4.695343	2.4948783	0.66968566	-0.319504	-3.9398663	-1.6030128	-2.7750416	-7.869162	-7.9841185	-13.344021	-2.0556293	-4.2016807	-7.3032923	4.31061	6.2638683	6.4082284	-3.7208033	-1.3441684	1.317472	5.1229367	8.265059	15.299511	-4.3011565	0.43912506	5.6860857	-5.4011755	-2.8749025	-5.33088	12.098139	6.356292	4.1737275	1.4263386	1.9148657	8.145293	8.27005	4.7323503	7.220807	5.4662447	6.6185036	7.3571486	10.966661
126	6.057767	4.848874	-3.9522479	-0.4146211	-1.0543448	2.3737264	-1.4429193	1.1151416	0.68610764	-7.7031426	-5.171796	-0.66767323	4.927301	11.104765	8.70628	-8.643726	-6.960661	0.69883007	7.604139	-2.0823095	-3.7277923	5.907744	10.051216	7.0973	-9.156609	-4.2452197	-4.4656763	-2.2610302	3.9982853	13.769298	6.8408937	9.763817	6.183108	-13.334593	-13.065472	-10.944963	8.503154	10.712166	9.891232	7.6692114	11.141795	9.62897	-3.6625085	-2.147367	-6.0793347	0.20905852	-2.680338	-0.649003	11.919248
127	-4.1016064	-1.3464948	-5.8317842	-15.248379	-19.778183	-17.882608	-14.154966	-16.165758	-17.80891	-14.686448	-16.1949	-18.297558	-2.975692	-6.1630754	-5.4294357	-14.911957	-13.34008	-12.367101	-14.196651	-17.981781	-17.460049	-27.727009	-25.024204	-20.244795	-3.1363635	-9.840106	1.8072703	-8.569194	-19.309937	-16.38199	-6.558011	-15.244117	-23.549963	-33.99314	-23.182316	-21.258228	-23.369205	-25.612247	-26.735233	-4.6831923	-1.7743902	8.063891	-20.040329	-19.974144	-11.656517	-9.533224	-11.162382	-9.846952	-19.105888
128	2.436172	3.6379135	1.5106125	-1.0573994	-3.8911297	-2.30984	-6.348344	-8.984262	-10.502632	0.09287143	-0.36408386	2.228513	-8.675783	-7.534822	-6.390727	1.2778323	1.2599738	-0.85291475	-6.595361	-7.6490617	-11.240012	-4.5037236	-3.507986	-1.8481555	-12.459383	-12.471244	-14.492254	-11.340118	-3.6326218	0.108285934	-6.639229	-8.361919	-15.807959	0.27641726	2.2407846	4.8788967	-3.774157	-0.34714866	8.295341	0.3156293	-0.40615094	2.5575323	-1.4234014	-0.7523278	7.4147053	-4.1362553	-3.7257075	-9.362813	0.13620998
129	18.616358	26.756771	16.808195	8.456728	5.482419	0.32413572	7.103067	0.42040664	-3.3488705	-0.37212965	-0.31549188	-5.0341043	9.231224	8.85941	6.8033648	-7.2355237	-5.2543945	-1.8054051	0.274259	-3.9369023	0.66107625	8.545393	14.143755	18.943398	12.73465	19.103617	17.27261	8.182321	10.014897	9.915506	12.429485	7.352376	14.799023	25.705622	26.034912	18.202415	22.88462	22.055315	9.270502	6.897891	6.976267	3.1736608	15.640414	3.7786884	2.0932598	12.170049	10.047298	11.214626	17.944572
130	27.384125	27.082716	26.592438	10.290962	21.221111	22.25314	20.412489	23.964094	19.323814	29.198833	32.984856	25.506279	11.923023	19.012299	17.96666	9.069285	9.869255	6.0659637	5.7402515	8.425158	17.894943	-6.64207	-3.3079677	0.41816	-9.459152	-8.31881	-11.760993	4.804424	-2.7431958	-6.164222	-7.3469296	-2.3080099	4.0535316	8.375242	4.505238	0.34136307	-0.8157165	1.9358609	4.8868093	11.506052	12.265436	20.715761	10.807159	9.9140835	-3.227183	10.966587	9.024617	6.423794	11.14748
131	4.6335196	7.270357	3.6445382	-7.6405854	-2.8977075	-0.8383524	-7.6976976	-3.9877083	-4.9709096	-4.6452637	-1.9389995	-2.9910192	-8.814672	-18.142555	-16.680208	6.362462	6.288205	0.5427456	-4.390951	-1.717553	0.40107942	3.7281723	5.027881	10.287279	-0.004802585	-1.0587126	2.3577938	19.252361	19.644741	12.362604	-5.9306545	-4.2814035	2.765223	12.397856	10.832515	6.2359543	6.948577	2.2268105	6.550427	5.140733	8.426938	11.699397	1.7091879	7.0002537	0.17041856	7.152749	4.9657855	2.5000997	6.5824785
133	-9.415902	-6.221363	-9.698071	-6.780152	-5.483484	-8.217505	-12.260548	-8.595625	-11.287491	-6.2886133	-6.9839764	-11.067977	-14.064856	-8.459629	-8.124922	-11.038466	-8.402155	-4.1979733	-4.849608	-4.6448097	-12.190954	-4.5621004	-8.931677	-14.210247	-9.882658	-7.1571207	-8.793469	-3.5997376	-1.5792668	-2.6982753	-5.321117	-8.064288	-4.823566	-1.3253376	-2.1437798	-2.2593703	-18.373325	-10.135829	-4.7814713	-6.421693	-7.8693533	-7.871151	1.4445013	1.3742546	-7.70317	-5.371246	-6.0977793	-8.119213	-4.62214
134	-12.876425	-7.2576113	-4.5662117	5.80068	3.7952037	7.8608594	6.0946603	2.3371997	3.007867	9.432653	2.2450278	-0.44770646	-4.2305517	-1.0874197	0.814584	3.5470037	4.4226465	13.182058	0.8352898	4.723523	5.6082973	-10.135274	-11.588715	-8.541227	-2.7565765	2.3077755	5.9159327	5.9976845	3.9307532	6.024826	9.1862755	-4.410043	-6.7880154	0.54496396	1.7392662	4.2149105	-3.312551	-0.49081576	7.584672	2.910739	-0.8616509	4.017139	5.882641	5.259671	9.476781	2.9780545	8.47398	6.0417376	4.7573886
135	5.9685555	12.666313	20.202724	4.1857376	8.667214	8.746046	-4.860537	-9.93912	-18.025837	7.1071496	19.15605	21.536602	8.736128	9.465698	4.2822104	18.438866	26.814869	30.035166	27.10324	22.201149	18.64514	-11.130949	-14.718969	-10.907305	-14.1294365	-14.215327	-10.110483	27.882214	28.002262	20.018501	-27.080147	-12.118936	-11.345055	-4.4301434	-3.2288089	-4.638356	-11.774282	-6.8425097	-11.849793	-6.246039	-11.373344	-15.789581	-12.313293	-10.530973	-4.35786	-10.969212	-11.2112875	-17.946215	-1.6284511
136	29.757282	39.683403	38.985184	26.963665	36.94984	27.424538	27.81805	32.32663	20.091095	21.381496	25.532581	19.120996	24.399727	38.5026	50.072697	27.73312	28.183609	21.04723	13.891556	20.669256	20.441446	13.981653	26.756014	37.238106	0.15141752	3.5268793	7.182965	24.74049	19.605667	14.440378	14.255779	26.51311	26.023508	10.560289	11.805971	15.815306	22.509245	30.451279	26.96836	30.35003	36.845463	25.698593	33.49218	30.741451	19.053432	-1.4596925	7.7793984	18.7315	-3.630614
137	3.317428	4.492677	4.7419186	-2.9963965	-3.3205814	-5.9928203	19.55518	20.281776	10.421264	-1.1173338	-2.1487422	0.8930182	-10.531646	-6.8102427	-10.001219	-9.5482435	-11.872895	-12.0072975	-5.060124	-8.180688	-11.916306	-2.8595295	-5.2792683	-9.578161	-5.038705	1.4141319	1.0977495	-1.0772274	0.5240858	-6.2890406	-0.21231657	-2.1302547	-1.1023688	4.583328	2.3519995	1.4781637	2.1548042	1.6273423	-9.633112	-15.301086	-12.737517	-3.004745	-10.097992	-5.2046113	-5.4649115	-32.87417	-28.735088	-27.855934	5.484652
138	7.711582	6.792501	4.9116564	3.886339	2.602571	7.7137885	5.00129	7.232061	11.530606	-5.0124407	-8.177858	-4.5574665	-0.059997693	-5.0153623	-2.0144315	-4.2113857	-4.9576335	-6.663973	-4.8339005	-6.6165037	-2.6521456	-13.866451	-8.601721	-8.573257	-8.13763	-2.129047	6.58074	-11.241081	-10.353504	-7.8415604	-24.584782	-22.171299	-13.96365	-11.350586	-16.255825	-16.314121	-18.158176	-21.272121	-23.705044	-13.769516	-18.064404	-14.120283	-4.8469725	-8.282257	-8.989643	6.1571116	-3.2755792	-9.298944	11.43668
140	0.79027796	0.77478284	7.047682	3.22624	5.181201	2.3777668	10.091728	4.7459707	6.906699	8.371131	5.101597	4.223103	6.014719	5.5848274	6.6499567	3.304598	-1.7866385	-1.6236713	1.5861316	6.144014	13.017428	15.341348	13.855439	9.355576	1.6835078	-1.246099	-5.9461393	7.3863134	7.787404	13.355009	7.9517508	5.514975	4.860162	5.856082	7.0885754	2.3930297	3.8833442	5.746478	6.0512047	8.594127	7.339738	6.284414	9.995518	1.9224174	-2.2128015	7.7810354	7.239643	6.04588	4.7313266
142	-7.376524	-4.0585537	-1.0819323	-13.54012	-12.84507	-19.867882	-9.766488	-6.944271	-10.802491	-4.2469783	-6.258707	-11.953619	-10.682962	-9.886331	-11.882309	-5.557928	-9.818232	-11.950407	-16.871677	-10.389241	-11.906304	-5.580021	-3.674242	-3.7801604	-14.7192135	-10.371725	2.10718	-0.7260551	-6.155411	-10.153054	-11.255035	-10.21381	-13.601517	-2.0051014	-3.8551762	-4.3346434	-10.02894	-11.580513	-4.6544046	-19.930023	-11.771059	-11.844431	2.9003189	-0.8849169	-1.9448531	-12.160605	-8.243527	-6.5474863	-10.812405
143	-3.9781225	-2.9446168	-4.1021795	0.79031944	-2.6191225	-0.2950297	-0.4936399	-1.5826985	-8.173338	-2.2391715	-3.0280716	-8.921724	-9.405728	-7.525648	-5.472715	-20.95379	-14.960208	-8.015124	-11.021138	-7.088217	1.568053	-12.956888	-15.024809	-10.646436	-7.274591	-7.8707495	-6.9955306	-9.392591	-10.792099	-15.06147	-19.288147	-14.651862	-15.603388	-1.6847031	-3.5191169	-8.586721	9.815296	7.52752	3.0459943	2.228284	0.6029348	10.648233	-8.88347	-5.7024446	-7.2049503	-13.345701	-6.756195	-2.8882213	-1.7420185
144	4.1677766	8.815269	1.2360623	20.290073	18.61978	6.385521	12.377417	10.572801	1.5195453	2.4199233	-1.8537338	-1.4101338	-0.47533816	3.9305115	4.287458	25.505444	21.20323	15.111216	9.778874	12.438845	8.378635	-2.6609912	-1.4865549	-4.6016545	7.4364605	0.9509995	-1.4768132	-7.401415	-9.565653	-15.118349	-7.874613	-8.729387	-7.9925756	21.140398	18.23334	15.266588	7.0983534	5.4661145	6.43026	1.0986911	4.363391	-1.1027892	17.791477	20.075806	17.946545	7.7553635	9.720276	17.413778	4.4871798
145	-21.017925	-18.877142	-15.919895	-5.355695	-10.862172	-11.000934	-27.281788	-23.407043	-17.38266	-13.541736	-10.05795	-10.686808	-10.637936	-10.44763	-10.972002	-13.562635	-11.555969	-11.759916	3.731583	3.6432867	2.1488748	-8.935131	-13.447715	-5.688251	-9.750033	-10.032104	-4.1104245	-1.6955392	-5.687154	-5.7740526	-7.121978	-8.516838	-5.642112	-5.5156593	-10.605329	-13.389248	-7.7693353	-8.837225	-9.41255	-8.656925	-11.6393	-17.855446	-5.32841	-6.5160756	-5.979782	2.5282302	-7.1314626	-11.134337	-11.986697
146	-11.810139	-8.127302	-2.097513	-2.192722	-2.5592833	-0.78670144	0.41189042	-5.2782183	-6.808093	-10.790848	-9.971175	-19.142117	-7.1076236	-11.501551	-12.071207	-21.612583	-18.496712	-14.779499	-7.032296	-12.879228	-18.824158	-16.201923	-14.005774	-17.551607	-7.9442825	-16.494644	-19.183338	-6.906683	-4.09678	-6.0079594	-11.806675	-13.6975	-9.476282	-13.943127	-15.0459175	-12.824299	-5.7148347	-9.219986	-8.777174	-13.138077	-14.938261	-12.476946	-10.586644	-10.495476	-8.135613	-14.003025	-14.261048	-18.775158	-15.063513
148	0.09548428	4.9031715	8.216911	3.3623695	0.34613067	-9.646183	10.4746475	18.12033	11.045157	26.59653	30.887516	39.85617	13.534725	15.378912	13.400269	-1.1105393	2.572186	1.92823	15.145456	19.436396	18.61887	28.76734	22.618528	12.137081	42.16017	34.749683	30.854908	9.199486	12.538496	7.2870507	13.363714	19.81291	19.667702	-0.35504168	4.5224285	5.716382	0.2883807	3.7341092	3.14367	-7.7898607	-8.291821	-9.073308	-4.3578033	1.034714	4.5056767	5.734741	6.3423448	6.871915	-16.439215
149	15.962959	11.351862	7.278126	4.0535164	1.583601	-0.73291713	4.380944	-0.17325455	-0.59819025	5.1735315	6.5770884	8.130966	25.308308	19.861046	23.14513	-3.6036973	0.34456664	-0.2446776	-3.1703126	-3.7345905	-0.7484584	1.0502183	0.24257955	2.1891036	-1.9473273	-2.1971326	-4.2168584	10.301191	4.053835	-2.0145993	4.241733	1.7021058	-2.0426626	-3.4240384	-4.2425575	-4.212583	1.3114867	3.742766	11.052978	15.73297	14.651137	17.125923	-6.0245447	-1.1884856	8.878733	25.497147	13.469809	8.796492	10.721483
150	-2.9717112	2.550593	2.0775995	-3.2940772	-8.903023	-9.3470545	-21.417444	-20.10144	-12.716837	-2.141932	-0.9278644	-1.7114671	8.409537	4.5838885	3.0378003	33.062004	24.38182	12.865043	-1.7265772	-2.4828165	-2.6690845	-9.32567	-3.047112	4.771891	-3.6328216	3.6518734	6.4395194	-21.011852	-17.8894	-10.571594	5.2041407	-4.664178	-12.406596	-14.596638	-19.13013	-16.60579	-13.943771	-9.188562	-6.7923946	-5.511923	-4.525693	-5.8491564	10.287987	9.874365	14.226633	2.4976783	0.4316883	8.017025	-5.9294744
151	-3.5097833	0.7048985	-5.7222137	-1.2232572	2.9487998	4.0882206	-13.895447	-8.795968	-3.569903	-14.68852	-11.910638	-14.365183	-7.4419813	-6.7465754	-2.7320626	-7.5954695	-5.3212786	-6.0086384	6.544511	7.485208	7.693635	11.573553	16.14747	12.101131	-5.6072197	-7.4571924	-7.4365253	1.8662962	-0.5286174	0.2581731	-2.6198194	2.5273063	2.2782943	4.104882	5.935067	6.531318	9.139	9.734475	4.3841286	-4.5514917	-5.790019	-7.40757	-11.485703	-5.625909	-4.8178926	16.765987	16.407784	6.2134533	0.709194
152	18.706024	18.326962	26.284908	19.530695	18.4419	14.906682	3.5816548	11.792765	9.056986	-11.17886	-0.37047273	8.378864	6.1622267	10.924568	9.614829	3.574029	6.97593	18.025116	-0.1429593	2.2545648	2.8373556	3.250184	8.237601	7.1908393	-1.9567647	-5.9834476	-8.848627	22.79484	17.50578	10.034922	-9.041526	-6.7919183	-2.0413218	2.9711318	2.8693419	4.1345606	-3.3803458	8.489759	13.611988	9.887167	10.469518	5.5066504	-7.444173	-3.4441128	-4.988984	-10.168482	3.2217774	6.3468504	7.3209047
153	-7.966617	-9.436549	-7.541169	-11.793118	-14.204678	-13.202402	-1.9156132	-1.573328	-9.504646	-6.1209927	-9.004047	-5.06448	-10.9145355	-9.282511	-8.819359	-12.754307	-11.851006	-14.869229	-2.0814373	-1.9604862	-0.16147196	-4.6488113	-6.1376705	-9.703834	-12.029083	-18.446465	-20.878712	-5.308731	-6.3530173	-10.141874	-31.167236	-20.999245	-14.681299	-15.743843	-13.961527	-10.389153	-6.687749	-7.7375975	-8.911985	-1.517621	-4.2657485	-10.833437	-21.824356	-16.229614	-14.164846	-7.2733965	-11.070768	-13.003437	-9.900382
154	3.3789666	1.7067726	2.0411994	-0.5071324	-1.6785598	-6.682349	2.6742961	14.441492	23.910149	0.34373778	4.741535	7.3285313	9.978671	7.120742	1.850203	12.274244	11.428571	13.430588	13.043514	7.7375097	0.64884114	6.0677767	9.627171	13.234706	15.091349	3.3427293	-4.286342	-7.9521656	-3.6750655	-3.5231786	-1.1481495	-0.488513	-5.0293436	-3.0589914	-3.5389347	-2.086988	12.604156	14.197775	15.35061	14.263855	13.264993	14.635807	11.405434	10.259495	5.7114434	16.81799	22.974316	21.499197	11.083302
155	10.78954	15.87277	7.7956266	-7.819937	-11.7342205	-17.649864	3.7354045	6.8817463	6.753522	2.9132442	-1.5400403	-4.1007514	1.6165247	5.140181	6.9758034	0.017394878	-0.24330631	-2.6370277	-12.732113	-7.915374	-4.279442	7.296382	9.683233	4.721199	4.8506703	4.707508	6.1416383	17.787235	15.950784	19.33635	28.278084	25.498276	16.064972	-10.513109	-14.040714	-10.179922	-0.79470426	2.184472	-1.6365683	-9.725335	-11.084919	-5.8960114	6.8945303	3.6819372	4.1721716	22.868773	17.54864	17.675535	-12.425158
156	20.107449	21.339466	17.545929	32.485344	35.684288	27.67706	16.663372	29.413456	42.397503	11.017536	18.291603	16.240366	15.143981	17.658901	10.842658	14.4557705	7.0901318	-6.339756	21.233212	21.941778	15.233958	13.4659195	19.350239	29.226204	28.579483	35.32341	24.094788	10.613325	12.052183	12.094653	2.2628136	3.9715044	6.444764	9.0434	5.469284	-0.9656568	16.442945	16.086128	12.70567	-16.70892	-11.18394	1.5181414	-7.081154	-0.3500489	5.0578976	13.536343	17.202286	13.257664	13.650069
157	-14.292885	-10.634779	-16.953255	-43.402885	-41.65184	-39.498356	-26.122433	-18.466438	-5.690466	-1.7898958	-2.15489	-1.5975838	-8.007608	-14.371088	-15.2554	-10.196917	-15.961718	-12.055286	-11.827545	-10.083273	-3.7848363	4.308073	3.6029658	9.884359	-3.2312932	-4.423906	-1.4652715	0.34576866	-5.122684	-11.174356	4.2362027	0.39459643	-7.4924583	-6.560447	-2.6539857	1.9628633	-2.0435278	-5.397248	-5.806052	-3.34591	-13.31172	-17.708298	-1.4012876	-3.3295093	-10.663914	0.521773	-7.9817076	-12.382563	4.5418887
158	5.6017647	5.892848	0.8339366	5.6102753	0.6572926	-1.1256018	-5.690662	-8.240143	-5.100238	-10.774649	-8.143414	-6.629671	-7.804408	-9.894867	-6.9637346	0.52745736	4.5108256	7.2377243	0.5006897	-3.4045074	-6.9136276	3.1807785	1.2168262	2.1121063	-8.651627	-6.6906385	-12.409546	-8.3698845	-8.014769	-4.0695834	-15.365355	-13.622363	-8.70463	-2.174205	-13.164909	-18.056488	-7.941888	-9.374193	-11.644182	2.8542223	-0.947843	-2.9253683	-11.695114	-16.590403	-15.472682	-13.901571	-12.782648	-18.891495	-9.960224
159	2.2926788	8.573478	6.0113306	10.374872	19.656857	10.707369	18.666409	25.96436	24.687489	0.3891124	11.114569	19.522518	5.8799915	12.473927	10.432016	15.714344	21.947449	19.582323	8.535348	10.869711	8.325102	14.531924	23.449663	15.640184	15.380064	16.379116	13.786658	5.0676517	6.059148	6.1407394	18.232607	20.712826	14.668876	14.869809	20.700829	19.755617	9.67663	14.666572	7.467868	10.998938	17.318298	8.258827	13.023401	22.552649	10.77589	7.7016935	12.717337	5.5176105	6.7187247
160	7.998166	4.554257	6.9175005	-3.2961588	3.0751681	13.576477	0.32762814	-0.5534327	-7.8955326	5.3010235	6.397561	6.4327226	9.801925	6.020625	0.83458245	-8.668994	-7.1814184	-1.9610395	-0.7063072	4.3171525	16.136656	12.342787	4.5487595	16.922483	-0.34434226	-4.0282416	-2.6484892	5.7591515	9.726082	14.664893	16.99604	10.712391	17.49265	13.358921	12.865774	11.30558	12.973995	5.609066	7.4439464	-1.278837	8.306635	12.133307	7.1747565	4.327947	9.462846	-12.950232	-10.369984	-14.816416	20.715235
161	-1.6813297	-4.5666924	-5.85215	3.8188167	1.5682269	-11.6068945	11.912178	5.3421426	-1.7866766	2.3679175	-0.3795182	-2.5486624	-1.7020606	2.0500696	3.8517475	-5.5958123	3.455563	2.8370576	5.410326	2.5517664	7.4293237	10.291037	11.587431	4.757701	-5.8482122	2.4914088	6.70738	7.222224	5.7709723	0.8572051	1.8655243	-0.8017279	0.5939965	-2.006599	3.9409747	10.167445	27.277695	24.189009	8.424989	7.765086	3.6618848	2.9064167	-6.166044	0.4431917	3.5990372	-2.0235739	0.8296933	0.97027975	-2.7001762
162	-15.260365	-11.013344	-16.810127	-15.383379	-15.290794	-12.654774	7.616491	6.310483	10.545646	-1.4214883	-8.803891	-22.566433	-15.594922	-14.1423645	-12.131128	-13.324107	-16.865986	-27.23312	-10.56698	-14.59268	-17.623577	-6.1335373	-10.674904	-12.7075405	-6.2225566	-1.1057513	-1.6534011	-10.989487	-9.192181	-10.094435	-11.311043	-7.6553383	-5.2408495	-10.111937	-10.333984	-13.521532	-2.8608189	1.6284548	2.421401	-20.466305	-16.661156	-13.044219	-6.576848	-4.380219	-9.299206	-16.55389	-15.202751	-9.682613	-3.7187119
163	6.359415	11.398401	10.348705	-2.0209553	5.524681	5.016156	8.095389	10.110435	16.649834	8.745645	8.094074	9.031073	29.294647	25.474089	23.12663	20.270191	32.102646	21.74966	11.61446	12.792073	3.027514	16.90261	6.6145554	6.021847	9.869863	12.665075	10.614911	10.017638	9.369103	15.011192	4.5356636	4.202294	3.5351899	21.863834	17.20314	20.691998	11.647987	11.612295	13.053741	10.689003	9.539842	2.1638727	7.7607217	7.888277	7.0023227	15.933041	16.665274	12.537794	-6.034809
164	3.4763975	7.876276	15.64318	6.717255	4.8286266	-0.16404608	3.5507693	4.2149324	5.4245663	11.814411	12.519831	16.30238	14.334645	13.211742	21.018015	2.4555283	4.90262	14.1937275	0.9597045	9.108179	13.315401	14.699285	9.975766	5.04349	15.008318	10.881436	-11.675734	21.322113	14.891644	8.681033	12.236866	11.79902	6.446127	0.5572832	5.0911016	12.223082	0.95594907	-3.5370834	-5.5020647	4.138499	-2.1023018	1.4419941	-11.879013	-9.854759	-2.6535244	3.0715883	-2.6613536	3.7170134	2.9918783
166	2.4568334	8.999107	5.497332	-7.8176413	-3.3313828	-4.6496177	0.8320638	-0.69491374	-8.340855	19.06389	15.657487	4.582817	4.6578503	8.884811	13.060546	5.6298313	12.768883	8.717554	9.556002	19.251842	11.744919	17.60844	21.612568	19.666534	14.466242	12.55809	5.9244795	11.900862	10.260382	10.187629	7.795165	17.349434	17.37174	-8.4005575	-3.0332007	1.0566456	0.33051372	-3.1489472	1.0234108	12.123932	15.983116	27.647816	3.4600306	2.6368246	2.0501733	-6.8048286	-5.216357	-1.9876746	21.448643
167	-11.642756	-7.9391937	-8.600181	-11.18273	-12.87752	-20.70221	-10.4976425	-11.059288	-16.014744	-9.454269	-8.279074	-4.5546227	-7.2488747	-9.85523	-14.481436	-18.713669	-15.629017	-9.533533	-11.510319	-11.568552	-12.076206	-11.0572195	-8.056787	-6.995741	-6.0270405	-7.3383102	-11.336916	-8.50114	-6.505349	-0.13189149	-2.436886	-0.47078764	0.5105475	-3.7154918	-5.634815	-2.6564667	-11.707691	-14.420622	-14.031113	-5.5904446	-9.453444	-5.375542	0.3240685	-0.8859843	-2.522194	-6.4066105	-7.2969084	-5.040739	-3.3234358
168	-10.817406	-7.9801445	-10.699024	3.0324757	3.2478209	2.2148254	-19.736671	-11.274017	-4.3345385	9.214136	7.071748	6.821837	3.5631971	1.4179105	2.5565686	0.4082787	2.662168	3.4186254	-9.630383	-11.211895	-10.45879	0.58423346	-5.654211	-0.9306428	-11.404108	-12.328537	-9.780007	1.5159193	-3.3732178	-2.4926133	-1.6668702	0.70360434	2.2282982	12.496347	0.9505222	-0.58546823	-11.879353	-10.837589	-10.858514	-3.6330228	1.5651197	5.886705	-3.171769	-3.6287475	-9.012158	-0.5338521	-1.9806306	-13.174622	0.10862616
169	-0.32059506	3.9960325	1.4808533	3.5911045	13.0245	11.710009	13.427812	19.62298	15.245028	20.971153	17.572865	8.456673	4.4790893	6.62922	8.370981	11.369908	15.042931	9.908085	19.336735	18.893593	17.868715	11.207521	18.277626	18.311548	12.904748	14.539954	12.037914	10.006059	18.142612	26.691715	11.849158	14.672508	9.344078	8.854286	8.592595	9.014276	7.5209265	8.917191	5.596487	9.174602	11.406597	11.530741	10.124829	14.917774	12.942148	13.8206215	15.943481	10.539886	14.466627
170	-2.9102263	-3.2264094	2.2546492	1.0583005	-4.345093	-1.8625159	-3.4480393	-5.975784	-8.302834	-17.546434	-13.045586	-11.737824	-3.0950518	-8.419664	-12.831118	-8.456688	-11.305093	-9.092994	-14.036213	-8.811741	-4.9431906	-17.258438	-18.76187	-15.571854	-3.3437889	-8.419987	-6.597251	-9.049768	-9.686312	-1.9761422	-18.12416	-11.605191	-11.47336	-4.17346	-1.220675	-7.860006	-18.28854	-18.15219	-19.43985	-16.423298	-16.38833	-20.315063	-21.624239	-19.793814	-14.850263	-12.964672	-12.533734	-15.266061	-10.5550785
171	-6.478032	-6.5965443	-4.174231	-15.174241	-13.085161	-8.19512	-6.0481396	-3.8155627	-3.664762	-18.509117	-12.754161	-15.9771	-13.657442	-13.274211	-8.051495	-16.38472	-12.922042	-13.171713	-17.83464	-15.124693	-12.057377	-1.4322255	-3.3847022	-3.0705051	-10.858162	-9.773682	-9.614466	-10.17392	-9.900718	-7.412109	-11.10586	-10.483274	-6.291872	-4.51822	-4.5159407	-2.710304	-1.3320422	-2.1107426	-1.4639409	-15.0870075	-16.1129	-16.382042	-16.1773	-8.955078	-8.630287	3.388029	-1.8484814	-8.291721	-5.1065807
172	6.7137446	4.068119	2.680931	-4.602047	-0.67884874	0.025208116	0.7689615	1.6900371	6.7065134	6.4941273	11.476305	13.560236	1.6489308	2.9158254	1.6710162	-4.7881327	-2.6710072	1.5385675	-8.418647	-8.078983	-6.7477627	1.1074412	3.1460664	7.010287	-11.540554	-5.304624	-4.487372	-1.8233898	-1.9264252	-2.158022	6.395392	0.090364635	-4.4905066	-7.9296703	-4.1198473	-2.2659986	6.9869227	1.0582789	-0.20796311	5.65653	6.7514734	9.514283	5.5354314	0.34362048	1.5451113	14.019374	9.356991	6.843417	-8.402238
173	-13.936768	-13.744188	-17.27356	-0.49387568	8.505741	-3.411568	-11.58147	-9.795443	-16.924511	-12.169276	-11.977641	-14.041753	-2.2185621	-4.950015	-3.223684	14.943617	3.1093826	-4.0620704	-4.6695204	-5.7804065	-13.583772	-10.858565	-7.1799746	-11.508342	-17.230686	-7.6568446	-9.13562	-8.088129	-3.7190204	-3.2951164	1.8297732	0.4666293	6.968708	-2.18407	1.1222098	8.837877	5.8516474	5.4228	-1.4290226	11.651142	8.159053	8.718006	-0.0465208	1.4707843	-3.090491	-0.051408023	3.5795312	3.193068	-7.4774475
174	-5.752876	-4.5040865	-6.688798	-5.7735167	-9.096933	-13.499681	-12.824772	-8.427389	-0.7890855	-1.787636	-3.2430692	-3.8011305	-4.4067216	-7.376274	-13.727959	-5.8171873	0.9100215	1.2191123	-10.012623	-7.9951267	-0.08400933	-7.0289264	-1.2228478	-4.691699	-2.0816753	-3.40663	-3.0569522	-1.8861549	-2.9028635	2.4478414	-15.142458	-11.47761	-2.1699648	-5.015649	-6.1895914	-5.5882635	-6.017582	-4.86426	-7.593141	-5.807294	-8.75583	-8.8111315	-12.842668	-11.204687	-13.566628	-3.7806277	-6.253807	-8.20284	-5.1783447
175	5.9723396	9.377422	10.10626	10.47267	17.439825	12.562084	16.979391	17.789974	17.147976	-7.1001797	-2.5657709	-4.180318	14.628665	18.220947	21.335825	16.101896	19.771599	15.882238	10.614292	19.048338	26.708092	15.129787	13.912544	12.445139	5.8126426	13.658453	6.030157	5.636902	6.363383	6.4393954	4.7653027	13.1880245	19.059818	-5.3939543	1.0160922	2.55739	-3.5183249	-7.0209527	-12.766734	-1.6626852	0.2194356	-4.0473495	-17.633114	-16.682955	-21.980648	30.881493	41.3144	37.020943	-1.7979062
176	-5.264596	-5.044339	-5.4310956	-13.15885	-13.795523	-11.363245	-8.694221	-11.050481	-12.03824	4.7095995	4.8543386	5.811658	1.7077074	2.958262	0.1856035	-3.5392299	0.09122372	0.1589383	-11.71229	-8.920969	-9.994093	-18.160997	-15.447686	-16.135168	-14.261345	-10.218702	-13.1815405	-14.170084	-13.283344	-11.29554	-9.524616	-9.277821	-8.512859	6.8759785	7.932015	8.919344	5.1835923	8.810972	10.917021	0.45937753	0.49227905	1.3494077	-0.38827327	-1.154614	-4.7649508	-8.267145	-4.7636375	-0.80235523	0.51617515
177	2.9034972	6.548795	4.8961215	-3.4319315	2.0561297	-6.491309	4.1959043	12.469368	13.645739	-6.4116898	-1.3851422	-3.946319	-16.147465	-14.852333	-11.304569	29.968601	35.39562	34.912827	-13.565367	-1.115222	-2.7822444	13.323263	16.10681	19.544666	4.6123652	13.6279335	10.322626	2.553371	9.033012	9.876619	11.305845	20.734997	18.88056	6.6016273	19.39003	15.378632	11.778046	10.495474	7.5158434	0.6765783	5.042328	2.8792543	3.5481853	23.941612	24.523409	-8.421913	-0.13590586	1.0087267	9.545187
178	14.805269	25.204687	19.26241	3.820095	6.5030203	3.2603822	28.303621	18.507473	2.8590117	6.0504236	2.9604084	-1.046707	5.7827063	7.07289	0.42153615	-8.019999	2.0325334	22.646862	3.9321651	9.844919	9.370219	0.22099577	24.61353	40.70574	8.019075	6.100926	1.5959567	15.803934	22.543541	16.194859	-11.959601	-3.1232638	2.610951	-0.04808554	-1.3106732	-4.8689218	-1.7944492	3.2814622	8.766003	17.429596	14.055775	7.202326	-3.355112	6.5962324	10.490353	5.2975807	15.458466	13.761427	13.598097
179	16.286716	20.882156	20.960123	4.4876876	5.562502	-0.59048235	1.8091681	-1.3495846	1.684583	0.90025055	-7.630576	-3.6401923	2.4872146	-0.32525587	-10.84326	2.2974024	3.0932956	8.095993	2.1524158	2.4344525	-1.9549313	16.169567	9.944263	6.6496344	-11.08239	-2.0140362	7.677978	5.26958	1.5776063	-3.3788326	7.662297	9.199408	4.313332	1.0766742	1.1521213	8.757848	-5.7303395	-7.748627	-5.950964	-1.8819499	-3.1205754	-8.835152	7.6947784	2.3271992	3.6190002	5.278817	6.699518	9.607124	7.107601
180	8.786258	6.4225936	7.7978745	17.53847	15.997286	11.299393	-1.1020349	-3.763127	-2.375489	20.228228	14.931851	9.690475	16.43858	15.467652	13.29704	16.132751	21.99672	23.257252	7.645629	5.1620474	4.1391373	12.88636	12.180788	16.344606	-8.938575	-3.8466575	2.1634264	1.8566239	0.6692811	0.23438175	15.719246	10.910289	10.690437	5.0951962	6.1232023	9.799766	15.835717	14.539911	14.552636	10.914952	12.565078	12.334831	-8.004288	-4.4005365	-1.3205602	1.7085041	4.789286	3.4017558	6.0548496
181	31.100327	34.0563	31.319384	29.397247	24.97025	26.089172	19.941284	21.395103	21.221579	9.334805	11.403946	8.194077	20.071041	20.682995	18.685375	17.09635	15.315111	14.216953	6.8695307	15.105928	15.257143	7.385916	8.553749	10.504211	14.990166	18.89174	22.039835	29.574493	23.17559	21.82232	25.907848	24.796402	24.321527	22.075493	21.98703	17.859108	28.839638	30.111523	28.778042	36.230778	37.322033	31.793896	35.32054	33.380924	30.646343	30.84011	30.188839	29.986362	20.918242
182	-11.554115	-9.341951	-4.2516785	-12.104098	-9.51948	-12.146803	-5.05404	-9.431974	-17.376198	-12.757246	-11.22534	-5.036995	-13.080467	-16.593025	-23.168451	-3.5430727	-8.010424	-6.807237	-8.2854185	-6.805091	-4.0147467	-2.179779	3.1327758	7.8592587	-2.3478172	-4.5873365	0.28146943	-4.0156736	-1.5333842	3.4348116	-13.214424	-4.5254545	0.54469544	5.363311	1.1861153	5.0839567	-0.73803467	-3.077664	-0.38153937	-3.9538245	3.3008327	9.357401	1.3978074	-6.069481	-9.365625	-4.3835783	-2.8135767	-1.6526082	0.5557574
184	-9.220615	-9.410984	-7.037341	-3.8450217	-8.017975	-6.2776675	-10.32894	-14.83889	-7.2208514	0.8842826	-12.375254	-22.199745	-9.297747	-8.110648	-1.6712077	-16.08909	-22.962086	-25.86364	32.874763	22.658337	5.2369657	-5.000963	-3.554341	-2.0322115	-8.5237255	-6.454506	0.19588736	-12.075338	-13.189426	-12.125872	-8.761049	-2.478154	-3.8396895	-0.86347306	3.1988487	6.8272724	-8.411997	-2.9342096	-7.5545483	-17.632446	-12.600865	-10.019365	10.761072	15.796438	16.690718	-16.723034	-16.183613	-14.248622	-1.5922389
185	-2.2481475	3.703683	3.902204	-2.1429708	0.26650906	2.6558459	-8.46498	-12.188202	-15.946833	-2.8497283	-8.855724	-6.5474463	-6.5461254	2.4959981	6.18635	-10.344315	-9.392924	-4.461555	-14.148668	-12.348676	-9.011606	10.315311	6.031722	5.817212	18.418861	15.110747	15.876493	-9.023676	-7.469169	-9.691505	-7.3808475	-9.138094	-6.618889	0.01922676	-0.57160866	-2.5261097	-8.636274	-7.9802876	-7.290757	-10.819809	-6.2819996	-1.7884549	12.090343	9.774235	15.721871	12.767946	11.473455	7.750164	-10.101148
186	7.684992	9.4662285	8.543281	12.108665	1.6540036	2.294259	6.1602793	4.889459	-0.72432816	6.019714	9.981071	10.013426	6.6280785	10.269522	10.30765	3.5162416	4.508627	5.373647	4.613362	6.3443427	10.37698	10.047512	11.651251	11.277729	9.097242	10.742123	5.9356375	10.752609	6.669457	-1.480685	6.784162	0.60946244	5.2696075	9.044971	8.118645	1.8409704	-0.39414707	-6.731839	-6.6013665	9.786432	6.260131	5.969383	5.937293	6.5243435	7.79587	19.988846	19.109127	10.287472	15.436266
187	-10.675331	-10.051537	-6.7382555	16.966978	20.983582	20.668316	11.408956	2.2689242	1.0797234	-8.397123	-2.7759168	-5.130571	-4.5199995	-3.7586234	-1.1039641	-9.013533	-6.357392	-4.6820292	14.77892	10.554722	3.3875015	21.49974	18.74023	14.040939	12.112524	14.962719	20.370148	18.814047	16.15577	9.27866	11.500307	10.117532	2.0406432	1.0966156	1.4037042	-0.7261907	0.41095918	-2.4926867	-6.1228266	-4.5661483	-5.1044235	-18.526024	1.689908	-10.899009	-10.0715685	-23.346397	-20.642124	-29.387142	-13.628418
188	1.7890923	7.0884867	9.125089	-10.846296	-7.196822	-2.0774128	-21.982285	-18.501228	-10.660374	-3.8527744	-1.1022849	1.4784701	0.09594175	-2.9081059	-2.6251607	-18.611807	-17.092022	-16.760132	6.801483	7.24913	10.795727	-2.8430307	5.823962	1.296003	6.6036997	3.2837424	-2.5360627	17.071604	18.710272	12.409672	-9.236935	-1.1942089	8.300191	-13.102594	-9.074039	-10.136091	-13.553518	-9.170964	-9.545094	6.99512	9.005144	2.0843704	2.1874237	4.6559505	2.3608143	-26.026234	-12.398458	2.7807858	-15.20355
189	-21.905144	-20.828102	-15.256792	-15.058148	-12.121665	-10.906092	-14.74815	-14.765493	-11.900236	-2.3368795	7.9072027	14.9975815	-9.925089	-7.4107137	-1.6664056	-10.400252	-10.704626	0.61373454	-11.746989	-18.217709	-20.867096	-7.8984785	-14.042599	-21.024372	-4.1023417	7.049299	11.800412	8.757709	12.853636	6.266715	13.668946	10.814867	9.580608	-4.2954593	3.1866972	7.6629453	-7.443427	-5.6307087	-2.5423236	-31.674128	-28.95858	-21.980434	-13.768896	-21.552486	-25.161785	-21.463078	-29.65342	-23.799953	6.730554
190	-0.6842582	-3.885161	-8.292484	-5.522195	-6.798141	-7.484899	0.94678444	-3.6029894	-1.4312718	-13.055553	-13.503748	-11.205349	-7.875303	-11.004871	-9.430252	-13.257804	-14.365465	-12.762733	0.4371795	-3.642795	-1.668304	-4.968396	-1.5024484	-5.85108	-4.952549	-3.485691	-5.5271187	12.434954	9.820607	9.572208	10.832669	7.384055	4.1736503	-12.202403	-10.004108	-9.94286	-5.0294833	-6.6133623	-12.010809	-15.3447485	-9.600891	-4.3254457	2.2747002	3.6749814	4.4408026	-7.3990316	-11.148213	-8.52654	-2.1955385
191	-3.1198454	-9.377195	-20.872662	-23.491348	-15.723873	-18.544363	-14.261967	-17.769346	-14.659399	-2.7881496	-2.4223788	-8.689413	4.612077	-1.8360159	-3.8971949	0.36336273	-2.1744387	-3.2101865	0.91439843	-5.749878	-10.902516	2.2662392	1.1465038	0.83701414	-12.150877	-12.259249	-16.727448	-4.9948497	-9.539577	-12.663017	-12.710723	-13.029822	-13.684572	-12.112196	-11.79162	-7.1903257	-14.591123	-15.583699	-10.985751	4.136106	-2.497161	-2.7188387	-7.2916584	-7.3864074	-8.893843	-6.6488442	-3.3399458	-1.0677276	3.977851
192	-15.600025	-22.928677	-14.559088	-2.9835737	-8.36517	-11.49131	-30.89465	-26.62997	-17.625347	-7.388152	-9.826886	-14.801823	-8.408123	-7.9411073	-17.273983	-28.46691	-21.708172	-12.218093	-11.670198	-8.76968	-0.10203284	-11.260805	-12.951144	-17.451706	-3.7288008	-6.672477	-4.85162	-6.873534	-5.005636	-2.2353606	-19.814789	-21.20575	-13.759037	9.639579	11.37607	19.616095	-0.052572608	-3.352041	0.5544106	-2.0942545	5.279525	6.041005	1.3316598	2.9550672	1.3298376	-6.2075295	-3.8615153	-1.4507233	-19.845861
193	1.5945148	0.26347506	-1.3409069	1.8435745	3.852017	-2.4847767	4.111971	6.647137	2.5711641	0.7829363	7.6239614	9.39979	3.3357558	2.6183622	-1.8956995	4.124954	8.853848	12.504963	1.8906717	3.8989959	10.514378	14.20154	20.640732	15.857206	-2.300787	-0.017154098	4.520036	-5.5777273	-4.9296656	-2.0044694	8.150063	14.908676	19.324837	12.926692	15.214246	7.2724743	5.918586	15.050544	16.279371	6.950452	12.133372	8.995674	7.238975	5.7790494	3.9991114	32.60151	15.101284	5.1026845	12.622816
194	9.170143	4.704796	-4.4718075	-17.266766	-19.291256	-20.455086	-13.252394	-5.862503	2.2996538	-3.375864	-2.1133542	-5.4401054	-2.8146753	-6.026644	-11.318161	-1.6392579	-5.0494757	-4.454108	-4.455396	-0.84568006	2.4079833	-12.479902	-13.638578	-9.594367	-7.153753	-2.5970025	5.598978	0.89318395	-0.5383133	0.96207094	-6.838686	-6.21374	-6.753501	-11.617992	-12.654435	-13.398981	-17.881882	-10.856367	-4.402117	4.367406	-6.841826	-6.5494804	0.5830918	-1.4440087	-10.41464	-2.203079	-1.3453302	-0.9154311	-15.85215
195	-11.343859	-13.418983	-23.300129	-12.071886	-5.756689	-0.91245365	-9.550035	-5.52685	0.33279943	-5.735754	-10.008265	-11.577489	-17.466053	-16.233187	-12.532525	-2.6697712	-2.3698037	-7.788662	-12.00166	-15.549143	-16.290663	-4.9100494	-8.086302	-4.9254055	-8.94005	0.16516063	-0.6039151	-13.525885	0.030204952	9.944263	10.844319	7.55379	4.0340714	-3.070553	-6.9002547	-0.86600924	8.054483	1.6399224	3.094904	5.9584036	8.727179	12.85788	7.2225475	6.554976	3.339696	13.4373665	6.362161	6.2243342	-13.02564
196	-11.434513	-14.92498	-21.37527	-6.19627	-5.195814	0.8426019	-12.157724	-15.886695	-19.128563	-12.92359	-14.085152	-11.173648	-2.4085693	-1.5665072	-6.0576334	-18.474167	-17.713966	-12.192805	-5.8468895	-7.483818	-10.130636	3.443101	-3.012132	-6.118203	-12.742565	-13.715599	-17.811634	-6.242423	-10.255259	-5.63744	-6.658477	-3.9707904	-2.4792354	1.2225671	-5.9165177	-3.2334049	-7.169784	-4.861069	-4.327199	-3.2229424	-7.309148	-11.821592	-20.258867	-19.237587	-24.70253	-9.410788	-3.3741143	0.44118774	-1.022154
197	-15.16633	-17.496368	-14.25961	-15.516177	-15.892152	-14.488655	-13.60557	-12.473709	-9.387924	-9.827312	-11.612428	-9.46205	-16.668139	-11.587038	-12.971457	-12.133354	-14.878289	-17.021355	-10.295662	-13.994869	-11.976967	-5.77598	-5.356147	-4.944404	-9.564367	-13.883579	-11.832314	-20.30365	-18.635372	-12.107349	-2.799533	-8.233135	-9.016806	0.98263884	-3.3092122	-5.8664494	-12.391203	-13.014466	-9.316719	-12.228336	-7.9714937	-10.079897	-17.957884	-14.771437	-18.682043	-11.077564	-10.198452	-13.124396	-11.657749
198	-1.8919115	2.7427983	6.3714256	-8.40353	-4.6924276	-5.1481085	0.3201963	3.1167107	5.1126413	3.4961352	-1.0250968	-5.1179533	7.736154	8.099631	10.78296	0.68932635	6.605776	15.399406	1.8203033	2.905302	1.4264545	1.8511678	2.7189283	2.52851	-2.7689915	-0.39248633	-0.4124046	1.2812445	2.724742	2.7575707	8.690815	6.5759487	9.67557	-5.9887753	1.7841984	2.552175	9.200779	8.954464	7.628264	14.403649	14.811792	8.965832	7.048951	8.266559	1.7764788	3.4621472	2.4137042	-0.91808957	7.080818
199	24.40651	37.090813	42.001823	3.5434752	1.5384514	-8.184877	0.8738501	2.0196574	1.8779829	-2.134361	-1.9745617	-5.9218326	23.445297	22.719809	17.223236	-3.502029	-3.3753278	-4.5062656	-11.984368	-8.895884	-6.2039647	26.984016	28.713371	20.922157	8.70252	13.043428	10.525908	32.00766	24.402386	12.828911	-5.6193733	-1.2226561	-1.4512234	9.485551	8.240459	8.409306	17.651375	11.237392	6.704399	23.096794	28.071373	31.901028	0.37693715	-2.3280976	2.4175498	6.8968096	12.2898445	25.628866	-8.214556
201	-27.38262	-21.645422	-17.356277	-14.289004	-17.328144	-26.35319	-7.9861655	-11.831301	-5.8123717	-26.186296	-28.139648	-24.746407	-13.462656	-18.638903	-14.137588	-11.120777	-14.400784	-10.145336	-17.154305	-17.623417	-13.095495	-21.260998	-16.029211	-12.413937	-13.536803	-10.963236	-11.235577	-9.190453	-14.743244	-12.236398	-14.03351	-16.745571	-18.65461	-19.659122	-16.86451	-14.746193	-16.754972	-10.306616	-6.1892695	-16.349377	-12.388284	-5.0954304	-1.6307905	-5.944536	-5.997434	-14.630563	-16.74711	-14.936989	-21.92923
202	-1.8162806	-11.730912	-8.338772	-4.1410494	-13.61541	-18.283203	-30.595726	-20.316668	-14.697599	-16.861855	-23.390842	-22.296669	-6.79928	-14.040007	-17.155378	-12.927164	-21.815586	-22.682167	-16.140926	-24.555824	-18.59618	-19.850307	-20.788067	-23.747158	-17.383694	-20.548521	-10.614664	-25.437302	-24.047586	-23.501991	-14.253487	-17.676743	-21.811363	-5.5280657	-6.9863863	-8.449993	-15.029091	-15.319351	-7.633162	-11.240524	-12.934671	-5.815793	-7.860824	-14.054058	-11.472435	-7.359023	-17.476572	-25.05699	-18.755089
203	7.360709	-1.5553067	-3.5214357	-0.52844626	-5.9362345	-2.792168	-11.826706	-11.469841	-11.648724	-26.987268	-25.815033	-22.710686	-20.054352	-18.839127	-11.565361	-26.760742	-21.061705	-16.778187	-6.4127793	-6.9102125	-15.8876	-3.7687175	-10.570412	-19.783636	-17.970543	-20.0013	-18.693031	-0.7153735	-5.7126455	-5.4864416	-16.190014	-11.516809	-12.873215	-5.5959625	-6.195416	-12.240484	-17.097912	-20.376463	-26.922882	-1.8425889	-3.977474	-1.2153312	12.948313	11.2756	14.452272	-10.260975	-9.996155	-14.071364	-7.3667574
204	-14.7778015	-16.825289	-24.395111	-26.018105	-17.901466	-11.117407	-16.932846	-30.43541	-34.44074	-7.076397	-10.207104	-16.380978	-4.5984554	-7.8214073	-1.3110738	6.359099	1.7650118	6.807042	5.0916853	5.2170835	8.079113	3.9786143	4.02366	1.2262565	-11.944721	-7.186819	0.82007766	5.4924097	6.7857356	10.178646	11.434063	10.624216	10.771021	14.265025	14.505759	11.603981	1.3681717	-1.5670736	-2.0134578	8.696922	5.4163165	2.3458328	-10.04891	-7.317878	-8.118041	-6.629273	-14.914495	-12.10654	-13.615381
205	-23.594975	-24.268839	-20.936556	-12.6370325	-15.666989	-11.833145	-15.320309	-19.37032	-16.462948	-4.540368	-11.689564	-10.233143	-8.20212	-17.498589	-18.288551	-19.972534	-16.773516	-16.122927	-14.241129	-15.667898	-9.729863	-4.7317486	-8.7016945	-11.1730385	-29.66016	-26.938074	-28.210392	-9.078325	-17.523792	-13.705763	-7.144082	-16.30584	-29.205193	-0.8600219	-11.900693	-12.48756	1.0787928	-5.0345507	-14.569027	-13.239389	-15.3196745	-10.877249	-3.1666617	-14.346255	-17.509262	-7.060663	-12.188689	-8.975235	-20.78239
206	-4.5925517	-8.481375	-6.499893	1.0059253	-3.5914412	-14.736275	2.3804712	2.3174558	-2.5594535	-8.659838	-2.5771608	6.205131	-9.961365	-5.583027	-8.597479	-0.57955503	1.6860174	0.24289453	14.065941	5.256878	-2.031216	-10.604473	0.15853035	10.3730755	-11.100674	-12.829756	-19.12027	3.7059426	-0.54872954	-7.978711	-13.96546	-12.075432	-8.358225	-8.154991	-6.3941607	-16.702333	-1.8819985	4.5220785	5.298669	-0.16506019	2.3601947	-4.9179206	-5.3966684	2.0732555	6.315522	-7.409163	-1.5394926	-3.1958249	8.722839
207	1.2982914	3.3119845	11.85971	4.098985	13.695919	12.72858	23.762772	21.220373	10.632389	7.2492895	15.956395	12.550756	43.141144	29.826015	16.809395	18.910027	29.54523	27.911987	6.661868	-0.87573636	-9.2058735	13.905362	8.868916	11.011667	1.8287069	13.4193325	18.924793	8.803616	9.388227	9.231976	1.8778003	3.2732382	3.5731	3.9171093	8.899788	4.0769386	3.8896694	10.58889	8.221204	6.600992	6.711809	4.6626453	0.9138806	2.3595333	-0.54142135	3.483186	8.88059	8.969854	16.150991
208	10.775703	7.4295487	-2.2150693	12.729188	14.284231	22.211248	4.451159	6.1538773	5.271428	15.312783	13.804865	7.299778	-7.675894	0.55480206	8.533209	9.575321	9.028017	4.660306	3.2210035	10.868732	3.4799266	8.472452	6.015833	10.782557	2.085205	5.0021267	6.7237015	-11.336141	-2.6908169	0.014733255	4.0671077	7.0660934	3.2923622	12.690294	11.734054	2.497573	20.835617	24.97638	36.08589	9.226895	0.61472857	1.8899761	-3.3864856	10.150962	3.3697517	8.402205	11.223987	16.724756	11.823292
209	6.7311077	5.0644083	1.3019025	2.3008847	-0.3378501	-0.39956748	0.644292	0.9035437	-1.2073656	3.8613226	0.735038	-3.069141	-2.0859654	-4.162533	-4.9531174	-1.6084235	-1.4490699	-0.3703742	1.5311018	2.8432078	0.020817935	0.049821377	-1.4355034	3.1322026	-5.988948	-2.7774963	-3.2260945	-9.560712	-4.4100475	2.8796954	-1.5721446	-2.4017615	0.5445977	2.651246	-1.0503929	-1.1375744	-7.5491633	-4.205909	-2.5531585	-1.1116186	-3.7497067	-4.229325	-4.0168176	0.6192701	2.2986913	2.3394332	3.0114279	-0.34809926	4.3182044
210	-7.2570934	-5.8439097	-5.013352	-0.1024594	-4.807359	-14.03742	12.075777	13.24687	16.955063	3.3874722	10.300146	2.1155846	-1.5270283	-0.055280566	6.900941	-2.6066837	-1.1154144	-2.9302158	2.8142664	6.6848173	-0.91304183	-12.927286	-12.193614	-8.812055	0.087383	-4.268599	-4.335173	-8.299612	-4.7403383	-9.992247	1.1226383	6.8383446	6.4512014	15.081575	7.0408816	1.3033097	-6.0968623	-8.590218	-8.245247	-14.947473	-15.89189	-16.190624	-11.1898155	-1.6750365	2.278512	-9.924334	-11.858982	-13.565793	-7.5770726
211	-4.9163823	-11.028776	-9.119259	-7.5389657	-13.313629	-7.004912	-6.611626	-4.8425694	-3.8747053	-11.492963	-4.9865513	1.1877223	-21.164768	-17.331572	-12.979294	-11.366991	-12.285091	-13.573176	-17.982742	-22.093548	-16.416887	-14.783335	-18.868666	-17.010464	-13.217768	-9.583917	-12.973251	-23.476425	-22.550716	-24.283047	-6.493884	-14.226364	-11.789962	-23.269735	-21.104164	-8.079473	-2.3457177	0.51911414	1.6050632	-7.2871733	-8.056696	0.17104551	-14.512626	-17.327936	-15.579478	-10.507513	-5.409262	-8.40326	9.454269
212	-12.06776	-9.492115	-10.7152195	-3.7312746	-8.004229	-10.634407	3.9795542	-3.908039	-2.166728	-12.838102	-7.712699	-13.316751	6.6159515	4.9694138	10.618263	-10.544949	-13.274214	-14.175455	9.222055	12.059722	16.985592	-9.587502	-10.495313	-11.654981	8.36387	10.053041	-0.30805197	-14.947771	-8.362575	0.23630922	-9.958488	-7.93871	-13.171636	-9.974235	-10.32765	-17.794186	-5.6641583	-2.8203142	-9.644308	-8.594648	-10.21746	-8.479283	-12.535368	-5.5528903	-5.4549866	-12.642595	-11.969062	-5.3896236	-8.718602
213	-6.2321434	-4.051286	-6.591645	3.7807488	12.113878	13.702667	3.2342982	0.9607125	-3.0114079	2.195263	0.9140776	3.7010725	-5.795697	-3.578772	0.52222854	-12.934447	-3.3247042	-7.1626744	-2.3642309	1.0688708	5.8558884	-2.0422385	-3.4770029	-3.5247788	10.58747	15.410375	21.49736	8.083662	5.347482	-1.9629316	-3.2814348	-7.2648306	-13.297926	5.375347	4.452663	4.2742896	4.2416935	2.2878475	4.045954	-9.16839	-7.1849427	-0.74476945	-13.459932	-10.390082	-7.423953	7.1401978	1.4001876	-4.7852583	4.2880363
214	-14.448311	-19.492973	-21.742004	-20.408962	-22.24731	-26.663322	-15.955177	-17.205761	-11.158222	-19.941776	-15.935503	-8.802784	-5.667287	-10.008617	-15.358202	-18.909693	-24.88528	-25.99313	-11.539246	-15.604021	-13.744757	-15.766241	-15.896793	-12.72056	-10.983938	-8.003857	0.8501404	8.979727	3.392661	2.6776164	-6.151371	-4.9833107	-5.773179	-1.6958637	-1.5033225	-1.2060896	-20.580687	-24.732151	-18.845556	-8.57374	-16.736591	-29.105503	-6.5666924	-6.5290594	-13.071738	-5.346553	-13.502433	-14.064153	-18.636585
215	1.6412717	9.397825	6.416606	6.5820484	1.1508338	0.5733212	-11.582986	-17.577465	-15.846483	-17.32706	-21.051334	-24.772398	10.648093	6.092285	-2.4684558	2.827393	3.8766193	7.242791	4.1646495	1.5833449	5.812228	7.87768	4.43049	9.649538	19.67818	22.466488	24.22548	20.42191	17.074442	6.807347	12.518029	27.996178	19.37416	0.72645104	1.4064044	-2.7208245	17.824564	17.667877	15.477269	10.278648	19.197655	23.030497	19.592207	26.929031	33.147278	8.073424	17.048374	18.562414	15.487613
216	-13.449911	-9.063543	-11.951946	16.101645	11.063208	15.189915	-9.85277	-6.4233856	-1.9065795	-1.9481165	-3.4397051	-7.044346	-5.0235825	-2.197616	3.4353347	4.3581657	3.4076252	-1.1276222	5.472738	4.2044673	5.9090323	-7.3435445	-1.5608497	2.7849097	15.055874	6.4427204	-0.54683375	-4.166728	-1.2774386	3.4407146	-8.972515	-7.0226116	-5.46084	-1.725838	1.6292539	6.6499653	13.031622	7.8425865	-0.8593898	-4.400249	-1.9583973	3.0979152	9.80469	7.994603	1.0651006	-5.948428	-6.5529413	-11.91378	17.473454
217	4.7313633	0.5699254	0.35066983	1.7428229	-2.9717946	-9.760075	8.2461	14.115644	15.413664	8.536125	11.830943	26.169403	6.0741687	2.516841	2.3815734	-6.614719	-3.971078	-1.5416398	-2.34293	-0.9194395	-0.36986846	-2.5896711	-5.9235888	-9.301945	0.7699911	-6.4384937	-12.763329	-4.4700146	-4.9197025	-10.378109	-0.8851223	-1.9264238	-4.495527	2.823359	-4.0506387	-3.14733	-16.62308	-9.724152	-8.915033	-27.00811	-32.91926	-31.20483	-20.153627	-21.343405	-23.968927	-20.453865	-26.994974	-28.851082	-32.149727
218	6.549061	6.6188574	2.4793339	9.981503	11.857554	10.623648	7.3414965	7.1939707	6.8654814	3.755424	5.043601	6.9879837	-8.059351	-5.0507197	2.6781068	3.8481653	-3.0286756	-3.6787	2.8800478	1.8968339	-0.9825244	1.6847509	1.6486665	-0.5232295	-2.698977	3.9663868	4.0056973	5.4921885	10.998624	11.44924	2.2633426	1.1150638	-3.3331273	7.0438275	11.910873	9.794748	6.467214	6.134548	1.0370708	-0.4791083	0.65887535	2.5580196	-3.0948753	-2.3697505	7.1654596	-1.5473475	-3.0642042	0.5016467	-10.851341
219	-4.2021413	-1.9926909	-0.5509544	4.6381617	6.3266573	0.26006174	1.8686216	2.1425705	-1.7985039	1.0377567	-0.88270557	-5.0008364	-11.386622	-4.5577984	-5.2700377	-8.622826	-10.550068	-12.126205	3.6029947	0.1118433	-0.6206454	-5.4531507	-6.0158653	-0.77266705	-9.008006	-8.2234335	-2.943164	-3.1261313	-11.697211	-11.557682	-9.12233	-4.2444353	-5.16241	-3.4351828	-9.298967	-8.617092	-34.439285	-32.829758	-23.853912	-6.836708	-2.5271406	0.93541265	5.486868	4.1862783	-3.3234982	-6.1321	-1.15703	-4.464876	5.776812
220	3.0121748	6.8887787	5.861663	9.926236	12.465117	5.7919855	8.189758	7.7386403	5.4235487	21.144958	15.477697	11.416449	1.059281	3.009602	4.672883	12.099516	19.32838	14.82786	6.5010834	4.254133	3.7534215	17.237034	6.8480587	6.1698027	11.297777	9.82666	6.2517967	10.299559	17.493128	20.461283	9.773754	10.000336	7.8583913	17.385517	15.117656	11.156328	21.584242	19.769566	22.580269	20.994022	21.120514	12.217491	-2.6588209	-1.4651153	7.572567	6.7107306	6.5916243	8.69613	10.1628
221	-9.090723	-1.6783433	1.0073867	-2.6709466	0.2737919	-5.3803215	-9.792124	-1.6321219	-0.1997773	-13.237808	-8.708162	-15.194852	-4.771801	-5.660421	-8.01527	-3.071411	-10.33794	-7.1872683	-20.529213	-14.63097	-8.583237	-10.536363	-15.416241	-16.528624	-1.964832	-0.84906954	-5.6988487	-12.753601	-12.7870455	-13.804443	-14.10396	-12.7294655	-10.440699	-10.08697	-12.845203	-13.263336	5.242434	7.243596	5.415366	-21.33506	-10.418127	1.4477093	-5.950658	-5.9301457	-7.7441664	4.8917894	1.0128168	4.3856697	-8.322172
222	-3.9873652	0.72374165	9.792328	13.526216	13.466024	9.594448	16.56353	19.091969	13.797408	-4.416589	-2.263517	-4.4603715	6.053097	5.981781	5.244253	7.2146626	3.8122697	-0.41843548	4.1022205	1.6084825	-3.6658864	2.3791804	-1.0205247	5.640867	-16.518143	-14.217269	-17.498028	-2.87824	-4.0650396	-5.270642	5.6580715	4.303963	6.4194183	3.4306347	-2.288453	-3.6597047	1.9444492	-0.95828795	-3.5289826	6.465136	-6.106826	-11.457247	-8.287303	-6.348353	-2.3616886	0.87366545	2.0784352	-2.4321284	4.8669057
223	-9.640497	-6.4753103	-9.405264	-0.98563194	-5.0079513	-2.9523544	-8.383895	-8.322314	-10.209158	-10.10758	-10.9848995	-8.68376	-8.047069	-6.8592696	-6.1121874	-7.6855073	-9.380056	-7.1623807	-7.539938	-3.8083062	-5.232007	-7.8715057	-4.7966504	-8.319384	2.2101912	-1.2119251	-5.9241934	-7.705571	-4.6741385	-7.7101226	-4.460392	-8.48854	-8.52683	-4.7193584	-7.869323	-14.588157	-7.944223	-2.9847684	-5.0782013	-6.6218443	-0.025629044	-2.0082626	-9.461072	-11.846922	-13.30654	-12.982904	-11.719465	-17.930992	-16.171837
224	9.128145	6.3043203	-2.2666197	-1.1692059	2.6787462	2.7278595	38.782967	38.452576	33.450424	10.542263	24.200733	25.315105	18.684753	19.186958	20.467579	3.3518138	7.2334304	2.9414275	-3.384165	2.4502177	3.3519006	-4.9410214	4.7406635	7.7611017	5.489416	10.749363	17.243252	19.485226	13.125288	-2.521072	10.710098	9.982882	2.482295	5.7300425	5.309967	8.766438	13.450201	15.380794	11.312935	-5.682658	0.46862423	4.5935216	12.571737	16.319761	11.568231	-9.318684	-6.594177	0.45946765	6.7819843
225	-9.783063	-15.927238	-11.853444	-0.29067332	-2.7250357	-2.061829	-13.015743	-8.8681965	-2.5224776	2.4585514	-4.5182667	-10.912239	-6.502733	-8.876019	-5.066027	1.779583	5.84E-06	-2.2129269	-6.8311977	-7.9850693	-3.4725766	1.9979135	-1.9437182	0.18129596	5.617158	11.778046	7.6874866	-4.478608	-4.972706	-5.390331	-5.9135447	-6.735612	-2.8318124	-13.084597	-13.50893	-15.536382	-6.080836	-8.403173	-6.4716377	-2.2745795	-2.770301	-7.750715	-6.415621	-6.2445817	-5.496898	15.474707	10.272554	11.828558	11.720873
226	-2.7775705	2.016762	9.942924	24.114643	24.909838	24.936333	13.204857	23.93509	23.992481	14.583067	14.135218	15.99317	12.183647	12.128404	7.020934	-0.63537204	-0.7310741	-3.621148	5.1952143	-2.646089	-3.149925	6.0549803	7.622647	4.137213	15.70581	23.440794	25.034239	26.084354	23.493637	21.93459	20.830349	15.233133	11.765755	7.042378	7.69135	8.630794	-3.0676966	-3.9685788	-9.827205	-1.1981785	5.4204593	13.093853	4.3451524	10.515835	11.780003	15.331118	16.55	13.19906	18.96504
227	9.059744	18.66808	22.06886	5.124588	8.068628	15.3671055	16.787071	12.018187	17.88463	10.6424675	10.620775	14.252964	5.8550415	2.7899017	0.096182466	4.159231	1.8297172	2.402963	7.652796	6.9070573	6.693181	11.703782	-7.7069597	-13.629975	3.6069765	4.606989	9.537451	15.050968	10.940222	13.170841	-0.5213327	3.0828192	3.6543868	11.775383	7.6923704	8.744484	6.0702786	12.844286	20.052471	5.749157	10.495107	15.8023205	-8.410194	-7.0853505	2.3612452	12.940861	12.196875	9.144158	5.8019524
228	18.99699	23.931114	18.910633	12.522446	14.728014	9.652536	-5.1234617	-1.0700965	1.5779719	5.1394825	10.0021515	5.602654	6.298147	16.425785	14.065441	-14.368496	-9.049389	-13.049061	-4.137392	6.0609474	4.2505326	7.619004	16.515308	16.954075	3.6192293	5.475381	-3.7676554	16.927372	25.85075	17.607538	-6.826456	-1.9013559	-2.1473312	14.045548	22.687843	24.477722	8.735303	8.112101	4.396292	9.874357	6.9339867	-3.9350376	0.63143295	5.542426	1.9938735	16.701408	14.040327	9.78916	2.5565062
229	25.597645	20.40122	17.43814	15.863335	9.605776	2.9472427	13.224372	11.49343	8.920511	16.920015	19.810093	27.060772	26.446564	24.382425	23.132992	16.317537	19.199123	16.752659	-0.8162473	3.1117516	17.858042	15.030617	18.471907	20.446096	4.0412407	4.003789	3.542967	-0.28310168	3.8558042	12.500437	13.437316	9.871786	13.077261	15.08024	20.129377	22.867378	11.42811	13.340569	14.968218	18.238363	13.206192	10.685255	19.139584	19.8045	23.812115	12.901282	10.345169	23.238722	14.739885
231	16.190475	16.663975	22.949562	17.261024	19.688148	17.499102	9.838921	2.6209188	-4.5268736	-5.8560686	-5.5168395	-2.139605	6.177907	4.113175	4.8079863	13.532305	15.75297	10.874863	4.203354	-1.8269132	-5.669708	3.3069997	1.0621934	-1.5706222	-3.4314575	-7.0939064	-6.375589	-31.76186	-17.12532	3.6007204	28.065943	24.864887	14.968857	0.9766161	1.7688055	-0.9821316	8.772362	11.519133	5.9244547	-5.7330585	-5.9861794	-3.113384	-11.13571	-11.810507	-8.997644	-8.180944	6.0153685	16.269957	14.833929
232	-0.99448115	-1.2857323	-2.3948832	0.8372482	0.9245395	1.9400659	2.05989	4.4595804	7.367017	-6.907252	-4.846121	-0.30467916	11.119843	11.399113	11.713349	22.181137	17.574284	17.464855	11.172253	6.6520233	7.6558685	10.431379	6.9622135	5.734993	-1.2224302	2.0016353	8.483587	15.448894	19.201008	20.958172	13.256929	8.442307	7.3952384	4.2100363	6.5547423	3.7010543	18.474281	19.879448	17.93475	14.31271	10.544386	11.068824	4.90523	-3.085647	-9.699432	-0.5015903	5.962281	15.314398	7.5380607
233	17.958366	19.071846	9.051201	26.825115	33.53895	34.741016	23.016857	20.643242	17.157537	5.589781	5.6216784	16.192356	6.224983	2.6994183	-2.6272974	8.474293	13.32988	12.651209	11.119726	13.379799	10.336264	9.647505	10.880142	5.906211	14.449585	32.040413	38.617615	14.185848	16.394367	6.530518	10.897869	13.789619	11.750431	15.006531	10.991583	-2.040741	22.532299	29.8768	24.594402	17.250261	26.934258	43.39917	-6.6993904	-2.4019547	0.48268828	2.7152479	9.126084	20.395557	13.436161
234	-10.9279995	-4.962274	-5.4479547	-11.147192	-17.370598	-29.554806	-0.9643047	-6.18561	-7.210396	-32.6254	-21.125473	-11.389605	-12.6136265	-8.110093	-3.8573694	-19.594677	-17.675655	-18.514198	-9.454433	-4.025814	-13.321068	-7.636956	-9.906603	-20.917042	-10.819979	-13.399403	-16.009712	-9.223495	-10.518991	-16.190895	0.43762568	-1.3993988	-8.209333	-19.176517	-11.994772	-12.684357	-18.796658	-17.859644	-14.858989	-8.60044	-8.5880995	-12.145954	-5.691368	-8.799973	-11.921936	2.1674545	-4.90024	-12.252704	-13.903513
235	-28.902987	-33.756325	-28.480562	-36.03174	-27.313847	-18.179579	-11.099096	-16.617073	-19.57004	-18.881634	-15.068605	-7.19265	-11.873253	-8.685758	-8.982609	8.435473	13.562568	13.469091	-22.200733	-25.530506	-23.787289	-18.52835	-24.785961	-20.585	-28.305641	-29.63337	-23.205698	-4.266223	-3.7349372	5.1851196	-13.300005	-12.391518	-1.2363405	-13.349022	-8.2703	-4.328383	8.317944	7.6945877	-0.7000413	13.858023	11.661995	12.054626	-18.571568	-8.743965	-10.710606	-7.545067	-5.730791	-18.569647	-27.024776
236	-3.001106	-8.099009	-6.997325	-17.156763	-17.059727	-17.526146	-2.9283023	-2.0585604	4.588004	9.198365	3.4943447	4.519376	-6.911783	-5.4935923	4.3651447	7.641992	5.817416	4.775263	5.443503	1.485158	-2.7878416	-6.293827	-7.6333838	-5.2017083	7.0962906	5.2511497	6.4851284	11.820477	8.965717	1.5394278	6.9773045	6.278076	4.606515	23.733295	23.618103	11.860819	-14.128015	-10.069829	-8.9459095	-11.771472	-8.879351	-14.67471	-11.332126	-1.7349756	-0.72900623	-3.6722522	-6.867489	-4.597362	-3.7787647
237	-2.0789158	-4.1816907	-2.9953926	-0.20351344	-0.65189457	-2.3566804	-13.60083	-13.033047	-5.9332085	17.908405	9.591278	7.1641226	10.930161	10.794331	-4.1293645	12.558699	12.789194	2.1903887	15.162613	15.8080015	12.804293	18.105286	24.976765	29.8448	17.899193	23.36784	17.4036	-9.115829	-6.1548557	-2.6260948	-6.36071	-9.399845	-10.316324	-9.131559	-10.336755	-3.4755418	-3.4051633	-6.922806	-0.48027056	-2.4782853	-8.793133	-9.980135	-11.809055	-13.625673	-12.191206	-15.8117695	-14.42609	-9.115388	-5.4195633
238	5.40778	2.0220742	1.5458188	-1.0930128	-3.3826094	0.073657066	1.9813175	1.9116455	1.9563279	0.49152234	-2.0766103	-0.12660223	5.764407	0.5675379	2.973071	8.613497	2.1967216	-2.1105053	4.6279926	2.121099	2.7611725	3.0754046	5.419567	1.4725254	-2.8481956	-1.2215025	-3.3366008	-2.755386	-4.9172306	2.1704583	2.3970885	1.6125953	-8.708323	-3.294312	1.8783877	-2.5936613	7.699065	6.5754986	3.844266	1.8319693	8.301261	6.4767423	8.9363785	-1.0556895	-7.1035433	-6.6962037	-0.29716772	-2.1182876	3.6796832
239	-11.942776	-12.93676	-9.207105	-15.484053	-12.228123	-8.501886	-18.827415	-16.601553	-13.886534	-12.136354	-8.885454	-5.1363287	-11.510668	-12.185563	-11.419823	-11.859932	-10.848907	-6.587925	-9.079199	-10.272409	-7.8787518	-10.007906	-15.447041	-16.82943	-14.298037	-18.795961	-19.54615	-25.588005	-22.950348	-19.08286	-23.175346	-22.758326	-17.87516	-11.36323	-11.426882	-7.4982414	-11.0020275	-13.666323	-11.807577	-10.195114	-9.512635	-11.065777	-10.813806	-13.356514	-19.184902	-9.516929	-9.560021	-9.929669	-17.488308
240	18.054302	11.984949	5.283095	8.1132	12.462812	11.000503	-2.1589851	4.3312035	9.598648	4.3843484	12.338896	13.522997	9.048313	8.041572	5.945127	1.0373712	8.061344	7.638906	7.5355525	10.369251	18.691921	3.0305648	5.696019	5.596508	19.488625	22.881516	7.119979	3.2046156	4.7505894	4.0943246	13.741546	-2.7928963	-3.197937	11.947449	6.661529	9.273432	2.3133986	3.687402	9.84561	2.5168786	8.078286	11.95809	-2.1514053	6.061634	7.4702916	-7.127775	-3.9962895	-2.0037203	6.770135
241	-9.017992	-7.7537966	-13.8078575	-1.7127973	1.6800573	-0.29645592	-1.7488614	0.9813785	3.4348261	8.238669	1.8164735	-3.084816	-2.8863082	-3.8094678	-9.554078	-4.6841965	-9.470293	-17.232828	-17.757936	-13.791621	-13.207245	-0.18634346	-0.9656463	-8.322948	-1.6086884	-0.70893407	-1.4905937	-5.139204	-4.3646345	-9.101685	-7.8968744	-3.1467633	-0.3366269	-10.541813	-10.465535	-7.7716627	-9.980534	-7.867051	-5.4724493	24.541689	12.928087	2.9353447	6.290397	4.3201365	-3.8900323	13.128082	4.725048	-2.3693137	-7.206255
242	3.620099	4.9862237	4.410388	-13.917875	-5.727991	-6.7625184	-2.6509318	-5.3506784	-8.515986	6.254127	0.9008878	0.51376987	-10.709673	-7.0294065	-3.3878758	4.601385	2.2250438	-0.39320087	9.621946	10.472037	12.278263	6.1601086	7.50587	1.6731886	4.0812387	-3.7856781	-9.37944	0.32641903	6.301838	3.7486577	3.6875718	6.395833	1.8801742	-2.315405	-1.7215369	-3.3689165	4.2310266	1.772888	-1.3730705	6.145033	11.360952	8.350658	0.10476676	1.7057467	0.07823353	-6.0837426	0.58971375	-4.8852468	0.5653533
243	9.471642	2.0815704	0.12402463	10.473299	9.896566	7.438013	13.38166	10.270035	4.098001	-1.8324809	-4.694518	0.82030225	-14.474455	-2.6874166	0.16392651	2.8633327	5.189725	3.3436646	-1.0694091	-0.69907105	2.4919958	9.271077	7.7180805	10.466091	1.1629343	0.10911235	-1.9851261	-4.3408184	0.43428218	11.04205	-0.534953	3.958942	8.163721	-7.5969706	-9.625212	-5.8024273	13.763253	12.922151	12.731079	6.7787757	6.8274517	-0.25483817	12.191445	9.655647	8.875142	16.905304	10.250765	-0.47787637	-2.2298448
244	-3.8728986	-6.255493	-4.1915684	-3.8054163	-1.847562	5.166239	-5.2498155	1.0067322	-5.745905	-25.87343	-21.940067	-17.538359	11.277757	7.4509153	-0.75686777	3.3490152	2.8494208	0.77081674	-0.82746154	-7.1634026	-6.269184	-4.1865187	-4.235835	-3.3253794	1.7870586	1.1910967	-1.5359342	-11.913988	-11.224991	0.1905023	-10.645704	-8.050869	-9.841349	1.3202063	2.257892	-0.7029701	-2.4852448	-2.1614444	-6.0534573	-11.819976	-10.011053	-12.508968	-8.44172	-8.374347	-9.565678	-1.8741252	4.7692204	6.3730474	-1.2259922
245	10.108449	10.039667	10.671459	17.64251	21.50531	22.345495	18.75919	23.317392	12.445478	-0.41668215	1.4208843	4.0642138	3.6377528	8.316199	15.000708	-5.8164515	4.4921865	16.49648	22.019672	14.201771	10.412044	15.983489	15.643423	8.469864	6.4316015	10.09605	2.665686	15.344656	16.972054	19.524899	9.911952	11.196077	5.4987216	14.768652	11.258269	3.3920777	9.0371475	12.726639	17.146284	9.257585	7.4480247	4.5318537	-3.2291715	1.8937767	0.10081494	-0.8632548	8.725941	12.82045	6.0495358
246	14.446492	9.565431	9.772068	12.609559	10.60872	11.432972	13.550926	10.819916	18.17869	15.454979	9.024397	10.795746	9.754276	8.150138	4.2336593	6.709038	14.076008	11.180992	5.3496437	11.853224	18.77649	23.989296	23.339771	25.047852	5.3825617	1.5942161	2.1341643	-0.39404303	3.1812792	7.448128	-4.1123104	1.1033275	6.4789095	19.492214	19.754963	20.996841	5.378783	5.277378	4.2391615	4.9754066	8.407763	12.816269	14.072742	15.444084	21.117428	2.7700114	8.542559	15.470177	28.161797
247	4.9773655	6.8744645	13.45928	-2.5780597	0.1535939	-8.4934635	24.239174	26.930767	18.25382	-4.8919196	-3.1988177	-0.010499477	6.1560054	-2.112453	-1.8082223	-4.9280577	-3.0004542	-7.86409	-14.089989	-6.133231	-7.7494173	-10.249527	-12.153922	-14.747437	31.018532	25.949509	14.679556	6.16406	7.279401	4.289024	-15.089405	-11.712172	-7.4373527	0.7837162	-1.9595535	-2.491198	-8.455038	-1.0709842	12.173489	14.034351	10.216961	2.6998193	-0.8024228	1.9708208	12.511155	-15.189146	-11.731723	-15.108364	4.1964464
248	-21.911295	-18.74888	-15.344402	-8.057087	-10.675556	-6.3832684	-9.586459	-8.261975	-13.126225	-2.0238268	-3.8289993	-4.298213	-18.921284	-16.209324	-20.338684	-4.5580044	-7.4540167	-5.4189744	-17.406876	-17.590603	-19.336403	-13.383202	-14.340766	-13.281629	-21.004772	-14.023935	-9.0128145	1.5516686	-1.4333075	-3.092669	-9.520676	-3.358801	1.4154747	-3.8803897	-7.669713	-11.666636	-19.174675	-15.839771	-14.735638	-2.246685	-0.08585482	-0.7280825	-8.642848	-8.064669	-10.20948	3.1662414	-0.9002653	1.4670119	-6.65019
250	6.7533593	4.846403	0.1641461	2.2136972	-2.0326838	1.7597607	-2.136463	-1.6706237	-1.3597834	-4.7906275	-4.9580874	1.1632025	4.9302835	8.426414	14.32029	5.991626	1.8602109	-3.7812612	-9.8072	-4.270476	-5.0816813	-3.2876687	-1.7164434	-2.273457	-9.213085	-6.4991236	-5.3273373	2.8350177	4.642577	3.7417622	3.9949079	6.023063	1.3016262	5.6332145	8.094681	10.680595	-7.4621606	-8.222636	-12.209799	0.002747297	0.6189746	2.8382301	-7.845032	-8.631664	-10.484514	1.5187829	0.16672389	-7.8709173	4.3953533
253	5.708905	4.589755	2.634773	25.612938	24.246517	38.37693	22.76746	23.74094	11.009226	6.8411827	15.168723	12.890128	8.980946	9.799433	6.8107867	8.289994	13.104408	11.420879	9.147333	15.410854	28.111153	10.386482	8.756072	11.241557	30.398094	23.915218	13.871431	17.481684	13.7369	9.860268	6.0150433	14.522348	14.628708	24.99432	34.10485	37.40435	11.081364	11.804038	6.391706	-3.4240608	-3.7941885	-7.2036285	-8.1179285	-8.372563	-11.940093	2.5891247	-2.1713123	-2.737074	13.965033
254	4.488717	-5.462744	-9.052338	2.3294296	-4.2002487	-6.7342334	-9.394528	-11.125576	-5.247998	-18.165995	-15.560294	-11.107546	7.47947	-6.4330254	-6.925599	-4.511324	-5.909462	1.1647254	-15.516297	-18.550743	-15.357843	-12.102646	-21.172125	-10.755032	-2.1362498	-4.8873096	-4.0641475	-12.2437935	-13.957174	-11.386221	-17.448446	-16.671846	-14.621344	-14.581463	-13.959375	-10.19611	3.1073701	3.4933293	2.3693566	-11.54695	-7.9005003	-5.55354	-16.868378	-18.61192	-14.773798	-10.288942	-6.3477983	-6.740567	-10.277771
257	11.557898	9.892637	1.12717	11.1217575	9.012671	4.541369	24.953447	13.995809	7.7534175	18.507877	23.958004	28.563538	18.290081	31.946732	36.20489	12.995281	17.102077	21.565594	11.475995	14.996439	12.597752	6.9572554	7.80527	7.3444147	13.576023	19.30543	26.460133	10.094625	5.349863	4.310806	30.072336	26.16024	23.684307	3.9605045	7.9622965	7.7171216	16.268726	16.725353	11.250849	21.815521	25.390469	22.140898	3.387073	-0.09534812	-0.34256274	4.8380184	4.5792627	-2.199321	-6.8288074
258	-9.723042	-7.0412636	-7.239792	5.9237075	5.468481	7.8033743	6.627206	7.0615845	3.649492	5.9158006	2.2664282	-0.8053299	4.4533463	3.753947	1.2739457	-3.984989	-9.562724	-11.092316	-0.059513867	6.9318533	7.651277	3.2303429	2.1467896	5.068372	-16.848488	-12.785602	-17.41623	4.32306	4.5012302	6.164686	-8.20517	-7.67389	-9.840407	-1.8585815	0.8357008	-4.269646	-0.27426606	0.38589543	2.209934	11.115621	17.322489	13.774179	-12.724035	-9.253568	-14.273473	-8.327115	-9.772831	-9.385538	-15.012378
260	-3.208634	3.371354	1.4666612	-6.1607137	-8.935944	-14.821865	-2.2233725	4.339731	1.0138367	4.5083184	6.2287016	15.1983795	27.55772	27.234406	22.003805	5.1819587	3.4381423	-1.6594127	4.392025	5.1722765	6.7961287	-8.498403	-6.851505	-4.7287717	-8.017986	-4.8716516	-8.550216	-11.900253	-7.153759	-5.0661864	-1.1013256	0.67433596	-1.9249445	-4.710372	-6.9690876	-10.793008	-0.10421646	-5.662246	-6.551798	-2.8520005	0.79401785	5.4779234	1.4031973	-2.2629838	0.61615676	4.2484136	-0.3583833	-3.6025414	11.815004
262	-19.56589	-19.1904	-15.7743435	-12.662197	-13.253946	-6.763281	-5.535828	-6.3471003	-6.5562344	9.716158	8.468144	17.153988	7.080711	6.4672875	4.9703693	4.609797	8.405772	8.762366	-0.42743775	3.9267888	9.073391	5.9325123	10.287682	8.808669	-2.074495	-0.86399597	-3.3796458	2.3643527	-6.1144476	-14.963593	2.671168	0.76714915	-1.0283457	-10.781864	-6.942705	-5.7045193	17.045778	8.606672	1.4533805	-5.503793	-4.377305	-1.5059104	2.334863	-0.32364494	2.7815018	-7.977927	-11.931213	-12.505058	-6.344534
264	23.780014	17.658413	15.854454	20.694921	18.992546	14.691755	0.37144923	1.7068932	-3.1739206	-3.306151	-2.9321842	-4.274336	-4.976122	-1.8021448	1.9590105	-5.3153687	-5.354596	-8.480232	-5.784182	-2.4926417	3.5233002	7.8510265	17.39439	20.777935	5.7834067	2.6810231	-1.5232193	7.200945	5.7638893	9.046782	-11.004065	-4.436489	0.807225	8.2384	6.728238	13.760527	1.0184058	0.87802994	-3.1666431	10.794184	8.670706	7.171298	-13.085432	-16.369593	-19.160791	3.3775737	11.273238	16.783354	0.98818684
265	-17.194366	-11.158821	-9.349627	13.033863	13.219769	11.79305	-17.718525	-15.342926	-12.60979	-8.484596	-2.0446582	8.998755	0.5955002	-2.4446013	-16.91953	-9.076853	2.189484	1.4290535	-2.6684816	3.9254246	-3.2146955	-3.3044791	-0.07961291	-0.6475283	21.83164	12.813717	16.332264	-10.594532	-13.356733	-13.006021	-6.422202	-6.1034484	-10.681618	22.599884	12.439245	0.37520444	-13.852038	-11.7005005	-7.3945475	-7.683836	-1.5170071	-7.8279366	-7.783356	-6.102561	-5.377397	-6.150301	-22.658066	-23.119331	-2.384593
266	8.456156	7.242418	8.768792	15.01719	14.0592165	4.2492466	3.2373648	7.356399	4.1231847	12.797928	15.677958	13.718176	10.67024	5.256552	-0.07977158	8.230434	5.838604	6.686245	-4.178373	-1.4714042	-2.3778055	9.037159	18.88174	17.804836	1.6004493	4.327683	9.669289	9.70063	12.220797	8.899733	6.590174	9.576393	4.692809	-10.140417	-6.840102	-4.732085	2.1082606	3.0942166	1.3169405	9.35318	9.882485	12.877065	21.467594	17.22116	10.369843	8.710148	8.098323	3.3471417	0.070655406
269	2.651103	0.012852788	2.695743	-6.8477783	-7.855071	-10.820921	-2.8440742	5.416218	6.4455643	-0.51947594	9.257755	9.432115	16.009636	20.62034	20.833118	10.765075	19.255497	19.851482	17.44924	24.062408	16.247587	16.524231	25.709743	28.868309	39.762135	46.81841	38.20603	23.559753	24.387966	17.19256	5.4225736	2.2370772	6.2206354	-0.71014506	0.25553438	0.8740094	10.808544	10.405044	0.21277678	13.733576	12.056785	14.607112	11.139271	15.014507	7.889146	4.8360896	5.1617484	8.824379	22.803005
270	-13.752361	-11.771799	-12.496582	-3.2710433	-7.6499276	-9.694628	-16.252981	-6.177458	1.9046705	-1.0239689	-5.3404164	-13.169348	-1.429488	-1.8210943	-0.9720543	-15.942468	-5.669814	4.1165333	-2.3455613	4.864533	-0.18172622	-13.084245	-14.137165	-12.417956	-19.830215	-13.022147	-8.049572	-12.606686	-10.823576	-10.900748	-13.62985	-13.306049	-8.821677	-1.2407191	5.3215632	3.5188928	14.055994	12.847638	8.418699	0.3352703	2.1995997	-3.7837932	-1.6454846	-3.7493405	-7.130761	-2.2288632	-3.2778168	-10.241589	-9.575993
272	10.23381	7.3522453	0.49038053	-2.1543865	-0.18198112	0.48978072	1.9504145	3.217899	4.9582844	5.7199845	1.6477504	-4.697734	2.4581714	2.521673	7.2777967	7.644485	1.6482012	-0.9514118	5.1452055	6.26614	5.5381603	19.254807	13.50678	13.014973	3.8228683	2.5203483	4.0667477	-2.8908634	-3.5748994	-3.4228034	1.4908066	4.4543476	4.913894	9.542378	8.860412	7.652334	6.1947947	9.239104	8.8541765	3.4985604	5.316863	9.332228	-3.9360766	-3.4279914	-5.833613	-7.1888647	-3.3326151	5.055293	-4.78758
273	-10.662733	-10.85088	-14.466761	0.7874043	-2.1083865	-4.233988	-13.8183365	-14.487816	-15.796936	-11.358449	-7.294881	-5.994661	-5.715124	-6.277191	-6.465068	-3.0608623	-2.4770825	-3.6678133	0.14156839	4.828946	1.7166777	-0.13949746	-0.82146424	-10.915539	-7.507326	-4.2345204	-1.7573875	-9.99519	-9.051233	-9.561183	3.5890884	2.056777	2.4234953	-5.225421	-7.8518867	-14.229011	-2.6124694	1.6303831	1.9420681	3.041382	4.5352335	9.488396	2.2796552	4.132889	3.7001615	2.2323604	2.5721583	1.6781894	-8.752717
274	5.9707522	-1.8472624	-11.21829	-3.5982392	1.6527575	1.3753989	6.9651146	10.497359	4.1565185	16.378353	9.310955	7.687785	23.053816	18.677902	10.365955	24.693817	31.059036	24.657822	9.545774	14.515028	11.965721	8.188062	15.708255	14.891699	19.108437	18.353506	17.26474	-13.898006	-11.637728	-11.671068	3.6249657	12.280731	18.88875	49.53836	45.54165	27.513002	13.387888	12.855677	1.7957604	12.298536	12.980728	14.210861	18.412743	18.114403	10.592842	3.374322	15.393031	8.625123	1.6817206
275	4.752299	11.648859	2.747387	5.3362503	0.27199483	-3.8666072	16.402424	19.363705	22.635744	-3.7021708	-1.1349791	6.559454	-1.7674966	1.6471323	8.079846	4.807988	1.048125	8.36855	0.20660299	4.6639404	4.442882	-18.635406	-12.71248	-11.433485	2.109194	0.9418571	-2.9014697	-2.116794	1.8347201	1.3946351	-7.6594906	-3.5878663	-3.2641215	10.52598	5.9734993	7.758046	-0.5669059	9.140457	8.157464	3.153987	-5.0861115	-14.396395	-0.41800946	4.4319296	1.978301	-9.072518	-0.6072232	-2.0266423	-1.0152206
276	0.8154065	6.847611	5.5774393	14.04187	18.412296	27.346798	-10.583255	0.047415413	11.515051	10.433205	8.693629	16.377823	-1.7751452	-4.9138846	-6.3406806	5.8720837	8.90179	13.466481	13.287896	6.543844	0.09563303	-1.9802802	-5.1370955	4.3577976	11.324766	11.079353	14.340218	8.828172	11.376096	13.31193	-4.737872	-6.8136177	-6.649418	8.307033	12.452475	19.533882	-0.392352	-3.777433	-2.8809505	11.3954315	19.238632	18.277988	9.602703	10.04738	11.744607	-15.687444	-14.854624	-6.842388	15.076167
278	10.876934	8.980142	4.015237	6.263852	7.329093	4.3200407	6.2340865	9.118543	6.077197	-0.3820908	1.7665445	8.267632	14.876763	15.812365	18.861538	11.811854	16.722553	15.780393	0.32495266	3.8719525	3.8349063	4.716367	5.2423763	7.5332575	-3.064743	2.2907224	0.9587787	0.16793272	-1.8143222	0.921529	-2.4174292	5.7028565	2.2454715	-1.6090617	3.70099	5.799285	-3.6802235	-0.8308044	10.279455	-0.001806051	-1.3981096	-0.45341057	-1.0892731	4.241476	8.264089	11.534572	11.047293	6.234376	-0.50837165
279	-5.861266	-9.163481	-13.264845	-0.47404724	-1.0394466	2.0957527	-12.486613	-13.753603	-14.718132	-3.1896837	-1.7296786	0.19421995	2.6068068	1.5484197	4.1911144	-9.839896	-5.005257	-9.506004	13.39833	4.0293536	-1.9285605	1.3118937	1.2665242	-2.7633631	4.040986	1.4484506	-3.4399052	-8.290465	-8.102152	-2.8606935	-4.564624	-3.9022598	-3.5591786	-4.33323	-6.464259	-4.605178	-11.713407	-7.7643404	-7.6476574	-9.798833	-9.357883	3.264047	-6.8620777	-0.77714896	9.919193	-3.5033832	-3.7571933	-6.7295427	-4.573597
280	-22.344984	-22.403063	-19.646057	2.0307496	-6.3488417	-4.7294827	-11.572399	-15.742977	-11.602558	-5.79119	-11.747598	-20.241665	-7.4998083	-14.13596	-13.385429	-5.7892466	-6.337868	-0.87098926	-13.399719	-22.279377	-26.16961	-13.547128	-14.494508	-8.795199	-13.557697	-11.538933	-11.64134	-5.402882	-8.436113	-6.3687477	-13.676171	-13.080101	-12.645382	7.529227	-0.7529133	7.591275	3.5240014	0.5749435	-4.287343	-19.26367	-25.15583	-20.35786	-17.600834	-21.149178	-13.945565	-6.2277794	-6.3866444	-10.225416	-3.7221947
281	-6.8755655	-11.785162	-19.027327	-19.13041	-14.577816	-3.0720935	-9.586643	-6.4340067	0.7534546	-5.785196	-8.721619	-1.8794996	-3.7088575	-11.586895	-14.4236145	-12.666153	-9.045514	2.7160914	-9.17461	-15.585995	-17.477562	9.415632	-3.3471813	-9.138466	-8.534151	-10.480874	-10.014418	-25.11216	-24.71354	-24.950588	-2.7281857	-8.199081	-9.309662	-8.548844	-9.808897	-6.3587055	-12.222624	-13.38646	-11.322708	-17.033371	-20.627174	-25.672817	-24.992603	-26.131325	-19.821455	-20.43629	-22.286627	-22.127964	-11.687028
282	3.7959871	6.6624174	5.3690753	-1.993525	7.1646175	4.6319833	-17.094666	-12.551941	-6.602561	12.783769	13.668213	16.348291	1.5275946	9.136375	1.4886465	17.383587	8.481985	10.740096	11.472544	9.665079	11.073275	-4.729085	-1.7933384	-4.9031916	8.205564	-0.61434066	1.6769648	-9.538532	-5.772687	-9.133842	26.336096	15.597276	9.1153755	-19.425457	-22.812172	-27.048813	6.1795874	4.4994464	10.651013	-6.266978	-0.19105709	1.1920586	20.886227	14.636187	10.489407	1.3786502	-2.2439394	-6.860953	-5.758839
284	10.524441	12.826417	14.649086	13.188678	12.259518	13.683543	13.159178	15.8543625	12.554934	-5.8891945	-3.909203	-5.686634	0.764247	5.067315	4.6023307	8.743416	14.558603	18.267447	11.857428	9.994652	11.47326	1.5053351	1.5122159	6.1237946	3.068911	0.30217138	-1.9074188	12.8007145	6.090909	11.432426	3.8138738	7.9098744	5.6790657	10.067375	6.532025	-4.0526133	-7.2258415	-7.423774	-8.833534	-0.42521474	-3.4503145	-3.0426207	4.3872533	7.692747	9.378384	9.38813	10.456114	11.691915	-1.6065927
285	-21.724314	-26.073431	-26.028645	-0.3453657	-11.887764	-15.109199	-17.276983	-16.007385	-9.130163	-5.5447392	7.854564	18.04678	-5.049957	-6.37465	-11.819914	-7.264208	-0.4827559	-4.21027	-3.7489264	-5.7453356	-7.5511556	-18.564999	-8.615202	2.221912	0.07750882	0.102445066	-7.398935	-8.892021	-4.470522	4.1619563	3.271451	-2.6694431	-9.003464	-5.0666904	-3.5866804	-5.0433044	14.16692	9.497749	4.1638927	3.4271822	2.8052588	2.862241	8.23026	9.047165	-0.48140734	7.797787	5.231027	3.821154	1.0434943
286	-20.253044	-22.119934	-23.190237	-0.024099112	-0.9675361	-1.5222864	-7.269745	-11.8680935	-10.472631	-7.269066	-6.850562	-7.1401124	-7.1030436	-3.963574	-1.4545058	-5.468083	-7.1424737	-4.188219	-5.1922817	-5.637523	-5.720887	-10.619137	-13.3149185	-10.753659	0.8454297	-3.6369963	-1.5925087	-4.578563	-2.4189994	-9.120996	-5.290753	-2.2862084	6.8319416	-7.792568	-7.7686214	-5.524988	-4.72869	-4.832369	-4.9059772	-14.206373	-11.243666	-6.62749	-9.617193	-7.5298023	-3.819323	-15.317257	-9.281691	-11.549766	-15.745035
288	8.31594	10.289895	2.9705215	8.001573	14.03824	14.246431	16.363586	16.810673	14.351912	18.60306	24.69249	29.538548	-2.5832465	7.429527	5.122511	2.9838583	9.692139	22.293541	6.6521583	11.695618	7.500384	6.738952	7.6525717	1.9930449	4.4312363	8.427634	4.6029425	2.6389523	11.53635	12.886441	4.387863	1.3514177	5.5244017	3.0777845	2.8555503	-5.403303	27.13554	18.13814	9.245411	8.188271	7.468808	4.8235636	11.922731	12.889393	10.882434	7.8971157	10.270727	14.004538	9.869922
289	-17.763695	-12.024626	-5.9840236	7.741383	4.507968	1.5502828	-8.688719	-7.3513374	-4.4410954	-17.938473	-15.850464	-12.484294	-9.8552475	-12.649488	-11.465918	2.2178848	-1.342773	2.114117	6.586591	3.352754	8.06605	-15.295089	-10.9880085	-10.99733	-19.139553	-10.466553	-0.6767587	-3.8251758	-2.7730792	-8.652179	21.625286	10.973587	1.0648763	4.312664	-2.4975872	-4.2321854	-17.493755	-17.438522	-18.521969	-4.6642246	-3.3721998	-5.2892923	-6.579624	-6.0689816	-8.534304	-9.903767	-10.334896	-10.250439	-5.2957644
290	7.3928747	6.2898836	-0.72819126	-10.256893	-9.120095	-20.168903	3.3559875	10.500446	6.557026	-4.33012	-1.165336	-5.092673	-2.3743794	0.07571375	3.2788858	-4.6507063	-5.1583557	-11.36573	9.677214	14.445219	11.750219	2.9529858	7.797742	5.3130674	-4.1389713	-3.1181605	-0.838754	-5.0292053	-7.719923	-4.4354935	-0.1761952	1.7949332	0.04084941	3.0006876	7.246476	3.5167131	6.6968794	1.6545029	-4.795467	-3.6160338	-2.904734	-5.8747115	-10.72007	-7.5824537	-11.06996	12.566745	11.717969	7.830516	2.072993
292	-5.6259875	-6.4988785	-4.5072184	0.72235835	-1.3127289	-1.4089735	11.158636	11.899502	3.483109	16.098934	11.018272	5.8441486	13.207369	10.620116	1.7586021	6.7365007	9.936098	5.668776	3.375474	4.1908183	6.9753866	-3.9334426	3.2216697	15.491623	0.14033407	2.9386463	3.9425676	4.955224	6.291394	4.4696712	-8.469964	-7.947518	-9.918831	7.7656527	17.029734	12.337223	7.529779	5.2907143	5.484363	1.1081789	9.174458	11.484905	0.7382252	3.4375374	2.4727619	2.2066529	-0.9479283	1.1464121	-5.0018487
293	4.3588824	4.172817	5.1335516	11.435862	8.365633	12.263924	11.517893	8.380766	4.448899	8.525265	9.539389	6.5408816	4.4872985	3.3477006	7.8588333	10.6184	12.408848	14.450508	-2.1134346	1.9952624	3.6601808	3.429082	9.971724	12.157662	1.3216982	3.373834	6.5677714	8.250405	11.998176	14.079403	13.954355	17.138626	25.360075	11.254642	16.245195	14.313063	6.7305775	0.68369406	-0.6492326	7.358243	8.211034	10.247381	5.878928	12.442112	16.476088	0.536764	1.873121	10.778271	21.926723
294	-1.0678258	-2.739173	-2.0798378	5.906115	6.5728893	-2.758821	-1.8512969	5.717705	2.7132366	-9.821325	-7.084113	-6.883421	-17.303194	-22.908035	-20.959686	-0.5490811	-12.489574	-9.947442	-4.2415447	-7.869665	-4.110972	5.293624	-1.0455886	-5.510227	-10.53639	-9.782828	-11.350782	-10.197468	-5.5485535	-4.909628	-7.0860505	-9.105692	-6.6895685	-3.8418436	-7.093432	-6.8523316	-11.395683	-9.150949	-13.254265	-0.71817654	-7.1321163	-1.8856153	-8.073619	-9.79366	-17.002268	-2.6804802	-1.4394988	-4.7163477	-7.346767
296	15.122801	20.114697	13.467241	3.1036048	5.2279654	3.1695042	-7.102127	-1.0968773	2.6192102	42.40625	34.684303	21.360504	2.4770837	3.3444557	-1.3180012	10.935837	14.218161	15.617264	17.503407	21.19156	13.331171	15.635539	28.278824	38.29241	15.928796	10.454181	6.506157	6.795949	4.1687465	12.126746	21.470797	21.898752	24.636627	6.4386387	7.5684247	9.927024	11.704063	5.7064204	-6.098942	15.465563	16.158676	19.32462	10.45655	13.125303	10.0949745	25.00564	24.070625	22.033867	7.871141
297	8.507456	3.4770608	4.3796988	5.4834085	9.911354	8.471109	1.4510038	6.225541	11.775566	-10.621874	-4.1853404	-4.933406	1.2964438	2.7296739	10.262192	13.259769	11.844241	4.293462	2.7077096	5.4780445	11.175562	13.721744	5.9506893	6.906641	17.698414	24.05336	18.632187	7.5358047	9.315281	4.4301977	10.354126	9.3465605	11.25237	-0.42814192	2.047905	1.8501571	0.12530881	-0.92150384	-2.661299	-1.3982351	-0.9676384	1.2512991	10.165017	21.609928	24.856358	-4.022787	-1.5479188	2.3888314	3.8100147
298	13.096294	11.382536	13.34441	7.968073	11.252499	11.812129	7.578959	9.5230055	11.251389	8.767698	8.72406	7.2446423	5.591367	13.439812	7.0682173	-7.6644635	-4.8118057	-11.959691	4.4288583	-0.37179628	1.5619909	-6.7544074	-9.746954	-7.8891025	-5.433735	-12.48057	-16.989193	16.444897	16.453003	12.803402	21.641544	20.9126	29.433327	14.315046	15.814828	12.721678	0.0197336	-3.854222	-3.8649766	3.2745628	1.169559	-3.021967	-1.3528211	3.6082778	2.4590385	16.346191	12.408281	15.664147	5.8329573
299	5.336215	13.554512	21.046726	8.926403	10.936511	8.557645	9.523392	14.0176325	22.57209	12.540823	15.560945	12.158483	8.485975	11.918373	10.994125	14.967806	11.117094	4.8379965	6.953512	13.376771	15.212034	9.172273	10.732767	9.7562275	6.367469	-0.32494944	4.25504	13.803757	14.091652	15.915473	12.976268	12.030577	8.9074955	2.998562	0.76938677	-5.306387	8.483135	8.722294	7.9278097	-0.16575989	2.747482	1.6019322	11.608242	16.298231	23.64635	9.006118	14.860559	17.781124	11.895861
300	-3.8230395	4.087584	1.5364095	-6.982932	-8.720253	-8.35163	11.018253	6.6472454	-1.6189253	10.84105	7.7434483	5.1331644	9.426319	9.194689	9.009176	3.2227702	4.9076743	10.294074	20.430614	18.106224	14.562246	13.600676	9.967253	12.67458	8.472511	-4.8388925	-9.310273	3.2023373	3.592575	5.911769	10.639127	4.771219	13.416006	-4.627196	0.9567412	2.2156	1.4430834	6.2789288	9.393706	-2.44514	-0.88653255	-3.3972762	7.996977	10.430483	4.9724646	-2.967085	0.13217914	-2.0078301	2.9554825
301	-12.247866	-20.52748	-12.36826	-8.239235	-12.930946	-10.801823	9.733974	12.084663	22.388714	21.642029	17.63398	5.5294037	-8.326967	-2.4472876	3.1236596	-11.535751	-11.8398905	-5.907382	-17.418362	-19.913214	-23.65118	7.3620415	12.402002	14.51454	-1.6969442	-4.5033474	-9.463695	9.912725	3.553299	1.1579143	19.72275	24.944464	23.482735	-7.7258396	0.6503944	9.873703	6.5872498	14.99205	16.615383	18.335945	21.12866	8.325209	27.344406	37.85115	33.533344	10.326273	15.145659	11.192709	28.847713
302	-12.756643	-10.187843	1.1335813	-5.512062	-1.6763879	0.93275565	2.523093	8.323439	10.1757965	19.543468	12.563059	8.522868	25.200478	15.784209	5.3423314	15.289604	22.56847	22.882812	-7.46301	-5.4998894	-6.7078114	5.7829375	7.0400724	0.8353021	-12.9573765	-11.682112	-11.559828	-1.2685546	-3.548428	1.6658447	-8.354588	-0.17426461	3.0228329	-8.354277	-2.5508451	5.3694353	-7.5353975	-4.311862	-4.804947	2.253726	3.3218417	-2.4348714	3.255577	7.358489	3.4881566	-8.254101	-9.493816	-9.320139	-1.8496766
303	17.483212	14.626861	4.174336	11.608252	17.711292	11.10096	17.389772	15.027889	8.685158	4.194914	16.106142	22.000843	24.792381	24.549648	25.078094	4.5158873	14.333426	11.368321	29.431324	35.80544	35.276047	-2.1705995	4.5166225	-1.3575795	17.707405	20.123316	15.506068	20.3263	23.505192	18.821972	11.803432	16.455618	9.006007	6.715411	14.560741	21.833292	12.145639	13.703872	16.73089	12.116411	2.5085669	-2.6813583	-8.755706	-1.1436411	3.3875413	-2.9550037	8.499485	8.126613	21.384483
304	-3.9486666	-1.6328725	4.7538376	6.737979	0.6813618	1.4148989	7.7053633	1.0532264	-5.5666366	-4.5615754	-5.4144716	-6.137057	-4.454301	-6.404702	-12.294762	10.185578	8.553316	7.096586	7.489477	6.4788847	2.7556367	15.686939	8.33053	6.806904	14.697093	20.057812	23.172443	4.392618	9.146481	13.876467	-1.7189534	1.5645546	4.427122	12.23575	1.3543262	-7.519297	12.183795	17.344494	11.94755	-5.270484	0.61122376	-8.871769	3.533286	4.039995	11.076645	20.137234	20.620266	16.175804	7.596895
305	23.2332	21.783861	28.903692	34.296066	20.779505	13.670591	14.396236	14.621449	16.21111	15.244425	11.746908	9.045583	-0.79248875	4.3655987	13.315673	8.309148	6.8476853	6.497904	11.431736	8.4568615	11.001464	17.15836	18.841553	15.268635	10.750963	14.23086	11.064976	0.13617742	-2.113351	-5.3600817	19.149403	13.77363	12.684813	17.715914	18.759756	19.720076	11.155265	12.570208	7.2999663	12.171458	12.156185	5.909405	-0.16146947	7.816243	13.806852	6.7165146	8.606852	8.85345	2.4963353
306	9.014245	4.6123714	4.1138678	-6.8605824	-4.1668835	-5.9118004	-6.2327204	-5.180295	-0.3083027	1.0479066	3.1093607	0.5941696	-0.22205587	-4.9102373	-3.1170352	13.9155655	13.275267	15.382664	3.4197674	9.180717	9.348133	-6.1988697	-1.6176567	-0.50917184	-15.638731	-3.6494129	0.95309603	0.6252754	-0.79613674	5.138774	-2.8079722	-4.3013134	-1.5607442	8.747183	5.0269127	5.964902	-3.454414	-8.641048	-14.337692	-11.280378	-14.094453	-5.4698057	1.793344	3.8892536	-0.15212107	-3.075221	-3.2327085	-5.3742275	-6.2669287
307	5.2828507	2.0634634	5.141279	13.714085	12.6994705	14.347879	1.7103587	2.9920683	4.1297283	3.9659164	2.9966853	3.3231015	4.353979	6.3214855	5.0165544	-2.985764	3.7293909	13.758444	22.014656	16.296146	13.57209	2.2367392	4.78609	0.27485085	19.814384	14.995924	7.4782763	11.502886	16.296902	15.192886	-3.5980182	-2.5123749	-0.6395866	14.362511	14.376446	18.531029	-0.92902637	7.5937095	10.724604	3.938383	7.5966797	-0.05573705	-3.2192764	-2.5786517	1.512816	-0.31315958	7.7806454	1.989961	8.677572
308	2.9077897	12.320234	13.525097	11.393583	17.42477	11.500697	13.234509	13.424966	6.411088	2.2846491	8.32928	14.219587	9.149492	13.638813	12.06115	7.924564	12.755405	15.683997	6.986242	6.2230825	1.9183017	6.7257085	8.3965435	8.087722	4.7676206	17.000038	7.516388	5.0348244	12.512557	9.275955	12.116709	9.246014	3.1705074	9.710656	13.121502	14.573539	4.3499994	3.246948	8.444699	22.2435	26.347698	15.148203	-3.1775522	4.433707	10.475037	14.192104	20.035343	17.588387	9.485081
309	14.75226	9.968372	9.728699	29.791603	19.828754	19.884241	19.680365	23.748852	15.738691	14.50556	16.017685	22.335766	12.597971	19.537014	22.956955	4.6886883	-3.2816262	-8.864942	0.6012366	0.3318578	6.6987257	2.7215548	-12.151911	-17.803967	-2.7778704	-3.1164088	-6.1310854	27.632555	26.110313	17.070553	11.300879	13.652464	11.066729	14.627371	12.849731	1.8615532	10.557332	21.729237	15.784004	-7.1495733	-3.0279636	-4.083483	29.248291	18.970505	6.2711096	7.9260807	1.3237259	-0.122038126	6.1692677
310	6.148541	8.092891	10.658694	3.143711	13.845404	15.550121	8.8411665	22.137417	23.622555	-2.5500479	-1.7715126	-6.220594	8.937378	15.089044	17.919554	19.062904	18.037663	12.171457	23.611996	21.691006	12.762894	6.661743	11.585922	13.924996	4.0158463	1.5998373	3.0334327	3.3615296	7.6320744	-0.13146329	12.976004	6.988327	-0.11221266	7.3541784	5.071617	-6.4983892	-5.6003146	-13.311081	-9.560746	-5.850957	-3.4068272	-9.934019	-17.519093	-20.048244	-12.552147	-3.192894	-6.366028	0.696229	-0.59429586
311	19.199799	23.793549	28.914177	-12.899837	-4.2138133	-2.256896	7.2013807	-3.2055874	-1.6516576	17.501312	19.94144	12.3443985	21.516087	11.284067	5.0207405	-0.66467535	3.1442754	-2.8039393	16.777273	19.402885	16.493717	7.4578066	13.304778	22.311508	17.125923	10.4678955	5.253674	9.245447	11.498882	12.59864	4.35892	4.635306	3.504848	8.096552	20.677507	33.342873	-0.823689	-0.182284	-5.917518	13.960176	11.214096	11.671703	20.870388	31.316738	32.10553	27.982815	27.081587	15.259279	-5.076742
312	-9.680801	-14.141533	-13.634571	-12.946055	-13.647085	-15.318832	0.8023125	-4.845284	-3.268136	-15.504588	-14.552254	-15.465998	-12.228744	-17.85219	-19.773914	-5.6532288	-6.955521	-12.171675	-2.0031333	-5.505245	-2.5460134	1.1753428	4.5874624	3.1753793	-17.88182	-13.555677	-14.210579	-0.85524035	3.333891	10.194559	15.243871	13.549871	8.0428915	-15.29601	-15.451176	-11.862032	11.145729	7.313239	3.28524	-20.527603	-12.288879	-5.684516	1.4907928	-0.2594942	3.6578913	-23.106342	-22.986996	-21.21161	-9.592388
313	8.320561	6.946878	7.253066	14.354378	10.682787	9.36923	10.129736	14.311518	8.36861	17.196697	15.390278	13.477373	16.096724	11.62593	7.439742	6.307501	4.589982	1.7983631	15.843564	15.814003	12.614117	12.639416	5.4081345	-3.060505	-1.6987051	5.5153265	4.498785	2.179588	1.4201319	6.8171864	8.262256	7.2594967	10.364709	8.303015	16.382381	18.3558	2.155893	6.115155	4.9192166	2.390783	0.49296936	3.1661596	8.820688	11.023142	13.10079	13.204393	14.802245	9.62446	14.719387
314	3.1795287	8.130049	2.7759426	8.468768	6.9180117	-0.5008321	12.0853195	13.230044	5.9347677	6.0818386	7.522289	4.3086996	-7.2731175	-6.8504124	-5.9732037	3.885869	6.5148716	1.5203769	10.315258	17.476048	16.720562	7.451965	8.204111	0.6134374	10.0096	11.979218	16.530327	9.952234	17.476849	8.810978	7.382756	9.7037945	7.979848	15.61795	16.259987	5.130204	21.796637	27.818281	29.974773	17.99474	14.530205	8.16024	27.456291	30.280296	22.718807	3.5371635	4.8823857	2.3267307	10.66831
315	-10.427471	0.3360294	-4.494239	0.14284094	-0.70695317	1.7812918	5.340748	-2.1643167	-13.65477	0.079476535	3.8166647	18.40846	5.9164147	8.968067	2.6322331	11.88908	11.801435	3.1929207	-9.0563545	-0.6706944	15.840211	3.6618428	5.3120995	2.238727	10.930628	12.151914	8.732419	-13.367075	-11.153736	3.0283892	11.3002	12.937462	3.9083934	7.581745	11.813656	8.23575	10.469965	11.540122	11.865246	5.88609	0.6857044	-3.5542834	-0.027032584	2.3992913	0.2736696	6.1810226	10.497678	1.9719021	10.450441
316	13.098307	25.23599	30.955658	3.7738628	10.2080145	3.547599	10.457607	11.63286	3.686572	26.551502	30.8894	23.22756	14.047743	17.145905	16.790361	14.054083	15.874386	12.106909	9.426151	20.882944	39.70571	-4.658428	-7.4944496	-6.3467884	20.449158	9.193823	-8.191287	-9.028317	-5.342465	-3.5617354	7.7281055	13.176144	10.69025	21.908314	17.809126	8.490618	25.47157	24.121765	20.077892	5.5265913	7.907268	9.094005	13.653123	23.489128	33.02867	11.707925	17.046087	10.54092	23.636505
317	-0.12736374	5.2315035	1.1251673	-6.8528366	-7.1112146	0.56699145	1.7454351	2.7195468	0.7831258	10.52467	10.990026	10.690878	5.5198236	2.108904	-2.6313078	-5.299113	1.9591548	8.832354	3.7221928	0.36823118	1.3836051	-3.3675818	0.013211966	-4.738774	2.0517824	4.4591475	4.39114	-7.1367908	-2.4057014	10.981139	13.007286	-0.80298495	-4.8496847	-3.9904172	16.074707	20.974667	15.429842	15.757858	11.994062	0.6756293	-0.53268766	3.5536635	-6.5507545	0.45291156	0.9372195	8.079852	3.4275105	-0.47974086	-1.5921735
318	13.220137	13.066401	16.00114	21.760288	16.62313	9.352423	4.0246296	-1.0566561	-8.782463	3.6021438	6.9963326	10.229141	3.810097	5.8689847	12.171122	12.520235	12.077265	14.355743	17.497416	15.928762	22.482033	9.359289	9.636816	1.1457794	-4.911467	-7.619572	-5.401085	12.960841	9.099791	10.514166	11.304659	10.057001	8.57112	0.2378582	0.16809899	4.0335865	14.792692	11.181497	9.22349	11.051535	13.528741	8.316897	3.022552	-0.7373856	-0.02455613	-6.125229	4.1257596	12.613979	2.4962518
319	-2.9406965	0.8693409	2.0002403	-9.537254	-6.2028704	-4.423543	0.7584868	1.6871406	-4.7001905	-3.5397959	-1.9191899	-2.8330557	3.4218235	7.8435755	6.4618864	1.1246009	8.219328	-0.90248424	4.283612	11.774234	13.812953	13.920583	11.514635	12.506943	20.551266	19.203863	19.548378	12.728511	10.54889	5.8342214	7.092469	13.154869	11.875099	1.7893662	2.6609669	-4.484677	6.509568	7.914481	9.333366	17.228989	12.590647	13.488344	6.2638226	7.454262	5.8655314	6.0699625	4.003595	2.9626079	-7.6933165
320	2.4993992	0.7202599	-4.9229746	-0.5296724	-4.067818	-2.2878242	-4.0540333	-0.14194171	-2.1779287	2.7905557	4.1810737	9.712011	11.898277	12.740301	10.748432	13.983135	17.006966	7.0708876	16.116308	10.876829	10.166726	12.655078	13.245937	12.74991	3.7776737	7.26377	6.304252	35.229412	28.303104	8.049565	7.515088	8.77652	6.309475	0.30096495	3.3109066	8.549406	3.9941134	5.947583	16.643837	5.248773	-0.5592909	-4.5396147	4.224374	1.6928511	0.29452556	17.005604	13.831661	10.659154	-1.9709643
321	-2.796042	-2.8847432	-0.98181486	-1.897578	-6.544039	-8.082236	-4.067869	-3.2745256	-3.9098544	5.0267286	1.2141438	7.35182	2.408661	-2.2437956	-3.2437303	13.166437	12.23089	9.877579	-5.1946316	-5.805832	-2.4302845	-8.522213	-5.5040836	-2.4184527	-9.132369	-7.8005757	1.1054652	9.946375	6.814354	7.909712	-7.907874	-5.908819	-8.85779	-15.303005	-14.93679	-12.464079	-13.749677	-7.1255856	-0.18965548	5.64925	3.591902	1.431896	-13.262118	-23.437445	-24.375835	-3.230917	0.1871874	-1.2241328	-23.84852
322	1.7086356	0.8364624	1.2399745	6.69731	11.867256	7.6909337	-2.4294376	1.3913352	-2.1577857	9.195042	3.7312067	-0.07616328	1.0998061	0.18664093	-4.9556065	6.473797	6.667504	5.153285	8.017866	12.442434	8.250141	4.6411233	8.532232	6.4689584	-0.086087614	0.08119348	9.368315	0.40442824	4.917403	4.3435845	-3.3474815	3.7349901	1.4462031	-10.8883	-5.013704	1.2362154	-0.45103073	-3.2306738	-7.0939646	2.7300384	13.701529	21.541183	5.5710163	-0.78231484	-2.3924754	-2.6978407	-4.6846957	-4.1536827	22.852715
323	9.879165	24.33298	24.694992	6.570584	-1.2564583	-13.754467	8.973631	14.222067	7.682506	0.6449328	5.5456686	5.714862	4.4754186	6.9181337	-2.7184021	11.009559	24.22056	21.715385	-7.9604545	-4.952885	-5.342265	1.8433619	8.224737	-0.9695439	4.9169035	5.9850016	-2.020222	3.790753	6.185245	1.6499803	2.86967	5.423869	-1.3424537	13.1634655	15.898006	16.076126	-4.408702	0.6306566	5.2572355	2.1233354	1.6057701	2.2404802	-2.6346898	-3.962055	-5.4679933	13.330108	11.931129	4.8530707	13.025745
324	2.0060153	2.8032827	6.538623	0.85979605	0.1048185	-7.3800907	7.0362854	10.6947975	14.265776	14.225902	11.266073	8.171905	13.159237	11.705475	11.565588	8.167402	10.334549	13.568287	6.011094	7.724021	6.274598	19.653713	28.60278	22.790745	11.773014	12.583313	2.1329484	11.789183	12.674187	9.67709	15.79192	13.399538	8.991999	1.8791947	5.720882	8.6509075	-0.8320383	0.8293061	1.9792483	-3.069017	0.44527906	-2.797573	7.573118	10.525484	7.2227783	2.0390031	9.101088	8.483994	10.365196
325	-13.508289	-18.40937	-17.184404	-20.334408	-25.074074	-26.251041	-2.511428	5.22045	12.4934025	-9.223949	-19.841656	-19.589737	0.13672853	1.6310232	0.87055075	6.5270324	4.2604995	0.11727625	-2.8271353	-5.790229	-6.846022	-25.232058	-21.198471	-27.695679	-13.386689	-14.624269	-18.354454	-18.147045	-10.230481	-2.1145568	9.839979	6.765313	-5.7219734	8.775745	4.408099	-0.522643	-14.537154	-7.1832876	-1.1997464	17.27916	15.85677	2.5076518	1.7596748	10.601168	14.592056	-11.063135	-6.7752247	-0.1331521	12.233894
326	3.60218	3.2454364	-1.8663987	-6.238885	-2.92635	-0.86636037	22.242184	12.135233	-0.048250794	11.752865	12.042007	5.1867414	-7.498781	-0.58742315	-2.0447397	9.597296	4.608421	-0.3428565	-2.6991847	4.60725	14.870474	15.002286	11.397558	9.319998	8.687716	3.0502868	4.6048093	9.564956	9.080891	1.7245405	20.191788	14.549265	13.311045	13.614198	17.333443	17.651154	7.76065	10.152324	9.040625	14.516487	18.133347	13.695257	9.001896	17.481415	26.343597	6.094756	8.939014	15.496906	-5.111168
327	0.4681188	7.6078253	13.190542	1.6314349	0.03536415	7.813672	-2.249743	4.461258	6.7894707	14.850378	17.155231	4.7464056	6.412244	9.571909	2.3443527	2.5095265	11.503837	9.580099	13.291076	13.43648	13.589202	13.41255	20.094204	20.8029	2.288825	10.578552	5.703358	24.622662	23.405071	22.527466	16.391632	12.580926	12.84189	20.677608	17.240398	12.681325	13.273741	12.641438	13.076162	-1.7132757	1.9874756	-1.2196593	-0.049790286	3.084355	-3.9125128	9.737251	6.1824613	1.3594699	2.4394732
328	18.796215	14.861621	9.360525	2.4538183	2.278184	2.090945	-1.4080186	1.001786	-2.5978022	-1.3713078	2.2662435	7.1205845	10.317024	16.062052	23.324593	3.0094934	5.3604555	10.486229	22.699726	20.335709	25.477129	21.530266	21.797314	16.53758	9.97407	12.703722	11.648365	0.22789794	1.4092312	-2.6514854	0.48314947	-0.6680043	-3.3064892	2.2294235	1.4782689	-3.7044444	6.741432	1.744905	4.51919	-2.4951117	2.7257981	2.0012183	7.298074	0.33492422	-0.062041402	-6.8689947	-11.586304	-16.659706	18.507626
329	8.7774725	10.356856	4.780808	7.626178	8.806014	9.4011135	15.459429	7.0251517	-2.6383362	10.422974	6.7417364	5.1436567	1.1760727	4.1054106	-0.13727438	17.995125	16.821331	14.874605	-2.7776034	5.505406	4.2885504	4.8759875	11.934265	11.939423	2.822078	1.7210463	7.292655	12.672702	12.991068	12.238218	4.988971	15.131487	7.355401	7.4304724	11.541693	4.3446674	-1.369448	3.257227	1.5362263	16.055513	12.338014	3.736813	11.027683	11.791581	9.660254	17.767788	16.346031	9.252914	6.7820163
330	7.450671	11.040453	14.120936	13.924173	13.614725	14.179272	15.167421	19.589588	19.58612	10.518953	7.2064705	8.466835	20.132431	19.505	13.879293	4.7014112	13.557379	5.1289053	4.792001	13.214233	19.995022	11.244114	5.5461655	3.5093222	6.6923046	4.2933364	0.778821	13.947599	18.995674	20.074196	16.061249	17.191189	15.786077	14.928662	12.4719925	6.6093626	19.090343	23.593191	23.85759	8.708254	14.847702	13.075477	15.51309	16.131023	15.365444	10.7812805	16.089926	17.16738	20.645815
332	17.634193	16.238325	10.182644	9.896414	19.853521	38.646507	5.8305726	9.093665	12.967086	2.318107	12.256441	18.468994	41.78727	31.45073	12.537837	21.179337	29.3038	21.66233	9.03002	16.097858	13.986923	13.197582	20.6899	33.718864	27.875141	27.886795	15.594677	26.224691	20.636955	16.931746	15.1282835	20.422802	20.413895	32.16475	30.511362	20.72945	5.067116	8.531515	5.9480143	11.218535	16.315277	13.234955	12.847829	13.091997	12.777359	15.157162	17.034744	13.513731	13.940996
333	28.014217	22.890327	17.433998	8.223281	5.3438463	2.688564	9.283193	6.948977	-0.9966178	4.0547223	3.3010302	3.8649213	7.1706076	11.244328	11.270935	-8.506979	2.6102195	-0.83911383	-6.2716656	-1.1902338	7.8908896	-0.5493734	-1.7519267	0.27949226	3.3151526	4.0417414	-0.50263643	2.7547188	6.9452333	8.304152	-1.2922468	-1.4923662	-1.8872871	17.348158	22.567213	10.852765	6.471594	13.064699	10.025381	5.370858	9.474126	15.551937	8.469692	15.603176	13.619179	2.9757023	4.6792965	3.1823797	0.6007054
334	5.365892	-6.67622	-2.6909547	-1.4490356	-6.382753	-4.4248466	-1.421032	-4.5884204	3.3882341	3.3851576	-8.1116295	-6.3273745	-3.1521297	-3.634759	-3.1859813	-35.30951	-29.888382	-23.502052	-11.862755	-16.224401	-6.0997677	-22.43813	-24.228907	-16.894756	4.407774	-12.026207	-13.794979	-27.995369	-21.502632	-2.2010193	-1.0538948	-7.713244	1.3914204	-1.8858451	-6.4996247	-1.4748793	-2.9627342	-14.713528	-13.857203	7.093896	4.435396	3.06715	-1.977143	-0.9466241	3.403544	-5.2388515	-9.193342	-4.4179387	-13.722719
335	-6.6960797	-1.5792496	-7.3562336	14.651164	21.913528	15.006113	-2.1662047	2.4735024	-8.345146	11.534651	12.496603	8.561787	15.89349	17.479004	10.662855	3.7679238	4.427355	8.412325	6.02477	9.48329	19.348303	18.743084	16.105247	7.7521734	24.873745	26.64568	30.957525	-0.12133449	2.5966198	-0.06051576	3.6587522	14.163258	15.311306	-8.736072	-6.059403	-3.458551	1.1180401	1.7724178	-2.3538911	-1.7968365	6.31482	7.197484	2.8451364	1.4964392	0.53905284	24.816883	20.80532	15.969022	1.0149772
336	22.250086	22.834606	16.053091	12.359066	16.166862	14.2195425	-0.87691104	8.41547	6.8767314	18.326805	17.638874	5.0578556	4.531788	15.828379	15.126287	16.2237	10.128152	-3.2319152	4.8065033	11.149065	12.59445	6.058422	7.2691526	-0.09896028	5.9179053	6.0237465	0.9802895	5.2170515	11.39604	16.198917	1.4876451	7.370782	12.107401	8.178819	11.642965	20.619701	-8.803286	-6.1774244	-2.1131663	18.735779	23.822338	17.923512	21.286623	19.794666	12.959025	-9.334215	-0.6734146	1.8605301	13.8457985
338	-0.34782016	6.677022	12.373543	14.752299	13.003967	4.7037916	12.022926	13.363992	11.421759	20.169815	22.423351	12.0273695	9.086758	8.632631	6.753628	1.8439579	4.5065417	5.376486	14.373249	13.340544	9.982712	-17.038656	-18.281393	-22.960068	6.151105	7.465398	5.4628296	-6.8515673	-2.5072823	-5.361486	19.790474	21.07235	22.792603	7.215703	5.8282385	8.069983	5.553336	-4.1285515	-6.746519	11.76252	18.40951	11.444675	0.8786855	1.3319976	2.4933658	8.587952	2.185204	1.8749685	4.418051
339	4.7868643	6.4419155	3.5507243	22.526035	24.383312	19.978138	8.805661	9.885295	5.7119913	8.039198	8.599295	6.253344	-5.06906	0.7359512	-2.5598054	12.754174	10.787288	10.331011	12.407667	14.918068	14.679515	15.222632	11.930906	6.607191	15.271551	11.5063305	10.5612955	9.672247	11.16559	8.986201	10.663023	20.218424	21.15968	4.710552	11.115283	5.4123945	16.010971	21.920307	26.538189	15.096085	16.929857	17.587774	15.206048	19.44825	11.752295	0.83895355	11.686005	18.867363	4.227844
340	0.40355414	1.0662115	1.5187697	3.2117438	11.5262985	8.123743	7.9425516	0.9651272	-3.7173057	-2.0765738	8.342177	3.580186	23.290487	16.96027	15.081184	12.94046	19.65895	23.040667	33.005623	22.61002	13.614549	-5.2809095	-2.5670257	-2.413018	4.3890553	8.274734	10.894671	-7.91463	-3.4475102	-0.70526874	-10.845375	-16.292496	-13.246893	1.5205252	1.0955646	1.2621033	-8.65275	1.9418545	9.03297	18.119059	24.816767	14.47439	8.434212	9.677444	9.053003	10.053555	15.542538	17.805378	1.4748671
341	4.7058225	1.3873029	4.506906	3.315283	2.3209062	-2.2101426	-0.4029066	-0.19460149	-2.7076125	-8.877384	-10.412038	-12.777147	-28.1902	-26.639362	-20.477749	-10.448381	-10.762886	-15.640871	3.076725	4.5384264	1.8030689	-11.755117	0.9252032	1.2253133	-7.0661025	-5.8172064	-4.494057	5.9693313	5.1392837	4.365645	14.973925	18.67635	22.401907	-11.156282	-7.5964613	-9.4157715	10.657462	9.351835	13.225119	8.266693	12.720492	9.817705	8.616156	6.1798706	-1.6717815	-1.9898956	0.05055383	4.101883	1.9311737
342	-1.7985903	0.9653567	0.13926163	3.4070535	4.2600026	8.693346	6.5055504	7.0544453	6.7468777	13.291986	5.952571	3.5545192	39.183544	28.802809	8.261434	9.617168	14.43697	10.068159	9.67659	9.931281	12.123379	7.827733	10.192407	10.621075	-2.3716934	-3.5788577	-0.17077503	9.665878	10.192181	7.2592416	8.609251	6.469694	5.4733634	-3.1464229	5.9791718	13.9403105	8.856537	6.5656967	8.40811	5.0067782	7.2935266	11.926618	1.7998836	2.0768533	6.3775697	12.153326	8.927517	-0.44323578	8.625298
343	0.08399969	4.7976384	-4.4935117	2.9780147	6.4381824	9.316406	6.936659	3.3632922	1.8635203	-1.6538696	-0.15428162	-1.4858298	13.473453	8.58237	6.7434177	-1.0865182	-1.5706578	-5.990264	6.6798615	7.2000356	8.1409645	0.54870415	0.40137303	1.800241	12.882601	16.9062	20.52063	-0.18557107	3.9665353	-1.6379008	11.381628	8.286432	10.0579605	4.274477	4.4483995	11.395481	9.28507	10.263002	8.185924	-8.119636	-5.978944	-7.6518207	1.6159532	2.5773842	3.254006	0.28189707	0.19175756	5.8192024	-5.9262156
344	-3.3920212	4.7587852	2.732791	7.806493	6.120688	2.1861672	-9.35378	-7.8542686	-8.044058	9.210038	12.656298	13.023485	17.976494	14.766872	16.670092	7.6467524	9.238882	7.7369723	-1.4001576	2.6893473	-6.0770216	-3.9265013	-1.6679873	2.868288	3.9927838	2.365676	4.3633003	7.146759	4.8406982	5.585652	-13.904999	0.003081203	2.8753748	6.461376	16.826172	24.137733	9.272958	4.251542	2.1801434	13.301193	6.043914	5.1673527	7.489306	6.872652	10.192966	-0.17687011	-1.6333934	5.808525	2.9492903
345	5.6196914	9.157852	9.520084	-3.4879603	0.35068667	-0.75382096	11.514875	6.8246965	7.228634	2.0484357	5.8208175	9.071152	17.540045	8.795581	4.147703	12.088431	8.440506	7.2261915	-2.7477517	2.2727797	4.8994493	14.58445	12.813526	10.929071	-14.564884	-6.377667	-4.803858	0.65842307	3.144962	9.119617	5.0231047	1.751863	-7.1454363	7.1490607	9.132149	10.9076805	-2.6100352	1.7019069	7.398501	13.46304	18.933771	17.446568	1.2474877	-1.5854502	-4.2677245	6.5569544	11.433	9.642267	1.681503
346	5.5699606	9.677559	5.9545345	27.01052	16.375494	10.916603	9.355738	13.47915	21.291725	18.620356	26.893991	24.851845	7.855003	4.5618467	-1.0016317	7.8072357	10.149321	16.770779	3.8653426	12.868446	15.89617	-1.2299886	1.9000853	2.439484	10.197205	11.083517	8.110247	7.9665985	9.950914	19.506699	13.290661	25.848545	26.135366	23.404854	17.206928	8.931343	9.028629	10.537557	8.653152	24.941334	25.46417	15.6514635	19.498735	15.131613	12.56423	23.711945	25.762186	19.125496	2.5362406
347	-9.785818	-11.4273205	-11.536459	4.465092	5.817664	5.5424185	4.576559	0.87145007	3.8181396	-23.625729	-24.165007	-16.03928	-0.38037544	-0.868774	-2.1924307	-5.293011	-1.2788758	3.9081209	-21.722507	-16.379824	-15.957117	8.214489	2.8181825	10.102604	9.065933	2.5778766	9.947697	3.8162708	9.137859	15.935259	-2.4108648	-5.4971867	-4.6666965	-8.694944	-9.591173	-0.09769219	-2.2078905	-0.28808808	-3.4518616	9.080628	1.9074986	1.919829	-14.811991	-16.119453	-14.689459	-8.614093	-14.332708	-13.554054	0.058151543
348	-1.2254568	-0.010769904	5.702428	14.335197	12.477787	3.430039	4.163867	0.095997095	-1.4891465	9.6304035	11.277853	6.935271	4.6026993	-0.39880252	-6.5817366	19.888737	19.299585	3.3319552	9.581158	4.8843	12.838896	-8.352253	-9.531311	-5.7760906	-8.150969	-5.0998206	-0.27000403	12.305649	11.336516	4.3806887	17.281961	25.156834	25.214544	8.474591	11.619188	9.1161175	10.341856	9.678144	4.518786	-18.52919	-2.6007674	3.5610626	-10.611076	-10.893045	-4.568448	28.561077	32.320454	30.790768	-8.15538
349	-16.44923	-17.582184	-11.0013075	-11.099281	-6.9297485	0.845876	-2.4543016	-1.90328	-0.45094028	-5.6470833	-16.878523	-26.220015	-2.4706697	1.0089378	8.343354	-15.14235	-12.108338	-3.7756052	4.158191	7.9506435	13.329203	-3.7312584	-6.5116005	-10.222218	10.484472	8.49169	11.000444	-19.261265	-16.92453	-11.947331	-15.527844	-15.994397	-15.965765	-11.810913	-12.489553	-14.413954	-4.206455	-7.1104784	-1.0408207	16.964218	11.621066	10.232443	-8.128092	-15.314983	-16.43943	-8.553752	-8.843903	3.287969	-5.242182
350	24.227953	16.819134	14.009083	29.298973	32.083878	38.270897	23.14563	22.106134	18.162273	10.8112545	22.755543	25.000978	7.536936	12.393393	4.600159	-10.4124365	-10.716131	-8.123004	19.831081	15.388321	8.842453	11.036482	7.626764	10.973759	5.223279	12.378729	12.312064	21.256367	16.090397	8.04869	-4.0908604	-0.83484054	0.44524294	9.909518	12.791328	13.055769	16.886133	16.399529	10.643759	17.94233	14.464306	3.607337	10.277816	19.049744	12.90239	19.580227	27.727104	28.716043	10.270051
352	6.816838	9.031124	4.140479	16.594547	21.847809	19.449137	8.637866	11.581198	0.993352	19.029446	25.935204	21.337612	1.0539222	4.101106	3.8340483	-1.8579353	-0.42924637	-1.4124116	12.428465	15.792236	6.293769	15.140414	18.420048	20.35832	11.341259	13.925283	15.615188	31.599834	24.81018	9.89558	2.5485725	9.324446	12.644148	14.849503	19.56632	21.169807	-3.3622272	-1.5343494	-0.053501785	-18.133722	-12.624681	-11.011743	-3.8199863	-5.1123757	-11.712584	7.890339	9.251893	10.222897	18.67205
353	9.611138	15.808136	18.544947	4.871789	3.2926033	7.9291945	-8.6757345	-5.176401	-0.7059996	2.0361729	2.7473922	1.5684872	-5.855954	-9.399067	-11.332823	-13.066406	-15.140219	-11.83773	-10.214853	-10.860975	-9.511644	11.2849655	9.325851	8.931824	9.256212	10.019812	13.439816	11.442009	10.353308	9.656319	-2.3725348	-6.480261	-11.927025	1.775497	2.1184049	-1.8577206	-28.744598	-29.610275	-17.756054	-8.806491	-6.668127	0.71065706	12.502323	10.042871	6.93075	3.0938387	8.171438	13.544798	-4.4754066
354	13.969982	14.0364895	9.34144	2.2065759	-0.6315183	2.0283246	2.7854009	2.1235986	2.4625182	19.479162	9.362497	11.784281	27.073086	26.036575	13.451387	-10.763699	1.3450829	6.8898005	-9.632666	-10.834181	-14.133871	-3.5205116	2.2293377	-0.06837022	4.9107413	5.0545664	7.425249	-2.3540962	-9.8062725	-10.14987	7.585249	12.835075	26.236294	-3.1450424	5.30589	1.2403791	-10.849543	-14.704456	-12.500244	-1.1282914	-0.541354	-1.8187156	22.286482	14.03208	11.527641	2.8330529	5.687649	9.719857	1.3272662
355	-12.055184	-13.761034	-9.583429	1.6857319	-2.9018903	-11.341209	12.189068	13.045053	15.611074	-2.314557	0.9858234	5.2354603	6.4745646	2.0960302	-4.696237	22.769981	11.067006	7.676626	-7.9117403	-10.889624	-16.03918	-13.577221	-9.672764	-6.2742367	-5.0624704	-4.524411	-10.4389	-20.32608	-17.837887	-12.912708	-6.9336925	-13.727763	-11.906424	-9.047716	-8.460298	-9.775447	-6.9568934	-5.3512316	-4.284628	-10.982028	-11.593092	-14.100157	0.70553726	-3.3486228	-5.9693894	0.036449246	-3.1685355	-6.0513153	-5.0356684
356	9.171812	15.637371	11.988459	18.70906	28.523666	23.017132	17.379017	19.463684	20.07713	19.77053	15.201202	8.168245	16.876091	26.464918	29.215933	20.894932	22.441849	15.195175	6.474271	13.042492	31.396416	15.600526	22.2201	27.364746	10.197634	16.222631	22.75851	8.765667	16.603584	13.522598	4.043601	7.922417	12.19135	26.413158	27.303612	18.492088	10.672743	16.540928	11.633963	9.141341	14.238458	14.513564	10.971169	12.242481	7.4906044	4.4657564	11.099804	10.450664	10.60721
357	1.9901214	0.6430551	0.8178149	16.814083	20.532433	10.284809	-4.0861635	6.5035043	12.026798	12.34052	14.183597	15.199266	8.024866	8.459248	8.762377	19.566854	19.899132	12.731373	-1.344867	5.763198	8.282486	12.290249	10.638187	3.2049856	-3.743857	-5.782249	-9.761313	14.386616	11.053225	11.148288	-0.3018304	-7.334815	-6.590155	19.127846	23.176342	20.026741	13.233541	21.737148	22.81467	9.182985	4.6079664	-6.148883	-10.742794	-6.49685	-4.5123615	3.8921235	4.9179144	-0.6399691	-3.5722995
358	-10.185848	-10.211485	-3.2139091	18.09276	18.136524	8.468751	18.326351	12.43927	4.1569433	-3.7256827	-3.1733935	2.89852	-1.7926823	-1.6923842	-7.494385	-0.2371764	2.941999	7.665479	1.4223704	0.3544537	-3.9894717	-11.463139	-17.328587	-12.4454975	21.17299	19.872234	14.382016	4.9897385	7.9241924	12.726137	-4.6238513	-2.3661845	-3.8014064	2.2349734	9.92374	10.100621	-8.748821	-10.599043	-12.400371	-2.6956196	-5.118517	8.685732	-11.560999	-6.7793856	-4.5047874	-5.469406	-5.9605637	0.026187181	-14.803263
359	13.089102	13.20478	7.0443344	8.9525795	14.592838	17.35062	27.747784	15.074326	16.401741	15.722201	7.9761457	5.067086	14.12245	9.027949	4.2029786	1.9672366	-0.43832803	1.1028004	3.2198572	5.3155146	0.8797732	2.6381023	8.96999	11.979893	3.6687305	5.832638	-1.1335608	7.697832	9.383759	2.13133	12.132591	12.545792	12.728666	5.80717	8.776872	8.728073	10.905033	14.053829	6.542008	11.4717	12.581543	11.273104	14.633074	15.000875	9.961629	9.269646	15.936728	11.595714	12.141212
360	1.5407676	6.744694	12.313381	15.912806	12.579433	11.8464985	10.247581	6.6711745	4.5149064	0.93949884	6.3690643	11.098221	5.6256886	-0.21374857	3.1263041	4.183152	4.0055513	-1.1440766	6.100488	3.0315402	-1.0134976	-3.1204522	5.5770082	7.109713	6.8300905	10.705656	8.335012	16.31945	16.364758	15.147833	3.2129002	8.864912	9.815563	7.0543265	-0.52246064	0.10495728	17.17172	19.503773	17.403168	-2.7894578	3.0246499	2.429444	3.5182667	2.0965934	10.57573	-5.917962	7.0277915	9.8400955	15.647654
361	7.5249643	-2.4836705	-2.1972818	-1.4542073	-1.7131367	-8.286478	1.0051339	8.1179905	5.60623	4.9863586	2.57822	-8.85037	18.711329	17.251217	10.739326	-2.8262367	-3.5692039	-9.891521	-17.071224	-6.7181854	12.480236	2.7186418	3.1223328	2.2300305	-4.5352983	0.7438859	1.2454613	-11.504154	-6.835826	-7.8278294	-9.342989	-6.8384657	-2.1743574	11.059804	7.8304157	3.2739906	-12.929462	-7.3988595	-8.816795	-1.7264076	-0.34010762	-4.3126717	-7.4280796	-7.7318497	-11.844705	-10.73629	-7.4182167	-2.5651884	-4.0594625
362	11.691362	7.6875353	2.6302385	10.72831	13.168424	12.865854	1.1061713	-4.5321627	-8.3133	14.596479	12.518265	9.269507	12.311317	14.789223	16.448418	13.928709	9.449419	6.467434	6.761124	14.774595	9.588244	12.522154	12.97039	8.747711	12.138422	13.964489	13.841537	4.9293637	5.767991	5.348798	8.825247	15.283255	12.762767	17.088556	19.836597	16.787685	17.104649	11.408903	9.95948	20.71433	25.017467	22.88102	19.463564	13.5960045	10.349735	9.175111	9.686936	7.6001215	17.713356
364	18.54377	15.714751	14.059702	1.3648388	3.5319993	1.2983549	2.9760761	7.129472	9.484711	11.362415	5.864274	-6.819572	20.14629	17.256248	12.235087	11.476969	13.8277645	8.94737	9.292126	13.5579405	15.229198	2.8803718	0.1931454	-2.6223853	7.922893	11.958046	9.603165	4.213034	15.404768	16.682627	21.451221	16.242287	14.342921	4.6534004	9.153597	5.9102783	12.267268	14.099089	10.114248	1.6152923	9.604711	12.451607	7.6260104	10.543127	10.742401	9.982676	9.109692	7.6719155	10.356472
365	-10.84067	-9.833885	-11.848732	7.5566835	10.357786	8.872661	1.2041743	8.81151	9.259972	-21.468536	-16.067093	-15.475686	6.9437017	8.547191	3.6475077	-5.3367033	2.3086648	2.6350574	-3.062158	2.8561425	-0.37490886	-3.300837	0.8491303	-3.616798	-10.526784	-11.394081	-5.911434	-11.218483	-8.82264	-7.637412	-13.534243	-12.243612	-9.622685	-5.4578524	-7.711959	-10.693516	9.658785	10.212574	12.779432	-11.319649	-10.278604	-3.2734025	-11.083258	2.3599098	7.617831	-1.616792	-0.9490429	0.57305634	-11.629506
366	27.089355	22.574001	14.127233	7.924573	15.836585	20.738499	6.3524666	12.78979	26.104214	11.897845	9.120312	4.725575	9.219486	15.886073	8.717394	3.665356	5.0306673	-1.8195047	-0.46945027	5.5732327	3.1865702	0.5619175	6.7499466	7.719199	-0.3650756	3.1622567	12.822836	20.803953	12.457516	2.8369226	12.475597	9.735287	3.651204	13.09426	19.815128	11.579536	1.4041007	0.66488594	0.4498949	7.312791	10.863597	11.126884	-7.0227375	-2.779889	-0.1289713	9.128452	16.551924	9.555662	14.399088
367	-2.9788394	-0.84673184	0.05058197	-18.926954	-12.4585705	-9.4381895	-5.1802692	-0.05291307	3.0220356	-5.0695534	3.6231694	0.5727587	4.279516	8.985699	9.277295	14.845718	18.062092	20.103615	9.242467	5.678995	4.6599226	2.4897394	-0.6431053	-3.9284363	-0.04099542	3.0437183	-1.1694089	13.998331	7.8908834	2.201541	13.253181	14.941277	10.181147	3.4048183	4.725296	0.5092007	-9.951222	-3.9946675	-5.19283	5.4737773	12.603046	15.770607	-8.11743	-9.693844	-1.3453618	3.2788014	2.8151932	2.6351795	1.6347907
368	0.5800718	-3.6028945	-7.231635	-0.3096308	2.882014	-0.81063914	-6.8024626	-5.101242	-5.2264004	-3.4291093	3.324357	3.6370735	16.068102	9.709089	3.7148676	1.0069475	4.700244	-0.20215994	1.9559429	2.4829762	4.451063	-6.824877	-6.2409034	-7.274152	9.789862	7.6829667	4.587959	3.5998635	5.2602715	-0.9252391	-11.437099	-6.7960668	-3.07098	-2.7379785	0.51789623	-3.3049662	3.0722752	2.2329142	-5.145957	-4.9410315	-0.9516601	-1.2922288	-2.3177695	6.319139	11.67898	-6.537755	-7.9584713	-5.724656	7.5726175
369	5.048827	14.767341	17.38282	17.731817	23.005117	18.58027	9.353571	15.669972	4.164296	19.299835	17.820377	4.611053	29.969696	17.81382	7.9420843	-4.0072303	-4.248427	-5.7422833	6.6572533	16.178154	14.934305	20.350185	10.052141	-0.75675523	19.721783	29.85559	22.369766	16.52713	19.797165	17.755527	18.609127	25.18497	14.721907	-7.5137143	-7.015959	-7.5168653	9.164605	14.122807	14.105677	0.21054882	1.0601227	-1.6640294	-2.649962	-1.9006444	-2.702854	-15.003726	-11.2054615	-8.8350525	10.7737665
370	7.9218755	-0.98956764	0.24240878	8.3871355	2.490637	1.578249	-1.7267764	-6.4424644	-16.077507	-20.630722	-17.906387	-3.7521045	-12.068917	-19.46845	-11.987614	4.855774	-1.7154927	5.1234045	-15.688194	-19.842335	-16.994349	-7.330923	-14.322107	-9.134627	-11.208112	-12.515935	-4.805764	-2.8280733	-9.206537	-4.7921934	9.673302	6.129124	4.4125996	-7.758937	-5.974882	-5.0600204	-5.177061	-10.729631	-1.8317707	-14.481977	-21.945724	-18.523365	-6.0815125	-1.1924387	11.772699	-15.732156	-12.962533	-1.8122854	-13.30755
371	9.758631	16.450672	23.386717	-18.746418	-10.590254	-8.3660755	-19.546358	-16.68884	-17.992315	1.2953074	9.386909	9.199429	-6.8967094	-9.295601	-4.1734757	0.5246116	-6.090682	-7.3600354	-5.644419	-7.8879666	-5.850913	-0.70143217	-2.6357217	1.9957216	-7.437333	1.6436371	0.8689357	30.658749	32.435028	19.172874	21.573406	24.105232	21.853533	1.5270396	5.6971645	3.0117507	-8.5903425	-9.979928	-11.736642	-17.295462	-13.724985	-10.560011	-13.6422825	-16.936993	-19.03445	-6.2988276	-8.039326	-12.684146	10.566784
372	-0.6277334	4.066538	8.784415	9.993477	10.157688	12.15695	20.596334	18.584068	11.10986	-7.4040318	-1.4674262	3.877565	-2.0285606	-3.3830366	-4.793475	-10.75399	-8.143659	-7.378743	13.545027	17.069057	15.183931	5.3956747	8.440076	5.5403595	-11.07036	-9.6466465	-14.419132	9.775629	4.349599	2.4181468	-8.580607	-6.336028	-5.5287437	4.198582	7.255316	2.877418	-1.2098361	4.019666	1.9479576	-7.6609344	-6.924884	-4.700809	6.993964	7.4171667	5.2171855	-4.947842	-7.068138	-4.500653	3.2442858
374	12.759368	15.1202965	6.2120504	11.560727	19.581022	16.697775	14.467865	10.182293	3.7512264	0.8977133	6.114196	21.202625	11.029802	24.819275	34.42967	32.253036	31.334522	20.459076	26.248138	21.297337	11.088215	36.569134	26.831497	17.875725	20.106812	26.586462	26.007252	16.061981	18.44986	18.697392	17.698765	21.584454	10.196579	0.46197772	6.7832494	6.4112697	19.075926	12.050809	8.92083	30.542767	30.492931	24.122826	34.817703	39.102234	43.333878	23.668367	32.01262	35.569687	22.41135
375	18.923014	20.925076	16.038942	9.674908	19.570053	24.109833	8.229054	11.25964	8.030781	0.57515013	-2.59767	-5.2566934	9.4382305	9.603681	2.8366005	6.3777323	5.8106575	5.612258	-3.3525662	4.8341904	2.5950549	11.58329	22.807549	21.28873	1.3267655	4.9624977	8.674847	10.865428	9.858572	5.448273	14.524462	19.952911	11.11606	19.109661	16.958048	12.977315	13.721281	12.566452	9.488123	5.408206	4.5551586	-0.8585586	5.640005	7.9617567	10.606653	15.109207	7.641817	-1.4748095	4.5731044
376	5.204424	7.534399	8.5720825	15.590641	26.097214	29.571712	-0.7976754	5.31842	-1.4033539	-8.558094	-1.5911655	1.0692301	40.251118	41.77884	31.464233	20.569984	24.491287	17.51623	4.4951854	6.2540717	7.7606173	8.44512	11.33703	14.046001	7.1924367	8.185338	7.03977	17.227472	12.462797	0.3359742	-6.349102	-7.508662	-2.1762624	4.0171576	3.8983727	3.0183997	-2.2363458	2.3959694	-2.3323286	2.8099213	14.827625	9.996275	9.403688	11.4405155	6.978423	9.989103	15.635232	19.147858	10.252619
378	14.95945	18.066265	25.737648	9.713987	13.158832	4.1163363	15.325079	20.11082	19.478119	15.009026	25.36053	24.685703	17.179054	20.86655	16.266119	19.145082	24.779373	22.56591	5.806655	6.141532	9.536995	10.460819	10.381224	17.108654	18.181362	19.500706	18.408245	12.61575	15.67189	13.577995	16.253223	16.989721	16.294216	18.650494	18.46062	13.718635	24.01889	22.16572	12.639315	-3.8570118	3.1355832	3.9684587	6.305481	10.634538	17.436874	11.000653	11.651711	2.6926553	6.0787134
379	2.9343243	-2.7892067	1.3672345	-11.174759	-4.901272	2.4992049	-2.1125968	-4.1422386	-5.280362	-3.1624134	-8.4925785	0.18592775	-15.439186	-17.385403	-11.001364	-1.8756659	-9.432405	-3.7453122	-3.3481116	-4.9083443	-2.5382347	-2.6422863	-9.66234	-9.559658	-0.48999482	-4.7013903	-3.2678475	-2.9559352	-9.028631	-5.6356125	-16.03994	-11.358266	-9.869186	-25.252998	-24.803324	-17.906105	-2.5481713	-7.664706	-11.695848	-11.00967	-19.164494	-18.118618	-10.96115	-14.338429	-8.264582	2.4440958	-1.3020253	2.2655954	-9.642297
380	10.707203	14.696024	11.787994	5.572641	5.9100056	-2.1676245	-6.213846	-0.70278865	-0.10359508	7.7852364	4.6888466	18.14974	24.13298	16.718777	7.118929	26.485441	34.454445	27.627235	27.955206	29.26206	26.659101	11.17531	23.750635	17.010223	7.1027308	11.716431	5.474345	0.4607067	9.104692	14.567072	3.9241517	4.158319	6.816943	5.4180336	2.6726098	2.4472668	13.019925	12.8069935	9.035664	4.883658	8.585109	16.061789	22.516254	23.101261	18.310776	0.6155927	3.3870924	5.0884266	-10.758244
381	-16.109451	-7.6121664	-3.238852	-17.722279	-11.557942	-7.7566595	-9.113221	-17.517303	-14.8553505	-15.028265	-13.683493	-17.60645	-5.141489	-9.609852	-7.4443126	-21.845621	-19.590265	-22.518534	-11.889189	-22.65062	-25.281197	-0.056624472	-1.6211233	-13.734396	1.0907946	-2.4259539	-1.1944717	-15.009305	-14.934788	-11.252526	-5.53776	-4.785247	-3.8596182	-42.635147	-38.68267	-19.583973	10.461634	11.687607	11.72683	8.012117	11.616693	12.243906	8.909351	9.240818	7.1684237	-18.785843	-7.229852	4.345679	-10.467512
383	12.8406105	14.001513	13.923189	12.514066	17.388405	23.546875	21.635841	16.669374	10.743387	21.663656	22.435343	25.975693	17.877907	19.30383	13.659665	16.326332	15.284271	15.063544	11.970991	13.127117	12.112988	22.074867	23.768242	30.321968	15.459952	19.708832	15.715116	24.719067	25.496344	20.239227	11.787449	16.484543	9.566061	13.643514	21.524185	33.58026	10.903318	14.734855	11.915762	8.935073	13.759808	21.140265	37.47601	36.32567	24.544687	13.957666	16.880413	10.731722	31.299244
384	18.803635	24.757057	21.097168	14.477825	17.234636	14.198669	17.960918	18.674795	17.353374	15.792012	17.238415	9.4961605	16.293884	26.492758	24.7365	12.936796	28.794367	44.95378	9.055787	14.535992	13.02832	12.62513	19.156048	11.451211	53.970932	48.874374	28.604557	18.650116	30.203928	25.887472	14.792063	22.445347	14.289974	16.78596	14.353947	9.505563	11.2007885	17.45541	15.90727	31.605503	35.131653	23.945278	16.087137	24.68415	23.316654	11.615343	15.905334	13.275977	13.332289
386	23.127514	22.084858	22.349323	26.37576	30.118313	25.542284	-5.581497	-5.0273495	-4.3948193	5.2402434	8.466029	4.155653	2.6862729	-5.4135547	-6.340501	-13.881634	-15.112738	-9.123745	-5.0349503	-5.9705544	-8.42737	-16.748661	-12.810284	-4.2229853	-1.0817573	-0.62649685	3.5167313	1.8661604	2.501425	-0.38022673	9.32114	7.109319	10.45012	-21.098269	-23.822386	-15.574894	2.53328	1.093813	12.159594	-20.84245	-13.814394	-8.990357	-6.759656	-6.675396	-9.684933	-3.5339072	-8.014033	-6.1828146	1.0949329
387	-12.507942	-6.8037257	-7.7173004	-18.564556	-11.2988205	-10.869958	-3.1425433	-10.783062	-13.22258	-25.842552	-25.376936	-28.59338	-18.825788	-20.714275	-18.586746	-5.060151	-13.842024	-11.202337	-9.171391	-21.432907	-29.727854	-30.27872	-37.51966	-29.853573	-31.548717	-34.923134	-29.017921	-30.136398	-11.581481	-8.150234	-8.116988	-0.3139367	-1.5804436	-9.797199	-16.91904	-16.770504	13.053317	10.034384	6.0408926	9.772547	10.837627	7.9083085	3.8658452	13.396803	14.082257	10.073395	21.683178	17.195236	8.836342
390	11.581789	11.67898	9.528267	1.71854	9.272875	14.74712	3.154986	3.6428676	1.7504005	7.770667	1.5787842	3.7267504	5.9809923	6.91625	6.938668	6.358222	9.597672	12.392017	7.856937	6.7974324	7.1926403	1.426395	6.617326	0.8543415	0.4158045	-1.9065611	-11.451035	6.059678	6.9896045	11.677737	14.096973	21.851166	26.628225	-7.5026283	-4.587299	-0.99543345	4.161644	1.5569302	-0.38101676	-8.060034	-3.247351	-3.5850267	9.329344	8.71934	6.124069	14.616108	21.497665	21.254395	-6.1305723
391	2.0084867	6.516199	5.5888553	8.222153	14.194767	8.818893	1.3478878	11.068556	12.712303	9.106037	13.412231	8.690976	20.45645	25.431818	16.272951	7.119012	10.682226	9.961868	20.99973	17.742073	17.269602	15.003374	23.624462	23.494564	21.86806	29.3288	24.371933	10.71221	15.1540985	11.968893	-20.898808	-14.310776	-13.523966	-0.4776536	2.679778	1.3756466	-6.0503306	-8.150692	-12.898691	12.168261	10.349422	1.1161623	-0.86845106	6.9072914	9.81237	2.9048738	7.40981	2.9547813	10.343941
392	4.476439	9.610655	10.562658	7.276105	8.905968	13.650869	2.734306	11.484072	13.958264	15.715008	18.165564	16.846869	0.050933793	-2.3248672	-4.8014555	10.38697	4.1280622	1.7682579	21.035614	17.386871	5.462256	11.638916	15.709317	19.487328	25.604671	25.759655	9.7254	8.193003	7.7255173	2.3515868	7.5736027	10.774618	12.843149	5.0783205	4.4047966	10.13884	9.298698	7.501606	4.5901947	15.4480505	15.760125	11.015532	12.892454	15.388557	17.564074	4.311552	0.42360812	-1.2037703	22.704094
393	0.7910433	6.0568404	6.2499228	9.161037	7.8464727	6.2599	5.1291637	10.115782	4.8824806	-11.1148205	-10.58037	-9.28207	2.4022655	9.026792	6.4720783	6.3518715	4.9371843	4.432288	8.014911	7.753231	3.8458433	14.099944	12.751603	9.827059	-2.1809537	0.13522752	7.7774706	13.506203	20.563799	13.412752	3.3336306	6.553216	17.190018	-2.076554	8.856233	9.913441	15.276982	8.902571	4.218938	-8.218793	-8.044815	-1.5386797	-8.485626	-10.579191	-7.5555696	-1.9822512	1.5699944	1.5387708	10.231476
395	11.991337	8.313845	-2.5396843	25.34842	21.042969	16.703072	35.153824	30.840984	19.848545	26.404991	24.086802	15.1669235	22.388134	35.05904	38.66696	8.643389	11.636305	8.656872	38.033813	32.73626	15.881315	16.396528	4.6085124	-14.5817375	21.653435	19.25422	17.566158	7.429987	13.850897	7.1554594	22.532682	19.594196	9.308916	20.356682	22.435818	10.265655	16.271368	26.637768	27.848942	19.32521	20.613335	21.789497	14.747059	17.467653	14.327344	0.635201	10.24963	29.959648	9.767429
397	23.187717	17.210688	14.511976	17.538519	23.432323	18.575745	-1.8231624	3.5357425	4.568061	0.55362904	-2.2356427	4.1438527	16.403805	25.828438	26.787174	12.230774	10.054331	8.564823	-4.135495	3.9369621	18.215805	7.7767234	18.61125	25.510231	7.681773	2.690841	3.189866	8.612919	7.237456	6.5489674	16.28414	4.876026	-0.5319628	1.2515954	4.13084	6.4586644	21.882137	21.872305	16.86026	-6.51431	3.6129074	5.268695	3.6961076	8.384272	8.220512	-11.7566395	-10.257523	-5.9488783	13.454561
399	16.502901	21.49657	26.827488	21.07357	20.940338	19.577309	13.588526	18.416645	9.038553	34.54706	23.38977	13.204895	25.328478	21.016008	13.066452	15.761913	20.172894	15.18154	16.024137	23.224083	14.024496	22.842499	19.704197	10.671024	9.381229	19.998436	29.327078	18.49944	31.784557	21.167395	30.70536	29.431133	19.633745	27.083595	24.529615	22.570175	22.448215	24.98597	35.861107	46.18219	42.50955	31.07198	32.431458	30.257809	20.370926	23.470486	20.888807	13.696631	25.135355
400	8.472971	-1.9674722	-5.299586	-3.6979938	-2.4867897	-5.992775	-6.86699	-18.05924	-19.257828	-5.5064735	-9.581877	-4.053052	-6.5536394	-0.6901266	-2.5756621	-6.06212	-12.204174	-9.755623	-0.67888594	-3.7973876	4.525642	1.0032678	-2.4970005	3.2204518	-7.535843	-8.135064	-3.5251548	-7.390916	-9.7555275	-2.761924	-2.039595	-9.471733	-15.87022	4.5376678	7.72104	4.410355	5.910548	1.1138244	2.7893603	-2.8815906	0.89870644	6.4668303	6.9255476	-2.0782251	-6.821915	-7.277676	-10.115068	-7.5382237	-13.118242
401	-3.4082992	-0.28442037	-7.960157	12.6410475	20.536322	30.50236	2.5289497	2.1209848	-4.4029927	-10.228113	-12.457661	-14.65606	-5.555046	-9.782507	-16.905928	-4.355722	-8.873707	-13.19397	-9.566032	0.025216728	-5.4161625	10.555159	8.207646	1.278905	5.928404	4.8555813	5.6501665	-16.40365	-15.435159	-13.863959	27.708618	17.87148	14.582242	1.5539926	3.023285	11.13821	23.330559	19.754135	19.162579	-0.050792575	-3.885071	1.1924009	4.0751553	6.6347723	5.180784	-6.2485237	-5.1017466	5.569805	3.9751248
402	2.357285	9.786884	19.607626	12.040442	16.469881	18.742416	13.116267	13.711763	10.948765	-9.594257	3.5142117	4.638879	9.590134	-5.043639	-12.001011	11.065407	12.492848	7.887564	32.703243	28.454576	17.316929	4.560291	17.493736	19.381508	21.152676	26.111992	19.74272	19.146374	19.201267	15.87772	14.293064	24.659973	29.185143	17.434256	23.138702	22.59653	-0.98193264	18.39347	25.971554	45.91693	32.55177	17.853111	24.561264	28.04301	25.542046	26.667482	28.923676	22.010677	0.08900696
403	6.2336836	6.1357474	1.8009435	1.5559368	0.049046874	4.8980284	10.491856	8.437384	12.348614	-0.13623714	1.5819465	4.429039	-14.29215	-4.966307	-0.28290534	-11.142769	-6.392374	1.0874856	3.9547834	3.1842046	2.1853395	3.7173333	8.226254	0.95578283	5.754705	5.928155	3.7591949	-2.3184648	2.2895985	2.0102832	2.8471646	0.52628374	-4.8161373	5.5798426	11.032804	1.5159123	18.771576	20.149544	11.773138	-5.6913066	-2.6070204	-4.810817	-0.5168882	0.10944712	3.718127	6.1002536	4.775466	5.031706	3.845953
404	-5.6484947	-10.424014	-8.452299	-1.8872361	11.737698	12.78298	32.8758	45.53632	45.46302	16.634483	21.913471	23.383718	39.700455	41.904285	35.566963	13.51364	19.972988	16.716187	31.58376	33.115276	22.50626	12.370195	16.948381	15.268625	20.493565	31.208714	29.087538	13.04657	13.745148	13.4765415	29.836956	37.342236	25.484287	19.088581	21.316116	20.6729	13.887737	16.930347	9.743778	0.2720164	2.029453	7.398652	14.589288	15.680086	12.583409	13.306171	12.364988	13.629956	4.8508224
405	12.636387	25.77877	23.71828	18.714722	24.064125	33.157722	28.903614	36.46041	18.272087	26.647364	35.182053	45.34968	24.511505	30.755396	36.626007	9.135265	15.796791	10.349722	15.831263	18.99159	14.132426	19.14257	25.363695	25.479506	15.757296	27.316261	37.919304	46.225082	44.42206	25.743813	26.221329	28.162718	23.291283	34.542763	36.7769	19.73866	8.120223	11.752195	12.200085	35.018707	31.392366	24.183216	21.466982	21.304707	19.87706	11.87727	12.717299	12.168579	14.339209
406	11.06295	12.41839	11.788782	4.195215	7.2657437	14.038265	9.451786	13.83276	10.495535	10.186309	16.122532	15.060023	15.0081005	17.443918	16.43825	20.175228	15.444788	11.233725	19.443535	16.45002	7.0100775	12.062385	9.636545	10.692625	11.62036	11.141005	10.492258	29.549013	30.7649	17.915722	6.591534	10.883158	11.2348	8.802687	12.290318	14.037327	6.082264	7.86588	5.203212	20.213774	15.4023905	11.013284	8.526575	12.753334	16.528202	6.8903756	7.907958	12.247465	6.5291176
407	9.633173	16.65483	21.191437	4.280949	9.146981	7.0910406	9.082518	7.7975445	13.101992	3.15791	17.39858	15.934125	12.259859	10.641362	9.612654	12.053209	13.801615	8.405271	4.0688896	9.769461	12.43331	10.202046	10.892214	11.106741	9.494687	13.28659	20.651724	14.653294	20.227295	14.616498	35.052048	29.57008	26.57026	30.363804	36.229786	35.110184	9.946102	8.569817	9.56119	5.720265	12.34992	9.906094	25.286491	30.196547	26.30645	10.742483	4.6720686	1.5372027	9.690106
408	9.145896	0.5826475	0.84238315	-1.4805324	-9.234125	-10.066225	5.9120536	10.625317	7.135147	1.5780789	1.8908372	-4.363016	11.5186	15.169872	11.845858	21.87884	18.785522	10.489476	23.614403	21.15401	11.213454	-5.8889856	-1.04601	-10.45591	6.102168	16.658865	25.068813	-6.538559	1.3570769	5.5318775	-15.581921	-11.312502	-3.4688177	1.938873	16.868685	19.801743	3.585674	-1.1186104	-2.9049525	-2.8741603	-5.4075174	-11.447102	-5.458273	-1.3104689	-1.0545382	-9.013863	-2.2711053	2.3471448	-14.705089
410	19.217758	15.426483	12.291018	8.232071	3.8340688	4.45304	3.9727073	7.2370152	10.424858	18.385271	20.893686	13.488812	21.919743	24.866138	25.85098	16.114191	13.948463	11.765004	18.534302	19.613508	16.95717	6.5766616	6.6656184	6.2827682	9.451177	4.796163	1.2612765	9.678815	7.0572414	10.386684	2.3259432	8.012747	15.528042	15.87471	19.607529	11.773853	12.103163	10.21884	8.757056	18.6745	16.030235	12.642791	2.309483	4.039276	0.6931575	10.44509	18.589594	15.748979	11.299118
415	12.626597	22.492607	23.830582	3.0535834	5.2450094	1.5047306	13.58182	23.352795	19.307264	2.7337887	0.15870905	-4.9993095	-4.0469694	-4.1586304	-6.4556904	-10.810431	-15.226602	-19.504942	5.430457	9.936443	2.9591637	14.495351	9.504854	6.8714275	32.200615	28.629108	17.743359	26.771084	31.272255	30.148926	9.57773	8.567662	7.7479725	-13.088526	-12.418032	-8.243221	-5.5611506	1.2077097	2.7535982	14.592519	15.555683	12.036854	5.9297934	6.8492494	2.9763443	10.413748	5.1854677	5.9375105	10.250692
416	18.213825	28.58853	22.169472	18.377136	21.825863	21.239645	21.498075	29.944706	23.152958	-0.5382645	-2.7882981	-2.0679402	18.406155	22.960815	16.358269	14.108639	17.844013	10.42522	12.0625515	17.265089	16.212545	-1.7814753	-2.6375875	2.60713	19.062038	22.21885	22.262428	10.302051	17.10726	18.493715	4.4777136	16.970596	19.029825	5.403527	7.456995	8.090621	22.9357	22.777874	22.903397	7.7261543	8.7367	12.674797	11.052029	13.567179	16.601988	-3.1376343	1.2350876	5.454149	16.419567
419	14.977243	17.04093	20.40084	-1.5472248	-7.5952463	-5.7816353	-0.6264088	5.582095	2.1053886	29.485723	30.081696	32.40438	7.7484584	5.482482	0.82848334	-0.62465805	3.5041895	-1.0864608	-9.656832	-8.026689	-6.000205	-5.695867	-0.3710535	2.3897119	-16.731144	-11.0323925	-8.4333	-11.595776	-3.32609	-5.485833	0.07136309	-2.7171907	0.40490034	6.1037607	-7.309032	-14.966135	11.395611	5.064992	5.625553	5.463326	0.6210269	-8.112782	9.869991	-0.77516013	3.0132947	-2.182316	-10.800102	-14.826747	-8.875322
420	-3.4951248	-5.9796925	-3.7969835	29.156961	29.890047	23.287708	27.287743	33.99862	37.382866	14.141314	13.829584	13.335226	44.48784	47.72702	43.49456	26.598381	32.68607	18.70546	-3.9991016	3.1057487	1.9807888	0.062452197	6.892856	9.576675	3.6951938	-0.612357	-1.4589703	-7.8354325	-12.035994	-8.078533	-11.910059	-11.977477	-9.2941885	21.952927	24.796448	20.353464	0.8253993	3.6168005	6.7024336	12.528477	13.286999	8.937928	11.820092	19.46305	27.634457	19.39432	11.134305	0.7891284	-0.9481383
422	30.466694	21.655148	12.07705	16.097946	12.04459	7.2609987	5.431351	9.182084	12.490594	28.922821	23.871168	17.04736	5.490814	14.999424	15.194889	5.217573	3.6363988	2.3208654	10.237785	2.8428617	0.06350279	12.217495	8.430611	2.4930096	2.2713044	5.0825586	0.404119	5.4578753	4.3440714	4.9148397	5.541134	4.30855	-0.29893684	2.8773952	6.7362947	8.4720545	3.5966449	1.4969637	-4.7848554	4.362131	8.177786	10.932526	11.181251	18.608196	22.67075	2.6935658	3.482152	-4.8966403	2.6330857
423	3.704252	8.622009	10.949168	4.3328958	8.652666	11.880935	-0.5130327	-0.04853916	-0.055184126	28.864502	24.986153	15.426719	4.8225837	18.102743	16.04507	4.954183	5.099955	4.296463	3.2193027	11.38427	11.508427	7.4598527	7.560787	9.52213	16.47722	15.798267	12.3270645	18.85688	15.810196	8.454393	8.546854	6.2122054	0.3691352	-2.7215686	11.94491	11.805042	15.165474	18.90269	14.921377	12.902735	15.805469	13.209675	8.568979	10.709153	8.505741	6.8157187	1.5375516	-1.984537	31.34304
425	16.83534	18.790869	13.3981	12.201866	17.813427	9.101063	11.465464	22.484676	15.863792	21.698837	26.963118	28.262022	16.845951	26.3298	21.5295	2.084353	9.927661	7.6593432	5.510322	16.70337	32.581627	4.3649435	20.584797	16.37106	11.8989525	22.140413	14.762628	9.959887	16.685265	13.992821	23.518501	25.951	18.408169	23.886177	21.022825	17.210247	33.332973	35.409393	24.937378	12.050606	22.494095	15.782839	20.00296	30.193802	22.518501	13.069111	23.247162	29.64328	20.819416
426	3.9731953	0.32647127	-0.007737517	5.4818144	10.652935	12.384104	-1.2039872	-2.4136016	-7.966381	8.011718	6.5031576	-1.3071731	14.599768	18.373058	6.698061	10.963839	8.110354	-1.1238192	3.2008014	4.4650707	4.270953	11.033879	12.124183	12.308717	15.687675	15.635683	12.506458	6.62463	10.215641	17.552383	5.1223598	7.7172437	19.782207	7.763942	8.532203	17.90635	8.754702	-1.2540469	-0.19901684	14.948406	10.783856	5.491927	11.177607	16.140123	20.512875	11.756954	13.198136	22.649853	-0.7065607
427	34.757286	29.66093	18.180153	18.382954	21.930801	14.722572	20.492516	24.613625	17.30029	37.157867	34.06523	24.676819	20.404306	24.46185	24.777416	-11.105866	2.3359132	11.922541	11.556088	21.445858	31.794346	5.0046115	7.008667	20.074821	6.7989383	15.740248	17.01685	8.697812	16.409578	6.897196	2.9055786	22.142567	25.031378	13.480089	22.95008	22.096434	15.992939	16.541054	10.684057	8.3625345	10.221557	5.5137424	29.446814	25.822573	18.623466	12.5301	19.828848	20.272148	11.0364
428	14.469059	13.565857	14.650782	2.8381147	8.342574	7.304743	10.276228	14.080652	18.912918	-3.051618	-0.19874045	1.1769917	-10.490962	-8.259117	-3.4807167	-7.8775806	-21.558203	-22.447739	-3.76127	-0.8409616	2.9608436	2.688225	-0.58292204	-5.494073	8.77346	3.813806	-6.0352273	20.86036	20.063435	11.335093	-5.239278	-2.4239771	4.23967	-8.893925	-12.232977	-10.784565	-2.244555	-0.05145186	0.84676105	3.9217768	5.220733	8.020359	27.262684	25.030731	4.646055	20.701862	18.86523	12.518339	4.161339
429	3.8945942	6.050375	11.297239	8.225433	16.57355	18.285664	10.069471	10.6324215	9.716015	19.11205	17.335674	17.21099	-3.2702723	-1.6721997	0.49697447	2.3161235	3.9489138	3.0479944	7.276166	7.901559	8.090181	19.87143	22.921286	16.67841	-1.7232773	8.720499	11.374132	6.422249	5.83378	1.548244	8.3391905	8.74073	5.832732	0.72533786	4.7545495	13.35293	-5.706138	-1.0884224	4.029	6.4423623	9.016035	8.783358	7.7137904	8.217129	9.954378	7.7116404	9.597641	10.6561	8.518364
430	12.545841	10.307913	10.919937	0.4450119	-0.30175126	-3.3513823	9.553387	28.759111	33.265373	15.070948	13.86417	9.650985	17.545338	20.70691	25.726936	12.81698	16.233116	7.5279417	24.3918	20.933365	16.72075	12.895704	11.802071	10.106749	34.261433	27.7317	22.434887	16.66254	21.60089	19.428444	2.4068103	8.608346	5.5506577	21.920408	25.390846	24.822632	22.187225	28.417322	26.510664	12.981951	17.792307	10.1158695	15.005747	26.995293	38.169594	7.925857	9.512283	6.7657137	7.547683
431	3.8468714	8.343388	8.937332	21.549885	30.46426	31.53399	14.876162	17.696476	17.051115	5.22125	-1.6964271	3.197065	23.61257	30.051826	28.56248	37.750675	51.79967	50.764862	-0.3790201	9.514704	8.366571	9.228108	14.933091	17.569782	14.006729	9.250122	3.5364432	0.8971218	-1.2339958	-8.018309	30.623318	20.844776	14.800214	16.637268	14.167543	9.785616	-3.6613169	0.94179875	1.9638017	22.996319	35.22413	30.32021	10.688374	18.069511	20.47834	17.26987	18.545444	17.574854	6.764878
432	25.907688	33.606358	35.67272	17.349106	17.608955	14.223883	18.612751	17.489658	19.86935	15.401976	15.8062	11.623421	18.608517	23.966896	22.259789	19.729145	29.33638	30.50127	9.472439	13.787844	10.655836	12.419155	17.109732	22.52866	16.688572	25.673267	19.734682	16.215977	11.76562	6.495394	1.7922909	5.116601	0.19532096	18.545605	21.452242	16.938478	20.67754	18.316374	17.285646	5.333921	9.137508	6.9701157	20.535244	30.268642	25.531252	33.978733	31.511826	26.653107	16.286385
435	9.852383	10.266748	5.039209	-7.219212	-3.9836645	0.2467277	22.762344	26.842243	26.78659	2.3008487	5.850618	1.8382607	25.111523	27.92688	19.991581	16.160583	19.952705	19.34908	20.125446	30.623251	33.1465	19.40799	29.981167	30.008024	21.723442	35.058914	34.77556	9.282248	17.811665	16.196404	34.8925	22.555946	12.461641	9.5260315	12.028875	11.198807	15.022522	21.688255	9.643186	21.787075	17.430952	10.959365	12.474226	16.433884	7.472337	4.1742764	8.378378	13.12105	25.113522
436	-5.4750752	-15.232481	-16.140383	2.1445994	5.159977	0.86764705	21.011345	10.2329235	7.285116	23.37133	25.22527	23.679825	10.976049	10.712656	17.259651	4.788921	5.509735	1.0801282	5.2093215	2.9050913	-0.6542581	3.3207922	7.2730293	5.336584	-6.044002	10.121479	3.0648177	3.5937252	0.80813324	-4.4810863	-3.6017203	-3.3339627	-5.39852	2.8383393	17.134907	23.566349	-0.6003649	-4.721588	-6.4677553	4.3752775	3.0426636	-7.0981236	-7.399954	-6.3055944	-5.8999443	11.060245	8.084767	4.1028934	-3.3121147
437	13.629877	11.794252	9.90728	24.919193	18.771137	11.186766	16.835764	18.87167	9.896608	1.520469	8.1569195	7.8652415	3.90701	2.7038176	-2.7284424	0.39691556	6.394518	8.862674	6.1120243	10.969506	9.202364	5.3424773	12.794694	11.662669	-0.41452545	5.4170923	7.2971926	0.008100748	12.352123	20.050922	15.700354	7.354579	2.416351	0.6260395	3.8517032	1.3114585	-2.2911344	-5.3635287	7.666753	6.170475	3.3585436	4.068396	12.118705	7.172235	6.0673714	2.718423	-1.5065739	7.6635056	2.0596287
440	-8.810132	-5.298469	-7.664706	-10.782802	1.004319	0.17719615	-7.3517265	-4.5502834	-2.0003433	5.0470724	1.3815448	-3.695535	10.4964485	8.350299	5.53405	7.6373053	4.587188	3.7262127	1.9188156	5.9076824	2.0588083	-2.360213	-0.60033727	2.859881	20.40237	24.949457	24.079815	6.215413	3.2663813	-0.001105428	4.1209517	3.1979895	5.5974216	2.698157	9.730646	13.074558	-7.6880875	-9.459896	-9.67095	2.2522757	0.44278312	-1.1307067	6.7935066	8.104251	10.270892	12.751175	15.705498	15.248367	6.8325586
441	0.30017498	-1.7361752	-15.792648	-0.17093843	3.4032497	5.0709724	6.268209	6.7053394	-1.7044417	12.7426605	9.246006	4.446548	15.985571	16.079203	2.0563097	4.436173	10.297823	6.564702	7.344385	7.631567	7.4621534	6.9789886	7.9373693	4.121009	10.5509205	21.814648	14.124088	-5.4225693	0.4375166	5.4876194	23.11208	20.452442	18.731644	8.0283985	8.980989	3.1536937	12.330606	18.443233	15.377667	8.175139	15.018892	17.272808	18.70802	13.463001	3.6458137	-6.699177	-5.9971995	1.9637544	-0.6097795
442	4.6062346	8.530305	11.931215	0.78039926	-0.98945993	5.5479755	2.2396982	5.6545696	9.30172	10.698038	11.78735	10.321928	7.068848	3.0107675	5.7387643	8.078904	10.4825535	19.990313	9.55401	4.4726133	1.55935	3.850808	8.645418	14.689033	1.502287	1.6583383	3.583907	3.2909179	2.0005202	7.913033	12.657571	10.643734	18.934181	9.29995	11.474758	12.0122595	15.593339	13.448923	10.576811	14.111393	22.519218	21.635624	18.719158	23.456789	22.744188	12.316084	17.012941	18.73207	17.375507
444	4.0306273	-0.04851426	-2.093028	8.563593	13.105341	9.698128	1.7900026	4.647247	6.6309156	7.366737	4.542538	3.1105075	0.59716094	5.6246862	9.352722	1.2017148	2.262456	4.968647	-3.1716943	3.1569128	10.94727	7.221081	13.1717615	13.231613	12.159547	10.566683	2.8997483	2.249192	4.961301	4.3882823	0.53029114	2.6518564	6.6997204	8.11575	9.10824	5.9048333	9.684465	9.985165	11.1651535	13.451656	12.465824	15.867218	0.1840101	7.373453	1.6060555	2.010462	-4.2255535	-1.3286638	1.4201063
445	-11.088306	-11.639374	-9.38852	-19.503536	-12.446098	-7.306902	-13.238045	-13.318946	-10.074257	-9.24212	-8.3478	-2.5644317	-6.9499435	-5.5224986	-3.6647897	-3.3525994	-4.8241425	-7.5103574	2.9602983	3.4506583	-1.9211681	-5.842334	-4.1383257	-5.347933	2.2355437	0.4871236	2.851759	-3.7590919	0.75728434	-2.0899749	-0.12933609	-0.34384945	-3.9216547	-6.258952	-9.0638	-8.274321	-19.839384	-17.587173	-11.856293	-15.239544	-14.279196	-8.87971	-9.690712	-14.954282	-8.669998	-10.793606	-11.937508	-8.204489	-2.2816563
448	11.306194	18.13636	11.624289	-0.4221763	-1.690276	-1.5934769	8.976807	11.313498	6.6703386	11.742294	9.283957	0.15144883	5.618374	10.858561	12.278925	16.174553	14.480204	8.052057	-1.0324554	7.6855383	6.073971	16.850227	13.459451	2.256701	5.0289707	15.116753	19.86145	-1.6877419	-5.3583765	-0.61738425	4.277382	5.092994	2.346324	12.666073	12.715523	8.567558	-4.9988174	1.2587214	-2.4612079	9.178428	11.477127	5.2222853	-32.273026	-31.792953	-27.511261	10.013953	13.856894	8.439045	4.112318
449	-26.914581	-28.697998	-32.970753	-25.3677	-24.598555	-17.539509	-22.87049	-19.684593	-12.086731	-21.202335	-20.909306	-22.070782	8.801492	-8.453004	-8.404423	-18.99317	-13.293133	-12.483061	-21.151337	-19.057625	-12.337967	-15.544502	-16.530218	-19.039108	-0.29029617	-9.812104	-15.034465	-8.937768	-14.674156	-18.74593	-7.7542896	-12.839206	-8.980881	-27.696491	-25.163416	-23.502972	-13.913902	-11.758422	-12.053833	-7.214348	-7.230334	-8.968861	-26.480873	-16.587523	-14.582147	-0.36551452	-1.0315726	7.9998846	2.3789506
450	4.186691	1.6485304	2.298718	9.917827	2.5305605	-3.093994	2.7127957	4.753393	6.790098	-18.802351	-12.467155	-3.0423388	2.7331848	0.9460409	-2.023459	-4.3629107	-8.977602	-10.570423	-4.7455316	-4.979912	-10.450803	-8.074687	-4.51406	-4.473627	-4.751132	-4.737715	0.008917585	-1.6052598	4.8769646	6.76187	5.693527	1.7225004	-5.6636715	3.2961612	5.106722	12.347601	13.00227	15.343929	11.507786	11.408758	13.723616	10.653608	12.229488	15.420993	16.676804	9.828575	11.824558	10.358351	10.451885
451	9.837975	10.252785	10.448839	3.500986	6.0674925	3.9094424	6.925559	4.9994135	3.2507591	5.795583	6.139177	8.192473	10.131226	15.656973	12.166132	5.0923395	11.130495	23.778194	12.658413	15.423109	12.742346	3.3647485	7.0738645	9.156811	0.39157408	2.2272224	3.1040583	3.453173	10.245344	10.004627	7.4514	3.3493733	-0.26742703	-2.6006575	1.6015499	0.6432301	11.4334755	13.341339	6.3927507	4.0375986	1.7945039	5.0615015	12.722631	10.717891	9.25749	17.375687	15.448339	11.15732	22.712872
452	10.644075	11.568045	11.04026	8.796114	4.057425	-0.92479694	7.7348228	-2.1067586	-5.5446825	2.390338	1.0500752	-0.95424056	-7.0057387	4.3412347	12.18329	26.44976	28.225918	19.880455	6.803867	4.887544	3.0104032	-0.58635545	2.9991322	1.1429801	10.632916	8.723648	10.672922	12.63422	8.657982	5.208491	14.962086	12.268998	5.4252453	9.245314	10.201441	6.8231683	1.0539846	2.6924815	0.9531832	-4.6807113	4.4873667	10.13406	5.048687	3.6665053	6.595256	-1.3878324	-0.46623862	-2.7585711	19.288069
453	12.19968	37.601974	38.55908	32.10241	29.943205	18.38795	23.33953	35.43605	35.87647	15.673548	18.692995	12.057165	18.841991	22.73235	25.785553	8.241563	16.704424	26.228489	-3.544569	7.692921	15.3483925	6.407278	11.9129305	9.760315	33.794117	36.74601	31.91466	17.863667	29.363289	39.26855	12.316848	16.197361	19.17857	39.947586	44.201614	42.23599	8.988596	7.1718454	-4.076397	28.737633	29.23898	22.705208	15.8020115	21.185623	12.205446	-5.30315	-3.6987584	-8.243222	16.328693
454	15.883829	14.5890465	11.69385	4.8056507	10.110322	7.2548923	8.707093	10.254886	5.5699553	25.620436	12.360542	8.568214	27.712254	20.619678	12.371688	17.636635	14.72302	6.9142423	4.1483374	4.9034376	6.3437643	25.05501	16.74038	5.6402225	17.5414	9.956142	2.6001663	4.7674065	1.849994	6.1009803	6.7611933	17.416496	16.311443	30.16948	22.002003	5.7523174	6.9631205	5.3050184	-3.7532177	12.4480505	9.824537	3.2719746	9.345322	6.889294	6.8963547	17.246166	14.396338	8.2482605	-2.4094734
455	2.5318193	3.3283722	5.9588637	13.6205845	15.209113	16.688694	11.19125	15.4385195	33.951153	12.646596	17.747677	21.45462	9.638303	11.218728	20.189585	8.608766	8.608313	5.3981056	29.01483	14.92761	4.1740494	41.372124	32.181587	17.582245	13.39385	20.035618	22.00869	27.415262	23.841742	11.53706	13.143785	25.56327	24.8605	10.016727	18.638515	18.689693	6.3222427	5.343704	1.1156396	20.543383	19.667364	6.8036075	1.7268698	7.2815394	10.978397	2.438723	8.65893	5.1303015	10.571301
456	-0.05792424	7.7297487	11.105434	37.497787	37.535057	31.234886	19.414082	11.447583	8.413331	5.0278525	6.45347	3.1725636	28.115566	33.069733	29.634108	9.569218	15.598455	13.938707	26.765417	22.898071	18.100658	10.806308	13.2188225	4.975321	14.742296	17.304216	10.987089	20.809097	27.455736	25.804192	17.179884	14.274002	14.225901	13.1056185	17.472885	20.038399	5.6036158	8.715195	13.240635	15.166427	30.225813	22.059614	13.015798	16.326456	21.80904	14.015041	20.426704	23.511297	0.7754949
458	3.142028	7.5765557	9.952621	8.103479	13.278071	13.075088	15.2985325	22.093037	28.422367	9.281601	10.2991085	2.364219	-0.566846	-0.85309064	-7.3982434	13.216545	9.333025	12.936756	17.183277	21.371313	19.210014	31.52586	24.359081	16.400154	44.368095	36.221695	22.065746	22.255253	25.760695	22.68931	40.253555	35.73806	29.596724	26.326828	30.74421	22.396477	21.515495	21.528149	13.306954	14.350544	33.934124	32.389885	-7.3197775	1.7704217	7.569569	0.034569487	2.6999834	5.6122594	-0.73567635
459	16.640572	12.372219	7.6363935	2.6663055	8.538311	20.18108	8.555601	11.32448	12.708614	19.19844	17.184076	11.252118	1.5675547	3.675446	7.489005	1.6918633	6.204994	1.2136005	7.7887106	8.807866	2.357219	-1.3190869	6.007262	9.186371	4.341322	6.4916286	-1.6890266	-4.092404	-1.9068687	-4.4786205	2.8592682	4.06029	0.4258852	8.164478	6.6602745	16.102322	7.687949	6.624486	8.443642	4.7396727	5.3877907	0.2668679	11.079928	17.599174	17.3875	17.529778	24.363598	19.60574	30.57407
460	-5.9560633	-0.88087106	-0.3664438	-4.520558	-3.4262273	-4.075742	-29.518368	-31.841915	-30.061916	-16.200127	-17.902485	-10.8314705	-18.971243	-18.138905	-16.051842	-22.812958	-17.55214	-10.406326	6.0849614	5.051572	-0.4359169	-11.268711	-10.124774	-4.9482656	-17.893414	-13.954868	-3.466403	7.352177	-3.775488	-4.31676	-6.221067	-7.803433	-10.051428	-12.905906	-10.569193	-10.703029	-4.709955	-4.338462	-1.0601287	-15.614847	-14.058501	-19.370056	-3.2841442	-6.6114187	-3.378989	3.913293	9.626324	15.168333	-8.89283
461	5.4349957	-1.1265566	9.755538	0.38261837	-9.125926	-3.070578	7.496773	0.36544463	-0.6979948	-20.543003	-19.321922	-16.638512	-6.416958	-7.886649	-0.38686734	-17.712952	-8.356363	0.49887025	8.995276	10.777323	12.844126	8.76471	11.601469	12.857588	2.9229198	-4.736197	-3.2789607	5.9519157	-5.161519	-13.125684	-1.8771745	0.87798667	0.21878487	-5.927185	5.9663973	6.6853027	4.3996334	-1.7385614	5.1765265	7.22056	-4.8349657	1.9832534	6.109893	-3.7815926	0.9325025	-5.8128786	-6.618623	-8.146968	0.6917166
462	10.338331	15.399475	11.179115	11.590973	11.35644	11.282419	5.5297914	4.6898966	1.53756	3.7538357	10.304403	12.571796	4.8133945	6.5405703	3.7241766	-1.7118002	-4.9510055	-7.9038615	12.126293	18.571941	6.888232	11.08573	11.908885	2.940921	5.439952	4.0038643	0.85571116	11.41127	11.017834	-0.55484223	8.527136	5.797956	6.9198775	-0.29082376	-5.5902987	-7.374901	3.5594747	2.494982	-0.366863	7.8810654	10.677618	6.3379126	3.167966	0.82731515	0.16621745	-4.7243395	5.5337315	5.6166553	5.0588202
463	11.50926	17.74536	28.37791	33.084435	24.500427	16.431274	16.608356	21.890488	18.815676	17.058441	16.829441	7.985044	25.835203	29.131296	22.036812	23.514988	24.361385	16.571518	10.353954	16.804974	21.444191	-1.6259581	3.8715782	10.167381	12.259987	7.7989807	4.946546	34.338425	26.60297	16.065664	8.125888	7.7248406	5.4800553	19.532566	31.10049	39.33557	19.329834	20.437138	12.799898	16.908648	22.691593	19.380451	23.85714	32.395737	27.706741	16.917173	25.319397	20.74757	13.904133
464	-6.2040415	-3.5435157	-4.9459333	-7.762589	-0.6489854	5.486933	-5.636449	-7.9587755	1.6215552	5.8714666	4.1397104	-1.7431154	-16.512247	-12.057186	-7.7871037	18.626358	14.721206	10.788667	8.459408	2.024369	12.104338	-3.2147224	-5.1003532	-4.187518	-4.6308966	-1.2239404	-0.6189919	-4.800791	-7.461528	1.2236762	2.6051636	-0.011256181	4.2469683	3.7184966	4.3058505	4.9210014	6.4757423	3.7268882	6.368198	-2.842236	-8.929965	-16.08723	9.900742	7.564191	0.22079049	8.701862	11.270374	5.715124	-4.51703
466	24.064331	20.368847	13.367278	-3.992156	-0.3598941	9.5346985	34.79278	34.895493	31.072754	17.907463	23.577877	16.877615	6.3231344	7.4247913	3.36934	8.857052	11.152998	13.170891	13.853047	16.722647	10.725351	14.881358	23.188755	20.440382	34.08087	38.69666	27.710743	3.2466	0.48212337	1.4330931	11.781425	14.1162615	8.445686	-12.626454	-6.539528	-6.908782	22.774117	23.936909	16.880323	3.4531715	12.979476	19.779137	21.046783	28.680103	24.960861	6.4121637	5.0794525	5.9705005	3.7269146
467	16.311707	18.601734	11.702056	18.475319	29.566868	32.517452	13.68127	19.515385	28.577194	35.3907	43.30716	30.899849	39.062622	25.175112	12.918348	19.949686	12.713102	9.6957855	14.572216	13.690213	6.336286	5.0973854	10.640213	12.878511	6.806732	16.895733	10.07188	45.37903	47.641	45.986626	21.075392	29.500076	24.446934	15.091093	27.014015	34.5023	22.800665	31.296436	36.523148	6.7943935	9.975461	5.358083	7.9539905	7.476059	-3.8725433	11.5766945	14.5439	10.806564	31.683853
468	3.0015528	0.7779703	1.6353934	1.9548837	-4.474166	-3.994639	4.970278	-7.5569906	-6.613491	-1.3423479	-11.14198	-8.884237	3.7608056	-4.9782844	-1.8547868	-10.8011265	-16.225971	-11.308383	-3.1069977	-6.6580496	-1.198385	2.071334	-1.9746242	7.91173	5.313036	2.3791754	-1.1937352	5.097598	3.5367177	8.529248	6.9165525	2.3345737	-0.22744563	9.248695	3.034739	3.27557	12.77917	8.371615	7.2377462	6.347584	2.1666467	2.1795053	6.847784	1.0432284	-1.0728378	-0.08320905	-0.018882155	5.7086544	-9.010592
469	-5.433011	4.893589	8.682906	5.41355	4.1830196	5.397169	13.806555	15.632523	12.960857	8.719517	13.788498	12.364014	19.881035	29.542192	25.536955	30.932077	23.344517	10.74028	41.50489	51.15903	44.216606	14.096813	19.208952	11.762321	10.998684	8.843718	8.090048	15.13277	19.753426	23.246914	17.489851	15.513977	9.214052	7.017704	15.123177	13.111568	31.678349	22.841652	19.028027	17.465757	29.492569	25.645714	11.382819	7.11001	6.5329337	16.157722	17.411587	11.388449	27.429161
472	32.312622	27.26052	8.768066	11.738983	14.342717	14.686987	21.134	15.821166	9.399822	22.132275	25.257393	16.627544	12.8204	20.828632	14.612958	7.0843754	14.980797	12.873135	4.9189577	11.020276	23.394228	18.23771	17.862183	17.033522	13.169815	14.80332	29.452463	13.930826	10.139175	8.044663	12.023306	15.086016	9.033232	-1.0483601	2.8241172	0.70866865	18.834024	24.844872	15.481361	-4.3015857	10.366283	33.853523	11.262277	25.337337	33.420357	9.606399	14.760139	14.5641365	11.561897
473	8.873862	9.967801	15.355983	9.673803	15.699827	9.346344	37.1444	34.773224	25.854897	7.23536	6.1593695	1.6794611	21.888046	20.547022	20.939163	2.123878	8.246041	12.131405	23.65242	16.955395	14.598485	16.788872	19.800468	11.559159	18.151102	28.185219	23.855272	33.560566	39.843185	39.852966	22.061333	34.113174	41.265488	12.005171	11.342581	11.379797	42.9515	40.037437	27.169277	5.9150553	3.9268677	3.8257937	9.448145	9.836386	12.441932	6.070594	3.0925212	1.8517386	27.721199
475	16.57445	13.97745	13.921171	-0.037932217	4.9402075	13.379554	8.26135	5.4936132	-2.2880607	7.8216968	11.602121	12.366732	12.780216	13.316328	12.774713	21.851877	24.696129	30.440767	22.104542	31.988167	34.83078	4.512589	13.332987	20.052883	7.1763825	6.984419	2.7924812	-7.145196	11.825459	24.19567	19.798365	21.436285	13.320398	18.703968	19.756224	9.051315	10.559826	14.202723	12.425174	16.13628	14.936832	7.2807503	17.567951	15.7668295	8.198429	8.783217	0.007610261	-1.6764162	3.9150717
477	8.620483	9.216836	-1.4593482	-2.507598	1.518805	5.905399	-7.935704	-8.325722	-12.852591	-11.804274	-11.186487	-14.21522	2.3754253	7.8613253	5.9550304	11.210829	13.9455805	10.7496195	14.919174	10.424497	10.149115	11.65226	12.424461	16.848011	13.030603	15.898806	23.63358	20.862778	11.465582	3.7332172	-8.240243	-3.7860456	-6.0514946	-8.250448	-2.5276825	4.269373	-2.4994433	0.57499135	5.402434	-1.5366554	-0.97324765	-0.4759836	-10.938831	-3.6298041	-0.85476625	7.3677826	-2.444241	-7.0992656	22.061234
478	0.001841396	-1.2839099	4.0584574	-2.1465175	5.3823957	7.11082	4.7681403	1.1219438	-0.94309694	-7.7815037	-2.4606855	13.635392	0.250418	10.927692	12.183819	16.635954	15.31629	7.1018915	-0.13339207	-2.995584	-4.2601357	-5.664757	4.437086	17.892588	10.527978	12.2074995	18.029343	3.5135224	4.020731	0.3443563	-17.89713	-25.638046	-20.866222	-18.097244	-16.621815	-14.258343	-19.91538	-24.899633	-21.73098	-24.86536	-22.443012	-17.234997	-2.3714695	-5.5851145	-4.3841696	-8.266255	-14.202611	-15.725266	-15.982883
479	9.305624	9.4643545	8.17901	15.814002	17.42173	13.660128	-1.3083866	-0.020708933	3.3692455	-2.876251	-1.0040472	6.55468	-0.10240227	2.6895828	6.9922323	-7.6622105	-6.7516923	-2.7978053	4.8812838	2.9075503	0.4549643	2.329505	-5.7057457	-4.917963	14.47663	18.377071	14.163717	12.303764	10.447463	9.999117	2.7573795	4.239794	6.082582	6.8472223	6.876726	1.6718302	-11.174992	-15.559174	-10.190893	-22.584457	-22.736582	-24.796566	-29.84943	-32.46803	-21.49157	-20.739086	-25.389202	-26.163486	4.654929
480	9.846935	12.007576	7.489979	14.207657	15.248663	22.363642	10.421078	13.850765	7.894603	16.129251	19.183508	15.706905	16.070232	15.64193	15.359554	5.654683	9.943744	5.9733896	8.370541	5.382775	7.8233886	14.3878765	10.246723	2.7440577	2.3054135	10.151825	13.177139	7.568471	4.772661	-1.3352355	15.674223	15.300481	10.054271	16.776772	13.656909	11.072559	8.012317	8.27326	13.585243	13.869685	11.734821	8.309956	7.7465887	12.865208	17.605164	12.802305	17.024956	10.183977	14.020577
481	-3.0292382	-0.97367716	-0.16141969	-12.337645	-10.813915	-8.085033	-4.7808075	-5.3614063	-1.8339258	1.4117273	-2.2422254	-7.89942	2.0431867	-3.5070019	-2.407116	-4.177503	-8.350967	-15.635975	6.3467894	-3.1742415	-2.3054943	4.392498	3.3562784	7.217376	-0.9247129	0.9814817	-0.8885285	0.42942384	-2.0477538	-3.0357935	1.6354167	-4.9141245	-6.627709	-9.498278	-8.357122	-7.0925264	-4.8491473	-9.714997	-0.9350167	-15.427607	-13.773991	-8.678734	-17.884384	-15.182519	-14.199771	-5.126195	-12.7140045	-14.995768	2.2785678
482	-11.368899	-9.814274	-11.721231	-13.561279	-7.3011103	-11.925692	-12.318604	-15.237333	-13.370988	-22.573368	-17.077608	-12.224324	-2.6725717	2.5164688	5.498151	15.901553	1.4112892	0.6674764	-3.6134944	-10.361128	-14.340855	9.569014	5.2283206	-2.2506282	0.09116596	6.3473086	5.649823	0.83135164	2.5152302	-1.8020124	0.7289501	3.9343386	14.143167	-3.4596183	1.4560341	3.527402	-10.3263035	-4.5287323	-0.6996326	-6.2930136	-0.85409725	-1.3013421	0.64131415	3.3608882	0.6181307	-4.5212946	-1.4112824	7.3219414	6.3091784
484	25.710938	25.941067	17.191797	19.422722	17.064445	23.490557	3.85393	5.358248	7.0251083	3.8587623	5.8700514	10.085413	11.744022	16.748959	22.677464	8.504414	21.966393	30.93502	35.180794	33.40165	16.457878	2.8610015	4.6375737	13.233405	-13.972538	-4.783144	2.5801249	-11.321867	-13.161121	-6.874056	10.743079	6.1125655	2.1179318	9.493328	12.521143	14.460901	-6.802262	3.8036156	5.78343	-23.166473	-28.873875	-34.353954	-13.352726	-14.431252	-14.299351	-13.3719425	-5.2095275	0.23192318	10.492922
485	10.520584	16.922323	12.091251	7.884942	13.206066	13.065977	-3.277817	-0.01585126	-10.0297165	-2.3507736	-0.55704033	3.9334745	1.3741874	-1.6312382	3.3168178	8.0837145	1.7221274	3.4214365	6.280965	0.1551699	-6.284849	-1.8298285	0.47286272	0.4847789	4.8789487	7.456684	20.85707	1.6584713	0.41273847	4.1055546	2.6309912	-0.07923332	-1.2663884	8.164281	4.3515534	-4.820074	4.347205	-3.3068619	-7.4944715	6.09733	6.91081	3.3072662	-16.508434	-11.322517	-16.38294	-0.07247059	4.600463	9.003115	-3.4330087
486	7.4732347	13.906212	16.167961	15.023743	15.447471	13.097729	13.351143	15.474627	16.098427	23.411978	21.348083	14.854004	31.595787	16.072731	9.171282	12.026427	13.669264	4.398638	10.892632	13.319342	21.73664	8.024959	17.912281	21.38763	12.757778	22.159899	17.990023	19.337517	21.010668	26.019985	4.428104	3.8057737	-5.444508	16.191692	11.013792	8.067617	17.674543	11.241302	11.810926	-4.12213	4.9217343	6.83831	4.304126	11.88009	6.1037836	10.523452	9.132633	-0.21517614	4.638515
487	-10.378244	-4.676613	3.0187194	-5.1612277	-10.533796	-8.129798	-6.772341	3.6079783	21.99016	-13.296205	-10.090055	0.5255897	-12.201773	-11.624348	-9.80868	-0.09287295	10.256223	-0.25030285	-19.955524	-13.456175	-8.030526	-13.330824	-10.097547	-7.932914	7.4896617	3.4132895	-6.073304	10.115137	15.975969	16.165325	-15.0134735	-20.100769	-11.376471	-7.624804	-6.2781444	-3.8216188	-15.025755	-12.350264	-6.853307	-8.761728	-0.9040747	-4.065339	-5.590681	-10.790841	-6.938728	6.6833854	2.5186524	3.4502368	-6.286746
488	5.333433	2.7657404	0.08010605	5.9306383	11.3657465	14.372736	13.093788	17.56005	11.643078	5.704664	11.061864	18.02545	7.8072643	7.1477375	7.9444246	8.128857	4.292845	1.1060078	7.6043425	9.333412	0.59645176	10.523503	10.047191	6.469571	4.1320553	6.4679785	6.9868975	-1.8186035	-1.8535562	-3.4706113	-4.3314147	-4.5409474	-7.959673	0.85351014	8.5095215	16.11931	-9.522208	-4.386261	-11.033191	6.326901	8.958042	11.357441	-1.3889425	-1.3422457	-0.9098742	-9.444382	-5.9441814	-5.812462	5.9579844
489	0.18139547	0.6171367	0.87104994	6.670894	7.707919	4.0213013	-1.2044048	5.6649036	3.1165037	-5.272548	-6.2013416	-9.175493	-0.038207233	-4.2436023	-2.1303453	-2.7526617	4.7075067	9.964361	-12.550554	-18.226734	-21.668976	7.2710776	5.1137137	5.9498	-7.2760925	-12.576471	-7.6548977	-10.186449	-3.0735166	3.2899544	2.9285526	13.810921	12.674591	12.323336	11.533945	5.989046	11.47855	19.126522	20.185307	11.939318	18.39082	33.342968	-0.76264906	-0.7143103	3.8035614	27.353424	17.698889	5.789982	3.0683384
490	3.396832	-0.4053623	-4.6108003	3.6810498	7.2102222	-2.6442132	-11.652252	-13.12882	-20.390694	0.5202939	-2.1490479	-2.4476812	15.588753	10.163884	13.331155	9.139501	7.272436	0.35455525	-8.965072	-3.7723358	-1.9153534	-3.40658	-3.7744818	-2.707357	3.106754	-3.632204	0.17737138	-9.669101	-3.0232127	-1.8299377	21.602108	17.0537	17.54144	-2.910744	-12.085812	-11.896861	32.125237	41.72901	40.39925	3.3020148	-4.0793276	-0.6929233	-10.186703	-4.5553074	1.2484915	15.1669235	15.742142	9.793373	5.7033024
492	-0.5621605	1.9291575	1.6056528	23.420921	15.690267	12.997232	11.427079	19.075985	22.213394	8.938383	8.866456	8.403795	4.8744264	9.442703	10.814842	28.756163	24.326305	21.361183	20.980246	16.84348	7.34723	17.84075	14.292431	8.737886	17.634937	13.777034	6.1873636	18.161697	22.689587	13.8243885	2.4294767	2.6804242	-5.506934	2.4275057	12.00313	19.13163	6.5125494	8.236593	7.992512	-0.19926584	-4.969218	-0.24862587	-2.7692552	-3.644362	-6.637267	1.460993	-2.0805354	-5.2745924	20.477753
493	6.961543	7.380582	3.9508781	-12.546347	-11.034422	-4.4471674	-3.55698	0.09366992	-1.6018125	-1.088879	4.3252416	6.358021	6.3341155	9.122608	3.9625897	-6.1644135	-6.968388	-12.416396	-10.9800205	-14.139881	-19.097305	-10.822302	-8.51419	-6.85155	-5.0846157	-4.3630114	-3.8742123	-0.32461613	-2.7345603	-7.2857604	-6.72717	-4.9498224	-6.4037766	8.938451	7.989726	7.160087	4.5106554	5.308775	9.376098	-12.177748	-3.4588828	2.8326716	-10.845827	-5.3815126	-2.1423414	0.22035539	3.2562754	2.186358	-2.9623594
494	-4.6891975	3.2443054	2.6940925	-8.8610735	-5.7378416	-8.219044	-19.839	-10.929424	-6.3377533	-18.066868	-16.862164	-17.056713	-5.7405796	-8.440084	-13.305834	1.0029593	-7.3777103	-10.914021	-8.714288	-5.1055727	-6.9189563	1.8891771	0.8127763	6.4616685	1.1554422	2.5049834	-5.9052753	-16.656652	-14.731144	-13.531527	3.961318	1.2901491	3.0107522	-16.40579	-16.584366	-13.895529	-7.9386234	-1.3892086	8.120768	7.3075	6.1165147	2.3074663	-15.95332	-1.1128104	0.76927567	7.1365633	10.643165	4.982718	8.884858
496	13.659169	8.144805	4.0153127	17.402767	12.239037	7.8787127	13.76975	20.995502	20.117615	-5.0861845	-0.6766892	9.798288	-1.8435647	-1.9038672	5.2767963	8.160608	15.237413	21.310163	10.9865265	13.894159	12.708092	-0.9003543	0.5552487	10.998025	16.354212	21.805243	20.496504	12.72402	12.918102	10.29372	-8.047108	-3.4137197	2.590397	17.408176	16.65831	12.823465	14.45714	24.373375	24.646091	16.197517	17.087578	9.404605	12.129925	17.929943	25.56416	7.5950007	12.35498	12.463835	1.3170195
497	14.215498	22.474663	33.99356	11.423958	19.660492	18.243896	21.20895	31.585833	16.168013	16.087257	21.268623	10.675173	11.5058	5.568116	6.328622	20.0854	25.127813	21.410301	7.183881	5.8512096	16.720356	12.983062	13.845201	10.489134	12.023759	14.706734	8.527721	-0.22662477	-4.585024	-9.680635	-2.9469514	3.9153154	-3.1776617	13.46024	19.32616	15.041774	17.859482	21.4972	21.871853	36.304367	49.843307	48.69564	32.827526	33.957794	25.637764	-2.9207537	-6.5747747	-7.5139294	15.456966
498	26.351704	19.058765	16.64343	7.287175	8.357754	9.518768	12.84874	13.519278	5.243063	8.0473995	10.935888	11.266631	3.9838123	1.7727017	7.220974	0.07591426	4.0970154	8.560267	10.1009	4.043271	2.024484	1.7470603	2.7118385	5.173195	6.448083	8.447914	12.817951	9.322504	17.831734	15.175703	5.5297594	7.5949306	5.074441	8.346781	4.0989304	1.4366275	-1.1478665	5.3076863	7.0792265	11.055815	11.006657	6.877595	12.500063	12.507402	12.376591	11.245097	12.233558	15.482798	8.761625
499	5.818012	0.21235532	-5.489153	5.7435875	8.730088	17.851112	-1.8749878	11.438165	9.282242	10.853802	4.5869637	4.8205194	15.238005	11.666298	-3.1153402	14.881477	20.86277	11.427492	5.773923	7.6416464	0.633534	-0.001521528	2.7786922	-4.2329636	-0.27366248	1.4554197	4.2533665	-4.248313	1.548013	3.224825	7.166279	0.7226036	-2.6617105	0.7846999	3.1460338	1.7134972	-0.7145128	0.017894655	-4.354322	6.454752	6.8013697	3.5221522	9.828631	11.483965	16.442627	16.23122	19.082518	12.556819	12.945725
500	14.662258	20.538982	20.088753	5.0539346	7.4642224	12.853461	17.419983	21.723198	14.290043	16.257267	10.514549	3.092752	9.89443	14.2682495	11.192449	10.725832	20.812069	24.238552	20.927029	22.095848	12.826656	8.019335	14.281672	10.52695	22.152447	11.916016	7.521592	28.671679	25.227516	14.04725	24.899672	30.28521	20.928242	21.379536	18.318106	13.965847	14.944574	17.848774	21.656033	20.544147	26.19411	22.972729	22.86494	30.244205	36.3323	9.123182	17.363882	17.210865	15.655053
501	-1.8893048	0.33210838	0.76130825	3.7001991	3.0742536	0.67608273	11.216414	6.192486	5.4822526	10.434586	10.810389	10.151982	11.881026	11.29024	7.713622	3.057273	6.7803574	9.2263	16.86984	15.505404	9.987825	10.005817	9.064842	11.527209	12.781996	12.628555	5.3484197	-9.6495075	-9.674973	-2.3219023	0.063525856	3.3660736	7.8327866	16.017801	16.12553	11.330526	4.125126	5.991106	10.485541	7.3896003	10.5151615	11.5305195	6.04338	3.0482166	-0.4914542	8.671947	8.177708	2.6776907	-3.8642337
502	3.112344	12.653363	12.013536	1.8807719	0.6648023	-5.1129932	7.00704	4.501963	5.737482	36.404743	43.134033	36.897682	24.980167	34.59262	36.946045	12.490293	13.602855	10.103867	19.317753	20.62344	14.036988	29.219437	24.52159	17.895351	19.370266	23.608322	17.008404	7.541397	17.525463	21.67443	10.957592	15.275374	1.7267776	24.62737	16.882381	2.5321417	-4.4892645	7.999524	8.819593	0.4196495	1.174936	2.1537447	16.893435	19.148594	31.731705	17.884514	27.563892	36.428444	26.806767
503	-4.109291	-0.6800556	6.809516	15.0828285	12.808399	3.6101809	10.031529	10.71541	-0.6834634	0.7667998	6.7924767	15.3467245	14.606058	12.056341	-11.906422	15.110088	22.0292	20.419437	7.473897	8.358671	8.898963	8.67314	7.9231863	4.611579	8.669849	11.635645	7.9412136	13.607664	23.7619	26.915607	6.21762	8.524876	7.840004	-1.9005022	0.75708723	5.451982	-2.981597	2.4783022	-1.5601759	21.65203	25.217514	18.806368	0.6054452	4.6290016	7.333015	1.6326915	4.383803	0.22844398	12.009773
504	0.44037256	-2.8800607	-11.926544	-7.072117	-8.170727	-7.279581	4.4807577	10.0226965	10.488947	0.6377985	3.1588664	1.306626	8.047485	5.015418	-3.75412	-12.101294	-14.025415	-22.097084	-10.002239	-9.273121	-6.4893503	-5.3386707	-0.5520674	3.0699477	-0.57444036	-4.299958	-7.6450915	4.2248483	-1.7649969	-2.3970437	-22.003735	-19.758621	-18.426655	-1.2783215	-2.5431075	-8.799078	-15.173096	-13.789348	-16.289268	-5.303297	-6.857172	-10.256787	-9.425634	-6.4826536	-1.1853476	-10.991928	-17.643383	-19.88366	4.0151057
506	-24.941057	-26.187912	-26.269875	-14.291158	-16.048838	-20.507164	-12.708127	-19.80174	-22.650455	-16.319588	-15.855238	-10.870573	-20.848331	-19.285183	-19.674236	-26.42173	-26.54752	-19.273605	-14.446889	-17.582462	-9.15148	-11.011105	-14.097353	-12.598987	-12.133301	-13.685129	-10.571301	-18.737274	-16.013605	-7.3328176	-17.341742	-17.517452	-12.00251	-15.601039	-11.738878	-8.499907	-9.459198	-1.233228	-1.7139043	-12.942322	-15.045657	-19.557152	-6.721581	-2.605454	-5.0509753	-1.1865041	-1.6893544	-8.496037	-6.523385
507	18.227192	27.003294	39.29248	2.3420463	6.919909	7.6820416	15.419656	13.859845	11.605202	22.628304	24.117575	19.432518	32.600266	28.970976	20.685009	-0.9944503	-0.030824423	-0.07174946	-2.203946	5.039305	9.068722	8.693457	11.709073	16.16602	14.665737	17.836742	21.75373	14.621073	23.26722	23.42521	26.320248	22.100832	16.789871	10.66234	13.536108	18.966103	0.53925407	6.001489	4.9639096	14.808149	9.627529	4.3404408	5.144339	11.877772	8.958807	12.795914	14.844716	9.736633	8.142846
512	-5.96237	1.2775337	-1.9775646	9.298988	12.011755	12.784043	-7.7875957	-3.9840193	7.2018723	-3.241689	11.21485	10.890347	9.249043	6.566828	2.6492066	7.4615707	12.4816475	13.817475	9.116439	10.116577	3.849369	-7.937113	-5.0006957	-6.2198663	-10.010685	-9.884516	-7.0043297	-3.4361424	-0.47321898	-1.1266272	-4.7819624	-4.562025	2.3598711	13.728434	22.098234	20.845379	-1.0024002	3.159697	5.364254	5.893003	3.778758	6.1612673	2.62691	3.9142056	-0.41294456	-0.07798499	4.9544578	4.6850753	-9.956492
513	-16.288683	-19.54416	-16.350365	-21.98107	-25.812027	-26.75298	-18.576984	-24.982695	-22.497572	-7.1153536	-10.524464	-7.9196024	-14.967203	-27.35308	-28.54689	-18.233551	-23.682037	-22.63116	-5.5673413	-13.54548	-23.48996	0.951287	-5.807645	-8.586909	-19.270222	-22.447327	-18.787083	-11.81138	-16.870186	-15.608043	-12.970176	-14.212349	-4.77297	-3.4479089	-2.9148307	7.125815	-14.005175	-12.220018	-6.3161087	4.69886	-3.229172	-12.984571	-14.701233	-16.209757	-15.330511	-4.951432	-8.374631	-6.4046965	-16.409672
514	8.656456	20.968117	15.641238	9.973557	14.275629	14.336361	14.713804	10.256788	18.40956	8.9661045	16.941444	17.28341	0.775628	0.545368	3.0779932	7.744705	6.9374785	10.606667	20.213478	19.393242	10.866232	1.6745706	3.2418263	4.6385655	3.3229864	5.4348116	8.418067	-1.0429066	12.57309	18.951881	15.76199	11.270462	8.971769	6.391838	4.662435	7.7992015	5.3014936	14.866533	25.958061	4.333106	10.784927	9.323489	-2.036294	-0.9204304	-2.0643454	0.73695946	9.551706	19.564533	8.879316
515	16.04412	14.453458	11.753181	3.5919552	7.5329533	11.618374	0.39097786	3.1444385	1.5860292	7.140236	1.5307723	1.6540766	-1.8368193	1.9261013	7.4551525	0.89879954	5.216298	6.533319	3.7308195	-0.2535578	2.18473	5.5416236	4.2348084	1.8939148	4.8219223	4.5794463	7.1353064	-0.89833534	3.956976	4.8427477	-0.07595126	-0.42391747	1.1362696	-2.0365222	-7.534274	-8.637014	-6.238874	-2.848434	-2.384346	8.453547	3.0660243	3.0428061	-1.6883508	-2.0108995	-1.3572689	5.6133704	-1.7685957	0.027686477	3.8573895
518	11.57752	6.7295322	6.187907	-3.2897987	3.3032784	8.610837	7.7064376	9.81555	6.2194333	8.008975	8.389526	18.45501	9.076225	9.4130945	8.838892	-0.56161624	-1.1211323	2.596877	6.4241953	8.5773735	10.08177	21.535326	16.96263	9.343578	13.751435	10.025297	10.0550785	11.226383	11.265518	11.372673	10.288455	9.287492	3.0644758	8.57357	9.475979	9.815842	6.4236317	5.3707933	9.829823	19.11586	16.159996	8.369143	1.4238852	3.8880186	3.9931335	10.148741	9.971502	17.539099	11.069399
519	19.905622	13.253262	2.172178	18.027124	16.365501	13.7252865	1.1873958	0.30671716	1.9702302	14.594401	16.695156	10.933418	15.183754	9.22049	3.5046782	-4.7759485	-9.792715	-9.318185	2.7458951	-6.5814304	-9.554655	-0.8851962	-1.8024794	5.4293056	16.516087	18.523052	17.400993	10.090182	13.272726	10.72316	26.210289	28.581894	25.682747	0.78486574	0.26549923	4.615552	4.3754683	0.41709927	-4.2720776	8.694187	3.916987	4.408148	0.7817265	2.617382	0.23944509	2.2689865	9.730593	7.8626738	-0.026257396
520	-0.48638564	-1.1871338	-6.097131	7.325907	3.93287	2.6533735	9.999126	9.113527	9.797068	8.987017	11.695691	7.6564856	12.30258	15.166038	10.8938875	4.0219445	2.8669324	-4.836111	5.314008	3.9250512	-0.8530805	-0.3600824	1.085012	6.515469	-4.560127	-4.7147045	-0.8801732	-3.0882716	-5.01241	-5.828541	29.16667	20.160328	8.24715	-6.5273857	-3.2687175	3.6299696	13.819444	9.071707	5.249769	22.922197	22.125107	10.837282	9.340143	14.434622	13.069355	18.564611	16.69567	10.070104	7.1189947
521	-8.03972	0.41648293	0.83385324	-2.6087322	3.4330738	1.4383924	5.5688424	1.7964144	5.517307	2.8383422	7.7292576	6.968259	-11.073736	-6.6975813	-6.117996	9.088467	4.7692385	8.403909	1.1560142	0.97160965	6.5221386	-1.1878893	-0.47027552	1.0147651	-3.292533	-1.9002692	-3.9696438	-8.365716	-6.3171873	-2.414144	5.3199677	-3.1920562	-7.393298	-6.62516	-4.944826	-4.85552	-5.7026806	-11.098911	-8.995251	-1.5045187	4.1604185	7.090243	1.2843907	-3.684759	-18.435871	14.784249	9.405622	3.98022	19.879356
522	-18.30701	-17.756306	-12.98312	-18.621586	-14.971905	-16.154678	-0.9970789	-5.2923193	-7.2106824	-4.812886	-1.6211219	13.502319	-4.1704464	1.1314301	-2.561359	10.317965	9.999218	1.8016398	-6.507592	0.713919	-1.8553796	6.7721157	7.6354866	3.1681337	-16.312494	-6.8744946	4.397605	9.530746	12.527946	6.8214774	-7.5892267	1.045021	4.851878	-3.1203868	-5.201876	-11.361331	-2.7968307	-1.880423	3.219318	-2.0738344	-1.362586	-4.399453	0.90768015	1.2619798	0.7998914	26.981144	16.878078	5.521757	19.44579
523	11.785026	10.621864	6.4377036	8.20063	9.415266	7.441824	7.9675484	10.588303	13.27175	14.418634	10.250214	8.9070835	14.039031	12.614253	14.861777	6.7470145	12.080207	3.41423	12.77192	13.398888	4.4929914	8.008146	7.605986	8.238239	6.5964293	7.2672744	5.1354465	3.5287242	8.997736	12.859688	5.590272	7.953944	15.404703	16.93626	14.717081	16.013634	12.505123	15.594414	15.868604	-2.013013	8.04353	10.580606	-3.165825	3.729153	3.7688487	9.601477	12.167552	9.791094	6.203305
524	14.056518	24.513073	25.36568	21.79768	22.27219	14.286541	6.5961637	14.27943	13.673922	6.842539	6.225478	2.9117565	11.06917	20.142532	31.20557	-3.2363648	10.498276	11.344233	3.65117	6.883373	5.768447	-0.8172832	0.067735136	6.8712673	15.546072	22.745712	20.988771	6.6679106	10.358162	13.274332	19.755424	18.677849	20.15669	3.7580142	3.700646	2.9436731	27.678288	28.467575	22.779835	12.529182	18.823708	11.224083	11.893961	16.410597	12.634001	4.2011833	6.1992946	4.777408	18.17548
525	-0.24980934	-1.5163087	3.6773653	7.75544	6.83316	6.548084	15.218563	5.8054466	3.4828038	0.8682995	-0.15752712	-2.139563	-3.1669626	0.22468433	8.126926	7.3642917	7.137084	0.63498884	11.204134	7.0233526	13.289022	-4.3491635	-8.129053	-14.47476	6.5174475	4.218684	5.201254	12.054086	17.326693	17.627724	6.7499537	7.9602904	12.292885	1.6235852	-6.6870394	-3.5481286	9.6096325	8.307497	6.362426	-0.41324502	-0.60042226	-0.15907168	13.940031	10.810247	6.3046036	-4.2709885	-5.818286	-0.96577585	-8.905135
527	10.711082	1.8967214	-1.6835539	6.291792	9.41782	10.406025	0.07321975	5.021945	-1.341295	2.5967438	4.380224	6.5241156	-0.019321352	-0.6240747	1.1547558	-19.078445	-13.119503	-11.266688	-1.5763342	-2.8831282	-6.8739557	6.2622037	3.0544276	1.6369395	-0.6276408	-3.7037435	-0.33001018	8.332954	8.275057	5.2266893	3.400306	4.7460637	0.3554498	-8.405935	-2.2565665	-0.27000344	12.721762	10.560998	12.350061	13.756565	17.419098	9.705867	8.647873	13.559665	16.319157	0.56231505	7.437088	12.314866	2.1271935
529	14.821293	21.859612	26.713871	0.40434912	-2.1525402	-7.824904	28.765713	32.120136	22.40589	18.947598	9.499234	-2.4643636	3.8311198	11.758654	7.613318	6.8673034	13.57638	12.447638	51.5242	47.925518	34.86794	26.266657	25.614933	10.823494	8.635271	11.341723	7.525487	10.525974	14.853767	16.718882	6.533976	16.288116	18.7989	10.788181	20.703493	17.849709	15.08382	18.632935	12.425414	4.302651	9.273241	22.136375	30.617443	34.18978	27.073612	22.107681	20.131342	12.322571	8.830886
530	9.726339	5.465809	2.4881752	1.7819209	11.842239	12.047984	12.040883	6.950818	1.995606	1.1873854	1.7961395	4.0071554	2.241722	2.9080896	-0.43453515	3.473204	5.379133	9.0703945	-4.544793	4.165894	3.9254882	17.376825	16.194866	9.683027	12.6552725	13.564241	7.5210266	6.0647125	4.5427046	8.685453	3.5334973	5.534614	6.699205	19.181252	16.11655	13.788303	25.72961	23.404377	25.322042	4.114172	11.3167305	16.562813	-1.5128673	-1.125025	1.8440515	-4.2003818	-4.379609	-5.723955	-8.143959
535	-15.659164	-15.585567	-9.399859	-23.309006	-17.854874	-14.242529	3.2628427	-3.5912073	-2.2277102	-9.0035095	-9.697882	-3.168109	1.39863	-6.2543645	-9.101812	-17.723839	-17.42186	0.5585932	-3.6867938	-7.3445864	-10.453766	7.0952578	6.999144	6.475232	-2.1250365	-7.075783	-12.045971	2.7523167	2.3876934	2.1784618	2.0346632	5.095804	11.753555	-1.3175961	0.5049021	3.1676543	12.028119	12.936905	17.47366	7.941614	2.5198593	8.240241	12.568287	11.371885	13.340372	2.2290628	1.2144873	4.889991	-8.734809
536	-2.6521938	-2.1440806	-0.52439994	-0.63922536	6.56321	13.85581	21.433378	15.54521	5.1710243	-8.663005	-7.614977	-4.535879	6.850622	0.42309994	-6.3467155	4.862408	10.459278	14.416758	8.23457	5.954777	3.191277	1.2252631	5.8143444	4.9749346	9.451075	6.784958	4.9830804	4.280209	8.17581	14.6180105	18.661386	15.449991	9.849035	-3.0333982	-1.0989072	-3.0886915	-11.529575	-8.6045475	-4.636869	-21.093079	-13.383556	-17.409994	15.58933	14.839952	5.6142077	5.1731253	10.254423	19.77695	11.854389
537	-16.567106	-13.6166935	-9.340563	-11.941508	-17.347795	-13.180449	-22.44827	-21.69683	-15.943317	-14.8334675	-13.302099	-14.787378	-4.4520736	-14.87599	-20.060066	-7.4600515	-10.751562	-18.522373	-15.427703	-10.913627	-13.15657	-17.608208	-9.939008	-11.153093	-4.171735	-13.085048	-14.034744	-19.99329	-22.854416	-30.618301	-16.097633	-15.640562	-19.186134	-16.121742	-10.392586	-10.079809	-5.3874693	-7.2722735	-12.977384	-2.635561	0.39362228	-4.114703	-13.244781	-15.964022	-18.3591	-2.5070007	-8.107974	-13.0464	-12.1847
540	21.981073	25.340946	23.48824	17.155464	21.99704	13.720509	12.798233	14.124735	-1.1702664	12.894865	14.968645	10.517989	30.678436	36.678116	34.15805	3.4817998	18.166088	19.84271	13.687445	15.468985	4.820655	24.819054	29.59571	21.320751	4.0787683	12.292465	15.284448	6.1652184	5.3310685	-2.5724447	9.001561	28.25563	32.42845	9.526274	12.777229	7.655754	11.499927	14.677687	30.454538	8.062262	11.15794	10.723532	9.277561	16.865059	30.459858	9.205509	13.168325	8.841961	39.208458
544	13.906761	4.613229	0.3146105	-5.687787	-4.3215923	-4.0325522	0.28470415	-0.20635033	0.8960265	9.578098	8.345001	4.648214	6.6377506	11.631139	16.768011	7.892928	3.1354175	0.42581347	-13.621421	-6.1114626	-3.9779713	5.688819	9.438415	11.006662	3.4018412	1.1166084	-1.3942583	23.043833	15.3716545	9.839802	-7.8051157	-6.4272485	-9.935561	9.432871	10.02313	13.049419	-5.2698145	1.1584392	-3.107533	-8.577965	-11.449177	-6.192465	2.067418	7.661664	5.6467466	13.1632	10.833967	12.300672	-1.6090959
547	11.312847	12.297431	13.8972225	3.390409	6.0884295	6.830958	-12.605236	-9.455871	-10.149651	7.8810244	8.4282875	4.8256016	-0.15777373	-2.4572473	-13.417602	2.88524	5.4641643	0.757413	10.929552	10.70238	7.511235	16.616783	17.249252	15.211481	14.738693	17.679775	18.039965	-10.085648	-10.5844	-7.723935	-12.52001	-15.119753	-11.03331	-12.105521	-17.70168	-20.428837	-2.6613958	-7.551709	-9.395378	-9.039418	-4.9754386	-1.6438416	1.9964116	5.1029234	7.643862	-0.3655372	-0.77067727	-0.41337574	-12.181555
550	4.8969707	1.3030362	-1.8415298	-8.909864	-10.952707	-12.246445	-9.144596	-2.3704793	-6.597246	-16.594975	-16.312284	-5.9769726	2.9916453	1.7698674	3.542121	15.220376	20.88459	16.46566	2.8829217	7.59042	7.044697	11.580697	11.364608	11.763622	10.573935	7.584546	4.9611826	22.285324	30.572891	24.386997	1.4458954	0.28346443	-0.28412795	1.4803816	-0.64450634	-5.4752326	6.0795755	10.376537	10.266706	-11.358093	-10.96615	-2.9823709	-3.9678338	-10.763844	-18.172848	14.237562	5.6705527	0.8503484	8.737669
551	7.793562	9.626423	6.2473545	11.870365	15.325407	11.368265	12.990661	15.733076	15.353437	-23.711323	-22.350979	-17.745964	-12.845232	-17.073103	-14.598634	21.56689	18.652916	13.263208	4.5747995	4.2942324	-5.6322513	1.3719296	5.5581956	3.9394882	-1.4359367	12.769978	12.61232	-0.4456139	3.458262	5.891583	5.6693077	9.433481	5.525133	1.3866768	3.7984784	-0.22494353	-9.408884	-4.2866497	-6.63244	6.660413	13.719119	13.336969	-0.54906	-0.925617	1.1580281	0.25273395	2.781865	-1.0705667	6.871346
554	-8.451349	-13.335354	-11.428424	-1.0038885	-1.731337	-3.3467402	1.7336788	-1.3014145	-4.1509666	1.6347696	-1.5544035	1.5569175	-7.167414	-6.580452	-6.9263086	-3.8150845	-7.1256247	-11.733519	-4.83934	-5.5987086	-8.790697	-12.733671	-12.9148445	-11.597181	-6.1994295	-13.134659	-8.607374	-7.648349	-13.282883	-9.549805	-15.127982	-14.610046	-12.828135	-16.475864	-17.186733	-19.441717	-20.742989	-16.684994	-9.846929	-16.091053	-17.544647	-14.579785	-14.693527	-15.346186	-18.817163	-8.760953	-14.79303	-9.72327	-11.53617
555	15.465988	11.700363	-0.5669529	13.172773	17.58075	16.84135	15.346424	17.262524	10.966786	20.227407	16.667439	14.5644245	10.0816	18.990372	16.40605	23.912708	17.217533	12.062094	18.452076	24.778393	20.0835	10.853672	15.286606	14.295492	20.933636	20.954967	14.307146	9.931521	8.486	8.328085	10.194691	22.195044	21.789259	24.432392	28.612106	20.307613	22.7759	19.356514	8.593163	16.928207	16.824902	19.1353	20.754719	20.02042	11.523722	10.24539	13.982668	15.215389	12.292606
556	9.725903	13.990772	15.366226	20.01302	15.774791	12.0647545	30.957111	26.42941	18.417074	34.80571	34.820023	25.236366	22.698528	28.43712	35.43618	23.703123	20.504696	16.740074	0.51077545	9.534912	0.4535116	10.061834	18.32058	11.565505	21.484745	17.32803	8.778078	5.230172	4.5354214	8.686084	17.224651	17.922287	12.670759	19.605446	17.348248	16.170427	14.00481	12.560655	7.7998734	12.399008	23.943855	14.95951	7.734864	14.051611	15.651685	5.9019165	5.1748343	-6.9426584	42.397552
558	-0.07663494	3.7620564	3.1472723	0.042238973	4.8611555	10.263813	20.53606	20.496166	14.286865	12.12855	23.098423	29.245264	6.4943743	10.408588	7.1655173	11.959269	13.867933	20.287968	-5.568468	-2.1041589	9.4399805	6.1189327	7.9507656	11.263317	0.5414379	3.1984143	-12.0236435	-18.888035	-6.930027	-5.7889776	13.935328	15.883951	-3.6932664	9.817414	18.944624	27.16021	-5.712332	1.0827203	5.872005	-2.9683666	-5.9839582	-7.2599154	15.150096	12.62486	5.6741943	-10.151394	-9.510569	0.5557167	8.783543
560	-1.1040977	-0.9529215	0.029529735	10.760778	15.64258	14.072238	13.445841	16.081303	12.892765	-2.5883472	-1.0708675	4.306093	4.8847895	5.373266	10.313686	13.213795	18.699791	15.077096	2.9211307	6.8687696	14.741086	8.290947	13.332441	9.4643135	13.746772	17.173973	17.91238	0.18848196	-4.326012	-2.1049209	8.68677	15.1962805	17.98143	1.6831685	2.6395748	3.466917	9.571673	7.5949917	12.006531	2.943018	15.010624	20.186672	10.317899	12.442099	14.00598	15.680632	14.308245	23.455948	25.35904
561	15.800766	7.5022078	-1.5087187	7.330845	13.0667	2.5233102	9.367237	2.634398	-7.4248734	4.207243	11.364109	8.477829	-0.79765654	1.3771349	0.84975666	24.274475	22.371788	13.308347	0.33443755	4.678067	-1.9552206	-0.8781732	1.0159543	2.2103815	7.776431	15.330281	18.088469	23.075031	20.98265	13.462353	10.532755	15.549742	11.625346	13.167522	15.109587	10.311288	-0.11264333	7.089461	-2.6123896	4.511221	2.6487594	0.007010639	-3.3837013	-2.2662973	-5.4738445	3.5648427	5.718487	-3.3089151	-3.8232875
564	14.165187	19.510609	17.133968	29.936232	34.01956	28.708267	2.6159658	12.841627	8.264125	0.106591016	-6.762669	-21.244165	1.9147583	4.0670156	-2.6096034	20.063547	19.43478	22.595226	1.126048	6.403376	6.597803	10.486998	18.460262	23.000177	24.9666	23.903027	16.377432	10.138344	13.68905	11.186889	-8.356258	-10.110289	-10.324643	4.145751	7.394243	11.869242	-8.76815	-11.991554	-11.550992	-3.8669994	-5.342757	-7.500307	14.516572	27.165863	37.08539	14.190702	19.49512	21.799809	22.562622
565	-5.5992317	-5.6784754	0.8212787	0.6960869	-2.4897351	-4.472655	0.3109943	10.263735	12.90463	-5.002283	-2.21451	0.09934047	-2.4141388	-3.1084895	-3.5599794	9.529161	14.502007	13.022207	2.7673454	9.772783	13.552602	5.7672253	8.205953	10.692875	3.3471951	5.9426537	-1.142323	9.631908	6.5693316	7.627487	6.4234986	8.779089	7.1888037	14.542567	19.880392	18.67698	-2.1154518	1.8194484	3.5555255	1.6300318	-1.0009152	-1.8272784	5.140964	6.042862	6.833804	-2.8952847	-3.7318296	-2.2997055	4.5114
568	7.58235	6.786253	8.788963	-4.940729	-0.47690833	2.5045438	7.3659325	12.498531	12.784723	-11.012503	-13.033194	-7.301017	-5.115057	-4.075736	2.8027883	-12.082464	-9.460979	-6.556313	-3.3753774	-3.6911194	-0.40539253	-3.8870296	2.3718185	2.9038177	2.7097101	7.3811693	9.560682	2.7265859	-0.53464043	-1.39266	11.52977	11.506826	8.451803	-9.81545	-1.9072118	5.362609	0.6427877	3.430696	4.301076	1.7856262	-3.1581903	-5.2960887	8.254578	7.3171616	1.3351226	3.509672	-3.110721	-4.2886477	-0.7140601
574	1.1603551	3.511147	5.5654335	-9.440498	-7.952832	-8.738314	-10.342699	-5.0886188	8.6252985	-0.25901031	3.413921	11.675996	20.04351	11.691313	5.911071	9.102781	9.793095	9.840378	16.359013	21.76914	22.302479	-3.3886313	1.2777426	4.32789	0.5951065	0.7254311	2.4919713	7.09167	4.2056885	7.4068823	-2.7153983	1.7676997	6.64641	6.344982	5.4373093	9.728971	-21.038631	-22.173595	-17.477318	4.6875257	2.3890657	3.205482	-9.049145	4.7561646	15.215553	1.5962162	5.127714	11.997858	6.141301
577	2.9458206	2.5410113	5.2837276	2.158514	-4.303073	-6.4265747	6.673972	5.542426	4.4112735	1.6985193	-3.9047117	-4.263788	2.568682	-2.2866805	-1.2879993	17.291681	26.83111	29.383282	13.1117	22.727674	15.179087	-10.179457	-10.373294	-9.824827	-5.956543	-5.306723	-3.516278	-2.679436	0.9245666	0.31233454	13.039234	2.6910663	0.49409607	8.897139	9.432629	6.7078733	0.8227219	7.5847545	8.850208	-7.479281	1.0771688	1.475136	6.031454	6.809283	12.701553	25.369602	13.332925	10.859598	8.974291
579	10.863633	19.464584	17.722282	11.902324	18.92184	14.207938	16.785746	16.245243	10.246764	22.085772	15.27344	8.830225	22.239595	22.782497	9.349674	19.418482	25.138393	19.041283	13.589283	19.647505	17.650242	4.499902	10.2316	11.300915	10.687041	11.318619	7.525996	3.5755808	12.33348	10.949563	11.943899	18.307873	15.216404	19.865509	18.519253	11.87023	14.637195	10.904606	9.828356	7.5365524	10.364548	11.371402	18.662262	23.567867	17.24742	5.8461742	8.747525	7.3629704	15.570234
580	9.414699	12.1066265	5.2446165	-9.278211	-5.13789	-7.619594	-2.7257102	0.23072997	-0.3017559	-0.061909027	1.0696727	1.6322911	0.47194535	10.221304	13.82597	8.678652	9.442385	1.2108855	-5.99784	-0.53590107	-1.5819685	8.963918	14.049801	13.021287	-3.02739	-2.1808488	-1.6229882	0.55405796	-0.07296834	-3.7651744	4.7072353	1.6769989	-2.8996844	8.668961	6.5555515	5.53218	-4.2176456	-2.5079718	-5.7288074	-0.7862176	-1.2040019	-0.11898595	-3.5995169	1.7137847	-5.8183165	4.9261446	5.317051	6.074731	12.190246
581	13.322862	14.0841675	6.917376	-4.5903244	5.5949945	9.713298	8.059605	14.3992195	16.284626	17.9688	24.508831	24.046217	16.253525	19.43349	15.780298	6.7142134	11.397351	1.8622465	4.986182	11.169752	13.07793	20.125813	27.485168	28.969774	-1.3696876	12.572002	16.786526	6.329733	8.314461	6.2400074	8.254013	10.091412	9.428334	4.1134977	26.880116	33.290985	1.9623463	10.012135	6.087837	12.845947	12.587286	3.1174498	-3.8544765	-2.615051	-1.6310866	18.249813	18.47423	3.258812	1.4179829
582	27.538342	28.372189	26.349281	12.157711	6.5254354	3.770257	-1.4515663	3.030212	12.372183	-0.5961384	-0.6823186	7.4779506	2.718631	7.9463677	13.6053295	9.8373785	14.259119	16.130241	9.533417	9.739672	3.80892	8.153558	3.9122622	0.8302338	13.0481415	14.762472	19.175102	31.887402	19.536493	13.988541	1.1319541	6.250432	4.9912395	1.9442326	5.6304255	18.937885	23.9767	23.510702	19.887552	14.309263	25.9525	25.561928	18.569538	29.694376	23.687523	5.7012606	9.417625	12.898729	6.8465815
584	-20.914051	-16.766304	-11.675215	0.5026867	-0.055259764	-1.0141081	-18.7513	-13.863422	-15.057569	1.8285655	-0.73048925	0.26748037	-2.3826935	-4.4267225	-3.0545325	-4.9908457	-7.6022453	-6.875431	-6.33967	-4.9718056	-6.916195	-16.526669	-10.430588	-6.484835	-1.6786509	-4.0939693	-3.9454904	-14.542097	-16.340214	-8.876065	1.2983629	3.1173887	4.5195174	-4.714285	-2.6600904	-4.082666	0.8941991	7.835323	7.9883385	0.6088698	4.818166	7.2676163	-0.7123549	-3.4854248	-0.5404005	6.912302	4.196395	4.8698583	-11.317448
585	23.455334	21.373985	18.468792	8.888968	9.910837	8.709904	-13.103598	-10.813278	-6.6737013	17.196457	12.770803	8.184897	-2.178117	-1.6862003	2.6760788	-13.478428	-10.95628	-11.396393	4.871338	4.607746	1.8354049	5.1320667	5.6193895	3.134975	-3.0405009	0.7736883	2.3926678	4.214922	1.0866004	-3.182392	-14.440992	-11.271887	-10.612342	7.4412875	1.2599084	2.0015283	-1.6148077	0.46100807	1.7569456	8.555905	7.122779	12.163717	9.009539	8.498358	4.0952535	11.764528	12.195446	11.520434	4.708307
586	9.709105	6.146777	-7.3930554	8.845522	14.623587	9.867126	-5.8634086	0.5473268	8.403215	20.636673	17.433052	8.500106	14.997221	13.51536	11.524962	-3.7971008	2.444942	12.511389	1.4646692	0.30316663	1.7115841	4.3616786	8.50249	9.365635	-0.82191867	0.8271562	4.677729	-6.028862	-10.432934	-12.751242	-12.775445	-8.368568	-3.382401	-13.183008	-11.499512	-9.323947	16.156986	11.895985	5.49387	9.522535	3.2536077	-0.31115296	9.071777	14.140864	8.170419	-3.8967423	-12.286285	-17.63667	1.6749752
591	8.477352	9.572295	6.3279295	0.30168757	3.1847205	7.6066475	4.880319	11.080013	16.541332	19.794746	25.018436	20.812893	3.9972317	9.163515	11.131262	15.147626	18.79181	17.837536	-8.154701	-9.487677	-4.4795403	10.195503	9.391138	7.4659004	-10.160427	-3.6909022	-5.123884	6.89004	11.829641	16.942926	14.543358	17.728575	21.723185	19.095259	17.795464	11.421934	7.566997	12.091132	11.620755	21.305374	20.528051	11.45116	8.686804	8.522086	9.413244	8.893679	18.361385	18.127304	8.201907
592	-8.634187	-10.95611	-9.516863	7.140566	6.818179	0.45108294	-15.36244	-8.442983	-4.717634	9.523232	8.379982	9.512667	7.0760856	2.5480874	0.10816163	7.821374	5.097936	-0.4080509	14.190914	13.244647	13.727736	9.293104	13.786783	20.175406	10.058596	14.2411	9.903679	13.384656	20.031662	20.687588	11.961676	10.391396	12.680559	-0.08239615	1.5504375	8.343985	11.540422	11.632615	13.864887	1.2397219	2.34272	3.47196	-1.508368	5.925451	0.3046471	16.584297	7.609001	7.1558857	3.17844
594	7.6801205	9.157268	9.585192	14.88659	16.41005	8.93247	8.449332	4.8625007	8.367515	16.773624	23.234642	30.302456	-20.315529	-12.307215	-12.160986	3.0469818	6.2737083	3.5536768	8.224592	6.842046	3.5033534	-0.6459147	0.2536667	-1.4536228	-19.827755	-16.64922	-17.977467	-7.282093	-9.459486	-11.2449	-13.038603	-11.791906	-11.471411	4.0051794	1.2285937	4.48228	14.127152	22.067139	27.117672	5.0610604	9.267537	11.177649	2.2367156	10.658991	11.370356	3.1431854	10.938486	10.931385	9.296882
597	15.457118	12.698288	8.599337	7.928982	18.700855	28.81766	14.191565	12.486584	14.516548	6.3622837	4.7786674	0.039009824	-9.554659	4.614751	7.223366	14.849718	24.43549	20.186834	4.7886624	12.763185	10.779444	1.289517	1.6283909	-1.9091985	14.018156	15.878096	12.358323	19.789028	14.470358	4.1089363	7.7870893	8.332655	7.896962	11.573418	9.913181	12.590151	12.998197	12.339703	9.900504	18.203411	28.703632	23.300495	13.16637	19.690668	10.810044	11.860701	20.397055	22.353453	-1.3670386
598	6.329521	8.481068	11.41707	7.488077	7.2732716	1.9763868	-2.522191	-0.11334312	-2.0492637	5.1902876	1.80636	0.6888064	7.9902782	6.37302	4.420144	5.17726	5.939931	7.235237	-0.58792347	4.88381	0.4906355	31.084309	34.157455	22.952158	13.1998825	13.013025	5.370115	14.090014	9.092684	-3.2450085	5.261758	5.095629	3.8915515	3.1047304	12.156064	14.137171	12.55578	12.6839905	10.724869	8.9997635	8.445114	4.5211964	2.7949026	8.810318	9.506758	11.325611	16.69048	20.239044	0.6185915
600	-3.1395187	-4.17934	-6.7430363	-0.6507469	2.40586	12.418524	2.8605385	9.597698	11.670177	31.645552	34.93559	35.03987	3.766292	4.958809	8.373865	0.6055981	4.3622046	6.6186085	-8.445761	-2.9923625	-3.2318904	2.1122894	4.3296585	-5.3176155	-11.377388	-7.1765532	-4.80663	-6.3882546	-5.653365	-4.7004685	-6.3350964	-4.898815	-12.144644	-4.3623853	-6.5945835	-11.307418	-13.237712	-10.865952	-9.934449	-12.099503	-12.283855	-13.636345	1.1134106	0.6778298	-5.412259	-15.254863	-14.68186	-14.77391	-16.598389
605	9.195742	10.464716	12.5921335	-0.32620335	-1.2401142	4.28257	10.173683	11.386137	3.2746491	2.1477056	2.8207498	-3.2866278	5.4122486	10.5276375	18.988556	-3.257556	-4.9075603	-11.123315	0.1089434	4.955413	7.6424026	17.567684	20.014807	10.219919	10.367884	8.200767	8.053032	-10.564848	-9.402445	-5.473788	21.116783	17.15284	7.6892815	0.8225988	1.0322533	-2.5397472	27.893377	29.59309	25.552528	17.326021	13.763478	4.0546374	4.4935083	12.58885	13.940542	7.57771	7.1421223	4.8483515	11.9926605
606	8.238877	16.971357	17.104795	13.06649	15.322674	14.115959	6.634766	9.177204	9.884792	3.8046358	6.130207	0.30519158	17.938568	9.223164	1.8047422	-5.67715	2.1567307	0.69606864	-0.7996332	8.0424595	13.973799	3.2507792	12.186943	9.3435135	22.49722	20.498512	14.711599	7.713606	13.65397	7.586964	7.7998104	13.014175	15.08357	-4.867461	-5.684713	-11.960718	12.579301	12.98133	8.63619	11.049125	14.764532	15.857582	7.190601	15.715735	13.854097	13.668476	16.257423	19.15647	-5.887398
607	-11.956171	-11.923691	-13.8362465	-6.1009245	-5.3369627	-3.5309706	0.2395109	-0.5252446	-2.9255419	10.202768	11.753824	16.729458	0.41998148	-5.2574887	-7.7776995	1.3776082	-0.72697395	-2.5800571	0.03585268	-5.080905	-8.771326	12.227356	0.057117224	-7.2992706	2.2188158	-1.8398957	4.6494637	7.858968	15.44199	10.443218	-6.271968	-5.374343	-10.834874	-2.7533488	-4.719784	-4.4676027	-4.181757	-3.3097365	-0.98065937	7.612111	4.1026587	7.2200837	8.252468	3.2193117	0.35235357	-2.684555	2.4474192	6.11295	-4.016931
608	-9.520679	-11.284602	-8.573208	-8.229121	-10.330209	-8.66454	-6.300331	-6.5737123	-4.406872	0.65963197	2.6579213	0.124085784	-4.811736	-4.136795	-7.118499	6.542305	6.092122	3.3110714	8.949392	9.708966	11.983224	4.1663966	-3.6457098	-3.154675	5.2554307	9.67408	10.035065	6.5664687	4.1225414	-1.1124408	1.8190925	-0.6156187	-0.2774222	2.9170995	1.4322445	-3.8969913	2.6284776	-5.556698	-7.511181	-5.182585	-2.7570946	-5.5427194	18.874252	15.025527	6.8822193	2.8960238	0.1097095	2.482992	4.681635
609	-2.630093	-3.9128776	-3.3670478	-2.033278	0.729496	-5.642043	-7.4353757	-0.94603217	-4.3761454	-6.145791	-9.772727	-3.438406	3.962163	2.4933658	0.15656847	-0.36123767	1.1969762	6.7709107	2.8926997	7.820452	18.80171	6.582507	7.920103	4.58137	-3.1910307	24.707958	25.529484	13.559883	11.149442	10.740053	23.0261	10.698068	1.5792902	-19.711056	-4.909053	5.6791916	2.7364867	2.8093028	-3.2085073	7.118064	2.3028228	-0.6792384	10.958656	9.293624	-0.6312754	20.983448	26.058903	25.65499	-2.8461585
610	21.591331	18.020384	17.14241	20.90517	17.647606	20.602158	14.730206	13.179594	10.478798	13.586622	12.077284	10.409782	5.123572	4.158387	5.1013427	-3.1239738	0.3697226	4.712759	6.54611	7.72602	9.3783245	-1.3067899	-0.9590014	5.491308	5.1859617	-6.2099695	-5.9341974	15.406136	13.696957	11.194843	7.597178	12.545452	14.863693	8.054838	5.0323973	9.73251	7.5361238	12.572037	6.7167926	12.453037	12.447437	12.117836	17.697788	23.012705	18.941454	7.593031	6.37582	7.0274773	1.897018
611	9.831593	11.326881	0.863236	30.687756	31.780624	19.000456	17.306055	13.599963	10.94176	28.0167	18.659258	8.199757	33.316452	24.1068	17.549107	22.863436	23.104706	9.053806	5.7381787	2.3377109	5.42727	5.6323175	14.3375025	16.384277	20.666542	10.055513	5.407816	18.846636	24.167639	26.059357	19.666843	12.6518955	7.134943	7.371722	15.933957	15.863158	3.380864	8.750083	5.694021	10.76407	13.951509	10.768875	26.016068	31.205582	28.211563	28.647919	29.30297	20.922646	23.15214
612	-2.7282593	-0.32482648	2.4628546	-11.101984	-11.4251	-7.822669	-4.3991976	-10.54982	-13.417938	-7.490857	-7.2145157	-4.8577595	3.3399036	-4.523821	-7.1434903	-2.6289184	0.6030964	-1.2195342	-7.4338417	-4.1559086	2.108207	-7.567993	-5.3801208	-3.3143935	-6.172016	-8.090588	-10.039896	-3.6256478	-1.8999808	-1.9294629	-4.897988	-2.2288225	6.5933466	-9.2372675	-9.313801	1.9559216	-5.890939	-7.087554	-5.0718985	-7.518263	-6.449895	-7.553449	-6.8780985	-8.254649	-3.2083116	-3.9019547	-8.407946	-2.2408867	10.355404
613	-8.756167	-4.9888773	-1.6840825	-7.2906466	-0.70024693	-1.4459414	-12.403862	-6.421749	-0.65673614	-2.2094057	-3.460456	1.4212393	-10.138514	-3.7786565	-3.1962938	2.7004335	-5.3723345	-10.466047	-1.1928984	4.6882677	6.0177765	-0.7505274	0.08810821	2.4412425	-12.574909	-9.060829	-10.503458	-1.7626051	0.20963883	2.2918909	3.7486658	-1.0251468	-1.2037762	-4.4663734	0.9953621	5.724967	8.623516	8.347963	3.913539	2.417297	7.6200056	5.318568	-7.3345866	-6.3551574	-4.2760673	5.9703608	-1.2560413	-8.881783	7.7111015
614	-6.306088	-4.671632	-8.010018	0.98613137	6.8395205	3.7076502	-5.517769	1.03012	4.022156	1.9653926	3.152708	-7.851502	-6.4602137	-7.768816	-15.45923	1.0820286	7.0632305	8.962454	-8.322445	-1.8530802	-0.11764336	6.7516737	12.407105	18.080975	6.2726827	11.524862	10.947718	6.8446407	10.129795	8.705674	18.643545	7.6199136	0.4606765	-2.1900086	2.243607	3.9462452	13.466343	7.8668003	-2.1035626	12.618364	14.762766	11.54504	-2.137935	-2.0550137	-4.31554	1.0891736	4.861658	8.574661	15.931823
615	14.260237	18.14502	17.574991	11.720226	10.434954	0.08364641	14.775534	19.516106	28.65847	-5.387727	-0.12829936	-0.92773074	-7.253128	-6.3797226	-12.85441	18.064533	15.091436	8.302602	-2.9444983	-12.312197	-12.64591	-13.929611	-19.248503	-18.896362	9.793651	25.1102	26.090485	-1.8724246	-3.704926	-7.4554653	5.915593	8.533075	4.9895496	3.5053499	-1.9331975	-8.063002	0.80212474	3.9417706	6.349825	28.128958	26.767101	19.137333	4.650565	10.297976	10.819887	19.440443	35.115	41.795547	1.1384343
616	10.45159	12.94191	16.148796	7.17769	9.449954	8.930256	1.0346355	2.3025308	6.0041475	12.286285	16.105728	9.467005	9.918614	12.737982	7.3672323	-6.193421	3.2535672	9.611357	11.717815	10.209639	4.474204	7.0752573	15.221742	14.0338	21.483133	19.759499	16.36344	12.15502	16.07785	13.125421	7.1648273	8.5363865	4.5326004	8.854766	10.296772	5.1556864	15.799498	13.96311	10.698661	-2.2252944	5.134719	7.7475185	7.3707275	6.1101866	3.833724	-1.2059453	-4.1492157	-2.94417	8.42365
617	-0.5355133	2.8627818	2.162166	11.335785	23.501686	20.939894	14.48596	12.599865	5.3800273	-3.7015688	7.956991	21.57083	11.270769	20.402443	21.64486	-5.475908	-3.2806206	-1.4310863	20.420036	24.700577	17.083706	15.525118	24.050182	28.6605	11.26848	15.214884	11.656126	17.915077	20.86375	14.528397	8.978844	22.862644	32.935898	-1.0979165	-1.0431384	-4.831116	15.559984	23.813366	30.127796	15.62669	19.312195	14.868683	24.536793	27.905773	20.245426	16.190567	17.485287	22.54589	19.759922
620	13.332991	12.525766	10.316735	-12.627407	-4.4655647	-2.436453	5.305486	8.975618	3.229881	8.780124	10.163406	-0.20852184	21.770893	28.67791	25.285278	14.90442	19.689293	17.93347	10.166109	21.472752	23.034863	6.658518	6.3643436	2.531505	7.1974025	12.69666	8.951087	1.4199346	11.49132	15.985946	8.841651	1.1979823	-4.207329	11.3896	18.090649	15.749151	8.808166	17.448212	17.927376	5.8085804	-3.4450607	-9.048401	9.594636	16.092907	7.696345	8.026845	6.021977	2.393901	11.203238
621	3.5967865	2.9085612	2.2732341	6.2582436	12.124125	19.785618	-7.0394444	-3.0967848	-3.0772324	20.83786	21.407597	24.117907	7.196125	4.919808	0.29519367	5.3887386	5.3579073	0.77727646	17.00149	17.50436	19.23595	-0.4953359	8.002121	16.965067	3.1387634	7.215481	1.7748022	-0.23652166	-0.5425416	-0.3736506	-3.9463668	-4.739108	-14.048105	-13.031151	-12.057102	-10.425335	-3.743648	-3.4194362	1.0598308	1.7617955	4.338228	6.3372016	8.735036	9.289677	3.5807147	-0.43743753	-0.93774104	-6.315992	-11.620204
622	7.7831993	8.169428	6.92249	15.45499	15.785355	10.602686	-3.2905915	2.3978317	5.6497006	1.170157	8.255487	10.7164135	11.186375	17.340488	19.991417	4.2838774	4.002923	2.8154736	-4.7189016	-3.5940843	3.2395597	2.4863424	3.1852894	1.0184315	6.493403	9.446224	3.9302874	5.7156305	-0.2537074	-10.677273	12.887236	21.678757	24.174547	-7.6597733	2.6346655	0.7771457	9.985924	7.9935703	5.5135074	2.8046346	0.5684334	-1.7156281	11.313363	10.029146	8.635391	7.1734867	2.1832957	2.190287	12.696278
623	19.099285	10.935785	11.954805	-5.9260826	-3.3433847	-6.896286	8.789825	21.066479	26.624184	11.63866	6.7327547	4.5780306	5.687713	3.84034	2.8279362	5.1159606	7.5132403	-3.883783	-3.4524841	-5.6864014	-1.8638594	2.4276798	2.8046532	-0.9050318	5.3767586	-0.08475047	-3.701107	-14.149524	-5.2039704	-4.3267207	-1.4112315	-7.522524	-9.546511	-23.632772	-14.230765	-15.646179	5.2799044	9.939159	10.712742	4.098053	0.70532316	-2.0213842	6.9007897	6.9364843	1.8345649	3.7018666	2.4526248	1.8899479	7.698346
625	0.046236396	11.570516	10.675787	7.1433744	13.639427	11.982687	18.47724	14.880166	10.019518	-2.6900077	-3.7810788	3.5046396	2.5991054	0.41276562	3.0779233	7.7701764	9.209795	10.936493	15.461973	16.76313	15.886961	26.536654	16.124474	9.686607	10.000751	10.937174	7.4196587	7.84522	14.588509	9.40099	16.7458	16.445324	14.712982	-4.7008286	4.8811293	7.019052	-1.6152397	11.199834	12.050859	-9.48501	-4.136471	4.4022527	13.572685	16.93668	12.837826	8.774602	12.239878	10.461632	8.372507
628	2.7551894	4.049204	5.7804937	12.037348	13.202457	5.2074203	2.5583913	2.7726521	-4.4073896	2.751463	5.3879137	11.038768	4.3556294	6.462502	6.9201794	7.7904553	8.930033	4.9579964	-5.6445675	-1.4547231	-3.69552	-5.621105	-6.2884974	-0.52518386	-3.014185	1.0806023	8.058801	13.499556	10.0640545	11.801687	13.688701	5.899682	0.54105234	-5.6002774	1.4038734	-0.27814314	-14.265638	0.89514333	-0.3174618	3.9253712	6.821907	6.57224	1.1391978	0.554363	-0.4382997	13.11266	0.43233207	-9.910748	6.2173986
629	2.530449	2.6524749	-6.6828775	-7.06509	5.8677454	12.005421	11.448576	13.270424	6.5129538	4.526513	6.7331305	8.329399	2.8775196	7.5251784	1.5057076	31.168255	29.448551	12.127733	13.3387	14.186695	9.003652	-4.542223	-7.1142693	-10.252583	9.986908	4.0886745	-1.8602433	16.4948	17.708317	12.354202	19.476074	14.393255	6.927472	17.764988	23.455952	19.650446	33.35016	40.46914	33.784573	11.897507	13.135931	10.989521	32.07618	41.752335	31.424107	-3.4814186	0.80132926	-3.0918746	12.41562
631	20.759256	21.234188	16.00734	19.349781	22.20008	16.630245	20.925587	28.72249	23.62067	11.048174	21.0645	14.546558	21.601557	26.846619	24.09064	22.590694	19.418098	8.049744	26.017351	33.10326	25.257763	12.394506	15.5205765	24.47536	12.013367	15.283517	27.060661	22.9986	26.573896	20.318808	9.048805	9.844774	6.2354784	13.528388	14.997301	11.665277	31.328442	32.39986	26.294662	21.160566	15.785027	10.860823	19.868671	21.271408	17.482506	44.94741	41.916557	23.069555	1.7739407
632	-6.1926246	11.451981	11.728886	0.22224143	4.661951	12.882667	14.876282	21.382034	17.916191	7.7459354	11.824228	6.679492	2.715537	-1.8935964	-2.5920842	12.579889	13.07206	11.780493	5.3520155	16.23359	14.411617	24.513367	18.925035	7.5849886	13.5653515	2.4275613	-0.23733088	12.7663355	16.93701	12.60402	1.3252468	1.1772308	-3.474774	-0.6804264	6.008209	5.2345533	12.66297	18.72564	13.930346	28.033844	25.563898	13.842124	18.132175	13.616652	-0.38526648	-4.090195	3.5774927	15.964974	3.4224012
634	13.765667	20.684673	15.729604	5.178406	11.478459	8.607541	15.400724	10.091042	5.402157	7.7773438	10.831423	6.5853777	7.688233	13.66816	11.985865	12.286815	9.183691	6.4857535	10.842599	-0.56260437	-7.5420527	11.686497	16.026495	12.896579	8.6749525	13.381191	10.234114	-1.3078644	1.7469753	7.3984785	6.3160896	10.475525	17.91658	3.7390957	8.110535	1.3050342	33.09915	20.605787	6.418231	10.402829	16.017277	10.522473	14.4287195	16.81454	11.696149	15.575901	17.479767	12.3660755	13.9913645
635	22.489927	21.565935	20.161678	8.459776	9.396167	3.1044605	29.36692	31.944887	20.64828	27.525251	20.992447	15.916702	12.717871	10.735069	5.4627957	4.8178654	8.498454	17.228924	35.00572	42.72312	34.107697	23.425385	21.820654	21.805027	26.012161	26.87519	19.776423	7.6059237	8.936003	20.330784	27.126032	31.739285	36.57097	30.702621	17.967648	9.422442	4.4360046	12.725424	7.9254947	17.193958	15.049879	10.599659	22.290314	18.58583	9.62289	17.87206	21.18623	21.207962	-1.0390451
637	5.7767353	1.5934712	0.83498144	13.664474	12.202616	15.43821	-3.3790114	0.15951048	-2.3206177	4.5668316	-0.17945087	-7.544068	5.3194933	5.3211856	5.5763335	5.8151283	-0.073578134	-2.55893	0.75314736	-1.5681871	3.664112	2.9365175	-0.8387886	-2.2999964	4.57248	4.0739956	4.9161296	21.635698	23.535889	18.908339	-2.4666193	0.34306058	2.051746	14.29135	16.775215	18.81276	13.620417	10.144654	13.442214	6.2488413	4.4583006	5.640098	6.8687105	4.800945	8.379938	1.0324588	3.2897043	1.4963994	10.132741
638	-9.724489	-7.5459375	-8.871109	-4.48742	-3.889236	-2.7274785	-11.371455	-9.56205	-5.518051	-20.180918	-21.164616	-19.296286	-9.96183	-8.662761	-5.6080585	-17.821896	-8.396502	-6.789925	-12.158022	-11.251301	-8.160729	-1.0960451	-5.660449	-2.2082527	1.1054107	-1.456294	-3.564948	-6.726553	-11.724135	-10.75879	-2.4586997	-5.365719	-3.0681489	-7.612116	-11.614342	-15.984655	-7.0224175	-4.0431967	-2.7464733	-12.86558	-20.291626	-17.411634	-8.041078	-10.545804	-9.579599	-0.8099717	-13.622562	-17.046003	-9.992807
639	3.801603	13.819336	12.533821	16.691914	13.106265	-1.9847267	18.865921	19.596512	13.998802	11.128809	23.01302	26.782204	8.545701	13.3740425	17.042812	14.535223	18.471214	12.682264	-0.9048063	3.7180207	7.3958936	20.619564	27.037052	33.900578	18.543457	11.405088	12.445774	22.073452	16.912481	10.587072	20.557957	24.384277	22.476263	13.7898245	18.250444	14.410756	15.387417	18.721092	17.683678	11.740313	14.515375	10.179063	-1.5962481	0.49768472	8.745831	-4.4762897	-3.529388	-1.1763219	19.298855
640	14.215519	20.509403	10.368435	14.786321	16.849438	13.591707	10.399179	8.626283	1.9371717	16.510763	15.719432	12.189372	42.943985	19.058098	-3.357873	11.536741	14.034221	17.8535	24.572546	27.97889	19.005047	20.399277	30.662313	23.980404	4.6694183	11.213749	11.292933	14.974693	20.238737	16.285986	-16.88837	-12.178678	-17.78974	21.78495	15.509188	8.000546	6.231999	8.580429	8.916602	8.916604	5.287401	1.5783843	-2.00476	-7.1180887	-5.2276554	13.974375	16.073658	6.274707	4.991317
643	-7.230732	-1.8868936	-9.408628	5.890493	8.3426285	3.182574	30.961067	22.420124	8.643998	1.664472	12.417736	12.621239	2.8517706	9.590348	6.3155274	-1.3406833	3.1308432	-1.8409925	1.2900059	10.799513	11.966761	28.997452	30.249575	25.673454	18.003899	34.74898	36.238716	34.0561	40.140854	40.41133	37.433994	42.32543	45.054165	-13.112761	-10.516	-14.250444	25.548895	23.35173	17.438114	19.434868	30.30598	28.229887	-5.340345	3.3654242	2.6472535	2.6569593	2.7021618	-3.0750785	10.493225
644	-1.3164778	6.5991774	2.708141	11.591166	-0.24458276	-8.107977	7.626232	6.9259324	12.281148	5.722898	15.885467	23.65783	-0.87371933	1.3947709	1.0620999	1.6574419	-1.8510897	3.1385765	36.2508	29.143047	18.038857	-10.411137	-10.337073	-7.031463	7.7163067	3.1751707	-0.7436458	-13.189762	-20.432259	-18.575434	-13.342617	-10.739441	-13.116895	21.567616	28.658314	22.664541	-8.494429	-5.9383287	0.89824927	-3.699109	-10.780518	-3.1407351	29.602482	19.31842	9.711981	-2.8424325	-7.1723776	-14.022358	-8.224598
645	0.96936667	5.785207	7.962515	14.554719	12.926115	12.877163	2.4763358	0.13188231	0.6716411	-1.0826015	8.218618	8.407573	24.606134	21.711212	21.813297	1.4182832	7.3213167	3.1724257	-1.7422326	-10.121485	-5.078263	-6.9132977	-7.3930836	-2.8431158	5.5914755	-2.7113054	-8.95686	5.747715	10.192802	7.0221014	-0.14836836	0.6563028	-0.522056	-1.5978553	0.48799592	0.77952397	-5.5230265	4.0907297	9.462034	-0.11927229	3.7754955	1.719852	-1.1264249	7.2208138	2.3680341	-11.436028	-7.9599023	-12.27129	0.8503704
646	11.89744	14.618407	10.511633	13.035765	11.065206	11.125812	9.753883	12.354893	11.752098	13.991935	12.373629	8.374437	3.1893983	9.777037	9.788738	15.043383	17.46517	17.921024	1.23557	11.996846	13.26147	16.02319	22.480602	26.79598	26.099907	19.77124	6.0238295	10.29785	15.247505	13.169575	14.972634	16.492538	9.273413	9.634991	15.212858	16.039715	16.989582	16.776402	12.885759	9.266895	11.473505	8.448249	13.168135	15.122429	10.3881645	15.4262295	12.653188	6.8481607	13.968149
647	6.0350785	7.2030935	6.3393726	3.144446	9.831339	7.234173	-9.668202	-7.2081327	-4.741482	1.0948732	2.6341934	8.810013	-1.1740482	-0.80682665	-1.5824599	10.909332	12.673033	11.653883	4.4106617	3.5786116	-2.2219927	0.7046577	11.257885	7.9362445	-11.106781	-17.669962	-14.940984	-2.4728737	-2.1232471	-3.2436256	7.4460096	13.061823	5.2338333	21.052994	25.087019	13.159166	0.82891846	2.5585067	-1.781357	15.959629	19.49135	5.2069387	4.6629524	8.985149	7.2419033	2.8771057	8.116589	6.133901	6.713814
648	3.7555497	5.891761	4.6566277	-7.818539	-3.8798256	0.5215057	14.115936	12.225645	15.627262	-10.582131	-13.22081	-12.744671	2.9194598	1.5924305	3.1228333	7.634221	6.8741617	8.736207	11.407806	7.875988	-6.653492	7.846196	11.747707	10.810549	2.5641832	4.3810053	-5.5528398	0.6882936	3.3273053	3.7980483	2.111834	1.0994852	1.4338664	-6.8394365	6.424659	9.915152	-8.474178	5.738516	7.96884	3.9853158	-2.6080413	-2.834341	3.8722568	15.055878	21.341972	-4.1337786	-2.730287	-1.2552545	-10.140303
649	16.98806	25.108038	18.706305	24.624771	19.266184	2.9017797	17.307743	21.291656	19.490711	4.5533295	15.798296	15.206707	22.458296	21.753284	9.388776	-1.5334803	0.3049253	-0.74519116	13.467369	15.760575	4.2504754	1.175425	4.891336	5.1214466	10.32416	17.516397	27.26614	26.597971	31.705944	28.461136	9.917341	22.254696	25.333101	2.5378323	2.2349572	-5.234555	15.563318	18.88475	11.488205	4.7930408	14.14107	28.866056	9.079214	17.240217	21.924774	8.946471	6.6760077	-6.8126745	9.156141
650	9.674486	21.010517	19.846899	12.690442	17.312263	7.488224	14.608902	20.43378	25.460842	16.636143	24.17635	17.772753	0.60145384	12.888697	16.128374	27.678196	33.15103	34.493946	-2.1528149	5.2180347	11.144712	20.775425	22.76207	24.751945	14.362099	12.316961	11.05455	14.028957	20.404411	27.622202	22.3503	19.993467	8.379103	26.763016	24.007042	20.092209	-4.620493	8.567482	10.699154	17.316593	15.41348	11.682922	7.7788076	13.44922	16.006874	11.561796	15.658932	13.532461	5.874943
651	-0.5892702	4.7356443	14.501938	3.85653	6.611578	5.0752535	18.729427	22.177584	10.755318	14.817204	24.188885	30.306778	16.455492	21.221203	15.558197	17.887203	28.275856	34.859825	16.409496	18.07484	31.338852	10.561366	11.775345	6.104954	19.612892	10.563025	2.2696192	-15.468725	-5.5983386	2.2062051	-21.744377	-23.785583	-29.650936	-7.464528	-6.2173357	-7.294063	15.055949	22.40224	21.137503	25.29792	29.511585	31.824497	9.264185	9.445065	13.473824	0.38212407	1.2150182	-6.423362	4.440548
652	16.043848	12.655674	9.733329	4.4636106	7.0458164	8.79685	14.909167	6.8973517	6.6258	14.338689	11.646486	11.697639	12.579516	13.461127	11.555458	9.308082	14.934843	12.4715395	15.876904	24.279728	28.872189	-1.3202801	2.7710028	0.006739914	13.051399	17.816153	13.239888	-7.766092	-5.2750025	-11.362633	-1.7208436	-2.8995943	1.3956108	-5.28224	3.1103215	13.04113	-1.1562741	-0.33699894	7.5926323	17.35463	15.719869	16.728502	8.811069	8.776319	6.5585513	2.6504047	6.369008	-1.5088832	10.659609
653	10.96457	14.011402	13.064152	-0.67645776	1.9507896	4.5991564	14.923019	16.179813	14.296431	37.88825	43.917747	34.047997	14.777598	16.994904	10.690187	38.255493	41.754635	32.83521	3.4011421	10.383704	12.295488	16.651207	19.888664	14.223459	9.887007	12.65331	11.229162	16.674282	25.949268	22.382195	18.88796	20.856289	17.983078	22.28458	29.244408	29.929117	2.5631316	1.6805946	0.7464945	11.529324	15.067445	6.002351	3.8224463	3.5228772	3.7580585	26.303621	28.953398	20.84641	3.0823507
654	7.24929	16.03839	28.368437	15.842614	15.241658	14.754493	14.079982	6.539422	-12.633883	21.52683	22.859959	18.233124	25.148945	29.291603	26.918736	27.24299	26.249886	18.631668	20.480347	25.981544	18.789396	22.908062	19.422031	12.442396	5.920458	-3.012402	-11.496838	3.8657064	9.480303	5.559452	22.167465	23.200008	17.30037	-7.2356296	-2.7038407	-6.988538	-8.7438965	3.9971156	24.893326	-3.1647034	3.7668164	5.38342	6.8034506	13.455584	12.955227	21.082247	23.949081	25.866383	21.563702
656	-7.833857	-8.762335	-8.5946	-9.658419	-11.304494	-6.219859	4.589655	6.1254272	9.649419	-6.882269	-4.1374493	-3.0727642	3.0628548	2.0346315	0.37709406	1.9619015	2.7323632	-0.13212383	6.9231462	7.6805677	1.276916	-11.541521	-9.785246	-10.834179	-2.0951161	-2.37992	2.481442	-8.963779	-3.662719	0.5830069	4.8242025	5.507555	2.3272004	-8.64053	-11.077373	-15.779572	-2.4873972	-7.6792784	-6.613156	-11.387613	-12.130464	-11.61324	-7.8109264	-11.962322	-7.1000605	-3.7158115	-9.740124	-7.506522	2.3458314
657	21.588688	22.016508	13.55492	-9.943713	-8.773304	-9.930651	18.832531	18.175007	10.872917	9.88035	10.805521	4.886756	8.193651	5.608433	0.5106297	17.109768	15.182152	11.175088	20.532887	19.87059	12.497239	-2.9038634	-2.3233397	-9.646481	1.0495884	2.4726453	0.8740558	8.95818	11.210648	8.381153	6.539429	16.595995	17.431526	5.4504194	10.859291	7.2055764	-4.502092	4.6307015	10.636266	31.764812	29.580917	17.573835	18.838657	19.726898	16.397026	7.9566765	6.7719793	5.769123	9.673698
658	11.137554	12.3631935	11.274093	7.8873644	8.054976	7.1075163	7.432206	20.712337	23.397303	7.323992	11.447148	7.1350737	7.132971	12.558865	3.6595588	6.4999585	13.987314	11.183526	4.9985123	8.3682	5.487523	14.200892	16.887808	4.3109465	10.929524	17.343575	7.627912	15.740318	17.470278	12.384983	11.01531	13.297373	12.898201	-5.9852495	0.39295712	-0.040275335	7.8404274	6.781455	8.220816	3.3581877	7.030183	2.706078	4.425215	6.5980616	8.033304	16.06654	17.134247	15.966066	12.422932
660	6.4795017	1.9435514	0.14608279	-1.3767221	-4.1907506	-8.292541	-4.85857	-4.8018703	-1.3675892	-1.9389268	-1.2058187	-8.42459	7.8608856	9.014328	12.145709	-6.653306	1.477729	2.29959	3.5877116	-4.041836	-4.815525	-4.39143	-1.8849539	5.066023	-3.022705	-1.4628825	3.6743047	6.3935623	1.2585311	0.6473938	25.942919	22.733614	9.697342	14.5083685	9.435048	5.288351	-10.467588	-5.867113	-10.49703	-0.9853177	-6.2542844	-0.8571174	-8.563859	-3.3742504	2.316334	9.225019	9.454308	3.7809181	0.014011279
661	41.510902	40.15129	36.37732	33.467606	36.45473	31.406746	19.331123	27.250374	26.757793	16.10598	16.140186	5.113339	25.766829	28.91345	18.401703	20.0257	30.86013	26.3167	18.321003	25.425423	28.09286	25.24881	22.46725	17.879208	-7.270275	1.596211	7.081767	13.751135	10.771677	7.5257683	26.180645	32.205227	28.08122	29.774899	28.877659	23.92846	7.401599	11.551937	15.80374	15.893378	17.799274	13.886513	22.635387	22.108963	21.594276	6.2941456	7.6893487	12.421969	6.3579316
662	5.12165	6.562071	3.244208	11.91021	19.844332	29.01359	10.184113	10.598472	9.178986	4.9714704	0.8476046	-7.1868362	23.11526	23.667944	16.349688	7.200732	11.351692	5.039338	17.953049	20.022297	21.32191	5.0983877	9.873148	8.68434	2.5940046	3.2038798	0.95114684	10.977024	16.101883	8.375128	16.361753	21.68712	19.507227	4.152506	7.0124464	7.750483	8.648823	9.587763	7.6318316	5.95679	2.4546368	4.3364305	10.716676	14.077038	12.92877	11.812695	6.7053185	2.1018474	1.5157762
663	15.546091	15.303471	13.646893	29.124313	28.303867	19.709162	25.837072	36.256287	34.128273	-0.6025888	-3.4339597	-0.55001247	16.09834	15.882711	12.845098	9.723543	8.026388	4.87134	-1.977484	6.1647325	5.047358	-2.0287561	1.6080228	0.79158926	10.647272	13.536089	15.09725	13.214993	13.4760475	13.650448	3.8715587	19.074034	25.281666	26.451689	32.864853	20.680367	18.394676	16.469227	5.4717264	18.538921	19.131985	17.446106	27.219578	32.345684	42.18683	6.4246826	15.893504	27.702766	17.511868
664	5.328856	5.9337406	14.54088	16.79907	16.555187	9.168436	28.30986	30.985044	35.815857	18.606464	27.882397	25.873562	13.569382	14.121624	4.2185345	16.956594	19.47946	30.388968	23.244118	16.040264	7.0165644	21.646042	19.93349	10.625181	15.4382305	23.313877	14.076929	15.432291	17.056683	19.551188	18.839607	25.285843	29.267609	23.80878	33.703857	36.627335	25.646015	15.313039	7.08222	19.298237	25.228973	26.481358	17.142927	27.849308	25.048454	9.221748	8.5703945	15.827036	7.4834747
665	9.3738	16.86941	28.966717	24.880096	15.883589	4.404139	21.21016	17.039387	13.474464	11.453096	22.209461	42.062477	12.596863	12.787989	11.368055	-12.528889	-7.005973	-14.662397	4.503986	5.8700943	2.5566711	17.394972	18.600548	1.5241506	6.043165	0.4503889	-4.0712657	21.367477	25.700256	29.553162	17.870533	20.75179	12.066605	-12.882997	-3.8188138	3.8655343	11.488071	12.656734	12.032429	10.15273	9.767358	2.777169	-4.307741	5.005434	-0.5618112	8.868808	8.802157	13.546482	28.368952
666	2.2397528	10.197872	6.9691925	-0.14795011	9.245058	15.087538	15.855885	15.980648	16.29117	16.338116	13.549404	6.6963806	5.6339746	16.141365	17.347399	19.184317	26.910362	21.483044	5.6235495	4.935792	12.801819	13.477022	17.35368	12.249476	12.098708	6.5579796	4.733901	20.199268	17.378555	11.987301	17.529192	17.236237	22.222717	11.188488	15.489768	11.919818	15.296331	14.89662	11.590124	7.930409	12.001692	10.072627	8.472073	11.544207	14.693621	5.27348	5.025713	4.1434765	-1.961241
667	-20.55271	-19.101141	-14.28064	1.660414	-3.8335416	-5.764044	-14.930552	-17.337612	-15.395315	-7.040844	-8.942448	-1.2505182	-11.1182995	-10.217813	-10.314289	9.086168	6.8880796	3.5127902	-11.7814865	-9.114332	-6.9011765	13.473806	9.398916	4.93935	4.5433264	5.1937685	9.8520775	6.855824	11.72193	19.550335	3.4168236	6.652034	8.970528	-12.610683	-5.3179646	1.8302138	0.33852136	-4.628836	-2.1343567	-1.7752659	-3.0778637	0.037192583	8.277723	2.596665	9.764081	10.12649	13.296781	11.637441	10.415643
668	17.724241	20.858858	17.008636	21.043207	15.372559	10.69248	28.837883	20.156803	14.028114	5.125588	13.660799	7.182048	-6.318471	-3.8198335	0.23315954	11.460893	3.8424435	3.3998811	3.688003	-0.009637654	3.9054623	-18.20573	-11.172047	-16.418276	5.8893795	5.0217724	-2.874946	11.24259	9.447115	4.118768	16.147774	20.229668	12.515686	-9.877606	-2.9278812	-1.0252306	20.06586	23.362667	16.757095	8.719648	11.847353	12.190024	9.662024	19.27023	21.11261	19.81631	23.979063	24.09647	16.447805
671	0.6631644	-0.82802486	-6.6724215	6.6526566	6.761224	7.0372868	6.607354	7.4309893	1.6556451	-2.1621823	-1.636079	-9.206753	11.861828	9.594772	6.4190702	-8.924616	-8.085463	-1.9375947	-11.511799	-10.582489	-8.633719	11.157655	15.83532	17.285439	-3.8171506	-4.0572343	-5.356333	2.4983218	-11.155558	-16.571701	-14.06023	-12.071134	-17.002167	-5.0941834	-1.3602219	3.5139933	4.1995587	5.279699	2.9215136	8.371393	13.242896	9.432085	-17.328064	-12.857736	-14.882549	-20.491081	-19.04898	-18.729311	2.1490736
672	10.042509	13.551685	17.493397	13.178133	21.51491	23.172878	2.41816	3.809342	7.7059374	14.465651	14.103178	8.850172	8.316332	15.327689	9.105402	11.985093	16.152449	11.085942	2.09048	4.1645226	3.1839485	4.300993	10.902213	10.63755	5.9095497	12.4952345	11.005264	-0.96483284	-1.4705913	-1.7580595	15.5798	22.046867	16.569529	9.903886	6.1687603	6.268046	34.77196	29.184238	13.489414	8.060757	7.471197	3.758337	12.295546	17.91446	16.275513	21.05333	21.086567	18.313969	8.181258
673	17.52343	9.011758	2.5990562	15.637941	22.976486	27.64305	21.426071	27.410793	25.265255	10.354662	6.492243	3.8060598	5.2546477	11.408527	10.745284	6.995309	13.813667	19.348446	18.645327	15.279203	5.5647316	4.9423428	11.119024	13.386449	41.669685	43.793175	41.005173	19.355865	18.718143	11.811108	8.387816	10.776203	18.0452	18.980997	22.676975	26.118492	21.616688	11.045297	-2.750942	0.10369301	12.78923	23.297304	14.064997	23.032333	22.186222	-0.58582145	9.26206	7.166441	24.652866
674	5.2422924	5.8570566	2.4330354	19.660051	15.777542	14.763153	0.91296834	4.026697	-3.9499726	-17.26358	-8.90689	1.9810143	8.740537	6.53234	0.000860423	13.616203	16.600246	16.671352	-6.4514713	-1.6508718	4.707349	5.7199707	13.364992	14.248511	31.067825	23.99581	10.171801	8.23393	4.7487354	1.5354668	14.553469	17.964878	10.477748	10.677215	12.94714	15.603244	7.697345	7.2619143	-1.5492805	14.704257	14.168363	4.7348137	1.7831343	5.825757	3.595851	2.507503	5.7993464	-6.440046	-10.386987
675	9.7704315	8.183143	0.9216891	-0.18178713	5.76452	6.162393	20.856743	13.637837	4.424678	3.8740203	9.222889	14.374607	15.774991	15.891016	11.2034	28.315338	37.90518	35.819183	17.376472	23.099539	20.11382	11.743139	15.118427	10.0036125	7.26095	8.063103	5.336558	9.623549	9.558237	7.373765	3.5375972	6.885168	12.664723	28.333584	23.869461	14.772805	13.476545	18.43061	17.538969	16.520473	13.851646	6.598653	12.78802	12.564128	9.024035	16.528645	19.38772	16.631721	9.52781
676	13.704878	22.397667	23.194302	26.082653	25.575912	20.196825	-5.918023	2.9094794	8.16275	18.930244	24.725842	21.286474	9.837029	13.945321	26.906853	10.207423	18.573153	15.04295	21.731613	14.9779625	4.994382	23.411873	29.186323	28.254429	-3.4694738	4.1076474	11.733284	-13.417086	-8.560732	-4.71163	2.6546075	14.992152	17.615652	5.760574	8.668304	7.300515	21.750391	25.15708	20.419865	1.3272413	12.517855	12.705654	21.32412	14.934927	2.4110644	1.8684728	6.690754	8.392668	26.295643
677	0.54246414	8.012293	10.150855	0.722858	-4.1528835	-8.44845	11.643358	13.200939	9.255762	2.983564	-0.00986743	-0.014772087	13.8327675	16.632944	20.731468	18.058525	25.591694	37.66442	-5.5424747	-3.157912	3.363154	5.128243	11.842126	16.344276	11.527536	16.404207	18.728409	-1.9753711	-2.1240811	1.1601195	15.937711	18.953693	23.401707	-1.802691	-1.5216233	-3.7690601	11.900103	13.4740715	9.527565	41.996407	34.12447	20.010185	-2.2508955	4.598625	10.040101	20.942684	28.724247	27.689901	35.015347
681	14.433264	16.650246	11.881047	14.608251	16.545181	10.202543	16.98273	20.806786	27.21834	20.099213	27.027058	40.53608	19.537048	12.860233	6.2399964	17.798737	18.358807	16.74081	3.4107513	19.530354	24.748692	34.896454	21.413132	8.7750225	12.02226	11.097187	7.544961	14.405348	16.21246	0.13039082	-1.2948453	-5.873068	-11.469651	-8.210311	5.2281485	4.3742056	-3.9140768	5.098788	8.9558	4.9733167	11.462645	20.891981	10.925528	14.01604	22.118387	5.2495613	5.056196	3.1708121	7.8238554
682	6.723792	9.380202	0.5497735	1.0383114	3.6040983	3.9369469	10.131025	11.779758	4.6725974	8.546421	12.009514	26.383821	13.875129	11.632599	5.9654784	10.385147	14.851049	7.76346	15.681724	13.715321	8.372512	5.9260273	12.696094	29.65911	-1.548886	3.1872087	10.745189	-9.540614	3.2318518	12.713545	-4.779479	6.446686	2.2074933	-7.3545856	3.9038477	9.92531	7.1880827	13.990889	15.320221	13.354454	17.449957	13.394966	13.34831	21.309608	15.543548	6.2443457	9.87353	5.7810245	24.017467
684	5.453047	3.1295636	4.8287272	5.0153093	8.430456	4.5368047	0.21550623	5.0642357	1.8345566	8.060169	8.150302	8.568708	-1.628343	1.2470338	2.7133133	5.7934732	5.6207848	3.279338	5.515089	6.0713997	2.654494	4.4140143	1.6047919	-1.1697109	3.3000097	4.43815	-1.6415305	-0.38311177	0.48970395	1.4794488	7.2752857	6.4977283	2.6387715	5.6057653	5.121034	7.872438	1.8903167	1.7778013	2.6037097	7.7878437	13.607469	15.003811	9.967016	6.4129934	1.3595538	13.558891	13.465094	12.805268	13.116382
685	-10.056753	-15.313725	-12.008024	-11.290947	-13.752539	-11.343103	-10.118155	-14.438101	-18.093159	-11.002766	-12.191364	-5.873356	-15.205469	-12.461497	-18.681087	-5.4992604	-5.789033	-5.509714	-5.5279837	-10.968558	-7.1119165	-12.546365	-12.309719	-4.192177	1.691442	-4.8051767	-6.772076	-12.274357	-15.9125595	-11.063452	-20.408543	-19.290428	-9.9434	-16.649914	-17.16714	-17.396856	-3.6911402	-8.661566	-14.424838	-1.6082463	-1.2059104	-1.0982459	-4.0774937	-4.1144915	-2.2465653	-7.6813993	-12.432405	-15.816689	-4.916601
686	-3.375836	-0.8887621	0.03181413	-2.4564362	-3.124999	0.65269804	0.10844278	1.9263967	0.004323542	14.016716	20.06814	10.6290455	12.089315	11.462858	9.3633995	0.87590396	0.33997458	5.7400427	4.030161	8.66597	6.5937347	-2.3482494	0.61363935	2.0497885	6.6739235	6.372444	7.4427567	0.38526598	-1.7001171	-1.0855722	0.454144	0.505407	3.5074372	-7.6935883	-10.06415	-8.794342	5.3145285	6.2427855	8.623354	10.560047	8.14028	6.715573	-1.9150639	4.2793107	5.6082535	4.5033817	11.604252	12.970029	16.624763
687	10.717287	23.181427	21.839767	5.545119	10.032969	5.771347	10.641264	15.54356	15.905098	-3.8590107	2.2786572	1.2021511	17.30989	13.704492	13.277493	16.470814	11.740893	2.904802	-7.6438704	-0.7014463	16.525393	16.562996	15.556871	10.619289	2.5930405	1.44087	-3.8457851	8.696502	12.066359	14.484011	12.609296	10.851187	8.280261	24.975166	29.245016	27.121037	10.169312	12.064082	11.746582	-4.124608	2.9598577	9.094822	-8.665901	-0.8380783	5.6801105	14.6022625	-1.8100009	-3.3114097	-0.3697998
688	-1.7483078	-3.1854734	-7.336792	-3.927188	-5.133785	-8.773035	22.823866	20.734217	11.787941	4.846173	0.74562335	-2.8282762	-11.810078	-7.052656	-9.82798	1.5221834	-0.51324177	-3.0622811	-8.456051	-4.7426157	-4.751066	-3.0528584	-3.6422114	0.1590932	-0.02308169	1.6398027	3.1711583	1.8805509	-0.23080362	1.0206704	-0.48597524	3.5023413	6.5241528	6.8296137	3.2216434	3.2969785	3.353668	3.661426	0.5056611	0.1504407	6.5512896	5.3340116	1.1282723	1.1703428	3.6997209	3.0103745	-0.15591747	-0.7451351	-18.858479
689	5.912899	7.9684944	9.366648	1.2961605	4.7551384	4.1034064	-5.1838503	-0.33902124	-1.0405217	-2.4360466	-4.34332	-2.555121	13.119614	10.93338	-0.61593515	8.006312	12.144129	7.664626	-7.024328	-11.0374775	-9.97067	0.48059398	0.9498091	-0.2765981	1.8282919	10.883581	20.725588	-6.47851	3.5351324	4.550417	5.116608	0.6608503	-2.018317	-0.50868535	-1.8665683	-4.9716353	15.921088	10.649063	-1.2396805	-5.4515586	0.45095503	5.1813107	-6.998213	-4.026311	4.396451	4.7738914	13.491578	19.989418	-3.5194185
690	-10.277362	-7.648655	-4.5962887	17.747261	7.152405	5.4726877	0.96284574	1.8913975	0.8098046	25.087032	7.9550614	2.5572443	9.109941	10.917667	6.343418	-2.6676629	0.97059184	4.9934063	5.047073	1.964074	-4.1476655	7.5859942	10.155663	10.107096	24.514791	24.919415	18.156818	3.1866245	7.3490505	12.324189	16.56086	14.548788	10.968361	0.069125116	9.523172	10.010817	4.9268827	0.31442124	0.6490078	-1.8686948	-1.5790036	-0.94340765	4.3278556	5.569088	-5.379158	3.643271	11.747812	10.338814	1.5333933
691	0.28832096	1.118339	2.0865574	20.604876	19.178885	3.9114084	10.456459	15.879612	12.328947	12.771292	17.062122	15.018379	3.0366435	7.7414136	7.161768	13.415787	21.887024	34.676933	9.084731	11.209351	16.223648	-14.843054	-10.766228	-5.660275	-6.837885	-6.8837605	-3.0730667	12.421927	7.113666	-0.18318903	13.20832	15.6174755	22.081617	-1.4393661	2.199152	-2.2308002	-4.179223	1.9293954	-2.6436841	10.463713	10.399644	9.901986	18.25341	24.4732	30.65242	2.6169362	6.2391047	10.099019	12.091614
692	24.311634	27.223377	26.594706	18.598595	18.394554	22.856693	13.92926	11.44229	5.966767	31.00571	22.45892	12.109501	7.819599	13.416759	13.081577	16.81187	22.798721	25.770695	21.648067	24.346191	23.907276	21.841557	15.843851	15.395018	22.202679	33.170376	31.176132	-6.8943253	-6.014885	-5.0342073	29.710896	29.885834	33.50139	10.166443	12.663517	9.735656	29.081192	19.388245	16.292805	-10.948092	6.5966187	13.83247	21.962147	28.863087	25.499928	1.2382512	6.7366304	18.555733	19.668127
693	12.478531	11.259663	8.599008	25.114464	19.850569	11.720011	1.2618505	13.481775	19.558342	14.812137	19.858528	17.31326	12.216267	16.373436	20.52174	9.669152	6.6478567	2.8694086	0.28576517	7.398897	7.0896387	-1.9376512	2.1218643	14.400831	4.5107303	14.632759	10.123873	11.01474	19.747139	21.666597	11.272558	15.929507	18.494368	18.303253	18.960495	7.9206657	11.242672	10.122407	14.289556	8.046597	9.683874	4.1247272	1.2428716	3.9184484	0.06384611	12.738044	15.117767	18.695353	21.392204
695	9.151578	-1.5732069	-9.041529	4.8631763	2.0934696	1.6183013	8.651119	8.902349	1.9500666	6.9919796	7.573408	9.671986	19.957474	14.669352	3.28026	12.240528	18.977146	21.030405	28.076782	16.714241	7.773444	1.7358278	-2.0578492	-7.8808937	2.358824	19.603199	17.730642	1.6850731	1.3760839	-1.03763	-2.2506027	2.6733468	-3.0542278	13.33375	19.793722	24.182442	0.872934	4.9941206	4.69073	14.705007	17.202496	14.003232	-0.7184949	-1.5630887	5.1444497	8.168747	11.798534	8.765926	2.3045847
696	17.782444	10.19038	6.6477256	11.919594	13.832315	12.111146	8.979087	9.1285515	2.1845293	12.504095	17.727108	11.987523	17.582462	21.576155	16.215837	17.751163	21.277988	22.005974	13.215923	14.854252	11.544645	29.389462	30.61442	26.107964	18.0075	2.7532363	-4.904929	6.8786635	7.8299685	10.31804	10.052141	12.818777	14.58707	-8.509021	-12.242188	-6.889436	9.822799	11.605864	6.659682	10.343082	7.6831927	-3.3032475	10.708672	12.939427	8.842003	10.511444	12.480398	12.180971	11.956389
697	12.84055	7.5325675	5.355029	10.7150955	13.392323	7.048519	7.741324	11.124849	8.780584	6.4696302	6.4510603	10.878582	21.986504	23.055607	16.491068	16.6644	15.562074	9.531872	14.554652	6.220488	0.35173753	-5.9020996	0.21143708	-1.0999383	12.566899	6.055071	6.613303	3.8278384	17.52358	28.938564	13.045302	14.947778	7.390271	7.5989003	6.4714646	3.6933122	7.7860956	7.545315	6.234703	20.988922	19.96436	11.764967	7.9848247	5.380083	5.62982	13.471269	16.401196	11.283203	7.767107
698	4.1183577	10.707895	8.470221	9.145792	7.3404536	1.5536861	17.002108	23.538504	18.269817	5.0464735	4.2015667	1.3678089	14.917851	18.894884	5.93602	3.3341796	7.2722425	12.109278	16.279217	22.604195	25.81636	12.289747	20.810612	20.54431	15.947089	12.736805	7.031689	4.094795	6.5587983	-0.7266931	9.812706	5.5930357	6.7527533	5.055702	1.4400952	-1.3039601	1.168194	2.345059	6.2576213	12.819492	12.5421295	13.540178	2.4448304	3.2054033	2.2462792	8.393545	8.632553	0.32329628	16.017658
699	-9.336469	3.5615048	4.934581	-0.5785605	5.1957393	6.8038836	-6.0750413	-0.058847457	0.35907787	6.0746737	4.2329073	-0.8461944	5.6092796	13.950735	6.7886972	17.200247	23.941757	24.549568	23.662663	21.578484	11.117716	14.103643	20.660583	16.874994	8.703285	8.768336	15.405842	5.076523	14.897094	4.6141315	-1.0164037	2.2785037	4.6304274	0.8705755	6.334256	6.911473	0.12871033	4.628396	2.14792	18.00356	28.869204	25.411037	-1.8288062	12.68573	17.607672	12.626443	13.53599	4.7426157	18.663048
700	4.3667173	-6.0278664	-17.293308	7.5034184	5.9793835	8.519181	23.510237	20.897884	24.396692	-12.083397	-10.503528	-13.958392	6.6090536	2.3615003	-0.9640341	-9.552647	-3.1498516	3.5146844	17.681038	20.896027	6.8672504	1.5470098	0.63688254	3.6114564	-8.652468	-16.05348	-17.321735	7.3024263	19.229195	22.159813	5.3374214	8.2352295	13.565447	11.271309	10.995914	15.200468	6.158572	4.2334194	4.127864	-13.552261	-10.486465	-2.0522346	16.263996	13.775537	20.880373	0.4680961	2.7382534	0.114749104	-19.125809
702	19.031078	30.67176	23.941042	29.00381	26.959845	16.33064	37.285698	33.703068	23.269493	25.892145	32.670498	31.06062	36.448647	35.853516	22.122002	-2.2729607	15.960436	20.496624	-0.44911173	-1.6797899	1.7048469	47.074272	42.668045	29.253304	16.744268	16.360004	11.512922	41.035492	20.55791	3.374864	19.05605	22.853622	20.122803	21.469624	21.464066	21.666924	18.923164	25.409744	18.62153	33.53663	30.41861	19.53127	15.619453	16.211464	11.27577	24.634127	29.859093	32.63258	25.782864
703	28.438147	27.707054	21.79152	-4.5686274	6.766197	14.47018	-2.723102	0.9235807	4.0034313	3.2061048	5.9589586	5.177738	9.34029	9.188688	7.3516083	5.4535513	3.5406737	-2.2028522	10.337879	4.278594	-5.5687323	19.10882	24.075253	32.047516	9.256266	8.608153	4.0530205	8.165453	13.488873	8.935282	7.7680693	8.741503	8.832528	17.456202	11.741955	5.3008585	6.526378	3.247769	4.764146	4.8042035	6.719511	7.837924	15.48974	15.36577	14.300255	21.7215	27.18797	20.130367	7.616438
704	-1.4625255	0.32199067	-1.841963	28.313398	27.520226	24.876015	3.6429658	0.6427645	1.1453292	-2.7236338	2.6527092	-2.3501668	-2.063353	-9.592564	-5.3613396	1.1010686	0.4316939	-0.9593717	7.379964	2.6180534	0.75597346	5.181259	6.3375025	7.321769	-9.703102	-5.3136086	-6.068576	7.8729115	7.593239	10.304569	0.2518263	-2.1906033	-2.010131	-0.011131585	4.834342	6.2235413	-4.9581614	-4.5849257	-6.533164	-3.8107357	0.7057042	-0.82322717	-7.141925	-3.2560644	-1.9580575	-5.5963974	-3.5889966	-5.5414085	6.6254935
706	25.554077	25.580801	21.489588	17.334492	23.775898	15.404563	-3.965811	-6.807074	-10.739003	-1.3125514	-6.04998	-14.115978	9.402098	10.453707	3.3891037	15.584824	26.07983	29.730196	10.279114	12.091518	10.055	20.819973	24.467686	17.851936	28.59385	33.90696	27.959225	15.883556	18.357574	22.12658	8.598856	22.926235	22.681526	14.109894	14.067794	9.03678	10.857078	8.414858	6.0812016	10.678893	10.975517	10.907269	16.647327	27.428734	29.700699	14.171719	11.522467	11.871712	-3.6170444
707	1.8070772	2.7285442	-8.548252	-10.127692	-8.949786	-13.914316	-15.236595	-11.756377	-4.683941	-8.760998	-10.2783575	-18.776028	-2.7368598	-1.5606745	-6.2275968	0.7048855	4.8831186	-1.2018045	-7.507384	0.45490894	-3.7670264	-1.0425224	-0.47752398	-2.3026447	17.768883	12.581419	6.423794	-2.54735	5.9113007	7.6870375	5.6193094	14.34734	12.662287	8.893896	16.294952	13.518173	18.0919	19.35918	7.783655	20.120457	21.854607	19.75334	-5.6270504	-3.682594	-10.395242	6.1785946	5.786301	6.6215267	18.684965
708	-6.2677393	-3.1826396	1.2769287	2.4324903	-1.5408103	-6.665225	9.128447	7.138792	11.10709	9.603384	7.2905083	2.8713388	2.6301167	4.49059	7.728963	-7.280176	-7.612069	5.1771727	-6.336443	-6.770417	-10.199083	6.627024	13.061591	15.222648	9.380083	7.912865	13.539558	11.6171465	11.372894	16.54554	-7.557214	-3.951217	5.5834	13.075596	7.960724	5.5658193	25.930614	20.558027	11.215456	8.421383	10.802425	8.873055	25.508663	25.898125	20.438095	19.580685	24.418892	22.295979	10.04446
709	4.798215	7.83314	3.873671	-11.618504	-7.3725367	-5.7830396	1.0844141	-1.6227995	-10.384959	-3.6569443	6.9820914	7.236498	2.3765726	1.426758	-10.736025	19.872833	17.04456	14.872128	-2.1793017	5.909335	16.60675	20.797417	19.144455	23.06807	16.847492	29.196087	24.357967	17.427677	23.053415	19.213823	19.891747	18.793995	20.797245	20.301544	23.955399	26.22772	19.73853	21.879345	25.542706	21.746914	18.222223	18.983349	27.747986	24.950037	27.772709	28.822756	24.658562	15.724979	-1.0768025
710	11.380217	13.340321	8.828021	12.667194	12.668084	13.833199	13.02519	10.4055805	10.09119	7.1796417	10.373285	6.7758517	9.681895	14.072573	8.296259	5.6935263	5.932229	5.828038	-1.7625628	5.5589566	4.355611	8.607096	7.2460628	-0.6175647	4.1967297	12.536453	16.864885	4.642413	7.1694517	11.492073	15.395319	12.9548	12.075075	4.6476135	6.8895707	12.046887	9.978498	11.037478	15.603482	14.281519	18.197365	20.417538	7.4065404	4.7871385	4.280048	7.710816	17.97475	20.30309	3.3698893
711	12.385868	10.849495	7.423628	8.306418	10.45566	7.5032134	14.478043	12.038773	11.99188	10.208443	9.826998	9.311375	2.133912	1.9338673	9.441673	24.68712	9.816	4.9682837	8.849421	1.9705623	-0.80873054	11.712911	9.666492	-1.968223	7.068774	5.4706593	6.911235	8.826702	10.387482	13.3498	16.037685	14.1435795	11.511543	-4.3742704	-3.5957425	1.9651936	-1.7699163	-1.5281811	-6.1338534	-10.17272	-6.417191	-4.9783087	9.11001	10.188959	10.804039	15.430176	14.9956875	9.398415	11.72574
712	13.003868	15.089397	12.281949	-0.51269376	6.2967095	6.2594824	7.318739	14.901645	13.904796	3.7674665	15.813966	16.490053	5.194897	1.7128017	0.12585309	14.965767	9.845413	6.1610527	18.040943	20.231075	15.536041	9.945295	16.865395	22.483452	27.997934	29.754719	19.307713	15.98989	24.149677	23.711948	21.574837	18.708218	14.988162	13.380586	19.308811	29.817131	2.0990248	5.0369263	6.792766	32.705997	25.775646	14.375967	10.7932	17.75659	17.029892	17.318493	16.119751	15.314362	20.712158
713	1.0845431	7.340523	2.52037	22.383701	28.347904	19.782623	5.6614914	11.369706	9.43432	10.571179	19.605614	16.235594	10.951567	10.110569	9.763348	1.5970585	6.414095	10.588329	10.103883	15.250847	11.513492	9.781701	11.877005	9.153814	5.521649	7.906472	6.7665796	5.041747	12.024367	7.0077424	-0.29705074	6.423357	7.170977	4.823044	10.267886	12.236385	4.694021	-0.8844426	-6.5373383	14.033156	16.357487	11.288458	12.06032	9.3070755	2.4525042	-0.6221046	5.009292	4.2759967	9.939799
714	17.550417	21.759096	22.251122	22.60164	34.391655	30.89529	8.259395	19.517874	20.15873	14.342751	19.484577	9.134459	13.843676	15.650011	4.255287	-0.016717315	4.9284477	-2.94546	8.667481	8.492865	-0.20576417	2.0978143	13.540575	15.059184	4.776478	9.633167	10.992836	27.33989	11.335527	2.7905035	-13.364882	-7.814539	0.7993016	20.366707	27.267958	21.335896	15.677107	25.870644	36.176704	0.120709956	9.494553	5.894762	28.263191	39.69282	46.244877	33.48699	34.762478	31.718887	20.906128
715	-13.567547	-7.7051697	-3.9224892	3.136219	7.5686274	15.617324	-15.228972	-17.01339	-17.867802	-10.648369	-12.5409565	-5.542473	1.626624	-3.3799453	-14.199554	-3.6572697	-5.222068	-2.0870826	-13.958931	-14.609395	-15.557462	5.2116632	9.626877	2.7276096	-5.5048747	-11.159725	-6.633156	0.85927826	-1.1961622	-1.9197443	-23.989017	-26.148235	-20.70871	-9.72698	-11.734024	-16.220863	0.7989428	-1.3626037	-5.4969664	-21.009819	-15.996068	-9.933825	-4.060054	-5.371047	-5.433071	-11.772394	-5.038676	7.6213794	-14.259485
717	9.306927	7.872525	6.58509	-8.218963	-6.569382	-5.4436197	-4.7131195	-7.095524	-14.069926	1.0543168	7.4704123	9.996092	-12.301817	-11.380808	-14.809161	-18.059177	-15.883837	-16.586687	11.959792	6.309635	0.96995103	8.444759	17.270077	20.127766	-14.819415	-15.405105	-28.945892	-10.890468	-10.610747	-12.543301	-13.446302	-5.7518663	4.347991	-3.92451	-4.7761345	-3.7986073	12.751699	11.127722	9.847122	7.1375875	9.9923725	21.189564	2.2047405	16.82865	21.607265	8.62288	11.691717	5.8347244	21.580904
718	33.063774	33.319546	25.735432	-1.743591	3.3395047	3.1365905	14.544956	20.210379	30.045094	2.234398	3.984243	-3.4055884	5.048168	16.789583	16.417805	-11.256868	-9.932174	-10.549558	14.249369	7.9567227	-2.3622496	-3.0603478	0.19903076	11.550811	16.447615	20.047272	18.692781	13.477472	14.2548485	23.070911	15.87126	23.294601	18.57166	-4.2133403	0.8593704	0.51902175	-3.785699	1.2724141	7.0445223	22.632826	19.698963	14.431559	2.881686	-2.7602944	-2.6334913	9.03297	13.756549	12.370345	10.01639
719	6.5401545	10.621751	17.330559	36.257633	40.53342	46.96033	10.123462	17.668926	15.47279	4.870608	11.424531	20.287832	23.325089	30.110779	24.668486	3.952847	11.609014	11.475462	16.07276	15.528345	8.075943	20.417364	27.542786	23.740088	6.2062044	10.008495	7.76196	1.1761029	9.958504	12.05525	22.483181	18.177326	14.094535	24.404388	19.859062	15.872721	-0.48961568	5.77372	6.7575564	-8.062851	-4.183644	-4.929542	36.50672	29.988216	25.695768	27.9515	31.42124	29.374758	29.243155
721	-3.6420584	2.6251187	2.43253	2.3212352	2.2044766	-8.663289	3.371032	3.2692528	6.317457	-4.639682	-0.85709226	-4.4131327	12.443294	17.261951	16.167786	-9.948732	-0.2764047	3.726149	-15.988631	-12.6521	-12.83071	-20.25354	-18.433308	-21.936558	8.581552	3.127456	4.138086	0.6057594	-1.1403334	0.46832907	-5.6176357	-3.2159457	-0.7317678	0.020189047	-3.6438758	-7.447652	-10.892298	-18.25457	-18.627151	11.976182	11.0337715	7.1803117	-10.459343	-13.835068	-17.292358	4.7838264	-7.067768	-1.8344479	-5.8201056
722	2.036354	4.7496758	8.919174	9.263599	14.93167	14.123663	24.655819	20.780777	12.502321	12.511156	19.18562	18.028875	6.934088	8.386972	3.343258	-12.618253	-13.412342	-11.65419	-6.308756	4.131665	5.9055176	0.1408177	-2.5094857	7.0424623	12.353184	19.639328	21.571999	39.532608	41.2026	31.992151	-12.068226	-4.778047	2.95184	9.380297	9.383562	4.2094555	-2.1491184	1.1572199	4.471194	26.651306	23.731522	14.291226	5.250127	5.280287	7.962217	41.529194	31.869055	18.011349	31.548447
723	9.519442	12.758812	15.450643	13.609784	15.309441	17.773834	5.3851094	12.021176	20.926624	8.927744	-0.46070874	-3.6594234	19.429173	23.450714	14.563177	-7.310214	2.6939168	9.963453	16.481043	18.17056	22.428635	13.598768	12.155578	12.907018	5.40079	6.8111496	6.5260286	9.255199	12.120008	11.066143	2.4507525	5.4307933	19.232967	10.018108	13.12136	16.627514	14.5588	25.1927	28.0177	26.163605	30.870975	33.921013	10.438349	12.592473	6.6767178	5.6463113	3.5316567	0.22858018	10.018444
724	9.78818	14.284193	12.097582	2.462511	5.95782	-1.0544146	16.599615	19.542343	18.951525	15.630216	18.73624	15.079689	14.027618	17.898003	19.104797	16.668278	22.151688	13.89374	14.492552	15.525591	10.186867	16.641853	16.095097	15.699697	14.541492	25.832726	31.26923	25.805008	24.917812	18.876446	22.842596	18.01514	10.130038	19.312931	22.982578	30.884918	5.9641957	10.620319	8.71278	10.077784	18.168163	13.853439	13.71528	19.867695	15.947344	23.345222	30.020292	24.89416	1.6852099
725	18.103348	23.887703	19.259396	17.68414	27.593082	28.864632	17.428293	21.238056	22.716242	13.650076	17.199463	14.5583	12.773619	16.573225	22.526785	32.67906	25.916645	24.791477	24.34761	24.158453	11.448257	15.265068	13.72411	7.289159	34.11772	37.20478	31.743717	15.770641	25.244488	25.602762	30.0587	30.972904	22.17559	28.721207	31.329056	23.302502	23.157558	13.068659	3.6500435	26.806065	35.220974	32.749344	37.813633	35.039932	24.872057	33.515266	29.831585	17.830948	12.699101
726	-0.44044405	0.63179046	7.1776776	-1.7880669	-9.569743	-10.720659	-5.4014144	3.155799	4.4526157	-1.481802	2.4559412	9.228741	4.104627	-1.4912959	-2.1365	-6.105463	-5.539584	-11.294608	16.694633	19.214775	23.435474	6.2346315	8.825422	7.764229	13.949891	7.124424	5.0537715	-3.1131139	2.0487528	1.7944908	-11.448761	-7.347109	1.885257	10.291115	6.533702	2.8667793	7.512843	9.348346	13.765246	5.381537	5.013423	7.5828476	19.42339	18.978718	11.27173	1.4589052	3.4705362	5.9616537	6.02629
727	-8.358075	-9.664295	-3.481611	-20.140835	-21.401882	-19.048567	-2.3194497	-5.20778	-8.486826	-14.39365	-10.811617	-7.7356205	-3.1210263	-2.8202314	-1.9040278	-3.7996824	-2.2827113	-2.5885227	-4.7241077	-8.973581	-11.157362	-12.242047	-7.3852158	1.7994285	-0.22488885	-1.6507359	2.7524998	-0.66835976	-2.5871768	-6.3596773	-8.9599285	-7.1656065	-4.8830967	-7.385758	-5.019533	-5.4880505	-8.643553	-14.659422	-21.676044	-0.27568084	-4.543517	-5.5577226	-11.769415	-10.096304	-9.475916	-2.2673147	-1.5362022	0.5470778	-16.175568
728	0.22384018	5.286227	6.016383	10.085487	12.703916	11.747763	10.337101	17.316544	13.648361	-2.226203	-4.708196	-1.7979519	2.790024	4.184292	6.663961	1.5962007	0.46831316	-5.9619837	6.176712	7.563424	-1.7479954	11.840384	7.777455	4.4769974	7.6295543	6.9423027	5.161086	33.126335	33.1083	35.633263	10.936456	14.057755	15.911257	15.979549	28.802483	26.162888	4.56024	3.4903805	-2.1590486	18.851574	18.451935	15.069172	2.5987816	5.6306934	12.847031	23.323513	15.989172	16.52955	11.061119
729	11.023079	14.344076	13.575249	20.576138	21.50494	23.802746	13.347593	20.076942	25.894924	13.689567	14.177057	9.309038	13.697671	9.912642	6.59032	10.160004	4.251355	-1.449624	0.45672175	8.974918	6.787888	1.5242194	3.057105	4.121405	18.677414	22.92457	33.154015	6.2873893	11.573965	12.681833	0.75522417	11.080248	7.15108	-1.1744914	11.982853	11.912602	16.3513	18.60381	15.547068	1.2879208	7.0969725	12.030222	20.930084	18.428669	16.646309	35.03338	22.526232	12.757029	-5.9005885
730	-1.2257329	-5.7418923	-7.204302	21.195585	23.981754	9.569869	-6.0845747	-11.743425	-13.597589	9.069193	15.856241	17.402765	18.797667	15.543468	13.096111	8.31801	10.286802	14.353794	25.43765	21.309002	13.219215	11.141237	13.824723	7.7530117	-7.686696	2.4810364	5.0590305	-9.285927	-8.798977	-16.18517	-10.919263	-16.219635	-22.500519	-1.4101219	3.1355228	6.1989784	-2.2250612	-1.8801305	1.4692233	0.5175655	2.6323078	-1.9675404	-31.38401	-20.52769	-22.347168	-22.173317	-17.32077	-8.394116	41.52755
731	6.64793	13.826889	11.284691	11.759726	18.212194	21.676872	12.670654	15.573435	11.07325	44.81803	36.27623	20.340582	9.710325	13.8743725	13.743395	3.2174454	5.29699	13.414733	1.8423203	8.274186	14.644831	0.9629813	12.40374	12.804958	16.01708	20.34412	16.55877	-0.12475665	-0.18398768	-12.092232	29.318787	21.211079	7.755637	14.240278	20.409946	17.57661	4.695638	12.59096	10.402988	4.3033633	10.070185	8.899908	12.081237	11.684376	10.149509	11.258083	19.90726	17.850496	29.319374
732	13.316391	9.700891	0.43835837	-2.6442394	-4.565945	-4.5414248	10.596156	17.978619	18.464947	2.480202	4.3821006	1.9080217	-7.023896	-6.4000835	-4.443738	-22.997137	-21.48402	-13.182488	-16.262995	-23.533306	-22.578377	-0.0895023	-1.1896145	0.04178238	-3.374041	-4.667539	-10.84446	-3.2081892	-2.298316	-1.1507274	-21.748737	-17.3847	-19.408852	-18.708134	-20.118103	-16.594719	4.309478	0.8323851	-2.716683	-2.228624	-7.3342075	-4.9806147	-3.2804742	-4.4287686	-2.5405731	-6.93225	-1.0802358	-1.5222954	15.380688
733	-1.7190695	-2.3238108	1.9297907	7.0421343	3.3016758	-7.2862577	15.879499	23.080734	15.812271	13.255451	6.43006	-6.814062	16.237839	31.268957	33.993286	7.811414	9.785278	10.447348	-3.923586	0.07516134	6.7990947	-2.044872	1.7488533	10.47772	7.5668964	1.0233027	-1.837394	2.2393894	7.6139755	6.7295904	-0.96219194	-9.366516	-10.618477	18.679144	16.496395	8.495842	13.140964	3.9915345	-7.7388763	9.139847	11.922962	21.307228	2.2044227	8.510522	8.889799	15.295638	10.697828	6.0965357	19.158403
734	18.45847	20.883251	15.297681	24.692808	20.870186	30.833288	20.991945	18.881657	14.074547	14.764595	22.541225	20.784431	12.91922	15.539503	11.505884	15.451843	18.724728	25.820646	17.285389	14.661509	10.958	33.470375	37.84657	32.5227	30.100872	31.277853	31.040775	26.645721	21.113678	10.629482	3.515768	8.919359	6.3297753	17.523188	19.41706	22.080814	39.248947	36.637108	23.988384	16.621374	21.777634	27.746323	-3.8549654	2.3553545	-4.9464264	10.528038	15.088444	14.341778	6.0996294
735	17.44363	18.694206	10.385769	24.54274	25.205807	17.74068	-4.6340113	8.023396	6.082348	12.482555	10.278664	7.2997923	-7.5605106	-9.631275	-9.466778	-1.7526041	-4.7189054	-4.5122	-10.633837	-6.7490735	-2.2340248	5.3909636	4.569724	1.8175852	13.464437	7.6751857	9.974075	-1.2082855	2.6288772	7.3801003	11.949711	8.797945	5.007013	-4.705587	1.0789535	4.8192577	-0.13688523	-0.08625531	-0.38131016	16.234026	10.6795845	13.684339	26.736769	28.947699	35.18706	26.975471	16.472137	10.202919	30.941484
736	-1.5521731	-1.3107533	0.40552682	-1.4534183	-1.9657329	-1.3420203	-9.963913	-6.976983	-9.359022	3.027806	-0.58964956	-3.3929086	-6.3678746	-4.753168	-1.8466095	-7.4421587	-10.66349	-18.292194	-7.2199097	-8.482986	-4.919261	-8.06512	-6.855674	-5.456434	-7.8638735	-12.913645	-15.761448	-5.7234373	-4.9044013	-5.816384	-3.152337	-3.1203997	-1.709564	2.9174187	0.46879593	-3.0410933	1.7592386	1.3064787	1.5487463	5.016378	4.9319296	2.6383696	4.0267267	1.7376451	0.8990916	6.446665	4.4178033	4.0307827	-4.0604534
737	-19.754532	-18.99416	-17.90253	-5.831292	-4.2314587	-2.5903764	-17.796577	-19.981422	-15.572944	-4.5334625	-4.193412	-9.4147415	-7.587953	-11.353401	-11.851627	-1.0865625	-6.215418	-13.822668	-21.326996	-20.490124	-14.953806	-7.7349243	-10.303061	-19.17316	-5.253239	-3.098732	-2.1555696	-6.806951	-10.988022	-9.7794485	-15.215305	-15.31691	-7.9612074	-10.588146	-14.699884	-3.3350391	-14.694124	-16.15964	-18.571545	-12.939635	-15.5618	-9.133165	16.629993	7.946248	-1.0219561	-16.944092	-16.668175	-9.886246	3.7841744
738	2.912552	9.91963	13.195191	5.9138813	11.76535	14.443807	13.784479	22.154678	21.993454	30.852467	29.530706	23.615942	7.6565294	10.651828	15.1759615	33.931282	26.33087	22.408503	13.737243	20.620054	12.799824	-5.55943	-7.680093	-6.46791	6.499755	12.263948	15.803057	27.05666	30.573277	28.01223	14.323542	21.26316	17.605583	11.410477	21.735636	18.954433	14.677652	17.923195	12.520087	1.4457455	21.330818	27.157787	7.999085	10.300356	5.742453	11.910025	14.680828	7.1007705	18.338911
739	-6.7594914	11.106858	17.225513	22.101557	28.163498	17.444267	-6.4277496	0.043132573	7.050487	9.452614	11.342072	12.667332	4.3612485	5.929777	7.286757	5.09606	7.2899237	18.501396	-1.1843679	7.337384	6.47318	19.001858	33.082092	34.317924	22.541903	32.228313	24.444767	2.1929617	12.038853	26.489656	8.11715	23.760685	25.067776	27.083534	29.997437	22.461456	-0.36851728	2.8735857	14.466883	19.603327	15.06379	3.9167423	-4.0890408	-7.8997135	-11.96344	2.1710844	15.940113	15.482231	5.3723364
740	6.0106344	2.4417467	-0.1794166	1.4134178	2.3383927	0.110848725	14.217229	19.992908	14.80691	10.714304	13.8721895	11.078051	7.729634	7.5646834	5.2566776	47.705925	49.442375	34.617054	3.6666882	-1.5501602	-3.8358746	-5.6870413	9.462449	25.223204	-1.2130141	5.5830536	-0.21227384	8.813507	12.567906	18.208942	15.766401	20.539663	14.315693	16.892471	29.684212	27.53078	6.9771376	6.83098	18.854294	2.1050081	2.3993058	2.1126597	19.410389	22.877981	12.80908	-0.14393555	2.7963207	4.539235	7.472266
741	18.345484	19.765505	14.334966	20.13866	23.028534	24.352161	31.157726	32.86776	17.031467	3.173151	15.031497	19.956158	-9.377184	-2.4968247	-3.2564847	9.868395	18.425776	11.630896	25.66735	24.139187	22.575182	9.084057	5.8747644	-2.2432399	13.074245	17.477667	16.915977	22.187096	27.767178	30.920624	10.896883	12.820278	8.937461	16.014633	15.294632	20.778484	31.249184	23.616415	10.857998	10.502255	28.966476	20.423473	8.910037	10.678357	6.490111	23.455427	18.722507	16.3248	35.75911
742	13.12878	19.421122	16.641777	4.931322	12.94708	10.950349	2.1389027	4.675906	4.9323344	13.301893	6.495028	7.1632347	-4.5389996	-7.7304983	-19.205074	5.950365	4.833076	-2.0398824	-0.8189678	-1.0163727	-9.256182	-12.420799	-0.4458834	6.760676	10.22448	12.149727	8.204587	6.752391	5.805768	6.2797384	-6.213817	0.093494	0.6623046	8.788243	9.555952	6.3598366	11.344618	15.607679	25.867584	10.829627	19.284767	18.619339	12.590108	10.426495	6.0781612	3.6046448	6.772522	3.5608578	6.3173895
743	8.190809	17.573433	10.462887	11.980938	15.643235	13.323633	-0.7198747	5.325452	9.93248	7.146233	7.215934	4.5179176	19.843765	25.127693	23.740105	6.976263	11.122213	2.143142	3.0457268	15.203985	35.89898	21.988438	21.471651	15.298155	4.786316	11.457592	16.023384	-0.14175051	13.33436	14.417627	14.610428	10.197189	1.7540281	21.651443	26.439877	18.757263	-0.22036612	3.8054414	7.4096975	0.103740096	12.78926	16.694641	19.459167	19.713133	20.850643	3.9935255	9.072241	1.5599194	0.7995472
744	3.618771	10.916668	7.672139	-3.7421725	-1.6310985	-1.0514752	2.133518	-1.8623296	-6.3224277	13.968933	6.662054	4.749469	-0.20276108	1.5829558	7.004376	6.6969795	5.177309	6.1091566	17.367748	13.109282	6.578472	18.600584	25.26706	17.180561	-1.4818218	4.09579	3.101286	4.642076	4.850257	5.445156	5.3412	-0.83012027	1.8906158	9.252932	13.679493	10.106232	27.10627	16.840714	6.296609	5.1886163	0.9847095	0.2694773	34.959396	29.16257	17.927254	4.9618125	-1.896074	-4.3763475	-0.91964966
745	-6.1261044	1.9651858	2.4886851	12.471369	10.357321	6.890937	8.839362	8.981212	9.130989	-2.0380445	-8.474541	-4.715008	12.805969	9.553301	13.483088	2.7472782	-1.7548511	-1.2726715	-7.1219635	-6.5389843	-2.1998644	6.2627134	4.701049	11.664497	4.323947	2.3881564	-16.478409	9.498047	7.8588223	6.350715	1.7067566	-3.4179	-2.1079967	4.612219	5.7284713	5.274977	10.989575	10.203657	9.497287	15.418205	4.78524	5.681303	5.8931537	6.7004414	7.830268	7.6607895	10.967183	20.740534	19.760887
746	3.6012583	-5.045739	-4.4382544	0.7177759	11.556768	28.83415	13.273616	9.784884	2.4845822	18.422482	13.627809	7.6295366	0.48687893	10.829014	14.06741	-15.855967	-9.080435	-7.798362	23.906996	13.09041	4.0536623	10.546875	17.336365	13.104965	4.1782484	11.859555	14.06265	8.872154	6.324811	-2.913167	23.271694	25.17036	17.276262	13.129549	11.112116	4.0069046	15.0970955	23.815735	30.203928	0.31393817	1.7871487	3.4274998	2.359743	5.6369863	6.7306066	2.8801422	4.5777946	13.242286	4.892494
747	-11.968346	-12.817495	-13.458208	-5.2063866	-7.0662475	-8.86643	-13.66214	-6.985936	-10.633372	-5.5461326	-0.9106075	0.3134366	-5.8592424	-8.7664995	-3.2454147	-5.1598845	-6.5451674	-2.3987117	-4.346209	-11.421873	-10.633501	-3.5132809	-7.443392	-13.324049	1.7189755	-3.1191525	-2.7077584	0.4204427	-3.9714556	-9.778247	-6.1055074	-7.615757	-5.6553	-5.59107	-1.5227203	-4.4735765	13.453011	14.016697	10.612276	4.5288	2.1720688	-0.37228906	10.664407	7.4068737	2.687632	-18.699387	-18.16761	-25.28303	-11.555528
748	-11.820642	-17.597696	-14.882906	-3.1496267	-7.0315905	-3.56563	-5.9603662	-11.222952	-13.151687	-18.043755	-14.35816	-12.586876	2.1342804	-2.896634	-9.956408	-14.1003895	-16.077633	-12.915513	-11.756834	-7.818742	-9.87619	5.402771	-3.5389638	-4.539465	-7.9214892	-12.584181	-11.5377655	-12.998661	-10.751886	-14.168085	-28.842615	-22.730286	-23.234278	-11.251536	-17.058224	-10.724297	-5.3408384	-8.523437	-8.387934	-0.28049177	-4.469979	-0.015453875	-18.856422	-17.006603	-14.4256525	-9.942095	-10.2909355	-7.6306586	-16.26463
749	-13.091187	-8.709983	-0.69369805	10.982352	-0.38120055	-5.273634	-3.3985634	-5.4827013	-1.3985066	-2.6848633	-6.4819946	-6.049703	21.716976	23.216957	14.000385	0.3784201	8.449783	9.034339	-7.348866	-2.7866929	4.0848255	6.401848	2.46458	8.795759	1.8153416	-6.390171	-6.819664	7.1398926	4.607382	3.0778384	14.209732	13.560645	8.167862	10.034619	12.835	17.60236	7.362628	1.823395	0.80066967	4.4466834	2.4618564	10.709665	5.1869507	3.6036968	-0.43993017	3.3856	3.6564608	-1.5090297	-0.8037731
750	-9.759539	-10.054999	-12.392235	-8.114753	-10.102503	-14.011038	-5.933876	-8.638941	-2.1204267	-18.785425	-18.03682	-10.051268	-4.776232	-13.117466	-13.985285	-9.772762	-1.9539173	1.0831404	-18.545631	-12.449862	-7.7629514	-14.935352	-22.573277	-24.017933	-7.998226	-12.012442	-17.686275	4.2353396	3.851849	1.2983022	-9.753861	-12.46594	-10.230287	-4.2951884	-10.025414	-15.118847	-4.8987455	-10.881955	-9.621006	2.286046	4.6804914	-2.7002163	-1.9476429	-5.6475935	-2.3347793	-27.879223	-24.495527	-27.315414	-11.765875
756	33.55761	41.105663	42.969536	-8.477023	-8.43326	-12.41429	12.964284	20.212967	11.37145	-3.9411964	-2.2374587	-7.9577312	12.745226	25.716698	26.346998	3.054831	-9.123716	-11.999418	15.613087	16.771158	9.360985	-12.480392	-11.893368	-15.3573475	35.26981	18.75093	8.765013	2.4799776	0.92790645	-0.33155856	4.620511	12.613375	9.96739	22.043526	4.4954505	-12.733937	18.891647	18.457468	10.619938	13.250961	5.3659196	-3.7647805	14.755671	14.449076	5.921317	-0.40282702	0.7376523	-7.5269604	6.074827
757	15.324802	24.530003	29.774113	-1.7232716	5.6354456	5.4705715	20.725033	28.665184	33.63748	2.6846318	2.990859	1.7220688	22.112587	13.807514	5.736761	6.9062786	12.009871	7.6800947	22.124365	24.914509	22.106373	2.7716856	11.222992	9.085734	3.783177	3.4431446	4.3147144	16.42559	14.042022	7.089238	23.18069	25.08708	19.940914	7.000385	9.102608	8.432048	12.020132	18.785185	10.199241	9.317766	13.594528	10.978622	-2.8544328	-3.6049924	6.6112394	24.407885	25.891277	20.053295	0.004388597
758	-0.20011595	-0.770883	0.9321468	22.4619	26.873547	20.11262	16.427137	27.84895	29.05833	14.963486	14.115476	12.187039	27.932384	26.564693	17.48742	9.724613	20.280205	30.69292	7.6102266	9.506474	7.092942	8.166296	4.087528	2.4558392	9.803871	13.833879	15.771653	11.037687	16.056406	10.75876	15.990681	19.745249	10.644054	11.348976	20.330341	24.970083	1.4607418	10.629963	9.121454	9.648107	9.242626	10.090296	-2.6694636	-2.3673668	-4.6042223	-4.439415	-5.3805556	1.853621	6.470914
759	8.492027	13.599661	9.837359	30.821854	27.5034	16.878128	24.59755	20.28299	18.494984	17.800438	26.46074	31.230389	12.881442	20.401134	31.02386	9.952398	16.181355	18.051886	26.310944	22.220734	21.811665	4.5990276	12.22954	13.711354	20.603092	20.325024	12.027756	-0.64640075	2.3735898	-4.1797915	-4.187599	-0.79312986	3.0543728	-6.3300514	2.1754074	5.6999397	19.994932	21.156689	15.285633	-3.4519382	-2.4341855	2.220768	1.2969126	0.32680526	3.8838892	7.125568	10.030687	8.496233	7.3141427
763	-7.615362	-3.9244719	-10.243378	-8.359756	-13.798655	-14.844627	-8.695157	-6.345292	-6.0390487	-14.608726	-18.051533	-15.957439	-18.78089	-17.163996	-12.816847	-1.1681178	-5.5068016	-14.357088	-4.8701005	-3.1100442	-3.9379787	-13.514019	-16.241768	-12.148893	-6.3084497	-7.5395613	-4.291732	0.52502394	2.2066367	2.6661582	-13.734382	-5.1249113	-1.9026817	-3.1303527	1.0431162	7.447796	-9.690495	-9.142827	-11.352571	-1.9827762	-5.640128	-6.5395117	-12.41601	-11.656331	-12.49354	-2.013943	1.6121083	6.930294	-6.9107723
764	4.9917593	4.910628	15.875647	2.3720403	8.485485	8.68483	17.165138	17.905872	16.860912	5.85574	5.6918755	11.758095	-4.4198966	4.9577084	8.031867	2.135292	6.1535354	3.5027566	20.926212	23.200829	11.994896	3.4451773	5.090929	4.6720266	22.288721	21.030277	10.577485	7.660137	-0.5036651	-1.5367656	-6.221427	-7.7758327	-12.782295	15.112051	21.640486	17.802597	-0.38295317	1.383062	0.25457644	3.6042159	2.5593264	-5.3293533	0.16081321	-4.815467	-7.927875	5.083543	0.9713707	-0.91681737	1.8711654
767	-21.971825	-21.388687	-15.801569	5.3441024	-0.23610461	-16.796043	10.748811	9.691074	-3.6845837	0.5333705	3.6855378	-5.7680306	-24.34187	-17.404367	-13.599005	-0.68818986	-12.6663265	-7.358122	-2.6004252	-6.7163863	-8.908001	-12.119792	-22.434456	-26.197823	12.575598	12.224454	10.137519	-5.693968	-7.994006	-12.398603	-14.05352	-15.540252	-12.521782	7.013761	0.46821615	-9.488058	4.5679226	-6.1703744	-3.7482588	-3.0102801	0.30367106	7.08266	3.6680865	3.9549022	12.243225	2.0670662	11.834965	18.676245	-5.997904
769	4.8652344	10.4075165	11.922197	26.321098	25.463303	22.255104	0.47341835	8.375718	4.1399755	24.71632	31.247139	36.45325	28.469856	18.878489	12.268139	38.821598	33.669243	25.819454	-7.4886203	-1.3204536	1.9182177	30.25718	34.277412	26.829592	1.1658416	5.6556997	6.8563204	-4.718136	0.81791854	-3.1660016	-16.048824	-15.924166	-11.53845	22.256454	25.25597	22.256187	-13.6145315	-16.30315	-20.919476	1.0765314	2.075272	-1.6692072	-2.3827596	9.043665	17.652494	15.32008	19.901598	10.661875	6.6519866
773	4.944999	2.5778275	2.8278637	5.4041395	7.268372	8.341707	9.707747	7.792965	4.225734	5.365721	-0.31819168	-2.7239861	6.114895	6.7888565	10.025656	9.009909	11.228918	11.185101	9.688557	4.5799274	-5.7939844	8.287411	13.846442	14.889276	12.992619	8.926407	9.268576	15.081452	7.6650457	5.9499183	6.011798	5.7833815	5.4285555	6.5798807	-2.6324341	3.7649572	10.387463	14.816756	10.509762	-1.8872068	2.7615519	0.5434749	8.37006	12.35907	10.248074	11.870002	10.358483	3.948232	-0.430084
775	11.241659	7.521448	12.715727	-1.4852965	0.87188005	5.2681284	-1.5379997	-3.521746	-4.076273	2.8223398	1.1098915	1.4596013	-5.8910418	-2.2211154	-1.5286983	0.6628129	6.8355117	8.286552	7.601858	9.659166	11.442341	8.114234	6.414194	2.7665622	-2.035581	-3.3908796	6.851611	7.0793543	17.168179	9.860611	8.695316	2.9195251	3.7952275	11.894429	9.644163	7.9800324	7.0404253	1.7211795	2.5922406	1.989564	-1.3662629	1.9455333	-2.3835335	1.3003783	-5.8214808	-1.2546651	-1.0179217	1.836422	5.6053686
776	9.420546	16.948822	14.099127	-15.425169	-12.2048855	-6.961174	0.37997186	4.0877724	6.464841	-5.6058946	8.101953	9.403039	-2.092449	-1.9608021	-2.3702857	-12.99585	-12.528137	-15.826466	-11.482697	-14.709549	-17.056877	2.9531932	-0.8601769	-7.9849415	-15.899448	-17.387175	-16.663155	12.971586	19.243713	19.618938	10.258465	0.49088854	-5.0762315	-6.2626567	-4.3952565	3.9507089	12.885143	9.161211	-1.85184	7.6447544	10.238084	1.3438436	-0.7896162	-1.2715353	-5.405141	-13.312473	-6.6027493	-4.2364454	-17.288788
777	22.004972	16.0168	10.035513	26.091183	26.752386	22.919762	11.524428	17.211185	12.578913	22.97921	24.127655	31.980713	0.5081989	-3.586269	-7.3803377	11.414263	16.263256	11.055451	19.328896	12.564995	6.8946304	-0.63348997	7.096384	-0.15414494	2.91807	9.266448	19.29713	6.4037514	3.4437892	2.958581	-0.1667996	8.762618	8.422753	7.8945436	15.15427	17.451698	30.128628	36.518917	38.84751	19.830338	26.4085	22.582287	6.066429	4.2275076	-2.7836933	10.415157	23.802204	20.91251	1.6594735
779	-5.5608845	10.079956	3.4397054	6.927721	14.329046	10.781351	1.686183	4.716629	1.7080123	-4.3512096	-1.738199	-1.1285958	9.41855	9.061068	6.938979	-4.2003613	10.900246	11.476741	4.8402224	7.9640985	5.924452	2.9461079	2.7056928	-0.08185941	-7.7833366	-8.678972	-5.3963556	3.5178914	3.5427775	3.6994152	0.46192825	11.435016	21.011303	4.5293765	11.905531	9.769808	4.777852	5.5400705	6.467257	9.152813	9.302757	5.042139	6.5159206	6.8511343	8.61245	-4.6597958	-4.1051455	-20.68571	3.4119365
780	19.149685	13.631052	1.851347	0.062218364	5.5234604	11.085882	28.086185	40.163696	32.67999	-2.5462296	-6.0850735	-9.739071	-13.22968	-2.5443287	2.0228517	14.729429	29.28915	33.55539	1.4442059	1.2600068	-5.096423	14.216829	14.21989	7.2805524	5.852515	-1.7172409	-8.633924	31.694008	32.96508	27.42596	8.517437	18.743214	6.308231	-10.18367	-7.7485576	-13.205107	26.198248	27.77895	12.84725	-13.714935	-23.64269	-27.388107	-12.733028	5.742155	17.879847	-18.184525	-18.697277	-20.335129	3.609768
781	-0.45314258	2.9839349	3.3308716	26.406235	20.19569	13.441151	-8.555517	-13.422618	-9.839907	14.991851	9.3576975	-0.8225347	36.581512	44.26633	31.90033	-1.3409338	6.5438614	16.069498	0.57549477	-0.7572832	-5.6056433	5.7453194	19.00859	16.85906	-10.65164	-7.5220175	-8.685965	34.45308	36.094917	23.55119	20.564556	41.47049	54.258682	-1.9030762	4.361134	2.246706	3.645522	9.892183	5.1521397	-5.3561416	7.9697657	8.059198	5.6434355	2.3882413	-10.288868	20.895443	25.569496	19.957708	11.399424
782	10.379927	9.20307	6.840831	16.99345	4.94273	-1.2290208	12.495663	7.471622	8.65641	10.983428	4.053448	-4.661263	11.487258	14.627944	8.401094	13.354588	6.6854916	-0.7234087	12.298177	12.159561	7.953285	4.680556	6.654654	4.707522	7.477128	12.357149	7.5053644	5.841411	1.694019	-3.9677389	-1.3988699	9.198727	22.574919	3.8812623	6.9768786	4.283414	4.377922	11.89087	6.8406186	-2.7203074	2.8840818	10.295862	0.49209106	1.102489	2.5018225	6.893235	2.773858	2.5902917	11.87277
784	19.715965	32.630066	34.189873	24.871622	25.261057	12.779345	12.563301	27.192726	36.763203	2.9507492	3.117289	1.6262088	1.4855144	3.2801044	-0.43375742	3.2508416	15.1668	14.5226	27.6266	9.983221	0.79795885	19.071861	25.694057	20.4272	36.799004	35.32358	31.95403	12.756591	11.751714	10.328249	9.804769	1.5585482	-1.657946	21.568995	29.302551	27.06648	-3.5293787	7.192953	9.217346	8.885876	12.807066	8.671337	34.32669	15.596624	-5.4928527	-4.626872	-2.0196583	-1.950718	0.58793
787	-0.62912357	-0.85602605	-5.4414487	4.0519605	-2.7623558	-16.31718	6.0490155	2.8386545	-3.570754	29.57256	37.67546	32.031425	-4.5848603	-7.64283	-2.5690439	-6.756607	-7.8758526	-7.6660576	6.143362	-0.44847926	0.45108488	-7.5394487	-8.153799	-11.530502	-4.139737	0.12673631	1.8239744	12.198254	8.260649	0.41888586	8.274321	13.366993	22.494545	31.613834	33.29506	32.22911	4.6807675	20.734322	20.642729	-13.71114	-8.424068	-10.95423	-2.868787	-7.6030526	-3.5167656	-1.1374689	-8.0439	-4.4220915	-3.3180723
789	13.210307	13.647408	12.873735	1.1261528	3.8896387	-2.4845529	8.560869	7.761063	0.10005461	0.9524709	-1.0632131	-7.3324337	5.552396	1.1828108	-2.0307438	0.06572801	-1.4181608	4.690169	-2.3173869	3.3700697	-1.5863979	-0.7784569	18.786129	24.699635	0.45073363	2.5726578	-2.1929848	3.826516	7.150939	8.49695	-1.7540144	4.343923	3.6920729	-2.7180102	-1.5954123	1.7366531	-4.73749	-7.331156	-4.743043	6.389298	3.2108002	-0.08268899	4.124801	9.588206	9.883554	1.6452818	-3.3556612	-0.73272824	-1.3026435
790	12.503191	20.463541	33.91098	11.233698	21.071068	15.320005	5.2617083	8.962587	1.813549	7.1622124	13.499477	16.594164	22.691257	26.59339	17.877232	21.983982	27.81731	20.878464	18.977428	26.639923	25.426884	24.7232	31.126307	21.112036	16.890549	20.716566	19.433537	25.856768	25.313206	23.301546	18.561085	21.318226	19.167082	16.96846	18.021133	16.11164	9.355413	16.491795	8.984087	24.138138	25.311653	16.350376	19.577633	14.504568	4.7845693	20.68223	29.130037	43.855286	13.453887
791	-8.569653	-6.640706	-2.545441	-2.3993478	-7.708189	-3.6457682	-5.3556623	-7.8165436	-5.3091288	-3.2974641	-3.763748	0.61205614	-0.27505523	-4.1737604	-4.8993897	-0.025091901	-1.8328079	-0.53408617	-3.10317	-10.856167	-16.28389	-4.0686316	-7.775358	-7.2360835	-5.5751715	-6.9038763	-1.3749268	-3.646317	-9.7294	-16.195885	-5.3614244	-6.309057	-3.5879087	-13.656829	-13.91127	-8.8394785	4.1300716	1.6433501	-2.5687654	0.8726005	-0.14189142	-4.8163953	-14.071049	-10.634597	-8.5912075	-11.167545	-11.324003	-13.446804	-14.067602
794	-10.018902	-15.707487	-10.767758	-14.637735	-16.97673	-5.6272526	-19.9959	-15.60343	-14.847487	-6.3672705	-14.176117	-15.578273	-15.270662	-11.444761	-8.363855	7.5753117	5.9932995	9.567932	0.7506367	-5.4266953	-4.883711	-1.7462387	-0.7668492	-1.2191494	-3.1971397	-3.4999325	-3.8391013	-6.5009947	-8.53817	-6.7910366	-1.766254	-7.201393	-3.7867877	-3.236203	-8.713454	-12.652945	-17.100117	-21.032242	-21.023113	-22.475065	-17.107208	-19.635452	-0.10428473	-2.1115315	-2.850879	-4.006509	-13.453013	-8.793341	-18.702974
795	0.39706296	1.2397429	2.7993698	-1.1275176	-0.56157553	-0.19040419	-8.507184	-9.866941	-12.077919	-0.6326338	-4.755623	-4.601612	-23.81725	-29.700878	-26.680298	-0.3863151	-7.634015	-10.912531	-11.980192	-13.541621	-15.809103	-10.6685095	-9.740623	-8.5397215	2.8846467	-2.2998376	4.757043	2.6438546	1.6817839	1.8174839	3.689725	-2.7391467	-1.2929602	6.722513	7.7038717	3.9382658	0.13240148	-1.3298367	-3.3582344	-14.879946	-10.391834	-8.136587	-4.31436	0.8354212	8.999559	-5.93172	-9.666177	-10.995819	-11.948702
796	17.725088	14.607477	10.0359	23.96202	22.123367	24.687195	15.735533	15.521868	11.40606	12.962969	8.794659	4.880481	4.974468	8.947619	11.013285	23.45238	14.614016	10.052833	-11.147904	-6.5903287	-5.443508	7.171734	6.526624	7.4799185	6.717327	10.917122	9.535279	8.664511	10.008115	4.1227074	-2.6556063	7.741924	20.328987	23.019905	26.319471	25.984009	14.164132	11.672886	11.515142	5.3516464	12.910752	13.916485	3.3700109	11.848778	10.236468	6.25089	13.472761	8.858819	10.40415
797	-4.842486	-8.248555	-8.733538	-1.9953184	-3.6749523	-5.5349817	-6.1417146	1.8523962	5.4624715	1.5113676	-5.343121	-12.620857	-8.0219555	-8.356638	-7.5154285	7.901658	6.0248938	4.869587	28.04446	25.347755	17.85971	8.490893	14.867592	8.111353	13.311022	13.671249	23.14957	-12.729658	-10.17046	-8.47366	6.721583	7.43744	6.374569	-1.677638	-3.6007261	-5.4990177	14.31397	1.3060207	-7.96233	2.8847537	6.1466823	5.348043	-1.8250011	-3.7831516	-5.6724052	10.336443	10.190138	9.997385	-0.591012
798	6.387943	6.627181	1.7656834	3.3746119	18.579334	23.695566	3.5692873	6.0533276	7.5953016	10.128192	12.132704	12.941307	19.893417	15.077436	10.857566	-2.0757172	-2.3746073	-0.29602626	16.604088	17.840328	20.761919	2.9404306	4.0552673	7.5872116	-3.0952764	-1.9171191	3.140859	3.087911	9.586171	8.755959	7.131057	10.873616	12.226807	12.763786	14.00725	15.388273	25.172636	23.041758	14.854679	2.1709764	1.1378839	-2.1649575	19.237669	18.084743	17.579533	13.834763	24.92799	25.790043	-0.9456199
799	3.7646205	1.1507174	-0.029148072	0.5016711	0.51674545	4.485748	16.315723	22.162598	21.710407	-8.920964	-6.698676	0.40106243	-4.941805	-10.322011	-10.307546	14.774926	12.823022	10.04299	12.065281	12.166586	9.246494	-14.974922	-11.290649	-8.625349	10.053379	8.13465	8.730846	-10.546865	-7.731655	0.52497876	-15.114099	-9.482136	-7.578351	5.809266	11.096643	15.366071	2.4682178	8.214043	9.752987	2.1427975	1.3999734	4.5511875	20.427895	17.36507	13.569775	9.747797	9.000338	5.796754	11.53731
800	1.5048146	1.0097182	-5.3745494	1.1775953	10.1589155	11.793913	-7.0206223	-10.48852	-5.421522	4.233535	14.442831	6.5073347	10.825731	10.337429	15.1805315	5.710493	14.513253	13.777155	4.442084	5.500412	1.8704523	-8.29687	-6.1715064	-2.7420886	-11.451449	-11.42193	-8.083669	-1.9137318	3.3573282	-0.007980108	-9.949139	-8.51808	-9.398518	-0.99539256	2.5411825	-7.8835077	7.9630876	6.1384783	10.234608	-7.756183	-12.903645	-9.665944	10.95639	16.28997	13.156806	0.54630786	-1.8433465	3.7103868	-9.070904
801	-6.941433	-8.506296	-7.7032976	0.1471638	-4.569906	0.37846252	-6.3713264	-5.780431	-14.183804	-25.60042	-18.992424	-15.357242	-8.72316	-9.39123	-10.867264	-3.5591898	-4.7144756	2.8434296	-4.788109	-7.250619	-8.495248	16.720598	3.4295588	1.9296057	10.552774	10.607954	17.033295	10.191224	7.924057	10.77043	1.6508063	5.5819054	6.139386	6.5074253	3.027703	6.0297637	-7.640896	-0.17442477	3.2096481	-6.9692593	-5.4206705	-3.672419	-0.48403174	-2.8572037	-2.3782191	-1.3005075	-2.0249448	-4.805186	-3.4990997
804	-8.010515	-10.736975	-8.558495	15.859737	11.619547	0.33187848	5.5979643	11.381975	5.8224707	5.9064074	17.384344	39.78962	23.548811	20.5892	3.8749394	7.8196335	11.136526	7.161234	19.055101	14.46837	15.088563	21.915956	23.423897	14.725091	19.133999	30.103827	28.545952	14.008277	14.66189	15.151808	2.7005653	3.6812952	-3.646428	18.32543	24.543793	30.77681	23.406628	27.855675	28.496357	-0.36428142	5.0006876	2.1935878	13.3874035	23.745575	25.237896	20.022617	22.329876	14.782864	22.440643
805	-17.030703	-15.44078	-12.321302	-15.047295	-17.427128	-16.337618	-15.569815	-16.526937	-19.830963	-19.803638	-16.460283	-15.187574	-5.3882585	-14.815946	-18.791574	-17.555317	-18.951225	-19.55576	-15.653193	-9.921484	-6.9200897	-0.8109182	-6.2075806	0.121051036	-7.198043	-4.395862	4.816272	-13.8119545	-14.537544	-26.05976	-6.2219896	-8.542293	-3.470683	-17.57714	-17.795942	-2.6707058	-13.780245	-14.937222	-13.242451	-12.001135	-5.516958	-2.272228	-4.419696	-2.700953	-3.4774718	-13.137781	-12.013947	-11.678745	-11.41376
806	7.5056653	8.782	4.22759	11.391565	11.983322	6.673337	26.80636	20.986673	14.549777	20.325613	21.5027	12.770552	10.407619	12.891214	17.568472	17.495699	21.684483	18.82473	23.506985	27.135235	26.22644	33.140594	35.924747	27.53312	29.30925	23.61078	9.020353	5.447026	10.647919	1.998904	0.2903424	3.0624776	1.1566259	10.732606	14.3157425	16.161545	6.2579284	10.360462	14.137768	30.645367	22.014664	16.055756	-0.057314485	2.400482	2.186647	11.523561	12.202248	7.359515	3.975984
807	-6.0764923	-8.967291	-8.073048	-7.6692185	-9.8112545	-9.768418	5.2937207	3.0928128	-0.8233581	4.746097	6.048408	6.9041	-8.478355	-4.4116416	3.943573	-5.67714	-9.072084	-11.173571	10.976962	-1.118448	-10.651028	4.3173733	6.8090887	2.361691	-13.770522	-9.750914	-9.40445	-10.756392	-12.275897	-6.736961	-4.1185265	-6.5292892	-6.001872	2.9627156	-0.47002232	-7.7077637	-1.108702	-3.4740016	-3.8265915	7.535862	12.287655	12.935484	6.889997	-1.6540892	0.3446505	-4.0312524	-2.570582	0.36364752	7.8199577
808	2.610496	-5.2504587	-11.767305	0.7585128	-14.41911	-18.79379	12.583849	28.583551	25.761917	-6.0030613	-10.649507	-11.478962	-8.188908	-9.628306	-10.72995	2.3564105	8.001547	13.354109	-8.7156315	-11.808254	-9.614428	4.960287	5.0395136	6.943449	-10.577476	-9.03554	-4.7781534	-3.9620616	-4.447851	-3.5254781	19.330173	25.398897	23.40273	-4.305628	-5.3814697	0.9066089	17.291555	14.918434	6.2158422	15.804919	25.778038	25.551594	6.9422436	8.978811	1.8429348	-1.6911119	-8.762199	-9.664793	-16.524464
810	15.938402	25.599892	18.982845	10.921085	6.004087	-8.182335	9.232152	15.458778	14.523051	14.411537	13.535628	8.699929	37.235157	26.137936	15.300174	9.109022	6.688087	6.852957	26.996746	17.675667	12.865648	25.059277	24.860037	12.756502	8.291784	17.179678	20.33781	9.514176	8.861874	3.6591032	15.76735	20.133728	15.863615	24.82131	18.705305	9.899944	29.448946	37.067528	41.078293	14.095999	25.752335	24.822926	22.968752	23.617435	20.832972	15.885948	18.203625	12.92728	8.744482
811	2.7684898	3.9346147	7.7791967	-3.3370695	-3.7277565	-0.95238554	1.299667	1.3650545	3.4957495	0.40219134	-4.9847784	-12.665737	16.392939	14.282557	13.180531	12.385246	11.439289	8.6963415	9.5638685	15.188516	10.052376	0.8007649	9.918356	4.2113867	-2.259734	4.777555	11.141079	2.5972257	0.73060966	5.1203613	12.164665	6.720145	5.580254	11.764532	9.467052	5.7864537	10.83003	14.821086	19.00182	7.989516	10.02147	9.372696	0.92457306	-6.4121766	-3.7640672	6.6362867	6.5655165	5.5986643	1.1685925
813	3.3215146	11.768063	13.425736	24.307728	19.630049	12.40925	15.5486145	13.161776	12.453337	8.623254	1.9145565	4.1890655	16.551113	19.145708	18.903008	3.7061388	6.962652	12.931122	11.180115	14.452878	12.276373	19.844175	17.477634	14.633581	15.038433	15.7464	18.809559	4.625518	8.547215	3.3518505	13.283976	16.982685	15.385953	9.561651	4.3035803	-1.0145574	-1.106388	10.956372	8.744602	3.9744978	9.412179	21.283821	16.094889	22.520864	16.107937	32.303516	24.853817	18.126118	22.888958
814	5.5868216	4.409318	14.403119	13.346123	20.9985	15.319281	13.042325	17.768974	23.915535	5.2929735	5.9336276	2.3544378	1.4178498	-1.1914049	-2.2048962	-3.4982204	-3.099791	0.07751827	10.683474	9.4123955	11.452091	7.016984	8.913433	15.891464	-1.155057	0.3274511	-6.8879356	-9.776996	-6.4765954	-6.6141605	12.818842	6.4009037	-4.6669006	19.51046	8.386997	14.1686535	5.146577	11.863449	26.156185	-14.5783825	-22.525616	-23.358288	-2.4978406	-6.182644	-10.325365	14.984474	13.315374	14.367632	15.699234
815	15.063509	23.789074	25.455452	19.784832	19.832348	16.36849	27.502129	23.77252	22.012318	-7.480704	-8.407557	-6.4998894	-1.7994626	-0.9883084	-1.9745276	14.480833	23.985071	28.434185	3.4986072	11.237349	8.935792	6.202186	12.573175	10.585258	20.768265	29.799534	24.586433	-0.72932476	2.1481726	2.5148737	4.520046	8.229355	5.9501743	9.170162	12.938848	20.525316	6.650751	-3.0712311	-4.675434	13.088518	12.064526	2.1097069	-1.9218378	9.974239	11.3983345	13.2128725	16.70388	14.867537	14.146048
818	-2.403974	-3.9850974	2.687624	-11.450047	-11.325659	-2.4113886	-9.548172	-0.53980076	5.707241	-13.98329	-15.211397	-15.304912	-20.173956	-18.804943	-14.908643	-1.7927561	-1.9198772	1.687095	-9.672565	-17.499998	-21.64777	7.275071	12.233497	15.932142	-0.07190776	-6.472962	-9.41688	-6.476178	-8.226364	1.5564245	1.7844377	-8.420622	-11.466706	15.0648	8.899198	3.7378187	3.3431182	3.1036334	3.8529437	-3.781103	-13.895599	-15.42952	-11.4986725	-13.303032	-14.519811	-5.2071905	-9.247692	-10.211153	5.523898
819	-17.473251	-23.577793	-24.237392	-16.863451	-11.158545	-12.764791	-19.881844	-23.012405	-27.351677	-1.8981003	-2.3395517	-8.840257	-9.598367	-11.322213	-3.0675893	5.828719	13.006791	14.001682	-13.006128	-12.000928	-11.629962	-29.322914	-26.921505	-29.731098	-12.164049	-11.647356	-14.886107	-19.948183	-23.818789	-27.963724	-6.605852	-2.7640324	-5.519685	8.079611	4.6191297	4.2467246	-5.075468	-10.332697	-15.204729	-15.158678	-22.32207	-26.194206	-24.163836	-11.5355215	-10.011648	-24.960724	-27.433186	-31.520393	-3.8714702
820	14.833607	22.134474	28.86031	29.41819	25.821697	24.173775	7.1259313	17.320423	15.770863	36.96663	41.538246	36.60641	10.1608925	14.102453	6.1134453	15.075548	17.176783	20.052929	43.003067	37.978645	26.823788	12.643288	15.495593	8.050654	23.801426	26.583776	25.1444	23.362278	39.366505	50.536263	34.59396	34.282818	32.97235	12.969002	9.302477	1.8866197	2.5072021	10.066273	13.074604	1.7249091	6.4410014	-6.2054167	-20.37762	-21.56647	-18.589785	-6.2668433	-5.5358696	-16.52835	15.248579
823	7.1092505	6.653757	3.10421	10.783056	7.8012824	9.133916	5.2506237	-1.747891	0.25261644	-10.135166	-5.545228	-9.178428	-1.4279144	6.6147513	14.575532	8.041043	2.3347676	-4.5866213	-5.6826982	-5.0693254	-2.4102232	-13.008243	-11.442236	-20.619202	7.8890724	10.018599	6.2625523	8.612759	11.137423	5.78292	6.4811687	6.9720974	4.1462836	5.2097244	12.75593	14.588249	11.747633	7.6332827	6.1016912	13.096136	11.484976	14.922972	-6.0692353	-4.845238	1.3265322	10.45773	11.350988	9.250528	28.819084
824	10.94206	13.567898	10.343336	7.5555906	18.279846	23.297691	13.607197	15.461372	9.272936	7.4086685	11.917299	8.262325	4.2879066	6.149564	1.8418788	27.360905	16.310223	7.6974726	17.335587	8.305641	0.46928766	19.718838	18.27939	4.757528	11.072105	13.8407345	15.083028	9.386177	15.117031	13.740847	5.014895	12.341811	10.3546295	1.9669201	6.272353	20.668163	25.6281	25.427227	22.023838	11.296092	18.666489	26.433886	27.838394	37.784897	38.449886	20.265137	26.121813	26.46027	1.4017705
825	-1.9644992	3.6674557	28.66558	5.349368	6.860771	-2.0730016	7.676138	18.190506	27.823566	-5.085273	-15.46977	-21.38931	-7.352936	-5.7167645	-4.2215815	-8.005468	-9.06731	-4.2725496	-3.872589	3.2635303	-0.99565214	-4.9553733	17.24506	23.87769	-3.675579	5.5919943	11.911713	0.35910967	7.5699472	9.750032	-1.5117044	-6.927199	-13.4720745	-3.8700175	-7.733767	-11.291967	-10.681789	-9.876158	-5.898783	-12.973406	-6.1262665	-0.92862785	-13.554022	-8.705588	-2.858185	-0.56371284	7.0084724	14.996275	8.348152
826	35.773453	19.501926	4.3039246	6.6647577	7.824521	1.328173	17.36973	19.97517	11.303644	4.3207164	5.156116	3.5465221	1.319942	-2.606043	1.3003993	6.436156	8.197836	2.6513352	0.35937157	16.88011	15.618275	21.770636	9.282108	-3.4482074	15.5004015	18.824085	19.812992	5.9012637	12.624463	22.167202	8.853686	7.237728	-0.28853488	1.7244984	1.9061018	0.20658326	-2.4599953	2.2272224	2.4266412	-5.625905	-5.097457	-2.372128	18.734615	12.527704	5.1496997	-5.744868	2.5788598	5.0367417	7.5710144
829	2.360485	6.196315	12.130022	7.812336	9.423373	18.007252	10.571569	7.8665133	7.9071507	8.033386	12.763878	5.894267	3.7498472	10.08893	9.335139	4.4073668	9.959185	8.85755	3.9678082	7.0794525	11.143868	-0.9931839	-0.41664648	2.980442	15.743954	15.282715	16.419079	8.2032795	9.438293	6.2216787	9.555107	12.737002	13.383368	8.057207	9.198553	10.153007	8.747347	17.81547	16.153862	13.557504	11.549301	6.379263	11.868638	12.001747	11.786522	0.5360265	8.324878	7.541009	8.159607
830	1.3575214	4.0240583	-0.56891155	16.36933	15.929671	10.9229555	21.275269	23.252983	33.012108	20.351452	21.02684	9.659222	11.63632	18.931728	25.35181	23.825077	25.075052	19.256279	34.267303	27.035706	10.253007	31.090656	32.638454	25.979149	7.766555	23.653107	30.261293	25.590214	21.47187	24.153584	18.846136	27.29728	24.913692	9.163111	9.633095	10.804205	-2.4634156	6.2467227	5.988185	49.73683	38.890068	25.402222	45.668133	51.72873	45.50467	16.93708	24.778046	19.604189	3.5138054
831	-4.752682	1.122051	9.542608	13.265867	12.719812	10.1654	26.5374	25.996265	26.138678	29.858213	26.470106	8.030236	31.196245	31.60333	20.773823	-0.7625397	8.729883	13.180953	34.178566	31.560207	27.125206	21.397762	27.164228	31.333107	12.083757	18.93175	17.72456	11.633013	19.570644	19.140503	11.151585	12.375608	19.193056	9.355932	14.769299	12.891376	2.7212338	5.5594025	8.493547	-0.29845876	7.1808195	13.983597	15.732033	21.198582	20.274315	12.537437	16.148285	17.480484	25.547634
833	31.464241	25.452398	13.150511	19.533379	26.287802	21.720295	2.2532606	15.738412	27.188065	12.172671	9.710122	5.188112	27.267921	24.170757	11.921648	23.106167	27.993423	24.029226	16.145859	16.848227	25.24439	20.560755	28.834759	27.932966	39.277145	33.86463	24.455517	8.874924	18.94223	18.94506	9.836922	12.084133	6.62231	17.93036	22.057945	23.398422	2.547559	11.171467	6.2963533	15.385068	18.0409	12.006011	20.7159	34.85556	34.444054	4.8398724	7.5616827	2.4535432	-3.2919126
834	14.178004	8.4297695	3.5413022	9.381678	7.4951916	2.7928815	9.770748	10.05881	7.4960747	12.720789	8.130766	4.481041	8.793413	5.437207	5.1380634	11.701791	8.681055	3.046717	16.240135	6.2894626	4.0130076	16.246367	15.797583	11.860104	0.5487993	2.601305	0.1577962	7.3278604	9.653492	6.7520847	11.50643	11.567662	15.432562	12.07374	13.747982	6.5808816	14.199366	23.909283	16.34586	1.356842	7.7949524	7.590254	31.922735	25.084427	15.59836	5.761128	5.504971	7.6013656	1.9662611
836	11.114687	9.97171	15.183407	7.505572	8.622081	1.1748743	31.759048	22.989246	8.529886	-0.38424385	7.1390753	16.012316	-6.635051	0.16069688	8.061377	-10.394226	-1.3945496	6.7702103	-15.881021	-14.95625	-14.131319	-0.39228004	-1.3309594	0.10588668	10.721933	6.830768	2.6740713	3.2011771	2.9019814	0.93036366	12.025785	7.39511	8.12892	-2.5544982	7.166335	9.655619	18.284626	21.662579	15.372677	14.018722	13.781408	5.4096355	-4.892123	-1.7264711	-3.1913695	-2.9140925	-5.5644064	-7.820012	4.137204
839	3.4492986	-0.10557461	-3.1456244	12.005795	12.250131	10.884106	-7.135706	-4.9334116	-2.171596	-1.7615705	-5.310581	-1.5992277	-6.8047094	-5.531374	1.9409282	0.08615378	2.9953032	2.0608575	0.6638328	0.04760492	2.5187411	2.2975612	1.876594	8.296119	7.2128563	3.6060824	1.1092288	-1.3129816	3.0703578	-0.20933992	7.116726	6.5296283	3.1772888	6.834998	4.9822764	0.52936673	-2.3570037	-3.5921535	-8.611689	-3.6945398	-5.8312726	-5.922461	12.699337	11.146992	12.947411	1.3929737	8.557139	10.347807	3.3973098
841	-6.276723	-6.1525774	-3.8599715	-4.924779	-6.5641274	-5.8846664	-5.1961026	-3.8246822	-1.4702989	-10.4454155	-16.30767	-22.703121	-10.429697	-14.1950245	-9.8560295	1.1041975	-3.1657152	-4.4891586	-14.328985	-8.900162	-2.5512102	-9.624409	-14.43866	-14.713946	-17.534864	-14.23736	-9.473963	-2.9171586	-6.382817	-11.821371	-6.3312244	-7.2573323	0.38404465	-18.462795	-11.613258	-6.892565	-5.288247	-5.8491545	-1.5268896	21.439621	11.907694	6.0206966	18.241528	15.382927	11.859652	6.2575455	-0.19669813	-5.1693535	4.6966667
844	-0.9772508	-2.4873953	3.6829066	18.773813	17.515598	19.410992	17.356407	10.324303	15.707859	20.77827	32.26218	35.00107	28.606567	35.253586	37.601067	24.579742	32.921913	29.624756	38.229485	42.574463	34.31839	23.68481	32.182034	28.917559	25.13308	38.215157	42.99399	29.715134	32.875008	29.11544	21.796764	21.119877	16.199467	22.448252	19.571434	12.3358	-1.8176802	10.663301	17.370121	13.413095	13.999708	-3.5793824	20.848228	22.182323	22.964594	24.804752	35.936897	36.599236	40.2685
845	1.6345017	4.4661856	5.329833	-1.1958284	1.8512851	1.6334424	-0.71993303	1.5935848	2.0630708	0.2566648	-4.078863	-5.308087	-7.999526	-4.628251	-3.2802722	-8.7718525	-7.104862	-5.0954905	-1.7588019	8.643177	9.538535	0.85149	0.73977053	2.1444564	0.8378716	2.9109843	8.210548	8.4752445	8.93928	4.5605326	2.3976505	3.345327	3.2415247	8.086166	12.966411	12.56126	10.805651	12.729857	6.902543	6.063998	7.815182	7.9946995	4.350933	3.3812966	5.642695	-2.5590272	-2.0020623	-3.7771902	-4.048277
846	2.4433289	1.3059466	-3.6969004	4.625263	1.7754449	5.507533	7.117887	6.4255323	6.93231	18.679485	16.031116	12.918949	22.213432	21.16206	2.8313112	-1.3317386	-0.8864179	-0.22433767	4.1701055	5.9587584	-1.9772145	-6.0390596	-0.38944995	3.1418536	14.6443615	18.502323	14.660246	8.356026	4.365324	-8.318739	-6.0605965	-11.101721	-4.88061	17.540768	15.957096	15.887178	3.0783753	16.133553	8.926765	4.5528126	8.287035	3.9749644	10.373564	10.398035	4.7112074	6.932387	7.702632	7.3037887	7.5717278
848	21.78926	32.58854	36.775986	23.397549	19.783073	19.37154	12.83064	18.054104	8.486867	11.309996	15.41082	9.666405	22.800127	30.954483	27.071062	18.502758	23.234985	22.620228	29.463512	28.38161	37.495445	17.440212	29.721148	34.607353	9.460022	14.637306	10.971216	19.669823	15.424393	3.1084104	2.2291627	15.868818	5.855938	27.15871	31.972836	26.717434	16.819965	24.723476	39.56292	12.356701	16.645569	20.94634	5.109579	19.270426	26.104244	8.068125	13.585785	8.884125	23.778791
850	25.13225	29.392847	24.236597	25.588455	26.979948	35.331318	14.704912	9.886942	13.9679785	-6.3223977	-12.38033	-7.361908	8.086557	13.746197	15.044891	11.6291275	8.415817	16.162804	9.3637085	10.310188	9.215027	11.544212	12.055357	7.1560993	-1.3282766	-2.2654722	-5.3600464	1.780612	1.2866782	3.3578458	13.495911	13.4642105	11.716324	4.1899257	1.6705463	10.965982	5.740263	2.2975802	0.87105197	-18.569979	-15.093879	-10.413368	10.165798	14.14974	10.660534	17.571928	17.788372	23.902945	2.8448038
851	-9.850207	-2.7149606	1.740934	-1.5052085	-5.920277	-11.037807	-8.473976	-9.975815	-4.9434295	-3.8532052	-5.997446	-8.877216	0.5066533	1.8363138	4.9202433	14.797446	8.689493	3.5093377	14.1990795	16.753431	9.765911	1.0118432	0.5882892	-1.0373719	-11.018142	-10.5599	4.2647285	-2.1821861	-3.7231245	-8.371387	-15.466637	-18.153072	-13.043045	-4.58092	3.4644446	14.199753	7.078039	9.178766	2.6381426	-13.327131	-13.157364	-15.047426	-2.0883164	-1.9591708	-3.2000148	10.089569	5.232335	1.9083954	-3.8273797
852	-5.8826857	-0.5606472	0.45002496	-1.2595038	-1.7068107	-4.4060297	-1.9097824	-1.0557417	-0.4864353	-5.783205	-7.2102947	-8.85406	-1.5098536	-7.0546355	-9.702251	-4.208982	-7.456726	-12.253984	-7.668131	-10.763359	-10.184784	-0.04938753	-2.6627955	0.3924391	-0.6368174	0.10448524	6.905728	-5.28771	-7.142106	-4.5716934	11.581094	12.939077	13.373886	2.2145815	-1.4815054	-2.223165	-13.970844	-9.290505	-4.846204	-13.101395	-14.431802	-12.67551	-15.537047	-13.382207	-8.825154	-8.037874	-2.4992313	-1.7248939	3.4692302
854	9.780495	4.4307456	-6.9902134	-3.996922	-8.5479555	-15.681409	17.900963	6.531354	0.39853925	2.0249133	9.374961	7.4896145	5.5035086	4.497283	0.7488642	-6.4197893	1.1394677	4.7996836	-9.600962	-2.0981224	7.3838696	17.438858	10.300863	-2.534391	2.7515776	9.35578	11.731882	13.126958	11.8303585	10.702287	12.914066	7.2821293	6.5476875	0.21230528	4.547169	14.316177	-6.7985024	-7.6389394	-6.688681	-14.314568	-8.64642	-2.8004823	4.5736303	1.480533	-3.9020157	5.01213	12.289999	9.65055	7.0180106
855	5.9099364	9.988682	13.29208	8.660736	-0.24188894	-4.2650957	13.021555	-4.886758	-8.658382	-34.9168	-37.023838	-28.17596	-9.367882	-15.2105255	-29.039047	-9.0423565	-15.543795	-3.6202462	20.023956	31.304983	26.872433	-23.999496	-22.578796	-20.192966	-13.06484	-13.425051	-3.2598913	5.2317314	16.115976	25.61739	-23.378983	-31.447857	-26.078789	-19.361069	-16.013437	-10.290098	-18.913853	-17.45087	-4.8895245	-4.918119	-11.110125	-13.349068	5.446298	13.602961	15.8969	-9.290194	-16.770018	-15.627704	12.773913
856	-0.451092	1.4750619	2.9076612	7.242834	6.7832756	9.477995	29.368992	35.789402	33.0196	21.117195	24.569878	24.512386	14.838719	14.010757	2.178752	0.37698954	3.0829124	1.8959494	16.435177	15.693676	16.063475	6.01902	14.383691	15.049205	-0.27804086	2.237387	0.19663137	7.245294	13.224082	17.11746	27.799751	30.370468	33.751453	17.37554	23.262085	24.564108	32.661304	27.885756	13.680288	19.526691	36.360043	43.976196	3.7907572	0.990065	-8.014991	12.353577	10.748018	7.6966643	9.144861
857	4.449936	13.4737015	10.430307	18.344818	23.703651	14.628033	29.24377	32.72708	28.790783	2.946405	4.4502487	2.9223182	3.6416337	12.087735	16.946949	1.6330118	-2.3339658	-7.5779896	9.984858	5.5746074	4.1887717	0.5724914	-1.2570238	-0.0844512	8.704929	16.79767	15.751497	-15.418974	-9.040115	-12.472393	2.4146044	13.325093	21.232712	23.441696	25.079279	18.309923	3.8183084	5.746085	13.532818	12.864458	18.012102	21.495008	10.561031	17.96605	14.371565	-3.4369497	1.2912606	3.402528	9.157864
858	13.861974	15.769952	12.428083	11.313593	15.68807	13.675245	14.811668	16.200176	12.319267	9.310144	19.30983	24.180077	9.813179	11.979858	11.0518465	12.277351	10.474513	7.5935087	12.054502	19.19873	20.225964	10.050014	13.78396	12.034842	10.481091	17.871334	16.315578	31.657045	27.274569	23.077312	13.288624	13.787017	10.480717	8.5943985	11.075939	14.787986	3.1735463	3.5239556	1.6435102	15.706189	14.149469	8.488823	10.396354	7.6835384	7.998803	12.253638	7.763036	5.6055474	-2.346757
859	3.4824796	5.546488	3.1611648	5.5343	13.753729	10.585817	8.336613	11.820685	4.9437838	1.5165823	3.1677768	1.2182087	5.312704	-1.5981823	5.8522606	18.53947	19.692013	11.361735	-1.1920998	0.54109365	-1.094531	-4.897123	-5.0420146	-10.515629	-2.1811318	-0.96858627	1.4419192	-5.0016804	-0.17360225	-2.927369	-3.3214211	0.50689715	5.7584143	-4.583589	-6.9878216	-4.69104	-11.838968	-2.2802238	-4.54175	-8.693894	-8.249657	-14.0989	-10.575317	-10.880073	-9.121776	-8.902571	-9.1732235	-10.021799	-13.424229
860	14.123295	18.916798	12.5350685	2.8488455	6.488499	5.196981	16.204525	21.116854	17.79742	-0.88967526	14.166125	27.98894	2.943393	-2.0483775	-11.033529	0.9561727	1.1446545	-8.001118	2.8541403	1.8073306	1.7130837	-15.209351	-8.44404	-7.5611296	10.150009	6.692609	7.773814	2.7883596	6.160076	5.9726787	2.2929194	-3.2093868	-5.9673796	-1.0775954	-4.2077084	3.747921	12.701901	8.209778	6.1511974	-0.5667142	5.27293	4.5009794	19.232943	13.689127	4.4565687	9.571518	9.9074745	-2.3060226	13.379087
863	14.939928	17.095415	7.155678	20.366905	12.784996	4.8361464	10.884462	16.507402	14.172417	5.7473764	5.4896283	19.250372	6.553797	14.87698	10.570314	1.9054236	4.3075337	-0.21542513	4.595216	3.0027955	4.452288	13.4515	13.957697	2.108108	10.885155	5.4688783	-4.8940024	7.9040995	6.137354	-7.521985	9.733164	13.5167265	7.903009	4.5927362	9.590266	-1.5159302	-0.69272995	5.8441877	0.11385548	10.428757	12.016264	8.065294	13.427776	13.570077	10.422037	-1.4222976	-1.8666072	-3.9486544	7.511045
864	1.9585102	6.357012	8.4303255	2.0036035	4.42249	3.1395946	6.1953692	8.415164	4.3171864	8.050753	6.1515965	7.2299285	0.51789314	-1.804032	3.0310903	13.383669	18.142672	5.4832907	1.5843105	3.0823498	2.2901273	20.445318	25.415707	19.885544	12.314756	6.352786	1.349182	11.363422	12.184404	4.1303873	7.159347	6.3615685	6.802534	-0.85888946	4.6752596	12.032948	8.454952	9.566847	4.744787	9.450723	9.973292	4.9362493	-6.0923376	-5.565992	-11.1381235	8.418032	15.1554165	14.963213	1.469258
865	12.673142	12.90349	2.017409	0.2419675	-1.6938616	0.88092864	0.5402461	1.9470539	1.6995149	5.1384983	7.57796	8.097702	3.8643	4.1790924	7.5785694	3.265803	-1.2345325	1.3417566	0.9171911	0.59000576	0.9033715	-1.4210615	12.791432	18.020191	-4.339469	-1.2081137	-1.1882875	5.6112022	1.8874499	3.2359915	-4.5812407	-4.532387	-3.2411795	-1.3863075	-6.4452853	-2.218457	-4.1530128	-1.7570235	2.197818	-9.929798	-6.66453	-6.9280047	2.7830622	1.0036904	-2.717278	0.97009534	4.103833	3.6490517	25.79475
866	29.787739	28.46417	27.082502	3.6123748	2.0417345	-0.50647116	-9.571846	-10.052478	-3.6232576	-5.7626295	1.0378637	8.81997	8.1297245	1.6346532	-4.340032	4.790356	8.681472	7.461569	6.4442873	8.117963	0.49072963	30.82845	25.220348	13.304092	5.9831	-0.6051259	-10.470867	6.329364	10.753605	6.1500454	6.5585814	3.5620208	2.294314	-5.4283705	-4.982047	-5.9768867	9.605877	5.395359	-1.148598	12.728414	4.9168816	7.7333903	-0.9392342	1.918243	-0.25014785	-9.424812	-2.7554846	10.080057	0.2314575
867	0.13931403	5.6457677	1.142422	29.625143	33.09873	25.157402	24.578072	20.26742	9.212471	-8.90915	0.93895614	6.053074	18.48099	20.297146	7.435017	17.645767	19.265831	14.157822	19.182804	15.579887	10.460252	12.425887	16.392027	13.641199	-0.84322995	1.9779353	10.228951	7.287366	13.809329	9.194626	-11.865473	-11.777194	-12.017222	21.991816	20.150093	7.959723	-12.102069	-15.101256	-0.52803886	-0.6131691	-0.27164632	3.002625	14.560653	22.136988	16.245497	3.0623589	11.72748	9.2164955	4.9809914
869	3.0198379	-2.865632	-1.2020357	3.7926679	1.0904623	-2.3486948	6.350259	10.644534	10.577269	-11.216093	-11.047415	-10.26399	8.609911	11.383017	6.5030336	-2.6624835	-1.7744969	-4.7273602	-9.534397	5.268421	6.8613553	-6.6104717	-13.058335	-14.389911	9.503608	2.5645585	3.0379348	4.669044	1.9692845	3.8982491	0.04249878	-2.6316855	-1.800032	3.7580538	-1.5699215	-7.720548	-0.42495894	-7.535528	-6.707901	10.055666	10.318071	7.6731615	-7.323715	-16.00654	-14.039026	4.538728	1.0142957	0.054415893	-11.967363
871	14.960481	13.306081	11.036665	27.717072	19.17194	6.7504916	27.872307	12.39942	-1.2520981	12.968264	19.676481	11.212681	25.64371	21.180943	11.961422	10.747456	17.260372	18.040617	14.738152	10.540722	12.631128	14.087946	16.203772	12.798868	20.725092	17.555298	6.784025	14.154461	17.394325	14.375608	27.059639	32.494343	31.939442	28.435919	26.012589	14.503477	23.139822	24.527447	27.274527	10.708855	14.213587	15.505638	12.909069	20.397854	19.921415	3.8124523	8.642521	19.988249	26.74517
872	14.493303	19.023705	19.76155	8.671273	9.271582	12.503462	17.183321	12.944757	1.6556334	5.8644814	-9.004233	-17.815662	-4.9783897	-4.0580378	0.04913406	1.2757365	-0.6115083	1.588238	-13.558357	-2.1712675	-0.21914664	4.1151385	9.070147	10.91758	13.873957	19.721386	19.268314	11.443276	18.778965	21.156893	12.708328	13.764055	17.261269	13.325866	13.917011	11.404749	-1.1348937	-3.6663985	-2.1760292	-14.304165	-14.788482	-14.7510805	3.1361394	-0.1954039	1.8008244	4.822322	3.104516	3.5944703	9.578056
873	15.324898	22.546724	18.905098	27.061472	33.127243	31.471882	30.769464	30.33477	19.006546	13.912739	19.868279	20.73606	26.94521	28.940037	19.475739	13.209519	13.173353	14.172457	24.044352	29.525227	23.749584	4.7091274	8.444277	7.5696797	24.786552	26.77377	21.422363	29.17897	35.150227	32.253296	21.416065	24.775187	21.094131	16.718552	23.200096	31.470245	13.675942	19.567677	12.60955	28.733269	28.319626	19.410595	26.690277	25.55413	18.2369	15.797663	30.696257	22.358852	30.834766
874	9.846029	4.482955	2.1519082	-10.949935	-8.571893	-11.145208	-5.308401	-5.1267195	4.541165	9.38306	1.1629949	4.2921305	-1.3415732	-11.224312	-6.285143	-6.306817	-13.429619	-14.895298	1.1446571	-6.617968	-12.614444	-5.5126195	-8.335941	-9.146463	-9.670242	-0.5256574	3.7821245	8.546629	-3.4882016	-3.8252501	3.3884609	3.9510293	0.26309	11.027962	3.8200364	2.85457	5.838235	0.12976289	-1.7207776	-0.99918044	-2.3274777	-5.9454	-5.218378	-1.8518808	-3.519899	8.989427	4.4631844	6.894537	13.884603
876	8.665987	22.525724	20.726341	10.353711	20.074455	18.80405	20.882286	16.507841	9.187267	14.727095	14.269588	6.599615	11.227955	12.314206	3.9732375	12.972767	22.860493	22.178516	7.7707148	10.321985	11.439098	12.9657755	16.9266	11.64646	19.66673	29.556877	22.854782	0.7000344	8.41623	14.775084	14.109629	20.442211	10.597555	7.4836903	13.990185	13.823513	6.833605	16.575861	24.548687	11.065827	7.9575996	-0.99912333	14.706232	12.318104	8.900907	37.311638	31.939419	25.45618	10.463102
879	11.100826	8.495323	6.2585382	12.010868	15.416979	15.117203	-7.85652	-5.6498775	1.8793995	12.020672	8.567042	6.3262177	-3.1739693	-3.5902746	3.1130195	11.123209	3.2798352	2.1320739	11.367352	8.130865	4.8343325	9.728514	15.115557	13.957897	8.692953	15.311027	12.482777	22.299274	23.632496	19.09626	14.0902	22.986795	15.304547	24.488678	29.055984	22.19931	11.4871645	12.898404	8.08362	33.35629	23.948399	16.771671	0.024111807	8.175496	12.899218	22.346256	24.30645	27.17537	22.28494
880	0.10559717	-0.19655848	6.6261396	14.3589325	13.58322	15.8619995	2.8446631	1.7355373	4.8440685	9.998817	13.208759	15.3076105	11.691908	11.393632	7.8550243	16.528078	4.801115	9.14092	0.65024626	1.2810594	6.325618	-1.0545875	-3.3627765	-1.3307184	4.5495815	8.653683	15.651844	6.522314	5.7991624	7.9968204	6.5313244	9.810119	9.834959	6.0458508	7.504468	7.6570206	7.158991	7.8442545	2.7095754	14.561045	9.277253	8.494123	2.042996	0.42470843	5.3950176	8.680504	7.681696	13.767754	17.284828
882	2.1343064	5.8794303	3.3439603	10.594345	9.538069	7.4983306	2.624449	8.992472	7.602599	22.529198	27.002228	29.261606	6.418442	10.397636	9.778873	5.872257	17.575089	21.173302	20.612587	15.3728895	13.379328	3.4700198	1.638125	-0.88161504	12.133879	19.093857	20.281141	18.357044	20.62339	23.372478	28.451317	29.02832	26.479193	13.591368	22.44413	18.995354	7.52266	13.5629015	14.910147	-21.8319	-6.256404	4.4236526	1.0148134	4.5387545	0.27157402	-3.8393638	6.832514	8.870576	-7.6329594
884	9.828438	15.6770115	14.291258	2.854783	0.31418306	0.5324638	16.05098	9.702115	8.369038	8.363245	10.593126	7.575591	12.478407	8.934544	9.813499	21.231415	21.100845	14.14588	-2.7314975	-0.062355444	-1.6763271	9.37134	12.002209	10.706584	11.243982	9.751884	3.1352603	5.5581574	10.268635	13.738316	16.987753	11.7008505	9.852763	0.17287469	3.2914548	10.941788	3.67697	5.629502	9.33544	18.055119	20.166733	15.427319	8.913399	15.623287	17.96711	-18.76836	-17.822128	-11.718984	9.431654
886	1.5592343	3.3464656	-2.9067993	15.957033	20.587788	23.793344	21.412092	18.750095	5.6337204	25.214737	25.310843	17.933773	11.493632	5.4705944	3.850717	3.3288774	12.867016	23.997833	5.192954	5.8713546	9.543424	-0.4144752	3.3209815	3.2222095	2.6480372	6.534137	2.254443	19.498856	26.450556	28.198666	6.5809736	5.447771	2.5951781	1.9602613	4.6839085	5.250395	17.329676	18.522268	13.161066	4.863828	0.91329575	-2.6147273	6.804697	9.690751	4.964144	9.223943	8.549014	6.011628	7.9848385
887	13.683611	11.1106415	6.590624	12.26008	12.404254	9.43238	-3.9992108	1.8451256	9.984873	12.657013	16.492828	11.940734	-1.4830265	0.07089174	0.5240709	6.0919585	-1.8184179	0.43192792	26.39084	24.867115	23.232647	13.464806	13.70915	11.59981	18.453136	12.29159	0.7888174	12.400633	13.161857	15.261517	13.467448	12.423133	14.970214	6.8938947	5.231648	5.4980073	7.69512	11.728939	7.3652678	13.023529	15.278256	16.173079	8.503664	8.070796	9.703136	3.440628	10.601229	13.186371	-0.43913704
889	1.9475507	-3.4710665	-3.8369093	14.125926	19.135788	20.425625	3.9942594	5.222699	-4.103446	10.607264	8.610529	5.9640055	28.489452	39.36194	28.547966	16.555967	25.97567	23.669277	2.9438686	-1.0024506	-5.0293503	12.139761	0.10203838	-13.332844	14.105821	14.354322	10.67729	5.674553	11.121996	13.759283	1.4407643	8.443765	8.740891	-1.2997249	6.5275717	4.847333	5.7242084	9.62388	5.2697363	14.163126	14.3541355	7.0916905	-1.1941696	3.605887	13.101517	8.014378	0.80898166	7.187969	-2.84595
890	-3.629335	-3.105805	-6.888496	-13.104034	-12.953808	-13.19867	-15.081909	-17.34204	-16.711977	-16.786709	-6.437163	-0.20803452	4.7840466	3.5947413	-3.41187	-14.943161	-9.726202	-1.2602525	-2.1852953	1.4467356	3.048017	-6.9817348	-6.6272025	-0.35527194	-6.6048293	-1.413674	-0.465542	-1.9318272	-6.3545666	-12.288239	-5.564987	-6.4561067	-10.698854	-6.902123	-8.0510235	-8.4654255	-5.752264	-8.939714	-10.199881	-9.818275	-3.5894182	-1.8314886	-6.264798	-8.853723	-13.477265	0.012792707	-7.4360123	-14.89188	-7.5019026
891	0.75178933	4.5619173	0.4904859	-2.0242252	0.5371865	3.6680088	13.986086	9.995276	5.1113214	21.718575	27.920673	14.884198	-3.3457966	0.85621583	2.2982087	8.33184	20.127426	19.411167	9.76343	8.235643	2.5163589	16.500526	18.732956	14.835106	0.9638227	0.4302066	-0.723339	18.31214	22.270605	24.44116	10.840961	13.886506	15.675735	-3.5465424	5.49286	4.7701144	7.553838	7.2065525	9.8722515	-7.1002173	-3.11083	1.4240375	0.79879653	1.7798979	-1.6141436	3.1070004	3.7561598	4.9943967	0.51118904
892	0.6538019	2.7873654	2.2726066	-1.635646	3.7485862	4.2396693	-2.7937047	-4.619642	-6.7669106	17.547081	8.333454	3.1269755	-18.464369	-15.235342	-0.9446501	-0.06081727	-3.7802305	0.69089544	-6.6796207	-1.5532552	5.070971	14.046402	12.11193	12.6826	12.101968	3.489634	0.55972195	1.4850076	-11.634022	-13.676611	17.155323	16.336285	9.006819	10.578329	6.1897545	7.038822	4.083892	2.144854	3.8466043	-1.630357	-5.711667	0.25063682	-3.5386052	-9.166919	-6.678602	5.811843	3.6789036	11.642745	-1.7093074
893	22.82299	28.322195	14.306712	27.692886	25.225306	7.249985	13.873989	19.165298	16.974432	15.125373	22.901413	14.195818	8.346105	15.848772	24.437672	24.596985	21.631113	11.230103	17.50521	25.244015	33.716316	14.970371	19.107487	13.418207	14.613731	23.563972	19.226177	7.621828	17.975151	20.520155	27.557705	32.735138	34.10221	36.97027	30.350498	27.370937	46.372456	41.667995	29.613861	24.69572	29.827675	23.586012	47.21003	46.77455	35.881935	32.77039	34.022743	28.258839	1.6410209
897	3.594049	0.95526814	-3.2776265	-0.80706847	-6.8400936	-6.7428427	13.10334	13.303941	13.638639	4.8490067	5.9774666	5.1095123	-8.061546	-4.80427	3.6673808	10.362591	7.9951706	6.006531	-4.5885005	-6.029665	-7.0576754	14.037827	15.282644	16.475565	15.970112	16.479706	12.461407	3.5549912	0.9290543	-0.990291	12.268665	5.1685867	-1.0474434	10.335342	16.817276	27.799524	10.454903	14.708012	14.819017	13.734789	12.653164	12.05089	-1.9869568	-1.3552797	-1.7720001	1.6409276	2.35302	3.3940248	-2.8854852
898	19.221945	22.036896	18.69448	26.14379	29.472181	31.849323	5.9439635	14.236171	16.164581	15.717077	18.62843	12.479824	9.628633	12.027366	6.4842024	16.965157	15.955389	5.8451214	25.052685	23.10813	19.985188	5.4256816	11.46771	9.843154	3.7461228	15.243894	18.918852	-3.1573327	11.733343	22.116257	13.983388	12.179836	9.847983	16.195072	22.355968	18.279015	11.03043	14.45209	11.930813	13.665573	20.804974	22.340343	0.9699259	11.315514	11.338404	36.984383	25.719131	10.191544	11.134499
899	-22.058838	-17.370632	-12.924311	-5.898936	-5.8763447	-1.6661978	-5.334094	-13.02754	-20.004192	4.71047	-5.178505	-6.4075155	-7.092761	-8.283056	-14.677176	2.060415	5.386006	10.99453	-23.258533	-25.149446	-23.735954	-13.983714	-11.191621	-3.9391575	-23.317482	-23.35009	-25.794384	-21.02916	-19.39024	-15.442898	-8.843458	-6.62201	-4.859103	-11.410391	-10.092302	-8.680895	-1.7803061	-2.133609	-0.5695806	-7.8718176	-5.4198704	-3.411459	-7.296277	-13.15189	-7.6226163	4.1465507	1.4905455	-0.7357725	-8.939049
902	23.194603	26.589478	17.893244	9.445215	11.044334	8.320217	17.864222	12.932061	11.526076	0.86505663	5.473443	5.7213297	-5.9207554	-11.418322	-10.35045	-20.52888	-9.183458	-9.706938	9.841929	7.8627653	5.2635856	-0.8638993	7.5291452	4.594839	7.9321313	10.344749	6.2893734	4.830531	2.3847656	0.5788602	16.945377	11.074177	6.270133	9.514314	-0.74897206	-4.014073	11.928612	12.595046	1.5672772	14.91205	17.340954	11.472855	-0.8528397	6.383582	6.8997765	19.55862	19.288933	11.43795	-7.985243
903	0.49762163	1.9596063	3.798009	0.50092196	-2.9495745	-3.1244965	-1.8578417	0.01826322	-0.016829014	0.5491615	-0.1708138	0.2197679	-4.283682	-4.2765107	-8.5889635	3.7749481	3.1376243	2.5370352	1.74368	1.6044496	-2.7244062	-5.741308	-6.7988863	-3.8956277	13.653736	4.6477747	-5.4954677	4.5149584	14.209606	21.264063	4.693655	1.2770429	-4.3629074	-5.534749	-1.6706288	-7.8915186	-3.356675	0.7370763	-0.27819085	-16.264626	-0.40772843	10.136423	23.828106	12.480727	8.490046	8.233869	16.058008	11.842915	-2.0239124
904	8.33721	15.048521	10.315249	12.841148	8.731537	-1.1291773	14.890926	20.628468	17.277054	-0.44192803	4.5857205	1.7917383	4.710433	7.875903	-0.36821645	1.4568855	13.71966	20.523123	9.793345	8.6836	3.656982	10.922635	14.919699	26.75951	18.011377	18.510406	14.343323	9.563179	13.949762	14.669399	3.9728076	8.69224	7.570979	0.22519594	9.978851	11.324944	1.1588352	8.024562	-0.06406784	2.6917887	8.651805	21.797619	10.099192	18.907063	17.278034	11.18971	13.404249	7.012909	7.2545376
908	2.9359465	2.9776678	4.780341	8.815596	12.761771	16.545242	10.901115	15.423166	12.5367985	0.11348306	3.673684	11.184996	-0.09273155	-1.7013466	3.4968634	11.600584	10.991943	8.526083	18.89922	13.293275	2.4135718	0.7120029	1.7951169	-1.6765404	28.959965	28.178352	19.341103	13.737596	10.846563	4.6774216	8.055296	7.5569487	6.203005	12.321983	10.848721	10.946365	0.023555309	-1.2326467	5.117061	9.804434	11.709835	8.930798	13.590906	11.394249	4.839731	7.054559	9.781968	12.544537	12.430775
909	8.886389	13.853704	9.285025	5.839108	16.14745	23.03537	8.598246	9.479618	10.950081	10.394722	13.033153	3.5226684	8.741324	8.70059	11.810359	5.8789015	13.77885	4.2847824	15.431873	21.318233	15.223244	14.046682	16.012693	4.5242414	10.762545	10.018406	12.825132	8.225798	16.314318	11.020468	17.716703	35.939606	40.29236	20.36229	28.949253	26.254711	21.608185	23.546165	9.49769	8.429301	11.197254	-0.14956251	15.186421	17.159578	10.087445	6.1676116	12.201496	11.944992	14.308367
910	14.842101	17.279991	12.789488	10.548944	12.253868	11.12461	17.149883	9.701202	-3.2979722	19.782734	32.565414	30.631327	25.30976	30.800278	27.148666	17.492214	14.847842	15.604488	35.336426	40.773148	38.568626	6.77075	21.260406	22.11021	-3.8457093	1.0646157	4.0639873	26.342882	38.114998	47.88196	27.596275	39.12587	44.841892	27.831997	30.414772	21.8065	32.080704	22.566269	18.160818	4.9830995	0.9641493	-4.239185	4.5524683	18.611956	15.76008	21.74044	19.62288	16.442696	6.5251417
911	7.7028713	6.966726	8.414675	1.076112	5.346921	6.083432	6.31361	3.396822	2.1347408	9.571888	9.267492	9.383404	4.077977	8.143838	10.845867	-4.040318	-9.999837	-9.554943	-1.7703613	-1.1837068	0.75945055	3.1345558	4.880819	-1.9175149	3.4599426	-2.709198	-4.0176654	7.163001	8.652391	8.321036	8.787546	10.231609	12.146005	6.709425	6.100516	4.6600103	26.01365	27.352716	30.301264	13.473898	5.2214403	8.538149	33.042862	30.894993	24.623217	-8.257539	-2.402876	-0.39861858	9.877529
913	-8.77871	-7.957526	-0.038674295	13.410704	13.073139	11.555221	19.366077	19.719938	13.309237	13.995726	16.913671	14.062258	-0.8226817	2.893743	2.9755101	1.4048204	-3.865931	-2.192657	9.630019	6.558058	12.334841	6.114727	9.159636	8.59406	-0.60902125	-3.3746738	-4.694262	-17.190565	-17.937466	-16.065727	17.927784	14.912048	9.037115	10.737459	15.440208	22.909971	10.257448	12.0982895	8.066446	5.198764	0.917599	3.3662293	5.7634277	4.971513	9.877263	24.145975	20.614698	10.807571	13.508587
915	24.12253	22.840855	9.74752	13.7422695	26.744606	26.545692	20.044903	22.645771	17.949581	13.000537	15.262522	12.061804	22.473446	23.56636	16.484194	26.555408	30.691452	18.70462	20.15425	31.579453	31.886753	7.119454	23.770868	15.080525	21.382862	25.764017	24.148872	19.43504	19.28218	9.3595295	6.561868	8.911474	5.0488434	19.251637	24.927074	15.572389	22.264809	31.709972	31.296318	15.442089	30.06351	33.42318	11.140873	8.300909	3.257813	6.431308	18.787643	19.333141	17.698967
921	18.850779	16.331013	5.165286	25.53701	11.907235	10.074959	3.8829694	12.043114	16.018187	10.270229	11.678892	15.140417	20.3231	11.670328	4.3660774	6.2123585	6.9767923	6.13006	29.962116	28.110577	14.675811	2.6672223	3.5588253	3.6940298	-9.978622	-3.0869825	5.5080576	-0.4045205	-1.2114056	-7.142995	32.017204	34.369484	22.412586	10.521482	16.182812	8.675816	10.756181	10.74588	2.6337514	15.482063	16.80811	16.298042	20.987175	24.692627	14.981396	8.732449	25.461773	28.607748	-7.225465
924	28.757345	18.47242	9.1389265	4.44925	9.614832	14.816341	11.099173	15.102457	4.214067	-9.692663	-3.7948532	3.6759567	14.661064	8.244193	9.335997	-0.33213916	1.4987545	8.618429	4.3504953	2.0985858	-2.8780394	19.76875	23.502146	31.428493	-15.946047	-16.65778	-18.0414	7.6579	9.239882	1.1397896	2.4115272	3.777456	2.6857853	6.7816877	23.8793	32.958763	1.3218846	7.3674803	7.9190235	13.9913845	0.006626666	-5.256236	3.8077893	2.247327	-3.0748096	-1.9593118	-1.909018	-2.1677237	25.32745
925	6.155875	4.7712507	1.5374079	-7.8118486	-6.582084	-9.183706	-7.822984	-9.603678	-10.151257	6.024968	9.017661	13.762997	4.435078	0.9596352	-0.50300694	-1.1665379	-0.6849146	-0.38939255	-2.8423977	-2.6444151	-2.9449446	3.2406757	4.898838	6.431175	3.698084	3.595489	5.489766	1.3512429	1.0672222	0.3284183	-3.120975	0.9961554	-3.4055307	-0.72936153	0.97956586	0.6355446	6.3093524	8.3930645	9.847725	4.716004	0.77131855	-0.35825342	1.9548392	2.9617653	5.3608685	7.380416	9.433209	6.969466	-4.596005
926	-20.064907	-23.552588	-16.298264	-37.04749	-32.552856	-22.396	-21.18216	-24.333645	-24.03236	-24.951786	-28.881151	-33.073303	-21.23959	-23.899416	-27.156979	-16.568657	-21.24147	-23.503855	-24.10601	-23.730446	-23.43763	-21.871828	-21.01093	-17.52473	-29.236864	-32.1131	-30.056694	-18.981075	-26.352013	-28.275002	-25.79189	-29.815466	-26.057865	-19.741697	-23.014233	-19.31988	-21.522907	-31.699104	-34.093094	-18.031342	-20.22411	-14.178496	-24.021008	-25.741629	-19.349741	-21.633793	-18.781912	-12.694254	-22.567705
928	-7.3687177	-8.610884	-13.33469	11.403261	10.988825	6.976895	20.992641	19.130013	10.17092	2.977241	3.711513	-4.3154716	17.050858	17.056305	11.422263	10.621782	21.245361	16.530886	11.390048	13.259358	16.64922	12.948515	10.226299	3.7161722	1.730211	4.2165227	10.152023	16.288557	21.573359	17.436546	0.27959734	3.228064	1.0931113	-1.1862593	-4.723351	-4.6444483	7.9792047	8.479521	1.5002277	9.0128975	7.8207064	3.2814803	9.251157	12.151623	12.683489	7.615478	7.6552706	8.867199	17.343674
931	9.273159	8.652148	11.290036	4.102457	6.32627	8.24161	4.3548603	6.5557365	2.0779638	-2.4177294	6.0164165	5.872817	16.09937	12.976994	13.386778	15.46118	14.767426	17.168064	7.566186	7.863419	9.00394	10.285844	8.096621	-2.7057092	10.968601	9.033564	4.265624	7.6888165	9.815069	10.502241	18.376305	23.130901	18.027706	0.49964815	0.8266232	1.8523089	13.849546	1.0320429	-9.4322605	-5.0921283	-7.2623167	-2.3965914	7.227353	6.3856306	11.847333	1.0367053	3.4911704	2.20597	-8.146419
932	6.611478	13.112916	15.380806	6.6133327	-0.34377867	-8.325307	-1.302772	1.538654	-9.729943	-0.75276506	3.835002	7.2848463	0.12933025	3.6589603	5.8337474	-2.1385927	-5.807167	-7.7694416	-12.750633	-4.9198675	-7.282202	-26.287224	-24.10139	-25.39161	-16.90977	-14.200701	-18.610222	-19.392933	-18.941437	-14.919065	-5.1390967	-5.0594	-0.02021563	6.429267	5.0175653	-5.5069313	-4.533657	-4.0947604	-7.566889	-7.121499	-1.76309	-4.5734057	2.0205622	9.341732	11.160973	-7.0270376	9.274737	17.16835	0.59756047
934	16.831278	4.366312	-3.5457468	-5.114932	2.1754866	5.7497563	-5.162158	-9.225153	-5.9417963	9.726313	17.459192	24.714893	-2.4398165	6.2064314	4.095883	3.1235282	5.0982313	7.203249	1.6735858	7.744443	15.83181	-5.556899	2.4065027	2.3407674	-1.7904432	3.9688072	-0.93168736	19.624113	21.203926	15.827325	-1.8342745	0.41941595	-7.1114845	6.7602463	4.3181314	3.9896064	3.019185	9.568045	8.713637	4.6631374	5.065474	2.5798383	-9.409935	-8.826492	-3.9641972	-6.231443	4.4519196	3.5448098	3.4348505
936	10.619748	13.217928	9.532173	7.3208313	9.085549	10.046288	6.577717	7.0693665	11.907333	13.851881	9.119535	4.1047125	0.24515998	6.175984	11.615817	29.435257	21.219217	8.088648	2.7227654	5.883625	8.356293	13.308268	16.499931	15.701872	15.897451	13.550163	10.387772	12.719069	13.899023	15.950251	-2.9479966	-0.18344328	-3.0415196	14.357958	6.919101	8.127401	4.0649223	5.5959997	4.8153605	9.330189	10.070942	10.71994	-1.3349917	-0.079705834	5.028695	12.772444	12.251612	16.69078	2.0543687
938	-3.260652	3.3439555	4.4452434	-4.1811347	-2.1661584	-1.4483578	-12.648007	-5.6534715	-7.5550666	-14.763041	-9.836069	2.0031362	3.0361075	7.5349073	15.92968	-1.914308	-1.1751745	-7.1115685	-2.4999547	1.5112257	3.9081254	-2.8532934	-0.8440474	-10.489386	-17.603245	-14.3619	-13.385227	-16.380215	-10.95196	-15.510635	-2.08476	7.4281564	7.690242	7.460945	-0.53757966	-3.9268181	-6.257083	-5.4034295	-9.653427	-4.8639565	-2.6791532	-9.381817	-11.48918	-7.2394543	-7.3286805	-3.7883987	-0.42657554	-0.85514367	-7.010435
939	21.118792	16.241764	10.931678	17.402584	15.856546	14.047897	-26.746239	-24.444618	-23.303236	-27.521973	-35.136467	-33.595985	-6.802516	-0.15537071	2.042441	-7.7383966	-3.1862938	-4.8738184	-4.542497	4.0524664	-0.07592562	-13.638113	-11.680421	-19.68592	9.582706	6.59933	0.7833489	-3.6816196	-5.637291	7.2097907	-2.1749213	-0.31580758	-13.387463	31.886208	33.409813	18.015743	0.36443496	-3.728713	-1.3108264	-9.055906	-7.0546627	-4.301091	-15.605307	-17.393272	-21.874804	-2.3517737	0.37167236	0.5408981	-12.247692
941	2.9276047	5.2688026	5.1526437	-1.7144866	1.3272252	2.6474419	15.674504	26.75142	16.625237	8.309907	5.696168	6.9516535	5.1841884	8.355611	11.443747	-11.861143	-15.236242	-11.525075	37.857018	48.957333	40.273247	16.995691	13.403786	6.3457212	7.511136	8.833361	5.9798517	20.813591	31.308943	26.100716	22.534164	21.632204	15.113046	-5.4976816	-3.0090702	3.0133784	4.025398	9.695511	14.698582	9.80032	9.07271	11.67052	22.852146	33.435394	27.415333	19.284458	24.519857	17.554976	7.7464676
942	11.321974	9.117766	1.3367729	5.6783347	5.606226	4.7377663	-2.196693	-1.3740759	1.7651808	-7.897556	-13.542307	-13.769058	-3.904582	-7.000749	-12.284187	-17.404352	-20.831154	-13.351121	-10.384827	-7.2104692	-2.3949442	2.3265352	2.3625925	3.9934087	-6.2310386	-4.8334084	-12.968155	-2.6416326	-4.5201154	-5.6180043	-10.990692	-10.483297	-11.461431	-3.5947323	-2.3145394	-3.232293	4.112001	4.753824	5.676655	7.074728	5.081245	3.211591	3.2184894	10.431343	15.985527	12.672155	11.624576	10.273933	-1.8738339
944	13.579271	19.343624	18.159088	12.380852	4.23308	-3.5474	-2.0685816	2.0092301	3.7991707	-4.1455216	-2.271902	-2.0991127	-8.662603	0.39332896	-3.476138	-1.4673615	3.8862903	3.0346775	21.552645	22.677706	24.255655	8.121121	21.109184	30.554733	-5.110377	-6.3244066	-11.41148	7.543793	7.2768736	3.98861	-5.477021	-1.5354683	4.483577	12.173886	15.479925	14.314602	17.684269	22.308193	8.79168	-5.783567	-3.922976	-10.143091	2.2461133	-1.0471956	-3.6408582	5.7806854	11.538542	22.050034	10.120319
945	8.226237	1.899518	-3.2352483	-6.011108	-9.450523	-11.880747	-4.9964657	-5.442749	-4.825672	-1.1466889	1.6557214	-0.64651	0.24040055	-10.229361	-18.4907	-1.0061387	1.6570246	-1.2854908	-2.0044684	-4.541837	-3.7802587	-1.1031772	-6.4138713	-4.2756186	-6.717876	-5.37142	-0.6128551	2.7086167	1.502764	0.056767598	-5.6623645	-1.3013091	5.497715	5.427519	4.7603054	-1.0309798	-2.7202473	-5.134734	-6.816435	2.0194194	-3.6388016	-4.760309	-10.288004	-11.438181	-6.9572735	-3.096321	-3.9319034	-0.47653657	-3.0571597
949	6.713214	1.8770795	-0.3683852	1.4508142	0.41746914	-4.2780523	18.53026	15.670943	13.11369	1.9866258	4.777663	4.7409196	11.097745	9.750721	5.5388327	12.691794	13.109714	18.875965	12.499409	11.477577	9.958586	6.664838	13.4105835	16.861223	24.001543	22.24324	12.437803	11.384344	13.385029	11.976997	11.820711	8.491668	8.929011	16.896252	23.858725	17.255112	10.500052	7.5780954	8.643964	6.2698984	3.134396	3.6151373	5.8155394	10.5830765	5.6529684	1.4761889	13.158106	17.03645	17.823895
952	-18.796085	-9.273972	-6.5388784	-13.268148	-13.623762	-14.690823	-13.731785	-17.811884	-17.071175	-18.332706	-21.53056	-16.803192	-14.771177	-16.287678	-17.85383	-20.673664	-20.234257	-23.10365	-27.827366	-23.920609	-16.895395	6.736581	6.643212	11.1124525	14.443428	10.245698	9.097141	7.8117747	7.2111063	13.372822	-19.401978	-17.761604	-15.500294	-29.195892	-21.116287	-21.984833	9.768753	9.884966	4.424531	-15.128273	-13.397074	-19.821156	-20.757517	-17.000515	-13.042052	-10.764189	-9.919312	-10.026912	-11.653428
954	11.1751585	11.235145	-2.2950885	15.096917	15.195986	0.008124411	11.519684	12.433005	5.864565	-7.969042	16.768082	26.44078	-13.055058	-5.3338475	-2.3608117	-14.293231	-7.7852306	-3.6070144	14.7652645	18.619625	14.691044	23.982372	23.73537	22.94226	4.0920343	2.6548426	2.7897696	8.538108	5.746911	-5.953773	44.707375	41.17633	27.477264	-0.063328266	-2.7094746	-9.976366	24.068516	32.957085	24.045341	-8.100658	-6.931708	-2.9571493	1.4824705	-5.540148	-3.463048	-5.50422	0.47338498	-5.621442	19.843498
955	-27.542423	-35.191315	-31.723011	-27.910992	-35.63591	-38.78273	-20.313381	-23.413548	-23.224289	-24.64455	-29.440073	-25.200611	-23.858906	-33.121647	-28.745106	-16.884548	8.061979	15.648563	-31.066525	-31.39191	-22.150026	-17.51503	-18.846176	-11.290754	-21.447315	-27.011494	-31.85019	-19.708992	-14.771381	-6.5533338	4.337781	-3.3439093	0.76254207	0.9909992	9.921498	16.246164	2.838143	4.9797897	8.207966	12.395689	14.238758	9.106644	0.016247213	-0.17433071	-2.322839	-12.075684	-6.8135786	10.07419	7.6237926
956	12.770338	14.41663	7.8449345	4.5299883	9.532557	10.453552	12.291174	9.084376	10.096821	28.761353	30.67187	22.967983	16.336641	17.10213	6.8477235	3.6451936	2.3381176	0.93819135	10.225829	13.4444475	24.90628	11.830864	17.202957	27.747356	12.153336	10.316402	4.883868	10.23069	6.584079	0.4719695	12.062872	15.820938	10.626659	17.029514	5.080106	-2.0596333	7.983383	9.458901	9.752089	6.2687078	9.753317	9.639074	14.500141	14.799595	7.589053	8.935244	5.4824986	5.9989114	3.1330047
957	-2.6715546	-0.5241476	5.4146595	5.4286556	6.3231	2.1660056	-5.711146	-5.2312813	2.8745337	1.5844646	0.74570286	2.7629735	3.810965	4.7528	4.5873938	-7.492832	-5.8604145	-9.691065	8.609704	3.1874895	3.3200357	-5.5401945	-6.0228386	-0.4754551	-4.1915264	-7.4471865	-3.2329807	-7.9359236	-7.7348404	-14.697781	5.456421	1.5261791	2.8382206	6.017596	-3.5170965	-7.5621614	-0.45840752	-0.2206511	-7.289707	-0.55263764	-5.9799848	0.32494712	5.870022	9.687909	7.08819	1.9187571	-1.7717886	-6.8579454	-0.58620876
958	-0.5534781	0.9426989	-1.9967122	13.104174	3.1607802	-2.4175665	-1.838683	10.522804	23.366127	-0.5374398	3.0962708	6.737679	2.8163028	-4.0759172	-4.1761017	12.418422	11.5982065	5.554745	19.312521	11.850077	6.8810544	-3.8554769	7.2838955	10.047831	-9.678278	-7.305525	-4.2803288	-13.635171	-10.567944	-5.346532	12.7602005	12.240525	14.822301	-0.049431324	6.6924086	10.441578	-1.8833064	-2.1096582	-4.063445	-1.8604575	1.2141366	-0.5287839	-3.7527988	-1.1744912	-5.1954327	-6.778322	-1.1946402	-1.7042508	-2.8087888
959	16.080994	9.484303	12.747107	13.247926	13.625002	14.510857	4.7716374	8.535923	16.996628	27.882702	32.033215	36.53383	6.3330765	6.2181168	3.613081	8.297167	10.749311	9.319905	-0.13582693	0.3862419	8.160916	21.2397	15.124925	14.892172	11.64626	15.192567	18.036907	3.6498647	7.813428	10.467642	15.579889	9.99099	7.025812	5.9187	3.1221724	9.743414	17.565647	17.315556	22.945208	14.261549	4.0690327	2.9331284	-2.7231033	-2.4763522	-1.2355026	6.4042444	7.0056925	3.7794101	-7.8982654
960	28.327183	33.037285	33.005417	15.173862	21.697346	19.8881	15.164051	24.713764	22.485611	34.57975	34.79367	28.036186	18.457298	23.193947	13.130565	18.344751	25.941368	23.700623	23.845646	20.603085	22.85532	19.874786	23.875345	18.503368	31.168728	33.382545	23.502327	32.42514	29.656824	23.859108	31.19677	33.95318	30.509766	32.949448	31.234543	15.771603	22.51142	29.091206	25.06375	22.982178	30.33145	34.0878	26.151245	31.80894	36.7763	18.990047	21.046902	25.659584	23.725094
961	-2.011358	-4.917055	2.0217388	3.6215668	3.7583227	-3.7341504	-14.079399	-13.149427	-11.191059	-11.499031	-11.597973	-12.829095	-1.94636	-1.2464533	-4.4843044	-14.289853	-13.076452	-15.2540245	-7.72186	-6.446299	-7.3911896	-13.790571	-11.141819	-12.578335	-10.59822	-12.087467	-17.813787	3.3527093	-0.19242841	3.739945	-9.062542	-12.769411	-9.983946	-7.2494845	-4.0716	-1.5778552	2.1669416	4.7944756	6.176678	-13.092683	-12.451345	-11.855901	-12.333028	-14.37781	-8.166306	-18.549248	-11.724047	-10.351582	-18.214298
962	10.028679	11.052465	10.459335	14.281452	8.075784	13.492663	5.7741704	10.02083	16.79444	-2.001459	-2.0263581	-4.965502	-2.9664125	-3.1609612	-3.1992035	6.7789555	-1.7038405	-7.7290626	-3.1295185	-2.683622	1.8759534	6.7986956	7.2131996	1.8077111	8.597229	3.8237581	-0.25993448	7.8389606	0.7819087	-3.4290717	1.1090828	2.3467915	-4.016534	-4.1108437	-12.482763	-19.857437	4.1248407	6.070526	1.6491479	22.667652	14.556135	12.463148	7.699025	9.482136	7.293869	4.2144327	6.2261295	4.0798492	9.911711
964	17.678911	9.612916	-0.66309357	11.902512	14.800585	17.571861	-1.5752814	-1.4969887	-0.7283999	0.56411076	0.5613153	0.97938406	4.242493	6.974069	2.2747324	1.6464496	1.7851117	-1.0240667	11.158291	12.189777	10.661656	5.550067	7.5974126	6.1103125	12.037056	11.090309	16.738537	6.963418	-0.67170954	-6.3877525	2.3166308	0.32113028	6.311187	9.7988	11.4161	11.801943	-4.2337837	-7.6639557	-10.738352	3.322856	6.2457304	7.870536	16.903957	17.57685	15.311188	6.2631617	4.4698153	3.0353775	15.740719
967	12.031006	10.01865	6.710641	-7.4781804	-7.2145295	-2.6149676	-10.137913	-13.98414	-10.252023	-2.5356708	-6.8989363	-11.556738	-6.330514	-12.312355	-12.90092	-8.825287	-18.627636	-17.820831	-14.937414	-14.527867	-3.1121778	7.320852	9.66765	-0.9117307	-16.564545	-15.312976	-13.748872	-15.780495	-28.758339	-33.91231	-2.9064221	-7.0505123	-6.1299706	7.742675	1.2127911	0.8378422	-16.327497	-19.324142	-17.209038	-12.892479	-13.149821	-6.1590333	-11.234205	-10.903507	-10.358294	-19.480896	-14.678126	-8.785335	-1.0707194
968	27.84497	29.288599	21.797297	41.15336	34.78357	20.23025	34.42856	33.311146	14.256868	14.467335	20.82334	13.477297	30.574759	22.042604	15.986362	14.524339	27.64998	21.512234	25.862513	27.268097	26.765831	22.147608	20.70483	12.546046	16.577301	20.91269	18.381006	19.358093	20.004436	17.241772	21.835117	25.829533	25.698805	23.93459	28.942547	20.658756	9.007359	18.009224	23.710875	21.922453	30.933102	28.622429	19.048952	24.96771	33.682106	38.7362	33.03927	26.757107	15.971101
970	-1.9249194	-0.32667887	6.530873	4.1001544	7.2824473	10.596284	11.285607	15.354128	6.8956194	19.70451	17.894733	10.339586	5.3975196	3.074068	6.699573	5.848755	12.257864	24.237795	3.6854486	10.005688	13.318241	6.2685547	1.8397795	2.1410432	19.485783	7.0045204	9.8626795	13.263464	17.31209	14.457636	8.448656	7.033101	5.9450502	-10.854544	-3.7481012	0.40599066	1.0422864	0.4391325	-2.6571455	3.0531034	5.442022	5.018696	3.1484385	5.7907553	7.204178	21.74033	20.17198	16.794737	10.240383
973	34.67888	21.22274	12.625795	2.8088665	4.624521	1.6200606	10.553225	18.322086	13.269449	9.9528885	13.417721	13.271072	2.107613	8.5554	14.690673	0.48575488	9.419746	5.6793895	-5.2984686	-5.8265014	-5.6039853	-8.33298	-6.9630775	-3.3416536	-12.662444	-10.897942	-10.222904	2.361398	13.539842	24.300478	-5.0047503	3.865558	15.283273	9.600398	9.309542	3.4426098	4.151331	12.109417	7.056613	-7.369712	-3.6469612	-3.7953181	17.938282	19.869186	12.917045	10.313675	10.538004	0.33428502	1.3603647
974	6.9088306	8.833557	10.836935	15.924794	24.846119	21.51632	0.96657944	-2.0381885	-0.86993456	6.1615305	9.971746	6.9190483	-1.9235834	1.4773862	-0.83442265	18.289244	12.56709	7.0271835	4.7240887	5.671855	13.066048	3.6608214	4.519562	6.9472585	15.214551	24.813591	21.697575	4.1286488	1.700953	5.8716283	3.9666216	-3.316741	-7.7703066	-3.9380698	-6.3993063	-1.0528877	13.341997	12.361094	6.348686	-8.889766	-12.780151	-14.20043	9.584916	8.831387	13.557075	3.300635	3.4839363	3.2878823	4.7176237
976	-3.7329428	6.6064663	11.515155	-5.461792	-4.552745	-4.9571023	-16.011564	-7.785636	-3.5274153	19.034061	16.932865	6.861659	8.431255	1.9103866	-8.8638115	-8.739815	-8.90177	-2.8016164	-5.1821504	-1.16115	4.409575	8.159899	11.478411	12.961854	17.6885	17.697233	8.492157	-9.0021925	-12.7545185	0.019285798	30.344475	34.53146	31.439888	7.227292	7.042503	2.8771114	16.101788	17.95919	16.221182	6.045401	2.5113277	7.59916	-7.685712	-4.7124066	-3.495943	17.242455	18.421078	12.670362	23.123161
977	-2.5434015	-2.8440726	4.8171334	6.3064065	-1.183933	-7.0471277	15.921281	18.208632	19.489487	9.541484	5.814102	4.936275	2.177462	6.802388	12.895255	-10.406442	0.6846173	13.417104	4.394059	9.78125	13.366291	7.183858	4.917901	7.1260653	11.573887	9.623139	14.5693035	-2.0698133	-1.9512801	-4.285514	5.6336055	1.2373074	2.2551057	9.525253	2.953683	0.6063523	-3.082973	-0.9607813	3.6052382	20.325472	12.990768	13.852545	11.155327	9.303964	7.029564	12.985052	10.270067	12.275328	8.384048
978	41.981335	38.099365	21.790163	7.28559	23.251453	30.04889	13.651487	11.4492855	9.635468	21.106426	11.099865	4.674175	30.43617	43.146057	39.444202	10.016888	15.644843	15.818108	4.008639	12.76404	7.796193	7.3331795	13.844549	10.8888855	6.7142572	9.863625	19.16203	12.621102	19.176651	22.945545	9.615774	9.057002	3.3693004	-0.08505705	1.4571607	7.3441405	26.181404	17.8348	9.036575	3.8405645	12.0153675	15.920314	-2.4422424	5.9646616	-1.0969093	-2.2816627	7.2209187	0.5469097	19.458145
979	4.697464	4.2874413	23.741215	5.2727666	6.383507	2.748056	9.568245	10.569551	9.976213	-8.02122	-8.8553915	-12.904994	5.558461	5.2699833	7.013875	0.60347575	2.8318362	2.4659176	7.4164767	5.6853676	0.78563756	7.873419	11.914051	10.339234	0.15848526	7.6461663	10.842073	3.720619	11.4210615	9.975628	4.6005416	8.752487	8.508045	10.894308	14.441732	7.6291304	0.121838525	1.8647724	0.3059104	12.397233	10.57547	4.3227177	6.9608383	10.985741	16.918102	10.280878	17.18739	8.968239	22.20491
980	14.411929	14.925531	10.802641	5.495379	3.4459615	2.7347074	8.600477	8.43901	7.7382298	5.5419683	3.83169	6.918144	8.985155	17.410896	28.774593	7.1926374	20.089493	19.458338	6.638924	2.3420277	-5.428795	15.560181	19.673563	17.657621	15.424704	21.158773	16.52706	8.698492	17.606579	44.429783	14.443217	22.030338	15.461964	11.670827	14.156168	12.795782	5.63404	9.172608	10.793976	14.5879	17.616762	15.993374	10.461073	6.7616353	6.545154	12.079426	18.01154	11.452082	11.99309
981	11.541276	13.028824	15.336954	14.019144	36.548943	34.393612	28.490807	31.113304	21.876802	8.566316	10.345695	10.344003	19.257488	21.085033	18.113886	6.9162903	11.3862705	12.494198	12.834114	5.731453	-6.051353	11.875493	17.447567	17.260185	9.174116	16.230194	16.523167	3.6503222	5.564399	11.4444475	4.247968	6.246093	9.050872	32.68819	34.12221	21.575195	19.085052	9.341288	-0.9101163	4.2899256	12.776218	27.387913	9.388987	20.54578	25.392206	-3.8630946	-7.5074244	4.1770487	15.416857
983	24.106339	28.530975	27.620056	13.679663	18.908394	21.779358	17.464184	17.441168	13.696926	7.9732275	16.124535	24.544128	7.563753	18.927807	27.57388	24.10202	18.140524	11.177578	20.22537	19.868446	11.474785	13.110424	13.368893	8.30455	14.798517	16.748241	7.7872977	17.162098	16.424097	14.751064	2.9190824	1.598288	-3.9369733	12.138342	12.097279	3.259706	8.076346	12.9971	17.546427	22.302532	23.838722	22.72739	12.392466	11.402935	6.756236	40.172417	32.00508	25.50395	10.617577
985	21.100399	7.795142	-2.9274592	0.86714816	10.930923	10.9451685	36.06924	36.281013	33.743366	-6.43373	7.2579327	2.4066527	9.318625	8.520255	0.31199813	12.160784	10.448601	-0.3182432	3.4318728	9.231033	2.92659	6.435584	20.402468	19.168331	0.6299608	3.1848168	3.7952132	18.25554	12.301672	1.9433067	25.854094	13.348325	1.2473109	11.9992695	11.298491	1.2216979	17.317356	24.246136	3.6877265	15.459265	11.469302	-1.9725715	6.03829	17.390158	13.87661	3.0467057	12.194851	14.561016	27.346382
986	5.71628	7.6865225	-2.312577	13.337139	20.373991	26.899078	8.799626	12.014406	4.593044	1.7420303	12.401766	24.556717	3.2281625	3.5246282	2.7528982	3.616331	8.484327	21.603945	16.079266	13.889315	5.0729284	14.262014	13.205613	-0.27293152	13.534672	11.113476	4.111104	10.033064	19.519268	17.73025	16.77289	25.462242	25.548765	12.055774	17.555893	16.213774	11.591573	10.997541	6.8886356	12.661187	11.838049	2.0390801	4.644871	11.7305355	8.810358	4.494694	6.9151034	8.035842	11.016197
987	9.278335	6.875368	-1.5447011	15.517994	14.970877	14.980638	14.046164	12.539402	8.856386	14.485576	16.02176	7.493747	11.7601185	7.7972255	9.73208	5.431912	13.645883	16.203806	21.16875	17.214289	13.918055	13.651859	9.652378	15.289919	9.794453	13.72029	11.377981	31.834396	29.763105	20.382885	3.6791763	1.8783998	1.8101604	16.294666	11.69449	6.883368	13.958027	12.076619	16.486252	8.218029	5.1630144	-1.3031634	9.859888	8.86738	8.596831	14.643217	10.412489	14.040713	6.809324
988	-6.9307604	-13.035074	-6.3035293	-12.602235	-14.9766865	-15.623279	-1.8403594	-6.57242	-7.9722953	-1.0800278	-8.656752	-9.977352	9.108538	5.9826922	9.515189	-14.292105	-6.2992134	3.4966593	-3.133993	-0.72327524	-7.6530533	8.868992	2.8586082	-1.0214242	-2.8445299	-0.85914356	-1.2641315	2.0731988	1.8941334	-2.5225208	-1.346658	0.6157971	-4.4649444	3.7458763	2.8620296	1.1872075	2.786128	-3.5113852	-8.201805	0.62081456	7.911187	8.355815	-3.9307365	-1.6106287	3.718248	-3.0689156	-0.18803987	-2.988944	8.597702
989	14.304371	16.202574	12.261152	3.146778	7.5837164	3.4037762	10.922611	16.13919	24.317795	23.797352	31.729156	33.751106	30.432255	19.92818	8.949781	10.603405	7.2183495	4.200164	13.686939	26.687603	27.192102	44.584778	34.588028	3.0714545	11.029219	18.550598	32.604507	39.863785	39.60421	28.837337	9.631735	13.5822315	13.787613	11.713036	19.058805	12.934637	10.59197	12.115706	12.293463	13.842214	15.210974	13.964853	21.59438	17.602741	10.734188	5.246472	6.434252	8.941401	7.9721727
990	-13.1284895	-7.190028	-4.1633234	11.88515	18.960384	21.56192	8.093972	15.553856	19.367788	23.918083	40.223343	46.25988	15.452467	21.235687	18.570396	21.312258	29.157528	28.737242	36.182747	33.391876	24.223026	16.589762	19.307617	17.325151	16.107176	29.358967	27.353683	29.893288	24.901747	17.89873	15.821101	14.687876	26.56221	19.15238	29.5229	41.13778	26.315674	38.10682	53.084236	15.912111	21.948257	21.77213	6.344675	12.203894	7.6125712	-2.486265	5.0213966	10.988266	19.585674
991	3.621491	5.880657	7.1961045	3.1548858	3.4072988	3.9626698	7.2717257	6.409033	16.257988	15.955782	12.278994	7.1967745	0.80760276	5.2653255	4.7991176	-6.4270067	-3.8902483	1.2151909	2.0300055	-1.7952772	-5.8560534	6.770938	2.2010126	7.2933397	14.936501	8.174764	5.4503627	9.431315	14.148832	11.108353	9.534389	5.9611745	6.005936	-1.6913737	2.401928	1.9778802	11.3101425	14.336754	13.99624	14.612137	15.193764	12.21479	9.966706	0.41095978	-6.9997387	8.1569195	9.303984	8.790129	7.9504433
993	-3.2763743	0.34323305	10.742377	8.169664	8.82725	9.46928	21.560162	17.750278	7.014041	1.555887	10.039011	9.782408	17.807053	13.744215	8.951835	2.4378827	1.650295	4.4137106	18.56611	11.772309	8.848381	2.2313476	6.023305	7.093115	11.264366	9.507744	4.6817904	-0.35321802	7.225417	17.695972	14.147745	12.003876	9.391802	12.5032425	12.585295	16.89206	11.60499	14.7879095	10.601506	6.550573	3.3506112	-2.5788796	9.354267	12.861052	15.796066	3.080936	8.627441	2.183797	-3.4601898
994	4.766388	15.580936	14.243362	15.807663	13.683201	6.3132205	19.433372	13.47735	6.8339887	17.073687	16.330437	21.29567	16.136944	24.60395	22.534464	26.336756	14.537403	9.345182	11.042099	17.428024	12.523933	15.768965	23.189054	21.254692	3.7309637	14.797987	32.96674	18.049458	22.752384	16.496908	21.466763	22.095257	18.857243	24.03825	39.366886	40.322937	21.186434	21.300205	29.091446	0.6488908	10.591321	12.477163	8.108338	13.721721	9.637359	11.73423	8.930569	4.271813	20.814526
995	11.327631	14.457874	7.4571304	9.054932	11.441897	6.930277	1.5602024	2.2749631	3.6922307	3.1204846	3.2726696	2.6140766	-6.3844395	5.3966045	15.944435	8.509359	18.35564	10.175287	-6.4163365	-1.9368604	-1.8862221	12.288912	14.258138	17.320282	17.063286	20.202866	16.158129	4.300049	13.931021	24.781757	7.5077825	13.837955	10.104771	-2.5546522	7.559989	7.7854276	6.7936997	2.4441118	-0.22264877	0.9391162	-0.16755065	-1.6928775	-5.6091204	2.027753	2.663928	24.292437	27.92839	21.86129	-1.3044037
996	12.311687	9.470033	0.7204198	1.1459281	1.9133735	-8.244807	-18.4414	-18.741175	-11.422196	14.924871	11.859566	9.20133	0.7530278	5.4107866	7.8978004	3.6622262	4.1292715	2.7806466	-13.408955	-16.051647	-4.99632	-0.04572338	2.0019398	-5.1242905	-2.7504895	3.1784754	1.2758697	-1.3857441	-0.021731198	0.27661327	6.1105604	1.0485712	3.3681135	-1.9131603	-2.076547	-3.990049	20.419054	22.125092	15.849498	1.7269487	7.960181	24.066076	4.027764	5.610242	2.0634794	4.367801	8.408265	19.177904	7.9096775
997	-6.1673875	-3.0298567	3.2515044	12.733865	16.037663	15.510723	14.849421	8.93301	-0.19771713	18.339111	14.115202	18.870663	14.617084	10.38999	10.547728	11.521188	8.205591	2.5896792	14.476128	9.205523	7.2981577	7.7581244	13.778147	16.779697	6.4408827	5.555197	6.64735	10.997498	5.5284414	-0.60327846	4.3690453	5.7668114	11.358887	0.11181092	-4.2539625	3.8835742	8.070065	9.717609	4.146774	8.865997	2.2981205	3.9033356	9.317459	9.895556	11.687143	20.466171	23.346699	22.570549	-13.0354595
999	11.081826	13.79269	7.4128675	2.0372257	8.6164055	0.7932129	11.398105	20.881088	16.047846	2.6916747	-0.6585843	-3.8670022	5.498063	7.7843904	2.5337226	-8.343762	1.2347825	0.1644612	11.131421	18.546478	17.094803	-2.221798	3.476376	6.1961155	-0.20175391	1.5438373	-2.6317039	9.981677	17.108376	19.34894	8.804428	4.4657483	-2.2793174	6.9180536	7.9633007	-3.821549	5.927726	15.678763	10.489208	14.514448	14.05515	6.586936	16.108257	17.782593	6.940582	-4.4448547	13.547953	20.120066	10.906738
1000	25.21759	25.679443	16.68005	-4.577343	-1.6875113	-6.792596	28.976767	16.571686	6.094506	-0.81000566	3.6556368	3.7747593	11.256693	17.826984	12.596882	8.543845	-6.1852655	-4.261952	17.90998	22.98639	24.202705	25.097307	26.466923	20.6188	13.664485	18.784714	20.641014	28.802036	22.349667	12.083931	24.723396	31.041843	32.83892	16.364788	15.937893	7.903511	20.163647	27.506584	37.313446	3.8148766	12.362768	8.817257	28.053234	34.37744	26.299076	18.67873	23.944149	21.481937	-1.6170506
1001	-5.3260036	-3.0402136	-5.68661	-9.407372	-3.9446526	12.131991	10.981113	12.814503	14.583992	-0.79638433	2.3532424	-1.733856	4.332671	3.2999551	-4.8710814	-7.0783834	-2.8304572	-5.0177717	-8.57221	-9.4106655	-10.459528	22.920761	13.274136	9.492945	4.576977	15.540106	30.082336	14.536812	18.224554	6.3384476	34.247902	27.138489	24.348515	3.7787063	6.6954155	4.8510194	0.26378834	5.579941	7.301087	-4.4127283	4.7704396	4.6428866	-8.800903	0.37542072	2.0722947	-8.986019	-3.269687	-2.5297089	1.5580068
1002	9.774548	13.851473	9.55723	8.147284	10.632176	13.142436	0.9553026	4.7944736	3.9023743	9.874197	18.43164	19.774624	17.709312	18.741291	19.610847	2.9604938	6.5713387	7.827681	0.9726585	-2.4050102	2.2043662	15.147362	25.182877	26.865671	-23.548557	-28.731396	-24.487305	0.87068063	1.5028925	-0.13679677	-5.3534603	-4.38428	-6.7471066	-2.0878627	2.6640775	-3.0791664	3.8109114	7.1079874	6.494356	0.36948544	7.5647106	7.511459	7.4941125	4.2594476	-0.30243313	-10.145806	-1.3032062	-6.264392	5.0826826
1003	-5.043087	1.9068174	-6.100376	-10.85083	-13.147931	-4.1914253	41.144146	31.23169	25.33445	-18.862408	-16.85566	-14.637461	0.9285853	1.0025961	-1.8339217	15.221514	28.178707	25.392677	0.8739737	1.4935664	-1.8139018	-2.1918507	-4.001017	-7.6784973	12.063274	22.19015	21.04645	17.349907	16.054253	9.130012	-27.970295	-20.513332	-13.935738	-7.8300233	-7.206931	-11.865822	21.773905	5.551671	-1.4406945	-12.513004	-16.552105	-12.530823	18.150047	16.204285	4.647411	1.0443888	-1.7994933	3.3587737	25.635368
1004	-1.7302358	1.3654034	7.1683464	20.359463	21.44591	16.027008	20.49416	22.726906	14.634949	9.621483	8.583847	12.876379	-9.396126	-9.314635	-8.451497	-2.3660653	-1.9042809	6.2746143	1.6148026	-0.34864748	1.9149932	1.7841696	-2.9585478	1.1350304	-4.82576	-3.1110578	-6.6138787	-7.2487793	-12.554205	-17.257404	4.0172567	0.4854269	7.614606	-2.037947	7.5896425	19.962177	2.4375346	6.0436225	2.7207556	5.06911	4.44675	-3.0095387	7.477743	3.004893	-6.335849	-5.620787	-4.964313	-1.6763663	7.027821
1005	1.4571288	12.620586	18.559792	7.04439	7.8769383	8.71755	18.317871	15.851196	16.444122	3.5498505	7.954263	0.78157353	-0.58484113	1.3292942	7.525646	-11.959871	-5.2322087	-4.2375894	0.31205648	2.9662056	2.1113234	6.831462	6.5985537	7.3288174	9.122576	2.1165113	-1.6827857	-9.810242	-6.0449443	2.7447233	11.066176	9.412693	6.388274	3.637049	4.895773	0.2836011	1.1667885	1.7632198	-9.205071	5.369719	-1.7437654	-9.23966	10.192242	13.453302	11.3680725	4.529063	3.3674645	6.502831	4.0046396
1006	5.0740957	6.1243896	4.0124493	-8.124993	-19.482111	-19.61341	-9.987695	-6.3649607	-3.965347	-8.856207	-9.679258	-9.465288	-2.9105654	-6.5220013	-5.077018	-18.03487	-17.188591	-20.561594	3.790846	2.0151448	2.143403	16.6079	13.861106	-0.7211169	0.06937683	3.8684292	0.001264513	-4.7117662	-3.4950426	1.2966995	-0.24737239	10.211139	19.23375	2.4566667	6.1843557	-0.025234997	21.942638	17.328028	6.6417313	-17.960735	-18.61211	-19.82994	-2.3956528	7.53418	0.2709273	-19.647865	-3.7049477	-4.8521347	-17.22398
1007	1.4106861	8.505489	21.969563	11.74472	11.095535	-3.029608	1.2950203	-3.1715212	-8.348847	15.71677	15.788174	15.1419525	15.45569	2.86658	-9.012911	10.652626	10.107584	8.965769	12.555141	12.62649	-2.8957076	-3.2982528	4.610238	8.844559	-5.2192616	6.9540176	15.076853	-15.728659	-12.941248	-18.634426	-17.33982	-14.90567	-15.742206	-12.634006	-8.28683	-7.9884615	-6.6387177	3.0120964	16.487324	-4.9434505	-3.5158987	-0.5329642	-0.21187392	3.335022	4.004278	-24.97742	-30.789997	-30.265245	-8.772926
1008	5.330475	5.7377234	11.35863	17.064243	18.575117	17.110704	-11.000799	-14.515078	-12.359886	0.19064179	-4.3637934	-6.846848	5.0439467	5.7045817	2.728487	-1.9868568	-2.3024297	2.7544847	-4.589698	-7.7077827	-10.561552	-12.174677	-13.051772	-14.25525	-26.193493	-24.349194	-24.797895	-16.540794	-14.6614485	-14.788727	-29.171253	-31.990763	-30.729477	-2.526731	-6.9627624	2.2379448	-9.476759	-2.1801875	0.54781365	-7.4715223	-7.647796	-8.500306	-10.652432	-6.470744	-6.2872076	-19.777327	-12.740131	-9.230947	2.788487
1009	-26.58868	-23.957176	-27.182007	-0.07523507	7.5151844	1.9313087	-23.665316	-23.319906	-22.908304	-21.822258	-18.676172	-15.486881	8.945137	3.6403708	-1.8811444	5.2393875	9.279848	8.138643	14.160918	20.765556	22.185314	-13.852396	-17.934778	-25.765095	13.89974	16.249767	14.391319	-21.624651	-24.308382	-24.198963	-16.304876	-17.904034	-13.867405	-12.092234	-8.081079	-11.595423	-3.1253738	-0.23600984	-4.157523	2.1011953	8.835369	5.756608	-25.053642	-16.573462	-20.261265	22.632965	18.671238	8.767005	-0.7763054
1010	-24.712362	-22.9492	-24.24546	-25.53165	-25.00921	-21.154066	-8.132037	-10.020231	-10.904562	-20.978333	-22.636524	-27.654293	-17.79618	-16.639816	-11.538309	-1.2779953	-1.7776804	-4.4934297	-3.473688	0.14853823	1.4379294	6.0995407	8.361226	7.4366903	4.088537	-6.230383	-17.160505	7.517868	3.127727	3.2149682	-8.641324	-14.540916	-7.47546	-8.104077	-9.152117	-7.447649	2.4532332	2.1624432	-0.15092507	3.5514653	1.8879529	-1.7539527	-2.1969843	-7.832908	-6.6747336	-15.392452	-13.875555	-11.752647	-5.2246027
1011	0.05494684	2.3415337	8.432041	6.1171217	9.811665	10.116962	9.370706	12.303093	12.29104	10.660374	22.684647	21.896442	-9.262327	-6.5819283	-4.967672	0.09719828	3.8647814	2.823213	9.980003	6.6962175	3.2477174	-6.422839	-0.89938813	-0.16842787	-14.48594	-11.101551	-6.2634	1.7491323	-3.2379732	-4.428026	1.4786785	7.3978605	11.590639	4.065305	1.5348575	-1.0999205	3.1181316	3.965129	5.9669228	2.5984237	0.6745635	-3.0279016	-4.4963417	2.6399665	4.046603	7.6575527	-5.1332865	-10.643526	3.0998168
1012	-15.484869	-11.982021	-5.011917	0.7806322	-14.722172	-16.025276	-10.48112	-5.3511586	-4.9538383	-10.986582	-12.086637	-9.720421	1.5946847	-1.1053085	-5.105592	-1.6020142	5.1037416	9.077494	9.0753	6.69151	7.544937	7.946768	10.309385	6.093012	-4.5758677	-2.9318538	-0.18218347	3.800086	7.2759933	8.615263	-30.778149	-35.106117	-33.03131	4.411752	6.2792377	7.716675	5.86331	6.68845	6.227908	5.330723	-1.006444	-7.540059	-16.524956	-21.684206	-26.50533	-19.993706	-22.710949	-17.434711	15.224595
1013	-3.6746855	-6.831324	-3.5024836	2.2332788	-2.7032874	-6.332732	7.1675754	3.7659664	2.6330867	12.995363	7.502034	2.5927489	-1.8128805	-8.330624	-3.3917377	-5.9356813	-8.701346	-7.3238726	3.7878985	3.4266868	3.1700623	-2.7320383	-2.39653	0.058003843	-23.427074	-19.1917	-17.699314	-3.29242	-0.8489723	0.118590996	0.8000034	-1.9958793	-3.2836142	-7.188855	-8.97447	-11.227475	2.693603	-3.0418973	0.8408829	-17.91342	-22.161362	-13.863222	-8.994228	-15.105517	-8.548153	-8.594134	-6.626849	3.7916012	3.6100335
1014	21.479298	14.172461	11.245812	20.933681	25.300781	23.54774	14.058939	16.447365	16.610233	17.615515	25.21431	27.91316	10.867365	16.914467	21.39317	14.6086235	18.66962	12.525428	1.6117227	4.061358	-2.8896744	-14.858652	-4.6304417	2.748795	9.755133	13.740492	7.376359	8.215638	5.292138	5.5399466	18.08078	21.282337	9.233341	-6.1894603	-4.495818	-8.80308	-9.287695	-10.213612	-7.817549	9.177017	7.3050284	3.7826295	-18.342499	-15.398544	-17.451626	-2.9204192	0.3400578	5.2682357	-2.2297287
1015	2.1435103	2.4200695	0.4800089	30.128094	22.59848	16.423704	-0.27346572	11.070234	33.77774	2.6393032	9.243151	12.1378975	-2.382998	-4.8916225	-6.645382	-0.99319106	4.058719	9.983704	4.479946	8.709335	8.913299	4.1321144	4.81715	0.26535797	10.764452	2.7546475	-1.4441309	16.683496	14.7964	1.7857828	0.5743364	10.725489	15.636471	-7.793888	-0.24117893	-2.5790308	22.794449	19.237629	16.363388	-0.29492086	6.3803263	19.654022	11.849155	22.040653	24.049309	4.6763406	4.424823	2.730824	24.37417
1016	3.6387675	6.722945	4.04312	18.842087	24.984787	25.286568	4.489634	9.2146435	20.633942	1.823747	13.540981	14.449774	18.2221	25.941818	26.805195	29.724035	34.49883	29.874044	18.043806	29.262413	26.951582	19.999409	26.2031	30.485481	19.773249	25.28555	26.527756	22.750729	28.440134	21.363176	-14.910778	-3.5789888	5.173251	-15.474329	-0.76062924	14.8624	-5.352437	6.7567296	9.483051	-3.8402126	-1.8187804	-10.297049	-5.738297	-9.360811	-12.276447	-19.279564	-16.781113	-11.573105	-24.982283
1017	3.4799495	-6.793127	-8.4821415	-2.4893098	-5.2147083	-6.1030474	-1.237439	-4.4583573	-6.6691284	0.22693545	2.0083294	6.1881075	-3.6274228	1.160559	9.327986	-4.7311563	-10.8707485	-3.8549075	22.015268	12.784988	14.727556	4.4010067	0.7238582	1.2096012	0.03304574	4.1592155	8.435818	4.66625	4.8928432	2.9204597	14.616816	13.338846	8.710791	-6.181865	-12.085686	-6.7838845	5.7971177	6.9806175	9.934321	14.856857	10.396992	7.6381297	-6.3152294	-9.658369	-14.8271475	-3.9119282	-7.0840263	-11.499746	4.097935
1018	1.0773082	6.219822	7.4639096	8.287243	12.298523	1.109849	-10.287416	-6.145917	-9.814799	8.2646475	17.63366	26.979782	-11.869198	-8.21585	-12.802028	6.9608545	7.131151	0.030516982	11.256441	19.447393	13.208927	7.405616	9.740988	1.8600125	11.851814	12.732075	4.993605	8.146565	17.270823	38.72294	11.697232	8.448653	7.332815	17.578167	18.598	12.039662	25.845364	29.071064	20.722313	16.607029	17.824944	10.4578705	6.5534983	4.911991	-0.07709561	-4.7939453	2.233615	3.9861445	0.42108002
1019	8.78861	7.4824505	3.8616836	7.9581885	6.607877	2.3397527	-3.5000434	8.154612	15.360159	-13.089445	-13.671892	-15.748419	-25.900629	-20.70641	-15.396206	-20.215488	-17.490479	-21.136929	-3.4686575	1.8295487	-4.383751	7.4869432	10.950657	3.1940813	2.784037	-1.1112181	-1.7051175	-7.339115	-3.6029897	1.1103555	8.4568615	4.4148064	0.2115017	-0.1578856	1.6006858	5.4301724	-2.497314	-0.987681	-2.894019	8.038279	6.615585	10.579832	-18.724642	-16.602951	-10.865391	0.6218588	2.520094	1.3244613	-2.5602114
1020	7.4288025	17.55795	21.741217	0.78461665	2.9144158	7.160033	16.814816	26.528622	17.831219	9.58898	15.3322115	7.7028637	19.537231	15.474939	19.362667	-3.286749	3.2049246	-0.79155076	4.8584747	10.659002	7.0232	23.317276	26.526768	26.07702	12.845445	11.25632	13.423412	10.181223	14.199045	23.276236	-4.335123	8.814406	10.822602	-2.6992078	4.62603	4.2582355	1.286935	4.0879936	7.7578273	16.176062	9.4095545	4.188665	12.53362	11.200266	4.7310853	7.7486086	12.541935	6.0228434	-15.039174
1021	22.31463	26.631706	26.945335	11.278645	11.546934	5.3558235	3.1162462	8.527421	6.330207	15.314602	18.537996	12.076792	13.179621	16.660477	18.660084	14.979863	15.676056	12.109528	17.210747	21.846989	23.272787	19.162502	27.14098	21.059483	6.4095116	6.0142198	10.142796	4.292931	10.719643	11.156807	30.171812	19.61829	0.3932196	19.31459	21.048656	21.275673	6.9621067	12.284288	19.303886	34.151985	18.91538	9.543165	13.079693	14.796654	6.86223	13.305955	19.588608	14.240583	8.503
1022	21.18977	12.370417	8.585045	7.0864553	5.528495	7.8565974	-8.322056	-3.6669536	-3.647108	-2.6833892	-1.999907	-0.6918042	10.793585	10.185962	10.219285	6.7978144	2.0492465	-1.8733077	8.258633	12.6904545	9.539849	-7.03434	-8.335569	-11.284721	-1.456414	6.7910194	3.1022916	-4.429207	-8.858549	-14.095961	10.59133	12.7177515	12.868992	5.9802895	10.688301	4.6361823	-8.355697	-1.4615432	10.660744	0.81142294	5.9002357	10.620872	4.9103136	8.285633	8.849178	-8.264045	-2.4153967	2.1663568	-16.508667
1023	-12.614022	-15.530503	-22.899101	-15.631047	-11.780832	-3.813057	-2.1222417	-6.480753	-11.692102	-30.184526	-27.618713	-25.432892	-11.597183	-12.198785	-10.829714	-12.506351	-14.8741455	-12.379002	-1.3396775	-8.511408	-13.550409	-8.813442	-11.630751	-6.4954033	-11.925955	-12.268801	-7.9589176	-11.564449	-5.8871517	-6.046259	-9.326696	-8.346467	-4.5388417	-3.8541675	-5.5298567	-6.6545057	-5.146125	-1.4157783	-3.0413103	2.5506158	3.2282367	1.4189117	-6.2149396	-3.4440258	-0.9429558	-0.5697052	-0.18118763	2.7108297	3.1568282
1024	5.3989477	-7.6400146	2.3440585	15.423934	-5.212864	-8.158597	-3.769823	12.256685	-11.501085	-0.9075453	1.4954623	0.98651415	-13.001822	-19.193386	-4.150798	-9.679401	-30.051737	-5.852209	-21.499847	-0.566577	-3.3413305	11.701239	3.8966243	6.525825	15.223417	-3.2641997	-9.908346	8.43141	-11.707018	7.334699	-20.196259	-12.5569725	11.466012	-7.3529696	-5.235346	-7.536579	-5.996829	-20.818888	7.144598	0.4941485	11.692139	3.8449965	-9.145817	-3.778788	-23.77769	-7.8376894	-1.6251972	-1.4086308	1.0390892
1025	19.573803	22.675114	16.312672	-8.96497	-8.653883	-10.250726	-3.9499843	-9.07033	-8.079264	-8.34992	-2.1909454	1.1522706	-14.340054	-5.5528793	1.886836	5.142728	3.7522793	-1.6700327	-11.005731	-4.71551	-3.8396578	3.1290283	13.102342	16.886776	-6.923603	-2.6831303	2.0189106	-2.899222	1.421783	1.1533655	11.111172	11.879524	5.9774466	15.487805	13.511508	7.594096	6.9287643	-0.8344703	-8.422796	-1.5396309	7.2900743	9.942729	27.847569	23.419167	16.006802	0.5840631	-2.1898518	-1.1801854	-1.3126588
1026	10.206345	6.8053985	8.878405	13.68145	12.979544	7.3632536	16.931377	21.344734	9.2969	7.323831	9.583286	9.807629	-2.4417143	-0.8163625	4.7872047	2.4819536	6.9239674	4.536089	3.7352118	4.677505	2.309894	13.627136	14.693314	11.897613	15.194926	15.712564	13.492812	12.567928	14.492967	12.220539	14.249083	20.29356	18.536709	29.280487	14.113709	4.745629	17.59579	32.0422	26.192848	12.961054	14.625369	13.882624	3.144158	15.76626	9.396317	5.8399897	21.165459	18.518051	9.325457
1027	-1.2199035	-4.2224636	-5.250673	10.742548	20.952576	21.790321	7.698807	10.980704	11.828649	16.565763	15.283629	10.718754	12.8946495	12.119191	13.940329	23.586998	18.645096	3.5096352	32.076378	19.144463	14.84267	-8.835077	-4.349947	3.4315002	13.98951	14.112013	5.8471637	13.609766	3.5811923	1.3463465	20.685223	24.322903	14.805582	9.823633	6.9221497	4.9005337	0.61238515	8.431025	7.0521245	5.4784374	11.822628	5.347148	4.6857405	11.3189	10.888859	0.5974798	8.7664585	11.361303	6.1797085
1028	6.589968	8.051109	5.427603	-8.003609	-4.956969	8.893919	17.62789	18.53886	11.180209	21.061026	27.786797	25.68681	5.742664	3.263507	-5.3652077	13.166096	12.132717	2.838308	11.577684	-5.282275	-7.894455	8.145311	10.979483	1.0306091	6.189794	4.0532465	0.44860566	25.277702	10.454983	-3.9615138	21.3507	22.330364	14.619097	17.211655	16.829138	14.614597	-1.5774453	11.362221	17.525858	-10.188257	-10.109477	-13.427991	27.381905	34.268684	32.992188	7.9615026	6.839829	7.5536203	22.693996
1029	-0.8987923	-0.8380015	1.7345917	5.1548357	6.429721	3.5169795	12.241463	7.229357	6.0535994	-8.912193	-13.082075	-14.822938	-8.727132	-8.27265	1.5025824	-10.024345	-1.1457485	3.5963593	8.208924	16.459116	17.834135	-0.45284986	2.4535904	4.5649533	9.843687	9.989774	4.3709188	11.373253	14.415115	13.708437	-1.6633373	-1.6230488	0.29383722	9.598759	17.010475	9.315569	-2.1335497	1.3247868	2.7825434	1.1740906	0.21022466	-4.606181	-4.963418	-5.014176	-21.68198	-11.102213	3.722313	2.9069157	-9.90107
1030	6.6850996	6.0726137	8.6086	-17.748064	-8.777555	-9.661136	11.067759	19.526218	17.958176	7.266979	9.421806	15.633775	-1.6899449	3.663279	0.11909416	1.7462258	5.107156	-1.3489399	-10.024603	-11.2265835	-10.603935	-13.353889	-5.2382364	-2.537263	-15.108115	-8.457088	-4.2659807	10.547483	20.020042	19.964985	-14.819756	-8.125416	-13.331795	12.690121	10.923051	4.16201	12.144247	19.407503	20.83361	2.1883113	11.753718	18.231874	14.852953	9.789886	14.31703	32.58316	30.18655	30.244436	8.919695
1031	1.6379665	-0.54917324	2.3432887	4.575327	1.9415698	5.6171093	-1.0820124	-0.48805666	-0.12377322	6.5515556	11.809212	5.4091024	7.6614504	5.8165236	2.8943815	23.165354	19.853838	6.3542585	-5.1071186	4.0782437	-2.0515165	-2.5496726	-0.20687306	-3.5720773	-2.7356298	-3.889042	2.9051094	-0.4033957	3.3230896	6.701373	5.8702345	9.618996	4.785307	13.107744	12.7476635	1.3276346	20.149559	20.812473	9.600807	6.543726	9.131541	6.1473303	0.18892777	6.0038013	-1.6647112	5.6541357	3.8591273	4.060402	2.6038423
1032	-13.434395	-12.602938	-13.674136	-9.108554	-10.538004	-22.954819	11.061022	8.813673	4.2955666	-11.635478	-15.075243	-16.683224	-0.7732779	3.4544702	2.6771908	-7.9779434	-7.317517	-5.0119734	-5.6479425	-10.102816	0.5395717	-26.409885	-23.205929	-5.745231	-17.102997	-13.821295	-9.859402	-5.0746107	-1.7201967	-0.3343811	-7.5410657	-12.331348	-6.814232	19.165829	13.858692	2.7305598	-5.801939	-0.62063956	0.116383776	-4.4304066	-5.6398783	-7.764657	-20.159216	-17.281263	-12.981733	-12.445779	-17.295116	-17.242523	2.3792257
1033	13.369029	22.295776	40.414673	27.054672	31.688164	34.415062	22.917133	22.500761	21.04201	14.224421	18.663303	14.05682	5.7142525	6.381114	10.3005085	9.068401	7.725915	0.37818485	33.266552	25.028976	14.651464	13.222914	15.046158	12.9164505	3.5127845	3.7953498	-0.9483045	7.823919	13.4653015	9.68409	12.379087	14.396285	18.092632	8.266972	17.950718	18.959223	31.190746	30.538609	30.19136	16.55729	24.311789	25.083956	20.608309	21.497952	25.198095	9.855791	14.001297	8.369304	2.53809
1034	4.8879876	4.901781	-1.4723607	-9.553295	-8.468182	-12.946974	-1.4064753	-1.0925579	-10.885166	-8.201393	-8.376139	-11.205709	-11.876619	-11.293566	-12.30376	-2.1976593	-4.5294976	-3.8616314	-6.4025435	-3.35536	1.1672564	-16.13028	-19.58308	-19.802814	-18.411804	-14.938937	-22.77071	-9.065159	-10.273136	-13.029326	-2.7716389	4.3236365	2.1706588	-3.2425046	-2.03085	4.924399	0.30191457	0.5162019	-2.2034607	-3.545247	0.21384263	-2.0505462	-5.727891	-1.4506673	5.461196	4.826602	5.8836913	8.050261	5.474784
1035	-0.90234685	-3.1858387	-4.9523997	13.194808	20.412922	17.284336	9.143285	5.2819843	-0.14962101	2.0467799	-0.5186674	1.7347147	4.8825703	4.867617	10.375099	7.843339	12.236176	5.981571	5.5084295	5.915745	4.3838105	0.4757319	0.10212651	-1.5039234	-9.146584	-11.892462	-10.607572	12.602823	10.801893	15.055254	-6.684617	-1.0657907	2.6951995	2.119797	0.1718505	0.8572138	5.5435886	3.0181746	5.9113183	12.8497715	11.534784	5.0300255	7.3040037	-0.5151794	0.9262791	10.440025	6.396241	-0.1981023	2.419458
1036	1.3049285	4.2247	-0.7606643	19.20081	11.387436	-0.6668478	4.563223	13.02055	10.313801	-7.9921203	-7.932806	-4.6116953	2.1928804	-1.2677298	0.5471189	-7.464555	-4.2621975	3.780463	2.5210855	7.397851	7.811618	12.157623	18.721785	29.466389	14.228119	9.544282	10.691369	5.3216443	9.139504	6.3271203	26.581966	27.084246	22.573334	-3.0240688	-3.1297889	-6.0598145	-7.428838	-9.639398	-8.180964	18.284498	17.34028	1.3208351	-2.644781	2.2698302	-2.2129364	-3.8825479	1.9575186	9.329894	-8.270813
1037	11.645208	10.884842	6.531721	10.933704	21.594814	17.726574	39.085648	40.43949	33.010883	6.862243	11.176544	11.734312	30.123665	38.04392	44.139435	12.152239	14.280339	20.129911	19.74414	35.38585	48.302055	23.559406	27.895687	27.005568	-2.041185	6.3937807	8.932484	20.349579	21.54948	10.002308	-18.188877	-15.944707	-21.251293	9.606745	5.62284	0.8155782	-3.5734916	-0.638713	-5.189894	-10.129118	2.554559	7.106354	-21.156563	-11.759577	-11.582685	20.059618	19.410084	11.20705	4.394472
1038	10.118898	3.302125	15.069292	0.26297328	18.571236	29.16586	-11.904263	-6.239191	-6.9817934	-0.7498073	8.106209	13.661823	27.789467	23.281637	8.260722	23.528847	19.529648	9.089888	-3.0281465	1.7604954	-2.9453232	7.919095	4.290886	-2.0544567	10.806034	5.3915563	2.2584195	6.946602	10.56394	23.41872	18.876194	19.20454	13.988882	1.6966708	-5.1643248	4.259089	-12.238567	-7.06781	1.1070769	10.41504	10.643441	7.4360533	20.34916	19.201885	9.761503	-0.1723262	7.7254944	18.941166	16.940495
1039	12.74024	9.759655	6.4955997	10.377596	8.814238	6.4332333	13.095423	15.789389	7.9422092	1.1937988	4.6801395	3.5169747	10.848326	18.12102	15.692546	-17.308315	-8.871309	-4.047175	-6.1082397	10.320377	12.236799	10.344475	20.306915	22.280647	11.34693	21.991589	17.710045	14.976324	20.051483	26.75373	9.190538	7.5762596	-1.0647118	-6.549945	0.3023829	-2.6245522	13.434409	11.096014	14.9045725	18.381584	20.332893	18.967216	12.455164	15.218355	19.145315	13.05828	18.85828	26.058968	-18.653027
1040	10.880259	10.531604	4.406727	-16.762064	-10.817837	-6.8773355	12.426292	17.507095	15.256609	-16.998743	-19.942184	-23.513084	32.44154	33.156143	24.945953	-3.508592	4.408043	15.008286	14.853882	17.777838	15.858112	31.846172	26.120148	13.243935	-13.025187	-4.6604805	-1.4093761	-14.378361	-11.451456	-14.837012	-1.1519315	-4.73927	-7.720646	-1.6575046	17.19616	18.522638	0.2003154	6.5320215	-0.8081456	7.3526416	8.257048	12.594627	0.3099861	-6.2943277	-9.288109	-10.6926365	-6.09799	-6.426589	-2.0003462
1041	0.9767107	3.6252544	-0.39471364	21.435509	25.087624	18.267876	14.087845	16.500938	14.930597	1.0566355	4.1692896	12.0307045	4.5077057	0.32591325	-0.96599513	5.3368306	12.17372	19.511189	10.351654	13.798481	6.951751	-0.18706974	3.188214	4.7377844	1.8823137	5.937338	5.500018	3.611637	9.362873	3.7543821	-7.4669805	-1.7653763	-4.1511707	1.2202302	2.776688	-4.066057	7.5812063	8.915272	19.47927	1.2533997	10.819604	10.186435	4.198731	-0.8249305	-7.404281	-2.768104	-0.8684484	-13.220371	-2.096725
1042	3.0890088	6.059231	2.030473	-1.1787755	-8.143841	-6.519919	-1.5649264	5.382	8.85637	4.3016987	12.862806	9.129301	14.184126	9.038977	12.804575	7.926589	9.47801	11.316324	4.6684933	32.074223	41.58384	14.650391	4.9504757	-2.3147962	25.833332	16.387281	-1.0386562	-16.220448	-23.281494	-22.073448	12.695448	6.289431	5.322717	12.448221	11.845171	8.92551	33.175175	32.21717	29.091175	19.553455	3.4945645	-5.481498	4.8670897	15.442913	18.652294	-2.827467	-1.2845446	-0.28969014	-13.850958
1043	17.36892	23.35836	16.032303	3.944872	5.3164387	-0.33095166	-2.0881746	-5.7776203	-6.5926204	-4.1376123	-5.055113	-8.880728	13.749771	11.308597	10.021664	0.8050176	-7.241625	-11.889015	-3.646977	-2.8658643	3.2819052	8.529242	10.757385	12.076662	13.305857	10.630087	3.6093616	10.260143	10.473539	6.530728	16.222502	15.139037	10.137085	-0.021213412	-0.33285004	-7.8385534	-1.3746743	6.6189575	5.8017006	-1.2789166	-2.6373856	-1.1759359	-5.7038383	-3.0264058	-11.022663	-0.29442704	0.2569605	6.0525293	-8.982658
1044	-12.35212	-7.0074778	-9.07592	12.944809	13.637814	11.071362	9.857354	15.135008	14.200431	13.96898	19.678183	13.608442	-6.8651533	-5.0858927	-7.2562246	-8.845201	-6.7476263	-11.758283	-2.3022246	1.7802619	1.6254637	6.1489735	14.24848	17.461464	8.865466	3.7031436	-1.0034218	4.888483	9.083554	8.265946	25.164768	11.413408	4.3768797	6.18186	8.229155	3.548359	18.841387	24.465202	25.596672	11.198888	15.410676	5.4564853	28.175266	23.548962	12.164919	18.634914	21.38338	14.331715	12.494413
1045	15.862782	13.663031	0.91917044	8.226265	0.6755282	-3.2968476	7.4683657	7.559671	0.91210175	7.10711	0.28255552	5.6777096	9.904446	9.304095	3.3969407	31.409176	20.259346	12.676487	21.163258	17.333195	12.090356	-7.7139826	-10.64031	-8.73588	7.6717815	7.483514	2.0175471	-2.264875	-8.943466	-5.853674	1.6286709	-2.0164251	-3.6987755	1.0744693	0.22988641	-8.687166	-4.391177	-0.35312474	0.47863916	-1.2808502	10.677143	11.473995	-8.6153345	-11.81897	-11.067459	-2.021019	-7.3648005	-7.1936455	-9.963947
1046	13.974022	22.52937	31.953156	7.4151363	2.6578143	3.432012	3.505758	8.646401	12.162256	11.615454	15.951172	14.282531	-4.0621543	-7.356468	-8.803364	15.9508	20.895054	14.748484	23.461082	26.524036	23.473866	8.251618	12.543097	3.712674	4.409702	9.378187	3.8079333	4.361105	20.3773	33.14849	10.924905	13.91398	16.898626	11.094143	9.76324	4.3619514	-1.2003974	2.3080091	2.424334	37.662025	40.610046	38.20484	12.76802	18.290821	17.393084	15.46315	14.335249	1.3310306	5.658395
1047	14.589924	11.867537	9.5806875	18.68477	16.095184	9.047415	7.6766663	6.6194124	7.245433	14.048594	9.862396	4.575931	8.25888	14.721804	20.75885	1.2419298	3.550097	7.7595725	-4.607272	0.5077393	3.202861	16.962048	16.459204	11.524305	-12.9472275	-3.060834	5.1489167	6.0301247	8.708247	4.515853	10.935308	10.524964	13.884504	13.701351	21.008198	19.516903	9.67491	8.831332	-0.71085954	-4.0346665	-8.692612	-11.511217	3.4467685	6.3465095	0.11212313	38.235336	33.363358	23.321198	21.047874
1048	9.7272835	4.40264	8.781931	6.587593	9.674571	10.995968	-0.59936965	1.5985985	5.6855392	9.021597	8.238667	-3.5715547	14.904956	10.869846	9.053907	8.619593	8.205217	11.435207	1.2511206	0.6649505	2.46974	1.8605343	8.623321	11.942173	20.891888	16.992704	8.434454	-0.533061	8.114247	4.8962984	3.2303386	7.2427654	7.2599726	4.734214	7.9842954	7.0977597	1.7989385	5.322908	3.48879	5.589794	0.8980354	5.78979	18.2015	24.536362	38.829315	11.202345	13.437698	15.649906	25.915735
1049	19.66731	21.452793	17.491634	6.629695	6.9888153	3.7393303	17.567217	24.04248	20.416561	11.672541	16.681519	15.805504	7.639387	12.771244	10.316454	17.846167	22.645964	29.62064	24.627518	29.24255	28.62519	11.093044	19.089722	22.259747	10.641909	10.253285	7.50457	36.622116	45.573196	50.021935	10.038578	10.473389	4.1825967	7.4466715	7.5365667	10.324254	12.341268	17.26657	16.818306	19.408985	29.10244	26.044464	38.777	42.80176	32.147614	21.352577	28.009281	24.58754	32.761623
1050	19.706306	17.66697	16.079132	0.11549507	1.3673894	2.6991339	6.5370016	6.990372	8.063723	-1.7346798	1.3017396	3.4236112	14.942544	5.5093036	1.0607407	0.94330704	8.168139	5.497915	5.6723185	11.963932	10.279228	-9.978325	-17.9837	-5.4494047	-7.661487	-1.5240856	4.323115	-5.5795803	-6.215921	0.5097138	0.6573441	-0.49962258	3.7468624	-2.92556	0.8864391	1.4121629	26.039768	25.192188	4.4383936	-6.7511835	-4.26225	-1.0475359	4.164435	0.5956327	-0.78411484	9.991045	7.1280293	6.068533	19.404625
1051	22.022682	9.509024	4.9162645	10.052754	9.172411	9.439802	-0.55231434	0.48457432	10.919065	10.234182	10.726353	2.092078	-2.816782	2.7209785	0.19937566	-1.7870499	4.487814	4.220054	3.9078646	3.484695	4.0080504	15.646341	10.590864	-0.38138682	4.227745	3.32232	1.7627425	15.704263	20.687553	18.811302	8.560868	5.479432	8.262278	0.26533502	7.445216	7.886653	5.557172	14.793472	11.322716	5.825161	7.869397	7.304621	4.406756	7.4371862	9.242892	8.948656	18.404636	16.74965	-11.445383
1052	22.775875	24.181152	16.480232	13.81627	11.858539	4.6479106	14.284756	11.478106	8.946074	7.119712	17.231476	14.428726	8.285362	10.428875	3.9503613	14.110302	18.299364	8.543623	21.56752	26.72385	17.038044	6.115802	10.524416	3.8985913	3.406337	5.1067657	7.9989004	16.225126	21.23427	24.98929	17.30754	15.565799	14.3212385	8.926328	9.049044	-4.524659	7.00065	13.728205	12.949839	9.297634	11.030109	16.281506	11.671518	12.837717	10.058456	15.151255	13.104135	11.759357	4.535377
1053	11.290948	18.0447	12.664782	15.647598	26.007927	24.82677	23.9185	30.698887	27.330261	4.7000237	9.155865	10.87865	9.528268	11.1287	12.478613	40.50994	21.705803	11.275318	21.094894	24.287014	23.918839	21.077003	33.365818	29.2033	13.540612	14.280922	13.470499	23.884518	35.792976	36.73123	10.641214	18.186016	22.236483	10.616243	12.697572	8.75294	18.29512	29.451488	36.371937	14.662161	19.948738	25.272774	17.564693	13.653253	6.0587983	10.325981	8.223594	9.5481415	32.399864
1054	22.02658	16.464912	5.097145	12.086056	13.586825	6.3481436	0.26344293	-7.815543	-7.0820613	21.439106	15.16511	5.884381	23.647131	27.14016	20.087395	-2.683638	0.89994556	-1.4313279	-3.5233517	1.6712458	-1.0169368	17.894732	8.922471	13.3755455	0.25706485	5.206576	12.521241	1.8108133	6.401024	-1.2188197	-3.3909318	1.4210322	6.273472	7.323981	7.2079268	4.610194	0.10148847	3.0898256	11.794938	-11.65119	-3.1585965	6.051047	6.4470854	9.255364	8.293032	8.69573	4.982396	7.530112	0.9655863
[truncated: 946 more rows]
[truncated: 11 more columns]
