# Supplementary material for: Music-induced emotion flow modeling by ENMI Network
Source: PLoS One. 2024 Oct 21;19(10):e0297712. doi: 10.1371/journal.pone.0297712 (PMC11493256; doi:10.1371/journal.pone.0297712)
Supplement: S1 File — (ZIP) [file pone.0297712.s001.zip › minimal dataset/DEAM dataset/Music features/mfcc_9.csv]

File
2	-23.391443	-22.332573	-15.187927	-13.316877	-18.041805	-22.666395	-0.005722523	2.1463926	-0.044269748	-14.839949	-17.712341	-12.538072	5.7948976	2.5736017	0.4852746	-0.8381524	-6.2236166	-4.68769	-9.32478	-6.933426	-1.4899023	-7.8284607	-8.843657	-6.2248116	-8.883791	-3.9729683	1.2893627	-21.33663	-12.79019	-8.282645	-9.836559	-6.6921177	-5.4933186	-3.9780555	3.5842855	5.7587247	-7.3394346	-5.4528117	-7.9117336	9.988178	5.80129	-1.5162376	6.2986145	4.0152035	5.60575	3.2167552	12.485989	15.858562	9.447653
3	10.951643	3.904533	2.705103	7.3494635	8.161559	9.436778	12.002271	10.671394	14.137074	-0.3194438	3.8588839	5.0245104	8.2827635	11.290627	10.362759	9.815983	10.411577	12.157358	9.655809	11.165668	13.388327	8.719155	7.099259	6.586541	5.9098673	10.0501995	13.136097	11.741686	20.075092	19.030544	11.355684	13.397041	13.091259	13.685655	10.307993	6.694151	21.47213	19.46746	14.274639	11.638727	15.116241	16.905094	8.499273	10.376773	14.075776	2.0041678	4.408661	8.653035	9.891781
4	-36.51275	-38.593117	-30.15524	-3.2223778	5.0191355	5.579554	3.606701	2.544997	-2.533756	-7.3591213	-10.0244055	-12.318535	6.684949	2.215605	-10.612478	3.776732	1.1206293	4.3069468	1.6027158	2.8356318	-2.7361746	9.15727	13.37389	12.180923	-1.583947	0.04204893	2.4290783	-21.04069	-28.119965	-27.739147	11.90933	11.895889	11.029642	12.779798	2.8150444	-4.5316143	4.1157384	10.207436	3.3291903	19.406483	10.249704	4.9195223	-1.9272176	-6.8257084	-13.308012	3.3471193	2.522361	-2.2200625	-0.2406386
5	0.7617043	2.3132656	3.7314975	-8.07021	-10.675171	-2.7505934	-16.79979	-17.130548	-9.9921	-24.649998	-27.676844	-24.716915	-6.713217	-12.17951	-7.644969	3.239049	0.4970125	-7.687152	4.4609957	6.1439385	10.275438	-10.370108	-7.6552515	-2.388741	3.1453779	-6.151753	-13.326546	-15.485168	-9.079429	-4.4402742	-14.271656	-11.753648	-2.677649	-16.531904	-24.347427	-17.566612	-4.628321	-10.697493	-3.9476826	-28.697048	-31.980942	-30.537222	-17.498672	-30.017372	-29.738474	-8.832967	-5.2846775	-3.1802435	-15.108288
7	8.03965	10.100748	8.641357	8.258517	6.0071735	8.560841	11.384035	11.032973	4.39569	5.2601376	5.784377	8.963526	14.87478	7.4659395	8.079719	-0.29314873	4.5603156	1.8391984	13.836079	11.48567	9.369584	11.045485	14.486484	8.449622	15.866676	11.648988	9.668862	13.407486	14.612148	11.893146	7.521103	10.711085	17.26453	14.262324	12.879042	9.72973	2.819433	4.6161685	2.7570138	-0.40597862	1.8659039	4.5595446	15.811264	11.642263	16.581882	5.213519	3.8320227	4.509065	5.560198
8	-2.979887	-2.4739242	-5.051733	-0.58617723	-10.828719	-9.514056	6.9648886	6.2628603	9.42721	4.282753	10.169468	14.893454	-17.571915	-17.946163	-13.055031	10.101399	8.633797	6.7905765	-2.1485832	-2.6376607	-6.167453	-5.9976773	-9.817699	-1.5331137	15.232765	12.543133	5.345052	0.3186555	-2.1560893	-0.40971443	-13.425034	-16.408321	-18.561111	10.155184	6.619383	4.3313503	-5.1463637	-5.651431	-4.575325	-5.102029	-11.865833	-6.7496986	2.216362	4.2151356	7.310977	-5.3839855	-1.7428286	2.5654564	4.438299
10	4.1284895	1.7331212	-11.573435	6.0771246	-0.16314399	-4.800232	1.7210357	-0.22299278	-4.8848677	13.148768	16.28486	17.317947	12.6095085	12.137693	10.569033	-15.843103	-25.895947	-26.888803	10.086068	8.985585	3.7490883	2.3018193	-0.376337	-4.6822195	20.537128	17.614513	8.464764	-0.8319687	3.9347053	-2.934895	10.548485	15.942324	19.544811	14.248894	12.117489	15.167654	15.669162	16.273293	6.0548058	-5.9303713	-6.855091	-7.69512	8.054412	14.791194	15.528929	6.658777	8.723351	7.2950296	-8.266291
12	-23.577404	-20.908684	-18.01659	0.5781436	2.2438521	2.9404457	8.646992	9.2422905	12.120434	7.235156	7.2976723	2.1456027	-6.048623	-1.407349	-14.31495	11.602676	5.0447416	6.611388	-0.36114952	-4.9426317	-4.645446	1.3192785	-0.018098772	-3.9414089	-4.9793077	-8.215056	-5.812179	2.8720853	5.0516777	4.2764277	14.10739	0.3914088	-5.484888	2.9123435	4.6171885	5.9591384	-4.8277407	-12.193487	-15.040001	0.14173448	7.675552	10.416307	3.2280245	1.8903191	5.1135817	-7.1075516	-9.417503	-8.596307	-0.17678797
13	3.7507117	7.1960297	9.632794	19.154892	14.659122	14.329807	8.591425	3.3960865	2.4666445	6.1478577	3.7846856	0.74008733	4.650711	7.2796946	4.9736805	3.7919202	-5.7037725	-10.65551	9.063278	11.4069195	11.2947235	-0.07496865	-2.9941788	-3.344385	8.847862	6.8398933	6.6424236	-20.458462	-21.427227	-16.45477	-7.481539	-9.019993	-2.7043028	-2.921783	-9.564958	-8.01799	-6.270174	-3.7873802	1.1168468	3.2605746	-6.016308	-7.1980867	11.777467	9.09604	6.5753546	10.153957	7.143696	2.5895233	0.37502876
17	11.517293	14.720971	19.008778	-12.033241	-12.923679	-0.62037677	-24.345215	-19.547733	-12.976566	-2.8506641	-1.9072068	-5.7471123	-17.723904	-15.652403	-9.38644	-29.649921	-26.689053	-18.76285	-9.663842	-8.8537445	-7.895376	5.046889	2.4045792	-1.9232252	0.8522588	0.35993332	-1.7492182	10.490299	5.7266293	9.526479	5.0033555	4.852602	5.9223843	-3.166664	-1.7366867	-5.8785458	-6.380704	-10.258825	-8.407507	-9.078287	-6.3899345	-9.890772	0.00133127	-1.310746	1.3366783	-15.949337	-9.98782	0.05760479	-4.9459424
18	-15.233704	-14.050137	-13.422344	-5.207937	-7.821862	-6.2142363	6.8575764	-1.2695837	5.0291557	9.331912	8.518862	12.086321	-8.873427	-2.5053165	-4.9452147	-6.569304	-4.1006203	-6.0982265	22.040352	15.696843	14.857393	2.3608193	9.459402	6.8321805	4.9826045	1.8430666	5.194051	-6.277122	-8.739714	-6.3242817	0.0673722	0.09659183	7.4383645	2.5559075	2.9799957	-1.9050574	-4.283931	-2.0428138	-8.512533	-13.047478	-11.7200985	-8.452398	-7.751795	-4.49105	-10.94479	-5.833626	1.4685727	3.3756127	3.2882414
19	-5.4287367	-9.441872	-11.57407	-5.5119667	-11.391901	-11.732404	-8.847637	-9.570923	-3.99366	-1.2793828	-2.7719698	-9.545325	-3.249827	-1.9728844	-20.72949	-3.6487384	1.5885105	-0.57375085	-2.688187	0.61439264	1.0427552	-4.9993486	-1.5469532	-0.4682594	-0.5353437	6.7215204	6.115107	7.401035	1.1791762	2.7844312	-8.231927	-6.6250944	-1.8438628	-5.706979	-9.161919	-13.450356	2.5137315	-2.1653538	-1.3867946	-1.1995221	-10.659622	-7.3677773	3.399407	-2.5220785	-0.5221823	-2.4924536	-0.5113426	1.6755283	-7.2775693
20	-9.2878065	-8.08467	-6.8049583	-5.3205547	1.6843708	-0.6545119	-5.0423594	-6.8047934	-3.109726	-36.079964	-34.630814	-28.78306	-23.988707	-22.598064	-15.227847	-15.243954	-18.972412	-18.660097	-16.352636	-22.98251	-21.102728	6.120996	8.381472	12.814543	5.902425	3.37212	-2.5139415	1.1705077	3.2048316	6.27374	-3.546082	1.9747299	8.569894	-9.6556835	-13.419033	-13.178324	10.721024	3.9087076	1.053408	-4.2653685	-5.626486	0.38738978	-1.8153689	-4.6297865	-1.2036455	-6.937987	-6.26476	1.199502	19.448265
21	-11.497952	-8.8207035	-4.8880634	-7.2745047	-6.3163347	-5.0973387	2.8830583	-3.5169773	-12.839904	-2.2826848	-5.2719665	1.4491382	9.005184	0.06387448	4.632826	-1.2090218	-2.9096713	-1.5541221	-11.859663	-3.1789074	-2.0343993	7.1767836	7.6160088	5.8054543	-16.714	-23.0956	-19.323542	-5.684104	-4.4903703	-5.106729	3.3186226	1.7064099	-2.7975922	3.4870067	-1.1027497	0.34974924	11.4631195	-7.9867916	-12.25955	2.80268	-2.5216384	-3.3112235	-3.5829601	-7.8318596	-8.165671	-4.333458	-7.487435	-6.7073803	2.5365105
22	4.373584	7.5362744	8.322174	-6.742906	-0.15068814	4.4659386	11.141207	11.35416	9.9271145	10.49898	8.481537	2.5251563	-6.1498613	-4.095109	-1.6995759	3.4237413	1.3710066	0.6646694	1.2194948	1.5706885	-6.4784355	14.046032	12.272518	4.5306125	12.600914	13.449016	15.176955	16.358856	8.737376	5.638777	9.892549	10.160647	12.058132	-13.079615	-2.979198	9.188703	6.0341554	8.524178	7.2083235	13.512743	7.774912	3.1458569	4.4069324	-7.90792	-8.981337	2.0844555	5.888771	5.8195686	2.7461114
24	0.11830115	0.22836089	-0.09858224	-18.562263	-20.439848	-18.09967	-0.6162346	-7.3628826	-4.9122105	-0.20633739	-8.827575	-7.5604367	10.329615	15.609064	21.942656	-0.5780299	-3.1015253	3.4699063	4.68132	6.5455503	-0.15561801	8.664764	7.0640473	4.230377	-1.3261641	0.4525463	3.4865599	1.4386952	5.8933897	7.5086746	-4.9927716	-0.12739594	2.40386	6.533838	8.5354805	11.899704	6.496551	8.48403	7.6580863	6.486275	4.6255016	-0.5987855	-20.356647	-16.693039	-8.858091	-8.007984	-6.6329265	-0.2837159	-1.7338581
25	7.028234	4.045645	-0.968408	9.724538	7.9236646	6.182084	-8.068659	-11.31407	-4.18559	-0.3799737	-7.1314774	-11.348122	-17.78771	-23.561031	-21.54396	-0.43352807	1.0884117	2.4610667	3.020927	1.5100056	-1.5067699	3.6826153	5.9651384	6.1207895	0.1843217	1.5280919	3.2370837	0.23151022	-7.3353624	-8.563715	-13.5553875	-10.682196	-2.8500319	-16.177664	-8.735344	4.816634	9.798292	4.447109	4.420582	-3.8656082	3.4455829	-1.4323897	12.392435	6.7084846	5.440281	13.870499	11.92763	6.5318346	-5.7269917
31	15.081261	13.132489	7.442036	-4.2662063	-5.5201025	-6.7421484	2.83072	0.7854978	9.673622	12.066705	6.5350943	3.555718	-4.9609485	-3.5171168	-0.17274982	1.0498126	-4.8553123	-7.568733	10.717592	10.892182	6.0616198	3.4482205	5.722877	6.6836634	9.89966	6.227767	5.627674	27.266102	29.857502	22.766184	24.689404	20.185612	17.509472	1.6639992	2.8120131	-6.564028	33.73524	30.777035	16.38209	11.627148	9.252541	6.870818	4.285316	5.481711	7.755887	12.025751	14.410255	9.995819	8.35875
32	13.766581	13.07475	9.613813	14.819721	14.12133	12.134302	9.688709	8.234758	7.527907	8.532824	8.853969	12.140276	11.335173	14.444565	11.58087	14.705143	17.759745	18.097836	20.66148	18.663872	14.963692	-24.011665	-19.86496	-12.667934	18.808943	17.363966	14.572847	20.362585	17.019346	10.990858	25.465616	24.250147	25.416853	10.490942	9.563241	9.980885	9.244627	14.321934	11.272938	16.08283	17.238354	6.7317657	1.1425571	2.4347324	-1.0644532	17.782713	21.57739	16.270199	13.261076
35	-15.062847	-16.54969	-13.186754	2.901619	7.0189905	12.459177	-21.321365	-27.182673	-30.321846	2.120254	-0.9909847	1.6647944	-7.280465	-8.789522	-16.717808	-5.868814	-15.263546	-22.095924	-2.1187973	-9.011889	-14.038546	-6.171973	-10.965232	-7.953799	-16.077488	-29.095556	-24.257158	-4.0605855	-1.1713338	3.166903	-1.75907	-4.552635	-4.3730345	2.2392173	-1.7971368	-4.9986043	-5.377011	-1.4067819	-5.732891	7.05822	14.707114	19.28569	-5.386161	-3.797142	0.63018245	-18.982319	-10.171402	1.1924818	7.8888993
37	-8.8709135	-5.002894	-3.3474624	13.730052	13.413479	18.7044	2.6811166	0.88942283	5.270879	-0.8127258	4.5331397	1.8980287	-5.288496	-3.0007353	-1.9674842	-23.353056	-22.76842	-11.863897	-14.113652	-8.840172	-3.5359292	-15.807066	-8.904951	1.7231649	0.6784527	6.7949142	13.220419	-4.4626703	1.926967	7.8333297	-0.11849356	4.405451	3.8279123	-10.734735	-17.834602	-17.436153	-7.6833363	-12.688482	-8.914807	-5.296356	-13.232962	-10.593433	1.269067	-6.3513074	0.11536938	8.582964	-1.7733012	0.86500114	-7.092088
39	4.294701	-3.938669	-7.8304453	-3.9657583	0.7189702	-6.6146693	4.0352335	4.1077285	2.9453197	-8.344347	-2.650478	-0.7193593	-11.285088	-11.776787	-3.6488004	6.4005337	4.2066402	-3.4378467	3.3613057	2.9159021	8.594185	-8.172238	-3.2776093	-0.13258326	-5.620886	-6.7022257	-9.99255	5.1927023	3.9741058	-2.577726	-13.941645	-6.3333955	2.160727	6.038369	7.4236317	0.7716869	8.177799	2.6589987	0.46590546	-13.051376	-8.644991	-8.043914	8.762496	13.424801	18.091532	3.0552177	4.803075	10.6228285	2.470922
40	0.048735857	2.611545	1.2147281	2.0284986	3.354487	-0.80575204	5.004983	4.466501	3.91543	-1.4688077	-2.7057486	-2.1136928	-10.523797	-17.139875	-15.032555	-8.043081	-22.384558	-25.891329	-4.361812	-8.253965	-0.7511308	-4.80736	-3.0780315	4.0939403	6.3358707	-0.15332475	-3.6868649	3.8351946	7.2621965	14.3116	1.2749529	4.301607	2.712116	-5.2028	0.117358625	0.57420176	2.1520329	-1.3222122	-0.121270016	1.3524084	6.120518	5.3810244	-0.77588224	0.70006025	-1.344027	1.8114775	1.2733014	-0.36794168	-0.20544617
41	-6.516653	-8.72473	-10.163834	-14.690658	-4.3250933	2.4324322	-11.633499	-7.695452	-4.5570297	2.009849	3.0475054	0.52793896	-0.49142975	-5.1146564	-13.547536	-3.170146	-6.520987	-7.441387	1.290747	-3.269955	-0.46844703	-7.1184916	-8.209581	-9.14325	-1.8790896	0.8256465	5.0714445	-5.1367803	-4.668058	-9.94026	2.897941	-3.0150802	-3.9306397	-1.211554	-3.0574927	-4.9416018	3.8300903	0.18417585	1.9120233	12.128214	5.98634	-1.9656243	-3.5991087	-3.58948	-6.169515	-1.503973	-4.5925303	-3.3399482	-1.5620967
42	-4.999684	-1.1343366	4.506942	4.9290957	5.761153	4.3652906	-6.5208254	-2.8588774	-1.0515344	1.390555	3.5407205	8.617096	10.021393	10.46695	11.216875	3.1403832	6.0027204	0.020015031	11.20916	18.576315	16.022339	6.2423115	8.450168	4.7370415	4.90096	10.581486	12.126745	4.289161	5.267827	4.9334145	21.107925	11.768198	7.087001	4.039679	1.0892997	11.944292	10.9972	7.614246	15.693914	10.187725	4.7287474	1.8098626	-15.604393	-9.891295	-6.1301994	-7.3730946	0.33762133	-1.9959227	5.2410774
43	6.7734838	12.166273	16.367477	21.862345	19.600616	19.175827	17.85183	12.024154	14.959282	12.524768	10.378481	12.208518	23.224655	19.53107	21.215652	10.055435	12.867842	18.179756	11.235905	12.560665	15.12443	5.864942	10.071178	7.57912	22.296898	24.098543	22.856003	7.2251863	5.5426483	1.3043674	10.419912	13.474655	17.67878	5.908786	3.099309	-6.8828344	11.603346	17.317408	15.579495	15.168387	22.542744	24.915352	19.209232	14.992957	13.64787	9.261809	9.245018	1.5556681	21.544432
44	0.13167357	-5.355712	-4.2965455	9.761462	3.2645688	3.563674	-9.930162	-8.422665	-5.5425534	2.162859	-0.69092715	-4.537888	12.227913	10.357803	5.2326536	-1.175008	-12.020254	-17.168102	-21.705482	-22.835665	-14.89644	-9.970484	-12.136519	-10.158209	-0.5028647	0.052003145	9.67292	2.7535765	-6.246756	-9.829519	-3.3487654	-3.1420608	0.042190652	-6.3694944	-9.261768	-2.0975466	4.282386	-0.1440193	-8.925655	15.06702	0.5440367	-1.8283017	-21.572208	-25.436802	-35.490166	6.7561646	-4.642229	-11.9959755	-0.27189314
45	-3.5648003	-1.5624667	-5.4166503	0.44707417	-1.0803751	-1.9613825	2.437089	1.8521794	-4.861732	1.2149376	6.351131	5.4365396	2.0929177	3.5957618	7.309836	-4.106603	1.0985227	4.098498	2.5043871	1.58731	-1.4893689	9.796204	9.841396	6.762453	-6.0540085	-2.0642047	-5.1279736	5.275626	1.8724358	-1.9760181	-5.911623	-0.9097128	8.847451	3.178703	5.4728827	10.858595	-4.2304444	-11.864725	-18.749199	6.2512693	1.1475006	4.59424	0.37385	-0.5769216	-4.4159193	3.729425	1.1753778	1.642218	0.19134659
46	1.4607813	-9.883689	-15.218395	13.9091015	10.951317	4.713008	11.609276	9.386787	7.7640104	4.6174326	0.26852328	1.5098453	-4.1410213	-9.369898	-4.957497	-4.8803635	0.66030407	1.080971	-1.0779856	-3.9312208	-1.2884408	-0.19319026	-6.6284924	-10.79155	-2.3537874	5.7850857	17.087	-3.9511108	-10.709232	-3.389998	-2.3052173	3.2642598	-0.7572813	-10.670825	-10.981495	-7.5660324	-4.7786436	-5.6891537	-6.752438	1.3097023	-0.7370871	-1.064445	-6.9464474	-3.304442	0.029912516	-14.764947	-10.998089	-3.9308546	-22.567492
47	6.23185	2.9930384	3.0915556	-6.465081	-11.940767	-6.8585653	12.057188	9.482303	9.677971	15.844616	13.088306	11.463675	17.088486	9.916796	8.533467	6.9813285	8.76117	4.337241	0.053097308	1.3158584	2.6045537	-0.017380476	10.624859	9.556309	8.069279	1.9095379	3.2270324	-9.781769	2.4813395	10.5959015	3.7972612	4.90432	2.0955255	-0.48328656	2.1123538	-1.5411187	-5.845524	-1.4968271	5.12531	16.405844	14.488679	12.919361	11.201301	12.196554	7.1411076	-6.0387745	-3.9363146	-1.3336716	-3.1002145
48	-3.25854	0.1211324	3.6908169	7.9558544	7.8851247	0.7069644	11.416002	9.210221	8.489045	4.745125	7.3014946	5.973896	0.95831764	10.895754	15.06514	-11.304784	-15.039097	-2.2794852	6.7218966	4.769659	-0.3234012	7.179469	3.519406	7.9185114	12.727602	18.45582	16.761742	-0.44549122	-0.21786493	5.8856897	16.337845	12.68926	10.021505	-12.597496	-12.31119	-5.567353	6.88417	5.2696595	7.3668776	21.852215	17.676453	12.454538	3.9589734	-2.019854	-3.1733336	4.351589	3.0032773	-1.1338809	6.444626
49	6.38881	6.790631	5.6189075	-4.2718515	-0.6059034	-2.4512887	7.5808783	5.2797427	-5.81394	-2.997496	0.70377725	-0.47068343	-9.699501	-10.135659	-17.987896	-1.7988886	5.032003	2.1222813	4.3279305	8.486496	5.2936964	2.8234966	11.229586	5.4728994	8.400446	7.668375	7.140952	2.6194184	1.3507953	1.9802711	-3.243263	-2.9058104	-11.018349	-6.281841	-1.9611133	7.7971606	11.518541	19.069832	9.368132	-4.886076	-2.5581663	-1.8837891	6.635279	-0.12700605	-0.6682739	-1.0186348	2.2524073	-2.010129	-1.0878178
50	14.145473	26.37043	22.774849	-4.763447	3.9871495	9.350292	9.415438	13.261947	10.872002	11.82904	9.102503	10.618143	7.599928	11.913975	6.738886	-0.085116506	0.8349978	0.77903175	7.731906	15.96517	15.041725	13.613264	15.977873	15.431938	12.299845	11.456852	8.4025955	9.207935	12.93005	14.501576	-16.622458	-6.8324647	-7.2922134	9.897247	11.335159	8.244976	7.417161	6.9427614	8.165417	4.092385	2.6218176	6.8979816	8.303224	7.8901224	11.24077	9.5326	5.974375	6.5527277	7.583481
51	14.399139	14.419149	7.4328003	14.372436	16.985697	17.971474	3.8379307	6.6977243	9.463724	12.934032	9.516729	5.3437243	5.83191	9.131821	10.464937	19.175121	21.985712	9.436335	5.9273615	13.989639	16.648844	14.448492	11.144175	6.768374	13.428447	12.815841	5.8347654	7.599553	10.513346	5.0161324	3.809495	7.2707415	6.753607	2.0196314	5.087167	6.594208	1.4199808	3.2933164	0.9821804	-6.336673	-5.5483427	-10.098412	-1.180944	-1.8042855	-0.06966022	-12.481108	-5.9555006	-3.3160105	4.5115385
52	8.463835	11.174723	16.657412	12.083994	9.601574	13.538265	-3.1666636	0.15869245	3.120806	18.64417	15.479767	8.866891	3.491874	-0.7110621	-10.014421	11.047644	9.32774	18.346611	12.541428	8.439447	2.5222807	14.042475	14.058335	13.638629	3.0673866	4.59801	7.8527937	20.723797	16.327171	9.009344	5.9194384	12.995283	9.602179	6.5591345	-0.5279846	-0.49994862	8.945027	13.695333	14.425902	4.115551	2.5161097	2.257173	10.521843	0.27477473	-1.3508418	5.746156	3.370572	1.79755	21.76281
53	13.781873	14.341598	20.770483	1.7659694	2.093318	0.573095	-9.085863	-2.9736362	3.6110237	-5.4117928	-7.618977	3.6121168	-9.225455	-2.5385714	1.8751962	-11.260656	-9.595015	-8.758246	-18.190392	-15.767702	-10.735019	2.442372	6.871185	1.9988234	2.4212737	1.1385919	-3.6835234	8.91811	6.3128176	7.920779	0.4196807	-1.1348772	-2.7481863	9.3160305	5.5573616	4.41382	-5.728794	-1.9860064	-1.8800724	-3.646119	-3.5605507	5.002898	-14.422643	-10.39291	-8.140936	-0.77028954	4.7873993	12.854334	2.321546
54	10.473219	13.202522	7.9773674	12.630486	13.440107	21.285488	5.6272793	11.113347	7.264317	3.0516167	9.902195	7.096845	9.3968935	12.674992	10.064685	6.8025455	10.510782	7.551214	5.6849265	3.9846947	2.3940332	24.10624	29.71863	29.654121	11.568102	12.610482	8.064585	15.680093	11.58688	14.677569	14.182505	18.834991	17.75938	1.3509293	16.301697	11.987949	20.243198	23.41573	20.918928	11.03656	14.585163	19.006275	15.718689	17.416735	11.560288	13.359886	12.139315	10.721961	19.312992
55	-4.700841	-6.6105957	-6.795609	-18.293226	-14.4891	-13.7996025	2.2214437	8.566976	9.788612	2.644355	7.362649	3.8192956	-1.4865338	-1.465111	-1.4307005	4.325355	3.120505	-8.38059	-8.763605	-10.911952	-11.226389	1.8910369	1.3607261	-5.844861	-11.323937	-14.314004	-10.6965685	-16.608856	-17.775236	-12.110139	1.3995781	-1.1886253	-2.0195522	-5.9317064	-7.414765	-1.5018897	2.4510717	1.6858034	9.618052	1.3417472	-6.3004727	-5.182027	-11.021286	-5.118042	-1.226753	-8.300674	-12.397026	-14.996868	-3.6725998
56	-14.721621	-13.212178	-12.155729	-4.1509805	-4.075458	5.6957636	-5.745862	-7.36004	-8.069091	-3.110208	-1.780263	9.353817	-24.658209	-17.358261	-12.642447	-36.456863	-21.943089	-11.7340355	-6.4194	-16.925861	-21.18345	-9.47879	-10.2559	0.7065284	-5.123126	-12.243923	-12.034021	-16.20068	-15.320644	-11.997303	-3.7046266	-12.009429	-7.2165823	-26.021015	-19.839144	-6.8735228	-1.1095171	-5.9296055	-1.6568837	-2.2621312	-8.442301	-5.4314976	-19.295147	-25.445591	-24.228966	-26.248741	-28.644306	-21.08273	-21.081676
58	5.6390266	4.263006	5.3557334	5.855278	9.937428	11.3889265	2.5449123	-2.0309122	1.1714131	-4.5421705	-5.7592554	-6.791442	10.9413	11.039925	3.9868941	4.704953	9.863018	11.270464	6.0689526	15.510103	19.22318	4.5412636	5.232387	3.448403	5.8968973	3.3596911	-0.918661	8.868056	15.947739	28.710915	11.02434	19.855158	18.723896	3.493684	2.552862	6.480453	25.870789	23.33043	13.44042	9.5939245	11.816872	8.748325	10.434804	17.540443	10.483128	17.1787	19.561802	12.325203	-9.418727
59	9.036686	10.884113	12.034187	1.80002	7.2830105	7.189528	18.97247	18.183887	27.052132	10.491456	7.878298	7.5038347	11.49745	9.7341175	14.487892	12.327696	13.352763	18.55785	5.820879	12.503262	6.049177	11.317743	9.034978	5.1299276	1.4922118	7.0927353	15.799947	5.0403843	12.511952	13.116007	14.920561	10.062787	6.1364145	2.782648	4.783916	2.9678833	0.54854506	9.857813	7.727481	9.405514	10.810871	10.181158	-1.0098104	3.1831992	5.521348	8.165017	13.974655	20.759562	0.44197178
60	1.2169871	2.577571	0.6733422	-15.611187	-7.2946033	0.37618318	19.13131	22.666788	22.329697	7.3393755	5.002082	6.614349	16.238111	8.031654	10.425789	7.2034974	0.16675913	-6.8480387	1.6839249	2.9825797	3.8119373	2.0683773	3.1199725	1.6965712	1.129499	6.097884	2.850403	13.958105	6.627445	4.840826	16.71131	12.570835	7.9134073	19.873867	12.725112	4.6542573	11.836023	10.418608	13.311992	19.487103	15.955709	13.242425	7.809627	17.89877	10.752945	-2.5411344	-5.0140533	8.323009	5.2944255
62	2.5888658	2.4179914	-0.7374376	-1.3007104	-3.4143658	-5.1310725	-4.7628217	-3.141308	7.436677	-3.343818	-7.403144	-16.197948	-3.559977	-4.116813	2.1329398	-10.624918	-10.375208	-10.787386	16.672817	13.998514	9.597101	8.201142	-0.20280913	-9.090155	-0.7728828	-3.4495933	-8.104514	0.8820641	1.7470472	0.8365248	-3.125116	-1.1710688	1.6108296	10.024697	4.964285	5.743593	10.171055	1.3901272	-1.2111051	-14.2024555	-0.72204906	4.8671627	-23.370584	-11.076185	-13.223816	-1.4931452	-2.114605	0.96282375	5.6654997
64	1.0425851	-2.2944934	-0.3321609	-11.263391	-14.336593	-4.4710064	-5.1884966	-12.895962	-17.254124	-10.159849	-1.921066	11.497679	1.1078844	-0.85876757	-1.7908163	-14.789768	-16.197979	-10.0143795	-10.2832365	-14.4023695	-17.775475	-1.8872027	-3.2419636	-4.5078564	0.23205742	-4.8638625	-15.173715	3.3806396	4.313716	3.3007746	-11.338084	-9.065271	-9.892042	-10.528215	-13.24494	-13.482222	-8.760311	-8.342931	-5.978844	-10.495939	-8.724431	-3.843161	-14.368185	-6.163392	-0.64674103	12.508072	9.180546	8.515612	-25.857143
65	0.07728814	2.9288318	-0.19661702	-18.15665	-19.136627	-12.665447	5.5742335	6.1531267	5.530883	5.5134964	6.8599243	7.3224797	2.7796252	-1.8506336	1.6422812	-4.836771	-2.16006	2.8458872	-7.8997407	-11.703337	-18.451935	-0.4596806	-2.323585	1.4936382	5.512813	1.4416497	5.309457	11.37418	4.1544156	-4.2669644	3.637507	3.5837393	-2.8160472	-3.4811099	-3.3664868	-0.9474157	-18.360382	-12.030816	-10.198832	-17.951363	-16.391655	-17.249023	1.8887193	1.0404949	3.295137	-7.829209	-3.9324398	6.6082654	-7.7709036
67	11.950918	10.319111	5.390721	9.6280155	8.228425	11.996564	16.48813	15.434092	18.926922	5.1944	-1.0067403	-6.2843714	8.828045	13.938715	15.34436	7.7157207	6.798435	11.887669	-1.6583618	-2.9263487	-6.06398	-20.108883	-9.515169	3.2555099	10.437748	7.5109653	5.2820435	0.74717057	-1.2037013	9.3105545	-4.3876987	1.1384487	5.6152477	-12.5439	-15.000864	-13.298127	24.87149	28.242249	27.557793	4.2086616	3.9999442	8.188277	21.167164	15.549918	2.1071093	12.47128	7.9899335	9.919949	0.7860212
68	-17.741747	-14.106518	-13.649027	-9.770443	-13.248946	-19.13641	1.0758765	-2.663846	-3.66397	2.3722332	-2.8656254	-20.107702	10.587976	6.122882	3.1774254	1.1219337	-2.9322472	-11.410159	-1.053485	-3.388322	-6.246551	-4.5286016	-6.127508	-5.1238956	-4.5256524	-0.56070304	4.7180567	-3.4668837	-9.830002	-7.0921164	-14.785368	-14.672426	-12.629389	-7.2923365	-9.674337	-6.2281113	-3.420311	-9.98197	-11.470876	-19.442451	-17.661362	-8.657844	-1.8397522	-2.6866689	2.5492253	-18.98381	-13.71962	-6.913569	-6.085536
69	9.087645	3.1628616	3.6306152	-6.992105	-8.613361	-10.825963	-1.2689223	4.2938643	2.2933352	-7.457313	-9.79685	-5.669746	3.187949	-1.7828116	-7.0786896	-5.2100477	-10.525925	-19.347607	-11.453355	-8.103226	-9.983346	-8.693985	-8.117739	-8.513076	-5.6021466	-7.0243177	-7.3113146	-8.356708	-9.222811	1.9668754	-10.649515	-8.256321	-3.6328673	-15.484285	-10.627765	-6.4383326	2.7147727	2.7669225	3.1887653	1.7510523	12.744213	15.481758	-2.958121	-4.4971356	-3.9063125	-1.0990641	-0.81951344	0.25264493	5.865201
70	2.824091	2.0698903	5.161975	-6.1036196	-4.025625	2.7286031	-0.8890037	-7.351897	-5.468218	-2.1991696	-3.8443398	-3.018958	-17.243143	-17.598927	-23.644524	-8.913097	-4.1200204	9.410742	-7.7080307	-8.769289	-8.736107	5.684515	-0.8197125	-3.76054	7.271054	2.546526	0.43908042	13.351844	7.2132206	11.5805645	9.920181	10.313291	17.718773	2.9025762	-1.2614788	3.204151	-6.9192896	-9.202433	0.3016491	-8.557329	-1.7295287	2.0072815	-8.151041	-10.783967	-3.6460176	-8.009316	-9.294099	-1.2832248	0.3483343
71	9.838831	11.113775	15.103729	8.005079	7.5015535	2.7272615	13.753068	17.768871	17.20094	4.0434713	5.90746	5.121792	6.442546	6.124942	14.303839	9.221549	18.86594	25.230682	10.868808	9.162605	12.642248	9.436701	14.915348	17.326485	-6.0204124	-6.3561378	-7.826437	8.218857	6.871478	3.7901402	4.480444	3.1960442	2.9384587	3.5006533	5.124054	9.164276	-1.9560626	0.20450993	1.2807608	5.873514	8.82179	9.786484	4.951905	5.121453	-5.482708	20.381723	16.049465	16.991665	8.793779
72	-4.4756503	-5.397211	-6.207023	6.625853	9.574318	11.428279	13.39834	11.942545	16.00982	-5.9333167	-7.694135	-3.243026	4.1942067	6.8954606	1.3628373	-15.830877	-15.810742	-10.454221	3.9008565	5.611735	2.6591349	-1.8871491	-4.7020206	-7.7216034	12.683489	4.612096	10.936799	0.3607499	8.011066	7.2976437	-0.8491457	-5.224649	-1.4334335	-13.195478	-15.234799	-12.154102	8.5113125	4.3163776	2.6668413	12.9569	9.347992	12.693052	-4.315875	4.1494894	9.727785	-12.31494	-14.41617	-8.799949	5.5468197
73	3.1318502	-1.8422471	-8.341394	0.6348473	5.159182	4.695162	4.6507835	3.0689635	0.49891573	1.9794977	-3.4759884	1.9107251	-2.8299856	-2.0534322	7.0244102	5.210453	-2.9635744	-2.0318222	-3.1010637	-6.8860445	-2.6887238	3.4273813	4.9945087	4.880887	-0.023245037	-1.3391703	3.6829705	5.5884023	9.744862	5.202919	3.6351464	7.185156	9.585615	-4.343478	-3.7044349	2.4447823	-5.3742824	3.7218165	2.1371748	3.5075767	2.207912	2.74076	-4.854229	-6.8962383	-17.249992	-1.4760137	-5.0738544	-9.342806	9.088491
74	9.860109	7.6822033	1.3386242	4.1295247	1.9200609	2.111214	-17.578262	-9.329103	-4.2230635	-18.627308	-15.949324	-13.102292	2.3040857	1.0040362	1.1043856	-4.8716316	-7.419283	-2.3705604	0.36216927	-1.9268849	-9.322439	2.0380523	-3.7149637	-13.181393	-10.567774	-12.79679	-14.251369	5.1584544	-1.4178846	0.43884385	-8.07444	-12.281557	-6.8734574	-2.7859602	-4.4125524	-0.77591074	-1.9959872	-1.2609059	-5.053652	-14.946642	-23.989338	-19.437965	-26.427889	-22.396143	-19.296753	-7.8671474	-13.979974	-17.011034	-7.3091083
76	6.8400726	8.902681	6.568118	1.8835255	4.8873825	11.160065	7.0776987	10.640806	8.853954	1.3125343	0.18190712	5.4216294	10.104288	11.043295	8.572204	5.9143057	8.921702	8.792991	11.959089	12.664229	5.305337	14.290785	13.1745	6.500724	4.47064	6.0603065	10.230722	5.01696	8.26235	18.30131	9.202242	5.614061	4.715877	9.2409725	12.643275	9.469055	4.4005423	1.4691756	1.9445124	4.727848	5.9501605	4.092044	4.3292985	4.720355	5.3120937	9.047884	9.555965	9.289796	2.5818598
77	8.668687	9.549366	9.59248	-0.47435838	-1.1808465	-0.37987	-3.4575906	-6.3119936	-6.2662477	-0.15687901	3.2524934	2.7738779	0.83075714	2.8529618	4.6656804	0.20946231	-6.2294936	-2.7440667	0.11862248	-1.2668731	3.2303822	-7.5235863	-11.248043	-4.2212615	-1.4195054	-6.577676	-0.18075523	3.987041	5.0245953	3.8067977	4.7626266	7.485306	8.301191	8.189425	5.660771	9.82898	-1.8079509	-1.4907464	0.5602442	-2.615528	-0.952259	5.305413	5.60225	7.430787	8.133953	3.8276856	0.14088506	-4.1447477	-3.6338136
78	2.4602609	1.2694476	-5.7667418	-6.581858	-8.80908	-4.4933906	1.9839349	-1.6110483	0.063759476	5.3905344	5.5893097	3.5633614	-7.7397594	-7.119944	0.963789	17.279692	28.882206	28.751488	7.6142497	10.855733	7.20485	-1.4159656	-10.254331	-17.422544	3.7595508	-4.4479036	-14.0520935	-0.20061827	-2.2422354	-1.7738112	14.25316	4.685685	4.7672396	6.13219	7.9527454	9.147285	10.443888	11.803002	7.3286457	-7.1631603	-8.293109	-0.41546655	-14.636929	-23.99378	-30.172447	-15.544849	-19.046364	-13.812787	-14.724037
79	-11.427582	-3.1952665	7.0016384	-0.5964911	-6.398286	-0.6374342	3.135754	15.749645	19.509333	-19.377808	-20.018324	-7.633027	-0.40160954	-0.7795268	-3.6426418	5.7118506	2.1969643	2.6363196	7.081709	10.772844	11.065245	-15.320648	-15.8773575	-9.271708	7.3250675	2.2000084	1.0752684	7.32831	4.9443154	-8.1430855	5.8810625	8.974316	12.504409	-21.663128	-25.628536	-23.748062	-6.949705	-5.6583576	-7.8012	-9.008303	-13.163748	-11.520539	13.531176	15.526726	15.334051	5.2368965	8.831446	2.6949387	-13.538552
80	-6.3338766	-14.021448	-23.940939	6.9677277	0.9594518	5.241133	-14.864029	-15.045195	-12.743813	-3.879181	2.9204109	10.388475	0.2191527	-4.165739	-5.189254	7.512534	6.8514347	7.116439	-0.054488674	-2.4634266	1.940793	5.310087	-3.0555515	1.0174179	2.5012589	5.5566187	5.7848754	5.3441033	1.1329097	-6.2348595	2.9460762	4.4463468	-4.2766147	25.96886	7.9880877	-4.8726506	-2.699359	-7.296589	-8.557716	-16.474297	-25.057247	-17.380335	2.1022515	-0.14362556	1.443929	5.4081836	7.5581055	3.4151516	9.083672
81	29.39075	27.581097	22.800224	17.787792	15.107552	7.6926622	10.464919	15.242224	12.823523	5.3822527	7.667616	-0.6750004	8.303617	9.872018	13.145779	4.402027	12.580896	20.882256	14.749323	15.787977	11.806226	9.052364	13.630331	6.809556	27.022095	29.468502	25.291054	32.343624	32.881195	27.118402	0.9617028	9.344149	10.812529	-0.81390655	5.951316	11.294979	13.58995	13.706878	9.868301	16.910934	14.111311	5.546935	4.8985496	6.354439	12.25636	1.5010604	5.0580387	4.369483	9.553362
82	-0.581013	0.28903836	-4.4663563	-9.923391	-7.569566	-7.987136	-0.9834074	4.0609345	11.190878	0.5848316	6.352761	6.3368673	-0.50363415	-1.2734026	1.3806877	3.1728187	6.0837173	4.7032747	-0.5809343	-1.2262003	-2.9387903	9.69278	9.628915	1.7711399	11.506234	15.428079	7.507291	-2.6432974	-1.6522123	-3.9295664	2.1029737	0.75472176	0.50223994	5.479471	8.444557	0.80293083	4.6137295	-1.8640205	-6.019169	-0.80013883	4.509268	2.8438926	-17.552189	-13.57322	-4.561436	-1.357265	-2.5510516	-4.5489683	2.0177722
83	-17.677624	-14.790304	-11.20491	0.6234644	-3.344444	7.987145	2.8094459	2.3026874	-1.3106041	5.2835064	10.702528	10.574444	13.895319	8.067125	0.5785039	-1.7818457	1.7857904	3.8016176	1.1050502	-6.604075	-10.89219	-12.989954	-11.764316	-9.880004	4.647602	-0.70864135	-5.805994	-17.17633	-11.684589	-12.337135	-3.2049499	2.6934998	-0.9361931	-9.488417	-10.785037	-10.584136	-3.8513923	-4.8920193	-8.471906	-12.780764	-9.770504	-5.4266424	-7.8215475	-4.153758	0.43475044	-6.8938417	-1.5593748	11.411512	-16.530798
84	9.779488	12.464882	11.818466	6.7763724	12.806421	20.704468	-9.657457	-14.143171	-17.96661	16.065723	13.783304	13.869957	6.8849735	10.054727	17.683434	4.94851	8.61809	9.218176	1.5106885	7.8171444	9.393036	-0.80727994	4.0757184	3.5371974	11.851643	12.852114	6.626406	-7.721095	-4.3768244	-8.850981	-3.9909077	0.43599713	-0.71906805	-9.980963	-14.897253	-12.189913	4.7366967	6.748679	5.2519646	4.1392407	5.1818748	-2.4835622	16.077997	17.54987	17.797186	-8.865626	-6.4678564	-9.076813	13.319132
85	14.548391	17.478518	20.052284	15.186329	17.235435	15.288675	-1.9875914	1.93169	1.0396869	10.375793	11.239462	7.4441247	14.784142	4.254719	0.116998374	7.851248	9.430058	12.752932	2.0954378	-3.0819669	1.7889792	-2.0450761	1.1584415	7.0798507	1.2511551	2.7145243	0.13990408	-7.750514	-7.6176157	-5.1568756	3.8611817	6.0494967	-2.1031563	12.304375	3.1243641	1.431036	12.330077	0.7031666	-2.7401767	0.112686515	-1.6622248	6.746273	25.078	21.397406	5.6300774	6.745193	6.5761914	8.085648	5.754524
86	-12.956566	-7.202944	2.2286053	-3.8469057	-3.3263793	-4.6563764	-4.9150095	-7.507103	-7.559456	-8.28322	-12.489841	-11.121526	-11.946416	-11.959686	-2.5935512	0.12125015	-6.026785	-11.584892	2.7937467	-1.9263217	-1.8170161	-7.5749726	-10.836772	-7.9411826	-10.176168	-11.0498085	-6.4703836	0.8746443	-2.1316419	3.025917	-0.3539585	-8.140987	-7.1123567	-16.128756	-4.4232345	-3.7163134	-5.988826	-10.159149	-8.826738	-7.8023453	-10.603268	-16.833788	1.0943832	2.712634	7.893345	-24.070818	-12.379953	-1.1312784	6.3452334
87	1.657016	7.8328524	9.167818	10.2113285	11.693664	3.1104088	-7.22101	-0.22204104	4.8675833	0.61003816	4.6966305	0.64173555	1.4816036	2.300279	-3.0570111	0.5306823	2.7503662	-0.51748574	-4.803602	-7.7354007	-6.3850923	-8.505499	-9.755293	-1.450395	17.998539	10.92762	3.0573018	3.4938192	9.846672	6.4731402	12.062893	11.821801	9.196725	18.628624	18.654736	13.75651	-6.6695294	-7.6094065	-6.790883	1.6232928	6.786793	5.035781	-5.6344337	-2.448567	1.9536731	-4.1737914	-4.4679337	0.9912485	1.592254
88	-1.8822083	-0.26673946	1.2029835	-3.6783886	-3.8212352	-4.1469774	-8.660175	2.37962	9.074156	1.5123239	8.858958	15.867767	7.967778	8.954523	15.550581	-0.5968291	-8.380774	-17.791765	7.5932074	7.6930666	6.0814137	-6.9857025	-3.1946015	5.0831933	-1.3698932	-2.674309	-2.1987672	-3.5024018	-3.3630233	-2.1032484	4.012135	4.7971992	1.9628123	-7.6204486	-5.636655	1.6259602	-0.5904302	1.2383516	-1.9390482	18.618946	15.3157215	19.42948	2.8537722	0.6941666	3.1703043	-1.3235216	0.090018556	15.870054	0.22561085
89	8.131313	0.58002365	-1.7499728	7.1940517	6.855598	2.470327	-6.608067	-2.0040336	4.721907	0.004629433	5.3701863	11.92894	1.2774614	2.254578	4.874125	3.2608259	6.29804	5.6073217	-15.103828	-13.08007	0.5484004	8.730303	3.8064508	-0.78664935	-2.0897975	-1.9105814	0.9321421	-2.034212	-0.9767797	-1.1757245	5.7113543	-3.2801394	-5.277032	12.748371	6.620365	4.3352127	-0.3859796	0.6319071	9.162092	5.6374235	2.2416952	-1.4159929	-4.335316	-3.6504264	0.39060336	5.4335546	8.9714365	2.9811907	4.464926
90	8.735418	15.473175	22.23501	6.213134	3.9702482	9.952431	-14.899874	-9.684806	-4.6754346	3.15811	-0.9954309	3.9227617	6.036268	5.312062	3.4349232	-2.3834124	3.0617526	2.082108	10.50214	2.0516753	-1.059626	-18.170315	-19.768677	-14.0167885	-5.2640457	-1.5931096	-3.2809594	-6.062793	2.980736	10.275993	6.6872835	3.605795	4.805422	-14.535971	-17.800266	-17.876373	-2.8859572	-12.318561	-8.674299	8.470274	7.4259915	6.7469654	6.281123	7.3913918	9.305603	7.694693	10.954147	7.5146723	-2.4056365
91	2.9421349	8.324009	12.019128	0.800735	5.670558	13.233322	3.229259	5.684211	-9.225067	0.011975244	7.6837225	13.672018	2.1473427	-7.1325116	-14.6016655	7.213772	0.25186968	-0.3852557	4.484452	7.8528605	10.343632	7.1367474	9.366028	10.878298	-1.9773368	6.4367285	10.092873	2.0945935	4.4777446	-3.961054	-19.320057	-17.613762	-3.496015	3.288575	1.0797279	1.132817	-7.6751766	-1.4669104	-1.2343112	1.6526994	-7.9753923	-10.461227	-9.372745	-3.224323	2.3022676	-7.577131	-13.197403	-14.829971	2.9490788
92	-4.0137596	-3.939117	-4.5575705	-14.215817	-15.274523	-9.24116	-2.2128463	-10.15592	-2.2512336	-10.88653	-8.657791	-5.0695257	-6.5877414	-4.131798	-11.233879	5.2258635	5.8876376	5.1795483	-6.216303	0.6089217	3.1260853	4.1341248	6.118497	12.677297	-9.74098	-7.755003	1.4281976	4.9263105	2.308412	2.9215865	9.80188	5.0217257	-3.4877462	4.3265114	1.454905	4.052242	0.035074666	-6.2268624	-7.63721	-15.710812	-12.043065	-1.5791408	-0.32311136	-7.00276	-7.323757	-17.671356	-17.531689	-15.690588	4.5535975
93	-11.734781	-10.20324	-0.8767946	-5.2383347	-4.487268	5.113502	-7.316144	-9.492867	-5.8195806	3.025287	1.7474442	6.8387294	-15.542213	-21.250614	-18.529556	-10.988564	-1.9596248	1.3486356	-4.026768	-1.9235995	2.827145	-6.1281624	-9.711421	-8.659645	-12.346773	-21.935524	-27.581211	8.345652	6.07209	7.6926184	3.1844893	9.340006	4.4974556	19.201971	5.286624	4.0346456	3.0864024	0.037556767	7.5418334	-0.65716976	1.71464	6.756961	8.198561	5.737033	10.393147	2.4416502	3.3559427	4.807414	7.271784
95	6.210158	5.69409	6.255782	-4.934769	-1.8960071	1.4521153	14.768383	8.460589	6.742577	1.4627051	0.13138258	2.9101446	0.40115392	-4.7720647	-1.8815873	6.794009	5.9156666	8.128769	-14.893621	-22.266567	-14.538054	-3.3950295	-4.459072	0.45421624	-2.868656	0.53870916	1.0838251	-4.851816	-4.3692703	1.126525	6.0462646	2.8856587	6.583269	-11.469563	-13.13477	-17.16409	-9.0956745	-2.682217	2.9233236	-1.5741259	-2.2604694	-5.80847	-2.2631762	3.0684862	3.5610185	-0.031090438	-1.007205	-0.7235406	-9.842066
96	5.924967	-6.4081078	-12.280773	-32.599976	-29.8304	-19.706676	-1.8735892	8.90229	9.29023	-30.683546	-32.379066	-32.057545	-3.985211	-4.7450137	-5.503164	-9.716189	-13.845813	-21.62556	-3.2687383	-2.8630404	-5.2631817	-18.268354	-24.93542	-22.91513	-13.584599	-15.769745	-16.704884	-15.642296	-13.752098	0.4862039	-20.132587	-14.155514	-7.976883	-12.955027	-5.173396	-0.60172904	-0.56391174	-0.4462043	1.6789681	-9.99564	-17.909044	-18.721653	-3.9515815	0.7605057	4.115595	2.7339368	1.2755402	-2.4899125	-19.984322
98	-8.081024	-7.4954815	-3.523417	-3.0908558	1.0010971	4.254536	-7.593175	-3.4207454	-1.863327	3.1902568	3.4860983	5.6040125	0.81912315	2.2600124	-3.4067643	-4.545767	-1.1615083	-7.8261414	-2.542596	-2.6571825	-1.2285811	-0.69712585	-2.7170627	-4.0260267	-10.430745	-5.686679	-0.5310514	-6.5543804	-4.1918325	1.6263391	-8.377089	-7.4540677	-5.23605	-8.926697	-4.1825485	1.1209533	-8.417258	-10.894178	-13.507257	-10.101053	-1.3504535	-3.4655266	4.0261703	5.6845036	4.5148196	3.7483191	-2.8499846	-2.5745826	-9.698787
99	-10.668789	-5.801149	-0.63786626	0.7935781	-1.3248287	1.924	1.6215798	0.35599795	1.6096432	3.6094146	2.4691153	2.4617634	-2.4288914	-3.9755547	-3.1346705	-6.4917803	-3.790176	-2.2141247	-8.082966	-8.180485	-5.5693564	0.8316704	-2.993399	-3.6692734	2.1100128	5.2900634	10.381307	-5.434163	-4.4980736	-4.9373455	-5.4849505	-12.0938225	-12.517825	7.096374	4.4545326	6.8858447	-3.638649	-3.3768356	2.0202272	-9.563807	-9.58059	2.8830538	-6.4003983	-3.5780091	1.2958539	2.6390674	-1.8839523	-8.622662	1.2722168
101	-0.41205823	3.5185168	5.4711547	-1.7951881	-7.8751483	-9.043651	-9.410112	-9.37113	-10.964666	2.1171112	-0.94649863	-5.217532	-4.497055	-7.852769	-6.6663847	-0.91481465	-6.0565963	-12.817369	0.377592	-3.5787616	-4.0676084	6.677397	6.0833244	1.5750415	-2.944552	2.4575477	3.1892614	10.076534	14.998346	24.00092	-12.450931	-8.977758	-10.271784	15.582101	6.946324	4.4215374	-1.9508383	-2.2320533	-3.220449	-8.907663	-13.659018	-14.553902	18.818853	5.657676	2.6007047	-1.0012054	-2.5120668	-8.74646	-3.8346186
102	-2.3374279	-8.338001	-8.806128	7.63194	7.8698554	3.0189307	-14.4128	-9.49077	-3.373394	-15.388687	-14.501633	-2.5664682	-10.641941	-6.362265	1.5726933	-8.908953	-9.64028	-11.957	-26.158474	-18.090641	-6.329426	-1.0045961	2.2829618	4.4407616	-3.8935692	-4.1970134	-3.595133	-2.4304938	-2.439911	0.13389426	8.946875	-3.137755	-16.033167	10.246216	10.593001	8.289416	16.58508	13.445316	7.175616	13.392353	3.4545488	-4.915704	3.1141596	8.116665	8.579096	9.890187	3.0667257	-4.4349623	3.7582545
103	-0.59161365	1.8103687	1.8180866	-1.8755372	-3.9865456	-3.64384	-10.475323	-9.301447	0.49868864	8.6783	7.837976	4.8744926	8.523974	-0.90946335	-3.3963985	1.0572765	-4.6521525	-4.935172	-0.32315838	-1.0528526	3.1216226	3.4654891	3.0739133	3.6668124	3.635117	2.3776832	0.5449955	4.170481	4.00462	2.654374	5.1501293	2.718717	5.537055	2.5839617	1.9595706	0.5067435	0.10954946	2.8692198	0.49183056	2.876741	-1.2618127	6.218338	-15.235475	-8.90828	-2.6144152	3.5919433	3.452111	0.1564602	0.20526266
104	5.2222853	2.7896223	3.9881768	12.592249	12.504945	15.204332	9.818195	11.499242	8.971991	-6.8297286	-14.754313	-17.515568	6.4502373	5.24535	2.7590494	13.758882	12.337557	11.916273	4.5054607	8.808548	8.780785	-7.1351657	-6.0457554	3.2868326	12.607892	8.7109585	-1.782283	12.08878	15.906769	19.089073	0.5685103	5.8143854	4.8010545	-9.98019	2.5784557	10.195496	16.351332	16.450043	12.1924515	14.921793	16.500444	14.147585	9.004074	9.528349	6.165207	6.2467103	4.424071	2.911794	6.34603
105	12.352219	9.515781	8.130644	4.389587	2.9311626	4.8916917	13.836362	0.96434915	-9.7532425	1.485266	0.084553	0.48426354	7.803825	0.56518364	-4.904825	9.604328	7.8219805	8.309676	2.1663733	4.574629	-1.3990412	-15.869262	-22.177227	-25.17932	4.460799	5.5069437	0.4680389	-6.8702183	-6.9168997	-8.111898	-4.7654576	-3.8325505	-0.46642226	-1.112981	0.21390128	5.0637255	-0.44586208	-5.0348787	-14.519674	0.1722411	0.43423453	1.9204692	-4.3511696	1.8055551	1.5924093	1.6690645	-0.2266432	-6.158371	-15.431245
106	-10.058899	1.1255893	1.6797816	9.57349	5.692911	0.08548239	8.060333	7.234463	12.80541	6.0963316	5.5342336	7.087807	-13.975418	-7.2257643	-2.7477593	-18.554237	-25.884558	-27.511566	-0.8720003	-0.733381	4.509909	16.139116	13.381098	12.832196	14.281067	11.454994	8.244756	19.411018	11.526833	9.606005	16.274487	18.446352	19.707073	8.655327	14.490194	22.809113	24.407143	14.622205	16.037539	2.6898813	2.6058936	-6.668545	8.638754	10.877731	13.231268	14.706625	11.216222	2.5276425	-16.472511
107	6.5970526	-1.306029	-0.5965079	8.5683	5.198319	14.378361	1.0390126	-0.97210467	0.083492756	-0.7072866	-0.7536749	-7.0829973	5.6109147	-1.4466934	-4.3172874	9.577358	5.7568336	-0.02845969	-6.953396	-6.7436423	-18.381031	-17.85796	-5.36771	-4.734923	0.99968666	7.937653	13.6467705	1.6642015	2.0996265	-2.2972248	7.0218935	0.7518632	-9.44856	-1.4072847	4.453358	3.3343208	1.1443666	10.190989	16.050531	5.9650173	5.9025955	7.4074707	-4.788166	-3.957722	-3.505971	11.114737	8.233309	2.6006725	10.277966
108	-6.838414	-4.756041	5.805773	-8.136037	-10.625775	0.3313943	-5.794453	-5.3001757	-5.271364	-9.62659	-18.889252	-25.738197	-7.7747135	5.5784807	19.578827	-23.384468	-16.177837	-5.0155716	-17.886482	-12.677346	-4.4765654	7.419487	8.524519	5.3386374	-9.884609	-7.898901	0.4161514	-14.655319	-11.656951	-3.963196	-0.9555543	-10.974451	-6.493596	-5.485637	-9.24095	-8.543619	-14.548977	-8.93936	0.08078859	-20.555025	-31.602081	-31.81139	-6.274434	-9.587996	-4.0925508	14.060397	16.417248	17.169445	-8.429593
109	-2.2248163	-5.3903937	-3.9546125	-7.530286	-8.952074	-2.586491	-12.646502	-12.080525	-10.227819	-1.4966878	-5.8369184	-9.450691	6.729479	4.5685306	4.6922884	3.0128362	1.694907	6.571757	1.3277853	0.39094657	-1.2887456	0.713541	-8.4675455	-5.473048	7.692823	7.3867874	5.453203	-18.321865	-8.230949	-6.900348	6.4538164	1.7356961	8.24366	-6.7952347	-4.920484	-2.8026834	-0.6045086	-1.5949593	1.6837652	-5.054406	-5.3518653	-2.7635167	-13.934393	-13.599285	-0.47402668	8.249428	2.5183618	-5.665901	-5.721856
110	-7.5885725	-4.4832106	-6.3672686	1.7717952	5.362015	2.6489203	5.2476473	2.7065148	-2.3383675	12.056356	3.81269	1.1060455	13.064267	12.083064	10.219847	2.181644	-1.8842363	-5.197407	5.9560356	0.41659006	-2.4645677	2.9653141	0.85545677	-3.6760042	6.396617	2.2886481	-0.5030401	-0.5977336	-3.0297751	-3.7116437	5.569542	3.7138069	1.4567261	-3.080721	-3.5430408	0.48498628	-0.14144629	3.7991	3.433111	2.7820086	-2.4846897	-3.5425558	19.351494	17.060495	9.23164	8.0914135	2.420531	0.41556832	2.654273
111	-6.314506	-7.258115	-3.777096	-3.6076791	6.670904	6.696498	0.6668702	0.06900215	-1.7116649	6.6758547	1.2126057	-2.9241805	2.8746984	1.3263123	1.7307923	2.8811574	-1.4846562	-8.989105	1.2352421	4.058468	-4.0041695	-4.8922577	-5.793766	6.6627784	2.147733	0.8258536	-3.3594694	-5.3033257	-2.0478332	0.047232628	2.4022474	0.5535463	-6.5548954	-8.50762	-2.3310113	-5.333648	-10.145264	-6.348338	-1.4452996	-5.7102413	-0.10996121	9.681456	0.42398575	4.3557534	2.8443928	-18.152882	-5.39722	-0.98406506	-8.447138
112	-7.325552	-9.12281	-0.06386882	-5.2647076	-12.786715	-5.7352505	-12.369165	-5.1701417	-2.1326003	-14.38453	-9.964346	-3.6867747	-5.272668	-9.066211	-8.661612	-27.385323	-28.960707	-15.960598	-13.308776	-12.830323	-3.3769069	-11.766885	-15.409264	-6.913598	-5.01856	-9.803947	-3.894032	-3.655025	-6.4475164	5.6042438	6.2348585	6.5533047	3.3394866	8.950081	7.6368904	4.4837265	0.14170802	-15.563043	-18.095726	-6.8359995	-13.996714	-17.865862	-14.135842	-9.896212	-6.667037	-4.1718864	1.0060887	6.423478	-14.007188
113	0.45220268	-0.48654997	2.0065336	4.39407	7.1649637	10.587494	7.820997	12.977398	6.2727604	-0.5187113	-1.6027656	-2.9238443	0.008140922	2.731595	3.0928614	-2.0989485	-0.23207977	-1.5664256	14.416397	17.754662	9.212542	-8.0344925	-4.62467	-2.6448054	-3.0010664	-2.1625946	-5.943103	-0.38718143	4.0589447	6.39729	17.18833	10.748871	11.691536	11.464819	7.3952904	6.874712	0.66310143	-5.77662	-4.036874	-0.58631957	4.9947934	9.127547	8.811083	13.3343725	13.128619	1.4042462	-1.2769994	2.2225113	4.730676
114	3.2542324	4.6773777	5.0300784	-14.860592	-20.252787	-36.172348	-0.33585012	0.06857395	0.8849611	-3.0435786	-3.9094043	11.693991	-9.823224	-7.022585	-1.7056733	6.169281	4.743519	3.3998256	6.1375465	8.548798	5.372038	9.090032	0.7608317	-8.646992	-4.7839756	-6.5126963	-8.889623	-0.16144168	-4.11745	-3.7346873	-6.698412	-10.114609	-12.590108	1.1390857	1.7517737	3.1706586	-8.436394	-9.532744	-7.16803	-2.6925511	-7.543375	3.2991679	-5.1189327	-10.239488	-6.568832	-2.965957	-8.069355	-11.169263	-2.240469
115	-4.2515693	-4.0936165	-5.790346	-2.4880912	-5.3981657	-13.953346	-8.599487	-11.14625	-12.125465	3.1597984	4.717722	9.956181	-2.4410305	-7.5285807	-7.5165634	8.554657	5.565211	1.8572198	-7.407	-2.8242593	-2.387693	4.2665186	7.6152544	10.82268	-10.021282	-5.090868	-1.3293253	-11.948161	-14.027317	-9.899514	10.861671	8.626815	7.9373283	-7.1119733	-14.309109	-13.629843	-2.7774801	-4.7210436	9.06447	2.2730823	-3.7949047	-6.6856937	4.644148	2.0722039	-4.8923464	7.331598	3.66914	4.92129	7.006025
116	23.710892	17.340603	13.065126	0.64082277	4.1574593	12.813526	21.50262	25.05027	28.27742	10.303305	11.969331	3.5029087	-10.375276	-4.819877	1.8350192	21.000523	21.815407	18.47549	-5.982253	4.3325934	1.507883	1.4444895	10.1113	11.614457	8.637104	14.655724	13.5924835	20.496239	21.397932	11.507256	6.8741527	7.9445114	6.334284	11.85714	15.582034	14.930235	2.3529987	3.8726919	6.700514	13.634893	16.993052	14.043042	1.7634265	7.684721	8.085161	-4.0086627	-2.8750858	1.9990617	10.35634
117	-7.3499537	-5.5235834	-0.5017444	-7.5303593	-9.419861	-5.069454	-11.446396	-9.431114	-14.059668	-10.378252	-9.863396	-6.815281	-6.3971224	-10.690006	-10.476801	-2.2841144	-5.942502	-0.18058802	1.6209247	3.6388738	1.05055	-0.44937164	-6.7202044	-0.18041132	3.764361	2.5665758	-0.12647802	-17.174896	-17.082788	-20.775473	-19.872189	-18.588768	-17.13191	-3.22633	-5.7511168	-6.7270336	-14.124418	-17.051113	-16.306955	-21.059223	-18.60162	-20.841923	-12.792862	-18.605595	-16.117165	-15.207529	-10.415535	-7.4886756	-13.284386
118	16.607887	9.544625	5.175374	14.1111145	17.185404	4.282688	9.643127	13.322642	12.862886	0.9368964	-0.37537503	2.4491017	14.053694	11.66408	12.031111	-1.4513199	3.756106	3.2425828	-4.2824106	-4.5914536	-2.093949	18.634777	19.62513	14.363609	11.399345	11.633711	9.513042	-0.039325252	6.095811	7.7452855	15.333303	16.09531	7.8612328	30.850653	23.471828	17.31039	13.500869	19.240675	22.625217	7.2908573	13.595963	28.615082	14.83819	14.184668	0.49912184	12.353308	17.47715	9.643141	27.104015
119	3.9092126	7.5635395	6.470472	3.8490381	4.3383875	-1.4948447	5.5669775	3.0657673	-4.6304317	26.997318	12.80127	7.0126147	22.745506	15.858147	8.581903	-0.3071264	0.6330312	2.3677526	13.887343	14.844679	15.6223135	10.888602	15.4775715	17.072138	13.810173	17.049871	16.179691	10.216607	11.081783	10.396355	-6.2365866	-2.4755673	-0.5870998	8.899443	5.2025027	5.940542	25.688526	16.380045	10.479367	1.3655952	8.183433	13.109699	10.592222	9.460071	11.306213	4.990798	10.558327	13.549228	16.276274
120	4.3321857	4.606264	1.2841392	11.386742	9.658897	8.350046	12.280304	6.1797295	10.841789	8.612701	18.985622	22.984493	14.292826	13.467804	12.60666	8.699862	13.910849	17.134258	3.2233956	-1.8468868	-8.074715	12.33945	10.996005	12.590551	-1.6642743	-1.9139814	-0.3116126	17.575205	12.003045	11.159735	4.5053005	5.2590513	11.951807	18.29733	8.354129	9.760412	-3.4939015	-3.410178	-3.0651553	9.787743	9.129171	6.1034594	3.033067	5.9529476	2.0452974	8.975379	10.619333	11.413654	4.1913443
121	0.45295572	2.2058573	4.2713118	9.070911	2.1636999	1.0796616	5.554432	3.74861	0.5115503	7.6498756	3.53644	1.3760496	7.150402	7.7356358	5.1079473	-4.0646772	-3.1261938	-3.468737	7.5437503	5.8096075	6.8843184	-3.380958	-4.733729	4.693547	-3.6755562	-11.951996	-7.110319	-3.2065067	-2.0066016	-6.14379	-16.666107	-15.448622	-14.511639	3.7727945	4.2636356	-10.385002	3.100881	3.2091136	1.3865315	1.610131	1.9371994	6.4078135	15.2692375	14.349543	9.553834	-25.379524	-22.35828	-13.0039425	-6.6521654
122	0.7800405	0.7978036	2.3939247	7.0204096	7.488159	-1.7420146	13.956508	11.150438	5.8676596	-9.399982	-5.807358	-9.040664	2.855532	4.550299	3.9871604	6.4642906	1.4392548	-1.9424195	-7.325653	-1.5074091	-2.0956492	2.3484225	5.500759	5.803398	-0.11237168	3.8226073	4.9678764	-2.6972828	3.4073143	4.3062963	-0.15254456	3.82759	7.645478	0.7008465	5.836215	8.296443	2.0975273	3.4796226	8.92642	11.149249	12.316656	14.061459	16.00195	18.338913	14.652889	5.360506	1.867686	2.227635	-8.386545
123	2.4762926	7.6076226	13.366615	-2.2154346	3.777212	1.067251	-0.80263263	5.735466	-0.619277	3.9429383	3.974479	-1.2328331	9.395405	8.873511	5.8403387	-4.7588243	-10.329597	-16.86885	11.527564	3.9634519	3.1918185	5.2657933	0.8115805	-5.870683	8.948069	10.462608	10.54634	18.67162	8.74294	-0.84553903	-14.567921	-13.562286	-4.579936	7.1055098	3.146657	-3.895279	-9.521026	-13.945028	-11.25242	-9.078279	-13.125647	-13.726559	-10.23779	-4.830677	1.0731417	1.0598867	-1.9687319	1.7083367	1.8395824
124	10.029263	9.664942	5.388747	16.994667	21.579351	12.998621	2.578083	6.564413	2.6035056	-0.5547348	1.8882325	1.2051175	-6.839879	0.048576653	-2.4832256	-10.929916	-10.057741	-13.836513	-3.3366585	0.6386349	-1.7489462	1.3745817	5.3156714	5.228163	12.028974	3.926723	-0.07043001	3.2405794	7.409486	1.8355588	8.5122595	11.621848	6.8610964	11.262354	12.645039	4.763649	22.24921	22.464443	23.572182	-7.1534033	1.9865015	-3.6951315	-10.143984	-8.58585	-7.9700656	19.180635	22.633793	11.556476	1.9458507
125	-9.517683	-2.9497547	5.8878417	-8.424665	-0.5126204	-3.3590333	-1.5013382	-1.3653363	-2.6022825	-1.7038958	-5.1602883	-14.480951	-14.55378	-12.708778	-9.978516	-2.1013193	-3.2325752	-5.082063	4.4462433	5.6376176	2.764274	-8.747091	-4.2539706	-2.180511	-12.209608	-13.181671	-13.362822	-10.823227	-7.6145344	-5.922951	-17.841698	-18.893368	-16.974804	-6.8962326	4.6443067	0.52705413	-7.279832	-8.147078	-8.983202	-7.1404	-7.5839987	-2.0414505	5.3352547	0.47584403	1.3554068	2.5404694	3.3142095	6.0130634	-1.94365
126	-26.410366	-23.994745	-12.703091	5.185085	4.7164726	1.3512414	4.7229223	5.7298408	3.0197794	1.415205	0.2503041	3.1445818	-1.9605682	-10.726737	-11.903991	-5.839813	-11.743765	-15.256465	-12.667685	-2.850358	4.1266294	9.79529	6.423792	15.86636	-18.923887	-14.173304	-0.7650908	5.0241427	8.419552	1.5962254	3.014093	-2.9693227	-5.301203	-9.27845	-13.1325035	-18.080803	10.388929	8.466272	11.741818	2.1911047	0.75267065	2.9587262	-1.1762649	-2.5735197	-4.3563437	3.789765	-0.78330374	-6.5582333	5.391207
127	2.8936086	3.7888548	0.7521744	-6.5813904	-16.01626	-16.587938	-10.221006	-12.972337	-13.950409	-16.437958	-16.951962	-17.87975	-8.649076	-7.841579	-7.279772	-16.28269	-15.918386	-14.901928	-14.2315235	-19.731514	-14.724221	-21.57325	-19.493126	-19.521814	4.749276	-0.04390861	8.757189	-8.855888	-16.574749	-13.097696	-4.4033484	-12.234055	-20.491743	-27.007832	-22.797123	-18.571102	-18.42025	-20.762218	-22.964638	2.0408232	6.3983326	11.941092	-14.338747	-12.038207	-9.438934	-5.3072033	-5.0604744	-2.6231456	-17.821857
128	-1.3909417	1.4490118	-2.3325171	-0.4474836	-1.7219551	-3.181789	-0.13989162	3.2388005	-0.92303175	-0.62070596	0.23706862	-2.0893714	-1.7029927	2.746613	4.0501766	-5.08495	-3.8647702	-1.3611541	-8.592775	-7.5292854	-12.1069	-10.867624	-7.9243784	-11.631293	-8.035532	-4.7516146	-2.9167118	-2.269676	-1.6339086	-3.9850428	-8.4056225	-6.943721	-2.3366334	0.95511085	3.1056914	5.0082126	10.538926	7.334054	11.322615	-0.8661069	1.6882087	1.3522923	-2.771102	-2.6751204	5.5877876	-7.8246026	-8.391255	-12.756262	0.024306327
129	22.117243	17.696815	15.829988	5.785675	6.5320663	2.5897036	1.8129635	2.109889	1.9476292	8.798599	3.3743277	6.5141773	10.657509	8.588871	6.0913243	17.238623	22.241854	18.950724	3.7383914	3.685367	4.9683123	9.821346	13.370062	19.995247	11.352055	14.484628	14.372562	30.15721	38.659325	36.186058	22.213379	24.603748	14.700584	20.61382	26.041985	21.043068	31.565346	28.852379	24.724087	13.395653	10.482338	-1.2713072	-5.371711	-0.20667958	-0.66697186	12.778428	9.952679	8.901923	24.387608
130	13.2576065	16.530998	16.064594	33.446823	34.732975	29.935528	15.470411	22.644901	22.406933	18.22192	23.416363	16.74097	5.5797825	4.8054075	2.1809535	0.21871337	7.3360014	5.08974	11.556892	11.846062	15.090559	-18.487503	-11.312962	-6.6012993	-19.90318	-15.716698	-19.882755	10.84873	6.26031	8.349692	-2.4395332	3.1936283	9.528475	9.455996	5.374698	4.0400786	-9.086387	-7.3343334	-9.875929	10.322437	9.764063	7.8057714	14.579556	14.175015	4.5141344	5.50027	3.0717995	1.7750583	7.9813523
131	6.5023785	5.0372295	5.171139	-3.7203593	0.35846025	-1.4794837	-3.319007	1.1299396	1.57729	-0.66085225	0.79450023	-1.312169	-1.5922494	2.3520427	2.9798317	16.398457	16.925545	15.631436	2.2663617	6.650488	7.136511	12.036726	18.020874	19.89096	13.644541	14.820102	19.890673	-7.750888	-14.348653	-10.322376	5.25414	10.26685	11.74641	13.66287	10.147257	12.385712	8.3310995	7.297448	8.506531	7.6970887	9.095827	16.220844	7.819642	9.3864975	4.3260403	7.553873	10.840454	14.30277	5.267931
133	-16.93701	-14.965704	-14.962118	-11.569831	-12.806883	-11.202835	-14.2431345	-15.375032	-14.264074	-10.274479	-12.300286	-16.09528	-19.037453	-12.939941	-10.885849	-15.4206705	-9.352781	-10.354292	-0.23468006	-4.235358	-10.964492	-5.00581	-6.163948	-13.281166	-7.9243774	-5.2279763	-4.99534	-9.655735	-7.3572454	-4.681097	-3.0621247	-4.366829	-9.744385	4.1781864	2.761398	-1.0764059	-14.124098	-6.492861	-3.7794614	2.1236534	-2.3168213	-12.490665	-8.176214	-4.2005534	-5.0497236	0.3524353	1.0907149	3.5686054	-1.9966729
134	-21.961582	-16.486786	-17.227352	-3.3146057	-2.9637694	-1.5599376	12.611023	1.9331291	0.30251342	3.7772348	-0.04767871	2.619649	-0.96361417	-1.1034001	0.429609	5.6117125	3.1491637	1.9927621	-1.053788	0.7006071	3.4246101	-8.586382	-8.719898	-5.538232	6.4445314	1.9456575	-0.27377856	7.0482645	1.9919536	4.9563804	-10.399266	-10.043276	-5.755309	-7.705257	-0.6655587	6.3307376	8.863463	4.870508	6.721568	12.17695	7.0025306	5.6685276	10.752392	13.499094	15.531572	-5.578863	-1.2305057	-3.155136	1.9121951
135	-22.21082	-32.59565	-34.62371	-16.435589	-12.064231	-13.789274	-19.35026	-21.065346	-19.974485	-6.3603272	-2.6844704	-2.9885721	-7.824257	-8.033426	-10.030643	-1.2910836	-0.32701027	-1.326763	-15.153344	-9.153744	-10.733387	-12.637512	-14.528259	-20.56625	-1.6737859	-2.8445702	-11.993015	6.8192105	2.0844398	3.677374	-24.55063	-21.328789	-24.023823	3.9905305	-0.23219424	-1.1832772	-16.670452	-15.304723	-14.624266	-13.548271	-10.351255	-9.8554	-13.79095	-20.848682	-16.916698	-11.260912	-15.765458	-21.772137	-10.512478
136	-1.189629	-8.304973	-10.869848	8.155302	6.7463536	9.593727	0.22895741	-10.1311035	-13.835302	1.4241883	2.8833785	7.0053005	-3.8691516	-7.8331313	-13.96445	19.685764	9.448717	8.252943	17.405798	21.806904	20.850286	-2.814113	2.1003642	-4.861514	11.137007	8.150179	5.22747	-4.253002	3.4010873	11.757394	-5.776657	-12.133344	-16.473799	3.8036954	2.7576318	3.8521798	-11.9661255	-11.232352	-6.6888914	17.061895	10.411066	7.4252815	-3.11699	-4.1245327	-4.4349422	-6.8739314	-3.5954137	-8.460676	-6.3319235
137	-4.1739297	-0.09275293	1.6635541	-6.7571917	-10.408333	-14.589104	15.279695	11.879522	3.6438591	-9.86615	-8.502901	-7.4564295	-33.521423	-24.26437	-17.172512	-12.995293	-12.598286	-11.498686	-8.888466	-14.446986	-17.819626	-17.934694	-14.531532	-13.509678	-19.405396	-15.821334	-10.55841	-21.751358	-24.358105	-21.61767	-5.8292904	-6.8095436	-9.417694	-12.904188	-3.5801253	0.5803279	-4.53674	-7.894692	-17.242561	-19.586876	-20.590912	-23.2663	-11.049435	-12.215342	-16.35874	-42.801323	-35.854404	-28.005219	-7.805538
138	3.9521089	1.5663099	0.66468096	2.0590322	-1.3377414	2.4964004	-6.62416	-1.2523289	4.518432	-6.9439955	-6.2388887	-3.3827753	-2.423369	-6.155298	-3.109634	-7.271202	-8.468983	-8.347662	-10.686845	-10.836842	-7.6741285	-12.937268	-13.026157	-11.772789	-12.265111	-6.250152	-2.9195173	-14.471347	-14.77836	-14.045595	-20.456879	-18.605341	-15.65167	-9.663578	-15.089958	-13.636483	-18.96341	-21.445677	-18.776514	-9.25719	-17.131058	-16.226566	-16.338997	-12.674001	-13.239757	7.8634377	1.6379578	-13.154472	0.22032782
140	5.9489193	3.1581237	2.9020393	0.26274922	6.5849357	7.975676	11.519696	9.765318	5.7369375	6.134163	5.463158	4.7321053	1.5918953	3.4364038	4.953969	3.3617618	2.3120449	2.2599704	9.858906	13.22572	10.580032	18.37384	14.469553	13.125029	2.212758	2.5951843	1.0080999	10.727422	10.4330635	13.777208	7.9481993	6.370859	5.818058	6.241619	8.685747	6.374032	7.1297293	8.183258	7.0404606	7.2754955	6.860713	10.201872	13.597143	5.8114576	-1.56144	11.964437	11.915684	9.761425	4.181842
142	-9.076185	-3.3847232	-1.5145547	-14.50894	-18.103813	-15.099625	-9.283362	-9.485529	-11.436319	-6.5821667	-13.912425	-17.399872	-6.252399	-11.068516	-15.271288	-7.083882	-13.989354	-12.121529	-20.902216	-15.946056	-13.987012	-7.910823	-11.659442	-8.840559	-14.911803	-14.687275	-13.00684	-9.935289	-10.946777	-10.801619	-10.679577	-15.594408	-15.204399	-2.4834256	-9.961016	-9.468673	-19.058788	-15.053669	-11.62598	-25.677855	-27.439491	-37.307274	-7.1522737	-13.010592	-10.545015	-14.545338	-16.619135	-12.153107	-15.185225
143	-11.977153	-3.840768	0.9344646	-7.7622213	-11.204281	-9.437084	-7.698289	-7.17105	-4.8342953	1.8549455	-0.6616397	-3.3833067	0.8177536	0.35232347	2.3952246	-15.166479	-14.856416	-10.222647	-10.361734	-10.657194	-8.220518	-6.408527	-6.5042605	-2.5819836	4.283497	3.8028011	0.9338194	-5.9613876	-8.209614	-11.947428	-19.300266	-14.596585	-12.955229	-0.3665994	-0.3277303	3.0273187	1.8653889	-1.2958212	-0.85139847	-1.7367827	-3.778717	1.3373756	0.56985605	2.7253587	-7.468813	-5.9926014	-6.045454	-7.861208	-5.476193
144	-8.139219	-10.380779	-12.952255	1.1073117	2.2978895	5.307399	-4.12626	-16.095734	-20.77172	-0.689007	-8.064028	-7.9742584	-14.158167	-17.040415	-12.178691	-19.695946	-22.309921	-11.490209	-3.6473796	-13.014763	-15.045633	-0.19304574	-2.0419016	-6.9700155	5.113965	-4.712076	-8.260585	-8.142656	-7.3284845	-5.347932	-4.0855474	-6.318481	-5.589898	17.923029	24.571222	22.846144	9.660607	8.071419	7.002977	8.132545	9.797022	6.5184164	25.49504	18.692036	11.322791	10.483224	7.1541786	8.269614	6.0352116
145	-14.931253	-11.502092	-9.420922	-12.497974	-18.654928	-21.125187	-13.545851	-12.528545	-9.897337	-10.518999	-9.206671	-7.392525	-12.455008	-15.267668	-13.023175	-2.980435	-4.104973	-6.183161	4.124156	1.7003707	3.0359397	-16.016747	-17.805439	-13.650213	-8.663702	-4.5558705	4.704203	-7.55047	-8.5399475	-9.244846	-6.507613	-6.353882	0.53716457	-2.5065317	-9.502879	-13.195194	-15.110404	-11.676561	-10.354431	-8.137649	-9.501662	-13.43714	-6.4967146	-8.232232	-8.26057	-4.408625	-12.266186	-12.556883	-0.4210664
146	-12.231905	-10.644133	-4.3602014	-3.603323	-2.7652285	-0.75642574	-2.8831458	-7.698734	-8.020998	-8.339638	-7.654541	-8.1110115	-10.301261	-11.786977	-9.544207	-19.24241	-16.654428	-12.073099	-3.4078093	-12.583991	-18.679108	-16.357246	-14.47789	-15.527197	-18.980019	-19.634386	-18.132061	-9.896151	-11.9754715	-4.4162636	-12.502644	-14.430615	-10.508352	-19.254402	-16.559952	-13.450605	-9.009023	-10.453737	-9.54798	-8.193478	-12.2320175	-13.04386	-10.030234	-11.681829	-5.6315584	-11.047068	-13.631551	-16.731812	-11.943004
148	-12.590076	-19.043274	-15.912439	-26.978975	-22.46323	-7.2515354	-16.038849	-20.91276	-13.005464	-17.77963	-22.115517	-23.39395	-20.01244	-24.898773	-17.29939	-24.068447	-25.83475	-26.155558	-15.148516	-15.976252	-13.135738	-29.218765	-35.847202	-34.23758	-37.056366	-38.109108	-25.40786	-11.555429	-25.876196	-26.880562	-4.791897	-15.033252	-9.6994	-2.0930638	-12.545558	-11.274631	-13.780125	-9.366103	-5.074813	2.0935056	-7.1185646	-11.73716	-7.193266	-8.693062	-1.1514192	-1.960843	-10.212342	-13.33687	-15.090818
149	4.0225706	1.7034339	-4.072989	-9.342293	-3.3934908	-6.6061864	3.1024966	0.2533868	-1.9743787	3.0409935	7.8616333	5.974822	21.127216	9.592204	-2.801392	0.5032173	0.017874777	-3.0869813	0.14697753	3.0775266	4.50927	-4.778431	-4.218982	-3.31279	1.4924994	1.5099099	-1.9239078	6.0747485	3.3161645	8.302144	11.126421	8.13745	0.8187906	1.2197273	0.5555114	-3.8782263	5.453432	6.8849063	10.855	2.554264	1.7349857	4.8728347	-18.551373	-11.844609	-2.413753	5.4691286	-3.0842936	-7.0958786	-0.026997566
150	-6.6896725	-13.531871	-21.678091	-15.876594	-17.627573	-15.7603855	-36.18688	-35.876343	-28.525509	-5.156556	-16.40453	-35.810116	-8.270619	-10.759377	-7.4	-14.084261	0.6155906	8.081055	-10.995529	-14.403477	-19.15828	-31.076698	-23.89935	-20.51569	-1.0762498	2.4527547	-2.3214571	-19.414246	-20.797161	-25.531002	-9.562249	-14.01767	-17.121208	-13.862963	-16.899456	-14.150848	-20.721607	-22.947021	-23.154419	-18.985384	-19.756691	-20.090416	-11.269643	-4.6024647	3.9799488	-20.296785	-25.69563	-30.326855	-16.105433
151	-5.552886	-5.1847343	-13.879309	-7.9582705	-7.97305	-3.0730116	-10.83463	-12.913973	-6.120066	-12.291664	-6.294846	-5.1384506	-16.007286	-15.001038	-6.609697	-12.027906	-11.116697	-8.95566	-1.9356998	0.9262726	3.715684	1.9608315	-1.0433323	4.499566	-3.6278772	-6.430418	-5.4782953	-5.8549156	-6.7072105	-1.0217373	-10.1977215	-3.716195	-1.9058534	3.9871027	5.6780586	6.0979013	-3.3751712	-1.2436101	-0.31548494	-8.841404	-10.4158535	-11.250608	-6.7774353	-2.7007308	-0.41794312	4.1078854	2.1028807	-3.3670707	-4.03825
152	15.898052	14.004063	16.923397	-0.9062365	-3.1442142	-1.0458161	-22.329077	-22.601734	-18.695522	-15.40468	-7.6469417	1.9378197	-13.614929	-19.798506	-12.320837	6.8703504	4.9473763	-3.0823486	4.8494277	3.1589034	6.764825	-0.19700956	-3.4122884	-4.4252157	-4.524437	-5.4748783	-3.952352	-15.633974	-18.13908	-20.775509	-21.045956	-16.662275	-9.650703	4.520241	-3.0202186	-2.3205926	-26.116539	-31.59761	-30.999645	-6.4831142	-9.261668	-5.469558	-13.591614	-16.017372	-10.196693	-19.590824	-15.051799	-3.9008474	-11.415457
153	-12.085299	-8.915117	-8.090197	-9.914948	-9.393461	-9.240604	-8.451037	-7.050872	-12.586096	5.209448	2.1953883	0.35882416	-10.302003	-7.042727	-1.8797377	-18.62561	-12.575218	-13.053141	0.69683874	-3.1198492	-0.82528466	-5.498898	-5.5296144	-6.2974787	-0.96815085	-8.969533	-14.804241	-7.0235276	-8.373685	-9.023069	-24.019024	-18.815218	-21.3853	-7.097892	-8.755653	-6.7136407	-10.552422	-7.3938284	-8.885	-0.3745941	-3.7974339	-8.955033	-18.027058	-13.703967	-12.632418	-11.85689	-12.641856	-13.155334	-15.390785
154	16.742792	15.191437	11.365575	-7.2185335	-10.595306	-12.49758	10.1070385	6.660346	3.2849412	0.16052347	-1.2314001	0.06601584	-0.1070078	-2.8878143	-1.576925	4.133066	5.576784	2.204121	14.136234	11.811865	5.297462	9.082767	10.992529	14.639141	10.168055	-1.6081984	-4.6612616	1.4546251	0.5057683	-0.77058685	-9.136709	-7.0235	-6.4813337	2.3365695	3.1751328	6.333903	1.5933361	5.847972	6.676652	8.657841	9.067835	8.379591	21.930054	19.427279	20.508726	0.056179464	3.925634	4.270547	5.4519663
155	8.266829	8.727689	2.5355484	-6.6701803	-8.822935	-19.424393	14.322875	18.085892	18.98253	14.1508045	11.914206	11.702857	-0.4584393	5.926547	4.349218	2.996108	1.8583212	3.8732967	-7.9495573	-1.6047485	-1.0970535	6.2163734	7.9602175	3.1171353	12.35683	6.5943813	4.5889792	27.267767	18.670193	18.69662	-11.274426	-12.098409	-6.9318843	-7.8441105	-7.34146	-10.505533	-4.2736025	-1.9336998	-5.8272552	8.56465	12.62192	12.392733	9.162449	7.389633	7.6842823	-0.33466393	-0.96326566	4.6356173	-9.610344
156	-15.254481	-28.463947	-29.966034	-47.093605	-39.418175	-26.097645	-11.89002	-15.554533	-22.549221	2.8957877	-3.088769	-9.802829	-17.619045	-12.452547	-0.028396338	-36.466557	-39.65019	-35.987053	-14.649302	-20.553741	-10.519022	2.50991	-8.352053	-21.45326	5.1770887	1.6632961	-1.5465995	-22.042744	-22.673342	-10.608469	-9.720863	3.319713	12.626319	-8.200371	-2.2004166	-1.4574134	-31.150085	-26.63426	-11.692963	-5.133322	2.455683	5.149655	-19.873167	-11.049624	4.1922016	9.250008	11.739095	18.43983	-7.2960243
157	-30.55149	-25.18721	-29.32143	-28.808014	-29.155876	-27.88811	-23.377163	-21.144943	-9.408266	2.2740078	1.1070193	-0.5006167	7.9965577	-2.784528	-13.065426	-10.151126	-15.168586	-9.62657	-22.819569	-19.462906	-9.302455	-2.9082496	-9.42754	-4.6182942	-8.784683	-11.167469	-12.749172	-20.633812	-22.651407	-27.208725	-15.479076	-18.284924	-21.22081	-4.9755907	-10.430384	-6.116623	-1.6838053	-7.030724	-3.0184245	-4.8660955	-6.85534	-8.499016	3.8442326	1.7054775	-1.6203754	-10.145098	-13.35454	-10.881452	-3.4042854
158	13.136504	13.750389	15.062222	7.1459823	4.4860554	6.0066767	-5.640257	-6.6747556	-2.1322546	-5.5300236	-5.222975	-9.590666	1.0126522	-0.98644143	1.5117297	-5.620677	-3.4770703	2.0828989	-2.4817958	-6.640415	-8.259836	0.5402953	2.3635485	0.29329666	-5.1558642	-5.6398754	-11.027337	-11.389634	-6.297448	-1.074172	-14.08671	-7.1273966	-6.098213	-5.8917418	-11.6161175	-14.12701	-7.8137045	-14.421314	-13.543887	1.4493462	-7.4869885	-11.550802	-11.584762	-17.9603	-18.624321	-17.177713	-16.288195	-21.615065	-6.9175224
159	-3.3888416	6.886691	6.644642	12.452053	14.856001	9.577956	10.832762	17.446766	20.42199	-1.4167217	2.3358457	8.786413	4.996337	12.026556	5.132268	9.598402	13.532877	15.1793165	4.6108985	4.4575863	3.9285727	10.207183	11.194408	4.669322	22.533592	19.456139	12.925917	4.0500393	6.198943	5.941353	14.673202	14.241718	10.817413	7.182383	10.265333	11.956716	3.3930063	7.311161	-0.8376846	9.784816	13.024122	5.143779	10.570452	14.882727	7.4345093	1.576985	5.3583364	3.454702	6.948228
160	10.236149	5.7991924	5.172031	-13.409702	-15.915249	-10.450455	-3.8022544	-5.264315	-6.241328	11.273249	6.8322244	0.20077509	9.6385765	7.6802435	8.305544	-12.989521	-12.273425	-17.680311	-0.95138884	-5.336925	-14.355871	9.934249	6.037841	6.896328	-1.6501113	-1.0708917	-1.0574931	3.2208612	4.1194057	12.179832	-0.440675	3.833734	11.063346	7.6045876	5.5820475	6.6924677	14.151651	9.139782	5.736622	-15.931678	-10.395125	-13.589317	5.444634	1.7478064	-14.015566	-16.62904	-16.267433	-15.526926	-6.8174314
161	2.440628	1.761999	0.106076725	-6.02623	-4.488227	2.3336673	-6.28496	-2.488873	-5.62994	6.818642	0.77586806	-2.1659606	-0.46521163	3.4328947	-0.9158962	-10.392565	-1.8936396	-3.5465732	2.7796955	-0.900517	4.2237663	8.7734165	1.4763786	-0.9109639	2.0705662	4.506546	0.759884	4.4540114	8.455593	17.344961	2.1157215	2.8851266	3.0318031	1.6823891	3.7666156	7.445305	-7.4348316	-15.288567	-13.9620075	5.001483	1.7760988	-2.2151814	-9.760778	-5.089201	-0.65742016	-2.2316632	2.5246751	7.050369	-8.685733
162	-11.382931	-9.362002	-9.958483	-16.965572	-20.25449	-14.040411	0.6121473	-1.4043133	0.43469918	-3.43579	-10.854822	-21.767181	-25.184162	-23.340473	-22.825706	-19.996822	-23.142363	-26.331303	-4.408087	-7.4225335	-5.1079826	-16.315094	-13.448723	-9.901672	-9.329803	-7.7978935	-5.567074	-15.494728	-11.801882	-9.691217	-8.293808	-9.394714	-8.154057	-11.449917	-13.739111	-11.338934	6.950777	4.5695467	3.4357316	-20.779734	-21.926775	-19.768421	-8.550184	-6.604349	-14.955095	-13.506506	-16.923246	-24.302456	-9.938372
163	2.143027	5.387392	5.756866	-11.308428	-6.3085785	-6.107839	4.514047	0.5635247	1.5541376	5.8421774	3.8804464	-0.79109216	13.853212	11.288924	14.205034	3.7359908	8.343049	2.319993	14.508873	12.60787	10.277761	16.497578	5.273089	-0.5143784	10.412686	11.458068	10.189299	0.7043148	0.671991	6.954869	-1.1365905	-7.089966	-7.142431	15.827299	8.774799	6.0390987	2.2739694	-0.80751777	5.5617914	-0.7994167	-2.1062164	-5.2749996	3.1174774	1.3467661	2.1527832	12.598639	9.9199295	9.990194	-6.418963
164	5.5477223	9.55807	17.545498	11.007843	10.588537	-0.30868748	0.74638194	4.449186	5.9517207	17.28263	19.52653	19.634514	21.020515	20.868156	22.930618	-2.6625261	-0.18745524	11.809751	6.7968044	16.347372	20.185024	20.90303	18.1604	11.008072	16.154192	17.896004	2.425028	32.463844	26.345757	16.657623	9.936329	8.196285	3.6416554	3.2467625	8.201977	11.327269	7.699444	7.0377846	8.51705	8.4075985	3.8214064	1.2968048	-10.497858	-4.565101	-5.6224732	-0.509974	-1.5782378	3.7720275	-2.7555962
166	-11.191978	-16.00489	-22.329355	-8.541819	-10.634614	-7.6220903	7.8367786	4.990956	1.4196103	13.395317	7.521366	5.5466514	2.380811	-4.6913075	-3.0286062	-1.7447623	-7.0938063	-12.8888645	-12.564909	-8.548248	-4.857596	4.178857	-6.295079	-4.0689096	14.312747	10.546147	0.14610368	18.75365	7.116354	1.1007833	-12.45426	-10.783426	0.8994216	2.4946258	7.3199463	12.686453	-1.3718939	-2.2188573	8.320013	-13.5120945	-11.968725	-14.654436	2.612246	1.6475337	-2.5096374	-5.22449	-3.8972526	-0.4702975	1.7809892
167	-11.723955	-8.64711	-10.957933	-23.455318	-18.056793	-17.087551	8.199493	2.832984	-10.5798855	2.8850775	-1.0872808	1.4880142	-4.313199	-8.407712	-10.716765	-7.8844476	-4.6703615	-0.1339674	-8.8475	-11.226654	-9.792881	-13.495663	-15.065625	-18.238007	-1.529716	-5.904814	-7.4330177	-10.670349	-8.549952	-10.496141	-2.60892	-0.19553262	-3.6996884	-4.779056	-7.6656485	-7.651433	-4.7707996	-9.675955	-10.713882	-7.703087	-9.448776	-15.644659	0.76449585	-1.2495981	-4.889968	-8.134939	-10.050158	-1.4638249	-0.8960866
168	1.0517871	2.4689727	9.339983	4.934576	4.2662334	6.2020645	-13.824312	-4.367149	1.2312155	6.2489805	5.4724946	4.8101034	1.3698348	-0.9647834	1.3003306	5.475771	4.133406	1.9552636	-8.20023	-10.307405	-9.808956	2.0239358	-3.0045826	-1.2122037	-15.082605	-16.268688	-20.51344	-1.800122	-1.69615	-1.8936296	-4.9676304	-4.768838	1.8938935	12.072558	-2.582803	-8.302282	-8.990866	-7.749234	-10.990023	-8.601149	-1.5845885	0.29146844	-2.2996209	-1.3533227	-2.5924287	-5.307512	-3.1394172	-6.5674114	-3.8905263
169	-5.0093036	-2.4187076	-2.1087852	-10.580101	-8.277952	-15.88355	7.906765	10.696976	3.30087	10.854137	11.351506	5.574355	5.683178	7.453185	6.8790793	6.506465	6.5070286	5.6499767	-13.262959	-5.2804623	3.2558851	7.176732	10.683175	12.578199	10.201305	12.354204	16.226871	7.6230464	14.492751	18.675665	8.512922	10.756077	4.571687	6.1776266	4.9209623	6.6897287	6.6842914	11.362246	2.7828124	10.421793	13.33973	9.821899	11.928978	13.25871	11.134554	11.726454	13.062185	8.61771	11.688616
170	-5.4426193	-3.2703974	3.8778615	1.2859025	-2.1483133	-3.6846058	-8.772327	-7.5979233	-7.8934126	-8.30673	-8.65275	-8.250361	-8.658115	-15.665947	-13.639581	-9.927687	-15.9103565	-14.2664795	-11.722778	-9.313444	-7.019231	-11.650837	-15.831731	-15.100044	-2.2007906	-5.1833572	-6.7264576	-14.939432	-13.3708935	-6.11545	-18.30864	-13.213303	-10.574892	-9.614017	-19.96191	-22.010328	-19.239784	-18.947979	-20.997803	-13.655914	-10.38339	-15.804606	-16.433718	-16.731	-12.295301	-16.717659	-16.285538	-15.317208	-10.226305
171	-8.194951	-10.019193	-4.8860807	-13.103771	-11.599896	-5.4477673	-4.7414308	-2.8080027	1.3148494	-19.634068	-13.989778	-13.681675	-12.396318	-14.642936	-6.486511	-13.770083	-12.917636	-10.805527	-27.66059	-18.563915	-14.372198	-2.817462	-7.5315523	-5.0518427	-13.187416	-12.301384	-10.16083	-10.635662	-11.440324	-8.869004	-15.979603	-15.218782	-10.305044	-8.412698	-8.015778	-5.8478236	-7.028212	-10.489441	-7.9580603	-14.743231	-16.519447	-17.129063	-23.850883	-14.882814	-11.554426	-1.6918913	-5.723035	-10.400946	-7.308305
172	3.9400392	2.0745475	1.3535538	-10.489386	-9.535143	-5.026201	-4.2394104	-3.300773	-5.054891	-3.3281155	0.95641005	1.6076999	0.042227447	0.1934622	-1.5980028	9.34017	1.5940946	-0.531253	-10.572872	-8.957333	-2.2356706	4.988367	4.569496	3.5655825	-12.881046	-11.86796	-5.7060523	-5.179187	-3.1956303	3.6389117	2.932448	-1.217876	-4.17476	-9.343372	-3.1877599	2.8477793	-7.3281536	-7.2611246	-8.437767	2.0256042	0.8732493	5.1006184	-0.7282737	-3.8569548	-2.8913178	8.958116	4.8652534	2.377238	-6.8982286
173	-11.697171	-13.988526	-15.160816	-5.749947	-9.579798	-18.854534	-13.438936	-14.0429	-17.677658	-12.657141	-11.192345	-11.214206	-22.348454	-16.685072	-14.490456	-1.4615433	-7.595208	-18.195742	-3.8179855	-3.0929906	-7.6687126	-19.934298	-12.427017	-15.681841	-20.540596	-8.597627	-2.396864	-19.901192	-13.180195	-20.9307	-2.2012157	-3.643808	1.995489	-4.325939	-2.3507438	-0.17369843	0.10017014	1.1977924	-7.244776	12.484119	7.724014	3.050848	-3.745753	-2.094819	-3.6928146	-6.034504	-5.408311	-7.3821115	-12.818465
174	-6.8932924	-0.8900776	4.271643	-6.646728	-9.222927	-12.619137	-11.88729	-7.4538803	-6.0527506	0.7777532	0.0483436	-3.2539248	-0.9601388	-3.0605273	-2.6453516	-2.5585856	-1.8702855	-6.085404	-7.1937914	-10.539511	-3.5459902	-6.665744	2.848939	2.6865196	-0.39947182	-5.0646853	-3.2899573	1.8916485	0.45423126	-9.707241	-16.137924	-15.544228	-11.762329	-5.8590527	-11.2973385	-6.602622	-2.7408683	1.3396399	6.2148046	2.8593261	0.1122905	0.7957316	-4.1991177	-2.459653	2.9981625	-1.881973	-1.9667237	0.38680092	-2.2441678
175	-16.05053	-13.351933	-12.701149	-29.618267	-34.880066	-38.126877	-39.371	-38.545444	-34.443275	-19.940708	-12.810729	-15.328857	-7.6889553	-7.007709	-0.38800764	-1.8623778	-2.62181	-7.0901213	-4.8917947	-0.7967531	-3.6558492	0.004915178	-3.5306764	-5.113813	-7.3469944	-2.6799667	-1.675165	-10.975567	-7.8446884	-3.7434053	0.14615661	-1.7125098	-1.9306065	-18.75361	-13.53538	-13.186561	-14.194038	-19.47802	-18.85271	-17.450253	-16.537062	-14.577883	-28.780785	-27.562824	-29.697803	-33.088722	-31.344845	-23.939774	-10.538536
176	-5.826764	-5.8513336	-6.060607	-11.508727	-13.934248	-15.751702	-9.716527	-13.867525	-17.651688	1.331203	2.9763422	5.751405	-0.09700791	-1.2674229	-4.6174955	-2.1041203	-1.4691807	1.7087857	-15.261803	-11.323898	-11.262838	-17.390245	-14.227432	-16.391129	-15.1655035	-12.432472	-14.396924	-13.982725	-12.10031	-11.944836	-11.477414	-9.94947	-10.288891	7.592586	6.49699	7.0113397	1.5893886	4.8099513	7.449257	1.2422822	-0.19929314	2.4128366	-4.372943	-2.4643342	-3.0400934	-6.827294	-6.2523336	-2.8691678	-0.69573295
177	1.0973089	2.4942963	-4.0279517	-8.279127	-9.937918	-10.972265	-8.219593	-10.592001	-9.268106	-4.6353683	-5.5171127	-2.6586573	7.455529	9.251648	6.330225	-14.95138	-21.294754	-12.99884	-8.149839	-5.2773933	0.8743745	0.6081415	0.4311944	7.4110155	-25.14507	-23.886726	-22.240911	-3.8718636	-5.9998627	1.6811345	0.35125613	6.4764595	16.370825	-19.188286	-16.759186	-9.4200115	20.681509	12.640358	11.69599	1.0842696	-4.770044	-3.2328572	-1.1348443	-2.7321987	1.1562061	-3.180766	-5.819825	-4.597313	0.7200245
178	-9.150414	-19.19218	-17.762379	-19.426193	-26.622261	-26.327976	-40.180573	-26.710747	-22.176414	-8.003103	-12.377435	-8.940591	-12.789027	-13.635094	-6.480351	-9.934195	-15.608778	-28.156696	-3.8523014	-15.801451	-18.153978	-7.7214108	-26.455944	-32.716545	-24.677345	-21.220074	-8.242668	-28.451664	-30.546501	-23.92373	-21.444893	-19.811459	-12.284777	-19.35561	-22.323036	-17.139889	-11.993902	-15.532337	-22.93201	-8.108493	-15.869967	-11.66979	-11.340183	-15.31889	-16.90017	-18.16238	-18.028513	-14.986134	7.6755323
179	6.673025	6.268697	10.860807	4.497669	-5.4989605	-13.214497	-4.7775793	1.6182733	12.7646885	4.3644176	-1.8870128	-0.312831	-17.406479	-15.427151	-17.103748	2.6985874	-1.5613263	0.8132177	-0.55932516	-8.980576	-8.533146	-8.666821	-2.842369	4.741519	-16.4244	-16.104935	-18.686792	-10.009013	-5.07724	-7.63078	4.2185173	-1.9500314	-3.3149257	4.856139	0.4887185	-4.187303	5.9674873	0.41259295	1.1197174	-11.178583	-11.463164	-10.819683	-12.87032	-14.088643	-6.0956717	-7.72091	-14.783259	-14.380748	-29.562714
180	5.039818	4.70383	5.9163914	16.103127	17.997662	14.413188	-10.926928	-7.748925	-3.4352582	2.9517212	-1.4979305	-6.827285	17.325222	17.181261	18.736902	23.51986	25.337383	23.512274	10.499701	8.228244	5.9654984	7.930763	6.564247	6.4771247	-11.487345	-9.291525	-4.6237364	-2.7818112	-5.3330035	-6.6775894	6.6706886	1.8637171	-0.5153557	1.9128304	1.2153752	3.8130097	4.007629	4.141573	9.70608	3.8350198	3.4832106	6.359934	-11.6663	-11.890045	-6.683435	-3.9085362	-2.1247814	-5.56357	2.6884959
181	2.5586123	1.1732106	0.12035531	14.492466	12.873762	8.901098	13.416234	14.701157	12.693651	1.7397603	0.7790178	-5.4279757	1.2885114	2.5307264	1.9048285	-2.1395903	-2.1517015	-1.5693806	-2.362167	0.3299048	2.1180396	4.5994167	5.488237	0.72926784	-2.7951112	1.4489453	1.9831254	8.977686	9.93899	11.181057	6.445486	5.7611465	5.2951546	6.941604	6.2576733	6.498128	12.492861	9.976352	4.3982553	17.673729	15.321545	9.513992	13.343338	8.386908	7.864257	6.2773104	6.2382874	4.6018248	13.36112
182	-2.5181482	3.5268302	4.6489697	7.52937	3.8199103	-0.94335145	2.2659786	4.9054832	-1.9261506	5.8633065	12.908131	14.35541	-12.91427	-9.46206	-8.106144	-6.1314	-6.9385104	-5.716391	-6.712845	-5.8064175	1.403266	-0.8359689	-0.5178205	-9.600426	-2.6905446	-4.240917	-3.0022867	-7.61079	-8.550834	-1.5724486	-4.9890947	1.4649347	1.7388111	1.7641857	-1.0228839	1.5705426	-5.8932743	-6.244711	-2.200692	-6.1748543	0.20048717	3.4379406	1.9117892	-2.082425	-1.6760411	-4.6593843	-6.984557	-4.05212	7.391327
184	-5.2187023	-2.9930387	-1.1992307	-7.3417206	-7.1086893	-1.6150726	-4.0277276	-4.798293	-3.8668323	-21.338264	-13.273085	-6.863531	7.554843	3.5860362	1.2453911	9.92384	-0.12658167	-4.3481436	-0.33456028	-10.23023	-8.759991	-8.854713	-4.608048	-5.6079836	-5.841668	-1.8448672	2.8450027	-9.825824	-7.7836246	-5.41699	-6.8355584	-4.8805046	-5.8430595	-8.258232	-8.765095	-1.1876937	9.246653	2.7358804	1.7145051	4.695072	-4.4832506	-4.319071	-16.0815	-22.943077	-21.968819	-14.506861	-12.240334	-11.411564	0.35894036
185	-1.1723224	5.0933523	4.597965	10.35954	4.4815264	5.983723	-6.0159636	1.252169	3.800579	-4.2733097	-9.414225	-4.5982456	-0.70613027	2.2727282	5.5581617	-17.50123	-17.364151	-10.253379	-9.304115	-8.734573	-10.374453	9.782669	6.3012094	1.9608968	14.878593	11.7623625	5.4168825	-10.449113	-6.5848646	-8.97846	-2.5328226	-0.5932455	-2.0180385	-3.4468517	4.5287294	10.029953	-13.504858	-13.320079	-13.504725	-11.177204	-9.085684	-8.504871	1.1736362	-0.5784396	-1.1887696	12.3910885	11.985728	5.0600996	-13.080811
186	4.177079	4.6904244	8.093901	6.8751144	0.09088713	2.3996618	-11.25551	-12.541246	-7.6431427	8.965286	12.500223	17.54602	-7.351081	1.3259289	11.132954	8.525837	7.709358	8.154456	6.7450743	7.3524895	9.576734	10.565018	13.509176	19.984562	0.743881	-6.5715632	-5.0571995	10.922497	-0.6669461	-5.7365017	6.229251	8.176964	5.2068424	5.8844995	12.347591	10.541737	-0.10799366	-3.3804965	-0.507566	10.587612	8.570982	5.667653	15.154996	13.629469	15.716527	-3.6479661	-6.3424206	2.7250547	1.0621158
187	1.2662574	2.2495022	3.6438417	0.17786637	7.022357	4.8257813	9.563787	0.4496711	-0.46671695	-18.04825	-15.069403	-18.227343	4.1724014	0.38666832	1.3466709	-10.992462	-8.966065	-3.362316	29.772488	18.71017	7.059643	20.392479	20.789604	15.198944	14.368498	16.288296	17.899008	4.0100603	1.6781228	-1.4671047	3.7405996	-0.15496138	-1.8459212	-8.262343	-5.324544	-1.8840955	-14.665573	-11.983395	-14.78043	-11.143263	-10.414825	-12.09498	-6.3522944	-15.277006	-10.2132225	-23.967495	-20.259098	-22.875038	-24.68063
188	-3.068253	-4.89462	2.86721	-4.2777314	-9.140604	-7.8096466	-21.975891	-19.876652	-10.5072975	1.1314467	-1.8965193	-6.7965546	-1.0672126	-2.2635326	1.2543728	-8.512497	-11.653965	-10.935043	3.2354753	-1.620445	-1.2461329	-21.11579	-20.68673	-10.244963	-9.633144	-9.145139	-1.1882488	-13.2145815	-6.570826	9.541728	-13.332155	-12.656595	-2.5299845	-16.404808	-19.129906	-14.619707	-22.15791	-16.794147	-5.1915903	-3.7066617	-10.36193	-8.223902	-24.152298	-20.832933	-19.714989	-7.5303497	-7.043192	-6.798195	-9.490128
189	-15.001559	-14.743366	-12.022455	-9.967407	-9.550337	-12.037964	-2.6011157	-7.289144	-9.828338	-5.052058	-5.6880455	-4.07571	0.67425764	5.7220497	8.7228985	1.2233682	-1.7828209	-0.64806753	0.18455587	-1.2317669	-5.677309	-6.120455	-10.22504	-13.926487	-6.4440002	8.779308	16.05498	1.5242192	6.173159	3.7114487	10.09203	9.624247	15.283689	5.407215	-4.243886	-12.039802	-8.443837	-8.241886	-9.097507	-24.621956	-18.27426	-6.8687296	-4.377628	-9.748613	-13.451763	0.25137642	-16.14768	-20.335377	-7.9016547
190	-4.464576	-8.651073	-7.1973896	-4.370073	-5.8304996	-4.6412706	-6.867591	-11.256894	-3.0246718	-20.988543	-16.919018	-13.931137	-12.146109	-16.75902	-19.84065	-12.721008	-14.976276	-11.263824	-8.372111	-3.445672	1.8150123	-4.7020273	-10.036853	-9.496326	-7.9255524	-8.79232	-7.649573	-1.373764	-6.941994	-1.9287486	-6.418929	-5.9245276	-7.740691	-8.724916	-12.430026	-12.207593	-14.193317	-18.835358	-27.54084	-9.083785	-9.420248	-10.604326	7.198634	3.0682833	6.520356	-8.510634	-10.981503	-9.141475	-0.7292634
191	7.4849796	-3.3349357	-11.120876	-19.887592	-16.072474	-13.344883	-13.526615	-15.429869	-12.90065	-13.444241	-14.885139	-14.985302	6.5845537	-3.168279	-7.9871483	4.340148	3.8619606	3.641	-2.1088006	-7.193253	-11.110905	-0.7421465	-3.2334917	0.54348326	-4.8899097	-5.1537223	-7.1576176	-3.3787017	-6.682557	-14.421299	-16.627405	-17.387653	-18.331175	-15.111987	-14.045021	-10.436607	-18.793701	-16.013245	-12.114524	5.7486744	-2.7031689	-2.7331572	1.7869021	-0.7148781	-4.8128195	-14.689203	-7.800192	-4.259183	-11.8638935
192	-21.542244	-22.15467	-15.8196945	-3.7944262	-5.2164526	-8.765892	-32.03551	-30.57873	-17.260822	-14.290059	-10.884445	-14.793164	-12.089764	-13.6770525	-6.196869	-29.602316	-24.916313	-23.166222	-2.035157	-4.878225	-4.870161	-8.297854	-9.609755	-12.947586	2.4792078	-1.6286801	-6.008428	-16.273058	-10.54837	-6.9496417	-16.119379	-18.014988	-7.168496	-6.986636	-19.948078	-17.03005	-5.786783	-5.5825787	0.09134543	-12.689938	-21.538942	-23.747969	-14.250089	-11.947207	-11.063735	-5.7728157	-3.5302603	-4.59171	-12.078747
193	-3.3643436	-8.604159	-6.3878694	-3.3161364	-5.8045163	-4.1318526	-3.15374	2.5113068	2.876233	-1.3910846	-2.317174	0.5847769	8.21908	3.6431813	3.9093723	-1.6345607	-2.7189078	-12.092175	-1.6564376	-7.061278	-13.189127	-8.94751	-9.180528	-7.909694	-11.3128395	-13.8512945	-15.342194	-1.4975481	-10.173006	-8.533323	-7.986313	-10.418784	-0.19411859	-5.1017494	-6.0384865	-5.8305664	-8.848037	-9.918205	-3.1813767	-13.409325	-19.952465	-20.605742	-8.235617	-5.999889	-0.6105314	-23.941978	-15.307587	-12.651695	-11.709579
194	-15.870081	-12.659458	-13.704315	-19.32011	-24.068739	-23.748343	-11.185146	-11.126747	-4.995475	-7.8622913	-6.964617	-10.128467	-3.5384927	-6.4356136	-10.214076	-5.5611906	-12.298553	-7.7170544	-6.6206927	-9.519457	-8.265707	-20.510334	-18.131012	-13.819204	-4.637982	-5.9232454	0.20541209	-3.7884963	-3.9382458	-6.28529	-6.229042	-7.6597767	-6.0894785	-11.762846	-16.83575	-16.395214	-15.460054	-12.694906	-11.664218	-3.8037603	-10.867901	-6.8669415	-9.82689	-10.737446	-12.9649105	-10.479425	-6.5126534	-1.2631165	-14.187798
195	-8.451034	-12.066401	-12.043152	6.1969233	-0.032655865	5.693218	1.5258799	-6.42362	-8.920378	7.3349257	1.8943425	-9.749122	1.4681888	3.074375	7.670868	-9.887526	-5.1315765	-2.8844614	13.972157	5.983864	4.964449	8.419046	3.4352775	-3.468245	-9.83785	-3.7490191	-0.2391844	-1.2533743	-1.125056	5.480941	-11.9610405	4.670229	18.891136	13.677481	10.936062	-2.3622134	17.26535	18.074657	18.899935	17.224695	19.896723	20.080254	17.746117	20.434572	18.794256	16.196018	15.003195	10.277315	-4.0561266
196	-8.048437	-11.516139	-18.779823	-5.2043076	-4.7855635	-1.977163	-10.45019	-12.00728	-19.108818	4.8379855	2.0923133	0.9990907	3.87949	-1.7661827	-1.9214277	-5.126255	-5.2565	0.5291682	-0.9335786	-1.4514652	-1.7551286	3.1023197	-2.9572608	1.4403069	-16.710192	-12.034468	-11.277895	0.2617277	-7.3737297	-3.6729302	-5.5945883	-2.8419816	-0.46357244	3.456094	-2.5970612	-4.85005	-6.9271517	0.17721009	4.9415193	-7.746101	-2.471885	-2.8180637	1.3493868	3.0965536	-4.3642178	5.7292137	7.206	3.1816294	16.831427
197	-15.412876	-18.745487	-14.568064	-15.265903	-13.672043	-12.157071	-15.592277	-13.087034	-7.380212	-10.499878	-13.852265	-11.875475	-13.131285	-11.743671	-11.801316	-5.2450485	-11.535257	-17.701563	-12.911247	-15.851498	-11.793906	-7.799535	-8.344423	-10.620483	-10.619657	-13.185947	-10.815279	-23.895184	-23.235209	-14.5525055	-14.89209	-14.746469	-13.461542	-1.3476734	-4.664568	-6.367401	-15.530907	-16.456934	-9.833165	-11.222086	-9.506657	-11.7049885	-20.1826	-18.319078	-19.435993	-11.412847	-10.953793	-12.239731	-13.240513
198	-5.4762354	-1.8749285	3.0547173	-8.170285	-4.958944	-4.1732435	-6.023368	0.9570796	8.934631	6.458277	0.9401346	-1.2323544	7.5779414	7.7759414	6.3069477	-3.7117953	-2.385265	-1.9558232	-0.29684746	-1.4829471	-1.9808089	-2.037321	-1.1011451	1.9232633	-2.3337727	-2.5621066	0.91530937	-0.52390385	0.8124446	6.277937	3.7438052	2.54374	5.473431	4.0743375	4.576772	6.3016186	8.031482	2.8926964	3.1346643	5.0306444	8.182479	11.069063	-1.2404861	-0.018374532	0.6698894	10.060949	1.6852056	-4.3205643	3.893439
199	7.909379	6.5946465	10.600672	-11.605286	-15.290424	-16.685553	-0.44078454	-1.2398075	1.3425119	-7.752264	-6.5214024	-6.9972734	-0.66445243	-8.839255	-6.2374187	-9.040037	-5.2757974	-5.002518	-24.378868	-21.854994	-8.952491	-14.734881	-15.660755	-12.871325	-3.2186377	-12.919807	-14.506575	3.9842033	8.189438	21.22291	7.465541	5.6794395	3.4131663	16.984386	17.70925	20.447363	-9.813221	-7.994804	-9.117381	-10.292025	-13.159376	-14.339464	-2.6143706	-1.483877	-5.4566298	-0.22774386	-0.68618596	3.4612117	-5.9789386
201	-18.055279	-14.908643	-12.9775505	-2.4841137	-10.27239	-18.860077	-12.485422	-9.836447	-5.2683077	-22.400879	-20.196121	-12.108477	-3.8537664	-11.690102	-13.048346	-14.004776	-11.079336	-6.9925575	-2.6713777	-5.1104717	-1.1418657	-24.57977	-18.899254	-13.462819	-16.697613	-14.129019	-14.310041	-10.764767	-13.251278	-11.194025	-15.029148	-15.478424	-11.162701	-12.341856	-7.190424	-7.363938	-12.774008	-14.119436	-16.714336	-24.274021	-20.822182	-19.978588	-6.134278	-6.4254136	-2.7722778	-14.063463	-12.885415	-8.389396	-18.11277
202	4.876142	1.6254909	5.6431327	11.454939	-0.14655286	-7.384737	-26.398825	-22.69076	-18.620205	-3.5773587	-9.837612	-10.656147	-3.3469696	-4.8498344	-8.352732	-5.479635	-3.9984915	-10.336527	-2.6081223	-8.76204	-9.52638	-13.867138	-16.685635	-16.75417	-15.550877	-16.689323	-9.230085	-12.7080555	-12.7617855	-13.798105	-15.4717655	-17.74483	-18.61635	-4.674119	-6.362073	-5.993012	-13.645972	-12.175211	-6.222027	-11.864571	-3.4948874	2.8002279	-2.9563184	-6.3894863	-7.367186	-12.733534	-14.654547	-12.181683	-10.939028
203	-0.75803894	-11.107185	-16.39962	-3.7958922	-7.528364	-3.6277738	-13.318986	-9.786526	-10.034583	-14.05421	-16.18149	-16.931686	-16.704845	-15.524611	-10.249659	-30.117178	-27.73108	-29.655909	-2.2212386	-1.8640819	-7.8699675	-9.806755	-16.424696	-22.510992	-26.107258	-25.544392	-26.164124	-7.8788276	-10.151468	-5.1712685	-26.60378	-23.162079	-25.951233	-11.369084	-13.849978	-19.547726	-29.818573	-30.170967	-29.1377	-3.0823264	-3.8898456	-3.853466	8.060217	11.168613	18.500362	-3.6570828	-0.6682646	-2.4355202	-8.107839
204	-5.884329	-9.648616	-10.582132	-24.435131	-17.711308	-11.548656	-5.2940965	-7.2168694	-2.9631085	-10.724475	-0.71866727	-4.1851497	-1.991522	-1.8801582	4.467409	7.969199	-2.7212875	0.362467	0.9007809	1.8869238	3.5243568	-1.3392131	-1.2911007	-1.2574092	-6.9938745	-10.180883	-11.711475	8.180614	6.3805656	3.6145055	10.547901	8.930866	5.3265314	14.524558	14.055527	9.672747	0.4311551	2.3874078	5.283632	7.5059357	2.1124575	0.23979674	-7.0896435	-7.9387617	-5.1400995	-3.9608183	-12.436263	-9.153136	-20.073284
205	-15.814224	-12.592295	-9.40498	-7.0897355	-8.973119	-10.787649	-13.24467	-14.9735365	-16.786434	-5.8362517	-9.212308	-11.965419	-6.911683	-21.897278	-19.165236	-13.974128	-12.358732	-12.696076	-5.56659	-8.163852	-7.5277867	-8.345603	-6.896976	-5.630442	-27.749767	-20.850786	-18.476845	-6.112849	-11.256502	-9.974474	-8.503134	-13.878557	-26.37849	-4.1241446	-10.660484	-11.352329	-3.3552427	-7.396506	-6.6979427	-11.624302	-12.568094	-10.700653	-2.7755592	-5.3924885	-6.4144697	-12.370169	-17.533056	-13.966547	-18.394455
206	-5.4458027	-8.891811	-8.030569	-9.857923	-14.381147	-22.699305	-6.071262	-11.292513	-10.778682	-11.62858	-12.232915	-11.355991	-19.356531	-18.520092	-13.000323	-7.5881095	-5.3183846	-5.6656747	-7.7791224	-9.3631	-4.676309	-15.061375	-10.738218	-5.277674	-5.567706	-7.063747	-11.552351	1.5876613	-11.229841	-21.59084	-36.566536	-24.307262	-11.38123	-3.9043207	-5.4172163	-8.580476	1.3893374	0.114174366	-2.754535	-5.247225	-7.3468037	-13.543462	-4.0677805	-4.041602	-4.9059124	-7.4356728	-8.008408	-8.96533	7.0840597
207	-6.7956533	-11.33026	-13.433554	-0.47717714	-0.43041217	2.5498536	6.233266	-2.8324857	5.301985	-12.563684	-4.505418	6.9242616	-23.392136	-17.84838	-13.912165	12.106546	4.615206	5.7089834	-6.7940016	-8.46035	-6.2165565	1.09673	4.519924	9.052602	9.7824955	5.556138	3.5851135	3.4870706	4.209746	5.9221916	-3.269925	-1.774226	1.4293427	5.1397133	6.129065	1.8673927	11.541109	14.02137	5.335684	0.7840376	-1.5294763	-2.6108277	8.680645	3.1811612	1.2371855	-1.5003822	-3.816686	-4.150762	-2.7891927
208	4.155924	4.3095818	-3.0481215	9.66879	2.5468545	-4.5432367	0.8346696	-1.8538183	0.17838061	10.133112	5.8603706	-4.4640417	-10.79269	-13.988511	-19.404522	-6.475007	-17.294388	-7.746152	-14.710438	-12.598465	-3.306651	9.152636	10.005056	10.068514	3.7947304	-0.9679873	-6.655937	-16.703184	-16.394218	-9.986242	-19.703741	-19.77619	-20.900112	-29.393852	-24.492933	-18.140072	4.5831547	-6.3903913	-15.903027	-13.421288	-5.634497	3.3758006	-10.614683	-4.837596	-3.0338802	8.252589	8.60725	5.5627475	-14.005323
209	4.4593306	0.5637276	-2.5752566	-7.078703	-5.3909283	-3.75812	0.45781833	-1.1472741	-2.6582108	1.2870096	-1.1919643	-3.757929	-4.969365	-4.225487	-6.5462594	-7.683774	-5.716417	-3.652298	-6.533122	-7.536832	-11.03319	-3.9883742	-2.621141	3.2831786	-10.50912	-8.565222	-8.605484	-9.268717	-4.7475986	0.13081175	-7.772214	-10.791727	-10.13384	5.621937	-4.7643523	-4.4912806	-17.77238	-16.485195	-12.559874	-2.4876113	-9.0135765	-16.372385	-7.4895253	-5.175303	-3.9129753	-3.818992	-1.1873101	-0.0999493	6.6600266
210	-11.532049	-10.085972	-6.488942	-10.869562	-12.71213	-10.344486	1.28899	-3.745879	2.5869465	-6.487873	-3.906526	-6.3024044	-12.568708	-5.1974373	-1.5092218	4.721739	0.58842635	2.8515115	-0.51394296	3.329325	8.546881	-12.470522	-9.797911	-8.549405	0.77358484	-2.8942904	-7.4763136	-12.13142	-10.133443	-11.382445	-4.503007	-1.1123513	1.8985643	-7.354065	1.5809689	0.09509891	1.0350358	0.010387898	3.154421	-6.3645706	-2.4758744	-0.37937102	-8.043901	-10.210415	-12.5716095	-7.6360807	-7.963216	-6.5959234	-5.282488
211	-2.0152097	3.2024794	12.096547	1.7854507	-4.2586064	-0.54079914	-0.001762152	-1.5842005	-0.80262023	-5.820579	0.5032318	7.14812	-11.844705	-9.29617	-6.6261225	-5.606943	-4.2389536	-7.1073637	-3.3048978	1.052527	4.1374846	-16.368162	-20.462742	-13.842287	-18.758354	-13.249407	-10.317907	-14.329119	-14.567677	-13.711571	3.7102363	0.0729729	1.2515072	-12.212217	-10.458685	-1.6964815	-0.111326486	2.3405817	4.910094	4.26476	-1.1046096	-0.24850452	-6.836234	-9.770555	-11.476723	4.429654	3.2544675	-0.58741504	15.008365
212	-7.6075954	-7.448269	-8.688991	3.4507892	0.93929714	-0.8682796	-8.628527	-9.934084	-9.772659	-11.863707	-9.842769	-11.329113	7.185978	-4.885272	-11.084618	-7.6253653	-5.8571615	-6.69842	-3.6291895	-10.332434	-22.405397	-11.640323	-13.625523	-17.53793	-16.789553	-15.234013	-13.387215	-19.580437	-13.276484	-15.826285	4.288399	-0.3233713	-4.460866	-5.553966	-8.305149	-17.44847	-6.7294846	-5.9839334	-6.2387447	-11.224995	-11.091793	-11.640074	-19.268246	-22.467043	-24.879398	-6.005864	-8.2002	-4.4382343	-11.683368
213	-6.9300413	-8.969845	-15.27821	6.6909637	1.977561	4.7906795	-12.489033	-2.4967332	0.2107529	4.099854	-6.891672	0.76999176	-9.468959	-13.489301	-0.40655494	-10.137261	-4.4030027	-3.8911257	-2.714425	-1.338258	3.871503	-8.223408	-12.649414	-5.4491415	5.157016	3.9195802	6.3909607	1.938515	-0.7701403	-3.4223247	-5.213361	-9.420678	-17.334314	4.9661436	2.1172523	-0.2119605	4.2338085	2.293954	6.0288463	-7.4039917	-7.0905657	-3.036672	-15.638549	-17.13527	-10.626207	-0.060272425	-6.8220882	-10.879715	5.6558075
214	-6.008538	-14.101855	-20.19768	-16.004488	-17.795368	-24.476673	-12.765123	-9.643873	-6.1593046	-3.8027055	-8.391432	-2.9638605	1.4704283	-0.8505724	-3.7983923	-17.916742	-23.105415	-22.816772	-5.093911	-6.4472895	-6.356166	-15.782412	-15.837286	-13.499351	-19.128025	-16.647926	-9.6497345	2.447336	-2.7428317	-4.2534237	-3.2361465	-4.125282	3.0549026	2.8441398	2.5718806	1.3457016	-16.676687	-11.912466	-7.235969	-7.723113	-15.530387	-18.670868	-2.954158	-6.57621	-10.656904	-2.8283439	-9.705158	-13.574387	-15.896509
215	-1.3703697	0.6479137	5.621952	4.8705993	-0.10294461	4.47785	-7.802824	-12.755766	-10.308451	-20.038708	-25.623928	-31.786768	13.92284	6.956728	0.061811656	8.470787	8.767022	10.770891	9.492065	8.951142	9.471187	19.479092	12.51433	20.36625	-15.701358	-11.977798	0.14797913	14.7626705	14.281267	15.952835	-6.036263	-7.6596284	-6.4287424	-2.0095944	-3.379348	-4.315923	7.821677	11.2669525	9.7356205	8.386027	13.318363	11.124572	16.709578	15.319305	7.3539267	3.4615467	4.902443	-8.661966	4.341653
216	-22.174929	-15.548171	-9.978181	7.6431727	6.3008146	12.763945	-12.342751	-10.940432	-6.987199	-11.162552	-5.942583	-8.447041	-5.1026855	-6.05188	-4.0279083	6.049961	0.2785649	-2.6214514	5.0442133	-2.1124945	-9.058057	-12.133612	-5.7599735	-2.701744	6.4838705	-7.408316	-15.136743	-12.313535	-9.041255	3.5449204	-5.179583	-6.7974796	-6.171235	8.412899	4.835155	4.0762706	2.982824	-0.60257584	-7.2822695	-11.8098755	-8.021111	4.2861915	18.45589	10.518512	1.635073	-16.015337	-7.18966	-3.608515	-6.317295
217	-3.776097	-3.576563	-1.5919709	5.056634	3.3516731	-4.53445	-3.0634239	2.5207438	1.108655	0.61091906	2.860682	0.8459401	-11.864537	-5.0763726	-3.9359848	0.22493076	0.7759479	0.71735233	-10.480458	-3.3535018	6.3467064	-8.562965	-9.358297	-10.771835	2.3984618	-0.48038518	-10.642885	-14.313499	-15.034855	-16.001396	-0.8895694	-6.71673	-12.759113	-3.4892032	-10.254347	-11.047239	-4.2706804	-5.163436	-6.804	-9.266019	-8.990874	-11.653536	-21.803585	-18.725025	-13.802437	-39.171722	-34.468124	-28.584394	-28.09919
218	11.23317	10.657254	2.8946395	11.18925	17.287548	16.373962	4.423612	5.589327	3.156601	7.7626324	6.528373	9.017164	-8.676602	-6.87306	3.0275285	2.3518038	-2.5639043	-1.074063	14.277691	10.292459	7.301963	5.399534	5.737918	3.765202	-1.9495734	4.4609175	3.7503605	5.94274	8.165773	5.855898	4.381301	1.7554394	-3.0521054	-2.4056277	2.784841	-0.12711108	5.578589	6.4012256	0.6611761	-1.9052119	0.785797	3.3100727	5.02118	4.259243	6.6815577	-6.1369333	-6.994348	-8.336326	-9.58551
219	-1.8999107	-1.8377358	-0.09929955	-12.431244	-16.829742	-17.210451	-2.8218174	-2.0980377	-2.3923979	0.25223202	-2.0398479	-6.1040325	-8.037849	-4.008053	-3.7748513	-6.4399414	-13.249039	-16.0216	-1.2981343	-2.7407458	-5.1732254	-3.3736565	-5.99911	-2.1704173	-5.731575	-7.251031	-0.7149085	-2.4742956	-12.683718	-8.539039	0.11626762	0.0731864	-1.0133146	-8.341948	-8.14959	-6.720295	5.721288	3.3369317	5.901141	-8.676721	-10.622778	-17.584677	-1.8085558	1.3577448	-3.164999	-8.390635	-4.435679	-10.837688	3.0078235
220	2.4143791	7.285905	4.115793	6.095944	8.947702	5.505764	-1.4116938	0.49125695	3.8734484	18.580248	11.827402	8.476587	8.171532	13.988803	15.691084	4.4675856	3.6103525	5.708349	7.079622	5.0297523	2.7501264	22.254728	16.250397	7.76563	9.961412	7.758549	3.698463	8.81261	14.327719	19.347824	11.163168	15.720394	11.049164	10.544968	11.338259	8.977986	17.193926	6.7046585	3.2748623	6.81221	4.506179	1.5691295	2.2194805	9.334762	11.407175	2.2565672	2.5447054	2.246015	8.251076
221	-0.44363642	-3.6368167	-4.3011737	-13.191789	-9.031	-13.13574	-16.026228	-13.566053	-12.09749	-16.432999	-19.484924	-20.408096	-5.610451	-6.836744	-4.0470433	-9.779079	-14.467844	-11.020628	-31.912003	-23.649895	-8.090757	-2.2534208	-11.18944	-11.728651	-15.629785	-6.720108	-5.311807	-5.738726	-9.851592	-13.850542	-17.425465	-17.418812	-20.29054	-15.009051	-19.16196	-26.527653	-2.3109806	-2.3178346	4.778321	-9.348691	-8.166077	-12.773479	-1.7634985	-0.73479646	-1.1141257	-9.070488	-9.745741	-19.675095	-8.846571
222	-1.6206422	-5.3512473	-1.6247524	-9.275677	-0.9317041	-0.16907164	-5.790002	-9.300579	0.93138903	-11.124409	-10.817745	-5.195034	-7.1479244	-2.3781104	-1.9413227	2.285842	3.9492745	1.9343555	-6.532501	-8.228485	-12.597196	4.2623587	3.131857	3.4443848	-12.2037945	-9.660845	-11.902303	-4.041787	-8.108412	-8.182993	-2.5996306	-12.724536	-10.571939	-0.5953084	-3.4213016	-9.270599	3.434411	-2.9276276	-6.8316374	0.89061654	-9.490427	-14.038437	0.99061304	-1.8661073	-0.44769812	-4.927803	2.8805633	1.7308023	1.7021127
223	-5.5658293	-6.151573	-9.119196	-4.909836	-5.1713867	-3.007421	-7.8554487	-6.435018	-4.8054614	-12.057459	-9.299707	-7.419286	-9.859254	-6.503995	-5.1270394	-9.028023	-10.754864	-8.710054	-6.565548	-3.8654163	-7.5310445	-5.7064185	-3.410588	-6.359456	0.5735691	-0.85104835	-5.5339394	-6.340085	-2.6955128	-7.8841534	-5.505161	-6.8258104	-5.3519793	-5.36333	-6.720357	-6.86108	-10.507116	-7.5076685	-9.287758	-8.060751	-2.881603	-4.380399	-10.2933855	-10.751057	-12.173468	-13.885376	-12.189672	-17.509995	-20.996525
224	-10.953519	-5.9466567	-3.017972	-16.173218	-16.985605	-9.693808	0.5561893	-5.086774	-3.8025484	-1.3410763	-6.1797314	-10.119991	-21.852055	-25.029907	-22.40448	4.5290046	-4.0476017	-2.7704773	-7.5913963	-14.9895935	-17.148523	0.1609841	-2.8515327	0.23983958	-1.2914548	-5.0486927	-21.532951	-2.6899638	-6.6404247	-9.758942	-13.378532	-14.116953	-6.3734107	-32.372684	-16.630358	-9.833706	1.0407174	-4.9741073	-0.08068788	1.5950425	-1.1161697	7.7615895	-14.039625	-21.344276	-13.213736	-7.4645877	-17.020407	-35.605576	-8.338261
225	-0.71796244	-3.982979	-1.3136883	7.607438	7.6700945	6.937693	3.6788874	4.8422494	6.371006	1.729244	-5.1704807	-17.928066	-10.876893	-9.844922	-3.8991914	-1.655768	-2.457637	-6.941675	-5.3180494	-7.6850677	-5.494624	1.1547124	5.3524384	5.782247	-3.5778117	4.01996	5.1276684	-4.6263375	-5.3428893	-0.007350266	-12.78644	-13.286528	-15.539631	-15.767083	-16.109554	-15.778046	1.344336	1.9436842	5.782548	-7.42507	-9.830465	-13.820978	-13.697643	-12.208724	-7.7523227	0.001511388	-5.4679794	-5.98621	-1.464197
226	-3.8330524	-2.2211146	2.0014424	21.619896	26.673697	25.28041	8.905758	15.014416	14.314169	17.257	19.006855	21.365707	22.336208	21.23714	13.557732	-0.71406984	1.3826834	-1.2118516	9.668952	5.394632	7.70402	1.0109819	3.0357144	8.365711	15.9076	24.30626	29.106667	15.270731	15.058596	15.549763	22.671684	19.461298	18.734858	16.730247	18.865086	12.6404705	1.0698047	-0.20579086	-0.37682146	11.56925	14.205132	18.484741	12.125828	10.819254	3.887439	16.21008	19.629578	15.686361	12.998576
227	4.2876687	9.604071	2.4744756	1.118885	3.5731425	5.117567	-5.448664	-7.256133	-4.065837	4.66595	0.6191885	-1.3334718	-5.4877973	-8.705227	-10.465575	-3.3190212	-4.1527777	-4.7269983	4.2757115	3.395956	8.272188	-8.428917	-16.99834	-12.501812	0.87014157	-2.2796857	-4.52081	0.16152161	-0.533862	5.0092235	6.7171354	5.460153	-0.117176205	7.654031	3.7290044	4.989493	-4.98664	-4.875059	-2.879457	6.867145	-1.9214572	-0.90123194	-7.190851	-6.5306926	-7.0046544	-12.120804	-15.879942	-20.108225	-3.7241685
228	23.034548	26.57264	20.933353	16.429512	21.049843	13.8048725	6.0949087	9.479979	6.0790944	8.7047	11.138371	9.680549	23.179243	18.998638	10.310127	-16.352322	-13.031986	-18.316242	-3.7769284	-2.7764144	-11.516966	6.404766	2.568023	7.9426327	10.307554	11.541391	2.8563812	10.763909	14.429934	10.1729965	0.2414355	4.1409388	3.626855	10.110062	9.876593	14.474709	12.411558	12.457979	9.635483	6.5387177	13.079396	15.1247635	-4.708951	2.1475496	0.81196404	22.206497	14.924198	4.976915	3.623014
229	20.1622	12.86092	11.52376	8.231703	2.4291918	1.1289133	14.114073	14.716561	18.099964	-5.2550526	-2.5981896	-2.2532425	13.449728	8.435644	6.5450344	13.308603	10.1789875	13.3640175	22.76377	21.436329	28.10684	23.921505	22.27163	18.886326	5.4933395	6.687109	7.4801455	21.458126	18.64096	18.680355	10.300468	9.080928	10.194909	15.570655	17.240623	10.180723	9.666103	3.584843	5.1615715	24.523022	18.463871	13.490284	22.003767	15.295122	13.893302	20.887928	21.580147	28.145695	20.835209
231	5.289647	-2.6011207	-5.978837	-30.583546	-31.457064	-24.393452	0.7914511	-0.7496126	-6.256076	-2.0687158	-14.260219	-13.658907	4.599267	1.1771541	1.2374383	3.739616	-3.2688923	-0.297881	0.14823544	-7.266746	-10.734629	-5.4899893	-7.4890375	-8.043556	-5.4510975	-9.31983	-19.96196	16.556227	-6.1396055	-15.186902	-13.453032	-9.296278	-3.0364752	-6.6704283	-8.259076	-1.269497	-4.820918	-2.8599784	-7.9029236	-4.80857	-5.6846724	-4.6512465	2.1698	9.209404	6.7729006	-6.8497324	-0.7851658	11.555051	-14.583855
232	2.428994	2.2479825	2.907496	8.470247	6.967986	8.831425	-2.3135824	-4.6161995	-0.7853916	-9.465562	-3.8269236	5.359338	-7.153546	-3.9451268	-3.2597303	7.8765383	4.326483	7.6810856	-1.9852409	-0.7372831	4.9715233	-6.1311636	-7.3567724	-6.6237025	-2.8957405	-0.084612906	1.214545	5.0043864	0.94083977	2.861175	1.5117835	2.7200425	2.6909835	8.664028	3.372985	3.095623	13.400937	13.967772	11.457426	5.1456614	6.511696	7.832363	-3.7073812	-7.2171373	-6.9249406	-0.41352326	1.9190898	-7.9613113	3.4575837
233	-20.504108	-22.107555	-18.355556	10.86013	0.9874553	-0.6884529	-22.338814	-29.223457	-28.01545	0.111399494	-1.4286562	-8.723313	-2.753761	-4.177948	-3.0457256	2.6217167	6.238011	7.7389364	-14.47729	-15.707349	-9.492912	-15.110653	-21.25919	-25.129639	-1.4116068	-4.35575	-0.98629826	-19.985569	-15.230991	-7.661975	-5.9672947	-4.156565	6.350773	3.9247003	-3.599614	-4.500764	-3.11446	-3.6461587	6.253667	-14.2911	-14.857254	-21.863907	-4.630491	-2.8430429	0.8698246	-5.307707	-4.1178193	-7.409795	1.8822798
234	-16.576078	-16.866478	-8.97179	-14.262552	-16.471725	-12.932706	-1.2503045	-14.734331	-12.762048	-37.68817	-28.755833	-14.03923	-13.727739	-13.413509	-7.284429	-24.051186	-24.318375	-23.946953	0.027182695	-3.0710855	-5.097351	-16.29834	-14.431347	-10.0328045	-5.6607857	-15.8772955	-15.916748	-6.793817	-10.976561	-17.857967	-14.819434	-12.621832	-10.673634	-17.881687	-13.847024	-10.930879	-16.863531	-17.7216	-17.236017	-16.732643	-17.658073	-11.243139	-13.226203	-16.740234	-16.054098	-19.36111	-21.762573	-15.819178	-20.586094
235	-4.84836	-11.083038	-12.2939625	-17.451221	-8.126376	0.03721285	-16.522379	-4.333748	-4.557026	-11.711579	-13.391052	-8.7761755	-5.815117	-11.311983	-10.257465	-4.484821	-9.570595	-21.100674	-3.9073436	-6.7641764	-6.162936	-2.5186534	-8.437289	-5.444615	-15.193718	-16.88483	-5.775161	-13.400483	-13.418769	-17.390226	1.2063885	-3.2077818	-23.365631	2.166978	2.2635531	2.792302	12.581833	13.144114	13.509352	31.314814	18.2765	9.548686	-21.656834	-14.4892435	-13.998716	-8.3215	-3.5661762	-9.924757	-15.804203
236	-7.2774496	-12.75269	-9.048234	-18.605333	-18.23072	-20.236664	-4.0582004	-1.6360811	3.29882	0.16975492	-2.5100653	2.1643472	-6.2661448	-6.3722343	1.2778193	3.932798	0.60590285	4.7973175	4.5094433	0.43077612	-4.68214	-5.953275	-8.238839	-5.017791	7.3425083	2.57001	2.668141	7.534529	2.622838	-0.4639003	5.0984783	6.6397843	1.5720384	-2.8557453	-4.4498453	-0.6081997	-17.614304	-17.056347	-8.075582	-23.539078	-17.541557	-23.420088	-15.833109	-12.984245	-5.2720265	-15.585316	-18.198416	-13.052717	-0.51672447
237	-0.7770628	-0.7707021	0.10779285	13.422888	12.728134	15.132072	8.808083	10.178721	9.646282	-10.09001	-6.301222	-3.0686111	0.6674619	2.536953	2.2276628	-4.300996	-4.0873384	-4.5665817	4.672861	-5.5635843	-13.745054	-8.060585	-16.321533	-21.242216	-5.142806	-8.859661	-6.2481384	-11.521212	-8.908191	-13.239149	-30.513977	-28.443981	-27.799644	-21.36321	-21.01275	-21.384045	3.9269547	5.1012135	7.22107	4.639399	-0.05810398	-2.778417	8.5593605	7.3975277	6.5043573	-16.301285	-7.995636	-0.3983232	-4.17553
238	3.0249715	-5.5824103	-5.787179	-0.9867853	-7.2084517	-11.793127	1.7996502	-1.3428612	-5.7461686	-1.2249856	-5.55665	-4.1108084	2.4025314	-3.2809057	0.033057272	6.312846	-4.579501	-1.7601467	-3.1598115	-8.065264	-3.8316443	-1.3685848	-0.29414713	-2.4975715	-6.3420305	-7.79548	-6.4845285	-5.580147	-7.495796	0.13551703	-10.190684	-9.874519	-11.714636	-4.3402987	0.6638892	-3.96007	3.9616108	1.5016711	2.1234384	-3.953435	-0.01314099	3.1567755	2.9468086	-5.923927	-10.5297985	-17.100586	-9.454813	-7.5691895	3.3963501
239	-7.8611584	-8.704969	-5.9967227	-14.861895	-13.681665	-9.696167	-17.25683	-16.090376	-13.408825	-16.075554	-11.230206	-5.4575214	-9.339689	-9.447151	-8.53978	-9.775995	-10.716206	-7.4346504	-9.304707	-11.669975	-7.906799	-11.703793	-14.342782	-16.243309	-14.785709	-19.40953	-20.26537	-25.884575	-24.679268	-24.5356	-21.805405	-21.38813	-16.68682	-8.069689	-6.840455	-4.248678	-9.379324	-13.070841	-11.521606	-9.094095	-9.140145	-11.61226	-7.372521	-11.030541	-16.335663	-6.207064	-7.4319086	-7.030008	-17.37679
240	-7.004322	-2.4199042	2.10527	5.830386	1.3030596	0.8824107	5.307556	4.407808	0.77943313	3.8600056	4.973762	10.184495	-1.2795503	-8.892986	-13.975433	-2.9397607	0.4638198	4.1795197	5.5953197	0.44643545	-21.579903	-1.1990209	-1.5466483	4.156398	-0.8709862	-5.3600016	-6.6054068	-3.524847	-4.166725	-0.550606	-9.573412	-6.8087797	-6.684087	-6.103343	-5.6302195	-1.2244687	-5.5969753	-5.6416674	-1.7262063	-9.716902	-12.840109	-7.509662	-10.213606	-6.5338373	-0.8203355	0.8227991	-0.4073021	3.2102823	3.054587
241	-6.1235695	-7.137773	-13.577337	1.0538148	-7.047611	-11.691904	-17.253468	-21.422634	-13.688171	-9.947789	-8.951251	-3.2785935	-16.808475	-17.781345	-19.96092	-10.499355	-18.874851	-16.27477	-21.386509	-19.979164	-18.486198	-1.1759567	-7.287098	-12.160255	-9.607153	-8.725952	-13.618822	-1.0521328	-3.8006063	-3.5655923	2.387081	6.655124	6.371775	-15.161078	-17.260838	-9.493326	-9.206455	-7.4621267	-7.2672505	12.062279	5.332339	7.438572	1.2909274	0.20879972	-4.6194553	0.019525722	-6.510832	-4.4602766	-7.9200764
242	-3.5138373	-4.5445395	-3.498155	-5.201619	-0.31585515	0.45926806	-3.6414022	-0.9635348	-3.8240843	10.434048	7.570896	7.218076	-7.881549	-5.162271	-5.6330013	-8.471123	-9.619172	-5.250537	-11.823277	-9.559345	1.9084828	-3.099318	-5.2291718	-1.9147313	2.8304539	-4.113556	-6.7241406	-2.27691	-1.687285	8.56049	9.089531	7.8222666	7.003605	1.4617838	4.033862	5.272437	-0.5173671	-3.502663	-1.8766389	3.3256054	2.2667549	1.36882	9.379288	3.227286	3.028854	-3.285283	-11.026827	-10.656803	-8.432303
243	0.8895128	1.7192011	3.2009137	-1.5397781	0.5292544	-0.34468132	8.601461	7.8964715	4.979471	-2.4169807	-6.581805	-2.8442822	-9.387441	-3.1190987	-1.3244771	-1.1871064	-6.1602993	-7.2487297	-5.5278234	-5.0566807	1.3814008	4.9739957	6.1426706	4.5569925	-5.2896323	-3.6048112	1.8159821	0.7699048	4.098857	9.453001	1.0985819	-0.5149182	-3.179223	-12.960365	-5.882214	-7.854636	3.9523308	5.080754	4.2707677	3.9752874	4.483223	-1.3673766	8.957974	12.810177	11.383663	8.031733	6.6105223	1.1378169	2.6641994
244	4.051708	3.5032983	0.7247808	-17.730202	-19.248524	-16.150152	-12.694231	-19.127655	-24.274956	-15.609673	-16.204205	-10.251254	-4.4350777	-10.341282	-14.223282	-22.204567	-21.964455	-24.89885	-24.843884	-11.731871	-9.423056	-12.021168	-10.654493	-11.746468	-16.277037	-18.189425	-16.465174	-14.943787	-14.690632	-10.652025	-16.553986	-14.846725	-21.529324	-8.538577	-4.0730424	-3.9381046	-5.242283	-11.455483	-16.563343	-21.674221	-19.506607	-22.6914	-7.7474585	-2.4765007	-2.5518322	-25.41658	-17.362123	-15.250758	-7.365461
245	4.8962975	4.816786	0.4410271	2.2120323	2.5780406	2.480996	7.955959	-1.7171466	-9.242594	-13.901391	-14.4784565	-17.116562	-8.859762	-11.598226	-7.135908	-3.6898136	-5.2691364	-8.164661	-1.4404064	6.0750923	4.6828265	-0.08209415	-4.013195	-2.2580686	-18.297844	-10.191325	-5.2291107	12.262266	4.6953745	8.279693	10.276628	10.711185	13.99254	22.164639	10.683079	10.109293	6.499917	7.3609943	2.0101588	3.5912206	1.513932	-1.9951121	-4.6613674	4.6154547	4.843013	-8.305357	2.9491313	8.951105	5.0602174
246	-13.773331	-16.943485	-15.671722	-14.228031	-2.1622758	6.9246063	1.997628	-5.5608664	-11.969577	-24.047623	-15.0185375	-10.859758	1.4165776	-9.277737	-13.331102	-13.633287	-10.593658	-6.2830734	-7.9565663	-14.807379	-14.994355	-4.024896	-2.4767723	6.586336	-0.8433963	-11.492518	-16.766558	-8.512571	-13.56144	-10.691357	-19.759256	-18.836826	-5.287982	-4.2755737	-14.41454	-19.003574	-2.4942746	-6.501693	-6.638794	-4.595574	-13.132164	-6.974118	-2.4364865	-11.050747	-4.0507574	-1.1973575	-3.9173033	-20.06144	10.58787
247	8.588657	10.019295	13.820545	8.498079	5.1884165	3.2563925	-13.678688	-17.761177	-16.32269	-2.7608323	-2.57537	-5.2545996	-1.8243079	-4.6447163	-1.2357625	-21.094341	-23.60733	-24.331833	-10.014614	-8.278458	-3.188013	-12.248682	-15.317404	-14.571531	-11.415348	-18.764795	-9.920087	-3.2263596	-5.3844233	-0.015185416	-6.065708	-2.380366	-3.6761365	-0.34015596	-1.9557557	0.77631474	-8.924887	-7.4522233	-11.589377	1.2691784	-7.4151564	3.3996158	-6.291319	-0.856966	6.4882097	-8.103064	-15.211806	-18.923433	-1.6507833
248	-21.73597	-20.5662	-15.188584	-9.767685	-10.830576	-15.483513	-16.202454	-15.811264	-11.871859	2.4947572	1.3647423	1.2636664	-28.167053	-24.69629	-23.177734	-14.066031	-13.722785	-13.625177	-20.301659	-21.60479	-26.367367	-16.42889	-14.541634	-14.681059	-30.964062	-17.528896	-7.157481	-14.108773	-12.573461	-15.017448	-12.37837	-10.746568	-9.59691	-9.524283	-16.390467	-15.811792	-16.705048	-22.32669	-24.810371	-24.632057	-23.423147	-21.432623	-16.149815	-14.498962	-14.417465	-0.16585407	-4.186902	-1.3105859	-16.031916
250	0.86673546	-1.6210673	0.26911253	1.0179762	-0.47250128	-7.809369	2.2046204	0.46041337	-0.000809073	-1.1102942	2.9431303	9.748501	0.12259817	-2.2146063	2.2705538	6.74992	3.4571598	1.2063718	-2.8845344	-4.779673	-6.706015	-17.296085	-14.874746	-13.544294	-2.9369612	-4.1861534	1.3939469	-1.343179	-4.476417	2.1321964	-6.2660017	-11.018022	-10.289162	10.264884	-1.7339801	-6.400117	-12.807621	-12.249054	-8.558544	-9.524516	-9.746538	-2.2359908	-11.643293	-10.38942	-13.677048	-2.2555077	-9.767197	-10.121677	1.6252487
253	0.548909	-0.85062987	4.775774	6.8556046	-2.8240938	-10.384377	-5.339513	-2.8116243	0.55176747	-1.1551491	-3.1878355	-1.5681585	0.48555416	-10.848198	-6.4813313	-6.3619547	-6.8334403	4.557499	-10.701183	-13.36397	-20.564522	5.091619	8.243535	7.748886	21.031027	15.72931	15.182732	11.1903	3.1562583	-5.398804	0.76054597	-2.4231305	3.371343	-3.670312	-10.772726	-4.9038815	-1.2020551	-1.1448543	-0.28600985	4.450822	1.0223587	-2.068017	-0.40796325	0.14700055	-0.45490146	1.693227	2.1794739	5.3261757	13.790955
254	-1.898463	-2.0324297	-1.8613766	3.1661756	2.9592955	-2.6917083	-11.613436	-12.782666	-10.487446	-18.524286	-14.666102	-15.9065075	16.578423	6.1875114	-1.5775812	5.661249	5.2205534	7.2236953	-18.513786	-11.216917	-4.8575506	-13.66807	-21.367313	-30.62481	-7.3472013	-5.526659	-4.0783677	7.518865	8.398799	8.647186	1.3301029	9.041855	12.39368	-11.20514	-14.531278	-17.45374	-4.3164463	-3.8143451	-11.883067	-7.1619854	-5.599696	-8.444788	-6.370161	-5.309493	-10.563217	-17.576391	-13.772862	-16.972075	-2.7218173
257	1.2197183	-5.9654207	-6.890967	-7.6739407	-7.7383304	-0.03897798	23.561111	13.9961405	11.571868	3.1504555	0.601322	-4.6089973	1.9372926	-2.323359	2.292345	3.3467631	6.393864	6.9083204	-2.59191	0.21869045	3.4346375	9.908339	10.498491	12.772259	-8.833518	-9.227068	-17.356987	9.623853	6.2997007	5.49181	22.237219	13.539965	13.791677	2.730362	3.0227795	14.066234	8.374647	6.993141	10.324337	-2.3635097	-2.1670918	-0.68150496	0.9203812	4.0318623	0.5467654	-2.5190005	-4.419525	0.74266946	6.144495
258	0.067162395	1.6054491	-1.0845058	8.209118	8.176666	8.049555	12.989552	15.925111	15.361954	1.2598256	2.474114	2.8687954	4.726039	6.475688	2.612969	-3.130305	-6.7292852	-9.554262	-3.2420328	-3.648904	-7.8478394	-0.938466	-0.99484074	0.42609525	-6.6412516	-2.1080964	-1.4907594	9.041763	3.7007947	2.1874728	-1.0326564	2.7882893	0.29785496	-4.9549646	-1.3646884	-5.314954	-0.37567633	4.8682585	5.5812654	2.9631362	0.5166287	-3.806735	-0.30849475	1.6251495	-1.2781377	10.416605	4.919643	2.2174716	4.135122
260	3.8072593	8.89816	11.5526085	-8.631162	-7.2176495	-14.5805	-2.6366508	-2.3292768	-3.8674026	8.182608	5.6065273	-3.2289028	-3.715488	-9.989479	-4.212038	-4.2681737	-10.11916	-12.409767	1.2347794	1.0502737	-3.2428691	-8.36278	-4.834236	-1.5641723	-16.407469	-19.876019	-12.050209	-8.876478	-3.4652638	-1.9104432	0.76256263	3.1158245	3.3344777	1.3575087	0.6187811	1.269548	7.732188	9.202553	9.501821	2.726739	7.781784	9.670603	4.039298	-0.6008215	-2.4751298	0.045318782	0.112900555	-1.8119214	-6.540451
262	-19.424175	-16.142124	-10.504658	-1.6611482	-1.548261	-3.5650282	-9.965198	-8.868798	-8.660923	-2.7019343	-6.503861	-0.66236305	13.544584	7.384942	8.695211	0.3961725	0.25655007	7.1626797	-6.3019924	-8.993183	-0.53471816	2.1883118	3.708404	-1.1977458	-1.4604955	-2.62846	-6.883135	-4.96587	-12.790995	-13.029604	-2.7679615	-3.1461015	-4.866992	-13.946429	-10.839699	-8.201332	3.133266	0.13094658	3.2052836	-4.4472213	-3.3569205	-3.981286	2.747108	0.87853765	4.156221	-8.607993	-7.842115	-8.177885	2.4511395
264	6.1643424	8.534973	14.0914135	7.1256332	9.932926	15.651421	12.873318	11.071043	1.7649655	3.6231403	3.399617	2.420064	1.5653567	2.3893147	2.89009	-6.6044807	-0.7358887	5.2209797	-6.4538493	2.6649055	4.955183	-14.585012	-16.03862	-12.820292	7.405362	9.93157	9.4636135	11.153555	4.3282175	3.951746	7.913046	11.548494	13.615643	2.8943105	-3.196326	1.4542664	-1.3966981	1.5604734	-6.801445	-2.0075555	3.5934777	12.803713	-14.301367	-5.4573603	-7.8684993	3.3978212	8.00562	13.053737	3.7131352
265	-23.383926	-30.879414	-31.69304	-23.839848	-34.24637	-22.620333	-8.156057	-11.92893	-7.685287	-12.01221	-21.53804	-27.822474	-25.166817	-30.651114	-33.31568	-35.721073	-37.059555	-39.3032	-29.715115	-28.385067	-24.949036	-8.815777	-17.1053	-22.81876	-28.732243	-25.78633	-14.901384	-28.311888	-26.133242	-17.68146	-17.606976	-16.737585	-9.048485	-19.250532	-15.081087	-19.063103	-10.147699	-23.300964	-33.247	-21.970827	-22.077202	-28.722809	-25.880367	-27.937477	-17.103783	5.473577	-25.304602	-27.143105	-16.656704
266	2.0359597	0.15701813	-3.281677	-24.234707	-18.28939	-11.444068	2.522736	4.035455	-0.2137881	5.8687644	5.373765	1.5638132	0.24314731	-2.0444188	-2.961967	3.2347136	3.1557438	5.3030424	-10.394488	-3.8700361	-1.2335131	2.3971553	-13.812326	-17.393599	-9.938479	-2.5690467	8.468091	-1.8038723	-7.3453617	-13.089748	4.3774786	8.15936	2.6724308	5.3828545	3.1385856	1.7200235	11.553297	10.518329	5.4575787	7.798026	6.3305864	8.589415	9.847733	1.4309053	4.9735327	4.6970105	4.4455385	0.06890498	0.089179516
269	-2.7734966	-6.021641	-1.4445584	-9.232538	-6.2072	-1.8280814	0.013673186	5.823101	-1.0883713	-5.247325	-10.386232	-12.1199875	-14.456994	-11.28399	-11.182593	-4.8277516	-12.1566925	-10.825193	-18.123396	-20.887733	-12.26919	5.1613665	0.61874175	-6.379196	-14.471378	-24.847542	-28.997574	-4.2813835	-8.447577	-5.4520187	1.0500196	3.9925098	0.40558696	-3.841815	1.0091834	-1.1739795	-16.707512	-14.192114	-12.959997	6.701357	2.8568792	1.5180403	-6.702758	-18.310165	-21.2073	2.0055687	0.8006469	2.1159062	-19.10492
270	-12.184236	-13.798485	-12.550255	-10.631874	-14.574118	-13.723728	-18.20951	-20.031822	-16.024305	-11.192129	-20.679016	-22.872414	-2.0496783	-7.160037	-6.679457	-15.856722	-9.285036	-2.826159	-5.7641044	-3.2570062	-4.0453167	-20.185318	-19.620064	-16.48248	-18.805462	-18.391983	-9.932759	-14.468035	-11.66877	-11.262518	-9.606975	-9.043897	-7.722851	-2.0411391	1.5390681	1.0627407	-1.1896629	-6.5127645	-0.09060556	-10.7064	-9.413979	-9.231016	-5.20721	-9.16205	-14.049576	-3.3133106	-5.3675146	-10.859182	-15.585355
272	5.496434	7.2077007	8.03307	9.992554	8.419245	3.000279	6.581849	4.933223	2.682286	6.9086723	7.2121572	5.2224274	3.7802172	0.81876683	2.624076	7.957261	4.419751	-1.1732677	3.3668284	-1.250078	5.005205	-0.29643986	-8.379509	-19.64051	-5.390233	-5.740403	-1.9006307	-1.7211777	-1.7320262	-3.2429686	-5.4209695	2.0979466	10.452988	19.240574	10.442198	11.817913	7.911576	3.9971251	3.527855	-0.23170906	2.8392031	2.808158	3.8446584	-1.8729419	-2.3554037	-8.83905	-10.098495	-4.6568418	-7.607126
273	-10.073565	-9.160751	-8.557215	-2.4214745	-3.7532792	-2.4752016	-5.182332	-4.91648	-10.3584795	-11.199184	-8.201229	-6.6193867	-9.851524	-6.839013	-4.102084	-10.424316	-12.677709	-1.3270974	-11.25621	-7.959591	-6.7531815	-11.071419	-12.99119	-15.041925	-15.316437	-11.670258	-10.4309635	-16.218737	-17.052284	-10.225653	1.6305339	1.7636896	6.2943645	-10.102993	-16.88817	-19.969572	-7.1091547	-5.0839925	-6.049228	-0.9476961	-5.058373	-5.9129486	-3.1239944	-11.611301	-10.326506	-6.0487213	-0.5750883	1.8357717	-9.774891
274	12.498953	16.8904	18.517097	2.6384645	5.426073	7.95737	7.295534	11.27026	7.883369	17.586712	13.424443	13.298522	8.243171	6.063751	11.383394	6.4346027	10.5922985	10.901149	13.418528	12.068607	14.371603	-11.51786	-10.712557	-4.035062	16.0656	16.012684	12.602631	5.894213	7.7548714	11.484121	9.597111	7.442116	-5.5845275	3.7684288	3.3736448	3.1724982	-15.515709	-9.897279	-9.729044	4.4697604	3.407665	-2.5335436	5.2020283	4.4831915	0.96305984	21.474562	4.0569587	-2.8149498	-2.2346885
275	-10.087158	-10.847292	-16.342594	16.685875	9.106878	6.700587	-1.3064936	-12.158545	-19.731644	-3.141982	-0.6881708	1.2421839	-7.3508596	-2.076158	2.8864245	4.2915144	0.21721876	0.3337561	-11.732065	-5.8755856	-0.06566933	-2.2482693	2.7601843	0.023157895	2.4012825	0.1480802	2.4734442	3.3097916	0.3851583	-3.5852075	-5.7364254	0.2978083	0.14411366	-4.021509	-2.1551828	3.070641	-4.0318794	-7.297331	-3.6959963	15.807595	12.199427	2.8569393	-2.9194322	-6.358251	-9.776144	-10.136515	-1.7844992	-4.877144	0.6307026
276	-16.62362	-12.863208	0.36968637	-4.782676	-13.671009	-14.135219	8.022687	2.9806404	10.069754	3.3792996	1.8999329	4.142205	-3.167867	-0.11516228	-1.9582483	13.09905	5.1708717	7.5470867	-15.938629	-19.606926	-10.067742	1.9131119	-7.2129083	-17.281214	-10.163004	-22.792835	-17.525711	14.413271	7.765233	9.7307625	7.0137086	3.1020079	2.556662	-15.228158	-23.509598	-24.301893	1.1292509	8.035358	11.545167	-15.28899	-16.528645	-19.148252	14.76783	15.71935	15.201223	-10.661144	-6.2837934	-4.2058682	1.1802979
278	6.1796846	1.125936	1.6921227	-0.5696392	-2.8017578	1.0656588	-10.925492	-4.336837	1.8180637	1.9232514	-0.19636512	-11.257465	4.9811535	-3.6647344	-9.337437	16.645393	13.0312	13.814925	-2.0559435	-1.7592044	-7.386997	8.060005	10.750309	11.238842	0.7606138	6.6362157	8.891055	13.360687	5.2214065	-2.7497258	-6.6060658	-2.0290391	-0.32544288	5.1246576	13.807028	12.18364	12.191336	6.947631	9.328215	0.23692548	0.66168904	-1.1346021	10.27328	17.486675	14.672607	14.615503	11.910095	10.408861	2.2662635
279	-10.046806	-3.4402452	-0.7867192	2.9867678	6.0043454	6.6515317	-0.42252845	2.291055	1.1078944	3.018712	4.8352766	7.840166	-6.8139296	-1.4079642	2.198186	4.3016005	-0.5019342	-3.9934485	4.7729297	1.558766	3.2275963	3.3600926	4.5823503	5.3147907	-1.0031161	-1.6190612	-7.689706	-9.654693	-5.8117657	-4.0103073	0.3102008	1.1067858	2.4222622	-5.642662	-2.6989443	3.6217928	-2.5351923	1.7385728	3.112943	1.3461527	2.8355408	4.1276126	-0.40348235	5.389576	13.278421	-2.5196424	7.9370813	4.610338	-6.571767
280	-21.758709	-21.99212	-18.773296	-2.3879645	-4.6577296	-0.6530738	-11.830223	-15.91592	-21.558311	-10.586106	-6.7269325	-2.731585	-3.9750404	-6.496252	-7.1846466	-6.741706	-5.6145754	-4.885796	-10.05364	-17.236233	-24.085297	-11.900856	-16.3034	-14.280794	-3.6972837	-0.60384136	-0.76154095	-5.542089	-9.174421	-10.586758	-13.375054	-8.449794	-10.424448	12.8837185	8.968651	7.7745304	2.8057656	8.526188	8.723682	-12.927084	-12.268966	-12.558492	-5.6735277	-6.9077053	-6.4746017	-6.331029	-6.264435	-11.764057	-11.339472
281	-7.9672594	-14.284811	-15.481374	-23.660774	-17.236052	-2.9763193	-13.99947	-17.016348	-15.950462	-11.574678	-1.6793153	9.999294	-4.634661	-5.8356485	-9.107452	-9.718793	-5.135635	2.7807364	1.9493561	-1.7144549	-6.1210823	13.224616	2.85921	-8.512466	-6.3758817	-9.322547	-6.229679	-14.551976	-14.856984	-12.408743	2.6431808	-5.5955	-1.8950362	4.273847	-0.68874586	-0.27394092	-6.120167	-11.979921	-25.72359	-16.396675	-18.919598	-27.412102	-32.215042	-28.306639	-26.391586	-15.636439	-19.444223	-19.654339	-10.724983
282	-6.098898	-2.89043	-5.896508	7.949334	-5.532836	-9.214995	10.497657	11.628904	6.2896037	2.8726869	3.726632	5.4252825	-12.195234	-16.825459	-10.235434	-6.454412	-3.5729232	2.713903	-0.35113946	-3.449042	2.2880228	-8.346665	-7.0759544	-10.400509	-2.6185575	0.6038638	1.0802611	3.449306	7.823488	7.6258154	-3.175704	1.7511446	3.240009	9.740271	6.9450674	5.538916	-1.2773724	-4.0914917	3.7855308	6.4917526	8.482515	9.415901	8.750766	4.766574	0.5846524	9.341299	4.6516094	-4.089429	1.1380932
284	6.602601	4.140214	7.640684	11.156482	10.74788	10.628662	13.1298065	10.34745	14.10252	6.7736635	10.753834	9.803463	-0.21266903	-1.942688	1.0175657	5.2404976	10.500912	16.768448	7.6712694	4.216286	8.010527	-1.0969357	-0.9712425	1.4325678	-0.62229776	-3.125175	-8.44048	13.226039	7.5562677	9.844367	10.031477	9.419607	6.699669	6.8126945	6.975561	2.9551737	-10.863723	-12.480652	-6.4080915	11.128745	11.937686	11.076836	10.936102	13.501966	10.406201	1.2844377	4.8666735	5.863531	2.225385
285	-17.135548	-17.077229	-21.414917	-9.339462	-16.514977	-13.986628	-15.8929825	-11.763563	-7.030801	-34.54573	-28.511602	-15.1749525	-13.502478	-15.275533	-17.416162	-9.055435	-9.378342	-8.091543	-19.177673	-22.841595	-21.86007	-19.479864	-8.575151	-1.2825105	-7.57731	-10.365103	-14.036956	-13.047095	-10.348673	-6.4611235	-0.32936382	-6.278014	-12.198416	-8.933668	-13.951678	-10.478503	-12.819	-7.3768654	-2.187346	0.12562634	0.45046034	-0.12115443	-1.469739	2.197828	1.8877089	6.7682896	1.5323894	1.3220614	-2.6742082
286	-17.03219	-17.043549	-27.850285	-10.242206	-13.06346	-14.605139	-15.464376	-16.281202	-16.960855	-12.681219	-15.540236	-14.795664	-16.07834	-10.376726	-3.9514222	-5.0357795	-6.9779887	-0.9723043	-13.357285	-13.532345	-10.900312	-11.999805	-11.607212	-11.612225	-1.0588814	-6.7496815	-2.229958	1.2231185	1.0621202	2.9778585	-7.995572	-5.2189007	6.871826	-7.203912	-6.9372005	-4.933187	-5.657342	-5.91303	-8.336849	-11.228141	-12.891682	-11.877396	-20.585304	-20.973864	-19.134035	-23.177307	-15.061359	-10.300987	-19.543304
288	2.6882513	4.3523493	2.4735518	5.6176558	11.0962715	10.680948	15.565681	14.106843	11.318164	-0.114311814	-2.1425734	-11.123165	-6.779785	4.410936	8.698347	0.23655868	4.6164775	5.8433495	4.5445733	6.602641	3.5097334	6.151965	1.5184429	-9.5967655	-1.3721795	3.4081821	1.0335851	8.122009	9.118312	9.846762	4.917317	0.56202674	2.1070027	20.379194	12.970363	4.5350037	6.164562	11.467236	12.926698	6.0552053	5.293825	2.9932208	-0.89483404	8.927526	9.851219	2.8026366	5.221869	8.166134	7.0709915
289	-17.672207	-13.899471	-8.077656	4.0458846	-0.39980775	1.0716637	-3.030598	4.2434287	7.7145114	-16.629374	-14.465206	-14.211665	-18.627522	-19.563343	-18.604221	5.013801	4.7595477	2.749263	-6.1841025	-4.3931303	-0.25888175	-16.381779	-17.130949	-17.97219	-13.969959	-14.259726	-5.5376406	-11.511013	-12.908819	-11.6937275	-1.6291206	4.2222176	-1.9982934	-0.29446262	-2.8666341	-5.752873	-10.191629	-14.409058	-16.034973	-9.976002	-11.0603695	-14.604474	-10.425233	-9.808011	-10.789669	-5.778015	-5.0157523	-8.015033	-6.4793134
290	-0.9599848	-4.746567	-4.463589	-4.196811	-11.003864	-16.157824	1.365694	2.4447796	7.8512516	-7.006568	-4.8374844	-7.5050735	2.7323213	3.532211	5.9547787	-7.729416	-7.3641806	-13.076107	-0.90551895	-0.7459643	-3.8938303	-3.8687477	0.74588114	5.1777725	-9.095135	-9.876846	-8.235581	-22.636871	-20.595703	-17.743942	-1.5184013	-0.6893259	-3.0491555	2.8154497	-2.8752801	-3.3797092	-7.5119877	-14.031008	-18.113476	-11.215963	-12.498724	-14.294371	-16.46392	-11.5053835	-11.91939	-9.5992775	-4.899823	-2.0310948	-18.291508
292	14.203469	14.164187	12.83526	7.509265	8.622116	15.394331	7.918681	6.1598034	5.3500056	13.940567	12.692888	9.574604	13.367773	11.761543	3.675384	5.420372	3.3604145	3.9895115	10.482889	12.523814	14.615942	0.012019992	-3.675508	-11.585079	4.237691	7.234333	13.992306	-5.2711678	-1.4192214	13.761524	-8.262392	-5.249938	-1.7651901	0.25553417	-1.8383918	0.09966402	9.975658	9.45483	8.349128	-1.5296578	2.452784	2.7117255	10.043434	9.103531	1.4123244	12.267332	8.6347	4.9129806	0.49633777
293	7.463889	10.681036	9.174072	16.700586	10.637079	6.968012	19.21545	18.840164	10.227955	8.499514	6.6925087	9.851741	12.204979	12.238974	5.626908	-0.9821275	6.427409	9.423147	7.2688313	12.552443	6.205661	-0.8795217	-0.34635448	5.2195854	10.546371	12.506792	11.951138	13.516769	15.771152	15.080036	23.052162	19.42545	15.252986	11.188014	10.414368	9.695945	9.044888	3.6252732	0.45711255	8.905748	13.15682	18.644089	1.8210003	-0.50877714	-5.6813064	6.9348426	7.755021	5.001582	3.1190648
294	-5.9533424	-7.2268744	-5.223035	11.874613	6.7737274	-3.1536975	4.055863	12.301119	15.781401	-4.159383	-6.351181	-6.574063	-13.279127	-22.574781	-20.407902	2.2750382	-4.3078966	-4.7703714	-0.4146226	-2.398481	0.46812963	3.3864493	5.0742846	4.4332433	-8.198891	-4.941439	-6.765694	-4.3559766	-5.3888407	-9.2826	-3.9609432	-8.185101	-10.317646	-3.520052	-1.655446	-2.405861	0.54040825	0.5476396	-4.02075	-1.4990425	-5.4716897	-3.6787462	-4.678356	-8.996229	-10.17436	-10.547535	-10.034356	-7.7411137	2.0616388
296	-15.100162	-16.321304	-9.20892	-7.573945	10.400088	10.193346	-0.8322809	1.9675673	7.798959	-4.551502	-9.0066185	-7.842178	-6.77154	-2.1671288	-2.4557338	4.8770027	4.8269033	8.82618	7.9140434	7.614105	3.9583616	7.5147305	-2.0765953	1.4400725	17.566162	18.478502	13.358658	11.581136	1.2160611	-8.019792	11.966609	18.039156	30.655228	3.974254	9.8128	13.406904	-13.112322	-2.5558617	5.271636	-0.6232331	0.68489236	1.7979625	2.9103446	4.12267	6.15172	12.302122	10.047262	7.719492	-12.798557
297	22.975763	16.84404	14.0970955	-4.3368826	-4.302663	1.5003762	-3.8811998	-2.0066233	2.3422582	-20.886341	-12.111297	-11.557878	-2.0113494	-0.5262311	4.0374813	4.550888	5.77486	1.2726076	-4.5066996	3.8127468	7.2648535	8.963827	6.6906013	10.07088	0.49932402	3.8506002	8.936126	10.735206	8.686405	6.5194654	7.69676	8.6382675	5.8456717	4.903864	10.456299	9.71484	7.909134	14.489817	21.982061	-0.95878875	-0.25089067	-2.2181525	-2.50312	-2.4365141	-6.3570166	-5.2290406	-6.301441	-2.4975514	2.9835594
298	-2.2855804	-2.2930357	3.0463314	2.822001	8.30055	9.120214	8.916383	11.559963	13.130754	5.044979	12.873825	11.2754	3.142785	-2.5516737	3.513839	-1.295053	-4.91335	-12.667673	3.3371968	6.2052193	1.1449512	7.5546474	8.581427	10.387212	9.967352	16.197647	16.852589	28.577597	25.939728	16.03681	21.651123	24.366398	32.419468	25.473513	23.694593	21.373987	4.608944	6.655181	5.174117	7.9000826	9.423977	13.954554	-2.4566453	2.3820117	3.34204	44.755096	39.938183	28.684877	24.204296
299	2.6881843	7.878527	2.066863	6.0091453	6.4831276	3.826629	6.1191816	10.607477	23.995462	10.475575	12.875912	10.041149	5.26938	8.157795	7.9710617	9.962421	6.930286	4.435062	5.7553663	8.400583	7.433456	-6.9028254	-1.7402127	-1.7122674	-0.27264354	-0.18757749	8.566166	10.407127	10.23646	13.50255	5.8848896	6.8439045	4.6382027	3.161773	-0.9213519	-5.3444686	10.813128	10.112066	8.2136345	1.8674011	2.2786112	0.6711725	-8.293175	-4.825428	3.3496194	5.710664	9.65259	13.551151	15.110823
300	6.006613	8.734003	8.046913	-10.288883	-9.156766	-1.8998125	15.184736	9.941366	11.670666	6.160527	4.356068	4.75716	13.19145	12.29718	15.274011	16.996067	9.453505	0.5635924	18.03843	6.2004814	11.609367	8.48749	4.0382013	8.713824	-2.9356499	-1.4583306	-6.1192513	-3.858422	-3.00182	6.8395753	12.529688	9.139788	2.1794372	3.334131	3.4905727	3.0740268	-8.601536	3.1989996	10.683456	3.3308063	-2.8484242	-0.5407304	5.6252036	3.7578764	4.0270853	7.400688	3.3109488	1.3658748	4.6828775
301	9.412043	9.225292	2.013847	1.908887	4.0770793	2.6865482	27.542206	19.505835	12.988689	5.719784	4.6320744	4.135178	-0.6593988	9.898155	8.715121	1.1235363	2.5212088	7.0776024	-3.0038297	2.629872	-0.9636945	-1.0627539	-0.797047	2.0085769	-2.0923352	1.1039212	1.0739677	19.135004	20.652916	24.015018	-9.513293	-14.872404	-5.929718	-0.8986405	-3.7178035	-8.980475	-1.871971	-10.218072	-14.6488285	-19.554611	-13.91787	-5.56502	-17.405235	-29.308468	-23.846497	-0.63697255	1.3758999	7.511441	-15.435699
302	-1.4384243	-9.946498	-10.629089	1.5337826	4.6147823	10.714539	-4.174745	-0.48135275	1.5138613	-7.432785	-7.6782494	0.16484317	-5.4009547	-3.4054837	-6.397891	-6.9386435	-9.675183	-8.450823	7.36814	-0.6115619	-1.3497462	15.924425	6.475465	6.6322722	9.962879	1.9453945	-5.2223673	0.5498393	-3.1950994	-4.4713745	-2.9491534	-3.248208	2.5371835	-10.193193	-6.632695	-6.807946	-12.55496	-5.079463	-2.1917531	-4.4017477	-2.6883757	-0.3016184	2.7130284	0.5482759	3.1298575	-3.6460252	-4.4946976	-5.185543	-8.382738
303	-0.5349225	1.6059042	1.7869543	-15.347834	-5.4828277	1.626478	-1.5904529	-6.6682816	3.2131414	-7.1438575	-13.73155	-6.974673	-15.802286	-12.170464	-2.0884845	-2.8328505	-5.380454	-2.6542568	-3.8453689	-14.247927	-9.072029	-3.9624934	-9.440002	-12.565379	-17.323368	-16.338898	-4.3265624	1.9209422	-4.5417056	2.3677776	-10.870215	-10.820066	-1.9036368	-6.22686	-8.191109	-21.889599	-4.522598	-12.278734	-21.29486	5.751607	7.2943974	11.04962	-9.930279	-4.0759783	-7.094309	-11.664709	-13.934458	-11.685147	-16.491951
304	-6.5785656	-13.752806	-15.5646305	-1.4190826	-7.550231	-5.4414525	-10.686121	-15.758755	-22.055939	9.0210905	6.9570403	4.952448	-14.22956	-17.0145	-27.284304	3.3489637	3.9613607	9.287041	-18.69909	-18.569794	-11.505665	1.0825679	2.8184857	1.2759681	10.711039	4.2719574	5.9382286	3.8534513	5.7131095	11.713947	-3.5015519	-4.5352397	-6.7219257	-0.74470836	-10.269992	-11.102401	13.417505	4.6314435	-1.4183136	-4.3235445	-10.867788	-19.391277	-4.215413	-4.219013	-3.8962636	1.7840688	-0.99870646	3.396988	4.6913443
305	22.742876	19.48193	23.325603	18.256405	22.431065	24.497517	3.212196	-0.96580565	-5.2383957	4.011326	0.10433084	3.3669298	-0.026423693	-0.5838023	0.3812719	-3.4609718	-10.261168	-10.491706	3.7694101	0.031071424	-2.4832568	2.661541	4.122045	2.154506	1.9704932	2.8791358	9.457367	-5.187851	-3.608309	-0.5216102	11.343015	7.075055	6.0815687	-14.2264595	-6.5197706	1.941545	-7.2533426	-7.395124	-8.590519	-0.47952527	-1.9719489	-5.12753	-13.030615	-4.0577564	3.6117003	-6.4950924	-11.243233	-5.938712	-5.6777525
306	-1.4873385	0.17273505	0.1859396	-0.031578787	-1.8673612	-2.4150486	-6.563245	-5.8567457	-3.6597877	10.258932	10.732447	12.219799	4.144336	1.7670588	0.8884782	9.641962	11.837792	13.410914	-0.5037227	2.988637	2.0149434	1.486531	1.9680911	2.6095743	-10.780689	2.8216512	1.8406028	5.0772653	5.4933863	7.201453	-6.125413	-5.353932	-4.618781	7.7858324	5.0448713	7.299815	-0.21004033	-1.0317707	-5.736005	-3.8120608	-8.689464	-10.497827	-0.5617902	-6.848219	-9.408962	-0.12179369	-3.0849729	-7.8433914	-0.9240843
307	5.941641	0.38602233	-3.048872	-2.3779514	-2.8568726	6.394176	1.5266099	-0.5988411	11.009939	6.3742156	2.3966181	6.756533	-0.6638398	-9.410572	-12.08121	-14.155766	-10.453451	-22.189207	10.996099	6.9541864	8.165744	0.74558693	1.1237422	5.201936	7.0661106	3.8459196	0.07322627	-3.1346133	2.9848852	13.337792	-7.6363974	-6.4109674	-1.8486164	18.547367	18.297928	10.088167	-5.614192	-7.7172003	-7.973151	-2.945496	-0.14462398	3.4737954	-5.4483876	3.2774	3.8352532	-0.9864751	-5.5752907	-2.7449222	-9.352882
308	1.1057345	-2.820365	-2.2232435	-4.0991416	-1.8496654	-2.41538	-3.973484	-4.9438105	-1.2872382	3.815462	3.7651792	-0.5592737	2.1430042	4.699424	7.1142883	6.3781304	6.976076	3.624514	2.8415732	1.6281953	-3.8098001	2.0359187	-2.150785	-2.5689154	-7.555337	-4.9231777	-6.9585304	-0.34121287	0.40183908	0.8428216	4.385965	3.7880957	3.9575372	8.521743	8.64159	5.288122	-0.6431948	-4.369164	-3.7492065	-10.189624	-10.528456	-7.925955	-3.6918736	-0.29075646	6.8559895	0.7453678	-17.087307	-23.66204	3.6739607
309	28.874472	27.541142	29.894753	25.419012	18.91048	15.999083	19.727592	7.1610136	6.966024	22.237698	18.628418	25.556213	13.564148	12.819911	8.394957	19.734144	13.840389	13.964645	12.92753	11.351203	9.001609	12.7758875	1.9434388	-0.79767823	11.1048765	8.093863	1.5576262	15.6754	12.845639	22.367857	17.77993	25.495733	26.01915	13.459642	8.92018	3.396348	17.568153	13.663897	2.0327272	4.562044	1.0785191	-6.771781	11.495846	7.285981	5.87265	14.555746	9.671206	10.089262	-8.461107
310	3.5160372	2.2855973	3.106753	8.619013	14.233476	5.6524863	-11.30064	-15.805837	-8.215143	11.583643	11.45496	8.095613	8.680129	7.9690504	-2.4318461	9.5093565	10.019949	13.111257	8.594142	14.346516	12.928167	2.335464	4.7007246	6.4176393	10.118119	31.545097	30.598415	-4.2082963	-4.4052777	-3.868487	20.54215	16.496914	4.855706	9.25601	11.285557	6.8746557	5.865344	1.2610729	5.146817	-1.7937603	-0.31278867	-1.0553476	5.090237	7.5097637	6.862354	5.9178114	12.001829	11.209512	5.160502
311	4.5361094	8.932746	7.436445	-6.174024	-2.4876542	-0.78648895	5.3040953	4.5528803	5.3846073	1.5831327	5.9277143	6.5587173	1.6548303	6.5005746	7.7274694	3.4542162	7.549514	3.737279	1.7962404	4.0871773	3.4886134	-6.148139	0.69242156	6.0288963	3.946278	-0.09963691	-5.139305	-11.049625	-8.803024	7.1633377	6.9027257	7.4027596	0.21294749	-0.8738228	-0.9444655	-9.364595	18.56301	12.095648	1.6575143	3.7271492	1.3371929	3.7654862	10.308594	10.854927	17.32352	-7.526712	-4.7174225	-1.3894196	-6.771999
312	6.296706	7.6216183	4.938597	7.1379633	8.788505	8.013035	-10.448561	-8.405511	-9.374912	6.6043305	6.1441216	8.649124	3.7216203	10.318412	6.2229805	2.1231601	7.759245	7.482092	-6.9021835	-6.6914196	-7.048047	-0.6117157	-3.6353447	-15.504499	-21.812082	-29.368069	-38.944645	-14.235783	-11.348932	-4.0383773	-2.7348843	-8.068591	-10.619875	-18.64431	-17.78888	-11.208654	-3.5413928	-5.53752	-6.650628	-4.49625	-3.5711012	-7.676451	-9.7953205	-7.7797327	-0.70388484	-13.530538	-15.512606	-25.172016	-3.6554322
313	13.545383	8.561081	-0.26458013	17.215736	12.980102	11.6731415	-1.6642667	-0.43256855	-0.630143	8.573061	7.0922203	3.9970522	8.684209	1.831303	0.9515932	11.227053	4.1853604	-0.47151524	9.278743	9.669336	17.008448	12.893763	6.728261	2.1793587	0.3373634	3.174756	3.4576526	15.756666	12.104558	10.687693	11.802826	10.89917	11.03091	11.589922	4.470895	4.792998	6.9448667	10.843755	8.445495	16.398972	19.253872	12.769438	4.7054167	7.082144	12.168201	9.778665	11.718231	14.057102	13.736145
314	-1.9271938	-5.2924137	2.569615	10.898144	7.5558543	3.7089517	11.067171	2.8477085	1.4157928	-2.0456152	-5.5975714	-3.95333	-3.5348692	-0.4273056	1.8358372	-12.996488	-19.608109	-19.92385	-0.7983779	-9.523045	-9.769054	-19.164436	-17.172968	-6.6849766	7.721053	4.672685	-5.6550074	13.008229	9.871988	5.9294176	-14.322252	-10.229111	-3.5163348	-4.1669083	-2.6371782	-0.61688375	-7.205433	-4.196747	-8.378279	6.5248675	-0.68282354	1.275322	-4.041828	-10.042854	0.09746945	-1.5950793	-1.7426058	0.82110184	3.4671597
315	-6.017766	-3.1972103	2.260118	0.2945854	-2.6765618	-4.036271	-22.936256	-18.700386	-15.478995	-9.581581	-9.426989	-15.994287	0.902025	-0.63957703	-0.87399644	2.2419274	-1.5498679	5.4315453	-9.577789	-3.839343	-10.097797	2.2877765	-0.9208233	1.3721468	6.9266396	-4.2599382	-2.4153504	-5.654067	-6.660276	-8.28042	9.585562	1.9222192	3.0433795	7.110873	3.6427088	5.8319893	-3.049065	-9.52539	0.0798341	-2.020628	-8.89409	-7.7451253	-3.100365	5.77068	4.762206	1.3769046	4.593393	5.148403	12.192005
316	-0.18626072	-1.848612	5.6942034	-16.215618	-19.48737	-10.484268	-7.3313713	-17.769176	-20.648338	-29.748777	-37.908897	-23.919874	-35.83622	-43.146713	-40.184227	-14.508175	-25.008657	-23.372887	-3.4926848	-13.014566	-31.766148	4.65042	0.66857386	3.362794	-10.254717	-11.35059	-9.101084	-2.6116467	-7.98351	-15.142027	-2.292762	5.5157847	19.270824	2.2337914	-1.9393554	-2.5194747	11.441067	11.442706	13.552338	1.8778884	-1.3020041	-8.189955	1.3047378	4.687084	19.437508	-7.6786146	-12.245148	-13.49478	1.3807089
317	7.53341	3.74574	5.826228	7.627019	5.7951055	7.2645082	9.505485	4.373208	5.220773	18.303389	12.014452	7.791111	1.4674231	1.534323	2.5714195	10.389943	7.963024	22.21753	10.947482	6.6312885	1.1336551	4.1370125	4.651148	10.451125	10.223906	7.9896765	5.4620953	4.2493744	0.6267473	-7.5150814	-4.5531435	6.146283	8.957362	-2.1057293	-4.930269	-4.2089396	14.749325	8.414822	6.3883367	4.4522715	7.75432	7.169238	-3.513158	-6.2130084	-1.608252	1.0876312	3.1237748	4.754655	1.9473649
318	7.244055	8.145727	5.177156	11.517015	16.551968	18.949022	-5.048114	3.5289793	-0.22020829	5.099654	7.1661215	5.2110634	22.474365	27.756859	25.813856	2.5613303	1.2749391	7.148129	10.642005	5.6686907	3.8202395	5.9564624	8.735337	5.432596	21.842968	22.280415	16.201214	16.21944	5.622639	5.918998	11.315391	4.1938996	2.8407443	5.2014837	4.3516426	2.9180615	21.332747	18.046783	13.488402	11.595083	12.012139	7.2580576	19.559772	17.764753	9.960043	5.4446325	12.334098	16.158596	14.739934
319	-9.090797	-6.7078815	-6.4503407	-6.4606233	-2.320963	-5.0472507	-5.602011	-4.746545	-6.876446	-16.483337	-12.075245	-3.2249932	-0.7174026	-0.66005766	-2.1907563	-0.26207757	-6.7075605	-15.05282	-9.189419	-9.684817	-6.9614596	8.435276	10.075247	15.308054	17.217144	13.896582	15.635746	4.257723	2.9342778	2.0574057	8.427498	12.962759	10.305645	-6.132865	-3.1909032	-14.930104	9.057043	7.9191685	4.526829	11.982702	10.133762	10.5358515	2.1773949	7.159298	5.482384	-6.1438456	-4.4224977	-2.1405752	-0.7006042
320	5.713281	4.749609	3.4582794	0.77899957	-1.336685	-5.5729766	-10.7857485	-7.212619	-6.6515465	1.2435306	-4.1529274	-2.9817257	9.518034	10.090229	11.917298	3.4856544	4.315753	3.7052636	15.97037	15.71515	11.763071	5.4946394	8.477669	11.928932	-12.222351	-7.239076	-6.9102683	3.0067794	0.8390188	-0.31193018	15.363295	12.140712	9.964633	-0.61811954	7.6061916	17.024088	2.1735837	9.475845	5.2894354	-1.9594288	3.3795714	8.329624	11.916697	14.432918	11.474715	-10.908011	-0.23120606	9.159235	7.549515
321	7.4233303	6.239216	5.6120424	23.59801	23.446968	23.910145	0.9442824	0.66719556	0.65958726	10.586645	9.52721	6.4709053	17.119299	14.624495	8.811947	6.2247095	7.182667	6.471464	9.209429	10.753313	10.339603	8.240736	8.624142	2.4135733	-7.953421	4.095287	6.692668	0.46860895	-1.3555719	-5.218453	3.3927312	3.94711	-0.7408956	2.3598702	1.215807	-2.0991569	-10.566099	0.95129985	-1.7353694	2.6271532	2.0278578	-0.6611268	23.25573	22.888016	12.848177	-3.6199052	-7.654398	-7.83644	-5.614283
322	-13.991465	-13.818354	-8.40625	-1.8461637	4.748042	5.765504	-12.7558365	-16.718676	-25.14634	8.556804	2.9380178	-2.0358572	-5.914686	-5.7898264	-9.428667	7.9465265	5.9967	5.095319	10.908026	16.441586	10.766469	-14.126476	-7.4664145	-0.76154697	-5.426976	-1.9735783	6.4351745	-1.4356418	-2.7607608	0.14849058	-19.476894	-16.224405	-16.580791	-10.684948	-7.812864	-8.598334	1.2419152	-3.8046198	-7.1818523	-4.445388	-5.2080173	-10.571997	9.901772	-1.4216336	-4.291418	-6.5980773	-10.326294	-11.906652	9.023984
323	-5.7383995	-12.102032	-11.781084	-5.6574345	-8.250249	-11.370229	6.8848677	4.906317	0.51171637	-0.44352138	-1.1098512	-1.2728596	-13.798857	-8.129935	-2.7927122	-12.1699505	-12.44083	-1.5587466	-12.785847	-8.872964	-13.009932	3.705625	3.3643744	-1.7504086	-27.480927	-25.110943	-13.19944	-4.4162498	-5.6004148	-11.911784	-5.8733473	-8.968114	-9.717077	3.1732483	2.100282	5.4627447	3.0724864	0.7191354	5.4216557	-14.05492	1.5529692	7.4049683	-12.285036	-12.878952	-12.813259	-1.4412386	-4.575736	-2.9598267	11.394535
324	6.1651	-0.05972576	-15.245523	6.3672037	-1.3763587	-5.607734	5.5649548	9.273865	7.954072	11.807505	6.4831653	5.6323996	5.7194123	3.4084032	7.909334	2.6056337	1.8742361	5.274823	6.409058	9.820642	7.9929914	1.338306	-2.7169178	3.6571832	-1.1795576	-1.719052	-1.5903323	6.9921856	8.152198	7.5080805	5.88945	1.2120671	-0.3732462	-2.1834164	-1.9198211	-2.928502	-2.5365102	-4.4660087	-0.5926378	-1.584591	2.892923	9.619595	3.1721687	9.327139	11.233595	4.244562	4.1408577	7.7299886	8.431058
325	8.420475	10.713757	6.1338797	-8.646716	-1.7914885	-4.2569575	-10.889178	-21.290535	-21.757214	-10.181043	-9.953161	-5.2726307	4.272539	1.8006759	-0.69587874	0.9594413	-1.3899924	5.8222427	29.551422	31.578455	28.458992	-10.0683155	-5.1330204	-4.2342777	-1.1506546	-2.5849073	-0.39235574	-13.047697	-8.204561	-9.634984	-20.661228	-15.060948	-3.948469	13.092979	11.417095	10.326317	0.6256369	2.8754747	4.183118	-0.68950707	-6.117694	-8.109756	11.794683	9.514082	6.037912	5.7450523	4.893342	6.4011726	-21.042437
326	0.75337994	5.3143215	6.9417443	5.222573	9.931711	12.494755	13.412512	12.54689	11.37175	20.762894	14.8322	12.859382	10.930235	7.1115675	5.9102945	10.196545	8.849114	5.3878694	3.0267837	7.450513	4.749372	9.429008	7.896839	4.21976	17.84174	17.557426	18.816292	6.730995	11.758949	9.309656	18.405529	13.717604	9.585486	14.224152	16.475567	9.677221	10.611019	15.791027	10.999031	-23.741909	-19.031158	-10.807392	11.671105	6.156678	10.237045	3.0116358	7.581059	8.298174	-4.5591874
327	3.4539108	4.002246	10.5757675	1.1916481	0.52490634	0.6720047	-3.7177029	-4.4739466	-0.69507706	9.541379	12.664112	11.025894	13.256464	3.0551655	-6.9519286	-2.0985978	2.8539639	7.1977596	9.862614	5.2208066	5.071007	7.9369125	10.251881	7.5301123	8.594236	7.267055	4.5356684	12.935614	7.7917557	-1.1985099	10.089228	3.006212	8.500879	6.32384	12.505472	19.222656	18.195786	19.221462	13.369506	1.8346119	4.4772882	3.0947647	-17.123714	-20.457172	-13.6089	3.1888108	-2.0915728	-10.905397	-1.8138433
328	-6.166993	-10.277063	-9.242042	-4.042512	-2.4020758	2.2245467	-7.0079336	-3.276953	5.436488	-10.112417	-7.8916225	0.9049124	4.8862104	-11.476486	-32.65883	-12.63642	-12.980444	-1.5901542	5.7107687	7.7034345	10.24045	-0.095627844	1.2582898	2.9993129	1.2958579	-4.9892855	-0.39342868	9.098251	4.496603	0.60788465	-3.1709027	-0.82974386	-7.7659082	-8.024923	-13.672531	-17.404182	-11.773918	-11.406664	-12.436787	-11.630899	-10.415539	-0.58583313	-9.074342	2.8049364	8.159759	-11.159985	-4.103599	1.81708	6.1018972
329	-2.9297075	0.62675667	0.6805568	-0.06342679	5.053957	2.0497105	-3.8106613	-8.3664	-5.331008	4.9215236	-0.5021819	-1.0626235	3.2039018	1.1796927	0.99454284	-7.9670506	-9.910469	-16.535402	-6.447157	-4.540822	-2.3307347	5.078187	5.589169	1.0599724	-0.9809636	-3.1877253	-7.132595	9.563974	3.156333	-0.61464685	-2.77893	-1.935757	3.397872	2.4410763	0.037013322	-2.2264934	0.7970054	2.4401336	-2.3246715	-2.5635796	-4.6984377	1.9861253	-4.3467836	-0.60221714	5.606884	3.3577104	0.46181315	0.7633114	-9.900804
330	2.4481483	4.254663	5.618474	0.9762959	4.071101	4.8961926	4.2273726	11.064338	16.546284	3.7848372	-0.16577065	0.2886779	-1.4289793	-0.039620817	3.2483087	11.814915	8.806034	-3.0539074	1.3194159	6.0780263	4.78689	-3.6006508	-7.6471376	-6.575636	0.16865008	4.674259	8.149733	-2.3499422	2.723239	7.9079885	13.168039	6.5981846	4.6257496	1.6962676	4.313389	7.500948	9.351666	9.669526	4.077022	0.9868972	5.7702475	8.090468	9.046361	6.654689	3.9440074	8.336914	6.962512	9.829662	0.85170096
332	2.3807259	-1.1144774	2.4662619	8.371581	12.5256605	15.268448	-5.9574714	-9.704903	-6.534988	2.5489147	-0.8201351	10.65629	-10.404587	-9.874538	-5.409383	1.276401	-2.0071352	5.7154975	2.853994	3.8016753	3.9850516	9.30518	11.830205	-1.604282	3.9804282	7.7796254	7.9250374	6.7276735	12.085129	14.155654	7.7415257	5.088788	3.1395943	26.429695	17.107317	8.176628	10.7611	5.971704	4.457732	1.399092	7.3062763	8.575972	12.497263	11.199993	6.912314	-6.3331575	-6.0452347	-0.029931962	3.4025936
333	-5.0722504	-1.8985538	10.602905	6.8977647	6.788018	11.566446	2.1098142	-3.3561668	2.4158297	7.7385445	3.2912216	4.3338714	7.018888	3.9302368	5.49701	-7.505062	-8.149042	-9.239885	-1.7011037	-2.326338	-10.172942	2.538038	3.629558	5.9495845	-5.593977	-5.9020348	-0.0512591	10.131458	15.919498	20.27098	12.10414	3.1786635	3.215245	-4.171117	-11.649717	-12.299302	5.3877926	2.2844448	7.318931	5.183324	4.8250732	8.973099	6.336347	4.225286	13.19039	13.808491	14.267063	12.496206	-0.37325728
334	12.30175	7.0457134	3.7632031	6.255925	8.384193	6.575822	7.1972785	9.365915	11.230999	17.854103	8.928022	4.886463	4.093128	9.118878	6.383901	1.3804786	-7.417637	-7.302046	-3.9791675	-4.5559177	-3.0064704	-3.2858634	-2.5999954	-1.9692578	14.430442	7.6952753	0.20645392	-3.3367586	-2.8577504	-0.61749846	1.2701664	0.45232815	8.484743	-4.8101625	-0.92353284	4.8409705	3.72385	-1.8742065	-6.549282	21.786964	13.677737	4.118316	13.500517	18.763557	17.984112	2.1293154	5.099517	4.609475	-2.5207446
335	-7.3567266	-3.6664765	-3.0168934	-10.766778	-6.7887483	-2.0923777	-0.6536051	-3.2570252	-4.2870126	-6.807082	-3.653407	1.9679097	1.6887045	0.60747385	7.0301385	14.96503	12.147667	13.114645	3.1894903	-4.2857113	-7.2737265	3.246426	-7.0018024	-6.2059126	4.395069	-11.187836	-17.28072	0.34151477	-1.5699694	-2.8868475	2.5027125	9.644996	10.609364	-0.12696707	-0.21155423	4.3590784	1.2708399	-0.15976447	-4.6806693	-5.953612	1.0014402	-3.7413101	11.105239	6.709251	-3.4433851	4.446648	3.8052926	6.9111996	-1.9169753
336	-5.3794427	-1.0636768	0.49548113	1.6480496	-0.7928024	7.8413215	-5.92354	-7.7893057	-5.4588976	-16.068966	-14.452314	-4.7647614	-9.513723	-8.619368	-0.13506109	2.897197	-6.085769	-5.512248	1.0066339	0.3645301	-3.3615675	4.158719	-6.021655	-7.059684	-2.2578757	-4.0792685	-2.3045897	-11.12355	-10.540323	-5.0401087	-12.498254	-10.31636	-2.8937333	12.882425	1.7853239	-3.6680427	-4.5323772	-4.4111857	-1.8093159	-11.190027	-7.6897144	6.6217685	4.235407	-4.612462	-7.515136	-8.317024	-10.611822	-6.851675	-1.9297031
338	9.3128805	12.462366	15.402543	-1.6788193	0.9667384	3.7994409	4.5066934	7.400485	11.861206	-2.9449844	-4.903344	-2.5989604	12.773695	11.07316	4.0837245	13.990154	13.397063	7.732642	9.0620365	8.299623	9.118265	1.2372377	2.6659555	2.6873977	1.8791983	5.5661736	3.1963048	16.125334	16.18654	13.462263	23.931072	20.361046	20.416445	12.319017	14.528412	9.154559	-7.6569653	-8.812448	-5.57367	4.863509	10.445002	11.670208	12.348444	8.157674	4.5111265	4.6058292	-1.0921496	-3.9964955	4.7969847
339	-0.59952766	-2.9012864	-2.3616858	3.0082092	1.4758251	9.079088	9.295759	3.4128766	0.89847034	-10.675304	-4.5594597	2.6960382	3.6354983	3.001433	3.2393985	1.3482876	8.549656	11.053936	24.488293	19.79712	16.814812	13.22987	14.447111	9.674837	18.883339	19.419521	11.572243	-4.5917096	1.4545233	4.696192	5.6679897	-0.8289243	-1.4585652	-9.244042	-16.412191	-11.905879	-18.844799	-20.712723	-22.405369	2.541769	1.9425101	1.7245613	3.9552815	0.8434089	-4.270646	-5.646967	-5.5830564	-8.951838	7.7774706
340	-12.370597	-11.175556	-4.1977515	-19.86652	-13.844394	-14.711183	-21.634235	-22.63942	-13.016773	-8.762077	-8.842991	-10.224717	12.245441	1.7670778	-6.28187	8.181458	5.870844	8.328836	1.732285	2.9170809	4.358838	-16.690083	-13.419923	-10.162329	-15.197025	-15.08941	-15.5504	-18.395144	-16.991833	-10.667494	-14.686146	-15.613472	-17.760817	1.976828	-0.33471864	2.7441282	5.8973246	11.414991	16.43076	-14.625152	-10.159975	-1.7867639	0.5178144	6.6627526	12.042205	6.0347996	11.3714485	11.955448	-13.906141
341	6.815549	7.818993	5.981331	1.2652707	1.2700266	-3.5546746	-2.9790337	-5.975703	-6.612813	-9.588623	-8.22644	-12.4824	15.230894	9.403062	2.2588599	2.465551	-2.2384396	0.3350926	12.398666	11.281464	10.106993	5.251764	10.366543	3.0994062	-3.801001	0.59834135	1.5778929	2.8121037	1.1817656	-1.8298116	10.572264	17.99888	23.961372	-11.111667	-1.3333206	0.5890775	2.3871927	2.0183465	8.365626	-14.870306	-7.566233	-7.131279	3.0995314	0.4773714	-6.302741	-2.1803102	-1.3067796	-1.6382626	2.4658318
342	-7.165351	-2.808228	4.275914	7.625712	7.810696	12.146515	8.979471	8.047188	6.720479	9.863105	7.159972	6.783129	-4.3097544	-7.4756565	-8.553432	7.193709	7.621373	3.2326913	2.712181	3.9731126	3.1650195	3.964096	4.935523	3.2688189	-6.66598	-5.8332934	-3.9810503	7.0889006	2.2002323	5.565673	5.992508	0.967223	-0.73762655	6.741453	4.2536006	8.400164	9.498251	7.833343	8.370072	2.3890827	3.4527617	11.395284	-3.243862	-0.8539001	3.5073473	10.667281	9.870618	4.3415174	11.023016
343	-22.645842	-9.764942	-6.250961	-9.786929	2.387387	6.5808687	7.4472075	7.38389	7.309964	-14.738265	-11.731945	-7.6714945	-0.62123823	-4.388427	-3.0632815	-11.063035	-6.074021	-1.4434555	4.282849	5.0922847	8.986904	5.1235228	8.529648	6.724655	8.602299	4.8045053	0.82397926	7.901129	3.854123	-1.4773083	11.608018	9.666492	12.658351	1.9886267	-0.69355106	0.95289016	3.565141	-2.8558006	2.1545002	-2.4976535	-4.776779	-3.2080789	-6.393035	-4.625036	1.2519741	1.5366936	3.740034	7.2012243	-17.684326
344	-6.126169	-4.5504737	3.33996	-1.5348775	-2.67605	-5.7121134	-8.924076	-7.612818	-8.787084	7.729668	8.402256	9.656651	10.158895	9.725474	10.043184	4.6317816	4.8948236	3.4395409	1.3196563	-1.0781032	1.2547692	-2.113816	7.7622128	11.648821	3.680512	4.8335896	8.412155	7.9398804	1.6836438	3.6777549	-1.57736	0.7873949	6.11639	6.201432	14.6138	23.241846	7.575808	6.510515	6.792711	11.626785	3.8716881	1.4236326	6.632314	6.6994476	10.956266	7.053711	2.7494197	0.17803937	-10.439697
345	4.104564	-2.1437469	2.4627573	8.648555	4.7653522	6.261062	6.127038	7.4034767	4.7747726	5.301401	8.354522	11.006449	4.6838846	3.5821254	4.5842295	26.552296	28.28151	23.798855	9.856009	8.971082	11.688576	13.232134	12.64348	16.269897	-1.4378258	1.0066409	1.4794197	9.267122	9.226131	7.262625	9.852301	6.461485	3.04632	7.2839203	12.22616	10.725002	7.3395505	8.600162	8.145421	-1.5558939	-7.9193325	-8.097116	0.014287949	0.10335189	-1.8417356	10.13561	4.2945423	-1.022018	12.012991
346	12.68523	9.8909855	7.0489335	8.481413	9.866945	9.150634	5.329581	3.829813	0.47612494	13.573193	6.206661	-1.566079	-22.561117	-14.454669	-1.0623773	6.7452474	7.6456165	12.424069	7.0720167	8.272065	10.000155	-0.81401354	1.9111065	-4.7956133	3.692915	-0.33782005	4.887643	1.5045395	3.8743875	-5.2583995	-8.393502	-7.9445844	-6.7369475	13.017719	14.825344	10.847738	5.6193285	-4.67544	-2.4967344	0.8410541	1.1038321	5.3453927	0.5357139	1.167595	8.169297	-19.504868	-17.44917	-2.492122	0.19695568
347	-0.74204075	-2.5961933	-7.5309315	8.665165	8.064906	12.758705	11.797039	13.027167	8.9961815	28.743992	22.545555	15.333394	9.2381935	3.5172362	2.728252	3.132205	4.1718965	5.0828514	-1.9864684	-8.506746	-10.923761	20.488369	17.247139	12.728	21.147179	18.302225	24.44986	4.087267	6.4178905	5.3875246	2.1461298	-1.3728472	-5.1284237	-4.6563616	-1.0133898	-0.8479153	-4.159031	4.5762157	1.1201956	9.215197	11.19648	11.800833	-15.695199	-13.542029	-8.120882	-10.65893	-14.094294	-17.366287	-2.0373971
348	-0.48125708	-8.574749	-25.27878	-5.488943	-0.08746934	-0.7442108	2.8589325	-5.076788	-2.7133832	8.361913	5.604458	2.4066482	-8.071512	-9.561998	-3.2878184	-7.8730755	-6.0593414	-9.9094925	4.9157515	11.329464	12.961853	-12.00408	-19.686989	-15.477209	-2.263902	-4.919736	-6.0765543	3.7347002	4.4998827	0.8896822	1.7984813	-3.7889702	-1.7723718	5.693084	6.5077543	13.668671	15.071246	18.599934	20.461235	-19.845573	-7.990477	-3.9318936	-1.0446141	-0.57948184	-2.6347947	8.869078	4.382759	5.3154097	11.475508
349	-10.71648	-10.665487	-7.4522777	-11.060437	-10.140754	-4.895834	2.0795748	-0.13003418	3.6328812	-5.27108	-11.401363	-12.74679	-8.988993	-11.701015	-10.618919	-9.346867	-4.760126	0.2790988	-2.3067267	0.96591496	3.9856725	-11.037438	-7.7583075	-13.089111	-7.2125645	-9.645072	-5.5610085	-10.120051	-14.061658	-18.25501	-9.371534	-7.8511143	-3.1542408	-7.7905955	-9.596357	-13.118284	-4.8410234	-5.5834417	-4.6743336	1.0478259	-5.731411	3.4740005	-2.2646227	-0.92398477	-4.4688954	-16.12009	-16.913849	-15.726247	-15.871235
350	-30.765625	-11.548678	-2.2863789	3.357428	-7.2448273	-12.688055	-12.318411	-7.913522	-2.621986	-8.8717575	-8.194934	-10.517031	-8.588976	-11.954966	-12.009986	-5.204228	-6.0504785	-2.4063148	12.271702	1.3691728	-4.9901924	-9.291276	-9.391651	0.51998043	0.37228483	1.2867578	4.0614133	-19.484211	-19.640491	-4.7323303	-13.249641	-12.133358	-7.0501595	-4.179178	-9.068409	-9.938244	5.4615574	1.3892725	-3.1031265	-3.4618812	-9.448758	-6.929825	2.0908554	-1.0043652	-1.2894585	19.086367	9.638078	5.951725	-21.134413
352	17.103878	15.210654	7.2894864	12.84685	18.399284	15.240869	15.292843	15.458879	12.087111	1.6138511	15.104935	21.70366	-2.4594653	-5.8427663	-1.1409895	2.7329943	-4.659547	-3.5610383	12.577355	14.527496	14.239281	-4.870346	-4.461444	-2.8400993	14.973631	17.092888	18.102818	2.2317517	-4.8160887	-3.1822014	-9.315226	-2.7334008	0.6934526	-6.3874636	-2.325665	2.3449793	2.8617206	1.3879757	10.032409	-15.509682	-15.673944	-6.625659	5.7088237	4.718648	-1.0878296	18.152065	18.34123	16.884003	13.206426
353	6.2295513	6.384806	5.788638	6.471013	6.7709455	9.237861	-11.43997	-6.8454347	-4.5520115	0.69584256	-2.2100306	1.201369	-1.6537664	-4.6967697	-10.255217	-8.105719	-6.7505054	-8.401846	-10.247223	-5.345174	-6.0313764	-7.422473	-12.527759	-11.517414	-16.551928	-11.877958	-1.5318756	-6.679125	1.4674882	3.9966564	-5.7804785	-6.783765	-13.248236	-8.53983	-13.3553705	-13.73866	-1.5251048	-1.6638529	0.20017642	-20.85676	-11.779655	1.1620011	0.40820098	-1.0110149	5.0126886	-6.374207	-4.141655	-2.6249485	-5.8405666
354	-5.746207	2.4180243	15.795631	21.335947	24.143131	23.924356	15.899553	14.798233	11.90046	-10.781392	4.7016397	9.60089	-26.745325	-24.538696	-14.547588	2.1283393	9.199959	14.101589	2.2241187	3.0642855	5.5010653	-1.9271674	-8.508492	-12.17606	17.405514	23.288452	24.152977	14.158913	17.617897	14.287769	4.9908447	2.5882573	-2.8925395	-16.616001	-20.622627	-11.826281	-2.0182962	1.3852805	0.4084012	5.3034787	1.8824406	1.3857745	-31.206825	-17.523663	-10.320049	13.040583	4.0492697	6.4335136	10.167089
355	-14.717521	-18.97332	-20.213058	-3.2114553	-11.537569	-14.240827	-13.681817	-11.77733	-6.0802345	-4.895247	-10.245532	-8.800293	-7.705917	-9.251445	-15.353211	-5.394018	-8.729471	-3.9551382	-13.402359	-16.318796	-25.01479	-19.141083	-15.92884	-10.319708	-22.015318	-28.799896	-26.102676	-20.120785	-15.858816	-11.174372	-2.5802872	-8.756562	-12.386553	-11.750219	-17.404556	-21.944569	-7.911035	-13.255909	-15.32283	-12.089936	-13.6194935	-13.756456	-10.006386	-13.637266	-11.7806835	1.9357768	-1.9326605	-2.2268372	-3.9004443
356	5.8153143	6.580698	7.004835	1.530364	0.063725084	9.193906	14.834135	11.227828	3.887776	11.32855	9.065741	4.705452	5.557433	-5.0591	-10.149301	13.922314	5.552911	4.980395	4.1844373	8.276197	14.665731	15.206051	13.764433	18.322773	8.004894	11.387971	15.151935	2.6385024	6.436599	5.345216	4.5123324	5.569702	7.0017767	11.004065	7.1247697	3.89478	7.2672796	4.5833163	5.595434	6.463737	9.312302	12.048101	8.192475	6.266131	3.7901824	3.0638256	5.6082897	7.3091087	-1.4095697
357	12.466869	3.4880624	4.9673734	-2.7871284	-6.0458508	-5.664045	2.7006078	3.4955933	1.1264313	4.1782184	1.4663899	1.4440039	1.9240541	4.048557	6.5750923	11.443413	6.0819516	8.336903	-2.9693477	-4.475491	0.8726015	9.46516	10.877514	3.6968832	1.6327085	-4.3591194	-6.610264	15.975971	11.647936	10.475338	-6.1062717	-4.4019127	-4.600609	-1.6928494	-4.1825314	-4.228881	-17.34132	-15.074371	-14.66301	-10.583102	-9.903227	-3.9507792	8.739278	9.637726	11.92461	-0.55198675	-4.230981	-10.882562	-21.72432
358	-16.703953	-14.302677	-11.109013	-9.885033	-9.427338	-8.190501	-3.8123274	-2.572651	-6.185712	3.206703	0.5293439	2.9269328	-5.4932795	-5.816763	-1.1772649	-7.0452666	-9.580604	-2.3993044	-14.689451	-13.115726	-11.293526	-0.34716833	-4.519377	-5.369421	-13.211286	-8.171659	-5.1992035	-7.7837205	-10.369802	-9.723951	-2.8469052	2.1820698	1.1811	-3.909806	-2.4704804	-9.595627	-1.3329718	1.5325391	1.1988049	-6.2272944	-5.4710093	-3.6823134	-14.72101	-18.437841	-14.035373	13.9129715	13.452992	13.149519	-21.931133
359	10.040709	8.355757	5.0015936	6.0847144	9.653005	10.217964	-1.8588793	14.988983	20.103027	9.993621	7.284849	8.241592	14.373224	11.489014	5.4199753	4.0293036	2.010335	3.6576452	4.6044807	9.780794	6.0224986	-3.1154728	-0.18041587	2.8432746	2.1319282	4.397641	-1.0493324	7.54348	9.634886	11.0130205	5.1499443	1.7939956	-1.4515135	5.3816338	1.4476699	-0.5250893	5.875808	7.7342424	4.6417685	9.943729	9.158721	6.1739836	13.224907	9.049201	6.3680477	9.919521	13.069838	11.19385	16.10806
360	5.3257685	10.367514	11.598505	15.17333	14.608679	10.1291065	5.099927	8.512132	5.2153482	4.0507507	17.647106	18.849083	0.2125572	4.111045	13.566483	0.96590984	5.245656	-0.6131561	4.9143987	0.41351372	-0.20158705	11.817932	14.7305355	10.318022	8.2462845	11.339665	5.546457	15.34533	16.658068	14.989981	-2.6242485	2.6079876	8.227355	14.093684	8.159725	6.99162	2.8568575	-7.363883	0.22605026	-7.9299526	-2.6651704	-9.515211	0.27872908	-0.41023856	0.3467459	-5.037607	-8.654518	-16.02737	13.956758
361	-14.544335	-5.68503	-4.3014827	-8.116706	-9.219502	-13.769664	0.26326367	3.194427	1.0061821	1.6216593	-4.3437185	-11.884554	8.482689	-0.8139299	-0.12132561	-1.7387942	-5.5338993	-9.7523	-18.467777	-11.123684	2.3154712	-0.4407157	-2.2987044	3.160551	-5.7676597	-8.55542	-12.00773	-13.14706	-8.4416895	-8.4815855	-8.168706	-7.7665415	-4.7753744	2.9956737	-2.0834384	-5.2234707	-12.919175	-14.042101	-8.448666	-9.730747	-9.387123	-12.513489	-5.4449205	-5.1465893	-6.241742	-5.710436	-7.0992866	-0.73113394	-11.74955
362	8.267231	14.019843	6.034241	7.854347	7.384036	4.1849585	-3.3719215	-2.2175217	-6.2578487	9.38091	6.066418	4.6509533	1.4631916	3.833694	8.094778	15.104923	9.699575	6.4657383	9.371878	8.446172	4.6456933	19.943172	16.016144	6.789713	10.513523	13.066397	14.680407	7.0108852	1.5317304	5.5051126	9.940252	12.97344	9.110463	0.66322535	3.5293298	5.666875	15.73735	9.683157	6.137995	1.3880448	3.0621357	12.098676	-7.8601146	-5.831265	-1.5264615	9.05197	8.331622	6.903552	16.495388
364	16.485096	17.050926	11.424532	3.7354546	11.220037	8.020695	12.297652	13.581615	17.216814	12.885581	17.864998	19.320005	18.228727	14.098729	12.551507	3.4873776	7.467386	5.9322195	7.7894917	12.161626	12.590358	10.490011	10.485592	8.494036	9.793075	10.785004	3.4451637	0.3131265	6.901658	19.40509	14.204935	13.074377	9.808546	7.6733217	13.450819	11.466874	7.826094	9.324457	8.435703	12.86245	16.9768	19.662672	5.1939006	11.893034	18.600166	10.721618	10.511136	7.37111	14.665911
365	-4.9861903	-4.796314	-2.2804334	-3.1510742	-12.7162075	-14.866806	-7.468401	-5.8678355	-1.4157437	-18.688026	-15.275095	-10.873589	7.8910356	6.880924	9.874062	-10.345953	-6.475435	-4.362215	-12.192926	-12.689477	-10.216773	-28.200813	-24.009388	-21.470121	-5.5989895	-16.276146	-21.56242	-22.314526	-22.264717	-14.27389	-17.468813	-12.268003	-8.399782	4.3506045	2.3027844	-3.3436687	3.005093	-0.7991006	-1.2634275	-8.825796	-5.759712	-6.1890306	-10.305347	-12.570216	-8.148224	-7.1469297	-9.025042	-7.012085	-29.887447
366	4.3987308	0.98643064	10.002395	16.496405	13.650791	5.6658	3.3384552	-7.9413424	-14.666477	-6.282481	-4.4920516	-1.5145895	5.8730516	5.998801	1.0924137	12.866806	6.909395	5.130737	-6.5343285	-9.133792	-2.7663796	6.8464956	5.543708	2.2382507	0.6707546	1.5120884	-4.8092623	-4.0575485	-7.1599045	-5.830744	7.2090797	6.265467	11.614679	0.26187658	3.4648669	10.00514	-0.23915282	1.826192	8.447875	6.0273104	3.1829853	5.634055	-10.982359	-10.683558	-11.873809	13.443893	17.56314	16.256956	6.2621527
367	-0.8729218	-3.3622484	-6.091696	-18.422413	-19.81053	-21.81511	-4.6734886	-2.4785025	3.6970644	-8.8686905	-11.539981	-13.263219	-13.176218	-12.065799	-10.693777	-15.155242	-12.691164	-7.688646	4.5290008	8.658583	3.9069197	2.7108407	4.5317397	-4.7400618	-0.2567196	5.0095763	9.285009	11.964788	4.8916063	0.7645257	-6.7051454	-15.502502	-18.060137	-12.234203	-7.9668674	-1.7209381	-22.655472	-24.093288	-14.468212	0.9285439	2.760923	-2.1745234	10.946495	9.013014	0.23812199	-3.6796243	2.2085943	2.2429185	2.059137
368	-7.807956	-8.027838	-12.745682	-3.6604638	-0.96629024	-1.1644173	-13.778961	-12.815246	-14.535257	-11.579221	-1.0360806	2.8074777	8.65546	0.69376415	-2.1048493	4.326679	2.2044663	2.4405284	-2.0653875	-7.4576035	-4.433871	-0.67893267	-5.351086	-7.885768	-5.4252396	-8.2034	-6.5580854	0.044809356	-0.01150918	-2.9568453	0.33932036	-3.7356687	-0.4668888	-8.924875	-3.771643	-6.842313	-1.4971042	0.6861007	-1.6142528	-10.101135	-11.329111	-10.375572	-7.8730297	-6.3825226	-9.7950325	-8.455759	-12.120552	-10.451785	8.058085
369	-17.101534	-22.669193	-26.59692	15.582307	14.005028	13.912834	6.8557706	12.549168	20.19908	-1.8795364	2.1626065	2.4062161	0.61071783	3.2750602	1.032598	-11.226679	-7.080081	-4.5723996	-2.6141782	3.315246	5.0627027	-4.6936398	-5.5835094	-7.936866	7.400885	12.992678	9.281387	7.106825	5.4377093	5.452777	-7.1848516	-7.676069	-3.4121804	-20.023897	-9.159004	-7.911467	1.9352355	3.160739	-0.44233572	-4.841248	-10.533211	-16.64802	0.037455928	5.609566	-0.6121228	-3.8437324	-4.260307	-4.4676266	-5.0797625
370	18.057888	18.381653	17.186275	20.056976	23.48755	26.57971	3.8864992	5.0785313	-0.25480402	-19.101377	-12.359558	-1.3417593	-0.2841835	0.007894814	1.1413225	12.849093	12.467464	11.978832	1.8478484	0.5183025	-2.668921	-2.836311	5.9308586	5.7727575	1.6829154	-0.24193615	-2.888472	1.8052344	2.7277012	7.411346	11.428074	12.675808	12.770318	-11.390707	-9.561724	-7.4135723	7.395529	7.924413	9.408575	2.2259696	-5.280305	-9.077656	6.3016815	8.580691	14.02998	-1.1040778	-2.991036	0.836328	2.4859009
371	2.5464	9.79268	15.51792	-0.20661911	-1.6617935	6.085493	-8.060474	-2.6474051	-2.1365006	3.2891545	6.1135216	8.768953	-1.1438551	-5.344258	-0.8850584	17.166782	15.9417305	9.1623745	9.485416	9.302043	7.989416	14.402254	19.35785	20.018549	-6.5514135	-11.842058	-9.178104	3.2698193	6.606388	-2.0098114	6.963829	0.43295085	-1.0096823	4.939804	10.234718	1.339447	5.1317377	6.506949	5.060583	-12.532104	-12.329317	-8.15405	4.9486437	-2.5985107	-2.7636588	5.740153	0.3949024	-6.7710295	3.6721892
372	-9.14514	-8.197182	-1.1925104	-1.7626146	-11.585934	-16.25598	7.5017357	8.156177	12.562587	-5.4484525	-4.048726	0.027769744	-12.744497	-5.2359943	-4.5015764	-19.261387	-14.267687	-16.685476	2.0708268	-1.5033671	-0.4388434	-12.592569	-23.990868	-23.599285	-12.067872	-17.049627	-14.149733	-9.397254	-7.931316	-5.2923217	2.3880105	-0.11597723	-0.427616	-18.23759	-15.866194	-7.923238	-17.712542	-19.90704	-15.866163	-12.717991	-13.606439	-7.354026	-7.9781837	1.506789	3.1644301	-7.465166	-11.680346	-8.798784	-3.7665253
374	-15.688469	-16.86074	-13.311941	2.111024	-1.3324689	-0.9219066	1.3912477	-0.5104904	2.3733768	-6.3409796	-14.191793	-24.931213	-5.5365663	-3.5430546	-13.451273	-9.822313	-12.576658	-9.889305	7.7240667	-4.344322	-4.4468746	-1.0081323	-3.0721762	1.0723926	1.9559572	-7.270001	-2.5617797	-3.0862365	-9.278759	-5.6796827	-7.22563	-5.02717	-7.8546576	-12.307951	-3.6269162	0.43798226	-19.154625	0.07211596	3.0472126	-6.0393424	-7.1280127	-1.7654203	-2.4603436	-7.501606	-4.4959784	-6.440255	0.7336819	7.169304	4.4569273
375	-0.23211277	2.2726042	8.447019	-11.030418	-8.369623	-12.093414	-4.118458	0.54351795	4.1733403	-22.680464	-21.779282	-15.720629	3.9776423	4.7821455	5.86825	3.1948047	2.3181596	2.6551027	-11.005859	-11.40852	-7.4266376	-1.9777215	-3.0133948	2.391668	9.689188	6.684045	4.743003	-11.208412	-13.75079	-9.49005	6.2065573	3.089808	0.49847105	13.111008	7.8182755	8.652594	13.577103	11.005475	7.0399036	2.6047275	8.32413	5.488755	14.686434	13.522135	13.033519	-12.017197	-5.675643	-6.08806	-12.743442
376	-23.92015	-15.777696	-8.176278	-19.03923	-16.622757	-7.4587536	4.080584	3.7351043	-5.32192	0.36321694	-3.085366	-3.295652	-14.788609	-21.85627	-23.192848	-14.56134	-12.458602	-3.0765874	2.3275776	6.850976	5.318677	6.9520206	5.864916	8.818495	-5.6516647	1.4595547	9.046006	6.4233665	6.149939	-1.9847181	-6.2137117	-6.6679626	-7.0026426	4.8044252	4.1084137	2.0142546	-4.2318125	-4.089572	-6.825712	-22.807741	-18.635927	-2.4950123	-12.351253	-13.285572	-5.6957083	8.382622	1.03753	-8.502066	8.74095
378	-6.898068	-12.140804	-16.623693	-15.624699	-11.83993	1.1190299	9.671762	-1.841516	-4.275401	-1.6941953	-8.169088	-6.428496	0.41951	-1.4586681	8.513394	1.9120753	-1.2713773	4.0918474	7.887536	5.0566483	0.8897955	6.163127	-0.0448817	-2.1115909	4.8058558	3.2968485	6.7917542	3.0893166	1.5090859	5.6718855	4.4544487	-2.6756685	0.45089346	-10.27401	-16.376345	-4.354226	-7.268983	-10.373009	-2.6899385	-12.173565	-21.873783	-19.279282	-13.728903	-27.004433	-28.6763	5.1106467	-9.760576	-14.452482	9.206014
379	-1.1162039	-5.776857	-1.8174392	-12.093251	-6.6909614	-5.113625	-6.919916	-5.6879444	-10.685106	-6.8521504	-8.869181	-4.8236127	-3.0490386	-12.718388	-7.17325	-4.781915	-5.335254	-1.2642543	-5.093207	-7.234558	-7.8611555	-2.7524137	-3.3611693	-6.4434004	-3.3281999	-5.842185	-3.4924917	-3.9138026	-6.309836	-10.260827	-11.650325	-1.8275694	-1.8305706	-14.449144	-11.481893	-11.551025	-5.84198	-6.009298	-5.8584185	-6.2863646	-7.5010395	-7.54476	-4.797345	-0.7311232	1.9920881	4.933382	6.4338856	8.866769	0.2010994
380	-3.1333978	-9.849785	-1.8180194	5.3134937	5.0202084	2.89883	-2.4970367	-4.3075	-9.060743	8.510555	2.4480054	-8.652945	10.587685	3.9234033	-1.1367885	-22.560844	-17.620445	-13.892906	-7.978942	-9.402132	-3.6086817	-1.0208011	-2.4130716	1.8977737	-2.1446354	0.63812566	1.9177315	-4.5878863	-5.7632594	2.2934282	4.7052517	1.2429323	2.5775826	-0.89729786	-3.7300649	-7.018083	-4.2591233	-3.9130383	-3.2725403	2.842236	1.9571452	2.2293339	-12.726126	-12.860985	-3.1504664	-5.8023624	-9.885306	-3.5279212	-14.529734
381	-1.3022646	-6.732067	-1.1814046	9.284233	10.490578	14.374582	14.317362	4.014312	1.6841971	2.6384776	-6.274791	-7.7859325	12.174406	14.132975	11.384102	3.2855835	-4.173468	-6.6463137	-5.149856	-8.522111	-11.018878	-11.140545	-18.748238	-15.192464	5.241321	5.764884	2.0387897	-2.215192	0.6698098	2.3741856	-5.2542176	-10.192686	-5.6035004	-4.420027	-0.4608132	5.1444187	8.036493	11.898108	13.014908	8.225941	8.398703	8.540558	6.6847677	7.4589977	5.5857415	-8.426699	-2.2593908	10.9292145	-2.1848426
383	15.952829	12.425208	14.80455	4.705766	9.896412	16.75463	13.74921	8.613136	3.7340155	9.9536915	16.529442	16.561966	9.422517	14.07897	9.192226	17.933846	14.991476	6.965949	5.5465064	11.165964	12.447894	16.436077	15.647293	21.592419	14.220972	16.555435	12.482334	19.09201	19.640125	16.522953	9.648321	12.559698	8.178651	10.767719	17.63699	22.16907	8.913692	12.403582	9.76879	7.3924913	11.578695	13.274818	9.185887	18.38609	17.943953	11.149417	15.336206	12.68363	13.334363
384	11.2940445	17.525322	15.593448	7.888728	10.622631	11.740654	5.8321486	3.7494988	5.9004316	4.919412	6.878279	4.762791	10.47459	5.8748093	5.6656847	5.1225147	10.705573	5.827246	5.9698877	7.763728	9.972897	7.6131997	5.6659346	7.875676	-15.3042345	-12.089634	1.8349724	6.822815	6.7290726	9.795858	7.95926	4.45077	6.6817303	8.359577	7.105262	6.2325387	9.165043	8.556264	8.153486	-2.860097	-2.007398	3.0803175	10.79809	12.350877	12.248968	8.563145	8.455011	3.0913863	16.752464
386	23.190628	18.583687	23.233307	-2.1577702	5.7003574	8.228666	-6.9286637	-5.7675867	-4.305273	-1.2078586	-6.618744	-11.335777	-5.7112455	-7.777424	-7.8754478	-17.909075	-18.540825	-14.246687	-16.127428	-20.55702	-17.259724	-14.242241	-10.918867	0.9376484	-0.8881185	-1.0466591	0.9962633	0.024439663	3.0201387	7.9958034	7.076816	9.0096	8.843618	-12.222634	-11.216022	-6.7612257	-8.449115	-13.1869955	-11.319332	-5.197735	-2.0081677	-2.8903942	-3.1923625	-3.1640577	-4.2628345	-0.39725578	4.4167495	4.7030907	-8.455692
387	-4.2569304	-10.652325	-10.822121	-8.649276	-8.291249	-9.954366	-1.9876237	-5.2543807	-2.1871066	-19.24955	-13.737917	-10.725286	-3.6910203	-4.514399	-12.384016	-11.197571	-13.361387	-8.561344	-5.477544	-12.105326	-12.13168	10.189912	1.4783652	1.1274221	-13.417198	-7.227684	1.2861556	2.2193193	-12.145718	-14.589788	-21.294865	-18.420563	-13.018238	-12.107088	-18.95036	-16.792656	10.204481	13.355267	11.856968	8.624153	8.873554	10.4386425	11.501995	13.519148	14.3473215	13.015507	17.448143	12.141729	6.2434306
390	8.248378	3.633252	4.8783603	-6.8521085	-3.3335013	4.282521	-1.9628532	2.2209647	4.902016	2.9787054	2.5081735	8.946869	5.421288	9.364939	7.396879	10.582602	0.857391	-1.7485011	9.437306	8.514202	5.398097	-3.960167	4.4696035	5.3763266	10.684584	4.285929	-8.533844	18.908773	14.456382	10.517494	1.6044906	-1.169092	-12.963099	10.185675	6.870382	7.3072333	10.073437	8.6578045	6.5889187	5.24574	4.751742	4.3343725	21.313637	14.905308	10.370132	5.989587	0.69471836	-8.104006	-0.72934407
391	-27.57051	-26.092636	-21.355923	-3.9244976	-4.870802	-4.447891	-10.856795	-9.2086115	-6.034196	-6.054476	-6.9303684	1.2703773	-8.795131	-16.074268	-16.490223	3.0944786	-2.4495168	1.0421963	12.891438	7.746458	12.941513	-3.9956594	-4.7886524	-6.439442	-3.8966804	-1.8524415	8.603748	7.667762	-0.12789428	-2.7470448	-42.695244	-34.61489	-25.744316	-15.279043	-26.099834	-24.635952	-7.2337837	-12.167753	-10.468834	-11.13139	-7.1620545	0.48216116	-41.359756	-40.8061	-37.608803	-46.64446	-37.29133	-24.360844	-2.5539703
392	3.5889974	7.355504	9.170788	6.5527306	7.212779	10.175543	-1.2886637	2.3903992	-0.29353684	10.39332	10.561268	15.84251	20.308105	14.971345	9.288592	10.48522	4.1995125	4.6728373	13.48237	12.59606	3.1406198	-0.47050783	0.6025851	7.039709	-8.044918	-1.0935414	0.94231385	12.676149	6.803507	-3.310051	11.064747	10.854254	14.562502	3.6693203	6.200589	8.969709	8.13055	2.2499146	1.0950654	-2.8120856	-5.3014765	-3.0025103	9.415005	10.7560215	11.586187	5.6681967	10.3089485	8.457625	-19.392567
393	1.5928965	5.46855	3.9498415	6.9333496	9.336092	10.533443	4.6590395	8.807615	5.87461	-7.157363	-2.2135086	0.58539575	11.434933	1.8904693	-1.4644128	9.240791	8.379892	3.4275498	4.9260006	5.452223	5.9042463	13.878805	10.819367	8.2119665	-1.3867235	3.6315603	6.4573255	8.840088	15.02181	7.033551	10.850003	15.170809	15.3024845	-9.689642	-1.1574562	9.923788	-2.7821083	-2.3437333	-2.8762076	-17.547504	-23.871693	-22.835516	-12.912568	-12.706253	-9.079129	-10.344983	-9.488981	3.3640041	8.433054
395	9.367594	-0.028225511	4.1020975	19.09027	10.1102495	10.097265	-9.409655	-4.6307964	5.323838	26.081024	24.698488	16.73159	3.1746006	1.0522506	-0.20034015	9.096626	13.476551	14.194382	-14.608691	0.1191268	4.026835	3.683024	-8.515089	-16.78314	10.45783	4.6373343	11.450334	9.219549	8.291147	4.6732864	11.894028	9.901457	2.7106397	0.4127562	-9.915914	-8.59338	9.229086	8.758673	9.771015	15.046972	11.304625	10.865883	12.976587	10.150135	8.455486	-11.841425	-16.544495	-25.767899	-8.590712
397	-14.821291	-4.6567073	8.089812	-10.242818	-8.380485	-2.190961	-9.19159	-0.518779	5.5612364	3.6449523	2.35556	4.5719414	22.145887	24.79155	21.403816	-12.2526	-4.4344745	3.121894	-9.410292	-9.117322	-17.02173	19.968884	21.947884	19.372234	0.4818589	-8.696107	-7.937413	-16.387835	-16.400524	-9.693087	-7.3343143	0.7091893	0.32054454	-3.5698533	-14.4390745	-21.329773	-9.247776	-1.2351996	5.1329775	-13.265539	-20.674513	-18.952875	-5.3689175	-4.4183135	-1.8305738	3.8437371	3.8600852	5.1539288	-0.8321178
399	10.414054	9.548542	-0.44376874	9.717694	10.047804	13.163105	8.81074	9.129383	9.643	1.3330803	3.9231048	10.6098795	4.447023	8.4908695	12.487712	18.91351	13.61076	9.159465	13.666903	11.263426	5.674887	18.511223	16.981548	12.052807	15.210914	18.16552	25.458899	20.024918	25.24818	18.917706	13.563143	9.228407	16.636406	8.858728	1.0837299	2.025272	7.174082	0.514941	-5.8852015	10.965443	12.996991	16.388922	11.93777	9.839682	10.437721	17.341534	17.520977	9.903685	9.190582
400	4.0163074	-3.2078302	-13.826178	-22.492401	-16.244604	-13.433124	-21.587769	-27.310585	-21.216003	-15.579855	-15.853384	-12.466656	-12.096614	-14.945217	-17.395258	-10.461699	-13.192091	-13.710947	-11.848136	-13.1817045	-3.3699613	-8.8954315	-15.367886	-15.171271	-7.2301054	-9.880018	-6.684389	-4.785934	-5.073581	0.33685797	-4.647238	-10.944321	-17.539024	-3.6954226	-9.192865	-13.900534	-9.220102	-8.718412	-12.782162	-17.962212	-10.205038	-5.8380046	-2.33491	-2.9415483	-6.841937	-13.3010435	-15.739721	-17.508158	-14.410692
401	-0.7882546	0.84725636	3.419356	16.652248	14.122228	15.065509	11.687214	7.0750246	-3.4477072	5.7411785	9.743602	10.246969	-2.3995578	-4.8026514	-7.60321	6.588007	11.091845	18.237434	-4.96642	-4.5414658	-3.690733	-14.011013	-6.1159067	3.1691537	-4.635502	-4.714823	-1.6524874	14.162588	12.479177	9.736191	-21.952923	-8.066744	1.858499	14.086407	15.347627	18.046679	3.9703934	-2.0692248	-9.521785	7.6767077	4.0007076	2.989783	17.056694	19.174881	15.288293	0.44172233	4.560102	15.144199	6.8693113
402	13.045744	19.703287	21.786907	8.599573	12.485939	14.636666	11.601542	11.170653	10.295021	11.214958	17.177813	18.67284	7.0655346	5.5886993	2.6739416	6.7537518	12.428612	8.906946	-5.8190465	-15.798202	-13.446832	-2.8320212	-3.1206193	-8.976112	-5.615448	-7.4017525	-3.9990005	2.1200674	6.183507	17.00428	6.122453	-0.6529182	-5.940963	16.030354	14.051626	8.270031	0.8743962	-19.867598	-23.414406	-24.788311	-17.423382	-13.073563	-15.877937	-20.204172	-14.475855	-23.24507	-20.36303	-3.616896	-16.792788
403	4.429723	7.814292	9.230722	1.1213543	3.9996123	6.525069	12.734657	9.955566	4.351641	-0.25282916	-1.8721858	1.5600098	-23.12853	-13.238358	-5.635869	-2.9399066	-2.8608851	-1.4447694	9.695057	8.350549	3.859552	5.604101	8.32102	16.436413	10.054174	11.092624	10.111948	20.981262	13.429704	8.627897	4.200263	12.850093	10.6136	8.042929	5.001255	3.5485053	5.997242	4.8783927	4.6568766	1.431888	1.4426762	-0.6926695	4.3846354	3.4811156	2.7817047	7.350929	3.9846697	5.9176254	2.001292
404	-14.29011	-19.734207	-17.102901	-12.889976	-13.389	-13.074776	-1.6298897	1.7606875	6.350202	8.681317	10.18154	10.240754	-6.4498386	-2.1287153	6.2166305	9.461195	13.586545	12.451641	20.916962	14.781708	8.215437	11.191074	12.542659	10.766745	9.562584	0.3008377	-1.989162	9.024067	7.5025325	3.6194415	4.9251523	9.648993	12.561846	15.544654	14.201233	14.642702	16.953152	14.2136	11.914442	11.871386	9.070921	4.5210648	10.535751	7.167974	8.295893	-15.401222	-5.1868877	-0.7694511	3.24127
405	-1.1622796	-9.296698	-6.583953	4.158727	1.4741038	-9.139722	12.045473	13.014086	11.693829	4.4075365	2.2674816	-5.746808	5.5633817	2.1195889	7.4474745	1.8635101	0.14539701	9.058015	-2.4325256	-10.758869	-2.4797277	1.7737932	-2.271864	-2.3332481	-3.4522495	-8.896798	-9.630224	-4.8115544	0.046716332	4.3086424	1.2436113	1.6485534	10.051342	10.184956	15.702618	14.472439	-9.411234	-11.184388	3.2473266	3.2957816	-0.9031521	1.483341	-5.185029	-4.091399	2.7998552	2.3853035	-6.546263	-10.705349	4.8389826
406	4.6823273	7.2708273	4.6039853	11.900887	20.544628	17.256298	12.791767	14.533763	8.737851	1.8245901	-3.1667786	2.3388667	16.659472	21.699608	21.866371	17.445442	16.09239	14.039261	6.0049686	9.498619	8.400188	9.440005	12.473011	3.7204654	7.444635	6.745082	7.4906597	6.9802914	4.450693	3.124897	9.387972	10.69412	7.270692	10.693427	13.098007	9.66939	1.0827373	-5.266636	-7.5437517	27.463577	23.057537	12.533385	11.759286	13.99342	12.502111	7.5483527	8.98309	8.253601	4.293853
407	8.479334	9.488238	9.293272	19.49221	21.921345	17.098684	18.708298	21.911839	17.422108	6.2509413	11.821056	13.327839	10.943296	15.577079	12.707574	13.814486	17.553448	10.728307	-5.415116	-4.121927	7.7874355	5.3131275	6.6811123	11.0741005	5.356043	6.255807	4.8515086	-4.99713	-2.5590024	3.6339316	31.899963	31.157417	26.964422	12.55378	-1.1100005	-4.882532	12.095858	18.562897	17.682568	13.465729	8.871938	8.175358	9.324257	22.235554	18.052177	13.90243	13.742367	10.125916	6.006624
408	-20.55451	-7.728944	-0.44555426	-13.115191	-12.548706	-13.741266	-8.739775	-13.398209	-5.271145	-14.643177	-13.238396	-6.7670445	-3.2858896	-9.428583	-5.787052	-5.6928225	-11.543575	-2.951623	5.166235	-3.6481025	0.8634682	-17.350533	-19.518728	-14.352302	-13.290314	-19.958912	-19.464687	-5.227707	-11.629999	-14.576721	0.9894409	-2.424583	-12.8027725	-3.6744566	-19.622452	-30.723042	2.7296991	-3.4308527	-5.7115116	10.600248	7.3197556	6.389756	-14.555324	-6.757333	0.64391345	-1.0543257	-1.62378	-6.485817	-3.3662949
410	11.131056	4.675436	6.7758703	7.63489	3.603345	2.1084065	-3.6662061	3.18978	2.2344174	-7.2049313	-6.428155	0.53614044	0.91250455	0.13356203	9.47861	-0.78400815	-10.951465	-9.077118	4.86938	2.8651857	6.885671	5.378231	5.246986	10.053572	3.0188951	1.6388891	2.6126754	6.5994635	2.2422552	3.4196885	17.333075	17.01503	11.978509	7.1102614	2.0118203	-0.25883025	1.7900165	1.2860053	5.6354275	17.984026	20.315733	27.474243	4.423316	2.9703643	3.0537677	3.0472758	5.3870535	12.652876	11.115381
415	17.228197	12.384302	2.6954412	9.743988	11.636311	10.536786	10.239246	11.504397	11.276554	8.119965	17.090607	8.042266	6.9957037	15.080085	14.488321	4.2030654	10.317156	7.560391	6.711255	9.574976	12.22897	8.868117	4.638913	-4.909781	28.475237	31.144669	25.300531	6.9284835	-4.937234	-3.544957	9.24725	14.245245	8.643435	7.561279	15.244328	8.498091	6.542903	-0.19049811	-0.7137536	6.083112	15.659223	20.916283	-8.382358	-2.2436795	-0.91546017	13.620879	14.755586	16.5844	10.462122
416	4.649996	0.040298663	2.606492	-4.183183	-13.9047165	-6.312298	5.5279903	15.12782	9.951182	1.26677	4.3721085	0.85719895	-0.9891748	-3.4344664	-15.48888	7.020006	2.5348983	5.090383	3.8637972	4.105507	7.686738	-2.9821732	-0.25259668	2.1040158	-18.925644	-18.249321	-16.518532	4.2017603	9.554665	15.333265	-13.708504	-15.028037	-3.5691676	8.020758	10.126549	13.58102	14.877756	11.142735	8.986454	21.722237	17.71449	7.4029546	2.9308314	-2.420617	5.7245483	11.556229	10.989916	14.980415	1.5459778
419	13.860831	9.066717	12.287522	2.1262078	1.1702895	8.061993	3.0197315	7.9213014	19.694126	-11.513811	-6.570322	2.8613575	1.2430632	-3.3205447	-3.3667197	-9.5684185	-7.1064653	-6.92612	-0.47235852	-1.1499431	-1.0144631	-6.8457007	-2.4806206	-1.4501725	-14.982989	-9.834928	-6.637109	-7.240425	-2.8110132	-2.6598287	-3.504128	-4.56866	-2.5117023	6.4263077	-4.269537	-10.039274	9.351915	-0.6841381	-2.641887	10.541077	5.6467547	1.3680887	12.313767	9.191305	9.119313	1.9792285	0.12660187	-7.7705593	-2.738215
420	-6.678196	-6.7490854	-9.217402	15.078449	14.400232	11.021217	-11.848501	-18.321823	-15.80557	33.48246	29.745937	32.766567	-0.11453707	0.48511323	9.68882	11.2781105	10.848917	11.533506	-12.224591	-19.869051	-15.612624	-18.656971	-20.68231	-11.380543	3.83454	2.7679794	-2.1925392	-14.922467	-16.774437	-16.098866	-10.872446	-11.605217	-10.772331	13.389601	11.752452	8.994806	-1.8351402	-3.0385523	4.260895	4.0734305	-5.865294	-3.403812	-7.350661	-11.78534	-18.413517	-12.594104	-10.740091	-0.66617715	-4.859485
422	-4.0086813	-6.1000834	-7.644983	-13.995092	-11.488348	1.6126528	-3.8962467	-5.694283	0.2530756	-13.746156	-14.700039	-6.493883	-5.5021286	-8.567992	-5.413211	-3.8939402	-5.9122505	-1.729264	-3.2716448	-13.335921	-11.630495	-10.93744	-1.4298308	-2.2549164	-0.05864501	-3.9960914	-7.7180715	-10.433201	-9.726023	-0.4189763	-0.06285802	-8.5824175	-17.252277	2.900272	-3.8007054	-5.3649683	-9.299818	-13.098516	-17.831617	-8.917992	-12.804657	-19.692482	-13.448836	-21.330133	-26.678303	-11.074776	-9.415366	-10.261835	-2.551502
423	-7.180576	0.5649775	2.674018	4.902135	7.594174	8.140053	6.5496054	7.3038654	4.8766766	-6.3476686	1.5008606	4.422195	-6.507739	-7.4668474	-5.997114	1.8492198	5.319968	1.3144398	-7.893492	4.898597	7.361926	-3.600021	0.66540587	5.704502	13.677082	11.220804	4.7831984	8.735479	10.36278	7.8108077	6.3302865	8.194192	5.135668	-8.118238	-24.692299	-21.680042	-2.8988307	-15.803352	-18.58206	3.8155994	-1.92225	2.7333732	10.052781	7.37504	5.694689	6.6565313	6.058898	-0.13760915	7.6481695
425	-16.54189	-15.002816	-3.4399035	-5.2636967	-1.9800738	7.3661995	-9.630764	-6.782013	-0.48546517	-10.098422	-12.576143	-13.211153	-10.376592	-14.639808	-9.503083	-1.3716139	-8.044434	-10.554509	-0.68117577	-4.2020664	-10.316814	-9.591003	-15.165183	-10.022276	7.4497676	0.90714926	1.2943132	5.7829103	-2.296317	-5.327376	-2.0202842	2.1948564	2.2199502	0.7757739	3.4179146	10.940828	-7.6877813	-5.3674016	9.349485	-5.90045	0.07552175	9.54314	-5.2210217	-7.121625	2.1129103	-0.264875	-3.6747098	-7.469134	14.672964
426	9.614529	7.0287466	3.5478456	8.107196	4.366068	5.671414	5.3999424	-5.7219715	-5.2041388	2.4958036	1.0496318	-1.0384333	-0.84805715	-3.0693862	2.2112622	-2.8322358	-1.2868899	2.4409516	4.6199174	10.129627	13.658184	12.102531	5.851377	10.720374	24.730192	23.808376	18.560963	6.49341	7.235581	18.837872	14.766087	16.155289	20.117691	5.0109596	7.602865	19.9121	15.302574	9.44383	16.816023	-0.3881588	-1.0572917	-1.8533527	13.472399	6.4404864	2.230949	18.751179	22.36319	19.008343	-0.44051397
427	-11.705317	-21.155611	-24.303974	3.7207718	-5.780238	-11.966487	-9.711694	-18.145754	-25.74516	-2.9676182	-7.3623915	-4.917467	-18.461151	-23.28352	-17.112381	-25.749071	-25.77819	-25.984741	-14.639322	-22.933659	-34.01248	6.6893005	3.2205896	-1.1784645	-5.58961	-4.2790394	8.253362	-11.369902	-15.5166855	-12.892486	-4.690421	-9.646521	-6.476939	-4.3812637	-6.5799284	-0.28341067	6.162671	-1.9347506	-2.278726	4.175994	-3.7240489	-1.9109915	-12.644175	-14.637275	-9.60762	-6.0228076	-10.33932	-7.4454575	-15.561309
428	-1.5621665	-5.2091436	2.6506276	-11.239815	-17.519138	-15.420214	-7.348569	-12.361038	-21.18189	-11.467495	-5.910116	-0.9502064	-11.482974	-5.94445	-2.5935705	3.946592	-11.887343	-20.022615	-1.766576	0.35338497	6.653038	9.938854	5.799851	6.8958964	2.4052236	-8.583673	-7.460313	8.987404	9.762675	15.443978	-15.681731	-7.0413275	3.866939	6.097521	5.940809	-1.978565	-1.6882226	-6.8988075	-4.5583534	6.583476	11.055769	10.458277	-7.6864796	-8.846849	-8.840301	10.037054	12.643381	9.061347	4.2865386
429	3.8235555	7.879511	8.416706	7.4733753	15.371716	18.057472	8.076796	10.796953	15.959803	12.991831	13.37296	10.976566	1.4707222	1.093225	-1.3640505	1.381717	1.439352	1.5496122	5.6286383	6.436491	6.077393	16.220785	18.650091	14.938576	-2.9664416	8.025045	10.769683	3.7439191	4.5788507	3.872848	9.27566	11.706207	10.741604	0.87803745	7.0800495	9.85736	-4.5294085	0.23095816	2.3405547	12.651339	9.0007	6.8424344	4.6705036	7.9488225	10.694878	5.484929	6.9041176	6.726717	4.2932606
430	11.4124565	10.466099	8.099761	1.1846125	-0.83599937	-2.5651083	-3.4351254	-3.9624667	-2.6086078	2.0931141	-1.3659363	-0.56590533	0.800484	7.354393	13.761619	7.3484764	3.8484702	2.2946076	-8.159594	-7.23283	0.20200029	9.754181	8.656461	9.834028	8.367467	9.114126	7.7360983	16.074682	20.647095	25.3684	2.5390182	5.7622595	9.301228	12.480726	18.790598	16.65704	15.930319	24.912949	28.174816	20.639221	21.471655	13.285641	1.1147206	4.593126	4.8373857	6.9789476	5.3955355	3.0872893	10.104346
431	-5.967029	-13.570288	-17.206467	10.84805	12.254221	13.026112	9.371883	8.673265	1.7278161	-4.929512	-4.2145667	-2.18313	3.5649924	6.6386533	5.512635	-1.8925366	-0.44298458	-2.342459	-14.398892	-10.2981825	-12.602032	3.909148	10.700472	6.988159	5.967496	2.1452136	0.29832637	27.496197	17.952461	7.620598	-6.2352185	1.2575488	-0.91333854	9.507176	0.4981544	1.4924738	5.209956	4.9369535	0.3286944	5.3523073	-8.765139	-6.211456	11.40423	10.017748	6.541175	21.65096	22.745678	25.66983	21.638107
432	7.8389087	2.802062	-2.460213	6.6792536	3.0542862	1.0260203	18.099243	18.905216	18.578152	13.205416	11.682684	8.6691065	-0.19154632	3.7986333	5.5227327	-20.467636	-19.637934	-12.87868	0.84249115	9.905674	9.992681	7.484871	8.511036	13.201379	-4.8843517	-3.310819	3.0526958	15.270299	14.695686	14.862225	2.4055824	3.560621	7.4883394	-0.48942804	-8.921449	-8.407631	3.9235187	0.8468312	-1.339144	6.206861	14.583742	23.290937	3.3332753	-4.4913425	-2.4666054	-3.4760134	-2.8947022	2.9915009	-28.92408
435	-4.3319125	-8.748489	-9.308439	-19.449099	-21.879295	-24.900146	-20.811115	-26.106052	-32.073917	-0.47849423	0.24988711	0.19851947	-27.185417	-22.95245	-16.138493	22.233648	20.173172	16.771332	-16.882048	-16.199009	-8.633295	6.934642	9.065573	12.132893	-15.085079	-13.581409	-8.40772	12.871165	11.510699	13.154544	-25.854313	-7.5116053	0.65523976	8.680658	6.697193	0.8852611	5.855261	7.667432	8.351835	17.108295	18.147022	13.472791	12.844471	11.533789	-0.8946522	-5.220043	-16.705456	-16.354778	-7.8414774
436	-6.622944	0.26105225	3.5250425	16.393658	9.888559	4.356309	19.242443	13.475019	2.35638	12.235491	9.095568	15.569693	30.282425	31.326786	27.732203	18.009007	21.8181	15.04743	12.717878	15.711323	12.811667	13.578993	16.155302	11.421892	5.939913	-1.1733963	-7.1551566	16.609207	14.352208	18.232903	8.077753	9.777739	0.67473716	5.3409214	1.3872769	4.157336	7.1428027	14.077791	15.283574	8.978622	7.2912407	0.8132272	-1.0830157	1.7123652	1.9918379	26.825787	25.885729	17.626514	0.79822546
437	10.133785	2.7221618	-5.4915752	-11.424871	-6.210096	-3.2311254	-13.479103	-10.681937	-3.3931656	-5.822761	-3.7221043	0.26254725	4.834632	7.162877	11.0563755	1.0823247	1.1016228	6.3132205	-6.040247	-7.053694	-4.5527935	3.345483	-0.46437252	-0.47477728	-0.90771765	-0.14708173	-6.0667	-8.180431	-5.942299	4.5440035	11.260178	7.407238	5.563569	-2.421566	-0.09708357	9.195785	0.8735009	2.139571	-6.3256607	5.1808643	5.1888304	8.761511	3.450028	-1.3386974	0.5285372	3.7292423	-8.408273	-10.46585	-7.2329807
440	-2.6570086	-7.888798	-13.925091	5.586355	10.923958	9.1673765	2.5230029	3.254487	-1.7391171	11.504282	5.3687005	2.864955	7.865791	13.970818	13.97821	-6.8533525	-4.0834265	5.7932916	-0.7482861	-5.6378922	3.6858623	4.459183	5.5167246	6.555503	-28.393963	-21.709146	-21.463634	9.327931	6.66556	3.4865289	3.962894	7.1774387	7.849542	4.123847	-2.4832428	-0.66996264	-7.63755	0.18631989	3.9861674	12.766936	11.949238	12.138515	0.1743176	-5.128926	0.349289	11.782707	17.664288	19.467173	-9.003201
441	-24.215448	-21.551615	-19.451729	-8.4098015	-12.364657	-12.612604	-7.5177374	-7.82277	-11.8580265	-0.36601007	-11.416239	-8.74844	-20.977589	-17.682487	-12.357266	-4.3305	-7.8973045	-14.916594	-4.6569986	-9.076935	-3.4263005	-13.223948	-12.094128	-5.171805	2.2234082	0.90224004	0.8139305	-5.1028605	-0.3609609	7.0644817	-12.139796	-14.394528	-14.116114	-6.0637846	-5.1911755	-1.990234	-1.3105412	1.9881029	7.3128395	-20.191193	-23.24731	-16.277378	-9.730743	-8.251137	-14.47476	-10.475573	-13.81402	-21.714111	-9.745655
442	1.6584506	4.360072	9.337285	-4.8741484	-3.201478	3.9873137	0.12957487	-1.7605407	1.8306735	-8.03553	4.2208085	7.5458384	-5.8470244	-5.0198097	3.8681214	-0.04771024	0.59698087	6.833011	4.736009	0.6988721	-0.8609547	-7.5012426	-6.636205	-0.5305743	-2.6937914	0.91283256	1.3831275	-2.891528	-5.836363	-5.321188	-1.8000362	1.629133	11.356035	-3.474947	0.11433703	10.821911	0.79655033	-0.35139248	-0.3903079	-3.6926923	-1.7096746	3.415718	3.6864605	0.56280774	3.6079788	-2.1136665	-0.4848239	-1.1948051	-3.1380134
444	-3.7169068	-8.815612	-6.0196676	7.199662	5.6398325	4.9848976	-3.3632646	1.3873966	2.4583554	-2.4543042	-0.5987827	1.9160466	3.4916239	9.291409	10.633114	4.38694	4.5060883	4.4999676	-3.5776348	11.16222	22.130863	11.034498	9.971748	4.054061	6.924548	3.4606133	4.6772885	4.9419546	5.364539	8.770436	-2.5154238	-5.706236	-4.2107763	-0.5572501	-6.499606	-0.8637667	4.208425	3.3260312	5.587885	16.02842	12.919317	5.250983	1.3197473	2.9434774	-3.975144	-3.935399	-6.9382596	-3.516139	-7.434537
445	-8.783993	-10.598218	-10.671484	-17.618542	-11.081937	-6.2910337	-15.12919	-16.352037	-15.053346	-13.702948	-13.497888	-7.053941	-11.119369	-9.578253	-5.6420674	-6.9988337	-9.9326935	-11.079048	0.025798798	2.4508457	-5.40924	-11.3108015	-9.321224	-8.826426	-2.6708646	-5.079173	-2.6681385	-13.244339	-5.644825	-6.4192376	-5.4042926	-6.365104	-7.5456934	-9.027487	-11.129208	-7.822381	-14.607555	-14.434193	-8.788144	-18.10722	-17.315361	-8.162912	-6.7400665	-9.451113	-6.142136	-10.852744	-9.797195	-3.8225367	-4.2460804
448	-4.4192395	0.32922354	-4.700164	-5.105077	-14.301884	-13.368644	1.3016112	0.053942442	4.818729	4.3525996	-0.6775577	5.056221	-0.6475043	-1.6456481	8.068444	10.774981	11.407589	7.673991	-8.501586	0.14453453	10.857962	-5.1097994	-9.14102	-6.09491	2.6811507	2.8398323	11.373533	13.519819	2.7202964	1.205411	14.470212	1.292392	-3.106072	8.932385	7.6247606	8.434238	6.7418838	15.372171	10.736393	16.288223	9.544477	0.81372786	-22.013206	-31.220627	-23.899212	6.1374373	0.42260584	5.001115	0.117069185
449	-21.043926	-16.974524	-20.181095	-13.514391	-12.139849	-8.611922	-13.534847	-8.940166	-5.5909615	-0.83341336	-7.34719	-9.242882	-4.051258	1.6202127	7.3516264	-6.80986	-12.895267	-15.112846	-18.487574	-13.912105	-11.031521	-12.711481	-14.554082	-13.024251	7.5060554	-4.076343	-6.1113195	-11.435904	-9.480774	1.9324391	2.033129	-2.2738469	-4.501748	-10.94703	-10.485685	-3.8725915	3.873704	5.6719303	5.1322746	5.0918555	4.736342	6.6523933	-10.329256	-11.41503	-3.927393	4.653989	-3.9788585	-6.952544	0.94722074
450	1.3687949	1.4001212	4.3125925	6.6011477	1.3188376	-3.4150753	2.7677574	4.8141756	3.4190726	-15.625267	-12.80463	-13.423071	0.11152488	0.699334	-1.9850624	-2.0493488	-7.0146914	-9.024622	-5.919092	-5.8596754	-9.16456	-10.247368	-7.6004124	-5.773511	-6.021839	-5.628133	-1.2901809	0.137364	3.4397101	1.30048	-3.3759956	-3.505008	-2.7986774	-0.6741042	-5.7049255	-3.9569454	10.254848	13.243539	9.732116	9.193793	11.699753	9.577953	10.016842	13.203643	14.266382	8.056823	10.033771	8.660259	8.469074
451	4.977824	8.233849	9.26424	1.7663319	2.9303117	1.4211137	3.0466356	0.56674874	0.84731287	10.527932	5.1130104	5.1525564	-18.05231	-8.257569	4.768221	3.7563744	0.764249	-3.9382343	10.436836	13.019894	9.505511	-1.9935861	-2.4195886	-2.1582756	-4.0313835	-1.2238926	4.9981327	1.8634884	7.884697	7.7918167	9.356014	4.611951	-2.1262712	-4.1223297	-1.1722605	1.355782	9.087098	11.065819	5.341736	13.934113	13.1147	13.102418	10.279556	3.659807	0.81715274	16.45192	13.318478	9.784527	21.084442
452	-0.4808163	-0.6063604	6.1129036	9.44615	8.60183	0.27096146	1.6254702	2.1751118	-3.3676453	0.87211376	0.4700927	-4.7815533	-9.981049	-9.775145	-13.287262	-4.558852	-7.0843086	-8.6368885	3.964014	-0.52034426	-4.587375	-5.510001	-2.0577598	2.7729661	9.969215	8.681805	9.836672	10.407716	10.364065	8.112103	-10.404169	-5.1322308	0.4416138	5.1467686	8.591404	7.1687965	6.625761	3.5925	4.0548615	-10.012188	-7.269644	-5.8965826	4.2759933	-0.21212946	-1.2231637	-3.0188015	0.04472571	-3.611043	-12.25455
453	6.5082865	-19.53106	-31.38559	-5.1183577	-7.919391	0.024037182	0.8470937	0.05549431	-1.4004202	12.681715	12.30298	10.097635	5.2368298	2.3908277	4.1492786	6.4904947	3.2901204	-11.083988	6.048996	5.526253	-6.9256425	5.9389734	10.831663	11.596195	0.2893738	-11.271128	-23.330885	-13.032932	-14.071962	-10.052969	9.067215	9.410702	7.634673	-16.246853	-22.506163	-22.35165	8.406068	7.463893	1.1278428	-7.758099	-6.5695353	3.0895114	17.215244	19.021818	15.944088	2.246171	2.4954927	0.1334948	-18.409344
454	5.833236	3.0315514	6.080757	3.52649	-1.6725549	0.788835	1.7263236	-5.2942357	-3.3585153	8.856846	7.5330896	4.8564215	15.226267	10.725865	15.478756	8.186669	6.843694	6.744624	3.7928488	-1.5991901	-4.420307	-6.494393	-6.1345677	-0.57184017	1.9416457	0.6054229	3.026483	10.773838	9.56452	9.659297	7.9614744	5.2061872	5.3941	-1.1014388	-1.8326178	2.7025735	-2.8144844	8.484065	11.777382	-4.095334	1.5531837	12.536	1.72225	2.1200051	8.307834	12.3284855	7.796173	4.9289603	-0.7238544
455	16.14088	20.127008	18.894281	23.562284	13.855915	7.425429	12.760197	14.851175	15.497696	14.246056	8.334455	5.7603526	6.2096987	13.225252	17.760715	7.063589	6.1895146	-1.0268638	-10.350149	-4.0660434	-4.8607187	-4.118602	-6.059996	0.61541206	4.429868	6.386657	10.2856045	10.195253	0.8868263	0.49534628	-3.082121	-13.012964	-14.971914	-1.0185268	-0.96683866	7.6889577	18.742756	17.933731	15.367056	4.909671	3.378938	8.875266	15.607937	11.972252	4.725564	16.766998	24.437263	23.619484	13.972689
456	-1.1740671	-2.8821683	-5.273017	-5.35359	-9.577293	-6.861751	-17.495737	-15.009167	-2.3360634	-2.4901323	-12.334291	-18.423054	-5.9356084	-8.74403	-5.0783157	-12.537043	-13.135648	-5.769456	2.4309578	-10.469042	-7.577916	4.0031424	-0.35250705	-1.5811434	-8.063772	-8.466263	-5.043871	-3.155843	-12.145969	-13.477129	-2.9186788	-3.4895272	6.5575376	4.459276	-0.5159099	-3.566771	10.024455	2.231967	-7.024664	0.9186745	-1.0419532	-3.3862994	-2.1755407	-7.902448	-6.857363	3.834589	1.4908317	5.461565	6.2303534
458	15.342604	16.814432	15.751747	8.315863	6.9013395	9.441557	10.111891	5.946312	1.9328116	-5.0209312	2.8597631	8.226454	-21.363651	-19.95531	-6.5604563	-7.1033726	-18.39368	-34.521263	11.257898	8.72302	10.358638	-6.7338552	-8.33744	-3.931173	-15.313606	-11.227075	-3.645236	-23.642378	-22.428873	-20.97622	-20.425655	-9.606615	-0.75265694	0.7381427	0.7045278	6.990718	4.506573	-5.225331	-6.6661687	3.2513819	2.8990989	5.7738714	6.957118	8.916092	11.448552	2.9237587	-5.639819	-12.495139	-1.3582257
459	1.7318459	-8.709681	-6.391673	1.0774759	-0.8829614	-0.52036333	6.3979406	3.2082934	2.7577343	-8.98263	-2.5864644	3.7685623	-5.2276874	-2.2041314	1.6037552	0.42530286	-3.9801335	-3.9524312	0.28890467	-0.95198405	0.6027961	0.28641328	3.1248567	3.7425094	11.431873	5.4551926	3.275079	-12.459795	-11.183991	-8.098543	-3.0126853	-3.4503665	-3.176816	4.9785056	0.9506361	2.3486197	-6.9635897	-7.4755306	-3.2004454	-8.881575	-10.3793955	-4.816806	-12.659245	-11.718896	-7.8792067	-17.886925	-21.486238	-14.81821	-8.495011
460	-8.634439	-14.040742	-19.055801	-12.900883	-6.764788	-4.7705526	-28.84215	-30.177732	-25.823563	-11.784189	-11.921319	-12.444636	-11.256127	-19.121138	-18.321716	-15.017429	-15.541826	-13.885534	-32.426323	-36.1417	-33.542725	-7.5838747	-10.047689	-11.058256	-18.71015	-15.464408	-13.218759	-22.97792	-16.55107	-9.535076	-13.48157	-11.429127	-6.9437637	-10.4505625	-10.0856	-9.8982525	-10.0969	-6.7163944	-5.4001226	-22.80914	-20.455376	-16.746792	-3.4822178	-8.413345	-2.6619625	2.3777232	-1.2957511	-2.9985976	-12.049535
461	6.490823	7.3737106	13.763648	4.266752	-1.9834044	2.0152862	3.89511	1.145085	4.7735667	1.6618211	5.747615	3.3406389	9.770549	7.048375	5.9040647	5.7983494	-0.2537266	0.7388059	11.580437	12.902152	13.977081	14.369873	11.864085	8.531897	8.573191	7.4694977	7.400013	5.922445	11.142132	22.331306	8.36245	14.903284	14.921183	21.035496	11.686003	7.942997	14.106455	11.398571	6.051819	12.98899	3.9369588	10.012432	10.249642	7.1546044	7.5380635	3.5351799	7.688012	3.1441624	4.5173893
462	-2.9829273	-7.1912837	-8.158877	13.100655	13.873188	8.559771	4.2146807	7.574294	6.8450027	5.4561377	10.651029	11.546024	4.246266	6.374758	4.7188187	12.75481	8.4857435	6.641617	11.576933	12.398987	8.360529	-9.925592	-10.726654	-6.5709386	3.4905696	6.571714	6.9870386	15.601908	9.373402	2.8277965	17.014278	10.667896	8.253	0.43673697	-5.690138	-4.857503	5.2397914	8.984419	0.78913546	4.904564	6.875763	3.1415448	-0.06302295	-0.5068713	10.549303	-3.3783927	4.91937	11.749296	5.9919004
463	-11.393901	-11.424332	-18.570082	-8.290958	-0.4950532	6.226604	7.0522604	9.775626	15.466561	-24.557655	-13.570284	1.5299141	-0.31799966	-1.9557942	7.8068867	10.133831	2.6221807	4.5689516	12.296419	9.5595045	13.708957	11.966215	11.469038	13.210693	-11.554355	-5.3441133	-3.2197056	-13.980545	-7.2103453	-3.5405097	-3.8175051	-4.2478285	2.5979288	0.53407013	-8.684423	-13.5907955	5.9739904	0.6827555	4.610737	0.6064688	2.258769	8.916983	6.026572	1.9713765	11.71241	5.879603	1.4925048	5.1724253	-7.7185493
464	-8.993987	-7.537829	-3.238397	-0.7929225	-14.3930435	-11.926893	14.560409	11.845471	3.6220565	7.247656	3.111426	-4.232765	-9.072514	-10.849701	-11.325614	-22.71096	-6.978962	8.7647505	10.547438	10.409013	11.703735	1.8198138	1.6060829	1.8622979	-0.36042535	6.3533754	4.1053314	17.659035	26.211054	16.622194	7.7028155	4.90166	3.7948844	7.5580225	6.3684893	2.7004747	1.480825	1.6590304	3.559024	11.830164	15.18115	17.303165	8.140808	6.0995092	2.6268067	4.612667	5.284219	0.91869473	-6.228649
466	1.7945659	7.5615	3.8739004	6.010602	-0.98748404	-11.953364	-24.394394	-11.701844	-4.892763	-2.4415903	-6.150045	-6.1678686	2.3252137	-7.0504417	-10.866919	16.963707	11.639589	9.442282	1.9636669	3.0028567	7.5589542	6.8506966	5.969075	1.6305225	12.383324	15.962303	17.367922	-0.19046825	-2.2331538	-2.175843	5.8293095	4.3028164	5.867853	-8.7301235	-9.858171	-10.44081	-3.3907313	-9.557083	-3.0889773	-1.0542376	-2.2016916	-8.012934	3.2908697	4.6175146	5.1389923	11.668406	11.041636	1.9004267	10.156563
467	12.967915	13.235739	9.097719	19.341099	18.660713	13.576216	12.371605	-1.5948491	-13.360197	-8.923601	-9.023347	-9.11943	-11.327615	6.9571447	14.99543	-17.870937	-9.989365	-3.8692374	5.58191	-3.1351883	-5.851491	0.47725758	0.25564814	2.7930613	3.8633037	11.329969	14.874974	-20.065126	-25.850784	-26.609898	-6.267435	-6.2792354	-3.109923	-6.023473	-1.5666018	-3.8451066	7.3779545	4.4284444	-6.4796677	-7.7194223	-9.693033	-0.99232155	-12.995335	-4.1150775	2.589025	-25.37419	-15.874203	-9.535059	-9.48377
468	11.173347	16.517052	28.434929	22.079792	28.114403	23.012554	16.241596	24.125404	21.493176	12.09013	12.953115	9.482123	15.114967	17.17387	17.12804	22.67098	26.727423	23.713428	18.466843	18.800644	9.164568	17.594196	21.373135	18.107933	6.1197224	7.4887877	3.7227583	5.454076	8.260038	12.132322	14.168407	16.830856	17.340717	12.226031	10.95648	11.156696	11.796511	9.47988	4.3720303	13.964681	18.794947	17.967487	12.076479	11.567036	7.445554	15.458293	20.224308	13.508084	10.357444
469	-3.673109	6.294551	8.865393	9.615287	12.399332	9.275984	11.779192	13.653744	11.14068	6.890998	11.705479	10.3384285	15.2382145	17.408352	16.031633	-4.409183	2.2389746	8.724393	-21.916664	-11.722286	-0.8959237	8.5616665	14.450708	8.506805	-19.594006	-14.551563	-12.617376	11.647942	14.891929	16.456165	14.207018	12.704109	7.095085	-0.29102087	-0.5043908	5.174501	-31.054543	-27.846144	-13.4595785	10.746769	-1.1535788	-3.4573927	3.464107	1.7407917	12.285122	12.897493	15.373474	5.4407616	-7.816558
472	13.759378	8.952831	6.948928	9.100242	1.0320382	9.264695	23.556446	13.5431	12.043982	16.578451	15.396519	8.097936	5.377878	14.7648	18.612022	-6.198081	-12.273058	-15.080707	-17.06055	-17.74867	-25.303272	-15.532767	-13.345545	-1.5670714	18.983578	21.335007	6.2753477	11.599545	12.389948	18.989923	7.637888	13.947695	14.727219	-8.2289505	-9.085949	-6.799067	-7.5482936	-8.399648	0.22169697	-8.806272	-4.826768	-3.4102185	10.502304	10.388874	-0.981773	3.170755	5.4346147	1.3405204	23.442787
473	7.795689	8.309977	7.134008	-4.128982	-7.676914	-2.9426985	10.080224	2.2134428	-5.402074	0.08004525	5.077789	7.190795	12.812952	9.244149	10.928637	14.771384	12.027772	9.298769	-33.04349	-28.56624	-21.789371	20.315083	13.740377	15.47952	-14.561089	-18.224129	-21.608734	0.76026994	0.25956044	3.4799619	-20.382282	-19.804146	-14.679893	11.2353115	10.654467	9.331042	-3.3372226	-1.0070337	-1.3601462	9.088687	5.8074436	3.8953123	6.3925123	7.5988836	8.016119	2.1681044	-5.2642403	-0.3063631	-9.087559
475	14.492014	9.228153	12.011581	-0.541071	-1.3899479	3.5813923	-2.6207213	-3.7561054	-3.6629739	9.222854	5.511457	3.480307	8.094297	13.012203	8.534779	-7.9255013	-16.643194	-12.980451	11.051759	16.759922	10.533924	-2.3352733	5.1492114	8.956973	1.57094	-1.124902	-0.9227324	-11.617284	-14.811591	-16.73325	-2.8355093	-4.3248224	2.300228	8.824109	1.8801222	-3.532533	-8.496	-14.045357	-6.0742702	-17.435097	0.81746864	15.643093	13.08721	11.537326	5.558967	15.569429	9.696948	6.233719	-19.321487
477	-2.990058	-5.124263	-1.4637634	-13.581318	-19.292181	-17.618675	-6.0448294	-6.863064	-11.58369	-4.4136457	-4.1013627	-3.070334	4.0401416	12.631109	19.700699	-3.1491566	1.2252271	2.7662685	5.4852133	11.701882	15.162428	9.203032	7.4010315	11.976326	10.880859	13.581201	20.44616	-8.7541485	-2.6876733	8.449874	-12.152437	-9.337602	-6.5535917	-7.9897027	-2.9681041	6.9410496	5.575302	6.63026	4.0586405	-1.8128965	-2.4000852	-0.5635198	-13.900391	-12.9149275	-11.382322	0.4366325	-5.511876	-2.2187216	-15.73306
478	3.1215835	0.8320129	5.4603853	-8.665852	-5.7374353	1.73547	-1.5430115	1.7549556	7.893856	-3.3247166	0.16078913	5.1776886	6.859808	8.0338955	-1.7422011	-2.3703475	-5.877719	-6.3144054	-8.880487	-6.7465353	-1.9072872	-21.951729	-15.585129	-4.1828732	8.290627	2.5858204	-0.46495542	0.07268952	-0.50689125	0.14205769	-6.3912306	-8.515261	-4.755076	-11.759913	-8.684988	-11.617619	-21.620657	-22.477768	-13.000303	-16.06484	-21.70859	-16.609243	-7.1075773	-8.78623	-8.653711	-14.578571	-14.676638	-9.49852	-20.65894
479	8.229504	7.211979	5.903282	10.362743	9.873879	7.819548	-3.4350495	-1.0493433	6.9269676	-2.7071586	-5.6195745	-4.951957	-4.016788	-10.644965	-8.447419	-12.234161	-7.6027336	-3.3639693	-0.32667887	2.2972004	-0.021891624	-1.3107477	-9.714142	-8.380642	2.1115754	-11.620523	-16.404959	12.889346	9.98428	10.357905	-13.75877	-15.754779	-1.7903799	10.999468	9.231098	2.877408	-3.6858056	0.45496732	5.3555546	-20.490276	-29.993484	-39.321373	-2.9382844	-6.2794943	-1.0659528	-11.019369	-11.975149	-12.932311	7.5669723
480	1.7806418	4.8022084	2.9963355	11.187476	9.321984	14.972853	11.66845	11.591869	7.800344	14.919675	13.133959	10.723576	11.508634	7.496854	10.251223	2.0441122	5.620172	4.7954893	2.0352466	1.8992312	4.821313	7.3720665	4.1789155	0.14538623	-1.026236	4.074592	7.2748065	1.6429429	-0.14736038	-1.4319905	12.536065	9.565691	6.8573866	14.500594	9.958055	8.5494	5.588399	6.195266	12.827341	14.973456	9.658414	6.7424183	5.2059402	10.490554	14.981516	8.176011	12.365281	6.3531876	12.385619
481	-1.0475004	-5.922414	-7.3617268	-7.8849635	-2.556951	0.67515326	-4.1725945	-8.430656	-11.785061	1.6910795	2.2019699	2.7222888	-5.9807134	-4.129609	-1.0862968	-1.2799809	-4.3241835	-3.0484056	-4.8881855	-8.629744	-5.6942434	-0.54710215	-1.035536	1.398751	-12.342464	-11.503728	-5.691058	-6.4652724	-1.5908701	1.2669239	0.6528714	-5.7257833	-9.152724	-3.4176924	-1.5310292	1.3798827	-13.053478	-12.463768	-5.401307	-13.6489315	-13.955391	-15.734434	-14.039254	-17.399471	-21.215446	-15.002286	-16.966793	-16.811546	-4.2934456
482	-11.001527	-7.6699667	-12.76989	-16.989506	-10.540946	-9.971539	-10.860553	-10.514429	-10.653376	-21.363989	-15.875006	-12.39871	-3.3865852	4.547284	8.529312	0.4871956	2.5002277	0.2650488	-14.679734	-3.683846	-9.056354	-7.151416	-6.332801	-11.56481	1.6418076	3.7636356	7.558838	-3.0059125	-3.4522314	-8.664355	-1.7137105	-8.87206	-18.441582	-5.9634423	-5.131459	-1.0236695	-17.67189	-17.722826	-6.3661947	-13.097502	-14.499428	-7.0507116	-4.2342086	-1.2822105	3.4120674	-4.964385	-0.9777481	-1.514253	-8.273209
484	0.70676756	2.7925916	6.083096	14.719898	20.650066	19.268559	-21.14021	-16.226116	-4.7405176	1.9369528	2.419715	4.406313	-3.4611766	-6.9293594	-7.6214113	6.488614	5.4518976	-1.9319875	-6.1636653	-8.4939995	-6.767317	10.670626	10.955824	16.966125	-0.4844755	-1.180978	-3.43294	21.34719	16.282799	7.538456	-27.344215	-26.405659	-23.986311	4.275702	0.35557795	-1.209227	2.5612755	-0.3555656	-8.353201	-9.101082	-9.411041	-16.095936	-2.09966	-10.544873	-12.16905	-8.446148	-13.301668	-12.257925	-28.373363
485	8.639704	5.741727	0.20044091	0.55144846	6.7600026	4.7049656	-10.342342	-3.731783	-7.5680394	-3.1264014	-3.203544	-0.8713583	-2.475706	-4.724455	0.6170833	3.0710926	0.8465717	-2.1590576	-0.9106857	-5.1086965	-11.264047	-8.07077	-7.948179	-13.192108	1.9849583	3.4216957	0.1175974	2.220455	-1.6917206	0.697832	-4.3126984	-5.613263	-4.1743526	0.6022861	3.5098286	-5.510494	-7.8333864	-9.323261	-9.865034	4.5220766	4.514142	-1.1246064	-17.28204	-14.389155	-16.822674	-9.3265085	-4.1616955	2.203916	-10.9911785
486	-16.977547	-21.634968	-21.120693	-5.190976	-2.4849284	6.224108	3.157145	12.983169	18.81744	14.824165	5.4588785	0.45180848	-8.360441	-2.046317	5.8893633	-11.237347	-10.644831	-4.9177637	5.8917875	-0.12149799	-8.411048	-4.0389833	-2.0578544	-3.1779485	5.5867367	3.921896	2.6263423	10.13068	5.126567	-1.599024	-3.3438551	-7.3924494	-6.4345136	7.9103765	1.065766	6.30396	-12.505043	-11.344905	-3.774488	-9.096792	-1.1264484	4.4867496	-1.2620555	-8.889257	-6.919856	-22.734093	-20.963425	-14.926582	-0.8759774
487	-19.746227	-22.653372	-14.7577505	-8.554641	-10.7634735	-8.327194	2.3143876	14.4978485	20.729645	-11.924906	-15.314749	-15.219092	-7.0254784	-12.845332	-9.466985	-25.706785	-27.636082	-17.70657	-9.084391	-8.846203	-4.8296614	3.591003	-2.3897972	-8.054355	8.469805	4.0918436	-0.06619712	13.486135	21.975712	19.053337	-11.663564	-11.63904	-1.1127468	0.53269017	-1.9049453	-2.8010976	-4.6448126	-8.267273	-17.45493	-8.193256	-7.132351	-1.2635324	-1.0244396	-6.161744	-1.5037587	8.481479	6.290101	0.12744619	-6.7948933
488	-7.3122396	-4.552359	-5.365058	-9.083896	-7.4343777	-2.7033176	3.9133162	3.8598266	2.1446826	-2.6102734	-4.802537	2.3797083	0.43229747	-5.064377	-5.1007624	-20.634306	-8.118713	-3.3724866	-2.0924728	-4.355129	-4.323366	5.2417784	0.8146044	2.3197153	-0.46142924	-4.8465314	-6.8612037	-5.6070466	-9.012035	-10.953756	-4.259799	-6.8413467	-9.899237	-2.9868827	-6.7123594	-2.905202	-7.3158407	-12.334097	-14.477192	0.022776306	-2.5277016	-15.229246	-2.6663609	-13.648508	-16.945478	-18.569496	-12.706967	-9.390459	3.458055
489	8.200188	7.1255536	4.137882	17.596914	7.8263826	7.8161926	6.424989	6.6431313	5.015134	-5.061139	-11.479754	-18.523136	8.870436	5.236779	11.1974945	-10.167759	-13.347874	-4.7242823	7.236261	0.8746481	-4.325576	-7.7477965	-4.7718306	-4.2510047	-8.675289	-10.077051	-7.0961385	-6.8326397	-12.858951	-15.387263	-4.935835	-6.8764033	-3.9831488	30.074776	21.888996	16.816153	0.6165456	-5.6825495	-7.722047	-7.2417984	-4.45877	0.5985975	11.65914	10.9030485	13.411423	14.32139	-0.86051166	-8.424537	-2.7917116
490	10.379747	9.006245	3.2724812	-2.7588203	3.4910698	17.336985	-5.754114	-7.0716867	-6.6242614	5.4380045	3.8968806	0.38768387	10.657415	9.437824	16.22797	-12.890907	-15.697293	-10.158303	-1.1158326	2.3219466	6.295739	5.7551756	4.5515	7.0092506	5.1130185	-2.191218	-2.402524	-11.93577	-0.78115785	-3.143468	12.831178	10.758829	10.213101	5.406621	4.5014296	3.3021538	6.5945597	4.910974	6.1136727	1.6556132	-1.1691241	1.4578425	-6.520117	0.09514843	-1.5007867	13.289333	14.061888	6.7730284	6.7656155
492	1.4503876	-1.3536336	-4.25913	-17.322447	-10.559994	-1.4497099	-0.9830396	-6.134746	-8.023232	-2.6403775	2.6712785	7.807088	0.30031407	-1.1799575	-1.2709354	-9.01837	-6.9242387	-3.2267365	-6.4466686	-3.4244332	-2.4021983	15.400607	13.661184	7.4057016	-1.2062163	1.2265568	4.4748955	-1.255938	-17.489517	-10.810398	-0.8409502	-5.6415334	-12.99087	-13.005325	-10.710193	-13.279167	-20.233688	-14.864811	-5.0481577	4.1218724	-6.359013	-13.48274	-4.0492487	-11.78698	-8.950933	1.1020969	-4.1726117	-3.3051794	-5.0380974
493	-20.845728	-12.002459	-2.1959286	-15.295207	-17.583832	-5.6399417	-17.411491	-8.68965	-3.0872538	-8.03491	-10.024791	-3.1213422	1.6658714	-2.189507	0.010356545	-6.468885	-7.737811	-10.563133	-8.334267	-10.114214	-15.363379	-9.912742	-9.307913	-9.169359	-9.211739	-14.366896	-9.80134	-1.222202	-9.593281	-18.669119	-5.4566054	-13.909714	-16.48237	-7.036523	-3.9990149	-0.08447653	1.1768218	-3.9904127	-4.549965	-6.4366055	-5.2301745	-1.8669881	-6.38367	-4.92551	-4.2018394	-9.160977	-5.0360036	0.7007607	-4.1274033
494	-11.188089	-15.531229	-10.244812	-9.097101	-6.6651926	-0.8289242	-18.035194	-10.349442	-8.049141	-14.102135	-14.492777	-18.889603	-7.0615845	-8.51359	-9.683113	-29.870932	-23.541462	-14.705631	-12.657688	-12.465748	-5.900356	-0.32467505	-8.754902	-13.686022	-17.36512	-19.96939	-15.849703	-10.134586	-14.03121	-15.19296	3.1619177	3.8002741	6.696357	-7.729933	-6.944894	-5.446189	-13.036319	-15.755401	-16.108551	-5.053253	-8.522863	-6.802595	-19.419117	-15.3884945	-6.6391773	-18.301842	-15.753969	-7.120491	-9.077845
496	-35.4861	-34.404495	-25.615547	2.2179127	-6.337134	-13.897587	-23.021881	-28.097729	-29.727503	-16.537022	-23.65633	-37.021667	-9.562473	-21.895386	-21.529814	-36.902008	-43.76557	-42.49099	-14.255909	-16.806377	-16.183695	-2.0662394	-1.2908934	-5.1541305	-26.483965	-33.668617	-38.300545	8.472418	7.0193973	0.971308	-18.7522	-26.499865	-18.516214	-42.32576	-46.68662	-43.621017	-21.368782	-23.574032	-24.381973	22.132051	20.787643	17.745419	-23.091454	-34.05829	-41.202866	10.726399	2.3747213	-2.231356	-6.216961
497	12.020791	17.892868	18.708908	12.009634	15.645418	14.265123	15.304638	28.888945	26.453789	10.122816	13.3868885	4.2619886	10.4944	6.0032344	13.630571	5.0370665	4.8971896	5.2668896	4.5119557	2.8796568	-10.118094	14.188404	14.396086	9.818404	11.625507	2.930355	1.1143363	2.1152089	-0.9098429	4.6495986	6.0859585	3.7962074	-7.977134	14.577913	16.821526	17.259714	11.726295	14.275755	19.33751	9.968842	13.408007	20.68095	-1.5610715	-5.4067774	-6.3044376	2.8419695	-9.120703	-16.592152	20.536514
498	10.87223	11.596883	11.23777	5.73183	6.6167955	7.1791816	4.8105545	4.7768846	5.294271	3.5668654	1.0245101	3.6044168	4.9956665	0.1182653	6.5082	5.76755	2.8093016	4.397055	-15.302357	-12.394365	-4.561372	-0.68967205	-4.0817127	4.1327314	-4.2065287	-12.621689	-13.96726	-1.7105515	-7.389431	-4.043195	3.0144098	-0.59278584	6.148877	3.5364513	5.4632554	0.0648101	0.8293641	3.3541708	5.692319	6.3516865	12.010975	10.920147	5.0074434	7.018593	3.743652	9.256788	11.373295	10.976494	3.597557
499	3.701631	-3.4927144	-7.655009	3.6798654	8.682299	16.253603	14.748713	20.753506	14.573583	19.630497	15.617778	16.590927	2.5751424	-0.6048445	0.6314212	13.220446	17.365864	13.131842	6.3995123	10.386532	17.345966	-3.6859903	-2.9978137	-2.851479	8.712957	12.880184	14.99991	13.680685	9.609953	13.36304	11.615611	10.369438	2.8342094	-5.0466385	-3.4121795	-1.2304893	-6.2695975	-3.235192	-5.0885878	9.358947	12.353935	14.497627	8.977972	9.701155	3.914648	5.1836166	11.599342	8.408766	10.283516
500	6.81914	3.6088562	8.110464	1.7653469	-10.462227	-6.184247	0.24496934	1.0718297	3.9194045	-16.70387	-7.0454025	-5.2129745	15.588013	15.648679	12.611596	0.16774535	0.5080595	6.047465	4.702666	3.4929504	5.2092886	6.798381	-0.68089503	5.1237698	-9.864916	-2.166276	6.491703	3.0228438	0.55363715	3.1010213	11.853362	13.101864	15.047783	-9.379877	-5.9418774	4.917836	-0.5056341	-7.3321285	-9.1032	-4.9636045	-0.1306145	9.745932	-0.64327735	-5.062678	-6.6970167	-8.35751	-12.143415	-13.045668	-12.165417
501	13.095813	13.517492	8.791051	4.5937886	7.0235896	7.2521186	5.7079763	1.0181344	3.7508202	7.1260524	6.8964024	6.428751	22.779963	13.959827	6.1294947	-4.4118366	0.8046618	3.5098128	9.363012	10.224678	6.1846027	11.460835	8.475178	9.404643	10.680126	9.8083725	7.7203026	4.023832	-1.5013897	-0.9219967	-1.9413569	0.31154612	2.7522569	12.953421	11.968054	16.160769	5.278102	6.045801	6.0786214	4.6118274	7.9456983	8.922635	5.6120367	4.1802855	-0.25218856	3.7104707	7.0711594	4.0565476	-3.652697
502	-5.4171076	-2.9670477	0.37080127	3.2316313	6.7655087	2.867579	5.5146027	4.0980062	8.294907	-12.268837	-23.060074	-24.566286	-12.30939	-19.37016	-18.546509	-1.3590564	2.241465	10.716188	-16.996763	-11.348276	-3.9029965	-6.67604	-1.9300425	-1.2495087	-19.275358	-20.580597	-13.071488	-10.165288	-22.434359	-25.796593	4.414349	-3.8749094	-7.720278	-17.716774	-12.751873	-11.462644	-11.4500885	-15.318066	-17.414639	-1.8345132	1.1138551	0.7542861	-2.1750226	-9.922249	-10.270163	-3.0109296	-0.8626282	-11.470121	-7.2422504
503	-7.161788	-0.49753457	1.8953333	-3.8636374	-3.595169	5.607107	5.5261807	0.8910413	-0.00716579	-1.878437	-7.6024027	-24.612537	-18.036713	-18.58765	-8.383615	-5.177623	-9.554626	-9.547157	-2.2085385	-8.118948	-11.728666	-1.3629694	-11.1424465	-12.543842	-6.523511	-7.699396	-6.514827	-5.626132	-9.813496	-9.172361	15.384168	10.347324	2.4390452	-1.7810082	2.771243	-1.4986768	6.544039	2.6515613	1.6137795	-8.519748	-10.902639	-3.9128196	14.35687	11.718746	3.5277267	-27.472725	-26.051954	-16.551895	-12.354888
504	4.5358486	8.258799	2.0261006	3.60096	9.606932	11.1747	18.677292	26.27969	29.288687	13.67819	21.77093	21.926311	18.441158	20.194235	15.730872	15.60561	11.117713	0.2907009	4.2151213	6.311757	9.034655	7.8286333	14.821614	19.876907	8.191935	10.896631	11.339041	12.175072	11.456772	7.671217	6.4741144	8.353714	4.178937	13.580235	12.658193	8.482834	3.2322803	7.055506	10.705704	9.781029	10.99015	13.986612	12.169106	12.6706085	12.207434	14.029903	6.738432	4.046046	18.986172
506	-14.804859	-16.197151	-9.997967	-15.073366	-19.77412	-25.80085	-6.992797	-8.137168	-9.56548	-21.074047	-18.206623	-18.468351	-21.917341	-28.460552	-28.588524	-26.404022	-17.354597	-12.756132	-11.6446	-15.179668	-8.000015	-10.530951	-17.194778	-18.231983	-14.045648	-16.488125	-11.676399	-21.844845	-21.839733	-9.597017	-17.621176	-21.157513	-14.743593	-12.181507	-13.843921	-9.321196	-29.725433	-32.606594	-25.046597	-16.49626	-21.085838	-19.103796	-16.892624	-20.311169	-14.589657	-4.9877934	-12.25598	-14.119453	-12.618546
507	13.37835	16.40096	20.21243	-0.5729886	2.3504114	6.6867814	17.254742	17.699955	15.8386	11.152209	8.687424	12.740465	17.227211	16.252296	12.746195	0.76934695	-2.1891186	-2.057826	17.656086	18.878077	19.438564	3.7904634	9.297755	7.3174963	15.265312	12.379278	15.767981	9.546566	15.111305	18.089882	20.980774	14.837437	9.046759	4.5254974	5.071636	12.860485	6.5302677	4.230628	2.0669637	23.451992	14.362597	-1.2793456	6.4827332	14.700779	13.433525	11.656929	18.766556	12.096136	46.231773
512	-8.409764	-17.519615	-13.382154	-2.2083519	-6.337445	-7.4911175	-2.1068244	4.066175	4.0594606	-22.45235	-16.18566	-7.455946	-23.177143	-31.339539	-36.522133	-24.534275	-28.108067	-30.457642	0.70530707	-5.313758	-6.931328	-24.194778	-27.522911	-23.349026	0.6401875	-3.9431853	-4.059675	-12.726609	-19.146246	-16.341251	-9.652897	-15.625704	-10.485619	-7.196687	-4.4917336	-4.351453	-19.66331	-24.99554	-28.676086	0.32301363	-11.424767	-12.164848	4.108536	0.71915174	-8.984869	-13.512526	-19.684399	-13.707707	-3.6083517
513	-17.944248	-22.518532	-21.657234	-15.729715	-20.495977	-19.370033	-15.588636	-21.101152	-17.93904	-3.6025183	-7.0665016	-4.7818203	-10.85683	-20.943161	-23.055141	-6.164587	-11.474842	-10.894899	-2.5545201	-14.650118	-23.029667	9.182263	0.30330765	0.40671927	-17.2532	-20.712559	-14.222793	-14.287526	-18.42392	-15.02347	-16.091793	-16.006718	-6.644635	1.9192324	3.173889	13.5907135	-7.834145	-7.6807423	-6.5608892	-0.15769458	-4.4441996	-9.473518	-4.0196075	-5.1167526	-2.7533646	-0.7684903	2.5550058	7.3266916	-21.856392
514	2.8536396	1.5033133	6.8713274	-2.955368	-2.6520915	-10.808021	7.438472	11.913564	6.25128	-2.1328964	-9.425598	-9.069838	9.475115	9.169647	3.974387	8.96358	15.141102	15.661251	-8.175504	-5.892525	3.4568577	-5.226802	-5.6431847	-4.796192	4.8833094	2.6585252	6.376581	-4.596419	-12.104123	-7.894593	6.4236526	8.641541	5.2347684	6.194728	8.360453	8.773027	9.619246	-3.9336839	-21.86504	14.0511265	14.713569	15.225454	7.2237787	9.3554945	8.4121685	3.6679692	0.09941302	-0.8700019	8.387835
515	8.470886	3.806254	5.000494	1.2673935	-4.1638756	-4.1595964	4.7018833	7.890259	13.107111	-3.0663815	0.13834351	2.4543657	-9.45336	-7.7333655	-0.7175478	-5.4638596	-0.88943064	6.015567	11.589323	7.9863853	-0.20142788	-6.140121	-3.6180217	-1.5979874	0.50937504	2.4538708	9.150417	-4.126386	-0.32803538	-0.07091625	1.7924161	5.3723564	7.0980034	-3.1864562	-7.6939144	-13.955036	-3.112765	-7.8981876	-5.2831535	11.317009	4.708896	0.36335295	1.7005041	2.741374	8.198185	9.374374	0.10869465	2.063673	6.089912
518	7.6103573	-3.4973288	0.049253166	-7.976246	-7.2967916	-8.335045	0.89205515	-4.9937572	-6.296295	1.5712097	-2.3493323	-2.2318249	-2.3671322	-1.1122179	3.0932183	-13.279879	-6.7581053	-5.515557	-1.8242724	-4.966003	-3.7344165	-21.76177	-13.322069	-3.958733	4.867464	4.3233476	2.0557368	-0.86533844	-2.7333367	3.2760973	0.94387054	-1.6697419	-4.737539	-5.098418	-3.2177072	-2.0899189	-0.043635905	-4.8644176	-2.3471134	-1.8643692	-2.0583136	-7.5178814	-3.2965107	-5.458311	-4.900491	4.1869736	1.8768531	2.3805878	1.1508528
519	3.5077648	-2.4240804	-4.3246193	5.724478	-1.4295149	1.9354858	6.688839	10.540323	6.772771	10.925339	4.5358396	1.2579021	11.034312	11.439339	9.780218	-0.29990315	-9.418598	-16.43208	-0.35776442	0.49377048	-0.26328707	0.17758748	-0.69942564	5.047914	8.848107	10.7089405	10.431753	-7.1349707	-1.6314192	2.8796728	5.8564544	1.9241238	4.6737304	-2.6296325	-3.2018955	-1.9877231	-0.6036559	-2.644858	-4.7152166	1.2840576	-1.1819558	-5.9465837	3.4749153	6.040528	8.983847	-8.794567	-2.4912455	4.219249	3.1860344
520	14.572735	15.324358	12.128229	21.715416	16.357092	10.587933	15.755788	14.558369	9.369989	6.475516	10.427628	7.538966	8.304579	8.431512	9.770989	2.896242	7.677803	17.880947	13.19292	18.663673	14.079024	3.3463178	7.966587	9.18088	15.8728	11.972881	4.3349733	7.280549	4.7671237	1.3852873	5.5468225	10.765178	10.525455	4.32409	3.1272833	1.0556487	-2.5369942	4.1028013	8.211119	20.853996	18.698893	12.598713	18.810429	15.305742	7.491946	19.481415	18.304754	16.403847	18.490122
521	1.2774966	-0.43223548	-1.2711396	-0.20352355	2.8328466	0.9054279	9.251177	8.885418	10.714952	5.062421	4.474382	3.877467	2.1973567	-4.343524	-12.884823	2.3990865	1.9406347	-2.9163098	9.668869	12.045188	13.171017	1.1029928	5.272625	4.521127	0.8114519	1.9924791	-4.196757	-11.8218565	-14.45826	-17.778801	-1.2103381	-3.441527	-9.233376	4.1711445	2.2446012	9.695612	-10.089296	-3.5188375	1.3136599	-14.073054	-8.548901	9.603861	-12.007038	-4.8472924	-7.4861965	8.440511	0.32618645	-2.3041863	2.334333
522	-20.967152	-15.884983	-11.851599	-7.3094845	-10.005976	-10.180407	-0.4322486	-0.40650836	-0.16635573	8.065587	13.691274	7.9159746	-2.6395133	1.4617008	-0.37376812	3.7970912	-1.7765511	0.2520794	8.986029	11.2296915	3.5932667	9.329712	8.059907	9.540306	-6.2253184	0.18937242	-4.327887	-19.752354	-22.669846	-19.544334	9.871341	13.041279	14.315851	-8.890415	-5.386102	-9.520256	-1.596383	0.012046278	9.736745	-0.19500086	-9.132746	-10.43494	0.2603351	0.8816354	-0.5128049	12.226746	10.30282	3.6990466	16.480042
523	7.932229	8.543779	8.417866	8.846357	11.35851	9.086625	7.6481647	4.9441724	5.1680393	8.704201	10.781136	12.494925	6.0961423	1.034421	3.7582152	6.0793695	7.4026966	1.6496636	3.5106528	5.753801	7.3353634	13.891357	11.402393	7.2374206	1.689513	7.947156	9.25736	-0.15372801	4.181092	5.1248345	9.299257	5.6988907	5.9498615	9.397535	3.2422054	5.12187	7.856227	5.48323	7.7450657	-0.3965072	7.575732	10.128458	6.326646	4.963262	0.96562344	8.94611	11.055948	9.387935	2.9177222
524	9.388807	5.145753	0.44832057	-0.7585177	5.757064	18.50082	9.651377	6.904628	8.774574	11.16848	9.269062	4.5957522	-4.312685	-12.464536	-15.742199	-5.76853	-2.4539511	2.6661186	2.9016418	4.529189	5.065588	7.2224274	9.047522	14.871558	-1.0023643	-6.504878	4.520528	6.487979	8.522027	12.880646	6.578925	4.950987	10.677744	1.2744555	1.5991151	1.1093369	-1.380992	-6.9916067	-6.7694607	4.856535	6.451479	6.5862894	8.93274	6.21387	0.7546901	5.0238733	9.325748	10.811743	3.5211763
525	-5.1280923	-2.8722765	4.5378466	8.648649	6.4529986	7.88241	5.524642	-3.1037574	-7.0971527	0.9975646	6.1542783	9.549161	-3.0503602	0.10207823	-2.6100798	6.0302515	8.059076	2.682021	19.174095	15.674235	20.330042	-9.389463	-5.120628	-2.0776398	3.9244041	2.9215884	4.318346	11.42982	5.431859	2.0054755	0.36698568	-0.51588213	-5.1170583	-2.865905	-4.0828686	-2.9017525	8.159576	10.329424	9.435655	-4.09091	4.1157794	5.9564075	-0.6923953	2.473215	0.37615204	-0.29731202	0.11227375	2.643867	-5.706663
527	2.4874518	-6.300517	-9.545064	8.494585	4.355437	5.2786293	-2.9869616	-2.0547414	-5.9585085	-0.66108763	0.8084451	0.4139076	2.08786	-1.5181829	-2.4119096	-5.1128254	-1.0864233	7.2405806	0.76296896	-0.5565047	-2.6388526	7.5769887	6.1102743	10.7278385	-0.16912979	-2.3478765	-5.568233	-1.494849	-6.3098035	-6.211632	-2.7994258	-3.719357	-2.8642006	-3.183515	2.2200713	6.823546	3.7126393	2.5115426	0.03235364	-11.515815	-7.363479	-0.15572119	1.8079808	4.6118107	6.3170652	-0.12431884	0.08050436	2.6891844	-2.5618887
529	8.7165575	4.106881	-0.18906829	-9.500052	-9.121901	-6.1224294	4.4651384	4.635605	9.860673	28.84861	24.015518	15.181385	8.238326	19.535679	14.056004	11.725237	15.959657	14.171064	4.6362176	1.2181484	6.049947	1.5178033	12.176561	16.765316	16.18679	16.568962	8.932839	11.122232	14.878845	14.388615	7.2794657	20.981632	23.080967	7.638681	13.674554	10.623792	13.723215	16.186384	9.612725	-0.6568934	-3.6145182	6.230845	13.698965	4.5975733	-0.29296392	28.02391	27.663883	14.338682	6.736064
530	1.0624719	7.3448553	7.9879117	2.259913	9.831308	9.54191	15.240425	12.556511	4.770693	2.0612073	2.1072917	-4.443054	6.527483	6.502509	8.660205	1.6988802	1.8257824	7.81629	-0.09616308	-6.959587	-15.659559	7.6491127	6.041082	4.1950254	8.521627	1.0552472	-1.4129783	8.475213	11.670005	14.389528	13.17346	14.748695	13.928338	13.0937395	15.724396	16.102825	26.937357	36.72294	31.672983	0.004026175	-4.842802	1.0019183	6.19396	7.3249354	8.615295	8.618366	12.953735	21.348694	8.255377
535	-6.0062027	-0.9030261	3.786829	-9.005602	-2.6117845	-5.356728	12.453833	6.147989	6.1201916	-2.5418093	3.7984037	2.3462925	8.203091	3.2657895	4.063407	13.831868	14.390995	4.979315	2.9120314	1.248269	-1.8314595	10.163288	5.6703577	14.149115	7.4320374	-2.9313521	-2.5261235	-11.976225	-14.836621	-8.691427	2.465787	-3.6445565	-3.2776918	-2.4879317	-2.5504818	3.133924	3.2504385	4.3547077	4.1789665	0.06520736	0.22157466	0.9560828	-1.4862335	-0.56193763	3.535325	-0.18343672	4.129193	11.644918	-2.2999976
536	-0.74887055	3.8231359	4.533176	-12.939329	-14.634231	-16.898365	-18.753597	-19.652891	-18.883192	-8.849339	-10.141754	-9.980342	1.9016972	-4.3904243	-7.3637877	-12.923964	-15.555226	-8.21671	-13.674836	-16.855268	-11.781359	-0.16403651	0.7327305	-2.3419204	-11.924075	-14.450214	-11.752264	-7.9871597	-8.766083	-16.077682	-18.442474	-9.756172	-5.751598	-17.746048	-21.94202	-18.757889	0.43321925	-1.7775286	0.39381015	-10.481973	-12.849117	-16.813375	-13.485224	-10.644316	-9.264044	-1.8666143	-5.7007174	-18.614958	-19.715544
537	-0.8623373	0.21220125	7.762704	1.8467138	0.9718091	-3.5959797	9.324695	11.554033	15.80733	-5.453336	-7.4813147	-3.3104758	3.6471865	7.1182833	9.572744	4.6456366	-0.4216632	-4.83167	1.5099127	-0.7007335	3.1033757	2.6847587	2.2161891	0.16814244	-16.48281	-4.179275	0.86951894	7.603686	5.428652	-3.0032551	-5.658353	-13.403973	-9.105648	0.830733	-7.595956	-11.593198	3.562122	-0.44189358	-0.68717575	-6.1621943	-6.606376	0.89188004	12.3323	4.461392	2.8018422	-11.412843	-2.7943244	7.6146083	6.944171
540	10.922312	5.0987	1.6597565	17.96785	12.526374	8.169366	2.4646568	2.5336597	2.9384134	0.7260939	-4.335988	0.3891351	-2.1687748	-0.42036766	1.9624902	-0.9170706	-11.215603	-12.057808	4.8360786	2.9504309	10.780776	11.548485	3.4453034	0.2926966	0.37819397	-1.5020378	-3.4743752	-4.57693	-4.1624417	-7.811658	0.729368	-9.711073	-4.757746	-4.877749	-6.4864006	0.5062016	1.3174618	1.1762819	-3.0548615	-2.0959659	-7.180247	-4.831688	-8.4694605	-9.090492	-20.861721	4.209384	5.015625	2.7473588	-16.74911
544	13.795807	16.229664	17.197765	-10.7581005	-13.147415	-22.57243	6.0661244	10.521629	12.052427	10.612786	9.580248	11.515262	-7.9488745	-16.436954	-14.574039	0.2270571	-4.568445	-5.2984567	7.104499	11.791689	7.8841896	2.8046293	1.5707825	7.3599052	4.248908	-1.9924573	-4.040209	-12.946995	-7.8140993	1.3522505	-10.330196	-9.461773	-12.806336	8.556738	-7.348403	-12.192962	-7.4024563	-3.9386501	-5.138459	0.37390953	1.6113131	3.7459457	8.485614	2.4011593	3.6377215	15.603243	13.783148	6.1263494	-2.9542837
547	7.5176544	8.830875	10.546666	5.8657856	3.6710455	7.087946	17.448612	17.658464	10.129062	7.7147174	12.089839	11.025679	17.05412	16.96312	3.251419	2.0650606	10.386236	15.086568	23.420088	18.029902	7.247824	12.824194	20.280201	19.069622	9.631764	6.056993	2.4632175	2.5504518	6.6747055	1.8633918	-6.984358	0.10851163	4.785988	-2.55756	2.508131	-6.260222	-0.43230486	-0.43509564	-9.090015	19.561148	24.521763	22.534504	10.220516	10.527836	3.2369194	-1.5808697	2.5954154	9.088675	10.649029
550	-3.7007291	-8.504912	-8.380505	6.7276754	4.089235	0.731545	-4.4079456	-6.15683	-5.1789637	-13.162079	-5.9606924	2.057033	2.398343	5.9085903	11.775164	5.5020747	10.395681	9.979394	13.4226	12.964123	11.804924	-4.3949795	-5.278944	-3.2140467	4.4863114	8.123411	10.126297	6.9782867	-0.34324142	-2.1342325	9.959258	4.0858793	0.09977436	-3.894788	-2.1268902	-4.377182	7.87466	10.721203	4.960601	-8.097364	-8.915798	-4.763522	11.60593	17.689087	17.757168	14.981951	9.081293	8.016798	6.775584
551	10.685716	12.049713	4.3799825	8.154806	12.660353	15.228026	9.257006	6.7696385	3.9435098	-0.9519258	6.638874	10.697827	-0.0837766	-5.9556065	-8.589939	14.81845	7.881215	5.93242	18.039978	13.926568	3.7823215	-0.3912255	-0.25160325	1.0836313	0.72435343	-5.371528	-7.822975	-0.16088766	3.2089372	-1.6842797	-2.3514035	-1.8496917	-0.7024813	1.4531993	4.477935	-1.4274778	-16.110008	-9.968334	-11.250043	7.9689975	12.697385	6.4031706	4.2271132	4.594125	5.4292183	6.90464	8.010174	0.5783063	14.496051
554	-9.187738	-11.54472	-8.065501	3.154197	-1.4188851	-0.08380073	-3.0578856	-3.3590212	-5.764014	-2.2286818	-3.3231242	0.45766562	-2.6897166	-5.569558	-9.280573	1.081135	-4.338505	-12.200934	-5.2283735	-5.824771	-6.8719854	-8.4922	-11.468559	-10.47406	-4.235953	-11.748222	-8.526541	-8.537753	-13.593169	-5.742425	-14.914064	-16.2743	-12.474592	-16.546463	-19.812874	-19.345936	-19.657185	-17.575031	-9.836381	-14.969987	-17.973736	-12.579575	-13.539665	-15.401775	-16.62966	-9.619564	-13.4552555	-11.563715	-8.00816
555	7.0601974	3.531907	6.4471064	12.703964	13.372466	11.227047	9.749614	10.612877	7.33937	24.911554	16.150997	5.4727817	2.559588	8.214227	18.271553	13.114953	13.001005	8.3217945	3.8618073	0.6740869	-0.022593737	11.112526	9.114197	8.689033	15.833998	16.445759	9.3137	-0.67144394	-1.4463122	-1.428235	5.9700546	14.745851	18.763023	17.947538	17.021315	12.151655	9.104793	9.677207	0.7598505	10.584863	13.2496195	10.950361	-6.1539097	-0.030572586	3.8516912	11.13958	17.085808	20.453085	5.045186
556	11.310065	15.831781	19.089912	18.140474	18.078285	19.49553	41.90176	36.3283	26.842863	31.241142	29.283916	20.91426	19.29538	22.46604	27.771534	17.35302	24.135582	27.865215	3.184576	5.3261685	-0.93636715	24.253994	25.939228	27.494774	-4.2057147	0.10567865	10.396001	4.342144	3.212366	1.3261094	20.809	17.744347	16.68615	41.69242	39.669003	41.46306	5.7523956	9.809952	14.369887	26.225164	29.002787	31.477415	6.457946	7.084202	4.156232	19.376095	20.857512	18.567825	14.964633
558	-4.5999064	-8.645373	-8.207272	-6.305236	-5.78342	-2.0582743	-15.128745	-16.384804	-7.807219	-16.392105	-19.598896	-22.785095	6.1376104	-4.012829	-2.6715837	-6.01593	-13.422398	-6.126588	-9.9303875	-15.135071	-22.090607	-24.808258	-32.0696	-28.684544	-3.4096117	-10.1610155	-18.092762	-23.91851	-31.014019	-28.51538	-43.452732	-43.136745	-49.133675	-25.775753	-36.013565	-47.254673	-4.0602837	-10.46847	-17.962955	-8.417816	-16.303196	-16.10936	-0.3219989	-6.0818863	-7.5861897	-4.6137	-3.9566226	-1.1497593	-2.9433174
560	14.896675	16.080221	13.418253	2.7381456	9.427701	15.263208	9.345253	13.714098	11.810616	8.74625	5.496161	6.217101	5.393513	8.933119	11.221781	-0.57180953	0.20077193	8.313473	5.68795	5.8049307	8.559122	8.262969	11.414368	10.34761	5.486128	7.682249	7.3217607	9.282375	5.3608317	1.9909256	12.714634	17.36748	20.56691	12.863709	15.482291	14.054205	5.9192457	6.5902085	14.686634	-6.8757625	3.2345414	3.338095	15.057026	11.790147	10.213663	11.089847	11.620691	10.888714	3.379644
561	5.876405	-1.8183947	-0.4792214	3.2623382	0.56821936	1.4571116	-5.5608234	-7.9234104	-11.406743	8.42314	5.852888	2.5807977	-8.854962	-8.319432	-1.7795737	12.049763	14.694315	14.548524	2.1721954	-3.6479127	-6.6800065	2.005467	0.67763674	7.0112457	-10.297363	-5.7608733	-0.26471514	1.7270186	0.6813493	-0.20351064	-20.002691	-18.788002	-10.918539	10.016158	13.021868	15.5257015	-4.5840597	-5.421876	-1.1904745	-5.611219	-1.7695066	-0.75895107	-6.059998	-10.24674	-5.865941	11.863417	4.1135216	-1.8715069	6.134156
564	2.3502786	-6.900342	-2.1613169	19.83023	15.393154	11.282133	-6.195266	-3.267569	-0.62859493	9.394417	10.492828	6.981758	4.242878	0.9735907	-0.8843507	11.884266	5.0839176	4.6074095	-4.9019628	0.013467729	3.1677527	19.210896	14.750898	14.084688	7.8820896	6.361391	14.359138	21.408035	18.690968	21.37585	27.361523	21.360687	15.457832	18.304638	21.390604	18.557125	13.52316	19.464771	22.772873	15.189341	18.875772	8.629996	13.681601	4.3624306	1.196743	13.242062	5.0698996	7.3477983	4.7982674
565	-3.7364635	-4.430881	-5.7206783	-2.186482	-2.900651	-4.6570206	12.144501	23.31366	26.842236	2.4677286	7.9431615	8.128584	8.13104	9.532509	-0.22412941	19.697968	22.993341	20.336763	-5.466816	3.0452268	1.3691171	4.8903794	9.878235	8.833605	-4.453347	-8.745916	-16.778837	13.977068	19.320656	15.8655815	12.028666	16.624773	13.951044	14.232494	2.2843847	6.106265	3.9940367	8.939747	12.318758	-7.8804774	-9.140243	-7.1949286	-12.342425	-9.125724	-1.4130968	-2.647192	-3.865323	-3.642692	0.87056303
568	2.343146	1.6191001	5.4988084	-0.20791337	-0.30307746	0.5079622	0.1616682	4.2228093	6.6724577	-4.28423	1.1585479	4.3531504	9.429129	3.3725462	3.9782944	-3.5503395	-3.4885216	-3.684844	-2.7473078	-2.3469703	1.7318921	-2.5910547	-5.332309	-2.977179	9.034454	7.7177324	11.967773	-0.18124728	-5.958481	-5.0010214	5.980524	6.0511355	4.300237	-5.121772	-2.0214546	0.57587814	-4.195662	0.3381379	4.8858247	1.1121486	-2.5309963	-3.831318	5.3509283	5.7746363	6.3775787	-1.3000703	-2.0329757	-0.39189008	1.4350855
574	-8.262325	-10.181136	-11.609777	-15.47761	-14.22873	-14.580833	-13.739395	-17.43444	-15.740561	-7.4107785	-6.7226105	-1.8183559	-0.2551617	-7.7252984	-5.9539194	-0.5685533	-3.5703995	-6.7434273	1.8729475	5.446704	8.99575	-9.54591	-12.313923	-8.976322	-6.9671535	-11.087629	-10.739943	-5.470827	-1.1519828	6.7672205	-3.885171	-0.7872074	3.2526255	4.92981	-5.0786476	-6.037785	-19.588394	-14.11828	-11.14835	-1.7680542	-1.8964165	-2.1365151	-18.666138	-24.280865	-23.729584	-11.103991	-7.8308754	-5.543453	-13.873429
577	-1.4949093	-4.950647	3.0699275	-12.7440605	-11.17919	-15.269339	8.371244	0.63658583	-0.21253878	9.7767105	6.382279	5.6941547	-0.44845647	1.2686787	-4.116165	-0.9389363	-7.5930605	-4.6160045	8.851424	11.872969	16.670574	7.992812	12.2157345	10.583302	8.232331	4.3647995	1.0553591	19.599848	10.359844	10.172306	-8.821593	-6.166777	-4.4327583	7.5128474	7.815913	3.860093	-2.8692038	4.0220366	6.055281	1.0304441	0.6210391	4.009824	3.3569808	-3.414851	6.4418297	-2.953227	6.083314	12.829512	6.092805
579	-16.34248	-18.22069	-9.277775	7.3651175	-3.7594743	-0.77861947	6.824684	0.17552598	1.8637393	-8.416914	-1.7774717	6.4933867	-20.844696	-11.900572	-0.5979925	-10.788393	-14.324614	-10.18112	-0.7373998	-3.2178938	0.3235126	4.605771	1.3633912	-1.7357564	3.2695966	-2.135784	-0.31779414	-2.1590362	-7.376401	-3.936586	-0.020018056	-3.521854	-3.4272575	-9.869298	-9.024553	0.13283569	-12.838123	-11.236888	-1.2412684	-4.931976	-8.916489	-2.5761442	-9.02789	-12.9128	-8.618883	-2.9334707	-7.10034	-7.5043807	-1.7732705
580	7.071092	10.182089	7.606085	6.5895853	8.515305	5.385025	-1.8114815	-1.9690561	-2.3780556	9.577041	8.920452	9.767103	2.8131464	-2.1539357	-6.74852	6.0913877	6.349116	-1.336087	-3.6527133	-0.008749843	6.0857263	0.53528583	2.6182694	-0.26366502	7.3528776	0.52572554	-6.2394695	3.1459813	0.63382655	-4.5512633	-0.905822	-1.5383304	-4.958398	-18.104195	-21.325615	-19.562323	-19.701824	-21.055035	-14.268887	-4.502783	-5.0930247	-9.121915	-6.5047216	-8.582024	-13.205692	0.8830321	0.81043196	2.0073695	-1.1912209
581	-24.45017	-24.88158	-20.038181	-7.9348273	-14.392105	-19.874039	-7.596673	-16.260513	-25.879116	-33.0057	-8.720596	1.062449	-7.7465315	-10.969109	-2.785294	-13.532565	-17.475956	-13.897411	-2.6952572	-12.369423	-23.51778	-20.01733	-23.026978	-21.969543	-10.9408455	-17.19701	-20.352554	-21.662441	-14.140391	-14.341064	-26.716118	-17.507668	-12.501892	2.3312669	-10.801882	-11.754157	-5.196538	-1.1937286	-4.3325186	4.9476414	6.4436235	17.994337	-2.624042	3.2875016	3.0772052	-6.5933895	-10.850044	-14.062481	-14.611498
582	-13.843094	-17.501923	-18.089188	-10.392731	-11.53191	-2.7496762	-6.03187	-10.057877	-16.821915	-5.6065207	-8.733573	-13.539766	-4.1102524	-5.0729265	-1.2958033	0.80184627	-2.358591	-0.092891544	7.80844	7.7107697	1.4940813	-7.7877536	-4.766947	-2.2948465	-1.9516559	0.77410066	-2.458828	-1.506873	-1.8037397	3.6528752	6.7899213	6.482877	3.5739794	-2.9811773	-0.6465875	-4.958879	-1.5091285	3.2965486	14.091187	12.055901	8.591069	5.9400883	6.0727453	8.752563	8.788769	2.0536299	-1.323235	-9.520973	5.010682
584	-14.891794	-8.27376	-7.0087786	-1.2884679	-5.2545595	-1.1485143	-14.167635	-10.326536	-12.602077	-2.8145275	1.9511527	3.8708148	7.6764374	11.026831	13.61656	-5.379488	-11.239961	-13.044971	0.620385	-0.48476627	-12.69245	-5.9539576	-6.9958067	-9.244505	-11.9223	-14.517205	-7.85219	-6.3610444	-4.912719	-0.89741194	-5.7324305	-5.208833	-2.4545565	-9.855592	-10.874628	-10.627568	-11.058597	-7.9007487	-6.323101	-7.8732195	-3.7495227	-7.0517907	-10.404916	-6.4756155	-9.286861	-3.5051272	-0.10234225	-2.8543696	-5.9004917
585	10.147688	10.623706	6.5027514	29.448994	22.80365	16.856419	21.223324	20.783003	21.675552	10.491932	14.258727	4.9282255	3.8779678	6.3209753	-1.6842023	15.652977	16.342274	9.993158	2.0765748	6.1559415	2.9733377	10.261467	12.242307	10.000273	-10.12837	-7.1334524	-6.0825224	-0.24653727	-0.902445	0.17971346	-1.2354581	-5.7509155	-15.572678	18.04039	16.370417	7.363369	8.166502	11.4882145	11.723621	26.98951	27.833702	29.540638	9.894696	19.593468	24.05565	11.08439	9.634485	7.0661902	8.42505
586	-6.0298815	-8.38863	-4.093112	-4.382949	-3.7598934	-2.4457107	4.103083	5.04393	7.7742577	7.7734237	6.9148345	6.489864	10.8688545	12.539391	14.830465	-13.849891	-10.834322	-8.973395	15.465502	15.626965	14.225433	3.876768	-2.424671	-2.9657924	4.064561	0.7984054	-11.845289	-5.229192	-10.049595	-6.0063796	1.0441368	-3.547994	-9.379192	-7.1176605	-0.7921969	3.1209502	15.897238	12.276838	3.9252124	8.783384	3.352897	4.2911577	6.8569565	15.340352	10.991604	-5.5228386	-3.1506166	1.3348513	-2.4242482
591	-0.024302125	3.5274105	7.2263913	5.081623	-0.28516173	1.8284879	0.1992318	-3.5613503	-1.3770928	10.890067	8.73292	6.7669907	12.732295	17.16919	21.146736	10.49411	15.362144	18.138649	3.1312242	10.732182	12.095779	-1.9217057	0.40356714	-1.5925922	16.418026	14.46489	14.771768	-5.6350403	-3.604643	2.655397	9.117251	4.482823	4.530461	11.599102	6.360813	3.2021666	8.080916	4.609623	3.442748	16.180325	6.4592285	0.20519346	13.353411	9.669173	7.640564	-0.6274182	-0.16550541	1.6174461	-1.6430421
592	-19.18951	-20.00727	-25.259518	1.7228715	-0.047608227	-2.4453673	-6.7517223	-3.392552	-5.849606	14.404018	14.188046	4.524173	-14.204683	-14.512156	-16.786783	-2.1346357	-1.3585734	-4.064355	14.2400255	19.802301	14.523302	-4.6977363	-2.0556579	-2.2931936	-7.4383545	-7.352593	-14.181423	-14.147537	-11.57094	-8.089971	-0.30293745	5.891831	8.231989	12.288984	17.04263	19.219845	5.3702536	6.109373	5.6592855	3.4126	4.5069137	7.721198	-1.5325288	-1.3487173	-0.42809033	3.345068	-0.53177154	-3.9358034	-9.7624
594	6.4418755	9.8041525	15.897249	4.4497805	3.6955218	13.163722	-4.8464622	-8.323868	2.261185	10.894563	2.1314754	-1.1571774	6.9851665	6.055291	-2.6434352	5.4093304	8.662018	-0.49333715	24.769592	31.69022	29.006905	15.848907	18.173033	7.736676	1.4544768	-0.10994327	-0.80960906	16.061234	15.818199	14.207491	-1.715979	2.2734518	-2.4310997	2.9200566	2.0260265	5.7618933	-1.5216694	-5.301752	-7.7096663	6.785705	9.027816	6.4007344	11.659361	11.143318	9.498875	3.3522968	6.609338	8.518616	11.078627
597	-14.366428	-9.841063	0.4011877	-2.5838828	1.4362489	-3.550368	10.510044	13.827843	12.989843	-4.3024974	-5.0574017	-11.898173	-12.58956	-8.408651	-11.755388	9.535594	14.219275	12.225173	3.0181718	6.0018716	6.038059	-2.6042213	-7.1870365	-8.39382	8.043836	6.4515057	3.8429184	-3.5134537	-3.664332	-2.242439	-10.125712	-3.107029	0.5575119	-5.843172	-1.2613679	6.2627897	10.2417755	4.2909117	-4.058867	9.566619	4.8687696	5.155568	11.000158	13.992762	5.3730736	0.3144399	8.876431	9.493629	-21.554081
598	4.3911514	2.0138836	-1.0952461	8.90375	5.842767	0.35854772	-8.047104	-3.37899	-0.5516969	3.7195463	8.7984295	9.081434	1.3935195	5.980875	2.6884801	5.723275	8.557614	10.405227	4.1758895	-1.8951602	-8.162633	-2.282042	-0.32427716	-5.375409	-9.042333	-11.40132	-7.82284	-5.4669485	-0.8749392	2.2263634	9.570657	6.0599027	5.6491933	-1.6580927	3.025895	5.6175146	11.071219	10.379726	4.1751885	1.4705083	3.4112806	-0.23154601	2.312346	8.06929	10.6392	11.938482	6.922449	-4.890183	6.512524
600	1.0580271	1.6523687	-1.7539034	5.2139916	5.924813	14.373396	-4.379429	-7.743061	-6.769863	30.986729	28.974407	23.452103	16.123562	18.452028	9.798181	8.958801	15.052141	6.4302044	1.3539972	1.5490055	2.6097412	-10.781679	-9.481081	-13.307947	-3.9002566	-6.627893	-3.8147755	0.4099157	-8.10537	-12.815762	-12.240546	-13.836569	-13.898004	4.455436	2.9887562	-6.301079	-15.492224	-21.550789	-9.583801	3.5408258	1.1279273	-0.94878495	4.0705843	-0.9144587	-1.8303518	-6.404315	-11.033951	-13.076004	-9.196337
605	2.97958	2.938574	8.028062	-3.866993	-8.307509	-1.4558823	-0.7771269	-2.2435312	-5.0664186	-12.442953	-16.254848	-12.478896	-3.0910623	2.2441106	9.682581	-9.645239	-7.0560055	-8.467199	-6.450477	-6.0514	-9.114427	0.9158591	-8.00595	-10.784383	-0.17850727	-2.4105783	1.1370766	-12.861574	-15.430277	-19.160217	-4.7208633	-11.697162	-5.882538	-7.19992	-3.1415076	-0.32778883	-21.52912	-20.74585	-16.089457	-15.752155	-10.965652	-11.359899	-0.25797743	-5.002207	-2.2339926	-8.040806	-7.5059233	-6.0313606	10.343029
606	-2.8199182	4.874571	8.819924	5.2389393	12.53319	13.294939	-0.2782145	3.2887144	6.0714025	14.208311	10.69368	8.084412	-3.6597857	8.794208	14.793524	-4.2059903	-0.8607023	1.0064923	-0.215819	4.560341	10.739387	15.593969	15.812846	14.606531	8.196213	11.917502	14.757459	4.8462605	6.7298155	5.3876333	7.022907	11.606255	8.215892	9.59436	5.385066	-0.15128219	-1.951538	4.8102064	5.8716373	3.167584	0.9663414	3.744937	2.8759804	3.309204	1.6492054	5.163075	5.263576	8.417124	3.437065
607	-7.9551516	-3.6977122	2.0868883	0.37665725	4.785795	9.770683	-0.4401431	0.47309756	-2.7715547	17.805298	15.752685	9.985852	-10.024425	-5.704262	2.065979	-2.8732123	-4.58066	-5.292946	0.44572222	-4.9591627	-8.451248	7.3615303	4.5491614	-0.60695636	0.23381382	1.0376778	6.482877	14.931073	7.963358	2.9546762	-0.79419434	-3.2777183	-11.53257	3.2117689	-3.5370514	-6.672674	-6.8032284	-4.7744465	-1.7624991	24.358467	16.586922	20.218616	13.714436	12.777756	7.6358557	-0.8845018	6.392961	9.619886	0.6263188
608	-7.0882072	-4.3530884	-3.9327662	-2.0753984	-0.9677959	-1.725013	-9.516691	-4.4461412	-3.228436	4.211536	5.032135	8.035288	-1.1679199	-2.5881839	-6.6616316	3.6145937	1.3839854	0.6284115	0.24801767	0.67291117	3.7398612	5.5521765	-2.6466458	-7.643525	-1.9873204	-2.31062	2.59272	5.5132093	0.993419	-2.2424984	-5.2894945	-8.1429205	-5.570552	5.0279016	1.9167719	8.329292	3.9266334	-3.4345722	-5.0076513	-0.7697466	-1.836031	1.7588882	16.700157	14.233615	6.127206	1.7609131	-3.3467455	-1.8415573	-3.0303073
609	9.715183	16.071175	20.558235	7.429163	1.4558772	1.3677988	4.3615537	5.886154	-4.4859056	29.842022	22.811907	14.986692	11.390228	12.310459	8.9756975	7.5670652	10.0165615	7.8437004	1.2921019	-4.2007465	-3.203032	10.325724	10.945022	8.619719	15.1074	4.8572974	1.2709036	13.555475	2.096363	-8.963306	-18.785252	-9.106815	-8.10715	-0.82218087	4.564786	8.721404	11.024696	10.273233	12.221996	-0.94837224	-8.394753	-3.9031506	-12.692772	-15.61773	-15.727904	-4.14492	-5.427418	1.3628633	2.9031887
610	20.4356	18.299088	16.73469	4.6833086	7.658411	13.859432	0.9533601	3.9800568	2.8343	11.45044	6.5977173	7.1306715	5.3985496	2.5008788	7.181409	-2.6707008	-3.2635555	-0.61736125	2.081986	-2.4980536	-1.5427008	1.7170169	4.277987	4.9102736	3.403483	2.2923434	-2.0750008	13.186245	7.514419	1.5733007	-0.7301676	5.641815	9.895704	5.5372305	4.1212034	11.514677	20.164835	14.969826	2.376427	16.33342	11.024371	4.006746	4.5420036	1.6207857	-2.348883	11.278557	8.003672	6.734227	5.7215643
611	-0.102802806	-1.2325363	1.0831745	-0.51443493	-0.64215	3.2209086	-18.5859	-13.764593	-2.2977207	-2.9549778	3.4306617	3.3492887	-9.754099	-3.0442047	5.092657	20.200972	17.49863	16.532307	1.597839	-1.9650761	-3.9178505	10.5339985	15.639067	18.347265	-6.4431725	1.7320757	4.5408487	1.8088572	2.3219738	6.6795034	11.058149	3.812459	3.1561704	8.041507	7.92361	15.924352	-2.404704	-4.0622435	-9.411989	4.6027555	6.509197	5.585991	5.9071975	2.6654408	9.854433	5.3287897	8.977343	7.8032207	8.221374
612	-1.0824564	2.5869162	6.313838	-12.912329	-8.632014	-4.5220356	-15.368813	-18.642872	-20.533012	-17.854382	-17.92492	-12.453449	-5.626029	-7.194655	-13.100902	-11.219112	-9.62539	-11.541725	-7.669406	-10.283672	-10.696608	-13.750847	-13.011847	-13.835802	-10.5139065	-15.73938	-22.978653	-11.734563	-18.666199	-13.455355	-17.674889	-20.044895	-15.266985	-15.720928	-19.47024	-26.151081	-14.242771	-20.464643	-16.648766	-12.709808	-18.699303	-21.764404	-14.9586315	-12.748062	-8.492801	-18.990238	-16.70891	-8.177362	-7.8903856
613	-12.769735	-5.0771365	-3.4086366	-4.608702	-8.450964	-13.290798	-15.740793	-15.205786	-8.798803	-16.8232	-15.315279	-8.564265	-2.8567548	-3.8074398	1.4002309	2.70671	-4.490499	-4.4367933	-7.62768	-7.686679	2.7343574	5.4639025	1.626097	3.3112586	-14.453846	-17.875202	-18.6731	8.599919	5.6922207	6.7361994	-12.990003	-2.076747	4.048765	-9.779379	-6.601629	-4.3254657	-8.246999	-22.266438	-18.260006	-4.3206625	-10.197532	-17.175085	-18.25487	-14.93989	-11.464285	-3.3974113	-3.1759224	-3.533256	0.7277489
614	-4.2102237	-9.376095	-9.422468	7.5024557	10.262348	8.805422	4.956086	-0.33332956	-5.259758	4.3982635	5.155203	1.0451548	-1.8485298	-1.1586733	-7.56627	0.10774112	0.53412974	-9.992512	2.9479437	5.434737	0.12876242	-13.51424	-15.645556	-27.282658	11.71871	11.521097	13.328835	2.751035	6.894945	12.458581	-8.070084	-3.4097593	4.863631	3.645708	0.5653924	3.096788	6.2945814	5.1110477	1.0599473	-10.520954	-7.760754	0.28060162	5.0836387	-0.6273612	1.4379735	8.205013	-1.1302072	-10.335029	1.5044916
615	-6.908269	-26.079714	-36.26301	5.351486	4.554109	-1.8239518	-11.176942	-10.333317	-9.740528	-12.519512	-18.742012	-20.031116	-1.9359176	-6.91975	-6.3856077	-5.4781256	-7.1293106	-4.124154	-6.847636	-12.279106	-8.667179	-29.237093	-32.92408	-28.953918	-2.7915535	5.44068	13.9668865	-3.446726	-4.57302	-14.929331	-22.33301	-20.10446	-10.160884	2.7292204	3.3057346	-1.3811995	8.171625	13.918524	14.299652	-26.030174	-21.831524	-11.931964	-26.781395	-22.596283	-27.354324	-12.518782	-24.6809	-28.045181	-2.1998906
616	9.712916	8.302635	8.530836	3.7569642	6.795499	6.260375	-1.0093827	2.235507	4.8990574	7.7020087	11.45011	5.3202195	7.5896645	5.6991434	2.5296946	-4.3224154	10.594028	9.238581	6.0455484	0.9520432	4.1906857	1.3218162	11.183817	12.536974	6.467822	5.314113	10.964838	8.247156	11.056715	8.048201	3.2484186	1.437837	0.14121735	5.091405	5.9615655	9.601422	1.500735	6.429583	6.5822535	-6.8986683	3.570891	12.338353	0.4488516	-0.68588686	-0.83726037	-7.0976415	-2.811891	3.674415	5.6126084
617	4.2523866	-4.266017	-11.774942	-13.781844	-17.172913	-10.27115	-9.553843	-11.296822	-6.566888	-6.380955	-19.972849	-38.771416	-3.2653737	-3.5128047	-1.5225688	15.39274	2.7676148	3.2402678	-19.670692	-19.6207	-16.877153	2.565915	-4.8086033	-5.1428866	3.8360271	1.3862634	8.911942	-28.745184	-24.976044	-14.59164	0.028471678	-17.05864	-19.690212	12.921299	2.6138887	0.020938337	-6.3486233	-16.035677	-23.547749	-1.1481439	-5.307656	2.2932382	-2.9229257	-9.855118	-3.0839248	-5.073241	-5.8789887	4.361828	8.321231
620	4.564308	-0.8188058	-9.209274	-2.317453	1.7869215	11.94733	-10.025108	-3.4190578	-5.3596334	-0.91521406	3.6860013	-1.9589944	-2.4752681	-14.298471	-7.195216	-7.0873766	-9.226286	-14.191739	-5.072027	3.2638144	11.114042	4.4223456	5.204463	9.483944	-6.0065393	-4.5478086	0.50851667	8.579	6.3452363	8.280428	2.0007079	3.35564	3.24535	-5.8910913	1.2834282	5.059901	2.0695386	5.5702386	9.036676	0.40946597	-0.026575029	-4.9464955	2.517484	5.084784	-2.0994537	3.3406715	0.34045458	-5.271799	8.656122
621	-6.3187075	-2.766593	-3.9829683	0.5241062	6.8895407	3.7127001	-0.8456611	-1.8654393	-2.496839	4.315485	5.265298	13.080436	-6.3979187	-2.8256292	3.295854	7.540943	4.5626717	-0.1628747	11.641099	9.613041	9.183644	-4.1005154	3.1621065	5.4061036	-0.39785728	0.60648304	-0.26429898	-1.7416819	-3.6643157	5.8180447	-1.2666003	-0.75318426	-5.74137	-7.1562777	-5.3514366	-11.876729	1.938772	2.6537466	2.8467145	-3.494287	2.6095865	6.627265	-6.8249917	-10.956831	-8.672987	2.3779478	-3.537299	1.6460321	-9.979579
622	10.518227	8.040273	6.0582833	7.562542	5.741292	7.590245	-3.3797443	2.6829026	4.9787307	-0.22682847	9.006067	3.598358	7.9374948	4.9659843	-1.0991932	0.86731136	3.4283767	2.6507564	-2.8523288	0.5425358	5.901944	-2.0759306	3.4278402	4.705193	11.700217	7.9216156	1.7863448	3.1513839	-2.3668401	-0.563518	2.7346535	0.11119355	0.21373838	-2.5455909	-2.3869267	-1.1640159	3.8697145	0.5070617	-0.6387874	3.290998	4.367654	1.0542483	8.240748	8.072063	4.4610753	14.337803	3.8369408	-5.126897	6.105241
623	12.6658325	6.465934	9.703312	8.83296	11.013199	5.6108704	-7.1521416	-6.8846335	-2.6733022	-15.079769	-3.7264612	-4.288895	10.681977	7.783981	4.9701223	-7.2819653	-4.1403284	-11.418291	-8.490243	0.6421379	1.0962112	4.6020937	2.2786584	-1.169087	-12.921127	-14.99787	-9.664312	-2.6932104	-0.6054261	4.742195	-9.974806	-12.254375	-13.780062	-15.646349	-10.898701	-12.4075365	-4.7925777	1.3550135	-1.1375171	3.1704059	-0.036440432	-4.9711943	-6.873893	-7.0022993	-0.09108478	6.7479324	5.6483607	6.044138	-5.17986
625	-0.79081476	8.076597	7.545041	7.7633667	10.486425	10.337432	7.8790183	10.037996	8.045804	5.6932006	10.799865	6.181019	7.7068853	13.873527	12.373489	7.2321806	9.103027	9.183777	-0.18553287	1.2994801	3.31395	-8.022295	-4.4808683	0.9181953	4.665196	4.617155	1.0611858	7.93493	13.070756	10.111734	11.121992	12.28764	11.399897	-12.394802	-8.856182	-5.896491	-10.594631	-11.422102	-5.242754	5.7161436	11.68744	10.8386345	0.06144114	-0.6028967	-2.3838234	0.094597995	0.87360835	2.7119894	5.3036633
628	9.670168	6.6389813	1.9533908	11.617521	10.100159	-2.3939257	9.474066	7.089222	2.5465932	1.4185085	3.6162734	10.156154	3.4060297	5.9789495	8.579325	1.6564034	3.8304904	4.2809763	-7.38885	-4.6772366	-4.3720737	-0.044576764	-4.2817683	1.7442484	0.61762404	3.137904	7.7538295	6.0196657	4.328951	7.90186	-11.992914	-7.787223	-12.050466	-14.831442	-11.937965	-11.474606	-17.301565	-5.121978	-2.1139116	-4.8514977	-8.465109	-8.9711685	-17.220514	-20.441013	-11.216024	5.915624	-9.313677	-15.269352	-1.040877
629	-12.359006	-17.489422	-13.081375	-24.855804	-20.40615	-18.74588	-12.903824	-18.877052	-17.244965	-16.037533	-23.472652	-20.764828	2.4840558	6.985652	1.9779716	-33.348198	-11.565341	1.7756424	-2.8324919	-9.911737	-14.480743	-2.181501	-0.73533875	-9.639095	-29.05374	-22.061699	-15.436274	-17.170353	-19.840727	-14.255589	-24.358002	-18.062824	-11.514618	-10.6670685	-6.323904	-4.4141426	-30.006285	-19.42755	-7.3722324	5.6222878	4.1535525	-1.5146291	-23.47527	-36.386154	-26.940569	1.3920145	1.5827543	2.0282373	0.87521493
631	-5.3767514	-8.028096	-4.2172327	-1.5162058	9.336166	14.451216	0.15177676	1.8977017	12.145334	-10.154578	-10.386345	-8.00794	8.457389	1.5051937	-5.678075	-12.362961	-21.509155	-24.911697	5.113834	2.1603646	9.636919	-3.0548444	-12.206128	-15.594905	11.082128	7.7779913	-9.85259	-0.9299152	-6.6915994	-8.3013115	5.646388	-2.7700028	-1.6633803	-14.334944	-9.685495	-7.789793	9.863373	5.072179	7.582781	-16.501785	-9.879053	-2.1126137	16.436441	7.8322744	-1.4943262	23.864605	28.971941	32.37408	-9.870972
632	-11.8917675	-18.339966	-18.695368	6.030716	0.95297056	1.3320649	2.7681339	-0.12847209	2.0457315	-2.4724784	0.28803062	4.8572216	3.2389426	3.514565	-0.71252155	3.1279492	0.029493421	-5.092346	0.48433235	-7.5192986	-2.5635376	3.756974	0.181048	-0.18675163	-4.555334	-0.82036924	3.0647678	10.199048	10.752282	6.329397	0.61661816	5.4702873	9.673218	11.699894	11.5480175	3.2410128	2.0373378	0.6932236	3.1601949	-1.5843067	-3.1610367	-0.866876	10.856473	9.720238	9.876429	-2.8426273	2.981342	-4.4303184	11.470884
634	7.4394913	7.878891	10.31995	-3.5262167	3.4437609	5.637802	5.998713	9.118627	8.915113	20.450768	14.889698	4.3597994	-6.269104	-4.238526	-3.486991	11.478025	9.715544	4.7427607	1.2971249	-7.9367576	-1.0513381	6.852211	10.997712	9.487111	9.044186	11.021873	8.797057	4.3730354	-10.451122	-18.301212	3.7154117	0.7239766	2.5643559	-7.9947014	-10.062147	-5.0239654	-10.869226	0.43564633	6.395014	5.6434026	8.720869	12.836674	13.915836	15.102367	11.939327	17.312391	17.900028	11.944169	8.852512
635	-0.3299152	-6.707611	-7.031372	-1.6552625	-0.7922047	0.35363764	-19.68018	-22.755909	-20.013315	-12.400318	-8.704264	3.916748	-0.4958048	-4.24469	1.6508303	6.673503	6.076138	-3.7873592	-12.161383	-13.68295	-8.3747425	3.4027138	0.7386687	-12.172766	-9.958952	-7.4491177	4.3706107	0.22008413	-2.8117075	-5.419236	-10.325957	-9.410976	-5.4187574	-3.8592863	2.2923467	-0.3581241	-1.2049764	4.1895623	4.27474	2.2290816	-9.75288	-11.996724	5.213936	11.579981	13.801577	-4.1625414	-4.500207	0.81317204	-2.5484257
637	8.692462	2.6645765	2.9679337	16.006588	17.110714	16.32962	2.7516034	4.3338294	0.21963039	11.892697	7.0984354	-2.445305	10.978279	10.056381	9.72318	2.4144373	-1.6738303	-0.6808379	1.150932	-2.994771	0.34976986	6.552356	1.5099039	0.70912373	5.163935	1.9224501	2.9419606	23.158077	22.26066	18.551422	4.925846	7.041228	7.291136	16.58153	18.628166	18.723436	14.773238	13.456752	16.736385	3.7764487	4.127229	6.9141912	5.1498566	0.92222637	3.2550268	-4.8173227	1.7832587	4.5401754	12.691593
638	-8.175398	-6.3782997	-9.440654	-8.215811	-6.6409836	-4.626651	-5.9484234	-6.3306103	-6.3665743	-20.688732	-20.94632	-16.540699	-15.119547	-16.401115	-11.352053	-16.78479	-11.661831	-7.995109	-12.445096	-14.841622	-12.842863	0.010417623	-4.5299077	-6.5216627	1.8025873	-5.173397	-12.249339	-9.175764	-6.0289745	-8.60977	-5.357249	-12.193611	-12.254809	-5.44742	-9.708717	-16.601864	-8.23762	-4.1167183	-3.0550745	-11.779512	-19.52534	-15.452373	-12.8131695	-14.770168	-13.162886	-4.1280413	-17.333511	-21.017511	-14.804918
639	2.5212379	3.6999505	3.7699988	-12.435934	-17.690517	-19.56099	-19.609064	-20.557034	-17.747244	1.7829555	-1.7623223	-2.4245124	2.2795315	4.7578516	6.746179	-4.6929703	-5.9614034	0.08012563	6.6190825	-0.96359944	9.245913	-3.2698746	-8.143305	-17.259117	-33.565125	-18.960726	-7.3717175	-31.147987	-25.848549	-15.757057	-10.175178	-8.670882	-11.439005	-4.397916	-16.223139	-16.107843	-15.485946	-20.402016	-22.97337	-17.678339	-23.035892	-18.517769	1.491186	-0.058431745	-9.128879	5.2897167	3.4701467	6.1642838	-12.070885
640	-3.391006	2.2702866	10.347345	5.997896	7.311364	-0.2802335	-3.319468	-1.0781192	0.59056467	0.35328156	3.934544	12.562326	-7.5287538	2.0088704	3.8579621	-2.435598	-8.398808	-14.056697	2.236096	5.5227876	1.4355618	2.453918	-5.00036	-5.843428	-14.700129	-22.714752	-16.726618	13.844917	13.138478	11.387985	2.763495	11.340102	14.480934	-10.819449	-3.5332985	-0.0853194	13.392062	11.491287	10.697168	-15.602909	-10.94453	-7.7540474	-3.5632977	5.2841234	10.573105	3.2308626	6.3125277	3.9538908	-12.836421
643	-11.52943	-10.515625	-14.137503	0.21676749	-6.5610747	-6.664256	-16.690306	-17.932255	-21.180466	-12.026346	-9.002422	-12.080762	-6.694734	-8.118379	-7.191596	-11.422906	-13.279501	-18.92535	-17.589434	-22.392475	-32.302235	-31.787155	-34.323086	-28.192726	-13.230884	-10.760597	-5.5840187	-10.960615	-10.692799	-6.4048834	-28.69387	-32.438118	-33.177315	-9.212984	-12.127092	-8.227069	-9.229679	-3.7825627	1.3802423	-16.506111	-13.948038	-14.563732	-10.425126	-9.2338295	-12.069049	-9.794157	-10.340105	-8.313457	-16.274746
644	-6.4439116	-3.653316	0.21223794	17.111992	16.62939	9.792109	25.966093	24.917168	20.790123	0.63087875	-0.8100921	-3.6389375	-0.6175655	2.7933698	0.28728873	-2.6498528	-7.204616	-2.2321248	-42.609413	-33.639812	-25.989864	-6.447016	-8.900761	-6.7397556	-12.472038	-14.055862	-9.523806	-9.480627	-11.804225	-7.8761864	-11.751149	-15.113678	-16.319897	-6.5703964	-10.470692	-12.393851	-8.274235	-6.216853	-8.176382	1.4606823	1.0970044	-2.5036159	14.1411	10.496029	6.095054	-8.073964	-14.657694	-14.934753	-17.231348
645	1.2296481	11.5106125	14.157229	11.405017	6.754855	7.6073446	0.9497924	-8.639615	-13.455877	10.832753	3.099763	0.6147066	19.195147	15.52843	16.736397	2.1516132	0.454215	3.6730723	5.4432464	4.157463	11.4374075	-5.134654	-1.734741	1.4230329	-5.6897397	-7.406806	-5.7089643	10.848971	12.269836	16.97356	1.5058873	-0.4689178	1.0137775	0.5995723	7.5454874	4.627143	-11.741411	-13.713572	-5.2464237	-5.288982	-3.1893933	-1.3564813	-25.138119	-19.642471	-13.440397	-5.790971	-8.228292	-15.964008	3.4345846
646	7.262022	8.818317	5.8871326	11.034947	9.410999	8.357113	8.4146805	9.846947	7.880992	13.270971	10.472875	7.5804605	8.631445	7.7938337	5.899811	12.695749	14.061951	12.346245	-1.1285523	10.108919	10.588992	9.040892	9.723431	7.964017	5.8901443	-3.6601765	-13.400158	8.115101	11.862919	10.5585785	10.963936	9.3137	5.276841	6.3959627	10.358431	10.520605	12.873529	11.151542	10.259973	3.9428318	4.7323866	4.9648657	10.615839	11.931772	7.9710684	8.966387	6.901651	5.624111	-2.598672
647	-19.819687	-20.070646	-4.0017443	-3.2116404	-4.7325993	-5.8053985	-8.181139	-11.240237	-6.452031	-1.7303263	-1.121385	3.6354842	4.2720737	-0.42758435	2.750274	0.29941434	5.374943	11.871027	6.703597	2.3025012	1.8686821	-5.873846	-9.504446	-3.4759774	2.811973	-3.742887	-0.69961464	-13.076433	-11.1670685	-7.233492	5.0218873	3.1557274	-1.4181253	-21.784718	-23.077408	-23.72115	-6.4538507	-10.8247385	-8.989951	-14.098607	-6.829314	-1.8013643	7.1962976	5.4382772	0.20313013	5.555577	4.1676264	8.617092	15.998991
648	-8.45032	-11.988989	-20.041767	-6.4957366	-6.7218037	-2.451168	5.2427464	7.691743	9.769562	-7.807258	-13.35391	-9.111519	0.23497227	-11.24342	-1.632913	-1.0986742	1.5529029	3.555037	0.19520506	-4.4338555	-11.869602	5.907976	9.008005	8.318378	-8.811817	-10.721472	-11.330641	5.3029413	2.7477033	6.7416315	3.9788008	-1.6209686	-4.239746	-3.8977692	-13.233843	-8.998245	-1.5173947	2.4666202	3.9584959	-2.8868227	-3.8191886	-1.19785	3.2571344	-3.279046	5.6469183	-1.8681669	1.2084901	-3.5932443	-8.227565
649	-14.401367	-13.586551	-9.633038	-8.828753	-1.8998597	3.2549229	-0.43149036	-0.021029234	5.602388	-3.4530392	-2.8500347	-2.3369238	-10.021154	-10.255316	-4.1120915	-3.414834	-6.6875973	-1.174485	-18.044598	-17.554504	-17.417076	-0.84826106	-11.9379635	-20.906103	0.8362603	-1.0376089	-15.282982	-21.63905	-18.445057	-0.76153606	-2.1058307	2.1172466	10.622988	-5.239089	1.8740652	11.020775	-2.5240643	-1.8447049	6.932235	-10.2409	-3.8840296	-4.041769	3.9490461	8.7524395	2.526939	-7.510231	-1.3137186	3.9016314	3.6653233
650	-17.680372	-14.288817	-4.6753473	-11.312471	-8.03901	-5.9065475	-3.407702	-7.853772	-17.529255	-10.177992	-12.83725	-3.1346154	-19.21649	-21.121105	-7.1492043	-19.815197	-20.932339	-10.5779	-0.49327195	-3.7620378	-4.817386	-7.129359	-11.836546	-14.970821	-4.8407006	-15.34208	-4.8789263	-15.572358	-17.969925	-19.88768	-13.671043	-18.775368	-14.811203	-16.094578	-26.853073	-24.13946	-12.913675	-10.515232	-9.135509	12.465527	-3.28825	-1.8138053	-22.07447	-20.238518	-12.40867	-18.352825	-19.350624	-12.74015	-17.745075
651	2.9162588	13.411793	23.795288	10.526438	10.649162	5.5831957	7.9403806	2.7099204	-0.12594776	2.4706507	-0.2731827	-11.315096	-11.892154	-15.760029	-12.545533	8.867474	10.945506	4.668065	14.350815	17.064533	12.819041	5.175409	0.66117656	-0.081251234	9.954514	3.6956098	7.788579	-10.191425	-10.822195	-21.038088	-0.4740371	-7.4785275	-8.637302	-9.735678	-8.868417	-8.00901	3.4024987	4.123231	2.4707708	-11.753862	-15.135378	-8.433297	7.700983	9.723217	12.740383	-0.88457745	-3.1091084	-7.8058524	-0.05962217
652	12.550304	9.900936	6.4631996	6.0422173	7.8745413	12.111975	-10.724319	-1.2185564	2.9748793	12.979166	10.849049	9.014974	9.664885	10.954893	10.557986	4.028581	3.9489222	5.0217543	9.042017	7.421973	4.9324665	-2.4606597	-6.3482914	-1.6606821	9.50815	11.573132	8.607396	-21.657492	-25.58811	-18.955095	-0.57269895	-2.027842	1.7322171	2.3755875	3.7704334	1.9266291	2.8052287	-4.425623	-13.507166	13.868183	11.942905	13.835589	5.13953	5.7663074	6.72388	-13.066257	-16.810337	-15.2990055	12.870159
653	1.8152157	-1.3558975	5.694023	-3.4287832	-5.4807587	-11.842892	-9.332529	-6.636153	-1.0910604	1.2329842	-4.2800493	2.2573323	5.988937	1.9421309	4.6990013	12.874695	9.5304165	9.010466	9.694292	6.72768	6.00028	6.797783	7.274641	9.293222	8.359368	12.8765545	15.164675	14.869252	-1.7621127	-9.668921	-6.1166105	-7.1364603	0.919325	-14.555034	-16.860046	-7.1921167	6.5058947	6.984999	5.5187244	-3.712793	-6.155816	-4.7392254	2.9748309	7.6508627	10.417123	-0.6229987	1.5769926	3.494306	6.6927557
654	-16.310974	-21.588339	-28.165527	-7.4667325	-22.719898	-23.481342	-11.678503	-11.760851	-14.604792	5.164373	3.145494	7.352661	-11.061838	-17.886108	-14.066278	-7.3770638	-11.092078	-9.352786	-11.863138	-21.038353	-23.638165	-31.903854	-32.387035	-26.76404	-40.863388	-42.76848	-40.413628	-21.745193	-24.793915	-22.234116	-36.49682	-29.580147	-22.8121	-28.152927	-38.161274	-33.222908	-23.54971	-34.874237	-39.890644	-21.062538	-19.55859	-15.015266	-17.912926	-23.246048	-16.28088	-32.503845	-32.41854	-21.13514	-21.768435
656	-6.199077	-11.451668	-10.472357	-11.020378	-14.802408	-12.6292305	4.3952556	8.802023	8.092103	-12.391035	-9.186131	-1.6640003	-0.80548936	-5.7493367	-4.1579647	-14.997574	-15.250334	-18.172447	8.786817	3.4107141	-2.549047	-7.5297375	-11.6855135	-15.200159	-4.1618176	-4.1095757	-1.4918994	-14.612048	-12.051909	-9.270423	-1.5004923	-2.3791556	-0.14851063	-8.981192	-11.171253	-9.900625	-10.712044	-11.6558695	-11.5449505	-9.587732	-10.472073	-11.630224	-10.547026	-11.810577	-6.7936473	-4.660207	-5.239001	-1.3676931	8.669197
657	8.291401	2.2373986	6.9475803	-5.752209	-6.1745157	-1.6403229	-1.4571571	-7.8728395	0.06697559	-0.15677011	-2.9726412	-3.852427	2.9812858	-3.797321	-4.9073052	11.857389	6.0462885	-0.15238097	0.2281412	1.2156608	7.473197	-3.9040446	-8.221885	-9.302606	-1.479121	-6.3566346	-4.329049	-12.428698	-11.145611	-0.9992354	4.6589932	9.074512	13.610943	-5.1353464	-5.67883	0.78445786	-2.7667572	-5.5178385	-9.3580265	-22.621166	-21.593529	-13.76189	24.378754	24.287792	25.422283	3.0331397	-0.95291233	-2.4321036	-1.1385124
658	6.3759527	13.460848	14.445663	16.519543	12.942146	11.376134	5.147983	4.617546	3.2619648	6.6367908	13.413744	3.4990427	1.1583546	2.8415067	-1.9381654	8.936239	14.708607	10.145908	10.62995	10.683166	6.4344044	3.1161387	-0.4023881	-2.1014495	13.637785	17.632858	8.208361	7.731714	5.091716	5.82675	7.2633963	12.845312	14.018206	-1.7708337	-1.4536284	-1.5791323	12.527718	12.293457	9.902721	2.619552	4.3011866	5.8332777	1.7000172	3.3760781	3.2710843	10.058964	7.986281	7.5188465	24.335045
660	4.028916	2.511646	-0.9740176	-2.8589137	0.017273962	-3.8019578	-4.265714	-5.1133657	-7.432904	-6.413272	-9.184559	-17.819729	1.3584881	6.3933773	11.2126255	-4.7881007	2.5544004	-1.3267734	2.37167	-3.6950197	-10.735149	-6.334611	-6.2487264	3.0679984	6.7480574	7.738144	8.287002	5.8109193	3.1659577	3.4606981	8.963022	8.153647	2.380269	3.4360514	4.450684	2.2705007	-11.074706	-6.740938	-6.9967904	-8.141367	-3.4699259	-4.5207977	-12.757265	-6.8796377	-2.6320863	6.2124834	13.551065	17.252785	1.05023
661	-24.71843	-27.785238	-19.151478	-28.2443	-34.71824	-27.983345	-18.652084	-19.454395	-13.880442	-33.365547	-38.180824	-36.1806	-20.046413	-22.12743	-24.725384	-22.22058	-19.721794	-10.073976	-16.033768	-22.327908	-18.852598	-35.120712	-45.151394	-38.844925	-30.834139	-29.988213	-30.700354	-30.261034	-34.847626	-27.866373	-48.543243	-32.281677	-16.179176	-38.35347	-37.63983	-33.467007	-9.793819	-14.583311	-15.738934	-15.940359	-24.419788	-28.13821	-0.95706964	-15.577734	-22.037785	-13.696384	-19.476297	-30.032166	-19.84466
662	-2.583726	-0.40633833	-5.8594904	10.973293	8.085944	7.5587234	7.8016214	8.127792	10.872114	8.515877	2.3808303	-12.01252	5.1344156	-3.605609	-4.360793	1.8994129	0.96688175	-4.977129	21.100697	19.752758	20.478853	4.9450426	8.523765	7.2859716	-3.85248	-5.5606794	-10.2892	-12.1800995	-3.6742404	2.519411	9.301528	12.093447	15.206277	9.321169	6.239968	-2.7315302	2.9064274	4.0713735	-2.13848	5.660823	-4.8779125	-0.43255687	12.902765	13.00803	6.314341	0.16183552	-1.0797606	-2.7866306	-1.8243724
663	8.258132	8.283529	10.371325	-20.410206	-20.28557	-15.138357	-7.159973	-13.935369	-10.798952	-4.8337626	-11.041098	-15.773329	-10.666479	-13.816957	-6.6140685	9.021961	6.3008738	2.1629775	-4.147847	0.30491155	8.527555	-2.9372177	-7.742765	-7.819603	5.513968	4.2112255	5.5151615	8.032293	1.0037526	-5.989317	3.3328662	4.9482117	9.11956	8.227121	10.003376	10.355419	3.3748093	4.532166	7.226365	12.804016	5.6564264	6.0869894	-4.096608	-11.923416	-21.348003	-0.15904701	-12.226963	-18.204006	6.123557
664	12.072231	8.62219	11.777632	-13.038394	-19.285439	-11.546597	5.343637	1.6402133	3.9174833	2.0200262	-0.64115286	-1.2703849	0.25899804	-1.349376	7.6693797	-0.063242465	-6.31787	-13.716907	-22.204418	-24.229961	-17.70102	0.6368894	4.5968776	9.941101	-11.825875	-14.294202	-7.050578	4.0985036	-4.8281302	-5.265133	2.7572167	-2.9890938	-0.4141997	-2.3686209	-0.83738106	1.356694	-15.464551	-3.930141	-2.5933456	7.08619	0.86219525	6.9554	2.0252845	-3.9838488	-4.983305	-2.9117384	-8.420661	-17.985672	0.20792991
665	-1.033266	-0.30859432	-4.739006	3.0564814	5.1642995	7.1663556	-3.4068289	0.0849058	2.6318684	3.0123339	-2.5896478	-21.609499	-10.173384	-8.855659	1.7604258	-17.674927	-6.7569156	-1.8902395	-6.092003	-6.8586645	-8.792568	-0.4269061	3.5237153	-0.19017678	-1.2784439	-10.636906	-6.9297047	10.588505	2.549553	1.3158991	13.550169	14.658943	19.085342	-8.228054	-0.65258074	3.7954178	7.9012613	8.687458	10.733458	-2.6650016	3.0467372	8.197602	-1.309947	2.10969	4.0584536	11.8808365	9.743443	7.372934	-3.2055373
666	-7.308839	-12.914801	-19.55007	-6.8986883	7.299406	17.55693	9.055703	13.234621	18.02858	-15.924118	-23.8237	-18.703682	2.3173864	6.013979	1.9527252	-7.7737384	-6.762438	-3.047282	5.055216	1.1942987	-5.95951	11.8227415	13.878434	8.25393	6.6202784	11.612356	7.0345893	19.697006	17.878073	17.741756	-13.52377	-18.9794	-9.78523	-8.209741	-12.0245285	-5.6069245	14.703441	17.11554	17.503466	0.69289666	4.862987	9.280289	9.325161	8.741883	11.344311	2.3367312	3.0479655	2.8780432	6.2696886
667	12.814627	4.992736	-1.8867416	9.206757	12.200363	13.245916	11.465027	6.2786927	9.950876	-3.5015187	5.509446	7.529477	-5.0518303	1.025603	-2.662848	-0.25925994	-5.5520887	-6.713477	-1.1339252	3.1204972	4.9150715	0.28736275	0.62691796	-0.5280616	-2.7925255	-2.6539812	1.3483005	2.8025546	5.566346	12.1955185	-3.2687726	-0.11230988	6.0615444	-7.0126743	-7.5004606	-6.5448437	-7.647567	-13.180325	-10.628128	2.3861058	2.1415648	5.054573	17.975096	17.098919	14.464586	0.27709284	0.7785722	7.2265143	2.663953
668	10.287636	10.37018	5.6976337	18.586082	15.445118	8.318876	20.00548	19.730364	17.241177	2.4524581	9.84092	10.162488	-6.9890747	-8.947505	-12.17823	-6.146313	1.4124796	0.1235697	2.8360953	2.9367437	9.88245	-15.900259	-18.488384	-12.936377	10.316984	13.699903	10.529736	6.9126453	5.814009	-1.5496378	10.269569	6.852949	8.400385	5.1514454	8.586271	14.172762	14.582121	13.204974	12.041135	9.499998	5.6689577	9.864593	11.846726	3.9781399	6.634321	6.737542	6.426799	11.695367	-4.660613
671	4.0022993	-2.6152282	-9.229452	5.3816104	6.1454153	6.367691	1.7133482	4.5787473	2.835809	-5.387915	-1.7190917	-4.7840652	-0.33402014	-0.20391232	4.169188	-6.1221294	-5.7191453	1.3529223	-11.80788	-13.280218	-14.419033	-1.5596204	0.61159873	11.468496	-2.7077856	-5.8799715	-12.482414	5.1205263	-9.099516	-12.187627	-9.475523	-10.948492	-14.576632	2.9521122	3.2935777	9.356756	1.6323256	0.26584738	2.2819357	5.625252	10.122618	17.611843	2.0481763	-2.2044806	-6.2366343	-13.603464	-9.968983	-2.4644823	-5.12584
672	8.943908	11.519702	12.241721	11.392818	12.350238	10.193001	2.006366	7.696902	11.541643	3.5422816	4.3284454	-1.1182191	3.3158073	9.057728	7.1348333	9.470711	12.690319	7.2808275	0.021358617	0.34030142	4.8847604	0.31875223	6.3038507	6.064166	7.75716	8.7164955	5.1409893	-0.72433835	0.078330874	-3.0810022	5.4792943	6.045435	4.385656	7.2914543	0.50872934	-2.1168907	16.258457	6.9079266	3.8979087	10.015218	8.301462	-3.9787233	1.2111616	0.60752094	12.919808	14.411621	11.919181	6.6865907	5.4685397
673	-10.962684	-3.8494034	-1.2530668	-5.889309	-9.9042635	-18.265001	-13.543387	-16.389502	-18.987743	11.19924	6.786706	9.299999	-5.760165	-4.9488125	-2.4766765	1.6253924	0.94091666	5.2145844	-15.629593	-6.5949874	4.168848	6.5045195	5.305993	7.0096645	-3.588517	-11.670646	-20.245512	-1.6449634	-6.849703	0.46414572	6.0530624	-1.1839328	-15.935678	-12.3188925	-11.551025	-11.738779	-2.2145786	5.518963	6.5308666	-0.12958625	-3.5474672	-20.65723	-17.16516	-14.391802	-10.1232395	6.641954	5.7932262	5.780695	2.9567542
674	8.69001	2.2690153	-2.6839752	10.12759	14.119295	15.411644	-0.89137506	-1.9185268	-7.7044473	-7.580844	-9.4063425	-13.49258	3.470979	2.3499162	-4.974313	2.876749	7.7219567	9.474012	-2.2212133	1.0575324	9.0298605	-14.924961	-18.345617	-14.320524	5.2232394	10.523438	11.370464	9.978409	-4.377502	-12.302099	2.4597557	1.6287286	7.354226	3.7416456	0.33307564	-1.3413895	6.1445403	6.337735	1.6078961	2.8861032	1.616452	1.8540475	-2.706211	-1.882262	0.038930215	-10.177056	-11.683901	-2.3015845	2.379218
675	-0.7120961	1.3579732	0.6035743	-3.8207603	-2.6994686	1.1808186	-15.753551	-4.734418	-0.47520745	0.44493604	4.902786	6.0150886	10.005213	4.8632793	6.5422997	6.667535	1.0440612	0.7800179	-6.7419395	-12.908889	-8.217151	2.5217702	1.7577164	5.864668	-2.6064591	-1.5669677	-1.7365181	-4.4972534	-11.231094	-8.6195545	-4.393975	0.052429497	1.4269979	5.8882136	10.766178	13.223074	14.50274	13.936455	15.885447	-1.8224561	1.7622377	2.4009843	-0.8350648	-0.24950641	2.5353956	9.039968	11.892019	14.022181	-10.335079
676	-2.9193115	1.3969887	4.6271505	4.759325	0.22308362	2.559837	4.5407557	1.1356989	-14.103569	5.8280287	2.2105515	-0.27950805	-0.6229436	-3.5145574	-11.538098	12.263754	16.179415	5.9634266	8.608281	5.797918	8.071868	-2.8536487	-1.9007052	-1.4913063	-2.2866185	-4.5395303	-7.5083313	-9.9083	-4.644456	2.6070006	-10.057514	-2.25719	6.0861893	-1.3676262	1.1475639	4.283737	7.17957	-0.67423785	2.199804	3.5239804	5.3619432	13.919276	-6.821035	3.0812254	2.2990596	0.22027218	-0.22252625	-1.7223539	-1.5711886
677	5.3156023	7.9877615	1.880764	-7.0444765	-10.560232	-6.0204444	-0.064626664	0.45107225	-2.7869506	3.2869306	-4.3411617	-3.778466	-1.5648198	-8.292576	-13.161009	-0.71019	-10.629633	-22.84063	-4.0815587	2.1970797	5.032775	-13.806708	-15.695569	-15.483892	-12.783838	-10.613773	-3.6295962	-3.4325452	-5.670146	-7.836894	5.6702595	6.989643	8.247547	-12.275931	-12.334176	-12.425346	-4.0637517	-8.799117	-8.265136	-9.952688	-8.298517	-3.218382	-9.000059	-11.042839	-5.4376416	-0.039868414	-3.6557002	1.8551446	-0.39382052
681	13.722347	11.316251	17.033049	-5.9412546	0.18610275	5.324075	11.697296	4.3392334	0.537688	-3.8927279	-3.4622016	-6.0199265	-18.325096	-11.721977	-4.495282	-7.8094373	0.13460965	5.254244	3.3983302	15.230299	24.729916	4.525977	11.5678005	7.384324	7.202277	10.914402	6.55511	-10.648604	6.7152953	2.7519999	-0.30866796	-3.25354	-5.3293962	-13.899663	-8.187962	-3.3252254	-13.28525	-10.814076	-4.7451	-2.5692368	-0.90969867	-3.867071	15.280229	17.818756	19.849506	6.18826	7.8426685	11.11901	2.9221206
682	10.204212	8.435571	3.1390238	-2.3908763	0.4390279	-0.29654735	-3.3776855	3.9842558	4.848514	2.6531184	-4.532715	-15.897134	-4.244666	-14.086784	-17.461662	3.4153032	3.7445908	-1.5959749	9.181626	8.339629	5.7631445	2.7803984	9.939703	11.656259	14.749727	17.767757	20.845812	-6.875163	4.098423	3.260402	-10.845879	-6.486971	-5.593855	11.656609	14.412832	19.635374	-5.7943473	0.8889246	9.239911	-0.28605092	5.011548	9.989439	8.637951	12.890896	12.500769	4.2515936	3.255552	6.3048577	21.770561
684	1.9626282	3.6909623	7.4705753	0.1776924	3.58407	3.027783	2.2186522	8.163698	4.4019146	4.228675	4.319089	1.7997894	2.453929	3.3271904	7.297822	9.011155	7.91828	7.3220224	8.907055	10.318972	3.4959683	2.0761116	3.1070795	-0.8188479	1.5872092	3.9446688	5.7067375	-0.13133828	-0.742675	-2.6155553	6.4739532	4.8401175	-0.6697125	12.350373	8.524624	11.223442	13.533094	11.424976	5.2522116	4.8059273	10.121689	19.96002	17.06043	7.463919	-2.3507981	9.870613	10.085625	7.689043	9.302423
685	-4.246116	-8.643611	-6.24184	0.37145212	-4.06586	-7.906554	1.0818663	-0.27941585	-8.04776	9.8503	5.786519	1.6652868	-18.988525	-14.746904	-12.752893	-1.1219113	3.7691405	10.248709	-0.088116735	1.8312353	0.73802966	8.164688	8.841834	10.340995	8.831627	5.7383423	4.0487432	-6.6414495	-11.263982	-6.304109	-1.8133898	2.5189934	10.130371	2.6369548	1.1906915	-0.27569717	-5.080617	-3.8999858	-6.065054	4.727366	8.483807	9.098896	10.186092	5.4868135	6.6187696	5.080251	2.932414	7.1452627	-1.3713078
686	-1.9938986	-3.0608253	-5.171645	-6.758659	-9.018494	-8.581036	-3.8596148	-6.1627126	-3.9261909	-5.380251	-5.6344376	-5.92429	-0.033562124	-0.973079	2.4230635	-2.0318224	1.1502335	6.9253435	3.1103477	7.028642	7.3369074	2.729417	4.2287965	7.0184774	1.7177892	-0.14689028	-2.4793057	-4.8963623	-6.2039876	-4.0061884	2.1574016	-1.0754809	-4.532014	-16.745598	-17.628475	-16.5954	12.799778	11.276988	8.85318	5.048813	5.2795143	3.270011	-7.6549664	-5.5447235	-5.172537	7.478622	13.836794	15.768468	2.5520947
687	-6.4717517	-7.3741317	-10.573951	6.923497	0.6488801	-13.030184	-4.311676	-11.845062	-11.174442	-0.79133904	-3.0069246	-8.976036	18.078915	17.017298	15.582613	22.158054	12.667181	3.272593	-22.261288	-17.979904	-13.127983	2.670623	2.6369293	9.406174	-1.5203276	1.905825	1.5545449	0.038941756	0.26962847	3.0216818	19.505377	18.99089	17.744995	11.064297	-1.7529248	-1.0159216	11.084544	5.30247	8.420425	11.117649	15.490371	12.546894	-5.2007065	-0.61210895	2.344643	17.651878	15.315335	10.61458	-15.890138
688	-18.9672	-12.743785	-15.7794	-0.61915374	-4.756812	-11.957596	6.321136	7.088434	-0.85474885	-9.01395	-9.835631	-16.428669	-15.250791	-12.970394	-16.595495	-6.333438	-9.784919	-9.194048	-7.3464994	-10.573338	-17.324749	-6.1081824	-9.724415	-5.898349	-2.6875858	-4.997472	-1.9447606	4.3492994	2.4949975	-4.1186476	-2.88264	0.07229179	5.624468	-3.9448643	-7.640764	-3.3388839	2.825133	2.2942777	-3.5735106	-1.5623965	-4.0870028	-6.838581	-4.8123803	-3.9887743	-1.3870095	-12.209187	-13.702844	-13.9841795	-18.038452
689	10.891243	11.809185	9.614386	-3.9781902	2.2938595	5.0954304	0.052054703	1.5584879	-0.57424945	5.944899	10.323192	9.763232	-4.879162	-0.51288474	5.074011	10.012377	7.9577684	6.653456	-6.598647	-6.8305435	-3.204121	8.135012	3.2232418	4.4026628	10.4146595	11.706747	13.04317	2.643748	5.2449107	5.6101665	5.6661406	4.512621	7.5320625	-0.42601776	4.9424376	-1.2905408	4.7650423	5.74356	5.8595586	10.845905	-2.5406566	-8.337313	4.6696024	8.140615	1.2736642	9.760578	-3.6453958	-10.093119	-9.580193
690	-9.997087	-6.3247814	-5.00294	-7.0327053	-8.475666	-1.7163212	-5.1420546	-7.145054	-0.09141523	5.691162	-0.44583857	-1.6743488	-6.238557	-11.744963	-14.160061	-1.2617664	6.305997	10.89719	-2.6586988	-4.932746	-6.183933	6.5926943	8.699879	9.574384	7.156018	9.256399	10.2362175	-0.08900568	2.658844	4.815021	-3.1593947	-2.8795643	1.442811	-2.8706555	0.8845873	1.8724821	7.8634396	3.1145804	1.3820009	5.3870354	14.060564	21.478218	2.8260553	-3.3163276	-2.2792945	4.7368383	-0.17400205	2.2228646	-2.0025592
691	3.2374463	5.398365	3.9976912	-4.7784705	0.11899954	5.742564	7.253772	3.711132	1.8544142	0.6219195	-8.858683	-14.80648	6.3270216	-1.1830736	0.14735824	-6.5631886	-14.759445	-18.516506	4.90168	-3.318709	-6.648269	-6.7282314	-5.5497904	-1.4793357	-4.41898	-2.9380736	2.6522803	1.5382297	-2.3582873	3.1649296	12.2883835	5.4679375	-8.8468685	-0.8209996	2.592425	6.712569	-18.88188	-16.903004	-11.092056	8.681573	7.9794445	3.308404	-10.676495	-11.87313	-19.916088	10.010588	5.253106	3.759872	-10.488169
692	-7.612231	-10.300846	-8.837825	-11.440392	-8.620044	-5.153023	-26.83221	-22.787907	-17.761723	-18.036098	-4.4321785	5.2028294	16.292583	7.4850245	0.30032897	-13.972172	-16.900743	-20.55473	-26.947544	-24.113209	-11.519136	-37.75743	-31.178856	-22.910967	-10.39716	-10.671722	-4.476976	-1.8828717	-1.5848807	0.513472	-13.035254	-18.78847	-24.553917	-26.06977	-26.505522	-22.345833	-17.11932	-11.966835	1.1437526	-25.291744	-27.904606	-35.025536	-8.343168	-19.923615	-15.015022	-17.37133	-23.015564	-37.7825	-27.692345
693	10.468447	9.266326	3.5326867	19.549833	15.66787	12.781445	-0.8002548	6.2996945	7.42173	-0.46438062	4.315472	5.281151	0.15928435	2.9315858	8.135452	-5.262499	-8.16144	-7.770027	-10.210592	-7.348139	-1.1256769	5.2063723	-2.181443	-9.714325	-0.8430561	-6.717288	-6.2880526	2.8913898	1.6381783	2.278674	11.310274	9.16602	12.34868	5.327194	0.53615415	4.7631226	3.2434063	-2.5270681	-10.015657	4.2451906	-2.8850932	-2.2100434	7.850138	2.8437622	-3.3170671	4.968301	-4.2638235	-9.401142	1.5617688
695	-9.994256	-7.007354	-4.0048823	-13.752289	-8.26137	-2.2520185	7.3062315	8.156104	6.579999	-1.2701728	-6.280437	5.3668337	1.0173271	-0.8280537	1.9695389	0.7704364	-3.6746917	1.5932059	-14.384433	-10.957991	-8.711949	-16.347443	-11.930471	-6.5905266	-12.316796	-11.795137	-10.120146	0.3680284	-6.2826076	-6.292008	-11.036812	-11.581431	-6.982564	3.673286	-1.0529628	-13.082832	-0.24384588	0.88800466	3.714636	8.804073	5.041109	12.606363	7.543593	4.655155	9.637255	2.9269876	-4.6693573	0.15386754	-3.3395443
696	14.658936	12.554962	12.761417	-7.9714994	-13.730449	-9.754299	13.191159	5.0478363	-0.89488995	6.0711355	-0.5601685	1.0312192	8.810971	10.085422	8.163752	9.211851	9.0017605	11.333481	4.827624	3.5846324	10.169256	17.996212	15.924149	8.908161	19.214645	17.908863	10.071735	3.635477	5.4371862	7.164732	7.8436112	10.02371	14.366938	-2.7693007	-3.6811404	-3.5782752	8.068783	9.575314	6.568514	8.2301235	5.663421	-4.6402583	9.073625	10.964567	7.288248	6.269991	7.3099766	9.002388	12.091047
697	2.8064902	1.2310253	6.771613	0.0881958	-10.650503	-5.6665134	1.5531907	-0.16897011	-0.32334185	13.913214	15.709266	10.423294	-3.1252136	-0.28310812	12.900761	11.296062	8.436525	5.000962	-6.431163	-5.5097065	-0.82483345	-0.96896243	1.7663865	12.391258	9.179819	7.765743	14.323368	2.481536	2.968032	-2.5111141	11.374264	15.260896	11.102642	7.8629656	7.708568	3.127438	9.384066	6.147382	4.5490923	21.533985	19.626978	16.6867	16.028137	11.931854	12.023928	10.2846575	9.842303	9.064393	9.360996
698	-4.4428835	-1.7745465	7.701453	14.83253	13.520688	5.6244793	5.53948	14.546404	9.637292	-1.1729813	0.7413511	0.11246143	4.6399517	5.4635916	6.4840817	5.691576	2.6633446	5.8947735	9.787045	8.859974	12.583744	6.257576	8.214706	11.630602	4.745674	2.3361082	-7.652288	-3.3348062	-5.3524756	1.4663304	8.877221	6.8319535	2.6905327	-18.56979	-13.079698	-7.014735	-15.007492	-13.708331	-15.586813	10.798538	9.832245	10.177666	7.9298553	9.902611	13.089728	4.900522	-4.185284	1.840203	8.7969265
699	-11.254927	-16.577108	-19.985603	-9.213791	-8.28475	-0.17735314	-11.468559	-9.925483	-8.443257	7.8150015	0.89013207	-1.8347685	9.511105	12.6522045	8.269375	-21.932146	-25.90888	-14.053185	-10.402843	-4.8241687	-0.06623	5.590889	7.9306755	16.617374	17.405094	17.255735	17.272522	9.584034	12.059977	10.00824	3.468089	9.224361	6.783159	9.0240135	14.394998	10.448789	3.1975608	8.542334	3.4008398	-9.29958	-6.5449085	5.231826	-1.7626301	4.494116	5.776359	11.245352	12.472191	9.3508005	6.199937
700	0.12686309	-8.776482	-14.835705	4.9563227	1.2434478	4.101392	-7.704108	-21.984173	-14.732705	4.37387	-1.7998703	-4.104595	-20.478134	-30.949776	-28.284866	-11.125454	-7.117023	2.4111955	5.507448	-2.2628508	-5.651536	-4.0771923	-13.122139	-9.456329	-3.11047	-4.1506815	-8.12621	-30.274899	-31.874271	-30.886103	-1.4920216	-14.952854	-30.61103	3.6109653	9.351273	4.5865955	7.7654314	6.0212793	2.3760858	14.462822	22.60366	25.2911	4.873417	3.8085032	11.089495	17.841702	20.291897	16.088676	-1.2524425
702	-2.250906	-1.7352936	-5.436053	-19.083345	-9.337495	-2.041762	-12.438559	-9.671375	-8.153642	-1.1102653	-4.9159555	-4.3891797	-27.287745	-28.659348	-27.739643	-8.708811	-7.782648	-2.1654308	7.3919997	-3.4355779	1.0500935	-5.722369	-6.1252136	-0.36874533	4.3221745	3.7394476	8.392373	-19.909252	-22.227634	-19.741596	-15.324356	-18.105915	-11.86162	-28.206966	-25.403473	-16.334122	-3.706325	-6.2105513	0.4634342	6.2898884	8.855288	10.188773	6.32626	4.570595	10.341334	0.694229	-4.6079645	-4.141187	-3.4900265
703	0.66331	0.6022186	8.650522	-4.74123	1.2437115	9.700935	-0.65415597	-1.9586058	-0.35512212	-10.9651375	-6.5258694	-4.9439526	7.1140976	7.104499	9.801107	7.675907	4.2115307	5.1471996	5.97766	7.411219	-0.72409236	-2.4575653	-0.62667346	6.5938444	11.402819	12.16586	11.26811	5.773368	1.4390572	3.8559191	8.798126	14.298405	13.128183	-5.4864664	-1.613848	6.140711	10.61307	12.442305	9.884225	6.904973	7.793129	0.7790814	6.072136	6.91014	8.3236685	-8.505564	-6.7306457	4.9623704	7.5126815
704	0.87705004	7.0384893	2.3973322	16.336376	17.156445	12.920112	13.216455	5.7169323	7.8349447	-5.9390097	-0.18045752	-4.3887815	-0.611529	0.614063	6.056652	4.3416076	4.6499414	-1.1111784	15.759758	8.405012	1.5972431	0.28250936	-1.0455343	2.836564	-14.303427	-5.8316298	-6.638273	9.00641	11.552742	13.160692	-1.66168	-1.2454897	2.2658935	-5.6520715	-1.8730268	5.286233	6.753703	10.784101	4.8451552	-7.5913773	-0.43771207	1.87994	3.6769555	7.4374423	9.630451	11.906037	0.86335313	-4.2490997	4.858774
706	1.7653419	-16.699902	-20.25916	-14.517872	-10.80276	-3.3909345	2.4341257	0.936476	-8.734553	-3.9348307	-0.873997	-5.13192	1.3161206	1.8163186	-3.3935537	6.7110653	2.4758987	-3.8619323	2.9133673	5.448624	2.943719	13.310345	3.3516264	0.8074296	-5.5352945	-1.618079	5.3699546	4.762024	11.684378	13.793487	5.758987	2.0981295	-0.2691009	4.6609874	2.8365486	13.952474	10.384609	8.235238	6.241688	4.922765	10.080794	10.143135	1.353061	-1.0130274	10.548987	11.200325	14.348528	11.716057	4.7575617
707	3.3651826	-0.54595685	-10.158115	-3.1628523	-4.0295544	-9.142015	-15.202658	-8.748321	-5.1957536	-8.317765	-7.2167263	-17.065483	-2.1383567	-4.4196324	-10.574821	-4.176286	-1.5500441	-3.403283	-16.278637	-8.250003	-13.510511	-6.811757	-3.2986667	-5.1188984	2.933506	5.836137	-2.2759347	-8.906315	-8.046627	-5.6777444	2.8315659	8.975357	11.538855	-6.3392115	-4.7279286	-6.9577417	3.5205336	-1.116924	-4.5569143	13.754541	6.229242	6.6795626	-9.803143	-12.358229	-13.972326	6.097182	-2.0499804	-9.566026	-4.2148285
708	-15.373552	-19.08041	-25.708307	-36.26867	-25.20271	-19.540005	-11.229686	-17.700434	-20.988375	-16.798542	-14.360039	-12.953259	-10.011772	-11.338875	-11.870848	3.8457186	0.620266	-11.311097	-32.469383	-27.111551	-28.11612	-23.175413	-20.798063	-26.879633	-16.833805	-16.044388	-19.596132	-23.074804	-17.32269	-16.287437	-17.252739	-16.949142	-14.488383	-17.040955	-23.945183	-19.0782	-12.225137	-12.567612	-4.7544336	-11.34565	-10.320126	-6.322941	-14.596137	-8.943067	-13.141472	-17.435535	-11.068932	-8.37133	8.142679
709	24.016323	25.524916	21.564411	7.0270286	8.966556	8.091114	-22.588425	-14.679867	-9.954365	5.033843	-3.597523	-3.5707917	10.887581	10.094759	5.002736	26.289143	30.306526	29.707312	20.270256	21.914394	23.467167	29.071035	26.400211	25.40102	10.494305	12.443344	15.125119	15.065586	14.220567	15.0545025	15.864166	19.085302	18.308197	16.147287	22.810497	25.71106	21.808884	22.945518	18.135555	15.371566	20.02211	21.869915	26.428383	18.65809	26.79253	37.75968	35.12837	29.069847	-8.268555
710	1.3909953	6.9679565	14.054525	6.5320606	9.643122	12.533741	4.602166	8.101229	14.839027	0.9223063	-1.1093172	3.8525538	7.452182	10.519257	3.8513353	7.222179	5.01122	8.983168	2.8128424	8.308754	15.853156	-0.15441206	3.4244032	3.7491417	8.254911	5.0848527	1.6441846	1.2577019	-4.1544776	-2.5209823	23.453617	20.41183	9.547472	3.5565875	-0.7193072	0.37801254	10.28869	9.97402	-0.37813312	9.552997	13.698742	5.1844482	7.97833	6.932705	7.1810427	6.384718	5.514425	12.288335	-1.3675086
711	9.672278	8.600894	6.1526046	6.16208	9.343266	4.8053064	5.588579	4.8027296	9.626905	11.40843	11.746178	10.87044	1.0157187	6.070423	11.77953	14.303514	5.507863	2.2502184	9.1966095	3.9030595	0.7744123	5.1888776	3.1986666	-0.28910518	6.4372153	3.8786988	7.821062	7.9790883	8.716587	12.5362215	7.814535	2.2532043	5.4788766	-2.8831043	3.0988698	1.3986211	-20.834568	-20.273987	-16.66122	-23.050701	-23.511566	-11.813265	8.392484	8.699953	7.95514	11.877003	11.956607	6.978544	1.6016375
712	7.7250366	8.48526	8.027657	-20.818268	-21.386337	-12.378597	6.1807013	11.211948	9.052975	-4.6666164	-0.8375546	2.8386533	6.6225996	3.6525636	6.265172	13.966898	10.153976	3.7971117	10.5407715	10.424715	8.926331	9.991178	15.254262	13.890614	8.158892	8.455081	13.00801	2.0887837	8.455526	5.297858	9.310702	9.623348	13.863333	7.7376957	2.3706954	-3.3824856	1.2100918	-1.5880002	1.5569006	1.4952937	2.5107586	7.919222	11.025131	12.537212	9.153681	6.800085	9.423407	13.032856	4.414647
713	4.532731	6.5998993	0.1420477	-9.180246	-6.4951973	5.52532	-3.7703295	7.6009808	9.903844	2.876651	-3.8445609	5.642592	9.656693	6.427127	4.374739	6.0976524	10.084047	7.049611	11.498726	11.467987	6.310853	13.942199	15.81682	9.250889	8.319189	10.053736	18.7289	-5.188303	-5.661257	-1.5249947	8.037467	9.425131	6.6090665	8.35421	0.8376023	1.0770648	12.695118	-13.69857	-18.239796	9.501183	14.692789	11.953072	28.490555	25.657368	22.86864	2.2203581	6.5895786	9.077657	5.657069
714	6.554371	-4.146245	-12.728373	4.744378	0.56944025	-5.9412003	-9.334891	-9.451962	-4.3790464	5.947681	-1.9925618	-6.575161	1.2203057	-6.7295275	-8.649253	-31.608795	-34.976723	-34.534866	-47.020634	-42.02781	-36.779854	-10.821894	-12.324583	-8.441477	17.3391	18.884285	16.661644	-17.627636	-12.436766	-8.591333	-19.53927	-19.498318	-9.121024	8.439264	8.823341	8.501486	11.691276	9.91106	1.6569681	-10.24	-15.78335	-7.976014	-0.96928596	-3.271721	2.0858464	3.9137793	7.7629147	17.345102	-1.368346
715	-13.415277	-12.8651905	-5.969395	-1.3207967	2.9785328	12.980163	-24.253147	-26.923645	-25.532648	-17.775633	-22.829567	-10.505652	3.4320316	-5.024851	-12.795113	-0.8662647	-7.7096896	-14.506769	-17.678658	-21.611315	-18.84552	-17.043167	-15.215424	-20.793583	-10.917274	-19.89049	-14.682466	-2.9190772	-8.447314	-6.733762	-22.241217	-24.303905	-19.411331	-18.71563	-24.4632	-24.966564	-12.90755	-13.502245	-18.217457	-24.948816	-21.41286	-12.888773	-7.792582	-14.086391	-19.248053	-11.1561365	-3.8468318	12.011744	-17.089111
717	4.8610153	3.214929	-2.4708433	-6.746517	-5.2844777	-4.608884	-3.8151617	-3.7856495	-8.654514	1.1161411	8.4172125	6.9480615	-18.12751	-15.676799	-7.294094	-17.925838	-19.01388	-23.00005	14.16655	5.8555956	7.764265	8.2967415	13.083235	16.588802	-15.064934	-11.744074	-12.711433	-8.592951	-5.404091	-6.32298	-9.848591	-11.236861	-8.270746	10.451917	8.602536	4.623878	10.862631	12.318219	8.302726	1.8014405	-7.550151	-20.97945	13.469416	12.956918	8.691581	3.5243714	2.0693808	2.4501808	18.5438
718	-2.8099325	-5.3949513	-1.5700215	-11.509172	-14.185307	-10.315031	-23.628334	-25.535572	-22.707138	-3.4125686	-3.0370324	-5.9999795	-7.785828	-7.10596	-3.1380315	-6.1110945	-4.570526	-6.348171	3.8789067	2.1323242	-0.6201774	-4.889076	-7.650057	-12.341398	8.621314	12.366683	12.452913	14.480543	13.260492	6.074935	-4.2793055	-1.2863736	8.606655	-2.036778	-0.42487776	-7.374231	8.4495735	4.5789084	5.32347	-7.3134155	-8.337081	-1.3164722	2.8915086	-1.882118	2.791689	-22.864136	-23.419533	-13.779152	18.008991
719	7.675375	3.5328722	0.6013683	-4.9952846	-8.933168	-15.460768	4.703493	9.478748	13.077447	-1.6568844	-3.276533	0.60584104	1.1742718	-8.777647	-10.886627	-8.910818	-11.345896	-19.690691	1.7374253	-2.0311022	6.31141	-15.182107	-9.135391	-1.3898252	0.048117697	0.04631726	5.0861354	-21.40776	-20.827574	-17.7967	-16.448566	-15.538065	-2.0199838	10.173454	-1.4428401	-3.9213862	0.21144143	-3.1849408	-2.135198	7.400962	3.933017	4.4843874	-18.273888	-19.519888	-20.629345	-19.816774	-16.561134	-9.400433	4.72782
721	1.2806733	9.21427	9.156993	-26.47639	-25.992235	-15.616631	2.832047	4.929566	7.8265815	-2.1208687	-0.3277022	-9.492258	9.923411	16.116085	17.008587	3.9067974	8.68548	14.110075	-0.5322777	-1.7837131	-1.2706835	-2.7869706	-5.306361	-15.19655	8.452903	6.313716	2.1524653	5.1795993	9.219506	10.804369	4.4123354	2.4908323	3.8213525	1.6136848	-3.6152883	-6.5219183	-6.7529535	-13.148934	-13.799061	9.0669365	7.1981783	1.8402956	-0.9233904	-1.3740762	-5.760215	-8.636762	-5.894594	-8.041988	-3.5050466
722	-8.244306	-16.605259	-22.110725	-11.470438	-12.118027	-13.751963	-4.67521	-7.901472	-0.37098485	-24.356834	-24.704178	-11.200388	-0.5336019	-5.4524617	-4.67884	-13.473572	-14.660677	-18.552807	-0.5504397	-4.9418955	2.7563577	15.732515	12.610653	12.9190445	10.554536	15.783932	12.545507	-31.464108	-32.323082	-32.027332	-7.6635327	-14.972231	-26.249828	2.0432076	-0.427047	-0.14860323	-5.8494186	-6.889985	-5.486003	-26.491318	-22.39095	-17.060932	0.46586338	-5.9036555	-23.430742	-4.844919	-3.6896896	-0.2769208	-13.514371
723	-23.32883	-33.644066	-23.420399	10.861454	13.451477	13.898471	-8.585011	-14.210197	-14.0119	-6.3931327	-12.258383	-8.830386	10.56028	10.637781	7.9398384	-14.711079	-6.747943	6.9510455	13.929117	12.738463	17.94209	17.40626	15.906704	8.352359	-2.190452	-0.008933984	5.3053794	5.7021456	8.672921	9.297588	1.2790906	2.8516052	4.6827073	9.256857	9.425776	7.0389786	2.3841124	9.025077	17.096508	-7.1776195	-17.178507	-19.23118	7.9920683	9.04406	7.971369	4.4511833	0.5730817	-0.8551598	23.257662
724	-0.28827745	-2.4438388	1.2655725	-0.8085966	-3.5534782	-6.6748257	15.720961	11.656528	1.434707	0.92121434	-3.9208007	-4.3619204	-6.685008	-12.72558	-10.568327	-8.841461	-12.428083	-10.777801	-1.6453437	-2.4219377	-1.9303455	-0.35345918	-15.458908	-26.991655	-0.7251527	-0.12644646	-6.9700356	-10.918669	-12.449514	-7.4407883	-15.698492	-16.529327	-11.757592	-3.104425	-8.261557	-9.811117	-11.461229	-15.835404	-9.273106	-14.184419	-8.332049	2.8040066	-10.15872	-13.746645	-12.326349	-4.092988	-5.6517987	-2.7845073	-10.5480385
725	-0.2906001	-11.721048	-17.745766	0.4848805	-1.0127501	-2.468804	-11.477169	-14.146251	-5.2971926	0.95600724	-1.9434805	0.6011691	6.150613	1.9806275	-8.649298	-13.301949	-10.242517	-5.9008284	-4.025855	-4.7300463	-1.4688009	1.9221811	3.0401547	4.383482	-0.2694518	-1.4194645	-0.007660359	3.730538	2.928566	4.794264	-11.84054	-16.677547	-14.085253	-12.91455	-12.222353	-10.262722	-3.544637	-0.5342138	2.2119455	3.890923	-4.752833	-0.6828365	-17.814411	-17.49376	-8.789951	-24.672089	-32.355553	-27.769108	-6.702232
726	-0.13386112	-1.172245	1.778175	-6.1971626	-10.869809	-12.69573	-3.0112987	-5.684536	-5.1759787	-2.7647033	-3.848575	-8.355938	-1.1412803	-5.603923	-12.68995	-4.7564144	-6.8974705	-12.930609	6.0389028	8.545204	11.260223	1.8884165	3.3245754	-0.44833803	10.83049	7.4657426	1.6505885	-5.446894	-9.565237	-9.27286	-9.395414	-5.514036	2.420193	-2.527331	-4.963298	-10.84577	7.6910963	6.9157076	8.2107525	-3.9402714	-2.1764488	4.8570585	0.9401314	-1.2447073	-2.9026082	3.4610987	6.1433196	8.781331	1.0746181
727	-17.207844	-20.136263	-16.225166	-14.753903	-17.967588	-16.218664	-1.3505423	-3.385745	-7.4301095	-30.68546	-26.667774	-26.640888	-12.178179	-10.326359	-7.002147	-8.602116	-5.628153	-1.4443763	-17.43651	-16.834217	-17.249203	-12.28163	-12.168926	-10.516669	0.7383569	-7.923767	-7.2291846	-2.0052962	-4.587696	-5.88906	-10.992647	-4.7158136	-0.3955528	-17.25484	-15.33435	-17.945635	-15.100884	-21.958427	-29.273327	-14.58857	-16.03689	-11.252321	-12.274111	-13.441694	-12.221143	-7.137432	-7.704652	-1.4872959	-18.81572
728	-9.909733	-14.88249	-19.920452	-1.2136072	-3.2228758	-0.32155424	-3.9437053	-7.2249956	1.1456224	-0.1494633	-0.5934887	1.53146	-11.512871	-5.950837	-8.716818	18.207464	21.56089	25.200275	11.551713	12.433427	4.3327265	11.519289	14.957419	10.594513	4.8459244	1.9524118	0.9188279	23.73058	19.358944	17.858196	-14.876068	2.666191	9.344832	10.274982	15.3932905	13.259808	2.3068151	-2.1343975	-8.909296	18.091322	13.103664	7.0474567	-9.135029	-6.0465255	1.5426897	18.044353	21.11124	18.580566	0.62689865
729	-13.137585	-17.742283	-5.4784207	-22.19289	-25.78255	-12.763967	1.5565208	3.929059	11.061687	-0.07631284	-8.491161	-2.0048368	-6.996575	-17.8335	-13.339401	-14.513157	-4.3103824	-2.9486427	-9.163827	-13.374992	-8.412678	-5.026784	-6.8526793	-1.3907821	1.3390703	-15.587583	-32.1698	-1.9881175	-4.1755543	-2.188975	-17.735931	-21.006325	-18.452898	-16.292599	-16.671837	-13.016315	0.776978	0.38921165	5.1586437	-12.680197	-9.035087	-6.6378384	3.3481638	-7.1982365	-1.8048	-29.544945	-19.3909	-21.145226	-9.849918
730	-22.549316	-17.836048	-4.885114	4.5151577	0.006894231	0.804286	-4.386161	-6.566317	-5.2601094	4.9425626	2.4590714	0.66036814	-8.184857	-4.4444933	-3.6029615	-0.5797732	-0.8214097	1.4335787	-3.2102666	-12.091098	-11.8295145	-18.47224	-19.279366	-15.678488	-23.43163	-22.457115	-18.121658	-2.3216467	-4.180957	1.062096	-0.2885198	3.3612223	3.5974607	-5.133301	-3.090879	-4.5579395	-11.804745	-14.46109	-14.749347	-10.732531	-7.281513	2.656434	3.56558	6.1219034	8.2874	7.2079325	1.9870162	3.8358421	-0.87632036
731	5.5293655	10.777542	10.222689	9.271677	12.252493	14.898132	7.239869	8.64445	7.834753	13.760575	6.7799277	3.4781651	5.608162	12.316975	16.788555	4.6181645	-2.1785748	6.1705194	0.95172834	-5.1546474	-0.067427725	-3.3269494	-0.98601794	7.5473137	-21.953411	-19.480915	-10.428785	0.21573053	-1.9006361	0.20067352	-8.252356	-10.874813	-6.755614	-11.561417	-17.109997	-11.716057	-10.888433	-2.5538812	5.302073	-4.96389	-7.7753735	3.3559067	4.41772	-4.200239	2.1608596	-9.260921	-11.908046	-5.8950195	-4.826311
732	-10.891427	-14.953138	-9.620951	-2.7523303	-7.492529	-8.379534	-8.071242	-10.838521	-7.3066883	-25.590248	-35.20459	-30.10688	-17.424992	-18.55026	-15.373528	-19.46393	-21.214855	-15.563742	-22.753494	-24.86213	-21.559568	-19.340336	-17.447657	-13.983965	-22.326561	-21.606441	-19.995283	-16.966494	-19.043312	-21.6436	-37.523773	-34.556557	-28.18068	-6.926694	-10.844303	-13.588381	-22.771173	-12.905359	-3.3715153	-9.720697	-13.866404	-17.17986	-11.286305	-10.396756	-9.938299	-13.700327	-11.158098	-12.179674	-6.4235783
733	3.0802183	-3.1211317	-3.3975406	3.8888597	-1.1347414	-6.9757543	8.813589	-3.6744938	-8.435539	1.2057264	-4.229062	-5.8329754	-18.120714	-15.174612	-7.5119	9.430622	8.836649	7.011851	7.4737854	13.031443	17.362831	0.52024364	3.4652452	13.38267	5.825808	-0.12853742	-4.327137	4.0761185	6.8954716	10.343248	-12.464257	-0.66863465	-4.9156046	-11.924488	-14.903454	-15.355052	9.212717	2.2133856	-1.9119382	9.292896	8.22361	14.98992	9.724841	18.940323	12.707794	-0.15652838	5.1404734	1.7426903	6.054144
734	-1.7112038	-5.9793367	-4.293721	4.302618	-4.112007	-7.387788	-11.120765	-16.44583	-6.2455397	-23.0543	-21.97866	-8.60829	-20.71008	-10.974194	-1.7482219	2.8320167	4.4374905	4.7355366	-22.203472	-18.731901	-6.8325434	-12.08547	-16.558128	-8.305529	3.6552808	-2.9069366	-2.6003556	4.1831527	-4.395317	4.910301	-2.1726017	-1.7204481	-2.7053232	7.7576675	-5.6455984	-14.850268	-7.153192	-19.378143	-31.239187	-7.9226255	-13.731863	-25.014135	-12.994257	-15.773384	-15.5313425	-1.5698153	-4.979331	-7.4938927	-0.18642634
735	0.95439786	-1.5153183	5.0086503	-15.678579	-21.278889	-20.547522	-4.124852	-3.0386133	-2.5873826	-14.33577	-16.272385	-9.939118	-19.467123	-21.723846	-16.925959	-4.0092826	-9.262903	-8.979069	-14.767117	-12.669058	-9.459196	-1.485487	-4.1013594	-0.09150213	11.259527	10.767694	9.8668995	-3.3998148	-5.808447	-5.087602	9.533205	11.811928	8.092638	-1.9139898	-6.8297443	0.57291067	1.1712773	2.3852897	6.4585905	10.552973	10.89583	14.467964	9.080822	-2.4341912	-7.441515	-25.230839	-15.521761	-13.507807	-13.644191
736	-4.1326957	-1.3791311	5.5827465	6.179079	2.7215343	1.2764646	-4.445669	-3.9126205	-11.92816	-7.377249	-7.824382	-7.727915	-6.4196258	-9.264919	-9.078185	1.5664002	0.15925255	-7.0626607	3.4762034	1.395603	2.7336085	-10.13574	-6.574959	-2.6837585	-3.6765318	-6.512166	-9.198664	-10.802361	-6.9636793	-5.669934	-3.4420643	-4.6561403	-4.459549	-0.16032425	-1.1782713	-2.4724662	0.07356113	-0.49051467	-0.4953232	5.043043	1.2256826	-0.24435669	0.8570576	-0.29554984	1.0992426	3.1365952	-0.2669257	-0.8849027	6.791276
737	-21.786514	-20.988852	-24.150595	-6.7955914	-5.1589985	-4.3713236	-18.772736	-22.526888	-23.251812	-13.791312	-12.076078	-8.817013	-7.1224566	-12.898563	-14.963296	-13.296976	-19.37641	-14.034586	-17.437386	-17.729172	-12.296425	-9.831024	-17.854918	-24.659054	-37.54389	-27.484158	-14.835729	-6.202736	-16.514101	-10.637629	-23.200855	-19.019527	-11.58684	-13.280694	-17.438066	-18.294426	-8.634996	-16.675016	-17.282475	-20.241722	-25.402817	-25.906837	0.34005457	-2.803393	-6.1609726	-22.468575	-18.916138	-18.731537	-13.358215
738	-2.9772568	-3.202843	5.322387	2.7472658	0.65309775	-0.6587126	4.9891057	0.68747306	-2.7988381	3.6255403	-1.1926628	2.517984	4.2335052	5.1620483	7.018255	-13.327776	-7.243002	7.8933544	1.4971176	6.3019285	8.317139	-8.179098	-7.077116	-8.912372	-7.931805	-13.556522	-15.160118	-6.931054	-8.621536	-2.7585793	1.0408728	1.6748624	7.2301106	-3.9461644	-3.7356944	0.94358134	-13.65526	-15.384424	-12.403361	-2.6267667	-19.649693	-18.591732	1.190493	-4.3272824	1.9405448	-3.4227204	-6.7255497	-6.37529	-7.039489
739	3.745247	-2.2167943	-5.240159	-3.6819773	-4.311612	-4.66712	-11.784727	-8.477775	-19.671034	10.10541	14.36486	15.916718	-35.29595	-24.17788	-13.08299	-0.81232053	-7.8957334	-19.204926	-9.115165	-10.501925	-11.100201	9.432741	15.96847	15.939739	15.256014	18.251274	14.940206	-5.5616913	-15.190933	-25.68192	-24.337399	-19.221485	-10.110294	-9.847718	0.833819	13.181035	-4.312608	-4.9703383	4.7855396	-9.294434	-11.692432	-12.076985	-4.2896404	-7.4228806	-15.832627	-16.81007	-19.127296	-13.51889	0.35233852
740	-16.837164	-12.6848755	-9.228363	0.6720884	5.4563055	6.7841787	-8.010216	-12.0860405	-3.0924106	10.530115	14.574282	7.7549453	8.937813	8.897833	9.46319	-36.600487	-36.320038	-29.707775	-6.2032843	-4.22358	-0.23939806	-5.8847575	-8.522778	-15.34383	-12.598256	-11.517872	-5.365111	6.460743	8.791414	2.2312393	4.5296707	0.35462904	1.2235229	5.638876	-1.2692856	1.4050653	-10.437687	-16.53375	-22.610912	-0.5503988	-5.8599806	-4.3945804	5.1626368	5.3246703	6.0513115	5.1615343	7.933282	2.6196382	-24.768719
741	-1.5938625	-2.234078	1.0948768	14.349052	11.352291	3.858234	14.9580345	8.212521	7.3194704	0.71211594	-7.7917533	-10.73218	-2.6402931	-2.9440622	-5.167001	0.7851311	-2.3216414	-5.3054695	-10.543377	-16.633486	-15.022333	-12.384385	-12.313975	-12.191219	14.213692	14.737333	9.19289	4.3901243	-0.015947163	0.7874334	8.611888	10.134258	10.654154	15.412447	18.815975	22.5945	6.4451685	3.7105632	7.834141	8.480188	6.04345	-6.741041	10.195114	9.868194	7.5147686	-0.9495783	6.2214036	11.00195	23.726551
742	-1.0007759	0.7826761	1.7502465	1.093426	-0.35921952	-5.684341	0.005631447	4.164877	4.5021415	13.049156	9.742127	8.244716	-0.0475903	-1.9439039	-9.093057	-2.3647673	-5.826439	-8.306542	-1.2526367	-9.073594	-10.915014	7.594531	2.3794699	-0.5400238	-3.6654778	-6.222472	-5.490223	-10.82923	-13.079638	-9.220989	-8.78957	-8.035648	-11.868226	-12.25444	-11.810977	-10.8057165	-0.6588613	2.5279052	11.684589	-5.6873045	-8.212835	-10.439375	3.6246428	1.4012401	4.322518	-5.39242	0.9234097	-3.6680365	-2.7453225
743	8.155975	17.700293	8.766031	1.122428	-1.4854429	-2.3331885	3.196915	5.1067805	4.4699917	-4.2185874	-1.1589396	-0.7240822	6.942628	8.165636	11.226892	6.526587	5.580673	4.717308	0.6810038	5.9883323	13.974178	-9.883585	-1.6703787	4.1563935	-9.748257	-7.850215	-3.6149268	-28.451664	-31.753502	-27.276596	-7.4875817	-20.901817	-15.457372	-27.537521	-33.647675	-28.028656	18.437414	8.11691	4.0587897	-19.84253	-23.06453	-17.813507	5.6648607	1.7400786	7.2482047	-3.0034459	-14.144156	-17.337593	6.062072
744	12.263463	4.973184	0.7932676	20.288975	21.199963	21.04596	1.5520921	4.579421	12.1725445	2.424541	4.1074667	8.682264	-3.55129	-3.1166232	0.7342416	9.111131	19.92009	20.424942	-11.329474	-6.6649666	-2.0502722	-13.6912	-14.015099	-16.860073	8.922253	4.35612	1.8710806	14.818796	20.254622	22.287243	1.2023878	2.085349	5.4679337	8.182904	6.5677414	10.918255	7.38011	12.730958	19.152061	20.661774	18.736923	14.466	-0.21604764	-0.76039696	-0.50764847	10.966812	7.4335504	5.0487876	2.7489395
745	-6.4086876	-0.34387594	0.05155182	12.164989	10.8111925	7.455422	5.7674007	4.800345	2.9097416	14.946909	19.76949	15.402266	12.525272	13.421007	10.170738	4.186617	3.509769	0.80354893	-5.7181168	-6.7596273	-7.6430035	8.570496	6.6584663	8.899866	2.8602638	-0.9804702	-7.143666	11.885521	3.7781813	3.7631378	2.2500286	4.8590612	11.819567	-14.934794	-8.585314	-5.773253	5.5742188	5.116537	4.279547	1.62746	1.9194822	6.81315	-0.40736723	3.6536925	9.768919	8.949772	9.414351	13.539896	14.490661
746	-13.556163	-11.467344	-3.2391238	-8.183706	-16.438194	-33.63952	-18.742737	-16.455816	-9.232061	11.2317295	7.3814383	7.1031494	-3.0209055	1.50746	11.091297	-10.41383	-6.1397147	-5.3194017	-54.900795	-34.285477	-25.811457	3.4721918	2.3502026	-0.08196294	-16.009201	-18.053986	-14.50762	-9.0436535	1.7758553	1.891175	-11.546894	-9.554592	-1.465894	-7.5280943	-7.725601	4.957569	4.488938	-1.6004622	-5.462324	-11.447364	-11.321415	-6.1892605	-17.748793	-25.817083	-25.7334	-0.37409425	-4.4149213	5.608967	11.895905
747	-1.460335	0.75716066	1.305026	-3.313879	-0.41558152	4.4695787	-0.62083924	-5.427745	-5.7689195	-9.763595	-7.2651567	-4.367257	-5.3539934	-7.14058	-0.3641374	-5.7495604	-5.2478447	-0.70693505	-7.442719	-10.667297	-11.1519985	-3.9055705	-11.735052	-12.329332	0.4525352	-4.076165	-7.714161	-2.6687264	-4.9759493	-7.0554056	-9.266884	-9.319268	-8.207325	-24.408646	-18.651447	-7.8522863	-13.13048	-16.524416	-14.0096035	-4.844678	-9.823408	-3.1440773	-8.959354	-12.985584	-5.845849	-13.9630165	-13.43767	-3.3800962	-2.7207966
748	-15.1595125	-23.808735	-19.877237	-8.65703	-15.129435	-3.1135087	-8.86308	-13.965462	-10.967674	-18.362797	-12.53032	-10.48118	-16.36842	-22.082405	-20.458128	-20.351738	-18.918594	-21.423338	-6.8894625	-15.177555	-19.396957	-6.982666	-13.505255	-4.7192583	-17.862677	-25.870895	-25.233837	-19.717558	-18.729847	-18.390488	-22.087488	-22.353458	-20.742203	-7.2992706	-18.148445	-11.387995	-14.894836	-25.015846	-20.86324	-9.449808	-16.399994	-7.894385	-16.58921	-20.609306	-17.040504	-14.109166	-22.871687	-22.701542	-14.921601
749	-11.377884	-13.059301	-13.921629	4.048762	-4.164176	-2.7517855	2.5799751	1.0093982	1.7976937	8.167281	6.3414783	2.4732387	-1.1757511	-8.469768	-0.85896945	13.101019	9.719898	9.012614	-7.503458	-0.3834988	3.4974365	7.192419	2.8399959	7.680931	2.4021187	-2.181667	-4.362869	5.0722814	-5.888151	-2.1035862	9.770466	8.847342	11.157533	3.9837008	10.931794	17.46747	17.939888	13.566257	8.797432	15.993092	11.85455	14.197205	9.253521	10.314199	6.623355	10.848483	8.756678	4.939145	3.987444
750	-18.281033	-13.973846	-21.837582	-3.66433	-9.775599	-12.348897	-5.8253946	-5.355071	-2.6363258	-6.3239737	-10.389599	-14.961684	-2.4155807	-4.5990295	-7.324677	-13.354929	-13.74025	-19.813269	-5.6231637	0.104475856	2.0217106	-11.071926	-17.402157	-24.293612	-9.16438	-15.684507	-19.65899	-11.497578	-9.638521	-11.994667	8.781067	3.5404654	4.520662	-18.295288	-19.644897	-20.211962	-8.7387085	-13.359234	-11.11728	-3.139792	-9.617249	-8.728156	-8.371726	-3.6228762	10.9623785	-9.665444	-5.296057	-4.2757845	-15.026949
756	-1.1874492	10.450301	19.15308	-9.694464	-7.3088055	-11.390743	1.5135434	-1.258428	4.1143985	-0.3325864	-1.0389189	-6.074395	7.5591326	12.933955	16.006735	-17.047905	-3.7350864	-5.807566	0.031647682	-1.0910509	2.5171149	-5.1032476	-5.0472565	-6.929895	1.4724307	-2.1695833	-5.401579	-7.197256	-10.410598	-5.4214115	1.334841	-3.2925239	1.2680395	-28.586742	-13.242853	-14.042701	-18.132833	-15.480242	-13.118917	14.726536	7.3762836	1.5023704	6.536082	-5.0421515	-13.632317	-15.858787	-19.117563	-13.403265	-16.133821
757	0.17912966	-3.227837	-9.31164	-8.955182	-12.087912	-10.130625	-26.255741	-31.070107	-29.19079	-2.8683305	-9.29935	-1.7275198	-23.335629	-14.842432	-14.179655	-11.553609	-12.016168	-7.1910934	-17.76799	-24.543983	-20.914333	-5.9664373	-15.511737	-13.9937935	-7.4287643	-3.8739789	-8.744033	-14.224791	-16.182034	-11.927789	8.626062	-1.31382	-0.3721907	12.800716	4.939988	-0.14083904	10.195826	10.713686	8.326681	-3.4482331	-10.323975	-14.540134	1.5710375	2.8476677	8.599226	-3.360405	-6.9362226	-5.907075	-0.93182063
758	6.1496353	2.9773054	-0.70421654	-3.5804763	-7.94409	-6.7121	4.6475854	2.7978692	0.15283662	-4.8698845	-5.916587	-5.6906366	26.621056	26.195728	13.837664	9.828327	20.937866	30.191666	5.546544	8.262551	8.200812	1.6930828	4.588834	-2.5082455	8.547806	16.70324	6.4623165	16.129663	20.382454	14.367035	11.048069	14.573322	12.749523	4.2656164	14.188099	20.723278	0.6210562	11.748661	15.860288	-1.272677	8.435335	13.714095	10.661547	8.175772	6.1889896	15.623501	13.630335	14.242816	6.0818253
759	-5.3303766	-12.858267	-6.972369	1.5980322	-8.4516115	-13.964153	-10.419875	-1.0257626	9.689945	-5.627266	-11.0076065	-10.065117	8.6509285	-1.5932732	-6.718683	-9.797604	-14.43605	-4.923985	14.3536	6.4903893	9.54793	0.335625	-1.3854553	6.200892	-4.260063	-2.5245585	3.912787	3.190864	1.5865953	0.33443248	-1.074796	0.49014527	2.8681908	-10.535883	-10.796877	-6.119461	11.631538	6.037172	4.207222	1.4311435	5.86932	8.002029	4.153342	5.057378	6.2335143	2.8532043	2.7986012	6.5408726	-1.6809034
763	-5.72614	-10.80455	-7.434372	-15.0444765	-16.343033	-13.320367	4.0165854	0.38140163	1.6030064	-5.4257307	-11.372545	-5.908803	-8.54583	-7.6942825	-6.752591	8.56998	3.2883513	-4.2551174	2.237214	3.6293702	0.71181047	-7.2274446	-10.968315	-11.80262	-3.2184877	-1.1178899	-1.6243174	5.9937286	5.371168	4.879587	-12.386889	-13.8694515	-9.705898	4.735388	-2.7657754	-12.00455	-9.315202	-12.843996	-15.201073	4.3152814	-2.4123597	-3.6614828	4.7925816	0.39598048	1.5933461	5.885255	9.618217	12.228918	-7.0662565
764	11.049102	11.953729	12.222345	10.576811	10.022394	9.217746	5.945873	1.961828	5.2700453	-7.6518354	-1.1697348	11.539328	-3.8886256	-7.0073557	-6.173414	1.176013	-2.9183102	-5.7333074	8.067291	0.32088456	-0.41698754	14.7523365	11.204784	7.137476	4.5874796	3.375876	7.4153557	-5.2255316	4.0251975	7.7568645	5.4748383	3.093177	2.5779777	-17.804598	-23.80658	-23.061577	2.7081118	1.2667994	-0.81306857	5.9336157	8.450764	13.863186	8.387496	9.502434	14.16206	14.182167	6.9131813	7.6129065	10.806242
767	-14.458115	-6.408417	-0.34977236	-6.34221	-19.898422	-24.960487	-9.233607	-23.243458	-31.382473	-3.6452813	-20.88776	-32.946487	-13.852048	-15.043297	-16.415245	-28.579226	-25.099022	-17.20539	-22.888699	-23.271217	-17.495102	-4.4627934	-6.9628105	-4.843013	-9.300575	-17.747173	-8.561302	-6.1117268	-8.010617	-9.449867	-11.125661	-8.614407	-7.367605	2.717254	-0.15164731	-11.169977	-28.455837	-16.681759	-7.5765896	4.323708	8.56223	9.767181	5.389707	5.8706427	13.970083	-0.026765376	-2.0415337	-0.3413512	8.942935
769	-4.561228	-10.508838	-7.9819856	-5.7106833	0.27616704	6.939267	-28.690996	-36.167084	-39.806267	-1.1940514	-4.4867644	-2.1489742	-12.6387	-8.451466	-4.3977056	-0.623941	-8.079415	-3.3171027	-6.0845246	-5.020195	-11.218389	-8.705685	1.0815487	11.728366	10.056423	3.2843246	1.4689807	6.605706	11.71753	12.766605	-14.789183	-21.043224	-18.791965	-1.1207621	-24.486275	-35.985176	5.083549	1.9257729	-1.8681812	13.12052	7.641038	-0.99103564	-28.01373	-27.177917	-20.964605	-16.275398	-13.917484	-8.733879	-3.4194179
773	-2.3962846	-1.7318063	0.3787921	0.50912166	1.9337671	2.6703463	4.253772	3.083915	1.1698688	-0.98702925	-4.470456	-5.232442	5.625516	4.173418	2.0016155	-0.95231974	4.765917	8.632849	2.0837216	6.210152	12.207449	4.7591887	7.8462043	9.775925	5.109847	-1.1801797	4.5093637	3.279337	2.5136127	3.8713923	2.8980608	0.20563507	3.3163908	2.4720557	2.1169033	3.4664183	-3.9589005	-0.1989826	4.27034	-0.51666844	2.1893694	8.513088	1.7615745	2.431305	0.8633032	12.987757	8.419392	4.0732775	1.9669913
775	7.0003676	6.007866	12.433578	0.09961629	2.9506278	7.12996	-4.573947	-5.6518583	-0.2796562	6.601099	2.151682	1.1649845	-13.679464	-8.857136	-4.1477966	-1.3631945	3.2489622	6.532864	6.68143	8.355654	9.490868	3.6067173	4.065182	7.8794365	-1.4582561	-4.6223893	-14.653516	-23.671757	-25.136366	-23.125795	7.440943	2.9156342	3.550685	10.473734	6.8355904	4.807597	8.455603	0.13588968	-3.4046369	-2.1554046	-5.745144	-2.7637568	-6.776578	-10.353037	-8.121195	0.22279063	-0.54675484	1.8339105	3.4356158
776	-6.3405633	-8.533308	-3.6375084	-2.994032	-3.5122194	-9.377746	-4.7106714	0.9464948	4.622225	-4.530622	-7.2364755	-6.947995	-13.588726	-11.68999	-9.877084	-6.375453	-9.936466	-12.311853	1.088993	-5.8503547	-14.408414	4.5496955	-0.031140715	-1.3459107	-10.377034	-6.12171	-3.9428604	-4.559335	-14.039364	-11.588691	-17.40506	-10.859154	-4.812154	-18.945026	-17.118317	-10.31674	-18.900928	-14.19881	-7.5872164	-1.9719266	-0.9546747	-2.9243593	-14.496208	-14.376728	-12.678339	-6.539382	-13.090866	-14.484909	-0.47055298
777	-20.401375	-8.721132	-2.4414213	0.800194	4.545656	3.1160483	-7.853696	-10.701104	-11.592415	15.912142	11.788971	4.979603	-9.777003	-9.266626	-5.527918	3.4750657	6.124634	9.556075	18.429361	17.83741	12.947493	1.2302653	-0.3777572	-2.1360536	-6.5972643	-11.636326	-15.927636	2.9794745	1.2854697	-2.2573783	-1.5684075	-1.7775552	0.071986206	4.491197	7.7823496	7.444414	5.4127264	0.29650348	-0.77456355	0.49287516	-1.340932	-3.748983	-18.117151	-13.335236	-12.515995	-11.10354	-11.700092	-8.2050495	0.20123999
779	-8.72504	3.4476957	-2.1487901	3.2065926	9.633325	8.078703	-2.3683796	1.2637856	-3.4166207	-10.334671	-5.482374	-4.86423	3.888874	4.1333284	2.7579932	-7.980978	3.2215526	2.899951	0.68435293	4.7795005	3.8605878	-0.9877989	-1.7636867	-3.6132889	-9.25527	-7.3846803	-7.9537616	-1.2600758	-0.47558337	-0.6806434	-2.2607825	2.151155	3.5492215	-1.4718812	-4.4455953	-6.5663786	0.24664575	1.0390035	6.96074	4.4454317	0.88148683	-2.1844034	3.5663853	3.2267814	6.0118647	-8.476239	-9.335028	-21.52186	-0.7681169
780	-8.94685	-10.170821	-2.5049267	2.031144	0.46183014	4.800778	-11.798269	-6.9519997	-8.925854	-2.3288171	-1.3172894	1.0578809	1.0564535	-3.6368208	-3.31263	-3.794301	-1.6939614	11.610926	17.126972	14.365704	10.295864	-7.5236645	-10.062777	-8.948601	3.9137406	-5.050369	-7.1526346	-22.78566	-13.342323	-4.998042	-14.46859	-12.73509	-14.826989	4.8399477	-1.7486155	-10.699683	-12.001656	-11.779774	-5.498017	-3.9989269	-6.1616955	-8.107663	-5.955963	-7.6179886	-2.681439	-25.87879	-23.291061	-26.837662	-0.16643503
781	15.757293	14.2709465	12.287521	-30.752556	-13.730112	3.5815566	-4.6108494	-14.272194	-23.37746	-5.4573345	-2.8781	-0.03166014	-13.04081	-11.402409	-14.3362055	-7.3872976	-10.883839	-8.114601	-6.367133	-5.0431414	7.8777823	9.979568	10.021591	4.186166	14.113403	15.602316	15.517205	-16.783833	-7.3804884	-0.77685416	-10.413196	-14.779176	-21.638744	4.64829	-0.24264133	2.2396693	-23.703386	-25.822084	-24.498001	-16.23082	-10.199231	-7.483492	-1.2397776	-6.201498	-14.480854	4.1824	-2.3571305	-1.6739899	12.261606
782	18.473778	13.06066	15.647968	4.727025	6.68143	7.075516	20.887083	14.175161	7.0359383	12.552378	10.428385	7.34146	5.6073813	1.8732845	8.025862	16.176687	17.559185	16.891169	7.7672024	5.914907	6.9166856	11.345964	8.209035	16.846552	9.15917	4.97413	7.3922334	20.668577	16.348686	18.522787	6.0509458	2.9869084	-2.2393885	1.4493465	1.2061344	5.718156	6.5145507	3.7104108	4.658921	8.059435	8.02241	12.37415	6.700706	7.202776	0.3092916	7.018936	6.8115892	8.038261	15.900579
784	-15.847053	-9.753492	5.839428	-8.228313	-4.4380245	2.3863099	-2.2773473	-12.604616	-18.617748	-13.355212	-7.5645504	-2.4192154	-21.334492	-19.915623	-14.277851	-13.467787	-5.625634	3.0956066	-6.0010376	-6.422485	0.66795695	-3.5579515	-5.100994	-6.768135	-2.7058067	-11.0150175	-26.716148	-6.3755207	-8.806562	-9.703314	1.4271088	-0.5450301	-4.5398817	-3.2589	-18.304596	-23.963448	-10.865194	-14.64123	-9.005326	-12.489333	-15.636488	-5.723274	-8.290931	-15.283508	-10.687189	-6.092868	-21.099602	-25.445494	3.2402794
787	-12.759448	-13.804056	-10.880175	15.650775	15.378248	2.9407744	-0.71576834	-0.8913348	0.8027525	-20.750957	-26.812744	-22.960579	5.5036287	5.5197024	-1.713134	3.5550075	3.5285025	6.234808	4.813603	-3.6826494	-11.475626	-15.111542	-8.891765	-7.1129293	-4.33501	-0.45391002	1.7367672	-9.65823	-18.995026	-14.555138	-1.9778149	4.16484	7.718565	-26.984528	-26.981869	-17.241928	-21.496284	-26.175226	-16.080156	-3.9430518	-0.14344774	1.5056143	12.114982	10.203249	2.8567982	-7.6167955	-16.0509	-2.6265185	-9.1985035
789	11.696543	10.868542	15.721907	1.0824368	0.5633838	-2.3042717	7.5656586	1.9560635	4.4844956	-2.704777	-2.4756248	-0.8083865	-7.8936186	-4.1218114	0.29086292	-1.1046655	5.26585	7.5380116	-9.553718	-10.073859	-13.422281	-5.741577	-11.922533	-26.878098	-8.548492	-11.184226	-10.205421	-10.254082	-9.89502	0.44250476	-6.230414	-1.6470169	0.11948156	-0.719432	-2.0817204	-3.3527408	2.1609542	-6.1695123	-8.361176	-3.5338197	-7.922803	-4.8907347	-4.362856	-11.852585	-13.357181	-8.107993	-1.1382483	2.5831323	-12.772163
790	-28.680275	-34.682037	-37.470634	-9.732073	-9.862499	-6.8887377	-23.524908	-28.24041	-25.532452	-25.996605	-31.529997	-34.234924	-27.268211	-30.805817	-24.667744	-18.66132	-18.649223	-17.014446	-12.144011	-18.689983	-19.189003	-35.17459	-33.407433	-26.847717	-1.5060514	-2.271421	13.255941	-24.746899	-16.875153	-13.031923	-15.782267	-16.928091	-9.804271	-14.1284485	-14.374235	-4.7284355	-30.28246	-27.964005	-19.424547	-18.961197	-27.903984	-22.95634	-11.397827	-12.586468	-7.903307	-22.802494	-31.471031	-40.60956	-13.023842
791	-4.8056154	-5.5238	-7.090441	2.9518056	-0.3299509	2.2948692	-1.956989	-7.4626074	-9.599745	-13.557518	-14.077065	-14.074446	-4.006781	-6.854166	-12.242598	-8.135541	-5.6292896	-4.5673923	-10.381695	-6.9558544	-0.97139806	-7.6749144	-7.8212805	-11.395441	-2.0411406	-4.1602182	-0.7202316	-9.126188	-11.955399	-13.698713	-4.644633	-8.951173	-5.6216307	-8.750092	-7.9562216	-12.190941	-1.007869	-2.1287127	-7.804573	-9.97069	-6.0551987	-8.198479	-15.825544	-14.755371	-15.501051	-12.360102	-8.381488	-7.171938	-10.732014
794	-16.363398	-25.64133	-24.203047	-25.367355	-31.998928	-27.275787	-26.16713	-27.564947	-25.425138	-10.404749	-11.640827	-5.912715	-0.36459625	-1.1578608	0.26654166	-15.452982	-15.447878	-5.8669677	-2.3713334	-4.3509717	-6.297119	-15.164629	-12.040255	-7.8368325	-11.468384	-12.072821	-8.415421	-13.980698	-16.89052	-11.923238	0.49725544	-12.240599	-5.8688917	-17.546175	-13.0505295	-12.820579	-20.271011	-20.176208	-18.595259	-22.933018	-23.831852	-18.93001	-9.91457	-14.626648	-11.999311	-5.5177994	-12.056121	-6.9165044	-5.647533
795	-3.3415706	-1.7259285	-0.46924344	-5.572023	-2.9947195	-1.7427077	-4.795577	-5.3176813	-5.7153416	-2.432242	-7.4133635	-5.460501	4.382742	3.7477427	4.277717	-6.944137	-9.605672	-10.823234	-9.370079	-13.262527	-17.449898	-5.0298066	-4.7561607	-2.7446947	-2.1258073	-3.4795508	3.5066712	5.3932886	4.7880373	4.3014255	4.423312	7.775128	7.189333	6.6355696	3.0496058	3.4574552	-3.7965763	-4.424984	-7.1624365	-11.827179	-8.394753	-7.2927446	7.117313	8.078429	5.0574393	-12.199808	-13.314243	-15.790586	7.919874
796	23.96503	20.789566	13.360769	21.352924	21.541649	19.211605	14.668267	12.837917	10.767874	12.957015	10.664274	7.880397	2.604596	6.8655467	9.733227	5.41209	13.668003	16.950487	-8.387171	-5.0876956	-5.0622683	-2.5155292	-3.4068441	6.836935	-4.348407	-3.6897926	1.9496388	-5.219088	-7.6364737	-4.991858	-0.7864874	-4.741888	-8.4504595	7.409877	-2.9170945	-3.7670383	3.9122167	11.235301	14.834395	-3.016203	-5.636614	-10.009083	6.810787	2.8558707	0.60995615	0.6817101	4.8497295	8.913059	3.053619
797	-5.072811	-6.1427574	-8.821928	-3.5427458	-4.7188625	-6.51651	-9.678963	-19.333515	-32.056244	-3.3320107	-8.708104	-9.410732	-7.0674086	-5.9346485	-9.594662	11.516237	11.423338	3.848869	-4.9678583	-1.967509	3.1707149	13.374792	7.181654	6.3038597	0.22742546	-2.5222666	-10.725699	-5.4287505	-4.9451027	-7.0582743	-2.6093307	-1.4243717	6.54181	3.4442067	-4.5059767	-8.909068	-14.382392	-10.981174	-6.0968513	11.281081	9.30006	1.112439	-9.68623	-7.8397098	-6.987274	8.612919	7.584203	8.360398	-9.453002
798	13.614183	12.283089	9.484831	27.916918	14.335621	8.844469	18.154488	25.424639	28.697842	11.864074	10.567574	11.634614	22.547848	20.778183	19.53564	15.246784	19.637287	15.561015	18.524801	23.520718	27.367554	12.245363	14.41343	15.037071	9.009114	15.122805	12.824291	27.879528	27.56351	21.249039	8.799509	14.526001	10.956857	2.0652869	2.2871623	1.8646368	15.080244	15.826071	13.303795	-1.0088356	-0.37258318	4.2609754	13.75794	14.222992	23.577534	15.44103	5.2601213	5.094846	13.96275
799	2.5044134	3.83349	8.715508	4.121361	1.2630231	9.161238	10.037489	0.2935448	0.8590252	-8.754866	-4.609965	1.227947	13.342301	13.460554	16.852718	7.7634144	2.3647285	4.33416	1.8506453	-0.24998593	4.7610607	-12.484148	-12.224201	-7.89808	11.504227	10.826437	12.838355	1.7132201	-3.0855453	-6.7733626	-1.376969	-3.860945	-6.187065	3.889247	5.317376	6.7343254	6.102928	11.598163	14.1132145	0.870517	-2.3802094	3.4236207	-3.4812608	-11.302499	-10.17152	-1.1585763	-0.7270379	-1.11839	4.619235
800	-6.363095	-6.615113	-4.328231	-10.5368805	-6.209382	7.727982	-21.82443	-12.304929	-2.8637166	-11.629969	-6.7521634	-11.007107	-0.4089378	-1.65978	10.370278	-27.578445	-26.718594	-20.010477	0.4385428	-8.527347	-11.898211	-13.161709	-15.120424	-11.533709	0.4251979	-6.5806494	-3.8503232	9.664961	5.0412035	0.9616741	-19.888367	-26.328785	-27.93709	-2.5428443	-4.164159	-2.2578979	9.166229	6.534184	11.166502	-0.17769718	-3.4276588	-5.926278	-9.67609	-15.969757	-7.227488	3.4209456	2.517011	9.703857	-16.708105
801	-0.9909843	-6.8714385	-10.492872	-8.332076	-11.622673	-6.0648613	-14.101341	-17.313759	-18.223927	-16.225403	-12.122048	-16.64189	-20.706804	-15.368723	-13.33411	-10.087385	-10.230925	-8.8106	-15.548472	-13.159037	-22.40678	-7.698725	-8.768946	-11.982377	-3.6988873	-3.1666927	-4.33988	-8.633867	-4.2998657	-5.868021	-3.4093928	-4.3301897	2.4492574	5.5061913	2.425108	-1.9202952	-8.0007105	-0.45880282	-0.45659608	-11.193842	-8.676599	-0.8872977	8.352977	7.3455987	7.145111	-1.6157043	-0.80573225	-2.9424973	1.8058417
804	-6.8331738	-11.273049	-7.4675407	6.4482203	-0.25764227	-7.2605596	-15.425482	-16.527836	-5.7392244	2.6234298	1.2255385	-11.763899	13.306652	8.3734045	1.2846311	1.8903525	-2.2715807	-5.0620894	-10.84318	-3.3171787	3.427711	-18.560831	-9.702409	-5.6453996	15.060976	7.3243074	3.256037	-2.6076193	-9.315991	-4.843385	-0.66162103	-5.1674366	-8.630832	-0.09463242	-7.3785267	-19.65892	6.543477	3.3267286	2.8152378	2.4207692	2.7694821	-5.404195	-2.569795	0.20240843	5.989649	-5.853697	-9.175803	-16.71748	12.589891
805	-14.245007	-15.588882	-15.624609	-11.657197	-15.288115	-17.75769	-10.963568	-13.688885	-15.31916	-15.281364	-14.438665	-13.755412	-12.39506	-17.813717	-14.541227	-12.171948	-13.715025	-15.459803	-17.486351	-17.848372	-11.505627	4.340979	-3.087037	-6.6749306	0.3508369	1.3110356	9.592568	-7.255613	-9.596939	-11.298378	-17.791674	-6.270032	-2.636483	-14.877776	-14.14721	-9.620924	-8.935957	-9.597881	-6.4877596	-8.529776	-4.848533	-1.7305994	-2.984613	-2.9931974	-3.1718352	-15.825394	-21.356627	-18.015072	-14.172777
806	-21.384457	-26.136751	-23.229141	-13.784142	-22.351181	-23.72339	-13.201585	-6.454458	-4.1389685	-22.105936	-21.49789	-15.561934	-10.328592	-12.479022	-10.318632	10.408627	7.744605	13.295099	-2.38698	-1.4086549	3.3271585	-10.106876	-11.403759	-6.0927315	-23.86766	-17.02398	-11.207208	-3.6638274	0.20002252	-0.49685717	1.9503262	0.3805951	-4.161761	2.5622797	4.569271	0.9403652	6.589635	11.456218	6.083407	-23.287004	-22.787971	-18.43333	-3.6305583	-9.035607	-8.885751	-8.872147	-16.398191	-15.852005	7.5558577
807	-13.081296	-19.70974	-17.595882	-8.913925	-15.222747	-17.67494	0.26711115	-7.233742	-5.4502506	-9.367748	-13.02718	-4.943074	-17.491669	-8.915404	3.211707	3.2346349	-8.2138195	-12.928262	-12.369856	-16.583035	-11.108393	3.1485639	-6.372678	-12.084629	-17.731798	-25.156021	-20.743702	-22.375572	-23.8881	-21.049667	-9.630892	-16.040825	-11.579336	0.4350769	-3.2157373	-6.005088	-1.2919288	-5.898055	0.08729082	-1.8895974	-7.262418	-11.354063	4.4984026	4.318461	7.1964107	5.7311754	5.796924	6.7169986	-20.034592
808	-8.482498	-1.365106	-3.7796743	-14.312479	-17.543625	-18.602356	-12.440266	-3.7628648	3.169238	-8.113326	-6.3947926	-12.0009365	-2.9570487	0.14984603	-1.5173057	-15.873462	-23.093433	-19.66113	-9.778547	-11.729126	-10.14498	6.238143	6.1631002	4.306325	-17.440462	-12.318365	-7.67999	-8.308058	-9.546065	-6.6197114	-14.186521	-18.114166	-19.860014	-8.081089	-6.7059436	-0.05820483	2.703063	-2.9261801	-3.760795	-32.327286	-26.46016	-12.468949	0.587464	-3.2693615	-12.095274	1.8114051	1.002494	-2.9531326	-14.495068
810	27.299755	19.728413	21.349373	3.764012	0.38168073	-5.5533113	2.3881028	5.9913864	14.098162	10.857804	2.3417747	6.364649	-6.3560753	-2.1791792	4.6887918	9.6701145	1.6107442	-6.8957644	14.102291	4.300856	-4.8909397	19.878445	14.221505	1.1525322	2.5539834	4.0895414	8.8311825	-8.753661	-8.959572	-0.093052804	-1.418209	-6.164192	-7.9321184	-5.972142	-0.011409521	2.797814	-2.111727	-11.60707	-13.328667	-6.151008	-3.7180195	2.4059336	5.305958	-0.13105759	11.893863	18.89291	12.593725	13.418876	4.6695805
811	2.4779348	3.964384	8.355675	19.628408	15.471201	21.443794	11.522861	12.506547	15.974326	7.9659686	10.1542	6.6946898	11.061926	6.6839714	9.002304	12.425827	11.103027	5.6355667	4.9742384	0.5280868	-2.984858	6.765682	9.626055	5.9118023	8.301049	12.736121	16.993616	14.174566	15.509724	18.099815	13.621977	13.695987	11.682951	12.706632	12.893229	6.1236825	11.427485	16.851288	19.898922	12.212051	15.016132	8.901858	7.0138125	7.6838207	6.895624	4.20033	5.933752	6.945508	-1.3275058
813	-3.5630813	-2.0892344	-1.6357685	11.89003	2.714974	5.400586	10.391613	8.845634	17.112373	10.767176	7.689438	4.2238426	7.2790847	1.9651531	7.3248863	1.1080717	5.5362616	7.5194287	6.0540514	10.099514	16.25824	-16.433947	-9.89039	-6.9011135	1.5142174	-3.715164	-1.8464396	-6.8717747	-10.763866	-12.936676	8.760149	5.731988	7.5554934	-1.7395244	-4.5745215	-5.006899	-4.8249893	-6.881256	-5.044492	1.4913685	7.1008697	13.744922	-14.1763115	-13.745344	-12.976972	0.032337785	-6.7529407	-5.2715893	1.4599829
814	12.598111	9.112844	2.2836223	-7.7631626	-18.920567	-25.101074	-18.642462	-31.75299	-37.42501	16.242508	11.078678	4.477725	11.708676	2.7251277	1.6520929	-0.7937148	-5.6105328	-13.497575	8.737167	7.8486257	6.341612	4.24407	5.3899736	13.765644	-1.7597966	-12.49309	-11.418059	-7.4841604	-5.468214	-2.0949304	-11.686	-16.30151	-20.211561	1.970284	10.428084	19.00737	-21.45036	-17.562449	-22.219475	-0.9462919	-14.2024765	-11.846382	-13.450892	-7.0030465	-8.386194	1.3088627	3.841792	8.275898	-7.6057634
815	-5.3145905	-14.441397	-18.170818	-10.413192	-10.552803	-4.9032383	-9.126107	-3.6202388	4.1517363	-4.839123	-3.967681	-5.983672	-0.76831585	-0.72875047	-6.244355	2.0657754	2.796873	4.7769165	8.189266	10.041779	11.109636	-4.0014844	2.113188	5.730989	-2.7662442	-5.24846	2.4239357	12.989008	8.155766	6.281361	-5.636114	-10.393854	-6.8353786	7.186332	2.1528866	0.1802448	11.5496855	10.460074	1.833858	-1.9073145	-4.320009	-5.611064	-3.708928	-0.22729659	-1.1753066	-0.6604686	-0.18548049	0.9807636	-0.6308453
818	3.9252563	2.0892138	-2.3681474	-5.4178395	-4.663764	-1.3688889	-5.1500177	1.2533014	8.023815	15.484925	16.18557	19.758984	-17.497269	-10.339926	-5.4902983	7.4724774	3.0884058	1.3770592	6.7400656	3.6786606	5.5001507	15.338608	3.9524384	-7.644784	-0.9047171	-3.2534142	-5.905075	-0.93746686	-6.6269083	-7.655912	2.8504531	0.81022847	-0.5687959	12.071877	8.155489	-0.24409257	5.9658256	-0.35433975	-0.6439684	6.1132936	0.58840895	-6.269182	-1.2366111	6.126891	9.206251	-3.7940764	-1.8842785	-2.7446895	-12.22946
819	-9.0283375	-20.149868	-21.667772	-14.589372	-13.058582	-14.301688	-16.530186	-19.513325	-18.646261	-23.941301	-23.36721	-19.987804	-19.227375	-20.458595	-19.201279	-2.3537455	-4.536355	-9.405589	-18.702541	-18.469448	-15.21942	-25.773804	-20.846184	-22.94457	-13.177645	-18.941242	-25.974308	-26.832197	-30.604067	-26.654179	-21.969975	-24.417625	-16.984997	-20.699993	-27.91839	-26.856087	-13.169324	-18.359356	-15.498229	-24.372387	-30.825317	-32.97172	-23.424452	-20.214085	-16.279419	-25.879011	-30.540329	-27.238693	-36.663136
820	1.6771646	-2.533458	-2.118877	38.372276	29.260653	23.182156	-3.2088108	-0.45550412	1.8006105	-10.024218	-11.581414	-6.52691	-24.543888	-23.36995	-16.97213	12.870891	14.938896	18.25101	-5.3057613	-10.289913	-11.83693	8.086538	10.37178	10.443364	-12.287554	-17.787432	-21.176086	2.065664	-2.6059265	-2.2970936	-7.8202076	-9.700319	7.731684	0.04302156	12.5515175	24.84097	5.161749	1.7205101	-0.07104224	-21.034527	-16.051748	-10.630861	-4.195267	-11.730703	-19.619213	-14.06562	-17.233076	-16.303026	7.3344655
823	4.108405	6.440557	4.338358	7.4633555	2.1414726	-1.6429794	13.530894	7.750636	2.1653113	-8.273631	-16.466223	-16.51557	-6.822552	-4.7880793	-5.256773	3.9106424	2.4669878	-3.1974325	8.022363	11.696195	13.625024	-6.0714917	2.9591928	3.0690262	-8.040653	-15.999898	-15.127352	-8.971147	-9.623644	-2.7787132	5.607466	3.35574	0.68471426	-5.9335194	-5.2835965	-4.272505	4.238364	2.3801036	0.40269622	8.961285	15.168495	21.93396	-8.765876	-4.0750217	5.3076982	9.388412	6.9805403	7.8297806	-12.268154
824	-8.695877	-13.580271	-13.301672	-14.98056	-18.56205	-24.42657	-0.33167735	-6.057946	-2.9601402	-20.982903	-23.068417	-11.832949	1.066728	-7.997424	-7.662735	-18.9299	-19.883621	-12.059512	-13.020027	-14.125921	-7.5907745	-1.2876492	-11.78676	-18.536644	-0.17715746	-5.5897584	-0.09573206	-19.850357	-29.662369	-23.77375	-29.239899	-22.614878	-12.834003	-2.8881233	-11.325315	-27.30449	-33.70153	-41.868496	-39.074577	-9.9211645	-18.813103	-29.43312	-27.639454	-32.422768	-32.948788	-8.803228	-19.201942	-28.803043	-1.1427393
825	-13.337406	-18.608139	-27.976	-17.31709	-11.9349	-6.595765	-13.683256	-12.202729	4.2251678	-9.181421	-14.256241	-16.042202	-6.8301587	-4.7493362	-1.2177478	-2.4631581	-5.180309	-5.149373	-18.716625	-17.412142	-12.876654	-13.766424	-35.887543	-37.595375	-13.819653	-13.657197	-9.520502	6.788977	8.449586	10.38978	5.2377524	4.562561	0.09023735	-3.1545262	-8.252767	-14.878833	-13.866989	-10.449354	-4.42575	-10.347289	-7.982096	-2.383813	-15.184677	-14.026678	-5.131403	-21.314816	-31.473457	-26.649677	-0.5126556
826	-29.866632	-26.954666	-22.133087	-6.9736404	-5.697098	-2.824915	-17.765177	-14.592373	-7.089627	-0.61660755	-2.520204	-2.3638995	-8.389397	-1.7056009	3.3610463	-10.515369	-17.08334	-13.945562	-3.5402946	-17.990028	-19.349915	-8.85256	-5.3834105	0.45834684	1.6387886	-6.7672	-10.080499	-15.196627	-20.912556	-34.330357	-7.869557	-12.77087	-9.579685	-6.841333	-10.499332	-12.804344	-6.6787214	-7.5404854	-4.500724	-7.7441196	-9.209957	-4.0045667	-10.991552	-4.9785333	3.0896854	-1.6051369	1.1693016	5.7004128	-1.3041992
829	0.6254469	3.1917834	4.374564	7.3913183	6.0592074	2.3326762	0.18737449	0.6093997	3.804676	0.49390382	4.477389	3.9599283	5.3829637	9.488781	9.113754	1.206578	6.3479314	7.8129673	2.5129797	2.6393836	-1.2756672	0.36728793	5.758663	3.5222883	8.718109	11.246197	9.324625	6.632393	5.0988493	2.1841416	5.2009764	8.4583845	11.223114	3.0028467	8.427507	6.8626413	3.8859286	8.093248	6.899104	11.237892	9.2151985	4.6354685	7.0264206	8.820119	11.270105	7.3529615	10.226626	6.1917014	6.833961
830	-0.6543752	-1.1466638	-3.4287589	18.281647	17.71548	8.0572	20.778772	20.83715	4.377981	26.74976	26.07624	18.965004	21.33038	27.99263	31.36567	12.699385	11.932777	13.261639	-4.1250176	1.4801073	6.976221	10.034504	-2.8252804	-10.71692	-6.6941557	-0.48618853	7.3932104	25.074884	22.491465	21.619434	20.98521	21.529655	22.52126	0.3358629	7.127562	16.646145	-9.781561	-6.1295023	9.184429	3.4431415	9.694375	17.782925	3.68821	-8.372	-7.6587925	18.398146	-2.6538122	-11.725651	2.8285809
831	-3.8868196	-3.5273767	1.2691085	2.1603537	-0.41203293	-5.4063325	3.5600872	-9.270372	-18.859476	-24.418121	-18.626038	-16.54404	-12.466928	-9.224293	-3.4003572	-4.897746	3.5525494	12.147083	-8.646353	-1.0017124	11.001219	5.9657145	6.576827	6.704468	-2.88174	-16.159212	-20.829622	0.18002912	-8.373588	-6.1494207	8.182352	-5.700447	-12.898023	-12.351469	-14.369616	-9.925076	0.9873396	0.9855459	-0.1375725	2.1001081	-2.257235	-4.5606475	19.267403	17.34888	10.335498	16.846615	15.998345	16.26864	15.422024
833	-18.375937	-7.7238235	8.482634	-25.44925	-18.122648	-9.09097	-8.4125395	-22.592796	-24.386757	-3.7613397	-5.0335026	-8.291876	11.191193	0.9002017	-10.308442	8.635826	-0.23832762	-5.9738536	7.755492	-3.0588021	-5.71875	-7.9734583	-12.148838	-3.8605375	-25.797436	-15.8868065	-6.0043025	13.019456	13.685405	16.659704	9.42014	2.4831212	4.058751	8.649975	5.9466486	14.235916	2.000971	0.63048255	-6.19411	0.117618024	3.4935184	12.030348	-9.493193	-7.8143644	-1.4710475	-4.1811004	0.62938243	8.919849	-1.4101608
834	4.932476	9.978138	10.198095	3.549787	7.6550055	7.4889536	1.8297173	4.1801744	3.8559093	8.795437	1.1790607	-5.300137	3.532842	3.7327628	1.532066	5.3119984	4.94058	0.48071468	-8.524982	-2.5288315	-0.09560092	5.420496	11.294999	8.721766	-3.4120255	-3.0760438	-1.2218878	4.679468	7.690526	8.105007	5.9496336	8.966045	6.134068	11.700592	10.160354	3.4271913	0.0811939	4.6996603	5.4059753	-3.1717937	0.43634325	6.184641	-23.002552	-13.924381	-0.7509009	5.0588465	7.941756	9.558523	-0.77276546
836	7.986125	0.3132445	-12.615994	-35.10858	-34.06072	-32.061546	-38.53392	-36.542923	-31.360817	-9.104866	-12.817051	-5.2751102	19.883873	19.442478	15.3241825	25.659494	21.942959	13.209204	1.2127419	5.4577045	-4.7118106	-0.32639405	0.2556008	0.3574269	1.8489428	-4.8792534	-2.0547094	5.09778	0.71665883	1.688816	4.37758	4.251151	3.0388198	-5.720684	2.499602	5.156537	0.29154533	-4.2831144	3.945766	5.925832	3.6454275	7.1560965	1.0192292	-2.175403	-1.6667131	-2.3301094	-4.593143	-9.236708	0.25552034
839	3.510063	3.5247407	6.005357	5.4615135	7.014067	6.3538156	-2.8257	-3.0190349	-3.9986403	-6.7033787	-8.038166	-5.441593	1.2419817	-3.8279576	-1.591699	1.5569034	-5.673482	-0.44539595	-2.89982	-3.2847748	-2.9938743	-6.6393948	-8.864288	-3.805797	6.64068	4.1292343	5.0136156	-0.2249234	6.049811	5.3409133	1.5535321	1.8039185	2.997354	8.354324	-2.5858655	-1.0750257	-0.5141771	-1.3303235	-0.013831377	-6.466898	-3.1391237	-5.0228276	1.8968606	-2.2023149	-0.05851817	-0.99519557	1.2975229	6.090005	0.54906476
841	-5.9535003	-7.928445	-6.6025357	-13.346064	-15.232197	-11.696533	-15.678579	-13.789708	-8.066642	-10.550087	-12.484316	-7.2858076	-12.454113	-16.031456	-15.345032	-5.0999374	-13.225407	-10.838881	-10.363197	-7.2337627	1.8517785	-14.840742	-15.82933	-8.5949955	-18.824034	-21.08089	-15.167303	-1.0048934	-7.3643093	-17.862959	-14.57871	-21.093441	-25.061058	-5.885323	-8.016798	-6.8699846	-7.182952	-11.168645	-14.956268	7.235656	-0.45674068	-1.0851481	1.4100271	3.5862768	6.4044533	1.326524	4.6424866	7.7737646	13.424183
844	2.3488762	2.245534	4.662917	11.202543	9.5002985	10.839474	-4.102819	5.519519	10.344701	10.341112	17.022142	16.679249	31.413754	28.27317	26.599003	23.561592	28.563747	25.132893	41.14377	38.1813	30.598698	20.703154	30.801233	28.463139	25.945156	33.190002	36.414703	16.964375	24.29652	23.803082	22.364258	20.489817	16.256727	19.63115	16.177254	8.858853	10.957029	15.233402	23.14918	21.960892	27.0834	33.038933	35.50115	33.627487	30.829782	26.37563	31.389751	30.977808	31.88842
845	2.7277346	0.019652158	-3.461762	6.085562	5.053464	4.5381527	-6.948336	-3.903352	-2.5622787	7.163334	2.8081312	-0.66869825	7.0650983	5.7581596	2.3604584	-3.5019913	-2.353128	0.5279577	-5.524637	-5.640032	-1.5272355	6.047187	2.884249	-0.46334815	-4.9470997	-4.227472	4.4411163	-0.4723878	-1.3348138	-5.365001	6.268645	7.584567	9.9375	-0.92127484	-0.99853754	0.78620917	-1.586308	0.955832	3.2067976	0.19701421	-3.220181	-6.2568865	4.511175	3.7383955	6.673072	-1.2115309	0.41825014	-0.7517793	-5.432747
846	-1.8303374	2.6811755	3.3976195	11.595406	8.39946	6.1153603	4.378522	0.49520716	1.0743951	13.693882	10.214016	6.7020555	-2.3632278	-6.2652774	-6.3247766	8.500719	7.8973923	1.6972373	-6.8177423	-4.4120755	-2.3571153	0.80579484	3.7510612	2.6333508	3.3880448	5.039875	8.121379	14.977884	16.29235	8.414759	-8.409349	-8.157437	-5.696395	13.875021	17.840942	14.754873	-7.0664344	-19.454967	-24.81267	-10.639458	-13.963495	-3.1182947	-2.4702656	-3.7589602	2.3559437	-3.9715219	-4.7618384	-3.9730945	-7.8627553
848	-11.182526	-13.883053	-13.42493	-1.2891135	-8.730467	-6.6258492	-5.663328	-16.902678	-20.57575	-19.162779	-25.851086	-17.4045	5.6963186	0.49974686	-0.7603689	-5.8985653	-1.9974171	8.617493	-2.18042	-5.2668643	-6.29415	1.152592	0.10865271	3.1832273	-9.9005575	-18.54375	-22.857002	-15.327323	-25.182674	-26.113718	-21.679346	-17.59028	-10.29689	4.969664	4.6498528	8.291428	-11.305861	-11.603912	-19.984951	-23.951157	-28.543123	-38.422028	-12.287531	-13.619905	-21.387354	-13.563935	-18.630274	-19.568977	-33.33806
850	23.77541	18.228676	9.750885	20.460789	12.329634	0.6008074	13.199965	15.592047	13.818373	-8.127261	-7.4587994	-4.9867396	34.709435	36.774902	39.4921	27.585894	32.831173	24.273567	7.10602	8.333971	8.978516	22.709438	21.213787	17.418139	3.5919921	8.628228	5.801869	5.7324934	3.4796228	4.5513663	20.00081	13.212858	-2.7279053	11.990572	14.053341	19.917112	4.0146766	-1.7646096	-0.15809129	1.0870916	5.9001713	5.3017926	14.059644	13.165855	22.97287	6.2677	10.715245	9.928501	15.43358
851	-7.313148	-3.6741302	4.5835295	1.640969	-3.0287135	-11.496835	-2.2447786	-3.874783	-9.407701	-1.7812814	-13.459461	-16.395746	-2.8740113	-1.0845381	-0.8644234	8.176859	4.162522	5.542609	1.0671663	2.4967566	5.272763	0.52959627	-3.5475466	-0.95864785	-7.6567717	-7.0815334	-15.28858	-0.5113064	-6.8187933	-15.783837	-12.470478	-23.577887	-21.345142	-7.591093	-15.366143	-15.497218	-13.677029	-17.948605	-13.494583	1.7503605	-4.795534	-11.625313	19.830315	13.335558	15.779396	12.564413	6.192171	0.25203943	3.746934
852	4.572833	3.2506366	6.129355	-0.3593272	0.7425379	-0.9729865	-7.2437086	-8.283564	-11.349111	-7.3714786	-9.135169	-9.553495	-6.6706324	-9.674245	-12.023632	-5.2584763	-7.8399725	-10.324073	-10.696289	-13.94779	-12.762367	3.8075228	6.0731707	4.8745193	4.9285336	5.066165	7.5028515	-6.2255135	-7.4418893	-8.92156	9.982079	11.9162445	11.624659	-2.849938	-0.9676702	-1.3233224	-8.766752	-8.677965	-4.466263	-10.189671	-9.4109955	-11.771799	-9.481886	-7.7761917	-7.9988613	-9.472006	-3.3909073	-2.5074682	-0.59179723
854	8.4882965	7.4156656	5.1586094	-2.6252377	-6.410972	-5.9229646	-16.560173	-10.333778	-1.9951034	-9.058387	-14.76786	-9.14867	-9.352768	-12.071496	-10.177574	-11.174328	-13.68062	-9.1968155	-13.851994	-16.073952	-10.465087	1.4047954	-8.14781	-10.312881	-10.776947	-24.642813	-25.019218	-7.0792255	-15.36993	-8.6514	12.160273	4.8726034	4.2507257	-2.877483	-4.767043	6.283037	-14.615309	-6.585646	-5.362214	-15.788719	-17.219088	-14.541777	-37.933975	-28.077217	-15.7528	-28.463955	-32.004623	-27.643803	-9.722158
855	7.474521	14.205912	17.73159	37.362404	38.94358	24.496996	23.32555	11.840674	4.5049815	11.9761505	8.119099	3.3033137	8.927055	19.172913	25.58593	20.365965	16.994919	10.855476	29.005733	48.040276	42.92536	8.454367	5.6132216	7.1340103	7.932561	16.6226	22.001007	30.049263	46.478416	48.927406	4.1984715	13.861437	16.819626	19.514492	21.142147	13.720596	25.416613	35.44889	30.972826	9.322571	16.649143	24.828661	23.584099	28.423805	22.962273	14.691887	22.559977	21.859951	18.748453
856	-4.6793723	-0.2770981	3.2156653	11.033705	6.698291	6.677791	-20.199284	-23.924341	-21.462677	4.9472637	-0.80396503	-1.5939757	11.789104	10.03134	0.27836537	10.547357	9.58457	20.37513	17.675327	12.383955	7.7076244	1.5520028	-4.061077	-8.792207	3.9238663	2.9410717	5.568652	-6.979826	-9.994074	-9.20178	14.572914	8.523376	4.0946946	2.2737005	0.7729635	-0.024140954	-5.2294936	-4.0368767	1.52901	25.677736	26.4202	23.396393	17.373547	9.24784	7.349304	16.777939	15.2637005	20.773125	18.155003
857	-8.791218	-6.500333	-4.510663	4.735727	3.2763126	5.222025	19.321503	17.431087	15.097418	-0.11435345	-1.6793451	-6.5834665	8.354605	8.651093	6.574998	-7.6947584	-3.6621175	-7.583937	-5.010931	-9.738699	-4.4385967	-2.6242602	2.6192958	4.107482	2.8889308	-10.788989	-14.685503	-8.945705	-8.885888	-10.300999	-4.5205755	0.8449721	4.5140653	-8.464768	-10.710017	-7.831495	-8.994837	-13.534442	-22.772377	-4.788813	-0.53879106	1.0378175	5.996273	9.141239	6.9984374	-2.0706844	-2.6109023	-4.6902266	-2.204509
858	11.82008	13.651339	10.348202	-5.622307	-4.812125	-5.821499	12.555526	14.324804	10.753406	8.695053	11.048493	9.512928	8.551362	10.473853	8.956755	7.788481	5.7342176	4.5622864	-15.709677	-17.861763	-14.348782	-4.0633516	2.2919998	9.678101	5.998822	10.335799	13.307064	-2.2017696	-5.234031	-2.3460603	0.18617165	-8.098757	-24.42108	4.8149123	6.7491302	11.824194	1.565561	-3.1023746	-1.1766807	-3.7128391	-0.7246975	-0.859477	7.105953	3.5420346	7.2722955	16.287926	7.4607267	4.5756063	-8.509354
859	-1.3083279	-3.2920663	-2.2122333	-4.463132	-2.6891854	2.8510852	-1.4434413	1.5746404	1.0264802	-17.096071	-23.199638	-21.677801	3.0648782	0.53264534	-10.751651	-32.197723	-28.361664	-22.756466	-0.4042877	-4.355943	-7.5554786	-11.487761	-12.853012	-15.543951	-16.60759	-18.058762	-12.910011	-6.7356815	-5.5308332	-5.4011354	-7.538794	-6.7349167	-2.4482024	-3.84876	-8.940496	-6.675501	-18.83421	-12.401765	-4.3475738	-8.962559	-6.1205597	-5.356639	-10.937099	-13.161546	-13.997698	-9.399617	-10.699132	-10.089151	-15.197794
860	-15.344858	-10.466429	1.0165764	-21.155678	-20.15958	-11.931524	-2.3196974	-1.3691082	-5.103935	7.8090506	5.157914	-2.6550205	7.013337	6.8130283	4.4815226	16.977789	15.686186	10.611023	6.4164615	11.582834	13.587486	7.793561	8.623692	4.9307823	15.4505825	17.715626	12.362314	13.216513	9.702959	7.1506596	11.714455	7.172143	3.776131	2.9876094	6.1045685	5.712488	2.088522	10.897483	9.867361	4.3051834	5.997822	13.307219	-6.7084365	-5.153351	-5.135441	-8.311539	-9.83976	-7.0533824	-17.162987
863	0.095480144	-5.08479	-7.0228615	-7.6750526	-2.8741302	-0.72374845	-14.807948	-18.574455	-23.281261	-1.5800992	-9.323582	-22.817078	-8.430161	-10.496511	-10.790598	-2.7938488	-6.929675	-11.763488	5.9439106	-2.5691397	-9.225125	-3.7463634	-7.633779	-9.905886	-11.156557	-4.860518	-0.7255767	-0.74552155	-1.8619422	-3.665893	-23.91426	-21.895247	-13.410971	-7.102786	-7.945198	-2.8788013	0.49323657	-1.625308	-2.866944	-0.5649878	-4.019756	-0.13583016	9.638056	6.6766386	8.571272	-10.3728	-15.689026	-8.50826	-1.6095021
864	15.157093	16.271296	20.960846	1.8047221	3.3681974	2.539815	4.123967	8.536678	2.466735	13.49279	9.096352	3.853942	4.0963664	4.664934	8.852613	9.383284	7.086439	5.060466	12.875687	15.635225	18.3517	10.037353	8.4165745	14.157222	16.301472	11.867441	4.276669	-4.8556576	-4.734282	-4.3940034	8.590808	9.256012	4.0912623	-2.327677	-1.9308679	-1.9018435	19.29881	17.408983	11.883856	-4.837549	-11.150576	-8.520681	-1.8620014	-1.487788	-1.8013391	17.076977	14.853327	10.5259495	6.482936
865	0.16180837	-4.6778507	-5.454272	-0.5123886	-1.2718234	2.8104362	6.086754	8.842891	6.7791767	5.015115	8.644869	4.6168766	4.2393966	3.7616062	-4.309363	-1.0913295	-3.4675093	1.2093501	11.656714	9.24349	0.80272675	1.500278	-3.259269	1.2811978	-3.8775256	2.0714693	8.543398	9.695528	3.7830293	5.8528705	3.238167	2.6233885	1.5508636	-1.2426312	-2.928147	-1.183033	-0.5068164	-0.3723368	2.0446153	-0.5818074	1.7496815	2.7919216	6.0750136	2.4562263	6.982376	2.5424595	5.8208113	3.3816953	-23.129068
866	-14.217407	-21.462015	-17.472944	-1.848306	-3.7315063	5.1838775	-5.764989	-5.7156057	-11.295553	7.470517	4.3183737	5.230315	-9.6433525	-10.877713	-8.062952	-1.2133911	0.024632215	2.681079	-7.201944	-5.234226	-2.5582848	-16.714054	-24.891205	-26.107098	-6.2783628	-9.788354	-11.613886	-23.359657	-25.563484	-17.43745	-2.1264365	-5.9811573	-6.0334454	-4.513152	-10.617997	-6.3287854	-4.5349984	-1.5828233	5.1788783	-0.29339892	1.5298588	6.3879595	2.9164283	-4.24318	-7.244478	1.1513543	7.14326	11.709982	-11.601984
867	16.318205	16.499802	13.689602	-19.368074	-27.75787	-26.675129	-8.116317	-1.0766469	5.8313556	-13.386594	-14.828193	-12.2665615	-9.686878	-9.305105	0.039451957	-21.33266	-22.345913	-17.222881	-5.8018293	-13.518893	-5.7441096	-14.584948	-17.69669	-16.024729	-4.2084007	0.7126579	1.8793876	-6.587901	-2.3336296	-1.5552933	3.1807368	1.6395121	1.1447767	-20.671495	-24.129086	-9.323244	-0.63531077	2.4774272	-1.9497775	-3.6935568	-6.7584286	-4.2634044	-8.708672	-12.537376	-7.459186	-14.43631	-12.515266	-4.5733523	6.5623274
869	-5.9527817	-9.391123	-3.5605323	0.12370668	-2.012469	-4.4865417	1.9477913	4.9101653	2.1750038	-8.662466	-7.7028685	-6.086548	5.806181	9.239783	6.717886	-4.193643	-6.718421	-11.265689	2.7196846	6.323077	4.3002152	-2.847639	-14.0246525	-11.884918	4.2172384	-2.4250846	-0.48824924	6.192502	1.9408944	2.5975022	-0.75812656	-3.1760912	-5.823156	3.7261689	2.6148636	2.808083	1.1333253	-0.774119	-5.7005987	3.1868615	6.48819	3.8337038	0.21163578	-11.960165	-12.268629	7.528633	3.7153068	0.77122337	-7.1850457
871	-19.82024	-15.25056	-8.01055	-24.350317	-18.443727	-14.510835	-18.610722	-10.505201	-11.710035	-10.873259	-13.363546	-11.81915	-15.457948	-17.81866	-9.921013	-12.614769	-16.513416	-12.221691	-20.517239	-15.371908	-7.5937138	-22.515121	-28.165058	-24.127588	-27.79718	-17.800014	-19.333353	-13.043097	-21.508753	-17.602982	-27.160564	-30.19637	-23.895592	-20.994267	-22.159813	-17.07555	-10.093945	-15.387326	-11.115238	-0.5337666	-9.021182	-13.645819	-6.512105	-9.540443	-14.058283	-7.473632	-9.532376	-12.165746	-24.588173
872	1.0173616	3.9614286	7.0237265	4.455163	9.253704	8.993342	4.526421	6.541032	2.0419884	-0.8958365	-1.9314462	-7.2423058	-4.0053577	-1.2453995	-1.2431108	2.4103327	0.6641119	3.4521973	2.0773468	1.8698019	0.56181717	1.6193911	2.9002452	0.44441965	4.8230886	9.863499	10.57243	6.9260197	10.500988	11.453557	7.814453	6.081068	10.26563	11.710048	13.265503	9.239611	0.37361822	-0.05562067	1.5534046	-13.582722	-9.168531	-7.3877783	9.18305	5.5805445	3.4722881	-5.6679716	-5.7345114	-5.8866205	1.948273
873	2.7988026	0.466758	-4.104971	5.106454	-0.63798803	3.07008	-5.243371	-4.827661	3.767527	-0.26639003	-5.5659485	-0.6666687	-3.2354774	-6.006851	0.7939631	2.6028621	-4.233631	3.0676787	-14.418804	-10.323503	0.7510528	-3.3569663	-7.880876	-5.416834	-3.676972	-10.422649	-0.8437082	6.7054915	5.6478834	9.744635	8.626466	2.9221692	6.208775	0.47629023	-5.547332	1.3610055	5.6272216	3.2933044	0.095747076	3.5673642	-4.9972773	-12.609566	-6.843914	3.8652081	9.69338	2.0821311	4.0145764	4.0604525	13.01442
874	19.20707	10.338121	0.7253699	6.5583487	9.000027	11.185913	7.2497888	9.814032	14.471544	6.7738104	9.277428	10.983904	15.136628	6.642416	2.3488526	9.020575	9.510176	9.320111	9.364672	14.34166	13.866318	5.7689486	9.630275	9.120813	4.2127833	0.96992856	4.17752	4.741313	14.571392	17.265656	9.425737	13.644737	17.949615	17.60446	14.917334	13.7665825	9.195409	13.029709	13.632595	1.9739108	4.633997	0.11093181	2.840631	-1.0257359	-7.5497856	11.134554	12.134533	7.315396	6.7840567
876	-6.0324917	-3.6808035	1.3856577	2.5162158	-10.586324	-4.7374086	-1.072351	-1.2422745	4.7219067	-6.7248116	-1.9665025	-0.12966222	6.1062737	-2.6401877	-3.012456	-9.205826	-9.93977	-6.641959	12.212402	1.4891138	-0.6384027	-10.8001995	-10.694681	-7.5994554	-4.5434184	-3.3378654	-3.1344454	-11.941296	-16.220737	-6.5902805	-2.7794874	-4.743188	-12.178532	5.2599483	-2.5690145	-6.5410566	-13.523443	-8.836488	-3.3833408	-5.139575	-3.0544112	-2.826942	14.269242	6.623664	3.358748	-8.9890175	0.8451501	3.0023255	9.420257
879	9.780976	12.382397	8.1957	5.642359	13.494566	13.529341	6.70588	12.063446	9.733348	12.090627	12.116305	9.293791	24.813951	12.71426	7.954287	15.81455	12.975203	9.80351	3.7894793	2.315346	4.9200077	9.960233	10.002102	7.519741	9.297433	12.734486	11.903257	12.00212	12.919743	21.0126	10.620978	8.549137	1.6098437	14.520477	7.150446	5.2110834	8.649244	4.7331095	8.544109	7.032254	-5.363784	-10.082413	2.7323833	4.3954763	2.935318	10.590557	14.276772	18.187141	-2.5622401
880	3.4178593	4.679882	3.0186484	20.670422	23.4516	20.909443	13.318034	15.400961	18.846418	18.32111	18.819641	18.77058	19.568031	20.189137	18.424025	12.778616	16.275257	16.835192	9.940686	11.503412	9.951981	12.594627	15.137545	11.6003	14.344315	20.362484	20.78157	15.396315	15.822813	10.950639	19.815094	24.119108	23.900263	14.758575	19.44463	15.472063	-4.217682	11.347744	18.75248	16.046011	22.129301	16.232407	15.270691	15.6887245	10.752331	23.652996	24.281292	15.439148	19.461918
882	4.1543345	1.4300231	2.441636	6.134349	5.435118	6.2276497	-1.5499843	5.4186764	11.159973	-1.2311288	1.7806818	6.9525833	6.520567	9.545782	4.521974	-4.715869	-7.479928	-11.878542	-1.1841754	2.2565238	5.7143297	9.376106	10.424444	7.008999	4.3367286	3.217307	2.9838696	-2.4973438	-3.5250182	-6.5450773	-8.554197	0.66966814	12.748825	-9.098187	-10.53109	-5.4555507	2.09269	-3.7604895	-1.0841875	-9.958631	-3.0205605	1.1409876	3.6169214	-3.1136544	-10.161801	5.6867347	2.878162	6.813197	1.5026791
884	-4.185376	1.8316433	10.082386	2.817361	7.207846	15.324753	23.41779	12.322419	5.5460486	-1.3944614	-0.70063674	-0.53526795	6.436133	-0.13901895	2.9271078	11.755901	9.372006	5.707165	3.0237417	0.1577555	-1.9813678	-3.1423702	3.124839	3.556554	8.548716	3.6356578	-7.5864983	7.5214767	10.151504	10.949	18.995956	20.932402	10.474773	9.997804	15.637575	14.29496	-0.3878122	1.4279094	4.339213	13.723288	15.212417	7.4966316	0.67290735	3.2503035	6.258366	-15.093647	-14.694767	-13.6126995	9.175762
886	-1.272106	-1.501771	1.1485468	8.540279	8.362665	0.42505908	-25.28508	-13.603115	-10.578004	-9.534348	-8.884977	-1.7730005	-2.6499143	-3.9018986	5.2631474	-3.3356018	-8.712721	-19.00975	-3.5090153	-12.65533	-10.943775	-4.072606	-5.927636	-5.61464	-6.054632	-6.050411	-0.41739774	-8.048082	-8.972298	-6.0433803	-15.8704815	-15.988699	-11.817669	-3.5902052	-5.7445583	-1.1389549	-4.294514	-11.902777	-6.873188	-0.89301276	-6.2535057	-5.563987	-1.1168644	-6.6109934	-3.5638168	-7.9956784	-8.541258	-2.4340622	9.605225
887	5.1740017	7.0331497	8.449047	2.421313	3.23423	0.498753	-10.087376	-16.522972	-14.687279	0.96229404	-2.0972793	-2.9542844	-11.85677	-22.028917	-24.310032	-16.062994	-19.462082	-13.280396	0.28687632	-6.71583	-0.7586373	5.4436855	6.9094667	10.930151	2.7153776	-9.140954	-11.6273575	4.410931	2.3550587	8.539591	8.102799	5.3122478	11.973671	5.9310937	8.243653	5.7477465	-1.435293	-4.946311	-4.9624944	0.7572488	1.1499523	4.901893	-18.829308	-10.601049	-3.198903	7.057727	5.601478	3.9384775	3.5559514
889	-6.0183363	-1.3785782	0.75090885	1.22E-05	3.1873784	8.575319	-16.113253	-18.104347	-19.236061	2.086462	-1.9746026	-4.9873586	3.2558842	13.546206	12.241436	-6.349894	2.880592	10.841938	10.836802	8.313965	2.7750244	7.965678	3.987651	-2.372033	-5.5964847	-6.933197	-1.3450073	-9.103809	-10.396684	-4.6410837	1.4973522	-5.6933537	-4.076141	-8.818852	-3.3139262	-3.1267583	0.24064177	0.16249323	8.890592	-0.1150423	-4.3615546	-4.0955153	3.1604214	5.758261	0.09270382	6.083522	5.027013	-0.9832935	-1.5203514
890	-3.6979837	-3.222945	-6.0850725	-0.9857959	3.7705321	8.289067	6.8425674	-1.2960522	2.1976645	-16.43293	-11.769315	-1.3148743	0.40453228	1.6119218	0.8196397	-17.521524	-9.533812	-3.7916732	-2.3148906	0.30415523	7.746747	-3.2471	0.19279048	2.740851	1.5264087	5.68491	2.6084719	9.296402	7.1769047	-3.5089636	-6.5796976	-4.832829	-7.2285023	1.5173779	-1.0039167	-2.8647897	3.743544	5.550403	10.588906	-9.317892	-10.39281	-8.609671	-8.935831	-6.346498	-6.960123	3.194756	-7.1266327	-13.513577	-8.509592
891	-15.578583	-15.823755	-19.918297	-16.137291	-16.706726	-18.308363	-12.618559	-11.668335	-13.471481	-6.4935684	1.7420287	6.6855884	2.910955	5.2357473	2.1944065	-0.9063594	-6.740218	-8.709759	-13.137856	-8.099385	-3.451107	-7.7086573	-0.9762021	7.1077814	-0.89428806	1.4857533	-1.2217674	1.8623222	1.9510806	7.538334	1.214046	3.9271903	1.0418348	-6.0889626	-2.7729952	-1.6915486	-5.7334995	-7.425544	0.0240103	-14.225609	-10.499594	-12.57489	-5.8833284	-4.0571775	-5.706579	-0.8533947	1.853857	4.972992	-1.2613026
892	-19.866161	-19.041553	-11.385962	-13.851319	-12.985508	-9.116095	-16.545868	-20.226313	-18.914562	-9.677504	-16.026226	-15.691887	5.9080677	5.2498765	5.526018	-3.1821885	2.7870824	1.0070825	0.73915344	0.21676719	-2.3878593	3.808969	-12.483373	-23.81483	-11.781923	-16.977863	-12.159686	-16.742477	-19.641327	-21.370415	-7.0564556	-7.691763	-6.640234	-23.344917	-25.89421	-18.994823	-10.335829	-16.548048	-13.800081	-0.44980723	-8.563015	-10.330082	5.527156	0.24013361	1.5080836	-16.797344	-19.963894	-9.590224	-9.544963
893	2.9968824	-2.8266122	-7.6715994	0.059801817	1.8167734	0.7696298	-14.197731	-16.69549	-15.4283085	-14.899134	-13.184544	-9.394278	2.6849399	-15.018175	-25.301725	-6.320533	-7.2674985	5.901568	9.730343	9.146353	11.113636	14.391939	10.431026	18.888975	0.74948776	4.270454	15.1939335	7.9992676	-5.2632217	-23.630962	3.9106314	2.8254848	4.0717745	-9.59801	-1.925597	4.433709	-8.142852	-9.741458	-4.2508745	-7.604411	-9.918518	-5.114125	-1.4251866	4.282979	7.199525	-4.6041875	-11.77998	-8.253416	2.5485072
897	-0.10267399	-2.3277726	-5.6130342	0.038370997	-2.444415	-2.484927	13.323927	11.533378	9.705351	3.503265	6.3150682	8.832859	-2.1958575	-1.0993571	11.146186	6.4181013	2.003533	-1.4260151	-6.9767475	-8.553875	-7.59982	9.310056	9.278742	10.701201	15.490406	15.090349	12.994923	9.550649	5.9364634	3.759295	-13.430248	-6.564332	-1.4240992	4.8258705	0.35697007	-5.8772926	7.7643747	10.555824	11.858805	8.648867	10.550686	13.513329	-3.5129254	-3.6675572	-4.5634947	-0.2918388	2.2072146	4.097919	-0.48997974
898	-6.062563	-15.368458	-19.707481	-8.724588	-14.487283	-19.579136	-4.298736	-8.137649	-14.72937	-13.846636	-21.012074	-25.623245	-16.485096	-21.885977	-15.281939	-8.790643	-11.000826	-4.534539	-30.881594	-29.380615	-22.17194	-3.7185874	-13.020849	-14.011528	-7.246154	-10.112108	-17.766598	-10.715385	-9.163948	-2.4231205	10.868404	-2.0225415	-4.8795543	-25.409412	-29.221466	-17.871492	5.1226397	-9.2144985	-20.195705	-10.356655	-14.5079365	-13.381561	-12.39324	-13.27098	-2.1389437	-10.746563	-10.333141	-4.505988	6.0937953
899	1.0668039	-5.4919767	-8.043689	-2.385476	-4.841077	-6.5715094	-5.877817	-10.819808	-12.262676	-13.832757	-5.4896564	-4.51098	5.674057	1.3906128	3.0704875	-5.5428495	-2.3676724	11.203381	-18.69619	-16.8598	-14.051144	-15.93928	-9.608259	-1.795294	-9.416198	-7.3496866	-11.0889435	-15.241408	-10.057114	-8.754802	-5.3477297	0.54262793	2.7114933	-12.098113	-8.607059	-3.7851133	-2.1998672	-3.4764357	5.002573	-4.184777	-1.3992021	4.065798	0.5823675	-3.072955	-5.989811	13.841354	10.621993	7.080529	-10.9830675
902	-13.44533	-12.951382	3.9683301	5.2301655	1.2206622	-9.183447	8.855254	5.0928698	8.932373	-2.3345313	-6.846895	-9.874792	-1.2087578	1.2797481	7.5281553	-19.94774	-13.741459	-7.9718304	-6.124783	-9.382222	-0.5442953	-0.62343305	0.14491105	-2.2763336	7.272754	4.9735336	-1.2506917	-0.007358432	1.5709224	1.4408045	1.8560274	4.99402	12.736225	13.734894	11.387293	7.076499	9.013268	14.540606	13.213435	-0.912163	-0.50505316	6.3065395	5.74166	-0.46589386	3.203582	6.708315	7.7785373	15.524997	18.259531
903	3.604834	3.402152	-2.2908878	5.4900775	-2.0833106	-6.105218	1.1593803	3.90839	7.8084755	-1.9067894	-2.393557	-6.3301935	6.5489616	3.21971	0.111172944	20.90456	16.107246	3.9494276	-3.4023051	-5.88095	-0.7394578	1.8925052	-1.6572092	0.38936013	-1.1928246	-4.228381	-2.2368762	8.461844	12.782963	17.235416	4.5162067	-1.6930462	2.0476367	0.6808274	-2.1264322	-0.24276292	8.433176	2.939046	2.4367483	-3.9376037	-0.39631557	-6.6914663	1.262037	-2.9140925	4.16538	-16.220314	-20.104704	-16.437374	-8.962934
904	-7.4586296	-19.218029	-14.721909	-12.282577	-11.752754	-9.764274	-6.8266296	-12.30874	-17.048561	-14.444025	-17.068708	-10.73914	-5.6202297	-5.062992	-2.3614812	-13.357555	-8.5721	-9.241265	-21.815641	-23.878597	-20.234077	0.9269546	3.146772	-3.1699092	-9.288	-3.2960787	3.0317693	-5.266843	-12.402435	-4.5957203	-6.18841	-4.079634	-6.012458	6.7283225	4.0712614	-4.0671988	-6.4331703	-9.887112	-6.4342537	3.5089204	-3.6274533	-3.5855966	0.35940617	-2.3679204	-5.231532	-15.257767	-18.562805	-15.8466835	-2.328028
908	1.962948	1.0304785	2.934129	6.2487106	9.522762	11.80313	5.6797113	11.574278	9.908146	-0.41984028	1.8199928	10.002538	7.1100397	1.9864688	4.0829883	11.398462	8.240281	6.382641	7.991603	4.441242	5.7502527	13.022224	15.800179	16.50815	12.745596	13.256111	10.453437	11.622816	10.4694	7.0362396	5.8807364	5.8220763	4.650204	12.304932	7.3703847	7.5886507	2.279712	3.5285854	14.441166	5.1691904	9.348335	6.338999	5.4280896	7.02223	12.464397	4.619517	4.917	4.1935086	7.899303
909	1.3112485	2.9145098	1.8162916	6.555574	7.3623734	-5.1639833	9.511791	0.25231385	7.415485	3.8511949	-0.8473964	-1.5396461	13.919134	6.960825	-2.8985324	-11.124987	-5.330541	-2.2716084	9.812658	8.238483	12.353813	1.3475274	-9.0268345	-9.139378	-12.853321	-10.243998	3.2259293	-10.322144	-6.563897	-2.5547438	8.99387	5.2846212	4.7603054	12.433247	13.315878	16.74996	-22.39149	-14.329674	-6.5742264	5.6936717	3.7889435	5.9639316	-1.39188	-1.050145	4.1104865	8.283038	-1.3153257	4.9655914	0.7021796
910	-21.904436	-12.791569	-7.4570236	-6.575199	-2.9383166	1.4932003	-12.563212	-8.48143	0.8397417	-0.8004749	12.937334	24.032806	-13.956494	-16.9356	-20.88037	-3.28405	-10.239523	-2.4681427	-7.686452	-11.475592	-0.1361613	9.98157	11.180083	13.555321	-8.561555	-11.1321335	0.43512514	-13.529585	-17.075642	-20.207218	-14.466904	-14.607861	-2.5377781	-12.97957	-16.949738	-7.3574295	-11.2700615	-7.054328	-1.8018208	-8.12821	1.2859651	0.8374608	15.057761	-3.2897987	-13.624052	7.5077686	-1.7001383	1.6993288	8.927408
911	2.3420382	0.53391945	2.3322084	6.0944076	5.958529	0.9758297	2.0398893	4.0274343	-1.7025763	1.5314872	3.8141842	2.3740695	-0.24176075	-3.7666826	0.3222019	-1.6633604	-4.9703317	-10.514305	-1.1104594	3.3604417	6.7474833	11.677031	4.374484	4.2913485	4.1859207	6.3144417	4.375722	3.5865262	6.955496	3.9690752	20.747494	29.001968	31.580166	-15.314705	-20.312256	-9.165851	13.959989	5.0208645	2.8326688	6.6414757	2.6896925	3.1789327	19.518597	18.994122	13.719195	-10.82893	3.0451899	4.387559	-3.8932965
913	15.184131	6.115096	4.012527	1.836839	0.4957655	2.2649422	15.528766	19.107645	10.62948	8.657928	13.913454	11.41304	5.8846445	0.35631058	0.47252467	7.3865943	5.648005	1.2525461	15.882713	12.558348	17.323723	2.9753716	7.2021513	7.7458076	0.77832234	1.65922	4.1648707	-4.3418384	-2.8901181	-5.1805854	8.782826	9.32608	5.5089626	12.599443	17.385933	17.866594	8.28849	10.947303	7.6269503	7.0799904	4.1933393	4.1465497	6.3052635	6.1111712	7.22051	6.2934833	3.5701094	3.5542972	8.763018
915	-26.790602	-22.221888	-15.166903	-15.938016	-18.819592	-24.132248	-5.6376915	-11.53716	-6.002365	-8.593259	-12.8704605	-15.025864	-10.425413	-17.832302	-14.722123	-20.31173	-30.053413	-36.065712	-16.822653	-17.870789	-20.66288	-33.01319	-26.15319	-23.382233	-27.77074	-32.40322	-22.263212	-21.787247	-18.58722	-13.02136	-23.1849	-15.965562	1.1855218	-23.734255	-17.560776	-7.74127	-15.121119	-25.106335	-28.116013	-10.337215	-11.37952	-21.582695	-10.226822	-11.092216	-6.429925	-14.659008	-15.854271	-13.728338	-5.1813455
921	5.970047	1.6021619	1.6197631	-9.01441	-9.643246	-9.386969	5.6838903	-3.4243357	-8.8891325	5.273903	1.436913	-0.57208973	6.2187376	7.6576147	7.1592293	0.8711885	-0.24810478	5.7259135	-2.3036318	-8.9219675	-11.973157	-24.067669	-17.126007	-11.659262	-2.5800624	2.1258771	-4.55768	4.602125	-1.4209654	-3.2453814	-12.532822	-12.782471	-8.341707	-17.524395	-14.790598	-13.631445	-1.2886364	-9.681486	-15.248911	-3.5476513	-11.352433	-8.332142	-24.00729	-23.395344	-13.26848	-9.304146	-9.885429	-7.465603	10.98943
924	-5.8136797	2.169455	11.3163395	-7.767616	-16.071276	-25.715982	3.6340814	0.8858721	-3.9965672	0.23380736	5.574447	7.103716	12.727585	1.8739082	7.4146385	1.2937491	2.6822047	3.226996	3.3434653	0.13393143	-1.7130157	-1.9545977	-4.6649857	-6.799711	-16.844723	-22.291313	-20.034805	-11.956484	-16.717243	-8.527504	1.3475391	1.205507	4.236563	1.3173437	4.216678	9.119808	2.4927769	-1.700375	-2.3728592	-13.827244	-10.342796	-5.7888737	-9.29356	-10.221983	-10.511236	-5.536799	-21.673306	-20.210567	-13.480494
925	-2.5535676	-1.3192856	-2.2520814	0.13277453	-4.7246113	-5.0001516	-8.731859	-5.455065	-8.371168	2.0207782	3.251965	6.7421055	1.6577382	-1.1569705	-6.119581	2.8863485	6.304901	5.1310935	-3.868793	-10.374766	-14.495642	-6.439567	-3.6250384	-8.712986	5.6557074	7.477999	11.116879	4.4640474	6.392676	2.4805253	-0.029002637	-1.2250485	0.46527678	9.522038	0.45097214	-0.2973191	1.5617716	1.3790476	3.5234842	8.890979	5.303515	4.3664484	4.310422	4.396834	3.753932	-1.0435766	-1.9579437	-2.2530632	-7.0382996
926	-20.46154	-24.762562	-13.979919	-37.351643	-32.726654	-19.979673	-19.392212	-21.88665	-19.215797	-24.873747	-28.074404	-35.469482	-23.354458	-28.137608	-28.71402	-18.870811	-23.007816	-22.831776	-17.686035	-24.356802	-23.71262	-20.997126	-23.49695	-14.510269	-26.165684	-31.585762	-27.703484	-19.19505	-26.547636	-25.309711	-24.669716	-27.792366	-22.980034	-23.373674	-25.424162	-20.101978	-19.420902	-28.913073	-33.722813	-17.264713	-20.481876	-14.808506	-23.367939	-23.80444	-21.80626	-18.795116	-20.439777	-14.289648	-19.886658
928	-4.248248	-8.450899	-13.411636	-25.52587	-36.645935	-42.32493	-11.78462	-19.262655	-15.927394	-5.1224365	-5.2056	-5.684578	0.53066146	-2.8025804	-4.043005	-13.776575	-17.983858	-17.756784	-6.663084	-12.944095	-23.347794	3.2717617	0.019150674	0.6307436	-9.351903	-8.229176	-11.318644	-28.926876	-29.380262	-27.85871	-2.4425812	-10.567511	-13.76964	-1.5190442	-7.583172	-10.182335	4.4598775	1.4134927	-7.807897	-15.261571	-22.147957	-20.530823	-0.8161079	-5.3362784	-7.5446663	-6.0190578	-8.795261	-10.692049	13.935815
931	6.7655044	4.7029862	1.0148609	1.5930583	2.6495981	3.2605574	-2.984003	-0.31122625	4.785844	7.8812084	7.0132113	4.077608	5.5015154	9.627049	10.846165	18.724613	14.549583	11.960802	5.754301	0.9259658	5.3639765	-7.4662523	-4.5097637	-0.9558319	-3.995306	2.1448364	7.554126	3.5861697	5.7647457	4.905387	3.9205303	3.1917155	2.385274	-1.6843178	2.159449	0.5162065	6.0474415	10.394403	3.4333568	11.126642	5.0518894	9.253865	2.6933324	0.32841963	5.1058397	-1.2863353	3.632218	4.5590677	-3.2680607
932	15.0364685	14.862415	13.638447	-9.289518	-6.7614303	-11.126549	3.23706	5.047421	4.445743	-3.9459858	-1.4721223	4.121255	-6.213746	-12.187597	-13.333614	-5.4658165	0.56316125	0.095080644	-9.81111	-8.369562	-1.363697	-20.324345	-14.040407	-11.761221	-8.542395	-13.139724	-18.534393	-3.3677728	-1.0508329	-8.2964945	-27.805117	-14.564751	-4.064489	-8.127535	-24.599745	-31.107786	-11.62639	-15.062156	-14.368395	-8.848241	-4.65042	-10.83607	-9.239501	-1.758491	3.447217	-1.0685761	-11.227094	-21.810501	-8.535407
934	-7.132156	-1.7027674	1.0759428	2.8805914	6.4231553	6.4564705	7.5409245	7.7310004	3.0814981	22.734764	10.452867	6.676351	-15.408126	-9.456638	-0.6955018	-2.2124877	-6.712896	-12.236753	-11.328026	-15.511159	-16.123234	-8.942886	-12.882551	-22.074625	0.7763911	3.3247132	7.8773775	11.122289	5.6834145	9.87034	-2.5646362	8.012926	3.1893663	2.3114452	2.1370394	3.939988	13.252428	13.189325	4.9950294	-1.8278446	4.484333	4.3798304	5.9290533	-0.42209876	0.92400897	-6.7228355	-7.3173823	-3.604513	1.6974213
936	7.764315	3.5892184	3.5415874	-2.756546	-6.1481495	-1.1125685	8.415955	14.837114	18.57599	19.503952	17.652927	15.822149	-8.254304	-1.5049006	10.72683	16.226345	12.450056	0.14463633	9.566462	10.820152	10.923291	15.943106	15.492216	14.51816	12.665401	4.993156	1.575325	10.483041	15.142382	20.547693	6.1592712	10.277194	11.642902	15.880516	13.649619	11.990773	3.6711268	13.061698	10.984491	13.520016	12.575911	6.071083	-1.4964466	7.869461	12.47938	19.0196	16.546745	6.9593883	-0.48069155
938	2.6767921	-0.08854768	-3.678074	-14.022017	-6.7505407	0.9449166	-7.7225513	-5.903223	-1.7026416	-12.759215	-4.6531105	-6.971691	-13.890825	-17.501865	-22.983475	1.497654	0.5967076	5.1777897	5.2609844	-4.9048157	-10.348236	7.2702155	1.5921667	1.7756093	-0.24351561	-1.2070817	-8.262317	6.4122515	9.684793	0.76859367	-6.9170103	-6.649929	-2.519066	1.0330212	6.3053584	6.8273735	1.646157	2.6027737	1.8013835	-5.881501	-2.9539447	-7.749134	-7.0999613	-7.993635	-12.792545	4.06803	3.447785	2.1520581	-6.07489
939	-8.148255	0.11113928	3.3533742	5.073178	8.313428	5.790574	-27.95234	-39.63081	-36.663155	-34.406353	-42.445213	-42.128555	-0.7310637	-10.774857	-5.3693595	3.9936328	-8.834763	-15.123808	-16.645489	-15.520359	-16.30154	-27.61053	-36.305016	-33.169006	-38.98838	-49.175415	-51.327286	-10.110254	-17.60424	-12.912547	-32.675232	-39.459137	-36.075214	-8.27747	-10.893277	-12.69534	-17.069935	-27.50291	-33.50254	-10.292078	-17.345154	-27.132854	-29.637257	-38.10494	-33.43825	3.8274868	0.09071267	-1.5120997	-18.616484
941	6.6668835	0.3421623	5.2269235	-7.71396	7.322896	11.424755	3.270001	7.665296	8.769085	24.89038	17.107315	19.422836	-2.4897432	5.9093156	19.967312	25.770344	26.390305	23.265224	16.31855	8.833144	5.019841	-8.50858	-15.406087	-5.3818536	12.627746	13.498851	15.595533	-1.0185422	-5.819521	0.89661324	4.049861	4.2196245	13.648951	4.4538636	10.09913	9.699135	-0.60488045	3.2418618	11.152201	15.979683	17.223057	16.699646	-5.6729803	-9.0280075	-10.237409	4.9559035	4.081255	3.4956412	21.100218
942	0.4552999	-3.2417862	-10.48297	-2.1696045	-3.03356	-5.530176	-9.779861	-12.42696	-16.513111	-4.4691925	-18.547638	-21.358604	-7.647362	-11.415383	-8.937418	-10.472461	-15.804918	-13.162025	-6.4517145	-5.6382933	2.8536587	-6.740828	-8.700911	-3.6300657	-5.408022	-8.619646	-14.235029	-1.3818803	-6.113408	-9.6761055	-5.3196287	-8.098047	-11.757576	-4.5491667	-2.4729936	-3.7206318	-2.8186176	-2.6750035	-4.9598174	4.2514243	0.8473052	0.22596607	-2.3646834	-7.0235586	-6.2296085	6.6586	-0.9029768	-4.587767	-5.6414747
944	-4.9043202	-5.0689235	-1.2139907	-16.181614	-6.316452	-1.1656094	2.092474	-2.53625	2.2312179	-1.5201323	-1.2193035	0.8294344	-30.786211	-28.654846	-23.812796	3.751099	-4.374681	-4.7224083	-6.7127323	-10.807866	-9.485506	-0.34031457	-2.5866308	-9.605714	-8.240081	-11.541845	-18.218075	-3.3388216	-8.581546	-7.235491	3.349339	-3.6548185	-9.034132	-3.9175303	-10.798201	-7.7591753	2.3341565	1.7394557	2.6599927	-7.8629417	-4.0398006	2.1869879	-2.3772974	-0.35095406	0.30147493	5.605472	9.251293	8.99349	-15.655769
945	6.5101957	-2.9576874	-3.6597195	-10.167572	-11.18096	-8.938447	-11.114916	-12.701729	-7.464982	-1.0219464	-2.3416853	-2.0473614	-0.29085237	-6.804588	-7.3382673	-5.7130957	0.42632812	1.176996	-1.1688567	-2.409782	-3.6762776	0.65675586	-2.7767992	-2.2532942	-7.903519	-8.283661	-6.1269917	-10.715049	-7.162422	-3.4863684	-8.620146	-7.399523	-6.245708	-0.5914376	-3.2485058	-7.4390297	-7.8199515	-9.234953	-14.571771	0.7425618	-3.1643605	-6.47606	-9.522721	-9.792717	-4.7191124	-9.677484	-8.888878	-5.36617	-6.5301604
949	0.44787398	-6.8867207	-7.502007	19.868893	17.211477	19.842258	5.401787	8.459298	14.593955	10.347895	8.078075	7.448958	18.131016	23.325813	25.498346	9.729954	8.607899	13.714752	8.549576	12.419793	12.684636	5.2568936	9.80172	13.036548	-0.21287102	-2.0984159	5.113437	1.1816609	-5.79249	-2.7657683	16.543587	14.819983	8.571376	10.279957	1.9512465	2.9525409	7.5497723	5.549808	1.7564533	9.2102995	14.34564	16.164623	7.35227	8.339474	3.8505528	3.2366738	7.677932	5.5775695	-2.7058773
952	-1.6462754	5.4534044	5.9010944	-7.0280514	-4.647377	-6.639065	-7.3696737	-8.99656	-11.253656	-1.9572674	0.4953996	-1.7684222	-1.4227057	1.8578928	0.53996646	0.9884385	1.6716435	1.3760757	-12.957741	-10.733096	-7.819189	7.3073673	13.187016	12.953114	13.867115	9.882689	6.5202627	5.8352146	8.188227	14.355699	-5.6334314	-6.1226926	-12.177481	-12.317032	-9.063381	-11.352709	6.54121	5.713606	-0.24395904	-5.1292067	-4.9184923	-10.8824005	-10.11079	-7.664588	-5.8858185	-5.5492926	-6.614725	-11.783409	-12.736713
954	-17.959242	-20.345741	-22.405449	-24.841534	-29.178333	-25.080921	-28.956234	-28.426666	-12.114445	-7.847022	-23.218922	-29.98294	-3.190218	-1.5806813	5.28433	-0.16038024	-2.7974072	-2.9610686	-0.5852208	-0.27793288	0.6218903	-5.107566	-14.513561	-9.219251	-9.90402	-7.120438	2.7100205	-12.068649	-14.557972	-8.324734	-21.890308	-37.57933	-45.537933	-25.038254	-26.87182	-14.248461	-14.124027	-20.846775	-21.761318	2.7214522	-4.588805	-6.858902	-23.902554	-17.634125	-17.441574	-9.670359	-10.654723	-10.29463	-0.6698285
955	-23.716892	-34.182144	-31.14196	-23.198833	-32.357597	-37.795525	-18.964985	-24.227089	-21.609344	-21.235182	-26.446016	-21.386387	-18.065372	-27.383099	-23.379572	-20.997688	-16.818434	-24.443233	-19.032734	-25.819687	-17.492512	-5.7782507	-11.761259	-10.084978	-13.639786	-15.696938	-11.069482	-12.012085	-11.240002	-13.062937	7.325641	2.5220768	3.046741	-9.626158	-4.911981	0.5810767	10.41354	12.626497	9.860443	8.867714	9.595257	10.272427	7.1831865	9.300303	1.3637774	-13.1361265	-13.241979	-16.82514	4.6704035
956	6.7022386	4.240801	10.600616	2.8542724	4.119211	7.875203	-2.671998	-4.220464	4.0072603	17.451727	16.193068	14.950565	5.135128	7.487939	1.0919287	3.74254	1.956424	2.4369066	12.817962	4.6268234	-11.137806	14.432527	4.823558	-7.9578958	11.844959	11.625223	13.018439	0.957438	9.976479	20.345123	-18.313206	-10.851975	-2.22408	12.83903	14.16071	11.3973465	2.7605362	6.688851	11.024452	-0.3398552	-0.85764986	5.0890007	10.333023	4.6716456	1.9730341	14.580914	1.6389532	-0.7246006	4.8192205
957	4.2788873	3.33669	5.78659	13.610607	15.25295	16.428024	5.017379	13.1185	14.493599	9.879196	7.098551	3.552422	8.650999	8.202928	9.03732	3.9387045	3.7692919	5.9073772	7.398308	4.6277485	-6.469592	-9.79296	-2.0522661	2.437855	0.953799	3.2108283	3.0119276	-4.5234175	-1.7522805	-1.9814506	6.9490223	9.613102	6.7134867	15.698473	14.017512	5.8938384	-2.733447	3.32983	4.754545	11.530607	6.387231	9.660749	21.748606	16.012785	18.41556	5.453216	6.791438	1.8881655	-4.6316967
958	-11.590532	-7.7355876	-5.5427017	-22.679491	-16.1594	-6.6938696	-11.63025	-13.096163	-11.852272	-9.55062	-11.156482	-5.1425905	-5.8522205	-8.802023	-0.5776284	-7.543247	-12.907656	-15.438093	-8.343601	-2.7149649	2.8952827	-8.340929	-8.052427	-8.130481	-9.72692	-11.677847	-10.45043	-17.819876	-20.588154	-11.7374	14.275877	4.1423655	-0.2554209	-7.104493	-8.695957	-5.3227005	-4.9668756	-12.024824	-10.319305	-12.108459	-13.313606	-12.823927	-17.051735	-14.217264	-13.4272785	-14.320955	-12.134842	-1.7863859	-21.56878
959	-1.471096	-6.8232145	-5.303746	-1.8499161	-1.7283853	0.65625703	-4.0990744	-2.1535082	-2.6102862	16.83504	1.3750452	-7.5935745	4.345543	3.0140502	1.1203552	-11.72236	-8.48019	-6.338876	-3.0981083	-3.186871	2.0499337	2.089529	2.1247969	4.7269673	-1.2379992	1.6518581	-1.1599454	0.1279948	7.207735	14.61208	2.7270098	2.1496148	-0.40453267	4.8429728	4.707726	5.4578595	-4.9502416	-6.4438114	-1.0435357	2.295407	-1.1856222	-1.5623884	-10.147334	-8.667997	-1.886882	-7.180683	-3.5134244	-5.789498	-10.865093
960	-17.380077	-22.306118	-23.163012	1.5489885	-3.048047	0.541422	-1.0154463	-6.7374415	-12.183744	-3.6952286	-18.677063	-21.824425	-17.276802	-15.067944	-2.8389544	-1.7966783	-7.1211987	-7.595907	1.1917543	-14.043331	-24.389126	-19.004824	-23.005318	-21.110516	-15.622178	-14.529087	-8.365477	4.524678	-11.604391	-8.99154	14.304594	6.611594	11.076143	-12.526998	-13.687536	-11.077555	14.100528	8.109611	12.09573	-0.3771296	-8.74692	-10.974355	-6.9672637	-8.834803	-11.4156065	-7.5507774	-15.4083805	-17.57164	-18.703064
961	-10.208863	-16.699148	-10.601674	-13.289837	-14.120415	-18.60168	-22.082863	-23.59288	-21.77876	-6.8842306	-11.746294	-13.084381	-7.447814	-11.835444	-7.2558656	-7.233923	-11.040436	-5.2052007	-3.5804672	-7.22606	-7.720622	-8.19203	-14.842365	-22.50564	-11.477703	-11.648035	-9.732563	-11.4527	-20.427998	-16.077232	-8.477182	-13.531164	-6.7165527	-25.513557	-21.830317	-13.409401	-13.995005	-19.893211	-14.577935	-10.61769	-13.887611	-12.20266	-16.98057	-19.507769	-20.00908	-15.294644	-16.690258	-16.917463	-18.610731
962	-5.0815597	-1.5089991	3.6549106	-20.359941	4.9469085	15.4564495	5.9953346	4.3055325	-0.9043912	3.04039	1.3578686	5.375663	-0.44329318	5.290269	5.1650286	4.777213	0.59712464	8.794397	-2.5132687	2.2704973	5.7909675	9.129929	4.4939404	6.673933	5.6480474	5.8901873	2.0615704	5.8538055	3.8894012	2.3523047	9.109057	12.815697	11.974663	-12.7475395	-16.773819	-26.37621	2.352785	3.4204824	4.6130323	24.682644	19.192099	17.231104	14.2739	8.276705	13.937318	-10.63777	-9.346563	-2.0649438	16.690712
964	-6.863594	-13.510133	-7.2003975	-4.570233	-10.867542	-14.352422	-2.4421806	-5.233429	-6.1481934	-15.063345	-12.841322	-10.162622	-0.7273061	-1.0644814	1.4072194	-5.0068064	-10.199823	-10.026655	-15.790915	-18.070892	-13.549801	-9.477558	-10.640778	-10.449795	5.798831	4.0477934	-2.7633195	-10.453556	-13.987167	-12.192453	-2.2195532	-5.3309107	-3.5451634	0.7026189	-7.214898	-5.4681168	-13.113447	-19.762901	-16.979261	-2.2090454	1.990985	0.8652176	-2.5886152	-8.52125	-2.2844796	-13.879961	-16.797264	-12.555264	-2.414268
967	6.4350014	11.262121	10.873026	-4.000066	-1.9140065	8.226829	-12.220487	-13.620619	-10.793375	-2.89771	-3.2918663	0.5855974	-4.7980576	-8.413798	-3.2744071	-8.00404	-12.2878	-15.939967	-5.255748	-8.303897	-1.9513516	7.1175985	7.173279	6.9444346	-17.046322	-12.309736	-5.0561376	-10.594767	-17.715153	-28.066214	-9.675296	-8.105309	-2.122593	8.568371	6.970127	2.498846	-2.1071787	2.7409408	10.1791725	0.43135703	-8.4153	-5.316006	-7.0853796	-8.577565	-8.813824	-12.92231	-10.3996315	-0.41484356	-1.7045312
968	-17.955547	-15.985006	-15.107876	-12.849197	-6.4711943	-2.981478	-32.23797	-24.499008	-20.177525	21.163841	18.104488	14.468895	16.347061	8.285318	10.205117	-6.124138	-8.779657	-4.93246	-8.244943	-20.97644	-20.69461	-6.44291	-11.989516	-3.5380933	0.46814826	0.79166937	-3.815182	-34.60888	-36.140106	-26.125584	-4.7951317	-12.255601	-12.500057	-11.302502	-20.806355	-23.312733	-1.7787266	-1.4497824	0.3772521	-1.1143185	-13.76696	-19.757837	-19.542263	-22.29012	-23.900688	-21.08275	-16.239883	-5.6709423	0.8875078
970	-0.54935974	-2.1533587	-1.2667222	2.4988496	3.0152755	13.45981	1.5277052	-3.4965637	-3.9075122	-7.9774737	-11.14312	1.8157333	17.078192	18.045475	8.188789	14.593133	5.794265	-8.34142	-2.7054896	-7.3477974	-3.51055	1.0694015	-0.639001	-0.12752284	-5.725728	2.3249767	4.1379623	-1.2592397	1.0447354	4.483636	3.7827072	6.714155	8.942313	5.8750815	14.9546	15.279333	-3.140792	0.63203657	4.1018133	3.9958134	5.743534	4.813763	0.16730243	-2.356094	-6.3007793	16.568499	5.8966684	-1.5703483	-2.9769506
973	-19.416327	-7.0223436	-4.1778946	4.251802	0.06615347	-0.16489829	1.7073541	0.02785343	2.6309242	-10.577572	-19.33355	-12.289703	-16.367416	-20.399807	-23.253445	-0.6553679	-1.0168278	-1.5868009	-10.546213	-7.7672358	-12.274379	-8.796249	-12.350525	-10.060108	-4.95082	-3.160151	-2.3952203	-10.0194	-9.513578	-18.19113	-11.688404	-14.138632	-26.719025	-0.07044804	-2.9385364	-0.28933084	7.483876	7.106758	10.897933	-4.5378504	-3.0500135	-4.128152	-15.306402	-13.636192	-6.5447273	-12.45875	-10.516388	-9.219512	6.4151735
974	2.5832355	7.882291	10.303793	-15.494631	-19.823671	-11.859992	4.5357943	-5.397248	-6.8075466	7.6100807	5.4587545	4.9612293	-2.6468568	-2.0587373	-13.205297	8.091791	2.4987566	0.1577481	2.2816567	1.0340338	7.6895213	-3.0059721	0.34728378	2.9714947	-10.790857	-21.03302	-19.547039	-1.7867929	-1.2374336	3.8672225	-1.3305247	-6.2497883	-5.6356936	-7.5071044	-3.9011202	2.417903	6.1297092	-2.3690271	-10.08637	7.581835	15.961021	19.937828	16.633587	20.988405	22.47583	0.5551629	4.645402	2.9959936	-0.61644304
976	-15.210329	-11.220144	-5.8894114	-7.148449	-7.5633974	-3.4359765	-10.192293	-2.7742693	-3.9931061	5.3866053	11.5774	6.6359243	-8.139571	-10.185681	-4.8669662	0.07013503	5.4550095	12.658186	-0.71431386	0.8766649	0.40269428	7.000061	10.780701	1.458523	14.265055	14.011868	20.030304	4.5294695	4.896309	16.24707	13.233135	14.513058	5.0916114	-6.6634073	-9.765018	-6.5357223	13.538682	16.380192	15.011705	14.873991	10.104086	6.6459255	1.1106787	3.115399	2.754478	5.771865	4.4593377	2.3400526	-3.1151576
977	1.9046515	2.5020113	0.028477103	8.695643	10.533864	13.551643	8.661837	13.168871	7.5871572	21.237057	13.928759	7.60402	21.680986	18.045313	12.076212	26.603405	22.382168	21.674917	-7.2918787	2.9865618	7.727019	12.483256	10.435804	6.176361	6.8252687	6.805242	5.009682	-4.661017	2.1346328	5.493725	5.747387	9.49118	16.086182	3.496023	5.589514	11.578524	6.8953066	7.1898146	5.8793683	9.2657995	11.348927	18.606411	8.968657	8.98262	10.641422	9.167141	3.1286225	0.37879777	4.5833044
978	14.958399	8.208603	2.5149941	-9.423718	-10.369322	-3.247247	-2.9582229	-5.817501	-2.114613	-20.647804	-19.949173	-18.054863	-5.628876	3.8517141	12.19634	-9.755513	-14.473629	-4.7851777	3.960232	2.4401603	0.28888655	-16.591463	-23.86162	-24.895771	-10.662131	-22.64098	-20.801718	-4.154645	-14.325598	-12.340461	-0.5922333	-5.4239798	4.7643986	-8.87549	-14.840302	-20.273346	-11.720562	-18.587116	-11.890596	-14.718739	-20.054897	-12.99767	-3.3393285	-1.9475493	14.240356	-13.646746	-12.833445	-13.446947	-12.39626
979	-1.3690565	-3.0399141	-10.504375	2.3136845	1.2222968	-1.5096191	10.061773	13.701471	10.048404	1.345266	1.6895571	-3.224906	2.9746404	0.66491413	1.0403585	-4.3188715	-7.01208	-5.6846495	-13.384462	-9.333221	-10.512939	-1.6179385	-9.83419	-3.901368	-18.92144	-16.310083	-17.212036	-11.953023	-19.166386	-11.497008	8.83129	6.935775	3.6601567	-3.5865622	-7.686551	1.0504432	-7.360794	-7.7737403	-1.4688824	5.679269	-1.3922024	-0.30569726	9.060886	10.603632	14.823809	-1.7535373	6.0667605	5.551573	15.259381
980	11.463322	12.402503	9.27315	10.330732	8.22179	5.761649	4.4740696	4.341696	0.98708224	6.8852577	4.7264123	0.295465	5.374491	7.3530235	9.546196	6.696865	6.0827866	3.6111467	-2.6918807	2.0471268	-1.9874464	-3.8618975	2.791914	8.560766	5.163679	7.412421	5.2442436	6.453661	6.539553	5.858698	10.728706	12.600063	12.285746	7.4210434	7.5743866	3.8074696	6.2449245	3.6700444	-2.133173	-8.0201025	-2.4091704	5.5375032	4.68196	0.33013278	0.9312834	7.899123	9.888062	9.680965	9.204096
981	2.5638747	4.9539075	8.492931	14.258271	-5.658451	-6.802808	-2.9537468	-4.322517	-0.755973	3.8291101	9.034221	7.6454563	16.51906	16.445406	12.503963	0.7738682	6.929526	8.779234	9.589518	12.194414	19.622837	10.292093	13.497363	11.313697	4.8251085	4.944072	8.418276	4.3462563	8.021319	4.5888004	6.8518815	4.4802084	3.9808793	-12.205366	-12.657351	-3.3999271	7.492895	-7.692994	-8.708732	3.270317	5.3210096	-2.7581725	10.108943	18.063013	23.200962	-6.0781384	-2.824654	1.2410457	0.3201872
983	18.527462	13.591299	10.812706	8.203298	6.033392	5.8158956	13.012989	4.2877736	10.502325	5.208208	-8.142128	-20.370056	-5.8379707	-6.388171	-8.694451	15.056497	16.504723	9.472738	8.705023	6.3351135	8.198093	-6.0265026	-6.911353	-3.5647504	18.929504	14.594271	13.046957	19.88898	18.163263	14.219873	17.342802	11.358733	11.451335	12.883542	16.564457	14.667902	12.762388	14.529976	13.762763	7.632321	12.151222	15.246145	19.362862	20.840054	14.223318	3.483058	20.44712	23.058775	11.19801
985	-36.06582	-24.398735	-16.254128	-14.7369795	-21.045143	-15.620279	-29.466087	-25.341667	-25.888962	-28.703869	-30.892609	-16.447742	-32.470448	-26.324577	-10.772234	-29.229147	-29.187572	-20.900963	-8.532859	-16.774078	-14.218838	-19.434978	-26.84304	-22.436855	-8.592564	-17.585264	-22.027756	-38.63015	-30.685593	-18.901886	-32.837086	-25.670568	-11.423743	-21.823439	-21.974747	-13.039127	-20.239765	-29.292635	-34.09656	-15.160768	-18.476158	-15.1342125	-21.688099	-24.511501	-19.499674	-13.410177	-13.907522	-7.018901	-26.987274
986	6.361675	4.448943	0.5574493	8.722753	4.910092	-0.95960975	-18.36071	-5.0282173	8.539084	4.2772474	2.4434106	-6.3669257	8.99287	8.654707	4.486952	13.783951	6.7113047	1.6154361	13.909933	10.5034275	7.938712	15.558232	7.8929505	7.138565	14.546585	7.816763	6.85266	13.662241	12.013813	16.104002	3.1713033	6.933359	17.999508	0.44122207	1.3374262	6.7878256	5.6570134	7.2754073	10.074007	21.6669	16.751438	6.7080564	8.44899	7.402375	4.323662	0.2528101	-3.3064637	-2.2815251	6.3767223
987	13.1113205	14.827016	17.588018	9.691497	12.092529	7.9612093	-1.7729286	2.8614092	4.622368	32.69117	22.733456	18.25059	13.674673	11.363415	6.7592163	-2.3913841	-1.0487912	4.9481826	6.9058347	9.311879	18.133339	6.700287	11.938939	16.9279	5.5062976	7.6808076	7.51231	0.75387394	-5.7882886	-1.8020204	11.77883	13.009485	10.253573	12.677086	9.721281	8.099693	17.312534	16.512573	14.077059	2.734343	9.151474	12.390081	15.220853	16.974855	15.772631	10.133892	9.218878	5.774207	13.37525
988	-5.965514	-11.473915	-3.5875359	-10.60824	-9.687408	-15.515993	5.290743	1.1117473	-0.604058	-4.3354506	-10.052783	-11.248749	6.9276915	-3.132216	-1.7551976	-7.4148684	-3.2297184	-1.4658096	-4.3511176	-2.133917	-6.6842384	-1.7632308	1.2265242	5.873899	2.6847982	2.2973764	-2.595564	3.5974712	-8.013868	-8.523305	7.3569584	5.463444	9.95546	1.7795107	-2.6684527	-6.5741053	-14.045917	-15.032356	-9.772169	-4.8321276	-11.1786995	-12.033084	-0.42217278	1.7809896	7.986635	-4.825714	-6.3079863	-11.210495	8.316061
989	7.7878017	4.581558	1.6339301	-2.201305	-7.923581	-6.615636	7.236046	5.191454	1.3931577	-9.583782	-9.323856	-9.816217	-10.44364	-3.1072044	-0.6983945	-14.01251	-22.050552	-21.278107	1.6524545	-8.091482	-6.6679263	10.320822	9.85935	2.106873	2.8379812	10.031742	9.98591	40.4176	34.59835	23.856129	-1.6898899	-2.69939	-2.6468627	5.6129446	5.2287054	17.828346	1.6034793	-4.5249553	-0.1391604	-7.2454834	-2.2332253	0.965122	9.781229	10.088438	6.6732388	-3.633587	-5.13029	0.6684195	8.6301365
990	-24.257633	-22.297598	-13.37656	-13.304033	-20.723555	-17.033653	-11.639502	-12.774281	-13.0629635	-12.02841	-16.834389	-10.655996	-3.499465	-10.687533	-11.415325	-18.16832	-23.397038	-18.86588	-30.482817	-22.782188	-13.631733	-16.800354	-13.842203	-8.296253	-25.672222	-17.441135	-6.5116105	-23.167912	-14.451554	-9.595337	-0.21471909	2.0504165	7.202977	-1.0252231	-7.8413486	-14.560549	3.1597714	-4.5931196	-8.00675	-12.208323	-7.3864403	4.5716934	-8.73381	-11.26778	-16.373756	-4.292143	-4.887479	-5.326359	-3.0263078
991	2.2690845	-4.773539	-2.9165256	-1.178485	-1.6935369	-1.0214858	7.3462543	1.5205555	-13.680017	16.002214	9.627101	4.9033113	4.6195416	10.387094	6.6644306	-12.352524	-4.699426	-1.080236	1.7708166	-5.9756813	-15.384899	3.2185178	-1.3279788	2.3116693	8.524255	5.359764	4.8862357	8.520515	11.237189	9.277346	7.8893466	3.9407582	3.8620358	-8.349491	-2.282345	4.476555	10.225312	12.442539	12.831612	12.305623	12.982784	8.337816	14.100315	7.4286575	1.0587641	7.618026	7.386514	6.029463	3.8947437
993	-6.2651606	-1.678592	-0.52885807	6.7133126	4.644732	7.7317066	-5.2589865	-1.6004331	2.493495	3.7269921	7.389717	5.494433	-4.3453665	0.38830608	1.3246821	-0.051962912	-2.18649	-2.8019733	-7.3409576	0.32444867	6.487571	-1.8546212	-2.9332101	-5.273096	5.417839	1.4597088	-2.0163987	-11.067384	-13.209238	-9.1702	6.6464434	4.4796968	4.567935	4.148154	5.775522	2.5879653	3.6681213	4.5989003	3.3934827	-10.192555	-8.042889	-5.077566	3.081718	3.3620033	6.8150487	2.7217026	5.047007	0.27591875	-7.671415
994	-8.773909	-6.087574	-2.2054393	-10.690224	-18.734377	-17.237312	-8.731567	-1.775068	10.115618	0.50607026	-3.8720453	-5.4943795	-14.8938	-11.827686	-1.663298	1.4496583	6.9659147	4.1928186	10.120178	-1.1208049	2.1357281	5.1284275	1.1014217	-6.4069233	-2.1291265	3.2489965	-7.2521214	-11.379661	-7.112007	1.8660096	8.738907	1.8220992	7.1238832	-16.899527	-16.388697	-13.670298	16.688227	18.576647	10.25026	-4.578005	-14.448257	-11.042563	-6.073093	-4.486094	-0.15862578	11.861534	4.331477	-4.454782	8.171607
995	-22.845652	-15.371431	-13.965019	-15.268775	-16.52788	-12.278254	-11.391262	-20.816175	-23.301435	-22.31592	-21.089058	-12.721064	-10.361944	-18.210892	-19.934235	-7.5210056	-9.396187	-6.5493126	-15.882126	-15.251014	-7.4544425	-4.0916166	-11.814224	-13.811279	-22.608303	-34.224792	-34.109367	13.64094	2.619637	-11.27651	-8.588477	-6.0097394	5.854355	2.6861556	5.162151	13.395431	-3.2678661	-5.320226	-10.847797	-6.9094896	-2.2018669	-2.323245	-2.8578997	-2.315057	-0.6188226	-18.406761	-14.301795	-4.9822216	-8.47224
996	-11.343134	-8.677432	-10.113471	12.684183	9.185301	4.988761	7.9972897	7.04856	9.790144	4.9476156	-1.8460603	-0.6701124	-4.4099317	0.15887246	1.5346649	2.2830029	3.5226014	3.445381	12.707322	8.29187	6.4050555	-2.1358776	-2.8523984	-0.2224285	-5.1949434	-2.7411013	-2.5693634	1.3364731	5.582818	7.985565	1.4609334	-0.93041587	-2.2962477	-1.6075656	1.5077643	2.1692588	-10.206108	-13.384	-0.9284177	-8.687572	-13.091892	-29.876	6.3826685	-0.9695773	-0.4411147	6.270109	2.6647067	4.8600073	-20.658253
997	3.6132855	5.300401	7.5068283	-0.36555362	0.17249179	4.2479453	7.766625	1.1676219	-12.027472	11.079977	5.9868307	5.8368216	-4.4305124	-4.59538	-2.162943	9.024721	-3.2841592	-12.445835	-1.9355649	-4.435348	-11.460449	-7.226648	-11.010244	-6.9688473	-2.8796325	1.4243672	0.97028846	-11.880024	-13.804754	-9.98343	-7.7061143	-5.6088824	-3.2111096	-6.101224	-6.561126	-5.361646	4.6422853	-0.26635236	0.2602833	3.587024	-1.9066043	-3.7438476	6.02398	6.9178553	10.014586	-11.774927	-1.9313413	2.652267	1.1159765
999	11.097015	7.299633	8.460528	0.506925	3.8813488	3.7374063	0.05455959	2.0245845	2.7648735	-21.21642	-14.804261	-15.302779	5.3312597	4.5875683	5.602009	-6.163514	1.5337859	3.7628758	14.944585	12.985468	14.937733	4.0031614	6.2501554	2.6957288	-3.245575	1.4952962	2.7434795	-1.4868648	-0.98336124	-3.0628362	-4.377023	3.7036543	4.8718657	-1.119127	-0.25075012	-2.8882408	-3.0859098	-0.1013411	1.2530166	1.3976517	2.1680815	6.498644	2.7536097	0.8062199	3.205654	-5.765544	-7.0228424	-0.13531119	9.467985
1000	-19.639105	-12.588606	-4.584639	-12.653912	-15.3133335	-13.176156	-18.067303	-13.660853	-7.178183	-17.974804	-17.964565	-13.670463	-23.442196	-20.228363	-9.440025	-3.4234216	-2.8287325	-2.8373742	1.6980695	3.311493	11.407198	3.010921	1.0129597	6.647338	3.2420907	-2.9552088	-14.5308485	-2.2702396	1.4009036	7.1490684	-7.0486426	-16.681387	-13.977436	8.070904	7.093685	6.862836	3.5429099	-7.413679	1.7042725	0.57837737	0.9286587	0.6129568	-18.165955	-12.502964	0.6275102	0.17289582	-3.5092702	-2.8732734	3.936181
1001	-7.9701896	-8.653594	-7.2664385	2.2585528	0.5830535	-7.056198	5.816288	11.542421	6.380209	2.6379042	0.5774729	-1.9106727	3.1109831	2.2508693	-8.467747	-9.5655775	-7.274774	-6.267476	4.24992	-1.5245199	-6.981201	-9.630629	-0.15394896	4.450018	11.990847	4.449856	-15.286329	11.745594	2.2026532	1.6328106	-10.98378	-1.3492004	3.520702	-2.0975187	-2.8266282	2.5074077	-14.149088	-12.113022	-2.769809	7.051383	8.3755455	3.587983	-2.4471529	-5.2340574	-5.8311596	7.9476385	4.5752835	4.163357	0.9080857
1002	8.010319	11.568493	7.399702	-3.339411	9.681842	18.257715	-0.31448987	5.019143	4.5020905	-9.484617	-11.33061	-5.149182	4.087432	0.6098604	-7.3050394	-3.1600256	2.5086555	9.269434	-3.1000073	-5.6014533	-1.9171641	12.26273	16.020628	19.99918	-31.68412	-18.137161	-16.298077	2.2705896	9.698604	10.380645	9.543171	16.572145	9.4098215	1.8738348	1.2572061	8.27601	8.693184	11.851901	12.4608	-1.4989604	2.3824131	7.7407603	15.234758	11.677624	0.060496807	-7.521655	-13.777046	-22.332294	3.0358148
1003	-2.095376	-4.174876	-9.862751	-26.363413	-24.08331	-6.607506	3.7947726	5.622678	11.08016	-11.854618	-4.9820795	-1.4274588	-1.691902	-2.06981	-4.755963	-14.689824	-11.172039	-0.6072763	-11.993872	-11.668997	-5.043963	-8.223458	-17.294794	-17.779707	-3.4771588	-1.8690177	2.8841367	1.8368928	1.1604517	4.164217	-16.39423	-20.042706	-20.978292	-3.2079551	1.5569923	-6.8563094	-4.5994997	2.5826263	4.2623777	-8.980572	-9.485213	-14.147554	2.9658568	-6.0022116	-12.048916	-2.6198	5.104927	12.600548	-18.658895
1004	-2.5321567	4.7529154	12.0410185	-14.999627	-13.263113	-8.921689	9.949476	-7.6358566	-14.703785	-6.381367	-0.9313342	6.819766	-5.7173886	-11.157888	-11.421958	-7.122399	-5.7258124	0.592334	0.64574915	-3.1553512	-3.1469238	-7.748685	-12.332298	-7.3421383	-7.745269	-12.447899	-14.211801	-7.6991234	-5.842037	-5.0761433	-3.118546	-3.712029	-7.067134	-17.762844	-23.727833	-31.502934	0.65954494	-0.31126475	-1.7446961	1.1050503	-2.5809097	-3.4279852	0.5299758	-4.72488	-10.044082	-7.1253276	-5.6143293	-2.172442	-7.591965
1005	3.2164068	2.8639107	1.507352	6.758004	8.699841	8.609497	3.3904653	5.380309	4.5588884	7.983877	1.5119609	-0.7432052	-0.05717975	3.6442206	-1.500175	-11.329489	-13.545263	-9.646896	-3.8317022	-1.1854637	-1.3214962	-5.857746	-1.9570866	-2.3233533	-6.503251	1.8418131	3.4280934	-1.6946037	2.8601136	3.450539	2.1126683	3.2353926	2.1877608	3.6472673	2.4280317	6.9440665	-10.160451	-9.679678	-11.7752285	7.3161345	2.426466	-10.160482	-3.7451737	5.407816	4.702888	8.922356	12.469287	13.412209	0.83927715
1006	-13.894787	-19.317587	-13.352582	-12.776802	-13.241001	-19.311806	-12.8944645	-11.851793	-18.626163	-5.6846275	-7.1218925	-9.774057	-8.8037195	-9.84771	-6.203928	-17.541145	-14.805328	-23.731647	-5.1433945	-10.894388	-6.804023	-7.2339306	-8.923525	-8.196896	-2.7197971	-8.931296	-8.0434265	-1.7217822	0.23351988	1.768461	-13.940281	-17.07023	-17.670128	-3.2313507	-3.3948362	-8.487997	-21.52213	-20.811703	-14.8072	-12.702561	-11.508449	-8.98017	-24.740093	-18.90222	-16.292992	-11.814152	-6.752599	-2.8490825	-3.4801407
1007	-8.498233	-6.7718897	-10.20986	-5.1073027	-8.7341175	-6.8706465	-4.9228563	-13.239378	-7.5047846	9.411305	5.490947	3.7038407	25.530476	14.112126	2.9227571	-2.7571878	-6.177594	-16.017727	-5.989098	-11.297911	-9.012852	-12.804518	-8.96177	2.2548928	9.024466	15.96863	22.04629	4.5076165	10.106447	9.052153	6.011023	11.294421	5.7605352	-3.1474264	-12.476231	-9.062273	4.494996	2.3945932	-4.616809	-5.3532805	2.8317103	9.516462	12.656836	15.932838	11.764833	8.957263	15.054394	13.339163	-6.6158447
1008	9.1668005	3.944405	7.120344	2.1233668	-2.083259	-2.777816	10.369886	11.437588	4.6409698	9.77808	14.031841	15.471671	-2.229672	4.70362	4.486303	10.913505	15.1737995	12.332733	8.360369	5.8668365	4.5574074	5.034728	13.251481	24.321287	-12.924841	-3.3071485	-2.0286632	-2.2922354	-5.967028	-12.358956	-16.10453	-19.02991	-17.742289	16.633078	15.816506	9.808758	-3.7727187	-5.1458354	-12.459133	0.9340811	-0.96983606	-0.07619229	17.040691	9.886242	7.216716	-13.376984	-7.2690897	-5.0609736	-3.2863975
1009	-28.240435	-26.59436	-21.03106	-4.1837015	4.7062583	1.8308676	-16.276583	-12.983123	-5.859275	-17.509504	-12.622162	-12.764137	-6.4274406	-0.6600699	-0.8008565	0.68808913	-0.28849754	-2.7410307	9.714165	7.488102	8.947238	-29.629192	-34.761494	-36.365128	11.0233555	7.6514072	7.764471	-17.229755	-23.892605	-25.358803	-19.072845	-13.680187	-11.355154	-7.2184896	-3.6661325	-10.638857	-6.336048	-9.561697	-6.282361	-6.514305	-0.95223045	-0.6181443	-25.839722	-21.526052	-21.248665	12.088666	11.960247	12.017508	12.191562
1010	-11.887841	-13.556311	-5.666773	-12.206425	-16.582378	-14.182434	-7.995177	-14.627925	-17.026054	-11.048404	-11.734341	-13.825528	-15.901831	-13.279066	-0.805968	-8.299816	-10.899916	-4.490461	-17.671778	-4.7798805	3.991599	11.784599	4.0318604	12.28356	0.8581198	-9.804483	-13.150197	5.5950346	5.1821246	6.50447	-9.070879	-7.3709774	-5.14763	-2.7928774	-3.409709	-6.6693516	-2.457301	-2.0160122	-7.4097643	2.5482035	-4.0208917	-8.120125	4.088951	-4.78687	-17.246674	-2.0075011	-1.1859938	1.0132921	7.1214647
1011	-2.7673085	-2.5287383	-7.6370773	1.9613925	5.5192404	5.0800753	3.426984	1.2505357	7.360571	-1.6331336	0.9603665	-1.266046	-31.038363	-33.75469	-31.447899	-1.9280369	-2.9442937	-4.7663565	-0.9489057	-0.25497675	-0.7222245	-5.5622606	-5.2749996	-3.0248008	-8.855303	-8.755165	-5.467393	1.1255395	-3.0342538	-1.3563876	0.28208712	1.2249879	3.7635925	-0.25227454	-1.1505393	-2.7794414	-8.951918	-3.3252234	2.2654133	-4.598197	-7.3829427	-6.642908	-6.638583	1.2883508	0.046267774	5.4355497	-13.538034	-18.924017	-3.5664015
1012	-7.2737007	-7.354388	1.4149585	3.6826093	-8.750744	-12.155172	-8.250051	-2.814528	-0.51067173	-5.255281	-5.9620743	-9.766873	1.1220767	5.0241694	0.6911845	0.20461704	5.5604663	8.284409	0.85068816	4.912037	2.9607377	4.57796	6.1107984	-2.2992263	-4.187784	-1.8813584	-3.5781612	-1.1513822	-4.0025363	3.0307028	-16.804264	-15.94565	-17.201853	3.6535182	7.764266	3.833044	2.3507228	3.3201249	3.112595	7.669427	0.75500304	-3.3246324	-8.757805	-9.021589	-10.126156	-11.769455	-11.003552	-11.436333	14.6972065
1013	-4.5187254	-9.011551	-7.144166	-2.1338408	-6.9016223	-10.079544	6.2648315	3.87751	2.9153867	6.4660263	2.9514098	0.061276376	-0.03619026	-6.189372	-3.9597456	-8.749553	-10.101494	-5.6882477	-4.759203	-1.454335	-4.1482677	12.253998	14.474104	17.982311	-5.330609	-4.879924	-8.99883	-0.74487835	-0.55537975	2.8223855	6.2307673	5.7241087	2.6499634	-7.7866287	-10.474285	-12.733178	-4.107688	-2.9425702	1.1630605	-14.1440325	-19.66351	-11.368902	-8.9834385	-9.966303	-0.9975114	-10.431288	-10.445244	-2.4478345	0.21644717
1014	-16.906958	-4.0219297	-4.1762094	-19.09338	-22.469566	-15.339293	8.505949	6.710307	9.771797	-10.448713	-16.565607	-21.976933	6.7517405	6.695086	7.789901	17.96423	14.55727	16.828716	16.859138	17.820042	13.739835	-0.712552	6.1835384	6.699555	-1.2069788	0.8815408	4.212536	3.739353	1.3045126	3.0271273	-4.8590293	-3.99799	-9.676537	1.1720755	-2.5543242	-2.150912	-0.9373487	-0.4732971	-0.24258545	-5.441861	0.29850084	-0.6791437	8.210511	8.952248	1.1635011	-3.7601528	-4.123478	-3.6276894	-2.7565212
1015	-8.663336	-10.50263	-8.313953	-24.703964	-27.811237	-22.022308	-3.374617	-3.2091565	-4.511855	-4.764411	-14.634366	-27.425007	-4.3406	-3.9616563	-5.8427734	-3.7493215	-14.291617	-24.05808	-5.1645455	-6.426444	-3.9735765	-7.065362	-15.440527	-20.00578	-6.462179	-11.2027855	-13.588715	-14.962387	-6.622771	0.2939679	0.3079031	-5.453532	-11.100369	-3.4675639	2.1767817	10.481249	-14.223688	-16.809727	-8.143078	3.1728082	-1.7756937	-9.372772	-13.647352	-13.946774	-11.538937	1.2508216	7.056068	6.725396	-25.938793
1016	-11.5443	-6.6185546	-1.0981644	-9.156935	-7.670754	3.4601195	-0.48396567	-1.7357187	-7.584203	-13.04204	-15.215094	-7.468781	-7.7982206	-13.7528305	-11.235181	-9.847668	-15.592851	-13.552132	-8.476144	-14.658039	-14.372471	-17.018333	-16.522688	-8.289837	-0.005137026	-9.492359	-16.524506	-17.446278	-24.553074	-20.085299	-16.29584	-10.682241	-0.23729903	-18.245073	-18.689602	-11.1265745	-13.116337	-14.29152	-17.115763	-5.3041706	-10.7031145	-11.419788	-28.21688	-19.274601	-17.425764	-16.222298	-15.029064	-7.7975817	-2.1187804
1017	2.617465	4.249154	-5.8851347	-5.8194466	-4.87145	-7.585087	-2.8649929	0.42744303	-2.0072255	-0.4030307	0.12617677	-2.4768019	-6.8702517	-9.247717	-11.198341	4.3708706	0.3321432	-9.262368	-15.177576	-8.199258	-2.9317496	5.745741	2.396808	-2.3035908	-5.927786	-6.7310743	-4.9467387	-8.930964	-5.6576133	-4.8412294	9.5471735	10.588651	16.504524	0.684935	-6.577368	-5.09818	10.647081	15.235073	13.397358	-10.507067	7.7883863	7.316265	-2.9069104	-7.938961	-9.044329	-7.50252	-13.861481	-10.10031	-2.3108554
1018	-2.1908562	-2.3887813	-2.234054	-4.533383	-4.2870817	-8.758068	-6.3178596	-14.696936	-14.600857	2.8882961	6.1177588	5.3015385	-5.522475	-7.2263813	-9.30745	-11.918924	-11.708521	-9.741336	-17.55843	-20.585598	-26.983112	-1.657998	0.020836592	3.4228153	-2.4248083	2.2695131	4.6544323	1.5962278	-1.747658	-9.529066	9.52952	6.5825195	6.408931	-6.3273435	-7.250342	-1.9875245	3.0003266	-9.131943	-7.87102	5.594089	-4.265606	-8.99279	-10.152126	-12.343538	-5.365966	-9.49863	-9.302865	-9.478896	-11.326252
1019	5.5255466	10.650721	6.2679195	-0.8162813	-4.941788	-4.068675	-7.711672	-6.794208	-2.4937978	-9.374034	-7.6642904	-4.916277	-19.704468	-17.377438	-16.93596	-21.334202	-16.240973	-18.009748	-15.642853	-10.131792	-10.025757	-5.3420863	-8.684439	-7.843773	-8.815581	-8.844484	-1.8800057	-6.502187	-6.285287	-3.8112426	-28.714266	-16.898455	-6.041214	-8.690974	-13.865258	-6.214259	-3.7653894	0.3824256	-4.956938	-2.5880542	-0.7804391	8.829025	-14.422558	-11.25979	-6.9276147	3.619378	1.8287266	-0.2600975	1.9287928
1020	4.9171915	7.907352	15.303555	-13.151722	-23.425064	-18.55277	0.9722412	-6.726139	-1.8930337	-5.077367	-6.487437	-5.7504196	5.5283356	-7.7064114	-4.2562475	-13.926416	-14.726053	-7.0979195	-0.7092951	-10.389767	-9.882109	-15.5532	-9.742569	-2.103681	-7.15721	-16.731247	-26.218647	5.3817654	2.4464643	-5.583329	1.1522424	2.8770323	-4.393905	1.0818183	6.013088	10.371149	-0.44346327	1.9375404	3.877543	-5.207758	1.5138679	-0.75204134	-11.635485	-3.0791569	1.7393991	4.8337183	-1.3241373	-0.38218355	-9.507862
1021	-5.30578	-6.2333307	-8.725696	-3.8369415	-1.7731624	0.17201284	5.770455	8.201184	14.825706	-11.238008	-11.690678	-4.026518	1.1790264	0.044730827	0.62047446	-2.0849862	-6.8172464	-2.363166	5.7198105	-2.772079	-5.085331	-7.734639	-8.810352	-4.4756947	10.283198	7.6938095	11.060297	-3.5778964	-7.5001802	-6.343233	-12.453461	-10.228297	-1.3498702	-12.294387	-20.557503	-14.377527	6.89832	2.9846568	7.7254953	-20.930187	-8.76322	-5.298335	-7.107894	-7.8928957	-1.6421913	-8.302298	-9.493461	-2.4521937	-0.03747666
1022	4.1533136	7.5949845	9.726444	6.6128063	7.6840234	5.952408	-6.723891	2.7174687	1.6434957	4.9848003	5.7624683	7.4432397	5.2772017	13.369217	12.078955	-10.278323	-14.084749	-12.019722	4.8667173	10.749556	9.848913	3.1548586	6.1186686	-1.7087057	-0.10892153	3.9287918	-3.5648465	2.2081044	1.5516336	-2.78426	9.878243	14.910843	16.314209	3.1078243	5.274977	6.1639047	-4.1949162	-1.544522	-3.6592278	-4.795504	0.29699916	3.1269417	3.982769	5.8412094	6.109109	17.282549	9.60332	3.1577144	-2.8166976
1023	-16.258217	-17.961685	-28.779015	-7.5033083	-4.949774	-0.98225594	2.9794326	7.0246	4.4185057	-19.502443	-15.381956	-13.237263	-11.992141	-9.278027	-9.373257	-13.045399	-12.164032	-13.809265	-0.30358797	-6.3726583	-11.798107	-6.2410455	-3.0970259	1.9083979	-6.2845197	-6.748441	-6.8277054	-11.813322	-5.8062015	-7.738712	0.24023658	-2.9224777	-0.6402865	-5.420315	-5.858897	-5.4160786	-4.0648575	-4.265169	-2.3518744	0.5919802	2.3750715	3.8376117	-2.8736606	1.4493127	1.6556375	0.83172846	-1.2196785	2.199978	6.865428
1024	16.76189	0.40057158	4.095376	-9.901756	-6.9676013	-3.0377126	11.650478	7.760191	3.5245748	1.9402025	18.779427	15.341856	-8.999765	4.1288953	5.915463	9.378115	-8.198565	19.848925	-4.747175	11.971029	3.9013565	-5.689147	-3.8380158	20.08931	8.557616	-2.4832196	7.3215714	9.875158	-0.8197242	6.848611	1.54344	4.32677	18.209484	7.469228	0.06444234	1.1025308	3.4588122	-17.01466	3.9948518	17.686594	13.7899685	-8.615322	3.0676675	-4.206792	0.3985448	-1.5907468	9.241964	-7.635419	13.336817
1025	14.265741	8.953421	1.9155854	-5.42727	-9.261116	-9.151128	-4.3573112	-3.4916596	0.57141864	-17.832188	-17.492243	-13.215471	-18.033482	-3.6573057	4.259227	5.572874	-4.923742	-3.3712473	-0.9788055	-5.8853235	-13.587974	-8.702148	-15.689384	-11.171764	-2.213365	-7.1635613	-12.340521	-4.83584	5.128665	7.3813457	-7.689615	-2.7089987	-0.8057275	6.0635085	9.324528	8.8404255	0.5966079	6.2902813	3.8090842	-5.2095594	2.341351	4.0958176	2.4675817	-1.5289261	4.1259108	20.66234	20.077984	18.724579	7.4234705
1026	5.18132	6.440953	13.237277	-13.18416	-3.9072363	3.9221902	9.868146	11.940966	15.805508	5.0423565	6.5682364	7.5898542	-6.028405	-0.7182944	2.556272	3.3231618	3.9944592	3.2345939	-0.6749407	0.44754285	0.36310056	7.8525696	2.7832952	5.417737	12.061958	12.304962	11.177885	10.111572	12.310652	10.651726	10.088764	16.219738	13.607008	-14.19149	-9.194975	-2.7351043	8.630683	10.448899	13.974161	5.172468	2.309814	3.8840103	-6.250209	0.09286693	2.8048348	1.6560802	-12.587254	-13.573338	1.4922886
1027	10.966158	13.686489	7.418065	-0.8370538	6.0435896	14.916664	6.605626	7.992387	12.130608	0.41901684	0.18785226	0.8878399	-3.1672978	0.17385912	2.4683104	-1.4455466	-4.14648	-6.339725	1.3909266	0.9717884	4.7049646	-4.0668125	-0.5258739	5.9058714	11.321428	3.720831	4.7367964	-11.95244	-1.7280412	-2.738885	-14.996849	-11.543503	-9.750279	0.4540274	2.782269	5.416228	-3.968459	-4.195594	-2.0281627	9.767471	5.634266	3.688178	1.0551503	-2.4141273	-2.7568681	4.8453865	3.4840794	3.5328665	10.182798
1028	8.712943	5.840481	7.6648026	-0.84294486	-7.8076563	-14.864216	-2.7522993	-4.377204	4.579009	-10.286288	-20.834415	-23.26154	11.056644	8.336341	12.148691	-15.032698	-15.172423	-11.558247	3.5462718	4.043695	-0.7517021	-14.021738	-18.083248	-11.951603	-1.1688459	-3.7443209	-3.0355148	-9.115793	-8.672198	-5.6696258	-7.3542347	-13.590997	-9.603134	13.789525	11.301997	14.782719	-5.721855	-16.613209	-11.670579	6.839428	1.8815277	-1.6589236	-29.7052	-29.024635	-17.192867	-0.051585436	-4.5824656	5.1388283	-8.166277
1029	9.887732	13.469917	14.505865	0.082663596	-1.7323742	0.24689025	0.4837892	5.0160418	5.9115353	23.25779	15.650687	12.286089	19.962824	7.329586	10.1327	12.137401	14.677538	8.686645	7.449791	18.540934	20.908012	4.466301	9.354187	8.748711	6.294029	9.657444	14.318672	9.557838	6.525282	0.90566444	3.756407	9.389315	6.4190383	5.4084096	2.7119756	1.7929087	2.666855	-1.7737416	-17.311626	-2.6242828	0.98968786	3.1529324	-35.162277	-27.438723	-25.191936	2.3327644	-2.6129827	3.6021223	-5.3620915
1030	11.8178835	11.692194	15.107409	-7.505846	-4.722199	-5.7488546	8.971102	7.89631	2.03976	15.172135	12.074881	11.038244	8.911924	11.595348	12.425341	-8.081298	-6.7014203	-4.6342688	-3.0020118	3.14003	6.738118	3.4827118	8.082876	8.748308	-0.7706032	-7.032285	-14.912498	5.9171534	1.599672	4.97881	16.554918	15.993514	13.881401	5.564781	1.3673187	2.725934	2.302818	1.7878628	8.775981	6.905382	11.706126	10.767334	9.31662	3.0131721	10.35585	2.9089851	4.3474655	11.332469	4.9557858
1031	16.451271	15.795029	15.655335	-1.491142	-1.8548557	6.34203	-9.099909	-10.602936	-5.89823	12.711651	8.188035	-6.882634	6.17172	5.7652006	4.9190445	5.589144	-5.2994347	-7.9162636	-11.740845	-9.730684	-0.65168893	-18.793095	-19.982244	-16.874008	7.5795374	4.3645773	10.145723	10.094988	8.28946	8.15924	6.335349	5.0225186	6.491011	3.531277	-1.9614959	-0.13177732	9.930143	5.5718594	1.1127677	12.1307125	11.34309	14.970516	-11.62741	-9.791651	-7.5506907	-8.205187	1.7114112	3.3762338	6.9876986
1032	-5.5377426	-7.5590587	-7.9895306	-10.677168	-14.357169	-17.789373	0.46408918	-3.5934832	1.3696456	-9.660137	-11.511445	-10.88791	-7.7109203	-5.256015	-0.21078181	2.0914476	8.214989	9.537737	-0.038116485	0.67984307	-3.3345551	2.2401767	2.4481442	1.7839762	-9.359458	-8.456954	-8.9893	-8.146305	-5.0268283	0.3134737	5.3889275	6.7344575	4.8211718	21.859196	16.689707	12.609816	-0.6747956	0.15918076	-2.9360137	-1.5523106	-6.208496	-13.176979	-12.795035	-15.915195	-19.736122	-12.226309	-20.545002	-17.923233	-3.0014825
1033	6.3492017	0.6480089	-9.60354	2.2534933	-4.7744403	6.755827	18.110882	12.071078	2.7565055	3.6385107	8.562965	7.6818385	-3.11439	-2.6995633	1.057378	1.724138	-1.7249043	-3.510213	-8.571909	0.4771167	1.1044431	10.028906	10.659606	6.531666	2.5000699	5.3998013	4.7969456	8.726309	8.49939	6.13078	-5.7227855	-3.912652	-7.605094	6.00476	-8.560684	-7.991853	-10.839556	-16.66111	-16.542198	5.933765	-0.11143929	5.379491	4.8740335	4.834056	4.8355856	-2.790257	-6.671671	-6.8767853	-3.5670538
1034	-8.132311	-6.0058	-10.230999	-2.0809512	-4.732805	-12.910648	2.6286018	0.04097709	-9.125066	-7.503957	-11.053551	-9.003447	-17.711155	-13.873156	-12.254915	-3.6144783	-3.3697019	-2.5531955	-8.420389	-12.513935	-19.86509	-33.702374	-27.606972	-23.488453	-21.64902	-22.674583	-22.008661	-13.838932	-14.417734	-7.6547804	-4.97961	-10.151266	-10.495237	-2.5561428	-0.68928385	-3.852741	-0.8531228	-3.0314775	0.6580721	-8.7683525	-11.875719	-4.5478168	-7.6825294	-2.4523861	4.7388353	4.367166	3.330282	4.282955	7.6045628
1035	3.690254	1.7432485	1.9879694	6.137428	8.5568905	11.67716	13.271663	7.564745	-2.2054737	-4.1633673	-5.5858593	-2.566907	15.052653	13.637259	16.02386	-7.0181313	-3.2777114	-4.7870774	5.999508	8.886434	11.337645	0.23141804	1.7359462	-3.623273	-7.0492077	-4.4151826	-2.0095549	8.545242	7.372076	3.9497576	12.852034	13.197905	8.290614	14.185239	15.261886	7.0063047	5.617334	-0.5236643	-0.18743503	14.660369	11.860714	13.726721	-4.6683774	-4.3384514	2.2870417	1.664107	-1.4594809	-8.601288	-8.365833
1036	-11.432837	-5.927141	-1.1398835	-0.80323005	-2.8334908	-4.9349146	-1.9690409	-2.6358328	-2.3008041	-15.831804	-16.646465	-13.564251	-15.687483	-15.710203	-5.5736947	-15.497508	-14.394619	-15.886276	-3.7641625	-3.5457864	-3.1319666	-19.25071	-28.944086	-39.165085	-13.160946	-20.344418	-10.65764	-18.737682	-18.449959	-16.352793	-1.5567645	0.24409348	5.5729203	-0.115076065	-2.8332858	-3.8408542	-15.89584	-19.591442	-14.920591	-16.251436	-13.587375	-11.926449	-8.334985	-12.232103	-14.474596	-3.928463	5.3716636	6.7548904	-29.924976
1037	11.342382	3.711288	2.5636823	7.09928	9.538111	9.155919	-9.138149	-4.115133	0.15275574	5.4813347	13.068445	20.96482	-15.919096	-18.708164	-28.025503	12.023487	2.6754265	-1.014608	-1.385159	1.722661	-3.8644438	-14.306196	-16.285725	-7.9630213	12.292876	9.52521	6.0515666	-10.442612	-1.167794	5.686735	7.0683317	4.186057	-5.087074	-6.4633846	0.21621978	-0.3561356	10.456087	9.077909	10.935627	14.439392	13.703293	5.220451	-4.619391	-1.7608018	1.0331377	-3.485445	-5.2123184	-0.80821824	2.859592
1038	13.044389	11.019489	0.5980468	-21.76073	-14.727805	-14.306116	-1.8620417	2.3278704	9.907293	3.2385945	14.058996	22.266438	-11.391439	-13.21536	-2.0018747	-9.440177	-14.765255	-15.703784	-6.348938	-10.272198	-6.294935	-0.69600195	-2.0888484	-7.39759	-2.488697	2.221765	5.4554195	7.9291387	21.442257	22.045082	-1.5086579	7.4073877	12.683226	15.493707	9.3349	-0.8346716	-5.7638597	-5.9177837	2.2013192	-12.695646	-16.966251	-6.665821	12.45034	11.985012	7.1191244	7.012106	13.452217	16.561071	-2.2911391
1039	11.20956	16.972382	17.144524	7.878216	8.871832	3.729631	10.832018	13.122808	8.066738	0.5867591	-6.624135	-13.08857	-3.212887	0.16910344	0.19844748	18.137566	19.366585	20.294846	-10.199686	4.8243303	7.5649996	7.9377337	18.513504	19.026491	5.7873197	12.526902	11.161737	11.48885	17.836725	25.784128	-2.4867296	2.1539414	2.3169441	-1.6810824	4.106781	6.829502	11.924437	12.718695	12.641056	17.048256	10.864108	12.670431	12.29044	7.1722536	9.551123	12.650993	6.326702	6.17292	1.0584595
[truncated: 961 more rows]
[truncated: 11 more columns]
