# Supplementary material for: Music-induced emotion flow modeling by ENMI Network
Source: PLoS One. 2024 Oct 21;19(10):e0297712. doi: 10.1371/journal.pone.0297712 (PMC11493256; doi:10.1371/journal.pone.0297712)
Supplement: S1 File — (ZIP) [file pone.0297712.s001.zip › minimal dataset/DEAM dataset/Music features/roughness_features.csv]

Unnamed: 0	30	31	32	33	34	35	36	37	38	39	40	41	42	43	44	45	46	47	48	49	50	51	52	53	54	55	56	57	58	59	60	61	62	63	64	65	66	67	68	69	70	71	72	73	74	75	76	77	78
2.mp3	-4823.4375	3186.914063	-1055.126953	-1981.054688	4888.037109	-4801.904297	-689.0625	1658.056641	-86.1328125	1744.189453	-2110.253906	2885.449219	-1614.990234	-1184.326172	-301.4648438	602.9296875	107.6660156	-516.796875	-1012.060547	409.1308594	1205.859375	-322.9980469	129.1992188	-21.53320313	-150.7324219	-839.7949219	581.3964844	129.1992188	452.1972656	-366.0644531	0	2325.585938	-2174.853516	-129.1992188	-861.328125	796.7285156	366.0644531	-538.3300781	1205.859375	-215.3320313	-366.0644531	-947.4609375	1636.523438	-861.328125	-1464.257813	1313.525391	-495.2636719	645.9960938	-64.59960938
3.mp3	-2045.654297	3273.046875	-2734.716797	64.59960938	-43.06640625	-322.9980469	3552.978516	-3273.046875	-301.4648438	21.53320313	64.59960938	5211.035156	-4306.640625	710.5957031	-624.4628906	-710.5957031	3552.978516	-3294.580078	-107.6660156	43.06640625	-452.1972656	2734.716797	-2282.519531	107.6660156	193.7988281	-1485.791016	1571.923828	-602.9296875	1098.193359	-1291.992188	21.53320313	1571.923828	-1399.658203	1421.191406	-689.0625	-645.9960938	2777.783203	-3079.248047	882.8613281	5943.164063	-7170.556641	3079.248047	-2088.720703	-107.6660156	-86.1328125	-818.2617188	1722.65625	-1765.722656	624.4628906
4.mp3	-5060.302734	215.3320313	1098.193359	-452.1972656	21.53320313	516.796875	-710.5957031	-64.59960938	2691.650391	-2562.451172	1701.123047	-1916.455078	-258.3984375	581.3964844	-495.2636719	5684.765625	-2950.048828	-581.3964844	5404.833984	-7299.755859	3079.248047	-3768.310547	1248.925781	-1658.056641	861.328125	215.3320313	-1076.660156	-43.06640625	21.53320313	-215.3320313	796.7285156	-107.6660156	236.8652344	-667.5292969	775.1953125	-775.1953125	452.1972656	3186.914063	-1399.658203	-581.3964844	3488.378906	5060.302734	-4177.441406	-5167.96875	2282.519531	-1485.791016	2497.851563	-2282.519531	-732.1289063
5.mp3	-947.4609375	1550.390625	-86.1328125	602.9296875	-1356.591797	-2304.052734	473.7304688	947.4609375	1658.056641	-1012.060547	1141.259766	-796.7285156	775.1953125	-1291.992188	-624.4628906	2497.851563	344.53125	-2756.25	473.7304688	1937.988281	-2325.585938	839.7949219	1098.193359	-559.8632813	344.53125	-3036.181641	64.59960938	904.3945313	818.2617188	602.9296875	1550.390625	-301.4648438	-4500.439453	2863.916016	-150.7324219	1313.525391	-2368.652344	1421.191406	4371.240234	-3509.912109	990.5273438	-1335.058594	5792.431641	-8764.013672	193.7988281	-538.3300781	1248.925781	-1033.59375	-172.265625
7.mp3	516.796875	236.8652344	-1335.058594	-581.3964844	1550.390625	-150.7324219	-602.9296875	64.59960938	925.9277344	-107.6660156	-322.9980469	-366.0644531	473.7304688	689.0625	-1227.392578	150.7324219	689.0625	150.7324219	-2304.052734	-861.328125	0	0	2583.984375	-3574.511719	2217.919922	2433.251953	-2088.720703	-1507.324219	2842.382813	301.4648438	-667.5292969	-387.5976563	1679.589844	-1464.257813	-64.59960938	-1291.992188	1744.189453	-473.7304688	-107.6660156	-107.6660156	1291.992188	-1658.056641	366.0644531	-1184.326172	2067.1875	-1550.390625	1485.791016	-1141.259766	1636.523438
8.mp3	7644.287109	-7687.353516	1744.189453	9646.875	-11369.53125	-21.53320313	452.1972656	-559.8632813	409.1308594	-129.1992188	0	11111.13281	-11197.26563	-107.6660156	12510.79102	-12403.125	-107.6660156	2239.453125	9388.476563	-11132.66602	796.7285156	581.3964844	9776.074219	-11175.73242	-215.3320313	9733.007813	-4069.775391	-5534.033203	7321.289063	-7342.822266	8570.214844	-172.265625	-8268.75	11175.73242	-2002.587891	-9496.142578	-107.6660156	8118.017578	-7988.818359	-150.7324219	129.1992188	10206.73828	-10422.07031	150.7324219	11347.99805	-11347.99805	-21.53320313	-21.53320313	-64.59960938
10.mp3	-796.7285156	-452.1972656	8290.283203	-7967.285156	10637.40234	-9603.808594	64.59960938	-925.9277344	-882.8613281	1421.191406	-1335.058594	6029.296875	-5620.166016	5318.701172	-5275.634766	8505.615234	-7450.488281	21.53320313	4974.169922	-279.9316406	-409.1308594	-4048.242188	129.1992188	-279.9316406	861.328125	-1291.992188	-861.328125	8785.546875	-8785.546875	7622.753906	-5878.564453	-236.8652344	-172.265625	-1248.925781	8548.681641	-8914.746094	5469.433594	-5232.568359	5706.298828	-4758.837891	21.53320313	-925.9277344	6309.228516	-2304.052734	-2842.382813	710.5957031	-387.5976563	-1205.859375	-107.6660156
12.mp3	-7644.287109	4888.037109	-4952.636719	8548.681641	-8850.146484	21.53320313	473.7304688	5835.498047	-6180.029297	6115.429688	-6481.494141	10637.40234	-8914.746094	3402.246094	7579.6875	-3897.509766	-753.6621094	-2971.582031	1119.726563	-3639.111328	2756.25	1679.589844	-6416.894531	516.796875	-775.1953125	-215.3320313	10702.00195	-9151.611328	3466.845703	2519.384766	1378.125	-8548.681641	4349.707031	-516.796875	-3660.644531	968.9941406	5383.300781	-5232.568359	4608.105469	-4844.970703	3359.179688	-904.3945313	1722.65625	-3875.976563	8850.146484	-8828.613281	-538.3300781	3617.578125	-559.8632813
13.mp3	2583.984375	-2820.849609	559.8632813	-581.3964844	3682.177734	689.0625	-64.59960938	1550.390625	-2691.650391	3488.378906	-3057.714844	-1485.791016	5103.369141	-322.9980469	-5103.369141	-150.7324219	2993.115234	-1959.521484	2110.253906	-1055.126953	-4177.441406	3423.779297	-2002.587891	-925.9277344	495.2636719	-645.9960938	-279.9316406	5512.5	-4285.107422	4608.105469	-3014.648438	-2239.453125	1055.126953	2627.050781	-1614.990234	3186.914063	-3229.980469	-1162.792969	-667.5292969	2648.583984	2110.253906	-1248.925781	-387.5976563	1851.855469	2971.582031	-8548.681641	1679.589844	904.3945313	-2368.652344
17.mp3	3660.644531	-1184.326172	-2863.916016	-1787.255859	3897.509766	-3445.3125	-258.3984375	2174.853516	430.6640625	4112.841797	-7235.15625	559.8632813	21.53320313	4306.640625	-2734.716797	3445.3125	-3703.710938	-968.9941406	-21.53320313	215.3320313	2347.119141	-215.3320313	-1636.523438	-1184.326172	409.1308594	990.5273438	-150.7324219	7902.685547	-8979.345703	-839.7949219	2627.050781	236.8652344	-86.1328125	-258.3984375	-667.5292969	-1550.390625	775.1953125	6761.425781	-4026.708984	322.9980469	-3639.111328	1744.189453	-1227.392578	1937.988281	1485.791016	-3036.181641	3552.978516	-2562.451172	-1378.125
18.mp3	215.3320313	5900.097656	-990.5273438	-4134.375	-1378.125	4672.705078	3014.648438	-6589.160156	-430.6640625	4888.037109	-4392.773438	-904.3945313	882.8613281	-150.7324219	8290.283203	-8247.216797	-366.0644531	-1830.322266	1550.390625	538.3300781	-1119.726563	-1593.457031	3940.576172	452.1972656	-473.7304688	1033.59375	-689.0625	1571.923828	-1744.189453	366.0644531	-3294.580078	2670.117188	-1205.859375	344.53125	473.7304688	-861.328125	1528.857422	-1571.923828	-1528.857422	2971.582031	3402.246094	-6093.896484	1076.660156	452.1972656	150.7324219	1485.791016	322.9980469	-581.3964844	581.3964844
19.mp3	1055.126953	-1141.259766	-172.265625	-21.53320313	0	0	-43.06640625	775.1953125	-624.4628906	-21.53320313	-301.4648438	1356.591797	-1399.658203	366.0644531	689.0625	775.1953125	-1528.857422	-43.06640625	-258.3984375	-172.265625	193.7988281	172.265625	344.53125	796.7285156	1614.990234	-1981.054688	5706.298828	-624.4628906	1916.455078	473.7304688	-2390.185547	-150.7324219	2648.583984	-7708.886719	-279.9316406	64.59960938	-452.1972656	0	5663.232422	645.9960938	-6093.896484	4220.507813	-3100.78125	64.59960938	4737.304688	-1722.65625	1614.990234	2691.650391	-8677.880859
20.mp3	-775.1953125	5663.232422	-4995.703125	6244.628906	-5211.035156	6029.296875	839.7949219	-6287.695313	-2131.787109	64.59960938	301.4648438	6696.826172	-6632.226563	-1808.789063	2239.453125	4521.972656	2088.720703	-5297.167969	3079.248047	-3466.845703	4866.503906	-7213.623047	409.1308594	602.9296875	1873.388672	-1787.255859	-1744.189453	2131.787109	-925.9277344	7708.886719	-4328.173828	4005.175781	-4414.306641	4651.171875	-4866.503906	-3574.511719	0	796.7285156	4651.171875	-3359.179688	2885.449219	-4134.375	1787.255859	624.4628906	7278.222656	-4974.169922	-322.9980469	-1356.591797	-3682.177734
21.mp3	-193.7988281	-1227.392578	-86.1328125	-1464.257813	1421.191406	1205.859375	-2368.652344	4801.904297	2670.117188	-7773.486328	796.7285156	3940.576172	-3316.113281	1119.726563	-968.9941406	-990.5273438	882.8613281	775.1953125	2583.984375	-2756.25	904.3945313	-1141.259766	516.796875	-344.53125	-602.9296875	-645.9960938	387.5976563	1485.791016	-236.8652344	1227.392578	-1270.458984	-775.1953125	-258.3984375	7665.820313	-6675.292969	193.7988281	5146.435547	-6115.429688	818.2617188	1442.724609	1205.859375	-3337.646484	1808.789063	-1464.257813	1658.056641	-2476.318359	3531.445313	-2217.919922	-2691.650391
22.mp3	3466.845703	-2713.183594	21.53320313	-150.7324219	-279.9316406	2648.583984	-2217.919922	-559.8632813	258.3984375	-710.5957031	1291.992188	-1593.457031	1421.191406	-645.9960938	-215.3320313	409.1308594	-236.8652344	-387.5976563	1055.126953	-516.796875	1765.722656	-1765.722656	344.53125	150.7324219	-581.3964844	64.59960938	-43.06640625	3488.378906	-3682.177734	-409.1308594	925.9277344	-322.9980469	732.1289063	-387.5976563	-1055.126953	732.1289063	-452.1972656	4586.572266	-3682.177734	-1291.992188	796.7285156	-215.3320313	236.8652344	861.328125	150.7324219	1248.925781	-1959.521484	-689.0625	387.5976563
24.mp3	1916.455078	-2196.386719	86.1328125	172.265625	2067.1875	-1658.056641	667.5292969	-1012.060547	43.06640625	1356.591797	-452.1972656	-129.1992188	-64.59960938	-43.06640625	473.7304688	-1485.791016	1378.125	689.0625	-1356.591797	602.9296875	301.4648438	-710.5957031	107.6660156	-64.59960938	1421.191406	645.9960938	-990.5273438	-1701.123047	710.5957031	-732.1289063	1722.65625	-538.3300781	-1313.525391	301.4648438	-107.6660156	21.53320313	710.5957031	-882.8613281	-301.4648438	710.5957031	1012.060547	-193.7988281	1055.126953	-387.5976563	-1076.660156	861.328125	-215.3320313	-1055.126953	602.9296875
25.mp3	-473.7304688	516.796875	-322.9980469	215.3320313	-150.7324219	-322.9980469	258.3984375	-107.6660156	-129.1992188	602.9296875	-387.5976563	-129.1992188	344.53125	0	-215.3320313	-129.1992188	495.2636719	-430.6640625	-1808.789063	2863.916016	-1076.660156	-538.3300781	2110.253906	-1830.322266	21.53320313	-1808.789063	3229.980469	-1119.726563	861.328125	-2325.585938	3057.714844	-301.4648438	1507.324219	-1873.388672	3703.710938	-3725.244141	-3014.648438	3079.248047	-452.1972656	-193.7988281	1701.123047	904.3945313	-236.8652344	-1012.060547	-129.1992188	968.9941406	-193.7988281	301.4648438	538.3300781
31.mp3	4629.638672	-387.5976563	344.53125	-301.4648438	-2067.1875	516.796875	-344.53125	-387.5976563	4091.308594	-1507.324219	-172.265625	-925.9277344	3380.712891	-1808.789063	-775.1953125	1248.925781	279.9316406	301.4648438	-150.7324219	2885.449219	-322.9980469	-1851.855469	3380.712891	-2648.583984	-1098.193359	-2067.1875	5684.765625	-1270.458984	-5620.166016	8484.082031	-4263.574219	-4134.375	8354.882813	-3660.644531	-4672.705078	6739.892578	-667.5292969	-5361.767578	7472.021484	-3962.109375	-3552.978516	8656.347656	-3402.246094	-5189.501953	6869.091797	-4392.773438	-538.3300781	2863.916016	409.1308594
32.mp3	409.1308594	21.53320313	-64.59960938	43.06640625	64.59960938	0	366.0644531	-344.53125	0	-107.6660156	21.53320313	21.53320313	-193.7988281	409.1308594	-215.3320313	-43.06640625	409.1308594	-581.3964844	387.5976563	-21.53320313	236.8652344	172.265625	-538.3300781	193.7988281	21.53320313	-236.8652344	107.6660156	-86.1328125	301.4648438	-172.265625	150.7324219	279.9316406	-559.8632813	215.3320313	-258.3984375	516.796875	172.265625	-452.1972656	-21.53320313	-258.3984375	279.9316406	21.53320313	0	-107.6660156	193.7988281	215.3320313	-430.6640625	-64.59960938	344.53125
35.mp3	258.3984375	882.8613281	3639.111328	-6309.228516	4995.703125	-1442.724609	0	839.7949219	-1722.65625	3402.246094	-1981.054688	-3552.978516	5297.167969	-5189.501953	-387.5976563	2110.253906	-1378.125	2390.185547	0	495.2636719	-150.7324219	-2971.582031	2088.720703	-1507.324219	-215.3320313	4715.771484	-1141.259766	-3897.509766	5598.632813	-5749.365234	-366.0644531	1227.392578	1830.322266	-387.5976563	1162.792969	-645.9960938	624.4628906	-3596.044922	2928.515625	-968.9941406	-624.4628906	2282.519531	-602.9296875	-1981.054688	2863.916016	-4844.970703	3531.445313	-1614.990234	-1313.525391
37.mp3	-1162.792969	1033.59375	21.53320313	2928.515625	-2411.71875	-796.7285156	-366.0644531	-990.5273438	1464.257813	2304.052734	-947.4609375	2454.785156	-3983.642578	-689.0625	-172.265625	5641.699219	-2691.650391	-667.5292969	-925.9277344	-495.2636719	-710.5957031	645.9960938	3703.710938	-2820.849609	-129.1992188	-559.8632813	-452.1972656	-172.265625	0	6890.625	-4500.439453	-1959.521484	172.265625	193.7988281	-1313.525391	3919.042969	-107.6660156	-1658.056641	-1528.857422	710.5957031	-279.9316406	4435.839844	-107.6660156	-4780.371094	861.328125	43.06640625	-689.0625	3273.046875	-667.5292969
39.mp3	-538.3300781	-236.8652344	-64.59960938	645.9960938	-775.1953125	-215.3320313	21.53320313	172.265625	-215.3320313	-107.6660156	-21.53320313	236.8652344	-452.1972656	882.8613281	1421.191406	-2110.253906	279.9316406	2024.121094	430.6640625	-2368.652344	-64.59960938	495.2636719	-279.9316406	-107.6660156	-193.7988281	-21.53320313	107.6660156	64.59960938	-236.8652344	-1636.523438	2002.587891	689.0625	-732.1289063	-21.53320313	-409.1308594	1248.925781	322.9980469	-1162.792969	-904.3945313	538.3300781	5254.101563	-5706.298828	236.8652344	430.6640625	-581.3964844	1098.193359	-904.3945313	1098.193359	-538.3300781
40.mp3	-2131.787109	129.1992188	6847.558594	4435.839844	-3057.714844	-8118.017578	-236.8652344	775.1953125	2648.583984	-2756.25	215.3320313	86.1328125	667.5292969	-279.9316406	-1033.59375	-344.53125	1378.125	-1248.925781	861.328125	1162.792969	2906.982422	-516.796875	2670.117188	-2820.849609	-1248.925781	1614.990234	-2131.787109	1550.390625	-1959.521484	-624.4628906	6136.962891	-5146.435547	1550.390625	-581.3964844	602.9296875	861.328125	-1787.255859	-1701.123047	86.1328125	-1033.59375	710.5957031	-322.9980469	3036.181641	4801.904297	-1421.191406	-2648.583984	689.0625	775.1953125	-2971.582031
41.mp3	-344.53125	-1248.925781	-366.0644531	-366.0644531	387.5976563	64.59960938	322.9980469	-21.53320313	322.9980469	-21.53320313	-279.9316406	-387.5976563	452.1972656	-64.59960938	-322.9980469	43.06640625	1076.660156	-990.5273438	-581.3964844	1378.125	-1335.058594	-86.1328125	-129.1992188	344.53125	-279.9316406	495.2636719	732.1289063	-710.5957031	2045.654297	-2605.517578	-107.6660156	64.59960938	322.9980469	775.1953125	64.59960938	-387.5976563	43.06640625	-516.796875	-129.1992188	430.6640625	-301.4648438	86.1328125	516.796875	279.9316406	1442.724609	-2153.320313	1076.660156	-193.7988281	-430.6640625
42.mp3	2174.853516	-2454.785156	990.5273438	-818.2617188	-258.3984375	-129.1992188	193.7988281	322.9980469	1184.326172	-236.8652344	-1378.125	-21.53320313	-150.7324219	430.6640625	1248.925781	-21.53320313	-1442.724609	0	581.3964844	-452.1972656	-236.8652344	258.3984375	-366.0644531	193.7988281	-193.7988281	710.5957031	-129.1992188	-150.7324219	-172.265625	7751.953125	-7428.955078	322.9980469	-86.1328125	86.1328125	387.5976563	-322.9980469	-322.9980469	1162.792969	-1399.658203	1442.724609	-2282.519531	710.5957031	-193.7988281	-43.06640625	581.3964844	-473.7304688	-64.59960938	366.0644531	107.6660156
43.mp3	-796.7285156	-86.1328125	-64.59960938	387.5976563	882.8613281	-624.4628906	-839.7949219	409.1308594	0	452.1972656	3509.912109	-3596.044922	3617.578125	-4263.574219	409.1308594	-43.06640625	-236.8652344	-150.7324219	-215.3320313	1033.59375	-581.3964844	-322.9980469	0	3380.712891	-1808.789063	3402.246094	-3359.179688	732.1289063	-2153.320313	193.7988281	129.1992188	-43.06640625	-236.8652344	-21.53320313	193.7988281	150.7324219	279.9316406	0	1421.191406	-1528.857422	3316.113281	-2820.849609	3337.646484	-4263.574219	1205.859375	-1141.259766	-64.59960938	215.3320313	-64.59960938
44.mp3	150.7324219	818.2617188	-236.8652344	236.8652344	538.3300781	-64.59960938	-1033.59375	5361.767578	-3832.910156	193.7988281	-1937.988281	107.6660156	4780.371094	-3574.511719	-1205.859375	21.53320313	645.9960938	172.265625	-990.5273438	904.3945313	-689.0625	1614.990234	-1335.058594	344.53125	-387.5976563	4758.837891	409.1308594	-602.9296875	-430.6640625	-689.0625	-3574.511719	5813.964844	-5232.568359	5081.835938	-4608.105469	-689.0625	129.1992188	258.3984375	-279.9316406	1033.59375	-1507.324219	495.2636719	1141.259766	1959.521484	-1571.923828	-236.8652344	150.7324219	-236.8652344	1378.125
45.mp3	193.7988281	-172.265625	387.5976563	-150.7324219	-64.59960938	301.4648438	-107.6660156	-86.1328125	-495.2636719	516.796875	-301.4648438	473.7304688	-258.3984375	968.9941406	-1098.193359	-452.1972656	366.0644531	1205.859375	-387.5976563	-409.1308594	-279.9316406	-279.9316406	1055.126953	1227.392578	-1270.458984	193.7988281	-645.9960938	753.6621094	-86.1328125	-301.4648438	-559.8632813	-258.3984375	-236.8652344	301.4648438	64.59960938	344.53125	602.9296875	107.6660156	-43.06640625	-775.1953125	473.7304688	64.59960938	430.6640625	21.53320313	-236.8652344	-236.8652344	-624.4628906	1033.59375	64.59960938
46.mp3	-6416.894531	193.7988281	645.9960938	5038.769531	-3660.644531	-2691.650391	4974.169922	4155.908203	-8505.615234	-64.59960938	1507.324219	4026.708984	-7192.089844	2174.853516	-107.6660156	4155.908203	-2239.453125	2605.517578	-4823.4375	7213.623047	-2325.585938	-5770.898438	43.06640625	8764.013672	-7902.685547	-1055.126953	1012.060547	-86.1328125	-624.4628906	1722.65625	-775.1953125	2433.251953	5641.699219	-8720.947266	366.0644531	1399.658203	5146.435547	-6826.025391	473.7304688	-43.06640625	3682.177734	-3832.910156	-818.2617188	1076.660156	3789.84375	3854.443359	-1378.125	-6546.09375	-43.06640625
47.mp3	925.9277344	-2562.451172	1916.455078	-322.9980469	-150.7324219	-602.9296875	1550.390625	-2217.919922	645.9960938	3036.181641	-3273.046875	904.3945313	3832.910156	-5038.769531	1378.125	3273.046875	-3725.244141	-839.7949219	4134.375	-4220.507813	1184.326172	1808.789063	-2067.1875	-473.7304688	5232.568359	-5146.435547	107.6660156	4737.304688	-5426.367188	1033.59375	4672.705078	-5404.833984	710.5957031	1507.324219	-1679.589844	387.5976563	4349.707031	-5081.835938	753.6621094	1270.458984	-2088.720703	-193.7988281	3122.314453	-3380.712891	1464.257813	-64.59960938	86.1328125	-968.9941406	4629.638672
48.mp3	86.1328125	-43.06640625	409.1308594	-107.6660156	3316.113281	-3294.580078	150.7324219	3079.248047	-3854.443359	1227.392578	-1227.392578	301.4648438	-387.5976563	904.3945313	-215.3320313	-301.4648438	-21.53320313	667.5292969	-387.5976563	624.4628906	-301.4648438	-215.3320313	-753.6621094	732.1289063	-21.53320313	1335.058594	-1227.392578	0	0	2971.582031	-2820.849609	4715.771484	-4328.173828	107.6660156	-129.1992188	-258.3984375	-495.2636719	882.8613281	-1205.859375	1808.789063	2325.585938	-4155.908203	366.0644531	473.7304688	129.1992188	-925.9277344	3509.912109	-1937.988281	172.265625
49.mp3	-193.7988281	172.265625	258.3984375	-279.9316406	645.9960938	0	-344.53125	409.1308594	-193.7988281	-258.3984375	-279.9316406	947.4609375	-86.1328125	-667.5292969	-409.1308594	-86.1328125	968.9941406	1658.056641	-1959.521484	-279.9316406	86.1328125	322.9980469	-172.265625	-172.265625	-258.3984375	1528.857422	-1356.591797	215.3320313	21.53320313	882.8613281	-1442.724609	-64.59960938	1012.060547	-258.3984375	-495.2636719	-172.265625	107.6660156	2347.119141	-2002.587891	-344.53125	5297.167969	-4866.503906	559.8632813	-581.3964844	-193.7988281	624.4628906	279.9316406	-1119.726563	0
50.mp3	516.796875	-2497.851563	258.3984375	-129.1992188	2562.451172	1442.724609	-4134.375	86.1328125	0	1098.193359	-1033.59375	172.265625	43.06640625	452.1972656	1141.259766	-1421.191406	-452.1972656	43.06640625	559.8632813	4112.841797	-4694.238281	-107.6660156	107.6660156	-86.1328125	3229.980469	-3186.914063	-64.59960938	6675.292969	1873.388672	710.5957031	-7816.552734	-1442.724609	3402.246094	-2153.320313	-516.796875	-559.8632813	-150.7324219	2756.25	-2174.853516	-107.6660156	7579.6875	-7795.019531	2519.384766	-1636.523438	-968.9941406	344.53125	-516.796875	2497.851563	-2024.121094
51.mp3	-2433.251953	-1679.589844	-21.53320313	21.53320313	861.328125	473.7304688	-818.2617188	559.8632813	947.4609375	-21.53320313	1464.257813	344.53125	236.8652344	-43.06640625	-1033.59375	-1119.726563	430.6640625	21.53320313	-689.0625	236.8652344	258.3984375	-150.7324219	1162.792969	1464.257813	-2024.121094	-387.5976563	-925.9277344	-452.1972656	1421.191406	-387.5976563	882.8613281	-322.9980469	344.53125	1636.523438	107.6660156	-1270.458984	258.3984375	-796.7285156	516.796875	21.53320313	-925.9277344	990.5273438	387.5976563	150.7324219	-1485.791016	452.1972656	-818.2617188	495.2636719	-839.7949219
52.mp3	-2950.048828	-818.2617188	0	-236.8652344	1507.324219	64.59960938	-1679.589844	-387.5976563	775.1953125	-129.1992188	1012.060547	-1141.259766	2347.119141	-2088.720703	624.4628906	86.1328125	-172.265625	1571.923828	-2304.052734	-64.59960938	-193.7988281	150.7324219	215.3320313	3122.314453	-64.59960938	-3229.980469	129.1992188	-129.1992188	796.7285156	775.1953125	-1636.523438	-1571.923828	1550.390625	387.5976563	387.5976563	-796.7285156	2734.716797	-3660.644531	1270.458984	-129.1992188	0	-473.7304688	-387.5976563	3251.513672	-2713.183594	-258.3984375	473.7304688	-366.0644531	-1055.126953
53.mp3	-129.1992188	2562.451172	-1442.724609	-818.2617188	-732.1289063	516.796875	-236.8652344	-279.9316406	818.2617188	-689.0625	193.7988281	0	344.53125	452.1972656	279.9316406	0	-301.4648438	236.8652344	-193.7988281	-1033.59375	236.8652344	-107.6660156	495.2636719	-602.9296875	602.9296875	-990.5273438	602.9296875	2950.048828	-3100.78125	344.53125	0	-107.6660156	150.7324219	-215.3320313	409.1308594	-796.7285156	-129.1992188	129.1992188	21.53320313	193.7988281	-193.7988281	193.7988281	538.3300781	-21.53320313	-279.9316406	667.5292969	-839.7949219	-150.7324219	624.4628906
54.mp3	430.6640625	-732.1289063	-322.9980469	-21.53320313	-150.7324219	1916.455078	258.3984375	-1679.589844	1012.060547	-430.6640625	689.0625	-710.5957031	1485.791016	4285.107422	-6266.162109	-667.5292969	-387.5976563	10099.07227	-9539.208984	1614.990234	-150.7324219	-64.59960938	-172.265625	-667.5292969	-21.53320313	193.7988281	624.4628906	3746.777344	-2627.050781	64.59960938	-2217.919922	-129.1992188	1184.326172	5447.900391	-7127.490234	2174.853516	-689.0625	516.796875	366.0644531	-279.9316406	-2562.451172	-64.59960938	301.4648438	2282.519531	4974.169922	-5469.433594	-1291.992188	5577.099609	-4629.638672
55.mp3	710.5957031	581.3964844	-495.2636719	-624.4628906	1507.324219	-107.6660156	-129.1992188	732.1289063	-689.0625	-193.7988281	129.1992188	-129.1992188	-344.53125	775.1953125	64.59960938	559.8632813	-645.9960938	-516.796875	129.1992188	322.9980469	409.1308594	-1679.589844	2024.121094	-559.8632813	-344.53125	86.1328125	-322.9980469	215.3320313	-43.06640625	366.0644531	-172.265625	602.9296875	-904.3945313	-495.2636719	990.5273438	-538.3300781	-236.8652344	236.8652344	-344.53125	732.1289063	-215.3320313	667.5292969	-366.0644531	-279.9316406	-86.1328125	-258.3984375	150.7324219	-107.6660156	1162.792969
56.mp3	-1055.126953	-236.8652344	-1378.125	3337.646484	-1658.056641	-2454.785156	-667.5292969	3100.78125	0	150.7324219	-882.8613281	861.328125	-1744.189453	1894.921875	-64.59960938	-882.8613281	-1162.792969	2067.1875	-215.3320313	-150.7324219	1851.855469	-1701.123047	344.53125	-2260.986328	2347.119141	0	-64.59960938	-559.8632813	710.5957031	-21.53320313	538.3300781	-1507.324219	732.1289063	86.1328125	-968.9941406	1421.191406	-322.9980469	-559.8632813	366.0644531	301.4648438	236.8652344	-258.3984375	-1507.324219	-1076.660156	667.5292969	-645.9960938	3445.3125	-3617.578125	1033.59375
58.mp3	-6782.958984	3122.314453	7235.15625	-6007.763672	1119.726563	-1959.521484	-3100.78125	5275.634766	-2067.1875	-3811.376953	2627.050781	-2842.382813	2110.253906	-473.7304688	-495.2636719	6007.763672	-2777.783203	7515.087891	-6007.763672	-3208.447266	-1248.925781	0	-344.53125	236.8652344	3186.914063	-904.3945313	5835.498047	-5943.164063	839.7949219	-861.328125	1593.457031	-1399.658203	-1335.058594	3423.779297	-4909.570313	8957.8125	-8807.080078	1916.455078	-1701.123047	2906.982422	-1787.255859	3660.644531	1291.992188	-4306.640625	6309.228516	-6610.693359	-1270.458984	344.53125	1744.189453
59.mp3	366.0644531	21.53320313	-43.06640625	559.8632813	-301.4648438	-301.4648438	1873.388672	-2390.185547	516.796875	1464.257813	-1313.525391	-925.9277344	1098.193359	-775.1953125	366.0644531	64.59960938	-387.5976563	236.8652344	1205.859375	-1787.255859	602.9296875	3229.980469	-3531.445313	107.6660156	1012.060547	-904.3945313	344.53125	301.4648438	-882.8613281	-21.53320313	538.3300781	-775.1953125	301.4648438	366.0644531	2304.052734	-2153.320313	-753.6621094	3445.3125	-3897.509766	839.7949219	861.328125	-430.6640625	-581.3964844	279.9316406	236.8652344	-516.796875	279.9316406	1894.921875	-2153.320313
60.mp3	1248.925781	-3014.648438	387.5976563	-322.9980469	710.5957031	-129.1992188	-301.4648438	1033.59375	0	-904.3945313	430.6640625	1679.589844	-1658.056641	818.2617188	-1571.923828	1162.792969	-968.9941406	21.53320313	387.5976563	258.3984375	-43.06640625	-839.7949219	2433.251953	-1981.054688	968.9941406	-1528.857422	-43.06640625	-258.3984375	150.7324219	387.5976563	516.796875	43.06640625	-366.0644531	904.3945313	1313.525391	-2260.986328	236.8652344	-689.0625	581.3964844	-366.0644531	-21.53320313	645.9960938	-452.1972656	-172.265625	2454.785156	-1270.458984	-1464.257813	1528.857422	-322.9980469
62.mp3	-387.5976563	-1421.191406	344.53125	-409.1308594	-452.1972656	6266.162109	-5490.966797	818.2617188	-1378.125	2540.917969	-1894.921875	-21.53320313	4091.308594	-3014.648438	-882.8613281	-193.7988281	-645.9960938	172.265625	559.8632813	-21.53320313	129.1992188	-624.4628906	150.7324219	43.06640625	322.9980469	-236.8652344	172.265625	4005.175781	-4220.507813	-64.59960938	2347.119141	-1937.988281	1485.791016	-1894.921875	5813.964844	-3294.580078	-1787.255859	1270.458984	-645.9960938	-968.9941406	0	-430.6640625	1162.792969	-581.3964844	-215.3320313	-710.5957031	689.0625	0	64.59960938
64.mp3	2411.71875	21.53320313	-3402.246094	-473.7304688	-107.6660156	-1528.857422	1141.259766	-43.06640625	-387.5976563	-21.53320313	1248.925781	-1593.457031	301.4648438	-344.53125	-366.0644531	1442.724609	21.53320313	-775.1953125	301.4648438	645.9960938	-645.9960938	1614.990234	-2390.185547	1421.191406	-301.4648438	-86.1328125	-581.3964844	947.4609375	150.7324219	-1442.724609	-516.796875	3466.845703	-1098.193359	-968.9941406	-344.53125	236.8652344	452.1972656	-495.2636719	-258.3984375	3660.644531	-3445.3125	301.4648438	796.7285156	-64.59960938	-1830.322266	2368.652344	-1248.925781	3402.246094	-689.0625
65.mp3	-2110.253906	-753.6621094	5038.769531	-1593.457031	172.265625	1959.521484	-3832.910156	2110.253906	-43.06640625	559.8632813	-1916.455078	1356.591797	-2045.654297	1012.060547	-64.59960938	-689.0625	5986.230469	-6093.896484	1205.859375	172.265625	-990.5273438	-129.1992188	645.9960938	-21.53320313	4048.242188	-4565.039063	4715.771484	-1851.855469	4974.169922	-6718.359375	1184.326172	-193.7988281	5727.832031	-7515.087891	2045.654297	-947.4609375	3423.779297	-4952.636719	2777.783203	-1248.925781	-796.7285156	-172.265625	-258.3984375	5706.298828	-6007.763672	2670.117188	-344.53125	3251.513672	-3014.648438
67.mp3	-559.8632813	-775.1953125	-818.2617188	882.8613281	1528.857422	-1162.792969	172.265625	-1291.992188	2153.320313	452.1972656	-1830.322266	-689.0625	2476.318359	-753.6621094	1055.126953	-1270.458984	624.4628906	-193.7988281	-796.7285156	-538.3300781	689.0625	150.7324219	-64.59960938	-1033.59375	1184.326172	-150.7324219	387.5976563	-1378.125	2583.984375	-473.7304688	1378.125	-3746.777344	1141.259766	387.5976563	366.0644531	-1916.455078	-818.2617188	1894.921875	1507.324219	107.6660156	-107.6660156	-2756.25	129.1992188	-2110.253906	3768.310547	1055.126953	-215.3320313	-1141.259766	-645.9960938
68.mp3	-172.265625	-2304.052734	2196.386719	1012.060547	-2519.384766	-279.9316406	-258.3984375	344.53125	1313.525391	-1119.726563	107.6660156	-409.1308594	1787.255859	-322.9980469	-495.2636719	-1033.59375	129.1992188	322.9980469	-322.9980469	1485.791016	1378.125	-2691.650391	172.265625	-129.1992188	1959.521484	1141.259766	-3014.648438	1701.123047	-1679.589844	2691.650391	-3165.380859	1658.056641	-1270.458984	3423.779297	-1313.525391	-2024.121094	-753.6621094	1119.726563	4048.242188	-3596.044922	1184.326172	-990.5273438	3660.644531	-2863.916016	-1658.056641	2045.654297	3014.648438	-2304.052734	-516.796875
69.mp3	516.796875	645.9960938	-1873.388672	1356.591797	-1636.523438	236.8652344	495.2636719	366.0644531	-1055.126953	624.4628906	1916.455078	-172.265625	-387.5976563	344.53125	-129.1992188	409.1308594	-236.8652344	-258.3984375	409.1308594	-129.1992188	-1981.054688	366.0644531	387.5976563	1141.259766	322.9980469	-322.9980469	-581.3964844	-1528.857422	1830.322266	387.5976563	-150.7324219	-452.1972656	301.4648438	-301.4648438	366.0644531	-86.1328125	236.8652344	-301.4648438	430.6640625	-1227.392578	1162.792969	21.53320313	-473.7304688	193.7988281	236.8652344	21.53320313	-193.7988281	86.1328125	-193.7988281
70.mp3	2088.720703	-1162.792969	1291.992188	602.9296875	-2110.253906	-645.9960938	-732.1289063	129.1992188	-129.1992188	279.9316406	2519.384766	-1076.660156	-2131.787109	3294.580078	-2454.785156	-21.53320313	-322.9980469	-516.796875	818.2617188	-107.6660156	-1055.126953	581.3964844	-193.7988281	172.265625	409.1308594	-150.7324219	172.265625	366.0644531	193.7988281	-581.3964844	86.1328125	667.5292969	2497.851563	-2024.121094	-968.9941406	-904.3945313	2325.585938	0	1378.125	301.4648438	-3639.111328	322.9980469	1141.259766	-1744.189453	258.3984375	3380.712891	-1894.921875	-258.3984375	366.0644531
71.mp3	1894.921875	-1076.660156	-193.7988281	-925.9277344	1485.791016	-86.1328125	-1378.125	1722.65625	-516.796875	86.1328125	-473.7304688	-1550.390625	516.796875	1055.126953	-129.1992188	344.53125	-925.9277344	193.7988281	559.8632813	-602.9296875	-430.6640625	215.3320313	322.9980469	516.796875	-667.5292969	86.1328125	925.9277344	-344.53125	-839.7949219	129.1992188	2153.320313	624.4628906	-2217.919922	1636.523438	-3057.714844	2067.1875	2411.71875	-753.6621094	-2540.917969	2304.052734	1055.126953	-1722.65625	-3208.447266	4586.572266	-3466.845703	1055.126953	-1981.054688	1033.59375	1141.259766
72.mp3	-2325.585938	710.5957031	4500.439453	990.5273438	-4198.974609	-1162.792969	129.1992188	5663.232422	-3703.710938	882.8613281	710.5957031	-2928.515625	4844.970703	-1162.792969	-4134.375	1270.458984	-689.0625	2519.384766	-2174.853516	-301.4648438	-667.5292969	2562.451172	3423.779297	-1421.191406	107.6660156	-2282.519531	-1701.123047	5275.634766	-1571.923828	1270.458984	-3359.179688	-2906.982422	6481.494141	-1055.126953	-2820.849609	-1098.193359	581.3964844	-581.3964844	1571.923828	-3079.248047	-495.2636719	3660.644531	-1744.189453	-43.06640625	150.7324219	-322.9980469	-129.1992188	21.53320313	-344.53125
73.mp3	-4048.242188	-990.5273438	-107.6660156	3036.181641	-1098.193359	-2390.185547	990.5273438	2583.984375	-2885.449219	0	1227.392578	559.8632813	1076.660156	-1055.126953	-1335.058594	3789.84375	-2476.318359	-2002.587891	301.4648438	4392.773438	-2519.384766	1098.193359	-1593.457031	-1528.857422	1076.660156	-1055.126953	1851.855469	-1076.660156	-990.5273438	645.9960938	1614.990234	1464.257813	-1851.855469	-2347.119141	3186.914063	-2605.517578	43.06640625	-43.06640625	2713.183594	2713.183594	-1937.988281	-1399.658203	-2217.919922	4435.839844	-279.9316406	-3143.847656	-1378.125	2863.916016	-301.4648438
74.mp3	6589.160156	-4134.375	1507.324219	1248.925781	-409.1308594	-2950.048828	-645.9960938	86.1328125	-193.7988281	-64.59960938	150.7324219	-947.4609375	3316.113281	-3100.78125	0	-495.2636719	8053.417969	-6481.494141	-516.796875	2928.515625	-2605.517578	-1162.792969	6287.695313	-6503.027344	-344.53125	-172.265625	5663.232422	-1744.189453	-3531.445313	6675.292969	-4263.574219	3897.509766	-5124.902344	-495.2636719	-1593.457031	1701.123047	-409.1308594	2067.1875	-1765.722656	1507.324219	-2239.453125	3316.113281	4694.238281	-7170.556641	-581.3964844	7041.357422	-5749.365234	1421.191406	-559.8632813
76.mp3	1248.925781	-1248.925781	689.0625	-64.59960938	-366.0644531	21.53320313	645.9960938	-344.53125	-150.7324219	1033.59375	322.9980469	-215.3320313	-387.5976563	-452.1972656	968.9941406	-86.1328125	-344.53125	150.7324219	-925.9277344	2110.253906	-882.8613281	-1055.126953	-236.8652344	-215.3320313	2088.720703	-624.4628906	-1098.193359	-21.53320313	-258.3984375	3294.580078	-1873.388672	-818.2617188	387.5976563	-150.7324219	968.9941406	-344.53125	-947.4609375	775.1953125	-667.5292969	2024.121094	-1227.392578	-1119.726563	344.53125	-581.3964844	2476.318359	-2734.716797	322.9980469	279.9316406	-430.6640625
77.mp3	1916.455078	-2088.720703	-925.9277344	193.7988281	-430.6640625	1141.259766	2153.320313	-2024.121094	1722.65625	-3488.378906	495.2636719	-129.1992188	2433.251953	-21.53320313	-1141.259766	-215.3320313	301.4648438	1119.726563	-839.7949219	21.53320313	-86.1328125	150.7324219	1550.390625	495.2636719	-322.9980469	236.8652344	1141.259766	-3273.046875	-172.265625	2756.25	-1378.125	1291.992188	409.1308594	-1636.523438	-236.8652344	193.7988281	-366.0644531	689.0625	624.4628906	-839.7949219	796.7285156	-1098.193359	516.796875	1184.326172	-430.6640625	-1507.324219	150.7324219	1679.589844	-430.6640625
78.mp3	710.5957031	2454.785156	-3854.443359	732.1289063	6912.158203	-3509.912109	1012.060547	1937.988281	-4931.103516	7170.556641	-3251.513672	-4694.238281	6610.693359	-3466.845703	452.1972656	-4801.904297	538.3300781	8505.615234	-7795.019531	1055.126953	5986.230469	-5792.431641	-2304.052734	495.2636719	322.9980469	7751.953125	-8828.613281	4758.837891	-2540.917969	1916.455078	-3768.310547	301.4648438	-775.1953125	2153.320313	-2153.320313	3962.109375	-1550.390625	1184.326172	-2820.849609	-301.4648438	-21.53320313	861.328125	-990.5273438	3208.447266	172.265625	-3402.246094	7988.818359	-5232.568359	4263.574219
79.mp3	-2906.982422	-452.1972656	6158.496094	-4737.304688	1248.925781	-2993.115234	3337.646484	-2971.582031	1679.589844	-2110.253906	5254.101563	-5124.902344	1851.855469	3402.246094	-4651.171875	-1658.056641	7881.152344	-3983.642578	172.265625	-2368.652344	1851.855469	710.5957031	-2670.117188	-2196.386719	5404.833984	-2928.515625	129.1992188	3832.910156	-4198.974609	3208.447266	2174.853516	-3337.646484	-2088.720703	3100.78125	-1528.857422	-1162.792969	-409.1308594	1313.525391	2756.25	-1162.792969	-172.265625	3122.314453	-6352.294922	1528.857422	-1571.923828	947.4609375	215.3320313	409.1308594	559.8632813
80.mp3	258.3984375	-3940.576172	2239.453125	990.5273438	-6158.496094	215.3320313	5038.769531	-2390.185547	215.3320313	-1464.257813	2454.785156	-1098.193359	6718.359375	-7407.421875	4543.505859	-4026.708984	2540.917969	2347.119141	-3380.712891	409.1308594	1507.324219	-2863.916016	1679.589844	645.9960938	-2885.449219	904.3945313	-215.3320313	-775.1953125	-2627.050781	7127.490234	-1528.857422	-3251.513672	4026.708984	-3380.712891	-2906.982422	4112.841797	624.4628906	2691.650391	-4521.972656	-2863.916016	6266.162109	-3897.509766	86.1328125	2239.453125	-4866.503906	86.1328125	5124.902344	-839.7949219	-21.53320313
81.mp3	-409.1308594	322.9980469	1270.458984	-1421.191406	301.4648438	-559.8632813	667.5292969	-538.3300781	839.7949219	2153.320313	-1313.525391	1313.525391	818.2617188	-925.9277344	1205.859375	-473.7304688	-775.1953125	-1873.388672	-322.9980469	473.7304688	-430.6640625	-129.1992188	43.06640625	-172.265625	86.1328125	-301.4648438	236.8652344	-172.265625	-667.5292969	387.5976563	-839.7949219	1507.324219	1356.591797	1636.523438	-1550.390625	-1378.125	1313.525391	-1550.390625	-43.06640625	-21.53320313	3165.380859	-2239.453125	-301.4648438	-710.5957031	2131.787109	-753.6621094	-1507.324219	-1378.125	2239.453125
82.mp3	64.59960938	3574.511719	-3488.378906	-107.6660156	193.7988281	-258.3984375	1614.990234	172.265625	4026.708984	-1227.392578	-3596.044922	366.0644531	1012.060547	3962.109375	-1442.724609	-4651.171875	3552.978516	-150.7324219	-3229.980469	-344.53125	86.1328125	6739.892578	775.1953125	387.5976563	43.06640625	-775.1953125	-645.9960938	1593.457031	-8268.75	6782.958984	-1464.257813	1550.390625	86.1328125	-6955.224609	6223.095703	-5813.964844	-107.6660156	6998.291016	-3596.044922	3574.511719	1270.458984	-6007.763672	4758.837891	-1937.988281	4285.107422	-7536.621094	-1399.658203	559.8632813	2196.386719
83.mp3	-667.5292969	0	21.53320313	2196.386719	-2045.654297	-839.7949219	689.0625	-215.3320313	452.1972656	-86.1328125	5146.435547	-473.7304688	-3337.646484	0	-1550.390625	-150.7324219	516.796875	-409.1308594	1916.455078	-1485.791016	-322.9980469	-86.1328125	538.3300781	1291.992188	2433.251953	1550.390625	-516.796875	-495.2636719	-3337.646484	-710.5957031	-1507.324219	1098.193359	-495.2636719	861.328125	344.53125	-1356.591797	4005.175781	-495.2636719	-1205.859375	-1162.792969	-1205.859375	968.9941406	301.4648438	1679.589844	-258.3984375	-581.3964844	581.3964844	-1205.859375	-667.5292969
84.mp3	-753.6621094	-2110.253906	1033.59375	129.1992188	2993.115234	-732.1289063	-2842.382813	409.1308594	-732.1289063	2174.853516	-753.6621094	-516.796875	150.7324219	-624.4628906	1076.660156	-796.7285156	1162.792969	-1012.060547	-43.06640625	107.6660156	624.4628906	904.3945313	-1571.923828	-236.8652344	689.0625	-559.8632813	624.4628906	3617.578125	-3940.576172	-107.6660156	1033.59375	-452.1972656	-473.7304688	1184.326172	559.8632813	-516.796875	473.7304688	43.06640625	-43.06640625	409.1308594	-1464.257813	-689.0625	-279.9316406	129.1992188	2734.716797	-1981.054688	516.796875	1464.257813	-2476.318359
85.mp3	-1421.191406	581.3964844	624.4628906	-409.1308594	344.53125	1378.125	-753.6621094	-3165.380859	-796.7285156	-559.8632813	2347.119141	2820.849609	301.4648438	-3897.509766	-215.3320313	3832.910156	-3380.712891	1291.992188	3122.314453	-3897.509766	430.6640625	538.3300781	-667.5292969	732.1289063	86.1328125	-301.4648438	387.5976563	-947.4609375	1399.658203	129.1992188	-581.3964844	-301.4648438	-1765.722656	689.0625	904.3945313	1442.724609	-732.1289063	-775.1953125	-1248.925781	839.7949219	1335.058594	-64.59960938	-1335.058594	624.4628906	-1399.658203	1378.125	1098.193359	689.0625	-1765.722656
86.mp3	-1765.722656	2347.119141	904.3945313	-3402.246094	2196.386719	-796.7285156	301.4648438	796.7285156	-1507.324219	1658.056641	-2002.587891	925.9277344	-236.8652344	1959.521484	-1765.722656	107.6660156	258.3984375	-2519.384766	4005.175781	-1873.388672	-1270.458984	2368.652344	-236.8652344	-1055.126953	-839.7949219	990.5273438	-667.5292969	-2519.384766	-2260.986328	-2347.119141	-322.9980469	10895.80078	-6309.228516	-5706.298828	8807.080078	-9259.277344	5469.433594	1830.322266	-6739.892578	4392.773438	-3359.179688	1873.388672	-1614.990234	-732.1289063	8118.017578	-1356.591797	-4844.970703	645.9960938	8118.017578
87.mp3	86.1328125	21.53320313	0	43.06640625	21.53320313	904.3945313	-861.328125	43.06640625	-21.53320313	1076.660156	-322.9980469	322.9980469	-1184.326172	107.6660156	301.4648438	1335.058594	-1399.658203	86.1328125	-387.5976563	-366.0644531	129.1992188	215.3320313	-64.59960938	86.1328125	301.4648438	21.53320313	107.6660156	-452.1972656	839.7949219	-732.1289063	-645.9960938	495.2636719	-64.59960938	129.1992188	279.9316406	215.3320313	559.8632813	-968.9941406	258.3984375	-581.3964844	43.06640625	193.7988281	-64.59960938	21.53320313	-21.53320313	-279.9316406	-667.5292969	-21.53320313	968.9941406
88.mp3	-1830.322266	2799.316406	947.4609375	-5383.300781	4715.771484	-5792.431641	4328.173828	4026.708984	1722.65625	-8828.613281	-258.3984375	1571.923828	4629.638672	-904.3945313	-2993.115234	2583.984375	-3832.910156	1141.259766	-1378.125	5857.03125	-4586.572266	-3380.712891	796.7285156	64.59960938	2304.052734	2971.582031	-4198.974609	2562.451172	818.2617188	-4500.439453	5038.769531	3380.712891	-2454.785156	-5167.96875	3014.648438	3725.244141	667.5292969	-1485.791016	-4220.507813	2863.916016	-2777.783203	4521.972656	-4823.4375	2304.052734	-2045.654297	1162.792969	-2131.787109	2390.185547	2153.320313
89.mp3	2583.984375	-2756.25	516.796875	-172.265625	-129.1992188	193.7988281	-409.1308594	-667.5292969	1055.126953	-258.3984375	-43.06640625	-193.7988281	215.3320313	409.1308594	-753.6621094	710.5957031	-172.265625	624.4628906	-968.9941406	-193.7988281	581.3964844	-279.9316406	-129.1992188	-64.59960938	-279.9316406	452.1972656	-43.06640625	344.53125	-322.9980469	-301.4648438	495.2636719	-258.3984375	21.53320313	366.0644531	301.4648438	-947.4609375	150.7324219	387.5976563	-495.2636719	602.9296875	-581.3964844	-107.6660156	150.7324219	150.7324219	172.265625	193.7988281	-172.265625	387.5976563	-1227.392578
90.mp3	7708.886719	1528.857422	-8096.484375	-495.2636719	-236.8652344	3962.109375	215.3320313	-2885.449219	-1248.925781	-301.4648438	6309.228516	-3036.181641	-1033.59375	-1184.326172	322.9980469	366.0644531	-387.5976563	5813.964844	-6696.826172	2002.587891	-710.5957031	366.0644531	7321.289063	-9366.943359	172.265625	7235.15625	-6718.359375	3273.046875	-4005.175781	-193.7988281	2131.787109	-2950.048828	8505.615234	-2583.984375	-4952.636719	7988.818359	-2411.71875	-2110.253906	6524.560547	-3574.511719	-1830.322266	1098.193359	925.9277344	2476.318359	-6287.695313	753.6621094	-1894.921875	1442.724609	-2282.519531
91.mp3	-990.5273438	5792.431641	-1873.388672	2583.984375	-4694.238281	-2562.451172	3100.78125	-1830.322266	-107.6660156	3165.380859	-3143.847656	279.9316406	-581.3964844	-753.6621094	9431.542969	-7579.6875	-538.3300781	-1722.65625	10422.07031	-5878.564453	1033.59375	-2390.185547	7364.355469	-5017.236328	5275.634766	-3359.179688	2153.320313	-6158.496094	6330.761719	-1614.990234	2067.1875	-4155.908203	-1399.658203	4005.175781	-5318.701172	-107.6660156	7170.556641	-2217.919922	2605.517578	-5555.566406	-2971.582031	3186.914063	5038.769531	-7665.820313	7859.619141	-9840.673828	10938.86719	-7881.152344	-1808.789063
92.mp3	968.9941406	-796.7285156	1528.857422	-1916.455078	301.4648438	-732.1289063	-861.328125	6180.029297	-4543.505859	-366.0644531	129.1992188	-473.7304688	-193.7988281	925.9277344	538.3300781	-710.5957031	1851.855469	-1765.722656	-150.7324219	-839.7949219	861.328125	1442.724609	-2196.386719	-430.6640625	1787.255859	-775.1953125	7192.089844	-5986.230469	-1141.259766	-387.5976563	322.9980469	-258.3984375	322.9980469	667.5292969	-430.6640625	5964.697266	-6072.363281	387.5976563	-538.3300781	215.3320313	1550.390625	-1916.455078	473.7304688	-86.1328125	301.4648438	-409.1308594	0	1012.060547	-1055.126953
93.mp3	-7751.953125	1873.388672	968.9941406	4974.169922	-5469.433594	2648.583984	-2433.251953	3380.712891	-2390.185547	-667.5292969	-2260.986328	5900.097656	-4242.041016	-882.8613281	1270.458984	1313.525391	-2734.716797	2519.384766	-1227.392578	1421.191406	-3143.847656	1119.726563	1981.054688	-1012.060547	-2863.916016	409.1308594	796.7285156	2906.982422	-2928.515625	-452.1972656	-516.796875	861.328125	3208.447266	-1248.925781	1055.126953	-2605.517578	2454.785156	-3875.976563	818.2617188	-107.6660156	2648.583984	-1658.056641	-1507.324219	4974.169922	-1722.65625	-3100.78125	409.1308594	-559.8632813	1614.990234
95.mp3	-990.5273438	3983.642578	-2153.320313	-1787.255859	-818.2617188	2691.650391	-1421.191406	-667.5292969	-21.53320313	-64.59960938	193.7988281	322.9980469	215.3320313	258.3984375	-925.9277344	818.2617188	3617.578125	-4026.708984	387.5976563	387.5976563	1205.859375	-2067.1875	2842.382813	-2950.048828	796.7285156	-1571.923828	796.7285156	409.1308594	775.1953125	-1313.525391	473.7304688	-1399.658203	753.6621094	1248.925781	-1227.392578	2799.316406	-1291.992188	667.5292969	-710.5957031	-366.0644531	-624.4628906	215.3320313	366.0644531	-796.7285156	1765.722656	6416.894531	-8204.150391	-279.9316406	86.1328125
96.mp3	2885.449219	-8634.814453	7536.621094	-2368.652344	-64.59960938	-4005.175781	5254.101563	-5383.300781	-279.9316406	8354.882813	-6869.091797	279.9316406	2756.25	-3143.847656	559.8632813	6826.025391	-5404.833984	4478.90625	-1205.859375	279.9316406	-1916.455078	689.0625	-1248.925781	236.8652344	861.328125	-1248.925781	2131.787109	-3165.380859	3940.576172	-2885.449219	258.3984375	-2950.048828	2648.583984	-1614.990234	1055.126953	452.1972656	1399.658203	861.328125	-6416.894531	6416.894531	-4328.173828	516.796875	2734.716797	-409.1308594	-3854.443359	624.4628906	5598.632813	-6266.162109	1378.125
98.mp3	-602.9296875	689.0625	-1184.326172	107.6660156	215.3320313	-473.7304688	-43.06640625	43.06640625	430.6640625	107.6660156	-236.8652344	-43.06640625	-129.1992188	366.0644531	-602.9296875	452.1972656	150.7324219	215.3320313	-193.7988281	-193.7988281	473.7304688	-473.7304688	-538.3300781	624.4628906	344.53125	-279.9316406	43.06640625	-409.1308594	538.3300781	-172.265625	107.6660156	-409.1308594	193.7988281	-86.1328125	215.3320313	344.53125	667.5292969	-1507.324219	538.3300781	129.1992188	193.7988281	-753.6621094	21.53320313	1076.660156	-689.0625	21.53320313	-430.6640625	-43.06640625	150.7324219
99.mp3	64.59960938	-1098.193359	624.4628906	279.9316406	-344.53125	6524.560547	-5749.365234	-818.2617188	-150.7324219	2217.919922	-2260.986328	3574.511719	-3488.378906	322.9980469	107.6660156	-86.1328125	107.6660156	710.5957031	-43.06640625	-1162.792969	1550.390625	-21.53320313	-1378.125	667.5292969	215.3320313	4543.505859	-4285.107422	150.7324219	-689.0625	-236.8652344	-193.7988281	430.6640625	215.3320313	4737.304688	-4457.373047	3294.580078	-3509.912109	-796.7285156	344.53125	495.2636719	-43.06640625	-796.7285156	-322.9980469	2777.783203	-1119.726563	-409.1308594	925.9277344	107.6660156	-1205.859375
101.mp3	-1464.257813	1335.058594	-1485.791016	-301.4648438	1248.925781	-1291.992188	21.53320313	21.53320313	366.0644531	-21.53320313	-172.265625	172.265625	1937.988281	-2282.519531	0	322.9980469	-344.53125	322.9980469	-129.1992188	1808.789063	5727.832031	-7149.023438	-387.5976563	8247.216797	-5792.431641	-236.8652344	-473.7304688	107.6660156	-689.0625	538.3300781	7278.222656	-6503.027344	-1765.722656	279.9316406	710.5957031	990.5273438	-1873.388672	732.1289063	86.1328125	7084.423828	-7127.490234	7579.6875	775.1953125	-8290.283203	1399.658203	-3186.914063	4371.240234	-1701.123047	-2131.787109
102.mp3	-990.5273438	1098.193359	64.59960938	-172.265625	624.4628906	-624.4628906	64.59960938	-150.7324219	-581.3964844	-581.3964844	43.06640625	-322.9980469	-21.53320313	645.9960938	-1227.392578	645.9960938	236.8652344	-236.8652344	-710.5957031	1291.992188	-215.3320313	-1227.392578	2131.787109	-215.3320313	-1055.126953	904.3945313	-236.8652344	-581.3964844	645.9960938	150.7324219	21.53320313	-1571.923828	1937.988281	0	-1033.59375	904.3945313	43.06640625	-602.9296875	602.9296875	-473.7304688	473.7304688	322.9980469	172.265625	-279.9316406	86.1328125	258.3984375	-236.8652344	-21.53320313	172.265625
103.mp3	344.53125	1055.126953	-1184.326172	86.1328125	43.06640625	-430.6640625	43.06640625	193.7988281	-150.7324219	-236.8652344	-86.1328125	-86.1328125	1787.255859	-236.8652344	344.53125	667.5292969	-1851.855469	-215.3320313	-107.6660156	-344.53125	2260.986328	-1981.054688	301.4648438	-710.5957031	473.7304688	1270.458984	-430.6640625	-107.6660156	947.4609375	-775.1953125	-904.3945313	538.3300781	-495.2636719	-43.06640625	279.9316406	-495.2636719	990.5273438	-1378.125	43.06640625	-107.6660156	-667.5292969	516.796875	1033.59375	-1313.525391	818.2617188	-1141.259766	538.3300781	1291.992188	-1744.189453
104.mp3	-387.5976563	-581.3964844	8936.279297	-7816.552734	-1313.525391	-861.328125	710.5957031	2476.318359	-3165.380859	602.9296875	-1076.660156	667.5292969	495.2636719	581.3964844	516.796875	-1507.324219	1658.056641	-1528.857422	1636.523438	-581.3964844	129.1992188	301.4648438	-990.5273438	1227.392578	-1421.191406	-21.53320313	43.06640625	301.4648438	1378.125	-538.3300781	-1679.589844	2347.119141	-667.5292969	-753.6621094	-344.53125	559.8632813	387.5976563	4974.169922	-5663.232422	7364.355469	-7773.486328	1356.591797	-732.1289063	-732.1289063	64.59960938	-645.9960938	1937.988281	-322.9980469	5857.03125
105.mp3	2497.851563	1291.992188	968.9941406	-2519.384766	-2454.785156	21.53320313	753.6621094	2174.853516	-2993.115234	2002.587891	-387.5976563	2368.652344	430.6640625	-4500.439453	430.6640625	366.0644531	2217.919922	1830.322266	-1507.324219	-2670.117188	2260.986328	64.59960938	839.7949219	-3380.712891	150.7324219	366.0644531	689.0625	1550.390625	-2196.386719	-236.8652344	4844.970703	-1679.589844	366.0644531	-3811.376953	-689.0625	2627.050781	-1787.255859	2024.121094	-2260.986328	215.3320313	1399.658203	322.9980469	1765.722656	-4134.375	2454.785156	-1916.455078	1012.060547	2239.453125	-3919.042969
106.mp3	-172.265625	4823.4375	-3725.244141	3165.380859	4543.505859	-689.0625	64.59960938	-7084.423828	818.2617188	-1507.324219	1679.589844	-2368.652344	968.9941406	-86.1328125	3208.447266	-2885.449219	495.2636719	-839.7949219	322.9980469	818.2617188	6309.228516	-6395.361328	-1184.326172	430.6640625	-947.4609375	1012.060547	2024.121094	-1227.392578	21.53320313	-947.4609375	1119.726563	495.2636719	5426.367188	-6912.158203	129.1992188	-452.1972656	796.7285156	-882.8613281	-129.1992188	-193.7988281	1830.322266	-1830.322266	-64.59960938	0	6373.828125	-5447.900391	3079.248047	-3596.044922	-409.1308594
107.mp3	2928.515625	-4112.841797	1356.591797	-1313.525391	129.1992188	882.8613281	-559.8632813	-172.265625	968.9941406	-624.4628906	538.3300781	-645.9960938	107.6660156	344.53125	-215.3320313	-344.53125	344.53125	2842.382813	-3251.513672	-236.8652344	1076.660156	-1528.857422	2325.585938	-1356.591797	-645.9960938	-129.1992188	473.7304688	-366.0644531	21.53320313	322.9980469	2024.121094	-2627.050781	2670.117188	-1873.388672	344.53125	-1076.660156	-150.7324219	409.1308594	3639.111328	-4005.175781	1378.125	-1227.392578	64.59960938	602.9296875	1335.058594	-2476.318359	1184.326172	-689.0625	-64.59960938
108.mp3	-2734.716797	-2024.121094	5060.302734	-1851.855469	-4543.505859	-409.1308594	1098.193359	1528.857422	-3229.980469	3380.712891	-645.9960938	3488.378906	-5189.501953	1937.988281	2734.716797	-2368.652344	-2304.052734	1119.726563	-516.796875	1291.992188	559.8632813	-2411.71875	-602.9296875	107.6660156	-279.9316406	1722.65625	7062.890625	-7170.556641	-1098.193359	-624.4628906	215.3320313	6007.763672	-5167.96875	-947.4609375	1658.056641	1614.990234	4005.175781	-6632.226563	-387.5976563	-43.06640625	-172.265625	172.265625	495.2636719	1119.726563	-667.5292969	5534.033203	-5835.498047	-818.2617188	1205.859375
109.mp3	2691.650391	-2928.515625	1787.255859	-409.1308594	-150.7324219	-732.1289063	4608.105469	-1421.191406	-602.9296875	-2842.382813	2282.519531	-2971.582031	5275.634766	-538.3300781	-3574.511719	-215.3320313	172.265625	-1076.660156	-516.796875	0	925.9277344	-172.265625	796.7285156	-559.8632813	-732.1289063	904.3945313	-366.0644531	-559.8632813	559.8632813	-689.0625	-107.6660156	1184.326172	-925.9277344	-129.1992188	1313.525391	-1313.525391	-366.0644531	732.1289063	430.6640625	-1076.660156	172.265625	-43.06640625	43.06640625	559.8632813	-775.1953125	172.265625	1055.126953	-796.7285156	-344.53125
110.mp3	-64.59960938	-86.1328125	2519.384766	-2131.787109	-172.265625	107.6660156	107.6660156	21.53320313	-236.8652344	129.1992188	279.9316406	-753.6621094	258.3984375	667.5292969	409.1308594	-1873.388672	3057.714844	-2820.849609	1356.591797	150.7324219	-43.06640625	0	-861.328125	861.328125	-430.6640625	409.1308594	-1248.925781	258.3984375	-473.7304688	818.2617188	452.1972656	-1119.726563	1227.392578	-150.7324219	-1119.726563	1356.591797	-1765.722656	1507.324219	-882.8613281	-193.7988281	1270.458984	-1744.189453	1313.525391	301.4648438	-1248.925781	1378.125	64.59960938	172.265625	-64.59960938
111.mp3	64.59960938	-107.6660156	86.1328125	-43.06640625	-322.9980469	193.7988281	-86.1328125	236.8652344	-322.9980469	150.7324219	-215.3320313	430.6640625	86.1328125	387.5976563	-538.3300781	172.265625	-473.7304688	366.0644531	-322.9980469	150.7324219	43.06640625	64.59960938	452.1972656	-495.2636719	129.1992188	-150.7324219	495.2636719	-452.1972656	-258.3984375	322.9980469	-86.1328125	236.8652344	387.5976563	-753.6621094	193.7988281	-236.8652344	559.8632813	-258.3984375	-150.7324219	-172.265625	64.59960938	839.7949219	-150.7324219	-602.9296875	-172.265625	581.3964844	279.9316406	-753.6621094	150.7324219
112.mp3	-581.3964844	-1485.791016	882.8613281	-710.5957031	925.9277344	-1507.324219	947.4609375	-1076.660156	64.59960938	818.2617188	-430.6640625	-1098.193359	732.1289063	-64.59960938	-215.3320313	1851.855469	1227.392578	-2196.386719	796.7285156	1507.324219	-2885.449219	2131.787109	-2390.185547	1055.126953	-21.53320313	-516.796875	150.7324219	193.7988281	3919.042969	-4220.507813	-43.06640625	2260.986328	-1873.388672	430.6640625	0	-279.9316406	645.9960938	2067.1875	-2734.716797	-193.7988281	-107.6660156	-150.7324219	-473.7304688	732.1289063	-107.6660156	-64.59960938	1055.126953	21.53320313	-1787.255859
113.mp3	301.4648438	-193.7988281	193.7988281	-21.53320313	193.7988281	0	-107.6660156	-516.796875	344.53125	-667.5292969	1141.259766	-409.1308594	387.5976563	-516.796875	258.3984375	172.265625	452.1972656	-473.7304688	387.5976563	-1012.060547	1076.660156	-473.7304688	-538.3300781	387.5976563	-495.2636719	452.1972656	-645.9960938	86.1328125	602.9296875	-279.9316406	-387.5976563	344.53125	2562.451172	-2411.71875	193.7988281	150.7324219	-172.265625	-236.8652344	-387.5976563	689.0625	2519.384766	-2799.316406	150.7324219	-301.4648438	409.1308594	86.1328125	387.5976563	-1270.458984	452.1972656
114.mp3	8419.482422	-7622.753906	1830.322266	-1356.591797	452.1972656	-2648.583984	452.1972656	7256.689453	-4866.503906	-2174.853516	818.2617188	1076.660156	1873.388672	-1808.789063	-1313.525391	-64.59960938	-86.1328125	2820.849609	-3359.179688	1937.988281	-387.5976563	2282.519531	2519.384766	-5770.898438	1184.326172	1248.925781	689.0625	-3940.576172	2713.183594	-710.5957031	1744.189453	-1184.326172	-215.3320313	-236.8652344	1313.525391	796.7285156	-3682.177734	-193.7988281	6826.025391	2217.919922	-7364.355469	-1399.658203	732.1289063	3789.84375	-1571.923828	1916.455078	-3316.113281	-710.5957031	6201.5625
115.mp3	-43.06640625	21.53320313	-43.06640625	-172.265625	-990.5273438	689.0625	-301.4648438	1205.859375	129.1992188	-473.7304688	1528.857422	-2024.121094	129.1992188	-839.7949219	1033.59375	301.4648438	-904.3945313	107.6660156	129.1992188	430.6640625	301.4648438	-495.2636719	21.53320313	2110.253906	-1765.722656	-710.5957031	559.8632813	1421.191406	-495.2636719	-495.2636719	344.53125	2002.587891	-3036.181641	-775.1953125	2519.384766	-1464.257813	-215.3320313	-387.5976563	1313.525391	-1055.126953	-344.53125	150.7324219	2928.515625	-2260.986328	150.7324219	-1291.992188	-215.3320313	215.3320313	1335.058594
116.mp3	279.9316406	-495.2636719	-1722.65625	2239.453125	-538.3300781	-258.3984375	1378.125	667.5292969	1528.857422	990.5273438	-1894.921875	-602.9296875	-366.0644531	-2605.517578	1335.058594	43.06640625	-2627.050781	2131.787109	-1765.722656	3014.648438	-301.4648438	-1636.523438	6933.691406	-6438.427734	5124.902344	5404.833984	-8462.548828	602.9296875	-2045.654297	3316.113281	-2670.117188	-1959.521484	-193.7988281	5189.501953	-4392.773438	-236.8652344	6459.960938	-5361.767578	-1894.921875	-129.1992188	2863.916016	-3703.710938	1313.525391	2756.25	1894.921875	-1313.525391	1421.191406	-2583.984375	64.59960938
117.mp3	258.3984375	-882.8613281	236.8652344	279.9316406	452.1972656	-710.5957031	-236.8652344	645.9960938	-215.3320313	-559.8632813	279.9316406	258.3984375	21.53320313	-366.0644531	775.1953125	43.06640625	-452.1972656	193.7988281	258.3984375	21.53320313	258.3984375	968.9941406	21.53320313	-1184.326172	-107.6660156	43.06640625	107.6660156	4435.839844	-2153.320313	-409.1308594	-387.5976563	6826.025391	-6309.228516	-215.3320313	-2390.185547	2454.785156	3725.244141	-4134.375	-1076.660156	-1012.060547	732.1289063	-150.7324219	1356.591797	581.3964844	-172.265625	366.0644531	-1248.925781	1162.792969	-430.6640625
118.mp3	1981.054688	-1012.060547	-1571.923828	2713.183594	2906.982422	-1076.660156	-2906.982422	-1055.126953	-2002.587891	6826.025391	-4608.105469	732.1289063	-1485.791016	150.7324219	2045.654297	2368.652344	-4392.773438	1442.724609	947.4609375	-2390.185547	3186.914063	-1184.326172	-1055.126953	-21.53320313	-473.7304688	4995.703125	-4392.773438	322.9980469	-753.6621094	3014.648438	-4306.640625	1141.259766	-86.1328125	882.8613281	-21.53320313	2928.515625	-4328.173828	-129.1992188	1571.923828	-904.3945313	1959.521484	-1571.923828	-1830.322266	0	430.6640625	7881.152344	-6847.558594	-495.2636719	882.8613281
119.mp3	21.53320313	-172.265625	21.53320313	-387.5976563	215.3320313	193.7988281	-344.53125	172.265625	322.9980469	21.53320313	-559.8632813	236.8652344	-279.9316406	215.3320313	-430.6640625	-21.53320313	602.9296875	-86.1328125	344.53125	-818.2617188	-150.7324219	602.9296875	-1335.058594	839.7949219	430.6640625	-387.5976563	-86.1328125	430.6640625	-925.9277344	322.9980469	839.7949219	-322.9980469	-516.796875	-64.59960938	0	-236.8652344	559.8632813	-409.1308594	-473.7304688	1313.525391	-172.265625	-538.3300781	1012.060547	-495.2636719	-387.5976563	667.5292969	-236.8652344	-64.59960938	-150.7324219
120.mp3	839.7949219	624.4628906	-43.06640625	-710.5957031	1830.322266	-215.3320313	-1141.259766	150.7324219	-322.9980469	1528.857422	3014.648438	-4371.240234	-1270.458984	387.5976563	2325.585938	-925.9277344	215.3320313	624.4628906	-1184.326172	925.9277344	753.6621094	129.1992188	-968.9941406	-753.6621094	495.2636719	1248.925781	-2304.052734	861.328125	624.4628906	-1658.056641	4198.974609	-1787.255859	-990.5273438	-667.5292969	2519.384766	-1894.921875	5813.964844	-3682.177734	-193.7988281	-1141.259766	-2950.048828	495.2636719	-559.8632813	-645.9960938	64.59960938	-43.06640625	21.53320313	279.9316406	3983.642578
121.mp3	-258.3984375	2088.720703	-1378.125	1248.925781	-2325.585938	2304.052734	-301.4648438	-2476.318359	645.9960938	-215.3320313	1701.123047	-2497.851563	3703.710938	-409.1308594	-882.8613281	1076.660156	-3682.177734	2476.318359	2239.453125	559.8632813	-4694.238281	-882.8613281	2153.320313	-818.2617188	2002.587891	538.3300781	-2562.451172	-495.2636719	-430.6640625	129.1992188	645.9960938	-2325.585938	3875.976563	1679.589844	-1270.458984	1399.658203	-1205.859375	-2153.320313	1937.988281	-2110.253906	7945.751953	-7751.953125	2196.386719	775.1953125	-5146.435547	2304.052734	4263.574219	-4220.507813	-839.7949219
122.mp3	-322.9980469	-559.8632813	-602.9296875	172.265625	645.9960938	-21.53320313	1679.589844	-2153.320313	3122.314453	-3768.310547	236.8652344	366.0644531	473.7304688	-689.0625	-602.9296875	5921.630859	-2088.720703	-1485.791016	2002.587891	-516.796875	-3897.509766	1916.455078	-366.0644531	-624.4628906	495.2636719	-1701.123047	2411.71875	-150.7324219	-2045.654297	1098.193359	-1916.455078	3186.914063	-1399.658203	-452.1972656	-839.7949219	1593.457031	-1959.521484	645.9960938	5986.230469	-2562.451172	-2476.318359	387.5976563	-710.5957031	-753.6621094	796.7285156	0	279.9316406	4565.039063	-4091.308594
123.mp3	-4866.503906	882.8613281	172.265625	-732.1289063	-150.7324219	344.53125	-21.53320313	172.265625	-107.6660156	344.53125	624.4628906	-1421.191406	430.6640625	430.6640625	-430.6640625	495.2636719	215.3320313	1055.126953	301.4648438	-107.6660156	-1033.59375	3079.248047	-3423.779297	3402.246094	-3725.244141	-193.7988281	839.7949219	86.1328125	-86.1328125	-86.1328125	904.3945313	-667.5292969	-818.2617188	86.1328125	2885.449219	-1098.193359	2282.519531	-2347.119141	1141.259766	-1205.859375	1894.921875	-1335.058594	-710.5957031	-818.2617188	624.4628906	-1291.992188	172.265625	-172.265625	-258.3984375
124.mp3	3423.779297	-2691.650391	-1098.193359	710.5957031	21.53320313	473.7304688	-215.3320313	645.9960938	-1270.458984	-236.8652344	129.1992188	689.0625	-387.5976563	-495.2636719	689.0625	-366.0644531	-344.53125	732.1289063	107.6660156	21.53320313	-667.5292969	732.1289063	-301.4648438	43.06640625	21.53320313	322.9980469	-64.59960938	-538.3300781	387.5976563	-366.0644531	-107.6660156	667.5292969	129.1992188	-129.1992188	-322.9980469	-107.6660156	129.1992188	-258.3984375	925.9277344	-86.1328125	-602.9296875	236.8652344	-559.8632813	279.9316406	193.7988281	-301.4648438	215.3320313	-129.1992188	86.1328125
125.mp3	301.4648438	-1076.660156	4435.839844	-3402.246094	516.796875	193.7988281	775.1953125	-1701.123047	3639.111328	882.8613281	-3789.84375	904.3945313	-1378.125	-1313.525391	645.9960938	2260.986328	-968.9941406	-1593.457031	882.8613281	-947.4609375	516.796875	947.4609375	-452.1972656	-43.06640625	387.5976563	2110.253906	602.9296875	-4177.441406	559.8632813	-559.8632813	559.8632813	1248.925781	-1614.990234	1722.65625	-775.1953125	193.7988281	4521.972656	-4801.904297	-516.796875	1270.458984	-1485.791016	-258.3984375	1227.392578	2347.119141	-1787.255859	322.9980469	-1614.990234	21.53320313	732.1289063
126.mp3	-2842.382813	0	-322.9980469	1205.859375	-1421.191406	775.1953125	-258.3984375	301.4648438	-172.265625	64.59960938	3165.380859	-3832.910156	193.7988281	1291.992188	301.4648438	-1184.326172	538.3300781	-150.7324219	473.7304688	-818.2617188	-322.9980469	2131.787109	-1808.789063	279.9316406	753.6621094	-279.9316406	-236.8652344	-581.3964844	-279.9316406	86.1328125	-430.6640625	236.8652344	1248.925781	-1291.992188	236.8652344	1141.259766	-1076.660156	-150.7324219	495.2636719	-172.265625	0	3488.378906	-2454.785156	-882.8613281	1055.126953	-236.8652344	-1981.054688	645.9960938	-258.3984375
127.mp3	150.7324219	-150.7324219	0	-21.53320313	0	430.6640625	0	-409.1308594	0	0	301.4648438	-301.4648438	107.6660156	-21.53320313	0	-21.53320313	366.0644531	-322.9980469	-215.3320313	193.7988281	344.53125	-258.3984375	0	-43.06640625	0	-236.8652344	193.7988281	-21.53320313	-150.7324219	172.265625	0	21.53320313	-279.9316406	64.59960938	21.53320313	150.7324219	129.1992188	-236.8652344	21.53320313	129.1992188	-107.6660156	0	-21.53320313	21.53320313	-21.53320313	-86.1328125	473.7304688	-193.7988281	-43.06640625
128.mp3	-86.1328125	215.3320313	64.59960938	-107.6660156	-172.265625	236.8652344	-215.3320313	215.3320313	0	86.1328125	-21.53320313	-129.1992188	-301.4648438	279.9316406	21.53320313	21.53320313	21.53320313	64.59960938	-86.1328125	-193.7988281	322.9980469	-107.6660156	-21.53320313	0	-64.59960938	43.06640625	21.53320313	-107.6660156	-107.6660156	-86.1328125	452.1972656	-107.6660156	-21.53320313	-21.53320313	-21.53320313	43.06640625	129.1992188	-236.8652344	0	0	107.6660156	-21.53320313	-64.59960938	258.3984375	-193.7988281	21.53320313	0	409.1308594	-409.1308594
129.mp3	-10077.53906	279.9316406	4844.970703	-5490.966797	4155.908203	-3789.84375	7278.222656	-7127.490234	1744.189453	4543.505859	-6050.830078	2756.25	-3186.914063	4414.306641	-4543.505859	624.4628906	236.8652344	7515.087891	-7881.152344	86.1328125	-258.3984375	7342.822266	-7407.421875	4737.304688	3165.380859	-7773.486328	301.4648438	1701.123047	6330.761719	-8527.148438	0	7084.423828	2756.25	-9582.275391	1701.123047	5490.966797	-6696.826172	904.3945313	-1658.056641	1119.726563	-1830.322266	2670.117188	8182.617188	-6244.628906	2131.787109	-4478.90625	-1162.792969	5921.630859	624.4628906
130.mp3	-236.8652344	-86.1328125	3703.710938	8333.349609	-861.328125	-11304.93164	409.1308594	64.59960938	-516.796875	-258.3984375	430.6640625	624.4628906	-538.3300781	-279.9316406	-473.7304688	129.1992188	-150.7324219	8290.283203	1722.65625	2282.519531	-11391.06445	-150.7324219	0	-430.6640625	279.9316406	516.796875	-710.5957031	473.7304688	193.7988281	-387.5976563	0	5792.431641	3380.712891	1291.992188	-11175.73242	1313.525391	-538.3300781	43.06640625	-775.1953125	1055.126953	150.7324219	-689.0625	-107.6660156	86.1328125	64.59960938	21.53320313	8570.214844	2519.384766	-11541.79688
131.mp3	667.5292969	-452.1972656	1507.324219	-1291.992188	193.7988281	-172.265625	1528.857422	2002.587891	1528.857422	-2713.183594	-1205.859375	-1399.658203	6869.091797	710.5957031	-2713.183594	-2971.582031	-1421.191406	1421.191406	2583.984375	-1571.923828	-796.7285156	-1464.257813	1701.123047	2368.652344	-2088.720703	-215.3320313	-1765.722656	3789.84375	710.5957031	-1830.322266	-904.3945313	-2110.253906	7170.556641	-538.3300781	-3423.779297	-2024.121094	5921.630859	-3703.710938	-1679.589844	-3143.847656	-150.7324219	-21.53320313	5555.566406	-2196.386719	2820.849609	-4349.707031	3854.443359	-4263.574219	1141.259766
133.mp3	-215.3320313	193.7988281	0	452.1972656	473.7304688	-516.796875	0	-64.59960938	409.1308594	473.7304688	-21.53320313	86.1328125	322.9980469	839.7949219	-861.328125	64.59960938	193.7988281	-129.1992188	129.1992188	387.5976563	-882.8613281	624.4628906	-107.6660156	-538.3300781	409.1308594	-301.4648438	839.7949219	-904.3945313	1205.859375	-538.3300781	-409.1308594	129.1992188	-409.1308594	344.53125	-301.4648438	-150.7324219	-301.4648438	-236.8652344	64.59960938	279.9316406	-473.7304688	430.6640625	516.796875	818.2617188	-1119.726563	-279.9316406	-602.9296875	-150.7324219	0
134.mp3	-430.6640625	-1421.191406	-193.7988281	-602.9296875	1356.591797	-602.9296875	1722.65625	-624.4628906	-1550.390625	516.796875	-150.7324219	-366.0644531	-107.6660156	21.53320313	1141.259766	-624.4628906	-581.3964844	21.53320313	473.7304688	21.53320313	-430.6640625	4543.505859	-4780.371094	-1356.591797	11649.46289	-1119.726563	-1205.859375	-8161.083984	-1227.392578	12769.18945	-236.8652344	-1464.257813	-9883.740234	-1162.792969	13372.11914	-4069.775391	21.53320313	-8354.882813	409.1308594	5318.701172	-2024.121094	-409.1308594	-904.3945313	-172.265625	3897.509766	2799.316406	-3832.910156	-2670.117188	-150.7324219
135.mp3	-1119.726563	-4974.169922	1055.126953	-2239.453125	1507.324219	839.7949219	-1119.726563	-968.9941406	-538.3300781	2605.517578	5189.501953	-7192.089844	1421.191406	6589.160156	-7364.355469	1227.392578	-2110.253906	1055.126953	430.6640625	301.4648438	-2627.050781	1614.990234	-775.1953125	6330.761719	-6093.896484	1464.257813	-732.1289063	882.8613281	-2713.183594	-409.1308594	21.53320313	236.8652344	602.9296875	-452.1972656	129.1992188	3380.712891	-3014.648438	4758.837891	-4457.373047	193.7988281	1378.125	818.2617188	-2519.384766	-645.9960938	1485.791016	-904.3945313	2131.787109	1076.660156	-2734.716797
136.mp3	-129.1992188	-1679.589844	-3617.578125	5103.369141	-3617.578125	-1614.990234	4478.90625	-624.4628906	-5986.230469	3423.779297	-2928.515625	1248.925781	-1205.859375	4952.636719	-882.8613281	-882.8613281	-3639.111328	6718.359375	-1722.65625	-1485.791016	2347.119141	-4586.572266	6546.09375	-6244.628906	2390.185547	-5017.236328	4263.574219	3832.910156	-1162.792969	-8828.613281	6136.962891	-5254.101563	7385.888672	-4823.4375	1356.591797	-2067.1875	2045.654297	-2756.25	624.4628906	-258.3984375	-172.265625	2174.853516	1291.992188	-1873.388672	-1227.392578	-1485.791016	2627.050781	7644.287109	-6503.027344
137.mp3	172.265625	-43.06640625	301.4648438	-215.3320313	0	43.06640625	-172.265625	-172.265625	193.7988281	-86.1328125	-107.6660156	366.0644531	301.4648438	43.06640625	-21.53320313	-430.6640625	1033.59375	-839.7949219	-43.06640625	-387.5976563	430.6640625	64.59960938	-473.7304688	559.8632813	-129.1992188	-409.1308594	-21.53320313	64.59960938	172.265625	775.1953125	-645.9960938	-322.9980469	559.8632813	-322.9980469	21.53320313	-366.0644531	150.7324219	322.9980469	193.7988281	-21.53320313	-968.9941406	495.2636719	409.1308594	-86.1328125	-236.8652344	0	409.1308594	-366.0644531	322.9980469
138.mp3	-21.53320313	-43.06640625	21.53320313	129.1992188	0	-107.6660156	129.1992188	473.7304688	-107.6660156	0	-150.7324219	322.9980469	0	0	538.3300781	-861.328125	279.9316406	21.53320313	409.1308594	129.1992188	-21.53320313	21.53320313	-258.3984375	-107.6660156	172.265625	0	172.265625	150.7324219	64.59960938	-301.4648438	-21.53320313	107.6660156	-150.7324219	172.265625	172.265625	-129.1992188	-129.1992188	64.59960938	710.5957031	-667.5292969	150.7324219	322.9980469	-322.9980469	43.06640625	430.6640625	-645.9960938	172.265625	-21.53320313	-236.8652344
140.mp3	-129.1992188	-64.59960938	172.265625	258.3984375	-322.9980469	-107.6660156	43.06640625	366.0644531	-172.265625	-344.53125	473.7304688	0	-538.3300781	366.0644531	-64.59960938	-86.1328125	150.7324219	236.8652344	-495.2636719	150.7324219	172.265625	-193.7988281	258.3984375	21.53320313	-301.4648438	21.53320313	86.1328125	21.53320313	-107.6660156	215.3320313	-322.9980469	129.1992188	344.53125	-366.0644531	43.06640625	473.7304688	-538.3300781	150.7324219	64.59960938	129.1992188	-21.53320313	-516.796875	495.2636719	-129.1992188	301.4648438	-559.8632813	193.7988281	-21.53320313	-86.1328125
142.mp3	86.1328125	43.06640625	-215.3320313	409.1308594	581.3964844	-1356.591797	925.9277344	-538.3300781	387.5976563	495.2636719	-193.7988281	-301.4648438	-495.2636719	516.796875	-538.3300781	-64.59960938	624.4628906	-387.5976563	344.53125	-322.9980469	64.59960938	-279.9316406	387.5976563	150.7324219	-473.7304688	818.2617188	-861.328125	86.1328125	947.4609375	-753.6621094	-43.06640625	-279.9316406	516.796875	-387.5976563	193.7988281	473.7304688	-430.6640625	-258.3984375	-193.7988281	0	1119.726563	-861.328125	193.7988281	-215.3320313	516.796875	-495.2636719	-86.1328125	753.6621094	-1076.660156
143.mp3	-409.1308594	193.7988281	-21.53320313	-129.1992188	-624.4628906	775.1953125	-387.5976563	-86.1328125	279.9316406	43.06640625	-215.3320313	-581.3964844	861.328125	86.1328125	-21.53320313	-64.59960938	-129.1992188	-473.7304688	-86.1328125	581.3964844	624.4628906	-624.4628906	968.9941406	-818.2617188	0	409.1308594	-21.53320313	-215.3320313	-64.59960938	-86.1328125	1098.193359	-387.5976563	-322.9980469	366.0644531	-172.265625	-925.9277344	-129.1992188	559.8632813	-193.7988281	-236.8652344	-172.265625	322.9980469	150.7324219	-150.7324219	882.8613281	236.8652344	-775.1953125	-624.4628906	1012.060547
144.mp3	-559.8632813	516.796875	-1227.392578	559.8632813	732.1289063	-689.0625	-1571.923828	215.3320313	-193.7988281	-366.0644531	581.3964844	1270.458984	322.9980469	-21.53320313	-452.1972656	258.3984375	-602.9296875	882.8613281	-43.06640625	-43.06640625	1701.123047	-1571.923828	-43.06640625	516.796875	-301.4648438	-366.0644531	-861.328125	64.59960938	581.3964844	21.53320313	-581.3964844	516.796875	-581.3964844	473.7304688	-473.7304688	-43.06640625	21.53320313	-495.2636719	-581.3964844	215.3320313	64.59960938	-452.1972656	-387.5976563	473.7304688	1076.660156	-172.265625	-236.8652344	193.7988281	-559.8632813
145.mp3	258.3984375	172.265625	-150.7324219	-43.06640625	-344.53125	-215.3320313	559.8632813	-559.8632813	0	193.7988281	-193.7988281	215.3320313	0	667.5292969	-882.8613281	430.6640625	-322.9980469	473.7304688	-473.7304688	0	0	-21.53320313	107.6660156	43.06640625	258.3984375	-258.3984375	21.53320313	322.9980469	-86.1328125	-215.3320313	215.3320313	-258.3984375	-21.53320313	-366.0644531	710.5957031	-452.1972656	473.7304688	344.53125	-1098.193359	-64.59960938	1162.792969	215.3320313	-366.0644531	172.265625	516.796875	-538.3300781	-344.53125	366.0644531	-366.0644531
146.mp3	-64.59960938	-64.59960938	64.59960938	-129.1992188	0	0	-21.53320313	0	0	86.1328125	0	-21.53320313	-43.06640625	-21.53320313	21.53320313	64.59960938	-21.53320313	-43.06640625	0	193.7988281	-193.7988281	-21.53320313	409.1308594	-409.1308594	409.1308594	43.06640625	-21.53320313	-344.53125	107.6660156	-86.1328125	-236.8652344	0	0	322.9980469	-107.6660156	-107.6660156	193.7988281	0	0	-172.265625	21.53320313	0	-21.53320313	21.53320313	-21.53320313	86.1328125	-21.53320313	-21.53320313	-43.06640625
148.mp3	-1205.859375	107.6660156	-1550.390625	1012.060547	-538.3300781	775.1953125	-1399.658203	3596.044922	-1227.392578	968.9941406	-3423.779297	2282.519531	-2260.986328	279.9316406	-1464.257813	2110.253906	-968.9941406	2648.583984	-2411.71875	1162.792969	-2562.451172	990.5273438	-990.5273438	1679.589844	667.5292969	-236.8652344	-3574.511719	1356.591797	-409.1308594	409.1308594	2239.453125	-1614.990234	-1593.457031	1808.789063	-1808.789063	-452.1972656	1033.59375	1464.257813	258.3984375	2627.050781	-2239.453125	538.3300781	-602.9296875	-1055.126953	-21.53320313	-495.2636719	-904.3945313	925.9277344	947.4609375
149.mp3	258.3984375	-21.53320313	-689.0625	2627.050781	-2562.451172	150.7324219	236.8652344	-366.0644531	1442.724609	-1227.392578	-215.3320313	236.8652344	387.5976563	-107.6660156	-301.4648438	-86.1328125	516.796875	0	1141.259766	-1141.259766	0	258.3984375	-86.1328125	538.3300781	-43.06640625	-882.8613281	-366.0644531	64.59960938	409.1308594	1227.392578	-968.9941406	-667.5292969	21.53320313	366.0644531	-43.06640625	710.5957031	-538.3300781	-193.7988281	0	-107.6660156	-43.06640625	0	-43.06640625	21.53320313	-86.1328125	301.4648438	-43.06640625	-215.3320313	172.265625
150.mp3	21.53320313	409.1308594	-215.3320313	645.9960938	-1162.792969	1614.990234	-1744.189453	968.9941406	-1162.792969	538.3300781	-538.3300781	1636.523438	-1528.857422	559.8632813	258.3984375	-150.7324219	43.06640625	409.1308594	710.5957031	366.0644531	-2174.853516	-129.1992188	2583.984375	-2088.720703	495.2636719	452.1972656	-667.5292969	129.1992188	21.53320313	0	-150.7324219	344.53125	322.9980469	-1055.126953	344.53125	-64.59960938	-387.5976563	1442.724609	-258.3984375	279.9316406	-473.7304688	0	-1012.060547	344.53125	-21.53320313	430.6640625	-215.3320313	215.3320313	-193.7988281
151.mp3	322.9980469	0	1378.125	-1571.923828	-107.6660156	-559.8632813	6136.962891	-5447.900391	-301.4648438	-215.3320313	-43.06640625	947.4609375	2713.183594	-3380.712891	-387.5976563	21.53320313	-21.53320313	150.7324219	-64.59960938	6223.095703	3639.111328	-8893.212891	-1012.060547	279.9316406	215.3320313	279.9316406	5598.632813	-4694.238281	-1119.726563	430.6640625	-172.265625	-107.6660156	1291.992188	366.0644531	-1787.255859	689.0625	-904.3945313	689.0625	-21.53320313	-279.9316406	1378.125	-1248.925781	796.7285156	-21.53320313	-732.1289063	301.4648438	-1270.458984	753.6621094	-193.7988281
152.mp3	5620.166016	-3962.109375	796.7285156	4608.105469	-5189.501953	-2153.320313	7170.556641	172.265625	-5038.769531	-2670.117188	2024.121094	7127.490234	-8656.347656	710.5957031	8634.814453	-9108.544922	1464.257813	2562.451172	-4069.775391	1205.859375	-1399.658203	2433.251953	4091.308594	-6136.962891	-925.9277344	7924.21875	-8268.75	1356.591797	-1119.726563	322.9980469	4155.908203	-3337.646484	-538.3300781	3509.912109	-3617.578125	818.2617188	5490.966797	-5857.03125	-43.06640625	689.0625	839.7949219	2045.654297	-3768.310547	602.9296875	4263.574219	-4263.574219	1421.191406	1873.388672	-4026.708984
153.mp3	107.6660156	43.06640625	-21.53320313	-150.7324219	301.4648438	-258.3984375	129.1992188	-150.7324219	215.3320313	107.6660156	-409.1308594	21.53320313	-43.06640625	193.7988281	172.265625	-172.265625	-150.7324219	129.1992188	-107.6660156	107.6660156	0	-150.7324219	43.06640625	129.1992188	-150.7324219	-21.53320313	86.1328125	0	0	0	0	129.1992188	-258.3984375	107.6660156	-86.1328125	107.6660156	86.1328125	-107.6660156	-21.53320313	21.53320313	-21.53320313	43.06640625	86.1328125	-107.6660156	0	21.53320313	-64.59960938	-107.6660156	-21.53320313
154.mp3	-904.3945313	172.265625	-409.1308594	129.1992188	409.1308594	-538.3300781	-64.59960938	409.1308594	-64.59960938	-839.7949219	1614.990234	-689.0625	1248.925781	-710.5957031	-882.8613281	258.3984375	-258.3984375	1937.988281	-344.53125	-818.2617188	-129.1992188	818.2617188	-602.9296875	947.4609375	-2153.320313	2153.320313	-990.5273438	-796.7285156	215.3320313	409.1308594	366.0644531	861.328125	-107.6660156	409.1308594	-1507.324219	-882.8613281	366.0644531	-645.9960938	1012.060547	-861.328125	43.06640625	366.0644531	1248.925781	-1464.257813	1787.255859	-1485.791016	301.4648438	-452.1972656	236.8652344
155.mp3	-4780.371094	-322.9980469	1378.125	-1701.123047	3079.248047	-2648.583984	-516.796875	1270.458984	-753.6621094	5964.697266	-5813.964844	-344.53125	947.4609375	-1033.59375	6890.625	-5706.298828	-1335.058594	1012.060547	1012.060547	-1098.193359	-150.7324219	2476.318359	-2713.183594	1464.257813	-1399.658203	-150.7324219	1507.324219	-1593.457031	968.9941406	-775.1953125	-581.3964844	1507.324219	-1335.058594	6589.160156	-6266.162109	-322.9980469	1076.660156	-796.7285156	5641.699219	-4931.103516	-904.3945313	2411.71875	-107.6660156	-2110.253906	645.9960938	-21.53320313	-861.328125	1227.392578	-322.9980469
156.mp3	775.1953125	-559.8632813	-4952.636719	4328.173828	-904.3945313	-818.2617188	-2067.1875	1141.259766	-5383.300781	1378.125	-1550.390625	947.4609375	1722.65625	4586.572266	-5512.5	-1851.855469	-215.3320313	-64.59960938	1550.390625	2583.984375	-3854.443359	-64.59960938	2196.386719	2347.119141	1119.726563	-5964.697266	129.1992188	473.7304688	-322.9980469	818.2617188	796.7285156	4263.574219	-5749.365234	258.3984375	968.9941406	2497.851563	602.9296875	796.7285156	3079.248047	-5577.099609	-1765.722656	-86.1328125	21.53320313	516.796875	2347.119141	-1485.791016	-753.6621094	-1184.326172	1076.660156
157.mp3	710.5957031	-904.3945313	-1744.189453	968.9941406	-818.2617188	-172.265625	538.3300781	-1119.726563	990.5273438	1679.589844	-1873.388672	-667.5292969	1593.457031	-947.4609375	538.3300781	43.06640625	559.8632813	-559.8632813	2282.519531	-3014.648438	-279.9316406	581.3964844	-344.53125	-516.796875	-43.06640625	258.3984375	1313.525391	2045.654297	-2476.318359	43.06640625	473.7304688	-1119.726563	839.7949219	538.3300781	495.2636719	-1055.126953	1744.189453	-1765.722656	-753.6621094	839.7949219	-861.328125	-107.6660156	107.6660156	-581.3964844	968.9941406	1658.056641	-2024.121094	2067.1875	-796.7285156
158.mp3	0	279.9316406	-129.1992188	-193.7988281	-21.53320313	64.59960938	-86.1328125	21.53320313	21.53320313	64.59960938	-43.06640625	107.6660156	21.53320313	172.265625	64.59960938	-409.1308594	-107.6660156	86.1328125	21.53320313	-21.53320313	86.1328125	0	-43.06640625	-21.53320313	0	-21.53320313	-86.1328125	107.6660156	0	-279.9316406	258.3984375	21.53320313	0	-21.53320313	-172.265625	409.1308594	-21.53320313	172.265625	-366.0644531	538.3300781	86.1328125	-732.1289063	107.6660156	0	0	-21.53320313	-107.6660156	193.7988281	-193.7988281
159.mp3	-43.06640625	409.1308594	-215.3320313	-344.53125	-107.6660156	775.1953125	86.1328125	-473.7304688	43.06640625	301.4648438	-409.1308594	236.8652344	-150.7324219	322.9980469	64.59960938	-581.3964844	538.3300781	-43.06640625	129.1992188	-43.06640625	-129.1992188	129.1992188	-43.06640625	-86.1328125	86.1328125	-107.6660156	43.06640625	129.1992188	-21.53320313	21.53320313	0	-258.3984375	258.3984375	-21.53320313	-344.53125	387.5976563	-43.06640625	43.06640625	-21.53320313	0	-193.7988281	150.7324219	-236.8652344	0	279.9316406	21.53320313	-322.9980469	86.1328125	-366.0644531
160.mp3	279.9316406	516.796875	-667.5292969	-301.4648438	-301.4648438	430.6640625	-753.6621094	1184.326172	-172.265625	150.7324219	-904.3945313	-1399.658203	3014.648438	-667.5292969	-473.7304688	193.7988281	-667.5292969	882.8613281	-1335.058594	1937.988281	-236.8652344	-624.4628906	-559.8632813	602.9296875	-1335.058594	1184.326172	-279.9316406	-107.6660156	-495.2636719	495.2636719	344.53125	-43.06640625	-624.4628906	107.6660156	452.1972656	-495.2636719	947.4609375	-86.1328125	215.3320313	-1313.525391	882.8613281	602.9296875	-107.6660156	107.6660156	-710.5957031	-193.7988281	1055.126953	-581.3964844	172.265625
161.mp3	5555.566406	-7278.222656	495.2636719	-667.5292969	-258.3984375	-129.1992188	581.3964844	21.53320313	-344.53125	-64.59960938	-279.9316406	1313.525391	-344.53125	-473.7304688	1248.925781	3682.177734	-4069.775391	-43.06640625	366.0644531	366.0644531	4737.304688	-5878.564453	430.6640625	-602.9296875	1141.259766	-1141.259766	732.1289063	193.7988281	-1119.726563	1916.455078	-2024.121094	1162.792969	-107.6660156	-839.7949219	193.7988281	64.59960938	925.9277344	-279.9316406	-624.4628906	21.53320313	-322.9980469	301.4648438	-129.1992188	258.3984375	-602.9296875	129.1992188	258.3984375	-86.1328125	86.1328125
162.mp3	-387.5976563	366.0644531	-495.2636719	129.1992188	43.06640625	150.7324219	-322.9980469	387.5976563	-86.1328125	-150.7324219	-129.1992188	387.5976563	882.8613281	-1205.859375	452.1972656	-430.6640625	839.7949219	-861.328125	1313.525391	-1012.060547	667.5292969	-1076.660156	430.6640625	-538.3300781	839.7949219	-796.7285156	667.5292969	-322.9980469	107.6660156	-64.59960938	21.53320313	-344.53125	322.9980469	215.3320313	-193.7988281	-710.5957031	215.3320313	-129.1992188	322.9980469	-150.7324219	-236.8652344	21.53320313	-129.1992188	-129.1992188	107.6660156	-172.265625	0	107.6660156	0
163.mp3	1119.726563	710.5957031	-150.7324219	-1335.058594	516.796875	1765.722656	-1248.925781	-990.5273438	602.9296875	-581.3964844	1335.058594	-1055.126953	-172.265625	-150.7324219	172.265625	366.0644531	322.9980469	925.9277344	1012.060547	-1765.722656	-409.1308594	-645.9960938	-21.53320313	-279.9316406	1076.660156	624.4628906	753.6621094	-2002.587891	64.59960938	2045.654297	-1141.259766	-322.9980469	-667.5292969	366.0644531	818.2617188	-1119.726563	-21.53320313	-150.7324219	-21.53320313	968.9941406	-86.1328125	602.9296875	1507.324219	-1916.455078	-516.796875	-495.2636719	-279.9316406	-43.06640625	236.8652344
164.mp3	-64.59960938	0	150.7324219	-64.59960938	0	-21.53320313	-21.53320313	0	0	0	-64.59960938	86.1328125	0	624.4628906	21.53320313	21.53320313	-21.53320313	1162.792969	193.7988281	-1335.058594	193.7988281	258.3984375	796.7285156	-624.4628906	150.7324219	-538.3300781	107.6660156	-43.06640625	-215.3320313	-129.1992188	86.1328125	-344.53125	-150.7324219	624.4628906	-947.4609375	667.5292969	-43.06640625	-279.9316406	0	-86.1328125	452.1972656	-947.4609375	21.53320313	129.1992188	559.8632813	-172.265625	-258.3984375	559.8632813	-430.6640625
166.mp3	-3036.181641	-3768.310547	1614.990234	2756.25	-2670.117188	6287.695313	-236.8652344	-7321.289063	-366.0644531	4866.503906	-4069.775391	6610.693359	-2648.583984	-4909.570313	818.2617188	3057.714844	-2088.720703	6287.695313	-839.7949219	-6524.560547	-581.3964844	5577.099609	-4801.904297	6373.828125	-1959.521484	-4478.90625	861.328125	2562.451172	-2540.917969	5921.630859	129.1992188	-7493.554688	-258.3984375	5146.435547	-4177.441406	7213.623047	-2368.652344	-5663.232422	1571.923828	2390.185547	-1959.521484	5943.164063	-2002.587891	-6244.628906	-43.06640625	3854.443359	-2863.916016	6632.226563	-3057.714844
167.mp3	322.9980469	452.1972656	-236.8652344	-1119.726563	602.9296875	-1012.060547	172.265625	322.9980469	-43.06640625	-215.3320313	-21.53320313	1270.458984	-129.1992188	-861.328125	516.796875	775.1953125	-1399.658203	409.1308594	538.3300781	-1227.392578	645.9960938	344.53125	258.3984375	-1033.59375	258.3984375	-409.1308594	-258.3984375	301.4648438	1270.458984	-516.796875	-818.2617188	1227.392578	-581.3964844	0	0	-43.06640625	279.9316406	-710.5957031	1033.59375	-1033.59375	387.5976563	645.9960938	-882.8613281	301.4648438	-279.9316406	-21.53320313	516.796875	-236.8652344	-344.53125
168.mp3	581.3964844	-430.6640625	409.1308594	516.796875	-516.796875	-387.5976563	279.9316406	624.4628906	-193.7988281	-1098.193359	-64.59960938	-129.1992188	258.3984375	43.06640625	409.1308594	-602.9296875	129.1992188	21.53320313	1485.791016	-753.6621094	-301.4648438	279.9316406	-409.1308594	387.5976563	-258.3984375	-495.2636719	452.1972656	43.06640625	279.9316406	-409.1308594	-258.3984375	-344.53125	43.06640625	-322.9980469	21.53320313	0	473.7304688	344.53125	-322.9980469	107.6660156	990.5273438	-2325.585938	-21.53320313	344.53125	107.6660156	-236.8652344	0	43.06640625	344.53125
169.mp3	818.2617188	-86.1328125	-667.5292969	-236.8652344	215.3320313	861.328125	-904.3945313	-215.3320313	0	0	172.265625	0	-279.9316406	581.3964844	-516.796875	21.53320313	1464.257813	1894.921875	-1593.457031	7708.886719	-7665.820313	-430.6640625	2325.585938	-1701.123047	1313.525391	-1356.591797	258.3984375	-2024.121094	5297.167969	-2411.71875	3919.042969	-6718.359375	2196.386719	559.8632813	-2583.984375	5964.697266	-5641.699219	-559.8632813	64.59960938	-107.6660156	0	64.59960938	-172.265625	-21.53320313	43.06640625	0	-21.53320313	107.6660156	322.9980469
170.mp3	0	301.4648438	624.4628906	-322.9980469	-473.7304688	-150.7324219	258.3984375	-150.7324219	-21.53320313	-64.59960938	0	-193.7988281	193.7988281	21.53320313	-193.7988281	538.3300781	-258.3984375	150.7324219	0	-193.7988281	-43.06640625	236.8652344	-409.1308594	409.1308594	-215.3320313	-21.53320313	-193.7988281	-258.3984375	861.328125	86.1328125	-581.3964844	150.7324219	258.3984375	172.265625	-344.53125	172.265625	-129.1992188	-387.5976563	236.8652344	-86.1328125	624.4628906	-172.265625	-172.265625	86.1328125	0	947.4609375	129.1992188	-1571.923828	-21.53320313
171.mp3	107.6660156	0	0	-21.53320313	-43.06640625	0	21.53320313	-43.06640625	0	-86.1328125	86.1328125	0	21.53320313	0	-43.06640625	21.53320313	-43.06640625	0	129.1992188	0	0	-64.59960938	-21.53320313	86.1328125	-64.59960938	0	0	-21.53320313	366.0644531	-279.9316406	215.3320313	-236.8652344	0	-86.1328125	0	322.9980469	-86.1328125	-150.7324219	0	-43.06640625	0	-21.53320313	21.53320313	0	-21.53320313	21.53320313	-21.53320313	21.53320313	-21.53320313
172.mp3	-409.1308594	430.6640625	43.06640625	-43.06640625	-301.4648438	21.53320313	301.4648438	193.7988281	172.265625	-516.796875	236.8652344	-150.7324219	-193.7988281	322.9980469	-495.2636719	452.1972656	-236.8652344	0	-172.265625	366.0644531	172.265625	-86.1328125	-129.1992188	236.8652344	-172.265625	-64.59960938	129.1992188	495.2636719	-710.5957031	258.3984375	-64.59960938	0	0	-107.6660156	129.1992188	279.9316406	-452.1972656	129.1992188	-86.1328125	-193.7988281	0	366.0644531	-193.7988281	64.59960938	-236.8652344	-193.7988281	236.8652344	-21.53320313	430.6640625
173.mp3	215.3320313	-193.7988281	-43.06640625	559.8632813	452.1972656	-344.53125	581.3964844	-409.1308594	796.7285156	-1012.060547	344.53125	-516.796875	193.7988281	-107.6660156	236.8652344	-236.8652344	279.9316406	-215.3320313	-43.06640625	0	559.8632813	-473.7304688	86.1328125	796.7285156	344.53125	-258.3984375	-21.53320313	-129.1992188	1485.791016	-301.4648438	366.0644531	-947.4609375	279.9316406	-1679.589844	150.7324219	-258.3984375	-21.53320313	43.06640625	-21.53320313	43.06640625	710.5957031	21.53320313	495.2636719	-1162.792969	129.1992188	-409.1308594	-193.7988281	409.1308594	-559.8632813
174.mp3	-322.9980469	344.53125	-236.8652344	150.7324219	86.1328125	193.7988281	-236.8652344	-1162.792969	861.328125	-624.4628906	947.4609375	-925.9277344	904.3945313	-947.4609375	968.9941406	-947.4609375	495.2636719	3423.779297	3531.445313	-5081.835938	-2067.1875	-193.7988281	215.3320313	301.4648438	-1227.392578	990.5273438	-322.9980469	21.53320313	21.53320313	344.53125	-818.2617188	344.53125	667.5292969	-882.8613281	-21.53320313	667.5292969	-925.9277344	1378.125	-21.53320313	-947.4609375	452.1972656	818.2617188	-1421.191406	602.9296875	-366.0644531	-387.5976563	86.1328125	0	21.53320313
175.mp3	215.3320313	172.265625	430.6640625	-215.3320313	-107.6660156	21.53320313	-172.265625	-516.796875	818.2617188	990.5273438	-1076.660156	-64.59960938	0	-1162.792969	1141.259766	-172.265625	-387.5976563	172.265625	-818.2617188	1528.857422	21.53320313	-818.2617188	344.53125	21.53320313	21.53320313	43.06640625	-150.7324219	-150.7324219	452.1972656	-344.53125	-64.59960938	-107.6660156	-193.7988281	0	172.265625	107.6660156	-129.1992188	43.06640625	21.53320313	-775.1953125	2756.25	861.328125	-2239.453125	-1571.923828	1335.058594	-1205.859375	1227.392578	-322.9980469	-861.328125
176.mp3	-107.6660156	21.53320313	-150.7324219	0	21.53320313	-21.53320313	21.53320313	0	21.53320313	0	43.06640625	-64.59960938	172.265625	-43.06640625	172.265625	-172.265625	172.265625	-129.1992188	-193.7988281	0	172.265625	-150.7324219	322.9980469	-236.8652344	236.8652344	-43.06640625	-86.1328125	-172.265625	279.9316406	-215.3320313	236.8652344	-301.4648438	301.4648438	-258.3984375	150.7324219	-193.7988281	193.7988281	-193.7988281	193.7988281	0	-43.06640625	-21.53320313	0	-129.1992188	279.9316406	-279.9316406	279.9316406	-129.1992188	150.7324219
177.mp3	3639.111328	1076.660156	-2454.785156	-409.1308594	2713.183594	-2067.1875	1335.058594	732.1289063	366.0644531	1098.193359	-2648.583984	-1959.521484	645.9960938	-538.3300781	6309.228516	-5017.236328	-2347.119141	2799.316406	-1571.923828	-581.3964844	4112.841797	-5146.435547	-904.3945313	2110.253906	-925.9277344	-172.265625	7493.554688	-5211.035156	387.5976563	-2390.185547	5770.898438	-5146.435547	-968.9941406	8462.548828	-6244.628906	-3014.648438	7773.486328	-8441.015625	3725.244141	4306.640625	-6438.427734	3875.976563	-2454.785156	-1851.855469	-107.6660156	6481.494141	-2713.183594	-882.8613281	-409.1308594
178.mp3	1076.660156	-64.59960938	-7256.689453	5103.369141	86.1328125	947.4609375	1722.65625	193.7988281	-1851.855469	-947.4609375	2562.451172	-2433.251953	-1291.992188	1701.123047	1658.056641	-1184.326172	258.3984375	2002.587891	-4565.039063	2820.849609	-4220.507813	4435.839844	1098.193359	-3875.976563	1744.189453	-2540.917969	2713.183594	1162.792969	-4026.708984	-452.1972656	2304.052734	4048.242188	1335.058594	-4844.970703	-3079.248047	5404.833984	-2411.71875	-882.8613281	3617.578125	-3919.042969	1830.322266	-732.1289063	624.4628906	1335.058594	-6847.558594	4780.371094	1442.724609	-1162.792969	1270.458984
179.mp3	-301.4648438	-64.59960938	-150.7324219	430.6640625	-301.4648438	43.06640625	-21.53320313	301.4648438	322.9980469	-538.3300781	344.53125	21.53320313	-452.1972656	689.0625	-193.7988281	-43.06640625	344.53125	-409.1308594	409.1308594	-236.8652344	-236.8652344	129.1992188	-452.1972656	301.4648438	-129.1992188	301.4648438	-689.0625	-64.59960938	279.9316406	839.7949219	-279.9316406	-559.8632813	-43.06640625	344.53125	409.1308594	-193.7988281	322.9980469	-753.6621094	-21.53320313	-21.53320313	-193.7988281	172.265625	-236.8652344	-21.53320313	-43.06640625	344.53125	366.0644531	-430.6640625	64.59960938
180.mp3	0	344.53125	322.9980469	-215.3320313	-150.7324219	-236.8652344	-172.265625	129.1992188	129.1992188	-150.7324219	430.6640625	21.53320313	-516.796875	322.9980469	43.06640625	-129.1992188	344.53125	-516.796875	581.3964844	-581.3964844	645.9960938	-409.1308594	64.59960938	172.265625	-624.4628906	818.2617188	-193.7988281	-366.0644531	215.3320313	-645.9960938	775.1953125	215.3320313	-215.3320313	-215.3320313	236.8652344	-495.2636719	-150.7324219	172.265625	258.3984375	86.1328125	0	-581.3964844	236.8652344	344.53125	-193.7988281	-64.59960938	904.3945313	-473.7304688	452.1972656
181.mp3	-322.9980469	-602.9296875	1356.591797	215.3320313	-193.7988281	21.53320313	-64.59960938	-344.53125	-1248.925781	667.5292969	-172.265625	193.7988281	21.53320313	150.7324219	21.53320313	172.265625	-947.4609375	-43.06640625	581.3964844	538.3300781	-86.1328125	322.9980469	-64.59960938	86.1328125	-1055.126953	667.5292969	-689.0625	689.0625	-107.6660156	-43.06640625	710.5957031	-193.7988281	366.0644531	-172.265625	-258.3984375	-645.9960938	-21.53320313	366.0644531	-366.0644531	172.265625	21.53320313	172.265625	581.3964844	0	21.53320313	150.7324219	-559.8632813	-624.4628906	452.1972656
182.mp3	107.6660156	0	1162.792969	-1658.056641	495.2636719	150.7324219	-344.53125	1291.992188	-1313.525391	-64.59960938	1162.792969	-1098.193359	-215.3320313	452.1972656	1119.726563	-1313.525391	409.1308594	1076.660156	904.3945313	-236.8652344	-2347.119141	193.7988281	21.53320313	753.6621094	258.3984375	-839.7949219	-107.6660156	904.3945313	-516.796875	0	0	-258.3984375	-387.5976563	64.59960938	86.1328125	473.7304688	215.3320313	-753.6621094	-86.1328125	1507.324219	-86.1328125	21.53320313	-1378.125	516.796875	366.0644531	-796.7285156	667.5292969	1098.193359	-1270.458984
184.mp3	1851.855469	-775.1953125	1442.724609	3014.648438	-581.3964844	-1959.521484	-2368.652344	-839.7949219	258.3984375	904.3945313	538.3300781	602.9296875	-495.2636719	430.6640625	-990.5273438	-1378.125	1421.191406	409.1308594	452.1972656	-452.1972656	7364.355469	-7924.21875	-322.9980469	-925.9277344	5792.431641	-3983.642578	602.9296875	-322.9980469	8419.482422	-3122.314453	-6244.628906	-775.1953125	1162.792969	43.06640625	236.8652344	-129.1992188	-129.1992188	516.796875	-1937.988281	172.265625	839.7949219	818.2617188	-21.53320313	-43.06640625	64.59960938	1248.925781	-3014.648438	-86.1328125	1701.123047
185.mp3	215.3320313	107.6660156	-452.1972656	-107.6660156	172.265625	0	258.3984375	86.1328125	-322.9980469	21.53320313	-86.1328125	21.53320313	-21.53320313	495.2636719	86.1328125	-516.796875	-86.1328125	-64.59960938	129.1992188	64.59960938	753.6621094	-430.6640625	-236.8652344	-150.7324219	-236.8652344	516.796875	-322.9980469	322.9980469	689.0625	-452.1972656	11240.33203	-7127.490234	-2928.515625	-925.9277344	-710.5957031	796.7285156	344.53125	-1291.992188	193.7988281	1055.126953	1378.125	-775.1953125	5964.697266	-6201.5625	-495.2636719	279.9316406	236.8652344	-43.06640625	-732.1289063
186.mp3	1313.525391	1205.859375	-947.4609375	86.1328125	-1162.792969	-473.7304688	258.3984375	2239.453125	-1851.855469	-258.3984375	129.1992188	-322.9980469	6158.496094	-4866.503906	-667.5292969	8182.617188	-7342.822266	-882.8613281	1399.658203	4715.771484	-6459.960938	64.59960938	43.06640625	-279.9316406	4263.574219	-3940.576172	236.8652344	-645.9960938	430.6640625	7881.152344	-7149.023438	3165.380859	-4328.173828	0	301.4648438	-279.9316406	7536.621094	-5167.96875	-1162.792969	-1399.658203	107.6660156	-43.06640625	1937.988281	5447.900391	-6438.427734	-366.0644531	-645.9960938	818.2617188	1378.125
187.mp3	430.6640625	-21.53320313	86.1328125	-64.59960938	43.06640625	-193.7988281	-64.59960938	64.59960938	21.53320313	-21.53320313	0	366.0644531	-215.3320313	-215.3320313	645.9960938	-624.4628906	-236.8652344	21.53320313	-21.53320313	0	495.2636719	-86.1328125	86.1328125	-21.53320313	-193.7988281	0	581.3964844	-366.0644531	-495.2636719	0	0	0	968.9941406	-279.9316406	-645.9960938	258.3984375	-236.8652344	107.6660156	667.5292969	-366.0644531	-193.7988281	0	-21.53320313	21.53320313	667.5292969	-279.9316406	-624.4628906	150.7324219	64.59960938
188.mp3	559.8632813	-430.6640625	-107.6660156	-301.4648438	0	689.0625	-968.9941406	107.6660156	-366.0644531	602.9296875	236.8652344	-559.8632813	1399.658203	-538.3300781	-990.5273438	753.6621094	1399.658203	236.8652344	-1485.791016	-64.59960938	-689.0625	430.6640625	-107.6660156	107.6660156	86.1328125	-732.1289063	1679.589844	-1464.257813	-150.7324219	-387.5976563	473.7304688	64.59960938	559.8632813	-236.8652344	452.1972656	-1055.126953	-258.3984375	1571.923828	581.3964844	-1851.855469	4242.041016	-172.265625	-3165.380859	-689.0625	-1270.458984	1098.193359	1055.126953	-1679.589844	2045.654297
189.mp3	-710.5957031	-43.06640625	2820.849609	-1550.390625	-710.5957031	-236.8652344	-172.265625	-107.6660156	279.9316406	107.6660156	-43.06640625	-129.1992188	473.7304688	-193.7988281	-215.3320313	-172.265625	64.59960938	0	366.0644531	-107.6660156	-172.265625	43.06640625	-215.3320313	-279.9316406	1055.126953	-279.9316406	1571.923828	-1593.457031	-775.1953125	1593.457031	-1335.058594	581.3964844	-215.3320313	1937.988281	322.9980469	-344.53125	-796.7285156	732.1289063	689.0625	-1313.525391	172.265625	-322.9980469	968.9941406	-882.8613281	64.59960938	86.1328125	-150.7324219	344.53125	-129.1992188
190.mp3	-818.2617188	21.53320313	-21.53320313	43.06640625	-129.1992188	236.8652344	-279.9316406	344.53125	322.9980469	21.53320313	-387.5976563	21.53320313	-64.59960938	-193.7988281	43.06640625	236.8652344	-150.7324219	-215.3320313	236.8652344	-366.0644531	64.59960938	322.9980469	-322.9980469	-172.265625	1033.59375	-193.7988281	-387.5976563	-495.2636719	818.2617188	215.3320313	-129.1992188	-818.2617188	322.9980469	818.2617188	689.0625	-1378.125	732.1289063	-21.53320313	473.7304688	-344.53125	21.53320313	-322.9980469	172.265625	-150.7324219	279.9316406	-258.3984375	409.1308594	301.4648438	-366.0644531
191.mp3	-86.1328125	0	344.53125	-86.1328125	-322.9980469	21.53320313	-236.8652344	258.3984375	-258.3984375	301.4648438	430.6640625	-409.1308594	21.53320313	43.06640625	516.796875	-538.3300781	0	193.7988281	-366.0644531	236.8652344	322.9980469	-559.8632813	-107.6660156	215.3320313	-258.3984375	1227.392578	-947.4609375	-301.4648438	43.06640625	279.9316406	-150.7324219	172.265625	-150.7324219	129.1992188	21.53320313	-344.53125	43.06640625	129.1992188	-150.7324219	21.53320313	-258.3984375	516.796875	107.6660156	21.53320313	-581.3964844	193.7988281	366.0644531	409.1308594	-775.1953125
192.mp3	301.4648438	387.5976563	559.8632813	-1399.658203	452.1972656	-344.53125	925.9277344	-689.0625	344.53125	-990.5273438	1808.789063	-1550.390625	753.6621094	-21.53320313	-236.8652344	322.9980469	2454.785156	-3036.181641	538.3300781	215.3320313	-559.8632813	344.53125	-107.6660156	-624.4628906	904.3945313	-1055.126953	1270.458984	-710.5957031	150.7324219	-215.3320313	322.9980469	-495.2636719	-129.1992188	258.3984375	-430.6640625	689.0625	387.5976563	-301.4648438	-64.59960938	322.9980469	-516.796875	-43.06640625	0	172.265625	-904.3945313	1055.126953	86.1328125	-64.59960938	473.7304688
193.mp3	689.0625	538.3300781	1959.521484	-2476.318359	516.796875	-1098.193359	1248.925781	-236.8652344	-1442.724609	990.5273438	-279.9316406	1098.193359	258.3984375	322.9980469	387.5976563	-645.9960938	-495.2636719	990.5273438	-1012.060547	581.3964844	-775.1953125	21.53320313	1722.65625	-1378.125	1098.193359	-1119.726563	1593.457031	-1076.660156	-947.4609375	6696.826172	-7062.890625	-689.0625	710.5957031	301.4648438	-1012.060547	1378.125	-882.8613281	258.3984375	-107.6660156	-602.9296875	925.9277344	452.1972656	-689.0625	667.5292969	1055.126953	-107.6660156	258.3984375	-559.8632813	473.7304688
194.mp3	-775.1953125	279.9316406	-21.53320313	-236.8652344	236.8652344	129.1992188	-129.1992188	258.3984375	-193.7988281	-107.6660156	-150.7324219	0	-64.59960938	279.9316406	-21.53320313	0	-322.9980469	344.53125	0	-193.7988281	172.265625	344.53125	-64.59960938	-538.3300781	236.8652344	0	258.3984375	-236.8652344	-172.265625	215.3320313	21.53320313	0	-129.1992188	-172.265625	753.6621094	-775.1953125	258.3984375	-107.6660156	43.06640625	64.59960938	258.3984375	-150.7324219	86.1328125	-86.1328125	430.6640625	-301.4648438	-193.7988281	473.7304688	-215.3320313
195.mp3	-215.3320313	559.8632813	-624.4628906	430.6640625	-172.265625	64.59960938	-624.4628906	753.6621094	366.0644531	-925.9277344	279.9316406	559.8632813	-689.0625	150.7324219	193.7988281	-150.7324219	236.8652344	258.3984375	-1356.591797	409.1308594	236.8652344	193.7988281	-215.3320313	516.796875	-215.3320313	-366.0644531	-64.59960938	-150.7324219	452.1972656	559.8632813	-882.8613281	452.1972656	0	409.1308594	-430.6640625	0	150.7324219	-796.7285156	667.5292969	0	0	-150.7324219	150.7324219	258.3984375	172.265625	-21.53320313	-409.1308594	0	129.1992188
196.mp3	861.328125	-818.2617188	150.7324219	710.5957031	-1184.326172	21.53320313	-21.53320313	-882.8613281	968.9941406	-21.53320313	-581.3964844	1119.726563	-258.3984375	-861.328125	1658.056641	-43.06640625	-2153.320313	193.7988281	-107.6660156	775.1953125	947.4609375	-21.53320313	-1055.126953	882.8613281	-1227.392578	279.9316406	172.265625	-43.06640625	452.1972656	86.1328125	-624.4628906	0	0	-602.9296875	4457.373047	-4134.375	-107.6660156	193.7988281	-236.8652344	452.1972656	1464.257813	-1248.925781	-473.7304688	775.1953125	-904.3945313	258.3984375	516.796875	215.3320313	-710.5957031
197.mp3	0	21.53320313	-21.53320313	43.06640625	21.53320313	-43.06640625	-86.1328125	0	0	129.1992188	-107.6660156	0	0	-21.53320313	-21.53320313	-107.6660156	21.53320313	86.1328125	21.53320313	-43.06640625	21.53320313	-21.53320313	43.06640625	-43.06640625	-43.06640625	86.1328125	-150.7324219	86.1328125	64.59960938	-107.6660156	107.6660156	0	129.1992188	0	-21.53320313	0	-129.1992188	-21.53320313	172.265625	-172.265625	129.1992188	43.06640625	-193.7988281	86.1328125	0	43.06640625	43.06640625	-107.6660156	21.53320313
198.mp3	86.1328125	-86.1328125	0	21.53320313	215.3320313	-301.4648438	64.59960938	86.1328125	-344.53125	21.53320313	215.3320313	-215.3320313	-21.53320313	495.2636719	-495.2636719	0	236.8652344	0	21.53320313	236.8652344	-258.3984375	0	279.9316406	-21.53320313	0	21.53320313	0	-21.53320313	43.06640625	-172.265625	193.7988281	193.7988281	-215.3320313	193.7988281	193.7988281	-43.06640625	129.1992188	-516.796875	409.1308594	-387.5976563	150.7324219	344.53125	-322.9980469	193.7988281	86.1328125	581.3964844	-366.0644531	0	-129.1992188
199.mp3	-1205.859375	-1098.193359	-107.6660156	2627.050781	-1830.322266	-64.59960938	-710.5957031	215.3320313	1485.791016	-1421.191406	775.1953125	-1356.591797	1335.058594	-409.1308594	581.3964844	0	-689.0625	107.6660156	64.59960938	322.9980469	-301.4648438	-452.1972656	387.5976563	-21.53320313	129.1992188	-667.5292969	-344.53125	301.4648438	1141.259766	-430.6640625	0	-1012.060547	861.328125	538.3300781	-796.7285156	193.7988281	-710.5957031	-43.06640625	279.9316406	1399.658203	-796.7285156	1701.123047	-839.7949219	129.1992188	215.3320313	64.59960938	-904.3945313	236.8652344	-645.9960938
201.mp3	344.53125	-366.0644531	279.9316406	0	-602.9296875	689.0625	-516.796875	86.1328125	-21.53320313	366.0644531	129.1992188	-43.06640625	322.9980469	-107.6660156	-193.7988281	-107.6660156	-215.3320313	667.5292969	-107.6660156	-753.6621094	516.796875	-107.6660156	-129.1992188	-258.3984375	344.53125	172.265625	710.5957031	193.7988281	-1421.191406	732.1289063	-710.5957031	452.1972656	-86.1328125	0	0	21.53320313	279.9316406	-301.4648438	538.3300781	43.06640625	624.4628906	-1593.457031	409.1308594	193.7988281	409.1308594	-193.7988281	-86.1328125	387.5976563	86.1328125
202.mp3	-495.2636719	1916.455078	-1679.589844	1012.060547	279.9316406	-667.5292969	-538.3300781	861.328125	-925.9277344	645.9960938	-1227.392578	1744.189453	-1485.791016	2282.519531	-1937.988281	-538.3300781	-86.1328125	258.3984375	-21.53320313	172.265625	-775.1953125	538.3300781	43.06640625	86.1328125	21.53320313	1356.591797	-1098.193359	-21.53320313	430.6640625	64.59960938	193.7988281	-43.06640625	-990.5273438	495.2636719	172.265625	366.0644531	1270.458984	-2390.185547	322.9980469	602.9296875	-904.3945313	667.5292969	-21.53320313	1378.125	-1421.191406	1765.722656	-21.53320313	-1205.859375	21.53320313
203.mp3	172.265625	-172.265625	-452.1972656	150.7324219	473.7304688	-301.4648438	129.1992188	258.3984375	-64.59960938	0	-667.5292969	732.1289063	-344.53125	-43.06640625	-301.4648438	473.7304688	-172.265625	129.1992188	-107.6660156	107.6660156	-430.6640625	129.1992188	473.7304688	-387.5976563	215.3320313	258.3984375	-86.1328125	-150.7324219	-344.53125	581.3964844	-258.3984375	-129.1992188	-279.9316406	409.1308594	-129.1992188	129.1992188	-107.6660156	107.6660156	-430.6640625	107.6660156	495.2636719	-409.1308594	258.3984375	236.8652344	-86.1328125	-129.1992188	-366.0644531	581.3964844	-387.5976563
204.mp3	645.9960938	732.1289063	107.6660156	-1593.457031	193.7988281	43.06640625	-129.1992188	-322.9980469	387.5976563	-1571.923828	150.7324219	43.06640625	624.4628906	-366.0644531	-86.1328125	1550.390625	-796.7285156	-990.5273438	409.1308594	538.3300781	689.0625	-1959.521484	1335.058594	2196.386719	-2347.119141	193.7988281	-107.6660156	1614.990234	-796.7285156	-279.9316406	-1205.859375	1335.058594	-624.4628906	473.7304688	559.8632813	-1959.521484	21.53320313	1981.054688	-904.3945313	301.4648438	-1442.724609	839.7949219	-538.3300781	1055.126953	-107.6660156	322.9980469	-839.7949219	344.53125	990.5273438
205.mp3	-193.7988281	-150.7324219	344.53125	882.8613281	-473.7304688	-107.6660156	-258.3984375	-215.3320313	-107.6660156	366.0644531	-387.5976563	129.1992188	516.796875	-344.53125	-21.53320313	21.53320313	236.8652344	-452.1972656	452.1972656	-215.3320313	0	-236.8652344	258.3984375	-193.7988281	452.1972656	-430.6640625	279.9316406	-129.1992188	150.7324219	236.8652344	-366.0644531	1033.59375	-882.8613281	279.9316406	-258.3984375	-172.265625	-21.53320313	-129.1992188	258.3984375	64.59960938	129.1992188	-150.7324219	409.1308594	-409.1308594	0	129.1992188	-236.8652344	236.8652344	-21.53320313
206.mp3	387.5976563	0	21.53320313	-43.06640625	-21.53320313	-129.1992188	-344.53125	86.1328125	495.2636719	-301.4648438	129.1992188	21.53320313	-366.0644531	301.4648438	86.1328125	-387.5976563	366.0644531	-710.5957031	21.53320313	667.5292969	-581.3964844	387.5976563	150.7324219	0	0	-366.0644531	21.53320313	-21.53320313	107.6660156	710.5957031	-904.3945313	366.0644531	-21.53320313	21.53320313	0	0	-538.3300781	322.9980469	150.7324219	150.7324219	107.6660156	150.7324219	-581.3964844	473.7304688	21.53320313	0	0	0	0
207.mp3	1335.058594	0	-2605.517578	4586.572266	-4026.708984	3531.445313	-3574.511719	904.3945313	1098.193359	-839.7949219	-1722.65625	3811.376953	-3380.712891	3660.644531	-3768.310547	1012.060547	990.5273438	258.3984375	-2411.71875	4112.841797	-3380.712891	3122.314453	-3617.578125	1421.191406	-193.7988281	861.328125	-2024.121094	3273.046875	-2863.916016	2648.583984	-3316.113281	1873.388672	430.6640625	-925.9277344	-1119.726563	4026.708984	-3768.310547	3229.980469	-3531.445313	1291.992188	236.8652344	172.265625	-1485.791016	4306.640625	-4026.708984	2885.449219	-3531.445313	1722.65625	301.4648438
208.mp3	1291.992188	-1012.060547	-107.6660156	9366.943359	-3703.710938	904.3945313	-6136.962891	6223.095703	-2239.453125	2347.119141	-4069.775391	3337.646484	-4608.105469	-107.6660156	-581.3964844	4694.238281	2325.585938	43.06640625	-6223.095703	5297.167969	-6890.625	4457.373047	-3100.78125	4242.041016	-4177.441406	2174.853516	667.5292969	-3294.580078	1313.525391	-753.6621094	1442.724609	5254.101563	2088.720703	1076.660156	-3380.712891	-2799.316406	-1291.992188	-1959.521484	3143.847656	-2024.121094	818.2617188	-129.1992188	172.265625	-1227.392578	1851.855469	-753.6621094	5081.835938	-3294.580078	1291.992188
209.mp3	-86.1328125	43.06640625	236.8652344	193.7988281	-409.1308594	473.7304688	-279.9316406	193.7988281	0	-193.7988281	0	193.7988281	-86.1328125	-129.1992188	21.53320313	-21.53320313	107.6660156	107.6660156	-258.3984375	64.59960938	559.8632813	-366.0644531	172.265625	-236.8652344	-150.7324219	172.265625	43.06640625	-64.59960938	-129.1992188	107.6660156	-21.53320313	279.9316406	-387.5976563	-193.7988281	0	-107.6660156	43.06640625	64.59960938	193.7988281	21.53320313	21.53320313	64.59960938	-236.8652344	21.53320313	-21.53320313	150.7324219	43.06640625	129.1992188	-86.1328125
210.mp3	796.7285156	344.53125	-1313.525391	1485.791016	-1744.189453	215.3320313	-430.6640625	1119.726563	-495.2636719	-430.6640625	-602.9296875	581.3964844	667.5292969	452.1972656	495.2636719	732.1289063	-667.5292969	129.1992188	-1528.857422	-409.1308594	1248.925781	-839.7949219	1808.789063	-1119.726563	-1528.857422	-129.1992188	1744.189453	1528.857422	-1808.789063	215.3320313	86.1328125	775.1953125	-861.328125	-990.5273438	-107.6660156	624.4628906	-538.3300781	-258.3984375	602.9296875	-602.9296875	-236.8652344	796.7285156	-301.4648438	-258.3984375	667.5292969	-624.4628906	172.265625	-215.3320313	904.3945313
211.mp3	-3962.109375	1184.326172	-1658.056641	409.1308594	-430.6640625	947.4609375	452.1972656	990.5273438	1141.259766	-3639.111328	-193.7988281	2971.582031	-1873.388672	-753.6621094	-129.1992188	710.5957031	-1162.792969	86.1328125	64.59960938	215.3320313	-86.1328125	559.8632813	107.6660156	-150.7324219	-64.59960938	21.53320313	-21.53320313	-516.796875	107.6660156	-21.53320313	495.2636719	107.6660156	-495.2636719	43.06640625	193.7988281	925.9277344	-925.9277344	1119.726563	-1291.992188	344.53125	409.1308594	-775.1953125	1033.59375	-645.9960938	-150.7324219	516.796875	-129.1992188	-107.6660156	64.59960938
212.mp3	2304.052734	-2777.783203	839.7949219	990.5273438	-2002.587891	581.3964844	-947.4609375	387.5976563	-366.0644531	559.8632813	3337.646484	-4134.375	1291.992188	-1055.126953	1593.457031	-1614.990234	21.53320313	2627.050781	-2131.787109	64.59960938	-1119.726563	538.3300781	0	366.0644531	-344.53125	0	818.2617188	-861.328125	732.1289063	-430.6640625	-236.8652344	236.8652344	43.06640625	2476.318359	-2519.384766	796.7285156	-1076.660156	1658.056641	-602.9296875	-473.7304688	3875.976563	-4155.908203	64.59960938	1722.65625	7213.623047	-2562.451172	-947.4609375	-732.1289063	796.7285156
213.mp3	581.3964844	-193.7988281	452.1972656	-64.59960938	-796.7285156	818.2617188	-516.796875	538.3300781	-818.2617188	150.7324219	-129.1992188	43.06640625	107.6660156	-215.3320313	150.7324219	-172.265625	193.7988281	409.1308594	-538.3300781	258.3984375	689.0625	-710.5957031	0	-452.1972656	473.7304688	0	-21.53320313	21.53320313	21.53320313	-21.53320313	-86.1328125	64.59960938	0	-21.53320313	0	1313.525391	-839.7949219	-301.4648438	-150.7324219	0	0	-43.06640625	86.1328125	667.5292969	-430.6640625	-215.3320313	-21.53320313	-21.53320313	-64.59960938
214.mp3	-107.6660156	387.5976563	-172.265625	150.7324219	-344.53125	366.0644531	-322.9980469	602.9296875	-150.7324219	409.1308594	-409.1308594	21.53320313	-43.06640625	-366.0644531	0	-64.59960938	430.6640625	0	-236.8652344	-43.06640625	-21.53320313	538.3300781	-236.8652344	-150.7324219	301.4648438	-64.59960938	64.59960938	-538.3300781	-86.1328125	172.265625	-86.1328125	0	-86.1328125	-21.53320313	732.1289063	-538.3300781	452.1972656	947.4609375	-215.3320313	2648.583984	129.1992188	-1464.257813	-2174.853516	1593.457031	-1464.257813	861.328125	3165.380859	-2756.25	-1012.060547
215.mp3	-150.7324219	-366.0644531	-366.0644531	581.3964844	-839.7949219	-258.3984375	1248.925781	-43.06640625	732.1289063	-2670.117188	86.1328125	581.3964844	753.6621094	1098.193359	968.9941406	-2906.982422	689.0625	-947.4609375	43.06640625	-86.1328125	43.06640625	409.1308594	-1012.060547	150.7324219	-43.06640625	1485.791016	-1313.525391	215.3320313	1550.390625	-21.53320313	-861.328125	947.4609375	-473.7304688	236.8652344	193.7988281	193.7988281	904.3945313	-1119.726563	-236.8652344	-710.5957031	1442.724609	-279.9316406	172.265625	-1335.058594	215.3320313	-667.5292969	581.3964844	86.1328125	-129.1992188
216.mp3	602.9296875	-710.5957031	-279.9316406	-86.1328125	1356.591797	-775.1953125	-236.8652344	-473.7304688	689.0625	1873.388672	-2024.121094	-43.06640625	968.9941406	-947.4609375	1550.390625	-1593.457031	279.9316406	258.3984375	409.1308594	-1184.326172	-193.7988281	430.6640625	301.4648438	775.1953125	-1894.921875	473.7304688	2002.587891	-1485.791016	107.6660156	732.1289063	-1227.392578	193.7988281	1291.992188	-861.328125	-107.6660156	-21.53320313	-64.59960938	193.7988281	732.1289063	-1335.058594	430.6640625	387.5976563	-430.6640625	-21.53320313	-344.53125	-172.265625	-43.06640625	43.06640625	-775.1953125
217.mp3	-430.6640625	0	689.0625	-387.5976563	193.7988281	-667.5292969	409.1308594	473.7304688	-301.4648438	-387.5976563	0	667.5292969	-645.9960938	-215.3320313	8699.414063	-8225.683594	430.6640625	3036.181641	4242.041016	-7601.220703	4069.775391	-4586.572266	3919.042969	6223.095703	-7062.890625	172.265625	1937.988281	2885.449219	-7558.154297	409.1308594	3682.177734	6890.625	-10680.46875	538.3300781	2950.048828	4371.240234	-8397.949219	538.3300781	3057.714844	4220.507813	-7558.154297	-129.1992188	2433.251953	1076.660156	3423.779297	-5361.767578	-43.06640625	3875.976563	5706.298828
218.mp3	21.53320313	21.53320313	21.53320313	279.9316406	-301.4648438	-21.53320313	64.59960938	-43.06640625	0	-43.06640625	258.3984375	-258.3984375	43.06640625	322.9980469	-150.7324219	-21.53320313	0	64.59960938	-150.7324219	-43.06640625	0	236.8652344	-107.6660156	-344.53125	322.9980469	150.7324219	-129.1992188	-172.265625	0	301.4648438	-150.7324219	-344.53125	21.53320313	495.2636719	-215.3320313	-64.59960938	-43.06640625	172.265625	0	-387.5976563	107.6660156	279.9316406	-172.265625	193.7988281	-301.4648438	279.9316406	-86.1328125	-301.4648438	86.1328125
219.mp3	645.9960938	-215.3320313	-236.8652344	-172.265625	322.9980469	-279.9316406	2110.253906	-1658.056641	-452.1972656	-129.1992188	645.9960938	6180.029297	-6567.626953	-150.7324219	215.3320313	-215.3320313	667.5292969	-1012.060547	279.9316406	1033.59375	-1291.992188	516.796875	-387.5976563	0	258.3984375	-387.5976563	86.1328125	21.53320313	-258.3984375	602.9296875	-645.9960938	495.2636719	-21.53320313	-904.3945313	452.1972656	624.4628906	-21.53320313	-366.0644531	344.53125	0	-172.265625	215.3320313	-21.53320313	0	-366.0644531	0	279.9316406	-322.9980469	344.53125
220.mp3	21.53320313	538.3300781	-344.53125	172.265625	21.53320313	64.59960938	1184.326172	-1076.660156	322.9980469	-193.7988281	43.06640625	-495.2636719	-193.7988281	559.8632813	-215.3320313	-215.3320313	689.0625	258.3984375	-904.3945313	258.3984375	-150.7324219	516.796875	-818.2617188	-86.1328125	0	689.0625	1076.660156	-796.7285156	-129.1992188	-172.265625	107.6660156	150.7324219	-258.3984375	107.6660156	193.7988281	-193.7988281	193.7988281	-689.0625	1808.789063	-1722.65625	516.796875	64.59960938	1528.857422	-1528.857422	-150.7324219	-236.8652344	0	-322.9980469	409.1308594
221.mp3	43.06640625	-1356.591797	796.7285156	904.3945313	-1205.859375	-581.3964844	538.3300781	4005.175781	-452.1972656	-2562.451172	322.9980469	-1550.390625	495.2636719	3100.78125	-2411.71875	21.53320313	-624.4628906	107.6660156	-215.3320313	-193.7988281	107.6660156	-279.9316406	409.1308594	193.7988281	-322.9980469	322.9980469	1098.193359	-1098.193359	516.796875	-516.796875	2282.519531	-1162.792969	-882.8613281	0	-43.06640625	-301.4648438	667.5292969	516.796875	-150.7324219	3316.113281	-5275.634766	495.2636719	538.3300781	-150.7324219	-495.2636719	-258.3984375	-753.6621094	3316.113281	1227.392578
222.mp3	1098.193359	5878.564453	-6007.763672	-129.1992188	-1313.525391	3962.109375	-4198.974609	-796.7285156	4069.775391	-4005.175781	86.1328125	-86.1328125	172.265625	667.5292969	-279.9316406	-387.5976563	8182.617188	-8333.349609	1658.056641	775.1953125	-2454.785156	5770.898438	-5404.833984	-430.6640625	322.9980469	473.7304688	-215.3320313	4478.90625	-4758.837891	-236.8652344	4629.638672	-4737.304688	107.6660156	301.4648438	6072.363281	2605.517578	-8505.615234	2045.654297	2411.71875	-581.3964844	-3682.177734	624.4628906	-818.2617188	4306.640625	-4091.308594	-258.3984375	-387.5976563	-43.06640625	43.06640625
223.mp3	64.59960938	0	-86.1328125	21.53320313	-21.53320313	64.59960938	-43.06640625	-21.53320313	0	21.53320313	129.1992188	-150.7324219	64.59960938	-43.06640625	-64.59960938	129.1992188	-150.7324219	64.59960938	0	0	-43.06640625	172.265625	86.1328125	-193.7988281	-107.6660156	43.06640625	64.59960938	0	0	-107.6660156	21.53320313	64.59960938	-64.59960938	172.265625	-64.59960938	-86.1328125	0	0	0	0	129.1992188	-215.3320313	86.1328125	-21.53320313	21.53320313	0	0	129.1992188	-172.265625
224.mp3	559.8632813	322.9980469	-1098.193359	1593.457031	-1658.056641	-2562.451172	1227.392578	-1055.126953	2691.650391	-2196.386719	2024.121094	-581.3964844	-796.7285156	-1012.060547	1141.259766	2928.515625	-3402.246094	1313.525391	-1119.726563	-1076.660156	1744.189453	-1636.523438	3983.642578	-2153.320313	968.9941406	-775.1953125	-387.5976563	-107.6660156	-990.5273438	1248.925781	-21.53320313	-796.7285156	1399.658203	-2411.71875	1636.523438	1421.191406	-1765.722656	0	-538.3300781	-796.7285156	1033.59375	409.1308594	990.5273438	-3014.648438	1593.457031	1614.990234	-1528.857422	990.5273438	-1701.123047
225.mp3	21.53320313	-21.53320313	64.59960938	-64.59960938	-193.7988281	-43.06640625	193.7988281	301.4648438	-129.1992188	-279.9316406	21.53320313	150.7324219	-258.3984375	43.06640625	86.1328125	-258.3984375	516.796875	-279.9316406	129.1992188	21.53320313	-21.53320313	624.4628906	172.265625	279.9316406	968.9941406	-538.3300781	-1055.126953	-516.796875	-64.59960938	43.06640625	107.6660156	-258.3984375	64.59960938	129.1992188	-64.59960938	430.6640625	-473.7304688	172.265625	0	-21.53320313	1485.791016	-710.5957031	667.5292969	645.9960938	-1012.060547	-452.1972656	172.265625	193.7988281	1012.060547
226.mp3	-387.5976563	215.3320313	-236.8652344	0	21.53320313	-21.53320313	193.7988281	-150.7324219	387.5976563	-387.5976563	366.0644531	-215.3320313	-172.265625	21.53320313	0	366.0644531	-387.5976563	86.1328125	0	-86.1328125	64.59960938	6503.027344	4134.375	-3100.78125	-279.9316406	1701.123047	-689.0625	-2067.1875	4414.306641	-2842.382813	-1012.060547	1291.992188	1205.859375	-2562.451172	4048.242188	-3423.779297	-387.5976563	2347.119141	-624.4628906	-2347.119141	4457.373047	-3445.3125	-43.06640625	2519.384766	-581.3964844	-8311.816406	1335.058594	-2734.716797	1335.058594
227.mp3	-2067.1875	1722.65625	-753.6621094	775.1953125	-796.7285156	-689.0625	581.3964844	1442.724609	-538.3300781	-516.796875	473.7304688	732.1289063	43.06640625	-2217.919922	322.9980469	150.7324219	1722.65625	43.06640625	667.5292969	-1442.724609	-473.7304688	1205.859375	-409.1308594	409.1308594	-2045.654297	279.9316406	43.06640625	1356.591797	344.53125	43.06640625	-387.5976563	21.53320313	-64.59960938	409.1308594	-366.0644531	-925.9277344	1528.857422	-2260.986328	2304.052734	-796.7285156	150.7324219	-710.5957031	624.4628906	107.6660156	-861.328125	1464.257813	-1701.123047	387.5976563	-968.9941406
228.mp3	-2670.117188	839.7949219	732.1289063	-1593.457031	1485.791016	753.6621094	-1636.523438	236.8652344	3100.78125	-3122.314453	452.1972656	839.7949219	-2390.185547	1012.060547	-322.9980469	-1162.792969	904.3945313	1098.193359	-753.6621094	516.796875	129.1992188	-1076.660156	-43.06640625	2497.851563	-2497.851563	968.9941406	516.796875	-1335.058594	1119.726563	559.8632813	-1291.992188	150.7324219	2411.71875	-2368.652344	645.9960938	495.2636719	-2110.253906	732.1289063	-43.06640625	-1248.925781	732.1289063	1658.056641	-1356.591797	818.2617188	-43.06640625	-775.1953125	-258.3984375	3208.447266	-3165.380859
229.mp3	2217.919922	947.4609375	-2411.71875	-366.0644531	-366.0644531	2497.851563	-2950.048828	21.53320313	1227.392578	150.7324219	1378.125	-689.0625	-990.5273438	-1055.126953	1335.058594	2325.585938	-5426.367188	2131.787109	430.6640625	-258.3984375	2304.052734	-710.5957031	-1012.060547	86.1328125	-689.0625	2239.453125	-2433.251953	2304.052734	-753.6621094	-516.796875	1701.123047	-861.328125	-1528.857422	-215.3320313	-215.3320313	3811.376953	-6610.693359	3983.642578	-107.6660156	-1248.925781	2648.583984	947.4609375	-2971.582031	-2153.320313	-172.265625	3832.910156	-1528.857422	0	-538.3300781
231.mp3	3682.177734	-10163.67188	9883.740234	-10228.27148	5167.96875	-5361.767578	3574.511719	4823.4375	-7665.820313	4737.304688	-2153.320313	1313.525391	-236.8652344	-3962.109375	4608.105469	1916.455078	-6158.496094	193.7988281	-559.8632813	6244.628906	-990.5273438	-3509.912109	1851.855469	3380.712891	-925.9277344	-6007.763672	3639.111328	-3229.980469	7213.623047	-6029.296875	-1744.189453	-107.6660156	1507.324219	430.6640625	-1464.257813	-279.9316406	322.9980469	559.8632813	495.2636719	-215.3320313	-1227.392578	322.9980469	322.9980469	-796.7285156	21.53320313	172.265625	409.1308594	-301.4648438	-64.59960938
232.mp3	0	-473.7304688	-193.7988281	1012.060547	-322.9980469	-43.06640625	322.9980469	-667.5292969	409.1308594	-344.53125	-495.2636719	-172.265625	258.3984375	-473.7304688	538.3300781	21.53320313	882.8613281	-215.3320313	-43.06640625	-172.265625	64.59960938	64.59960938	-215.3320313	-279.9316406	279.9316406	150.7324219	215.3320313	-172.265625	-43.06640625	-645.9960938	-129.1992188	387.5976563	1055.126953	882.8613281	-215.3320313	279.9316406	-1162.792969	1270.458984	-1270.458984	581.3964844	150.7324219	-215.3320313	-516.796875	-43.06640625	-645.9960938	-387.5976563	1313.525391	150.7324219	86.1328125
233.mp3	2519.384766	5167.96875	-9302.34375	2863.916016	-2110.253906	4349.707031	-495.2636719	4328.173828	-8699.414063	129.1992188	3725.244141	-1335.058594	3682.177734	2497.851563	-9022.412109	904.3945313	344.53125	3014.648438	-2347.119141	6546.09375	-8548.681641	172.265625	1012.060547	3294.580078	667.5292969	3100.78125	-9517.675781	-301.4648438	5986.230469	-2950.048828	1614.990234	-4543.505859	3229.980469	-3186.914063	86.1328125	4586.572266	-3251.513672	9022.412109	-10809.66797	538.3300781	10335.9375	-10099.07227	4952.636719	2153.320313	-7192.089844	-495.2636719	602.9296875	3703.710938	-1571.923828
234.mp3	21.53320313	409.1308594	129.1992188	732.1289063	-732.1289063	-473.7304688	-409.1308594	0	-667.5292969	-215.3320313	172.265625	43.06640625	21.53320313	86.1328125	21.53320313	-215.3320313	43.06640625	107.6660156	-172.265625	-172.265625	-21.53320313	968.9941406	-990.5273438	3402.246094	-3273.046875	-624.4628906	129.1992188	1335.058594	-1787.255859	1701.123047	-516.796875	-258.3984375	-775.1953125	150.7324219	1356.591797	-753.6621094	0	-322.9980469	-366.0644531	990.5273438	-1205.859375	322.9980469	279.9316406	129.1992188	-107.6660156	-150.7324219	301.4648438	1313.525391	-1787.255859
235.mp3	-322.9980469	-21.53320313	193.7988281	-322.9980469	21.53320313	710.5957031	-559.8632813	366.0644531	-193.7988281	21.53320313	-21.53320313	-21.53320313	-129.1992188	775.1953125	0	-1291.992188	0	710.5957031	-258.3984375	-193.7988281	430.6640625	409.1308594	-430.6640625	-387.5976563	990.5273438	-624.4628906	-258.3984375	0	43.06640625	1141.259766	-1313.525391	-667.5292969	366.0644531	689.0625	21.53320313	645.9960938	-861.328125	236.8652344	1119.726563	-1076.660156	387.5976563	-1313.525391	366.0644531	-538.3300781	645.9960938	495.2636719	-452.1972656	667.5292969	-1291.992188
236.mp3	-430.6640625	-710.5957031	-43.06640625	150.7324219	-86.1328125	-43.06640625	107.6660156	-150.7324219	839.7949219	-430.6640625	344.53125	-193.7988281	-215.3320313	86.1328125	172.265625	-645.9960938	1507.324219	-1205.859375	236.8652344	258.3984375	1055.126953	-624.4628906	-21.53320313	1162.792969	-947.4609375	-1012.060547	-279.9316406	667.5292969	839.7949219	1033.59375	-258.3984375	-1162.792969	-387.5976563	538.3300781	-21.53320313	301.4648438	775.1953125	-1119.726563	581.3964844	-387.5976563	1485.791016	-1227.392578	-990.5273438	193.7988281	129.1992188	279.9316406	193.7988281	-452.1972656	-258.3984375
237.mp3	516.796875	21.53320313	0	-645.9960938	64.59960938	2906.982422	861.328125	-2476.318359	-366.0644531	64.59960938	-279.9316406	0	215.3320313	5813.964844	-2045.654297	-4823.4375	882.8613281	279.9316406	-64.59960938	0	-624.4628906	-387.5976563	-129.1992188	1507.324219	-516.796875	-86.1328125	193.7988281	-64.59960938	-193.7988281	4091.308594	-1916.455078	-2799.316406	753.6621094	21.53320313	172.265625	-172.265625	-129.1992188	21.53320313	-129.1992188	-193.7988281	-193.7988281	559.8632813	-452.1972656	172.265625	279.9316406	3660.644531	-3919.042969	-602.9296875	5124.902344
238.mp3	-21.53320313	-258.3984375	-21.53320313	129.1992188	172.265625	-21.53320313	-495.2636719	322.9980469	258.3984375	0	-150.7324219	-322.9980469	322.9980469	129.1992188	0	0	-344.53125	215.3320313	-236.8652344	172.265625	0	-150.7324219	215.3320313	-215.3320313	43.06640625	-21.53320313	64.59960938	150.7324219	-172.265625	322.9980469	-301.4648438	-21.53320313	516.796875	-430.6640625	107.6660156	-215.3320313	21.53320313	21.53320313	21.53320313	193.7988281	-344.53125	193.7988281	-43.06640625	215.3320313	21.53320313	-387.5976563	21.53320313	172.265625	193.7988281
239.mp3	-193.7988281	172.265625	-107.6660156	129.1992188	0	0	-236.8652344	0	0	43.06640625	215.3320313	-21.53320313	-21.53320313	21.53320313	0	-21.53320313	-21.53320313	-21.53320313	64.59960938	-279.9316406	107.6660156	150.7324219	0	-236.8652344	279.9316406	-21.53320313	21.53320313	-21.53320313	0	-172.265625	-21.53320313	193.7988281	0	-21.53320313	-21.53320313	21.53320313	-21.53320313	-172.265625	172.265625	64.59960938	0	-64.59960938	21.53320313	-172.265625	21.53320313	129.1992188	43.06640625	-21.53320313	-21.53320313
240.mp3	495.2636719	-215.3320313	-129.1992188	-1851.855469	1787.255859	-1808.789063	1787.255859	-258.3984375	-947.4609375	1765.722656	-538.3300781	1141.259766	-1464.257813	215.3320313	430.6640625	-516.796875	-1313.525391	1313.525391	-1119.726563	1335.058594	-538.3300781	279.9316406	1205.859375	-1184.326172	1722.65625	-3596.044922	-947.4609375	-2196.386719	1916.455078	344.53125	-1830.322266	947.4609375	-990.5273438	990.5273438	624.4628906	-602.9296875	-559.8632813	21.53320313	1162.792969	-710.5957031	-193.7988281	387.5976563	-430.6640625	1787.255859	-1507.324219	796.7285156	-1055.126953	538.3300781	-839.7949219
241.mp3	258.3984375	-344.53125	430.6640625	-925.9277344	301.4648438	-215.3320313	21.53320313	1184.326172	-753.6621094	21.53320313	-387.5976563	624.4628906	-495.2636719	172.265625	-21.53320313	344.53125	667.5292969	64.59960938	-775.1953125	430.6640625	279.9316406	-732.1289063	279.9316406	-64.59960938	322.9980469	-366.0644531	86.1328125	495.2636719	-193.7988281	-215.3320313	193.7988281	64.59960938	366.0644531	-279.9316406	107.6660156	150.7324219	-1055.126953	-301.4648438	882.8613281	-21.53320313	-301.4648438	366.0644531	-64.59960938	-301.4648438	0	21.53320313	344.53125	-452.1972656	258.3984375
242.mp3	86.1328125	-107.6660156	-172.265625	64.59960938	602.9296875	-43.06640625	0	-839.7949219	710.5957031	-215.3320313	86.1328125	-172.265625	-129.1992188	-43.06640625	107.6660156	-279.9316406	775.1953125	-1055.126953	-21.53320313	236.8652344	538.3300781	0	-193.7988281	-64.59960938	4780.371094	21.53320313	236.8652344	-5921.630859	4005.175781	-301.4648438	-2390.185547	5167.96875	-4478.90625	1593.457031	-2540.917969	3316.113281	-1636.523438	-559.8632813	-129.1992188	3552.978516	1550.390625	-559.8632813	-1399.658203	-732.1289063	2885.449219	-1012.060547	301.4648438	-3940.576172	968.9941406
243.mp3	-602.9296875	-150.7324219	1098.193359	-301.4648438	-279.9316406	-495.2636719	559.8632813	193.7988281	-236.8652344	150.7324219	-21.53320313	344.53125	279.9316406	-947.4609375	495.2636719	-172.265625	904.3945313	-732.1289063	-43.06640625	-64.59960938	193.7988281	279.9316406	-516.796875	-150.7324219	-430.6640625	1162.792969	-215.3320313	-430.6640625	-301.4648438	-64.59960938	301.4648438	301.4648438	-301.4648438	129.1992188	215.3320313	-236.8652344	-107.6660156	-236.8652344	193.7988281	64.59960938	129.1992188	-107.6660156	86.1328125	-366.0644531	86.1328125	344.53125	-366.0644531	-21.53320313	968.9941406
244.mp3	366.0644531	1442.724609	-1679.589844	193.7988281	-775.1953125	516.796875	344.53125	-667.5292969	-581.3964844	904.3945313	-322.9980469	-172.265625	-86.1328125	322.9980469	925.9277344	-1184.326172	-366.0644531	732.1289063	-43.06640625	-21.53320313	-236.8652344	-86.1328125	344.53125	-43.06640625	-86.1328125	344.53125	-538.3300781	344.53125	-236.8652344	-107.6660156	538.3300781	409.1308594	-1335.058594	796.7285156	-107.6660156	-129.1992188	107.6660156	-21.53320313	21.53320313	-645.9960938	775.1953125	-64.59960938	43.06640625	129.1992188	-43.06640625	-473.7304688	387.5976563	215.3320313	-215.3320313
245.mp3	0	366.0644531	-452.1972656	-258.3984375	-193.7988281	21.53320313	538.3300781	-193.7988281	624.4628906	-21.53320313	-1098.193359	495.2636719	193.7988281	-2260.986328	1205.859375	-86.1328125	279.9316406	-236.8652344	925.9277344	-1184.326172	193.7988281	1119.726563	-990.5273438	1012.060547	-1227.392578	1205.859375	-990.5273438	344.53125	172.265625	1744.189453	-1571.923828	-21.53320313	882.8613281	43.06640625	-172.265625	-387.5976563	-861.328125	64.59960938	-559.8632813	21.53320313	322.9980469	-279.9316406	-43.06640625	581.3964844	775.1953125	-1076.660156	322.9980469	-322.9980469	-86.1328125
246.mp3	-43.06640625	-1894.921875	1550.390625	-516.796875	1205.859375	172.265625	-1055.126953	-64.59960938	215.3320313	473.7304688	473.7304688	-667.5292969	1528.857422	-2045.654297	-861.328125	-409.1308594	882.8613281	-904.3945313	-64.59960938	1722.65625	-1378.125	-344.53125	193.7988281	645.9960938	1076.660156	-322.9980469	-839.7949219	-193.7988281	-193.7988281	-409.1308594	21.53320313	1830.322266	-301.4648438	-1055.126953	-150.7324219	150.7324219	-925.9277344	452.1972656	107.6660156	-322.9980469	1162.792969	1033.59375	-1119.726563	1098.193359	-538.3300781	150.7324219	-2045.654297	538.3300781	0
247.mp3	172.265625	5318.701172	-4242.041016	689.0625	4586.572266	-4758.837891	-1916.455078	4715.771484	-2239.453125	-1012.060547	2411.71875	2583.984375	-3875.976563	-1894.921875	2627.050781	1808.789063	861.328125	387.5976563	-1744.189453	1033.59375	-4263.574219	689.0625	4048.242188	-4392.773438	-2067.1875	4069.775391	-947.4609375	-1098.193359	2131.787109	2627.050781	-4349.707031	-1658.056641	2454.785156	2217.919922	624.4628906	925.9277344	-1571.923828	1959.521484	-2885.449219	366.0644531	-21.53320313	645.9960938	-947.4609375	3359.179688	-1141.259766	-1012.060547	258.3984375	64.59960938	-3854.443359
248.mp3	21.53320313	-387.5976563	-258.3984375	452.1972656	0	-43.06640625	-473.7304688	21.53320313	344.53125	-21.53320313	0	0	-64.59960938	387.5976563	-602.9296875	86.1328125	-107.6660156	107.6660156	-150.7324219	150.7324219	538.3300781	-279.9316406	107.6660156	21.53320313	215.3320313	1227.392578	-516.796875	-473.7304688	-452.1972656	-366.0644531	366.0644531	0	236.8652344	236.8652344	0	-107.6660156	775.1953125	0	-495.2636719	-645.9960938	21.53320313	-172.265625	624.4628906	-344.53125	-64.59960938	-86.1328125	473.7304688	-21.53320313	1356.591797
250.mp3	215.3320313	150.7324219	-236.8652344	129.1992188	-279.9316406	301.4648438	-409.1308594	1076.660156	-667.5292969	-301.4648438	1873.388672	-818.2617188	-516.796875	107.6660156	-301.4648438	2260.986328	-1055.126953	-925.9277344	775.1953125	-1399.658203	43.06640625	2454.785156	-1981.054688	-602.9296875	818.2617188	-258.3984375	1205.859375	279.9316406	-925.9277344	602.9296875	-1335.058594	236.8652344	904.3945313	-430.6640625	-473.7304688	150.7324219	-344.53125	-861.328125	43.06640625	193.7988281	279.9316406	925.9277344	86.1328125	1141.259766	-279.9316406	21.53320313	-1141.259766	624.4628906	1141.259766
253.mp3	-689.0625	1055.126953	-344.53125	-215.3320313	-129.1992188	947.4609375	-882.8613281	-301.4648438	150.7324219	236.8652344	-301.4648438	1270.458984	1916.455078	-5857.03125	1485.791016	-366.0644531	624.4628906	-1356.591797	2497.851563	861.328125	-732.1289063	-1313.525391	-968.9941406	2260.986328	-1076.660156	1464.257813	-516.796875	968.9941406	279.9316406	-1356.591797	-172.265625	-43.06640625	193.7988281	839.7949219	64.59960938	-667.5292969	21.53320313	-387.5976563	-516.796875	-21.53320313	-1162.792969	1894.921875	107.6660156	150.7324219	-150.7324219	516.796875	-732.1289063	516.796875	-732.1289063
254.mp3	-21.53320313	172.265625	21.53320313	86.1328125	-387.5976563	344.53125	129.1992188	-366.0644531	387.5976563	-43.06640625	-322.9980469	-150.7324219	602.9296875	-452.1972656	21.53320313	-43.06640625	21.53320313	172.265625	0	-279.9316406	473.7304688	-215.3320313	-279.9316406	107.6660156	-107.6660156	172.265625	301.4648438	43.06640625	-366.0644531	-258.3984375	236.8652344	0	279.9316406	-301.4648438	129.1992188	-129.1992188	0	322.9980469	-322.9980469	193.7988281	-21.53320313	-215.3320313	64.59960938	21.53320313	-193.7988281	129.1992188	150.7324219	-64.59960938	-43.06640625
257.mp3	-43.06640625	193.7988281	645.9960938	-1421.191406	-409.1308594	732.1289063	-710.5957031	64.59960938	215.3320313	645.9960938	-1012.060547	559.8632813	2131.787109	-1464.257813	-645.9960938	1076.660156	-1722.65625	1442.724609	107.6660156	538.3300781	193.7988281	-839.7949219	236.8652344	-1055.126953	-753.6621094	-150.7324219	775.1953125	172.265625	279.9316406	645.9960938	-1335.058594	-279.9316406	1787.255859	-1033.59375	86.1328125	-301.4648438	-64.59960938	2110.253906	-2562.451172	-193.7988281	1205.859375	-968.9941406	3359.179688	-2971.582031	732.1289063	-968.9941406	-516.796875	689.0625	-882.8613281
258.mp3	-5921.630859	430.6640625	-452.1972656	2519.384766	-279.9316406	5555.566406	-4392.773438	-452.1972656	4651.171875	-1291.992188	732.1289063	-5577.099609	5813.964844	344.53125	-6675.292969	5770.898438	-6524.560547	7192.089844	-258.3984375	-4112.841797	4091.308594	-3962.109375	-2411.71875	1571.923828	-150.7324219	2196.386719	1421.191406	-4091.308594	6029.296875	-409.1308594	-409.1308594	322.9980469	-344.53125	-1055.126953	968.9941406	-3445.3125	2777.783203	-4780.371094	5943.164063	-6309.228516	4801.904297	-4888.037109	5469.433594	5189.501953	-4909.570313	-2390.185547	2045.654297	-581.3964844	-2777.783203
260.mp3	-753.6621094	236.8652344	3294.580078	1141.259766	-3768.310547	-1291.992188	-172.265625	1055.126953	-1421.191406	107.6660156	301.4648438	-193.7988281	129.1992188	1614.990234	-2131.787109	4694.238281	5964.697266	-1894.921875	-4543.505859	-387.5976563	3229.980469	990.5273438	-4457.373047	-925.9277344	7385.888672	-3079.248047	2282.519531	-3574.511719	-1270.458984	6416.894531	-4392.773438	-86.1328125	-1378.125	-1851.855469	6029.296875	-3725.244141	-1873.388672	-1528.857422	6115.429688	-258.3984375	-2670.117188	-2519.384766	4048.242188	-3273.046875	624.4628906	-1205.859375	3423.779297	-3552.978516	1701.123047
262.mp3	21.53320313	-129.1992188	-495.2636719	-409.1308594	1012.060547	-1055.126953	495.2636719	43.06640625	-452.1972656	150.7324219	301.4648438	-452.1972656	107.6660156	-150.7324219	861.328125	193.7988281	-150.7324219	-301.4648438	86.1328125	-495.2636719	-107.6660156	43.06640625	452.1972656	-602.9296875	516.796875	-258.3984375	-193.7988281	-21.53320313	64.59960938	904.3945313	-86.1328125	1184.326172	-1012.060547	-602.9296875	21.53320313	-495.2636719	86.1328125	1184.326172	-236.8652344	-129.1992188	-344.53125	-21.53320313	64.59960938	-322.9980469	43.06640625	107.6660156	430.6640625	-602.9296875	430.6640625
264.mp3	-1636.523438	-473.7304688	430.6640625	925.9277344	-559.8632813	-2153.320313	8010.351563	-6459.960938	6739.892578	-5275.634766	5383.300781	-5534.033203	-1141.259766	387.5976563	-689.0625	-430.6640625	6459.960938	258.3984375	-6115.429688	-172.265625	215.3320313	387.5976563	3337.646484	-3660.644531	1098.193359	409.1308594	-1507.324219	775.1953125	904.3945313	-1679.589844	344.53125	-129.1992188	710.5957031	344.53125	-516.796875	-732.1289063	-839.7949219	2476.318359	-2067.1875	1291.992188	-1959.521484	2153.320313	-1701.123047	6653.759766	-6826.025391	1528.857422	-775.1953125	150.7324219	-279.9316406
265.mp3	4069.775391	-6438.427734	-775.1953125	1571.923828	1184.326172	-1162.792969	-516.796875	1658.056641	-86.1328125	-2605.517578	6201.5625	-473.7304688	-4909.570313	1550.390625	-1528.857422	1614.990234	-775.1953125	-1162.792969	538.3300781	1808.789063	-1248.925781	2713.183594	-2863.916016	21.53320313	1722.65625	2217.919922	-3445.3125	-193.7988281	-1162.792969	-193.7988281	-64.59960938	86.1328125	1291.992188	-818.2617188	882.8613281	-796.7285156	-839.7949219	1098.193359	-839.7949219	1722.65625	-1507.324219	1248.925781	-193.7988281	1184.326172	-1593.457031	344.53125	4263.574219	667.5292969	-3832.910156
266.mp3	5340.234375	-4306.640625	21.53320313	-818.2617188	387.5976563	-21.53320313	-344.53125	172.265625	1356.591797	-2756.25	990.5273438	193.7988281	-1227.392578	1636.523438	-1614.990234	0	-21.53320313	21.53320313	4005.175781	-3682.177734	1270.458984	3229.980469	-4823.4375	667.5292969	64.59960938	301.4648438	-581.3964844	-43.06640625	-559.8632813	710.5957031	-559.8632813	409.1308594	839.7949219	1528.857422	473.7304688	-3186.914063	1184.326172	-279.9316406	-1205.859375	1507.324219	-64.59960938	236.8652344	-1335.058594	-301.4648438	495.2636719	-516.796875	538.3300781	925.9277344	-1507.324219
269.mp3	1055.126953	473.7304688	8462.548828	-7105.957031	925.9277344	2777.783203	-3100.78125	-43.06640625	1270.458984	1291.992188	-2648.583984	-1098.193359	-1335.058594	1937.988281	-2282.519531	7321.289063	-4952.636719	5318.701172	430.6640625	64.59960938	-6998.291016	3875.976563	-5146.435547	990.5273438	4565.039063	-2885.449219	2088.720703	-861.328125	5146.435547	344.53125	-2433.251953	-732.1289063	-4134.375	-904.3945313	4285.107422	-4737.304688	4931.103516	-4112.841797	-1098.193359	4737.304688	-2713.183594	236.8652344	1507.324219	-3596.044922	21.53320313	602.9296875	4198.974609	3036.181641	-8807.080078
270.mp3	-172.265625	344.53125	322.9980469	-1141.259766	775.1953125	-193.7988281	-344.53125	-193.7988281	193.7988281	172.265625	322.9980469	-236.8652344	-107.6660156	775.1953125	-904.3945313	387.5976563	-172.265625	107.6660156	301.4648438	-839.7949219	689.0625	-236.8652344	-107.6660156	0	86.1328125	-64.59960938	-21.53320313	-21.53320313	258.3984375	193.7988281	-258.3984375	0	-366.0644531	473.7304688	21.53320313	-495.2636719	473.7304688	-86.1328125	-107.6660156	0	366.0644531	-172.265625	-301.4648438	667.5292969	-602.9296875	-301.4648438	258.3984375	236.8652344	-129.1992188
272.mp3	-882.8613281	538.3300781	1313.525391	43.06640625	-1012.060547	1378.125	1205.859375	3251.513672	-6459.960938	-279.9316406	193.7988281	947.4609375	1614.990234	-2605.517578	1098.193359	538.3300781	1012.060547	796.7285156	86.1328125	2476.318359	-5146.435547	2260.986328	-3768.310547	1658.056641	-1464.257813	968.9941406	3337.646484	-1291.992188	-1227.392578	-21.53320313	1442.724609	5340.234375	-6610.693359	-1313.525391	1528.857422	-1119.726563	-21.53320313	1636.523438	236.8652344	-172.265625	3725.244141	-473.7304688	-1485.791016	3660.644531	-5254.101563	1571.923828	-4457.373047	301.4648438	602.9296875
273.mp3	-796.7285156	-215.3320313	387.5976563	581.3964844	43.06640625	-64.59960938	3079.248047	-2454.785156	-1098.193359	193.7988281	107.6660156	150.7324219	452.1972656	990.5273438	-968.9941406	452.1972656	-1184.326172	-150.7324219	581.3964844	-925.9277344	1571.923828	64.59960938	-861.328125	689.0625	-947.4609375	-516.796875	947.4609375	-624.4628906	1184.326172	430.6640625	-602.9296875	21.53320313	430.6640625	-43.06640625	43.06640625	-150.7324219	301.4648438	-193.7988281	-236.8652344	1205.859375	-753.6621094	215.3320313	258.3984375	925.9277344	-193.7988281	-1227.392578	-129.1992188	193.7988281	-538.3300781
274.mp3	2476.318359	43.06640625	1744.189453	-1593.457031	1744.189453	-5706.298828	796.7285156	516.796875	6976.757813	-2088.720703	-4220.507813	-667.5292969	1421.191406	2863.916016	-3273.046875	430.6640625	-1291.992188	602.9296875	7041.357422	-10099.07227	2304.052734	-645.9960938	3100.78125	-1485.791016	2002.587891	-1141.259766	2476.318359	-2993.115234	1356.591797	3488.378906	-3057.714844	775.1953125	-4672.705078	3746.777344	3552.978516	-6869.091797	1894.921875	-1464.257813	-1744.189453	-150.7324219	6826.025391	-4931.103516	710.5957031	3337.646484	236.8652344	-3574.511719	861.328125	5684.765625	-5447.900391
275.mp3	-2304.052734	2217.919922	-5857.03125	-279.9316406	5404.833984	-3983.642578	236.8652344	1679.589844	-3940.576172	818.2617188	-1227.392578	2863.916016	-129.1992188	-1098.193359	193.7988281	-172.265625	-1464.257813	3552.978516	-1830.322266	-344.53125	1658.056641	-1313.525391	258.3984375	3660.644531	-882.8613281	-2777.783203	344.53125	-344.53125	-473.7304688	1636.523438	172.265625	-1787.255859	1658.056641	-236.8652344	-2820.849609	3122.314453	-452.1972656	-1765.722656	2024.121094	-1098.193359	-1055.126953	2325.585938	-1313.525391	-64.59960938	1528.857422	-1141.259766	-1421.191406	2713.183594	1464.257813
276.mp3	-667.5292969	-430.6640625	818.2617188	-3143.847656	2110.253906	1571.923828	-4242.041016	3574.511719	-366.0644531	-3251.513672	3165.380859	-64.59960938	-2799.316406	2906.982422	172.265625	-3337.646484	3380.712891	-2906.982422	-904.3945313	3057.714844	-2885.449219	753.6621094	2390.185547	-3143.847656	732.1289063	2713.183594	-3208.447266	3036.181641	1485.791016	-2971.582031	1205.859375	-882.8613281	-1248.925781	4823.4375	-2562.451172	-2562.451172	4048.242188	-1184.326172	-2497.851563	107.6660156	2605.517578	947.4609375	-1055.126953	107.6660156	-215.3320313	581.3964844	172.265625	1442.724609	-5146.435547
278.mp3	301.4648438	-2928.515625	1873.388672	1787.255859	689.0625	-129.1992188	-1162.792969	753.6621094	1227.392578	-2691.650391	0	-2196.386719	3983.642578	-1722.65625	279.9316406	1937.988281	-1378.125	344.53125	-1227.392578	1248.925781	-2497.851563	1162.792969	-3466.845703	-796.7285156	624.4628906	-430.6640625	818.2617188	602.9296875	-882.8613281	452.1972656	236.8652344	-538.3300781	279.9316406	-301.4648438	1873.388672	925.9277344	-2174.853516	2562.451172	-581.3964844	-2433.251953	387.5976563	473.7304688	-301.4648438	-775.1953125	-1507.324219	322.9980469	301.4648438	-64.59960938	150.7324219
279.mp3	-602.9296875	602.9296875	129.1992188	172.265625	2713.183594	-107.6660156	2024.121094	-3832.910156	-1937.988281	968.9941406	645.9960938	64.59960938	-904.3945313	1205.859375	-1313.525391	904.3945313	667.5292969	3294.580078	-4306.640625	-86.1328125	-107.6660156	1033.59375	366.0644531	1291.992188	-2045.654297	-387.5976563	-1141.259766	753.6621094	624.4628906	43.06640625	-1033.59375	-21.53320313	107.6660156	193.7988281	-64.59960938	-21.53320313	344.53125	4715.771484	-4823.4375	-322.9980469	2110.253906	-2067.1875	667.5292969	-581.3964844	4306.640625	-4263.574219	193.7988281	-624.4628906	-21.53320313
280.mp3	-301.4648438	452.1972656	107.6660156	-559.8632813	172.265625	258.3984375	-344.53125	-236.8652344	86.1328125	0	-236.8652344	947.4609375	236.8652344	-775.1953125	64.59960938	-21.53320313	86.1328125	-43.06640625	86.1328125	-172.265625	-107.6660156	0	193.7988281	-236.8652344	236.8652344	64.59960938	107.6660156	-258.3984375	64.59960938	-43.06640625	215.3320313	322.9980469	-279.9316406	-150.7324219	-301.4648438	86.1328125	-107.6660156	0	43.06640625	258.3984375	43.06640625	-301.4648438	172.265625	-107.6660156	86.1328125	0	-366.0644531	236.8652344	21.53320313
281.mp3	-818.2617188	473.7304688	947.4609375	-1055.126953	-925.9277344	1184.326172	-473.7304688	-710.5957031	947.4609375	473.7304688	-452.1972656	538.3300781	-1098.193359	473.7304688	-344.53125	968.9941406	279.9316406	-904.3945313	-258.3984375	-279.9316406	947.4609375	-452.1972656	64.59960938	452.1972656	43.06640625	-366.0644531	-43.06640625	430.6640625	-409.1308594	689.0625	-1399.658203	947.4609375	775.1953125	-1119.726563	43.06640625	-150.7324219	193.7988281	0	516.796875	-1248.925781	968.9941406	559.8632813	-753.6621094	21.53320313	-473.7304688	1205.859375	-301.4648438	-1335.058594	430.6640625
282.mp3	861.328125	-1055.126953	2799.316406	1571.923828	-4155.908203	990.5273438	-1313.525391	344.53125	-516.796875	775.1953125	-839.7949219	818.2617188	215.3320313	-710.5957031	-215.3320313	64.59960938	452.1972656	43.06640625	150.7324219	-172.265625	-172.265625	-64.59960938	322.9980469	150.7324219	409.1308594	-473.7304688	0	430.6640625	-775.1953125	21.53320313	2971.582031	-2863.916016	236.8652344	3746.777344	-3962.109375	-473.7304688	107.6660156	107.6660156	258.3984375	-21.53320313	-968.9941406	1335.058594	-710.5957031	-86.1328125	215.3320313	43.06640625	-86.1328125	6136.962891	-4672.705078
284.mp3	-2325.585938	1873.388672	-796.7285156	1184.326172	-2390.185547	236.8652344	1959.521484	-1399.658203	-107.6660156	1550.390625	-2239.453125	1679.589844	-215.3320313	193.7988281	172.265625	710.5957031	-2691.650391	1141.259766	1356.591797	-2325.585938	473.7304688	1528.857422	-322.9980469	0	-904.3945313	215.3320313	-344.53125	990.5273438	-387.5976563	-581.3964844	1270.458984	-344.53125	-947.4609375	1701.123047	-2454.785156	387.5976563	1679.589844	-775.1953125	193.7988281	-602.9296875	1055.126953	-689.0625	710.5957031	-689.0625	-430.6640625	1356.591797	-2196.386719	150.7324219	2088.720703
285.mp3	1937.988281	-3337.646484	1291.992188	-2196.386719	-602.9296875	0	-581.3964844	3574.511719	-1270.458984	-2562.451172	559.8632813	-344.53125	3165.380859	-2368.652344	-990.5273438	43.06640625	882.8613281	236.8652344	-667.5292969	86.1328125	21.53320313	21.53320313	-86.1328125	86.1328125	150.7324219	387.5976563	-710.5957031	0	775.1953125	-689.0625	538.3300781	86.1328125	732.1289063	2325.585938	-452.1972656	581.3964844	2131.787109	-1055.126953	-2045.654297	-990.5273438	-1593.457031	2519.384766	1485.791016	495.2636719	-3122.314453	645.9960938	3552.978516	-150.7324219	-3875.976563
286.mp3	-172.265625	-193.7988281	172.265625	-193.7988281	258.3984375	129.1992188	-452.1972656	193.7988281	-193.7988281	452.1972656	-215.3320313	236.8652344	-21.53320313	-150.7324219	-172.265625	-64.59960938	0	-64.59960938	279.9316406	193.7988281	-495.2636719	495.2636719	-21.53320313	-344.53125	107.6660156	236.8652344	-495.2636719	172.265625	-193.7988281	322.9980469	64.59960938	86.1328125	64.59960938	-473.7304688	-21.53320313	43.06640625	430.6640625	-43.06640625	43.06640625	-322.9980469	236.8652344	-236.8652344	129.1992188	-172.265625	172.265625	215.3320313	-387.5976563	43.06640625	-21.53320313
288.mp3	-1248.925781	-129.1992188	6718.359375	-2368.652344	-4091.308594	-193.7988281	667.5292969	-452.1972656	-64.59960938	2605.517578	-775.1953125	6180.029297	-6847.558594	-1485.791016	150.7324219	0	107.6660156	150.7324219	667.5292969	1593.457031	-1744.189453	-796.7285156	21.53320313	366.0644531	-473.7304688	64.59960938	452.1972656	-387.5976563	409.1308594	-452.1972656	-21.53320313	473.7304688	-473.7304688	968.9941406	-990.5273438	710.5957031	1873.388672	-2562.451172	107.6660156	-129.1992188	1808.789063	-1787.255859	1830.322266	366.0644531	732.1289063	-2906.982422	21.53320313	107.6660156	-215.3320313
289.mp3	-64.59960938	21.53320313	-172.265625	107.6660156	-43.06640625	64.59960938	215.3320313	-107.6660156	-129.1992188	452.1972656	-409.1308594	0	732.1289063	-538.3300781	107.6660156	-172.265625	129.1992188	-107.6660156	-86.1328125	452.1972656	-430.6640625	-86.1328125	172.265625	-86.1328125	129.1992188	-43.06640625	-86.1328125	344.53125	-516.796875	732.1289063	-538.3300781	-107.6660156	172.265625	21.53320313	-236.8652344	193.7988281	-193.7988281	344.53125	-236.8652344	559.8632813	-645.9960938	193.7988281	-107.6660156	-366.0644531	86.1328125	0	-64.59960938	129.1992188	-129.1992188
290.mp3	-21.53320313	301.4648438	-624.4628906	150.7324219	-366.0644531	1894.921875	387.5976563	-1098.193359	172.265625	-366.0644531	-925.9277344	710.5957031	-150.7324219	43.06640625	-129.1992188	366.0644531	-904.3945313	624.4628906	-64.59960938	-43.06640625	129.1992188	-43.06640625	-258.3984375	-258.3984375	64.59960938	-258.3984375	0	-21.53320313	0	21.53320313	150.7324219	947.4609375	-1055.126953	21.53320313	-21.53320313	107.6660156	344.53125	-366.0644531	215.3320313	172.265625	-279.9316406	279.9316406	279.9316406	-279.9316406	538.3300781	-21.53320313	-689.0625	0	150.7324219
292.mp3	-150.7324219	387.5976563	-430.6640625	236.8652344	1981.054688	-1614.990234	172.265625	2820.849609	-2282.519531	-1098.193359	-150.7324219	796.7285156	-753.6621094	107.6660156	-645.9960938	409.1308594	150.7324219	4715.771484	-3703.710938	1141.259766	322.9980469	-2153.320313	2002.587891	-1399.658203	-107.6660156	-473.7304688	64.59960938	4328.173828	-947.4609375	-3445.3125	2885.449219	559.8632813	-3639.111328	172.265625	1012.060547	43.06640625	-796.7285156	3552.978516	-968.9941406	-2885.449219	861.328125	-968.9941406	-366.0644531	516.796875	775.1953125	3316.113281	-4780.371094	904.3945313	-409.1308594
293.mp3	516.796875	1012.060547	1528.857422	-2411.71875	43.06640625	-495.2636719	2583.984375	-215.3320313	-1981.054688	473.7304688	-990.5273438	2670.117188	64.59960938	-495.2636719	-1701.123047	-366.0644531	3208.447266	-1141.259766	-409.1308594	-1571.923828	-107.6660156	3143.847656	-430.6640625	-236.8652344	-3186.914063	2433.251953	-2476.318359	1658.056641	1916.455078	-3596.044922	3036.181641	-2756.25	-258.3984375	2950.048828	-2390.185547	4328.173828	-4672.705078	-301.4648438	1507.324219	0	3402.246094	-4608.105469	2777.783203	-2648.583984	2239.453125	1313.525391	-2799.316406	2131.787109	-2411.71875
294.mp3	0	21.53320313	-645.9960938	0	-753.6621094	172.265625	0	0	107.6660156	-43.06640625	-150.7324219	86.1328125	-21.53320313	-150.7324219	172.265625	279.9316406	-430.6640625	301.4648438	236.8652344	-86.1328125	-366.0644531	0	387.5976563	43.06640625	-322.9980469	-43.06640625	-64.59960938	64.59960938	86.1328125	279.9316406	-366.0644531	107.6660156	236.8652344	-150.7324219	839.7949219	-990.5273438	236.8652344	0	-129.1992188	322.9980469	-538.3300781	645.9960938	-215.3320313	-86.1328125	-150.7324219	-86.1328125	1076.660156	-818.2617188	43.06640625
296.mp3	-3251.513672	2217.919922	1959.521484	-5964.697266	107.6660156	-129.1992188	473.7304688	925.9277344	4069.775391	-1873.388672	-3940.576172	473.7304688	559.8632813	-1808.789063	1313.525391	495.2636719	-1356.591797	43.06640625	2110.253906	-236.8652344	-1335.058594	6029.296875	-5340.234375	-968.9941406	-409.1308594	1313.525391	2347.119141	-3273.046875	301.4648438	129.1992188	-904.3945313	2519.384766	-86.1328125	-1442.724609	-861.328125	5038.769531	-839.7949219	-2950.048828	-710.5957031	925.9277344	301.4648438	-1830.322266	1830.322266	2239.453125	-3509.912109	1722.65625	-624.4628906	1378.125	1184.326172
297.mp3	-409.1308594	-516.796875	473.7304688	-495.2636719	-322.9980469	0	-21.53320313	1744.189453	-624.4628906	-947.4609375	2562.451172	-1227.392578	-1205.859375	1421.191406	-2088.720703	1485.791016	-1722.65625	-172.265625	710.5957031	775.1953125	473.7304688	-947.4609375	-366.0644531	0	-21.53320313	-193.7988281	279.9316406	-689.0625	1830.322266	-1076.660156	21.53320313	-236.8652344	193.7988281	-602.9296875	8074.951172	-4715.771484	-2110.253906	-172.265625	-193.7988281	4780.371094	-3014.648438	5297.167969	-6847.558594	3423.779297	-538.3300781	-4048.242188	-344.53125	689.0625	4866.503906
298.mp3	-1335.058594	-624.4628906	-1335.058594	7407.421875	-5297.167969	-1442.724609	1636.523438	0	-21.53320313	43.06640625	-193.7988281	-516.796875	-516.796875	-86.1328125	2928.515625	-1636.523438	925.9277344	2454.785156	-3832.910156	3682.177734	-3639.111328	-990.5273438	236.8652344	990.5273438	-1378.125	-21.53320313	861.328125	409.1308594	1055.126953	-1959.521484	753.6621094	0	-1055.126953	1356.591797	-1959.521484	2476.318359	21.53320313	-710.5957031	-129.1992188	-990.5273438	-645.9960938	1787.255859	236.8652344	-21.53320313	387.5976563	-366.0644531	3574.511719	-3940.576172	-990.5273438
299.mp3	-21.53320313	0	-43.06640625	0	559.8632813	-409.1308594	107.6660156	1378.125	-1593.457031	129.1992188	21.53320313	-129.1992188	624.4628906	-710.5957031	861.328125	-818.2617188	581.3964844	559.8632813	473.7304688	-947.4609375	1055.126953	-1378.125	409.1308594	21.53320313	-366.0644531	-452.1972656	21.53320313	21.53320313	495.2636719	-495.2636719	-21.53320313	-21.53320313	-21.53320313	1033.59375	-818.2617188	236.8652344	-366.0644531	43.06640625	1464.257813	-1033.59375	-366.0644531	21.53320313	-129.1992188	-64.59960938	1894.921875	-1507.324219	-21.53320313	452.1972656	-366.0644531
300.mp3	-753.6621094	-732.1289063	-430.6640625	1528.857422	344.53125	-1787.255859	538.3300781	-602.9296875	-344.53125	1055.126953	0	-861.328125	1679.589844	-409.1308594	-1378.125	2583.984375	-2691.650391	753.6621094	2174.853516	-1787.255859	-1098.193359	-430.6640625	3229.980469	-21.53320313	301.4648438	-150.7324219	-2519.384766	-172.265625	107.6660156	-818.2617188	1119.726563	322.9980469	-1421.191406	2670.117188	904.3945313	-753.6621094	-1787.255859	-624.4628906	2777.783203	-3273.046875	-172.265625	107.6660156	1141.259766	172.265625	-64.59960938	1981.054688	-2174.853516	495.2636719	2368.652344
301.mp3	4435.839844	-2562.451172	-1033.59375	-753.6621094	-150.7324219	1550.390625	-193.7988281	710.5957031	-1959.521484	1722.65625	-172.265625	3208.447266	-4220.507813	3014.648438	-4672.705078	2153.320313	-1055.126953	279.9316406	839.7949219	8979.345703	-10292.87109	172.265625	3380.712891	-4521.972656	1162.792969	0	-1313.525391	2497.851563	150.7324219	-301.4648438	-667.5292969	-473.7304688	129.1992188	990.5273438	1593.457031	6201.5625	-5943.164063	-4026.708984	3509.912109	2002.587891	-2519.384766	-2540.917969	43.06640625	516.796875	107.6660156	86.1328125	-732.1289063	1291.992188	-215.3320313
302.mp3	4263.574219	-1636.523438	-1076.660156	43.06640625	43.06640625	-64.59960938	-559.8632813	236.8652344	-3057.714844	5857.03125	-6395.361328	172.265625	4349.707031	-279.9316406	-1335.058594	-1055.126953	-904.3945313	43.06640625	-236.8652344	-710.5957031	0	21.53320313	-64.59960938	0	150.7324219	-602.9296875	925.9277344	2648.583984	-2670.117188	6847.558594	-7127.490234	5620.166016	-2411.71875	753.6621094	538.3300781	-1119.726563	1593.457031	-3122.314453	-775.1953125	2282.519531	1959.521484	150.7324219	-1141.259766	1205.859375	-322.9980469	516.796875	-3165.380859	387.5976563	1421.191406
303.mp3	2239.453125	-43.06640625	387.5976563	2433.251953	-2971.582031	882.8613281	-1442.724609	1270.458984	-2368.652344	2820.849609	-667.5292969	-2088.720703	-559.8632813	882.8613281	2131.787109	-2347.119141	559.8632813	64.59960938	495.2636719	-430.6640625	2691.650391	-1442.724609	-990.5273438	-925.9277344	3273.046875	-1937.988281	-430.6640625	-43.06640625	-258.3984375	-279.9316406	2088.720703	-409.1308594	-947.4609375	-689.0625	4198.974609	-2476.318359	-1528.857422	538.3300781	-1227.392578	-1012.060547	-861.328125	-236.8652344	-968.9941406	3445.3125	258.3984375	1378.125	-1421.191406	-43.06640625	344.53125
304.mp3	236.8652344	279.9316406	-732.1289063	710.5957031	-796.7285156	-1399.658203	-689.0625	2540.917969	-1464.257813	1248.925781	0	-581.3964844	129.1992188	1098.193359	-1248.925781	1141.259766	-129.1992188	21.53320313	-107.6660156	-322.9980469	-409.1308594	1184.326172	-947.4609375	-452.1972656	1205.859375	-753.6621094	947.4609375	21.53320313	-990.5273438	366.0644531	-2368.652344	516.796875	1636.523438	-1593.457031	-430.6640625	2906.982422	-839.7949219	-21.53320313	129.1992188	172.265625	-667.5292969	-839.7949219	-43.06640625	21.53320313	689.0625	1378.125	172.265625	-1141.259766	1033.59375
305.mp3	-710.5957031	-689.0625	-925.9277344	-21.53320313	0	21.53320313	43.06640625	279.9316406	-559.8632813	215.3320313	1162.792969	-1162.792969	495.2636719	64.59960938	516.796875	-409.1308594	-624.4628906	-1184.326172	1722.65625	-538.3300781	0	1356.591797	-1421.191406	-322.9980469	-215.3320313	193.7988281	430.6640625	-43.06640625	-21.53320313	193.7988281	301.4648438	-1055.126953	1873.388672	64.59960938	-236.8652344	-301.4648438	-516.796875	-150.7324219	-538.3300781	1528.857422	1055.126953	-1701.123047	839.7949219	279.9316406	-1593.457031	667.5292969	-86.1328125	21.53320313	-538.3300781
306.mp3	236.8652344	-322.9980469	473.7304688	-667.5292969	559.8632813	21.53320313	-387.5976563	43.06640625	129.1992188	-538.3300781	150.7324219	-258.3984375	473.7304688	0	-172.265625	473.7304688	-107.6660156	0	-193.7988281	-150.7324219	150.7324219	0	-344.53125	215.3320313	-193.7988281	21.53320313	409.1308594	-236.8652344	129.1992188	107.6660156	-258.3984375	172.265625	-43.06640625	-279.9316406	-21.53320313	107.6660156	172.265625	21.53320313	430.6640625	-904.3945313	193.7988281	279.9316406	559.8632813	-581.3964844	0	-301.4648438	624.4628906	-581.3964844	301.4648438
307.mp3	258.3984375	452.1972656	559.8632813	-1012.060547	667.5292969	-904.3945313	947.4609375	-1205.859375	-86.1328125	581.3964844	624.4628906	-1162.792969	-215.3320313	21.53320313	1162.792969	-1485.791016	344.53125	301.4648438	1012.060547	-430.6640625	473.7304688	-1614.990234	430.6640625	-64.59960938	495.2636719	732.1289063	43.06640625	150.7324219	-1291.992188	107.6660156	473.7304688	-947.4609375	-258.3984375	1291.992188	1248.925781	-1248.925781	-1485.791016	193.7988281	947.4609375	-1076.660156	689.0625	1184.326172	193.7988281	-236.8652344	-1916.455078	1550.390625	-366.0644531	753.6621094	86.1328125
308.mp3	4005.175781	-1313.525391	301.4648438	-3552.978516	-193.7988281	193.7988281	473.7304688	6653.759766	-7342.822266	1658.056641	581.3964844	-2390.185547	1981.054688	4931.103516	-6180.029297	9173.144531	-9625.341797	6998.291016	645.9960938	258.3984375	-7493.554688	9453.076172	-9797.607422	236.8652344	6761.425781	1205.859375	-6546.09375	-1636.523438	1227.392578	-1227.392578	430.6640625	6481.494141	-7149.023438	8311.816406	-7364.355469	-1184.326172	4608.105469	1356.591797	-6503.027344	7665.820313	-1679.589844	-4565.039063	366.0644531	6093.896484	-3552.978516	6610.693359	-9216.210938	-516.796875	2390.185547
309.mp3	215.3320313	2045.654297	-2260.986328	21.53320313	861.328125	1894.921875	990.5273438	-2067.1875	-775.1953125	172.265625	-904.3945313	193.7988281	2670.117188	-2347.119141	1162.792969	4198.974609	-6826.025391	-1012.060547	-645.9960938	4629.638672	-2906.982422	-947.4609375	-882.8613281	-344.53125	2433.251953	21.53320313	-1894.921875	689.0625	4134.375	-3488.378906	-452.1972656	387.5976563	-43.06640625	839.7949219	-1184.326172	-1421.191406	4995.703125	-1851.855469	-1528.857422	-344.53125	-1356.591797	1571.923828	344.53125	-538.3300781	-452.1972656	1055.126953	301.4648438	-301.4648438	-21.53320313
310.mp3	-689.0625	9689.941406	-4112.841797	-3165.380859	-753.6621094	-1658.056641	581.3964844	6567.626953	-5469.433594	5555.566406	-7213.623047	645.9960938	1313.525391	4737.304688	-7149.023438	602.9296875	-796.7285156	172.265625	-215.3320313	322.9980469	172.265625	7019.824219	-6912.158203	1722.65625	3122.314453	-150.7324219	-1614.990234	3639.111328	-7019.824219	-129.1992188	796.7285156	-1055.126953	129.1992188	9022.412109	-2368.652344	-3229.980469	150.7324219	2928.515625	-6180.029297	2971.582031	-1184.326172	-796.7285156	-366.0644531	-990.5273438	1636.523438	-1658.056641	473.7304688	258.3984375	3359.179688
311.mp3	2583.984375	-2670.117188	-1098.193359	2110.253906	-818.2617188	-1205.859375	1055.126953	193.7988281	-430.6640625	-43.06640625	6481.494141	-3122.314453	-3811.376953	107.6660156	1787.255859	-990.5273438	-538.3300781	6007.763672	-6373.828125	452.1972656	-710.5957031	796.7285156	-925.9277344	559.8632813	-86.1328125	86.1328125	1205.859375	43.06640625	-1959.521484	6266.162109	-5038.769531	1507.324219	-2799.316406	2260.986328	-1227.392578	-1291.992188	1744.189453	86.1328125	4974.169922	-7321.289063	2540.917969	-43.06640625	3316.113281	-4005.175781	1313.525391	-1937.988281	-1614.990234	3552.978516	-1916.455078
312.mp3	1335.058594	-1808.789063	3983.642578	-2368.652344	2863.916016	-236.8652344	1248.925781	-2648.583984	-1464.257813	-1528.857422	1744.189453	-172.265625	3402.246094	-3682.177734	-516.796875	-796.7285156	-172.265625	215.3320313	602.9296875	21.53320313	839.7949219	-1098.193359	2713.183594	-2239.453125	732.1289063	-236.8652344	3165.380859	-1765.722656	-1787.255859	2993.115234	1012.060547	-624.4628906	-2347.119141	1894.921875	-624.4628906	624.4628906	-2024.121094	4134.375	-2562.451172	1873.388672	-1076.660156	-1162.792969	-775.1953125	1701.123047	-1571.923828	215.3320313	-322.9980469	947.4609375	839.7949219
313.mp3	-322.9980469	-2390.185547	516.796875	-1916.455078	193.7988281	7816.552734	-3251.513672	-516.796875	-947.4609375	-2734.716797	3229.980469	-2390.185547	6244.628906	-7407.421875	3854.443359	-947.4609375	-1012.060547	667.5292969	1033.59375	-2088.720703	409.1308594	3531.445313	-3768.310547	1356.591797	818.2617188	-2648.583984	-1291.992188	4586.572266	4285.107422	-6459.960938	3768.310547	-2713.183594	-1012.060547	-1335.058594	344.53125	516.796875	1227.392578	-2002.587891	3423.779297	-3768.310547	1162.792969	-1528.857422	452.1972656	2863.916016	-2993.115234	258.3984375	4629.638672	-5383.300781	2024.121094
314.mp3	-5641.699219	3057.714844	-559.8632813	1033.59375	732.1289063	-3919.042969	2777.783203	4715.771484	-516.796875	322.9980469	172.265625	-1356.591797	86.1328125	-430.6640625	1959.521484	-1830.322266	925.9277344	-215.3320313	-236.8652344	-1248.925781	-3983.642578	968.9941406	4844.970703	-5620.166016	-645.9960938	2153.320313	-1227.392578	-1205.859375	1765.722656	-2476.318359	6589.160156	-6696.826172	5361.767578	-2519.384766	559.8632813	107.6660156	-3466.845703	7407.421875	-6223.095703	3875.976563	-2347.119141	2906.982422	1722.65625	-1356.591797	1162.792969	1636.523438	-4069.775391	3746.777344	-1830.322266
315.mp3	-990.5273438	409.1308594	1464.257813	-1356.591797	775.1953125	-236.8652344	43.06640625	236.8652344	129.1992188	107.6660156	-1141.259766	904.3945313	-1356.591797	882.8613281	-559.8632813	1098.193359	-43.06640625	-258.3984375	-21.53320313	322.9980469	-322.9980469	-301.4648438	236.8652344	710.5957031	-624.4628906	21.53320313	150.7324219	-1851.855469	925.9277344	0	-301.4648438	818.2617188	-344.53125	-236.8652344	990.5273438	-538.3300781	-236.8652344	-172.265625	322.9980469	1356.591797	-430.6640625	-559.8632813	-215.3320313	-172.265625	-301.4648438	-624.4628906	1442.724609	-1399.658203	1421.191406
316.mp3	4586.572266	753.6621094	4737.304688	947.4609375	-2562.451172	-2540.917969	1959.521484	-9022.412109	6610.693359	1507.324219	-473.7304688	-4694.238281	2282.519531	-4844.970703	8505.615234	-2217.919922	-2002.587891	1313.525391	-4220.507813	-1722.65625	473.7304688	6373.828125	3919.042969	-2627.050781	-8484.082031	-21.53320313	86.1328125	1442.724609	-1335.058594	-21.53320313	43.06640625	301.4648438	-452.1972656	9862.207031	-9776.074219	-86.1328125	21.53320313	0	344.53125	-430.6640625	21.53320313	1162.792969	5017.236328	-4909.570313	5404.833984	-366.0644531	2347.119141	1894.921875	-8850.146484
317.mp3	-4198.974609	2067.1875	-1485.791016	1270.458984	-1291.992188	-1076.660156	4328.173828	-3983.642578	1959.521484	-1808.789063	4823.4375	-3251.513672	-2024.121094	2691.650391	1981.054688	-753.6621094	1937.988281	-1981.054688	-2411.71875	-1636.523438	2713.183594	1636.523438	-2131.787109	1205.859375	-1528.857422	279.9316406	4931.103516	-5490.966797	2454.785156	-1335.058594	258.3984375	-1507.324219	-1205.859375	3746.777344	-2497.851563	-129.1992188	3746.777344	-882.8613281	-602.9296875	-2562.451172	1291.992188	1227.392578	1033.59375	-21.53320313	-710.5957031	-3746.777344	1916.455078	-1098.193359	2777.783203
318.mp3	-64.59960938	86.1328125	-150.7324219	107.6660156	129.1992188	-236.8652344	0	150.7324219	-150.7324219	0	-64.59960938	667.5292969	-602.9296875	1722.65625	-1744.189453	-172.265625	215.3320313	-21.53320313	1851.855469	-1959.521484	107.6660156	64.59960938	-107.6660156	1442.724609	-1550.390625	107.6660156	-107.6660156	129.1992188	861.328125	-904.3945313	279.9316406	947.4609375	-1119.726563	818.2617188	-839.7949219	0	-279.9316406	215.3320313	818.2617188	-990.5273438	581.3964844	-473.7304688	86.1328125	2217.919922	-1722.65625	-409.1308594	-322.9980469	732.1289063	-193.7988281
319.mp3	-279.9316406	581.3964844	-236.8652344	-387.5976563	3531.445313	-1421.191406	-1335.058594	667.5292969	-1658.056641	5017.236328	-2777.783203	-1658.056641	-150.7324219	3596.044922	-1227.392578	-1808.789063	1830.322266	-2282.519531	1787.255859	-2067.1875	1679.589844	-861.328125	839.7949219	1593.457031	-2304.052734	904.3945313	1679.589844	344.53125	-3854.443359	1033.59375	-645.9960938	732.1289063	-904.3945313	1787.255859	1119.726563	-1959.521484	1765.722656	-2153.320313	-107.6660156	581.3964844	-710.5957031	1291.992188	-538.3300781	107.6660156	-667.5292969	-581.3964844	43.06640625	861.328125	-538.3300781
320.mp3	-1098.193359	409.1308594	-172.265625	-215.3320313	344.53125	-430.6640625	129.1992188	1098.193359	2648.583984	-1873.388672	-2583.984375	2110.253906	-2282.519531	5598.632813	-602.9296875	-1550.390625	990.5273438	-624.4628906	-1507.324219	689.0625	-1916.455078	-409.1308594	667.5292969	-1528.857422	732.1289063	2153.320313	-2239.453125	753.6621094	4371.240234	-4435.839844	1765.722656	-861.328125	-839.7949219	4220.507813	-430.6640625	-710.5957031	-1722.65625	-193.7988281	301.4648438	-1464.257813	-495.2636719	-172.265625	3423.779297	-1744.189453	-1055.126953	1485.791016	-1378.125	-1141.259766	6007.763672
321.mp3	602.9296875	-1787.255859	559.8632813	366.0644531	-193.7988281	21.53320313	-344.53125	129.1992188	279.9316406	-279.9316406	-495.2636719	732.1289063	775.1953125	-1507.324219	559.8632813	322.9980469	-516.796875	86.1328125	-366.0644531	409.1308594	-215.3320313	2906.982422	-2713.183594	64.59960938	3079.248047	-3165.380859	43.06640625	-107.6660156	-107.6660156	495.2636719	1981.054688	-2583.984375	409.1308594	516.796875	-1291.992188	559.8632813	1464.257813	-1808.789063	6007.763672	-2454.785156	-1658.056641	-1399.658203	495.2636719	-1184.326172	495.2636719	1291.992188	1098.193359	-2131.787109	64.59960938
322.mp3	-753.6621094	1098.193359	-107.6660156	-430.6640625	-1722.65625	1378.125	-1378.125	2196.386719	-968.9941406	947.4609375	107.6660156	-2088.720703	1012.060547	3316.113281	-2304.052734	-193.7988281	107.6660156	-258.3984375	1313.525391	-2174.853516	-1098.193359	-236.8652344	1679.589844	495.2636719	193.7988281	-409.1308594	-1291.992188	5081.835938	-4177.441406	-1464.257813	904.3945313	1722.65625	-1959.521484	753.6621094	-473.7304688	1378.125	-947.4609375	559.8632813	366.0644531	-1033.59375	775.1953125	5684.765625	-6136.962891	-904.3945313	-581.3964844	2196.386719	-473.7304688	-452.1972656	-64.59960938
323.mp3	-1098.193359	559.8632813	3208.447266	-4155.908203	1076.660156	215.3320313	-344.53125	-150.7324219	1227.392578	968.9941406	-2820.849609	1205.859375	-1227.392578	2950.048828	-2950.048828	129.1992188	-667.5292969	1356.591797	-1012.060547	-538.3300781	2670.117188	-1593.457031	1076.660156	-1765.722656	3143.847656	-1873.388672	1765.722656	-2260.986328	-775.1953125	-150.7324219	2347.119141	968.9941406	-2217.919922	1636.523438	-129.1992188	-1227.392578	947.4609375	-258.3984375	818.2617188	-839.7949219	-1679.589844	-172.265625	301.4648438	3079.248047	-1442.724609	-1937.988281	2605.517578	-1550.390625	1076.660156
324.mp3	-3079.248047	559.8632813	-624.4628906	-409.1308594	753.6621094	947.4609375	2433.251953	-1012.060547	-2691.650391	602.9296875	-1076.660156	1830.322266	1765.722656	-2433.251953	-839.7949219	-559.8632813	6955.224609	-7041.357422	4112.841797	-1916.455078	-1442.724609	4026.708984	-279.9316406	1291.992188	2196.386719	-6589.160156	-495.2636719	473.7304688	-602.9296875	-667.5292969	1528.857422	172.265625	-1485.791016	-107.6660156	1141.259766	5943.164063	-4715.771484	1033.59375	-2842.382813	-602.9296875	1356.591797	-430.6640625	2734.716797	-1851.855469	-1205.859375	667.5292969	1270.458984	7665.820313	-5706.298828
325.mp3	-473.7304688	2153.320313	-2153.320313	43.06640625	43.06640625	258.3984375	-172.265625	-344.53125	43.06640625	1571.923828	1851.855469	-732.1289063	-1356.591797	-1141.259766	86.1328125	-624.4628906	1098.193359	43.06640625	-947.4609375	-904.3945313	882.8613281	-796.7285156	366.0644531	215.3320313	3273.046875	-2002.587891	732.1289063	-667.5292969	0	904.3945313	-882.8613281	344.53125	-366.0644531	21.53320313	-344.53125	2131.787109	-2368.652344	129.1992188	-215.3320313	602.9296875	-624.4628906	1162.792969	-624.4628906	-602.9296875	-538.3300781	366.0644531	473.7304688	-150.7324219	3596.044922
326.mp3	-2390.185547	1765.722656	-2605.517578	2153.320313	861.328125	-624.4628906	-3122.314453	322.9980469	861.328125	-1787.255859	1076.660156	0	4198.974609	-3294.580078	-1335.058594	3509.912109	5900.097656	-2196.386719	1033.59375	-1399.658203	2024.121094	-5641.699219	-215.3320313	2411.71875	-4952.636719	-602.9296875	2304.052734	5620.166016	-3940.576172	1571.923828	-2713.183594	5684.765625	-4931.103516	-2713.183594	3014.648438	3122.314453	-3940.576172	215.3320313	3380.712891	-3962.109375	3100.78125	-4112.841797	7149.023438	-2713.183594	2304.052734	-4371.240234	-2777.783203	-1593.457031	4069.775391
327.mp3	344.53125	-3574.511719	4328.173828	-1076.660156	-2476.318359	-1356.591797	2562.451172	322.9980469	-1636.523438	-968.9941406	8290.283203	-732.1289063	-3682.177734	-215.3320313	-6416.894531	1571.923828	5318.701172	-4952.636719	-1119.726563	1270.458984	4155.908203	-1205.859375	1335.058594	-2347.119141	-1485.791016	732.1289063	3294.580078	-2347.119141	-2648.583984	-1076.660156	2282.519531	3919.042969	-5792.431641	-990.5273438	6546.09375	-4155.908203	1959.521484	2131.787109	64.59960938	-2756.25	2756.25	2131.787109	-3703.710938	-1722.65625	-732.1289063	-1528.857422	8311.816406	-7536.621094	-1981.054688
328.mp3	-21.53320313	21.53320313	2390.185547	-301.4648438	-1162.792969	-150.7324219	-1335.058594	5727.832031	-3703.710938	-2454.785156	1227.392578	236.8652344	-129.1992188	-193.7988281	64.59960938	-1141.259766	473.7304688	732.1289063	-1012.060547	-129.1992188	1291.992188	1356.591797	-193.7988281	1593.457031	-1916.455078	947.4609375	-1291.992188	1593.457031	1507.324219	1421.191406	-3617.578125	7428.955078	-8397.949219	4005.175781	1744.189453	-2820.849609	-3552.978516	5404.833984	3854.443359	-1076.660156	-6782.958984	-452.1972656	-775.1953125	1658.056641	-1787.255859	5017.236328	-5060.302734	3423.779297	366.0644531
329.mp3	882.8613281	-21.53320313	-645.9960938	129.1992188	775.1953125	172.265625	-796.7285156	581.3964844	818.2617188	2390.185547	-2605.517578	-1830.322266	1033.59375	258.3984375	904.3945313	-1873.388672	2067.1875	-1851.855469	86.1328125	1248.925781	2174.853516	-1894.921875	775.1953125	-1055.126953	107.6660156	-473.7304688	279.9316406	452.1972656	2562.451172	-4328.173828	2217.919922	-2088.720703	0	645.9960938	344.53125	236.8652344	1184.326172	-1313.525391	279.9316406	-215.3320313	301.4648438	-1658.056641	21.53320313	43.06640625	2756.25	-1959.521484	4952.636719	-5297.167969	2863.916016
330.mp3	86.1328125	172.265625	-172.265625	215.3320313	-21.53320313	258.3984375	-452.1972656	-236.8652344	387.5976563	322.9980469	-86.1328125	-236.8652344	258.3984375	-21.53320313	-516.796875	409.1308594	-430.6640625	344.53125	-64.59960938	-193.7988281	387.5976563	-322.9980469	172.265625	-193.7988281	64.59960938	-64.59960938	495.2636719	-581.3964844	150.7324219	322.9980469	-64.59960938	-21.53320313	-516.796875	366.0644531	344.53125	-366.0644531	-107.6660156	-107.6660156	279.9316406	-150.7324219	-172.265625	129.1992188	0	21.53320313	-43.06640625	-86.1328125	236.8652344	-64.59960938	-172.265625
332.mp3	-409.1308594	-1205.859375	-990.5273438	2088.720703	968.9941406	-1830.322266	-1076.660156	2433.251953	925.9277344	-2906.982422	-279.9316406	3143.847656	-344.53125	-1959.521484	-1442.724609	2174.853516	1076.660156	-1335.058594	-1227.392578	2260.986328	193.7988281	-1959.521484	-2756.25	4155.908203	667.5292969	-1851.855469	-947.4609375	2174.853516	279.9316406	-1205.859375	-1873.388672	3057.714844	258.3984375	-2239.453125	-107.6660156	1937.988281	839.7949219	-2454.785156	-1291.992188	2562.451172	-21.53320313	-387.5976563	-581.3964844	-6330.761719	-1162.792969	-301.4648438	6546.09375	2993.115234	689.0625
333.mp3	-1442.724609	-21.53320313	-279.9316406	64.59960938	-344.53125	64.59960938	1313.525391	-1679.589844	-193.7988281	882.8613281	473.7304688	-1335.058594	839.7949219	581.3964844	258.3984375	107.6660156	-732.1289063	-107.6660156	-258.3984375	-43.06640625	1937.988281	-1937.988281	1098.193359	-1119.726563	710.5957031	-602.9296875	-86.1328125	279.9316406	-753.6621094	2368.652344	-1851.855469	516.796875	-968.9941406	495.2636719	1184.326172	-1722.65625	1894.921875	-1356.591797	516.796875	-624.4628906	-279.9316406	602.9296875	-1442.724609	-129.1992188	86.1328125	1162.792969	430.6640625	-775.1953125	818.2617188
334.mp3	-172.265625	0	473.7304688	-236.8652344	409.1308594	-602.9296875	193.7988281	387.5976563	-301.4648438	0	-775.1953125	1012.060547	-236.8652344	43.06640625	43.06640625	193.7988281	-559.8632813	86.1328125	193.7988281	-344.53125	322.9980469	-645.9960938	366.0644531	516.796875	-624.4628906	473.7304688	-21.53320313	-86.1328125	-279.9316406	-172.265625	-215.3320313	215.3320313	473.7304688	21.53320313	-366.0644531	-387.5976563	-172.265625	64.59960938	602.9296875	430.6640625	-279.9316406	-236.8652344	-64.59960938	-21.53320313	-64.59960938	775.1953125	-215.3320313	-387.5976563	-129.1992188
335.mp3	1012.060547	1442.724609	-2454.785156	0	-1313.525391	1959.521484	-21.53320313	-1055.126953	-947.4609375	107.6660156	2734.716797	-1981.054688	-344.53125	-172.265625	258.3984375	5340.234375	-3466.845703	-968.9941406	-1055.126953	538.3300781	3897.509766	-2906.982422	-1076.660156	-1270.458984	882.8613281	3962.109375	-3100.78125	-172.265625	2648.583984	-2950.048828	1744.189453	-1528.857422	3488.378906	-2906.982422	1851.855469	-1012.060547	-1528.857422	1313.525391	-43.06640625	1787.255859	-2627.050781	-322.9980469	322.9980469	107.6660156	3122.314453	-3057.714844	-150.7324219	-172.265625	150.7324219
336.mp3	-3165.380859	-1184.326172	-236.8652344	1227.392578	-1765.722656	2820.849609	-2131.787109	-236.8652344	-107.6660156	-990.5273438	5835.498047	-6524.560547	2691.650391	-21.53320313	2260.986328	-279.9316406	-1313.525391	-1550.390625	1808.789063	215.3320313	-86.1328125	4500.439453	753.6621094	-6093.896484	86.1328125	3875.976563	-3294.580078	6589.160156	-4048.242188	-4629.638672	1550.390625	861.328125	3079.248047	-6180.029297	1442.724609	3165.380859	1270.458984	-4328.173828	6330.761719	-3639.111328	495.2636719	-3875.976563	775.1953125	1550.390625	236.8652344	-1722.65625	322.9980469	-366.0644531	538.3300781
338.mp3	-366.0644531	1012.060547	753.6621094	-1636.523438	-2906.982422	-2196.386719	3940.576172	-1098.193359	-2950.048828	5555.566406	-1270.458984	1248.925781	-3186.914063	-2282.519531	4349.707031	-4672.705078	2024.121094	-1033.59375	1399.658203	-387.5976563	1981.054688	-689.0625	516.796875	-775.1953125	-2088.720703	344.53125	4306.640625	-1464.257813	1722.65625	-4780.371094	-193.7988281	3919.042969	-5081.835938	775.1953125	2110.253906	-2863.916016	3208.447266	107.6660156	-1787.255859	1378.125	-1593.457031	-172.265625	-1356.591797	4565.039063	-3165.380859	150.7324219	-172.265625	2282.519531	-968.9941406
339.mp3	-1765.722656	-1442.724609	-1485.791016	1227.392578	-495.2636719	-1937.988281	602.9296875	-710.5957031	6933.691406	-1614.990234	-1636.523438	409.1308594	-2325.585938	5275.634766	624.4628906	-5620.166016	-1744.189453	409.1308594	7450.488281	-1227.392578	-2433.251953	-2734.716797	1808.789063	-2347.119141	86.1328125	-301.4648438	559.8632813	-301.4648438	7493.554688	-2239.453125	-1356.591797	-2519.384766	-667.5292969	322.9980469	4414.306641	-6503.027344	279.9316406	452.1972656	3854.443359	366.0644531	-1378.125	-1291.992188	344.53125	2713.183594	-1055.126953	-4349.707031	3466.845703	-3316.113281	8462.548828
340.mp3	1421.191406	-1033.59375	1055.126953	1055.126953	-129.1992188	3036.181641	-4198.974609	-21.53320313	-193.7988281	-236.8652344	129.1992188	-473.7304688	-1485.791016	2045.654297	-1291.992188	-43.06640625	-258.3984375	1916.455078	193.7988281	5124.902344	-5490.966797	3359.179688	-3423.779297	-1378.125	818.2617188	2260.986328	-796.7285156	2368.652344	-5512.5	-990.5273438	5275.634766	3143.847656	-7385.888672	2820.849609	1098.193359	-3466.845703	-602.9296875	1787.255859	3725.244141	-6653.759766	6115.429688	-2993.115234	1378.125	-2454.785156	-1356.591797	-387.5976563	-107.6660156	5641.699219	-4543.505859
341.mp3	387.5976563	1378.125	-1291.992188	1119.726563	-861.328125	-516.796875	366.0644531	861.328125	-1744.189453	538.3300781	86.1328125	1012.060547	495.2636719	-581.3964844	-279.9316406	-1291.992188	21.53320313	3725.244141	-3983.642578	2110.253906	-904.3945313	775.1953125	-2045.654297	710.5957031	1033.59375	-882.8613281	-667.5292969	172.265625	2734.716797	-1098.193359	-1378.125	-645.9960938	990.5273438	-947.4609375	301.4648438	-366.0644531	9496.142578	-6050.830078	-3251.513672	1033.59375	107.6660156	-904.3945313	-366.0644531	215.3320313	3143.847656	3746.777344	-3983.642578	-2088.720703	-150.7324219
342.mp3	-2562.451172	43.06640625	-430.6640625	1937.988281	-2562.451172	2174.853516	-1421.191406	279.9316406	-387.5976563	2648.583984	-2217.919922	1636.523438	-1701.123047	0	-732.1289063	2583.984375	-1464.257813	1162.792969	-1528.857422	-193.7988281	-1076.660156	5361.767578	-2734.716797	2131.787109	-1442.724609	-322.9980469	-2282.519531	172.265625	-796.7285156	624.4628906	-64.59960938	-861.328125	-107.6660156	21.53320313	473.7304688	236.8652344	-732.1289063	1205.859375	-775.1953125	387.5976563	-387.5976563	-21.53320313	-279.9316406	1464.257813	-1184.326172	1162.792969	-1442.724609	-21.53320313	301.4648438
343.mp3	-624.4628906	-279.9316406	344.53125	-172.265625	-1270.458984	1184.326172	-1184.326172	1399.658203	-624.4628906	0	344.53125	-43.06640625	-387.5976563	-344.53125	-21.53320313	775.1953125	1851.855469	-107.6660156	-1248.925781	947.4609375	-1378.125	1507.324219	-215.3320313	-1098.193359	947.4609375	-1248.925781	1313.525391	322.9980469	-150.7324219	753.6621094	-107.6660156	-796.7285156	1356.591797	-1981.054688	-1270.458984	1679.589844	0	-193.7988281	1313.525391	-236.8652344	172.265625	-301.4648438	-1356.591797	1485.791016	-990.5273438	-107.6660156	-387.5976563	-322.9980469	150.7324219
344.mp3	-150.7324219	150.7324219	-301.4648438	21.53320313	-430.6640625	775.1953125	-279.9316406	129.1992188	452.1972656	925.9277344	-624.4628906	-602.9296875	-559.8632813	4715.771484	-3380.712891	-1356.591797	0	-236.8652344	4651.171875	-4220.507813	-172.265625	322.9980469	990.5273438	-1894.921875	409.1308594	1464.257813	624.4628906	-990.5273438	-279.9316406	-387.5976563	-279.9316406	1141.259766	-1205.859375	495.2636719	1055.126953	3832.910156	-818.2617188	-3617.578125	-796.7285156	710.5957031	-215.3320313	-322.9980469	2088.720703	-1184.326172	-301.4648438	1787.255859	796.7285156	-3316.113281	689.0625
345.mp3	-1162.792969	-301.4648438	-430.6640625	775.1953125	-581.3964844	516.796875	2239.453125	-904.3945313	430.6640625	-1808.789063	-624.4628906	1055.126953	559.8632813	-236.8652344	624.4628906	-602.9296875	-1550.390625	3402.246094	3100.78125	-6007.763672	86.1328125	301.4648438	3531.445313	-3768.310547	-86.1328125	150.7324219	2820.849609	1033.59375	-2260.986328	-947.4609375	538.3300781	-516.796875	2239.453125	1270.458984	-1248.925781	-538.3300781	473.7304688	1808.789063	-4198.974609	-107.6660156	344.53125	-1162.792969	387.5976563	5017.236328	-4715.771484	3100.78125	-2842.382813	732.1289063	-258.3984375
346.mp3	-3057.714844	2067.1875	4952.636719	-2411.71875	-602.9296875	3509.912109	-4758.837891	430.6640625	3617.578125	-2562.451172	4694.238281	-8268.75	1744.189453	8074.951172	-7278.222656	-753.6621094	3811.376953	-3316.113281	409.1308594	-107.6660156	-645.9960938	2131.787109	-1227.392578	1636.523438	-2993.115234	8828.613281	-4823.4375	-1744.189453	-3617.578125	4801.904297	-2562.451172	5038.769531	-5404.833984	3897.509766	-3402.246094	753.6621094	1808.789063	753.6621094	-3014.648438	-1614.990234	1722.65625	2713.183594	2433.251953	-7945.751953	3811.376953	1873.388672	1830.322266	-4758.837891	5469.433594
347.mp3	-1162.792969	1162.792969	581.3964844	-968.9941406	279.9316406	-322.9980469	409.1308594	-689.0625	-732.1289063	1614.990234	-387.5976563	344.53125	129.1992188	-882.8613281	452.1972656	-796.7285156	925.9277344	64.59960938	279.9316406	-107.6660156	-1248.925781	258.3984375	645.9960938	839.7949219	-861.328125	861.328125	-753.6621094	710.5957031	-1141.259766	818.2617188	-21.53320313	-861.328125	710.5957031	-258.3984375	-1033.59375	-64.59960938	990.5273438	193.7988281	-64.59960938	-1098.193359	1270.458984	-1076.660156	-86.1328125	1055.126953	-279.9316406	-861.328125	-21.53320313	-21.53320313	516.796875
348.mp3	-4328.173828	1055.126953	1636.523438	1270.458984	818.2617188	-2088.720703	172.265625	2024.121094	-1248.925781	5555.566406	-7924.21875	4048.242188	-473.7304688	1658.056641	1528.857422	-3122.314453	-2174.853516	-430.6640625	2842.382813	-624.4628906	-4457.373047	8053.417969	-3682.177734	882.8613281	473.7304688	1981.054688	-4500.439453	904.3945313	1528.857422	-1571.923828	-4371.240234	-107.6660156	2411.71875	2002.587891	1442.724609	1765.722656	-3036.181641	1916.455078	-1378.125	-4134.375	-516.796875	1679.589844	602.9296875	1248.925781	1291.992188	-2648.583984	2067.1875	-602.9296875	947.4609375
349.mp3	-2950.048828	5512.5	-4435.839844	4177.441406	-4328.173828	0	-409.1308594	861.328125	-473.7304688	0	2777.783203	-2756.25	1507.324219	-1141.259766	64.59960938	3962.109375	-5318.701172	1335.058594	-1119.726563	2024.121094	0	968.9941406	-3057.714844	2583.984375	-559.8632813	-1421.191406	-344.53125	366.0644531	86.1328125	129.1992188	1399.658203	-818.2617188	925.9277344	-387.5976563	3531.445313	-4758.837891	-1012.060547	904.3945313	-107.6660156	645.9960938	-21.53320313	3552.978516	-3811.376953	-861.328125	2260.986328	-2045.654297	-796.7285156	2562.451172	-2153.320313
350.mp3	818.2617188	-2174.853516	4823.4375	-9453.076172	-602.9296875	6416.894531	990.5273438	172.265625	-7773.486328	9259.277344	-2906.982422	-4543.505859	7213.623047	-5211.035156	4263.574219	-9173.144531	8053.417969	-8096.484375	8656.347656	-2497.851563	2562.451172	0	1012.060547	-9173.144531	9582.275391	-3488.378906	2110.253906	-3940.576172	3100.78125	2885.449219	-1399.658203	-6093.896484	6244.628906	-2906.982422	-1851.855469	3746.777344	1722.65625	-8376.416016	7493.554688	-6739.892578	6761.425781	-1894.921875	3746.777344	-2045.654297	-3854.443359	5900.097656	-8031.884766	5964.697266	-4995.703125
352.mp3	-150.7324219	366.0644531	839.7949219	3746.777344	-3983.642578	473.7304688	689.0625	-322.9980469	-1959.521484	366.0644531	1248.925781	-258.3984375	-215.3320313	64.59960938	409.1308594	-1291.992188	-495.2636719	-43.06640625	732.1289063	430.6640625	1141.259766	947.4609375	344.53125	-1184.326172	-279.9316406	1076.660156	-1937.988281	1356.591797	-322.9980469	129.1992188	-1291.992188	667.5292969	-990.5273438	925.9277344	-1356.591797	473.7304688	1485.791016	-1076.660156	1830.322266	-21.53320313	172.265625	-775.1953125	882.8613281	-645.9960938	258.3984375	-387.5976563	-64.59960938	538.3300781	-172.265625
353.mp3	-559.8632813	-215.3320313	387.5976563	-172.265625	-473.7304688	839.7949219	861.328125	-172.265625	990.5273438	-2002.587891	2024.121094	-258.3984375	-753.6621094	0	990.5273438	430.6640625	-775.1953125	-172.265625	452.1972656	-710.5957031	-215.3320313	645.9960938	-301.4648438	258.3984375	861.328125	-602.9296875	-430.6640625	215.3320313	-645.9960938	129.1992188	-1421.191406	-21.53320313	301.4648438	1119.726563	581.3964844	387.5976563	-1033.59375	-64.59960938	495.2636719	-322.9980469	-172.265625	-430.6640625	-452.1972656	473.7304688	0	301.4648438	86.1328125	-409.1308594	-1313.525391
354.mp3	-6352.294922	753.6621094	2950.048828	-1098.193359	-2174.853516	882.8613281	1614.990234	-2454.785156	581.3964844	258.3984375	796.7285156	-1464.257813	581.3964844	1808.789063	-366.0644531	-925.9277344	0	1937.988281	-2002.587891	1055.126953	-732.1289063	-667.5292969	-538.3300781	129.1992188	3100.78125	-3186.914063	861.328125	1205.859375	-2390.185547	1614.990234	21.53320313	2820.849609	-3014.648438	366.0644531	-925.9277344	2863.916016	-2411.71875	3660.644531	-3208.447266	-1119.726563	21.53320313	193.7988281	473.7304688	-689.0625	1162.792969	-64.59960938	-1722.65625	947.4609375	-732.1289063
355.mp3	2368.652344	-1033.59375	-667.5292969	344.53125	150.7324219	-1593.457031	43.06640625	-538.3300781	710.5957031	-193.7988281	3488.378906	-2153.320313	43.06640625	559.8632813	-21.53320313	-1701.123047	2110.253906	-193.7988281	-689.0625	322.9980469	1119.726563	-796.7285156	-322.9980469	4521.972656	-3703.710938	236.8652344	1744.189453	-3208.447266	-430.6640625	3359.179688	-3596.044922	2110.253906	-452.1972656	-882.8613281	818.2617188	-882.8613281	1614.990234	-2239.453125	2971.582031	-2454.785156	301.4648438	-150.7324219	-753.6621094	-64.59960938	-947.4609375	2110.253906	-882.8613281	1141.259766	-2110.253906
356.mp3	-990.5273438	495.2636719	1184.326172	-990.5273438	-301.4648438	107.6660156	1765.722656	-1636.523438	2562.451172	-2067.1875	2627.050781	-1378.125	215.3320313	-1787.255859	2799.316406	-2217.919922	-1098.193359	3036.181641	387.5976563	-1270.458984	-2088.720703	2605.517578	796.7285156	-645.9960938	-3832.910156	1141.259766	1378.125	-387.5976563	-1378.125	-193.7988281	3036.181641	-1464.257813	-990.5273438	107.6660156	925.9277344	-602.9296875	1636.523438	-1679.589844	3122.314453	-2670.117188	-818.2617188	2519.384766	538.3300781	-1248.925781	-1507.324219	-818.2617188	3746.777344	-3014.648438	-882.8613281
357.mp3	6180.029297	-4285.107422	-1184.326172	10163.67188	-7364.355469	-1787.255859	2067.1875	-1528.857422	-1571.923828	-516.796875	344.53125	-839.7949219	-129.1992188	6524.560547	-6546.09375	7299.755859	-5663.232422	-387.5976563	-1098.193359	8548.681641	-2971.582031	-6739.892578	1162.792969	4758.837891	-4758.837891	430.6640625	2002.587891	5318.701172	-6180.029297	-2196.386719	9130.078125	-8656.347656	-258.3984375	-732.1289063	7622.753906	-1593.457031	-6115.429688	11434.13086	-10615.86914	-172.265625	64.59960938	2067.1875	-2239.453125	5986.230469	2476.318359	-7644.287109	-1055.126953	7105.957031	-7084.423828
358.mp3	2993.115234	-3143.847656	3660.644531	-1270.458984	-1873.388672	150.7324219	-107.6660156	1550.390625	-3165.380859	538.3300781	-366.0644531	3789.84375	-3789.84375	753.6621094	689.0625	-301.4648438	516.796875	-366.0644531	21.53320313	322.9980469	1205.859375	-452.1972656	-1722.65625	645.9960938	-322.9980469	-409.1308594	0	452.1972656	-193.7988281	150.7324219	5404.833984	-4888.037109	43.06640625	43.06640625	430.6640625	-193.7988281	990.5273438	-452.1972656	1873.388672	-2863.916016	150.7324219	-215.3320313	-1055.126953	5641.699219	-5534.033203	516.796875	452.1972656	21.53320313	-689.0625
359.mp3	1335.058594	2777.783203	-3186.914063	-732.1289063	2820.849609	-861.328125	-344.53125	2605.517578	-2433.251953	-172.265625	-2347.119141	86.1328125	559.8632813	107.6660156	172.265625	301.4648438	2799.316406	-2002.587891	3208.447266	-645.9960938	-2024.121094	-193.7988281	193.7988281	-21.53320313	-2325.585938	2777.783203	-904.3945313	2024.121094	-710.5957031	-322.9980469	-1830.322266	1851.855469	1012.060547	538.3300781	-452.1972656	-1205.859375	301.4648438	-2928.515625	-430.6640625	409.1308594	301.4648438	1270.458984	2239.453125	-3122.314453	-1012.060547	0	452.1972656	1808.789063	4478.90625
360.mp3	2497.851563	-236.8652344	-1658.056641	5383.300781	-5146.435547	2906.982422	2002.587891	-6029.296875	968.9941406	-322.9980469	4155.908203	-710.5957031	-2885.449219	1507.324219	818.2617188	-3596.044922	1399.658203	-581.3964844	947.4609375	3079.248047	-3294.580078	64.59960938	2304.052734	-4048.242188	1658.056641	-775.1953125	193.7988281	3057.714844	-2777.783203	301.4648438	1356.591797	-2842.382813	559.8632813	-172.265625	236.8652344	1528.857422	-1528.857422	366.0644531	2260.986328	-3251.513672	689.0625	-366.0644531	689.0625	-796.7285156	968.9941406	64.59960938	-968.9941406	-150.7324219	667.5292969
361.mp3	516.796875	-64.59960938	-43.06640625	-301.4648438	366.0644531	-344.53125	-64.59960938	1894.921875	-624.4628906	-150.7324219	-753.6621094	1291.992188	-1614.990234	689.0625	-387.5976563	1744.189453	-1012.060547	-1119.726563	1507.324219	-1378.125	538.3300781	-64.59960938	4715.771484	-3660.644531	-366.0644531	21.53320313	430.6640625	-990.5273438	-732.1289063	2476.318359	366.0644531	-1528.857422	-602.9296875	2562.451172	-2799.316406	2024.121094	-1981.054688	1959.521484	-1593.457031	-796.7285156	107.6660156	193.7988281	-258.3984375	452.1972656	6287.695313	-5189.501953	-1055.126953	-236.8652344	689.0625
362.mp3	-129.1992188	1464.257813	1205.859375	-1959.521484	-559.8632813	-258.3984375	150.7324219	-86.1328125	4220.507813	-3380.712891	1851.855469	-3122.314453	538.3300781	-215.3320313	107.6660156	43.06640625	861.328125	1033.59375	968.9941406	-3079.248047	-150.7324219	0	581.3964844	43.06640625	1981.054688	-581.3964844	-344.53125	-1916.455078	1162.792969	1033.59375	-1701.123047	4091.308594	-2562.451172	4758.837891	3423.779297	-10012.93945	1119.726563	-861.328125	2045.654297	-990.5273438	1916.455078	-64.59960938	-861.328125	2842.382813	-5124.902344	1442.724609	6890.625	-6244.628906	2691.650391
364.mp3	689.0625	-1184.326172	366.0644531	150.7324219	-129.1992188	-796.7285156	1808.789063	-1356.591797	193.7988281	-689.0625	1636.523438	-1335.058594	3036.181641	-2842.382813	1464.257813	581.3964844	-1528.857422	-645.9960938	-64.59960938	1055.126953	-925.9277344	1808.789063	882.8613281	-1485.791016	-1205.859375	1248.925781	-129.1992188	86.1328125	-1399.658203	1270.458984	86.1328125	-775.1953125	1744.189453	-1012.060547	1119.726563	-1076.660156	1270.458984	-1356.591797	882.8613281	-839.7949219	1291.992188	-1313.525391	1356.591797	-1270.458984	-1076.660156	-602.9296875	5404.833984	-3875.976563	21.53320313
365.mp3	1227.392578	-753.6621094	-775.1953125	1464.257813	-882.8613281	861.328125	129.1992188	150.7324219	64.59960938	-1765.722656	1076.660156	-215.3320313	-882.8613281	581.3964844	-818.2617188	2304.052734	21.53320313	-1959.521484	-366.0644531	322.9980469	1313.525391	-1356.591797	602.9296875	581.3964844	2325.585938	-1937.988281	-193.7988281	-322.9980469	1335.058594	-1313.525391	366.0644531	-43.06640625	-1873.388672	990.5273438	559.8632813	-301.4648438	-796.7285156	1787.255859	-904.3945313	215.3320313	0	1076.660156	-258.3984375	172.265625	-1378.125	0	-107.6660156	-150.7324219	1162.792969
366.mp3	-2820.849609	882.8613281	516.796875	-279.9316406	236.8652344	215.3320313	-538.3300781	796.7285156	1701.123047	-3122.314453	2368.652344	-2260.986328	473.7304688	775.1953125	-1033.59375	1248.925781	64.59960938	-538.3300781	-1055.126953	1636.523438	-1528.857422	301.4648438	-301.4648438	-86.1328125	344.53125	129.1992188	-947.4609375	1507.324219	322.9980469	581.3964844	344.53125	-387.5976563	-43.06640625	-732.1289063	43.06640625	-387.5976563	-21.53320313	-1679.589844	1227.392578	-1248.925781	86.1328125	-430.6640625	387.5976563	-516.796875	516.796875	0	322.9980469	-645.9960938	602.9296875
367.mp3	2153.320313	-904.3945313	1076.660156	-818.2617188	-215.3320313	-990.5273438	3703.710938	-1894.921875	-1894.921875	301.4648438	516.796875	7730.419922	-7601.220703	-387.5976563	-301.4648438	-236.8652344	301.4648438	-64.59960938	495.2636719	172.265625	2153.320313	-3014.648438	-21.53320313	21.53320313	-150.7324219	150.7324219	0	516.796875	-430.6640625	-387.5976563	193.7988281	21.53320313	-43.06640625	645.9960938	-279.9316406	-236.8652344	1313.525391	-968.9941406	258.3984375	172.265625	-172.265625	796.7285156	-882.8613281	-344.53125	-64.59960938	3509.912109	-3660.644531	-150.7324219	1916.455078
368.mp3	-775.1953125	21.53320313	-387.5976563	-559.8632813	1787.255859	-1313.525391	645.9960938	-473.7304688	-796.7285156	1851.855469	-775.1953125	236.8652344	-710.5957031	0	193.7988281	689.0625	-322.9980469	-86.1328125	-344.53125	775.1953125	-258.3984375	-86.1328125	-861.328125	-21.53320313	1335.058594	-1378.125	1205.859375	-344.53125	-602.9296875	1270.458984	-1033.59375	947.4609375	-1055.126953	409.1308594	0	279.9316406	-1701.123047	710.5957031	258.3984375	990.5273438	-452.1972656	-43.06640625	882.8613281	-236.8652344	21.53320313	-775.1953125	236.8652344	667.5292969	150.7324219
369.mp3	-2131.787109	2691.650391	-3897.509766	6459.960938	-559.8632813	-5770.898438	1507.324219	-1593.457031	-538.3300781	3531.445313	-3165.380859	4177.441406	-1055.126953	3832.910156	-3875.976563	-409.1308594	-968.9941406	2691.650391	-2627.050781	258.3984375	-2562.451172	301.4648438	4435.839844	-2067.1875	-2993.115234	279.9316406	-322.9980469	21.53320313	667.5292969	9388.476563	-2777.783203	-6998.291016	-129.1992188	4112.841797	-301.4648438	-279.9316406	-2777.783203	-710.5957031	129.1992188	3294.580078	861.328125	-1808.789063	-2131.787109	-107.6660156	-322.9980469	1937.988281	624.4628906	-409.1308594	818.2617188
370.mp3	-322.9980469	-1012.060547	753.6621094	-279.9316406	64.59960938	624.4628906	-624.4628906	430.6640625	301.4648438	-1270.458984	-150.7324219	968.9941406	366.0644531	-818.2617188	409.1308594	-344.53125	-387.5976563	64.59960938	258.3984375	-193.7988281	-129.1992188	150.7324219	258.3984375	-86.1328125	258.3984375	-172.265625	-172.265625	172.265625	1141.259766	-1076.660156	-86.1328125	430.6640625	-710.5957031	236.8652344	0	1055.126953	-947.4609375	21.53320313	-452.1972656	990.5273438	-279.9316406	1033.59375	-1076.660156	968.9941406	-172.265625	-990.5273438	1335.058594	-1184.326172	839.7949219
371.mp3	43.06640625	86.1328125	-258.3984375	-21.53320313	-344.53125	624.4628906	-193.7988281	1765.722656	-2583.984375	904.3945313	-64.59960938	193.7988281	-301.4648438	172.265625	-107.6660156	-322.9980469	-129.1992188	-150.7324219	516.796875	-129.1992188	538.3300781	-322.9980469	107.6660156	-516.796875	947.4609375	-2131.787109	818.2617188	904.3945313	-172.265625	-215.3320313	107.6660156	-86.1328125	1313.525391	-1787.255859	947.4609375	21.53320313	-129.1992188	0	43.06640625	-150.7324219	602.9296875	-925.9277344	818.2617188	-624.4628906	-301.4648438	689.0625	-236.8652344	-129.1992188	387.5976563
372.mp3	1184.326172	-172.265625	-3036.181641	1593.457031	796.7285156	-1291.992188	2928.515625	-1012.060547	-710.5957031	-1916.455078	2454.785156	473.7304688	1528.857422	-3660.644531	645.9960938	430.6640625	-796.7285156	366.0644531	387.5976563	2217.919922	-2648.583984	1830.322266	-775.1953125	-732.1289063	-1421.191406	2153.320313	-2153.320313	4543.505859	-4155.908203	990.5273438	-732.1289063	-107.6660156	3294.580078	-2347.119141	-150.7324219	-1162.792969	1593.457031	-1399.658203	2519.384766	-2906.982422	2260.986328	-322.9980469	-775.1953125	-1507.324219	5254.101563	-2906.982422	-1421.191406	4478.90625	2217.919922
374.mp3	-43.06640625	1012.060547	-2304.052734	-1141.259766	-236.8652344	301.4648438	-172.265625	2756.25	-2842.382813	-64.59960938	129.1992188	1291.992188	-1270.458984	-172.265625	215.3320313	689.0625	-775.1953125	775.1953125	1205.859375	2583.984375	-3445.3125	1098.193359	-2347.119141	1248.925781	1119.726563	-1184.326172	-387.5976563	-882.8613281	1550.390625	-21.53320313	1787.255859	-3036.181641	-21.53320313	5943.164063	-4306.640625	-1873.388672	1033.59375	732.1289063	-1162.792969	1442.724609	-1291.992188	-409.1308594	43.06640625	322.9980469	258.3984375	107.6660156	-882.8613281	495.2636719	387.5976563
375.mp3	-1399.658203	1227.392578	-3574.511719	2648.583984	-6481.494141	7859.619141	-193.7988281	-129.1992188	2411.71875	-7536.621094	990.5273438	-1055.126953	4414.306641	3897.509766	-9431.542969	4026.708984	-4823.4375	7751.953125	-4500.439453	9453.076172	-11283.39844	818.2617188	-839.7949219	-193.7988281	0	-1033.59375	4155.908203	-2110.253906	-2540.917969	968.9941406	3402.246094	-3402.246094	-882.8613281	193.7988281	4112.841797	1184.326172	-1076.660156	-4026.708984	5835.498047	2110.253906	-1184.326172	1851.855469	-8850.146484	-107.6660156	1916.455078	-2174.853516	4306.640625	-3079.248047	-645.9960938
376.mp3	4285.107422	-6158.496094	9625.341797	-6632.226563	-3617.578125	215.3320313	-2842.382813	4263.574219	538.3300781	-5340.234375	-64.59960938	430.6640625	172.265625	9948.339844	-5038.769531	1184.326172	301.4648438	-1851.855469	-5146.435547	925.9277344	1636.523438	-2863.916016	516.796875	-215.3320313	-775.1953125	516.796875	-387.5976563	4306.640625	-2110.253906	-1378.125	-473.7304688	3639.111328	-4048.242188	-150.7324219	0	2950.048828	-2928.515625	2756.25	-2454.785156	-258.3984375	-150.7324219	1421.191406	4974.169922	-5340.234375	-624.4628906	1313.525391	2368.652344	-4005.175781	0
378.mp3	236.8652344	-2670.117188	3596.044922	-2799.316406	473.7304688	-3768.310547	3488.378906	2691.650391	602.9296875	-1227.392578	-430.6640625	-1916.455078	689.0625	-818.2617188	495.2636719	-21.53320313	-7127.490234	129.1992188	-21.53320313	107.6660156	129.1992188	0	-366.0644531	710.5957031	-581.3964844	21.53320313	-21.53320313	452.1972656	-409.1308594	0	236.8652344	-21.53320313	0	-236.8652344	-43.06640625	495.2636719	43.06640625	0	-1012.060547	538.3300781	-129.1992188	129.1992188	-43.06640625	-193.7988281	129.1992188	107.6660156	-322.9980469	86.1328125	689.0625
379.mp3	-21.53320313	-86.1328125	322.9980469	193.7988281	-387.5976563	236.8652344	-107.6660156	64.59960938	-107.6660156	258.3984375	-215.3320313	0	107.6660156	301.4648438	-236.8652344	-150.7324219	-21.53320313	-64.59960938	-21.53320313	0	43.06640625	236.8652344	-43.06640625	-409.1308594	366.0644531	0	-258.3984375	495.2636719	387.5976563	-129.1992188	129.1992188	-559.8632813	86.1328125	-387.5976563	43.06640625	150.7324219	-21.53320313	193.7988281	86.1328125	-258.3984375	-301.4648438	107.6660156	0	43.06640625	86.1328125	86.1328125	344.53125	-21.53320313	-21.53320313
380.mp3	2153.320313	-1356.591797	-710.5957031	-150.7324219	5469.433594	-4586.572266	-2691.650391	624.4628906	8828.613281	-7816.552734	-1098.193359	86.1328125	7988.818359	-6007.763672	2304.052734	-4005.175781	3854.443359	-4112.841797	710.5957031	-904.3945313	2325.585938	-818.2617188	-1614.990234	3423.779297	-1830.322266	-2024.121094	732.1289063	753.6621094	3229.980469	-3316.113281	-1679.589844	10723.53516	-6826.025391	-2433.251953	-193.7988281	2971.582031	-1636.523438	-1033.59375	-538.3300781	9323.876953	-8031.884766	-2110.253906	-43.06640625	3768.310547	-2454.785156	-968.9941406	3402.246094	4414.306641	-6029.296875
381.mp3	-882.8613281	473.7304688	344.53125	-4306.640625	4435.839844	-2777.783203	4629.638672	-6050.830078	2906.982422	775.1953125	-43.06640625	-3079.248047	-21.53320313	1830.322266	-1571.923828	6223.095703	-6610.693359	1033.59375	4220.507813	-6933.691406	5512.5	-1808.789063	2368.652344	-1313.525391	-1162.792969	-2842.382813	-64.59960938	86.1328125	-344.53125	904.3945313	-366.0644531	150.7324219	-2562.451172	2411.71875	-2067.1875	-624.4628906	3229.980469	-645.9960938	-473.7304688	452.1972656	-258.3984375	-2131.787109	3014.648438	-387.5976563	-775.1953125	689.0625	-21.53320313	-581.3964844	1227.392578
383.mp3	-322.9980469	-86.1328125	86.1328125	-301.4648438	-43.06640625	301.4648438	64.59960938	-322.9980469	-86.1328125	-796.7285156	-64.59960938	-21.53320313	904.3945313	43.06640625	-43.06640625	2131.787109	-839.7949219	172.265625	-129.1992188	-409.1308594	-366.0644531	344.53125	-301.4648438	-129.1992188	366.0644531	-129.1992188	-322.9980469	-107.6660156	-64.59960938	0	0	150.7324219	-366.0644531	-193.7988281	775.1953125	-172.265625	538.3300781	-559.8632813	0	21.53320313	0	-21.53320313	-64.59960938	-129.1992188	150.7324219	-172.265625	-279.9316406	-64.59960938	430.6640625
384.mp3	-3423.779297	839.7949219	-796.7285156	9108.544922	-86.1328125	-8118.017578	3036.181641	-3057.714844	-2088.720703	9754.541016	-559.8632813	-9151.611328	1916.455078	-1313.525391	1593.457031	2562.451172	-4758.837891	1270.458984	968.9941406	0	4737.304688	3402.246094	-7342.822266	882.8613281	-1937.988281	-1701.123047	9087.011719	473.7304688	-9733.007813	1894.921875	-1033.59375	839.7949219	9065.478516	-4608.105469	-5555.566406	1722.65625	-322.9980469	2540.917969	6115.429688	-9474.609375	5598.632813	-4694.238281	86.1328125	322.9980469	193.7988281	-1291.992188	-387.5976563	-2067.1875	2497.851563
386.mp3	624.4628906	581.3964844	-581.3964844	0	21.53320313	1528.857422	-1636.523438	990.5273438	-1464.257813	2993.115234	-1485.791016	-925.9277344	1830.322266	64.59960938	-1873.388672	2906.982422	366.0644531	-2842.382813	64.59960938	1119.726563	2476.318359	-3531.445313	-581.3964844	4995.703125	-3100.78125	-150.7324219	2734.716797	-387.5976563	236.8652344	559.8632813	-3596.044922	5211.035156	-4177.441406	193.7988281	2863.916016	-4586.572266	925.9277344	1873.388672	-2196.386719	452.1972656	1959.521484	-861.328125	1550.390625	-1421.191406	-2347.119141	1055.126953	1787.255859	-602.9296875	-3552.978516
387.mp3	839.7949219	645.9960938	-430.6640625	-689.0625	3445.3125	-452.1972656	-2196.386719	1679.589844	279.9316406	-861.328125	-3854.443359	4478.90625	-3746.777344	9539.208984	-8914.746094	-1658.056641	1528.857422	-1636.523438	5857.03125	2906.982422	-1162.792969	-581.3964844	-4586.572266	2885.449219	-5189.501953	10099.07227	-7170.556641	-1981.054688	-968.9941406	64.59960938	8397.949219	-86.1328125	-322.9980469	-5469.433594	2863.916016	64.59960938	-5426.367188	10120.60547	-8484.082031	-1765.722656	602.9296875	-559.8632813	6180.029297	2885.449219	-1679.589844	-279.9316406	-4134.375	2885.449219	-2993.115234
390.mp3	2928.515625	1399.658203	-645.9960938	-1012.060547	3703.710938	-3897.509766	-301.4648438	2174.853516	-2390.185547	2045.654297	-1205.859375	-279.9316406	43.06640625	1787.255859	-1808.789063	-258.3984375	2325.585938	-1808.789063	-258.3984375	1098.193359	-1119.726563	2131.787109	-1894.921875	-150.7324219	322.9980469	301.4648438	-689.0625	882.8613281	409.1308594	-1205.859375	-236.8652344	2217.919922	732.1289063	452.1972656	-1012.060547	-1421.191406	2863.916016	-2583.984375	2906.982422	-2777.783203	129.1992188	64.59960938	667.5292969	-215.3320313	-624.4628906	1378.125	-21.53320313	-2842.382813	2196.386719
391.mp3	-7235.15625	-236.8652344	-258.3984375	6912.158203	-7235.15625	3273.046875	3316.113281	-6761.425781	387.5976563	5211.035156	-4112.841797	3574.511719	581.3964844	-5426.367188	753.6621094	1141.259766	-753.6621094	3768.310547	1033.59375	-7472.021484	1119.726563	5254.101563	-968.9941406	5577.099609	-9194.677734	-2433.251953	21.53320313	4888.037109	-2325.585938	6955.224609	-1162.792969	172.265625	-4198.974609	-3789.84375	5404.833984	4005.175781	-322.9980469	-9043.945313	7127.490234	990.5273438	150.7324219	-1593.457031	64.59960938	-3617.578125	-2713.183594	6007.763672	1485.791016	-8462.548828	1808.789063
392.mp3	236.8652344	64.59960938	86.1328125	1894.921875	-1227.392578	107.6660156	1744.189453	366.0644531	-1937.988281	6998.291016	-4521.972656	-3380.712891	3423.779297	-3402.246094	6029.296875	-1937.988281	2971.582031	-3466.845703	-2906.982422	2820.849609	64.59960938	6007.763672	-7838.085938	3122.314453	-1162.792969	-3122.314453	5857.03125	-2756.25	2024.121094	-3186.914063	-2540.917969	3940.576172	-2885.449219	-882.8613281	2842.382813	-1830.322266	2433.251953	-3316.113281	4844.970703	-4220.507813	6223.095703	-2928.515625	-3660.644531	4909.570313	-1614.990234	1765.722656	-4349.707031	-1356.591797	4048.242188
393.mp3	172.265625	-322.9980469	2390.185547	667.5292969	-3316.113281	258.3984375	-1291.992188	6330.761719	-4435.839844	1184.326172	7299.755859	-2368.652344	-2863.916016	-3574.511719	43.06640625	64.59960938	3509.912109	8096.484375	-10766.60156	-1270.458984	-516.796875	2131.787109	581.3964844	-2605.517578	-495.2636719	7967.285156	-2928.515625	-3531.445313	8311.816406	-2433.251953	-322.9980469	-452.1972656	-1055.126953	409.1308594	387.5976563	947.4609375	-3229.980469	5254.101563	1636.523438	1787.255859	-7924.21875	-1421.191406	473.7304688	8484.082031	-3057.714844	-2713.183594	21.53320313	-4371.240234	4758.837891
395.mp3	-1033.59375	1614.990234	-2562.451172	2842.382813	-344.53125	839.7949219	-1055.126953	1679.589844	-1076.660156	129.1992188	-882.8613281	-1959.521484	-710.5957031	-1033.59375	4672.705078	-215.3320313	-689.0625	-4112.841797	-1205.859375	-86.1328125	-689.0625	5555.566406	516.796875	796.7285156	-21.53320313	409.1308594	-473.7304688	-495.2636719	-3768.310547	-1679.589844	-150.7324219	-559.8632813	-193.7988281	-516.796875	-366.0644531	0	0	322.9980469	-279.9316406	-322.9980469	43.06640625	8720.947266	387.5976563	344.53125	-796.7285156	-8634.814453	7235.15625	279.9316406	150.7324219
397.mp3	-3100.78125	-150.7324219	-5900.097656	5620.166016	-1356.591797	2497.851563	-925.9277344	-1184.326172	1916.455078	-3423.779297	1937.988281	-2950.048828	4457.373047	-21.53320313	21.53320313	495.2636719	-3186.914063	2950.048828	-3919.042969	2282.519531	-947.4609375	-150.7324219	-258.3984375	-1442.724609	-2820.849609	3337.646484	1356.591797	5706.298828	-3940.576172	-710.5957031	1033.59375	-4220.507813	5297.167969	-602.9296875	-5189.501953	8333.349609	-6050.830078	1033.59375	5017.236328	-4220.507813	-5878.564453	861.328125	7816.552734	-8290.283203	947.4609375	3725.244141	-4435.839844	2217.919922	-2950.048828
399.mp3	1205.859375	-990.5273438	2411.71875	-64.59960938	-1485.791016	-602.9296875	-861.328125	301.4648438	322.9980469	-129.1992188	2971.582031	-1227.392578	667.5292969	-2390.185547	-473.7304688	-301.4648438	990.5273438	3639.111328	-1335.058594	-1808.789063	-107.6660156	-1227.392578	-43.06640625	4263.574219	-3251.513672	3229.980469	-1830.322266	-2583.984375	301.4648438	2260.986328	-1636.523438	2476.318359	-258.3984375	796.7285156	1679.589844	-1550.390625	-904.3945313	-1356.591797	-947.4609375	-1356.591797	624.4628906	3316.113281	2368.652344	-452.1972656	-2928.515625	86.1328125	-538.3300781	-2713.183594	4328.173828
400.mp3	-129.1992188	301.4648438	107.6660156	322.9980469	-430.6640625	-172.265625	43.06640625	322.9980469	-279.9316406	322.9980469	-452.1972656	86.1328125	-21.53320313	301.4648438	-107.6660156	-64.59960938	2820.849609	1399.658203	43.06640625	-1442.724609	6459.960938	-3380.712891	2863.916016	-215.3320313	1205.859375	-4435.839844	-1421.191406	-1033.59375	2799.316406	-1765.722656	1550.390625	3617.578125	-1765.722656	-43.06640625	1270.458984	-172.265625	-4974.169922	-2950.048828	602.9296875	3380.712891	4069.775391	-1528.857422	2734.716797	-1937.988281	1658.056641	-387.5976563	-6524.560547	1098.193359	-3962.109375
401.mp3	0	538.3300781	839.7949219	-904.3945313	-64.59960938	1356.591797	2347.119141	-3596.044922	3316.113281	-2885.449219	-1571.923828	-990.5273438	2519.384766	-1614.990234	7450.488281	-6223.095703	-2067.1875	4995.703125	-2497.851563	0	64.59960938	-990.5273438	3703.710938	-3316.113281	172.265625	4392.773438	-6309.228516	430.6640625	2368.652344	-516.796875	301.4648438	990.5273438	-258.3984375	1205.859375	667.5292969	-1033.59375	3832.910156	-7149.023438	1830.322266	2497.851563	-4091.308594	1894.921875	4608.105469	-2196.386719	-947.4609375	21.53320313	-602.9296875	1830.322266	-3380.712891
402.mp3	-279.9316406	-667.5292969	6244.628906	-6266.162109	-1507.324219	7342.822266	-3337.646484	4737.304688	-1033.59375	645.9960938	-86.1328125	-1981.054688	-3208.447266	0	-258.3984375	-322.9980469	5167.96875	581.3964844	-3811.376953	-1744.189453	5103.369141	-4263.574219	-409.1308594	-818.2617188	-172.265625	86.1328125	43.06640625	-64.59960938	-215.3320313	-236.8652344	473.7304688	7127.490234	753.6621094	-452.1972656	-861.328125	-624.4628906	-3983.642578	-796.7285156	-904.3945313	0	21.53320313	-107.6660156	-64.59960938	-64.59960938	3488.378906	-3316.113281	-516.796875	-301.4648438	882.8613281
403.mp3	172.265625	0	-86.1328125	-2282.519531	1507.324219	43.06640625	344.53125	86.1328125	172.265625	344.53125	-21.53320313	-322.9980469	21.53320313	301.4648438	0	-43.06640625	43.06640625	21.53320313	-2088.720703	1378.125	-193.7988281	495.2636719	-172.265625	64.59960938	0	86.1328125	301.4648438	-21.53320313	129.1992188	43.06640625	-322.9980469	322.9980469	-64.59960938	452.1972656	-387.5976563	-258.3984375	861.328125	-689.0625	947.4609375	-753.6621094	818.2617188	-366.0644531	-689.0625	3725.244141	-64.59960938	-1894.921875	-1593.457031	452.1972656	947.4609375
404.mp3	-1205.859375	2993.115234	-3703.710938	1894.921875	-9410.009766	8354.882813	1571.923828	193.7988281	-6782.958984	495.2636719	6546.09375	-86.1328125	2540.917969	538.3300781	-2067.1875	-1291.992188	-9065.478516	6739.892578	-7127.490234	8290.283203	-322.9980469	-753.6621094	1421.191406	-7364.355469	8290.283203	-8441.015625	5706.298828	-4112.841797	43.06640625	710.5957031	6287.695313	1916.455078	624.4628906	581.3964844	-3273.046875	-2110.253906	1765.722656	-9517.675781	10637.40234	-2002.587891	-4608.105469	5684.765625	-8462.548828	7364.355469	-7428.955078	2540.917969	1227.392578	-2282.519531	2691.650391
405.mp3	4565.039063	-1227.392578	-4177.441406	947.4609375	-775.1953125	4995.703125	1248.925781	-5254.101563	-1378.125	-258.3984375	710.5957031	1184.326172	5943.164063	-3897.509766	-968.9941406	-2433.251953	430.6640625	1335.058594	6373.828125	-1701.123047	-3940.576172	-2282.519531	-172.265625	1485.791016	3380.712891	-86.1328125	-2390.185547	1033.59375	-1227.392578	-2110.253906	8161.083984	-2627.050781	-4888.037109	-1399.658203	301.4648438	344.53125	5447.900391	-3725.244141	1658.056641	-2390.185547	1937.988281	3875.976563	322.9980469	-4629.638672	-3359.179688	-86.1328125	172.265625	2002.587891	3832.910156
406.mp3	-344.53125	-1313.525391	2153.320313	-21.53320313	-581.3964844	-710.5957031	1658.056641	-1184.326172	581.3964844	516.796875	645.9960938	-904.3945313	-753.6621094	839.7949219	-3294.580078	1808.789063	1701.123047	-1636.523438	-1012.060547	1851.855469	-645.9960938	-559.8632813	2950.048828	-1464.257813	21.53320313	-172.265625	-990.5273438	2174.853516	-839.7949219	-2325.585938	1378.125	-1701.123047	2002.587891	-732.1289063	538.3300781	-753.6621094	796.7285156	1356.591797	-925.9277344	-1959.521484	-21.53320313	3036.181641	1614.990234	-3660.644531	1722.65625	-107.6660156	-2411.71875	1033.59375	129.1992188
407.mp3	5232.568359	-6029.296875	2863.916016	-2734.716797	968.9941406	6546.09375	-7428.955078	387.5976563	2906.982422	-2928.515625	6955.224609	64.59960938	-7472.021484	3962.109375	-1981.054688	-1205.859375	5469.433594	-5749.365234	2002.587891	-1119.726563	-904.3945313	6610.693359	-6998.291016	215.3320313	2325.585938	839.7949219	4478.90625	-236.8652344	-7213.623047	1464.257813	1421.191406	-2691.650391	5469.433594	-6287.695313	2476.318359	-2347.119141	689.0625	6330.761719	-7170.556641	2196.386719	2347.119141	1162.792969	2605.517578	-7579.6875	-1464.257813	4048.242188	-3832.910156	-107.6660156	6136.962891
408.mp3	-452.1972656	21.53320313	129.1992188	-1141.259766	2045.654297	-129.1992188	-753.6621094	-322.9980469	2024.121094	-172.265625	3186.914063	-3703.710938	581.3964844	-43.06640625	602.9296875	-150.7324219	-1399.658203	-538.3300781	753.6621094	366.0644531	430.6640625	-193.7988281	-947.4609375	1119.726563	2691.650391	-947.4609375	602.9296875	-818.2617188	322.9980469	-1098.193359	667.5292969	-1033.59375	602.9296875	-1119.726563	-495.2636719	-301.4648438	2562.451172	-1205.859375	-775.1953125	-366.0644531	2734.716797	-1830.322266	2454.785156	-1959.521484	215.3320313	-861.328125	-1227.392578	1291.992188	-818.2617188
410.mp3	-279.9316406	1227.392578	732.1289063	624.4628906	-1291.992188	0	-1744.189453	624.4628906	3359.179688	-4285.107422	3273.046875	-3273.046875	-43.06640625	581.3964844	21.53320313	-430.6640625	-645.9960938	839.7949219	-710.5957031	-150.7324219	1291.992188	-236.8652344	-1012.060547	1313.525391	-21.53320313	279.9316406	1356.591797	-2196.386719	366.0644531	193.7988281	-236.8652344	1894.921875	947.4609375	-2799.316406	1722.65625	-1528.857422	150.7324219	1830.322266	-2777.783203	2067.1875	2002.587891	452.1972656	-1765.722656	43.06640625	64.59960938	-1012.060547	-150.7324219	409.1308594	-1184.326172
415.mp3	43.06640625	7321.289063	-7902.685547	-796.7285156	6266.162109	-5383.300781	1959.521484	6610.693359	-7127.490234	5469.433594	-1679.589844	-5124.902344	-1141.259766	7795.019531	-6309.228516	5275.634766	559.8632813	-3036.181641	-1378.125	4952.636719	-5770.898438	3919.042969	2196.386719	-6847.558594	-172.265625	8247.216797	-7859.619141	-667.5292969	107.6660156	-602.9296875	-1227.392578	10572.80273	-8118.017578	7665.820313	-3057.714844	-6072.363281	-2088.720703	12230.85938	-6782.958984	4931.103516	-796.7285156	-3875.976563	-1916.455078	7062.890625	-6998.291016	4823.4375	710.5957031	-6395.361328	129.1992188
416.mp3	-1722.65625	-2885.449219	-2777.783203	6869.091797	1442.724609	-5878.564453	-2217.919922	2583.984375	2260.986328	-5555.566406	1184.326172	6826.025391	-3100.78125	-5921.630859	8634.814453	-1098.193359	-6912.158203	710.5957031	5684.765625	602.9296875	64.59960938	-1184.326172	-430.6640625	1894.921875	-7235.15625	301.4648438	3402.246094	1227.392578	-1636.523438	2390.185547	-3251.513672	-1141.259766	-86.1328125	5490.966797	667.5292969	452.1972656	-1679.589844	-990.5273438	2691.650391	1528.857422	-8634.814453	1894.921875	2110.253906	1378.125	-645.9960938	-495.2636719	-947.4609375	21.53320313	4758.837891
419.mp3	839.7949219	-645.9960938	8677.880859	-9173.144531	258.3984375	495.2636719	-538.3300781	-215.3320313	150.7324219	279.9316406	-279.9316406	-129.1992188	753.6621094	21.53320313	-64.59960938	21.53320313	-516.796875	-236.8652344	0	0	0	0	-21.53320313	0	0	-21.53320313	43.06640625	-21.53320313	64.59960938	753.6621094	-107.6660156	107.6660156	452.1972656	-279.9316406	8333.349609	-9302.34375	409.1308594	301.4648438	-732.1289063	0	21.53320313	-107.6660156	86.1328125	0	818.2617188	-107.6660156	107.6660156	-129.1992188	-430.6640625
420.mp3	1399.658203	8527.148438	-8548.681641	8570.214844	-7902.685547	-1507.324219	8397.949219	-8096.484375	3057.714844	-64.59960938	-1119.726563	-1722.65625	-538.3300781	-301.4648438	172.265625	-236.8652344	1012.060547	6933.691406	-8182.617188	10249.80469	-9366.943359	818.2617188	6955.224609	-7881.152344	-344.53125	3036.181641	5232.568359	-7515.087891	-64.59960938	-947.4609375	430.6640625	-452.1972656	1098.193359	624.4628906	-645.9960938	9065.478516	-9087.011719	43.06640625	-409.1308594	-689.0625	86.1328125	2648.583984	-1162.792969	-322.9980469	-1076.660156	-172.265625	710.5957031	-990.5273438	5706.298828
422.mp3	64.59960938	344.53125	1485.791016	3079.248047	-6610.693359	-258.3984375	-64.59960938	43.06640625	-279.9316406	258.3984375	516.796875	43.06640625	21.53320313	-387.5976563	301.4648438	86.1328125	-193.7988281	-193.7988281	43.06640625	-236.8652344	-43.06640625	-107.6660156	-43.06640625	172.265625	279.9316406	301.4648438	1679.589844	86.1328125	538.3300781	1830.322266	-4500.439453	-129.1992188	-21.53320313	-43.06640625	215.3320313	559.8632813	516.796875	-947.4609375	129.1992188	43.06640625	-107.6660156	0	-21.53320313	0	21.53320313	-21.53320313	-279.9316406	107.6660156	-86.1328125
423.mp3	-1873.388672	990.5273438	1916.455078	4069.775391	-2002.587891	-1701.123047	-3660.644531	107.6660156	3703.710938	-2950.048828	-861.328125	4026.708984	-2519.384766	2497.851563	-150.7324219	-1076.660156	-2777.783203	667.5292969	258.3984375	624.4628906	968.9941406	1722.65625	-990.5273438	1291.992188	-301.4648438	-624.4628906	-3682.177734	64.59960938	559.8632813	-344.53125	-43.06640625	2002.587891	1098.193359	1119.726563	1356.591797	-4112.841797	6180.029297	-7644.287109	1571.923828	-344.53125	-753.6621094	4758.837891	-1744.189453	624.4628906	2605.517578	-5146.435547	-1485.791016	1550.390625	430.6640625
425.mp3	-925.9277344	710.5957031	150.7324219	193.7988281	-1055.126953	-129.1992188	667.5292969	516.796875	-559.8632813	430.6640625	624.4628906	43.06640625	-21.53320313	21.53320313	409.1308594	-301.4648438	-3208.447266	-796.7285156	-107.6660156	43.06640625	-452.1972656	344.53125	-344.53125	-21.53320313	473.7304688	64.59960938	-43.06640625	344.53125	-818.2617188	215.3320313	21.53320313	-43.06640625	516.796875	64.59960938	-322.9980469	301.4648438	-193.7988281	64.59960938	-43.06640625	129.1992188	-107.6660156	129.1992188	-150.7324219	150.7324219	-236.8652344	258.3984375	-193.7988281	322.9980469	4866.503906
426.mp3	904.3945313	796.7285156	-1248.925781	-279.9316406	538.3300781	1830.322266	-1658.056641	-301.4648438	538.3300781	839.7949219	-3574.511719	-645.9960938	710.5957031	2088.720703	-2906.982422	-258.3984375	1593.457031	1356.591797	-2411.71875	-215.3320313	-86.1328125	2734.716797	-3725.244141	-344.53125	2820.849609	1291.992188	-4371.240234	322.9980469	-150.7324219	2713.183594	-2820.849609	344.53125	-258.3984375	4414.306641	-2971.582031	107.6660156	538.3300781	2067.1875	-3316.113281	-710.5957031	2993.115234	1270.458984	-64.59960938	-409.1308594	430.6640625	1765.722656	-1830.322266	-968.9941406	775.1953125
427.mp3	-990.5273438	1076.660156	-1679.589844	2411.71875	753.6621094	-1507.324219	-1356.591797	968.9941406	-689.0625	-904.3945313	1098.193359	215.3320313	-2088.720703	2411.71875	-904.3945313	-1614.990234	2885.449219	-1550.390625	1507.324219	-624.4628906	-366.0644531	-1313.525391	1959.521484	-409.1308594	-1205.859375	1937.988281	-2217.919922	-322.9980469	1614.990234	-1658.056641	1119.726563	344.53125	-452.1972656	-775.1953125	1808.789063	-1507.324219	322.9980469	43.06640625	-1722.65625	1356.591797	775.1953125	-732.1289063	1335.058594	1098.193359	-559.8632813	-1593.457031	775.1953125	193.7988281	-172.265625
428.mp3	-473.7304688	366.0644531	-2670.117188	-602.9296875	1658.056641	344.53125	3316.113281	-3014.648438	5404.833984	-2777.783203	-344.53125	-1119.726563	6998.291016	-4478.90625	-581.3964844	2713.183594	-7945.751953	9926.806641	-710.5957031	86.1328125	-6481.494141	6804.492188	-7192.089844	882.8613281	-3423.779297	5943.164063	1765.722656	-2993.115234	-4758.837891	5383.300781	538.3300781	-1184.326172	129.1992188	-3316.113281	2670.117188	3423.779297	-1679.589844	1335.058594	-2325.585938	-4888.037109	1033.59375	1291.992188	7967.285156	-5555.566406	645.9960938	-64.59960938	624.4628906	-2368.652344	-1658.056641
429.mp3	0	-43.06640625	21.53320313	129.1992188	21.53320313	193.7988281	193.7988281	-258.3984375	-301.4648438	0	0	0	-21.53320313	21.53320313	0	172.265625	538.3300781	-538.3300781	-172.265625	0	0	0	64.59960938	-86.1328125	86.1328125	322.9980469	107.6660156	-366.0644531	-21.53320313	-86.1328125	-43.06640625	-21.53320313	43.06640625	21.53320313	86.1328125	150.7324219	387.5976563	-559.8632813	-86.1328125	86.1328125	-86.1328125	-107.6660156	43.06640625	0	0	172.265625	193.7988281	-129.1992188	-150.7324219
430.mp3	-732.1289063	1550.390625	-839.7949219	1421.191406	-1658.056641	1184.326172	-1636.523438	452.1972656	0	1658.056641	-1722.65625	452.1972656	495.2636719	-1464.257813	344.53125	-322.9980469	1141.259766	-1162.792969	193.7988281	645.9960938	4651.171875	-4715.771484	64.59960938	-344.53125	2627.050781	-2562.451172	21.53320313	-43.06640625	-710.5957031	1248.925781	-645.9960938	3423.779297	-2993.115234	-538.3300781	-129.1992188	4242.041016	-3682.177734	-904.3945313	3682.177734	-3617.578125	538.3300781	-689.0625	344.53125	-43.06640625	0	-172.265625	344.53125	107.6660156	495.2636719
431.mp3	-3445.3125	-107.6660156	1378.125	-667.5292969	1981.054688	-3143.847656	8311.816406	-7536.621094	-215.3320313	2540.917969	-2993.115234	5124.902344	-3832.910156	-2153.320313	968.9941406	-947.4609375	5727.832031	-2304.052734	-2476.318359	3789.84375	-3488.378906	-818.2617188	1830.322266	-839.7949219	2131.787109	-2670.117188	5254.101563	-4263.574219	-1033.59375	3983.642578	-4155.908203	8311.816406	-7472.021484	-689.0625	538.3300781	-366.0644531	5167.96875	-3962.109375	-215.3320313	3509.912109	1937.988281	-3617.578125	-645.9960938	-1722.65625	3402.246094	-4048.242188	8333.349609	-6826.025391	1291.992188
432.mp3	-2325.585938	-753.6621094	150.7324219	7493.554688	-1442.724609	-6524.560547	3445.3125	4414.306641	-3402.246094	-3703.710938	2691.650391	-3122.314453	9043.945313	2777.783203	-11800.19531	3574.511719	-2002.587891	2950.048828	6459.960938	-9733.007813	2906.982422	6352.294922	-10357.4707	366.0644531	6029.296875	-2454.785156	-4866.503906	11455.66406	-9474.609375	4478.90625	-5534.033203	-21.53320313	4371.240234	1012.060547	-3660.644531	-2734.716797	9453.076172	-1055.126953	-1830.322266	-4091.308594	-1959.521484	5404.833984	796.7285156	-5986.230469	-215.3320313	-322.9980469	8225.683594	-5813.964844	-1873.388672
435.mp3	-1291.992188	6244.628906	-11089.59961	9819.140625	-10874.26758	5426.367188	-3596.044922	3725.244141	-3940.576172	-258.3984375	7988.818359	-8376.416016	8807.080078	-5684.765625	6481.494141	-10379.00391	9948.339844	-8591.748047	-452.1972656	-645.9960938	5857.03125	-3359.179688	1722.65625	-4349.707031	775.1953125	7170.556641	-3682.177734	3660.644531	-1335.058594	-1873.388672	3423.779297	-3057.714844	-5124.902344	5986.230469	-6093.896484	43.06640625	-344.53125	-107.6660156	366.0644531	-193.7988281	9646.875	-4005.175781	4909.570313	236.8652344	-279.9316406	-279.9316406	452.1972656	-473.7304688	301.4648438
436.mp3	-1076.660156	-1119.726563	2497.851563	-4306.640625	2024.121094	-2906.982422	2347.119141	-2648.583984	3294.580078	2433.251953	-1205.859375	1830.322266	-2476.318359	-624.4628906	904.3945313	-1464.257813	1507.324219	-1550.390625	4198.974609	-4263.574219	3875.976563	-4715.771484	1076.660156	796.7285156	538.3300781	-279.9316406	624.4628906	-667.5292969	710.5957031	452.1972656	-258.3984375	-1744.189453	1959.521484	-1485.791016	430.6640625	-818.2617188	1507.324219	-538.3300781	150.7324219	516.796875	516.796875	-1485.791016	1528.857422	-1722.65625	1205.859375	710.5957031	-2067.1875	-366.0644531	1744.189453
437.mp3	150.7324219	107.6660156	-43.06640625	-258.3984375	516.796875	150.7324219	-344.53125	-366.0644531	-129.1992188	-21.53320313	-107.6660156	581.3964844	-409.1308594	344.53125	21.53320313	-344.53125	-236.8652344	215.3320313	-107.6660156	86.1328125	-21.53320313	0	-193.7988281	215.3320313	0	-86.1328125	-366.0644531	129.1992188	409.1308594	-301.4648438	258.3984375	-43.06640625	-322.9980469	258.3984375	-64.59960938	-107.6660156	-129.1992188	21.53320313	107.6660156	236.8652344	86.1328125	-301.4648438	645.9960938	-279.9316406	236.8652344	-86.1328125	-602.9296875	129.1992188	-150.7324219
440.mp3	-2024.121094	193.7988281	86.1328125	1098.193359	602.9296875	1744.189453	-4091.308594	8053.417969	-7084.423828	6266.162109	-4242.041016	5641.699219	-8290.283203	3725.244141	-3036.181641	43.06640625	21.53320313	-1335.058594	5512.5	-4478.90625	1507.324219	-1227.392578	1528.857422	-3186.914063	7278.222656	-5577.099609	6976.757813	-7816.552734	4435.839844	-947.4609375	-2928.515625	193.7988281	129.1992188	-64.59960938	-775.1953125	4543.505859	-3854.443359	7084.423828	-8074.951172	6201.5625	-2153.320313	3445.3125	-7170.556641	6890.625	-2067.1875	-4909.570313	2002.587891	-1119.726563	5146.435547
441.mp3	-3466.845703	-258.3984375	2304.052734	236.8652344	-990.5273438	516.796875	107.6660156	-258.3984375	-1937.988281	3983.642578	-3294.580078	1894.921875	-2433.251953	4371.240234	-2067.1875	3746.777344	-1894.921875	-387.5976563	-6180.029297	4026.708984	-366.0644531	-1335.058594	882.8613281	1658.056641	796.7285156	-1119.726563	1485.791016	-818.2617188	-796.7285156	-2131.787109	387.5976563	-409.1308594	2670.117188	64.59960938	2454.785156	-818.2617188	-538.3300781	-1033.59375	-3596.044922	1636.523438	1055.126953	-1119.726563	1227.392578	258.3984375	366.0644531	3057.714844	-4909.570313	301.4648438	0
442.mp3	-236.8652344	-21.53320313	279.9316406	-107.6660156	-150.7324219	-236.8652344	495.2636719	-258.3984375	-215.3320313	409.1308594	21.53320313	-215.3320313	-21.53320313	86.1328125	-21.53320313	-279.9316406	215.3320313	172.265625	-21.53320313	43.06640625	-409.1308594	258.3984375	-258.3984375	-193.7988281	43.06640625	322.9980469	64.59960938	258.3984375	-129.1992188	-818.2617188	-43.06640625	21.53320313	129.1992188	150.7324219	-301.4648438	430.6640625	-258.3984375	387.5976563	-366.0644531	236.8652344	-236.8652344	107.6660156	-258.3984375	925.9277344	-839.7949219	602.9296875	-689.0625	473.7304688	-322.9980469
444.mp3	495.2636719	-861.328125	129.1992188	538.3300781	-129.1992188	-150.7324219	193.7988281	1205.859375	-1033.59375	86.1328125	43.06640625	-624.4628906	-129.1992188	710.5957031	107.6660156	215.3320313	-796.7285156	409.1308594	-193.7988281	602.9296875	409.1308594	-64.59960938	-1184.326172	-43.06640625	409.1308594	624.4628906	-236.8652344	-430.6640625	-236.8652344	-172.265625	387.5976563	-452.1972656	172.265625	0	-107.6660156	21.53320313	-193.7988281	495.2636719	-473.7304688	-150.7324219	409.1308594	-215.3320313	-43.06640625	344.53125	-172.265625	1184.326172	-1076.660156	172.265625	-193.7988281
445.mp3	-64.59960938	-64.59960938	0	-21.53320313	-64.59960938	86.1328125	-86.1328125	0	0	0	430.6640625	-21.53320313	172.265625	-86.1328125	-258.3984375	-43.06640625	301.4648438	21.53320313	150.7324219	-452.1972656	-215.3320313	818.2617188	107.6660156	301.4648438	-279.9316406	-452.1972656	301.4648438	-581.3964844	-150.7324219	559.8632813	172.265625	-279.9316406	-409.1308594	64.59960938	344.53125	-279.9316406	344.53125	-344.53125	-43.06640625	-150.7324219	21.53320313	559.8632813	-387.5976563	129.1992188	645.9960938	-495.2636719	0	-43.06640625	-322.9980469
448.mp3	430.6640625	-1636.523438	-710.5957031	-1421.191406	4091.308594	-4629.638672	4392.773438	-1270.458984	-1076.660156	1399.658203	-430.6640625	1012.060547	3273.046875	-8031.884766	3143.847656	-2067.1875	2024.121094	1442.724609	-1916.455078	861.328125	1959.521484	-3359.179688	4328.173828	-3509.912109	645.9960938	344.53125	1571.923828	-6675.292969	2842.382813	-236.8652344	3531.445313	-5189.501953	-818.2617188	4414.306641	-1981.054688	-3509.912109	3079.248047	-2777.783203	5534.033203	-6093.896484	5275.634766	-3897.509766	2928.515625	-1808.789063	-2002.587891	6739.892578	1184.326172	-7149.023438	-258.3984375
449.mp3	-495.2636719	86.1328125	667.5292969	0	21.53320313	-236.8652344	43.06640625	-21.53320313	236.8652344	-258.3984375	430.6640625	-193.7988281	2906.982422	-2627.050781	172.265625	1356.591797	-387.5976563	64.59960938	710.5957031	-279.9316406	1593.457031	-2088.720703	1227.392578	-452.1972656	2260.986328	-344.53125	2024.121094	-3574.511719	1507.324219	-1421.191406	2067.1875	-1507.324219	904.3945313	-172.265625	2325.585938	-3100.78125	925.9277344	-2411.71875	861.328125	-1421.191406	2713.183594	1464.257813	-559.8632813	-3359.179688	1830.322266	-1356.591797	1012.060547	2368.652344	-344.53125
450.mp3	258.3984375	-258.3984375	710.5957031	-129.1992188	-193.7988281	0	1313.525391	7902.685547	-4285.107422	-4392.773438	796.7285156	-2217.919922	-21.53320313	0	-21.53320313	21.53320313	0	43.06640625	-21.53320313	172.265625	-129.1992188	-64.59960938	86.1328125	-21.53320313	-21.53320313	-64.59960938	43.06640625	-21.53320313	0	-21.53320313	21.53320313	-21.53320313	21.53320313	-21.53320313	0	21.53320313	21.53320313	-21.53320313	43.06640625	-21.53320313	366.0644531	0	129.1992188	0	1076.660156	-1291.992188	-64.59960938	-129.1992188	430.6640625
451.mp3	236.8652344	0	-366.0644531	1894.921875	1033.59375	-2993.115234	2497.851563	129.1992188	-1787.255859	1614.990234	538.3300781	-2131.787109	1464.257813	301.4648438	-2002.587891	2110.253906	215.3320313	-2993.115234	2605.517578	215.3320313	-1937.988281	1830.322266	-64.59960938	-1808.789063	1507.324219	279.9316406	-1507.324219	818.2617188	581.3964844	-2239.453125	1248.925781	-516.796875	-882.8613281	882.8613281	0	-925.9277344	1636.523438	-559.8632813	-107.6660156	2691.650391	-1119.726563	1141.259766	0	990.5273438	-2196.386719	1162.792969	0	-193.7988281	301.4648438
452.mp3	-21.53320313	1464.257813	-1248.925781	925.9277344	5727.832031	-7105.957031	602.9296875	516.796875	-1162.792969	0	5081.835938	-4974.169922	172.265625	861.328125	-1141.259766	2131.787109	3660.644531	-6029.296875	732.1289063	1033.59375	366.0644531	-1658.056641	6309.228516	-6847.558594	645.9960938	1399.658203	-1658.056641	1528.857422	2347.119141	-4306.640625	796.7285156	1485.791016	-1830.322266	473.7304688	5964.697266	-6050.830078	-21.53320313	1291.992188	-1873.388672	2282.519531	2734.716797	-5146.435547	452.1972656	1162.792969	452.1972656	-1701.123047	6739.892578	-7364.355469	409.1308594
453.mp3	452.1972656	322.9980469	-3746.777344	-5318.701172	6352.294922	559.8632813	-4931.103516	5038.769531	2454.785156	2217.919922	-3897.509766	-968.9941406	473.7304688	-581.3964844	4737.304688	-4371.240234	1162.792969	-4672.705078	-1787.255859	6093.896484	1658.056641	-5426.367188	4478.90625	-3962.109375	-4521.972656	9216.210938	-624.4628906	-2734.716797	4198.974609	-882.8613281	-3423.779297	-3143.847656	4694.238281	-2583.984375	4220.507813	-6050.830078	4371.240234	968.9941406	-775.1953125	581.3964844	-559.8632813	-7407.421875	645.9960938	947.4609375	6287.695313	602.9296875	-2347.119141	4392.773438	-6955.224609
454.mp3	86.1328125	2153.320313	-4931.103516	1765.722656	1851.855469	-3208.447266	818.2617188	3143.847656	-5189.501953	3165.380859	1227.392578	-1593.457031	-538.3300781	3768.310547	-5813.964844	2024.121094	2174.853516	-2756.25	2110.253906	1270.458984	-4134.375	1205.859375	1507.324219	-258.3984375	-1442.724609	3531.445313	-5598.632813	2454.785156	2045.654297	-2670.117188	344.53125	2820.849609	-4801.904297	2777.783203	1571.923828	-2110.253906	-107.6660156	3423.779297	-3014.648438	129.1992188	775.1953125	-925.9277344	473.7304688	2691.650391	-6438.427734	3079.248047	1033.59375	-861.328125	-1055.126953
455.mp3	-1722.65625	-322.9980469	861.328125	-1313.525391	-43.06640625	1076.660156	86.1328125	-1507.324219	710.5957031	64.59960938	409.1308594	150.7324219	-645.9960938	-172.265625	2217.919922	-409.1308594	-710.5957031	-1076.660156	1593.457031	-1658.056641	882.8613281	-64.59960938	559.8632813	-409.1308594	215.3320313	-1335.058594	-904.3945313	6567.626953	-5900.097656	667.5292969	516.796875	710.5957031	-1291.992188	236.8652344	301.4648438	-1937.988281	3488.378906	-1012.060547	193.7988281	-1744.189453	1894.921875	882.8613281	-1851.855469	-366.0644531	-366.0644531	279.9316406	-581.3964844	1916.455078	-796.7285156
456.mp3	818.2617188	301.4648438	-344.53125	-516.796875	-753.6621094	1937.988281	-882.8613281	-882.8613281	1076.660156	236.8652344	-1119.726563	581.3964844	-1614.990234	2088.720703	-2670.117188	1378.125	-1076.660156	990.5273438	-990.5273438	1076.660156	-1119.726563	2476.318359	-732.1289063	-710.5957031	732.1289063	-21.53320313	-366.0644531	495.2636719	-430.6640625	904.3945313	-452.1972656	-495.2636719	322.9980469	-150.7324219	129.1992188	-1012.060547	301.4648438	1012.060547	-839.7949219	387.5976563	21.53320313	150.7324219	-193.7988281	0	-839.7949219	1701.123047	-1485.791016	882.8613281	-1894.921875
458.mp3	-1055.126953	3488.378906	-2971.582031	-1614.990234	-4220.507813	9819.140625	-3057.714844	-2239.453125	4888.037109	258.3984375	1119.726563	-5275.634766	3014.648438	-4435.839844	452.1972656	1399.658203	-1614.990234	4586.572266	-2605.517578	-366.0644531	1722.65625	3208.447266	-4952.636719	-1614.990234	3057.714844	1442.724609	1442.724609	-5921.630859	4285.107422	193.7988281	-3832.910156	1248.925781	-1658.056641	4026.708984	-3143.847656	-1765.722656	-4220.507813	11261.86523	-4694.238281	-1550.390625	5167.96875	107.6660156	1012.060547	-5340.234375	3122.314453	-3596.044922	-301.4648438	1313.525391	-3251.513672
459.mp3	-882.8613281	-21.53320313	-107.6660156	538.3300781	236.8652344	172.265625	1248.925781	-796.7285156	1959.521484	-2691.650391	904.3945313	753.6621094	1614.990234	-1335.058594	2131.787109	-1528.857422	322.9980469	2045.654297	-1141.259766	21.53320313	-1141.259766	-1507.324219	-1141.259766	215.3320313	430.6640625	-215.3320313	5663.232422	-3639.111328	-968.9941406	344.53125	-344.53125	1227.392578	947.4609375	1098.193359	-279.9316406	-193.7988281	-818.2617188	-645.9960938	-861.328125	3208.447266	-2325.585938	1076.660156	-2131.787109	-602.9296875	-753.6621094	2153.320313	1873.388672	-1808.789063	430.6640625
460.mp3	-21.53320313	-193.7988281	581.3964844	-387.5976563	-409.1308594	2045.654297	-1205.859375	-21.53320313	904.3945313	-1205.859375	-279.9316406	0	-473.7304688	43.06640625	129.1992188	387.5976563	2260.986328	-1184.326172	-882.8613281	2820.849609	-3445.3125	-366.0644531	86.1328125	21.53320313	21.53320313	1658.056641	-495.2636719	3380.712891	-4306.640625	-602.9296875	0	-236.8652344	107.6660156	-107.6660156	-215.3320313	150.7324219	-43.06640625	-21.53320313	-150.7324219	215.3320313	-150.7324219	21.53320313	-64.59960938	150.7324219	-150.7324219	107.6660156	-64.59960938	193.7988281	-172.265625
461.mp3	-322.9980469	1098.193359	839.7949219	-968.9941406	-150.7324219	-559.8632813	452.1972656	129.1992188	581.3964844	-279.9316406	-645.9960938	430.6640625	-193.7988281	366.0644531	753.6621094	-667.5292969	-861.328125	1593.457031	-129.1992188	1055.126953	-602.9296875	86.1328125	-1894.921875	2605.517578	-861.328125	1744.189453	-1205.859375	-1399.658203	1033.59375	1205.859375	-3639.111328	2196.386719	1098.193359	-107.6660156	473.7304688	-1507.324219	624.4628906	-2756.25	2562.451172	882.8613281	-1055.126953	-516.796875	1248.925781	-2734.716797	-236.8652344	3552.978516	-3100.78125	753.6621094	236.8652344
462.mp3	-322.9980469	-1808.789063	2067.1875	-64.59960938	-215.3320313	-624.4628906	2971.582031	-2971.582031	86.1328125	-43.06640625	1098.193359	-430.6640625	150.7324219	2174.853516	-2885.449219	-344.53125	-301.4648438	581.3964844	-732.1289063	279.9316406	2282.519531	-1937.988281	-624.4628906	839.7949219	-925.9277344	-64.59960938	559.8632813	775.1953125	-1012.060547	1012.060547	2304.052734	-2734.716797	-947.4609375	1119.726563	-129.1992188	-107.6660156	215.3320313	-968.9941406	839.7949219	-925.9277344	882.8613281	279.9316406	-64.59960938	732.1289063	645.9960938	279.9316406	1055.126953	-1291.992188	-43.06640625
463.mp3	-2174.853516	-4995.703125	947.4609375	4242.041016	-6093.896484	7730.419922	-7278.222656	-1205.859375	2691.650391	-452.1972656	3316.113281	-5189.501953	5167.96875	-1830.322266	2971.582031	-5663.232422	904.3945313	559.8632813	-1658.056641	7062.890625	-7019.824219	7924.21875	-8893.212891	667.5292969	538.3300781	-430.6640625	6136.962891	2950.048828	-538.3300781	-8527.148438	21.53320313	3639.111328	-5081.835938	7364.355469	2605.517578	-172.265625	-6050.830078	-3186.914063	64.59960938	43.06640625	7665.820313	-4478.90625	5404.833984	-7816.552734	7299.755859	-5275.634766	-2411.71875	4909.570313	1830.322266
464.mp3	7170.556641	-6847.558594	-581.3964844	581.3964844	6438.427734	-6976.757813	150.7324219	7321.289063	-7665.820313	-150.7324219	7751.953125	-4586.572266	-3122.314453	322.9980469	4672.705078	-4974.169922	0	6826.025391	-6739.892578	-279.9316406	8656.347656	-8419.482422	-236.8652344	215.3320313	3660.644531	-3531.445313	-172.265625	7385.888672	-6998.291016	-172.265625	11068.06641	-10788.13477	-387.5976563	-258.3984375	4586.572266	8914.746094	-236.8652344	-2045.654297	2217.919922	-301.4648438	473.7304688	-1335.058594	818.2617188	-473.7304688	-947.4609375	1421.191406	-172.265625	-322.9980469	322.9980469
466.mp3	-904.3945313	5361.767578	-5103.369141	3703.710938	-4263.574219	882.8613281	-1636.523438	968.9941406	-861.328125	1313.525391	3832.910156	-7795.019531	6912.158203	-4737.304688	2605.517578	-1550.390625	3466.845703	-4220.507813	-2691.650391	3380.712891	-43.06640625	1528.857422	2993.115234	-4091.308594	150.7324219	3057.714844	-7450.488281	2411.71875	3445.3125	-1701.123047	1248.925781	-473.7304688	925.9277344	-2583.984375	4392.773438	-2863.916016	-2433.251953	1916.455078	2260.986328	-4392.773438	2368.652344	2153.320313	-1270.458984	-2153.320313	4866.503906	-2368.652344	-968.9941406	3445.3125	-7342.822266
467.mp3	3402.246094	495.2636719	1184.326172	-2562.451172	-1248.925781	-1335.058594	3165.380859	-236.8652344	1787.255859	-1421.191406	495.2636719	753.6621094	-1593.457031	-7428.955078	4091.308594	5900.097656	-4371.240234	-5792.431641	1485.791016	8333.349609	-2971.582031	-1270.458984	172.265625	3337.646484	279.9316406	-861.328125	818.2617188	-1313.525391	1012.060547	-1593.457031	882.8613281	-3488.378906	-3962.109375	3832.910156	-5167.96875	624.4628906	9625.341797	-3423.779297	-43.06640625	-1162.792969	3100.78125	-602.9296875	-21.53320313	-2497.851563	2454.785156	1507.324219	-1033.59375	-8548.681641	5426.367188
468.mp3	1335.058594	-236.8652344	322.9980469	-64.59960938	-1227.392578	-193.7988281	-172.265625	0	-279.9316406	452.1972656	-193.7988281	-43.06640625	193.7988281	150.7324219	64.59960938	968.9941406	-21.53320313	43.06640625	236.8652344	-193.7988281	-86.1328125	-301.4648438	-366.0644531	-172.265625	516.796875	-732.1289063	-64.59960938	-689.0625	107.6660156	-129.1992188	0	-21.53320313	1959.521484	-1614.990234	-258.3984375	-21.53320313	2799.316406	107.6660156	-538.3300781	-107.6660156	-818.2617188	-624.4628906	968.9941406	193.7988281	-279.9316406	-968.9941406	64.59960938	-775.1953125	990.5273438
469.mp3	2260.986328	-3725.244141	-21.53320313	43.06640625	10723.53516	1614.990234	-9689.941406	5426.367188	-3639.111328	-4220.507813	-150.7324219	-86.1328125	0	21.53320313	3660.644531	6136.962891	2088.720703	-7902.685547	2454.785156	-6438.427734	43.06640625	6826.025391	4586.572266	1614.990234	-9087.011719	-495.2636719	10917.33398	-1378.125	-10249.80469	64.59960938	-2799.316406	0	11326.46484	-11391.06445	9560.742188	689.0625	-9043.945313	11757.12891	-86.1328125	-2777.783203	-4457.373047	-5555.566406	-43.06640625	11864.79492	581.3964844	-4995.703125	215.3320313	-2562.451172	-5081.835938
472.mp3	1205.859375	-2325.585938	2196.386719	-4780.371094	5017.236328	43.06640625	-430.6640625	-3036.181641	-1442.724609	2174.853516	-215.3320313	2777.783203	-107.6660156	2153.320313	-4844.970703	2325.585938	301.4648438	150.7324219	-2002.587891	2131.787109	-2820.849609	301.4648438	2928.515625	-129.1992188	-516.796875	-8118.017578	8591.748047	-882.8613281	775.1953125	-215.3320313	236.8652344	-366.0644531	-86.1328125	107.6660156	1076.660156	-2088.720703	-2045.654297	3036.181641	-3316.113281	4155.908203	107.6660156	-2347.119141	1291.992188	129.1992188	1141.259766	-1528.857422	1679.589844	279.9316406	-2174.853516
473.mp3	10077.53906	-2519.384766	-6804.492188	4392.773438	7816.552734	-1485.791016	-1830.322266	-150.7324219	-968.9941406	-1098.193359	-4974.169922	4392.773438	-5189.501953	9345.410156	-8957.8125	4242.041016	-2605.517578	1055.126953	7773.486328	-3639.111328	-3832.910156	6416.894531	-6180.029297	-301.4648438	-3165.380859	-1916.455078	10142.13867	-538.3300781	1119.726563	-5232.568359	-5512.5	10400.53711	0	409.1308594	-8548.681641	7149.023438	559.8632813	-645.9960938	2131.787109	-4155.908203	1744.189453	-9496.142578	2950.048828	4844.970703	-7838.085938	9431.542969	-64.59960938	-2627.050781	-4198.974609
475.mp3	1464.257813	5555.566406	-2971.582031	-3143.847656	5749.365234	-5060.302734	2045.654297	3509.912109	-775.1953125	-5081.835938	5512.5	-1636.523438	-2906.982422	1141.259766	4155.908203	-1571.923828	-3423.779297	-1658.056641	5986.230469	-5684.765625	2820.849609	3488.378906	172.265625	-7428.955078	7881.152344	-689.0625	-2368.652344	-645.9960938	3100.78125	236.8652344	-2217.919922	2906.982422	-1593.457031	-5577.099609	-430.6640625	6287.695313	990.5273438	-2820.849609	3186.914063	-1744.189453	-3983.642578	-1873.388672	7084.423828	-882.8613281	-1291.992188	4608.105469	-4005.175781	-5103.369141	-1959.521484
477.mp3	1141.259766	-2174.853516	-473.7304688	-1722.65625	2260.986328	-430.6640625	2540.917969	-2390.185547	279.9316406	344.53125	2454.785156	2993.115234	-495.2636719	-5211.035156	1485.791016	-322.9980469	-1313.525391	-473.7304688	-1744.189453	2411.71875	-516.796875	2174.853516	-2067.1875	258.3984375	366.0644531	2885.449219	1830.322266	-947.4609375	-4026.708984	645.9960938	947.4609375	-1744.189453	-473.7304688	-1765.722656	2540.917969	-882.8613281	2325.585938	-1937.988281	258.3984375	344.53125	2906.982422	1981.054688	-1851.855469	-3294.580078	-279.9316406	1421.191406	-1291.992188	-258.3984375	236.8652344
478.mp3	839.7949219	1399.658203	-602.9296875	-645.9960938	-129.1992188	129.1992188	-473.7304688	279.9316406	-796.7285156	-107.6660156	430.6640625	-452.1972656	86.1328125	-64.59960938	21.53320313	-129.1992188	366.0644531	-344.53125	64.59960938	-193.7988281	-258.3984375	495.2636719	-236.8652344	301.4648438	-107.6660156	2153.320313	-1658.056641	-301.4648438	-193.7988281	107.6660156	-258.3984375	452.1972656	-150.7324219	409.1308594	43.06640625	-129.1992188	904.3945313	-818.2617188	-322.9980469	732.1289063	1248.925781	-882.8613281	258.3984375	-495.2636719	-86.1328125	-581.3964844	-258.3984375	-150.7324219	516.796875
479.mp3	-1141.259766	4952.636719	-1851.855469	-1485.791016	1335.058594	1464.257813	-150.7324219	-1571.923828	-2713.183594	4242.041016	-2605.517578	2993.115234	-1313.525391	-1550.390625	-129.1992188	-1593.457031	2067.1875	-2067.1875	-409.1308594	4629.638672	-4435.839844	4435.839844	4565.039063	-8979.345703	3316.113281	2110.253906	-4758.837891	732.1289063	2950.048828	-2088.720703	2799.316406	-4866.503906	-21.53320313	861.328125	5577.099609	3488.378906	-9948.339844	5749.365234	-5749.365234	12166.25977	-11993.99414	-387.5976563	6503.027344	-2411.71875	8591.748047	-8031.884766	-1701.123047	2433.251953	-1916.455078
480.mp3	258.3984375	-193.7988281	-301.4648438	193.7988281	86.1328125	-21.53320313	0	21.53320313	236.8652344	-430.6640625	-107.6660156	0	-129.1992188	21.53320313	43.06640625	-107.6660156	86.1328125	0	43.06640625	-43.06640625	107.6660156	-150.7324219	21.53320313	-64.59960938	-21.53320313	0	0	0	0	107.6660156	-21.53320313	21.53320313	-86.1328125	107.6660156	0	-21.53320313	43.06640625	86.1328125	21.53320313	21.53320313	129.1992188	21.53320313	193.7988281	-86.1328125	43.06640625	64.59960938	21.53320313	-21.53320313	-21.53320313
481.mp3	21.53320313	21.53320313	-387.5976563	193.7988281	344.53125	21.53320313	-452.1972656	172.265625	322.9980469	-387.5976563	624.4628906	-322.9980469	-322.9980469	430.6640625	-86.1328125	0	-107.6660156	215.3320313	710.5957031	-990.5273438	1162.792969	602.9296875	-21.53320313	-775.1953125	301.4648438	236.8652344	710.5957031	-775.1953125	-473.7304688	409.1308594	366.0644531	-581.3964844	-193.7988281	301.4648438	21.53320313	150.7324219	-366.0644531	-150.7324219	559.8632813	-43.06640625	-645.9960938	129.1992188	279.9316406	344.53125	-839.7949219	-193.7988281	667.5292969	-387.5976563	430.6640625
482.mp3	-129.1992188	344.53125	473.7304688	1593.457031	990.5273438	-387.5976563	-452.1972656	1550.390625	-86.1328125	452.1972656	1485.791016	-1701.123047	732.1289063	-495.2636719	602.9296875	-322.9980469	538.3300781	904.3945313	-818.2617188	-86.1328125	-129.1992188	-4888.037109	129.1992188	-172.265625	129.1992188	-86.1328125	2024.121094	-1507.324219	2088.720703	387.5976563	-753.6621094	-2260.986328	258.3984375	-21.53320313	538.3300781	1485.791016	-1227.392578	-1098.193359	2734.716797	-710.5957031	172.265625	-990.5273438	-279.9316406	-968.9941406	43.06640625	258.3984375	43.06640625	-366.0644531	-495.2636719
484.mp3	-8677.880859	8807.080078	-2777.783203	3208.447266	-1959.521484	516.796875	-2002.587891	1098.193359	-3208.447266	3036.181641	861.328125	559.8632813	-624.4628906	-7278.222656	7902.685547	-8010.351563	6998.291016	-6675.292969	7579.6875	-1033.59375	882.8613281	-2799.316406	2002.587891	-3251.513672	2971.582031	1808.789063	-430.6640625	-839.7949219	-7278.222656	7127.490234	-6955.224609	7062.890625	-6869.091797	7235.15625	4672.705078	-1636.523438	-5792.431641	2067.1875	-2540.917969	1593.457031	4220.507813	-1894.921875	-215.3320313	-8010.351563	8204.150391	-7902.685547	7515.087891	-6761.425781	9582.275391
485.mp3	86.1328125	-559.8632813	-279.9316406	279.9316406	172.265625	64.59960938	-236.8652344	-215.3320313	43.06640625	172.265625	21.53320313	-21.53320313	0	-215.3320313	172.265625	-172.265625	150.7324219	-215.3320313	-64.59960938	-21.53320313	21.53320313	344.53125	-366.0644531	-107.6660156	129.1992188	-21.53320313	322.9980469	-150.7324219	-129.1992188	0	-21.53320313	-21.53320313	150.7324219	129.1992188	-107.6660156	-150.7324219	129.1992188	-43.06640625	150.7324219	129.1992188	-258.3984375	-21.53320313	150.7324219	-21.53320313	-301.4648438	-107.6660156	43.06640625	43.06640625	107.6660156
486.mp3	839.7949219	-2605.517578	1765.722656	-1830.322266	1959.521484	-1550.390625	1291.992188	-2088.720703	602.9296875	6115.429688	-6158.496094	236.8652344	-1658.056641	1335.058594	2002.587891	-1055.126953	-1335.058594	-1270.458984	1679.589844	1722.65625	-2583.984375	1162.792969	3983.642578	-5598.632813	2045.654297	43.06640625	-796.7285156	559.8632813	-2217.919922	3294.580078	4823.4375	-5124.902344	-1959.521484	7149.023438	-7881.152344	2497.851563	1356.591797	-3617.578125	1012.060547	344.53125	366.0644531	150.7324219	-1356.591797	-172.265625	925.9277344	-473.7304688	322.9980469	1442.724609	-64.59960938
487.mp3	-1550.390625	710.5957031	1528.857422	-2088.720703	2928.515625	-2627.050781	86.1328125	452.1972656	-1636.523438	1507.324219	-1464.257813	5469.433594	-6201.5625	-732.1289063	344.53125	-301.4648438	3208.447266	-43.06640625	3703.710938	-7536.621094	1012.060547	1658.056641	-172.265625	775.1953125	236.8652344	2454.785156	-5318.701172	2993.115234	-2454.785156	839.7949219	1636.523438	1722.65625	387.5976563	-2842.382813	129.1992188	3488.378906	-2756.25	-2174.853516	1851.855469	1873.388672	-4694.238281	172.265625	-344.53125	3466.845703	-1593.457031	882.8613281	430.6640625	1313.525391	2906.982422
488.mp3	0	-21.53320313	172.265625	-301.4648438	150.7324219	366.0644531	-387.5976563	129.1992188	-107.6660156	-236.8652344	-21.53320313	129.1992188	129.1992188	129.1992188	-129.1992188	0	43.06640625	21.53320313	0	-21.53320313	0	0	279.9316406	-43.06640625	-236.8652344	215.3320313	-193.7988281	-64.59960938	258.3984375	-129.1992188	107.6660156	-172.265625	-64.59960938	538.3300781	-21.53320313	-452.1972656	-21.53320313	236.8652344	-215.3320313	150.7324219	215.3320313	-366.0644531	602.9296875	452.1972656	-129.1992188	322.9980469	-21.53320313	1184.326172	215.3320313
489.mp3	-710.5957031	2217.919922	-2131.787109	581.3964844	5404.833984	-5426.367188	753.6621094	430.6640625	581.3964844	2691.650391	-3402.246094	4780.371094	-4715.771484	43.06640625	1873.388672	-322.9980469	-2347.119141	-1227.392578	3014.648438	107.6660156	-2196.386719	1270.458984	-2519.384766	2239.453125	3445.3125	43.06640625	3294.580078	0	-4134.375	2605.517578	-2906.982422	279.9316406	624.4628906	1981.054688	-8161.083984	3208.447266	1787.255859	-2045.654297	-1055.126953	-1335.058594	-409.1308594	775.1953125	64.59960938	-516.796875	1916.455078	6330.761719	43.06640625	-5038.769531	861.328125
490.mp3	-538.3300781	4521.972656	-3617.578125	-667.5292969	4371.240234	-2713.183594	7665.820313	-5706.298828	-4242.041016	1012.060547	1485.791016	-2304.052734	366.0644531	215.3320313	258.3984375	4069.775391	-3897.509766	7472.021484	-7105.957031	279.9316406	-818.2617188	1528.857422	-904.3945313	-753.6621094	301.4648438	-193.7988281	1528.857422	2067.1875	-4608.105469	9173.144531	-2583.984375	0	1658.056641	215.3320313	172.265625	-1442.724609	-3100.78125	-1916.455078	2605.517578	2906.982422	-1679.589844	-43.06640625	-215.3320313	2217.919922	-1464.257813	2304.052734	-775.1953125	-1227.392578	-581.3964844
492.mp3	2433.251953	-1959.521484	-366.0644531	1894.921875	-1033.59375	-495.2636719	0	1421.191406	-645.9960938	-732.1289063	2454.785156	-1012.060547	-1507.324219	-193.7988281	215.3320313	-473.7304688	43.06640625	43.06640625	1184.326172	-1421.191406	452.1972656	3983.642578	-3552.978516	-775.1953125	3079.248047	-2734.716797	-796.7285156	1141.259766	-624.4628906	64.59960938	1119.726563	-904.3945313	-258.3984375	-409.1308594	236.8652344	925.9277344	-968.9941406	3509.912109	-2842.382813	-172.265625	2002.587891	5943.164063	-1959.521484	-2540.917969	-3725.244141	602.9296875	6976.757813	-7773.486328	1313.525391
493.mp3	-1636.523438	1012.060547	-344.53125	-430.6640625	-107.6660156	1421.191406	-1744.189453	-129.1992188	430.6640625	-107.6660156	-64.59960938	990.5273438	64.59960938	-1205.859375	452.1972656	-86.1328125	-107.6660156	-64.59960938	409.1308594	-452.1972656	129.1992188	732.1289063	-1378.125	1248.925781	-86.1328125	-1378.125	279.9316406	495.2636719	-86.1328125	172.265625	387.5976563	-43.06640625	150.7324219	-516.796875	-538.3300781	193.7988281	796.7285156	-452.1972656	-344.53125	-559.8632813	301.4648438	1722.65625	796.7285156	-2067.1875	602.9296875	581.3964844	-1356.591797	1937.988281	236.8652344
494.mp3	904.3945313	-1119.726563	279.9316406	-258.3984375	538.3300781	-559.8632813	968.9941406	409.1308594	1033.59375	-2713.183594	1335.058594	43.06640625	-1012.060547	258.3984375	-21.53320313	279.9316406	64.59960938	21.53320313	387.5976563	0	-581.3964844	-1033.59375	172.265625	43.06640625	258.3984375	215.3320313	43.06640625	-344.53125	387.5976563	-301.4648438	193.7988281	-689.0625	322.9980469	129.1992188	43.06640625	452.1972656	301.4648438	-193.7988281	43.06640625	-86.1328125	-86.1328125	-64.59960938	258.3984375	-193.7988281	21.53320313	-258.3984375	366.0644531	-322.9980469	193.7988281
496.mp3	3014.648438	3402.246094	-4457.373047	6804.492188	-2217.919922	-6287.695313	-1873.388672	8785.546875	-9302.34375	5490.966797	3337.646484	-6287.695313	-2002.587891	7385.888672	-7364.355469	1916.455078	-667.5292969	-1636.523438	21.53320313	8591.748047	-8764.013672	6459.960938	-1076.660156	-3682.177734	1851.855469	5921.630859	-8914.746094	7859.619141	-2325.585938	-7256.689453	1550.390625	7988.818359	-9216.210938	7428.955078	-1571.923828	-3100.78125	-495.2636719	7472.021484	-9259.277344	8807.080078	-2024.121094	-7536.621094	1593.457031	8182.617188	-8677.880859	1981.054688	2519.384766	-2562.451172	1787.255859
497.mp3	-7235.15625	1593.457031	236.8652344	-2454.785156	7601.220703	-172.265625	-2605.517578	495.2636719	2799.316406	-2756.25	1894.921875	-3337.646484	-452.1972656	3897.509766	968.9941406	624.4628906	-1981.054688	-1270.458984	-839.7949219	4629.638672	-9776.074219	6804.492188	-3832.910156	2777.783203	-3122.314453	9388.476563	-2519.384766	-2002.587891	-2217.919922	710.5957031	2067.1875	-5770.898438	-495.2636719	258.3984375	-236.8652344	129.1992188	2174.853516	-1593.457031	7988.818359	-7924.21875	344.53125	5534.033203	-4242.041016	-2713.183594	1033.59375	-366.0644531	-215.3320313	2174.853516	-2282.519531
498.mp3	-150.7324219	301.4648438	1464.257813	2713.183594	-2045.654297	1701.123047	-1313.525391	-172.265625	-387.5976563	-753.6621094	-1571.923828	258.3984375	-301.4648438	775.1953125	-839.7949219	947.4609375	645.9960938	516.796875	667.5292969	495.2636719	-559.8632813	64.59960938	-861.328125	172.265625	-839.7949219	-107.6660156	215.3320313	-452.1972656	-861.328125	1851.855469	-732.1289063	1205.859375	258.3984375	1937.988281	-1378.125	1356.591797	-1593.457031	-775.1953125	-172.265625	150.7324219	-301.4648438	43.06640625	-107.6660156	-21.53320313	-129.1992188	-1227.392578	882.8613281	1464.257813	322.9980469
499.mp3	-1270.458984	1916.455078	-1658.056641	5835.498047	-4457.373047	645.9960938	-581.3964844	7213.623047	-6869.091797	-1464.257813	1205.859375	-667.5292969	6761.425781	-1507.324219	-5103.369141	1485.791016	-1356.591797	1313.525391	-1808.789063	3897.509766	-3057.714844	-645.9960938	21.53320313	1528.857422	-1184.326172	-21.53320313	-236.8652344	775.1953125	-925.9277344	-150.7324219	193.7988281	861.328125	-1184.326172	624.4628906	1335.058594	-1614.990234	-559.8632813	430.6640625	538.3300781	-452.1972656	21.53320313	322.9980469	5512.5	-5211.035156	1614.990234	-2088.720703	-172.265625	1033.59375	-1184.326172
500.mp3	-2993.115234	2627.050781	193.7988281	-129.1992188	-1162.792969	1291.992188	-2993.115234	2842.382813	129.1992188	-21.53320313	-452.1972656	1119.726563	-2691.650391	2239.453125	-409.1308594	0	-1098.193359	1593.457031	-3316.113281	3251.513672	-4909.570313	-1959.521484	1916.455078	516.796875	3488.378906	-4177.441406	4306.640625	-3596.044922	2863.916016	1335.058594	-3208.447266	3036.181641	193.7988281	-387.5976563	-968.9941406	1830.322266	-2885.449219	2368.652344	129.1992188	-775.1953125	-925.9277344	1916.455078	-3337.646484	2863.916016	21.53320313	-193.7988281	-1205.859375	2002.587891	-2863.916016
501.mp3	-1378.125	236.8652344	107.6660156	-581.3964844	1291.992188	172.265625	732.1289063	3380.712891	-4737.304688	2627.050781	-1744.189453	925.9277344	43.06640625	-2282.519531	-538.3300781	452.1972656	4478.90625	-4500.439453	193.7988281	193.7988281	409.1308594	366.0644531	-344.53125	818.2617188	-1205.859375	-990.5273438	775.1953125	-409.1308594	215.3320313	667.5292969	-775.1953125	861.328125	-473.7304688	258.3984375	-645.9960938	-86.1328125	-193.7988281	1098.193359	-968.9941406	796.7285156	258.3984375	-904.3945313	-452.1972656	452.1972656	-172.265625	667.5292969	-129.1992188	1033.59375	-1291.992188
502.mp3	-236.8652344	-925.9277344	12273.92578	-947.4609375	-9797.607422	1098.193359	452.1972656	7149.023438	-1981.054688	-6244.628906	1205.859375	-366.0644531	1335.058594	-1679.589844	581.3964844	-1119.726563	172.265625	86.1328125	645.9960938	3294.580078	-1744.189453	-1076.660156	1248.925781	3596.044922	-4069.775391	-3423.779297	10508.20313	-8441.015625	1959.521484	-107.6660156	-1033.59375	-904.3945313	-624.4628906	7084.423828	-8742.480469	2110.253906	753.6621094	-559.8632813	322.9980469	-409.1308594	279.9316406	6029.296875	-4909.570313	-1830.322266	5878.564453	-5232.568359	-150.7324219	5835.498047	-5254.101563
503.mp3	4500.439453	-645.9960938	645.9960938	-4715.771484	7105.957031	-645.9960938	-4285.107422	4091.308594	1012.060547	-2067.1875	-1033.59375	1744.189453	-1507.324219	-559.8632813	1270.458984	21.53320313	2067.1875	-6546.09375	1291.992188	4349.707031	-732.1289063	-3208.447266	1442.724609	3768.310547	-5038.769531	1916.455078	-904.3945313	1830.322266	-301.4648438	-5770.898438	5361.767578	-64.59960938	667.5292969	3100.78125	1744.189453	-538.3300781	-4866.503906	-2131.787109	3531.445313	-3273.046875	3229.980469	-5383.300781	3919.042969	495.2636719	581.3964844	-1076.660156	-1227.392578	-172.265625	667.5292969
504.mp3	-818.2617188	129.1992188	495.2636719	430.6640625	-1378.125	64.59960938	602.9296875	258.3984375	-107.6660156	-258.3984375	1162.792969	-1485.791016	236.8652344	-86.1328125	-322.9980469	150.7324219	150.7324219	-322.9980469	387.5976563	-86.1328125	710.5957031	-968.9941406	236.8652344	-258.3984375	322.9980469	172.265625	-193.7988281	-882.8613281	667.5292969	43.06640625	-193.7988281	129.1992188	64.59960938	-150.7324219	215.3320313	-236.8652344	301.4648438	21.53320313	-172.265625	-21.53320313	236.8652344	-258.3984375	322.9980469	-193.7988281	-193.7988281	64.59960938	882.8613281	-689.0625	-495.2636719
506.mp3	-2519.384766	-129.1992188	-193.7988281	-279.9316406	452.1972656	-279.9316406	-107.6660156	-64.59960938	258.3984375	-64.59960938	43.06640625	-193.7988281	409.1308594	-409.1308594	43.06640625	322.9980469	-301.4648438	322.9980469	-301.4648438	-64.59960938	516.796875	-301.4648438	-64.59960938	-172.265625	-129.1992188	387.5976563	-215.3320313	150.7324219	-21.53320313	-258.3984375	279.9316406	-150.7324219	150.7324219	107.6660156	-236.8652344	236.8652344	-129.1992188	129.1992188	-172.265625	-21.53320313	150.7324219	150.7324219	-43.06640625	-172.265625	-64.59960938	21.53320313	107.6660156	-21.53320313	0
507.mp3	1033.59375	-1808.789063	387.5976563	1141.259766	-796.7285156	947.4609375	-882.8613281	-21.53320313	538.3300781	-322.9980469	-236.8652344	3014.648438	-2842.382813	-21.53320313	4823.4375	-3294.580078	-689.0625	-409.1308594	-495.2636719	21.53320313	129.1992188	21.53320313	-947.4609375	43.06640625	1550.390625	-193.7988281	1399.658203	-2024.121094	-150.7324219	4134.375	-4026.708984	-107.6660156	43.06640625	904.3945313	-1248.925781	-21.53320313	1227.392578	-1076.660156	258.3984375	-645.9960938	0	409.1308594	344.53125	-129.1992188	172.265625	-559.8632813	-236.8652344	3445.3125	-2110.253906
512.mp3	-5060.302734	602.9296875	-301.4648438	473.7304688	2282.519531	-1959.521484	301.4648438	-1981.054688	2454.785156	-21.53320313	2260.986328	-2217.919922	1658.056641	-990.5273438	-1227.392578	-559.8632813	1270.458984	-3531.445313	21.53320313	4543.505859	-4414.306641	3423.779297	-1464.257813	2713.183594	-1851.855469	-1442.724609	1442.724609	-624.4628906	-3811.376953	6223.095703	495.2636719	-2260.986328	21.53320313	2067.1875	-6459.960938	3660.644531	-473.7304688	1227.392578	2325.585938	-2906.982422	-1378.125	2282.519531	172.265625	2713.183594	-2734.716797	839.7949219	-1335.058594	-2993.115234	1098.193359
513.mp3	21.53320313	-645.9960938	430.6640625	215.3320313	-322.9980469	322.9980469	-409.1308594	64.59960938	-172.265625	-21.53320313	775.1953125	-473.7304688	-64.59960938	0	-86.1328125	64.59960938	-86.1328125	-21.53320313	538.3300781	-86.1328125	-344.53125	581.3964844	-581.3964844	322.9980469	-430.6640625	-21.53320313	473.7304688	-21.53320313	-430.6640625	689.0625	-258.3984375	0	-409.1308594	645.9960938	-193.7988281	-43.06640625	258.3984375	-732.1289063	43.06640625	236.8652344	-236.8652344	-193.7988281	645.9960938	-430.6640625	689.0625	-279.9316406	21.53320313	21.53320313	-301.4648438
514.mp3	-4866.503906	-1873.388672	6976.757813	-5986.230469	-215.3320313	4521.972656	667.5292969	-5943.164063	5792.431641	1442.724609	-6589.160156	5361.767578	861.328125	-4995.703125	2713.183594	2088.720703	-3962.109375	-150.7324219	1614.990234	-3682.177734	-882.8613281	5706.298828	-2497.851563	1765.722656	-366.0644531	1614.990234	-5124.902344	3682.177734	-3509.912109	5340.234375	-3036.181641	-1055.126953	3768.310547	-624.4628906	-5620.166016	-1248.925781	-215.3320313	-193.7988281	-64.59960938	-107.6660156	710.5957031	1098.193359	301.4648438	-1981.054688	1937.988281	3660.644531	-5684.765625	2519.384766	1162.792969
515.mp3	-753.6621094	-904.3945313	861.328125	-710.5957031	1787.255859	-215.3320313	-689.0625	150.7324219	-1270.458984	516.796875	21.53320313	387.5976563	150.7324219	732.1289063	43.06640625	-796.7285156	-129.1992188	1033.59375	-645.9960938	753.6621094	-215.3320313	-43.06640625	-86.1328125	-602.9296875	-796.7285156	215.3320313	2540.917969	-301.4648438	-925.9277344	-581.3964844	258.3984375	-861.328125	1205.859375	-624.4628906	-1033.59375	3294.580078	-1614.990234	-366.0644531	1270.458984	-1894.921875	-322.9980469	344.53125	2217.919922	-1571.923828	236.8652344	-495.2636719	-172.265625	409.1308594	236.8652344
518.mp3	301.4648438	-43.06640625	150.7324219	86.1328125	107.6660156	-430.6640625	193.7988281	43.06640625	-236.8652344	236.8652344	-193.7988281	0	64.59960938	689.0625	-753.6621094	0	21.53320313	322.9980469	-366.0644531	-43.06640625	301.4648438	-301.4648438	64.59960938	-236.8652344	667.5292969	-301.4648438	-150.7324219	-301.4648438	322.9980469	64.59960938	-129.1992188	366.0644531	1141.259766	-1507.324219	-172.265625	258.3984375	581.3964844	-581.3964844	-193.7988281	193.7988281	129.1992188	-150.7324219	-193.7988281	645.9960938	-430.6640625	-64.59960938	-43.06640625	236.8652344	-150.7324219
519.mp3	839.7949219	-193.7988281	-775.1953125	64.59960938	-1184.326172	904.3945313	172.265625	-64.59960938	1313.525391	-2260.986328	602.9296875	-107.6660156	516.796875	-753.6621094	1248.925781	-86.1328125	-753.6621094	215.3320313	990.5273438	-1981.054688	150.7324219	1787.255859	-495.2636719	-689.0625	-1593.457031	602.9296875	602.9296875	322.9980469	1098.193359	-1335.058594	-129.1992188	-322.9980469	-172.265625	-215.3320313	839.7949219	150.7324219	-21.53320313	-645.9960938	-430.6640625	1356.591797	64.59960938	-516.796875	150.7324219	21.53320313	-430.6640625	322.9980469	925.9277344	-1959.521484	861.328125
520.mp3	-473.7304688	-1055.126953	-452.1972656	516.796875	-215.3320313	1679.589844	-430.6640625	430.6640625	-645.9960938	2540.917969	1916.455078	-516.796875	-2842.382813	0	538.3300781	-2347.119141	1830.322266	-904.3945313	667.5292969	-538.3300781	5727.832031	-3746.777344	-1076.660156	-581.3964844	387.5976563	-172.265625	-1571.923828	1335.058594	-430.6640625	710.5957031	-925.9277344	7321.289063	-5986.230469	968.9941406	-1658.056641	-43.06640625	3143.847656	-3100.78125	-430.6640625	0	387.5976563	-258.3984375	0	301.4648438	-689.0625	258.3984375	-1335.058594	1227.392578	-129.1992188
521.mp3	1141.259766	-1248.925781	495.2636719	1421.191406	-1485.791016	-538.3300781	559.8632813	-193.7988281	602.9296875	-193.7988281	107.6660156	-129.1992188	645.9960938	-1119.726563	1507.324219	-452.1972656	-667.5292969	516.796875	-215.3320313	-516.796875	1313.525391	366.0644531	-1528.857422	-64.59960938	64.59960938	753.6621094	-1141.259766	-64.59960938	1787.255859	-882.8613281	-1270.458984	1830.322266	-1033.59375	1205.859375	-1614.990234	258.3984375	947.4609375	-430.6640625	-968.9941406	1335.058594	-495.2636719	150.7324219	-775.1953125	129.1992188	1636.523438	-1378.125	-430.6640625	839.7949219	366.0644531
522.mp3	-732.1289063	-1033.59375	947.4609375	-193.7988281	7687.353516	-8031.884766	-452.1972656	2691.650391	7579.6875	-6330.761719	-2820.849609	-1356.591797	538.3300781	-538.3300781	322.9980469	2174.853516	-2002.587891	732.1289063	215.3320313	861.328125	-710.5957031	-1335.058594	301.4648438	-366.0644531	990.5273438	-1055.126953	-172.265625	3143.847656	-301.4648438	1012.060547	559.8632813	-129.1992188	-4220.507813	1765.722656	-1033.59375	-150.7324219	-172.265625	1528.857422	1098.193359	602.9296875	-3359.179688	-387.5976563	4844.970703	-4069.775391	-150.7324219	-430.6640625	43.06640625	0	624.4628906
523.mp3	-193.7988281	452.1972656	-215.3320313	495.2636719	1873.388672	-581.3964844	-64.59960938	-818.2617188	-667.5292969	236.8652344	86.1328125	2971.582031	-3445.3125	1012.060547	-753.6621094	301.4648438	-86.1328125	2820.849609	-3143.847656	172.265625	602.9296875	775.1953125	2045.654297	387.5976563	-1421.191406	-1507.324219	43.06640625	-775.1953125	107.6660156	861.328125	-947.4609375	-322.9980469	1076.660156	43.06640625	-1248.925781	559.8632813	-430.6640625	150.7324219	-279.9316406	1141.259766	990.5273438	-409.1308594	-710.5957031	-796.7285156	258.3984375	86.1328125	2196.386719	-2670.117188	236.8652344
524.mp3	1270.458984	1270.458984	-2282.519531	9366.943359	-9151.611328	258.3984375	129.1992188	3445.3125	-4500.439453	968.9941406	8118.017578	-9431.542969	2691.650391	-2799.316406	9087.011719	-6976.757813	-925.9277344	-1378.125	5986.230469	-5017.236328	1098.193359	-796.7285156	5620.166016	-4866.503906	-473.7304688	-839.7949219	-387.5976563	3057.714844	-1787.255859	4091.308594	-4758.837891	6610.693359	-7170.556641	7838.085938	-6115.429688	-538.3300781	-861.328125	4220.507813	-3574.511719	-753.6621094	7558.154297	-6675.292969	796.7285156	1098.193359	6739.892578	-8742.480469	-86.1328125	516.796875	732.1289063
525.mp3	2304.052734	-990.5273438	-1012.060547	602.9296875	452.1972656	775.1953125	-1614.990234	236.8652344	172.265625	452.1972656	215.3320313	-1270.458984	-258.3984375	1033.59375	-732.1289063	1076.660156	-86.1328125	322.9980469	-1464.257813	516.796875	473.7304688	86.1328125	775.1953125	236.8652344	-1141.259766	-1162.792969	1076.660156	-990.5273438	-150.7324219	861.328125	-236.8652344	-64.59960938	-366.0644531	1378.125	366.0644531	-279.9316406	-129.1992188	-1442.724609	710.5957031	602.9296875	-839.7949219	882.8613281	732.1289063	-990.5273438	1335.058594	-2153.320313	2174.853516	-172.265625	-1378.125
527.mp3	344.53125	-279.9316406	-1076.660156	129.1992188	1378.125	581.3964844	-1787.255859	430.6640625	1205.859375	-882.8613281	-301.4648438	732.1289063	-86.1328125	-1378.125	-645.9960938	1356.591797	-43.06640625	-86.1328125	538.3300781	559.8632813	-516.796875	-452.1972656	1399.658203	-430.6640625	409.1308594	258.3984375	21.53320313	-1227.392578	1485.791016	-2282.519531	1012.060547	-689.0625	839.7949219	-1464.257813	1722.65625	86.1328125	1636.523438	-2196.386719	366.0644531	-129.1992188	-495.2636719	-1012.060547	2820.849609	-667.5292969	-473.7304688	516.796875	-861.328125	1162.792969	-1787.255859
529.mp3	861.328125	7407.421875	-8634.814453	-1399.658203	1248.925781	5555.566406	-236.8652344	-5124.902344	6826.025391	-7084.423828	-882.8613281	710.5957031	107.6660156	-495.2636719	1808.789063	7816.552734	-9130.078125	452.1972656	6976.757813	-7321.289063	1313.525391	8376.416016	-10508.20313	1227.392578	8118.017578	-8785.546875	947.4609375	4392.773438	-4457.373047	-1205.859375	-172.265625	387.5976563	452.1972656	-43.06640625	8871.679688	-1464.257813	-6976.757813	645.9960938	-1421.191406	150.7324219	1227.392578	-236.8652344	1830.322266	-2347.119141	107.6660156	-301.4648438	258.3984375	6610.693359	-236.8652344
530.mp3	258.3984375	-322.9980469	-43.06640625	-21.53320313	150.7324219	387.5976563	-236.8652344	1442.724609	-1851.855469	-301.4648438	516.796875	-689.0625	344.53125	-322.9980469	710.5957031	-1421.191406	86.1328125	1162.792969	86.1328125	215.3320313	452.1972656	2390.185547	-2799.316406	-64.59960938	-193.7988281	1894.921875	-1787.255859	-839.7949219	409.1308594	-495.2636719	-236.8652344	-193.7988281	1335.058594	-473.7304688	-861.328125	1270.458984	-667.5292969	624.4628906	0	581.3964844	150.7324219	1421.191406	-2196.386719	-64.59960938	516.796875	-689.0625	0	86.1328125	5426.367188
535.mp3	-430.6640625	-581.3964844	-624.4628906	624.4628906	581.3964844	-1012.060547	1184.326172	-172.265625	452.1972656	-861.328125	-215.3320313	-882.8613281	2325.585938	-645.9960938	-1356.591797	1162.792969	968.9941406	-2174.853516	1205.859375	-495.2636719	-322.9980469	495.2636719	516.796875	366.0644531	-1248.925781	322.9980469	-452.1972656	559.8632813	839.7949219	-1528.857422	1076.660156	129.1992188	-968.9941406	322.9980469	602.9296875	495.2636719	-710.5957031	0	-193.7988281	796.7285156	-21.53320313	215.3320313	-172.265625	-732.1289063	236.8652344	818.2617188	-473.7304688	-473.7304688	-796.7285156
536.mp3	0	215.3320313	-301.4648438	-150.7324219	172.265625	86.1328125	-258.3984375	753.6621094	-172.265625	-215.3320313	279.9316406	0	-645.9960938	516.796875	193.7988281	-172.265625	-409.1308594	64.59960938	-538.3300781	1055.126953	21.53320313	-1571.923828	1291.992188	-430.6640625	279.9316406	-64.59960938	64.59960938	215.3320313	107.6660156	-1959.521484	2433.251953	-1916.455078	1162.792969	-689.0625	602.9296875	-624.4628906	215.3320313	107.6660156	21.53320313	-64.59960938	322.9980469	-775.1953125	1270.458984	-581.3964844	21.53320313	-258.3984375	-64.59960938	775.1953125	0
537.mp3	129.1992188	-516.796875	-21.53320313	732.1289063	-344.53125	258.3984375	236.8652344	-366.0644531	-301.4648438	366.0644531	-64.59960938	0	258.3984375	21.53320313	-645.9960938	-86.1328125	732.1289063	-538.3300781	495.2636719	-538.3300781	-21.53320313	-236.8652344	473.7304688	-538.3300781	258.3984375	689.0625	-667.5292969	904.3945313	-452.1972656	-322.9980469	-193.7988281	-129.1992188	968.9941406	-732.1289063	150.7324219	193.7988281	301.4648438	-301.4648438	-667.5292969	430.6640625	-689.0625	538.3300781	301.4648438	-86.1328125	-258.3984375	322.9980469	-387.5976563	107.6660156	516.796875
540.mp3	-2605.517578	4715.771484	-4758.837891	8182.617188	-2799.316406	-4349.707031	6266.162109	-6266.162109	796.7285156	6976.757813	-7192.089844	6050.830078	775.1953125	-9431.542969	387.5976563	796.7285156	5081.835938	-3466.845703	3509.912109	-6158.496094	818.2617188	4263.574219	-4909.570313	2950.048828	322.9980469	5835.498047	-2196.386719	-7213.623047	1335.058594	-1356.591797	6933.691406	-3897.509766	-215.3320313	-1937.988281	4048.242188	-3337.646484	7149.023438	-5706.298828	1399.658203	-3036.181641	1270.458984	4285.107422	-4931.103516	3789.84375	-5964.697266	3359.179688	-2282.519531	-21.53320313	-21.53320313
544.mp3	5727.832031	-4500.439453	-150.7324219	2045.654297	2217.919922	-4155.908203	559.8632813	-861.328125	4651.171875	-4823.4375	5404.833984	-5857.03125	839.7949219	6201.5625	-5706.298828	-1076.660156	279.9316406	473.7304688	-689.0625	-21.53320313	43.06640625	-64.59960938	129.1992188	559.8632813	-236.8652344	-43.06640625	1485.791016	-1528.857422	5469.433594	-5469.433594	-344.53125	4521.972656	-3617.578125	4608.105469	-3531.445313	1248.925781	-2863.916016	301.4648438	-322.9980469	4263.574219	-4392.773438	5103.369141	-5017.236328	322.9980469	6696.826172	-6524.560547	-990.5273438	452.1972656	409.1308594
547.mp3	5986.230469	-2777.783203	-1442.724609	645.9960938	1055.126953	-2799.316406	-732.1289063	2433.251953	4198.974609	215.3320313	-322.9980469	-6093.896484	473.7304688	-818.2617188	1012.060547	5275.634766	0	-3402.246094	-215.3320313	-1722.65625	4457.373047	-3617.578125	-1076.660156	6093.896484	-4177.441406	2067.1875	-2088.720703	-2691.650391	5124.902344	1012.060547	-5900.097656	2433.251953	21.53320313	1270.458984	-301.4648438	3962.109375	-2842.382813	1141.259766	193.7988281	-3057.714844	-2411.71875	5512.5	-5490.966797	-495.2636719	4565.039063	-2260.986328	882.8613281	-215.3320313	-3122.314453
550.mp3	86.1328125	258.3984375	0	-387.5976563	-796.7285156	732.1289063	1012.060547	-559.8632813	452.1972656	1313.525391	3725.244141	-4134.375	-1464.257813	2734.716797	-279.9316406	21.53320313	-3208.447266	3875.976563	-602.9296875	-322.9980469	-1744.189453	925.9277344	107.6660156	-1399.658203	-624.4628906	882.8613281	4457.373047	-5706.298828	43.06640625	775.1953125	-366.0644531	43.06640625	86.1328125	947.4609375	-107.6660156	-1227.392578	2174.853516	1119.726563	-172.265625	-3380.712891	2196.386719	1959.521484	-2153.320313	-882.8613281	430.6640625	279.9316406	-818.2617188	-581.3964844	21.53320313
551.mp3	-1162.792969	279.9316406	2928.515625	-1033.59375	86.1328125	-818.2617188	2282.519531	5426.367188	-8419.482422	430.6640625	-279.9316406	301.4648438	-904.3945313	602.9296875	7536.621094	-7536.621094	0	1012.060547	2110.253906	-3143.847656	129.1992188	236.8652344	968.9941406	-2239.453125	1851.855469	559.8632813	-1485.791016	818.2617188	-516.796875	-1162.792969	538.3300781	129.1992188	796.7285156	215.3320313	-1205.859375	796.7285156	-796.7285156	-516.796875	1937.988281	-1335.058594	-473.7304688	516.796875	818.2617188	6782.958984	-7558.154297	4005.175781	-2648.583984	-1464.257813	-258.3984375
554.mp3	86.1328125	86.1328125	0	-43.06640625	0	-43.06640625	-86.1328125	0	21.53320313	64.59960938	-86.1328125	107.6660156	21.53320313	-86.1328125	-21.53320313	0	86.1328125	0	0	-64.59960938	-21.53320313	-21.53320313	-21.53320313	43.06640625	107.6660156	0	0	64.59960938	0	0	-21.53320313	-150.7324219	86.1328125	64.59960938	21.53320313	-86.1328125	-21.53320313	86.1328125	-43.06640625	-21.53320313	0	-86.1328125	-43.06640625	0	21.53320313	21.53320313	-21.53320313	43.06640625	-43.06640625
555.mp3	-3811.376953	3273.046875	-3725.244141	236.8652344	1270.458984	1033.59375	-1184.326172	279.9316406	-1421.191406	-344.53125	4586.572266	-4026.708984	301.4648438	-150.7324219	2670.117188	-3014.648438	344.53125	1141.259766	-301.4648438	-495.2636719	624.4628906	581.3964844	258.3984375	-2110.253906	2540.917969	-64.59960938	64.59960938	-1270.458984	86.1328125	839.7949219	-2368.652344	3531.445313	-2950.048828	516.796875	-904.3945313	1614.990234	-581.3964844	1012.060547	-1184.326172	-1313.525391	4888.037109	-4414.306641	193.7988281	1464.257813	2454.785156	-4328.173828	1959.521484	3294.580078	-5275.634766
556.mp3	0	-1485.791016	-172.265625	-430.6640625	2971.582031	-2390.185547	1550.390625	-1830.322266	538.3300781	753.6621094	-1184.326172	409.1308594	2648.583984	-2217.919922	-64.59960938	21.53320313	-258.3984375	-1399.658203	1033.59375	538.3300781	-581.3964844	279.9316406	861.328125	409.1308594	-1765.722656	1248.925781	1055.126953	495.2636719	-1894.921875	581.3964844	0	1098.193359	-1679.589844	1141.259766	904.3945313	-1270.458984	-366.0644531	1291.992188	-538.3300781	452.1972656	-1507.324219	990.5273438	-990.5273438	1614.990234	-430.6640625	-1119.726563	602.9296875	193.7988281	-581.3964844
558.mp3	581.3964844	8397.949219	344.53125	-2777.783203	-1356.591797	-1076.660156	-689.0625	-2497.851563	2067.1875	3402.246094	2067.1875	-9216.210938	3897.509766	3402.246094	344.53125	-2756.25	1184.326172	4715.771484	-6158.496094	-1550.390625	3789.84375	-5340.234375	-818.2617188	3682.177734	-1485.791016	-366.0644531	1528.857422	-3897.509766	10486.66992	-10529.73633	516.796875	10400.53711	-3919.042969	2067.1875	-7515.087891	5038.769531	-6416.894531	-107.6660156	8010.351563	-6610.693359	-1335.058594	4134.375	-990.5273438	-3143.847656	2863.916016	-3316.113281	9646.875	-4888.037109	-839.7949219
560.mp3	387.5976563	-1571.923828	516.796875	-882.8613281	1485.791016	-753.6621094	-279.9316406	1335.058594	-990.5273438	-796.7285156	1033.59375	581.3964844	-1184.326172	925.9277344	-21.53320313	-64.59960938	366.0644531	-925.9277344	753.6621094	-1485.791016	-279.9316406	1916.455078	-2067.1875	1313.525391	538.3300781	43.06640625	-968.9941406	538.3300781	-1442.724609	193.7988281	1033.59375	-344.53125	1442.724609	-645.9960938	-1119.726563	236.8652344	990.5273438	-150.7324219	430.6640625	258.3984375	-1162.792969	732.1289063	0	-301.4648438	344.53125	-301.4648438	-1658.056641	796.7285156	473.7304688
561.mp3	-1098.193359	1227.392578	-1055.126953	1119.726563	-689.0625	1055.126953	-839.7949219	667.5292969	-538.3300781	-215.3320313	-1076.660156	667.5292969	1012.060547	-2605.517578	1313.525391	322.9980469	925.9277344	-1464.257813	624.4628906	-1593.457031	1012.060547	559.8632813	430.6640625	-1248.925781	2648.583984	-1248.925781	775.1953125	-1830.322266	624.4628906	-1098.193359	-64.59960938	882.8613281	-1055.126953	1830.322266	-322.9980469	64.59960938	2842.382813	-1270.458984	-1916.455078	3919.042969	-4177.441406	452.1972656	1012.060547	1335.058594	-2713.183594	947.4609375	-538.3300781	452.1972656	-86.1328125
564.mp3	-2756.25	3746.777344	-3789.84375	-581.3964844	344.53125	-904.3945313	9539.208984	-1830.322266	-5727.832031	-1184.326172	5340.234375	-1636.523438	279.9316406	-4995.703125	2110.253906	-1937.988281	839.7949219	559.8632813	2540.917969	-2820.849609	-1270.458984	4371.240234	-1722.65625	-839.7949219	-64.59960938	2411.71875	602.9296875	-2583.984375	-1701.123047	710.5957031	3229.980469	-2928.515625	-1916.455078	2174.853516	172.265625	495.2636719	-172.265625	-1248.925781	7751.953125	-9173.144531	4263.574219	-4198.974609	86.1328125	-839.7949219	6050.830078	-4608.105469	3596.044922	2885.449219	-3832.910156
565.mp3	-430.6640625	2239.453125	-86.1328125	-64.59960938	-301.4648438	-236.8652344	-1313.525391	1787.255859	-409.1308594	-1636.523438	86.1328125	129.1992188	-193.7988281	-21.53320313	516.796875	-839.7949219	322.9980469	2993.115234	5706.298828	-8893.212891	1055.126953	6373.828125	-7579.6875	990.5273438	5577.099609	-5986.230469	2282.519531	2519.384766	-5060.302734	839.7949219	1162.792969	-322.9980469	-581.3964844	1485.791016	-1937.988281	-193.7988281	1485.791016	0	-990.5273438	2196.386719	-3165.380859	3208.447266	-2002.587891	-1528.857422	64.59960938	1141.259766	3294.580078	-4155.908203	215.3320313
568.mp3	559.8632813	-452.1972656	753.6621094	-43.06640625	107.6660156	-667.5292969	0	-387.5976563	473.7304688	-387.5976563	667.5292969	215.3320313	559.8632813	-1162.792969	-129.1992188	796.7285156	193.7988281	-64.59960938	-861.328125	0	193.7988281	-236.8652344	193.7988281	710.5957031	-344.53125	-322.9980469	-129.1992188	602.9296875	86.1328125	-602.9296875	236.8652344	796.7285156	-667.5292969	301.4648438	-1119.726563	43.06640625	904.3945313	-559.8632813	1141.259766	-990.5273438	-710.5957031	818.2617188	279.9316406	-21.53320313	-301.4648438	-150.7324219	-150.7324219	279.9316406	968.9941406
574.mp3	-516.796875	1012.060547	-1055.126953	-1012.060547	753.6621094	-473.7304688	258.3984375	236.8652344	732.1289063	-1141.259766	818.2617188	516.796875	236.8652344	1485.791016	-2863.916016	990.5273438	-753.6621094	-753.6621094	-279.9316406	-86.1328125	689.0625	-129.1992188	-21.53320313	1270.458984	-215.3320313	667.5292969	-301.4648438	-1270.458984	0	796.7285156	516.796875	-753.6621094	0	-645.9960938	43.06640625	861.328125	-409.1308594	-430.6640625	1356.591797	1442.724609	-2282.519531	-689.0625	-193.7988281	344.53125	0	344.53125	193.7988281	-344.53125	172.265625
577.mp3	-6804.492188	581.3964844	-947.4609375	-193.7988281	5318.701172	-1722.65625	-3897.509766	-43.06640625	1722.65625	-968.9941406	2433.251953	-732.1289063	-1076.660156	366.0644531	-538.3300781	-430.6640625	5598.632813	-2454.785156	-172.265625	2454.785156	-4500.439453	-559.8632813	6287.695313	-5921.630859	-215.3320313	215.3320313	-172.265625	882.8613281	796.7285156	1291.992188	-1787.255859	516.796875	-2131.787109	1808.789063	2950.048828	-4565.039063	-495.2636719	-559.8632813	301.4648438	366.0644531	2196.386719	624.4628906	-667.5292969	-2519.384766	2691.650391	-624.4628906	-882.8613281	150.7324219	21.53320313
579.mp3	667.5292969	-645.9960938	473.7304688	-258.3984375	-236.8652344	0	172.265625	301.4648438	-452.1972656	107.6660156	689.0625	-839.7949219	258.3984375	-21.53320313	581.3964844	-904.3945313	129.1992188	-193.7988281	839.7949219	-172.265625	-21.53320313	-366.0644531	258.3984375	1550.390625	-1507.324219	-129.1992188	495.2636719	-796.7285156	925.9277344	-150.7324219	-236.8652344	409.1308594	-409.1308594	-21.53320313	409.1308594	-301.4648438	-193.7988281	-172.265625	710.5957031	-602.9296875	861.328125	-710.5957031	0	-236.8652344	1937.988281	-1507.324219	301.4648438	150.7324219	-818.2617188
580.mp3	344.53125	-193.7988281	-344.53125	3100.78125	-3186.914063	1033.59375	-775.1953125	-107.6660156	-344.53125	-172.265625	516.796875	-279.9316406	236.8652344	2304.052734	-2519.384766	387.5976563	-236.8652344	322.9980469	1507.324219	-1593.457031	0	-236.8652344	452.1972656	-732.1289063	1033.59375	-624.4628906	-301.4648438	-129.1992188	279.9316406	258.3984375	3380.712891	-3143.847656	-150.7324219	-344.53125	21.53320313	-236.8652344	0	645.9960938	861.328125	-1614.990234	-21.53320313	6201.5625	-5103.369141	-753.6621094	-279.9316406	-107.6660156	-21.53320313	516.796875	-64.59960938
581.mp3	-473.7304688	-387.5976563	2411.71875	-43.06640625	-2088.720703	1507.324219	43.06640625	1399.658203	-1012.060547	-64.59960938	-861.328125	-947.4609375	-1227.392578	1141.259766	-516.796875	1055.126953	452.1972656	64.59960938	-1141.259766	1485.791016	-1141.259766	516.796875	-904.3945313	1055.126953	-645.9960938	279.9316406	-6007.763672	-495.2636719	1722.65625	624.4628906	-1033.59375	2045.654297	-1421.191406	-236.8652344	-925.9277344	2368.652344	-2067.1875	667.5292969	-86.1328125	1141.259766	-1119.726563	-495.2636719	-1162.792969	6309.228516	-1098.193359	172.265625	-5211.035156	3509.912109	-2045.654297
582.mp3	-1571.923828	301.4648438	-1335.058594	1981.054688	-1550.390625	1937.988281	-2540.917969	2799.316406	-2024.121094	107.6660156	-236.8652344	2605.517578	-839.7949219	3402.246094	-4565.039063	1291.992188	-538.3300781	1485.791016	-2260.986328	3423.779297	-3359.179688	-538.3300781	129.1992188	1528.857422	-344.53125	2497.851563	-3229.980469	1033.59375	-1248.925781	1787.255859	-1701.123047	925.9277344	-753.6621094	1593.457031	-1076.660156	861.328125	624.4628906	-1033.59375	-1119.726563	1012.060547	-667.5292969	2605.517578	-2605.517578	882.8613281	-1012.060547	129.1992188	-1055.126953	1636.523438	-236.8652344
584.mp3	-236.8652344	-64.59960938	107.6660156	86.1328125	-366.0644531	-129.1992188	-279.9316406	689.0625	-43.06640625	-409.1308594	-387.5976563	473.7304688	150.7324219	-215.3320313	64.59960938	129.1992188	172.265625	64.59960938	-495.2636719	129.1992188	215.3320313	-150.7324219	-366.0644531	430.6640625	107.6660156	-172.265625	-43.06640625	43.06640625	-236.8652344	495.2636719	-86.1328125	-538.3300781	43.06640625	409.1308594	0	236.8652344	-21.53320313	-43.06640625	-322.9980469	775.1953125	-43.06640625	-301.4648438	366.0644531	-538.3300781	1291.992188	-839.7949219	150.7324219	-1055.126953	624.4628906
585.mp3	409.1308594	-258.3984375	-1205.859375	775.1953125	1378.125	3660.644531	-5727.832031	236.8652344	559.8632813	-107.6660156	-1205.859375	3251.513672	-624.4628906	-1184.326172	-1593.457031	925.9277344	-839.7949219	107.6660156	-193.7988281	1227.392578	-775.1953125	904.3945313	86.1328125	-322.9980469	-624.4628906	1873.388672	3940.576172	-4737.304688	796.7285156	-1033.59375	-516.796875	1593.457031	-775.1953125	1722.65625	-2928.515625	21.53320313	1335.058594	1098.193359	-1636.523438	-279.9316406	-516.796875	1119.726563	-667.5292969	2627.050781	-2067.1875	-581.3964844	86.1328125	129.1992188	645.9960938
586.mp3	301.4648438	-1055.126953	-1528.857422	-1550.390625	2390.185547	-602.9296875	387.5976563	-279.9316406	538.3300781	2174.853516	-1916.455078	-775.1953125	-452.1972656	-538.3300781	4758.837891	-4177.441406	-366.0644531	-86.1328125	4888.037109	344.53125	-4694.238281	1981.054688	2433.251953	2454.785156	-1162.792969	1593.457031	-6976.757813	818.2617188	1959.521484	473.7304688	-3466.845703	-882.8613281	1205.859375	796.7285156	-882.8613281	-129.1992188	-172.265625	3983.642578	-1356.591797	-3509.912109	925.9277344	3639.111328	-1808.789063	-1464.257813	4371.240234	-3789.84375	2540.917969	-2928.515625	-322.9980469
591.mp3	559.8632813	-1528.857422	5900.097656	-4758.837891	-86.1328125	-796.7285156	86.1328125	344.53125	581.3964844	-107.6660156	0	-344.53125	473.7304688	-1184.326172	1098.193359	-107.6660156	21.53320313	-947.4609375	-1098.193359	1830.322266	-279.9316406	-516.796875	495.2636719	409.1308594	-602.9296875	624.4628906	-602.9296875	818.2617188	-861.328125	-236.8652344	559.8632813	559.8632813	-258.3984375	-947.4609375	581.3964844	-258.3984375	990.5273438	-129.1992188	107.6660156	43.06640625	-279.9316406	-64.59960938	-430.6640625	430.6640625	645.9960938	-1270.458984	-21.53320313	602.9296875	64.59960938
592.mp3	150.7324219	2756.25	-2842.382813	-732.1289063	904.3945313	344.53125	129.1992188	-818.2617188	1399.658203	-904.3945313	43.06640625	107.6660156	172.265625	-129.1992188	21.53320313	2820.849609	-925.9277344	-2777.783203	495.2636719	2777.783203	-2174.853516	-107.6660156	-602.9296875	3143.847656	-2583.984375	-150.7324219	-366.0644531	818.2617188	-732.1289063	236.8652344	-409.1308594	5146.435547	-4801.904297	172.265625	0	2928.515625	-2174.853516	-775.1953125	-366.0644531	538.3300781	495.2636719	-1098.193359	172.265625	4005.175781	-2583.984375	-1055.126953	-107.6660156	-43.06640625	-968.9941406
594.mp3	1916.455078	-2691.650391	1571.923828	-667.5292969	-624.4628906	689.0625	129.1992188	-473.7304688	-43.06640625	-710.5957031	-732.1289063	9237.744141	-9043.945313	4198.974609	-2627.050781	1227.392578	-796.7285156	-409.1308594	4952.636719	-6416.894531	1399.658203	5943.164063	-5749.365234	6481.494141	-5943.164063	-1894.921875	2713.183594	2885.449219	-1141.259766	-3380.712891	21.53320313	-581.3964844	1442.724609	-1658.056641	904.3945313	-495.2636719	301.4648438	344.53125	-1937.988281	107.6660156	689.0625	-215.3320313	-473.7304688	4457.373047	-3036.181641	387.5976563	-236.8652344	753.6621094	-1248.925781
597.mp3	-1335.058594	322.9980469	-581.3964844	796.7285156	-1937.988281	430.6640625	968.9941406	1033.59375	-1830.322266	107.6660156	-1205.859375	861.328125	7127.490234	-6223.095703	-279.9316406	1550.390625	-3445.3125	4026.708984	-4457.373047	2799.316406	-3100.78125	1981.054688	-452.1972656	3036.181641	-3079.248047	1076.660156	-602.9296875	2110.253906	667.5292969	-1399.658203	-2476.318359	6955.224609	43.06640625	-6912.158203	4521.972656	-2971.582031	2691.650391	-4414.306641	3682.177734	-2519.384766	947.4609375	-1335.058594	796.7285156	-1033.59375	86.1328125	-516.796875	1873.388672	258.3984375	-1399.658203
598.mp3	5770.898438	-5857.03125	861.328125	667.5292969	-1528.857422	6481.494141	-4974.169922	193.7988281	-861.328125	-818.2617188	279.9316406	6653.759766	2476.318359	-4952.636719	-3875.976563	279.9316406	366.0644531	-1248.925781	7773.486328	-7773.486328	-322.9980469	258.3984375	1270.458984	2820.849609	-3552.978516	1593.457031	3100.78125	-5254.101563	7536.621094	-1873.388672	1227.392578	-6524.560547	-301.4648438	7816.552734	-1636.523438	2024.121094	-2131.787109	-5189.501953	21.53320313	43.06640625	6223.095703	-430.6640625	-4392.773438	-839.7949219	6524.560547	-7342.822266	2110.253906	-968.9941406	-21.53320313
600.mp3	1658.056641	9130.078125	-8505.615234	-1291.992188	-796.7285156	1356.591797	1184.326172	-1205.859375	-1335.058594	1636.523438	-1098.193359	5146.435547	-4866.503906	2390.185547	-2045.654297	9862.207031	-9668.408203	129.1992188	-409.1308594	279.9316406	3703.710938	-3143.847656	-861.328125	904.3945313	-452.1972656	3746.777344	-3746.777344	-689.0625	409.1308594	10228.27148	-9022.412109	516.796875	1550.390625	-3423.779297	5038.769531	-4758.837891	689.0625	-1227.392578	2885.449219	-193.7988281	-2411.71875	-1141.259766	1421.191406	9819.140625	-8074.951172	-861.328125	-1205.859375	0	5512.5
605.mp3	3186.914063	-2282.519531	968.9941406	-2067.1875	4672.705078	-3682.177734	1184.326172	-2260.986328	3682.177734	-2153.320313	-904.3945313	1270.458984	2971.582031	-3186.914063	6438.427734	-1571.923828	-3079.248047	3703.710938	624.4628906	64.59960938	-129.1992188	-3725.244141	344.53125	2842.382813	-4521.972656	2497.851563	-3273.046875	-430.6640625	732.1289063	301.4648438	-1162.792969	-925.9277344	1356.591797	775.1953125	-839.7949219	-1593.457031	1744.189453	-193.7988281	64.59960938	-1873.388672	2562.451172	-818.2617188	-1291.992188	3574.511719	796.7285156	-1830.322266	-1421.191406	7149.023438	-968.9941406
606.mp3	-21.53320313	-366.0644531	-279.9316406	775.1953125	-667.5292969	172.265625	-495.2636719	796.7285156	-559.8632813	796.7285156	-796.7285156	86.1328125	409.1308594	-107.6660156	-21.53320313	301.4648438	-21.53320313	-344.53125	-64.59960938	-150.7324219	236.8652344	21.53320313	21.53320313	64.59960938	236.8652344	3897.509766	-1658.056641	-2605.517578	64.59960938	21.53320313	0	215.3320313	-301.4648438	2605.517578	1012.060547	-3488.378906	-43.06640625	21.53320313	-344.53125	-301.4648438	0	2971.582031	-968.9941406	2110.253906	818.2617188	1421.191406	-5469.433594	64.59960938	236.8652344
607.mp3	753.6621094	-86.1328125	-430.6640625	2885.449219	-3552.978516	1808.789063	-1098.193359	-581.3964844	1830.322266	-1873.388672	559.8632813	-818.2617188	193.7988281	689.0625	-150.7324219	-301.4648438	129.1992188	-689.0625	-387.5976563	1313.525391	-150.7324219	-366.0644531	193.7988281	-215.3320313	818.2617188	-301.4648438	301.4648438	-322.9980469	1162.792969	-1830.322266	1787.255859	-1442.724609	-236.8652344	753.6621094	-667.5292969	1701.123047	-559.8632813	-1378.125	387.5976563	236.8652344	2497.851563	-2045.654297	538.3300781	-581.3964844	-1055.126953	3596.044922	-3057.714844	925.9277344	-409.1308594
608.mp3	-645.9960938	-322.9980469	904.3945313	-516.796875	322.9980469	-172.265625	-215.3320313	279.9316406	-172.265625	0	366.0644531	-430.6640625	236.8652344	538.3300781	-645.9960938	215.3320313	-301.4648438	-409.1308594	645.9960938	-107.6660156	-43.06640625	43.06640625	-236.8652344	301.4648438	-129.1992188	0	236.8652344	-322.9980469	129.1992188	516.796875	-538.3300781	172.265625	-150.7324219	-387.5976563	516.796875	-86.1328125	-86.1328125	409.1308594	-387.5976563	473.7304688	-732.1289063	-215.3320313	473.7304688	-64.59960938	129.1992188	64.59960938	-150.7324219	366.0644531	-581.3964844
609.mp3	689.0625	-4909.570313	0	193.7988281	5749.365234	-1055.126953	-4435.839844	3143.847656	689.0625	-3897.509766	5017.236328	-3337.646484	-1851.855469	2325.585938	-2282.519531	3531.445313	753.6621094	624.4628906	-6158.496094	3057.714844	-2282.519531	6158.496094	-4737.304688	409.1308594	968.9941406	-2950.048828	5964.697266	-1442.724609	-1937.988281	-2347.119141	2045.654297	710.5957031	3057.714844	-5426.367188	3229.980469	1873.388672	-4155.908203	2971.582031	-1701.123047	-2885.449219	2454.785156	602.9296875	990.5273438	1765.722656	-538.3300781	-5167.96875	1636.523438	193.7988281	4392.773438
610.mp3	322.9980469	86.1328125	-387.5976563	129.1992188	-172.265625	5943.164063	-5792.431641	0	193.7988281	0	-344.53125	-430.6640625	301.4648438	6696.826172	-5900.097656	279.9316406	-516.796875	215.3320313	-215.3320313	-107.6660156	258.3984375	6029.296875	-6438.427734	-602.9296875	818.2617188	-43.06640625	-322.9980469	279.9316406	-279.9316406	6481.494141	-6804.492188	387.5976563	258.3984375	0	-495.2636719	236.8652344	-366.0644531	7299.755859	-6869.091797	150.7324219	172.265625	-129.1992188	-43.06640625	-236.8652344	387.5976563	5857.03125	-6158.496094	-322.9980469	624.4628906
611.mp3	-1744.189453	904.3945313	-1248.925781	495.2636719	-796.7285156	107.6660156	-645.9960938	1055.126953	-732.1289063	710.5957031	-64.59960938	0	-236.8652344	-21.53320313	-64.59960938	-215.3320313	215.3320313	43.06640625	-236.8652344	258.3984375	387.5976563	775.1953125	710.5957031	-1679.589844	882.8613281	-796.7285156	473.7304688	-430.6640625	215.3320313	-322.9980469	-129.1992188	0	452.1972656	-495.2636719	387.5976563	-215.3320313	64.59960938	-150.7324219	-322.9980469	150.7324219	-86.1328125	-366.0644531	86.1328125	-236.8652344	43.06640625	968.9941406	-430.6640625	409.1308594	-301.4648438
612.mp3	-710.5957031	129.1992188	-430.6640625	366.0644531	344.53125	0	301.4648438	-129.1992188	1098.193359	-1270.458984	0	86.1328125	-559.8632813	667.5292969	-129.1992188	21.53320313	43.06640625	-107.6660156	-236.8652344	-236.8652344	-43.06640625	-279.9316406	-43.06640625	258.3984375	-43.06640625	-732.1289063	1205.859375	-301.4648438	-322.9980469	516.796875	150.7324219	-409.1308594	301.4648438	-279.9316406	-21.53320313	473.7304688	-150.7324219	1937.988281	-1679.589844	516.796875	-516.796875	344.53125	-473.7304688	129.1992188	-387.5976563	2347.119141	-473.7304688	-538.3300781	-925.9277344
613.mp3	516.796875	904.3945313	-473.7304688	-86.1328125	236.8652344	-624.4628906	-86.1328125	990.5273438	-710.5957031	-322.9980469	452.1972656	107.6660156	-215.3320313	-301.4648438	516.796875	-344.53125	-43.06640625	-645.9960938	753.6621094	430.6640625	236.8652344	-1033.59375	430.6640625	0	-344.53125	3057.714844	-2024.121094	-452.1972656	-602.9296875	366.0644531	1722.65625	-947.4609375	-538.3300781	193.7988281	-1076.660156	322.9980469	1033.59375	-1507.324219	452.1972656	387.5976563	387.5976563	-818.2617188	0	2024.121094	-1141.259766	-796.7285156	172.265625	301.4648438	-538.3300781
614.mp3	-1227.392578	861.328125	-301.4648438	0	710.5957031	-2024.121094	1055.126953	-1421.191406	-129.1992188	624.4628906	452.1972656	-559.8632813	1873.388672	-430.6640625	-559.8632813	904.3945313	-236.8652344	-430.6640625	-1055.126953	2928.515625	-2282.519531	-732.1289063	2497.851563	1830.322266	-4242.041016	-968.9941406	-710.5957031	-344.53125	-624.4628906	322.9980469	-107.6660156	5404.833984	-4694.238281	3746.777344	-3402.246094	7601.220703	-8031.884766	2734.716797	-1378.125	-1335.058594	215.3320313	-516.796875	624.4628906	-602.9296875	5986.230469	4220.507813	-473.7304688	-8419.482422	-1894.921875
615.mp3	-11757.12891	8699.414063	2304.052734	-11326.46484	882.8613281	2842.382813	64.59960938	1765.722656	-5620.166016	3509.912109	-2971.582031	3014.648438	-1658.056641	7687.353516	-5124.902344	-3854.443359	1830.322266	-602.9296875	-1464.257813	2196.386719	3725.244141	2540.917969	-8161.083984	-21.53320313	1291.992188	4543.505859	4715.771484	-6632.226563	-775.1953125	-2002.587891	-2196.386719	1507.324219	753.6621094	7278.222656	-8893.212891	6632.226563	-4801.904297	-1614.990234	-322.9980469	4888.037109	-4909.570313	2347.119141	-753.6621094	-1744.189453	1012.060547	2024.121094	-1830.322266	-430.6640625	10185.20508
616.mp3	-2002.587891	1464.257813	-645.9960938	-150.7324219	-452.1972656	2454.785156	-602.9296875	193.7988281	301.4648438	-2691.650391	8677.880859	-8742.480469	1248.925781	-990.5273438	-86.1328125	2217.919922	-2390.185547	516.796875	-150.7324219	2110.253906	-1787.255859	-129.1992188	689.0625	-107.6660156	-538.3300781	1141.259766	1421.191406	236.8652344	-3100.78125	6115.429688	-1356.591797	-5103.369141	-107.6660156	0	-43.06640625	-21.53320313	21.53320313	7235.15625	387.5976563	-4478.90625	818.2617188	-3423.779297	2562.451172	-1248.925781	-904.3945313	86.1328125	409.1308594	3337.646484	-1679.589844
617.mp3	5943.164063	-4349.707031	4285.107422	-5361.767578	2950.048828	-3143.847656	4005.175781	-4974.169922	150.7324219	322.9980469	5038.769531	-3165.380859	236.8652344	1076.660156	-1399.658203	2239.453125	-3617.578125	2174.853516	129.1992188	2863.916016	-4974.169922	-322.9980469	947.4609375	5706.298828	-5706.298828	-1442.724609	3466.845703	-1227.392578	-2196.386719	1378.125	-882.8613281	-861.328125	4521.972656	-2713.183594	-366.0644531	-495.2636719	-366.0644531	818.2617188	-2045.654297	2239.453125	2670.117188	-1356.591797	1335.058594	-2433.251953	1571.923828	2842.382813	1378.125	-2627.050781	-2756.25
620.mp3	4909.570313	-5857.03125	516.796875	11283.39844	-9689.941406	-1356.591797	7342.822266	-86.1328125	-3962.109375	-1701.123047	-1636.523438	5943.164063	-1808.789063	-4758.837891	1765.722656	-236.8652344	1162.792969	4220.507813	-1894.921875	-667.5292969	-2497.851563	3014.648438	1981.054688	-5813.964844	-775.1953125	366.0644531	1808.789063	-2282.519531	301.4648438	1076.660156	9560.742188	-9819.140625	-366.0644531	5835.498047	-2390.185547	-2605.517578	710.5957031	-796.7285156	4220.507813	-1399.658203	-4048.242188	2390.185547	-732.1289063	150.7324219	4328.173828	-1722.65625	-818.2617188	-925.9277344	5146.435547
621.mp3	-236.8652344	1701.123047	43.06640625	-366.0644531	-1248.925781	-86.1328125	-21.53320313	1894.921875	129.1992188	-236.8652344	-538.3300781	-710.5957031	452.1972656	-1571.923828	1679.589844	-452.1972656	-732.1289063	86.1328125	-430.6640625	1098.193359	796.7285156	1571.923828	-1335.058594	-1507.324219	2906.982422	2217.919922	-4909.570313	3897.509766	-4392.773438	344.53125	1270.458984	-1894.921875	3294.580078	-2110.253906	-452.1972656	-258.3984375	2734.716797	-2820.849609	1205.859375	-1162.792969	624.4628906	839.7949219	-710.5957031	-258.3984375	-925.9277344	1098.193359	-21.53320313	-452.1972656	624.4628906
622.mp3	4672.705078	-4392.773438	495.2636719	4801.904297	-5555.566406	538.3300781	2131.787109	-1593.457031	4069.775391	-5383.300781	2196.386719	-1378.125	4974.169922	-5770.898438	-193.7988281	301.4648438	882.8613281	-904.3945313	172.265625	1464.257813	-1550.390625	473.7304688	-990.5273438	1485.791016	3983.642578	-5017.236328	150.7324219	-452.1972656	21.53320313	21.53320313	21.53320313	1248.925781	-1270.458984	129.1992188	-193.7988281	645.9960938	3509.912109	-882.8613281	-2605.517578	-473.7304688	796.7285156	1765.722656	86.1328125	107.6660156	-2217.919922	172.265625	-818.2617188	150.7324219	5318.701172
623.mp3	409.1308594	1162.792969	-1055.126953	172.265625	904.3945313	-1765.722656	839.7949219	1162.792969	-1378.125	258.3984375	193.7988281	-861.328125	387.5976563	1184.326172	-2217.919922	1636.523438	322.9980469	215.3320313	-882.8613281	1076.660156	-1485.791016	667.5292969	-667.5292969	645.9960938	64.59960938	-258.3984375	-645.9960938	21.53320313	473.7304688	322.9980469	21.53320313	258.3984375	-538.3300781	689.0625	64.59960938	-1033.59375	193.7988281	645.9960938	-1485.791016	1356.591797	-21.53320313	107.6660156	-172.265625	-21.53320313	-1098.193359	409.1308594	452.1972656	-301.4648438	172.265625
625.mp3	-947.4609375	-43.06640625	2713.183594	193.7988281	5878.564453	-7687.353516	-64.59960938	-796.7285156	21.53320313	-21.53320313	1421.191406	6201.5625	-5964.697266	-1851.855469	1141.259766	-968.9941406	-430.6640625	21.53320313	2067.1875	-1679.589844	3251.513672	-3531.445313	473.7304688	-129.1992188	215.3320313	-430.6640625	1335.058594	-559.8632813	-689.0625	-215.3320313	-64.59960938	64.59960938	-129.1992188	0	86.1328125	538.3300781	-215.3320313	64.59960938	624.4628906	-602.9296875	732.1289063	-753.6621094	344.53125	-645.9960938	0	925.9277344	-968.9941406	882.8613281	-344.53125
628.mp3	-559.8632813	1571.923828	-1399.658203	602.9296875	64.59960938	-409.1308594	344.53125	-387.5976563	129.1992188	559.8632813	-947.4609375	21.53320313	473.7304688	150.7324219	387.5976563	-107.6660156	64.59960938	-753.6621094	559.8632813	-430.6640625	882.8613281	236.8652344	-1184.326172	-86.1328125	732.1289063	-904.3945313	301.4648438	990.5273438	-279.9316406	-1313.525391	236.8652344	710.5957031	1291.992188	-990.5273438	-43.06640625	-775.1953125	796.7285156	43.06640625	43.06640625	258.3984375	-64.59960938	-193.7988281	-581.3964844	43.06640625	2347.119141	-1787.255859	452.1972656	301.4648438	2260.986328
629.mp3	2239.453125	-1313.525391	3100.78125	-4091.308594	516.796875	4392.773438	-4285.107422	-925.9277344	1722.65625	-86.1328125	-861.328125	538.3300781	1507.324219	3359.179688	-5555.566406	5878.564453	-5878.564453	2950.048828	-236.8652344	947.4609375	-2304.052734	-1184.326172	-1916.455078	2863.916016	-21.53320313	5124.902344	-3014.648438	-1550.390625	-452.1972656	-3445.3125	2906.982422	-2196.386719	6589.160156	-2325.585938	-1291.992188	-193.7988281	-2777.783203	1442.724609	1399.658203	-2928.515625	5211.035156	-1055.126953	-1119.726563	581.3964844	-581.3964844	-3811.376953	818.2617188	6890.625	-839.7949219
631.mp3	-1313.525391	5813.964844	-3789.84375	2390.185547	1141.259766	-559.8632813	-581.3964844	-538.3300781	3359.179688	-5167.96875	-1485.791016	4844.970703	-1076.660156	-2519.384766	2583.984375	1614.990234	-3639.111328	-559.8632813	3596.044922	-4629.638672	387.5976563	2734.716797	-2928.515625	5598.632813	-387.5976563	-3768.310547	-990.5273438	2906.982422	-2842.382813	1399.658203	1744.189453	-4737.304688	1421.191406	4435.839844	-2110.253906	-4112.841797	2799.316406	710.5957031	-3617.578125	4306.640625	366.0644531	1873.388672	43.06640625	-6266.162109	1399.658203	107.6660156	4285.107422	-2174.853516	-1658.056641
632.mp3	-4220.507813	2347.119141	1055.126953	-3596.044922	3337.646484	-581.3964844	-732.1289063	-3079.248047	-64.59960938	5641.699219	-5081.835938	4371.240234	3875.976563	-2842.382813	-2863.916016	-1614.990234	-1205.859375	4285.107422	1464.257813	-710.5957031	1894.921875	-6007.763672	21.53320313	667.5292969	3509.912109	-215.3320313	1399.658203	-3660.644531	301.4648438	1658.056641	-2842.382813	1205.859375	1055.126953	-86.1328125	-172.265625	-581.3964844	3574.511719	-3316.113281	3423.779297	-6029.296875	-1507.324219	6847.558594	409.1308594	-5490.966797	8397.949219	-7644.287109	1614.990234	-1959.521484	107.6660156
634.mp3	-4866.503906	3875.976563	1485.791016	-3574.511719	4263.574219	-6890.625	2950.048828	-968.9941406	-581.3964844	236.8652344	2906.982422	-3962.109375	-1787.255859	732.1289063	3186.914063	-2131.787109	3639.111328	-3897.509766	-1485.791016	624.4628906	-968.9941406	4801.904297	-5189.501953	-645.9960938	4823.4375	1593.457031	1744.189453	-3811.376953	-602.9296875	-322.9980469	-753.6621094	8957.8125	-7579.6875	-925.9277344	-322.9980469	2885.449219	2260.986328	-387.5976563	-5017.236328	43.06640625	732.1289063	6869.091797	-6826.025391	968.9941406	-1851.855469	4737.304688	3036.181641	-3165.380859	-3746.777344
635.mp3	-581.3964844	5663.232422	-5900.097656	3122.314453	689.0625	-1055.126953	-667.5292969	-430.6640625	-301.4648438	-602.9296875	-1830.322266	667.5292969	3509.912109	64.59960938	409.1308594	-3014.648438	387.5976563	2777.783203	1313.525391	-861.328125	-2950.048828	-818.2617188	4091.308594	-1248.925781	882.8613281	150.7324219	1141.259766	-5555.566406	624.4628906	-2347.119141	7385.888672	-6180.029297	1528.857422	4328.173828	925.9277344	-7515.087891	904.3945313	-3682.177734	1205.859375	172.265625	-904.3945313	-796.7285156	-925.9277344	7515.087891	710.5957031	-1248.925781	3919.042969	-2304.052734	-2174.853516
637.mp3	150.7324219	-21.53320313	21.53320313	0	0	-215.3320313	43.06640625	107.6660156	64.59960938	0	0	0	0	21.53320313	-172.265625	172.265625	-21.53320313	21.53320313	0	-21.53320313	107.6660156	-258.3984375	0	0	0	0	-21.53320313	193.7988281	-21.53320313	-21.53320313	0	43.06640625	-43.06640625	-150.7324219	86.1328125	-64.59960938	0	0	0	129.1992188	-129.1992188	129.1992188	21.53320313	0	0	0	-150.7324219	-21.53320313	107.6660156
638.mp3	172.265625	-107.6660156	-64.59960938	193.7988281	-107.6660156	-86.1328125	193.7988281	-215.3320313	129.1992188	0	-43.06640625	43.06640625	43.06640625	43.06640625	0	0	-21.53320313	-86.1328125	21.53320313	86.1328125	-107.6660156	-21.53320313	21.53320313	86.1328125	0	0	64.59960938	-172.265625	21.53320313	-86.1328125	107.6660156	64.59960938	-172.265625	21.53320313	86.1328125	107.6660156	-21.53320313	193.7988281	-129.1992188	0	-279.9316406	107.6660156	-21.53320313	172.265625	-215.3320313	86.1328125	-21.53320313	107.6660156	64.59960938
639.mp3	107.6660156	4371.240234	-1636.523438	-2993.115234	2347.119141	-1098.193359	-2540.917969	3789.84375	-516.796875	-4134.375	1227.392578	1658.056641	-1507.324219	-2196.386719	3466.845703	-968.9941406	1464.257813	-4931.103516	6352.294922	-2691.650391	1291.992188	1205.859375	-1335.058594	193.7988281	1335.058594	107.6660156	2368.652344	-7601.220703	4091.308594	409.1308594	-1227.392578	193.7988281	236.8652344	43.06640625	710.5957031	-2174.853516	301.4648438	1421.191406	-5663.232422	4586.572266	1722.65625	-2282.519531	1830.322266	-2110.253906	3445.3125	-1571.923828	1507.324219	2174.853516	-6653.759766
640.mp3	-3165.380859	1636.523438	-1701.123047	2433.251953	624.4628906	-3359.179688	3466.845703	-3531.445313	3897.509766	-301.4648438	-3122.314453	925.9277344	-1184.326172	4371.240234	-4392.773438	-2260.986328	5103.369141	-2390.185547	6696.826172	-4521.972656	-215.3320313	1765.722656	-1141.259766	279.9316406	-2906.982422	1205.859375	1873.388672	4005.175781	-7751.953125	4155.908203	-2928.515625	-495.2636719	-150.7324219	3423.779297	-3337.646484	1571.923828	1162.792969	-1464.257813	301.4648438	-215.3320313	3036.181641	2993.115234	-1055.126953	-4328.173828	-5706.298828	-21.53320313	7924.21875	5103.369141	-2863.916016
643.mp3	1485.791016	-129.1992188	753.6621094	-1270.458984	1593.457031	-925.9277344	1399.658203	2863.916016	-538.3300781	-1076.660156	-2777.783203	1033.59375	1270.458984	-2454.785156	-1141.259766	1593.457031	-947.4609375	-215.3320313	-3294.580078	667.5292969	-215.3320313	990.5273438	-753.6621094	1076.660156	1636.523438	-882.8613281	-602.9296875	-1636.523438	-753.6621094	-258.3984375	387.5976563	516.796875	-538.3300781	-86.1328125	150.7324219	172.265625	-430.6640625	-387.5976563	322.9980469	947.4609375	1894.921875	4069.775391	3014.648438	-8634.814453	-1528.857422	322.9980469	-21.53320313	301.4648438	0
644.mp3	-5383.300781	-1787.255859	5663.232422	-4112.841797	-2325.585938	7385.888672	-7235.15625	-172.265625	667.5292969	2605.517578	1830.322266	4349.707031	-7687.353516	3122.314453	538.3300781	-5060.302734	2605.517578	5749.365234	-6115.429688	3079.248047	-2519.384766	2174.853516	-3725.244141	5835.498047	-667.5292969	2799.316406	-3703.710938	904.3945313	1141.259766	-1485.791016	-6309.228516	1291.992188	5275.634766	-2088.720703	1248.925781	1076.660156	-1981.054688	-2196.386719	968.9941406	-516.796875	150.7324219	3380.712891	-4780.371094	5232.568359	-64.59960938	-1291.992188	-2519.384766	3768.310547	-1076.660156
645.mp3	-236.8652344	3057.714844	3014.648438	-5770.898438	4177.441406	-4844.970703	258.3984375	6589.160156	-3100.78125	1442.724609	-2347.119141	-732.1289063	3445.3125	-5254.101563	5921.630859	-6050.830078	-172.265625	6093.896484	-2928.515625	-925.9277344	-968.9941406	-689.0625	3423.779297	-3875.976563	6158.496094	-5706.298828	-344.53125	2454.785156	-2971.582031	3682.177734	-430.6640625	-2454.785156	1658.056641	-732.1289063	-495.2636719	-387.5976563	-732.1289063	5641.699219	-1959.521484	-452.1972656	-1464.257813	1399.658203	-1119.726563	-1313.525391	129.1992188	-129.1992188	1205.859375	-1399.658203	3251.513672
646.mp3	64.59960938	-43.06640625	43.06640625	-43.06640625	-150.7324219	86.1328125	-43.06640625	150.7324219	-236.8652344	86.1328125	452.1972656	-473.7304688	215.3320313	-43.06640625	21.53320313	-21.53320313	-21.53320313	43.06640625	-43.06640625	0	0	43.06640625	-193.7988281	215.3320313	990.5273438	-1012.060547	538.3300781	-538.3300781	21.53320313	0	0	-43.06640625	-150.7324219	172.265625	-43.06640625	452.1972656	-602.9296875	279.9316406	129.1992188	-215.3320313	236.8652344	-516.796875	129.1992188	236.8652344	-344.53125	86.1328125	-21.53320313	150.7324219	-172.265625
647.mp3	0	-3811.376953	-236.8652344	5038.769531	-5534.033203	-21.53320313	3574.511719	-2411.71875	-710.5957031	645.9960938	3746.777344	0	-4543.505859	5490.966797	-667.5292969	-559.8632813	1830.322266	-1507.324219	882.8613281	710.5957031	-1291.992188	968.9941406	366.0644531	-1335.058594	1184.326172	409.1308594	-2239.453125	1162.792969	-43.06640625	236.8652344	-839.7949219	-602.9296875	-64.59960938	1937.988281	-2583.984375	-796.7285156	1981.054688	925.9277344	-387.5976563	409.1308594	1658.056641	-1765.722656	-387.5976563	516.796875	1744.189453	-2433.251953	818.2617188	-43.06640625	86.1328125
648.mp3	-6847.558594	107.6660156	1055.126953	-667.5292969	775.1953125	258.3984375	-279.9316406	-172.265625	236.8652344	-775.1953125	495.2636719	1291.992188	-1119.726563	-710.5957031	732.1289063	-172.265625	-86.1328125	2282.519531	-3057.714844	301.4648438	1571.923828	-645.9960938	-21.53320313	430.6640625	-1722.65625	452.1972656	2024.121094	-1399.658203	732.1289063	5232.568359	-5813.964844	-473.7304688	559.8632813	-86.1328125	-559.8632813	-150.7324219	-775.1953125	1593.457031	-21.53320313	-538.3300781	667.5292969	2153.320313	-3337.646484	495.2636719	-43.06640625	473.7304688	-925.9277344	2390.185547	-2196.386719
649.mp3	-1765.722656	-4737.304688	3768.310547	-1098.193359	-3552.978516	409.1308594	236.8652344	990.5273438	-689.0625	-1787.255859	4457.373047	2734.716797	-5986.230469	473.7304688	-495.2636719	1571.923828	-1636.523438	667.5292969	-301.4648438	8807.080078	-5857.03125	-1335.058594	-1571.923828	2734.716797	-4134.375	3143.847656	-1227.392578	947.4609375	-430.6640625	-581.3964844	-2304.052734	3725.244141	1205.859375	4112.841797	-3036.181641	-2411.71875	1184.326172	-4435.839844	3423.779297	5124.902344	839.7949219	-6287.695313	3703.710938	1356.591797	322.9980469	-5383.300781	2863.916016	1614.990234	-107.6660156
650.mp3	-430.6640625	-796.7285156	581.3964844	-667.5292969	904.3945313	-2110.253906	430.6640625	538.3300781	-322.9980469	21.53320313	947.4609375	-796.7285156	-2993.115234	2820.849609	1528.857422	-1916.455078	129.1992188	-3143.847656	2217.919922	430.6640625	279.9316406	-1378.125	279.9316406	2282.519531	-43.06640625	-818.2617188	818.2617188	-1141.259766	-2454.785156	947.4609375	2627.050781	-64.59960938	-215.3320313	1119.726563	-215.3320313	-322.9980469	2067.1875	-732.1289063	-602.9296875	-1421.191406	2433.251953	-1658.056641	-150.7324219	-559.8632813	-3832.910156	387.5976563	-839.7949219	86.1328125	2820.849609
651.mp3	-1442.724609	6158.496094	-2433.251953	581.3964844	-3897.509766	2627.050781	-602.9296875	645.9960938	1765.722656	-1119.726563	4198.974609	-4694.238281	1808.789063	-3251.513672	1313.525391	-172.265625	968.9941406	215.3320313	-2131.787109	-301.4648438	-1744.189453	5232.568359	-4328.173828	2734.716797	818.2617188	-818.2617188	-2088.720703	689.0625	4026.708984	-3639.111328	-689.0625	172.265625	3682.177734	732.1289063	-3273.046875	-753.6621094	-1679.589844	-861.328125	2842.382813	-3208.447266	1981.054688	-968.9941406	4478.90625	-172.265625	-3186.914063	3143.847656	-4952.636719	1593.457031	215.3320313
652.mp3	4694.238281	-4565.039063	1593.457031	1033.59375	2131.787109	-3875.976563	1701.123047	-2045.654297	5167.96875	-452.1972656	-925.9277344	947.4609375	-5404.833984	5017.236328	-4866.503906	6287.695313	-2670.117188	1701.123047	-5512.5	6696.826172	-6007.763672	-258.3984375	1205.859375	-947.4609375	1787.255859	-2648.583984	86.1328125	7751.953125	-7364.355469	7192.089844	-387.5976563	-366.0644531	-4543.505859	4285.107422	1033.59375	581.3964844	-968.9941406	925.9277344	-3811.376953	-1636.523438	387.5976563	-2067.1875	2347.119141	-3143.847656	1205.859375	-1421.191406	-64.59960938	4155.908203	-2067.1875
653.mp3	-301.4648438	-1916.455078	1981.054688	-1162.792969	-732.1289063	-6136.962891	12639.99023	-12446.19141	6826.025391	1851.855469	64.59960938	2820.849609	-1550.390625	-1184.326172	-1399.658203	-301.4648438	-1033.59375	-4780.371094	7838.085938	-1507.324219	366.0644531	-925.9277344	-1765.722656	1744.189453	-4866.503906	2906.982422	-4608.105469	8957.8125	-9216.210938	9388.476563	-3380.712891	-4974.169922	9000.878906	-1744.189453	990.5273438	-3466.845703	-2390.185547	2928.515625	0	2282.519531	-968.9941406	-4263.574219	4026.708984	-6244.628906	3832.910156	-5469.433594	12596.92383	-4823.4375	1830.322266
654.mp3	559.8632813	-4306.640625	-2691.650391	11326.46484	-5900.097656	2691.650391	947.4609375	-2368.652344	624.4628906	3014.648438	-3100.78125	2411.71875	-882.8613281	-1464.257813	-4931.103516	8720.947266	-6696.826172	2842.382813	1787.255859	-258.3984375	1722.65625	-2368.652344	947.4609375	2131.787109	-2476.318359	-473.7304688	559.8632813	1937.988281	-1055.126953	-2067.1875	1012.060547	2820.849609	-4005.175781	3768.310547	-861.328125	-12446.19141	9410.009766	2368.652344	-538.3300781	1485.791016	-1528.857422	-236.8652344	-1076.660156	3014.648438	-7385.888672	3919.042969	172.265625	-1291.992188	2971.582031
656.mp3	0	-215.3320313	0	193.7988281	818.2617188	-818.2617188	21.53320313	-236.8652344	-64.59960938	-172.265625	602.9296875	-409.1308594	21.53320313	538.3300781	-516.796875	215.3320313	581.3964844	-236.8652344	-409.1308594	-107.6660156	-21.53320313	0	43.06640625	64.59960938	236.8652344	-322.9980469	86.1328125	215.3320313	-301.4648438	-21.53320313	-172.265625	64.59960938	-150.7324219	667.5292969	-409.1308594	-86.1328125	-43.06640625	-86.1328125	-129.1992188	-64.59960938	495.2636719	-215.3320313	-150.7324219	86.1328125	21.53320313	236.8652344	-258.3984375	473.7304688	-21.53320313
657.mp3	-1959.521484	3682.177734	-3143.847656	1808.789063	3208.447266	-1830.322266	-732.1289063	775.1953125	-150.7324219	-1356.591797	-215.3320313	-1528.857422	3789.84375	-4328.173828	2519.384766	-215.3320313	-1033.59375	-1571.923828	2088.720703	-430.6640625	-150.7324219	-215.3320313	-21.53320313	-689.0625	322.9980469	2024.121094	2993.115234	-581.3964844	-3682.177734	-344.53125	-21.53320313	172.265625	-430.6640625	-1442.724609	6072.363281	-1981.054688	1184.326172	-5103.369141	43.06640625	1033.59375	21.53320313	990.5273438	5684.765625	-5813.964844	-1959.521484	-861.328125	0	1119.726563	-796.7285156
658.mp3	-2411.71875	8505.615234	-8096.484375	3617.578125	-1614.990234	366.0644531	1614.990234	3531.445313	-3811.376953	-645.9960938	1937.988281	-2260.986328	-839.7949219	-1528.857422	8247.216797	-7019.824219	1636.523438	-3488.378906	4285.107422	1205.859375	1248.925781	-6287.695313	5641.699219	-581.3964844	-2670.117188	-645.9960938	-2540.917969	8010.351563	-7385.888672	2734.716797	-1787.255859	3294.580078	1550.390625	21.53320313	-2002.587891	-1076.660156	2368.652344	-2045.654297	-882.8613281	-2024.121094	8247.216797	-6201.5625	581.3964844	-624.4628906	1894.921875	2734.716797	-1787.255859	-3682.177734	5146.435547
660.mp3	-516.796875	86.1328125	-645.9960938	-107.6660156	473.7304688	-215.3320313	1270.458984	-1119.726563	1937.988281	-1937.988281	-43.06640625	796.7285156	-1141.259766	0	172.265625	689.0625	710.5957031	-366.0644531	-495.2636719	1205.859375	-667.5292969	-753.6621094	-516.796875	344.53125	-344.53125	1248.925781	-990.5273438	1184.326172	-1012.060547	1894.921875	-516.796875	-1421.191406	-215.3320313	-473.7304688	86.1328125	-366.0644531	86.1328125	2088.720703	-818.2617188	-882.8613281	2045.654297	-1701.123047	-215.3320313	-301.4648438	495.2636719	-732.1289063	409.1308594	-516.796875	2067.1875
661.mp3	2002.587891	-1507.324219	150.7324219	1012.060547	-1808.789063	64.59960938	624.4628906	258.3984375	-172.265625	818.2617188	-753.6621094	-581.3964844	1464.257813	1464.257813	-1787.255859	-753.6621094	-344.53125	322.9980469	-495.2636719	925.9277344	-689.0625	-129.1992188	1894.921875	-818.2617188	-107.6660156	279.9316406	775.1953125	43.06640625	1356.591797	-258.3984375	1033.59375	-322.9980469	-1614.990234	1464.257813	-1141.259766	1205.859375	-107.6660156	-366.0644531	-818.2617188	322.9980469	409.1308594	452.1972656	-107.6660156	-64.59960938	-430.6640625	-2110.253906	-753.6621094	1076.660156	-516.796875
662.mp3	64.59960938	-818.2617188	-21.53320313	1614.990234	-430.6640625	-1227.392578	1378.125	538.3300781	667.5292969	-1098.193359	-904.3945313	-366.0644531	2196.386719	-3165.380859	925.9277344	1291.992188	-624.4628906	1464.257813	-2713.183594	4155.908203	-2347.119141	645.9960938	-1550.390625	602.9296875	667.5292969	236.8652344	-1421.191406	-430.6640625	732.1289063	-150.7324219	-839.7949219	710.5957031	2347.119141	-2325.585938	3660.644531	-2304.052734	387.5976563	-2993.115234	5146.435547	-3423.779297	-430.6640625	344.53125	452.1972656	-818.2617188	279.9316406	-322.9980469	559.8632813	-818.2617188	-150.7324219
663.mp3	11778.66211	-667.5292969	-9000.878906	3208.447266	1550.390625	-5512.5	925.9277344	4995.703125	3122.314453	-667.5292969	-3100.78125	516.796875	3208.447266	-4801.904297	4177.441406	990.5273438	-3143.847656	1787.255859	-1442.724609	-6718.359375	1679.589844	-2045.654297	3811.376953	-387.5976563	1658.056641	-3251.513672	7902.685547	-1937.988281	861.328125	-689.0625	258.3984375	-3251.513672	7773.486328	-10874.26758	4198.974609	-1765.722656	-4500.439453	193.7988281	-366.0644531	4112.841797	-1098.193359	1916.455078	322.9980469	-1076.660156	5426.367188	-3057.714844	-1291.992188	-2971.582031	3014.648438
664.mp3	4349.707031	-1894.921875	-236.8652344	-1464.257813	2497.851563	-2304.052734	409.1308594	1744.189453	-2217.919922	-1421.191406	4392.773438	-2110.253906	2906.982422	-3208.447266	-1851.855469	2950.048828	129.1992188	2045.654297	-3337.646484	4457.373047	-3832.910156	624.4628906	-150.7324219	-1485.791016	2562.451172	279.9316406	-4306.640625	1399.658203	689.0625	2562.451172	-1421.191406	-1507.324219	-516.796875	538.3300781	2153.320313	-667.5292969	1162.792969	-3143.847656	-215.3320313	3294.580078	-753.6621094	-1012.060547	-2217.919922	2777.783203	43.06640625	430.6640625	-689.0625	-1571.923828	2971.582031
665.mp3	-904.3945313	-236.8652344	1033.59375	-732.1289063	-236.8652344	43.06640625	-86.1328125	1959.521484	-1614.990234	86.1328125	-409.1308594	1184.326172	-215.3320313	-1012.060547	495.2636719	1248.925781	-2540.917969	2648.583984	-1421.191406	-387.5976563	409.1308594	344.53125	-861.328125	-43.06640625	215.3320313	624.4628906	-21.53320313	947.4609375	-409.1308594	-21.53320313	215.3320313	4048.242188	-5081.835938	-516.796875	-236.8652344	387.5976563	-452.1972656	602.9296875	-387.5976563	-150.7324219	322.9980469	-1033.59375	43.06640625	1442.724609	-387.5976563	344.53125	-301.4648438	-64.59960938	-366.0644531
666.mp3	-3100.78125	-1679.589844	7321.289063	1744.189453	-1571.923828	-7795.019531	-1248.925781	1162.792969	3639.111328	796.7285156	-2153.320313	1098.193359	-4435.839844	9323.876953	-3897.509766	-1528.857422	-710.5957031	559.8632813	-624.4628906	3359.179688	-3660.644531	-602.9296875	6266.162109	-3488.378906	-322.9980469	-1528.857422	-1076.660156	-645.9960938	5124.902344	-818.2617188	-6072.363281	2820.849609	-645.9960938	7084.423828	-3273.046875	-64.59960938	-4844.970703	1464.257813	4801.904297	-4069.775391	-1787.255859	322.9980469	8397.949219	-1012.060547	-8053.417969	473.7304688	-387.5976563	2153.320313	2928.515625
667.mp3	-1141.259766	559.8632813	775.1953125	-1033.59375	-645.9960938	2045.654297	-2088.720703	430.6640625	839.7949219	-1184.326172	839.7949219	-1119.726563	2713.183594	-1012.060547	6330.761719	-5555.566406	-3165.380859	279.9316406	1744.189453	86.1328125	1076.660156	-1937.988281	1356.591797	43.06640625	-430.6640625	-430.6640625	968.9941406	-2131.787109	3962.109375	-3617.578125	1851.855469	-258.3984375	-150.7324219	5103.369141	-5964.697266	904.3945313	-925.9277344	839.7949219	581.3964844	-968.9941406	4952.636719	-5426.367188	1356.591797	775.1953125	-1873.388672	-538.3300781	43.06640625	1356.591797	-753.6621094
668.mp3	602.9296875	193.7988281	-602.9296875	5060.302734	-3703.710938	-1636.523438	258.3984375	0	6395.361328	-1916.455078	-3811.376953	2325.585938	4866.503906	-8010.351563	5620.166016	753.6621094	-6115.429688	2971.582031	4586.572266	-7945.751953	-409.1308594	5340.234375	-4005.175781	-818.2617188	5727.832031	-4263.574219	6567.626953	-2476.318359	-4048.242188	8204.150391	-9840.673828	4155.908203	6998.291016	-9754.541016	8570.214844	-5641.699219	-3531.445313	925.9277344	-279.9316406	-409.1308594	710.5957031	-495.2636719	107.6660156	366.0644531	-645.9960938	2691.650391	-3229.980469	1119.726563	1033.59375
671.mp3	129.1992188	-387.5976563	236.8652344	-64.59960938	732.1289063	344.53125	452.1972656	-1421.191406	366.0644531	-710.5957031	925.9277344	-861.328125	2088.720703	689.0625	-1722.65625	-452.1972656	-172.265625	-21.53320313	-43.06640625	710.5957031	-344.53125	-366.0644531	21.53320313	-43.06640625	-344.53125	-193.7988281	-86.1328125	5490.966797	-3531.445313	-818.2617188	-279.9316406	-344.53125	86.1328125	-409.1308594	667.5292969	-559.8632813	150.7324219	-21.53320313	-193.7988281	-150.7324219	0	1464.257813	-839.7949219	258.3984375	-516.796875	2390.185547	-1313.525391	-129.1992188	-129.1992188
672.mp3	1141.259766	1248.925781	-1808.789063	0	-645.9960938	64.59960938	2067.1875	-1205.859375	1141.259766	5404.833984	-6546.09375	1335.058594	-1679.589844	1119.726563	-1291.992188	2799.316406	-3273.046875	301.4648438	107.6660156	602.9296875	882.8613281	710.5957031	4328.173828	-5598.632813	-172.265625	-452.1972656	861.328125	-559.8632813	-645.9960938	344.53125	4134.375	-4500.439453	1291.992188	4629.638672	-5986.230469	4112.841797	-4392.773438	43.06640625	-21.53320313	861.328125	-516.796875	-473.7304688	1098.193359	-861.328125	-215.3320313	129.1992188	43.06640625	-64.59960938	-21.53320313
673.mp3	409.1308594	2433.251953	-5835.498047	-602.9296875	-236.8652344	-947.4609375	5275.634766	538.3300781	-2325.585938	2863.916016	-1399.658203	581.3964844	-2583.984375	2024.121094	-1614.990234	559.8632813	1959.521484	-1571.923828	430.6640625	689.0625	-2368.652344	1722.65625	-1162.792969	258.3984375	818.2617188	322.9980469	-1162.792969	753.6621094	2304.052734	322.9980469	-1378.125	-2347.119141	3402.246094	-1830.322266	2239.453125	-2583.984375	3229.980469	-150.7324219	-4371.240234	3273.046875	-4263.574219	2024.121094	-602.9296875	-2562.451172	3445.3125	710.5957031	-581.3964844	2519.384766	-452.1972656
674.mp3	172.265625	581.3964844	236.8652344	-839.7949219	-193.7988281	301.4648438	689.0625	279.9316406	-732.1289063	-258.3984375	-322.9980469	710.5957031	947.4609375	-581.3964844	-473.7304688	-21.53320313	473.7304688	3768.310547	-3639.111328	-516.796875	-495.2636719	516.796875	495.2636719	-21.53320313	-624.4628906	-1141.259766	1076.660156	796.7285156	21.53320313	-1313.525391	1055.126953	344.53125	5297.167969	-5598.632813	193.7988281	-990.5273438	1162.792969	710.5957031	-495.2636719	-495.2636719	-689.0625	538.3300781	107.6660156	-581.3964844	-861.328125	193.7988281	1012.060547	0	193.7988281
675.mp3	-215.3320313	-473.7304688	-538.3300781	-581.3964844	430.6640625	1787.255859	3983.642578	3639.111328	301.4648438	-8074.951172	-1378.125	-43.06640625	1550.390625	-1399.658203	904.3945313	387.5976563	-861.328125	-387.5976563	-818.2617188	43.06640625	2239.453125	258.3984375	-1055.126953	-645.9960938	-495.2636719	1270.458984	-624.4628906	-516.796875	150.7324219	1119.726563	1658.056641	-2928.515625	839.7949219	-1055.126953	6890.625	-6524.560547	-409.1308594	193.7988281	904.3945313	-581.3964844	990.5273438	-839.7949219	9496.142578	-7364.355469	5318.701172	1162.792969	-8548.681641	689.0625	-322.9980469
676.mp3	-904.3945313	882.8613281	968.9941406	43.06640625	-1033.59375	-559.8632813	2497.851563	1205.859375	-3746.777344	3079.248047	732.1289063	-3229.980469	-2024.121094	1981.054688	667.5292969	-2131.787109	1248.925781	710.5957031	-882.8613281	-667.5292969	1744.189453	-301.4648438	-2648.583984	753.6621094	3445.3125	-1830.322266	1593.457031	-732.1289063	-516.796875	4521.972656	-5706.298828	4823.4375	-6180.029297	5038.769531	-2411.71875	-43.06640625	3445.3125	-3962.109375	1291.992188	1291.992188	-4780.371094	947.4609375	968.9941406	-710.5957031	3337.646484	-3337.646484	1679.589844	2174.853516	-1356.591797
677.mp3	-839.7949219	-538.3300781	624.4628906	0	5964.697266	-7019.824219	4694.238281	473.7304688	-4048.242188	-1291.992188	1291.992188	1227.392578	-172.265625	21.53320313	7601.220703	-6782.958984	344.53125	-3789.84375	3660.644531	818.2617188	-1291.992188	150.7324219	4866.503906	-602.9296875	-3294.580078	5620.166016	-5447.900391	925.9277344	-4349.707031	4565.039063	-2842.382813	1248.925781	710.5957031	-1959.521484	1959.521484	1205.859375	2627.050781	-4048.242188	3832.910156	516.796875	-4586.572266	-1937.988281	1291.992188	947.4609375	-1442.724609	1205.859375	6093.896484	-6696.826172	-538.3300781
681.mp3	-1119.726563	1442.724609	150.7324219	947.4609375	-4091.308594	4672.705078	129.1992188	-5340.234375	-1291.992188	5060.302734	-5534.033203	602.9296875	1765.722656	-990.5273438	-1141.259766	1076.660156	3273.046875	258.3984375	-2971.582031	-1808.789063	6201.5625	-5749.365234	452.1972656	4177.441406	-3143.847656	-1119.726563	-1722.65625	8893.212891	-4500.439453	4198.974609	-3079.248047	839.7949219	-2777.783203	1421.191406	1399.658203	-4586.572266	4694.238281	-2282.519531	-2950.048828	-43.06640625	796.7285156	5081.835938	-2260.986328	2799.316406	-2368.652344	-3208.447266	-150.7324219	-1399.658203	2648.583984
682.mp3	2562.451172	1959.521484	-1270.458984	2605.517578	-495.2636719	1464.257813	-7622.753906	1701.123047	-1033.59375	-258.3984375	1012.060547	-667.5292969	-452.1972656	43.06640625	-732.1289063	-107.6660156	1981.054688	-861.328125	-452.1972656	4414.306641	-1485.791016	-2756.25	-43.06640625	129.1992188	129.1992188	236.8652344	-1076.660156	904.3945313	430.6640625	2411.71875	5813.964844	-581.3964844	-7751.953125	-258.3984375	-732.1289063	1270.458984	86.1328125	-904.3945313	86.1328125	-387.5976563	-129.1992188	559.8632813	925.9277344	-1141.259766	-86.1328125	1744.189453	409.1308594	-775.1953125	387.5976563
684.mp3	-64.59960938	-64.59960938	-129.1992188	129.1992188	602.9296875	344.53125	1679.589844	-1916.455078	1787.255859	-753.6621094	387.5976563	-1270.458984	-387.5976563	689.0625	-839.7949219	301.4648438	-689.0625	258.3984375	-236.8652344	366.0644531	107.6660156	0	193.7988281	64.59960938	2239.453125	-2131.787109	559.8632813	-1550.390625	667.5292969	-322.9980469	2519.384766	-2497.851563	1679.589844	-1119.726563	-344.53125	-21.53320313	4069.775391	-4608.105469	5534.033203	-5361.767578	-193.7988281	43.06640625	43.06640625	1356.591797	-1205.859375	667.5292969	-172.265625	-344.53125	1485.791016
685.mp3	-322.9980469	559.8632813	-624.4628906	624.4628906	150.7324219	-1141.259766	732.1289063	538.3300781	-279.9316406	667.5292969	-322.9980469	-236.8652344	-861.328125	1313.525391	-1141.259766	236.8652344	-667.5292969	925.9277344	-559.8632813	925.9277344	-775.1953125	1421.191406	-172.265625	-2002.587891	129.1992188	1012.060547	667.5292969	-559.8632813	-1098.193359	172.265625	258.3984375	-559.8632813	172.265625	344.53125	1227.392578	-1162.792969	516.796875	-473.7304688	452.1972656	-990.5273438	689.0625	-473.7304688	1184.326172	-968.9941406	409.1308594	-473.7304688	64.59960938	-172.265625	43.06640625
686.mp3	-581.3964844	818.2617188	495.2636719	904.3945313	-1808.789063	538.3300781	-193.7988281	-172.265625	1722.65625	-796.7285156	86.1328125	322.9980469	2497.851563	-3725.244141	129.1992188	495.2636719	-581.3964844	-322.9980469	409.1308594	2153.320313	-1787.255859	43.06640625	1356.591797	-839.7949219	129.1992188	-559.8632813	-473.7304688	-344.53125	86.1328125	2131.787109	-2304.052734	495.2636719	258.3984375	-559.8632813	-602.9296875	559.8632813	-258.3984375	-21.53320313	2174.853516	-1701.123047	4651.171875	-4629.638672	818.2617188	-1119.726563	-215.3320313	904.3945313	1787.255859	-1421.191406	322.9980469
687.mp3	-7019.824219	4866.503906	-3100.78125	-1636.523438	150.7324219	4112.841797	-2110.253906	-1485.791016	5103.369141	-1055.126953	-3919.042969	64.59960938	-1098.193359	1765.722656	1033.59375	-689.0625	-1227.392578	2304.052734	-4328.173828	2304.052734	21.53320313	-452.1972656	4155.908203	-2411.71875	1959.521484	-3337.646484	6438.427734	-6653.759766	0	236.8652344	4715.771484	-1722.65625	-645.9960938	2497.851563	-1851.855469	-301.4648438	947.4609375	-2088.720703	-516.796875	3682.177734	-4715.771484	3143.847656	-2411.71875	1205.859375	-1787.255859	2024.121094	-2045.654297	1033.59375	2347.119141
688.mp3	344.53125	1765.722656	-1270.458984	-430.6640625	-129.1992188	-818.2617188	-43.06640625	538.3300781	559.8632813	-322.9980469	667.5292969	-947.4609375	581.3964844	904.3945313	1291.992188	-1119.726563	-1033.59375	-452.1972656	-732.1289063	-107.6660156	0	279.9316406	1722.65625	129.1992188	43.06640625	-818.2617188	-279.9316406	-452.1972656	-236.8652344	172.265625	1248.925781	322.9980469	43.06640625	-925.9277344	258.3984375	409.1308594	-602.9296875	-624.4628906	538.3300781	624.4628906	430.6640625	-1205.859375	21.53320313	64.59960938	-322.9980469	-258.3984375	-301.4648438	495.2636719	732.1289063
689.mp3	559.8632813	-5641.699219	4801.904297	2217.919922	-1378.125	-4242.041016	5124.902344	-3143.847656	2153.320313	1722.65625	-2131.787109	-4543.505859	6093.896484	-1894.921875	-344.53125	3316.113281	-3273.046875	1227.392578	-3380.712891	-1162.792969	4952.636719	-4134.375	3100.78125	1399.658203	-4500.439453	882.8613281	4651.171875	-3100.78125	-3574.511719	6180.029297	-2799.316406	1313.525391	2110.253906	-2454.785156	-322.9980469	-4974.169922	4371.240234	2906.982422	-7407.421875	3143.847656	3768.310547	-861.328125	-193.7988281	818.2617188	-4521.972656	-1442.724609	7601.220703	-3100.78125	-1378.125
690.mp3	1184.326172	1851.855469	-2454.785156	818.2617188	1313.525391	-2390.185547	-430.6640625	882.8613281	-129.1992188	-86.1328125	387.5976563	1098.193359	689.0625	-990.5273438	409.1308594	-882.8613281	-581.3964844	-581.3964844	86.1328125	968.9941406	-1291.992188	710.5957031	2239.453125	-2950.048828	2433.251953	-1507.324219	150.7324219	1830.322266	2347.119141	-3057.714844	-1528.857422	2411.71875	516.796875	-1399.658203	-1141.259766	-21.53320313	-861.328125	1270.458984	-968.9941406	193.7988281	21.53320313	2088.720703	-559.8632813	1593.457031	-1055.126953	-882.8613281	5232.568359	-3380.712891	4866.503906
691.mp3	4371.240234	-1076.660156	2713.183594	-1787.255859	-344.53125	-2390.185547	-947.4609375	6244.628906	-5340.234375	193.7988281	925.9277344	1291.992188	645.9960938	-4521.972656	9733.007813	-3531.445313	-3143.847656	5986.230469	-10012.93945	-150.7324219	366.0644531	7515.087891	-2540.917969	-3596.044922	215.3320313	-516.796875	4500.439453	452.1972656	-4155.908203	-1808.789063	-150.7324219	64.59960938	7924.21875	-6890.625	-301.4648438	-904.3945313	2928.515625	4565.039063	-4952.636719	-1076.660156	1442.724609	-882.8613281	-1162.792969	1076.660156	-1744.189453	6352.294922	-4931.103516	2583.984375	-1184.326172
692.mp3	-279.9316406	-2282.519531	2024.121094	-1313.525391	-602.9296875	-2734.716797	3036.181641	-3186.914063	2605.517578	387.5976563	172.265625	-1227.392578	1593.457031	-3746.777344	1507.324219	1270.458984	2454.785156	-4306.640625	1270.458984	-129.1992188	43.06640625	-968.9941406	904.3945313	3574.511719	-2885.449219	1636.523438	1593.457031	-495.2636719	-2454.785156	-624.4628906	5490.966797	-4048.242188	2174.853516	-3875.976563	-215.3320313	1485.791016	-1076.660156	409.1308594	1528.857422	2045.654297	-1550.390625	3273.046875	-1421.191406	-839.7949219	-1571.923828	-1851.855469	3359.179688	-3316.113281	710.5957031
693.mp3	1550.390625	-2260.986328	882.8613281	-409.1308594	-150.7324219	-904.3945313	6244.628906	-1399.658203	-968.9941406	1227.392578	-1162.792969	1162.792969	495.2636719	-1270.458984	-279.9316406	4478.90625	-215.3320313	1937.988281	-430.6640625	-839.7949219	1399.658203	-1055.126953	-2131.787109	-366.0644531	-236.8652344	-1162.792969	796.7285156	1012.060547	-1959.521484	-2067.1875	1227.392578	-4974.169922	-753.6621094	-452.1972656	473.7304688	861.328125	-624.4628906	775.1953125	2777.783203	947.4609375	-4715.771484	473.7304688	1507.324219	1959.521484	-3273.046875	753.6621094	6503.027344	-7708.886719	258.3984375
695.mp3	-1507.324219	-452.1972656	3294.580078	-1335.058594	-1571.923828	2239.453125	-129.1992188	4328.173828	-5081.835938	-624.4628906	43.06640625	193.7988281	-344.53125	21.53320313	387.5976563	1701.123047	-1679.589844	387.5976563	-516.796875	-430.6640625	-172.265625	775.1953125	1916.455078	-1378.125	1033.59375	-1937.988281	2950.048828	-1421.191406	-3122.314453	2174.853516	-1291.992188	-409.1308594	1851.855469	-839.7949219	-904.3945313	21.53320313	-1636.523438	3531.445313	1916.455078	-2174.853516	301.4648438	-689.0625	473.7304688	-1658.056641	258.3984375	1055.126953	-1119.726563	-215.3320313	1119.726563
696.mp3	4220.507813	-258.3984375	-1162.792969	-818.2617188	0	-1830.322266	-43.06640625	21.53320313	-129.1992188	1916.455078	516.796875	1550.390625	-3466.845703	-495.2636719	64.59960938	1291.992188	-1399.658203	-64.59960938	107.6660156	0	0	0	344.53125	968.9941406	-1162.792969	-129.1992188	-64.59960938	86.1328125	2067.1875	-1356.591797	193.7988281	-968.9941406	64.59960938	-64.59960938	129.1992188	107.6660156	-107.6660156	3596.044922	1937.988281	624.4628906	64.59960938	-1550.390625	-3036.181641	-387.5976563	3251.513672	2863.916016	-5577.099609	-990.5273438	-430.6640625
697.mp3	6287.695313	-6610.693359	-753.6621094	8311.816406	-8527.148438	4198.974609	3229.980469	-2648.583984	-3552.978516	5835.498047	-6158.496094	7407.421875	-6933.691406	1636.523438	4091.308594	-6180.029297	2239.453125	5232.568359	86.1328125	4263.574219	-7192.089844	-4974.169922	7536.621094	-6869.091797	1593.457031	-1528.857422	2928.515625	-559.8632813	3789.84375	-6632.226563	8548.681641	-8096.484375	-473.7304688	7708.886719	-7493.554688	1765.722656	-2153.320313	2842.382813	-2842.382813	2756.25	-2885.449219	8268.75	-7299.755859	2734.716797	2734.716797	193.7988281	-1550.390625	1378.125	-6352.294922
698.mp3	-7321.289063	5813.964844	-5684.765625	8161.083984	-6395.361328	581.3964844	-2497.851563	947.4609375	3079.248047	-3703.710938	-21.53320313	21.53320313	-150.7324219	1184.326172	-473.7304688	1184.326172	-968.9941406	1227.392578	3014.648438	-4220.507813	409.1308594	-258.3984375	-1141.259766	-387.5976563	473.7304688	624.4628906	-538.3300781	-495.2636719	236.8652344	6804.492188	-3079.248047	2153.320313	-2368.652344	-2497.851563	2024.121094	-1937.988281	-1227.392578	-172.265625	3036.181641	3552.978516	-2583.984375	1205.859375	-4931.103516	107.6660156	64.59960938	6804.492188	-215.3320313	-6459.960938	-258.3984375
699.mp3	-516.796875	-322.9980469	0	279.9316406	7558.154297	-5426.367188	667.5292969	-258.3984375	3897.509766	-2605.517578	-1356.591797	-3897.509766	7493.554688	-6610.693359	-689.0625	3746.777344	-861.328125	-1335.058594	-538.3300781	-775.1953125	796.7285156	8354.882813	-5598.632813	839.7949219	-796.7285156	1378.125	-753.6621094	-1335.058594	7062.890625	-4952.636719	-4543.505859	-279.9316406	4091.308594	-3229.980469	-516.796875	-64.59960938	-21.53320313	-21.53320313	4155.908203	-2842.382813	2325.585938	-1055.126953	-2045.654297	1248.925781	667.5292969	7967.285156	-4155.908203	-4694.238281	4694.238281
700.mp3	3854.443359	1701.123047	-387.5976563	3143.847656	-2433.251953	1205.859375	-366.0644531	904.3945313	-839.7949219	-710.5957031	-1937.988281	-4263.574219	4866.503906	-3854.443359	4177.441406	861.328125	430.6640625	-43.06640625	2605.517578	-1571.923828	-8096.484375	3617.578125	-1012.060547	-1614.990234	2756.25	2605.517578	-322.9980469	1055.126953	-947.4609375	1098.193359	344.53125	193.7988281	-4543.505859	-2088.720703	-1012.060547	581.3964844	5770.898438	-5964.697266	5297.167969	1184.326172	-581.3964844	-4414.306641	-710.5957031	3488.378906	6072.363281	-6632.226563	-3100.78125	-215.3320313	43.06640625
702.mp3	-215.3320313	5146.435547	-624.4628906	1098.193359	-7773.486328	2928.515625	2325.585938	-5275.634766	3983.642578	624.4628906	-538.3300781	-538.3300781	-3014.648438	947.4609375	64.59960938	1227.392578	1701.123047	-947.4609375	-5060.302734	3940.576172	-796.7285156	5598.632813	-7967.285156	-1205.859375	3811.376953	1765.722656	-2627.050781	5017.236328	-4758.837891	-732.1289063	1765.722656	-1184.326172	-667.5292969	1076.660156	-2670.117188	8785.546875	-4349.707031	-64.59960938	-4651.171875	6459.960938	-2433.251953	4672.705078	-4392.773438	-1464.257813	193.7988281	1636.523438	-2971.582031	1550.390625	4048.242188
703.mp3	-1873.388672	-5469.433594	2110.253906	990.5273438	1894.921875	-3682.177734	5577.099609	-3079.248047	4112.841797	-2648.583984	1012.060547	-4392.773438	-495.2636719	-775.1953125	1012.060547	-172.265625	1636.523438	-150.7324219	-3057.714844	4651.171875	-1722.65625	-1205.859375	-2411.71875	6072.363281	4629.638672	2390.185547	-11434.13086	5038.769531	-4112.841797	4285.107422	1981.054688	-5512.5	1593.457031	-3574.511719	6826.025391	-3832.910156	1119.726563	-2928.515625	10400.53711	-7321.289063	-1744.189453	-2088.720703	990.5273438	4220.507813	-3229.980469	3337.646484	-4263.574219	4414.306641	-2476.318359
704.mp3	-107.6660156	602.9296875	-387.5976563	366.0644531	-387.5976563	258.3984375	667.5292969	-775.1953125	-279.9316406	667.5292969	-516.796875	645.9960938	-1248.925781	775.1953125	-322.9980469	-172.265625	150.7324219	710.5957031	-538.3300781	430.6640625	-473.7304688	-215.3320313	43.06640625	473.7304688	-387.5976563	215.3320313	-322.9980469	236.8652344	-452.1972656	904.3945313	1270.458984	-2734.716797	279.9316406	430.6640625	279.9316406	322.9980469	-473.7304688	0	-258.3984375	430.6640625	990.5273438	2110.253906	-1055.126953	107.6660156	-344.53125	2540.917969	-3100.78125	-538.3300781	-387.5976563
706.mp3	-1916.455078	-64.59960938	-409.1308594	-818.2617188	366.0644531	-2605.517578	1959.521484	495.2636719	1141.259766	-473.7304688	5426.367188	-5189.501953	-1291.992188	1787.255859	-2045.654297	5512.5	-6761.425781	-64.59960938	1787.255859	6115.429688	-6007.763672	3897.509766	-2950.048828	-1485.791016	2002.587891	-236.8652344	3875.976563	-5706.298828	-452.1972656	882.8613281	279.9316406	839.7949219	3725.244141	-2562.451172	-3337.646484	861.328125	322.9980469	-947.4609375	732.1289063	86.1328125	-1614.990234	279.9316406	2842.382813	1335.058594	-3660.644531	6072.363281	-5254.101563	-1012.060547	-215.3320313
707.mp3	301.4648438	0	0	21.53320313	0	-21.53320313	43.06640625	559.8632813	-624.4628906	1098.193359	-689.0625	-258.3984375	775.1953125	5318.701172	-4995.703125	107.6660156	-452.1972656	322.9980469	21.53320313	-1356.591797	1356.591797	236.8652344	-1162.792969	775.1953125	689.0625	-1787.255859	667.5292969	279.9316406	-64.59960938	-947.4609375	86.1328125	-107.6660156	86.1328125	0	21.53320313	0	21.53320313	-21.53320313	-21.53320313	21.53320313	0	-21.53320313	21.53320313	0	-43.06640625	-279.9316406	-129.1992188	64.59960938	366.0644531
708.mp3	5447.900391	-10099.07227	1765.722656	8505.615234	-1787.255859	2024.121094	-10895.80078	10529.73633	366.0644531	0	21.53320313	0	0	0	0	-13910.44922	-21.53320313	645.9960938	279.9316406	6718.359375	-6610.693359	129.1992188	861.328125	-1744.189453	-279.9316406	0	0	-21.53320313	43.06640625	-21.53320313	0	2390.185547	11541.79688	-107.6660156	86.1328125	0	-301.4648438	-3143.847656	3445.3125	0	-43.06640625	64.59960938	0	-86.1328125	86.1328125	-4715.771484	495.2636719	4198.974609	0
709.mp3	322.9980469	1248.925781	-861.328125	-1248.925781	1270.458984	-645.9960938	-43.06640625	710.5957031	-43.06640625	2519.384766	-1485.791016	-2153.320313	1205.859375	-1205.859375	2347.119141	-732.1289063	-882.8613281	473.7304688	-409.1308594	-64.59960938	301.4648438	-1012.060547	3639.111328	-1916.455078	-2088.720703	301.4648438	473.7304688	753.6621094	-322.9980469	-602.9296875	2454.785156	-2174.853516	-64.59960938	1744.189453	-1055.126953	624.4628906	-473.7304688	2067.1875	-1701.123047	366.0644531	-387.5976563	-86.1328125	-64.59960938	990.5273438	-904.3945313	1679.589844	-1658.056641	732.1289063	-1830.322266
710.mp3	-5361.767578	925.9277344	3014.648438	129.1992188	-1851.855469	-86.1328125	1227.392578	-990.5273438	279.9316406	-925.9277344	732.1289063	-796.7285156	2067.1875	-947.4609375	2497.851563	-1291.992188	-1421.191406	581.3964844	-1205.859375	-301.4648438	1937.988281	-2153.320313	1291.992188	-21.53320313	1141.259766	1528.857422	-258.3984375	-3574.511719	2605.517578	150.7324219	-559.8632813	2433.251953	-3143.847656	-1571.923828	-1658.056641	968.9941406	2024.121094	2045.654297	-904.3945313	753.6621094	-3832.910156	3165.380859	-1012.060547	3445.3125	-2713.183594	-516.796875	-516.796875	1442.724609	-129.1992188
711.mp3	0	645.9960938	-430.6640625	193.7988281	796.7285156	-968.9941406	1442.724609	-1464.257813	-21.53320313	4349.707031	-3639.111328	3380.712891	4629.638672	-8871.679688	21.53320313	193.7988281	-193.7988281	172.265625	150.7324219	-193.7988281	43.06640625	0	516.796875	-21.53320313	43.06640625	5749.365234	1765.722656	-8354.882813	150.7324219	129.1992188	-322.9980469	215.3320313	1787.255859	-1593.457031	0	-21.53320313	21.53320313	21.53320313	-21.53320313	3854.443359	3639.111328	-7838.085938	129.1992188	107.6660156	-322.9980469	236.8652344	1916.455078	-1916.455078	8462.548828
712.mp3	10572.80273	-11347.99805	753.6621094	-1055.126953	-64.59960938	344.53125	-516.796875	538.3300781	5641.699219	-5060.302734	2045.654297	-2928.515625	129.1992188	-387.5976563	-129.1992188	301.4648438	4521.972656	-4112.841797	559.8632813	-775.1953125	0	215.3320313	-473.7304688	236.8652344	-64.59960938	581.3964844	473.7304688	-990.5273438	5469.433594	-5146.435547	2217.919922	-2088.720703	322.9980469	-279.9316406	990.5273438	-1335.058594	150.7324219	236.8652344	1119.726563	-1571.923828	7644.287109	-7687.353516	581.3964844	-796.7285156	7213.623047	-7149.023438	4048.242188	-3940.576172	7708.886719
713.mp3	1012.060547	-2110.253906	3919.042969	2670.117188	-8118.017578	-732.1289063	-581.3964844	7730.419922	-5060.302734	2799.316406	-1442.724609	1033.59375	-366.0644531	-4457.373047	2627.050781	602.9296875	-366.0644531	215.3320313	538.3300781	904.3945313	129.1992188	1076.660156	129.1992188	-3703.710938	3875.976563	-4952.636719	2304.052734	366.0644531	366.0644531	-818.2617188	2799.316406	-3229.980469	947.4609375	-732.1289063	-1205.859375	1313.525391	947.4609375	-2842.382813	3165.380859	689.0625	-2950.048828	2174.853516	1184.326172	-3337.646484	710.5957031	882.8613281	-1227.392578	581.3964844	1313.525391
714.mp3	-193.7988281	-193.7988281	-3639.111328	538.3300781	6869.091797	-495.2636719	-1485.791016	-9173.144531	5167.96875	6029.296875	-10551.26953	3832.910156	-904.3945313	-1162.792969	2088.720703	-2067.1875	-1528.857422	107.6660156	1916.455078	-279.9316406	4263.574219	-3639.111328	-1507.324219	2885.449219	-1378.125	-2390.185547	3014.648438	-366.0644531	-1098.193359	1636.523438	-1033.59375	-2304.052734	1098.193359	538.3300781	-2024.121094	1808.789063	-2799.316406	4285.107422	-775.1953125	-1033.59375	-2239.453125	4198.974609	775.1953125	-624.4628906	-86.1328125	-344.53125	-1658.056641	1722.65625	236.8652344
715.mp3	-236.8652344	430.6640625	-43.06640625	-366.0644531	279.9316406	-645.9960938	775.1953125	-150.7324219	-624.4628906	430.6640625	473.7304688	-129.1992188	-624.4628906	215.3320313	-366.0644531	538.3300781	-387.5976563	409.1308594	-495.2636719	667.5292969	-366.0644531	0	538.3300781	-904.3945313	796.7285156	-172.265625	-516.796875	322.9980469	473.7304688	-129.1992188	-624.4628906	473.7304688	-645.9960938	452.1972656	107.6660156	43.06640625	-387.5976563	538.3300781	-344.53125	-21.53320313	538.3300781	-861.328125	1033.59375	-602.9296875	-86.1328125	64.59960938	-64.59960938	-322.9980469	861.328125
717.mp3	-538.3300781	301.4648438	-947.4609375	3402.246094	1227.392578	-4220.507813	-1227.392578	882.8613281	1959.521484	-2067.1875	1119.726563	-1248.925781	3036.181641	-2304.052734	1894.921875	-150.7324219	5167.96875	-7127.490234	-1335.058594	6395.361328	-1119.726563	-602.9296875	-4198.974609	1873.388672	1765.722656	-1636.523438	-904.3945313	452.1972656	1442.724609	-129.1992188	-1356.591797	-409.1308594	-2562.451172	7601.220703	172.265625	-7601.220703	12187.79297	-11412.59766	1313.525391	-1851.855469	172.265625	452.1972656	6158.496094	-5943.164063	4844.970703	3531.445313	-3466.845703	-3789.84375	6373.828125
718.mp3	-4866.503906	2756.25	-3875.976563	839.7949219	-193.7988281	818.2617188	1614.990234	-2174.853516	-882.8613281	2605.517578	3251.513672	-2885.449219	-2325.585938	2906.982422	-3122.314453	7105.957031	-6847.558594	2024.121094	-1830.322266	2950.048828	-4952.636719	710.5957031	3552.978516	-1550.390625	-150.7324219	-775.1953125	-1658.056641	3768.310547	968.9941406	-452.1972656	-2454.785156	710.5957031	-2971.582031	4543.505859	-968.9941406	150.7324219	-1485.791016	904.3945313	3682.177734	-2583.984375	-1485.791016	-559.8632813	387.5976563	624.4628906	968.9941406	-559.8632813	3079.248047	-3359.179688	559.8632813
719.mp3	5318.701172	-8204.150391	-107.6660156	7773.486328	-7579.6875	3186.914063	4974.169922	-4586.572266	3703.710938	-645.9960938	-1808.789063	1205.859375	-5964.697266	581.3964844	-667.5292969	4285.107422	2885.449219	-3294.580078	-2476.318359	3165.380859	-1399.658203	-3402.246094	6782.958984	-1270.458984	-2368.652344	1162.792969	1335.058594	172.265625	-2088.720703	3208.447266	-2777.783203	-3789.84375	-366.0644531	4888.037109	2497.851563	-4198.974609	-775.1953125	-2670.117188	6804.492188	-1744.189453	-3036.181641	6007.763672	-1593.457031	-1205.859375	1421.191406	-1787.255859	-258.3984375	1119.726563	-1012.060547
721.mp3	6309.228516	-5275.634766	-904.3945313	107.6660156	-430.6640625	-775.1953125	-1033.59375	1399.658203	-968.9941406	-430.6640625	409.1308594	538.3300781	-1335.058594	538.3300781	4651.171875	-2260.986328	2282.519531	2411.71875	-3940.576172	7881.152344	-3789.84375	-3552.978516	4414.306641	-2325.585938	-1981.054688	-2670.117188	1528.857422	-1894.921875	409.1308594	602.9296875	-430.6640625	8225.683594	-4823.4375	-968.9941406	-2605.517578	1055.126953	-236.8652344	-1119.726563	-236.8652344	473.7304688	107.6660156	10766.60156	-11972.46094	1507.324219	-839.7949219	1593.457031	7515.087891	-1291.992188	-5663.232422
722.mp3	3014.648438	-6546.09375	5792.431641	-6610.693359	-1571.923828	7665.820313	-6029.296875	-2519.384766	8225.683594	-2950.048828	1291.992188	732.1289063	1442.724609	-4844.970703	1873.388672	818.2617188	624.4628906	279.9316406	4242.041016	-5555.566406	-3789.84375	3940.576172	43.06640625	301.4648438	1442.724609	1830.322266	-1141.259766	538.3300781	-3789.84375	1291.992188	-3036.181641	4048.242188	-2110.253906	3854.443359	-3122.314453	4500.439453	-2993.115234	-5340.234375	3811.376953	21.53320313	2670.117188	-1485.791016	-3294.580078	-645.9960938	2950.048828	4737.304688	-1873.388672	1421.191406	-4565.039063
723.mp3	-3725.244141	5749.365234	1937.988281	-4349.707031	-2971.582031	2648.583984	-495.2636719	-2583.984375	13006.05469	-11843.26172	1055.126953	602.9296875	452.1972656	-1528.857422	2325.585938	968.9941406	-3854.443359	10271.33789	-10702.00195	4737.304688	-4242.041016	1378.125	10034.47266	-11218.79883	4543.505859	-4586.572266	3768.310547	-3832.910156	624.4628906	1765.722656	-1012.060547	9711.474609	-10745.06836	-516.796875	-21.53320313	5297.167969	-5857.03125	2476.318359	1421.191406	-1571.923828	5297.167969	-6998.291016	2691.650391	732.1289063	-2304.052734	9733.007813	-11240.33203	5297.167969	-4543.505859
724.mp3	1485.791016	-2842.382813	1873.388672	3057.714844	-2799.316406	-1291.992188	3639.111328	-2067.1875	667.5292969	-2820.849609	1851.855469	-21.53320313	1614.990234	301.4648438	538.3300781	-2476.318359	1356.591797	-1528.857422	-2756.25	3229.980469	1636.523438	-645.9960938	-150.7324219	1507.324219	-2325.585938	-344.53125	21.53320313	-1421.191406	796.7285156	645.9960938	1937.988281	-710.5957031	1184.326172	-947.4609375	1291.992188	-2713.183594	3273.046875	1571.923828	-4478.90625	-1593.457031	-1012.060547	5146.435547	-1291.992188	-1119.726563	-602.9296875	-925.9277344	-1033.59375	495.2636719	-624.4628906
725.mp3	-258.3984375	107.6660156	-3036.181641	387.5976563	4651.171875	-3079.248047	-2540.917969	-753.6621094	4435.839844	-3294.580078	2820.849609	-3229.980469	4780.371094	-2131.787109	3897.509766	-2928.515625	-1765.722656	-258.3984375	1033.59375	-7321.289063	7321.289063	-4026.708984	6395.361328	624.4628906	-1141.259766	-236.8652344	-3639.111328	5383.300781	-10831.20117	1335.058594	9388.476563	-236.8652344	-3596.044922	-6459.960938	6115.429688	1270.458984	-689.0625	2024.121094	215.3320313	-1916.455078	2088.720703	-3079.248047	4995.703125	-5081.835938	1744.189453	-2131.787109	-301.4648438	1313.525391	279.9316406
726.mp3	1313.525391	236.8652344	86.1328125	-107.6660156	366.0644531	-1227.392578	129.1992188	-925.9277344	1507.324219	-1098.193359	1227.392578	-732.1289063	107.6660156	-538.3300781	344.53125	-1098.193359	925.9277344	301.4648438	-602.9296875	64.59960938	689.0625	775.1953125	-1098.193359	150.7324219	689.0625	86.1328125	1593.457031	-1205.859375	-1184.326172	861.328125	-21.53320313	-107.6660156	193.7988281	-516.796875	-21.53320313	473.7304688	-64.59960938	-409.1308594	775.1953125	-387.5976563	64.59960938	-107.6660156	215.3320313	215.3320313	-21.53320313	-279.9316406	-258.3984375	559.8632813	-689.0625
727.mp3	-172.265625	-193.7988281	301.4648438	-581.3964844	279.9316406	0	-301.4648438	64.59960938	21.53320313	193.7988281	0	21.53320313	-193.7988281	193.7988281	-21.53320313	-129.1992188	0	64.59960938	86.1328125	-107.6660156	64.59960938	-86.1328125	107.6660156	-64.59960938	-193.7988281	0	258.3984375	-236.8652344	236.8652344	0	-43.06640625	43.06640625	-107.6660156	-129.1992188	64.59960938	172.265625	-279.9316406	301.4648438	-21.53320313	-64.59960938	-64.59960938	-107.6660156	150.7324219	258.3984375	236.8652344	21.53320313	-279.9316406	258.3984375	-559.8632813
728.mp3	-2045.654297	1937.988281	-2648.583984	732.1289063	0	-1012.060547	559.8632813	86.1328125	818.2617188	-150.7324219	1141.259766	968.9941406	-2971.582031	1055.126953	-624.4628906	-968.9941406	21.53320313	-107.6660156	-172.265625	-473.7304688	1012.060547	2088.720703	2239.453125	-4565.039063	796.7285156	-409.1308594	1442.724609	-1012.060547	452.1972656	-818.2617188	1658.056641	-1787.255859	3488.378906	-3036.181641	193.7988281	-775.1953125	1335.058594	-452.1972656	172.265625	925.9277344	495.2636719	839.7949219	-1937.988281	-667.5292969	1227.392578	-1227.392578	-215.3320313	753.6621094	-645.9960938
729.mp3	818.2617188	-3746.777344	2562.451172	753.6621094	-2153.320313	21.53320313	1313.525391	4306.640625	-1033.59375	-1830.322266	-1679.589844	861.328125	-1421.191406	1098.193359	-753.6621094	2174.853516	-1378.125	689.0625	-258.3984375	-2411.71875	-1851.855469	-753.6621094	4457.373047	-4392.773438	-1679.589844	10702.00195	-7665.820313	-2260.986328	3423.779297	-1851.855469	-753.6621094	1291.992188	64.59960938	1464.257813	-150.7324219	258.3984375	-3036.181641	2691.650391	-710.5957031	-947.4609375	2799.316406	-1076.660156	-1894.921875	516.796875	5318.701172	-6761.425781	2648.583984	107.6660156	-3165.380859
730.mp3	5792.431641	-6890.625	5318.701172	-3143.847656	3466.845703	1744.189453	-1571.923828	-1270.458984	2713.183594	-1012.060547	-1830.322266	64.59960938	1744.189453	-1356.591797	-258.3984375	1894.921875	1033.59375	-4306.640625	-64.59960938	-1787.255859	4543.505859	-215.3320313	775.1953125	322.9980469	-495.2636719	21.53320313	581.3964844	495.2636719	-2390.185547	1894.921875	-990.5273438	-3359.179688	2863.916016	-1248.925781	-1162.792969	-409.1308594	2906.982422	624.4628906	258.3984375	581.3964844	-279.9316406	-1378.125	-1184.326172	775.1953125	1550.390625	-4242.041016	344.53125	4844.970703	64.59960938
731.mp3	-4306.640625	-2648.583984	9797.607422	-7450.488281	5727.832031	-366.0644531	3294.580078	-4608.105469	4198.974609	1485.791016	-193.7988281	559.8632813	-2045.654297	-624.4628906	2325.585938	-1399.658203	3294.580078	-3316.113281	2562.451172	-1679.589844	150.7324219	-1291.992188	387.5976563	-5426.367188	4586.572266	-732.1289063	882.8613281	21.53320313	-150.7324219	-2390.185547	1959.521484	-1313.525391	-107.6660156	1227.392578	-904.3945313	2174.853516	-1421.191406	150.7324219	-1119.726563	559.8632813	1636.523438	-645.9960938	-366.0644531	-4500.439453	-258.3984375	5038.769531	-4242.041016	-387.5976563	1248.925781
732.mp3	1076.660156	495.2636719	-947.4609375	-2605.517578	753.6621094	-215.3320313	-129.1992188	-818.2617188	409.1308594	882.8613281	-861.328125	559.8632813	1076.660156	-2304.052734	839.7949219	-775.1953125	-904.3945313	1162.792969	2110.253906	-1701.123047	-1464.257813	1076.660156	581.3964844	-258.3984375	473.7304688	-1313.525391	3574.511719	-1335.058594	-1012.060547	-1851.855469	1550.390625	473.7304688	-258.3984375	258.3984375	-279.9316406	193.7988281	-1894.921875	2045.654297	-732.1289063	689.0625	1528.857422	-1851.855469	-645.9960938	86.1328125	366.0644531	2002.587891	-2691.650391	21.53320313	21.53320313
733.mp3	516.796875	322.9980469	2110.253906	129.1992188	-3100.78125	1571.923828	366.0644531	-753.6621094	968.9941406	1507.324219	-1162.792969	-21.53320313	6309.228516	-6976.757813	-1571.923828	1335.058594	452.1972656	-236.8652344	796.7285156	-1744.189453	1485.791016	-64.59960938	-430.6640625	-150.7324219	452.1972656	-1227.392578	-667.5292969	1055.126953	0	2648.583984	-236.8652344	-1012.060547	-1119.726563	-1442.724609	1076.660156	-495.2636719	1916.455078	-1571.923828	-947.4609375	1679.589844	215.3320313	2799.316406	-2562.451172	-107.6660156	1744.189453	-3962.109375	925.9277344	732.1289063	2153.320313
734.mp3	-1421.191406	3208.447266	904.3945313	-2950.048828	-1205.859375	1485.791016	4478.90625	-2950.048828	-710.5957031	-2691.650391	-107.6660156	4608.105469	-3574.511719	-1291.992188	1916.455078	-2110.253906	5275.634766	-2713.183594	-2067.1875	2713.183594	3466.845703	-5124.902344	-516.796875	-64.59960938	1981.054688	1658.056641	-3875.976563	1808.789063	-796.7285156	43.06640625	-172.265625	-1528.857422	1464.257813	2519.384766	-3316.113281	-129.1992188	-775.1953125	5232.568359	-2950.048828	-2260.986328	2153.320313	5189.501953	-5749.365234	-904.3945313	2476.318359	-602.9296875	-968.9941406	796.7285156	2950.048828
735.mp3	1378.125	-1313.525391	473.7304688	-4608.105469	2497.851563	6804.492188	-9733.007813	322.9980469	4565.039063	-4371.240234	7127.490234	-6072.363281	4909.570313	-1614.990234	624.4628906	3531.445313	-2820.849609	-3854.443359	301.4648438	5770.898438	2433.251953	-3229.980469	-4629.638672	839.7949219	3768.310547	-6804.492188	4737.304688	-2756.25	1442.724609	6072.363281	-9259.277344	-775.1953125	-172.265625	2605.517578	-366.0644531	4349.707031	-6567.626953	0	3057.714844	-2239.453125	1119.726563	-1119.726563	344.53125	9345.410156	-7407.421875	-236.8652344	-409.1308594	-21.53320313	-1205.859375
736.mp3	-495.2636719	-473.7304688	215.3320313	0	-258.3984375	21.53320313	236.8652344	-366.0644531	258.3984375	-387.5976563	0	0	0	0	-236.8652344	301.4648438	0	0	150.7324219	-21.53320313	-21.53320313	0	43.06640625	-21.53320313	258.3984375	667.5292969	-452.1972656	925.9277344	-452.1972656	0	-215.3320313	-409.1308594	21.53320313	-21.53320313	1248.925781	-796.7285156	-904.3945313	0	0	0	0	0	0	-279.9316406	-64.59960938	710.5957031	-366.0644531	0	129.1992188
737.mp3	-1464.257813	3402.246094	-2885.449219	-366.0644531	2777.783203	-2670.117188	-64.59960938	2519.384766	-2777.783203	3186.914063	-2497.851563	-559.8632813	3940.576172	-4134.375	3402.246094	-2799.316406	3122.314453	-1012.060547	86.1328125	-2562.451172	279.9316406	-559.8632813	4177.441406	-3682.177734	-581.3964844	2196.386719	-2411.71875	258.3984375	-107.6660156	43.06640625	1378.125	-1378.125	-301.4648438	4220.507813	-4414.306641	172.265625	947.4609375	-1076.660156	1098.193359	-409.1308594	-624.4628906	3660.644531	-3617.578125	2713.183594	-2648.583984	473.7304688	322.9980469	64.59960938	-1055.126953
738.mp3	2648.583984	86.1328125	-344.53125	-6567.626953	3316.113281	-2174.853516	5555.566406	-4091.308594	4543.505859	-4801.904297	-732.1289063	215.3320313	1981.054688	-1528.857422	-1335.058594	-1722.65625	5383.300781	129.1992188	-2347.119141	1291.992188	3445.3125	-3251.513672	1765.722656	-2950.048828	-495.2636719	2110.253906	-2045.654297	1765.722656	-1851.855469	-495.2636719	5770.898438	-2627.050781	1033.59375	-4565.039063	-409.1308594	5641.699219	-3531.445313	1012.060547	-1507.324219	86.1328125	2519.384766	1184.326172	-2325.585938	43.06640625	-1636.523438	7019.824219	-7062.890625	1248.925781	-1119.726563
739.mp3	9496.142578	-6912.158203	452.1972656	-129.1992188	3789.84375	-2842.382813	-732.1289063	-1399.658203	6955.224609	1055.126953	-1873.388672	-5469.433594	6546.09375	-9603.808594	904.3945313	7601.220703	-9711.474609	430.6640625	-409.1308594	5770.898438	818.2617188	-3811.376953	5835.498047	-1722.65625	1765.722656	-968.9941406	-2217.919922	1270.458984	1184.326172	-947.4609375	2411.71875	-1636.523438	-1808.789063	4629.638672	-3940.576172	2605.517578	-3875.976563	925.9277344	2993.115234	-2583.984375	1098.193359	516.796875	1313.525391	-3251.513672	2174.853516	-710.5957031	495.2636719	516.796875	-645.9960938
740.mp3	-2088.720703	-732.1289063	86.1328125	559.8632813	4285.107422	-1291.992188	4285.107422	-1313.525391	-6869.091797	-64.59960938	5986.230469	1119.726563	-4198.974609	-409.1308594	1981.054688	-667.5292969	732.1289063	2131.787109	-2691.650391	-4069.775391	3768.310547	4026.708984	-3832.910156	2347.119141	-2950.048828	2454.785156	-1701.123047	322.9980469	64.59960938	-3832.910156	3552.978516	-2045.654297	3660.644531	-1959.521484	-2217.919922	624.4628906	1701.123047	3919.042969	-3316.113281	-904.3945313	559.8632813	-473.7304688	-2842.382813	1701.123047	1485.791016	-3875.976563	3919.042969	1485.791016	-3703.710938
741.mp3	-4586.572266	-947.4609375	9754.541016	-7299.755859	2734.716797	-430.6640625	2325.585938	-8010.351563	5986.230469	-667.5292969	-5383.300781	581.3964844	409.1308594	2648.583984	6201.5625	-12123.19336	1076.660156	645.9960938	6632.226563	-7838.085938	-172.265625	5512.5	1356.591797	-1076.660156	-3639.111328	-495.2636719	387.5976563	-1270.458984	4392.773438	-4543.505859	5490.966797	-667.5292969	-2239.453125	-2583.984375	-796.7285156	2497.851563	-2260.986328	1765.722656	8570.214844	-4737.304688	430.6640625	-4586.572266	6244.628906	-8118.017578	2885.449219	-2217.919922	3337.646484	-1701.123047	-1291.992188
742.mp3	2239.453125	129.1992188	-172.265625	-1571.923828	1184.326172	344.53125	-559.8632813	322.9980469	344.53125	236.8652344	-882.8613281	150.7324219	-150.7324219	-236.8652344	-279.9316406	-1012.060547	2088.720703	-904.3945313	344.53125	753.6621094	-732.1289063	193.7988281	430.6640625	-21.53320313	-430.6640625	129.1992188	-172.265625	366.0644531	-732.1289063	-1141.259766	2476.318359	322.9980469	-1119.726563	279.9316406	64.59960938	-1485.791016	1055.126953	452.1972656	43.06640625	-215.3320313	-301.4648438	387.5976563	-258.3984375	172.265625	193.7988281	-86.1328125	107.6660156	-279.9316406	-366.0644531
743.mp3	4565.039063	1658.056641	-2971.582031	2906.982422	-3746.777344	3875.976563	-4629.638672	-107.6660156	2067.1875	4134.375	-5684.765625	5426.367188	-3337.646484	-2476.318359	-667.5292969	3919.042969	1313.525391	-3165.380859	-3251.513672	2562.451172	-2174.853516	2454.785156	-2734.716797	5167.96875	2390.185547	-2390.185547	-6093.896484	5469.433594	-5577.099609	2863.916016	-1808.789063	4629.638672	581.3964844	-3682.177734	-1658.056641	2906.982422	-2691.650391	4414.306641	-4457.373047	5706.298828	2217.919922	-2820.849609	-5792.431641	7773.486328	-7924.21875	7299.755859	-6416.894531	-409.1308594	-559.8632813
744.mp3	0	1205.859375	215.3320313	-2950.048828	3316.113281	193.7988281	-1227.392578	2454.785156	-4694.238281	-1291.992188	1421.191406	2540.917969	107.6660156	-1291.992188	1421.191406	2734.716797	-4844.970703	1270.458984	-2454.785156	624.4628906	-2347.119141	2497.851563	3423.779297	-7364.355469	7105.957031	-4543.505859	-129.1992188	5254.101563	-4005.175781	-581.3964844	2110.253906	-2282.519531	5254.101563	-7967.285156	5340.234375	-990.5273438	7558.154297	-6546.09375	-2196.386719	-1119.726563	2196.386719	3208.447266	-2411.71875	-322.9980469	366.0644531	-1550.390625	5727.832031	-7558.154297	1981.054688
745.mp3	-2885.449219	3208.447266	1981.054688	-3854.443359	2002.587891	-968.9941406	710.5957031	-2153.320313	-882.8613281	3208.447266	-3273.046875	1421.191406	2713.183594	-4069.775391	4220.507813	-2799.316406	904.3945313	2993.115234	-2174.853516	107.6660156	-3552.978516	4198.974609	1442.724609	-5555.566406	3509.912109	-301.4648438	-2906.982422	4608.105469	-4758.837891	3445.3125	-925.9277344	1571.923828	947.4609375	-5232.568359	5081.835938	-5124.902344	129.1992188	3423.779297	-3273.046875	172.265625	3337.646484	-2842.382813	2390.185547	-2993.115234	2734.716797	409.1308594	-3165.380859	4672.705078	-5060.302734
746.mp3	1593.457031	-430.6640625	-1636.523438	-21.53320313	2131.787109	387.5976563	-732.1289063	-452.1972656	-258.3984375	732.1289063	1227.392578	-1701.123047	5038.769531	-4155.908203	-2627.050781	1679.589844	-1378.125	1981.054688	-21.53320313	-839.7949219	4866.503906	-5081.835938	-947.4609375	1959.521484	-732.1289063	344.53125	-1701.123047	1658.056641	-968.9941406	667.5292969	387.5976563	430.6640625	3186.914063	-3402.246094	-1291.992188	215.3320313	-172.265625	667.5292969	409.1308594	-366.0644531	775.1953125	-1550.390625	1033.59375	-1378.125	1765.722656	-193.7988281	-581.3964844	839.7949219	387.5976563
747.mp3	-172.265625	-150.7324219	172.265625	-236.8652344	215.3320313	21.53320313	21.53320313	-538.3300781	301.4648438	-107.6660156	301.4648438	559.8632813	1270.458984	-2088.720703	1141.259766	-732.1289063	236.8652344	-473.7304688	64.59960938	21.53320313	925.9277344	-882.8613281	516.796875	-559.8632813	150.7324219	-258.3984375	344.53125	-215.3320313	107.6660156	-215.3320313	-129.1992188	107.6660156	236.8652344	129.1992188	-301.4648438	215.3320313	-236.8652344	667.5292969	-775.1953125	0	-107.6660156	279.9316406	-279.9316406	172.265625	-150.7324219	150.7324219	-86.1328125	129.1992188	-129.1992188
748.mp3	-645.9960938	0	86.1328125	215.3320313	-215.3320313	473.7304688	-409.1308594	-107.6660156	150.7324219	-86.1328125	21.53320313	150.7324219	-236.8652344	-64.59960938	452.1972656	-387.5976563	689.0625	-193.7988281	-495.2636719	43.06640625	43.06640625	-21.53320313	559.8632813	-495.2636719	64.59960938	430.6640625	-516.796875	-21.53320313	-21.53320313	495.2636719	-279.9316406	387.5976563	-624.4628906	-107.6660156	172.265625	193.7988281	21.53320313	107.6660156	-366.0644531	0	732.1289063	-710.5957031	409.1308594	-86.1328125	-279.9316406	-64.59960938	43.06640625	-43.06640625	279.9316406
749.mp3	904.3945313	-21.53320313	-43.06640625	-366.0644531	-473.7304688	818.2617188	236.8652344	-1119.726563	947.4609375	107.6660156	1248.925781	-1744.189453	3660.644531	-3186.914063	3552.978516	-3165.380859	0	-366.0644531	5124.902344	-3811.376953	5017.236328	-5663.232422	5404.833984	-4888.037109	-968.9941406	1485.791016	-1679.589844	-236.8652344	4155.908203	-3036.181641	-753.6621094	473.7304688	-172.265625	-258.3984375	-150.7324219	-344.53125	2153.320313	-2627.050781	21.53320313	322.9980469	-236.8652344	6072.363281	-6459.960938	1399.658203	-366.0644531	-107.6660156	-1033.59375	6352.294922	-2153.320313
750.mp3	-882.8613281	1162.792969	559.8632813	-990.5273438	1744.189453	-1033.59375	-624.4628906	925.9277344	-624.4628906	-258.3984375	-538.3300781	775.1953125	624.4628906	-1313.525391	3488.378906	-3100.78125	-452.1972656	1550.390625	2174.853516	-1894.921875	-1894.921875	-193.7988281	1421.191406	-129.1992188	-21.53320313	516.796875	-150.7324219	-344.53125	-1205.859375	1335.058594	2476.318359	-4091.308594	1959.521484	-473.7304688	-882.8613281	-602.9296875	882.8613281	602.9296875	409.1308594	-1550.390625	1141.259766	215.3320313	-1291.992188	-990.5273438	-21.53320313	64.59960938	559.8632813	602.9296875	-387.5976563
756.mp3	-344.53125	581.3964844	-710.5957031	215.3320313	-624.4628906	559.8632813	-215.3320313	215.3320313	-21.53320313	-86.1328125	-43.06640625	1679.589844	-2110.253906	344.53125	64.59960938	495.2636719	-344.53125	366.0644531	-516.796875	645.9960938	-968.9941406	452.1972656	-150.7324219	193.7988281	-21.53320313	43.06640625	-43.06640625	1184.326172	-1744.189453	602.9296875	-172.265625	1270.458984	-1313.525391	1270.458984	-1227.392578	516.796875	-947.4609375	1959.521484	-1550.390625	215.3320313	-215.3320313	172.265625	-279.9316406	1356.591797	-1658.056641	818.2617188	-409.1308594	1421.191406	-1464.257813
757.mp3	-193.7988281	2885.449219	-4112.841797	-107.6660156	861.328125	3897.509766	-2863.916016	1356.591797	-2734.716797	-43.06640625	-64.59960938	-344.53125	1571.923828	129.1992188	-1722.65625	-667.5292969	0	5641.699219	1119.726563	-6287.695313	2024.121094	4242.041016	-6739.892578	495.2636719	-645.9960938	430.6640625	1033.59375	193.7988281	430.6640625	-1937.988281	-64.59960938	5103.369141	-4974.169922	861.328125	2691.650391	3380.712891	-6395.361328	-904.3945313	796.7285156	473.7304688	581.3964844	-624.4628906	-193.7988281	-279.9316406	4866.503906	-4931.103516	0	1205.859375	4220.507813
758.mp3	1744.189453	-3186.914063	-4543.505859	-1399.658203	689.0625	925.9277344	2088.720703	-1722.65625	2260.986328	-3552.978516	-387.5976563	1098.193359	-495.2636719	4112.841797	-3617.578125	-516.796875	1981.054688	-215.3320313	1335.058594	710.5957031	-193.7988281	43.06640625	-4263.574219	2863.916016	-2562.451172	4737.304688	-796.7285156	-3617.578125	150.7324219	3897.509766	-1335.058594	-732.1289063	602.9296875	2131.787109	-667.5292969	-538.3300781	-2777.783203	4457.373047	-2217.919922	-322.9980469	1873.388672	-3897.509766	409.1308594	-344.53125	-301.4648438	2174.853516	21.53320313	-516.796875	-1507.324219
759.mp3	968.9941406	-1227.392578	925.9277344	0	107.6660156	-925.9277344	1184.326172	-2304.052734	-5017.236328	-1162.792969	5986.230469	-3552.978516	-1055.126953	2325.585938	-107.6660156	-452.1972656	-2110.253906	2756.25	-2627.050781	3962.109375	1076.660156	968.9941406	-753.6621094	581.3964844	452.1972656	1894.921875	-5060.302734	4005.175781	-3897.509766	3596.044922	968.9941406	-1119.726563	-3208.447266	2411.71875	-1937.988281	409.1308594	559.8632813	-667.5292969	581.3964844	2648.583984	-4694.238281	2885.449219	559.8632813	-753.6621094	-947.4609375	1421.191406	-215.3320313	624.4628906	-602.9296875
763.mp3	-1119.726563	-193.7988281	581.3964844	0	1464.257813	-2024.121094	409.1308594	-86.1328125	215.3320313	236.8652344	-215.3320313	2174.853516	-2648.583984	150.7324219	6201.5625	-1937.988281	-861.328125	-1658.056641	-925.9277344	107.6660156	-129.1992188	-258.3984375	-43.06640625	1248.925781	-861.328125	-387.5976563	366.0644531	-344.53125	3596.044922	3036.181641	-6309.228516	732.1289063	-1119.726563	1765.722656	-1614.990234	3574.511719	-4069.775391	452.1972656	387.5976563	1894.921875	-2239.453125	2002.587891	-2088.720703	0	990.5273438	64.59960938	3208.447266	-4285.107422	258.3984375
764.mp3	1614.990234	2756.25	-4048.242188	-538.3300781	1873.388672	-1184.326172	-1399.658203	4005.175781	-3337.646484	3014.648438	-2648.583984	-366.0644531	3725.244141	-1442.724609	1184.326172	-4155.908203	818.2617188	4435.839844	-5706.298828	-1528.857422	6761.425781	-624.4628906	-2476.318359	-1550.390625	3316.113281	-5254.101563	-236.8652344	-258.3984375	7278.222656	-3143.847656	-322.9980469	-129.1992188	-2196.386719	-301.4648438	3122.314453	1744.189453	-5534.033203	-258.3984375	4952.636719	-3337.646484	2002.587891	-2583.984375	4586.572266	-5211.035156	3617.578125	-2174.853516	2906.982422	-4974.169922	732.1289063
767.mp3	5254.101563	236.8652344	1055.126953	-5081.835938	4306.640625	279.9316406	-775.1953125	1055.126953	-1851.855469	-3423.779297	4349.707031	-4328.173828	624.4628906	1291.992188	-818.2617188	-4952.636719	4543.505859	344.53125	1658.056641	-6739.892578	5835.498047	-366.0644531	0	538.3300781	925.9277344	-2906.982422	3703.710938	-5275.634766	21.53320313	2670.117188	-947.4609375	-3531.445313	2842.382813	1959.521484	-2885.449219	-1916.455078	2131.787109	2627.050781	-4909.570313	4931.103516	-1658.056641	215.3320313	-473.7304688	-2217.919922	2971.582031	1184.326172	-2971.582031	-1162.792969	-1227.392578
769.mp3	1916.455078	129.1992188	5189.501953	-968.9941406	-344.53125	-5900.097656	753.6621094	-882.8613281	-409.1308594	1313.525391	-1378.125	-172.265625	43.06640625	1012.060547	-1507.324219	387.5976563	86.1328125	1614.990234	-839.7949219	129.1992188	-581.3964844	624.4628906	-2002.587891	1937.988281	-559.8632813	129.1992188	430.6640625	86.1328125	-710.5957031	2260.986328	-1679.589844	-1614.990234	1356.591797	-516.796875	-107.6660156	-602.9296875	-667.5292969	86.1328125	624.4628906	322.9980469	7536.621094	-8785.546875	452.1972656	2648.583984	-3122.314453	667.5292969	4801.904297	-3919.042969	193.7988281
773.mp3	-21.53320313	21.53320313	172.265625	2067.1875	-2196.386719	3531.445313	-3552.978516	0	0	-43.06640625	1614.990234	-1679.589844	3682.177734	-3552.978516	-64.59960938	-43.06640625	64.59960938	624.4628906	-602.9296875	3014.648438	-3143.847656	107.6660156	21.53320313	-107.6660156	1033.59375	-861.328125	3100.78125	-3337.646484	236.8652344	86.1328125	366.0644531	1119.726563	796.7285156	1464.257813	-1378.125	796.7285156	-2174.853516	-1076.660156	215.3320313	-409.1308594	3832.910156	-732.1289063	43.06640625	-279.9316406	-452.1972656	-1399.658203	1507.324219	624.4628906	-3057.714844
775.mp3	279.9316406	86.1328125	21.53320313	-107.6660156	-21.53320313	-258.3984375	366.0644531	21.53320313	753.6621094	-753.6621094	-129.1992188	-258.3984375	452.1972656	-150.7324219	495.2636719	-107.6660156	-430.6640625	-258.3984375	602.9296875	-258.3984375	4263.574219	-3832.910156	-495.2636719	-21.53320313	516.796875	-21.53320313	4263.574219	-3854.443359	-882.8613281	-43.06640625	150.7324219	172.265625	9173.144531	-8936.279297	-236.8652344	-344.53125	301.4648438	753.6621094	8850.146484	-9216.210938	-516.796875	-150.7324219	710.5957031	193.7988281	10658.93555	-10874.26758	-516.796875	-21.53320313	818.2617188
776.mp3	1571.923828	-2756.25	5770.898438	-6136.962891	-64.59960938	5663.232422	-2993.115234	3703.710938	-5383.300781	-667.5292969	3596.044922	-2842.382813	2196.386719	-3380.712891	689.0625	3359.179688	-3574.511719	6180.029297	-5447.900391	732.1289063	624.4628906	-861.328125	5727.832031	-7105.957031	258.3984375	1421.191406	-1658.056641	7019.824219	-6416.894531	3574.511719	-2713.183594	-1442.724609	6675.292969	-7041.357422	2777.783203	-2153.320313	64.59960938	6201.5625	-5490.966797	2433.251953	-1012.060547	-1421.191406	2110.253906	2627.050781	-4672.705078	-1593.457031	0	409.1308594	7235.15625
777.mp3	-5383.300781	1248.925781	495.2636719	-861.328125	387.5976563	3100.78125	-1679.589844	-689.0625	-2842.382813	2497.851563	-667.5292969	258.3984375	-322.9980469	2906.982422	-1636.523438	-538.3300781	344.53125	344.53125	86.1328125	-4134.375	3832.910156	-43.06640625	-2497.851563	1722.65625	1313.525391	3036.181641	-6093.896484	2110.253906	-2476.318359	6804.492188	-1808.789063	-5857.03125	-495.2636719	3875.976563	-3273.046875	2433.251953	-1593.457031	-301.4648438	2605.517578	2110.253906	-4198.974609	2756.25	-3273.046875	1227.392578	1873.388672	-2519.384766	3208.447266	-1894.921875	-1227.392578
779.mp3	516.796875	-645.9960938	193.7988281	-193.7988281	409.1308594	-344.53125	-64.59960938	624.4628906	-581.3964844	0	150.7324219	-193.7988281	732.1289063	-258.3984375	-430.6640625	86.1328125	667.5292969	-753.6621094	-43.06640625	129.1992188	172.265625	4672.705078	-4435.839844	-495.2636719	150.7324219	-215.3320313	602.9296875	-516.796875	43.06640625	4069.775391	-3919.042969	-129.1992188	150.7324219	10163.67188	-9797.607422	-581.3964844	387.5976563	10206.73828	-1119.726563	-9151.611328	43.06640625	9862.207031	-1485.791016	-5211.035156	-3122.314453	7342.822266	3014.648438	-9237.744141	3940.576172
780.mp3	-495.2636719	1787.255859	-7192.089844	7278.222656	-624.4628906	-1787.255859	-5534.033203	215.3320313	3251.513672	1055.126953	2045.654297	-6287.695313	7751.953125	-2045.654297	-3337.646484	-6330.761719	4478.90625	-4478.90625	7515.087891	-7493.554688	2497.851563	6869.091797	366.0644531	1162.792969	-8376.416016	8785.546875	-1335.058594	1507.324219	-7105.957031	1076.660156	3940.576172	-1894.921875	2454.785156	-8182.617188	9689.941406	-2411.71875	1894.921875	-7149.023438	4801.904297	925.9277344	-1485.791016	-3596.044922	904.3945313	3919.042969	-1679.589844	4048.242188	-4026.708984	3832.910156	-1356.591797
781.mp3	1012.060547	409.1308594	-2067.1875	6201.5625	990.5273438	-6653.759766	215.3320313	3596.044922	2540.917969	-5857.03125	839.7949219	1033.59375	4974.169922	-7041.357422	1421.191406	-193.7988281	-1141.259766	387.5976563	-775.1953125	7730.419922	-6287.695313	602.9296875	3596.044922	-1205.859375	-2885.449219	-430.6640625	624.4628906	-430.6640625	3768.310547	-3983.642578	2454.785156	-1356.591797	3811.376953	-3574.511719	3682.177734	559.8632813	-3811.376953	2950.048828	-1485.791016	-3122.314453	-1313.525391	6804.492188	-1894.921875	732.1289063	430.6640625	-3832.910156	3919.042969	-6416.894531	2153.320313
782.mp3	-107.6660156	-86.1328125	-43.06640625	1033.59375	-1916.455078	839.7949219	710.5957031	-1399.658203	2390.185547	-344.53125	-1528.857422	710.5957031	-64.59960938	-624.4628906	1205.859375	-516.796875	689.0625	-1528.857422	-667.5292969	-301.4648438	1162.792969	193.7988281	215.3320313	-775.1953125	-344.53125	150.7324219	409.1308594	21.53320313	0	215.3320313	1636.523438	-1055.126953	1098.193359	-3014.648438	-1399.658203	1055.126953	-1205.859375	1119.726563	-2411.71875	1851.855469	215.3320313	322.9980469	-2476.318359	2863.916016	-1055.126953	2390.185547	-3962.109375	3660.644531	-689.0625
784.mp3	-2368.652344	1787.255859	-3768.310547	-3660.644531	3789.84375	-689.0625	5813.964844	-904.3945313	-3531.445313	-1119.726563	4478.90625	64.59960938	-3014.648438	-6610.693359	8677.880859	-9130.078125	3229.980469	7622.753906	-732.1289063	-4457.373047	1378.125	2217.919922	-172.265625	-9043.945313	6890.625	624.4628906	-366.0644531	2282.519531	-6481.494141	4974.169922	-2691.650391	1248.925781	3316.113281	-4155.908203	5146.435547	-3100.78125	-1227.392578	667.5292969	2713.183594	-3423.779297	1270.458984	-1830.322266	2605.517578	-7902.685547	4866.503906	258.3984375	2885.449219	-645.9960938	-1787.255859
787.mp3	-1851.855469	1550.390625	4005.175781	-4478.90625	279.9316406	-710.5957031	990.5273438	-775.1953125	2024.121094	-2519.384766	1270.458984	1378.125	-86.1328125	-1981.054688	1808.789063	-1033.59375	4801.904297	-2885.449219	-3100.78125	0	344.53125	2691.650391	-1399.658203	-1636.523438	-538.3300781	559.8632813	602.9296875	689.0625	344.53125	-2347.119141	2196.386719	-1550.390625	1012.060547	-1335.058594	409.1308594	5663.232422	-5490.966797	753.6621094	861.328125	21.53320313	-1227.392578	1464.257813	-473.7304688	387.5976563	-495.2636719	366.0644531	-1830.322266	2347.119141	-1916.455078
789.mp3	86.1328125	129.1992188	1593.457031	-2174.853516	150.7324219	4392.773438	-1055.126953	-3294.580078	1959.521484	-2347.119141	172.265625	710.5957031	-516.796875	775.1953125	8720.947266	-5835.498047	-3445.3125	-1012.060547	409.1308594	301.4648438	-689.0625	3617.578125	4069.775391	-6481.494141	64.59960938	-495.2636719	-452.1972656	0	732.1289063	-409.1308594	8936.279297	-8677.880859	1528.857422	-1679.589844	-667.5292969	-107.6660156	2304.052734	-1916.455078	9754.541016	-8914.746094	-129.1992188	-689.0625	3962.109375	-4177.441406	43.06640625	3596.044922	2217.919922	602.9296875	-6050.830078
790.mp3	-2067.1875	5081.835938	-3208.447266	3208.447266	-3639.111328	-495.2636719	86.1328125	-2260.986328	7644.287109	-6115.429688	-581.3964844	947.4609375	645.9960938	968.9941406	-839.7949219	-968.9941406	2304.052734	-3488.378906	4263.574219	-2454.785156	-1119.726563	2239.453125	-1528.857422	322.9980469	301.4648438	-1442.724609	3531.445313	2282.519531	-2476.318359	-4026.708984	667.5292969	904.3945313	3962.109375	667.5292969	-4198.974609	4586.572266	-3251.513672	387.5976563	2174.853516	-5232.568359	516.796875	43.06640625	-129.1992188	-129.1992188	581.3964844	1937.988281	-1356.591797	559.8632813	279.9316406
791.mp3	430.6640625	-215.3320313	172.265625	193.7988281	-366.0644531	538.3300781	-215.3320313	-172.265625	-538.3300781	-193.7988281	732.1289063	-129.1992188	-236.8652344	430.6640625	215.3320313	-301.4648438	-473.7304688	322.9980469	215.3320313	21.53320313	-387.5976563	0	-64.59960938	-64.59960938	602.9296875	258.3984375	-602.9296875	387.5976563	-409.1308594	387.5976563	172.265625	-344.53125	64.59960938	366.0644531	-645.9960938	495.2636719	-172.265625	-215.3320313	172.265625	-150.7324219	279.9316406	-215.3320313	0	21.53320313	-64.59960938	-21.53320313	-452.1972656	301.4648438	322.9980469
794.mp3	-21.53320313	-193.7988281	-43.06640625	43.06640625	150.7324219	279.9316406	-236.8652344	0	21.53320313	172.265625	-172.265625	-64.59960938	107.6660156	43.06640625	236.8652344	-86.1328125	-452.1972656	21.53320313	-150.7324219	86.1328125	0	236.8652344	0	-667.5292969	710.5957031	107.6660156	-107.6660156	-193.7988281	322.9980469	344.53125	-581.3964844	-150.7324219	473.7304688	-301.4648438	64.59960938	107.6660156	64.59960938	-64.59960938	-107.6660156	43.06640625	172.265625	193.7988281	-366.0644531	-21.53320313	172.265625	64.59960938	107.6660156	-301.4648438	43.06640625
795.mp3	-452.1972656	387.5976563	-258.3984375	1141.259766	-1248.925781	1378.125	-1119.726563	-129.1992188	-64.59960938	-172.265625	-64.59960938	172.265625	236.8652344	21.53320313	21.53320313	667.5292969	-689.0625	-107.6660156	322.9980469	-301.4648438	-215.3320313	1614.990234	-1593.457031	236.8652344	-64.59960938	-172.265625	645.9960938	-495.2636719	516.796875	-581.3964844	129.1992188	-64.59960938	0	495.2636719	-452.1972656	-172.265625	150.7324219	-172.265625	1356.591797	-1356.591797	279.9316406	2863.916016	-2950.048828	1313.525391	-1248.925781	-129.1992188	0	150.7324219	1033.59375
796.mp3	925.9277344	-839.7949219	1916.455078	150.7324219	150.7324219	-86.1328125	-387.5976563	818.2617188	-796.7285156	387.5976563	-150.7324219	236.8652344	387.5976563	64.59960938	-710.5957031	1055.126953	-710.5957031	-667.5292969	1614.990234	-1937.988281	-150.7324219	1012.060547	430.6640625	-602.9296875	-602.9296875	258.3984375	2153.320313	-2067.1875	-1055.126953	-990.5273438	7579.6875	-6933.691406	-215.3320313	2820.849609	-2411.71875	5404.833984	-5189.501953	4371.240234	-4263.574219	1571.923828	-2153.320313	1162.792969	-1614.990234	258.3984375	86.1328125	1701.123047	-1830.322266	516.796875	-602.9296875
797.mp3	-43.06640625	839.7949219	1421.191406	-344.53125	43.06640625	-624.4628906	366.0644531	-882.8613281	-689.0625	1162.792969	-602.9296875	-193.7988281	-21.53320313	86.1328125	-322.9980469	-64.59960938	-43.06640625	882.8613281	-732.1289063	1291.992188	-1184.326172	495.2636719	43.06640625	-430.6640625	-387.5976563	6826.025391	-6029.296875	5986.230469	-5986.230469	-322.9980469	86.1328125	-516.796875	1399.658203	-775.1953125	129.1992188	-236.8652344	-43.06640625	689.0625	-968.9941406	-236.8652344	1270.458984	-1033.59375	645.9960938	-215.3320313	344.53125	-559.8632813	107.6660156	-559.8632813	1248.925781
798.mp3	-538.3300781	1184.326172	-947.4609375	21.53320313	-452.1972656	21.53320313	3854.443359	-3509.912109	8419.482422	-2067.1875	-667.5292969	-4608.105469	2971.582031	-4457.373047	7967.285156	-1701.123047	-1851.855469	279.9316406	-236.8652344	2045.654297	236.8652344	-1851.855469	-602.9296875	-258.3984375	5512.5	-1227.392578	43.06640625	-1291.992188	1722.65625	258.3984375	904.3945313	-258.3984375	473.7304688	-1356.591797	1184.326172	258.3984375	-150.7324219	-172.265625	64.59960938	-753.6621094	775.1953125	-21.53320313	322.9980469	-215.3320313	21.53320313	-409.1308594	710.5957031	43.06640625	21.53320313
799.mp3	21.53320313	-1098.193359	624.4628906	301.4648438	-1765.722656	1830.322266	-150.7324219	495.2636719	107.6660156	-1184.326172	1507.324219	-1227.392578	-150.7324219	925.9277344	-602.9296875	-366.0644531	301.4648438	64.59960938	-452.1972656	538.3300781	495.2636719	-904.3945313	818.2617188	925.9277344	-430.6640625	-172.265625	-452.1972656	516.796875	-1442.724609	-839.7949219	1787.255859	-43.06640625	-1658.056641	839.7949219	1098.193359	-1421.191406	904.3945313	-301.4648438	322.9980469	-129.1992188	-409.1308594	1335.058594	-1055.126953	-796.7285156	1033.59375	-473.7304688	-452.1972656	1248.925781	-322.9980469
800.mp3	64.59960938	-1291.992188	-925.9277344	8354.882813	-5706.298828	-2196.386719	64.59960938	-775.1953125	-430.6640625	1894.921875	-193.7988281	-925.9277344	1033.59375	129.1992188	-1636.523438	2282.519531	-1808.789063	-150.7324219	8182.617188	-2928.515625	-4888.037109	2088.720703	1916.455078	-4026.708984	796.7285156	6459.960938	-8161.083984	409.1308594	3380.712891	6029.296875	-6890.625	-968.9941406	-1184.326172	1378.125	1270.458984	-2153.320313	4155.908203	-409.1308594	-2497.851563	-236.8652344	6309.228516	-4155.908203	-2088.720703	7084.423828	-7730.419922	193.7988281	9087.011719	-9194.677734	258.3984375
801.mp3	-1399.658203	538.3300781	43.06640625	64.59960938	-344.53125	21.53320313	-43.06640625	-301.4648438	-366.0644531	86.1328125	495.2636719	-882.8613281	215.3320313	452.1972656	-258.3984375	86.1328125	-21.53320313	21.53320313	-43.06640625	667.5292969	-1012.060547	236.8652344	-559.8632813	86.1328125	301.4648438	-107.6660156	-129.1992188	-1291.992188	64.59960938	21.53320313	129.1992188	1658.056641	-172.265625	796.7285156	-279.9316406	452.1972656	-236.8652344	-279.9316406	602.9296875	-473.7304688	-1894.921875	-409.1308594	947.4609375	-581.3964844	1098.193359	366.0644531	172.265625	279.9316406	-645.9960938
804.mp3	129.1992188	1098.193359	-1894.921875	-602.9296875	1571.923828	43.06640625	-667.5292969	-947.4609375	1421.191406	1076.660156	-775.1953125	-1141.259766	1959.521484	-4737.304688	4931.103516	-3036.181641	2519.384766	-1335.058594	925.9277344	-645.9960938	107.6660156	-344.53125	775.1953125	-301.4648438	322.9980469	-538.3300781	-1141.259766	559.8632813	818.2617188	624.4628906	43.06640625	-925.9277344	452.1972656	430.6640625	-925.9277344	1636.523438	236.8652344	-710.5957031	-3186.914063	3725.244141	-2497.851563	1614.990234	-1141.259766	732.1289063	-1550.390625	1744.189453	-904.3945313	301.4648438	193.7988281
805.mp3	21.53320313	0	0	0	0	21.53320313	172.265625	0	-21.53320313	21.53320313	0	-150.7324219	-64.59960938	-21.53320313	-107.6660156	0	-21.53320313	322.9980469	-21.53320313	0	21.53320313	0	-21.53320313	-129.1992188	21.53320313	0	21.53320313	236.8652344	0	0	-86.1328125	-21.53320313	21.53320313	0	-21.53320313	21.53320313	-215.3320313	-21.53320313	-21.53320313	-86.1328125	-21.53320313	150.7324219	0	21.53320313	0	0	21.53320313	0	0
806.mp3	602.9296875	2799.316406	3768.310547	-5361.767578	-107.6660156	-1012.060547	1291.992188	1937.988281	-1765.722656	-1399.658203	-1744.189453	5943.164063	-1227.392578	-2153.320313	4478.90625	3359.179688	-409.1308594	-3337.646484	-6180.029297	968.9941406	3897.509766	-4586.572266	1614.990234	-1787.255859	7149.023438	2002.587891	-344.53125	-3574.511719	-4371.240234	3143.847656	-3531.445313	-559.8632813	1528.857422	3962.109375	-3596.044922	904.3945313	-2153.320313	4414.306641	-473.7304688	-4005.175781	775.1953125	-1636.523438	7687.353516	-4565.039063	-1442.724609	-215.3320313	1055.126953	215.3320313	-732.1289063
807.mp3	1141.259766	-1916.455078	559.8632813	-1012.060547	925.9277344	-366.0644531	150.7324219	538.3300781	1658.056641	-3552.978516	1981.054688	1959.521484	-968.9941406	1356.591797	-3337.646484	2153.320313	193.7988281	1313.525391	-2691.650391	1722.65625	-129.1992188	452.1972656	-2777.783203	2217.919922	193.7988281	1744.189453	-3552.978516	2217.919922	-775.1953125	1658.056641	-3703.710938	2540.917969	129.1992188	1959.521484	-3983.642578	3036.181641	-559.8632813	645.9960938	-3596.044922	1335.058594	-1313.525391	0	0	-581.3964844	2196.386719	279.9316406	904.3945313	-2756.25	1571.923828
808.mp3	-538.3300781	6093.896484	-7084.423828	1227.392578	6826.025391	-9151.611328	1442.724609	8247.216797	-9969.873047	258.3984375	9797.607422	-5835.498047	-4112.841797	7687.353516	-861.328125	-4758.837891	6826.025391	-6826.025391	-1033.59375	8699.414063	-7816.552734	0	5792.431641	-7407.421875	-129.1992188	7622.753906	-7773.486328	-172.265625	9905.273438	-9754.541016	-129.1992188	9969.873047	-9797.607422	495.2636719	8010.351563	279.9316406	-7687.353516	7127.490234	-7902.685547	4801.904297	3596.044922	-7967.285156	452.1972656	7299.755859	-4909.570313	-2842.382813	7299.755859	-8118.017578	150.7324219
810.mp3	-366.0644531	279.9316406	-258.3984375	-1442.724609	1808.789063	559.8632813	366.0644531	236.8652344	-107.6660156	-1270.458984	215.3320313	-1442.724609	1399.658203	-430.6640625	1184.326172	-2002.587891	1894.921875	-1399.658203	-581.3964844	-1528.857422	2734.716797	-150.7324219	1464.257813	-2497.851563	1981.054688	-1313.525391	1055.126953	-968.9941406	1464.257813	-1421.191406	344.53125	-1033.59375	107.6660156	-193.7988281	-1851.855469	-301.4648438	732.1289063	-968.9941406	559.8632813	-538.3300781	-21.53320313	-1141.259766	387.5976563	-21.53320313	495.2636719	-129.1992188	129.1992188	-129.1992188	645.9960938
811.mp3	1959.521484	-624.4628906	-301.4648438	1916.455078	-3122.314453	2454.785156	-538.3300781	86.1328125	-86.1328125	-430.6640625	-1012.060547	2583.984375	-1162.792969	6804.492188	-8505.615234	1012.060547	301.4648438	2885.449219	-4026.708984	1614.990234	-1033.59375	1119.726563	-495.2636719	0	279.9316406	602.9296875	6804.492188	-9302.34375	559.8632813	-516.796875	-64.59960938	2863.916016	-581.3964844	150.7324219	322.9980469	-322.9980469	21.53320313	-86.1328125	21.53320313	-215.3320313	0	107.6660156	258.3984375	-86.1328125	-301.4648438	279.9316406	-129.1992188	452.1972656	559.8632813
813.mp3	2842.382813	-2756.25	-2239.453125	1335.058594	-2605.517578	1205.859375	4694.238281	-3466.845703	-430.6640625	-473.7304688	-1765.722656	2842.382813	4177.441406	-3359.179688	43.06640625	-64.59960938	538.3300781	-4005.175781	-86.1328125	6955.224609	-3488.378906	4026.708984	-5813.964844	0	-2670.117188	3423.779297	3617.578125	-4801.904297	710.5957031	258.3984375	-1098.193359	2282.519531	-925.9277344	1485.791016	-1076.660156	5663.232422	-7730.419922	796.7285156	-2045.654297	753.6621094	6869.091797	-3897.509766	-990.5273438	-516.796875	1442.724609	-1571.923828	-344.53125	2863.916016	215.3320313
814.mp3	6481.494141	2605.517578	-8807.080078	-21.53320313	1270.458984	-2713.183594	-4198.974609	4521.972656	-559.8632813	990.5273438	1830.322266	-2217.919922	-3574.511719	4414.306641	1593.457031	2583.984375	473.7304688	-9130.078125	3186.914063	1701.123047	1571.923828	3402.246094	344.53125	-538.3300781	-1421.191406	-1830.322266	-2045.654297	387.5976563	1593.457031	-3466.845703	-3725.244141	5254.101563	4306.640625	947.4609375	3875.976563	-2842.382813	2820.849609	-64.59960938	129.1992188	-21.53320313	-107.6660156	86.1328125	43.06640625	-43.06640625	-2411.71875	2411.71875	-64.59960938	-21.53320313	-2713.183594
815.mp3	-2002.587891	2024.121094	775.1953125	-1937.988281	1916.455078	516.796875	-2993.115234	2260.986328	861.328125	-3122.314453	2325.585938	925.9277344	-3079.248047	1636.523438	968.9941406	-2282.519531	1593.457031	1119.726563	-2906.982422	2131.787109	21.53320313	-1959.521484	1937.988281	64.59960938	-2497.851563	1205.859375	2304.052734	-3509.912109	1981.054688	1399.658203	-3466.845703	2002.587891	1442.724609	-2583.984375	1787.255859	-344.53125	-2088.720703	2131.787109	215.3320313	-1981.054688	1916.455078	2067.1875	-3940.576172	2713.183594	279.9316406	-1937.988281	1335.058594	409.1308594	-2734.716797
818.mp3	3316.113281	-2174.853516	-732.1289063	1119.726563	-1528.857422	-775.1953125	4457.373047	-3445.3125	-344.53125	818.2617188	-882.8613281	1227.392578	-710.5957031	1808.789063	-775.1953125	4091.308594	-4586.572266	-1033.59375	1636.523438	1141.259766	1593.457031	-4026.708984	301.4648438	2928.515625	-775.1953125	-2304.052734	1184.326172	-1765.722656	3725.244141	215.3320313	-2304.052734	2282.519531	-2734.716797	3875.976563	-4392.773438	3359.179688	-4048.242188	6287.695313	-3466.845703	-2756.25	710.5957031	8484.082031	-4371.240234	-3229.980469	1291.992188	-2368.652344	2691.650391	1744.189453	-947.4609375
819.mp3	-387.5976563	387.5976563	-602.9296875	387.5976563	-452.1972656	258.3984375	322.9980469	-322.9980469	366.0644531	-559.8632813	387.5976563	-150.7324219	409.1308594	-452.1972656	430.6640625	-581.3964844	344.53125	-387.5976563	150.7324219	-172.265625	581.3964844	-452.1972656	430.6640625	-495.2636719	538.3300781	-516.796875	322.9980469	-172.265625	322.9980469	-366.0644531	366.0644531	-538.3300781	366.0644531	-430.6640625	322.9980469	258.3984375	-279.9316406	301.4648438	-538.3300781	387.5976563	-322.9980469	581.3964844	-409.1308594	387.5976563	-581.3964844	344.53125	-409.1308594	172.265625	64.59960938
820.mp3	-4134.375	1722.65625	7924.21875	-1141.259766	-1485.791016	2045.654297	-3596.044922	2217.919922	-624.4628906	2088.720703	-366.0644531	-1055.126953	-1636.523438	-3789.84375	-581.3964844	-1313.525391	6438.427734	366.0644531	-7127.490234	7192.089844	-5835.498047	430.6640625	2627.050781	2476.318359	322.9980469	21.53320313	1787.255859	-1571.923828	-689.0625	818.2617188	-344.53125	-7881.152344	7127.490234	-1507.324219	1614.990234	-150.7324219	-3337.646484	-2691.650391	5297.167969	-3380.712891	5598.632813	1507.324219	-6201.5625	538.3300781	2368.652344	925.9277344	-215.3320313	-839.7949219	495.2636719
823.mp3	-818.2617188	344.53125	1442.724609	-1033.59375	258.3984375	-645.9960938	1981.054688	344.53125	-732.1289063	-2627.050781	796.7285156	-150.7324219	839.7949219	-279.9316406	-710.5957031	-129.1992188	409.1308594	1722.65625	732.1289063	796.7285156	452.1972656	-1227.392578	0	-1765.722656	4457.373047	-4328.173828	-64.59960938	452.1972656	2670.117188	-3811.376953	581.3964844	1248.925781	710.5957031	-430.6640625	-2045.654297	6158.496094	-5103.369141	-538.3300781	6330.761719	-4155.908203	-2583.984375	538.3300781	4521.972656	-3466.845703	-667.5292969	-667.5292969	1076.660156	-1119.726563	-43.06640625
824.mp3	-2820.849609	-366.0644531	150.7324219	-64.59960938	559.8632813	-279.9316406	-172.265625	732.1289063	-1636.523438	2540.917969	-1248.925781	796.7285156	-279.9316406	150.7324219	1442.724609	-2885.449219	430.6640625	2562.451172	-1335.058594	1055.126953	-452.1972656	-1830.322266	624.4628906	-753.6621094	43.06640625	1335.058594	-1442.724609	904.3945313	-1098.193359	1141.259766	-1421.191406	2304.052734	2691.650391	-4263.574219	-516.796875	-753.6621094	710.5957031	1335.058594	172.265625	-602.9296875	-430.6640625	-689.0625	5297.167969	-3682.177734	-129.1992188	-516.796875	-689.0625	1012.060547	-1184.326172
825.mp3	366.0644531	3962.109375	-9388.476563	-258.3984375	322.9980469	10572.80273	-2347.119141	-8677.880859	-64.59960938	215.3320313	-215.3320313	11326.46484	-689.0625	-10422.07031	-43.06640625	-322.9980469	10099.07227	689.0625	-3962.109375	-6416.894531	2540.917969	-1959.521484	-839.7949219	11111.13281	-7041.357422	-3875.976563	-43.06640625	10163.67188	-10314.4043	10658.93555	-10508.20313	387.5976563	-344.53125	0	301.4648438	10874.26758	-11347.99805	-43.06640625	10895.80078	-10658.93555	-215.3320313	10788.13477	-7428.955078	-3165.380859	11046.5332	-11218.79883	172.265625	11391.06445	-8268.75
826.mp3	0	2411.71875	-3682.177734	258.3984375	1227.392578	1485.791016	-1873.388672	21.53320313	1291.992188	-990.5273438	-925.9277344	-495.2636719	1356.591797	8484.082031	-7859.619141	-236.8652344	-215.3320313	-409.1308594	581.3964844	-1205.859375	-473.7304688	301.4648438	-129.1992188	21.53320313	1098.193359	-1270.458984	624.4628906	2304.052734	-1894.921875	-710.5957031	1571.923828	-279.9316406	-322.9980469	-150.7324219	-667.5292969	2045.654297	-86.1328125	-1184.326172	968.9941406	-1442.724609	430.6640625	1378.125	-1335.058594	-581.3964844	-215.3320313	-279.9316406	-43.06640625	818.2617188	-818.2617188
829.mp3	-150.7324219	107.6660156	409.1308594	1916.455078	-2217.919922	-129.1992188	301.4648438	-344.53125	43.06640625	21.53320313	409.1308594	-559.8632813	129.1992188	-43.06640625	-64.59960938	86.1328125	43.06640625	2713.183594	-2691.650391	0	-86.1328125	581.3964844	1658.056641	-1744.189453	-150.7324219	107.6660156	-366.0644531	1227.392578	3682.177734	-5017.236328	107.6660156	150.7324219	86.1328125	-452.1972656	301.4648438	-129.1992188	322.9980469	-344.53125	-43.06640625	689.0625	1076.660156	-1658.056641	-129.1992188	172.265625	-21.53320313	538.3300781	-258.3984375	602.9296875	473.7304688
830.mp3	-1162.792969	236.8652344	-258.3984375	172.265625	-21.53320313	2583.984375	-818.2617188	559.8632813	-2476.318359	495.2636719	-645.9960938	559.8632813	-710.5957031	581.3964844	-150.7324219	452.1972656	-538.3300781	193.7988281	-366.0644531	-215.3320313	495.2636719	1744.189453	-1851.855469	1399.658203	-1248.925781	602.9296875	-1141.259766	1356.591797	-839.7949219	1937.988281	-1033.59375	1873.388672	-86.1328125	64.59960938	-1981.054688	473.7304688	-947.4609375	1033.59375	990.5273438	21.53320313	-968.9941406	-753.6621094	-516.796875	602.9296875	-64.59960938	-839.7949219	2605.517578	-2497.851563	882.8613281
831.mp3	-452.1972656	-473.7304688	-129.1992188	107.6660156	-538.3300781	-473.7304688	452.1972656	215.3320313	-516.796875	409.1308594	-602.9296875	559.8632813	21.53320313	-409.1308594	1227.392578	-86.1328125	-86.1328125	-710.5957031	-107.6660156	21.53320313	645.9960938	-882.8613281	-344.53125	150.7324219	301.4648438	172.265625	-1270.458984	1873.388672	-452.1972656	-344.53125	344.53125	645.9960938	-301.4648438	-925.9277344	624.4628906	-258.3984375	-279.9316406	-150.7324219	387.5976563	-279.9316406	581.3964844	-1291.992188	581.3964844	193.7988281	882.8613281	-409.1308594	624.4628906	-990.5273438	-258.3984375
833.mp3	-64.59960938	279.9316406	-322.9980469	43.06640625	21.53320313	21.53320313	-86.1328125	-107.6660156	64.59960938	21.53320313	-193.7988281	0	43.06640625	172.265625	301.4648438	-129.1992188	-172.265625	-21.53320313	64.59960938	0	21.53320313	86.1328125	-215.3320313	129.1992188	215.3320313	-258.3984375	279.9316406	-279.9316406	-107.6660156	86.1328125	193.7988281	64.59960938	21.53320313	-215.3320313	-21.53320313	366.0644531	-322.9980469	-21.53320313	107.6660156	-86.1328125	129.1992188	-193.7988281	344.53125	-538.3300781	409.1308594	-172.265625	344.53125	-452.1972656	-387.5976563
834.mp3	-925.9277344	-925.9277344	258.3984375	193.7988281	2540.917969	-1636.523438	-366.0644531	4091.308594	-215.3320313	-4263.574219	-624.4628906	-21.53320313	-172.265625	3294.580078	-3036.181641	409.1308594	-301.4648438	1012.060547	3186.914063	-150.7324219	5770.898438	-4048.242188	-3682.177734	3208.447266	-3143.847656	925.9277344	882.8613281	1119.726563	3208.447266	-3143.847656	-2131.787109	1119.726563	-2777.783203	1851.855469	667.5292969	-1313.525391	645.9960938	516.796875	-172.265625	-796.7285156	1593.457031	-2131.787109	2217.919922	-43.06640625	-1851.855469	1507.324219	538.3300781	193.7988281	-1765.722656
836.mp3	7579.6875	3639.111328	-6524.560547	-3488.378906	-732.1289063	4392.773438	-3703.710938	-452.1972656	1399.658203	-1227.392578	-193.7988281	10852.73438	-10831.20117	-215.3320313	-107.6660156	2368.652344	-2045.654297	1399.658203	-1378.125	1227.392578	1184.326172	-2196.386719	-516.796875	21.53320313	689.0625	-387.5976563	1356.591797	-1098.193359	-344.53125	1184.326172	-882.8613281	-409.1308594	-107.6660156	129.1992188	172.265625	1356.591797	5684.765625	-775.1953125	-107.6660156	-1119.726563	-2217.919922	5447.900391	2540.917969	-1485.791016	-5232.568359	-861.328125	7687.353516	-5900.097656	-1507.324219
839.mp3	-882.8613281	904.3945313	0	-322.9980469	366.0644531	-172.265625	689.0625	-581.3964844	21.53320313	-925.9277344	882.8613281	-387.5976563	-581.3964844	882.8613281	172.265625	-1055.126953	667.5292969	-150.7324219	-301.4648438	1248.925781	-344.53125	-430.6640625	301.4648438	-559.8632813	215.3320313	818.2617188	-366.0644531	-452.1972656	344.53125	-538.3300781	172.265625	839.7949219	-387.5976563	-430.6640625	43.06640625	-215.3320313	-258.3984375	1227.392578	-387.5976563	-366.0644531	301.4648438	-495.2636719	-430.6640625	1399.658203	-344.53125	322.9980469	-387.5976563	-645.9960938	-344.53125
841.mp3	-279.9316406	236.8652344	-64.59960938	-129.1992188	-473.7304688	796.7285156	-624.4628906	452.1972656	-452.1972656	172.265625	8290.283203	-86.1328125	-8441.015625	1184.326172	5167.96875	-5620.166016	279.9316406	-667.5292969	-43.06640625	258.3984375	193.7988281	0	-215.3320313	172.265625	107.6660156	6653.759766	-6438.427734	150.7324219	689.0625	-1981.054688	861.328125	-710.5957031	-150.7324219	430.6640625	193.7988281	236.8652344	1679.589844	-2497.851563	0	387.5976563	1937.988281	538.3300781	-1959.521484	-581.3964844	129.1992188	-559.8632813	968.9941406	366.0644531	-839.7949219
844.mp3	150.7324219	-732.1289063	21.53320313	-43.06640625	-215.3320313	0	0	21.53320313	0	452.1972656	322.9980469	624.4628906	107.6660156	366.0644531	624.4628906	129.1992188	0	452.1972656	-1248.925781	1421.191406	775.1953125	-193.7988281	-818.2617188	495.2636719	-925.9277344	-796.7285156	-559.8632813	1184.326172	-1313.525391	1141.259766	279.9316406	43.06640625	-516.796875	-279.9316406	2088.720703	-1356.591797	-322.9980469	258.3984375	-215.3320313	-1335.058594	1464.257813	-2368.652344	753.6621094	624.4628906	-796.7285156	-387.5976563	64.59960938	-279.9316406	0
845.mp3	-732.1289063	-344.53125	301.4648438	-64.59960938	-279.9316406	64.59960938	1033.59375	0	-473.7304688	-732.1289063	430.6640625	-193.7988281	258.3984375	-322.9980469	-150.7324219	-107.6660156	301.4648438	1571.923828	-1184.326172	-215.3320313	86.1328125	-387.5976563	0	-150.7324219	0	581.3964844	624.4628906	-990.5273438	107.6660156	-107.6660156	21.53320313	-21.53320313	21.53320313	301.4648438	-366.0644531	236.8652344	495.2636719	-129.1992188	-624.4628906	689.0625	172.265625	-925.9277344	-86.1328125	322.9980469	-150.7324219	-172.265625	0	322.9980469	-64.59960938
846.mp3	2670.117188	-193.7988281	-2928.515625	2540.917969	-3079.248047	1399.658203	-1830.322266	3229.980469	4026.708984	344.53125	-3789.84375	-2260.986328	21.53320313	3165.380859	-925.9277344	-150.7324219	559.8632813	-2024.121094	-1830.322266	-150.7324219	2411.71875	-2024.121094	3552.978516	624.4628906	-1614.990234	3854.443359	-624.4628906	-3746.777344	-1593.457031	516.796875	2411.71875	-2863.916016	1830.322266	689.0625	-2820.849609	3639.111328	-4112.841797	2863.916016	-2691.650391	1787.255859	-1614.990234	732.1289063	5986.230469	-3251.513672	-1464.257813	1485.791016	559.8632813	-1981.054688	-64.59960938
848.mp3	0	-258.3984375	-215.3320313	559.8632813	-258.3984375	-279.9316406	172.265625	-86.1328125	-21.53320313	301.4648438	-107.6660156	258.3984375	-193.7988281	-43.06640625	129.1992188	129.1992188	-64.59960938	-64.59960938	86.1328125	107.6660156	21.53320313	-172.265625	-21.53320313	236.8652344	-172.265625	-21.53320313	-107.6660156	-215.3320313	107.6660156	301.4648438	86.1328125	-193.7988281	107.6660156	-279.9316406	43.06640625	86.1328125	193.7988281	43.06640625	-602.9296875	301.4648438	21.53320313	21.53320313	193.7988281	236.8652344	193.7988281	-753.6621094	581.3964844	-602.9296875	-64.59960938
850.mp3	150.7324219	-150.7324219	1356.591797	-1399.658203	1485.791016	-1658.056641	430.6640625	-473.7304688	452.1972656	-473.7304688	-1184.326172	1421.191406	1270.458984	-1528.857422	-516.796875	1184.326172	2411.71875	-4048.242188	1184.326172	-64.59960938	-1098.193359	1162.792969	-172.265625	-1184.326172	1270.458984	107.6660156	107.6660156	-495.2636719	473.7304688	-86.1328125	-129.1992188	3768.310547	-2368.652344	-1787.255859	366.0644531	-839.7949219	-236.8652344	1636.523438	-322.9980469	21.53320313	21.53320313	-322.9980469	258.3984375	43.06640625	-1270.458984	1464.257813	-64.59960938	-2045.654297	2777.783203
851.mp3	172.265625	-645.9960938	366.0644531	-366.0644531	-21.53320313	1722.65625	-1356.591797	1141.259766	-1507.324219	6610.693359	-5124.902344	-861.328125	64.59960938	-387.5976563	473.7304688	-322.9980469	-452.1972656	3983.642578	-4457.373047	2734.716797	-1141.259766	-1658.056641	4780.371094	-4048.242188	172.265625	2131.787109	-3316.113281	3273.046875	-2454.785156	3014.648438	-2605.517578	-1378.125	5361.767578	-5275.634766	904.3945313	1421.191406	-2002.587891	3660.644531	-3423.779297	3122.314453	-753.6621094	-1701.123047	4069.775391	-4414.306641	-645.9960938	2670.117188	-2842.382813	3337.646484	-2540.917969
852.mp3	-1033.59375	150.7324219	-322.9980469	129.1992188	0	21.53320313	193.7988281	-150.7324219	-193.7988281	-193.7988281	602.9296875	602.9296875	-452.1972656	-193.7988281	0	-21.53320313	-236.8652344	129.1992188	-43.06640625	-129.1992188	107.6660156	150.7324219	-258.3984375	0	-21.53320313	21.53320313	430.6640625	-301.4648438	0	172.265625	129.1992188	-107.6660156	-21.53320313	86.1328125	-21.53320313	-86.1328125	107.6660156	21.53320313	322.9980469	-366.0644531	-236.8652344	0	107.6660156	64.59960938	43.06640625	-215.3320313	581.3964844	172.265625	-322.9980469
854.mp3	1614.990234	1550.390625	-3811.376953	1937.988281	4995.703125	-6869.091797	1528.857422	-645.9960938	6223.095703	-7062.890625	3186.914063	-2799.316406	-1076.660156	2454.785156	301.4648438	-2670.117188	4414.306641	-2110.253906	6309.228516	-6503.027344	5986.230469	-689.0625	-2648.583984	-2454.785156	-1184.326172	1894.921875	-1550.390625	-1141.259766	258.3984375	-689.0625	3466.845703	-258.3984375	4608.105469	495.2636719	-7428.955078	1916.455078	-1141.259766	1421.191406	5598.632813	-7902.685547	-796.7285156	2390.185547	-2153.320313	2519.384766	4026.708984	-3273.046875	-3100.78125	-710.5957031	2670.117188
855.mp3	-150.7324219	-409.1308594	366.0644531	-473.7304688	495.2636719	-279.9316406	387.5976563	-107.6660156	-495.2636719	559.8632813	-150.7324219	86.1328125	-86.1328125	-86.1328125	172.265625	107.6660156	-21.53320313	86.1328125	-2433.251953	-258.3984375	2110.253906	559.8632813	-1873.388672	-495.2636719	1335.058594	1055.126953	-2648.583984	2067.1875	-21.53320313	64.59960938	150.7324219	430.6640625	-107.6660156	-215.3320313	-753.6621094	1119.726563	-581.3964844	64.59960938	-409.1308594	279.9316406	-301.4648438	602.9296875	150.7324219	-64.59960938	-2002.587891	2045.654297	150.7324219	-861.328125	-861.328125
856.mp3	1141.259766	3746.777344	-4198.974609	-43.06640625	2282.519531	-732.1289063	387.5976563	-430.6640625	279.9316406	322.9980469	-1658.056641	645.9960938	1184.326172	2110.253906	-4005.175781	1227.392578	193.7988281	-1378.125	689.0625	1313.525391	-1162.792969	-861.328125	1658.056641	968.9941406	-904.3945313	-258.3984375	21.53320313	559.8632813	-1571.923828	1270.458984	-1744.189453	2734.716797	-882.8613281	-1162.792969	43.06640625	2476.318359	-1098.193359	1722.65625	-2670.117188	-172.265625	452.1972656	-689.0625	1701.123047	-150.7324219	-1421.191406	1744.189453	366.0644531	667.5292969	-473.7304688
857.mp3	-1184.326172	3079.248047	-5361.767578	-1442.724609	-990.5273438	7127.490234	43.06640625	-2045.654297	1205.859375	-4521.972656	4565.039063	-3208.447266	-1464.257813	2153.320313	301.4648438	3552.978516	-2067.1875	-925.9277344	-4112.841797	2433.251953	1787.255859	4263.574219	-2540.917969	-4328.173828	4349.707031	1679.589844	-2067.1875	1141.259766	-2196.386719	-1787.255859	1765.722656	-2282.519531	4866.503906	-5189.501953	3273.046875	-1507.324219	1571.923828	-818.2617188	-861.328125	775.1953125	-1205.859375	1507.324219	-796.7285156	947.4609375	2260.986328	-1098.193359	1076.660156	-409.1308594	-3531.445313
858.mp3	7687.353516	-6653.759766	6072.363281	-7019.824219	236.8652344	8505.615234	-1614.990234	301.4648438	4629.638672	2670.117188	-12230.85938	-21.53320313	0	-430.6640625	-344.53125	172.265625	172.265625	968.9941406	-279.9316406	107.6660156	-215.3320313	-107.6660156	-624.4628906	473.7304688	-667.5292969	0	1291.992188	-64.59960938	-344.53125	-538.3300781	-64.59960938	-86.1328125	322.9980469	-581.3964844	0	904.3945313	-150.7324219	279.9316406	-258.3984375	-344.53125	0	-452.1972656	129.1992188	-193.7988281	1098.193359	322.9980469	-193.7988281	-409.1308594	-473.7304688
859.mp3	-753.6621094	-150.7324219	3875.976563	-1894.921875	4177.441406	-5167.96875	-107.6660156	5512.5	-6136.962891	10077.53906	-9905.273438	1313.525391	1851.855469	-3380.712891	236.8652344	0	12790.72266	-2304.052734	-1227.392578	-9259.277344	861.328125	1808.789063	-2906.982422	12080.12695	-11972.46094	1528.857422	-1658.056641	6653.759766	-6610.693359	2024.121094	5469.433594	-2196.386719	-4672.705078	3725.244141	-4328.173828	667.5292969	925.9277344	882.8613281	-1722.65625	-86.1328125	-689.0625	495.2636719	12123.19336	-12618.45703	11692.5293	-11477.19727	1033.59375	-559.8632813	1744.189453
860.mp3	-473.7304688	516.796875	-1313.525391	107.6660156	279.9316406	904.3945313	-387.5976563	43.06640625	86.1328125	236.8652344	-1141.259766	602.9296875	-581.3964844	710.5957031	64.59960938	366.0644531	-366.0644531	107.6660156	-968.9941406	-344.53125	753.6621094	538.3300781	-322.9980469	322.9980469	-21.53320313	-409.1308594	-968.9941406	-107.6660156	1808.789063	-21.53320313	344.53125	-753.6621094	21.53320313	430.6640625	-21.53320313	-1378.125	990.5273438	279.9316406	-129.1992188	-645.9960938	624.4628906	-43.06640625	581.3964844	-1464.257813	732.1289063	-236.8652344	-1012.060547	1184.326172	64.59960938
863.mp3	-602.9296875	2282.519531	-1744.189453	-2627.050781	2024.121094	-1162.792969	-689.0625	-452.1972656	-581.3964844	559.8632813	2110.253906	-1270.458984	-1507.324219	2648.583984	968.9941406	-1679.589844	4909.570313	-2476.318359	322.9980469	2411.71875	-366.0644531	-3036.181641	775.1953125	1012.060547	839.7949219	-5900.097656	538.3300781	3079.248047	-1378.125	473.7304688	1744.189453	-1162.792969	236.8652344	-3574.511719	602.9296875	1679.589844	2648.583984	-150.7324219	-3940.576172	1873.388672	2088.720703	-1550.390625	-2777.783203	1248.925781	-1227.392578	4478.90625	-1593.457031	-559.8632813	-1421.191406
[truncated: 1,086 more rows]
[truncated: 11 more columns]
