# Supplementary material for: Music-induced emotion flow modeling by ENMI Network
Source: PLoS One. 2024 Oct 21;19(10):e0297712. doi: 10.1371/journal.pone.0297712 (PMC11493256; doi:10.1371/journal.pone.0297712)
Supplement: S1 File — (ZIP) [file pone.0297712.s001.zip › minimal dataset/DEAM dataset/Music features/spectral_bandwidth_features.csv]

Unnamed: 0	30	31	32	33	34	35	36	37	38	39	40	41	42	43	44	45	46	47	48	49	50	51	52	53	54	55	56	57	58	59	60	61	62	63	64	65	66	67	68	69	70	71	72	73	74	75	76	77	78
2.mp3	3371.363639	2239.482375	2924.653195	3244.523581	2161.862449	3358.712858	2625.429979	1815.652429	3099.884761	2599.372725	3017.965179	2735.424292	3391.290058	2828.421865	2128.885562	2306.760909	2035.325827	1859.344547	1658.261621	1643.438697	2661.763376	2053.676277	2248.935	2176.175267	2368.657136	2095.126715	1756.710983	2382.920292	2218.633683	2520.963767	2075.509635	1894.197137	3018.465525	1989.129435	2034.141026	1634.286866	2257.17722	2320.549033	2189.129292	2591.117546	2446.772375	2507.653425	1921.173609	2916.162349	2270.771655	1733.021532	2065.500154	1821.503019	2097.78501
3.mp3	2017.314548	1503.567443	3108.550548	1149.472987	1387.623696	1723.257446	1660.862918	3302.455679	1393.677226	1429.256858	1409.692256	1730.934462	3586.695152	1531.482338	1734.982605	1945.57594	1855.822965	3489.012198	1408.498799	1535.179207	1646.597901	1605.286955	3067.844614	1131.271614	1606.092066	2123.001516	1207.582749	2730.049131	1290.16863	1976.014295	1256.713369	1723.0276	2211.456411	951.867862	1777.466479	2249.926822	1910.592238	3211.087827	928.0876826	1799.173761	3939.449783	1448.101827	3162.444085	1227.566006	1587.713654	2082.593185	1360.924791	2832.379339	843.3739
4.mp3	4116.290887	1578.509818	2066.344503	2594.80434	2463.930554	2414.534316	3479.411165	1930.338505	2127.941931	2785.887786	2255.108975	2927.548742	1899.10129	1981.729358	2283.489797	1869.973037	4250.517131	3513.898836	2951.247076	4099.94464	2352.092133	3133.844096	1404.615113	1877.19477	1119.184455	1409.624518	1595.672052	944.4789481	1706.755597	1725.289173	910.9833693	1949.325296	1488.330504	1256.846513	1285.570669	1808.86642	1075.643128	1202.949052	3129.953048	2629.282156	3001.868638	3416.338984	5103.162662	3453.928657	2049.699327	3096.873166	2514.319959	3748.209104	2298.585397
5.mp3	3380.673727	2699.504026	3330.015189	3014.253836	3076.56158	3004.236517	1310.742695	1535.198306	2489.46601	2899.670962	2653.727714	3120.158741	3166.723159	3217.009252	2963.684102	2225.901954	3401.952228	3554.782806	2148.231766	2158.834508	3315.256999	2295.945812	2535.245238	3146.248358	2732.178073	2959.615551	2644.730721	2597.514115	2619.411619	2522.912746	2681.55958	3238.407348	3169.362954	1175.327918	2683.485275	2664.472242	3181.52415	2046.297835	2985.642985	3820.970539	3215.110427	3270.026081	3232.069186	3924.919499	1656.83306	1569.832913	993.5398669	2157.575418	1340.860317
7.mp3	2500.847901	2465.726612	2622.452527	2330.014106	2249.1621	2518.55437	2553.289018	2537.506184	2424.513959	2536.867431	2662.780389	2511.274196	2455.970135	2453.34395	2738.295002	2568.584501	2513.017187	2466.986798	2646.334013	2092.93961	2039.747142	2016.534209	1958.79105	2437.947546	1750.504629	2344.510536	2762.178023	2274.89356	1973.936894	2479.366677	2677.059545	2659.480988	2425.233638	2747.025664	2439.204377	2441.880515	2207.662573	2497.498177	2538.260034	2580.492241	2389.724174	2619.995773	2393.955288	2374.039356	2198.708094	2509.650488	2282.850507	2754.453085	2403.835277
8.mp3	582.0623438	4071.191761	583.0766914	2044.4011	5057.214989	579.9527672	668.6180718	1948.361248	484.1517333	762.7349738	1269.949973	654.6370435	4861.83751	1234.477709	520.3947646	5259.273908	1075.26377	615.792914	2457.84241	5120.466983	821.8352062	2035.173519	2544.024095	4783.974625	1777.985151	1714.988887	4238.881719	3628.285035	1434.225842	3853.538499	1632.590129	4343.941627	4272.728624	1697.463778	5237.697295	4393.237046	1929.418825	1986.134365	4163.321858	2305.152039	635.0036468	755.0809689	4648.315231	407.5358293	772.7969351	5275.525927	501.5161658	709.841707	937.4448865
10.mp3	1829.626889	1112.382879	1120.890941	4493.272034	1112.740027	5015.032712	1097.345903	2873.337856	1206.87505	1235.906047	1214.560962	876.8829422	3589.123888	1048.142758	3724.729898	1175.198686	4084.635047	1024.548433	1231.923578	3550.996236	3362.24728	3875.995295	1060.622192	2972.525759	2338.23128	1489.285766	1010.759643	954.2032994	4621.87071	1102.640148	4263.950494	1313.027993	1996.139504	1212.904618	1330.91694	4192.861472	1584.893503	3753.307943	1996.050815	3193.944914	953.4309449	2659.957171	1495.287963	3421.769094	3511.110262	1289.543059	2482.94217	1835.800288	2273.01306
12.mp3	3861.40689	1534.834299	2994.485937	1846.636321	4416.755094	1356.377667	1328.278563	1401.684071	3410.964661	1504.110005	3228.238717	962.1182655	4803.871587	2035.506871	3673.064744	4419.063717	4158.244494	4178.502478	3636.506351	3630.582947	2411.567032	3361.439569	3363.753108	2473.424297	1883.732251	1472.821093	1515.490988	4805.82624	1881.644412	3013.891041	4058.746673	4058.013702	1277.169486	2593.426326	2225.604421	1176.686719	1772.878278	3274.682365	1914.00363	3215.485929	1785.344	2853.640674	2715.795745	2914.225658	2423.39599	4609.348472	2372.964952	1855.751101	2898.012177
13.mp3	1848.194021	2444.42284	1408.772762	2079.428046	1784.081813	2989.444985	3118.518719	3514.40276	3777.534347	3281.750025	3670.694338	3400.720817	3044.535196	4137.815808	3313.730127	3001.030109	3113.843872	3356.079236	3608.23432	3610.842044	3414.935872	1724.106995	2708.279991	1876.836282	2072.153314	2119.600091	1601.226165	1561.154631	3746.926697	1926.836212	3662.199748	3019.471743	1795.468967	2278.978498	3168.650411	2660.938163	3652.455068	2264.130638	2364.669269	2198.268151	3225.859164	3821.301827	2956.56669	3796.284454	3713.615415	4028.971525	2104.762666	2159.258786	2225.385665
17.mp3	2348.918735	4026.917218	3804.776656	2089.502168	2049.301777	3722.375883	1657.546726	1678.477095	2551.807266	2433.055059	4160.145073	2479.542256	1863.888675	1440.303611	3938.350617	2055.130781	3797.323235	2883.079481	1859.739116	1689.073862	2292.176983	3517.681415	3529.768682	3021.905486	1857.904771	1488.34155	3229.582993	2116.183652	4812.510099	2268.047241	1502.195593	2087.516812	2324.574082	2230.621354	2644.860095	2474.222208	1672.072559	1607.211378	4363.405952	2363.52609	2748.015839	1821.11494	2435.490542	1531.020884	2044.2397	2949.939194	1896.049761	3102.182934	2421.020005
18.mp3	2200.370949	2039.365592	4455.219484	3351.473826	2364.177333	2291.140538	3485.364673	3960.573384	2310.763293	2116.861621	4382.708727	2900.941083	1857.766857	2578.471423	2546.399131	5215.03283	2730.526823	2303.704772	2079.092741	2370.056289	2654.843944	2212.057583	1667.927794	2847.881823	3013.902747	2882.974156	2911.83384	2618.155657	3732.414629	2739.391682	2906.234354	2011.300027	2735.886248	2372.199971	2555.912521	2684.582179	2633.747013	3387.029411	2475.531428	1943.061731	2581.005719	4241.72574	2293.866764	2214.635249	2445.852498	2650.235128	2787.023502	2982.455682	2597.818944
19.mp3	1725.535787	2141.71471	1745.363077	1614.503791	1824.257638	1669.026246	1866.995607	1710.893623	2640.320172	1807.501508	1720.401876	1787.002779	2411.384281	1679.009844	1923.720392	1797.514931	2376.158508	1707.809385	1663.584678	1585.187523	1557.086262	1734.449136	1728.695764	1735.6523	2299.77568	3520.880622	2913.427293	4125.53947	3661.650077	4471.651482	4296.520092	3793.707559	3683.712086	4260.932509	2393.625188	2016.988943	2039.799483	1993.61677	1859.989722	3664.414197	4131.381915	2919.221397	3601.870448	2624.66701	2836.551336	4044.83589	3794.01105	3944.551777	4452.418281
20.mp3	2400.402876	2629.171967	4411.752753	2612.086466	4390.173514	3286.425329	4681.088935	5134.926945	2863.363809	1604.047763	1903.304274	3196.314939	4610.632304	2594.461918	1908.734832	3299.878728	3562.100893	4791.900017	3537.823684	4075.822988	3440.298522	4186.553474	3117.660408	2350.833765	2234.766045	3181.866415	2559.7204	2391.376289	3453.048386	2792.977587	4741.859605	3970.304441	4607.635563	2958.004906	4511.554819	3488.865733	2237.80869	2552.428494	3220.881723	4059.369396	3697.048485	4004.177247	3089.246363	3806.696744	3839.450376	5174.094477	4444.616944	3667.512667	3160.683773
21.mp3	3243.762071	3112.613263	2720.099049	2875.204961	1540.748474	2410.698817	2786.364418	1516.072137	3608.188524	4185.898209	1266.529288	1778.480019	3357.52242	1960.301477	2629.345527	2388.772243	1760.892084	2126.806967	2646.295414	3657.02014	2273.843112	2835.011736	2537.57661	3049.359748	2717.096568	2192.447556	2092.831255	1893.452643	2642.161558	3014.432573	3353.77862	2872.972854	2303.658693	2533.903697	4451.380294	2573.967623	2757.002192	4279.779503	2511.894593	2409.909055	3325.095392	3657.708037	2429.952052	3111.683737	2821.303683	3146.15329	2073.830903	3314.094913	2593.931508
22.mp3	1753.109558	3700.799029	2262.994608	2144.139992	2501.407923	1675.316879	3789.038755	1987.60851	1815.979918	2189.390887	1699.682436	2937.372673	1581.909655	1769.761998	1903.08751	1903.7103	2378.546389	1741.155928	1484.24561	1974.336896	1828.66116	2687.239525	1598.303898	2100.596702	1951.254718	1581.9352	2155.273344	1595.148722	3505.150642	2433.22639	1890.961643	2257.673318	2116.548552	2772.497389	1805.85732	1519.932452	2120.653146	1796.414206	3511.283861	3047.734106	1616.62385	2019.193389	2157.83858	2532.153278	2680.809844	2476.594547	3169.686445	2363.071771	2061.325265
24.mp3	2747.17251	3422.606862	2770.809646	2570.280722	2658.407186	3356.47117	2867.918276	2950.10777	2761.219367	2638.86059	3004.039436	2806.853386	3115.511941	2733.136273	2925.793384	2871.995961	2739.619165	3199.81023	3070.419794	2709.835473	3083.683785	3418.511826	2895.172559	2705.878413	2973.964661	3111.937784	3719.887822	3316.198307	2683.580181	3092.557848	2923.03821	3598.959093	3365.867281	2576.883531	2846.70654	2865.911476	2877.082363	3298.176538	2640.972776	2668.455077	2974.003173	2705.594493	2601.493601	2984.71893	2769.438498	2977.851784	3410.843412	2330.079375	2598.948173
25.mp3	3021.780319	2394.183728	3634.342416	2886.266022	2710.3817	2549.38623	2225.691389	2782.178984	2362.629502	3023.141963	2831.168909	3003.008238	2274.628285	3203.953702	2714.636287	2999.828374	3300.855223	3231.699144	2847.896638	2158.099351	4080.860996	3436.514778	3307.164264	3977.424275	3576.02193	3613.116331	2561.575667	3877.936975	3362.247444	3813.547305	3237.454775	4281.431906	3899.029601	4466.755693	3773.570979	4573.748679	3776.497612	2735.558861	3766.221475	3795.871972	3268.44153	4125.219088	4322.947873	4260.69041	3516.860976	3993.965951	4290.382155	3770.423809	4018.796365
31.mp3	1376.090677	2085.612495	1999.491263	2765.596165	2180.984874	1619.905884	2195.334135	2940.923391	1816.711325	3037.551346	2609.503736	2678.451868	2406.271146	3310.988003	3197.521078	2487.348225	2964.800385	3568.835769	3209.407261	3149.1354	4192.887627	3754.382832	3291.809414	4503.391171	3746.25169	3320.807884	2766.15653	4668.854124	4250.079296	2307.555312	4479.874356	3636.932471	2665.808051	5276.990047	3743.870441	2523.101476	4648.558555	4451.680717	2580.717902	5167.453885	3610.230316	2514.783007	5552.08039	4295.119108	2373.424384	4792.17377	3516.8329	2896.149709	4435.170853
32.mp3	1332.630603	1561.025093	1238.339501	1480.076358	1426.225325	1532.133116	1360.821358	1649.740464	1525.773227	1368.355052	1305.630519	1428.50478	1533.949667	1293.965041	1449.583341	1375.776163	1452.137709	1693.615858	1313.167051	1546.359344	1492.611649	1682.666326	1636.493598	1374.604175	1498.206694	1505.233293	1346.336563	1456.603128	1452.497988	1482.587327	1505.902579	1575.730984	1532.376412	1263.076843	1350.281066	1634.243162	1994.063376	1904.999777	1964.945232	1409.767004	1353.313183	1549.606843	1437.985275	1491.219072	1557.46375	1531.692337	1561.353246	1339.253052	1535.442142
35.mp3	1894.439725	2443.543185	3004.008494	3362.653558	2644.215497	3160.667303	2865.652353	2958.4447	3616.751218	2977.821739	3337.097118	2796.801138	1730.778488	3126.344909	1284.769369	1745.805674	1951.250622	2534.109074	2576.874797	2587.464722	3094.224283	2579.136123	2595.905178	2797.756644	2184.595345	2380.702486	3296.761643	2879.803661	1634.825904	3250.216871	1871.744166	2037.549665	1810.302914	2884.468567	2587.996845	2993.447896	3198.327257	2866.514257	2161.797195	2816.364939	3066.113863	2290.804906	3021.165508	2526.843282	3058.409084	2851.086189	2269.795197	2541.451416	1757.235619
37.mp3	3244.982455	2132.942925	2233.634672	2282.711281	4020.253515	3345.840242	3009.328855	2251.774042	1796.653478	2245.763057	3728.16023	3866.941038	4222.552413	2413.403426	2404.059443	1948.303826	4409.764415	3494.524767	3830.126837	3121.397198	2215.208171	1967.151591	1921.05138	4147.922208	3633.430317	3569.453686	2692.095377	1977.662627	2108.581413	1772.35534	4603.545987	3685.63143	2513.5631	2379.086995	1989.33212	1626.222842	3627.709448	3822.32093	3505.860008	2396.103318	2355.39717	1818.176546	4368.577577	4151.139666	2273.464014	3245.908206	2928.696648	1910.758971	3720.351663
39.mp3	2664.887133	2340.825739	2519.949538	2345.683878	2555.151338	2290.938014	2327.174614	2166.169499	2381.653289	2089.578642	2096.438428	2114.223699	2169.712448	1991.200982	2508.211931	2798.150467	2132.508946	2333.444813	3347.029586	3337.455867	2660.708536	2709.372609	2588.76727	2335.94458	2303.479185	2134.146052	2204.276851	2194.369385	2242.487714	2427.149871	1539.579728	2315.988245	2511.633392	2238.459083	2469.376119	2205.126867	2677.095119	2969.316513	2586.478066	2033.089751	1876.801998	3355.741132	1707.778374	2118.77857	1866.757711	1788.340369	2687.665838	2056.522074	2591.704708
40.mp3	2658.507058	1122.875491	1206.955799	4299.947153	5328.441331	4326.388672	1746.39452	1259.645126	1389.629031	2813.505793	1483.566786	1573.137915	1336.338326	1963.435652	2342.081838	1568.050184	1210.577213	1783.416349	1191.765121	1672.453204	1674.833773	3505.500664	3069.499709	3672.575721	3484.183959	2980.30502	3349.308371	2979.328488	3280.873975	2232.276275	2184.990158	3776.511314	2299.945456	2676.980637	2200.346949	3379.886407	3647.836558	3111.731736	2649.482065	2686.960267	2365.691083	1899.430539	2064.094398	2850.776365	4595.053206	4301.555958	3575.6053	3634.148461	4016.170613
41.mp3	2929.433832	2956.131684	1772.364555	1486.634285	1595.938364	1853.589678	1784.5894	2229.386663	2444.791324	2366.620321	2280.346072	1755.932887	1591.260442	1970.82044	1629.583354	1970.277455	2033.028284	2807.617715	2322.893298	2518.747431	2353.850551	1814.938897	1384.524408	1540.664419	1796.21683	1830.090349	1945.438958	2545.464057	1949.923364	2617.617993	1698.426172	1583.667209	1934.353532	1868.196492	2369.677479	2561.266509	2472.635895	1845.027507	1513.859011	1490.740219	1704.019739	1772.982545	1981.371169	2353.919205	2251.016495	2745.396569	1741.317397	2582.232736	2386.514481
42.mp3	2494.475307	3357.342583	2444.944235	2745.322833	2261.001332	2069.959587	2184.151851	2194.628422	2352.257912	2843.366894	2579.401799	2199.310837	1999.41391	1886.740388	2431.056281	2732.374893	2736.083394	2178.174568	2319.868285	2235.634848	2116.301903	2160.051366	2369.342807	1888.859516	2031.328254	1952.670431	2009.878433	2398.447621	2241.566875	2134.563664	4536.503347	1923.752491	2072.300342	2111.990146	2286.152306	2865.20096	2160.131543	2213.503448	3125.34191	2662.707839	3260.362336	1881.437213	2127.512715	2068.445179	2149.938988	2559.699715	2233.532447	2009.073221	2198.893679
43.mp3	2357.095118	1800.918719	1883.944961	1850.92081	1941.584889	2279.004819	2026.78595	1823.088725	1994.494122	2005.584964	2081.193977	3265.069136	2175.382143	3413.909181	1792.824939	2047.946746	2001.310007	1828.395901	1784.539741	1689.79198	2169.783274	1875.396245	1648.114693	1665.42516	3057.529675	2292.096223	3535.577577	2560.75244	2923.442942	1744.854274	1742.056402	1934.22274	2014.676867	1754.075168	1798.125149	1943.17656	1989.72577	2053.476624	2137.440981	2656.061944	2149.620771	3223.025323	2282.59157	3337.751891	1932.418027	2642.777007	1869.65767	1929.078717	2070.250433
44.mp3	1572.933193	1696.507122	2277.206902	1988.494119	2188.763609	1865.082073	2122.765911	1562.411439	3627.083903	2241.098734	2417.438469	1891.444835	1686.760202	3604.610781	2522.29823	1906.793837	2078.502186	2285.119078	2014.287044	1810.248979	2033.529792	1753.784336	3088.862247	1786.762566	2280.277724	1919.783606	3465.66074	3398.485753	3410.906369	3147.723828	2954.712928	2293.746915	3733.967392	3542.221792	3900.79584	2319.567926	1980.836814	2371.807383	2517.887799	2065.788691	2481.138841	2008.529559	2382.94909	2461.266047	3330.534148	2856.032898	2769.234243	2741.436087	2609.667537
45.mp3	1088.558435	1227.824396	1032.933971	1116.850501	1009.30241	1140.740429	1099.346104	1060.847956	1169.152608	946.5662797	1481.938389	1483.603219	1421.561663	1272.552709	1752.098378	1220.600433	1141.920214	1693.072849	1357.940073	1284.333685	1183.74736	1420.976614	1058.712974	1567.751468	1805.916714	1614.954461	1293.244911	1273.250617	1255.457714	1350.244368	1102.136559	1102.266981	916.0592183	955.1967562	957.6470559	993.5634299	1195.875913	1393.251018	1441.532724	1421.313636	1442.078082	1298.121858	1430.748579	1425.188171	1389.381428	1398.378906	1393.889795	1421.410526	1415.411088
46.mp3	4268.79436	1639.074374	2064.395939	2875.897432	4072.858286	2380.736659	1795.462625	3655.802392	4915.846026	1510.084632	1393.507275	3143.188591	4009.316797	685.0790829	2118.073266	1902.082201	3725.579958	3317.211355	3531.994668	1736.936203	4326.14024	3676.059526	2192.783232	1884.72447	4500.326834	1860.475127	1522.682496	1584.90535	1910.098535	1902.545983	2253.984311	1727.830169	3355.293838	4774.750312	1419.466677	1991.439992	2321.345449	4240.645878	1596.915317	1333.799179	2641.822935	3741.149382	1925.370458	1727.588473	1710.383296	3667.904293	4693.686035	4102.286428	2619.803007
47.mp3	2085.90386	3321.26755	1720.571181	1959.527285	2809.37368	1573.813428	1631.874698	3321.410288	1726.761644	2464.504462	3653.634009	1648.271772	1718.388696	3924.275574	1801.506157	2477.27797	3717.900196	1791.709273	1435.034012	3639.605169	1547.297333	2542.911783	3460.593589	1887.026159	1582.317047	3975.943498	1719.787311	2618.760435	3958.131475	1545.957497	1679.441415	4031.744218	1611.645984	2506.230991	3462.333602	1676.165262	1712.283828	3891.543804	1799.301576	2829.270589	3384.788753	1687.277199	1428.491848	3514.76039	1610.855069	2372.696099	2537.295335	2861.742247	2165.947067
48.mp3	2028.383529	1943.52644	1789.614201	2482.828493	2509.089763	3395.0967	2044.815762	2137.702637	3475.219539	1591.797235	2309.560286	2084.366722	2468.257541	1601.233697	2164.191151	2142.816	1872.318903	1869.949001	2043.85417	2480.309222	2310.510861	2079.841795	2416.857302	1876.794815	2086.882212	1930.469339	2870.676769	1971.311093	2087.05649	1921.179124	3186.68908	1945.766952	3683.75823	2452.215106	2753.357092	2576.365344	2370.049733	1970.479669	2663.825884	2047.537527	2735.214624	3821.732795	2060.240146	2614.978711	2749.805564	2795.216459	2376.715062	3078.966362	3209.513392
49.mp3	1963.428663	2080.359938	1877.270436	2044.317161	1891.178108	1911.926853	1959.595123	1878.990238	1992.556182	2290.501981	1652.460259	1840.432795	1917.642429	2220.059683	1657.413662	1653.147995	1730.554045	1994.132394	2647.668534	1976.413423	1770.129643	1949.924927	2010.631185	1824.928732	1856.064269	1935.725735	2506.389311	1794.419235	1710.045544	1934.219281	2227.478583	1550.483354	1521.268718	1982.225419	2292.428365	2112.397843	2084.847665	1864.542037	2628.924643	1763.738968	1686.57395	3133.90624	2030.456595	2119.565707	1898.706411	1796.779604	1885.089756	2501.933148	1815.037435
50.mp3	1803.500739	1838.073335	486.2439424	1106.008236	615.597834	2237.647145	2899.374939	481.3024465	855.5836765	714.4540487	1436.914021	740.2652801	465.5018322	651.5413534	1216.187945	1575.780524	965.3906675	587.0251497	1007.420321	1110.366352	2828.704403	692.0900881	529.6309765	965.3896314	506.5365317	2236.859318	647.6438673	492.8970439	3829.306407	4469.130307	4556.827209	2835.849323	375.5176108	2104.011413	1431.400514	1320.527994	844.0284427	518.700574	2239.70982	1165.655334	1082.859728	4132.812666	730.9125164	2223.539944	1384.043487	444.3579862	933.277211	691.6317844	2131.533584
51.mp3	2677.969839	1949.497154	1469.004695	1512.433024	1423.967293	1780.727222	1619.130153	1322.132686	1574.999218	1699.980562	1673.998552	2178.92988	2345.016359	2554.132183	2083.31981	2023.644813	1908.25443	1959.61743	1988.484065	1644.447735	1825.049507	1879.049867	1787.856557	2067.419873	2636.213264	2007.399927	1998.793903	1561.431046	1412.314103	1929.293759	1843.243236	1908.422321	1826.309726	1958.461171	2337.212597	2302.921185	2035.714086	2227.50076	1916.059068	2273.461152	2299.984586	1855.33972	2094.030381	2218.33489	2384.623538	2075.143656	1598.323134	1575.311418	1776.390849
52.mp3	3398.251123	2584.151339	1902.147102	2089.24823	2043.83662	2677.736504	2922.76668	1858.931099	1796.217662	1940.832944	1902.404284	2596.318842	1973.351078	2927.025652	2187.365659	2644.772847	2284.942825	2332.887891	2912.779554	1917.905173	1952.387023	1796.788845	2325.804629	2123.298853	3080.910184	3263.851444	2016.173843	1835.098103	1884.68155	2333.296518	2809.824878	2310.785879	1880.929575	2023.060556	2331.639246	2623.206451	2190.185535	2889.845826	1737.687112	2040.754075	2227.921174	2125.938919	2108.599005	2019.054989	2969.488564	1912.469188	1999.931462	1678.00417	2247.175495
53.mp3	2177.56328	2179.981655	3023.036307	2732.247941	1888.30937	1664.228511	2183.212169	2129.150009	1683.845045	2063.886485	1898.884857	2005.047369	1890.743617	2003.865211	1906.692068	2169.457566	2764.049408	2373.2783	2549.792784	2591.246292	1593.455831	1735.801654	1712.073956	2107.772817	1915.204994	2447.850434	1656.538146	2173.365917	2650.107465	1798.206958	2122.660808	2417.763459	2795.188194	2543.028524	2118.936481	2280.851269	1920.657066	1572.097509	1679.585155	2006.934354	2105.766272	1982.22138	2234.064998	2620.949764	2579.826601	2644.644584	2779.939979	2257.803626	2321.632939
54.mp3	1809.071177	1695.745504	1282.267456	1381.317486	1512.87806	1481.435446	2191.579516	1979.737541	1429.642912	1543.560894	1482.247013	2361.885071	1376.015469	1886.828687	3634.593328	1569.582091	1172.858073	850.3627933	3968.066908	1666.247367	2172.308331	2163.387656	2139.660156	1951.935887	1109.727579	977.0788264	1266.769729	1776.874487	2698.899284	2178.562872	2203.848949	1844.651589	1912.340224	1690.02543	3979.626836	737.0466166	2565.795428	2235.402953	2025.099126	2991.134765	2837.855945	907.8606639	723.8817011	2113.477911	2776.898456	3388.654274	1742.022684	1609.215407	3723.017792
55.mp3	908.3777918	1096.084376	1341.037553	1266.643713	1308.756925	1184.828486	1427.657948	1305.152105	1504.657905	1370.020884	1401.003028	1319.457696	1333.551978	1104.147642	1466.138331	1422.687378	1573.039296	1409.687191	1295.95514	1275.775237	1340.1009	1557.236462	1261.616042	1420.257987	1506.80393	1319.063829	1248.400756	1417.810715	1365.89095	1309.078711	1511.952425	1352.802185	1677.432591	1196.73682	1217.082688	1502.560726	1217.835088	1237.93126	1186.361575	1203.86321	1343.997333	1374.89296	1535.818978	1446.750664	1352.481186	1255.196557	1340.701538	1185.158808	1305.423947
56.mp3	3118.529153	2972.319955	2602.878949	2393.245291	3615.989228	2998.645922	2327.34248	2150.379865	2758.644386	2646.46927	2570.250132	2581.446535	2833.434565	2385.336835	2778.813334	3028.601369	2625.073631	2318.168228	2998.453602	2950.657647	2897.705492	3422.860457	2863.381009	2986.48019	2644.320431	2928.845545	3152.28501	2646.718247	3005.432348	2832.380125	2900.91884	3122.236827	2533.880259	2711.077576	2861.123507	2546.8257	3114.134407	2803.341496	3013.874673	3008.415095	3154.232363	3005.523125	3038.501373	2974.260095	2408.948878	2331.881632	1883.625156	3358.885216	2570.03929
58.mp3	3890.109629	1609.938908	2363.788092	4902.499912	2850.356383	3049.095824	2468.081488	2899.865472	3500.726017	3212.694794	1152.050577	2034.555159	964.7801227	2606.173841	2155.733544	1487.649218	3475.564081	2574.588204	4703.283537	3764.696937	2238.490899	1622.258639	2181.829748	889.5636885	1711.005441	3496.495393	2379.887172	3883.99202	2579.537107	2693.770944	3429.463545	3246.447076	2389.12814	1625.42486	3578.35573	842.7264089	4491.450285	1370.435644	2131.648903	1632.231845	2420.721881	2466.814017	3558.083015	3900.643468	2016.197421	3911.084648	2186.379533	1720.625967	2481.505027
59.mp3	1643.923674	1709.495409	1846.765793	1774.822747	2215.400755	1785.057502	2097.463657	2530.829188	1564.805756	1817.381833	2380.590396	2036.087092	1592.810111	2059.528212	1459.88305	1962.853916	1808.275085	1580.384899	1787.497105	2183.443045	1475.281484	2041.217354	2847.76225	1564.403384	1737.805081	2142.28735	1663.518879	1784.445749	2139.185659	1532.137247	1496.601555	1798.571148	1577.313642	1567.847302	1778.240616	2780.94871	1765.076548	1378.887163	2868.769623	1414.547021	1697.545943	2134.664728	1865.545856	1679.419242	1733.015023	2151.239538	1518.866847	1832.775782	2500.62089
60.mp3	2453.904643	3168.607397	1900.994886	2099.084367	1995.921403	2157.108671	2171.241681	1888.440634	2733.16657	2203.009214	2265.510795	2394.001091	2774.06302	2185.467826	2378.974133	1959.421725	2914.169969	2086.395301	1884.795798	2082.938492	2100.997855	2482.279858	1949.629716	2884.117712	2183.328846	2729.941759	1858.98622	1927.753865	2021.915039	1656.300076	1760.437801	2290.901729	2236.971647	2132.599215	2299.409134	2684.347676	2138.245624	1742.994299	1867.772338	2361.535222	1456.312816	1505.709059	2306.62493	1985.773306	2189.842671	2683.172276	2190.610921	1698.207758	2719.66374
62.mp3	2417.655113	2190.636388	1366.784101	1547.037635	1344.854938	1107.686263	3187.447556	1405.423229	2007.054205	1240.134715	2347.550171	1472.016463	1380.647488	2921.285612	2187.048366	1592.011946	1653.374258	1375.283739	1515.787613	1508.337062	1436.910628	1847.286879	1300.368711	1423.152053	1606.697428	1576.355542	1401.373215	1990.798156	2809.847604	1548.075829	1290.058313	2464.508459	1758.202217	2261.629578	1700.987124	3196.528332	2698.285559	1822.975162	2306.518231	2108.077356	1397.790938	1702.628037	1413.62677	1606.108563	1331.923346	1455.676985	1326.242395	1412.7668	1343.011189
64.mp3	2720.728692	4142.639561	3971.193018	2869.871181	2664.602435	2640.703419	2336.000111	2545.61247	2703.802224	2546.782857	2171.377372	2867.488458	2191.355054	2244.512375	2464.905365	2391.530127	2637.28446	2779.389225	2296.182267	2664.078016	2887.05877	2161.183677	3090.639844	2353.450349	2733.253783	2748.670621	2455.036878	2437.963482	2857.761385	2662.928082	2339.504633	2231.101186	2656.633631	2799.638589	2273.856964	2474.336945	2536.388262	3057.661692	2597.197631	2641.785568	3542.454274	2601.543788	2674.630832	2802.948026	3009.287007	2339.706664	3204.294483	2844.032858	3701.959121
65.mp3	2339.456526	1484.212322	1307.011457	3327.662555	2312.108106	2348.587589	3885.414581	1609.344549	3505.314834	2911.694813	3633.807257	1632.163517	3176.364309	2365.512514	2810.308515	2539.302382	2095.280328	4112.956731	1995.575198	2758.001981	2900.929381	1753.039859	1561.416766	2131.479038	2300.28729	3985.114631	1629.128409	4228.185459	3380.644326	4871.467679	3081.94781	3223.959214	2922.567734	5021.271272	1699.552705	3861.856656	2912.546951	4523.249503	1763.354772	3771.489956	2636.336698	2501.344836	2130.957562	2247.472926	4411.252298	1727.482904	3122.104116	3063.552347	4236.919642
67.mp3	3152.606622	2653.551932	2627.62992	1882.711222	1940.224791	3145.068027	2977.646108	2445.651831	1997.551183	3223.75732	3222.386097	2587.477003	2487.658728	3163.848914	3091.433842	3299.495843	2642.393076	3257.738614	3095.079058	2981.228184	2502.742011	2850.603469	3010.880011	2987.004869	2474.267088	3013.159155	2874.778756	3270.304371	2390.658205	3427.719571	3145.959288	3646.354637	2490.55933	2875.002087	3056.143686	2703.694276	2276.110827	1832.831384	2717.833834	3211.931102	3277.923816	3320.897957	2245.218993	1905.757352	1315.4077	2975.473039	3259.880782	3111.077932	2764.888958
68.mp3	2081.215502	2734.907788	1588.120256	2515.524135	2832.670091	1583.212567	2053.213941	1292.869398	1961.872347	2879.452685	1641.698754	2196.858883	1690.198715	2748.658765	2263.245209	2061.907397	1479.617297	1898.274557	2183.745546	1274.234088	2537.403333	2619.321365	2040.64769	2136.473223	1479.27105	2890.124803	3264.839445	2009.374383	2479.260374	1499.269117	3353.941562	1511.296865	3102.913703	1805.99705	3498.821271	2536.514534	2299.690958	1493.892818	2344.105479	3476.308301	2054.016034	2888.815943	2896.1836	3835.814949	2812.591664	1737.370798	3023.904994	3708.261484	3233.4321
69.mp3	964.7195167	971.7966149	1062.72205	771.9297106	1083.421173	950.4175832	774.1605093	1308.978776	935.489873	809.25275	922.2865762	1201.288669	1081.932397	962.5567623	1074.671619	1109.256721	1076.99542	1020.709303	1065.978739	1198.156731	1135.502177	1022.138146	883.0061516	1074.008403	1047.577575	1134.172552	1139.740494	1122.509754	984.6542513	1071.338527	1173.704115	1126.948853	1022.907195	1065.41288	1055.036805	1089.017832	1038.962069	1112.596608	901.5316605	1062.95436	932.5865204	1176.450975	1148.916628	1045.018261	1046.630918	1031.709815	1060.841394	1000.446545	1097.337098
70.mp3	2888.983732	3335.383157	2813.460391	3238.703639	3418.089179	2676.453476	2623.932041	2483.227416	2799.131334	2153.91951	2505.100496	2885.912609	2818.982326	2231.021463	3345.604044	2413.507304	2432.053908	2521.268828	2598.614429	2806.413524	2570.886111	2210.763785	2322.725703	2698.575519	2359.337928	2486.460064	2437.270955	2584.617347	2610.055663	2570.17029	2753.54757	2619.263329	3043.472442	3475.12503	3106.299323	2868.769022	2497.1399	3117.761156	3101.55084	3636.398716	3735.942542	2657.772953	2930.942355	3569.088377	2088.995514	2575.938802	3350.89888	3011.272533	2839.932117
71.mp3	1931.478639	2424.553268	2334.567766	2294.840522	1805.854556	2608.416737	2277.355613	1727.382021	2551.416351	2263.608213	2388.905039	2127.583277	1777.604241	1965.760613	2220.609464	2334.465168	2196.180696	1701.436527	1834.858164	2116.165004	1988.771889	1736.07901	1828.310719	2201.265219	2300.007568	1856.393102	1904.108438	2363.9456	2282.113451	1882.521721	2167.525666	2678.414384	2840.009975	2440.46036	2690.804601	2183.086315	2591.63286	3253.936617	2974.216027	2366.243901	2764.320769	2883.051046	2476.536522	1500.88969	2952.736891	1893.3708	2400.684695	1704.732793	2030.175391
72.mp3	3089.859891	2283.650291	2801.076238	3947.118439	4206.853973	3044.315561	2780.174795	2528.945107	4464.343279	3034.765994	3561.780158	3643.464836	2974.353583	4414.931285	3726.625598	2807.174355	2969.779906	2812.876784	3855.634778	2972.357899	2848.269646	2583.007577	3388.530521	4170.244252	4095.25851	3848.666686	3553.604515	2963.206757	4230.194903	3794.932656	4285.549267	3365.088714	2697.98071	4150.419504	4098.435877	3303.497502	2500.74248	3047.977158	2954.032255	3457.995202	2262.319448	2022.542725	3436.645693	2671.585035	3067.825142	2660.865984	2873.451151	2717.532888	2863.05103
73.mp3	3383.617685	2129.012525	1424.018109	1946.94185	2956.134853	2938.640981	1598.01517	1765.56218	3168.200743	1950.794457	1542.776998	2461.032561	2443.604438	2857.957763	2997.852225	2497.922756	3201.244498	2511.124882	1338.607002	1705.747235	2639.734536	3229.280198	3075.979243	2439.036581	2393.896834	2391.205312	2398.647763	2736.391352	2623.997717	2137.451872	2615.940526	2670.899315	3642.445729	2089.26804	1862.793745	3027.417058	2120.906065	2302.598243	1758.117379	3345.036548	3776.433166	2951.210245	2856.525791	2193.130061	3165.556388	3401.609518	2453.229241	1585.01586	2507.441723
74.mp3	1811.49382	3905.594633	2231.541999	3074.360619	3305.474698	2818.588827	1544.585515	1407.531168	2112.755253	1453.272702	2059.321626	2127.477019	1508.095717	2649.099976	1651.162675	1699.042637	1691.100725	4310.960862	2289.372757	1693.393976	3392.976217	2062.362916	1343.941162	3379.617792	1196.926578	1036.666556	1978.667941	3287.897332	3055.36059	1873.007956	4103.930532	2138.504251	3761.493119	2066.595092	1969.274641	922.5120657	1368.293709	1804.601557	2128.061388	1839.615644	3355.201393	1369.761612	2389.290873	3154.505533	1424.439025	1341.034767	4029.37683	1724.114883	2496.091265
76.mp3	742.4302788	927.8055312	694.6221532	1000.354954	922.5229005	803.6415699	906.2476731	1320.065651	942.3621479	879.3942424	912.6798897	994.8928182	1113.937274	1006.451764	848.3757118	1709.614903	994.8800497	994.7581712	969.890146	797.3067354	2200.445937	995.8040746	949.8284768	938.273602	737.4166426	1845.486757	982.1496394	923.7219036	901.4454223	716.7753512	2672.606566	1003.564709	1001.711871	918.9737827	997.7540348	1700.312603	953.1896163	999.561572	1015.930175	1023.622355	2490.238068	959.6732156	1083.056656	920.2130701	768.1871706	2426.229538	803.5447986	934.0363959	898.8730287
77.mp3	2023.10315	2629.968469	2160.510181	1925.377453	1945.32551	1800.451686	2220.395578	2771.255467	2316.183455	2615.661751	1963.685892	2208.479336	1997.1515	2477.611135	2384.584387	1939.85539	2095.905612	2142.812565	2440.809267	2299.832701	2230.719066	2159.933468	2298.227419	2642.684317	2750.237744	2625.076892	2783.911673	3102.632083	2269.951318	2104.503935	2984.614542	2425.001306	2980.736771	3042.174421	2406.899318	2528.229278	2589.086178	2490.314809	2504.041166	2973.050224	2534.338312	2782.842344	2665.260822	2741.29717	3275.609644	3103.798073	2526.067008	2554.802008	3279.504832
78.mp3	2315.999494	1827.031224	3691.74886	1256.849772	2796.932773	3387.671893	3028.570484	3744.985045	3846.325802	2557.857758	4272.231622	3718.014728	2565.762634	4597.4923	3754.836274	3467.78865	1134.888732	2304.34517	4135.132225	2948.762107	2746.476411	4256.114542	3387.994808	3065.940164	2701.148782	2362.60634	4193.601171	1313.605839	3462.617691	2389.284513	3559.838785	1893.87966	2722.344909	1226.174652	2592.875073	1199.21928	3464.406255	2716.606391	3435.508278	1934.010372	1978.116904	1657.160694	2568.948788	1840.866753	3170.084656	2986.027183	2432.019693	3988.40417	3548.136202
79.mp3	3419.847774	2692.604671	2170.22424	4233.542993	2800.097058	2930.169525	2041.681506	3021.772223	2206.555574	2811.531701	2279.055731	3973.820299	1972.314413	2814.427926	4095.164713	2459.600789	1821.654369	4537.969597	2798.875877	2967.66618	2461.730648	2941.11086	2807.24462	2419.023678	1623.788135	3533.258629	2448.535246	2452.649298	3782.923257	2397.24614	3140.3654	4350.349278	2786.706901	2656.008004	2991.806777	2980.711769	2700.424592	2155.539273	2774.904335	3318.640887	3117.689911	3429.351065	4106.981927	2110.151124	2851.09576	2000.706067	2597.227483	2588.710714	2593.803005
80.mp3	2777.390069	3069.088047	2573.697982	2885.592725	3368.859101	1203.485818	1174.729644	2735.967305	1987.416513	2587.419103	1897.009981	2963.242084	2956.96263	4392.418184	2929.907152	3799.115267	2576.836421	3154.645602	3484.931422	2775.608495	2919.458498	3147.323513	2890.433695	3670.631126	2866.161485	3187.183593	2401.851872	2649.869169	2872.070602	1177.260547	3956.563609	3085.869914	2948.237337	3513.225229	2369.513752	1282.874827	2872.831939	2993.840635	3583.45489	2398.366361	685.3908423	3175.595435	2098.08574	2330.95752	2802.163533	1097.06917	672.2858167	2866.155491	2504.208057
81.mp3	2397.195869	1849.533074	2194.065715	2739.034084	2246.080136	2256.567891	2138.428526	2326.283274	2064.696166	2425.767802	3075.765765	2559.969805	3295.840165	3442.428102	3163.242419	3332.34901	3351.900499	3175.01213	2502.397517	2438.510239	2566.663336	2332.735364	2339.976699	2454.204059	2063.812831	2553.850651	2150.056287	2121.9002	2158.904465	2212.214665	1958.763354	2027.84151	2350.781962	2797.242955	3332.18372	2894.6267	2318.164715	2703.280735	2058.750958	2507.562161	2370.564327	3405.659852	2697.028407	2662.779793	2457.974019	2822.228452	2654.574139	2404.990615	2102.929569
82.mp3	2500.977806	2659.824016	3044.51885	2333.565318	1883.565924	1820.089571	1411.987056	2544.526165	2846.07365	3410.489409	3107.990774	2870.004679	2856.28288	2974.080212	3565.957643	2872.41131	2258.328517	2912.583844	2822.481211	1921.950182	1788.941455	1977.463261	3658.712419	3610.514222	4032.086682	4143.999555	3714.125766	3462.994394	3849.827381	1653.016916	3617.013921	3317.013888	3519.81135	3610.384508	2625.004631	3563.903838	2446.932342	2186.245228	4083.538907	3261.873546	3702.994423	4400.405668	2834.07036	3885.243203	3250.143887	4651.587395	2665.120935	2505.811353	2690.587752
83.mp3	2182.422057	1984.794726	1770.246613	1875.092573	3311.841682	2409.366998	1703.556981	1765.135404	1745.314479	1855.429004	1874.379235	4163.236983	3928.536894	3003.2934	2722.662232	1977.732691	1791.040255	1855.406198	1918.106135	3222.215785	2491.163998	2190.285291	1989.226377	2171.798246	2870.576482	3989.202727	4189.562127	3723.978149	3474.94849	2489.694088	1999.546366	2084.892982	2225.754029	1875.282945	1792.089045	2384.656697	1650.475516	3762.041774	3613.544845	3474.821463	2180.066576	1689.561031	1879.639618	2759.618255	3290.488106	3392.939732	2941.114872	3257.642655	2671.814659
84.mp3	2711.565769	2753.639736	2125.750908	2155.296165	2411.077894	3616.34492	2996.129115	2193.952646	2106.956413	1891.036513	2708.811468	2523.430859	2040.607594	2303.257707	1854.090454	2782.454677	2113.502703	2433.507834	2221.612286	2260.30779	2366.296993	2781.337668	2699.432744	2201.624801	2291.979029	2422.034758	2194.24282	2716.060222	3618.783387	2059.748968	2200.183756	2561.358847	2502.02796	2318.912324	2538.279964	2633.119654	2647.281444	2775.803062	2632.337797	2615.510514	2918.321344	2525.027555	2199.724811	2133.041424	2253.360392	3188.709715	2450.817456	2672.747685	3013.300235
85.mp3	2967.244146	2648.038317	2782.994739	2956.38488	2853.009474	2829.282055	3280.179626	3089.17738	2173.985192	1615.879921	1290.234547	2524.164252	3490.913209	3935.727668	2802.323825	2706.709067	3827.237592	2968.190049	3435.090222	4173.766422	3236.136199	2738.646031	2773.491516	2481.737114	2914.238266	3302.244169	3254.924367	3497.415899	3267.035725	3679.284719	3725.810447	3401.42015	3520.767728	2590.379004	2502.189419	2757.448155	3189.763936	3071.088414	3147.829331	2585.37798	2984.559822	3652.102311	3685.428292	2892.30702	3178.124463	2545.137768	2724.966036	2878.890122	3405.089174
86.mp3	4430.182746	3988.80615	4706.974941	4893.900503	3904.103991	4535.851065	4331.873515	4207.502327	4728.782483	4407.432367	4771.819724	3955.947882	4360.846526	3996.881738	4824.319843	4371.506039	4313.767078	4452.171054	4005.362613	4684.321537	4183.79283	4016.909769	4441.768117	4589.357056	4359.283279	3968.365891	4105.504339	4107.575375	3398.742983	3186.30511	2721.326597	2727.305009	5043.140135	3247.676424	1720.227184	4722.406398	2168.931284	3540.715067	4102.290299	1662.06223	3328.491905	2884.87163	2786.408883	2928.965367	1981.520726	4196.253513	3819.329765	2654.131975	2987.445421
87.mp3	1036.722673	1014.631862	1254.360191	1665.025215	1229.956495	1551.203444	1675.904158	1321.789137	1069.558231	1527.947672	1520.973136	1071.196221	1450.456247	1443.204311	1500.789201	1554.824405	1815.216163	1460.977118	1145.436562	1242.875449	956.5187726	991.7936443	1187.005513	1155.808974	1141.999685	1491.872877	1493.821649	1516.014311	1123.873129	1299.97241	1593.912106	1060.786893	1297.194393	1616.125909	1200.311173	1393.749795	1621.546942	1499.561681	1150.425319	1855.219108	1007.718921	974.2944493	1144.2295	1442.063741	1113.188454	1425.09193	1100.471249	1087.543175	971.4059452
88.mp3	3247.886772	2538.299231	3639.929609	3767.672814	1898.370768	3405.363278	1095.082893	2991.869628	4172.5635	4394.420687	2510.204176	1452.354381	2534.66509	3435.684293	3447.973775	2664.330132	3293.194257	1899.32712	2598.904327	1715.155187	4185.728118	2520.148871	1552.017547	1610.001762	1646.080648	2431.966222	3509.128085	2014.945736	2922.149639	2992.346821	1648.551892	3410.662667	4457.899934	3294.046791	2213.016242	3113.636172	3798.727642	4110.526309	4079.629739	2566.507297	3460.307641	2546.284412	3693.550883	2434.010817	3231.068158	2321.598077	2695.685788	2001.695713	2773.234215
89.mp3	2216.109296	2959.09087	2147.251455	2232.442922	2451.512082	2184.267694	2476.022258	2427.160654	1657.922796	2050.40388	2007.476493	2012.474258	2241.215056	2013.657448	2253.052405	1947.297258	2142.880807	2296.024927	2258.703476	1699.376435	1761.641062	2087.061119	2152.878988	2288.416139	2304.307327	2060.8806	2042.715372	2239.07296	2040.230259	2123.71598	1846.845126	1795.25612	1976.740919	1983.337652	2234.812027	2325.593082	1814.743287	2202.953904	2032.64766	1865.151249	2591.755818	2013.897683	1899.365443	1779.580576	2051.303862	2088.509124	2361.00365	2125.062703	2237.833491
90.mp3	1734.4926	4131.661988	4629.548914	2283.541812	1963.10494	2137.442179	3613.422819	3919.923283	2709.008768	1827.662372	1763.148551	3565.750832	3473.172291	2786.208343	2979.042234	2902.079276	2639.969753	3015.013958	4361.071563	2194.130696	2831.235206	2800.422703	2687.010009	4876.648489	1615.354097	2504.80803	4226.482217	1942.204598	3739.940994	2055.500019	1523.750194	3029.29645	1331.326508	4413.307475	3841.385777	1570.909043	4413.974912	3912.82439	3368.240336	5281.951606	4323.891914	3626.717676	3851.623226	3946.775446	4748.978236	3182.074187	3612.712743	2994.11429	3663.050137
91.mp3	1997.197706	1581.365664	3485.770875	2970.106447	3646.630605	3012.641477	1362.33271	2428.022992	1829.213027	1688.20454	2761.509065	1810.7716	1611.797132	2057.50649	1675.61251	3984.272312	2040.001181	1860.366881	872.9252243	4376.554476	2850.668759	2885.357979	1931.781295	4490.114884	3375.584937	4717.116564	3610.429802	3947.907035	2133.186361	4374.182359	4361.037663	4401.583053	3135.107153	2611.478387	4213.196613	2307.727665	2150.897767	4739.621155	4451.185097	4108.227869	3198.089625	1966.594533	3579.99925	4659.464049	2347.79783	4180.458612	2639.657334	4595.185169	2731.308142
92.mp3	1958.406208	2752.130728	2625.052598	2863.285372	1984.389964	2573.434495	1897.331708	2131.502439	3711.406387	2647.299702	2347.187367	2279.520496	1962.570988	1869.248482	2542.356866	2931.667529	2607.796229	2820.061156	2506.604101	2843.794639	1693.741091	2454.809892	2932.051134	2143.401529	1696.019499	2813.759251	2498.273502	4352.994838	2839.859078	2537.858636	2414.279388	2078.350053	1957.600986	2525.181169	2826.156075	2624.199338	4294.611008	2536.062981	2777.499413	2531.423739	2415.70091	3117.752134	2350.15545	3098.136347	2420.895564	2815.016178	2634.249645	2360.498299	2924.580149
93.mp3	4682.70854	3057.819849	3425.838863	3407.860398	4708.978903	3553.6024	4150.828191	3305.194893	4208.411558	3676.264267	3296.291009	2470.968926	4112.443991	3290.467891	2996.589951	2946.299805	3577.501261	2500.207241	3489.241225	2970.896089	3570.964248	2121.900665	2726.856107	3541.802614	3323.792591	1915.67147	2212.007625	2723.322958	3441.744614	2604.313565	2333.941016	2548.138145	2708.645669	3838.130819	3239.837858	3921.877862	2926.077133	3882.120899	1942.922399	2877.950289	2494.866021	3530.299463	2928.314676	1860.670049	3790.829568	3615.93984	2403.049735	2710.462226	2739.110535
95.mp3	2404.117385	1267.772826	3212.056326	2263.572493	1531.85068	808.0822663	2910.457816	1640.643887	1609.764974	1691.895328	1228.974843	1606.342933	1595.933325	1746.497684	1839.937661	1133.180261	1557.123002	3499.648744	1676.487895	1836.739217	1896.668915	2557.375258	1676.147672	2893.66956	1709.379228	2199.342244	914.8149752	1797.912919	2130.394189	2384.272981	1465.71414	1864.393609	980.6128982	1130.424478	1888.875152	1182.022598	2567.756756	2296.831167	2507.284787	2367.861357	2498.018899	1548.466245	1712.95474	1892.971624	1924.502332	2295.268896	4253.870536	1445.206443	1476.101296
96.mp3	3614.795337	4282.961192	1858.430349	4194.148818	3328.321851	3518.004585	2197.248528	3901.167894	1985.40834	2443.812776	4566.334415	2622.907892	2787.681277	3252.647936	2802.402916	2613.0558	4512.634024	3039.330486	4117.528172	3918.125082	4220.394518	3589.525272	3601.946098	3404.358831	3302.721684	3704.313817	3473.668547	3948.67164	2927.415209	4034.374669	3314.177633	3381.889169	2734.402027	3404.214091	2973.884823	3135.888893	3284.21029	3652.466924	3907.807326	1755.706242	3933.221539	2474.062598	2623.723015	3593.308867	3876.286253	2531.437512	2354.355385	4240.040174	2361.513051
98.mp3	2263.051433	1715.328947	1889.276144	1702.478882	1613.026624	1807.834528	1574.97184	1454.739984	1561.722331	1742.026073	1674.686483	1701.84153	1576.901775	1616.646068	1725.939074	1610.127812	1700.587393	1766.105219	1754.32781	1655.506642	1657.190902	2108.658823	1539.532513	1497.675496	1627.756086	1789.893345	1657.485514	1657.95135	1525.209494	1551.096219	1572.999572	1581.386205	1520.023148	1642.774117	1674.112538	1816.700029	1822.423558	1915.458551	1626.566539	1773.610235	1614.834991	1789.570483	1557.81774	1577.088195	2158.733913	1640.717528	1560.531799	1565.766834	1494.344517
99.mp3	2034.163898	2937.860613	1587.341887	1836.398257	2189.409463	1980.941918	4259.243249	2140.507	2585.119383	2258.753486	3165.426315	1967.266142	2950.197549	2305.944112	2262.419676	2349.225999	2132.358206	2449.925865	2387.404438	2214.809633	2679.35183	2534.478413	2872.179904	2262.762448	2840.772657	2932.131861	3966.564921	2717.910168	2838.844569	2779.512909	2298.067011	2639.891118	1981.420504	2506.674096	3723.756598	2455.038964	3147.768751	2295.645755	1949.582425	2162.525366	2478.650334	2572.961169	2386.593566	2158.452297	3005.660316	2779.818922	2484.607138	2884.318345	3128.315002
101.mp3	1360.212641	1310.807149	1959.481954	891.782168	1016.564551	2079.425736	1179.784041	1125.577598	659.3608761	1042.936548	1298.776189	1727.972123	1557.592438	1766.426589	1042.667035	1793.165958	1437.544217	728.271017	1272.820132	721.0865167	1694.994162	3443.510692	2029.322596	1483.677139	3715.090315	2685.10335	2062.851442	2564.465739	2373.65621	1700.919342	1276.735563	3787.962403	1823.742897	1091.752303	1506.910254	2630.832097	3287.127471	1632.225188	1289.401178	1444.037566	3793.066758	2106.540678	3160.526257	4129.607544	1380.869716	2817.467615	536.3226681	3212.969043	1351.521063
102.mp3	1310.528205	1061.152646	1565.581158	1466.28713	1283.651272	1679.992502	1398.583493	1315.47389	1443.76603	1179.969534	904.7479833	929.610624	901.7470451	878.2016804	985.7693399	703.3487794	1037.708003	932.2437216	823.7146398	700.1033612	1173.528743	965.7479412	598.6360104	1374.44235	1287.703099	938.8974974	1150.16827	1023.062917	925.2084775	1114.065042	1228.898335	1126.584311	728.8395281	1431.144459	1279.25134	915.2416377	1311.148438	1303.971648	1010.913769	1285.454371	1184.868452	1504.328193	1592.603303	1559.612908	1509.065742	1390.310869	1572.341332	1526.930128	1473.362839
103.mp3	1447.635142	1237.935288	2379.811592	1240.105576	1787.134478	1561.243393	1277.261124	1360.438249	1579.904059	1102.699648	1406.825797	1062.26523	1028.436319	2059.978277	1598.937354	1758.696286	1847.545153	1368.045611	1338.670135	1248.346257	1350.522607	2512.773798	1633.504929	1879.537569	966.248426	1235.820937	1494.097151	1452.462421	1529.375279	1748.100974	1756.504976	1617.87332	1987.696354	1103.433658	1433.848742	2050.300244	1051.043287	2380.288077	875.0983496	1178.85594	1647.550928	950.4364672	1522.173841	1947.671243	1052.154786	1753.197939	755.7993777	880.0744413	2142.096392
104.mp3	2058.58235	2069.994283	1609.566375	4968.791907	2551.404223	1765.646225	1486.098095	1482.694306	3002.814387	1487.471239	2257.460325	1147.474802	1085.961143	2041.644032	1813.305563	1924.706813	1224.158295	2655.126484	1172.095741	2475.167801	2488.915765	2437.389302	2417.02194	2291.98449	2215.935046	1412.523594	1318.444346	1429.912176	1536.200572	2905.378498	2546.740853	2169.279425	2716.103954	2156.67455	1622.551946	1280.779283	1599.858156	1684.515688	4154.874397	2123.332747	4587.568249	1717.292257	2464.802284	1734.584618	1185.457269	2086.653451	1260.920592	2331.134115	2167.221664
105.mp3	2282.732549	2856.652546	3279.343927	3728.604007	3259.903924	1835.315755	1951.875503	2536.051242	3173.752946	2154.642121	2452.422905	2770.558283	3217.828191	3729.6859	2348.466867	2136.607593	2738.090035	3405.962228	3710.897975	1848.736096	1910.377987	2611.427414	3409.132036	3309.159686	1663.993556	2191.832362	2595.212485	3263.925012	3204.983345	2069.944122	1979.077658	2916.786036	3111.94164	3464.943992	1801.779804	1195.485024	2190.05428	2254.588507	2833.19077	1830.330904	1797.274131	2233.719858	2958.345187	3294.582902	1276.197582	2038.91231	1446.080323	3091.567017	3554.594336
106.mp3	1827.695357	1464.344595	3509.924568	2751.761098	3452.254381	3917.474308	4628.421084	4222.665573	2575.688445	3039.810982	2392.730615	2946.022182	2207.56997	1989.207326	1938.742402	2742.482997	2710.055528	3041.086929	2082.451112	2553.359332	2997.025563	4329.217197	2802.145048	2976.557864	2435.30489	2325.830744	2489.598686	2441.509884	2730.721039	2943.032302	2498.065037	2616.604325	2987.992413	4484.184738	2356.766483	2328.76166	2080.203475	2161.163072	1879.614476	2125.764816	1845.526914	2809.136239	2127.845272	1810.510943	1503.605719	3819.006173	2178.010267	3087.852615	2322.969516
107.mp3	1995.304049	3083.77335	1598.060554	2122.712564	1580.612496	1677.130452	1888.990898	1757.89168	1681.983028	2068.486727	1845.662474	1890.442996	1999.879954	1800.998329	2025.083055	1969.499701	1781.593764	1923.885228	3024.477113	1893.311731	1736.787153	2028.186059	1454.836849	2368.90503	1880.324819	1817.535886	1514.072121	1743.255036	1786.810088	1785.31826	1731.021917	2675.442607	1631.237885	2525.755942	1807.903822	2007.083286	1457.498695	1481.262587	1662.398011	2930.976942	1779.346591	2180.633822	1570.841831	1770.527598	1729.307689	2497.009574	1682.322905	1796.622517	1777.807125
108.mp3	4751.784868	3941.691922	3354.756093	4572.209683	3916.52216	2974.929497	2633.937741	3229.365289	3995.128356	3085.027994	3849.868013	3532.186931	4182.473337	3421.323831	3444.228432	4192.821617	3549.583595	2779.82047	3021.820334	2998.877135	3208.390586	3746.606326	3361.513115	2509.826819	2713.813817	2524.444034	3197.581967	5102.379449	3199.576201	2644.347633	2523.115224	2970.204517	4457.553521	2775.730819	2094.019881	2838.332675	3527.148755	4456.926997	2852.267022	2284.821737	2194.041631	2338.204479	2285.678781	2955.778796	3007.816844	2898.11588	4353.383361	3117.204545	2458.232252
109.mp3	1810.660447	2869.712465	1496.701555	2189.286787	2170.974113	2130.916658	1766.744094	3248.21161	2787.330308	2734.975038	1469.515298	2724.119222	1223.453024	2977.226153	2891.733007	1770.864898	2025.761335	1790.014445	1417.659149	998.7779044	1156.196403	2025.451886	2093.850069	1861.457879	1501.620317	1001.024086	1589.968983	1267.091824	1155.42032	1258.06482	972.9994864	933.5609919	1518.177103	1100.00651	929.5666473	1588.426653	1057.933132	892.4896924	1088.906323	1489.399477	1094.306796	814.4481605	849.68363	888.9491873	1126.061153	769.6576237	838.5545423	1469.458622	1145.024873
110.mp3	1675.443247	1180.405259	1365.329007	2451.863102	1590.71954	1385.119796	1206.796083	1780.275528	1267.349682	1641.046588	1651.274109	1477.263506	1753.462673	1490.942355	1725.547549	1741.512815	986.5518816	2437.97672	1085.516121	1854.192801	2050.261456	1667.55157	1719.891601	1082.411941	1901.510721	1670.884621	1535.017991	1294.108937	1441.379787	833.9514959	1610.183126	1291.998928	1499.902051	1939.408977	1685.150827	1124.209412	1858.289917	1079.464246	1747.911586	1416.253725	1585.507006	1453.659276	1598.393068	1725.381576	1538.596611	1513.772794	1757.953849	2067.077482	1959.326093
111.mp3	866.1115186	930.8765322	874.7341877	883.0573363	843.078651	825.9802961	837.0080013	885.3377633	896.0175801	844.572226	869.1143685	807.1619611	1205.784908	1022.117816	975.2379452	887.431768	913.7850847	797.3769203	867.6570259	864.8046001	860.1629977	886.0607862	878.7819723	1223.956545	900.8695478	897.9778777	880.7235472	990.9848798	938.1573896	802.2743244	869.5721321	849.6959969	1052.493166	1003.452787	840.7837243	882.2296802	896.2349643	968.3039876	906.4859544	853.4301324	858.0852778	864.526843	1037.329836	1037.564241	870.3577973	837.8015518	931.9176553	1016.014506	849.9495502
112.mp3	3521.814312	3258.808106	2710.521766	2721.913456	2481.407343	2965.705398	2179.009283	2855.822143	2393.781346	2404.743239	2864.927599	2282.056829	2366.535948	2119.880239	2313.550697	2165.268982	3335.55855	3311.613253	2599.138521	2942.671266	3292.836727	2148.82198	3211.26777	2267.624755	2394.33917	2952.22672	2376.167735	2513.132584	2403.188076	3421.086847	2730.148317	2770.651893	3391.926582	2692.317648	2807.050535	2838.257001	2865.829315	2845.294427	3585.904221	2763.541393	2394.791409	2283.793558	2263.52126	2111.222621	2871.298091	2259.658821	2561.996232	2598.523013	2648.390263
113.mp3	1852.762012	2402.439862	1944.336541	2050.887267	2023.942604	1989.170154	2061.371401	2452.791446	2018.361224	1866.906971	1597.56663	1890.119686	2465.606044	2257.121789	1921.04039	2013.815466	2088.828989	2503.098468	2503.675474	2592.700873	1855.828451	2743.050803	2021.317456	1893.183883	2325.753575	1669.345824	1749.825967	2356.131414	1766.280686	2186.524157	2293.989719	1613.464005	2712.355424	2634.432438	2350.660642	1905.696098	2217.87803	2174.307033	1755.449493	1817.748723	1723.856838	3837.167178	1931.543963	1896.806554	1975.647492	1698.199263	2616.404419	2640.096944	1809.202827
114.mp3	1286.667872	4750.981212	1603.751038	3054.462651	2255.50751	3293.845993	1806.145468	2449.677944	4112.467122	2756.430466	3220.397456	2562.463159	2093.436936	3504.765589	2853.600731	1844.35273	2515.276332	2992.890273	3336.639208	1755.272896	2228.753679	2489.089547	3243.652974	4355.395107	2372.227258	3212.424656	3517.751115	4084.001796	2418.525866	3533.816612	2316.509678	3606.402224	2693.642249	2415.556766	2742.036106	3200.912231	3929.97636	2436.017295	3356.917335	4207.18429	4922.229917	2200.179572	2169.975502	2244.121582	3935.467257	2848.129439	3813.771403	2756.928103	2808.74402
115.mp3	2430.919954	2745.173062	2516.931745	2663.124564	2508.014774	2307.526311	2283.072502	2150.292378	2776.695131	2628.410365	2839.151899	3232.668574	2583.720098	2361.763531	2169.156047	2627.761306	2518.346638	2032.148921	2275.763511	2510.447704	2467.29665	2549.838543	2678.162564	2485.329508	3100.312615	2464.285028	2330.689265	2378.983012	2870.115926	3178.083097	2790.274653	2785.827292	3122.48887	2485.756076	2234.539454	3075.871165	2694.910367	2449.272983	2354.233381	2830.634231	2509.192451	2276.776674	2571.698986	3420.268083	2652.177383	2723.343256	1926.621498	1838.829825	1906.611922
116.mp3	2147.041842	2785.204187	2648.319075	1815.885509	2879.434884	2174.534071	2153.280964	2815.058759	2848.96598	3835.928223	4189.655988	3421.124807	3007.683543	3063.347944	2612.476241	2561.590409	2204.972459	1649.777071	1906.621173	1390.864489	3140.631487	2623.411212	2001.925271	4045.131881	2346.275991	3857.308549	5411.058549	3804.467211	3870.334712	2844.38785	3738.862614	2640.321602	2488.273328	2148.005059	3468.567119	2433.10171	2040.500451	4118.991172	2004.037399	2009.454843	2434.486645	3828.909429	1413.827352	1791.552592	3007.06108	3556.475799	3311.168579	3713.760589	2868.455014
117.mp3	1177.349494	1637.906797	1023.093827	1398.92443	1241.692874	1174.427318	1182.491629	1318.080501	1104.231758	1286.027077	941.4246346	1245.127374	1112.579982	1375.921916	1098.69124	1430.735486	1513.820869	1107.432081	1078.202217	1228.695752	1181.899057	1185.821118	1183.533229	2154.603078	1025.393403	1168.937746	1189.560602	1909.331405	3091.854145	2730.750045	2249.397842	1898.915851	4798.833384	2321.834564	2039.923833	1246.468551	2002.307316	3437.68611	2051.158575	1370.7525	1723.174639	1575.954731	1671.570222	1775.54356	2369.603016	2213.521135	2655.619727	1856.436674	2535.646793
118.mp3	2418.621339	3219.277925	2746.604528	2105.338644	2903.235914	3944.33788	3537.401561	2773.919546	2604.638779	1329.17324	3948.684032	2355.671072	2492.993739	1958.493752	1785.709262	2768.100895	3557.39242	2030.188667	2818.404663	2970.834388	2487.57559	3037.935718	2872.029602	2470.427102	2589.422931	2626.379617	3744.322039	2681.318074	2716.525009	2716.307471	3371.489634	1831.152922	2391.61108	2116.318245	2748.472042	2729.135964	3387.18524	2116.340622	2575.350326	2598.200423	2341.819909	2943.770284	2480.396203	1652.76306	2196.962237	2100.048593	4318.447492	2476.376034	2335.541207
119.mp3	1339.700283	1399.236644	1121.462493	1238.923099	1252.262204	1158.859893	1330.512216	1265.740976	1261.555329	1311.509283	1232.32853	1052.112821	1222.56097	1178.734447	1182.850592	1206.267248	1216.854216	1389.866794	1166.595453	1632.45292	1177.085997	1169.821192	2241.364552	1211.543099	1075.751816	1289.952457	1137.483775	1235.264273	1663.22201	1123.924642	1132.22254	1477.869712	1223.210388	1094.161579	1503.48549	1177.152315	1182.603731	1761.142754	1106.049248	1052.221531	1999.424438	1702.24209	1115.041345	1456.852649	1091.11786	1254.043467	1397.810944	1277.974636	1331.233802
120.mp3	1845.610714	2051.530782	2341.984742	2164.405167	2261.387657	3043.858997	2513.784876	1750.649846	2040.633314	1606.030534	2618.256652	3597.832198	2384.638967	1501.314748	1720.253471	2730.170211	2118.937923	2254.026902	2435.135931	2487.666226	2592.881959	3186.497891	3243.741462	2578.905373	2271.40774	2339.459463	2826.08028	1987.002732	2748.641286	2602.052582	1817.029474	3563.253399	2818.233153	2483.586017	2126.989845	2964.690087	2905.685146	4159.956838	3180.185037	3089.47477	2679.597227	1331.703819	1464.704852	1734.41183	990.1866904	1342.917082	2129.865259	2061.753351	2187.941071
121.mp3	3092.032504	3432.827023	3783.466953	3358.219147	3704.561492	3040.981382	3843.215686	3261.350137	3387.316579	2915.902021	2938.259033	3149.83023	2905.146435	3861.693906	3663.222374	3014.975891	4391.573452	1898.643121	2846.878301	3601.588295	4429.063328	2889.493031	2581.772529	3203.32307	2815.648239	2776.816031	3753.859946	3421.192508	2617.920715	2338.002841	2675.055404	2558.182856	2364.264082	3119.149279	3591.449247	3480.542295	4080.260617	2875.607304	2861.402389	3696.491846	2836.985561	5125.191833	2735.58936	2768.10015	3710.703224	2757.12986	2541.078934	3911.90328	2792.959548
122.mp3	2270.186256	2459.157601	2261.79456	1753.278652	2011.475497	2346.316581	1994.861223	2969.571164	2363.157566	3090.016643	1737.724078	1820.263305	2065.055178	2207.130925	2561.719928	1976.060079	3798.986512	2848.555549	2297.531495	3357.617637	2890.984962	1554.989202	2396.370247	2250.085826	2055.100359	1962.90101	1531.156018	2327.628306	2512.540854	1622.21234	2115.651122	1604.468091	2799.11457	2045.616049	1603.813802	1326.011204	2146.178816	1346.178612	1782.076452	3710.545536	2837.700139	1702.508893	2028.485742	1693.056604	1535.323387	1875.821335	1722.656131	1642.391928	3466.678216
123.mp3	3432.224747	2070.458519	2242.214732	2547.73695	1981.038287	1936.061669	2187.660936	2392.063528	2085.169152	1803.534452	2223.576285	2640.220104	2070.876731	1917.521352	2345.08783	2426.512699	2286.186053	2873.472222	2965.348676	3048.292697	2895.067714	2391.044157	3531.247687	2335.930913	3654.111602	2054.072394	1883.991513	2695.743141	2668.851192	2186.379885	2097.701053	3262.071132	2650.342519	2558.123003	2461.366703	3740.435806	3244.811071	3584.480153	2712.39274	3073.984335	3293.224933	3477.752024	2771.46876	3092.16151	2176.880015	2427.819356	2145.069335	2169.417221	2165.091748
124.mp3	1406.534245	2644.365676	1547.88557	1394.143646	1555.826357	1540.281904	2161.527313	1572.383786	2175.741332	1516.053811	1807.05286	1533.122676	1545.574137	1558.704353	1252.66877	1546.317485	1648.799292	1350.632736	1437.932843	1508.292535	1468.666221	1400.118979	1555.789031	1826.406407	1520.695337	1505.325664	1702.294129	1539.456381	1528.695142	1516.102895	1468.250234	1439.827351	1652.394554	1608.717534	1631.117882	1616.409259	1484.177668	1720.295801	1543.686259	1716.654114	1692.283974	1665.020951	1737.260968	1503.840283	1563.496788	1532.836908	1577.697073	1452.216081	1447.310358
125.mp3	1405.525808	1562.241915	981.7702523	2861.592735	1400.915977	1427.782805	1683.106876	1904.798621	1372.560438	2498.376115	3198.837247	1365.917505	1734.247309	1668.611298	950.2205865	1246.318076	2104.094936	1812.936426	1028.873688	1178.511972	1145.760108	1207.331279	1628.44653	1316.557366	1413.945352	1599.973631	2532.198497	2905.753422	945.5932723	1278.68287	1312.238259	1060.78074	1882.400686	1141.831021	1944.082731	1234.718801	1390.028414	3417.795037	1383.161735	1519.803658	1838.382295	1315.36443	1256.757989	1429.853907	2423.431601	1471.789952	1776.279052	1143.07665	1478.703284
126.mp3	3497.320654	1926.247621	2001.158612	2199.156918	3237.60014	1786.667923	2641.13679	2090.675847	1976.150084	2367.645844	2399.028766	3520.698687	1783.000095	2022.853471	3086.042639	3440.682276	2080.008581	2496.743754	2240.342806	2757.210597	1969.180656	1997.783689	3275.542432	2089.540815	2144.069743	2625.542662	2669.172027	2316.364189	1927.680741	1695.61449	2356.368349	1741.654382	2116.650732	2960.71968	1785.770609	2213.056657	2868.047167	1984.052067	1864.201951	2598.151035	1835.321312	1954.391185	3394.214765	2315.619197	2037.620204	3025.618532	3059.150068	1562.893446	2238.691766
127.mp3	458.9684235	571.1561143	438.754937	456.7488846	400.3102799	447.1489738	670.3105394	604.5942964	401.0453422	480.5593259	435.3455361	700.8425291	471.0908864	449.8678933	488.2160548	451.5048502	459.6029978	738.0772382	517.7230796	461.6086986	462.6386261	689.6716577	504.6644946	605.6767382	477.2626142	481.7086435	415.1765487	462.5199346	436.7820113	500.7305206	494.0365896	454.926721	463.2712022	462.6852909	452.7833998	443.9271966	582.6914719	569.4839707	429.9730335	407.1989227	572.1542086	497.4838264	454.445791	505.0105482	449.3914117	406.7120713	460.7838733	650.689478	527.6319649
128.mp3	457.0981034	406.0681112	615.5284855	476.4985248	517.3012628	432.0119507	458.8959945	481.5270663	454.7716982	471.6738424	592.3215318	512.7260208	443.0519166	372.2750928	442.8021144	465.2359779	459.7032596	463.0171042	612.5193396	500.7881582	419.5157428	476.9156276	438.2738439	479.944883	496.9685608	457.7252288	469.0881885	442.8376561	382.5501677	379.5805081	370.8460439	672.1903817	534.794695	522.5317827	496.2006135	482.4421784	539.1284913	643.2574591	520.9801128	542.1669297	542.3484041	537.4732655	530.5345627	465.5897059	550.9069727	571.1336318	542.3113778	552.2009364	638.0105984
129.mp3	4696.014938	778.5857645	1203.070865	3271.338927	783.8599898	2713.753428	1334.27286	3977.411816	779.943563	1651.208621	3590.479241	2282.784291	2337.91977	1373.975549	3337.364389	2419.227325	1421.102546	2234.097773	4442.99457	1147.62962	1264.630418	2160.901493	4068.265017	1091.851174	3323.741576	4248.720359	1846.335016	1458.393521	2397.444444	4435.4753	1042.666842	1138.044916	3826.522518	4940.385075	1196.337051	2026.607717	4324.516801	1850.08537	1380.924214	2443.498179	2175.384872	608.9039577	2788.636626	4812.521798	3290.846542	3371.136743	2632.972179	1510.513321	3609.302963
130.mp3	813.3876289	788.4678351	1593.177614	3557.146222	5793.661172	5578.997387	476.1785987	671.5149748	734.0279793	720.8759944	485.7161474	700.7533461	916.5479523	833.0976724	599.3592232	336.4440734	1707.889744	2592.823455	4586.536195	4950.909725	5538.250689	679.6623414	1292.510024	813.6259795	474.1151974	621.9497232	837.7771372	1197.18563	839.1338386	1055.161412	713.2527219	2011.861063	3878.906863	4988.920635	5173.562007	346.0460946	864.0150126	684.5643673	674.577965	339.362435	819.1449541	1336.216759	565.1230905	754.720342	585.5133964	1178.482731	2971.328147	4643.773417	5433.275032
131.mp3	919.53441	1172.115304	1005.510173	2461.156922	2133.670956	1600.543556	1614.465258	2415.200561	3007.485241	3225.042398	2876.41083	2278.517823	1585.3807	3734.308849	4053.613257	3169.319338	2306.075292	1548.113886	1933.878604	2682.725931	2179.682635	2114.097943	1276.181724	2350.60652	2976.469042	2758.436716	2674.248494	2355.01521	3051.974748	3230.592205	2896.277131	2509.415932	1408.788591	3967.549579	3773.823961	2969.81129	2468.12506	4027.26908	2919.465009	2130.283277	1147.26416	1112.217993	961.7231862	3219.5099	2652.125147	3329.78805	2738.320212	3195.372762	2475.081114
133.mp3	1232.563038	1115.592334	1190.103734	1206.95039	1423.888461	1542.304402	1439.418739	1378.161542	1406.138802	1529.669736	1795.114752	1783.395634	1944.766948	2016.867178	2160.768862	1989.909141	1958.775714	2095.335877	1975.54589	2054.839231	2137.170266	1939.44663	1982.124087	2004.297054	1850.640015	2020.679177	1947.958237	2253.673255	2014.092272	2323.409107	2137.238155	2039.66249	1962.165553	1904.435329	2087.087292	1917.050218	1706.052042	1698.678385	1589.207081	1636.42146	1645.354931	1456.684881	1694.303711	2889.198453	2962.715075	1773.507214	1585.770732	1326.972063	1288.89849
134.mp3	2052.770448	1886.658569	1420.035106	1428.957492	1297.139715	1372.133336	1317.05605	2049.880597	1603.596986	1331.627608	1250.876457	1447.472123	1422.409739	1405.583618	1600.245408	1428.502316	1415.952506	1415.959876	1401.64925	1668.849595	1171.66843	942.6622687	3215.093485	1059.892061	643.3585634	5011.780456	5098.11226	4447.601067	1314.333239	681.809005	5464.472756	5396.934673	4451.720059	1159.464131	752.5304665	5350.018358	4855.468948	4194.191519	1795.442327	1883.270064	3305.840048	3745.067863	4009.245857	2204.468785	2301.218343	4166.006164	4813.208618	4369.661367	2532.913054
135.mp3	3979.875117	3511.59288	1548.134639	2187.574335	1542.999931	1617.174424	2212.298076	1868.039037	1632.29028	1177.875277	1955.732918	3674.770341	1464.898449	1697.887304	3787.348131	1718.101082	2581.8327	1722.816782	1698.440306	1874.689386	1985.638896	1580.790795	1594.012481	1770.864701	3591.599767	2659.147043	2004.878816	2027.677784	2235.869225	1683.402715	1506.398164	1882.488612	1467.029762	1850.474675	2042.405866	1549.789809	2485.974544	1973.350663	2902.098849	1532.970512	2002.308846	2040.733845	1937.496693	1501.842991	1498.597389	1741.849111	1405.813984	1616.777842	2741.478006
136.mp3	4821.922251	5059.086365	4204.071223	3724.492447	4611.70548	3494.385212	3387.266158	4572.697254	4631.769872	2576.102308	3888.187696	2749.876708	3076.146929	2750.911294	4550.970786	3276.650598	3896.726572	2601.539224	4574.132976	4332.074512	4116.478537	4107.03095	3531.747937	4918.360535	2861.0961	3281.831835	2686.877303	3818.186534	4844.590254	4652.070557	1670.815171	3977.938358	1962.907835	4448.024538	2585.687792	3483.870978	2452.28236	3214.370544	2155.526713	3038.585062	2188.039982	2406.899245	2860.169443	3522.813265	2662.482704	3050.666078	2056.652388	2817.480082	4832.63642
137.mp3	789.2467405	916.4510584	1020.530833	1171.836816	969.0314921	885.4783194	849.8650876	803.7817738	916.883155	848.8056508	756.8564358	760.7985747	1046.347904	2418.829817	1121.821223	2096.008892	827.1927691	1420.694788	909.9667085	969.2368041	818.7878833	990.3678722	1158.708113	755.2980933	932.3537673	944.1097427	771.2598484	852.8170015	861.0699086	938.8553095	1213.816293	1062.974123	810.9963217	1167.190917	870.4981716	911.9741236	778.9595366	769.3535241	1012.07215	995.0149564	874.2979721	798.2354167	910.1208538	1737.042622	1225.551366	863.9677179	824.1040331	950.4934893	1036.086409
138.mp3	593.5722702	381.0032075	426.4282454	443.3087778	482.5424031	642.6888891	493.1159762	768.7290022	707.6120624	748.7359939	925.038374	791.1052249	788.603383	873.5337981	868.5068946	980.1248381	666.4934426	621.033943	728.8115305	818.04475	943.669755	881.5942486	1043.011719	783.9555045	752.6682525	728.8796883	720.2176134	848.4280371	1019.944397	925.9823215	890.3825494	800.2584369	859.1225511	901.4826076	803.557415	914.6391116	810.5062493	816.3563238	846.2513616	1295.905666	853.1637671	919.6091977	1497.100843	871.6112925	976.4825357	1108.468521	1072.096104	1084.081985	950.565514
140.mp3	998.3739112	912.1610797	860.9165209	985.3157266	959.2987173	907.6583169	928.2791343	947.2585914	1006.408402	1005.47153	872.7684292	1026.540585	1051.624204	804.9964825	995.9634016	981.5587859	870.4053512	992.999975	1031.227751	898.8237482	866.1165536	977.4477807	929.7338171	972.5082001	1012.68276	951.0895321	891.7693806	994.9098619	934.1924782	956.7474319	1080.88331	835.6620205	974.3053657	966.7851232	918.1671099	898.3637413	1084.140201	857.9803659	902.9651075	1058.52673	914.8138457	1022.105004	892.1961305	1060.179889	932.710364	1286.529723	899.8245016	967.6798824	961.7760945
142.mp3	950.2386809	923.4221877	941.050815	888.2213402	1055.994239	1277.543683	869.2486905	1188.189869	910.4077463	1072.076624	1290.352629	1076.881552	1094.205034	869.1741395	1114.544701	834.544386	732.7883008	1045.476139	938.2875664	1124.035585	950.0975118	904.7885211	937.0594947	990.7528607	1076.506428	908.2094249	1091.892788	897.115271	1079.601912	1304.789312	894.8324909	952.7776221	838.0476347	1060.991861	924.4053057	959.6727535	1243.027053	1092.03726	969.6277208	875.2960267	928.8040553	1330.68504	902.7654761	1038.768946	866.0135422	1112.818246	889.3927684	881.1955656	1081.293668
143.mp3	1236.090926	1082.24006	1086.471657	1032.782773	998.8739458	875.4577311	1059.121036	1325.931774	933.7596649	1246.848194	1703.33109	1834.413762	920.7941054	1112.516393	1129.790762	1077.519125	1036.404637	1040.944764	911.2639178	1051.702591	1041.662283	1165.579511	1064.668674	1381.266344	1187.47984	1063.215709	1221.351368	1392.731809	1140.013243	1174.085193	1173.16341	1551.90359	1445.26096	1363.88134	1362.04164	1184.835023	1046.135143	897.3400839	1119.615739	1050.616154	926.5290232	961.8989008	1275.991412	1093.403936	1054.266971	1271.883643	1521.381825	1161.839856	920.8379287
144.mp3	2457.108861	2208.725842	2232.406731	2130.479596	2159.459044	2502.947345	2149.884759	1342.39915	1445.816866	1504.736406	1187.018491	1981.202705	2342.866195	2317.336267	2272.056227	1994.315336	2163.144771	2200.916853	2773.186609	2577.441875	2338.669153	2850.265545	2539.100472	2477.561674	2487.336421	2435.278706	2316.24897	2068.887843	2121.788798	2190.254755	2192.185643	2029.603267	2021.565442	2053.727941	2218.436481	2155.837339	2015.583803	1501.827353	1677.562312	1279.020108	1407.880522	1552.926678	1203.497104	919.9025144	1342.799034	1583.463873	1604.409237	1525.298267	1598.983543
145.mp3	723.3394829	1083.19868	948.0923136	1206.680811	1158.830656	1250.674762	981.507833	973.1844634	712.4874772	610.3801331	795.1881789	571.2173837	947.6007101	889.4314451	1189.954503	1013.380421	1203.098483	941.8593598	1202.245268	806.0564463	768.8458915	762.939071	847.0191227	818.9473932	849.264222	1547.609809	933.5444449	1017.351791	1119.034642	1164.296987	938.7830806	1044.993647	925.6474286	773.8255036	499.1741643	1031.664098	973.731807	1225.446805	1369.957497	558.3146955	1319.847838	1344.185302	1043.964185	1003.328713	1183.583649	2778.73739	1235.826743	1166.164393	1499.665922
146.mp3	1076.072865	361.9697439	548.1841298	692.1696976	417.8246893	492.2556308	709.9503584	462.4289985	836.4153469	983.8221397	487.537919	614.2397101	988.7114461	362.4972841	374.6497315	451.4565746	385.7547033	414.8071148	545.3273643	374.9707851	753.4256027	718.6842036	373.6134555	1146.282356	854.2700879	433.4690833	577.2208817	630.4869606	387.5567217	470.2006547	620.1250108	353.2735732	438.291984	577.7481915	371.0760375	664.9803772	810.0030239	426.6777799	498.218066	579.8151408	378.4950346	558.6497814	667.2228171	459.5804678	897.9230353	1047.516992	487.7606342	733.6307025	1024.311263
148.mp3	4255.901239	4085.566594	3983.178582	3873.029914	3973.538361	3834.880471	3959.728372	3824.642358	4457.856523	4217.089647	4338.668989	3994.479802	4127.565288	3729.025204	3886.474275	3576.10612	3919.969459	3798.174797	4131.221131	3920.424534	3439.143686	3193.412463	3615.602432	3612.908319	3849.440947	3871.925902	3914.763282	3292.865422	3492.909847	3318.829313	3512.723754	3986.472652	3489.99428	3202.537328	3645.942519	3352.225748	3107.616997	3264.087414	3578.009237	3761.467423	4211.47997	3786.833817	3902.55166	3927.112821	3567.273725	3508.082408	3428.672993	3284.750767	3542.410477
149.mp3	754.5058772	887.844059	1030.810382	577.5109652	2285.114213	616.5642632	747.7875137	1065.502989	606.8746722	1836.366686	835.3799399	542.7222786	933.1837867	856.8610887	614.6190995	890.642199	719.1519264	853.1025169	1013.964957	1543.529333	1057.98391	1199.698303	1336.313959	1369.525714	1613.14173	1750.199559	1087.625123	1063.539197	1043.477588	1244.303827	1659.985657	1315.427874	992.4090766	990.1486065	1451.68804	1369.581226	1647.313745	1380.290778	1421.069512	1461.209416	1195.739184	1242.060164	1166.724224	1075.105439	756.0575125	825.5705064	904.24683	747.1471717	1106.359442
150.mp3	1408.372436	1586.797218	1636.660331	1629.882609	1713.804052	2011.612258	1819.689635	1522.403112	1695.282763	1332.806819	1490.967304	1667.133807	1905.157667	1573.229604	1541.82789	1608.97674	1577.892735	1636.661129	1751.410396	1852.066527	1879.088758	1364.952944	1442.083119	2097.768845	1555.137228	1609.882273	1671.748755	1508.753295	1494.038601	1592.044027	1572.594663	1522.26125	1610.015052	1603.886585	1431.768783	1478.821558	1379.467463	1578.817885	1804.50519	1787.423736	1738.295876	1725.249922	1807.03185	1503.540863	1638.426781	1585.27264	1680.92241	1471.308469	1547.076718
151.mp3	1221.073971	1415.63328	1523.341648	2227.373168	2050.554076	1951.465028	1334.652331	3348.553003	945.3251666	1370.032535	1729.243356	1231.237597	1727.693391	3276.897008	1261.439867	998.2755786	1620.141586	1619.09749	2371.890019	2251.307684	4249.181436	4862.887431	1430.27687	1055.782637	1558.413271	2763.806183	2194.496095	4274.35919	1796.152639	1380.021592	1515.083613	1093.095743	2933.278334	2409.000083	2041.937986	1043.244089	1139.286007	1055.323362	1150.694863	2679.424946	2358.075378	2136.071423	1083.22624	2068.403988	2641.322091	1429.815345	1511.934057	833.773945	1108.39659
152.mp3	2579.873425	3826.854789	2718.852	2829.135925	4274.794385	2916.553347	2284.220158	4071.653235	4300.695581	3181.281701	1046.091688	1958.711931	4668.180725	1397.464204	2326.208617	4770.238323	2486.260129	2765.084831	3535.685455	2827.384091	2823.227798	1776.662354	3396.733201	4199.902702	2779.120381	1753.413158	4237.118991	669.1692474	2721.877809	1316.574117	1297.897176	3580.506863	2832.473268	1571.655123	3693.060129	1786.264363	2325.659528	3790.34375	2516.744327	2446.162733	2437.117732	3188.025509	3690.873607	2637.703759	2196.494926	4082.935116	2444.564961	3028.733526	3410.319885
153.mp3	514.8234465	479.0381704	518.5995912	509.9138482	496.6958745	639.7476416	465.4820897	520.3951016	543.3220453	498.2622157	647.9823814	454.5495762	470.5894386	403.8975234	482.1176754	626.3702667	476.7768335	525.9141296	435.1120826	449.553064	436.814342	458.4977616	401.398202	414.208325	497.6252588	437.8447136	437.3236233	441.5948402	481.1850554	461.497194	506.4336793	450.8209689	468.077609	399.4922434	400.0962119	366.5514914	330.7171702	442.2715726	393.238887	411.5059296	416.4487931	407.3227826	381.5198601	484.176	444.6933739	599.1126528	889.2071963	717.8796937	792.3492312
154.mp3	2017.079347	1208.859898	2737.365419	1492.923587	1303.962717	1534.516141	1207.437481	1300.698641	1390.974907	1759.34702	1244.659318	2250.549142	1426.32291	1968.54639	1626.919315	1293.702083	1530.042102	1528.349237	1754.490635	1871.969205	1560.203985	1593.607283	1867.16006	1576.907334	1907.194964	1280.68218	2025.573999	1522.453129	1069.657444	1488.593274	1509.040799	1470.823293	2134.896772	2080.676499	2114.875905	1657.117994	1248.515598	1416.104299	1361.169784	1944.837744	1220.519153	1376.042942	1382.928045	1692.567748	1388.851615	1874.240536	1396.902115	1522.728805	1442.184673
155.mp3	3470.624934	1562.819097	1096.244354	2459.203233	625.4037332	3038.181203	1002.707976	595.5713511	2334.080356	990.1295594	3869.222593	1673.83107	1223.621309	1608.034568	1214.5226	4167.546307	1766.605081	1155.356428	1843.863688	3303.737786	2316.822112	1562.986528	3532.432537	1453.035664	2936.801717	1388.026468	1015.595551	2816.901325	820.4926229	2301.897168	1182.442435	606.3685882	1641.994463	796.9712483	3968.698186	1063.272893	699.9341938	2112.136625	1058.787437	3688.577288	1428.242104	1440.649714	2339.588401	2791.739008	1102.843522	2702.283398	2834.913387	1216.955401	2415.672045
156.mp3	4782.80344	4865.315621	4752.030253	4050.877694	4886.344153	4464.922359	4563.152257	4019.672652	4288.640809	3075.902169	2514.750811	2489.979235	2906.278639	3412.058308	4780.059657	2786.651252	2367.081802	2474.193367	2525.684687	2855.58627	3827.527537	2411.040412	1989.011468	2821.06215	3987.604037	4382.352325	2042.64484	2320.311385	2618.912088	2693.637827	3120.098748	3124.053258	4447.159208	2361.726769	2519.495301	2830.957266	3667.300974	3888.182569	4043.599161	5033.787193	3212.293571	2596.903874	2668.313319	2930.691138	2991.290734	3877.888521	3246.539099	3056.197972	2646.836281
157.mp3	1517.780453	2086.042158	1777.085832	1161.768772	1355.541827	1327.508415	1382.476729	1380.067483	968.3238615	1344.457292	1898.40969	1345.485266	1255.571807	1482.581356	1261.821975	1258.259499	1469.812321	1452.352396	1333.284946	2160.368224	1237.944171	1292.207446	1303.941965	1409.000869	1228.938788	1315.886182	1222.451233	1409.898521	2155.001082	1320.194944	1423.801311	1396.752754	1331.076846	1432.413342	1621.073884	1569.852425	1454.209247	2021.645483	1357.138048	1401.17224	1318.821969	1318.23279	1239.620727	1267.013212	1247.825609	1244.573012	1823.469314	1355.335284	1984.17434
158.mp3	545.6907017	517.7499956	663.6180798	568.7293198	558.3984699	516.1528832	529.4834408	534.7416466	584.2244139	589.5962415	517.0794931	502.1444956	528.9450227	574.4332371	529.8634494	654.7343462	674.3445036	664.7079182	916.2566612	1042.553525	562.8297067	517.1712785	740.6257055	574.4347026	979.5941755	822.1012863	759.5091216	360.3115114	1237.739024	1042.477274	1170.127383	544.1937649	592.428679	1276.910532	1083.230036	448.2020094	623.020997	719.4055823	1258.625177	1155.762979	1954.097822	1324.549509	717.0872298	982.7232361	1052.232266	1184.238309	1139.160061	776.9556589	678.9115016
159.mp3	1222.859581	1284.53985	1314.707874	1353.982635	1146.810936	1183.518712	1729.967297	1706.946031	1018.875988	1150.780772	1544.68772	1141.16971	1270.777591	1169.950225	1430.0541	1320.70521	831.0904924	999.2673156	897.7810252	1162.34092	1046.830182	827.4084371	1097.962025	943.137427	825.4342383	844.4937149	752.4414151	782.0431438	935.2239967	949.3106428	1038.125515	1058.118892	1070.986145	1396.622669	974.4319726	818.4211489	1264.227078	1017.089316	1119.81451	1014.744258	1019.386832	829.5008933	1134.134773	867.8748899	802.0880191	1334.939704	1903.188464	1005.800154	1092.86713
160.mp3	1981.405411	2126.637397	2353.961069	1990.844054	1834.105677	2035.498982	2000.433629	1787.966691	2379.129949	2086.553841	2213.46287	1657.807543	1543.643633	2374.554912	2178.784303	1913.996549	2260.246933	1917.627873	2295.612648	1600.158895	2322.331222	2104.548896	2169.924299	1825.937918	2152.147512	1579.083578	1936.209111	2087.73352	1560.761152	1556.855573	1833.603726	1975.886477	1974.73789	1695.687833	1828.770846	2011.52963	1450.397999	2542.194739	2204.404839	2625.050637	1416.059119	2136.472406	2502.861893	2268.158233	2444.987204	2212.302178	2126.477814	2541.891313	2141.113187
161.mp3	1722.894131	3835.060962	1867.841333	1650.602445	970.1489132	698.8444185	930.1638235	2059.769903	1745.795875	929.2167113	681.5580729	745.7228167	1938.56129	1574.973615	1133.137509	1521.387143	3269.071029	1508.680592	1528.888968	1477.362542	1710.697266	3595.502792	2083.231699	1419.444275	1099.843248	2606.703115	1026.397934	1389.292035	1437.346929	996.838523	2900.649059	975.6887633	1480.609064	1398.483352	943.4752843	1312.455734	1253.052741	1409.192816	1438.572319	1291.338112	1270.123488	1059.634825	1724.384789	1132.723529	1768.821108	985.3446778	918.2255387	1732.7427	1266.686281
162.mp3	1124.804927	1017.705558	1156.411024	903.4112365	992.8907535	914.5593524	988.0005214	835.932462	1003.179605	979.8212464	913.4654574	973.2644064	968.6104316	1454.262158	744.1768158	1097.205031	849.3539874	1336.554489	876.1906107	1573.466013	1000.200763	1308.549242	881.5482057	1081.959533	888.2994104	1195.381397	911.986036	1145.766417	963.3570009	1072.495926	894.1588138	974.3493866	975.4646946	964.4606418	1038.832839	945.7918506	669.5533544	811.2833936	698.2081929	897.9319831	818.8123809	618.3995357	686.201899	622.6878285	494.7488949	543.9485114	530.1283699	598.7348097	538.343931
163.mp3	576.1365065	864.0032154	1515.060724	1448.394842	1101.749619	968.4010301	1518.85247	1174.365879	907.8413823	788.6880295	773.1402672	1382.68923	923.7052271	984.5129414	858.3984233	702.4222819	1121.730853	1083.285255	1589.927037	1689.596297	1267.935981	1107.282545	854.9389243	751.813709	672.045147	832.4443624	1486.604771	1572.469715	1126.227702	962.9105574	1496.291311	1192.997626	1000.661245	728.4231078	746.0503106	1347.17442	870.4712695	996.6734801	876.0853866	649.018964	1139.986746	1056.647838	1578.107344	1661.265969	1270.327652	1130.322595	855.7301519	655.0292791	544.3467845
164.mp3	1075.70031	983.6843207	755.3501887	1053.784611	974.7844108	1038.163142	767.305023	647.9411705	677.2844009	720.249058	824.3437843	784.3674328	881.2757509	964.6148859	1042.829577	1119.621051	1444.489046	1243.922739	1358.781845	1425.457736	1117.814701	1226.747099	1285.613681	1424.577741	1352.916364	1463.259318	1606.741418	1381.889465	1801.049423	2479.810232	2406.21961	1615.268573	1447.969316	1523.958776	1867.778259	1537.166654	1748.365565	1753.535041	1302.912499	1380.384864	1423.908096	1369.80525	687.0211132	755.582351	1045.401845	933.7154875	1173.964186	1626.041399	1661.165754
166.mp3	3887.466397	3136.056907	1476.126822	2029.49806	3220.145142	2702.768936	4009.783586	4223.775418	1742.568946	1291.556622	3362.340361	1603.547353	3903.754628	3368.152752	1317.059972	1699.654514	3039.521053	2618.29349	4078.668149	4147.445224	1673.62887	1328.964235	3571.128765	1616.707628	4001.064125	3422.768717	1620.966588	2075.491301	3167.048046	2501.292208	4042.155684	4230.597002	1566.936392	1212.712441	3528.868603	1622.447781	4052.318894	3595.187703	1346.231869	2079.647151	3098.055026	2771.095696	4055.953065	3980.993619	1314.775248	1068.196983	3036.463394	1387.563525	3919.555155
167.mp3	1004.695121	1095.187318	1204.506597	1328.487651	827.4991673	990.7721434	629.693657	811.6297857	814.2076428	937.3840402	670.7844338	735.9395619	1252.807137	1043.706299	822.9186443	1089.838618	1351.345609	843.2684242	938.8138316	1064.508882	642.0438562	921.3512009	1024.472076	1182.538621	799.8471653	857.3940754	701.0121422	626.8849107	666.8846999	1144.392	1027.869475	844.5596382	1130.197209	973.5730696	1024.634006	1073.18217	962.0075791	1233.315491	867.0856215	1265.229786	831.9766768	896.0068149	1029.599575	881.0405432	950.2949666	957.4763051	813.7748076	1012.898639	889.1825242
168.mp3	1256.460535	2067.290804	1189.65013	1992.248536	1727.937427	1517.074533	1227.720197	1806.069007	2298.900665	2069.891875	1113.281389	1101.810798	947.4204052	1233.638445	1045.852565	1230.588712	1074.695762	1236.228248	1114.286265	1812.419088	1558.917322	1317.865549	1853.07349	1237.554747	1781.371133	1289.028337	921.8622071	1157.666608	1082.14246	1487.591705	1091.014035	1007.755605	829.6369326	999.0495999	760.9589667	788.8549291	1366.777417	949.0063568	1151.794993	980.6393686	1764.85992	2069.506593	1071.21268	961.6067187	1237.641745	1149.428009	1144.833905	1154.660699	1181.595912
169.mp3	2011.642267	1745.368816	1288.853556	1336.092836	1806.736634	1595.122362	2173.654953	1640.049099	1229.166465	982.6822705	1035.245556	924.8452453	1663.83408	535.926845	1547.784634	550.6021576	1007.327722	1676.665027	2494.569971	2534.39162	4032.216242	1363.11734	2128.87703	2889.689341	2625.292186	2678.21232	2012.789258	2139.054008	1557.375981	3301.116587	1741.841343	3769.508777	759.2616176	1959.247539	2105.610873	1188.922169	3676.592315	1171.734303	867.695436	1103.726513	1278.993213	1292.606535	872.7102044	858.3032881	602.4717281	896.9059705	962.310711	492.6115571	908.2029093
170.mp3	609.0324053	925.7316622	699.5464173	1016.531681	919.4909238	655.2752828	617.4605855	697.2241772	876.0175676	658.1748205	784.0932828	1073.611805	765.4059455	1209.884487	1386.828915	1611.445162	860.5583379	587.944792	695.7548517	626.8042225	673.0411346	934.0705092	1523.866492	1481.626518	871.0669874	1098.936366	1487.703775	629.1721758	1150.081855	1471.523327	2186.417963	577.5476673	546.5399019	707.5214407	783.551614	781.4128766	857.6556457	1280.933523	1168.11255	1537.272977	1470.084577	863.5033941	759.2868498	657.4444038	668.1224888	771.1715809	1008.772425	1152.587488	654.1952114
171.mp3	687.7272815	357.7990726	445.5960213	368.2262543	603.0294192	524.1561527	473.5808132	829.171447	544.9335884	739.7072469	518.1527623	744.1162433	344.6770224	528.3616629	368.6573564	586.7367859	865.0667722	547.0510506	694.0503808	471.8907777	475.8155621	379.2295475	417.5543835	484.4123311	596.2163156	499.8183403	417.026698	409.0141959	618.4097749	507.6539115	409.9314175	684.6616488	477.2759216	596.9231718	503.9113875	603.677677	421.2961298	422.770191	436.2969344	383.2099414	420.3459052	484.0353822	296.5908601	612.2995084	753.9998694	516.9635965	662.6444955	495.3852459	674.4690366
172.mp3	801.4673007	641.3708792	689.5625506	704.6274438	800.2718678	752.8864451	769.7630943	839.7523105	1087.25887	1022.635708	907.089876	937.9371245	825.5244876	711.9644132	777.2238791	592.5467303	748.9213711	591.6552363	651.0825857	582.0037056	678.8903128	781.1303221	967.2321572	796.8323131	802.8432013	765.0495779	792.3478253	903.7451031	1049.041375	782.963197	938.480867	821.0538941	811.2165483	930.7906691	881.7088061	909.351733	988.4797653	845.7022572	845.8857127	752.0550944	747.3589153	734.5026819	775.8158019	764.6412987	719.5866738	677.6738318	586.4920368	766.467409	689.4426413
173.mp3	709.0852092	1674.527991	1325.749064	1280.732578	1280.806984	1295.615474	1366.438359	1466.353683	1410.638807	1415.919152	1313.092645	1337.007842	1378.055787	1339.132608	1105.18109	1208.74129	1006.643511	1561.459151	943.1070885	941.5813441	916.6880069	1029.795317	1027.872813	990.8433967	1439.885398	1516.740676	1617.970706	1699.198614	1657.414802	1749.326284	1647.5534	1791.151788	1716.309229	1703.934443	1009.055856	1083.0128	869.126288	982.678019	1109.934487	1188.165684	1328.584433	1551.658747	1297.3252	1421.097641	1358.853449	1565.087896	1402.4415	1284.096329	1554.741792
174.mp3	1828.319456	1697.786305	1854.452798	1709.48974	1907.469446	2106.983892	1970.035953	1907.658054	1403.732744	1683.615087	1404.276273	1763.136787	1525.064813	1654.218722	1373.165957	1824.132144	1426.120042	1821.63965	3143.319436	4068.495043	2823.22378	1881.400118	1253.927698	1394.138188	1687.362861	1135.159109	1644.86608	1436.009554	1439.170066	1457.07494	1799.073003	1293.867176	1380.709864	1801.11646	1241.524113	1509.225912	1686.629249	1013.334856	1776.889854	1906.830591	1295.843345	1396.384705	1962.210017	1215.400551	1551.588474	1402.279842	1095.336725	1215.67715	1308.286277
175.mp3	2160.035567	2290.714417	2441.112494	2372.098963	2017.048758	1916.77373	1979.040383	1965.840348	1880.436137	2191.058981	3569.027658	2237.817062	2089.081107	2107.685866	1941.227582	2399.430976	2307.660618	2093.318223	2129.839236	1706.318913	2165.036652	2336.382472	2217.754985	2226.650298	1966.597695	1995.658037	2746.680767	1894.29064	1971.636466	2296.516458	2251.833366	2197.318143	2252.513191	2360.202165	2158.414083	2116.106835	2183.519068	2180.683318	2223.07866	2309.549622	2332.037332	3840.025041	3916.405874	2048.603207	1935.722346	2102.591724	1790.027518	2083.928965	1999.675871
176.mp3	582.6059793	506.4163282	902.7528355	348.9667036	351.3185247	353.1319795	416.0480407	320.2593812	512.0576204	373.8537557	379.5842559	359.657157	369.0182242	360.6652794	410.5068143	430.213751	599.5471127	375.8619268	804.8909664	322.5080386	395.7781799	369.2870651	578.7709365	423.1211076	626.4805718	438.1338646	707.2710933	420.081236	394.9517027	405.0614141	358.0580609	424.492771	382.0326781	378.4558393	369.1183959	441.1409877	351.7727233	387.5088428	318.5967439	343.5252661	356.4156448	335.3188904	344.3991372	424.9431315	329.7170691	364.562441	336.252909	334.2562769	416.2729915
177.mp3	2648.576518	3584.304615	4300.902913	3148.754398	3181.248083	4084.389232	3093.639786	3684.464093	3921.445884	3883.300412	4482.386895	3778.628014	3143.960975	3130.737402	2909.132486	4940.409655	3698.587948	2683.171001	3777.486735	3056.836894	2824.340676	4416.714941	2890.561818	2550.022307	3111.624839	2756.843199	2791.338925	4740.136689	3299.333691	3584.827591	2846.471991	4561.537831	3075.823759	3220.473083	5310.382596	3531.872883	2246.741805	4822.458552	2526.109001	3431.394043	4942.663505	2844.943066	4184.516988	3230.928912	2467.140558	2572.685066	4517.328681	3921.67245	3449.484874
178.mp3	3715.680236	4490.07521	4071.775504	2535.708994	3820.177347	3412.38294	3749.120047	4377.662802	4535.042083	3968.165667	3652.178573	3959.858486	3286.821825	3446.786565	4010.528717	3528.282991	4103.553985	3897.233934	4439.333472	3356.375389	4344.814993	2806.322982	3987.458158	4393.512608	3527.888503	3845.793463	3062.515889	3793.526249	3970.563994	3044.137082	3188.010685	3570.523885	4833.48744	5162.742398	3650.099512	3148.028033	4456.026853	4004.603971	3463.030235	4120.583533	3625.990622	4066.476182	3686.260321	3601.944402	3845.032673	2961.854205	3666.297876	4100.39482	4109.521224
179.mp3	2078.7627	1934.072665	1817.223126	1882.783232	1987.923808	1804.562651	1922.894545	1803.592645	2187.531207	2196.406244	2029.390161	2047.470141	1961.647648	1800.800998	2217.458506	2123.509369	2124.164592	2292.185294	1997.886181	2231.272866	1982.789488	2023.58183	2194.116999	1811.37664	2069.912377	2044.86433	2054.415531	1843.350554	1830.027217	2067.060952	2171.256421	2094.359594	2010.592208	2007.363491	1984.06448	2050.842693	2231.426698	2407.366314	1910.15603	2040.20748	1868.702637	1876.852506	1911.238166	1804.681084	1778.409256	1704.790793	1873.623317	1838.925326	1755.388618
180.mp3	524.7800072	470.7168038	819.6705931	711.4868966	789.0303519	1117.617311	480.078322	524.2675754	841.1196607	694.3338102	437.6412626	1100.935548	654.8729711	507.4125458	743.1071716	640.5570347	590.9357317	627.2990432	626.3939356	585.904341	682.7122306	601.1901906	818.1149676	1126.599	693.8046752	523.5548738	833.5939166	661.1491154	489.9404891	1190.691322	463.9566931	854.7563128	864.6074272	730.5450195	706.7205764	632.3338052	553.0565988	517.0183391	907.6290076	504.2538973	729.2262076	1057.47452	495.2534036	543.1163655	691.8450815	572.9375099	555.1212803	764.2606076	705.5846102
181.mp3	1741.543267	1637.492765	1646.093025	1640.536316	1856.842742	1829.44023	1749.282561	1782.996247	1776.609762	1496.486615	1611.177388	1645.871325	1662.186923	1672.010831	1729.869518	1702.487959	1778.025103	1661.656295	1924.756307	1823.978719	2002.228531	1839.26317	1865.121228	1893.583677	1788.613847	1749.204179	1947.397868	1959.514407	1927.680572	1950.83116	2017.608252	2396.457073	2082.700458	1916.540097	1937.857968	2116.974472	1934.743325	1936.77789	1766.452734	1784.102653	1604.149774	1625.174206	1670.379775	1783.526427	1830.564344	1845.546176	1967.934701	2332.880305	1925.119409
182.mp3	1011.236305	1134.586719	1191.559869	1398.656082	600.9367618	701.2940134	1106.011461	740.7438762	1602.793155	824.4854172	960.0381093	1601.368563	1405.142098	746.7401566	940.1739281	1337.528124	677.7618564	829.4766811	1728.611972	1936.277026	1968.646896	693.155736	739.1632751	1168.325014	1413.367561	1416.963595	875.264082	724.7956499	1098.982529	843.423836	859.1748293	883.0668981	1807.235867	797.2448195	950.795901	627.191165	993.0022215	1258.064953	1057.126795	581.1409556	1558.736778	1664.666685	1260.338662	723.2458138	1136.825649	1474.258856	879.9639348	1396.580002	1753.02503
184.mp3	914.5732533	2391.937102	1383.230617	1939.186346	3897.73249	3059.282843	2612.709685	975.8206851	1036.104303	901.6875621	1427.44849	2170.439502	2409.884718	2077.414061	2799.933839	1736.073791	965.8101142	1114.133254	1356.488993	1749.698496	1694.989849	3557.303867	1648.017756	1204.347464	1014.862943	3552.565571	1552.515379	2097.571688	1819.353207	4459.091084	3648.512816	1369.96096	905.7011298	2322.777527	1352.102189	1889.005542	1762.00507	2405.978793	2360.188975	809.2259574	1261.082201	1840.612947	1841.716123	2157.8134	2706.650209	2297.178033	2640.415516	1048.174564	884.437372
185.mp3	586.7143289	650.5575838	873.9907797	675.0367286	566.4206229	537.4801932	614.6430723	548.2633625	673.5600253	932.6676212	635.5017632	513.6863721	576.460164	586.4490785	720.060795	741.4246345	576.2551379	554.8575819	497.2820402	551.6777438	557.5186897	1242.087417	638.7653044	571.4831	695.4008251	525.5466298	670.1830762	585.2861114	775.9775408	1138.926379	850.8244758	5319.795814	3090.270483	2177.225242	1290.850937	805.5983727	1444.777925	1459.512411	887.8467039	988.3289069	1660.796688	2466.949545	1908.727673	4260.813422	1819.647953	2230.968986	1740.362702	2185.012395	1916.303135
186.mp3	857.2313916	2801.041016	3037.971209	2828.38256	2666.31529	1313.555221	827.1405304	2959.993956	2610.236407	1159.848782	1388.768455	1518.182609	1144.491574	3809.349368	2890.642508	1632.50497	4658.749503	3155.646819	1795.012579	3333.908774	3926.542936	1326.868368	1252.733218	1222.157577	1044.713704	3337.344432	2634.020399	2183.17922	1503.531055	1734.836173	4449.967933	3322.455465	2848.132119	1159.729884	1836.002611	1551.557254	1222.84888	4304.467354	3106.432635	1817.250913	998.3795073	1250.073747	1167.826104	3221.662528	4160.306339	2416.211151	1457.130343	916.5372495	1582.329396
187.mp3	462.3129376	595.9437134	588.7650252	651.1063858	741.1084131	679.0597623	501.2385668	477.0270528	473.6052048	579.1803076	551.3408117	585.9862383	809.8513036	681.1505525	771.6263298	831.9557998	671.1748098	556.3708619	722.8203625	917.4894457	1158.57213	839.8653574	664.7326042	746.7487617	1292.74758	675.7516499	679.965218	873.5444909	711.2364624	507.9422967	782.8188807	931.5648949	1202.378121	822.7887929	838.138439	478.7466529	1094.420757	765.427261	556.73558	629.5432971	698.4395441	506.6072259	785.6239937	907.0478279	1218.554315	721.4105714	758.7481078	454.9337694	722.4508076
188.mp3	2556.308167	2521.823711	2381.274511	2669.565448	2133.877316	2208.027292	2888.647439	2343.423762	2299.57092	2269.807397	2392.658146	2695.314839	2377.995781	2612.838759	2283.864801	2105.976307	2618.122595	3187.36877	3543.831718	2917.650603	2814.64026	2885.257489	2667.517943	2385.515978	2984.295107	2614.247088	2281.532071	3259.19739	2451.668401	2303.673703	2643.337258	2343.999249	2138.780739	3162.509133	2409.834223	2879.001441	2742.824576	2154.062813	2840.695822	3257.054159	2494.02378	3925.708425	3667.870641	2844.451532	2325.530317	2009.324432	2682.845329	2929.487628	2337.790934
189.mp3	1724.894014	1469.299121	1580.531662	2554.200151	2024.716379	1616.501127	1552.906725	1537.976006	1457.4862	1580.808158	1616.086912	1624.581331	1477.496466	1710.152428	1698.653162	1598.04417	1382.225572	1453.274702	1495.337049	1638.813043	1560.076143	1457.172264	1467.021817	1513.397676	1299.462456	2013.462977	1725.743274	2693.036567	1818.395685	1537.791174	2171.462672	1687.646115	1769.19722	1893.964596	2369.431495	2474.683786	2270.047339	2201.427391	2336.73353	2516.647907	2128.774593	2300.931056	2115.266752	2391.948185	2171.910924	2197.627297	2298.223148	2213.530526	2408.180421
190.mp3	1437.830655	1110.868972	1182.405919	1048.455194	1084.923803	1076.824961	1147.729101	1117.80689	1212.694111	1279.845756	1394.94443	1276.710562	1232.477861	1110.880786	1098.509875	1175.309194	1174.590739	1161.232223	1228.94599	1184.981032	1006.41341	1071.67942	1145.582313	1128.113823	1018.63467	1357.260367	1326.744396	1226.180614	1182.405644	1362.469235	1437.530915	1305.953866	1013.964459	1047.9501	1474.826289	1537.683144	1167.908135	1443.708115	1527.465362	1631.40587	1484.712969	1574.631451	1476.198406	1411.307318	1379.818659	1538.015544	1494.716976	1540.453123	1654.565661
191.mp3	622.4284455	852.582536	734.1334986	946.2797321	980.4684894	714.91655	789.3556034	760.6276945	792.191586	676.9638111	766.8015911	1060.415266	720.954568	819.6487207	818.2146152	1141.912698	791.7619498	900.7293651	886.2905043	852.7352561	895.3335451	1075.843909	956.4934029	837.553992	761.3335311	724.7180023	1736.493476	848.6001965	687.404049	689.6078234	730.4969243	780.1837307	865.0985119	747.6478901	698.0794112	795.4842141	640.3233125	696.9166387	742.7236979	752.2614714	690.1307128	672.3147635	796.3636425	842.3469813	911.2568693	624.3051396	737.869697	887.1814352	1170.629242
192.mp3	1807.196306	1695.963366	1818.389312	2181.192951	1802.815674	1840.345108	1908.251034	2080.043237	1895.727381	2119.270958	1459.060573	3615.214743	1654.432875	1854.478865	2074.572058	1730.382868	1924.792273	2698.94284	1802.779193	1922.889947	1841.302893	1687.880923	1795.179155	1840.692098	1490.699173	2325.672028	1914.123453	1791.792224	1907.555473	1962.911675	1555.516595	1761.390585	1799.894691	1611.546688	1607.977245	1604.638936	1688.658567	1743.316944	1806.698555	1691.657634	1844.450117	1675.418249	1794.180152	1586.374411	1633.001771	1600.273213	1738.888811	1909.08413	1819.126871
193.mp3	2919.377264	3019.019179	2961.077434	3654.000321	2927.99211	3014.938663	2866.414835	3151.961039	3050.929425	2666.041566	3016.741546	2941.574151	3160.965888	3415.073167	3445.172645	3509.670358	3410.33599	3370.556889	3490.513012	3205.623872	3355.765599	3172.290013	3190.894388	3553.157065	3272.969511	3538.031417	3277.50268	3659.075649	3527.641258	3266.40037	4439.581687	2901.496333	2712.604532	3003.293205	3131.74594	2512.816445	3112.364636	2839.829518	2815.200079	2911.545184	2900.09097	3238.66329	3255.13107	3043.511949	3280.14324	3570.959197	3310.153635	3509.094843	3415.76008
194.mp3	964.5313442	557.204179	684.923443	611.2025232	532.8910487	682.8365564	751.2566744	611.8198796	794.3024389	792.9394693	635.3854214	607.0310467	474.1512572	534.7747636	656.8594069	579.4903629	726.903171	604.3843847	574.1430541	706.6888859	626.7154044	550.8584575	729.2704584	667.271808	535.535106	641.8791704	670.1427406	636.5835889	611.2589654	563.3367412	551.2040922	573.2260086	653.4822957	537.2599586	647.822414	843.4918866	492.6601124	668.2442283	684.9946323	611.5084945	635.9081518	714.2408092	589.4173288	717.8247993	757.0404462	930.2126325	665.614787	592.650951	777.1917914
195.mp3	2425.045531	2192.230024	1967.436942	1938.17852	1603.304416	1622.648943	1829.635978	2128.034366	1928.326777	1828.037449	1750.64864	1539.589217	1654.973719	1305.801038	1376.616388	2119.366117	1777.048859	1801.440799	1829.41713	1538.848304	1763.460266	2041.659142	2515.65176	2120.247201	2241.668694	1862.732621	2122.640555	2272.721769	1988.792655	2358.802273	1791.878684	1506.899618	1597.316981	1719.203466	2060.710977	1981.347947	1559.896122	2251.180958	1564.294444	1544.027545	1906.900091	1461.241649	1327.863332	1819.455704	1874.131165	1786.161278	2333.907299	1797.710995	1528.008254
196.mp3	1626.728705	1958.53605	1794.510751	1820.724741	2080.327969	1591.457031	1575.465998	1712.434245	1039.353495	1612.696877	1581.501731	1271.280567	1749.377572	1793.204083	1411.881659	1928.137552	1861.623897	1157.115532	1181.257932	959.7430298	1575.166023	1815.609188	1696.230803	1463.864298	1890.403576	1466.494569	1357.146987	1479.874656	1523.827041	1644.193945	1780.857398	1431.394187	1408.521773	1309.541486	1222.517982	3786.332325	1544.712466	1128.450821	1280.929122	1156.864307	1551.038954	2809.064524	1872.791236	1329.778448	1567.266601	1309.525717	1218.20241	2000.101861	1737.685096
197.mp3	337.6317043	468.2188655	464.9688388	372.9353625	393.6423988	489.1067811	469.6350012	351.0792146	390.3386951	341.5544466	480.1200214	480.3357728	339.4876464	361.1137718	321.0065566	447.4529086	302.1629322	290.7998103	434.702974	369.2079593	313.7762639	456.7464984	420.4468392	338.8307526	468.0407135	444.9410608	335.45054	345.2213892	341.3986933	444.476009	362.8224456	526.373233	505.8257445	392.7157752	423.8808391	420.5214219	298.7225741	435.8899619	435.8405658	406.0908535	304.5808527	524.4453869	438.066184	304.3231257	463.4686611	300.4387014	358.8228697	489.8109907	321.3568674
198.mp3	871.9439203	994.3181853	910.5110766	877.4311127	908.2753927	901.2924474	838.1894108	914.2462913	1008.80657	843.1920251	859.7367877	1005.946657	1039.49507	882.7528748	1205.02133	1145.019011	1056.703571	1133.941448	1357.067126	1085.675596	1256.38936	1050.269509	1326.855965	1456.842167	1205.929165	1414.537369	1190.264562	1541.138572	1394.587498	1474.302385	1508.618314	1838.988165	1976.829253	1767.513721	1947.814229	2164.921145	2004.042025	1930.683749	1644.404657	1646.726156	1420.527778	1407.237991	1525.485881	1425.134363	1543.881297	1513.225006	1700.016414	1651.092015	1574.959186
199.mp3	3078.275427	2353.774021	1804.531869	1886.786407	2548.800121	2073.562455	1857.037284	1901.764946	2028.590992	2263.265578	2125.389276	2013.360089	1606.344518	2023.965284	2096.570459	2365.404366	2495.87198	2018.321114	1840.32234	2295.11379	2412.006269	2085.335918	1858.874588	2184.226446	1891.796042	2147.132825	2065.183068	1750.962053	1647.02551	2124.092739	2039.975014	1995.784509	1834.495554	1699.443374	2131.627759	2364.860803	1941.40763	1731.885949	1548.737595	2191.864458	2644.044365	2127.369131	2827.638897	2803.977138	2033.124468	2615.934864	2627.654926	2502.610687	2211.886667
201.mp3	703.1011632	831.6697944	737.3709575	785.8659932	784.1774586	634.6247231	831.9275227	617.7946765	852.7852641	798.5088605	977.2708852	953.9349445	904.7580145	1015.414288	999.9170738	873.0504966	902.6151608	770.312147	1006.298474	901.5073365	943.5987562	856.0599492	835.799166	1187.878318	700.3239248	838.5760089	989.9815689	1275.216748	1441.876015	771.8513942	1084.512073	821.4182554	859.5847674	883.0337788	918.2631896	861.0662895	942.3571042	971.1378482	907.3818523	1048.95901	1123.872341	1413.088062	842.134983	995.0323483	970.3726471	1246.929078	1168.631927	987.0612589	1176.33157
202.mp3	1679.24124	1743.812071	2229.666795	1600.753101	2129.960794	2116.569557	2029.434425	1801.802082	2103.001925	1749.452631	2001.762136	1247.15981	2216.072902	1691.610287	2384.069438	1586.73625	1385.510318	1422.114953	1393.76507	1389.469868	1484.996279	1216.606594	1361.907872	1405.870614	1333.626434	1565.595543	2270.383921	1767.065806	1803.809866	1978.774627	2151.394288	2078.391474	1937.243517	1486.991836	1898.854588	1901.096125	2135.894772	2233.624288	1665.012679	1655.897014	2224.181731	1682.869333	1852.737612	1907.618325	2200.643388	2212.222996	2333.559248	2265.147953	1939.259914
203.mp3	581.6799823	1128.241383	551.7559324	527.3501299	540.159009	552.6399458	580.0484898	534.9569775	561.514134	729.5419508	1190.946027	530.3785166	644.2160751	545.3546358	517.7862378	519.9983319	545.9333004	645.4286352	590.7187535	621.091427	550.4136848	523.1373899	589.5700755	591.7016178	581.7397351	544.05061	560.9172896	685.2994338	618.6244645	518.6088307	658.3088808	551.7301672	523.7100307	506.7105205	549.9962063	649.3764379	597.7228575	621.2553343	545.7151758	516.7657375	517.9557352	564.0031163	582.7045882	553.2736987	564.2075718	702.3453058	628.1900261	520.3697538	672.2848002
204.mp3	1187.917967	1366.322208	1772.162339	1947.29515	1286.28526	1365.934836	1301.440704	1357.570923	1312.630564	1676.931781	1000.178737	727.7270044	973.4452997	1227.829795	1156.476435	1168.306466	1408.244782	1278.484193	1219.566654	1326.080962	1436.989085	1553.594712	1274.799235	1459.541109	1913.625828	1299.993856	1411.934871	1406.596404	1836.98487	1695.35863	1740.159137	1193.119896	1333.648535	1245.333639	1593.000192	1536.981026	1089.503517	987.4153165	1626.956267	1361.054933	1447.530037	1080.659349	1401.712825	1266.03538	1483.705388	1369.410248	1687.478555	1449.447598	1321.398386
205.mp3	614.6799755	589.1103902	486.6376034	648.0324239	1122.158626	778.5975895	696.8502906	663.6261531	487.1130902	550.4708245	607.0107494	449.0793357	565.5686485	697.4366529	565.7763238	475.0380733	520.226206	604.0898933	516.638573	619.074935	592.2580185	565.6803819	639.69936	641.7851277	626.5715726	732.0656957	575.0455947	647.0783931	686.1358294	701.6984953	892.690418	769.3342377	1195.716096	799.1545859	805.8647	831.2625219	748.8188904	763.5617366	729.7327638	809.5861225	796.5618186	848.3474091	755.1395625	960.3095704	769.4179672	729.6348388	798.5344682	726.2797125	797.6732426
206.mp3	1174.850299	1300.078913	1339.072368	1289.795455	1293.391949	1301.872985	1178.555065	1126.574177	1013.372873	1146.675719	1022.139527	1197.484149	1297.524352	1202.599106	1163.654175	1200.025962	1092.635192	1298.873201	929.4869442	823.5300921	1276.928041	860.1743296	1157.2027	1357.199372	1203.88882	1062.98106	868.2977651	877.3874175	839.119358	1497.668662	1697.202878	1367.668342	765.9579968	834.5308832	763.7550876	815.6202465	797.8752792	656.9258615	838.0029866	740.5187687	839.2882423	819.5910166	869.6654669	644.341423	688.9947574	652.8382972	876.0810914	845.7735345	788.4397653
207.mp3	2974.831461	3379.358461	3284.431999	2590.881384	3634.882125	2766.175463	2909.385164	2711.448538	3017.723341	3419.811536	3207.868966	2551.580733	3671.361386	2796.16496	2902.471919	2636.1508	2823.587446	3258.713676	3381.049186	2616.934128	3739.312388	2752.45568	2927.396471	2378.097865	2898.867192	3128.582823	3243.253703	2427.648255	3536.055696	2870.807183	2750.351409	2323.743791	3061.743071	3417.986999	3045.711695	2484.28726	3607.890424	2560.59261	2823.324859	2562.725127	3016.441801	3145.951602	3172.784198	2629.44842	3823.252915	2701.731259	2750.874753	2520.662735	2848.147571
208.mp3	561.9119586	2490.19138	545.5559833	667.450138	4454.996704	3601.715005	3781.157605	2603.719338	3806.012265	3418.742292	3814.476353	2679.030745	3667.443412	2417.921317	2393.238695	1801.37947	3426.402543	4024.901281	3963.048816	2926.444077	3464.387235	2167.893821	3223.337952	2754.913456	3659.876555	2888.206094	2970.273254	3198.330704	2660.074998	2498.636377	2799.441538	2934.953348	4161.487866	4716.432305	4431.584772	3932.976656	3446.378749	3107.57287	2677.934056	3413.886077	2784.801434	3056.793033	3172.188852	3225.338395	2587.207664	3327.090832	3058.530041	3974.401875	3511.308385
209.mp3	893.8813764	803.6334739	721.9695377	697.278545	591.7194123	742.8805617	817.7848451	728.7725161	831.199388	745.6472689	728.7943822	782.3534291	776.8514192	867.9065353	598.2553948	667.3136501	639.224719	653.8945276	728.130022	726.1015596	809.2935601	884.370832	613.0599507	756.6755928	797.0115704	809.8079878	779.3841783	744.0650138	755.8911133	736.9396275	878.5412721	822.5249974	766.4960245	767.0650619	679.8863888	680.5917292	701.4542766	642.7332519	701.5412804	648.009262	675.6862908	691.726823	772.5210244	691.8023004	720.5912782	693.1708168	669.3915395	755.7275016	757.2541089
210.mp3	1475.052722	2327.087992	2228.375164	1862.076879	2082.642439	1588.636328	1668.034609	1357.087321	2069.688086	1938.956439	1807.209022	1690.699861	1727.724791	2000.501607	2092.795617	2640.948566	2613.229493	2389.027029	2332.91446	1600.032933	1292.023879	2048.712446	1655.131161	1962.568789	2018.495746	1033.622046	1177.557837	2187.143366	2817.082954	2044.748031	2280.458305	2103.221631	2153.513437	2070.391816	1372.968343	1305.693572	1721.17401	1685.155134	2009.741247	1721.989294	1447.413153	1209.157135	1617.942301	1310.175878	1231.124402	1539.096524	1284.861989	1461.481859	1587.811151
211.mp3	2898.600274	1151.248395	2388.411358	998.2626226	1021.022395	856.1079528	1798.78464	2532.985853	2385.557462	2829.487337	916.2503601	877.5168249	2505.376388	1890.158333	2018.642892	944.8200928	1349.553695	687.2315336	866.337946	797.7193513	872.1945492	891.0896756	1183.972709	1157.607113	1117.272388	1057.381462	1113.140935	1056.584226	725.4394209	818.6629561	885.605287	927.5928737	969.16944	974.6919598	992.7125651	1055.934818	1149.123889	991.1592566	1171.920576	971.4928769	1173.021457	1281.720689	921.4059908	1100.776268	1022.527901	1070.515996	1236.235903	1208.437912	1076.06361
212.mp3	1727.805103	2570.625576	1458.582322	2496.438934	3097.763032	1693.823667	2465.23333	1196.744245	1932.33851	1427.517525	1827.008145	3534.634766	1273.016978	2560.894603	1497.160747	2531.353525	1257.307277	1740.083336	3433.653402	1789.625521	2224.940855	1129.536013	1590.096328	1243.905895	1719.561883	2122.771088	1625.507909	2502.406773	1409.505124	2399.406324	1580.592134	1805.278638	1463.482123	2696.449057	3381.605887	1868.260427	2415.083702	1324.732628	3648.084885	2679.842685	1945.41489	4180.695156	2673.573589	2024.903587	3563.402325	4886.67069	4278.050908	4032.082967	3900.27285
213.mp3	1094.021535	1496.963486	1471.912301	1421.693459	1324.576076	1161.791555	1573.845117	1260.263961	1367.971914	998.9634504	880.2966987	834.1687043	842.5061481	1000.513802	1132.089472	1260.760038	1323.896669	1286.921843	1154.420223	1162.237519	1060.793098	1175.82089	975.5884115	932.1127649	836.702555	849.2492546	892.8634392	835.0281336	742.7218141	904.8035461	858.4844465	779.7076479	805.859862	874.9034828	766.4098728	751.4504768	1329.465028	1280.990516	1311.389637	1063.402606	861.444097	876.9350214	783.7780913	763.8557617	1057.479194	925.577106	991.734752	808.502666	855.4143218
214.mp3	772.886664	768.9826727	978.8802608	829.8379671	831.1220287	916.339134	1022.361977	1235.215308	1111.2723	985.6679958	1149.458669	1167.533415	782.1332771	843.0452367	1132.169235	1041.639329	934.1601449	878.2122042	928.9336671	974.078035	778.584357	822.5782073	943.6696572	1148.615719	1069.149342	977.9732753	1105.941994	921.4698723	651.041361	671.2053958	847.4138356	1092.995716	1240.021571	1080.460086	1360.102222	922.1387467	967.8602999	947.6070724	2020.352311	1674.041244	2359.727054	2694.24058	1987.42035	1053.61183	1583.887984	934.607452	1675.970897	3328.069508	1370.394842
215.mp3	1316.209562	1133.837222	1570.890239	1476.858674	1928.129945	1043.182395	1601.168513	1236.160503	1322.803067	2162.708115	1936.330246	1091.54363	1780.618852	2045.202029	2582.810235	3095.824668	1740.372195	2025.012003	1240.249846	1217.389809	1167.330756	909.1988583	1196.225227	570.1150277	862.5813808	624.5732863	1512.514576	788.5092403	849.6134854	1586.821236	1583.962498	1308.221439	1773.393558	1824.032431	2260.983006	2445.124774	2124.193636	2085.233218	2241.510525	1681.119631	1316.337362	2080.616479	1714.123081	1834.136083	1228.447435	1540.29486	963.8588782	1120.330315	1215.951986
216.mp3	1554.368857	1847.352337	1408.073943	1323.098726	1392.802216	1930.393281	1584.699644	1410.507605	1185.555038	1559.491153	2151.681084	1637.154798	1604.930569	1826.915402	1519.035036	1991.490989	1728.51006	1703.229764	2046.291856	2225.857321	1535.370311	1520.634886	1485.712795	1655.13061	1912.922186	1283.104083	1559.107673	2202.515965	1487.173334	1682.386663	1984.946278	1416.533725	1729.395787	2187.509179	1611.584097	1767.884612	2010.811104	1566.364268	1684.92786	1994.420554	1494.335699	1615.744249	2011.758442	1611.687567	1638.259135	1419.530387	1318.227042	1272.702501	1499.177404
217.mp3	1699.115929	1539.999806	1537.01759	1735.714596	1810.598255	1439.998377	1481.841636	1710.280562	1821.860851	1765.619633	1324.329639	2360.217964	1444.593247	1363.680429	1908.017654	3739.393455	2322.937343	1960.524523	2143.778614	3804.516441	2870.39715	2661.950866	1988.716231	2893.62999	4254.728069	2712.182669	1862.185859	3224.371191	3749.036605	1959.254058	2161.786724	2709.100298	4703.265432	1733.186048	1805.962671	2398.372664	3717.933858	1828.975924	1787.711835	2167.273538	3709.881747	2752.630816	1851.436221	2715.731916	2856.049742	3406.44365	3173.552479	1870.413765	2981.291651
218.mp3	653.1598519	926.9818935	629.1675178	679.3349691	753.0369951	601.2014446	624.4407325	583.2898683	747.1079991	837.72279	598.8993999	757.6884908	614.2636858	952.9430732	705.3048361	574.2140122	712.8059648	955.5790944	685.0072354	558.3827819	769.4742691	800.7489281	658.4446698	616.0302334	990.2722053	1372.500336	824.890722	648.2041112	546.9855242	724.6517022	680.9660487	735.2345428	848.1221158	1056.908297	692.6264215	675.1372891	567.7971353	978.7333902	652.5164604	609.0810946	764.9382108	1262.318023	656.9832737	617.5263318	701.211341	749.4973945	600.5805455	608.7807274	810.3240208
219.mp3	1383.501512	1714.739839	1552.524393	1346.579315	1309.016907	1507.170416	1451.586004	2993.846097	2030.230048	1488.258414	1405.488148	1726.395853	3636.364635	1616.006324	1653.664601	1481.528892	1486.243625	1715.951631	1395.266477	1434.329549	2209.209673	1467.564867	1679.107117	1213.857781	1483.86387	1532.155562	1571.410385	1692.93893	2117.684992	1622.370207	2907.927059	2450.537853	2056.780945	2784.216094	1584.876823	1605.452478	1481.866658	1178.186126	1109.763269	1434.45726	1443.29645	1386.479117	1391.490373	1343.860722	1329.860959	1046.728539	1199.914174	1383.211902	1384.146137
220.mp3	1239.931345	1171.979932	1002.855133	1400.57326	1599.707914	1433.007965	919.4250803	1489.286534	750.6025609	1254.368144	1067.446752	1106.959023	687.2090048	600.1507606	979.8657309	586.7489517	770.9768959	1248.276414	1613.42262	1197.90345	1616.606539	1819.39631	1463.933127	1116.20378	649.4085685	647.475579	749.1004249	1507.008446	808.7268918	993.3218319	986.5811559	670.1941955	1062.245254	1325.900962	866.8520155	1270.389865	693.502649	752.4819789	857.0138367	2575.63476	680.8010958	651.7698885	1495.609361	1857.346448	1554.204188	973.339788	629.7376088	711.3249152	755.678596
221.mp3	1560.555146	1823.868342	1447.931316	1727.518063	2237.395596	1464.116558	1430.312584	1799.338658	3349.936788	2967.402027	1710.827592	2203.397499	1460.499215	1733.906558	2622.484789	1729.899304	1902.210389	1632.543883	1747.644246	1599.176599	1370.267143	1506.965882	1521.562365	1599.692299	1630.106706	1572.769526	1903.414256	2544.872607	1869.719821	1962.419133	1889.186516	2652.421352	2418.656639	1803.291034	1615.894082	1604.308803	1643.442545	2241.014807	2559.42343	2356.669202	3469.70867	1515.900444	1884.697867	2000.340042	1862.436634	1576.898049	1412.70343	1409.542359	2667.22353
222.mp3	2223.154794	2534.328411	4108.234499	2876.282322	2471.327131	2173.36634	3219.962954	1625.555159	1011.916833	3199.560044	1237.933399	1172.504566	1332.463926	991.1721126	1720.043068	1725.951331	1062.541973	3915.296169	1376.941588	2477.812812	2516.973545	936.0558071	3560.072079	1765.507765	1018.996667	1651.566501	1837.671601	1933.725024	3325.975544	1431.749456	931.1074121	3191.563399	1083.495222	1306.12649	1204.820621	3992.910357	4145.204501	2214.597191	3057.189986	3255.052404	3096.487054	2336.316493	2732.055107	2406.832638	3251.24108	2399.979969	1291.369846	1089.166871	1359.780487
223.mp3	344.8148804	513.086807	373.032747	475.1635082	348.7193967	402.0215444	362.0535542	423.975523	600.8663819	327.6426687	471.2567061	434.3899921	441.4297198	443.3860358	369.95585	374.4892431	377.9275179	373.3742507	404.1581689	391.0328286	544.6929074	381.0273277	490.3426952	407.8309773	372.823162	386.485064	391.2610806	445.4286967	394.1730319	433.2013154	333.7528748	370.7534816	582.8641315	315.1092573	466.5746346	342.9824647	312.4376984	395.2811164	329.9966492	343.5069558	335.2558577	436.6760055	323.9377346	365.2847427	437.61521	321.2402567	358.420818	335.5005024	410.5590435
224.mp3	3301.410739	3517.194903	3429.779293	3323.069977	3662.146809	3221.521908	2495.655806	3027.969588	2873.128513	3493.39602	2735.943648	3386.413808	3360.263745	2899.90957	2723.939348	3052.995273	3686.585193	2852.858658	3108.362587	2923.60524	2354.746192	3242.308939	2210.75443	3504.071306	2921.281576	3183.489736	2753.106218	3174.496366	2737.298922	2294.66907	3195.678817	2631.47245	2938.964924	3048.339231	1941.761907	2915.832838	3269.808823	3295.59514	2738.84464	2818.231993	2813.423796	2792.809963	3221.613034	2754.179608	2808.304076	2760.152809	3100.174238	3057.366073	3358.383587
225.mp3	327.7186063	641.6682626	369.9689232	772.7063023	793.7311572	734.3648512	623.9814099	631.409539	720.5280459	691.5251822	590.5928471	600.3547811	716.6435346	482.1167011	575.8951782	510.2203594	452.1008069	580.56186	609.3161518	377.2857912	410.0146441	473.7088058	1125.693381	1148.687378	1289.070431	1799.231041	1469.231421	875.1535232	653.1667144	610.7804471	815.4839973	627.113351	529.8617338	559.9355259	582.8007275	550.2407339	840.2191446	491.3969259	546.2963111	459.7824693	419.7878357	1503.246385	1222.034222	1892.744149	1534.366652	1349.7712	1118.523286	1204.874229	1284.754849
226.mp3	670.1650476	527.5412713	591.8929009	556.4567087	484.2429332	519.8750215	525.1722284	593.9546089	599.7445464	1153.010604	606.3462195	613.2352344	594.8062982	720.9421506	586.8255118	964.2949254	702.9532567	571.999432	632.6251731	660.7778353	818.3489815	616.4820392	4218.625155	4804.896513	4200.251614	4069.283229	4831.853455	4341.259411	4153.203535	4767.183253	4315.084374	4097.299851	4615.606403	4639.125101	4280.445217	4881.446246	4161.063193	4117.010831	4914.060909	4505.440298	4147.024158	4890.675166	4153.50579	4231.365464	5031.280163	4499.947251	2517.90094	3002.760265	787.0739648
227.mp3	1908.344048	1251.136973	1611.241365	1672.107294	1828.981816	1492.550982	1210.052526	1734.194844	1877.225879	1699.287464	1537.036073	1582.872612	1971.705549	2303.994565	1410.116713	1631.566113	1567.391206	2112.67362	2277.317608	2333.295682	1886.444428	1767.587366	1951.197646	1820.785604	2040.432691	1352.784616	1576.067502	1650.112204	1827.5709	1988.610409	2195.830669	1877.737307	1934.700952	1831.398638	1942.028481	1854.59437	1654.775765	1574.951621	1177.618778	2171.997051	1685.781326	1798.475956	1379.421061	1668.124968	1753.205689	1476.56755	2146.277146	1164.65797	1313.890495
228.mp3	2652.930356	1804.991906	2033.018641	2590.623736	2034.635617	2117.319437	2673.327637	2135.088633	2003.082638	3258.378188	2196.799072	2034.540988	2547.236044	1793.240216	1931.688256	2272.146366	1721.222346	1750.314852	2408.283244	2098.33021	2005.687713	2501.03134	2059.510988	1911.356774	2680.306085	1909.766223	2029.193405	2574.927595	1940.67114	2037.70601	2571.762041	2066.250819	1951.73138	2997.030818	2248.162761	1953.807207	2504.914818	1894.229831	1899.162173	2258.781201	1711.086336	1767.926194	2528.851957	2115.729398	2031.070716	2382.358734	2130.643948	1867.349291	2692.999785
229.mp3	1648.613163	3073.977423	2956.549337	1916.817164	1744.79549	1597.197415	2749.776557	1604.616902	1392.687766	2171.208467	1735.939635	2624.259597	2439.336536	1872.739281	1570.082291	2062.267443	3016.89849	1300.731351	1452.953004	2068.506247	2001.43491	2696.471725	2508.254006	1823.246127	1889.470675	1730.811238	2785.294734	1673.580933	2523.284186	2271.857269	1704.763908	2790.844225	2590.726978	1702.782538	1787.391324	1642.726517	3210.127327	1232.201767	1793.411908	2251.448265	1618.804949	3034.903736	3032.894106	1786.899624	1351.174667	1023.387735	2931.313332	1697.001632	1906.048498
231.mp3	3813.617721	4734.091371	2671.806014	4717.537386	1303.159634	3557.298188	1021.592647	2411.196932	4586.922759	1374.115512	3364.745755	3119.115019	3570.902095	3537.360285	1291.98816	3241.094715	4259.585134	2552.24534	2702.070132	2163.048488	4088.811724	3991.007716	2235.081685	3327.376074	4131.451836	3994.115089	2599.422937	2611.150465	2504.637464	4412.317591	3023.27363	2348.665151	1739.558658	1355.850595	1442.285478	1274.553893	1093.808598	1217.937665	1315.609139	1392.38158	1320.269678	1097.982834	1410.830875	1470.308677	1179.449842	1037.666656	1159.704753	1514.197503	1313.367165
232.mp3	1850.270659	1942.991132	1781.081983	1754.624112	1800.559857	1681.748307	1624.341591	1729.122246	1633.447784	1792.953245	1711.822683	1603.628661	1487.352005	1500.271533	1447.27031	1534.720635	1489.412954	1611.650271	1573.840234	1515.156921	1525.312642	1577.401617	1549.546435	1517.721777	1471.113233	1754.569126	2100.714947	2074.733544	2004.145899	1918.708626	1759.358574	1578.686263	1567.358783	2052.036509	2421.092485	2287.253183	2384.390086	1904.836866	2760.703031	1952.309201	2173.108201	2315.27855	2222.330002	2141.353009	2387.530052	1822.497281	1627.582927	2022.789202	2157.079082
233.mp3	3321.069045	3758.786622	4787.037606	2344.314496	3461.875074	2884.190865	3750.618675	4078.701098	4898.672898	2453.178625	2631.359263	3620.197829	3517.892358	4117.985909	4719.663111	2284.334865	2772.141946	2933.087165	3621.779312	3555.453735	4792.335664	2211.35411	2593.452287	2848.238227	3921.665697	3866.458544	4607.11803	2282.9677	1035.188089	3908.302486	3278.972591	3474.49258	832.8015828	3037.795618	2336.288058	788.8324994	3281.831357	3150.278305	4914.255045	1056.339009	1517.302606	4565.878025	1981.326241	3512.728495	4584.271698	2181.36835	1404.43117	1489.001208	3093.139932
234.mp3	2167.479452	2387.271804	2280.820617	2458.658049	2727.577242	2633.29079	1734.917766	1478.722645	1932.478713	1463.119484	1456.116228	1600.10623	1442.726656	1390.88179	1334.924681	1663.83476	1514.484057	1740.713582	1495.421345	1593.661816	1837.325641	1898.424889	2215.360438	1514.641574	2904.513145	1745.834838	1861.738675	2130.055843	2168.007313	1235.590904	2483.449633	1771.724611	1677.443663	1142.729789	1127.462974	2492.567079	2423.705176	2068.329745	1475.514424	1146.974701	2283.960802	1948.851086	1154.580947	2421.316963	1785.545096	1081.760146	1857.217977	2228.195582	2238.053519
235.mp3	1819.61092	1586.378942	1920.630252	1885.701177	1585.750503	1627.877244	1821.689817	1704.387804	1499.107692	1702.388473	1852.827807	1708.59842	2028.167976	2355.635046	1778.787056	1989.322313	1459.274095	1528.915806	1743.469807	1686.040209	1563.180606	1892.900401	2010.533341	1806.32931	1792.050346	1745.471477	1906.307887	1620.86433	1768.45317	1795.199283	2078.205986	1624.926653	1377.374495	1309.254563	1587.079565	1960.728801	2055.661981	1589.948137	1599.710678	2039.38428	1959.346192	1750.357542	1569.085762	1348.696263	1451.922764	1478.198085	1515.674703	1532.143395	1665.941675
236.mp3	1507.527823	1656.004377	1132.527166	989.9484515	1067.638886	1083.442069	1084.456911	1249.310473	1218.053498	1409.949023	1625.474416	1591.782976	1234.115693	1224.08721	1260.313964	1570.854412	930.489345	1651.483847	1318.238704	1014.657446	1314.92056	1760.326666	1565.569119	1558.517225	1971.08294	1803.700137	1312.576698	953.7845624	1302.758276	1701.0965	2177.923477	2173.349246	2304.37862	1618.875182	2009.494453	2697.428534	2684.562731	2914.960319	2221.938688	1853.433408	1775.148826	2662.62648	2373.232262	1698.268413	1509.424673	1492.690774	2284.544611	2282.664269	1365.85843
237.mp3	1970.022628	1948.074999	1975.549456	1761.171201	2111.766517	2383.619798	3637.090107	3661.871611	3228.464802	1831.521174	1886.974769	1897.452465	1872.362848	2000.469745	3899.871278	3373.875042	1682.118413	1825.82337	1993.007	1957.593767	1953.481361	1613.964312	1881.862634	1606.984472	2531.065459	1856.88673	2183.977416	2149.22571	2170.438501	1978.540877	3199.383409	3270.715532	1697.626594	1765.590992	1812.173243	2102.912247	1941.451015	1753.097986	1932.003107	1754.900242	1588.032602	1546.343418	1823.089046	1699.170229	1877.518301	1962.537312	3478.02843	1706.672351	1685.012212
238.mp3	463.1248389	484.5270591	457.0095785	383.2983596	465.3891522	439.2966563	437.1314495	460.3839694	457.0869151	611.8785072	490.0905075	440.3310123	490.6903444	486.1270701	568.2680851	530.0856215	497.4632846	538.2299686	467.3474887	426.5882276	556.8052913	475.6414208	484.2688441	590.3882782	417.5948132	478.9349149	396.9933597	449.7072311	515.2873691	415.7380454	552.8497371	544.295942	415.9547332	543.4947043	619.4864774	526.4143105	490.796675	428.0635149	423.7967382	527.503961	521.7166487	471.3847205	625.3571103	464.0370907	461.9841954	523.9809572	463.1307216	524.4463427	488.7832018
239.mp3	537.9305852	321.0016805	431.3732081	490.1403797	693.2344832	281.7632829	325.4242661	265.5111996	312.0525713	348.2091336	499.3953991	356.1984582	449.597894	329.9938531	385.7348245	478.7744963	369.0711333	510.3505063	656.8544542	322.6824559	467.4873703	714.3881335	426.7249175	505.5978064	605.67761	431.1645412	450.8348355	630.4083346	368.0823405	472.1745431	294.6463221	461.3883729	740.5942892	769.7816746	466.1269351	472.5186269	343.0429006	448.7846144	777.94135	1109.098184	493.0884324	584.8732829	349.5571684	402.6223004	307.6848623	403.3762144	507.4853588	695.9684005	375.4722344
240.mp3	3162.190245	3244.893133	3230.263859	3156.43671	2478.920604	3141.798928	2611.406371	3199.811805	2955.023182	2678.8616	3105.62434	3126.565982	3219.451432	2981.187676	3018.283702	3217.910372	2945.436694	2594.947168	3001.557293	2710.72751	3128.567752	2864.828254	3053.332427	3272.894365	3008.762488	3542.309562	2418.62253	2206.140493	1413.424897	1923.899744	1914.601519	1250.167374	1899.106719	1560.520847	1909.563653	1998.267661	1849.838766	1667.119318	1864.477104	1822.065605	1430.66036	1512.00051	1877.784849	1561.698336	2693.850031	1718.062821	2248.229877	1720.562883	2148.757113
241.mp3	1268.589573	1393.226652	1403.754266	1409.325372	1272.249452	1518.583259	1228.164956	1142.393614	1514.346014	1295.665489	1300.078833	1301.901967	1506.73091	1312.175782	1565.863879	1530.256014	1681.169796	1946.46781	1969.905775	1682.622658	1923.379133	2136.543271	1814.812879	1945.924827	1807.955587	2048.814003	1775.048824	1884.65442	2137.975244	1913.624868	1919.753931	1936.583609	1919.751971	2139.967969	2149.92834	2136.834937	2047.355707	1847.864402	1701.782053	2110.317227	1925.592282	1796.249065	1782.886222	1994.108974	1886.116497	1807.160419	1900.252851	1867.521117	1846.651027
242.mp3	1121.075856	1091.340508	1000.6882	984.7293863	995.5568237	1372.859086	1218.304223	1203.174544	1006.240921	1267.712284	1147.816803	1193.981014	1102.708498	1152.377788	1015.460132	1155.095701	1016.406205	1276.647508	958.4281823	978.9902882	1039.625095	1101.914565	1128.779745	1167.625883	1321.79899	3522.073813	3585.280444	3420.013507	2127.305633	2919.160649	3098.679863	2216.629797	3566.254869	2998.436977	3235.740596	2971.213188	3035.295797	2781.205405	2829.377622	2532.457284	3350.608212	3438.832441	3686.200053	3437.608742	3333.817084	3691.638056	3643.045141	3766.394736	2884.057304
243.mp3	1390.667199	766.3253427	830.1379552	1398.371827	1265.745513	2411.559575	798.1786063	1390.84571	1289.726764	1204.194752	1330.474738	1203.580038	1439.451622	1386.131212	1366.860598	1218.846081	1152.431679	1410.074563	1192.484816	1302.401587	985.0605355	1248.378469	1364.895426	1211.05829	1220.580988	836.9858996	1277.225788	1327.270102	1256.21719	1083.38712	980.3662097	1237.429525	1261.620179	1195.837535	1302.298241	1196.318621	1175.636533	1215.176808	1208.563871	1039.555969	1200.751648	1217.097603	1583.158571	1279.108925	864.8151049	1026.129549	1196.981679	1073.778096	1155.574634
244.mp3	1956.38001	2272.661975	2886.832498	1835.379905	1951.50687	1651.437986	1881.639364	1988.510543	2074.380908	1604.24226	2121.844761	1955.536104	1846.651944	1557.810609	2011.907726	2180.163336	2092.171362	1725.849785	1949.835179	1889.621148	1920.953191	1648.768849	1659.763381	1919.420279	1842.207847	1740.264338	2040.122215	1923.193778	2026.327036	2053.122152	2102.155455	2064.652558	2107.162045	1787.853742	1847.029066	1894.178823	1781.717647	1838.147409	1594.433891	1726.768735	1760.249977	1715.019102	1855.207104	1767.675231	1934.023982	1885.558863	2002.843165	1724.220419	1893.745668
245.mp3	2102.040031	2368.469566	2775.116798	2016.513618	1986.814963	2305.573054	1891.491095	2361.528341	2199.105244	2589.502633	2415.137968	2093.867196	2451.279924	2462.579343	1223.586425	1744.352313	1662.224178	1309.756531	1715.064088	1632.077443	1130.060929	1265.635455	1549.447257	1321.477447	1600.911014	1516.459482	1479.416078	1327.080906	1682.90794	1674.1834	2959.627404	2442.143788	2270.272266	2716.333373	2629.636066	2567.727762	2361.864484	1919.57016	1922.611284	1461.604672	1175.948938	1299.239903	1110.311724	1187.764533	1536.33211	1509.451134	1432.690847	1343.260305	1262.790443
246.mp3	2326.628313	2332.256913	2304.25528	2035.848097	2219.668545	2387.571925	2568.500624	2243.980426	2352.214533	2639.284117	2588.256356	2406.327366	2129.907738	2721.025382	2257.972083	2038.719848	2025.550449	2015.199948	1694.053294	1520.847709	2025.661904	2299.263493	1937.752155	2040.395527	1984.411765	2230.461516	2178.713937	1896.333976	1886.432764	1905.011915	1860.060133	2007.868198	2283.750664	2169.984164	1971.222577	2155.093897	1863.62799	1845.46768	2048.339675	1979.19009	2203.435626	1993.43236	2447.570073	2020.847892	2577.533619	2376.757849	2207.742356	1607.851649	1627.984665
247.mp3	782.8416281	776.3463424	3771.171757	1589.34648	2390.689722	4092.442197	2135.825269	1092.64291	3507.744074	2600.259754	1729.062083	3267.43957	4134.780873	2537.865527	1481.298477	3236.975108	3511.129774	4037.479716	3917.922088	3111.627339	3740.635515	1595.464325	2359.65817	3947.219219	2215.243097	1097.326632	3269.155553	2742.627625	1780.8095	3251.038942	4121.995324	2550.116606	1372.926632	3088.456595	3489.416651	3970.738706	3993.968564	3376.453819	4032.362864	3456.823615	3710.514391	3652.486948	3675.576259	3589.954608	4240.942398	4072.791996	3775.225527	3843.827745	4075.567921
248.mp3	673.8089786	707.1332851	621.815704	562.855435	1818.294428	1188.674627	922.2705336	659.9619412	605.7020327	658.8448192	646.8327061	642.4486249	656.167126	885.1938338	1955.806737	1099.434108	986.4358439	680.0299282	633.3500375	561.0902337	587.6782088	737.3893993	841.6618747	900.7205228	1170.219129	2076.616127	2094.001369	1568.232381	1505.37268	1066.667037	1048.778557	744.5974951	721.1191588	956.4235749	1861.148322	1690.299037	1196.829987	1141.503525	1103.171896	1066.418019	777.5662839	766.4826241	652.0223517	1121.009679	1760.276839	1737.485753	1132.633006	1286.807326	1864.172211
250.mp3	1605.260246	1622.779176	1695.852989	1376.990887	1621.615461	1737.376224	1750.508333	1625.575886	1686.619148	2522.074824	2518.748522	2027.176506	1821.37164	1491.827311	1647.697393	1334.684911	3044.623012	1941.585975	1962.415849	1867.919991	1482.931207	1593.247163	2418.275121	1535.025388	1741.529042	1656.143603	2641.89	2667.963585	2048.75691	1790.0879	2350.825068	1551.836248	2392.393027	2297.020392	1766.416922	1726.060012	1569.172998	1506.64622	1292.815026	1345.055986	1386.005334	1449.279289	1686.393181	1851.705944	2653.88445	2070.578438	2236.26848	1598.584477	1951.304696
253.mp3	2648.344614	2607.110758	3058.717856	3188.078684	2705.40462	2540.811398	2947.251435	2534.355383	2536.467087	2545.63696	2753.96431	2617.526371	2866.433437	3502.931645	1185.808556	1830.839069	1256.390167	1661.489623	1357.103804	2703.142662	2866.303943	2612.544105	1903.545688	1813.183081	2151.194541	2143.79693	2831.609055	2775.681791	2872.057421	3038.763005	2543.313085	2552.808861	2516.09508	2660.467815	3266.643383	2723.338542	2494.440191	2408.080088	2210.698829	2018.158397	2147.478354	1802.896253	2387.795609	2701.084773	2771.163982	2480.848081	2750.789125	2396.740304	2936.225391
254.mp3	626.5606382	687.5007925	765.1846	704.5740792	741.9687702	708.9348412	752.3878552	664.8536606	767.2858388	652.8470837	628.5858152	721.3163473	703.1331362	673.5936508	718.816522	677.9633995	686.4515338	696.8047993	664.829511	705.1645966	749.984741	734.5870443	674.4278371	684.2694203	672.679797	676.1336538	712.5497308	711.4801653	742.4401543	722.5334202	696.9906661	658.9738209	737.4511207	747.2477572	752.5228954	716.7550219	640.9874249	720.7752151	701.6532104	639.1222671	714.1103167	687.0373423	676.2248172	693.9718573	761.7485419	677.510757	611.8224586	670.0940699	701.3704598
257.mp3	2631.876885	2631.747638	2613.69596	2899.018914	2668.261173	2280.377029	2764.305693	2506.329473	2286.109565	2455.904749	2621.476741	2588.8052	2790.440008	3110.26938	2852.485193	2578.29734	3006.072233	2318.505864	2770.907875	2966.125809	2984.707648	2774.330647	2635.98267	2949.930652	2396.958505	2384.895297	1893.26545	2475.193795	2834.420008	2461.575635	2969.999243	2323.7369	2396.75674	3065.142947	2362.710296	2513.541149	2404.68594	2578.920815	3420.516048	2274.373996	2590.175555	2701.387993	2497.755855	3334.968392	2281.222913	2838.265713	2480.568227	2284.833288	2775.971345
258.mp3	3438.311506	1237.144426	1813.193889	1893.454117	2797.172054	2523.964735	4253.783286	3139.171675	2059.644781	4215.508567	3685.408827	4200.660396	2977.512887	3807.973551	3923.094566	2426.247543	3570.729192	2367.235465	4015.184422	4027.063516	3316.691229	3936.902034	3301.784766	2496.545672	2822.583672	2972.967574	3298.29025	3591.53826	2624.646527	3103.966597	4080.540463	4008.549684	4032.780668	3571.777116	3770.188386	3835.519129	3007.521009	3536.994117	2629.295176	4164.362058	2989.776146	3336.769221	2249.924099	3629.19424	4397.956964	3372.769523	3054.801107	3506.544284	3696.704176
260.mp3	2497.865971	2039.027978	2435.018457	3774.243118	3993.515186	2520.586963	2142.990697	1843.147348	2375.763938	1509.568061	1015.594191	1357.192602	1212.789077	1662.762313	2432.088107	1723.114078	3137.068038	5225.003165	4759.859723	3888.991081	3328.416809	4375.532669	4582.63029	3354.517284	3396.303198	4836.948878	4264.19544	4875.148872	3986.301567	3992.986411	5111.365044	4167.189736	4144.475875	3880.355315	3540.681953	4717.270042	4046.750193	3369.49794	3237.542056	4683.738263	4488.735537	3487.836129	2646.555309	4259.710043	2825.301977	2957.587212	2616.956537	3542.498617	2616.094218
262.mp3	1230.847452	1338.740317	1220.743493	1755.06221	2159.232357	3017.90308	2208.795029	1678.347481	1512.47246	1422.27242	1916.659256	1117.043249	1754.299014	1542.605497	1658.355346	1244.965537	1389.399601	1294.823965	1116.511282	1328.652436	1796.849187	1712.955683	1457.690371	1510.412796	1853.053316	1410.325682	1134.94537	1299.660852	1410.429843	1215.448826	1156.55995	1228.845297	1884.810918	1268.262766	1152.738147	1572.115723	1659.027844	1916.066655	1321.885462	1176.027111	1209.277005	1251.678392	1428.403526	1110.960814	1034.36323	1018.567466	1020.086061	1180.632533	1393.372528
264.mp3	2188.661064	1691.261231	1427.537452	1803.561189	2238.867285	2210.303411	1074.394952	3811.698955	1887.451558	4216.555381	2630.252312	3999.170569	2007.226098	1777.66498	2368.219225	1782.885194	1455.689114	3589.082234	3255.584411	2076.197285	1603.011077	2020.089136	2052.898165	2839.179371	1610.039543	2426.004575	2135.851759	2096.736517	2053.417092	2680.696465	1521.486404	2140.531837	2036.074338	2283.959941	2097.617564	2099.768189	1478.014826	1110.876727	2430.748344	1086.085914	1911.541596	1057.117595	2432.682439	1555.631318	3201.024041	1401.086693	2264.502788	1806.452717	2180.429988
265.mp3	3712.997087	4171.637445	2766.308278	2551.959535	3321.441692	3424.189854	3142.179944	2866.893358	3361.942254	3603.80543	2475.589851	4109.574837	4041.047559	2743.426208	3481.078166	2670.631676	3439.694661	3060.388948	2729.312649	2646.713531	3502.036237	3074.081913	4118.282553	2830.020837	3125.568654	3719.703366	3952.683675	3217.570143	3160.675476	2819.31869	2533.578662	2923.46383	2670.760557	3214.43386	2669.478535	3390.906578	2970.397151	2623.010776	2401.595638	2834.911613	3528.47705	2893.991285	3455.569576	3477.559713	3696.689622	3139.367982	3454.106276	4440.305196	4362.696993
266.mp3	1751.249481	4059.01746	3006.473372	2162.758005	1772.298881	1794.6792	2010.601809	2030.265375	1663.513878	2737.756003	1073.962661	1240.230113	1466.345822	1079.228979	1683.452328	1734.206149	1017.66651	1551.872124	955.3563077	3292.850797	1225.169212	2221.313157	3314.787544	1409.797128	1430.883372	1205.659763	1623.661549	1414.122255	1644.039661	1022.339478	2130.597203	1074.00792	1731.597764	2277.279706	2486.455503	3275.702584	1381.211589	1563.842293	1552.366408	929.8416696	1505.660093	2184.089059	2546.13963	1261.076891	1027.50596	1613.716266	1351.057707	1275.324268	2218.041706
269.mp3	1475.129665	2251.813319	2107.55665	4924.283236	3113.329276	3211.480817	3817.903013	3134.213952	3160.029961	3357.197235	3718.314566	3004.729238	2785.963324	2100.060948	2803.368596	2019.243949	4031.058013	3012.075947	3807.248742	4438.453654	4522.345062	2612.959659	3665.054728	1416.797535	2532.459082	3837.809859	3017.997594	3502.815362	3022.564362	4465.638338	4931.477376	4068.131548	4045.929591	2681.598897	2429.153816	3513.561597	2372.076619	3601.787971	2424.779921	2627.721391	3576.572664	2926.997944	2821.575982	3364.785524	2554.60343	2218.252174	2605.349656	3765.850947	4581.291083
270.mp3	841.2495995	742.9522772	859.3700831	1076.705244	599.1852169	905.0398754	800.2805617	667.96621	661.3691424	655.7946309	744.5836966	787.0324759	806.7287152	757.9751185	905.6913341	725.9078748	816.7483841	826.1006977	750.4245134	945.5658196	661.0701108	931.9117973	797.1399298	740.6359841	687.6958203	800.5403667	715.9735382	752.2303962	740.9715822	776.8464471	851.3319479	803.5169383	791.8297099	792.9711112	904.950728	840.3324775	727.7123685	838.1126885	828.1696129	783.7767319	848.3359711	939.0831038	849.678516	709.5101929	978.2641634	757.3684802	641.9140493	801.8704788	835.6796832
272.mp3	2768.14236	1727.133222	2259.224628	2648.310813	2433.135735	2134.917929	2362.229079	2532.44186	3745.317034	2070.699982	1384.821845	1612.132129	2401.753781	3024.004944	2294.399437	1992.194903	2433.053737	2500.186051	2701.715661	2985.081838	3574.08812	2322.173475	3101.675272	1132.480062	2095.113664	1853.135002	2109.754559	3158.349657	2858.485807	2386.260812	2336.091623	2719.463355	4115.911532	2502.209391	1546.639554	2804.244601	1936.827333	1667.653544	3319.672351	2658.156239	2300.813937	3485.13887	3734.776702	3142.543279	4053.244864	2977.636262	3257.995592	1374.132686	1594.57976
273.mp3	1962.394279	1593.052363	1587.407068	1498.12756	1795.286606	1997.521414	2047.707737	3145.802956	2095.139761	1657.959972	2243.923255	1578.675342	1985.146963	2123.695608	2371.104651	1860.582348	2413.309552	1633.435749	1608.607563	1799.257299	1698.750699	2142.800725	2194.053909	1868.690805	2055.441402	1742.440698	1322.243482	1668.718089	1652.619817	2290.630982	2325.154501	1942.327583	1886.470139	2259.384468	2325.496579	2025.567441	2148.078602	2266.78871	2367.61611	2155.053214	2503.796133	2513.447834	2347.839838	2397.453663	2582.861677	2894.847626	2355.179161	2415.85849	2086.863113
274.mp3	2376.346498	3059.997053	3100.571228	3502.785769	3196.638764	3772.849672	1795.503363	2271.533937	1942.298274	4651.421	3177.072034	2262.869854	2826.417932	2754.365259	3531.880667	2585.174944	3080.734124	2367.85027	2721.65985	4193.726727	2223.182233	2977.183951	2347.616866	2816.985026	2606.177543	3061.517113	3209.763389	3777.369132	2845.734532	3037.293969	4323.940709	3618.516695	3265.257587	2095.899983	2896.650994	3652.012612	1876.526252	3112.627785	2123.192832	1459.688873	1345.077052	4091.711002	2319.094904	2594.922738	3566.790386	3968.445527	2715.851285	3040.753701	4058.575352
275.mp3	3685.239041	2944.115997	4017.271749	1535.798523	1539.704741	3890.780067	1790.198385	1846.682428	3406.357439	1516.9442	1806.055055	1066.226411	1865.253987	1898.073597	1368.749095	2081.897742	1917.496569	1124.588602	2637.86903	1887.286774	1398.34579	2327.504994	1760.958466	1606.745821	3094.301627	2848.744329	1808.000908	2938.33585	2266.951789	1396.063864	2882.296642	2215.731108	1489.917354	3372.988094	2542.686322	1243.57867	3167.693076	2220.159319	1185.409074	2802.306966	2135.087462	1245.583451	2974.235462	2368.950416	1439.534329	3274.890848	2351.036904	1363.474625	3068.435589
276.mp3	3400.824916	3672.407523	3185.898547	3591.292794	2533.499078	3092.874328	3665.360709	2764.580149	3422.583703	3326.018803	2078.24314	3238.084138	3600.346146	2676.398523	3295.91618	3905.185757	2050.61897	3243.133333	2983.063192	2717.812154	3261.344738	1991.428042	2306.944857	3465.908236	2272.827212	2947.292053	3656.356353	2493.247414	3744.983551	4027.077561	3086.985874	3730.683644	2842.604692	2866.509839	4506.380494	3295.84807	2870.080576	4188.144988	3462.120972	2771.174353	2771.580504	3432.997912	4154.670494	3391.460176	3260.752369	3325.379172	3438.193273	3223.555636	4238.070922
278.mp3	3374.47774	3573.031332	2661.212735	3099.214303	3428.68766	3871.094697	3685.254669	3548.592406	3785.730363	4103.60423	3375.70754	3339.212526	2415.970615	3695.186258	3199.797121	3347.784156	3723.66964	3520.37035	3639.110682	3463.380308	3689.996195	3106.105452	2903.766221	2311.792988	2198.078141	2054.076318	1619.444717	2276.267201	2557.471791	1887.592733	2099.10312	2685.649509	1867.434055	2213.965251	1944.180429	2744.52826	3034.623075	2783.4438	3348.486295	2921.952111	2008.451898	2496.347668	2735.705439	2518.812287	1978.652379	1021.062148	1175.109042	1377.555001	1464.303815
279.mp3	1979.08042	1032.496227	1824.6197	1882.738854	1956.602428	2618.469499	2584.234207	3187.048391	2365.896428	1049.366745	1811.44248	2089.883616	2206.605374	1758.073071	2365.248936	1724.460479	2184.208423	2294.112904	2908.364864	1705.880909	1765.077333	2038.249956	2321.697645	2447.815696	2572.419908	2141.785509	2004.563361	1162.742017	1979.512914	2124.422789	2379.404569	1437.459938	1202.291653	1749.84264	1466.756265	1542.53635	1454.158398	2005.809065	3750.663512	1369.015614	1286.617932	2721.481246	1345.692526	1951.545394	1671.78529	3350.380181	1867.422434	2206.322109	1411.600734
280.mp3	730.3940595	605.4990163	722.9654815	803.1448168	633.4097637	704.8088318	741.5292737	694.4674356	656.8633609	646.4894044	661.673697	649.2194241	806.7000449	894.9272966	714.9970385	705.3228191	691.9902358	733.6628999	681.4167199	708.2094608	697.2406174	626.4643875	676.5185553	737.8093504	670.9988947	664.6702977	708.1988181	758.5486982	658.8763811	700.6433264	725.9424999	724.7443992	756.5847925	746.5459957	727.7969701	620.0982039	662.3085513	643.3979708	632.9764448	638.1489375	701.9431673	691.0409635	611.6647697	659.948389	600.5340797	672.3014011	653.9479313	650.6947194	654.4436709
281.mp3	738.6674739	537.8116777	735.0522751	952.2984938	687.3004198	393.2754336	730.8657395	646.1609851	351.0462596	694.3493228	791.5461657	659.9893866	831.4219418	422.5777062	791.6637854	538.0502599	862.2736918	961.8203434	744.8893966	560.9845169	627.1334783	838.5142969	714.549523	752.2412562	878.1525554	921.1624274	776.6489496	726.3501126	824.8078722	693.1362384	992.8699136	720.5011206	790.3653074	1155.519555	702.4486041	684.9419555	596.5022178	800.8903286	668.0133725	841.5606355	746.9755672	739.4432869	934.3275923	914.4345016	712.1075872	532.5584029	1013.126425	903.1873636	850.2737417
282.mp3	2156.541325	3234.353981	2396.446005	3380.394125	3621.382495	2410.431188	3113.005376	1767.604328	2164.775344	2014.41804	2518.634991	1942.673722	2354.362392	3003.712307	2035.226902	2010.787702	1854.549278	2392.653067	2440.803591	2267.195641	2399.111013	2287.716772	1951.393536	2491.884623	2490.026774	2887.118053	1981.410987	2327.340226	2622.978488	2251.119405	2266.202374	3666.680109	2350.035297	3321.647107	3618.65961	2691.020048	2471.825606	2188.905303	2359.95061	2328.076307	2653.123725	2125.29104	2402.002934	2405.713548	1826.799019	2110.82493	2447.592401	2551.814775	4334.426254
284.mp3	1319.673498	926.0669216	1163.066015	966.8611487	1329.421175	891.4074385	684.1987327	1192.122001	878.816825	965.6507662	1284.408574	496.9620345	1190.070793	1163.702065	1011.955539	1201.305221	1335.425671	412.3299191	1019.673921	1279.1098	665.5024129	689.3453985	1178.46732	950.7394997	1070.326071	991.1654932	828.128703	752.4062634	1072.160067	933.7713567	935.8769208	1228.563713	931.3142695	777.275202	1308.805071	370.829244	856.8317426	1162.323075	889.0949868	1011.635321	1151.699937	1076.365339	1018.762163	1172.05679	915.7386585	835.6105811	1206.065551	507.4149851	848.7112831
285.mp3	2316.113183	2756.995363	1852.736712	2846.189287	1653.53306	1130.20639	1208.101019	1102.500649	2431.005382	2098.939673	923.1302386	1718.167474	1239.44761	2585.282997	1957.923381	1143.138207	1354.602071	1403.875717	1887.036054	1452.765482	1493.600558	1395.303322	1574.222782	1253.213721	1303.54994	1659.387664	1555.690827	1543.833583	1453.700018	1512.722008	1418.718253	1526.149743	1499.592687	1778.53074	2416.261176	2433.924273	2678.299722	3002.377076	2657.227914	2286.776027	1886.704092	1524.738055	2116.82367	2673.582324	2718.830259	1899.517321	2306.022083	3062.951268	2960.289292
286.mp3	847.7113661	687.5221439	709.6541924	753.1355818	675.5166208	770.385996	1004.94183	695.2680896	1024.093681	913.7109235	776.2451602	852.8676753	882.4847718	829.8691522	778.9913467	805.4699038	704.304749	722.6728351	708.0622353	786.443043	899.7425715	720.2001953	846.7748139	764.463227	769.0528064	876.6121811	866.8850548	692.4854229	722.6789086	627.7169295	776.341998	837.0645212	804.7474978	793.8045902	651.6436606	681.4316753	695.9151339	837.1317896	789.7647124	779.6204034	764.1668956	777.2472222	683.8838593	775.8384337	717.8553041	785.8150971	764.8203541	656.2502772	710.4846508
288.mp3	2111.613775	1422.665078	1345.839383	3980.720847	3440.298775	2815.869606	1119.522137	2076.7248	2005.310346	1171.015902	3080.267527	2802.360427	3933.752857	2372.445217	1745.856766	1117.7199	783.8746206	1238.090175	918.9493459	1501.469732	3076.599198	1729.466601	1089.205354	959.7660214	1330.171675	684.5563191	788.2984775	1287.933318	2142.425336	1991.270238	979.3450336	981.7180434	1336.899596	828.9890996	2480.208188	677.1732813	1860.337786	2727.463105	1886.02249	1270.503991	1193.935041	2087.493025	914.4983968	1712.776107	2897.300473	2832.55533	822.9123007	1430.43864	1213.876399
289.mp3	557.2012802	683.1396838	694.9398338	672.2597157	650.1237508	656.1200366	688.4203778	727.33593	791.9263318	648.9904334	783.5905799	829.7709595	749.5815029	1075.301528	773.4658203	776.2075605	724.6956858	810.8700644	931.4797523	654.7736237	631.8471084	626.9879853	595.548495	770.998392	770.0215181	778.5135689	769.7254357	698.8777139	861.3145073	592.2358887	865.3401781	743.2018051	691.4955232	824.97516	694.9564747	670.4420684	740.1184425	634.2038934	817.5028765	709.4758234	889.3173967	624.675351	760.3059923	625.5236131	488.0227567	516.7632487	500.6258337	524.5523198	541.2803822
290.mp3	1003.941353	1071.50025	2443.414381	873.7739157	992.8835449	956.0379219	1589.318392	1832.761001	1528.633486	1434.872778	1201.175253	911.1532333	1232.855364	1031.811986	939.623851	868.0342734	1158.418957	913.4046732	1021.554264	1025.240397	1332.466771	951.7759569	997.3713008	769.7935408	695.3437145	784.0232461	1264.289526	740.8219966	679.9182322	704.0682754	734.581038	833.8084948	2341.714995	932.2908888	819.7929389	643.910141	868.9947343	855.2019222	723.7023042	1118.904916	634.0345667	649.3177028	788.0612799	884.6889592	990.5313046	1400.340933	1174.596659	888.7112115	875.8574913
292.mp3	2334.933347	2349.116649	2515.59231	2297.338616	2321.851614	3144.000133	2388.381635	2628.630455	2990.227192	2524.440516	2225.442554	1872.647021	2678.229394	2147.194098	2747.356198	2083.684495	2307.847432	2011.993832	3501.224314	2696.616342	3012.405931	3020.172239	2079.339009	2659.021824	2449.166472	2135.308049	2296.741573	2284.610145	3491.163982	3655.382496	2400.517586	3309.217282	3062.766836	2183.616481	2455.976322	2787.33418	2828.019769	2552.317178	3342.432836	3197.448918	2047.157019	2919.403661	2197.703447	2294.474855	2293.762964	2627.675989	3824.576275	1865.801299	2533.44722
293.mp3	2009.146821	2111.72213	2757.585207	3018.325551	2187.142484	2170.225138	2246.11771	3427.185344	2772.459641	2078.330441	2545.232158	2112.284509	3283.228237	3020.825435	2749.611379	1807.985961	1998.966971	3240.624745	2701.63568	2581.611048	1775.928548	2178.553062	3472.740348	2958.026234	2963.480476	1661.177794	2688.148807	1619.653778	2395.73824	2945.813204	2033.754066	3144.086917	1451.165421	1546.82857	2945.405013	2394.282519	3666.77703	1360.931487	1368.836394	2168.442228	2574.230195	3669.503454	1438.828254	2895.490787	2253.159229	2952.81906	3504.074783	2281.025948	3044.614591
294.mp3	953.669267	943.9409954	1021.956596	748.0005614	749.5056753	587.5132743	633.9400348	661.9645777	672.624382	738.6514593	693.1877909	714.3129814	628.0074302	681.5812995	662.9149276	794.737626	786.002226	718.9775863	774.5509398	767.5573279	741.1356691	743.6096231	704.8229143	785.3231476	836.1519336	702.9302295	730.7664394	650.1704978	731.344859	803.9697683	767.6712649	702.4455906	712.3275801	803.1393428	768.0630083	1168.714607	750.7381506	732.3976133	874.1842519	737.0200847	882.1231976	635.4496263	919.8052113	830.441393	696.6746367	747.2785018	704.6240864	1013.112046	795.7279624
296.mp3	3932.545323	3087.359442	3349.427844	4115.451137	2003.130351	2258.597179	1907.604864	2543.989017	2404.188986	3744.239	2827.384801	1699.443424	2064.395187	2095.966556	1537.858153	2045.509877	2415.844974	1814.959436	1960.59148	3257.916552	2854.781479	1959.914947	4046.66107	2258.314482	1872.991566	1764.872372	2761.610686	3363.004359	1908.166945	1883.066723	2057.022789	2809.307706	3018.061808	2947.998262	2033.140768	1705.017423	3814.529315	3507.815412	2153.18284	1997.075213	2570.098123	3017.916252	2436.927909	2300.814268	3705.771465	1696.804571	2855.533694	2356.141433	3624.151003
297.mp3	2375.55591	1976.315074	1512.663057	2009.343945	1584.403042	1026.993097	1851.671829	2036.085869	3136.349096	1653.005695	2013.920508	3127.823533	3242.597809	2157.050548	2710.019246	1022.525892	2400.670468	1483.951818	1045.703589	1296.077322	2131.355829	2478.050272	2026.222975	1349.0714	1934.565966	1210.247784	1241.46356	2012.659047	1769.392031	2785.14348	1394.591931	1271.052242	1044.092799	1489.835165	1142.090611	4137.519072	3129.326946	1322.164766	1700.739386	1278.975703	3063.253456	3065.456607	3865.003412	1883.656843	3614.621825	2845.171753	1799.227571	1282.981881	1086.058959
298.mp3	2453.067473	1937.678601	1765.641759	757.8003438	3269.248815	2294.696177	1565.870725	1750.036569	2530.129429	2191.282557	2073.998114	1715.443834	1419.182167	1155.008016	1115.196887	3180.493097	1972.927523	2366.410436	3397.542988	2024.242247	2960.177652	1767.375459	1421.962456	1312.796823	2648.024493	1244.843348	1502.556232	2134.739864	1331.494708	2636.716026	1484.873525	2041.228069	1916.106546	1701.679416	1751.67181	1448.628767	1817.418975	2208.403024	1426.184599	1494.966726	1186.26137	973.8866172	2152.516297	1921.254234	2393.251827	2440.996157	2476.834085	3337.305599	1404.954142
299.mp3	716.7250716	950.1280315	1280.320078	897.6426673	682.0996886	1203.532948	860.5794368	978.4312807	1529.121351	678.4776319	812.5753635	1148.605472	718.1738171	911.6336291	1045.136092	1970.030912	837.0147628	1018.544772	1599.307708	1857.59053	1648.212341	1641.86713	924.7401658	1119.29739	1309.480415	935.3489995	937.2333739	1044.244216	787.9197137	1055.573239	1228.200204	672.2931716	1047.473866	944.6237428	1231.329481	1128.765748	1224.587045	857.9630612	1089.347957	2024.707297	774.7425927	846.0557202	1404.081304	1106.971919	835.1600629	1699.094121	955.1699481	980.9144437	1404.159375
300.mp3	2926.568558	2750.366451	2635.802211	2639.018145	2832.889633	2965.543589	2471.2581	2602.208345	2522.344276	2233.130321	2720.082927	2832.473775	2520.73338	2773.306384	2846.541674	2380.664176	3128.923523	2535.44232	2688.839195	3400.707132	2979.984867	2586.17169	2575.209425	3052.791692	3147.739935	3718.793886	3176.195184	2617.198561	2569.046047	2673.673894	1924.374511	2552.455093	2955.088399	2141.345458	3081.57338	3309.877152	2988.535691	2674.378727	2737.126166	3296.512758	2210.345134	2043.835261	2098.991653	2626.413369	2851.033501	2933.534869	3093.780936	2591.766147	2818.55964
301.mp3	2085.741018	3138.022974	1931.964842	2489.313195	1828.420406	1850.934879	2131.052813	2557.762115	3009.451043	2280.812668	3051.511356	2794.414771	3886.841645	2794.064097	3791.435943	1692.740866	2752.785513	2317.19283	2046.932602	2777.013737	5096.592549	1805.188483	2607.37267	3678.850379	1254.29402	2119.50617	2343.983044	1003.242387	3272.686869	3389.920474	2235.293328	1889.730318	2105.383539	2217.620115	2471.691616	3496.690377	4572.78761	3727.088979	895.8125771	3211.214072	3715.565109	2924.544093	2037.925415	1995.47325	1774.921455	2396.663934	2185.394663	1742.424532	2409.9444
302.mp3	2637.530674	3734.548846	3681.731662	3423.595372	3167.743566	3448.934212	2982.481432	2811.073492	2902.488469	2228.386264	3426.664376	1642.644282	1903.250334	3276.136956	3061.009469	2617.369247	2170.967354	2129.400942	1914.108214	1699.91242	1383.278151	1433.003538	1379.499043	1223.191068	1421.600464	1698.74999	1472.647999	1576.637424	3472.254299	1368.021664	4291.011167	1248.782617	3943.119943	3294.912126	3579.885686	3647.003081	3640.233866	3925.236913	3041.100206	2892.253209	3398.556688	4213.795871	3973.469901	3681.119716	4063.666119	3787.154068	4236.104961	3263.077017	3299.631488
303.mp3	2962.55191	3268.527636	3418.690537	3598.979035	4157.774607	3542.14617	3722.908217	2988.21224	3695.87574	2846.499372	3612.069255	3551.088074	2896.284107	2713.426339	3083.426786	3474.819766	3012.209419	3114.979237	3266.955412	3387.035908	2890.027361	4025.147362	3656.167249	3482.727073	3234.777657	3620.037684	3031.900112	3170.448601	3233.479011	3296.964537	3080.433277	3769.530579	3384.915982	3411.665455	2965.074888	4224.141012	3548.550358	3284.864154	3035.655203	2612.200484	2248.004473	1833.499687	1803.271279	1698.63907	2685.989823	3260.435768	3584.563388	3131.614654	3150.68325
304.mp3	2003.376302	1770.711152	1989.869832	1749.567426	2098.525178	1540.740415	1470.623787	1312.780325	2194.081397	1448.558889	1730.792621	1607.001864	1553.708368	1521.376352	1937.208407	1501.244551	2463.676106	1877.527929	2273.096416	1981.669228	1811.827743	2013.211011	2222.26299	1968.451984	1873.768488	2049.468573	1900.727047	2330.232312	2293.998209	1722.648323	2355.992824	1119.158864	1335.268326	1589.956076	1524.985604	1339.849835	2057.259389	1875.719811	1971.162045	1836.755507	1858.264998	1762.677382	1522.693501	1616.685729	1530.35624	1706.059697	1890.77063	2582.751618	2194.158152
305.mp3	2081.495797	1919.603656	1575.565693	1387.178853	1280.514297	1402.378665	1274.847279	1289.962717	1442.91539	1212.588688	1280.464817	1569.526142	1258.5754	1471.830557	1457.777816	1483.537135	1376.253401	1309.361861	1281.879407	1359.483237	1263.121886	1366.410646	1778.674504	1228.884727	1090.760973	1068.914843	1135.163871	1246.138844	1251.955427	1215.985917	1334.457402	1404.867744	1135.972483	1695.188144	1694.65926	1621.8793	1436.524166	1305.69338	1276.33184	1069.139096	1641.348301	2027.607221	1450.13698	1630.326231	1699.032386	1301.979888	1533.905612	1387.811653	1519.291873
306.mp3	863.7672919	851.0425064	769.6468432	909.7382677	739.081782	896.3586079	843.5353695	818.1419959	871.3916254	864.1880658	761.470908	760.4349966	705.1008845	788.5337103	795.5093929	822.2114221	834.9236636	851.2329004	875.7999974	831.7533165	796.6340052	807.8361162	814.2295188	734.9698812	801.5636371	705.8833003	800.8351092	779.4110331	793.2438885	785.8109721	790.0591632	791.5508342	787.1645424	791.0054738	757.4887803	802.096584	810.152383	861.4655298	825.6161125	870.3700837	636.4384034	720.8355584	766.2489122	954.2245269	837.9819486	820.588872	749.0861537	842.4846008	705.8707376
307.mp3	1806.047194	2265.082202	2602.492633	2713.858819	2396.820313	2724.063556	2133.419448	2600.998235	1740.024754	1896.310582	1813.856094	2707.363245	2044.317079	1925.231968	1899.264794	2079.222076	1630.656967	1870.755413	2039.546512	2379.294593	1975.217907	2758.702221	1646.550871	2032.921651	1832.404993	2016.513218	2237.674533	2624.200436	2135.747016	1812.704689	1955.05863	2013.290941	1877.248271	1749.903391	1954.270727	2861.450237	1943.594499	1648.354346	1637.377455	2253.173302	1540.221199	2042.960007	2249.70827	2500.607516	2330.72033	1561.073327	2128.781749	2186.653368	2107.640283
308.mp3	2699.231468	3590.731005	3338.567294	3047.363923	2277.373679	1775.43527	2370.802083	2606.497933	4131.240506	1878.29288	3211.355839	3234.895139	1002.446837	2526.7405	4048.259959	2063.75593	4664.070487	1704.01155	4089.079505	4284.655978	4369.428336	1954.5948	4618.771624	2581.293117	1978.386456	4228.852677	4534.150776	2915.113257	2459.693978	2671.593618	2535.71728	2841.486285	3949.177456	2031.714839	4462.786417	2691.00737	1544.443709	3542.757607	3787.09454	1310.47251	4146.407808	3722.879204	1981.416986	2492.212726	4042.965229	2968.248068	4791.726903	2640.688774	2543.338219
309.mp3	2566.364064	2688.747619	3531.992629	2464.244988	2644.844685	2825.881905	3160.917663	3223.051455	2941.742298	2752.707039	3052.835145	2449.369394	2664.029086	3458.752799	2930.385415	3105.683512	4173.064102	1742.375204	1485.969089	1462.408261	2884.519257	1558.089593	1912.122369	1231.960049	1667.517275	1678.062634	2617.538579	1424.908588	1675.614397	3019.876471	1478.85089	1541.375214	1971.391353	1502.108955	1852.782195	1517.176088	1305.16604	2992.41144	2682.995499	1524.201042	1802.127033	1276.741918	1602.031783	1853.319953	1481.230111	1359.37084	1599.015329	1671.956889	1616.673138
310.mp3	2305.531157	2237.372412	4291.809057	3085.918928	3006.952889	2585.282413	2317.936438	2544.01783	3387.290639	3009.566962	3841.495722	2765.123821	2474.613797	2898.189877	3495.183809	2383.625578	2406.316404	1763.448246	1766.391101	1801.131106	2168.281285	2308.988325	3723.568662	2239.321348	3175.128318	3455.396235	3078.741611	3037.117785	3441.355233	2166.408817	1567.203986	2241.026932	1335.867134	1867.627135	4369.699716	3653.996196	2819.057981	3035.826066	3353.422452	2339.522311	3122.425538	3116.244326	2790.732672	2578.321156	1648.481071	2473.545903	1759.014678	2158.237577	1994.941762
311.mp3	1874.097596	3157.932855	2468.508069	2095.958571	2432.028691	2377.690355	1664.607406	2378.438182	2389.550247	2138.650107	2278.695213	4216.871716	3377.372318	2553.860871	1851.583595	2683.605123	2081.732527	1904.096998	3933.91644	2168.648666	2080.483873	1930.19696	1923.272275	1747.928934	1967.731787	1800.54698	1904.84052	2972.059846	2096.875062	1628.610832	3828.561031	2538.367837	3144.546079	1999.627671	2962.790496	2153.922526	1940.142866	2498.616688	2608.244878	4097.05384	1191.244788	2782.238273	2730.642326	3819.274405	1905.97272	2885.101713	2660.017939	1092.932578	2639.039392
312.mp3	1917.93721	2375.192043	1514.418316	2756.583611	2215.803295	2927.753306	2886.350438	3153.516516	2485.475956	1944.91647	1752.742279	2099.300911	2063.450579	2668.300603	1883.435928	1873.473729	1545.966805	1634.761617	1562.110466	2165.485131	1977.653007	1981.469385	1740.348411	2502.378178	2022.553819	2665.903606	2274.135316	3007.421275	2613.418334	2249.010824	2821.303953	3235.620306	2929.046577	2493.987194	2848.174611	2824.03877	2670.782268	2487.626903	3596.199941	2906.209853	3318.877294	2876.597124	2740.739185	2285.81894	2885.922896	2608.057476	2629.508346	2456.570553	2853.224894
313.mp3	2931.379591	2917.748715	2186.837075	2273.369644	1376.647296	2057.543194	3740.70746	2840.203162	3017.90711	2332.880107	1837.539585	2866.355443	1961.718478	3805.530217	1431.870507	3097.982774	2886.749739	2599.759754	2387.437613	2984.256735	1993.760631	2008.658103	3336.515669	1916.905001	2628.460021	2968.114466	2256.41923	1475.331897	3222.179966	4029.130238	2717.033312	3257.111562	2708.795646	2630.435069	2102.772017	1881.108023	2235.368558	2523.430608	1692.497707	3134.811494	2042.529949	1829.32416	1243.118587	1670.772464	2940.971513	2146.077446	1434.088988	3366.698688	2062.32694
314.mp3	3569.046484	2639.285383	3207.767663	2558.018533	3233.338028	3242.318405	2252.571229	3110.354739	4528.52471	4284.565558	4389.755137	4542.275317	4066.635598	4163.072811	3936.201453	4580.003264	3964.732623	4249.133008	4045.128532	4067.371555	3616.979607	3045.997437	2977.503264	4183.98414	2551.925104	2769.906248	3074.351997	3059.696695	2557.916283	3147.532501	2463.082709	4008.367699	2467.628931	3700.178326	2879.760599	3199.511465	2977.47928	2514.729362	4194.884391	2333.491523	3653.470254	2743.486701	3820.281628	4119.714839	3751.251243	4312.390034	4822.16474	3616.898323	4731.233952
315.mp3	2424.446816	1820.827905	2056.277906	2690.557252	2266.69742	2231.665476	2293.679076	2219.264871	2443.883913	2531.191846	2483.548478	2026.313994	2248.559998	1745.409724	1855.298717	1961.970883	2512.227597	2578.307006	2128.815668	2183.01749	2530.305208	2640.262101	2010.171416	2322.59808	2522.752135	2282.361315	2283.851361	2041.594974	1489.462044	2068.972349	2000.181244	1978.534924	2156.846296	1934.854471	1917.008209	2645.122674	1926.143087	2023.942804	1964.30683	1928.941522	2823.026618	2558.279021	2205.748892	2138.743806	2150.40868	1971.663129	1682.536895	2500.582915	1670.21705
316.mp3	3288.770801	4139.074888	4300.856723	5513.281516	5847.738321	4667.020063	4370.746742	4769.951122	2396.427864	4194.837616	4192.224583	4312.550058	3525.248668	3988.192404	2978.449701	4440.527923	4268.831952	3505.251289	3725.763475	3060.519171	2466.084542	2602.156443	3874.843223	5184.184691	4542.404176	2270.422928	1245.920699	1011.92315	2536.541292	1392.205571	1634.921039	1585.705464	2475.54963	1576.9776	4625.74814	1385.719467	1165.729788	1384.773822	1133.039094	1516.299382	1520.686583	1448.912228	1899.969954	3674.080838	2350.349085	4118.708569	4237.248815	4650.98857	4850.617417
317.mp3	3477.520465	1827.353521	2671.816569	2325.799656	2431.28839	2343.750717	1607.616222	3048.806786	1983.69618	2632.276551	1880.542729	3515.454982	2635.571516	1912.988646	2830.308458	3384.196993	3211.666672	3607.392875	3073.486119	2444.269701	1606.279292	2703.580788	3136.315205	2612.748004	2743.987335	2505.241463	2791.87266	3925.549178	2312.033916	3236.117457	2848.863857	2710.577425	2503.157147	1909.480744	3051.183928	2372.933457	2389.423381	3474.782038	3209.996377	2975.090749	2265.06133	2671.192596	3410.977438	3275.314531	3275.758196	3188.53653	1815.950942	2844.386663	1990.879292
318.mp3	1826.453074	2119.089016	2099.686983	1923.188521	1981.700034	1810.060013	1855.63391	1818.864221	1965.376089	2005.488256	1867.628167	1736.884444	2327.292436	1966.225458	2596.618026	1789.632275	1839.348051	1934.817179	1784.499948	2530.578082	1845.960124	1860.830999	1942.528997	1831.978925	2469.722736	1699.638083	2092.668241	1828.010075	1893.571027	2477.063103	1688.587199	1981.279965	2466.169309	1962.568321	2215.08684	1881.871101	1758.246368	1756.950256	1996.521583	2363.400185	1807.187089	1795.754127	1724.349425	1872.58585	2698.56922	2400.872957	1691.193729	1561.104208	1887.639876
319.mp3	1204.629625	881.2123717	1188.636269	775.2234258	642.5791121	2302.610885	1834.854824	1089.536263	1745.587687	673.7103574	3033.4357	1794.188824	744.2767807	786.7300871	2867.060316	1822.015283	1079.686219	2023.67329	874.3630013	1921.504992	1153.015716	1688.894114	1464.770605	2031.598716	2303.504323	1199.330862	1532.591265	2609.532851	3004.996014	900.2655702	1211.485182	1182.385259	1189.233463	1984.580199	1797.845481	2376.145398	1836.048085	2580.636902	1828.346399	1170.632884	1459.166406	1102.830256	1555.345164	1712.752495	2033.652415	1314.812282	756.926575	970.7048484	1352.541326
320.mp3	2330.773977	1739.207318	2135.161819	2417.610577	2155.159454	2284.833802	2256.995524	2322.315886	2690.168414	3345.585734	2747.121721	1998.779436	2695.198801	1989.188548	3568.07613	3431.055502	2873.353687	3206.95927	3060.472707	2665.749902	2696.089388	2318.326792	2140.064148	2432.375292	2000.986027	2370.900542	3227.341529	2247.273354	2566.973475	3368.5002	2467.270047	2745.854768	2650.234451	2546.214285	3544.436064	3430.803514	3130.730198	2769.373384	2682.484498	2974.259661	2480.114851	2438.457622	2281.726946	3114.031342	2661.468078	2515.861616	3295.165655	2561.098319	1909.89644
321.mp3	2308.620575	2483.087585	1643.530437	1970.418078	2294.336495	1835.877403	2102.213977	1875.630691	2044.347423	2033.17258	1882.461958	1980.273228	1962.036645	2276.70323	1833.625075	1870.111195	2224.927723	1906.228859	2155.785447	1552.574309	1906.673605	1833.309614	2871.282868	2083.103282	2024.562513	3053.555112	1782.067516	1873.850619	1872.358079	1784.328609	2266.577535	2639.958855	1681.380455	1921.492002	2219.064772	1728.620352	1961.298722	2468.200958	1660.980491	3809.717683	3059.333147	2616.34701	2243.118166	2289.72799	1918.466256	2316.177198	2402.907873	2825.926214	1798.174253
322.mp3	2061.867061	1721.631898	2170.763061	2281.382877	2039.893765	1577.154135	1948.438938	1610.997887	2232.485899	1732.386703	2032.364422	2475.517528	1563.742144	1649.095124	3169.658099	2124.965409	2119.869837	2194.348291	1810.359415	2972.450197	1845.025684	1700.599955	1555.953814	1613.149206	1976.098066	2015.387911	2055.133832	1547.981338	3375.284908	1805.043603	1522.703172	1425.031662	2491.701031	1700.04275	1949.656254	1624.063241	2236.901985	1757.187424	1987.786326	2185.546891	1607.981581	2138.36204	4284.514049	1763.940492	1583.52393	1346.926704	2426.918288	1950.838851	1833.894789
323.mp3	2040.805371	1320.542774	1647.812167	3707.233453	1184.882831	1757.165717	1568.14016	2012.94971	1758.4955	2242.748471	3134.457648	1278.684406	2436.139915	1459.640498	3128.457711	1139.375008	1572.269563	1208.512786	2361.89058	1297.345437	1643.339905	2504.810816	2546.501941	1651.595787	1200.704154	3186.788061	1675.15516	3198.667496	1269.444447	1246.805512	1613.087105	2148.694268	3370.087448	1249.402751	2653.735018	2178.703446	2128.782493	2016.01359	2269.446019	2374.496041	2037.71243	1511.13674	1272.987593	1923.990257	3181.909066	2204.677308	1499.125047	2617.293762	2149.747706
324.mp3	2899.25473	1287.135204	2143.752705	1256.728194	1039.412399	1667.542874	2238.333504	2922.215074	2498.865869	1543.452043	2038.315726	1188.875401	2185.508098	2870.270952	2138.40769	1068.674366	943.4963341	3450.538856	1276.687674	2899.305685	2042.644633	1291.093431	3254.334137	2540.355509	3068.868939	3803.813355	1486.520659	1355.108303	1618.358962	1236.235413	1592.266397	1886.431498	1992.819354	1220.202245	1353.499465	1773.728069	3630.589448	1882.403373	2877.3773	1223.46396	1495.586511	1746.190123	2096.215093	2703.400154	1800.116594	1183.633615	1730.088171	2086.25479	4320.179172
325.mp3	2455.344634	2191.613793	3161.35209	1839.9538	1940.982985	2325.695246	2518.991174	2368.929116	1996.021365	2086.746333	2495.136451	3005.950284	2954.026593	2687.100824	2215.28321	2358.36685	1849.496421	2331.053187	2480.412237	1968.934513	1584.704531	1789.98827	1634.406263	1838.365264	2283.87578	2939.702218	2422.485917	2546.124266	2461.84269	2492.939878	3101.787857	1910.069	2525.101369	2323.740337	2366.143683	2427.073767	2666.256469	2219.047065	2148.297202	2068.439922	2300.325439	2203.331982	2550.526651	2303.392617	1860.572267	1724.833259	1776.987324	1812.810847	2213.622504
326.mp3	2965.944514	2384.214291	2966.342051	1513.808453	2480.762451	3001.409318	2846.810026	1402.680303	2203.152196	2556.87076	1711.982514	1959.662687	1942.482732	3113.457997	2135.80831	2091.968874	2922.246797	4540.07397	4167.252622	4428.935176	3752.853346	4517.943671	3101.392281	2995.062473	3419.722941	2224.494834	1661.717658	2419.148346	4283.867393	3011.824242	3828.276645	2742.655455	4486.972098	3185.756755	2597.16415	3050.934931	4270.577869	3198.656743	2891.703319	3827.296811	2815.79895	3946.599358	2583.109797	4524.408593	3944.031664	4677.494922	3017.045673	2446.103885	1715.139446
327.mp3	3616.739199	4038.978516	2564.749528	3933.990849	3625.677464	2993.237767	2204.942759	3358.922975	3338.076015	2930.226919	2876.206753	4733.935685	4396.786353	3730.354927	3718.138878	1675.563943	2344.6731	3865.101788	2036.092688	2325.463849	2556.552298	3312.197384	3213.72436	3597.112295	3167.484733	2350.77718	2969.737088	3913.700411	3064.43084	2146.555604	2071.153508	2841.200993	3869.025613	2237.947498	2134.473782	3804.465493	2417.660151	3202.704837	3844.497738	3881.55058	2420.169111	3600.096585	4390.530857	3298.823541	2517.063396	2335.191454	1346.307508	4614.814583	2124.845778
328.mp3	2562.551612	1815.73616	2465.512012	3590.408702	3987.907623	2404.483075	2217.51019	2626.85608	4387.419628	2944.40878	1728.073647	2233.6917	1779.729417	1856.330396	1869.001304	2375.963303	1611.027549	2033.424861	1998.726129	2127.150998	1961.685857	1875.248568	2736.785859	2948.328911	3354.45373	3518.290905	3345.785364	3209.571399	3195.179462	3753.199689	4205.489741	3666.115521	5138.867484	2197.434811	4227.802834	4681.54549	4092.873736	3185.572525	4380.559451	5377.795732	5084.890685	3121.354066	3047.392216	2637.186114	3540.39613	3186.877082	4315.858399	2813.936347	4077.188971
329.mp3	2543.20317	2618.443794	2694.547273	2623.51599	2032.232672	2718.679409	2736.222422	1979.368124	2187.29712	2481.902838	3188.325625	2973.63306	2351.419836	2657.927724	2699.273879	3102.92609	2821.823124	2848.798062	1871.522598	2419.019477	2421.042357	2999.157744	2948.082435	2802.726975	3153.477886	3021.960075	2803.545559	2684.345361	2819.647577	2976.97527	1797.315692	2951.863074	2420.422735	2329.946487	2661.057694	2619.902654	2971.925896	3147.14678	2666.846451	2686.015521	2509.174008	2318.733304	2431.2707	2331.756945	2322.181426	2830.407724	2206.741899	3724.293478	2420.85433
330.mp3	1462.228282	1509.61261	1555.898745	1622.790158	1528.474778	1585.04346	1712.66046	1414.861414	1526.149667	1541.293452	1823.878561	1715.800792	1543.89377	1688.081493	1632.908539	1523.358468	1542.028379	1452.991475	1558.013306	1559.633762	1517.952897	1774.031687	1561.079986	1608.254343	1491.542419	1495.139301	1525.502558	1608.626344	1464.723197	1691.018859	1622.741087	1633.918895	1573.448468	1534.769943	1511.669769	1567.237048	1555.980149	1580.809414	1438.260102	1556.105573	1491.503766	1425.724143	1537.653879	1546.761263	1561.440099	1581.024072	1559.758379	1561.605808	1522.127029
332.mp3	4232.12911	4322.81921	3767.02212	3799.373986	4276.097857	4556.902393	3745.244286	3836.640343	4197.294759	4566.521801	3750.58482	3829.991394	4451.402443	4421.397527	3852.674072	3736.074284	4126.113617	4443.86059	3948.645018	3837.926566	4324.148368	4490.447023	3758.895028	3286.288312	4157.670036	4539.07281	3813.605459	3753.232125	4089.797437	4442.875879	3888.060922	3668.410702	4112.350953	4462.785695	3567.084283	3995.27679	4307.80436	4614.691077	3746.68037	3680.114217	4169.893443	4421.405781	3936.167419	3997.215318	1546.926976	969.96319	966.4901526	3736.786302	4163.296254
333.mp3	3199.421594	2708.907774	2721.92008	2511.0981	2508.716466	2442.09701	2406.333687	3312.286599	2392.797823	1911.786897	2418.544984	2577.544559	2633.844917	2307.168775	3082.010766	2745.039288	2983.164286	2690.952547	2466.117847	2408.933555	2382.545682	3563.659978	2620.296018	2769.278043	2319.320794	2754.992353	2864.157549	2384.078564	2649.493883	2094.900389	2803.529262	2217.179244	2462.422224	2304.325833	2388.433342	2997.950687	2273.542117	3172.207703	2360.913169	2412.21434	2474.407707	2006.704474	2446.828539	1475.068783	1395.429349	1437.739826	2358.664972	2586.350915	2476.691363
334.mp3	826.992651	819.1880329	754.9321469	865.1308735	733.5447414	840.1563201	794.6817159	867.7548043	901.4735423	831.5125689	835.2435189	631.2757635	735.1317165	677.4977875	710.3018302	707.1244945	774.0350232	838.799863	831.3322636	840.9440233	765.0644275	802.4111123	694.653018	772.5459085	817.9094281	697.5755764	793.0688497	760.3414338	817.4736805	820.43353	768.4084006	710.3926699	718.5675026	796.3137472	858.797821	748.9066295	695.2512203	653.9337177	669.4283528	719.0765606	785.9582463	772.0892531	832.7473542	797.3592526	761.2351951	718.3892493	842.9493225	775.3575378	745.772658
335.mp3	2741.599051	3138.094516	3364.664877	2961.050631	2775.433304	2054.0266	3039.976103	2909.872998	2640.746158	2186.415931	2402.809039	3013.374718	2687.154874	2306.882156	2092.600533	2467.927766	3887.001615	3067.550824	2776.567361	2142.583705	2444.24629	3656.040788	2964.041648	2518.016441	2046.581579	2321.413385	3607.352157	2787.661525	2723.913392	3394.825029	2366.170403	3044.24304	2708.170494	3732.132605	3185.377159	3500.468367	3005.63965	2474.203934	3053.437801	2812.958548	3349.017607	2678.82505	2720.951212	2662.99844	2738.250468	3539.07118	2721.745496	2913.050053	2626.182819
336.mp3	4071.534657	3273.494997	2727.120673	2750.75656	3273.121329	2489.395061	3617.853286	2320.368879	2384.931144	2271.582846	2701.763858	4106.820285	2070.480237	2969.936326	2974.539662	3624.264977	3368.429102	3270.024153	3079.188766	3028.574118	3418.097824	3411.345678	4374.835256	4601.210239	3102.871326	3118.156401	4246.94426	3278.92978	4845.512543	4054.506594	2650.640927	3177.086492	3230.574088	4340.902672	2333.757931	3137.564494	3788.27582	4154.899107	2833.242718	4733.925453	3534.260812	3702.29193	2648.432973	3242.782354	3366.012248	3476.544193	2574.438429	3077.782994	3014.963659
338.mp3	3294.755163	3350.357596	3478.922092	3609.579408	3350.728068	2272.207154	1574.65778	2431.72568	2641.985288	1831.247887	3298.314046	2817.169906	3096.347587	2487.068397	1793.875036	3478.121529	1648.412744	2279.979903	2080.908953	2762.354696	1922.665756	2826.000544	2375.336814	2385.08256	2495.420546	2135.563471	1887.953107	3367.944747	2739.50864	3515.826935	1999.682653	1721.221916	2561.60121	1310.458629	1885.487504	2644.056456	1632.933236	2408.639267	2615.500656	1973.134738	2304.280574	2139.776996	1997.88794	1483.428038	2962.618798	1932.473564	2156.272386	2233.298546	2317.15735
339.mp3	3867.397303	3136.301232	2851.735431	2300.558442	2654.111214	2809.257881	1758.269676	1739.751666	1712.715851	4003.254934	3742.874222	3012.975341	3508.797296	2465.380635	4115.334117	4176.968502	2569.002877	1860.24574	2214.301095	4240.525888	3978.40335	3294.089779	2468.787267	3341.706903	2250.63323	2367.772837	2139.179795	2296.816776	2282.945811	4388.134308	3931.75225	3446.097721	2781.275276	2393.231614	3204.036488	4132.857549	2217.7009	2045.556164	2402.300929	3640.725922	3590.062402	3015.930407	2618.920034	2823.054646	3790.97764	3714.888633	1797.874082	3452.220698	2001.936463
340.mp3	2032.787779	2602.661322	2385.494075	2913.046124	2973.29078	3436.115789	4138.439868	2561.46472	2300.315469	2012.296149	1915.038078	2178.524133	2375.992404	1789.654533	2741.816183	1597.231236	1704.762758	1687.378586	3157.00482	2149.082403	4355.370573	2500.416662	2968.448949	1808.641848	1701.80192	2760.227241	3324.7997	2962.385211	3580.438803	1360.490449	1073.852226	3321.849727	3353.891353	2131.234028	2594.79081	3312.124445	1728.838923	1663.533956	2215.536328	2829.556945	755.1732015	3934.29166	2950.656122	3309.510461	2210.001758	1102.198541	871.857052	2406.99168	3671.864453
341.mp3	1066.677361	1723.859295	2012.521644	1476.277828	2148.063323	1596.515827	1371.037285	1734.441441	1877.855346	1102.000046	1545.266912	1594.59863	2201.167936	2143.436094	1906.960273	1943.594233	1188.343744	1198.841864	2869.257141	1182.009212	2043.239912	1810.692534	2210.501708	1651.810578	1850.767218	1632.322446	2295.489992	1589.192671	1196.375321	2079.961946	1876.184118	1161.465072	1125.148938	2052.471725	1567.743396	1423.397943	1026.750184	3964.883365	2761.516754	1715.790706	1556.248528	1470.226392	1546.504435	1117.998889	1424.559621	2609.992449	3636.832815	2387.907945	1702.430617
342.mp3	2807.032174	2190.235571	2172.250291	1677.426271	3022.966745	1768.225615	2276.433175	1693.425421	1884.656502	1756.341798	2640.40183	2187.560591	2402.028808	1973.684634	1964.070866	1705.323461	2432.074112	2174.619491	2231.887507	1869.980427	1786.053819	1443.382811	3329.4816	2647.316203	3200.998728	2871.832925	2660.990732	1817.612227	1822.469656	1419.66379	1898.735516	1410.130062	1249.800281	1052.69241	1051.030455	1569.488627	1490.394096	1072.350897	2057.210786	1555.250783	1316.556022	1256.958054	1248.332707	1185.10888	1603.864265	1373.486217	1640.085913	1104.779824	1007.723646
343.mp3	2171.921754	2226.214282	1743.352649	1995.947711	2206.932926	1708.590539	2111.95152	1602.614496	2049.826495	1794.817028	1722.291459	2196.645519	1913.246089	1531.363606	1428.260167	1444.212323	1888.430128	2458.702866	2679.541049	2369.506964	2632.64005	2074.136977	2519.63306	2419.367048	2434.67972	2593.445356	1829.338679	2307.022995	2456.875488	2394.996044	2586.122064	2765.500171	2506.517101	3297.023784	2231.709738	1882.128975	2714.363046	2623.067034	1985.942595	2574.83807	2931.591684	2505.450015	2406.384136	1956.157078	2897.388164	2232.678756	2410.246427	2012.145838	1889.740369
344.mp3	2357.081785	1739.659022	2103.807596	1530.016057	1878.324667	2230.760512	2396.337946	1461.171206	1462.386906	1432.351858	2333.052101	2774.664757	1965.792497	2160.6966	3483.064787	2365.167588	951.4721203	904.9451516	1320.141886	3685.093138	1529.818812	1591.106785	2255.06338	2804.236883	1098.882623	1208.878405	2022.844909	2525.664339	2442.553683	1688.592795	2180.651184	1457.909886	2320.95686	1412.215329	1620.620819	2041.981537	3567.314559	3499.020459	2379.878188	2106.576312	2091.09264	1753.152007	1485.753825	3017.981477	1686.057622	1946.362804	3274.803932	2941.853198	2165.181885
345.mp3	2816.039893	2414.618625	2221.738784	2007.859284	2476.673445	1976.26301	2558.710661	2735.987461	2627.480995	2888.21252	2282.195175	2042.473171	2393.625368	2655.237978	2679.751254	2722.937881	2718.527297	1984.953928	2844.884696	3724.28988	2093.33855	2196.981535	2118.623321	3437.613324	2068.593547	2033.689848	2243.975526	3098.892783	3115.722898	2636.979046	2271.605141	2596.923995	2513.524365	3049.096926	3288.649889	2975.957267	2777.817016	3031.34861	3426.046015	2586.785482	2351.814301	2617.7137	1832.483669	2154.115032	3558.784159	2539.021087	3335.516357	2353.855364	2796.520162
346.mp3	3284.743738	2732.37671	3068.069399	4359.22182	3591.737554	3427.652413	4488.210728	3156.373134	2989.396619	4240.080022	3783.511676	4843.227136	2404.913997	2721.506708	5033.457547	3086.791653	2900.325835	4349.71759	3467.575059	3412.474041	3332.26387	3138.288471	3794.821887	3031.746903	3764.802041	2737.67576	5277.52366	4003.908922	3731.91713	2537.755233	4024.672681	2836.130615	4668.187726	3024.055808	4311.998966	3155.84951	3595.231024	4081.166436	4070.73074	3207.886696	2836.095433	3462.97979	4085.585822	4551.357435	2473.48421	3777.530492	4259.80904	4803.239354	3258.153038
347.mp3	1420.463239	836.9795949	1360.337803	1776.554194	1035.91842	1377.740782	1498.00501	1506.987944	1328.047975	758.9023142	1791.192733	1314.070143	1294.531931	1462.254679	1229.250212	1202.612623	788.5852564	1155.095372	1375.034258	1456.648936	1439.400223	930.68236	1120.886524	1611.27769	1799.831675	1508.576409	1703.764496	1532.93776	1636.661859	1361.686945	1606.523376	1459.960169	1166.102525	1423.26523	1521.776623	1108.261129	1088.126099	1597.64559	1643.875281	1370.19712	1044.179065	1540.045253	968.0019808	781.4812448	1619.60235	1300.46417	1102.866967	858.6478485	1155.128832
348.mp3	3317.902606	1992.874429	2195.983307	2555.022197	2823.123071	3259.012399	2970.568857	3308.35242	3521.830203	3183.174953	4784.401734	2249.277731	3409.692183	3038.520313	3324.725724	3948.218193	3144.874814	3338.873388	2879.866354	3602.919601	3448.820294	2176.230674	3755.712987	3267.813473	3264.527318	3424.500199	4022.626362	2844.526039	3320.793913	3627.004596	3525.02272	1644.979542	1832.654139	2582.923735	2932.98581	3267.711518	4255.953983	3555.916894	3875.655587	2746.215738	2100.122603	1785.085061	2434.449235	2551.946857	3087.052852	3075.121163	2642.335929	3063.032157	2973.997876
349.mp3	2398.355072	1841.936666	3161.704682	1931.278858	3279.140233	2035.431695	1874.839843	1492.378483	2354.857997	2267.346551	2064.527938	2680.27244	1922.965413	2602.024127	2449.39185	2024.065302	3272.803538	1397.70335	1684.44284	1774.56128	2443.366474	2554.962097	2712.204601	1996.589594	2587.339532	2266.563589	1913.489901	1735.338685	1647.529008	2146.914103	2040.255878	2416.344958	2385.857346	2319.68763	2335.233642	3324.403082	1983.389077	1778.012688	1999.693992	1890.258718	1996.595404	2067.929498	3478.117212	2356.534421	1709.379863	2273.713093	1839.595723	1290.331281	2154.58553
350.mp3	4256.784678	4553.047705	4045.315064	5257.380881	3504.139997	3169.073763	4506.408685	4533.778269	4698.295014	2727.180951	5154.392709	4226.826534	3359.836729	5047.439976	3581.925113	4875.330032	2558.595534	4399.505372	2272.324778	4267.854628	4254.7315	4498.092587	4235.606555	5095.215911	1943.729669	5252.242614	4138.708075	4592.597624	3662.481331	4329.749265	4671.659453	4662.462143	3104.26639	4858.507798	4085.245026	3741.745015	4650.596338	5165.066746	3013.818941	4742.765942	3439.041908	4727.990928	4275.621215	5286.98021	4739.079694	3720.591196	5346.5766	3484.669501	4792.293434
352.mp3	2046.269332	1523.93196	2249.88479	2281.430001	3212.797303	1721.438918	2800.492881	2856.551679	2673.758856	1432.916144	1827.36281	2606.3648	1830.360513	2429.938764	2338.962669	2510.368615	2094.777007	1632.993407	1415.705165	1574.901565	1999.777995	2162.877382	2537.261364	2556.478884	2247.135018	1969.338782	2373.8591	1705.557041	1990.599071	2210.100344	2510.334814	2269.756074	2449.815773	1848.293389	2226.989745	1937.302101	1734.980933	2383.716056	2091.705268	2386.341327	2395.339652	2421.665053	2526.056888	2621.874514	2192.357328	2251.859037	2524.037511	1903.501162	2173.193685
353.mp3	1310.033118	812.7991424	708.8129098	967.9180999	753.1434052	703.8777334	845.8448818	1374.394806	1404.723997	1800.110592	962.2028322	1700.822877	1507.22997	1237.151057	1546.781102	1651.07813	1813.517269	1650.063378	1502.622042	1565.636573	1672.896612	1475.6894	1645.915373	1508.596738	1648.990812	1693.80473	1600.72382	1596.727819	1445.484162	1394.471032	1430.316411	795.5228684	718.3739829	761.5044708	1512.387744	1946.093652	1737.821452	1440.573022	1477.10668	1548.050993	1406.182252	1455.469835	1351.473628	863.8175437	1101.035451	1271.544578	1380.020097	1471.381269	1072.212964
354.mp3	4207.811001	1534.321572	1505.784526	3237.764591	3338.792872	1807.96122	2198.225793	3378.755317	2111.070471	1651.957409	2175.696422	3146.224622	1724.383376	1857.336362	3029.176545	2670.42037	2238.142581	2200.456138	3276.805417	2184.898444	3028.18596	3119.221134	2048.709477	1659.080668	2300.188953	3711.688452	1974.177427	3085.296853	3115.677359	1779.934879	2413.702582	2482.18711	3939.508387	2222.424284	3444.226602	2694.756374	3730.731735	2444.41939	3042.261647	2922.430217	1948.812295	2297.862854	2400.085745	3221.730172	1900.148867	2459.509899	3217.453365	1631.132443	2600.634688
355.mp3	1681.951049	2520.102875	2029.159531	1734.937483	2095.769113	2675.432502	1423.852342	1451.845493	1279.844093	1340.539446	1379.365669	3309.094645	1643.695181	1613.338387	2786.423898	2102.841913	1349.103076	2137.216664	1998.436051	1808.09256	2190.624014	2794.570874	2317.115329	1896.370228	3075.361682	2219.890837	2100.802234	3009.598074	1871.225282	1770.027655	2622.569488	1892.47743	2194.078518	2185.512984	1871.60368	2359.527953	1977.295361	2412.24713	1996.509825	2092.3774	1749.329232	2793.826394	1747.438256	1759.061935	1497.975393	1927.171903	2085.730713	1861.88813	1863.640039
356.mp3	3335.965942	3330.041136	3373.758017	3874.331883	3298.650825	3284.686666	3393.281114	3958.556603	3005.078236	3634.231091	3336.638738	4075.381229	3312.196611	3495.248039	3348.096322	3891.348673	3345.371163	3057.016696	3776.809405	3957.414602	3321.489021	3128.212702	3656.287714	4166.19665	3808.560629	2870.830092	3199.660747	3857.233316	3554.482494	3155.546389	3315.537918	4028.253439	3377.975174	3236.341821	3252.378839	3874.39317	3385.121523	3374.257189	3190.162875	4023.360947	3336.401125	3083.295655	3621.783256	3930.477852	3224.316804	3406.616125	3380.837407	4166.926056	3393.229131
357.mp3	2161.462837	4348.915607	2868.236869	2279.208087	5848.445435	3545.184175	2752.631833	3375.624078	2704.308144	1832.448733	2107.630595	2897.282544	1617.517149	1042.960673	4185.846717	1712.90243	4316.073391	2590.841717	2194.887531	1937.474764	4873.956269	3979.090627	1900.994868	2051.852111	4074.58599	2387.777375	1863.017204	3798.835004	4671.382021	2611.323925	1751.103272	4733.181122	2131.211751	2141.623412	1173.324629	4319.610559	3218.898496	1373.64949	5362.149189	3038.44354	2188.684334	1959.016866	3603.990593	1701.132855	3649.961952	4759.567464	2046.238664	1925.723093	4343.319421
358.mp3	1919.864294	3157.531352	2535.635515	2401.186223	2742.206488	2371.887021	2279.672809	2084.515597	2523.358089	2140.821307	1696.298487	2205.543996	2718.911125	1874.984405	1638.5514	2175.117107	1833.772161	2179.496498	2259.027951	2110.135167	1992.143797	2570.513347	3157.37805	2334.700202	2569.268049	2401.033397	2206.851393	2136.604627	2139.464344	2200.769512	1939.154152	3489.252423	2127.969625	2645.644182	2739.097183	2313.831762	2173.584389	2506.045673	2449.665142	2898.414334	2401.207479	2491.25077	2151.342657	2002.395128	3137.826653	2729.438615	2557.574059	2460.756159	1911.113413
359.mp3	2182.171452	2478.112766	2767.901307	2135.968149	1912.544291	2764.693361	2371.862575	2447.233799	3088.321344	2507.585212	2283.85399	1617.039824	1696.619947	2232.688711	2379.067239	2352.204794	2041.456268	2768.963516	2257.695413	3151.551953	3031.044574	2359.592291	2589.923858	2472.952556	2684.450836	1634.343807	2329.507404	2596.72617	2952.494262	2912.574755	2602.577055	2227.648043	2739.04058	2649.062471	2995.999669	3007.905025	2606.15721	2514.071297	1691.865582	1435.809855	2109.928502	2094.480204	2488.917223	3063.754099	2119.63937	1401.163387	1969.13182	1884.048053	2613.467291
360.mp3	2168.253457	2452.539969	2525.751852	1797.931616	3203.014049	1896.649483	2642.360032	2992.390291	1379.571785	1533.910116	1858.969572	2995.990313	2733.766	1944.576652	2364.312023	2443.574284	1344.127813	1470.807022	1520.871736	1961.204557	2776.479095	2014.622498	1922.689479	2505.645188	839.6966067	1856.091713	1380.871729	1463.749083	2528.70079	1456.128576	1681.023381	2320.539198	1029.17997	1124.074571	1107.558519	972.5875014	2036.136137	979.8526003	1574.140988	2478.281861	708.2248498	1066.62121	1122.50036	1247.201906	1683.857076	1229.358885	1456.974053	1265.397686	779.2489095
361.mp3	1661.635689	1892.620522	1742.880919	1628.92008	1727.271619	1595.931615	1579.26143	1724.686483	2641.201478	2277.172041	2078.779562	2096.315294	2749.495381	1728.536099	2147.822764	2292.460357	2385.029021	2015.324118	1532.651094	2335.920013	2082.23757	2213.254348	2326.243459	3376.546016	2271.748152	2252.979746	2161.32321	2773.873795	2294.939552	1558.946441	3224.429751	3052.455346	2384.375017	2399.510495	3474.918362	1825.331161	3047.233087	2420.567321	2702.229037	1817.135162	1501.886848	1627.693505	2119.574655	1886.643127	2451.944627	4096.416892	2559.721002	1454.482019	1965.108138
362.mp3	2004.677395	1725.723295	2146.175058	2420.067737	2011.237304	1477.067756	1831.972167	2276.090181	1890.163942	3114.167875	2035.471061	2431.194562	1619.968185	1561.12592	1975.277078	1988.308125	2219.360737	1936.750757	2315.815165	2421.062996	1210.106476	1281.513139	1692.816008	1897.831366	1957.053871	2169.563023	2216.167295	2222.489253	1508.5627	1580.170279	2562.294656	1676.846187	2780.659088	2303.038492	3656.827031	4466.938363	1787.013312	2029.62463	1684.94575	2323.321722	2396.419752	2384.548149	2585.951063	2228.737977	3035.981494	1493.993146	2333.383807	3865.452647	2445.039045
364.mp3	1901.336254	1702.878006	1218.620153	1443.520454	2118.812817	1963.364605	1491.620193	1648.375377	1928.109192	2105.583168	1921.934821	1682.565974	2119.092555	2365.756964	1868.871364	2240.274666	2091.116921	2014.798956	1129.775312	1616.726376	1157.066956	1816.378091	1730.752899	2883.995891	1478.603832	1532.797555	1629.357741	1639.214164	1540.328493	897.0202014	1682.792614	1834.238132	1555.828232	2868.617083	1471.454947	2142.186534	2370.205154	2872.515448	1798.865365	2473.92639	1812.777702	2397.237229	2035.066048	2510.949202	1613.290517	1667.063931	1203.253586	2940.399142	2018.072292
365.mp3	2019.761491	2396.894472	2214.483457	1614.750665	2465.57324	2201.809715	2301.334477	2514.40256	2453.948052	2524.772701	1635.868192	2217.335462	2237.829808	1657.811205	2081.989166	1970.812195	2441.17626	2552.692451	2061.529556	1774.937043	1792.147188	2024.761178	1693.330059	2070.57582	2355.007838	2742.667272	2201.085317	2013.603655	2411.28655	2576.270029	2147.659951	2219.99954	2472.436624	2002.749329	1861.963133	2099.529375	1975.520434	1734.418717	2270.012351	2090.601611	2118.894898	2068.583847	2496.801252	2472.510444	2638.807992	2068.542019	2433.871757	2022.122137	1889.518145
366.mp3	3302.766137	2541.888511	2545.838355	2696.209768	2737.650871	2889.683009	2910.210043	2788.928809	3133.772203	3527.242032	2462.305006	3256.701291	2683.279166	2808.361376	2953.011715	2633.586125	3025.467776	3242.882292	2885.936006	2212.787797	2766.348303	2228.560388	2675.548124	2256.065642	2226.634869	2616.96737	2506.738398	2060.432169	2626.417992	2892.466198	2940.150547	3022.714133	3107.661775	3027.649991	2883.70333	2970.62843	2844.952238	2895.471822	1850.96442	2358.204552	1805.784428	1894.143665	1620.323756	1907.062224	1797.207075	1850.130759	1982.994241	2181.496338	1887.260546
367.mp3	862.3418359	2108.289561	1473.486148	2006.135572	1704.084456	1574.544457	1171.563249	2760.047882	1937.339939	591.0866561	938.2619087	980.2155475	3581.596678	1821.503738	1331.448766	1504.815495	746.2478139	869.1560919	1585.000026	1896.892427	1651.948359	3019.254598	1207.373683	757.9477452	680.0344675	901.9174101	1158.450346	884.2536339	1951.71642	758.2266146	971.7071623	875.4017873	801.5417633	1023.260477	2181.969403	657.6307543	792.9573827	1215.692208	910.7265075	848.2885646	987.2196508	1662.475459	1847.54864	1536.606565	730.8393436	763.4008009	3217.105477	2207.169382	718.6553863
368.mp3	1708.875756	1464.961403	1452.648561	1353.631426	1234.084353	1900.177445	1411.564059	1622.206356	1489.333284	1408.629363	1904.793662	1567.211717	1617.743599	1324.418226	1364.552159	1359.250211	1574.969833	1548.064039	1541.752746	1317.474267	1709.167613	1531.299272	1538.56016	1301.527045	1383.255102	1671.650233	1513.009178	1495.32982	1435.105396	1268.092532	1884.771845	1453.234679	1689.354885	1402.270974	1427.241122	1512.498431	1326.746861	1263.584787	1336.971386	1369.918859	1718.560395	1417.102959	1442.515587	2080.366373	1572.78767	1832.353733	1355.255445	1529.570155	1747.141217
369.mp3	3354.786469	1964.104158	3185.159375	2543.547042	3684.349237	3277.969299	2326.703623	2720.353494	1996.991573	2230.966233	3321.271895	2212.067018	2970.513454	3213.711547	3588.607199	3040.18309	2603.041093	2584.942973	3344.962058	2931.394328	3019.16088	2049.896229	2026.569418	3215.036422	2604.886855	1307.449716	1939.004272	1180.388884	1556.229113	2868.723165	4658.661681	3634.213954	2092.675289	1963.118427	3016.481209	3080.199849	2853.540551	3153.302071	2077.181189	2015.535451	2978.734322	3027.713018	2915.462087	2586.077864	1746.501517	2140.953771	1966.618529	2418.205846	2152.702194
370.mp3	925.7467944	856.5118326	647.2911872	771.9631294	748.8006854	794.872357	979.9163911	664.9905536	798.9591996	882.3390041	853.3802556	562.1063584	773.7862749	866.9078301	667.0680827	785.2605467	738.6223483	605.1115507	816.53583	757.4324394	683.5658318	624.8890774	785.2385335	796.093836	792.8210193	896.4814084	754.1909869	684.316548	711.7802413	1024.897086	772.4115639	784.5713035	1032.093333	710.7128381	773.8983526	722.8286676	1074.194693	758.2703892	768.3101578	601.4288508	907.8148053	809.3756396	926.2112346	744.336328	1017.188467	791.7737351	753.7526817	952.5912533	816.1779165
371.mp3	1821.543963	2116.364083	1922.663391	2661.854185	1800.70523	1941.442167	2177.333007	2461.903822	3245.216923	1724.369053	2039.321722	2129.991242	2235.476704	2787.128892	1655.017095	1807.754692	2418.370674	2494.982125	1597.519084	1912.154499	2098.096346	2189.575243	2015.538125	1853.93496	2107.841025	2487.53808	1981.565764	1799.203753	2028.323391	1995.167976	1862.481113	1979.850107	1937.868477	2750.451902	2153.723987	2060.211493	2023.029729	1859.156451	2159.644362	2421.876793	2059.46428	2916.731045	2375.882227	2043.943559	2452.742906	2794.632895	2414.090347	2007.791062	2154.929991
372.mp3	2513.239011	2885.39867	3051.865311	1640.885181	2229.896075	2606.813479	2156.172719	3192.251936	2757.226105	2586.751613	1703.192653	2838.057382	2904.666363	3496.559512	2048.620563	2355.490747	2608.741184	2253.716501	3022.774874	2538.144699	3206.499728	2463.370354	3199.994658	2733.226274	2554.751927	1950.593119	2647.330781	2013.350393	3554.634586	2095.624996	2461.220101	2340.150453	2143.291976	3162.612932	2434.251437	2533.07884	1806.741587	2449.42871	1917.638596	2967.929178	2007.520081	2669.740021	2721.862978	2394.752586	1688.000033	3539.768183	2706.853875	1836.506384	3438.356414
374.mp3	3602.093559	3200.022572	3601.415732	3209.688061	3130.191097	2676.315424	3132.753503	2533.176887	3607.020114	2563.89644	2653.33204	2444.874742	3246.561478	2369.373761	2777.548125	2857.010251	3075.608449	2573.156942	3185.73071	3334.58967	3817.851294	2953.04598	3348.638601	2553.148229	2726.309418	3086.494232	3220.175658	3120.72263	2773.915207	3162.836347	2832.033114	3551.032602	2592.67895	2710.112036	4197.141412	3403.887291	2408.339151	3329.221275	3168.347939	2910.995047	3055.701538	3197.884405	2495.931624	2540.457723	3046.995598	3201.492462	3077.969121	2420.171553	2565.844768
375.mp3	4204.283825	3948.706696	3785.097064	3483.529264	3520.066282	1806.794923	3875.33859	3763.003001	3628.106007	3188.41859	3324.19312	3000.834718	2542.788283	3963.997801	3704.18111	2600.958604	3285.132225	1990.74505	4484.266338	3431.779303	5723.605177	2482.359606	3370.929026	3242.908635	2715.948895	2763.797042	2053.950481	3720.666192	2495.073175	1475.40888	3112.941696	3426.400425	1980.136865	2117.397389	2905.897337	3339.852888	3519.876934	2994.256451	1592.619508	3441.66231	4305.776918	4250.180093	4120.858668	2283.501804	2167.98217	2941.543485	1907.263885	3321.496486	1851.111125
376.mp3	3649.164724	4733.6496	2914.959844	5641.70978	4347.3727	2769.792345	2498.636481	1887.164433	3052.481911	3138.613843	1365.155374	1016.474105	1135.607123	1852.753057	4485.220699	3549.686063	4033.577394	4081.202595	4090.621834	1826.770897	1868.477713	2073.69862	1281.132635	1191.51309	1693.705873	876.9894243	1273.713615	610.6701562	2584.955161	1923.089715	1224.492128	1511.221939	2564.184765	604.2880929	1456.011468	1238.496194	2135.557347	566.7984834	2018.969352	1723.650866	716.2382661	402.586125	1281.944835	3274.848267	1666.636261	1249.985692	1988.08266	2420.082454	1287.992268
378.mp3	4722.098788	4835.372637	4293.523171	5022.016358	4187.852712	4690.044126	3706.378007	4692.670849	5179.587703	5439.896169	5197.381308	4816.70797	4303.600784	4343.556231	4009.186925	4532.021829	4363.311096	1335.017212	1236.683191	1090.434394	1250.225674	1319.968551	1098.424486	991.0475403	1320.16789	1071.084277	1082.931409	1058.664492	1229.646541	1197.073497	1182.397012	1123.09136	1191.195906	1270.959296	1060.463172	1040.867632	1225.312412	1337.596164	1367.51634	943.8400238	1186.749428	1066.833003	1044.54784	1007.123195	994.3225531	1079.462092	1072.352113	995.8117549	1032.487831
379.mp3	587.9693037	575.0110088	549.8813634	631.9898561	640.278171	575.6989001	638.3901252	621.7813991	637.1835968	560.2432679	632.0213351	581.4820436	590.4621809	639.8315007	719.8642942	684.0188601	656.3230089	633.9635611	616.9008501	600.7916927	596.7129664	636.4790287	671.071871	668.2057496	583.3271697	646.0811909	642.7854968	609.2919831	690.79151	743.3113229	728.7807643	756.4921601	655.9863523	689.172705	584.6788529	626.9236627	614.4201507	593.4173307	642.7286198	675.9181516	661.798683	551.2113716	583.1361188	596.4621114	556.1808077	635.9427375	621.3678907	701.8966369	633.5735608
380.mp3	2380.902472	3214.535721	2540.477895	2737.439571	2290.269257	4293.503639	2971.996995	1714.121805	1726.561408	4878.043411	2202.648748	2239.084976	1850.138665	4722.308035	2200.829665	3475.703404	2027.52053	3887.526922	2223.258447	2319.940115	2622.287426	3293.357652	2751.424594	1631.027006	3668.918467	3451.904068	2964.503295	2099.929277	3154.763574	3983.608375	3088.68709	1515.110094	5088.165658	3602.698684	2401.383894	1929.939237	3614.124121	3084.960836	2503.749407	2395.324871	5130.62209	2896.2316	1727.511871	1748.880084	3707.378469	2600.066781	1738.231959	2457.190735	4567.946726
381.mp3	2843.030216	2967.68673	2781.354419	2989.692017	1778.302643	3097.621008	2322.036798	3589.693211	1302.150855	2811.219192	2989.700697	2749.441699	2585.214099	2381.320836	3286.154061	2313.119678	3814.300037	2235.026383	2905.182608	4208.395755	2371.739641	3281.020107	2759.995438	2948.396806	2707.839909	2712.211573	1850.071433	1641.467277	1293.011196	1287.747342	1618.586376	1501.74518	1288.444914	515.8495615	1107.414663	825.3318725	241.9361411	1382.082124	1567.055157	1711.957764	1570.043057	1239.963369	603.3411187	1370.506513	1273.39851	1079.22401	1312.536441	1080.296008	1080.686521
383.mp3	1017.493752	901.3458468	1009.642462	952.0182772	828.0357556	869.9428562	909.8747172	881.3139802	905.3875094	997.0904353	783.5143447	587.4457493	532.4659373	2413.581216	2546.948595	2270.516604	2688.246029	1337.243119	1279.199789	1174.747271	1131.706891	996.9000464	1047.604624	1012.701917	902.1905377	956.8981265	924.5183378	833.9236997	771.7300042	752.5507527	784.5560404	742.0184997	808.3779486	793.5388047	857.8540665	1016.579117	906.3758949	1067.265144	1054.026202	1081.257335	1095.866344	1078.077029	993.3307173	832.1408042	696.3209918	885.2760616	701.7408388	616.2038346	650.4772354
384.mp3	3520.864877	2512.74225	2496.05413	1880.817453	5121.494382	4919.311748	3252.774566	4023.995035	2557.180477	1977.39677	5176.371145	4888.91434	2221.822093	2503.629938	1866.635672	2459.008693	3553.212124	1990.218742	2410.093087	2598.427005	2326.236197	4046.221458	5111.394177	3445.077701	3760.905847	2373.063413	1878.858802	4922.175914	5145.174152	2389.642792	2394.149884	1902.820539	2125.954534	4964.924501	3729.067303	2370.663474	2829.785091	2440.033603	3837.952993	5029.819116	2450.109096	4306.419957	2577.694222	2779.595175	2958.291571	2739.380272	2633.169781	2234.552342	1509.226616
386.mp3	1488.807895	2628.419312	1778.669709	1444.759812	1317.448482	1346.253843	2531.587463	1077.985695	1750.515398	1227.899864	2799.66007	1878.139695	1584.086962	2163.531541	2069.606289	1332.818806	2343.161294	2528.120588	1454.270462	1751.596283	1911.523696	2586.652086	1467.069201	1476.951545	2483.052595	2166.949728	2442.551657	2976.88847	2782.921612	3442.632171	3319.187336	2262.77343	3797.24503	2816.053724	2478.582188	3337.243819	1830.797318	2987.748388	2608.421708	2365.641436	2980.627586	3085.47573	3377.794154	2977.387023	2488.503504	2549.177298	2744.686107	2789.094484	2268.368521
387.mp3	1666.720727	1773.279223	1898.822442	2056.464622	1879.176151	2686.801285	2449.221769	2375.399555	2503.073424	2681.035051	2720.803188	410.1450226	3197.889667	2229.642401	4724.685074	2343.847305	1442.441646	1615.852019	1145.129719	3475.03988	4068.14278	3706.122688	3435.373641	2666.741233	3260.850273	2006.572849	4400.492528	3104.724148	1218.049405	1321.785261	1154.434471	4118.49108	3971.843628	3735.462023	2778.819792	3027.655023	3289.642161	2041.757311	4500.620676	2259.895197	1515.85985	1242.288541	2106.525077	3537.750173	4108.859984	3689.212472	3438.817036	2530.785726	3379.365479
390.mp3	1941.922603	2825.703782	3030.373395	2785.677309	2244.698658	3761.84303	1953.581591	1940.862786	2731.505636	1813.174242	3055.64247	2348.236203	2139.755291	2180.446481	3043.884555	2117.154	1966.898176	3290.376228	2377.101387	2023.166129	2909.45894	2144.296575	3380.517761	2494.548581	2279.034401	2409.722879	2621.334986	2131.314612	3408.747591	3073.520071	2294.981039	2085.832481	3118.88148	2771.373389	3447.928272	3412.843542	3142.24001	3977.447466	2697.435587	3224.660544	2935.252243	2718.088403	2868.659742	3613.122398	3295.59762	3373.3168	3312.020412	3428.13866	2664.00297
391.mp3	4671.817849	3313.243621	3031.923075	3237.193633	4544.376403	2881.484232	3459.262816	4163.181034	2894.771226	3291.589791	4311.545673	3466.630796	3752.684681	4344.542124	2905.42756	3273.472887	3383.452338	3082.485137	4065.281759	4149.975577	2214.469845	2667.952968	3702.086449	3458.101986	5279.626372	3166.021597	2352.396049	2538.377758	3243.066232	3291.107621	4782.300834	4402.02937	3895.561101	3283.107721	2317.687093	3763.807674	5204.041577	4057.298977	2965.940187	3966.239187	4386.236234	4435.446157	4193.091612	3711.088728	2903.671862	2438.985287	3696.84915	4215.614189	2370.128101
392.mp3	1347.710739	1033.142079	1228.678021	1286.936519	2471.735401	1456.123917	2087.19923	2372.675814	2559.446367	1451.308511	3564.699979	2566.152396	1495.436327	2495.7835	1600.185756	3991.627098	2617.211684	4585.244456	2577.815722	1469.005557	2525.573571	2862.379939	4762.532083	2040.23893	3262.149339	2400.368123	1713.511169	3746.859195	2716.211565	4427.637666	2158.520426	1571.529406	3014.875836	1917.892243	2753.567729	2586.511616	1894.796177	2562.542445	1666.585106	3862.827442	1855.066383	3716.610139	2751.831891	1369.865705	3598.439208	2510.744275	4360.504017	1780.620747	1357.51579
393.mp3	2406.820615	2212.379801	1211.263882	2347.432378	2764.221602	848.0338964	1083.408085	971.3331532	3696.095499	2456.713429	2595.905547	4823.772572	3709.761794	3332.013954	2119.267739	1776.501618	1861.687801	3056.565784	4285.101737	2493.230981	2206.115482	990.1307148	2253.936442	2551.045121	855.4373391	671.1829283	3904.103112	2885.627253	1742.393086	4126.363463	3759.79449	3642.050716	3547.928132	3151.369981	3463.502189	3660.316618	3774.614849	3083.295868	4532.31319	4802.668457	4212.978308	3257.045368	2849.132765	3463.593582	4264.172974	4633.852357	3554.017478	3594.613613	2184.660569
395.mp3	3196.321941	3829.699444	4084.352412	3253.315164	3431.501813	3533.327591	4374.743289	3526.475585	4265.817975	4227.149131	4334.868427	3194.90095	3481.343214	3373.999049	3108.961444	3229.380662	3095.602206	3024.281724	2208.901467	1604.270494	1367.807436	1179.725824	2796.40167	2387.829288	2459.107735	2468.357915	2858.036885	2793.582166	3083.545751	2358.639616	1629.243509	1390.06817	1437.051826	1556.765248	1912.653436	1683.80976	1067.09831	1565.314086	2583.012996	2042.92861	833.9456146	989.417961	4231.632027	4209.592423	4320.453042	4151.58836	921.6374798	2379.315106	2882.70056
397.mp3	4734.851539	3708.539531	3574.098464	2248.015739	3518.028069	3248.564969	3739.684358	3339.944708	3493.003074	3651.100603	2871.720322	3405.218825	2503.478036	3729.547779	3708.7078	3735.326217	3795.035235	2943.702595	3835.960422	2418.760386	3507.68918	3043.381448	2931.445558	3319.881335	1890.408429	1972.280992	2909.586229	3089.441284	4788.636958	3743.622924	3446.552061	3900.123414	2072.219107	3913.013538	3963.665843	1859.144412	4551.071521	2822.759974	3397.290975	4672.199497	3405.601562	1555.079635	1664.772952	4377.141556	1745.503451	2010.134756	3483.998966	1702.7348	2855.478726
399.mp3	2946.346933	3211.419497	2963.395576	3605.144146	3298.511597	3337.644463	3162.223146	2916.522658	2816.056606	2986.457182	2847.890736	3603.003437	3432.271756	3785.939015	3031.931789	2704.41382	2673.158351	3242.924116	3994.43469	3591.133079	3316.349597	3094.497936	2910.313361	2774.103976	3975.992823	3202.752219	3850.625442	3409.286827	2970.140605	2916.660651	3472.38191	3018.610721	3455.494911	3237.444583	3274.818579	3718.978207	3635.830119	3336.168115	2768.956739	2707.067218	2610.202232	2698.633727	3647.686439	4263.194814	4243.28132	3089.580772	3522.345607	3546.24725	2514.259463
400.mp3	773.0913205	912.3934845	985.6707183	944.8573339	1215.286685	1101.321421	707.365072	805.4112223	805.7900202	784.000462	1018.418308	858.7352947	925.9416869	1050.57335	1157.14244	1058.575312	985.3598288	2552.196079	3075.834988	3286.019491	3243.057434	4588.775825	4088.980061	4382.053633	4344.256358	4881.978796	3676.287403	3179.920674	2964.705828	3496.246246	3207.522757	3552.783097	4525.260308	4066.999733	4143.241657	4316.041535	4594.865588	2919.128729	2619.76881	2499.529921	3075.235046	4292.651144	4228.365439	4633.555841	3944.899014	4448.702795	4520.286689	3036.382301	3296.089917
401.mp3	1741.180843	1722.953776	1793.041614	2493.209873	2075.744583	1742.913255	2391.762	3214.5596	2490.131122	2731.147681	2184.540716	1744.695036	1479.207105	1967.909428	2227.269104	4086.994813	2051.683214	1458.10802	3181.611555	2440.852945	2634.620965	2771.713665	1939.151286	3475.010582	2742.606728	2338.197674	3646.863632	1601.010794	1455.65188	2865.11304	2522.473041	3121.830308	3148.241111	3357.679832	3462.545037	3364.177157	2979.890738	3926.900922	2263.173266	2917.680919	3513.399348	2344.358158	2928.801275	4279.502794	3782.24575	3459.002628	3603.387422	3132.664689	3365.682927
402.mp3	1557.450462	1533.335767	1812.994118	3717.472784	1676.432822	2110.268137	3895.941946	2671.961721	3873.580218	3508.665777	3763.205946	3695.970099	3386.139762	2437.822668	2135.894889	2039.867947	1652.965595	3223.202411	3448.03592	2790.547291	2665.754316	3888.283934	2834.375124	2117.666234	1894.465671	1814.080206	1987.465356	1665.208977	1594.961232	2621.532179	2556.284973	1702.363036	3909.725676	4159.703695	3764.282229	3967.222018	4121.932824	2889.660714	2488.50482	2044.239801	2568.295834	2307.334735	1876.150564	2356.25198	1833.047046	2951.924999	1999.282185	1740.486186	2452.672637
403.mp3	1600.069604	1620.349839	1586.19569	1509.122207	1452.691221	1666.599222	1504.241436	1555.96254	1569.429431	1783.290144	2017.142598	1642.051814	1645.993884	1573.480031	1704.248793	1630.651113	1684.858926	1591.697173	1659.409823	1738.745809	1688.265645	1601.693828	2205.995166	1503.174851	1549.288093	1549.263108	1674.18811	1638.304114	1750.300109	1664.061595	1713.996044	1542.512279	1651.343697	1783.003356	2337.701981	2117.170211	2295.051868	2149.840987	1953.410647	2851.001227	2062.813382	1973.429406	2161.21122	1712.931827	3185.857143	3197.233531	2718.553193	1662.389386	2119.192051
404.mp3	3888.994057	4033.682693	4806.419803	4213.551188	4324.264388	2064.683671	3994.105451	4795.421208	4317.946885	2680.322952	3474.319287	4495.763277	4091.914583	4029.533634	4669.924587	4770.153048	4522.747962	2386.119875	4114.400747	2338.093594	3928.124243	4066.358695	4194.992962	4362.642234	2406.069491	4619.625995	2153.601341	4112.146539	3003.256788	2813.815961	3059.748532	4542.37582	4173.543526	4491.941407	4181.188784	4545.330284	4112.522238	4728.526452	2072.378031	4795.375048	3924.24747	3383.086391	4682.622444	2317.029717	4347.803258	2504.120654	2803.037468	3582.167287	2639.094243
405.mp3	3533.672218	4978.894475	4331.439679	3524.120532	3631.797137	3233.413803	4782.201429	5084.941471	3868.387375	3338.101795	3281.503786	3660.17623	3666.720921	5051.048689	4296.532481	3894.746109	3516.698832	3530.744804	4145.344536	5380.206524	4922.859272	3779.115919	3456.947902	3483.974518	3878.175688	4906.096568	4534.94644	3648.280229	3802.21262	3371.321395	3109.82666	5512.313497	4889.312449	3218.438223	2990.256566	2476.170153	3245.402086	4552.541922	3901.441796	3792.349214	2668.425059	3700.131458	5211.269492	5273.936376	3981.3532	2531.122643	2663.269869	2627.288217	3435.670397
406.mp3	2740.679445	2845.365776	2230.285327	2778.191313	3162.099942	2406.126634	2497.73044	3082.875849	2607.305099	2798.534433	3175.857978	3342.756477	2765.737236	2753.689362	2933.159507	1882.847994	2346.425656	3284.274322	2707.346011	2193.656786	2628.905233	2585.200121	2221.297491	3233.237249	2716.552156	2886.925597	2768.450182	2608.862542	3253.47945	2624.423802	2178.052582	2656.732593	2313.179886	2579.299318	2271.093934	2706.391014	2248.920157	2663.474947	2905.777158	2879.384183	2258.622251	2285.105204	3303.369974	3211.302834	2478.15743	2952.389383	2668.52815	2263.286788	2283.218184
407.mp3	2223.928632	3587.198153	1751.540883	2704.019308	1648.347699	1978.638621	3356.652218	1774.495362	1597.951899	2685.873439	1966.387327	3777.208577	3817.545711	2037.092579	2947.445197	2402.107849	2196.710514	3633.045795	1812.556422	2601.341982	2029.269737	1686.216943	3281.580559	1830.838974	1869.107472	2497.494393	2658.402373	4035.015813	3862.978036	2284.692854	2194.628406	2496.29104	2270.249846	3725.93136	1865.424788	2730.920965	1597.764217	1851.146702	3228.657146	1682.743664	2185.463541	2542.443829	3534.734344	4015.953551	1058.302084	732.377637	2367.468156	1610.7785	1377.719917
408.mp3	3262.086087	2657.76873	3370.180897	2793.030932	3169.283203	3012.742249	3189.187553	2705.386831	3315.120142	3251.007199	3617.995853	4415.111276	3508.917668	3342.8803	3696.564195	3452.152253	3737.348065	2934.571124	3446.677339	3245.553483	3719.058864	3298.888005	3629.905773	3086.760399	3599.497415	3997.143386	3952.152866	3849.925423	3741.299625	3688.698971	3785.55197	3820.10455	3572.581738	3468.342979	3525.023703	3183.529055	3314.478737	3759.496773	3726.987779	3318.906985	3329.849405	4102.841903	3648.688836	4210.870487	3703.400753	3725.148026	3463.305135	3025.143437	3580.066014
410.mp3	1700.751223	2109.035268	1980.834216	2474.657165	2503.806574	2175.3666	2140.733204	1573.978284	2126.040502	3304.605691	1499.905191	3188.188834	1492.433204	1736.194388	1516.260242	1511.609036	1282.982161	1194.27565	1387.502024	1472.455707	1650.658111	2044.371809	2056.024162	1808.65534	1652.831879	1618.531611	2299.980111	2522.472718	1406.722012	1730.211495	1437.278021	1689.755954	2644.666113	2897.192546	1734.060223	2478.457614	1691.273181	2457.077311	2578.238053	1720.752263	2763.747444	3199.27026	3379.963226	2103.198591	2278.289931	2458.795671	1973.909758	2083.188775	1994.344401
415.mp3	2507.944836	2209.128601	4705.068982	2414.390849	1651.954311	4139.457188	2416.4383	2415.225227	4920.918956	2985.094725	4630.905671	4012.004523	1902.035344	1895.071614	4495.835264	2252.63966	4350.152286	4435.293543	3199.22046	2338.780464	4566.89163	2461.735283	4183.834035	4592.19963	2275.382543	2242.778904	4774.598048	2392.690347	1525.526118	2097.807568	2464.639163	1811.625746	4873.127072	2568.829848	4621.35692	3873.0728	2490.668732	1865.701022	5053.617238	2839.174358	4499.319892	4492.497399	3017.327649	3376.443255	4820.694339	2577.76074	3917.142626	4289.487379	2261.963482
416.mp3	4519.004599	3923.513391	3582.265812	2058.364186	4287.850911	4764.223539	2918.313133	2419.567701	3308.429774	3477.464487	2239.020095	3398.174573	4040.994376	3753.973562	1549.979513	4531.04823	3946.946586	2762.192823	2338.348986	4210.024233	4197.996629	3835.130701	3814.874364	3743.402622	3799.139602	1892.903764	1621.721159	3866.423344	3250.617232	3197.365502	4063.027215	3699.667377	2179.950813	3111.391073	4332.783084	4358.842794	4013.688264	3799.311413	3596.1494	3923.894804	4772.981583	2213.592016	3329.990156	3267.678535	3487.268329	3892.469851	3576.744065	3493.853134	3492.889367
419.mp3	1268.461723	1664.881087	1289.670452	4033.020493	1740.322303	1698.894193	1608.591727	1332.178194	1088.572998	948.9223399	1290.09326	1085.928872	1333.489064	1173.117098	1170.352212	865.6488954	827.300844	652.9311562	625.6945411	507.3694767	550.5063636	489.9075437	579.25266	523.52025	590.4326262	512.9726183	564.6745288	511.4368174	595.7342211	1197.537619	1767.417505	1823.746368	1363.070733	1711.588143	1745.467044	4246.441578	1907.059595	1883.966624	1584.913004	670.5494267	600.1582647	551.1694237	509.9647713	527.5065695	539.6277882	1232.883443	1153.364788	832.5348023	799.3596932
420.mp3	958.9715067	2455.737964	4331.586018	2137.973518	4475.99812	3204.751466	2071.436217	4537.177007	2043.601526	2588.041069	2539.587082	2643.135359	1921.508172	1799.278915	1765.270215	1658.932023	1197.35916	2271.435852	4346.86949	1574.779177	4853.266716	2631.158524	2965.489005	4452.48697	2966.482151	1244.668395	2724.653309	4405.851111	1794.443961	2699.878812	1622.695295	1737.728763	1100.345365	2285.405969	3057.940631	2120.011877	4679.925491	2593.173304	2740.381259	1769.00666	972.12864	1470.340854	2433.510388	3056.532065	1922.932596	1785.167932	1412.556154	1784.950291	1116.167564
422.mp3	2711.004865	2935.497173	3071.508911	3603.26244	4201.652645	1046.263426	952.885562	1108.223181	1562.945259	1893.598337	2325.090308	3040.665277	1982.506949	2188.370372	2618.659631	985.3456232	1034.247637	1045.91446	1138.369835	1649.208253	1175.185568	1530.975084	1960.259544	2210.518884	2736.806102	2351.042811	2502.425582	2938.562388	3005.909726	3231.966986	3599.646661	900.4081105	978.6678972	1190.064255	1575.977787	1962.570317	2287.509916	2554.656517	1114.972215	1135.488165	1091.757203	960.6577525	916.7829741	919.3769602	973.0823849	1275.61382	1355.828081	1658.091733	1863.345217
423.mp3	2234.497481	1404.447214	1564.706757	2261.167681	3970.666783	3350.741716	3553.833146	1218.178854	1230.38603	2522.199344	1541.869888	1467.407335	2916.323009	1825.983841	2538.472378	3096.02436	2652.397881	1284.909558	1334.540729	1425.755331	1554.535762	2224.32961	2641.732552	2743.755249	2785.415543	2603.843953	2944.564857	1153.237806	1099.394533	1554.084347	1095.342311	1233.99892	2238.40072	2395.837316	2949.939459	3613.441011	2239.186948	4392.491462	889.2791445	2435.147336	2103.247721	1783.303304	3192.289408	2587.008801	2759.297462	3459.833733	2088.367937	935.1113781	1756.879265
425.mp3	4110.301517	3970.37763	4084.432246	4109.786719	4095.892617	3910.399688	3751.502597	4083.729399	4165.007106	3899.673644	4027.895914	4235.360638	4262.233078	4105.4098	4053.156244	4132.278203	4098.691204	3169.224103	3004.143377	2998.575073	3004.878598	2908.366526	3005.221423	2888.354003	3080.347054	3131.145556	3074.320799	3113.541897	3193.533751	2890.677011	3041.914678	2978.762176	3078.649483	3168.272397	3252.635646	3108.130914	3218.914928	3087.39159	3199.065933	3167.548034	3238.930592	3203.964761	3272.035309	3228.841832	3184.288252	3091.120384	3188.157604	3129.073945	3260.19237
426.mp3	3073.51682	3193.840031	3797.643349	3010.665202	2965.750099	3228.276272	3930.847633	3216.084777	3107.629335	3311.583432	3717.301742	2574.743953	2379.323996	2646.831236	2925.814358	2597.903521	2308.079203	2785.486554	2817.393938	2396.965002	2430.522099	2356.257926	2846.454341	2406.664374	1514.113779	2757.750052	2998.918781	1391.032834	1417.399976	1371.058398	2344.543315	1419.404339	1440.71095	1330.606559	2990.200196	2439.021954	2418.199012	2537.181803	2861.461643	2492.961754	1499.060701	2855.016343	2891.479122	3057.686284	3085.440863	3045.306692	3842.010843	2938.640425	2833.110348
427.mp3	4720.488422	4662.435885	4798.541121	4540.829578	4982.460572	5036.713243	4785.157325	4564.38758	4651.836455	4661.868512	4536.154406	4626.47988	4713.690521	4213.567425	4646.840229	4615.50297	4307.528928	4690.459153	4513.417371	4721.746359	4629.911618	4629.773554	4517.64695	4579.00489	4748.453389	4397.846918	4679.09619	4440.548746	4267.4205	4528.521013	4311.996326	4492.78502	4536.978772	4476.148706	4375.613928	4602.117722	4324.651252	4412.105193	4304.63349	4056.904519	4403.23141	4421.466863	4381.287844	4669.48012	4779.566622	4723.607076	4542.005675	4486.603105	4618.482967
428.mp3	1964.097724	2900.919141	2321.839286	2037.200058	2003.886448	2183.926313	1799.601417	3486.698539	2824.526987	3771.619439	3213.663125	3190.460248	2977.604825	3532.268031	3586.86523	3191.876588	3117.136169	2035.751061	2876.566584	4490.310101	3275.120794	2996.516466	3258.200723	2529.095816	2825.785087	1815.405908	3508.141477	2405.199682	2996.258881	2621.702445	3212.059494	2217.073692	2659.668252	2584.482147	2277.651755	2862.541929	3929.891727	3412.023014	3903.581399	2792.124671	1446.927852	1672.220452	2173.807757	4918.363998	2940.036158	3404.162332	2688.21623	3322.912503	2459.435091
429.mp3	303.2126446	306.2010246	288.2427595	287.6056067	295.5221753	282.5957598	443.2470901	638.878346	486.7647325	293.9951845	313.4513294	281.3083025	290.090916	232.5436202	275.3090842	263.9459979	392.9897001	671.6110231	409.8010213	331.9831325	245.4636266	269.9798647	270.4582512	261.3773041	221.7278298	291.1620847	504.1239052	581.6041489	495.2048889	317.4100222	286.7581705	251.1862719	286.8987144	257.7656341	280.0062028	276.0227768	426.0979557	707.3774168	416.6568969	251.2086381	299.2573937	296.9155858	239.3728509	257.1627759	249.1151657	280.4070437	368.7314022	614.8531839	498.0292439
430.mp3	2240.987103	1357.017165	2904.9094	2306.634559	2506.253909	2231.194711	2817.192772	2105.182866	1793.111614	2635.631524	2715.799948	2302.422001	1993.490235	2713.963578	2147.870071	1763.949639	2196.257873	2829.1299	1950.431747	1560.130536	2419.543277	3407.239308	1935.853141	2133.491695	1882.254945	2886.331742	1719.268096	2323.485529	2328.765272	1813.339207	2283.268056	2476.314469	3173.824225	2193.990499	1707.039016	1783.916977	3265.588103	2305.408362	1689.285837	3017.98754	1762.525054	2016.942551	1145.082778	1228.782289	1056.201944	1113.177005	887.728478	1450.373762	1389.300087
431.mp3	3036.895263	2039.159558	1758.451293	2661.500366	2254.930519	3006.861675	1807.321515	4423.565465	2172.602246	1641.296154	3041.054899	1571.487069	3301.25953	2234.631805	1368.870201	1438.491118	1333.407871	3892.609144	2213.866906	1780.221749	3162.957413	2020.218218	1402.016928	2462.681076	1941.602288	2797.740606	1841.909042	4012.781572	2101.944138	1551.440436	3029.921929	1697.369772	4334.256765	2204.911394	1678.870784	1817.661571	2234.919026	4064.143327	2072.382985	2744.503496	3279.506012	4030.083983	3058.90498	2825.427876	2308.093104	3216.893162	1827.111858	4441.745122	2288.186539
432.mp3	3832.890626	2860.953057	1407.897878	1906.017373	4423.588522	3787.807862	1259.753019	2786.785132	4370.020368	3760.371906	1235.974418	2367.902524	2640.857869	4725.533363	4901.180345	1096.748549	3470.433798	2378.557625	3264.029479	4943.143346	2021.826221	3862.66971	5047.90212	1248.403869	1316.973345	3974.084731	3296.00011	846.3104051	5130.397892	3097.267006	3980.709153	3390.261272	1236.661183	3060.583256	3530.609399	2647.10946	789.4987999	4583.650811	4151.750148	3760.438018	3922.113758	1204.062581	3235.414067	3328.517258	1655.565321	902.7304309	2624.322164	4188.364893	3349.986265
435.mp3	3714.256578	3587.390601	5432.542575	2610.851313	5021.22657	2050.503681	3659.195806	2490.286223	3504.011668	2592.587596	2204.105976	4146.734796	2114.147056	4218.418665	3188.71238	4784.414477	2091.991328	4920.6742	2237.098229	2457.998522	1600.521263	3661.948341	2832.727533	3123.066242	2007.685914	2240.390292	4137.272563	3521.865342	3497.179013	3912.311133	3554.246327	4246.566627	3497.783453	2403.537017	3285.201387	1542.263571	1618.214267	1834.692636	2115.330032	2164.4203	1587.913618	4685.206175	3511.50679	3837.808054	3519.365406	3438.188078	3140.05457	3440.489071	3180.234628
436.mp3	3318.594525	3354.919231	2768.017979	3606.036829	2449.582881	2965.01165	2404.952114	2788.939373	2365.478347	3081.329136	3789.825919	3522.656414	3864.190652	3164.652753	2884.530578	3378.218368	2756.958775	3317.195505	2667.675453	4302.572689	2695.631915	4079.072833	2305.223978	2898.17006	3090.904495	3198.635849	2946.024217	3116.066521	3005.394432	3221.947031	3409.876201	3298.934492	2954.975365	3500.471858	3119.220627	3119.30878	2864.358129	3258.515886	3137.759161	3231.184571	3248.350677	3518.897626	2972.279885	3399.543031	2540.480858	3153.651828	3373.000222	2968.368428	2845.069925
437.mp3	2366.670098	2428.683835	2641.326484	2482.250996	2367.589799	2622.82844	2717.238913	2533.411504	2420.797146	2301.801312	2116.248414	2110.090886	2296.118158	2266.907238	2315.334967	2362.037156	2214.994934	2150.739967	2295.948182	2150.491302	2238.250519	2211.750811	2130.165476	2048.22922	2125.301168	2056.97567	2058.629662	2092.246971	2010.8272	2079.840269	2035.053616	2056.848943	1960.014793	1941.568432	1976.42963	1996.208803	1997.111094	1896.845374	1893.076327	1908.294081	1971.395682	2020.98715	1961.832192	2077.007705	2112.280662	2224.239705	2177.183072	2031.661402	1990.047442
440.mp3	3076.146805	1733.806746	1883.551933	2313.367192	2689.981082	2952.84169	3327.839957	1497.900837	3967.983683	2039.186196	4312.955892	3182.514357	4736.911307	1879.614701	3524.809534	2154.09139	2216.937691	2421.95493	1394.386854	3833.629825	1969.122067	3064.701787	2413.482878	3273.2763	1418.501379	4487.124403	2030.222555	4211.823387	1927.938095	3729.101975	3391.586772	1877.978034	2130.791528	2605.381859	2495.784035	1706.52186	3693.992887	1877.730278	4002.757194	1728.385844	3981.715937	3373.784492	4630.095325	1855.290472	4281.506938	3585.060766	1647.793656	2526.021629	1957.851959
441.mp3	3718.719568	3039.328343	2812.245297	3273.07277	3393.774867	3102.336143	3139.018464	3334.119367	3311.060306	2758.60126	3813.486283	2863.770197	2966.219105	2687.076265	3870.976148	3364.153149	4266.652946	3949.765168	3956.769578	2318.247231	3116.486023	3094.927048	2920.391205	3116.520475	3275.444679	3545.829209	3260.799103	3460.441896	3723.889827	2997.291265	2487.800732	2664.367839	2898.725909	3354.18264	3467.213823	3976.030475	3930.035873	3543.319255	3611.421685	2617.58598	2963.940915	3247.759837	2965.643796	3367.716846	3373.869588	3276.19531	3795.954112	3020.233901	3168.86302
442.mp3	2059.931155	1558.076223	1720.147946	1822.964535	1701.416311	1570.786242	1630.224269	1708.123065	1513.456891	1477.605175	1523.047737	1689.350144	1390.443054	1471.167742	1725.535599	1493.737329	1359.654882	1491.938579	1720.300162	1584.716792	1547.920547	1418.7958	1504.238106	1348.799429	1181.869619	1191.218943	1457.784863	1633.959855	1633.935161	1486.450712	1807.652498	1493.23713	1867.161112	1215.977967	1819.326014	1419.614451	1432.78291	1330.301737	1883.790813	1479.837205	1367.570474	1259.8409	1747.710512	1491.412037	1855.852322	1474.789346	2010.389128	1663.656694	2091.458619
444.mp3	938.9534095	1687.450474	1273.8504	1139.68124	1278.298444	1100.79781	1242.478518	1467.235486	2765.414097	1506.258685	1737.786164	1518.304255	1629.933121	1371.255505	1675.853253	1307.406923	1888.558066	1885.15206	1418.5896	1477.527037	1710.218133	2438.978395	3046.006204	1638.804637	1256.036911	1262.339741	1287.37798	1385.745261	1184.331781	1453.968284	1260.77575	1602.133083	1429.974715	1486.393893	1681.4232	1054.31764	1357.955486	1300.49627	2866.355221	1011.649416	1101.870529	1500.664023	1432.179531	1436.7114	2841.893531	1315.196031	3599.363805	1844.334388	2268.853074
445.mp3	330.5088182	319.4745162	368.5003079	441.6995518	329.5048072	317.7039121	503.8126351	392.7394505	439.4341196	435.5685111	439.5875508	410.8550898	344.9981528	448.9773407	389.6783244	383.6553179	396.6093308	379.6455062	398.8495889	431.0573111	357.8444261	326.4434047	500.3797232	436.2297494	720.6195107	514.7379933	458.1055165	473.2238329	320.7354361	310.8726142	608.5017671	488.5754911	409.3387418	319.9699585	351.6306694	466.3782084	335.6373649	462.5087698	355.2595281	487.426291	454.8285318	701.0301999	452.449151	340.2135995	442.9098366	572.5386006	427.5267384	382.9345444	515.4486377
448.mp3	3525.365109	3545.693759	3227.405759	2757.849401	2659.824447	4107.110352	2604.613334	3663.158054	3555.32179	2896.85522	3434.104304	3369.54643	3500.051602	4331.924816	2417.573074	3009.553548	2645.54754	3093.826078	3400.475747	2982.472137	3288.3274	3805.859032	2627.846757	3958.924807	2798.624375	3282.840842	3317.019632	3871.321119	1288.253673	3051.014897	3118.513249	3520.191267	1669.94785	1321.685548	3121.993363	2492.069807	888.2993157	2285.28019	2222.46809	3211.376091	564.3532508	2743.157764	1879.559345	2645.029204	2045.146368	1477.507397	3591.545742	3802.584223	2020.614382
449.mp3	1015.773313	960.0987396	1160.708869	1382.250571	1424.898472	1723.717448	1435.419967	1654.351882	1874.031665	2273.246871	2002.626025	2235.510728	2072.031673	3253.188823	2440.447558	2373.417937	2930.666151	2871.356869	2838.238434	2981.121274	2618.39904	3283.668484	2939.43109	3275.210931	3052.574535	3396.628691	3529.795298	3957.767613	2850.506684	3436.782494	2897.981195	3678.11639	3246.397236	3499.145585	3318.473849	3805.495219	3181.518847	3590.958447	2656.060677	2822.1169	2815.815838	3310.414696	3710.485046	3708.396924	2641.364059	2960.139379	2771.57086	3231.517851	3687.222292
450.mp3	755.1562745	729.2473493	697.3029542	1217.897183	997.7217326	978.9651145	1053.758037	2848.498414	4552.629052	3622.021716	2678.716976	1697.417787	787.9278373	627.8730134	745.3236623	752.4797771	695.5507613	607.63678	651.5278642	656.0505899	593.4209116	391.2886115	434.8884278	541.560745	476.6260997	473.7748845	544.1508561	722.6390699	672.2435789	560.4626678	549.7306893	581.8154788	749.6640376	542.4212103	786.1050777	582.0879912	590.7201298	670.1532367	603.3228085	631.7334959	572.6216487	603.4557554	559.2653547	1493.037925	2379.858234	1761.843318	883.7880672	698.9644026	533.8337605
451.mp3	499.1040718	604.658844	601.5608868	407.7905606	1774.324531	2192.870318	594.6869062	1807.025062	1912.684339	1589.930991	2018.256498	2080.476386	1615.658459	1955.110278	1924.440446	1438.233469	2123.336101	2137.200881	649.1667802	2046.228932	2036.237985	1675.329831	2052.428412	1847.011399	1626.91875	1846.976851	1943.103723	1375.169785	1763.950931	2453.8263	732.9964333	1484.661807	1275.709295	790.6914985	1242.41973	1366.367801	583.6087554	1912.70796	1488.685304	1488.601773	2541.215291	2070.987319	2424.81059	2444.049017	2851.058961	1907.797724	2353.861008	2445.014528	2289.311774
452.mp3	1562.832541	1087.550181	2312.528986	1390.828446	2245.908755	4173.312389	1249.208192	1083.098771	2367.413692	1158.461868	1040.852172	3340.862664	1049.873799	917.2951774	2341.288116	793.4292499	2132.781006	3807.009953	706.5408749	917.1676704	2615.77912	1352.205527	1150.088097	3796.42993	611.6380686	823.3731007	2558.581924	743.7172837	2436.912836	3501.334271	577.3310249	964.1332643	2652.771627	803.8418136	1203.37635	3831.145207	866.7628803	837.094138	2787.704069	668.918385	2038.231881	3740.364767	642.0021634	829.7073204	2750.05428	1332.804481	1334.798247	4069.657871	511.556324
453.mp3	3468.386365	3844.61044	4468.017805	3389.52968	2179.118163	3722.165481	3170.191495	2254.255966	3141.265836	3743.910718	4532.637575	4002.626564	3466.977967	3782.24462	2825.00105	4596.666666	3297.391513	4046.065006	2701.449069	2324.746909	3819.054715	3793.920798	3005.505645	3864.877559	3043.865685	840.7689332	4099.811989	4189.864645	3456.648607	4877.145845	4342.054825	2745.747563	2457.792585	3423.984942	3248.531619	4506.626949	2601.764928	3727.663381	4105.818332	3117.373879	3575.958482	3490.342906	1902.502689	2434.962473	2443.995811	3926.875351	4092.647514	3553.303444	4999.471976
454.mp3	3444.361087	3640.970334	4092.303589	3020.532279	3066.289966	3686.527822	2934.665415	3358.361355	3826.709906	2840.074175	3375.41342	3474.629256	3501.064153	3250.700408	4108.49118	2815.99081	3196.597068	3782.227339	3025.026736	3649.88628	3824.749856	2734.836335	2937.046082	3376.055051	3714.153536	3270.756692	3962.604056	2669.333485	3169.284539	3651.81693	3090.977773	3350.813212	3703.460474	2917.936284	3184.468357	3611.025176	3408.825769	3191.512312	4041.646171	3384.603978	2939.92077	3384.688367	3305.092289	3691.163345	4009.352645	2584.070334	3035.119011	3323.255022	3439.310901
455.mp3	3054.756561	2859.518594	2914.051726	2818.899122	2597.908632	2749.426546	2741.397412	2941.426248	2340.774203	2853.508338	1947.683402	2778.049279	2395.279141	2404.249487	2554.565607	3268.240747	3024.840661	2816.054003	2679.694541	2891.394063	2187.958714	3060.048039	2704.284645	3076.734425	2817.06839	3088.726777	2230.645661	2336.360114	4303.982445	2179.441785	2363.868744	2379.429816	2985.137739	2621.401958	2696.420651	2703.992228	2172.41728	3332.471193	2802.480859	3008.62161	2317.884189	3041.269566	3190.837672	2694.263439	2373.996541	2149.689635	2584.187098	2235.901649	2952.924318
456.mp3	3466.365705	3728.812848	3629.429176	3693.751978	3484.233539	3398.514323	3905.771646	3677.707581	3321.573965	3655.388459	3479.743251	3436.011377	3562.124415	3540.005532	3621.663113	3418.764966	3373.353857	3562.298172	3250.135156	3421.890958	3398.444869	3432.20957	3662.872836	3540.350299	3424.976663	3481.857041	3421.736684	3382.429042	3407.777074	3647.617842	3813.107475	3757.039012	3633.598375	3806.802923	3692.793685	3590.184826	3502.956225	3754.903171	3950.703194	3730.923205	3481.969644	3631.03393	3696.799294	3670.856491	3446.918836	3580.649119	3635.211885	3489.339181	3415.377722
458.mp3	3905.436715	3841.28456	4820.042996	3701.981201	3175.66835	2671.879041	5239.2274	3501.448048	3338.394755	4590.983187	4999.80327	5548.127015	3998.728041	4730.650924	3504.394785	2897.004476	3705.546184	3630.896319	4856.29757	3924.295905	3722.223479	4247.015951	5507.645344	3467.23938	3274.860517	4272.100859	4633.949809	5410.314242	3688.136998	4909.441068	4210.522302	2935.702799	3897.430064	3745.118049	4714.581861	3557.153547	3032.579864	2377.270028	5440.162341	3435.223584	3320.535227	4710.891781	4934.808841	5511.592004	3991.05313	4763.106687	3674.648682	3032.419914	3758.546119
459.mp3	1313.277071	988.9943206	832.717392	869.8166294	900.1878712	1118.604798	1209.574102	1657.288866	1216.066288	2056.983916	1063.328342	1341.583469	1443.285512	2499.746945	2030.766251	3534.438905	2688.710661	3161.84057	3633.490593	3515.142889	3130.496912	2606.680835	2008.196666	1139.781401	1560.208401	1479.115452	1465.097923	3963.247051	2383.252016	1700.700461	1590.910953	1398.936638	2271.552541	2615.473387	3193.366825	2956.804785	2844.097525	1981.156272	2080.375318	2240.302565	3194.077628	1995.491873	3294.301705	1519.402864	1317.147073	1301.551469	3099.131229	2809.327546	1977.482158
460.mp3	1998.394092	1756.481282	1764.756821	1900.291675	1994.028471	1776.414642	2927.133171	1940.005958	1977.56774	2171.267221	1999.899559	2113.619725	2051.359145	1582.258329	1416.881773	1880.098654	2164.883168	3071.265395	2415.33492	2101.689072	3222.949126	2092.496229	2448.408342	2010.190623	1404.768566	1617.910461	2504.593564	2239.594495	3482.227894	2121.276392	1110.723858	1153.974207	1046.130186	1075.508135	950.3271699	929.1032727	925.0590275	750.3487669	724.7755582	554.5750795	600.4738079	522.7508342	545.1060519	532.880347	577.061506	510.5059263	532.0161115	548.9207805	601.9156418
461.mp3	1914.137257	1804.659526	2032.188474	2156.948498	2040.654369	1971.063956	1856.221699	2036.189264	2023.637781	2095.375105	2039.37998	1973.695301	2006.490557	1942.535812	2061.638362	2150.030783	2067.076324	1892.402896	1994.661167	2031.598939	2443.606743	2294.193061	1934.332499	1974.038236	2601.323769	1964.818534	2648.032802	2422.524287	2132.918068	1885.952752	2632.768567	1778.291094	2015.896875	2564.561797	2536.583612	2424.488912	2103.377852	2481.228316	1756.900897	1989.266774	2589.880545	2358.897718	2241.328075	2594.424751	1932.636008	1885.817947	2639.666448	1989.292084	2122.353107
462.mp3	2368.417468	1799.340177	937.2271492	1917.614569	2225.745314	2146.58327	1339.221812	2900.447831	1380.953847	1481.182203	1513.127665	2047.201762	1654.656006	2225.132985	2878.481216	1542.978105	1519.537248	1102.990328	1926.997705	1214.198134	1284.020634	2644.436522	1442.159806	980.5026824	1873.028584	1480.064909	966.4209557	1326.636204	1811.70064	1101.927749	1791.486527	2789.176331	1458.435111	1019.115846	1713.437279	1502.226492	1317.744545	1597.43635	955.9480014	1640.658698	1044.62566	1443.410808	1680.185486	1731.307037	1865.380771	1819.19116	2519.062644	3692.253505	3056.26359
463.mp3	5244.376907	4441.006048	3178.106844	3775.836865	4718.097355	3090.839656	5026.646599	3187.464696	2868.917571	3701.901274	3450.090805	4323.846068	3017.654751	3801.188149	3546.398508	4659.070495	3118.39184	3496.182859	3723.017246	2917.233236	4990.723553	2824.096926	5150.188791	3135.972868	3145.863954	3538.889973	3375.038805	4445.745268	5583.371634	4292.060209	2932.871547	3047.56829	3865.725694	2774.014947	4437.951451	5492.578737	5021.704726	3181.09036	3012.501025	3038.821945	2584.695385	4821.825949	4012.661696	4542.930083	3194.635693	4814.978365	3648.003764	3250.303183	4074.938589
464.mp3	1466.398381	4272.032279	2288.006708	878.2498533	992.9887427	3678.617077	1109.960217	1557.302412	4371.696087	1678.741345	736.972818	4246.43959	2890.246888	767.3452309	1731.245426	2868.089094	1293.844574	848.213316	3785.514342	1981.306941	793.2406917	4678.708619	2017.645166	1067.577504	699.1232764	2786.648	1340.384141	715.0292083	4073.640079	1621.196746	1081.63947	4966.904696	2021.505258	1335.805189	892.9581295	2779.256245	5439.900717	4912.244292	4574.635614	5130.77839	4674.061086	4604.470012	5179.108867	4872.943004	4875.633924	4739.912735	4919.65115	4643.924889	5230.713239
466.mp3	3793.162456	3286.220064	4895.726872	2958.65992	4020.912103	3103.160808	3016.788251	2925.042133	3022.752303	2868.029253	3304.6714	4112.051558	2785.299312	3689.015566	2631.531591	3533.84139	3653.658815	4018.384619	2844.715831	2307.058656	2767.795035	3134.997695	3496.713296	3778.730258	3309.030296	3426.961469	3840.499795	1769.881612	2724.732261	3424.148502	3284.873313	3317.003349	3440.483911	3607.076113	2385.899886	4027.917075	2978.950857	2876.609563	3329.426656	3778.17112	2724.56323	2933.607193	3794.974811	3123.148028	3037.669023	4099.668196	3490.138362	3133.351092	3836.912446
467.mp3	3608.752085	4235.972549	4583.510594	4304.148244	4424.071346	3749.434696	3473.074571	4429.563854	4282.709866	3951.167537	3574.582932	4203.379767	4241.108434	4124.122185	2859.521254	3341.285612	4898.090227	3714.242378	2877.604768	2916.423503	4405.993116	4280.926644	3828.690309	3858.676357	4347.747717	4079.274717	4645.944882	4644.757552	4121.442687	4751.905174	4149.13922	4057.29559	3428.337925	3265.722239	3689.431084	1487.132203	2200.824108	4396.728569	4052.652086	3345.633513	3623.919054	4474.142124	4317.325469	4191.25638	3452.242645	4160.971188	4018.213581	4264.449172	2571.034776
468.mp3	665.4264166	974.7074424	862.3612056	999.4992601	930.0891375	738.3923101	552.551578	433.8753878	394.5529013	300.5830893	447.2955993	417.7447629	461.1518835	492.8962691	656.9091886	782.6992239	859.2258538	938.05964	914.2131933	969.3220537	893.4754071	851.3292921	866.5156912	790.2512996	772.4343825	836.2917414	627.7326388	538.4654721	713.2197476	558.7731946	355.9813007	1812.686759	1767.886189	2704.968576	1018.823795	1158.18179	1382.615484	1824.401866	1464.835823	1730.708384	1620.529723	928.2149806	1403.444006	1443.272122	1114.585947	1973.669143	757.6948423	1111.616979	1352.99513
469.mp3	1653.328188	2794.434984	576.420715	319.6358689	1405.729053	4572.417807	5485.909864	2009.985683	3824.390588	3068.366392	3157.525213	1161.007351	425.1076481	1210.996889	483.7561997	2162.238784	3878.564986	4943.28703	3026.581313	3867.482054	3028.724021	487.2645062	3512.967904	5177.682147	4444.573002	2763.312411	2304.399886	5366.836224	4406.553447	2762.776209	2689.289637	401.352475	1697.25677	4307.784308	2151.07737	4404.889541	4266.050333	2179.533283	5281.037423	4729.162647	4365.946492	2389.980518	362.0408668	1836.271255	5392.183276	5401.821814	4055.014861	3539.771146	4004.87194
472.mp3	3866.695115	4555.903471	3915.394675	4547.181611	3089.912086	3755.720024	3872.416611	3721.512851	2344.974485	1858.199158	3658.395635	3807.317988	4404.730669	4547.012227	4481.517245	3900.403156	4142.56572	3914.322183	4332.653096	3894.311728	3893.311093	3752.513846	4005.022576	4618.374349	4167.209066	4241.721405	2581.690821	4058.722009	4147.512675	4285.369545	4189.148371	4008.561733	4542.380016	4491.268677	4425.249594	4163.110556	4253.12362	3252.721385	4090.219304	3268.048077	4432.165201	4171.032957	3850.924617	4394.576032	4467.614096	4448.303462	4096.028461	3886.146455	3986.146619
473.mp3	1636.522392	4816.109133	3853.185151	2141.990832	3023.574656	4875.014824	3719.935313	4796.396132	4735.038804	4182.514756	4524.044912	2757.41589	3757.231672	2899.305896	4939.253315	3036.402197	3345.918084	3070.968692	3334.228289	5233.697036	3352.668227	3695.75097	4751.009938	3317.055217	3149.11299	2097.561898	1689.194133	4875.808647	4928.859863	4874.414885	3079.725751	2450.494666	4735.843253	4586.804389	4923.608803	3230.29982	4513.774795	4206.544269	4859.643533	4756.203253	3997.524508	4522.183357	1418.943007	2363.338382	4033.780514	1277.886668	4402.800327	4367.737386	3803.972915
475.mp3	705.6932223	2408.789439	3122.2615	3189.387514	1859.5891	3592.053261	2290.696055	2382.096142	3830.720659	3746.866365	2598.980255	4156.661234	3498.572175	2603.853799	2227.883207	4016.390653	2984.33957	2947.656398	1882.129989	3718.552445	2254.844506	3244.82835	3888.406423	3933.104183	3505.011261	4637.089089	4269.131418	3682.927006	3062.334351	3660.273954	3431.773436	3215.902257	4476.791399	3704.609394	2221.479288	1550.315969	3600.119175	4060.26164	3374.179856	4413.443114	3945.420894	2809.017837	1572.688899	3794.662516	3357.305114	3248.429625	5095.204091	3598.814174	2853.297901
477.mp3	3409.38397	3423.354973	1042.373453	1064.527338	1119.918298	2983.127504	1618.149598	3217.527961	1154.343331	1116.01982	1140.341876	3851.439665	4122.688156	4061.546519	1242.620999	3535.476643	3253.329689	1038.819612	1124.119364	1063.549176	2929.631064	1588.593131	3222.732492	1184.308727	1119.134574	1132.932768	3990.79079	3970.030884	3462.946255	1220.330869	3082.898152	3139.885094	1041.013985	1084.509076	1036.344298	2898.080064	1485.87084	3122.779089	1125.757075	1118.811535	1134.835527	3573.297045	3972.497773	3217.956738	1115.885819	1405.943559	2918.269592	1033.874415	1115.654721
478.mp3	915.5412116	1886.988492	1983.568657	1908.230528	1632.761691	1220.823144	1233.713036	967.3583337	1122.414043	982.340677	1142.978209	1081.911658	872.4974741	898.475364	904.3888867	729.2361531	1139.220516	1297.865628	1053.699227	991.2251393	838.0106485	653.8112559	619.9774149	555.4360172	653.6867536	1628.184245	2297.496524	1474.000429	1175.132556	790.0429257	859.2590844	615.8843418	607.3303063	1333.645685	1426.894857	1322.907508	1254.487629	1424.507933	1062.74579	1602.753084	1819.134726	2099.162938	1708.066154	1571.045234	1268.554287	1048.970794	928.7331233	1006.763287	923.9849317
479.mp3	1952.520355	1957.917715	1788.417787	2091.344771	1625.091126	2203.026867	3396.393601	2989.071768	3047.169134	1459.527479	2677.273636	1652.463215	2340.080219	2486.30551	1722.384741	1396.456822	1253.958541	1576.761746	1025.471486	1016.718368	2204.579122	1009.714595	2330.365456	3780.77948	1737.962284	2589.218355	3793.690237	1178.124454	1863.743766	3376.856359	2641.617912	3764.13506	979.2264801	1159.89285	1866.316551	3612.521569	4880.752287	1221.039363	3130.164436	1722.620704	4848.725225	2871.366562	1273.327828	3854.00553	2455.214036	4808.095566	3416.40748	2744.083066	3879.009786
480.mp3	440.1123962	475.8795276	464.6957628	447.8271903	513.1065397	567.1127071	562.2118451	584.6288876	602.8435591	578.4241942	442.4331937	474.643669	473.9006027	395.1207957	367.121612	462.614825	382.8362101	396.1103545	414.4287787	456.2489745	385.5346092	502.6390206	438.6537282	479.7697753	383.3513541	339.3069239	334.72882	322.0640213	373.1527461	398.1147873	439.5551426	478.4038345	490.7866349	427.5030513	512.0323687	480.866875	522.1260286	527.8493027	576.0573843	649.9320506	765.2502009	848.1945878	723.6378831	886.2108603	787.118223	878.6924766	942.9089763	1019.848681	965.5129612
481.mp3	630.7330371	727.1065338	794.465964	662.1745551	902.9343702	1160.108957	1216.617456	910.1415784	1192.819322	1724.445483	1135.45477	1156.602813	893.7117582	1041.301377	1284.366675	1026.465631	827.389652	1027.336429	1222.754632	1325.812879	1147.845228	1839.042481	1918.008173	1888.334584	1537.830754	1812.717038	1959.612613	2104.351904	1812.060779	1752.31745	2034.870894	2054.835449	2004.973154	1840.994884	1917.712668	1800.275387	1882.710208	1695.833117	1714.502579	1863.829848	1850.535086	1476.37244	1742.275622	1835.136946	1848.659624	1670.771469	1626.49645	1826.819734	1736.611078
482.mp3	1386.104033	1312.387621	1815.578986	1961.346732	2520.095778	2697.95713	2552.773856	2581.035537	2878.833422	2864.942523	3007.222293	3664.991745	3008.604108	3182.409641	3123.48418	3239.861675	3152.53738	3323.767166	3664.280063	3247.936588	3163.202795	3359.120692	1397.523185	1545.4082	1867.699936	1890.737465	1899.984019	2569.087162	2253.784255	2706.770751	2659.133873	2473.403356	1486.915825	1448.652259	1930.775967	2459.44637	2519.596912	2278.618995	1791.206953	2764.633956	2364.697048	2414.833435	2354.724194	2125.095248	1487.253643	1524.845252	1851.923863	2067.600681	1587.03285
484.mp3	4469.926684	1735.388677	3564.830802	2832.473731	4107.814785	3921.719174	3585.168631	2337.660919	3359.404941	2188.706155	3324.875348	3681.9788	3940.928771	4052.189644	1793.974549	4576.675774	1746.865801	3982.11091	1459.579572	4085.610433	3943.819011	3511.700023	2467.688528	3543.192421	2379.986699	3322.187571	3941.802971	3945.667567	4096.181892	1807.829527	3929.629809	1681.607089	4053.2143	1509.216573	3980.703585	4513.219674	4145.210113	2455.914187	3551.578039	2655.788185	3057.708321	4083.352532	4017.851943	4259.553635	1861.855034	4442.24268	1727.218226	4155.986814	1749.543165
485.mp3	928.9871512	839.0930631	695.7926264	604.880803	592.4777743	660.2333391	663.8430154	608.4383575	588.5555276	611.1512376	677.7715449	660.8631651	626.138169	577.5765693	616.3260561	565.0882726	522.9619576	567.9333241	568.2978477	541.2892818	547.1721846	529.45032	611.043023	517.5057567	489.2418752	540.1867412	520.7703244	553.071676	553.3457561	522.9514099	554.732286	511.2372432	491.5784417	552.0643219	624.8259011	563.9242908	529.835857	517.2153004	540.4404487	567.6777815	597.5317023	618.2295355	535.4846649	579.3635793	614.4597667	507.8873158	500.0013849	431.5733982	414.8186986
486.mp3	3347.008439	3443.071734	2665.972266	3179.212559	3014.168949	3533.175797	3127.044468	3351.307237	2722.178674	2991.882668	4401.002875	3009.028754	3123.08518	2399.539518	2829.720985	3373.340361	3125.756046	2856.628704	2228.112573	3134.38165	3369.714822	3066.21888	3169.480478	3867.243669	2707.5584	3091.085224	3122.792225	2909.019005	3102.913264	2349.707237	3320.901816	4442.165871	3247.939887	2704.209021	4532.141212	2472.432775	3062.010303	3606.309414	2766.126056	2944.831303	2969.377839	3115.281585	3215.966657	2910.192635	2797.215362	2909.750172	2670.546977	2914.279787	3166.103669
487.mp3	2722.992533	2290.277357	2317.180886	3176.041821	2664.86681	2923.553113	2517.439822	2492.945662	2407.513086	2160.29356	2649.038556	2075.254769	3552.138346	2329.333225	1609.525209	1481.533761	2036.686636	2473.640567	2561.805272	3664.401792	2139.555939	1793.091336	2371.929071	2281.920224	2116.947078	2532.169186	3347.220849	1756.619644	2472.412116	1784.69634	2305.361074	3010.851757	2911.19236	3562.357519	2842.825823	2464.924473	3384.342829	2470.983785	2175.098909	2527.118451	3356.700412	1756.803719	2200.168158	1702.639451	3242.746236	2200.453148	2587.034896	2470.381284	2990.347912
488.mp3	2049.638345	2117.71988	1969.178235	2283.230431	1936.404503	2161.732444	2394.953498	2226.605835	2068.163017	2172.46142	2022.094107	1728.707633	1860.360345	1996.144175	2034.12064	2099.507723	1870.101817	1855.227952	2067.666733	2001.840542	2119.057127	2129.522434	1930.771976	2205.173609	2160.07452	1975.099063	2279.136212	2289.263459	1825.32833	2058.702703	2000.679498	2406.119996	2038.173509	1842.817733	2405.178471	2319.594605	1926.565779	2214.578735	2272.964905	2185.381187	2176.040323	2369.0141	2287.771053	2520.605024	2320.033857	2634.049299	2723.835964	2826.532834	3125.083746
489.mp3	2634.81495	2462.20659	3111.682584	2298.477104	2573.247901	4654.439281	2544.976908	2522.236122	2840.549066	2950.594816	4414.494285	2656.83453	4978.223585	3705.525499	2852.868104	4214.945341	3114.825719	2742.15235	2071.484333	3105.421353	2997.325406	2773.743063	3076.903012	2376.971799	2900.407425	4159.343893	4238.370051	4703.742541	4762.135504	4102.575761	4704.681477	4099.860456	4278.313428	4332.315459	4657.848226	1494.799696	2895.757971	3358.91099	2478.85047	2313.71363	1847.263548	1813.581413	2111.009155	2012.723888	1797.816295	3807.662723	4827.668269	4771.856523	3936.813504
490.mp3	1461.351325	1122.649201	2607.994986	1597.264745	1239.215501	2853.595776	2100.562033	4303.619862	2820.273867	1623.870575	2356.803852	2669.000182	1293.087267	1524.397792	1330.190642	1830.6781	3294.283332	1546.720901	4124.270439	1725.591611	2023.247393	1510.29428	2511.300376	2489.56578	1631.022898	2400.43217	1700.366709	2787.399679	2828.555074	1628.401921	4274.389142	3405.622814	3752.198979	3791.127652	3777.574062	3816.467815	3463.47393	2639.231964	2587.373153	2891.736455	3670.12996	3074.519391	2978.023329	2972.868048	3558.914384	3201.194923	3801.814196	3665.793408	3232.040493
492.mp3	1169.004249	2841.924159	2041.32693	1610.054469	2230.978171	2156.684473	1731.276837	2373.412522	2961.318657	2193.112324	1935.527824	2645.933423	2067.951827	1539.875997	1667.167438	1767.783914	1402.94745	2223.758919	1948.220117	2202.585423	2145.580942	1859.930637	2840.175884	1600.756621	1357.612428	2962.845082	1862.743149	883.3184063	2199.532359	1520.747204	1450.263414	2080.370387	1684.228042	1546.637988	1073.477169	1455.499087	2227.322767	1614.600799	2432.003065	2038.317983	1477.042898	2320.956289	4209.136886	3684.448529	2925.866285	2112.929775	2242.327166	3826.126379	1361.502378
493.mp3	1909.589423	1597.872061	1876.599487	1702.040654	1883.579254	1765.84555	1665.208779	1551.109617	1492.986592	1526.111317	1644.21185	1613.263616	1693.490044	1692.617264	1120.875686	1293.68397	1241.883486	1094.390164	1122.130672	1421.532507	1029.143978	1205.452438	1491.195597	1315.622551	1730.017805	1816.315976	1060.201199	1449.306111	1663.739915	1873.741649	1819.257641	1810.872312	1837.720042	1804.128256	1237.644772	1230.710087	1827.169607	2354.020303	1699.467352	1457.618795	1158.282075	1259.472474	2187.265559	1927.743691	1102.610329	1682.571042	2199.548801	1018.21127	2925.239443
494.mp3	1381.912081	1504.586774	1222.488956	1218.907418	1306.292548	1776.871887	1561.586888	1810.165077	2118.121065	2080.526431	1444.471435	1832.95327	1982.038167	1480.210799	1495.371394	1640.608424	1405.13415	1349.569526	1443.128352	1489.17618	1513.139346	1355.830462	1217.065951	1361.293165	1209.228879	1312.582756	1453.866854	1414.675386	1230.826973	1388.110957	1458.173931	2515.348496	1049.724341	1186.08765	1261.704379	1076.077259	1256.720004	1364.043526	1072.913846	1134.361083	1346.422628	1105.731338	1273.009594	1477.647592	1347.597588	1361.226975	1233.042155	1295.439333	1297.233666
496.mp3	3075.260249	4247.240996	4264.118899	3738.707751	4553.280925	3959.71299	3242.611524	2753.732686	4428.531117	2577.149626	4105.212306	4145.51757	3295.203296	2119.550935	4035.963224	2255.725777	3440.909519	2398.528262	1396.249538	2142.981951	4249.686589	2821.070441	4279.351152	4154.972088	2980.000675	3762.785537	4521.868815	2770.65131	4907.942779	4168.224621	1940.435719	2847.285994	4134.49442	2162.126905	4502.488203	4312.713434	2985.09894	2634.175144	4228.929435	2454.975612	4910.566252	4130.530237	2264.633256	2157.627197	4084.888546	1605.573197	3037.792059	3958.227521	3187.875369
497.mp3	3403.455375	2572.466189	2735.068119	2488.641804	593.5670607	3566.7104	3098.729706	3023.627191	2892.7512	3335.8314	2709.729016	3199.682021	2828.18104	3219.085461	3674.122728	3583.2073	3971.459375	3057.125472	3410.808538	2817.328403	3662.869074	1323.517892	3107.951823	2519.383814	3356.762221	2313.594936	4529.649762	3459.709148	3258.06066	3175.328418	3086.805259	3172.346646	2533.320598	1715.22772	2482.98427	1933.312321	2240.603909	2381.761351	1291.973065	4030.601217	2188.178136	1454.50764	3095.310092	2287.443732	1764.233012	2720.401428	2135.486467	2271.577438	2407.282256
498.mp3	1414.4687	1370.091926	1850.256451	2706.169006	3308.754876	3066.838456	3384.035409	3101.516588	2989.316664	2918.609696	2690.325297	2191.093228	2120.737128	1916.449201	2346.732177	1876.913799	2209.80629	2493.096147	2839.999215	3175.644686	3217.530055	2926.333557	2988.119282	2693.480594	2642.627637	2582.277723	2358.538097	2449.54409	2334.421616	1945.86514	3098.439611	1830.014547	2321.630231	2911.619613	3279.916222	3081.522906	3393.549361	3086.777295	2994.703637	2870.299995	2857.76489	2649.61707	2733.207375	2785.171369	2758.598257	2523.789159	2133.326841	2278.595005	2957.767549
499.mp3	2287.67168	1002.30111	1827.666367	1057.416781	3942.451629	1740.435811	2598.35943	2255.952669	4510.226118	2809.789633	1727.231275	2062.895986	2005.009724	4302.000163	3730.062565	2245.943842	2654.648214	2020.698873	2852.651591	1941.177713	3022.157332	2047.199311	1879.412396	1862.854854	2425.551421	2369.360717	2133.676302	2023.682088	2883.825033	1721.047117	1805.894214	1931.010027	2623.17865	2170.338568	2162.918326	3175.53708	2141.39448	1825.783558	1725.764315	2926.097994	1617.744343	2422.325644	2231.049934	3751.170986	2054.125045	3080.67406	2240.680229	2532.398768	2533.712211
500.mp3	3563.291329	3219.340581	3907.631938	3393.341496	3853.650387	3618.811498	3636.985562	3178.312646	3770.545162	3712.048969	4056.392897	3615.370813	3660.778748	3396.210833	3905.080872	3706.3326	3830.770452	3574.454472	3736.583539	3201.083408	3831.631779	2414.458735	1904.181902	2385.164458	2652.604434	3397.554874	2541.325274	3541.219791	2185.392385	3431.091799	3599.255187	3181.199159	3626.043362	3452.639744	3931.295433	3580.119231	3630.247409	3319.0938	3842.631723	3781.738134	3854.588816	3350.592518	3725.814629	3210.586979	3885.408826	3508.81374	3999.38403	3680.241711	3694.16032
501.mp3	1818.205401	1389.996373	1759.12121	1690.803358	1290.233537	2092.886084	2164.160689	2729.358519	3212.201285	1822.953334	2851.184529	2315.498483	2923.926841	2550.638971	1587.814511	1164.02792	1584.450109	3097.612803	1516.36991	1685.282447	2014.202311	2199.166018	1978.294877	1783.363762	3065.228327	2120.264242	1018.291175	1552.920235	1583.775365	1581.712965	1960.670431	1549.049595	1856.76546	1526.769061	1922.012153	1385.147023	1201.142166	1461.30233	1969.781976	1217.798182	1945.214493	2448.659632	1556.423053	1297.936653	1892.514767	1637.695843	2178.146366	2015.53976	2166.199138
502.mp3	2714.120476	1691.096982	1578.480859	5111.426434	4883.116599	2745.021439	2688.402546	2521.974846	4624.663862	4363.303484	2689.018233	3468.689982	3102.407687	3234.332266	2596.448864	2456.339228	2593.073547	2855.735894	2639.684225	2547.086066	3334.723038	3196.926292	2891.260157	3423.188594	4214.88642	3179.541864	1849.782085	4504.837763	2390.16458	3804.660727	3712.978406	3458.785595	2524.652308	2432.560867	4645.098584	1951.725242	2146.472402	2860.686007	2527.036494	2971.615145	2429.591046	2866.960953	4388.112038	3237.425175	2567.125381	4345.273855	2729.695722	2663.737984	4237.199247
503.mp3	2042.92209	3766.520043	3841.763832	3964.322132	1907.154708	4233.822614	4218.682022	3118.101084	4088.991714	4655.74023	3883.679685	3591.727387	4232.779138	3653.723134	3878.395349	4120.077458	3699.990996	4491.856583	3478.217587	2382.193357	4169.484371	3922.659666	2744.697191	3612.684022	4548.135306	3219.288847	3982.070439	3010.525943	3619.432733	3989.712186	2765.176588	3845.729136	3725.740541	3816.419271	4638.566771	5298.568507	4914.450345	4093.975492	2866.8293	4090.108946	3762.903739	4006.493125	1931.323291	3812.812955	3892.230524	3891.308454	3942.113898	2996.529103	3489.018993
504.mp3	1963.822432	1728.255925	1964.497607	2299.371836	2399.967388	1272.662367	1462.686952	1993.638264	2254.407503	2035.301756	1803.819616	2105.005582	1641.784582	1954.632774	1750.837209	1426.536782	1902.611021	1591.482498	1467.496769	1905.034365	1693.470937	1732.743309	1477.48015	1542.368185	1444.547015	1722.814286	1727.320576	1773.524046	1201.312079	1592.601525	1466.514536	1491.106831	1419.649025	1351.22845	1430.574088	1455.602916	1474.18066	1436.282911	1633.876912	1446.528715	1530.626605	2187.597751	1423.487992	1538.317308	1399.533538	1428.448703	1566.371667	1703.859729	1486.05764
506.mp3	2723.834148	2207.353272	1642.274258	1718.311451	1624.43769	1956.513869	1507.533829	1655.00056	1481.383495	1520.065215	1402.979038	1829.067048	1601.466137	1620.634322	2023.740763	1968.568547	2357.421339	2138.694624	2490.97363	1692.228111	1533.545593	1901.541824	1512.852231	1298.778236	1439.542008	1426.522849	1633.916811	1532.032481	2009.721595	1955.593061	1737.722623	2304.600228	2130.691344	2303.008128	2344.653567	1519.268804	1735.600587	1481.394957	1480.065877	1446.744313	1556.101562	1682.032512	1807.002363	1931.781136	1879.901819	2176.953044	2097.275813	2262.248439	2400.16264
507.mp3	2061.157372	1991.636938	945.2372231	1605.032488	1967.971138	1246.930609	1440.864926	1241.02037	863.4263373	1817.932456	1689.040105	1313.119441	2843.307285	1382.656876	1049.355339	3174.706386	2520.623171	2226.137582	1563.617269	1421.952105	1137.798665	1625.265203	1069.400837	753.3093307	1677.062542	2441.885665	2061.466969	1895.475702	1489.716707	1860.094059	3673.838367	1013.572143	1584.290943	1089.868849	2034.46674	1528.252949	2141.450763	1517.820496	1135.514252	1177.33554	1168.672349	1773.191283	2280.448657	1302.973222	1889.380586	1031.219931	1265.906626	1578.995707	2787.952194
512.mp3	4087.598196	2657.386211	2694.248859	2774.024543	2411.119165	3527.17031	3237.47446	2644.080847	2158.698681	3226.474188	3137.581963	3729.426877	3102.440748	3701.610638	3518.698308	2999.690613	3123.127471	3103.741931	1879.776371	1902.15056	3418.382792	1554.793915	3273.254168	2807.254856	3529.172079	2900.755161	2828.454334	3025.578296	2989.423422	912.0399169	3613.385225	3829.695495	3213.522764	3365.273376	3923.489488	1233.037578	2548.672282	2584.738834	3155.405603	3688.008281	2946.98766	2465.887816	3433.573827	3353.424415	4066.294763	3196.556471	3580.893027	3007.961897	2071.554445
513.mp3	679.4052733	802.7034253	607.2194892	677.4251567	782.2344013	709.4071983	733.3159138	689.3080984	777.3647771	668.1133832	622.5760071	898.7154004	789.2437282	733.5812937	697.6223724	707.9533669	782.5538845	673.3561077	699.9248246	860.9189018	869.5536816	768.2860448	801.0072557	756.751947	771.8713899	661.1398847	639.677686	795.3252658	723.2084167	641.0860042	791.9691317	684.5822536	792.4241139	682.6145187	741.4041619	809.4795138	794.7402652	797.784526	652.1679424	794.2726234	816.2767453	694.9935528	661.1888379	898.3324458	750.383593	1055.66798	845.5096394	822.5508187	844.5599488
514.mp3	3942.141936	2822.44208	2458.451528	4192.879664	2847.3068	2600.039256	3761.970907	3659.945431	2531.563881	3804.959389	4084.546291	2690.032379	3950.652739	4282.030498	2963.928363	3453.742374	3998.851386	3330.145893	3196.488816	3375.486048	2580.148283	2294.239191	3923.079813	3266.987423	3432.383675	3503.607037	3962.531082	2746.010065	3434.471488	3046.915716	4246.172733	3084.595511	3054.984231	4138.107423	3782.843407	1847.213756	1519.105291	1511.313919	753.3704335	884.064666	671.9914895	1121.969549	1758.373438	1957.345062	888.9624341	1607.560657	2958.457329	661.8643941	1820.546911
515.mp3	2005.33847	1506.231424	1377.570747	1752.011338	1746.398073	3169.458686	1950.096536	2303.220369	2065.446114	1121.869618	1410.280177	1945.274364	2085.54937	1780.881411	1760.510805	2171.153943	1764.768879	1934.037848	2764.316804	2188.039102	2075.46439	2016.991895	2211.159352	2432.226789	1877.025357	1296.050791	1330.13702	3273.637761	2400.342744	2347.334127	1776.774562	2225.524596	1568.288571	2180.360855	1720.282226	1384.052076	2651.175465	2232.56626	2053.131433	3138.265693	1833.252645	1540.730741	1761.760642	2426.093592	1856.738404	1807.902704	1948.087491	1957.273785	1951.464377
518.mp3	1159.781234	1448.365162	1495.976359	1364.620868	1250.640453	1378.751947	1186.266527	1333.149461	1231.505363	1269.218842	1421.909171	1192.225548	1115.089461	1320.320285	1582.716066	1282.915999	1064.49932	1344.497406	1355.194216	1241.139951	1144.553699	1465.317747	1225.867764	1216.614629	1097.395839	1659.037574	1250.17961	1179.627095	999.1497211	1271.100441	1244.493158	1149.771683	1445.592743	1977.828131	1220.969351	1045.622514	1306.197402	1477.641751	1261.602296	1195.447694	1271.135191	1241.974074	1326.654667	1227.578902	1707.674448	1235.827756	1155.106222	1153.70051	1377.095399
519.mp3	2661.549642	2666.036333	2614.280762	2657.59206	2394.952592	2218.172127	2346.106417	2426.96617	2627.287977	2904.210234	2209.545297	2460.469798	2256.645013	2452.121301	2283.510097	2513.902127	2605.785937	2355.232999	2342.012118	2697.694307	2094.249208	2002.246586	3080.783657	2957.157224	2641.55049	1893.979357	1953.415444	2772.278326	2770.804931	3060.196928	2171.213733	2345.422753	2065.524941	2006.465968	1833.29656	2036.240566	2353.676433	2506.922504	2033.209961	1890.752307	2865.88566	3009.71339	2175.543159	2277.775369	2443.814429	2111.243876	2360.307292	2943.726491	1962.666322
520.mp3	2221.57124	1185.930635	1064.029116	1028.138939	2472.711086	1124.049423	1664.270102	1503.054419	1626.050792	1526.034012	2518.558306	3419.804802	3053.49324	2139.192221	1957.785226	2167.208405	1413.052171	2202.212687	1679.693117	2282.906093	1805.99983	4026.94883	2894.423895	2403.571745	2115.215524	1999.550342	1982.274594	1464.086102	1911.543603	1348.568582	2208.313647	1467.616315	3922.778555	1989.33918	2604.540578	2221.43906	1982.255849	2809.474538	2057.501285	1448.039871	1014.741816	1296.085602	2126.805466	2062.329855	2229.740272	1185.917199	1411.993441	1070.807391	2093.590048
521.mp3	2071.772542	2281.989069	1915.588853	2114.907325	2604.867723	1990.974841	2079.569288	2139.51158	2124.976189	2172.53935	2281.271253	2244.36209	2131.221298	2386.634661	2112.367802	2328.379171	1980.435203	2122.277857	2202.345272	2207.042398	1741.326158	2339.189566	2713.756244	2193.642351	1958.334816	2053.229182	2339.377807	2281.241377	1894.38451	2449.794604	2471.885042	1956.481229	2503.14936	2020.720827	2264.511871	1973.693581	1817.80225	2193.476965	2167.795964	1978.172043	2165.414758	2200.425013	2105.901416	2008.357233	1859.885998	2488.345956	2129.772258	2101.171613	2380.219658
522.mp3	3114.38959	2223.97685	1928.174525	2243.205264	2253.920291	4098.529119	2347.924546	1985.181311	2964.744336	4718.139687	2999.944907	2779.210055	2112.194449	2460.677536	1553.175205	1480.571681	2696.354126	1672.388936	2254.454049	2005.731828	2260.567617	2092.336399	2165.871713	1815.60769	1512.516302	1463.942152	1689.465736	1536.749283	2625.92239	2537.724733	3113.337469	3134.944707	2903.339445	2018.268636	2573.732207	1960.056381	2183.280707	2127.513167	2479.938653	2346.001472	2998.592963	1850.421293	2186.193947	3364.295219	1890.478808	1974.453518	2167.324038	1965.255121	2129.468402
523.mp3	1348.456136	1606.644446	1489.671823	1649.561801	1783.078893	2757.891876	2743.880382	2140.422066	2109.63306	1520.222721	1459.483782	1522.000572	3311.454762	1426.467651	2073.51967	1656.515381	1711.017765	1740.122801	3361.058307	1403.372531	1572.104036	2068.74772	2078.214407	3159.864821	3075.767619	2709.815523	2127.622661	2250.202943	1665.799122	1678.177052	2286.288751	1477.012394	1359.030958	2163.515933	2276.049977	1347.243922	1585.751892	1421.141087	1550.469866	1499.829364	2320.868832	2868.569864	2575.374747	2142.070693	1821.894795	1530.868856	1505.887765	2783.633963	1476.088615
524.mp3	2392.204708	2572.567776	3421.382415	1399.149686	4724.135868	2134.113277	2838.968601	1573.347761	3636.194188	1257.998906	2437.157486	4853.259583	2314.636313	3297.658368	1242.23552	4657.266697	3365.77332	2951.188297	1423.278414	3932.310497	1560.722507	2870.959288	1405.602719	4018.486169	2827.746657	2414.320172	1641.130488	2600.849593	3283.935076	2232.291889	3838.465328	2200.879288	3858.026412	1353.761337	4377.545146	2321.921464	2573.657363	1458.301894	3809.966508	1863.16365	2138.668951	4189.939008	2762.971778	3305.165198	3361.128695	4760.718393	2351.251337	2602.749498	1788.698771
525.mp3	979.3435445	2437.953026	1794.462922	1049.498037	1123.256724	1644.276625	2226.415171	1775.638664	1367.151781	1833.253775	1396.511685	2140.90648	823.9930869	876.3073308	1327.422148	859.1852169	1717.940487	2264.281225	1769.305296	1024.319471	1088.827242	1293.833526	1114.179335	2253.586253	2265.919501	1375.450438	713.2622062	1897.812371	1724.100437	515.5348892	1300.950768	1176.373071	1357.581071	751.5929452	1678.745311	1807.488817	1700.870219	1710.218802	673.137497	1086.403953	1674.64386	1242.251278	1439.802062	1718.366337	1594.185076	2357.324931	1355.000341	2347.827698	2013.743489
527.mp3	1661.976447	2245.431041	2077.050581	1389.210095	1619.964377	2264.970884	2799.283132	1590.251278	1948.108626	2243.125239	2215.661544	1772.366957	2147.672915	2171.427877	1568.414707	1331.005218	1736.046014	1603.013869	1998.373908	2005.252088	2287.125383	2285.310791	1645.032477	2674.303425	2342.911226	2498.141499	2932.822741	2781.133728	2036.075895	2883.04883	1739.251433	2389.483569	1532.304693	2435.427933	1461.540041	2694.100979	2125.135832	3200.286098	2231.689259	2115.991925	2211.000629	1930.739884	1427.302307	2846.094604	2662.267941	2545.747511	2638.498853	2102.701279	2607.988057
529.mp3	2609.285038	2790.966499	4931.302532	1463.819604	1246.507305	1779.289665	4019.580151	3469.367353	2148.233066	4482.687997	1625.744453	1829.957571	1987.986962	1992.914947	1610.687178	2511.842628	4944.748776	1543.896445	2260.363655	4373.023719	1959.065842	2553.013869	5192.717007	1888.024552	2524.865654	4859.582184	2084.92471	2490.405636	3815.184934	1652.899666	1421.056785	1801.504322	1788.63528	1831.466084	2010.238506	4825.548534	4255.181772	2538.989132	2438.033704	1767.431504	1676.486373	2827.567166	2404.252351	3466.080311	2293.774379	2361.77524	2207.655814	2114.366493	4371.860533
530.mp3	2908.41387	2359.647717	2074.420008	2123.134084	2857.419955	2593.1648	2795.758324	2618.574325	2910.367157	2029.729124	1832.79559	2584.753289	1936.643519	2939.49889	2413.191405	3038.446431	1796.052531	1728.167474	2676.675654	2703.462145	2833.427121	3008.617853	3569.418184	2284.910527	2173.743283	2044.092658	2747.309132	2021.54991	1614.09869	1615.736201	1582.259529	1492.80626	1556.392256	2233.217399	1865.534458	1606.718513	2753.463856	2027.760076	2475.075503	2857.449037	3301.634939	2723.938831	2979.736196	2479.924292	2052.740446	2903.297112	2068.360728	2499.00408	2700.718717
535.mp3	2585.236702	2421.795239	2278.071118	1916.731108	2196.490399	2265.958379	1944.364979	2414.983837	2204.553553	2486.874194	2375.632104	2150.464036	1731.513308	2538.188523	2374.810709	1978.319253	2268.581774	2774.165957	1819.850517	2372.954513	2155.899117	2047.894583	2026.45607	2332.883869	2534.183553	2126.844815	2173.197739	2024.509303	2293.456888	2590.999508	2031.300218	2381.800343	2673.717923	2040.232387	2189.783851	2366.658274	2520.62874	2245.872125	2179.53571	2224.585449	2879.315866	2791.334513	2657.380837	2539.201285	2451.615473	2153.525273	2719.998253	2539.130444	2300.835704
536.mp3	2109.589194	2280.634034	2294.312159	2123.391669	2166.035289	2300.550158	2207.830636	3109.312034	2145.95332	1962.722212	2272.978152	2264.731597	2277.185067	2281.224541	2223.060197	2225.176387	2478.551165	2113.672509	2241.376922	2108.667433	2138.747788	2360.992191	1866.271513	2109.514898	2076.691068	2290.236042	2166.529814	2154.895042	2237.624286	2311.161384	1594.643726	2712.999621	2120.844313	2103.701738	1895.40722	2177.627829	1938.864051	2020.997355	2077.205803	2270.263344	2138.457957	1995.930456	1768.428137	2592.805427	1877.869437	1861.873149	2288.322039	1808.799994	2429.304858
537.mp3	2824.756018	2652.546493	2404.368238	2679.273645	2584.185521	2686.324765	2640.494713	2864.440266	2748.784694	2512.495001	2688.163027	2531.623982	2826.953916	2841.376105	2844.188936	2625.606073	2494.071317	2734.105045	2613.974108	2875.900121	2520.788318	2541.035705	2640.345301	2731.74536	2708.420574	2429.337873	2829.770444	2572.571322	2914.644855	2808.655454	2740.941118	2563.818912	2438.869058	2703.340308	2466.889103	2638.916002	2659.007218	2783.265397	2459.525676	2418.032931	2539.014921	2401.481667	2615.143811	2548.440174	2653.793841	2540.615585	2523.829141	2666.937585	2447.028561
540.mp3	3914.031375	3011.037584	3646.636194	3105.344609	4991.035761	4443.261918	3219.499951	4437.496142	2894.091748	3021.000396	4983.2757	3339.673313	4608.705133	4892.197264	1902.217186	3202.084251	2988.452934	3993.740349	3203.060042	4159.106585	2241.190036	3190.03667	4023.350193	2258.701025	3399.943765	3219.95594	4881.27655	4133.173234	2334.671084	2610.361197	2234.313805	4248.691795	3536.718904	3221.523847	2881.977055	3626.860037	2662.614547	4702.796565	2955.244785	3456.433265	2814.149613	3502.15603	4153.103484	2772.343239	4071.905979	2038.665054	3411.637861	2452.36227	2519.521193
544.mp3	1397.730143	3367.115933	1400.462686	1762.234627	3656.042367	3289.291575	1668.842579	1716.220924	1472.463666	3015.800048	1240.520006	3492.073934	1080.653102	1602.72325	3900.62987	1623.705151	1336.249044	1409.521008	2388.067226	1378.669125	1192.993244	1136.946404	1152.269144	1515.272657	2165.700129	1544.078223	1367.452095	2529.586166	1369.695896	3898.248721	2152.67262	1356.533944	2973.506186	1415.212695	3471.676316	3476.739895	2728.631075	1558.390346	1553.418222	1490.189988	3348.364609	1270.354276	3178.78049	1133.082081	1589.072582	3847.401315	1710.271578	1504.21014	1480.750554
547.mp3	1482.899468	2968.503859	2544.413095	2540.082255	2334.125283	2535.35056	2096.274586	1446.244113	1769.601466	3164.027646	3318.955541	3275.466586	1738.402047	2566.517732	1528.685301	1468.538169	3096.177364	3186.488608	2459.532927	2082.947382	2005.100193	3033.673391	2155.059559	1919.746836	3269.634596	2536.802249	2782.087848	2068.943706	1653.054489	3019.942117	3155.179403	1846.443692	1506.158015	2246.728315	2663.732239	2822.435745	2112.692871	2778.377293	3109.143764	3079.725338	2498.840927	1939.097878	2975.127576	2249.134506	1808.885684	2643.794849	2056.926993	2385.458492	2350.749236
550.mp3	2126.950648	1934.02457	2452.721068	2120.925477	1606.443598	1588.536757	1922.766161	2513.092331	2232.114108	2365.528555	2875.509679	3441.318538	2595.409848	2065.527315	2949.284311	2988.731497	2772.851027	1657.765714	2975.715976	2998.524908	2867.715263	2416.806076	2374.310956	2588.574491	1956.686384	1852.567104	2171.30888	4118.897607	1359.520171	1747.295195	2025.135698	2163.524252	2022.415971	2119.678886	2539.016771	2389.965908	1922.412658	2561.605295	3075.084991	2769.706149	1958.255381	2628.452683	3274.219161	2578.005936	2549.141561	2889.191392	2840.456224	2036.807382	1962.402775
551.mp3	2051.243389	1491.808681	1332.63299	2682.370428	1975.288097	2373.183369	2622.860209	2773.627629	3552.327098	1728.70641	1867.12472	1454.650345	1647.690328	834.3715898	1906.713887	3675.249506	1816.240693	1606.561829	1683.469047	3153.841302	1307.075574	2009.974242	2022.966173	2253.266301	633.8347652	1948.931133	2721.411007	861.5288875	2214.042086	1985.394497	675.9191132	1118.914275	1011.656948	2257.433245	1647.675166	1378.275977	1296.309907	1138.82997	650.3384651	1684.105291	1419.768232	1001.301593	2103.416312	2788.046897	4155.135911	1050.765324	2883.6352	2187.036837	874.2478646
554.mp3	424.0492674	440.0396075	461.8898333	443.6034323	410.5925095	436.3416433	433.9536791	421.8883953	446.1899861	450.161857	460.1547922	455.6063918	449.157174	462.1687654	464.9621723	452.6619958	429.5289964	450.3835135	442.1185163	455.2237547	455.0925131	489.0644966	457.9348953	448.3343644	444.0643414	476.7476142	453.7897578	482.2108531	497.4535166	490.3493131	498.4395405	481.0954216	436.8735704	453.7456674	461.638788	459.7022083	435.0546409	468.4841006	472.3786576	467.9972033	456.6615364	482.5287874	464.5433261	431.4739486	440.9687828	442.2353218	438.7591514	432.1100798	438.4288387
555.mp3	3046.8295	1668.26786	2878.020857	1583.169532	1998.1227	1813.829868	2339.80005	1680.346294	2599.644476	1648.1817	1394.216045	3058.890286	1878.158786	1957.662254	1617.30427	2820.879809	1783.795957	1617.80421	1915.742211	1907.302217	1872.030495	1930.030284	2152.602507	2586.281709	1872.776448	2719.426344	2475.785057	2312.458663	1970.41343	2026.582823	2588.510189	1777.966754	2766.218685	1889.123615	1658.562473	1537.379176	2017.661961	2058.995955	2033.807992	1790.832306	1412.462284	3188.299425	1733.219211	2011.302715	1823.859644	3027.705366	1728.108839	1987.052937	3499.143737
556.mp3	2859.41146	2605.37022	1687.343846	2418.669101	2697.259719	3009.824696	2083.238083	2960.150158	2756.386094	1898.91388	2119.453553	2452.515443	2693.749303	3071.981204	2803.46203	2476.396294	2242.773077	2710.771171	2273.64981	1957.330044	2290.550034	2670.937432	2196.481978	2421.318866	2604.292957	2596.488481	2287.816	2843.595761	3012.027623	3657.34697	2100.497531	2152.900576	2862.625816	1984.794607	2316.170796	2663.255787	2419.117103	2673.879439	3141.232811	2787.083405	2796.00912	2961.687846	2483.896316	2339.349484	2651.099708	2365.36503	2064.522453	2634.23602	2281.406602
558.mp3	2958.357512	3215.496852	4703.505595	4732.840272	3952.175407	3749.759779	3548.732487	3339.865989	2588.477354	3517.276946	3904.289089	3463.796733	2619.379773	3549.156414	3942.118235	3976.236536	3734.849084	3605.835784	4795.931009	3093.915098	3322.699577	4030.426791	2725.911583	2092.087031	3737.004379	3326.366198	2821.495256	3631.619273	2358.553857	3620.239789	3377.703011	2892.247999	4952.919701	3858.006196	4641.416676	2824.582646	3960.612524	2357.650538	2912.665244	4048.505295	2842.435961	3086.400332	3666.74231	3256.727341	2697.229627	3562.168079	2215.770668	4725.843568	3196.067099
560.mp3	1488.982863	2703.351915	1887.984302	1672.822483	1154.931241	2796.092828	1660.792856	1731.413059	2551.431615	1726.991043	1262.524066	1463.410741	2239.827954	1955.72097	1909.024575	2500.22634	1571.944684	1615.430209	1860.862499	1674.215578	1120.441979	1296.484855	1554.094046	1280.717232	1726.49584	1828.998859	1973.553533	1762.795802	1842.430243	877.5629447	1326.669941	1421.809013	1578.312831	2186.721908	2046.100002	1453.639818	1889.800429	2110.45734	1914.469191	2475.890989	2947.941065	1251.51084	1878.481579	1776.541109	2305.780923	2674.788487	1701.085279	1188.969341	1703.055797
561.mp3	2551.316393	1772.481809	2527.049362	1889.909673	2475.884443	2215.807635	2233.29779	2173.101963	2505.990907	2026.445354	1994.412282	1422.297911	2172.847623	2084.23502	1346.06767	1610.587342	2320.482803	2481.780508	1555.655342	2032.852209	1458.325679	1965.720787	1727.232601	2069.923418	1803.663886	2893.910945	2135.204343	2682.871722	2049.119537	2313.835355	1547.009651	1505.707871	1926.300964	1596.567759	2231.606491	2507.204452	2294.798812	3107.350405	2843.661462	1878.201313	3361.375096	1967.636694	2269.342234	2418.955555	2827.365745	2136.251512	2290.549945	2521.459809	2152.516916
564.mp3	3234.211167	2783.057761	3763.277725	2489.920118	2339.23261	2662.980054	1453.519087	4816.315914	4322.897631	2536.284612	2140.90359	4117.481961	3651.084345	3576.203166	2827.503676	2990.083363	1801.373415	2819.73854	2469.162442	2990.304489	2317.03159	1893.407526	3301.378303	3026.607422	2432.828916	2620.359825	3140.628439	3021.868326	2813.368554	1995.363345	2013.136665	3220.610038	2411.905592	1839.43643	2741.408448	2487.641171	2969.650163	2789.024681	2321.218053	4723.969059	1933.404932	2648.871626	2139.427447	1574.926802	966.8517186	3629.137165	2404.483332	3453.337644	4139.268824
565.mp3	2170.03306	1005.607722	2320.258413	2723.701742	2142.176237	2170.215514	2335.477934	1680.797858	2176.986709	2689.778111	2341.89199	1423.35753	2459.266415	1987.910066	1390.423566	2167.737007	1319.00514	1447.316053	3555.795918	4561.866785	1283.756925	2671.538253	4317.870701	882.8421416	1887.865426	4096.232568	1858.621712	2419.807575	3750.694502	1571.851933	1790.152302	2830.922709	1984.048668	1879.286254	3487.405139	2059.053067	2013.370432	3097.071411	2400.764345	2902.649382	3460.846045	1112.433246	3647.644292	2432.148734	983.0131309	982.3747614	2536.440425	2921.363217	1381.779588
568.mp3	1044.092788	1297.102245	1065.574539	1700.819004	1672.35206	1470.690088	1201.378172	1084.514213	837.0389785	1212.449632	872.4340877	1589.690162	1485.798043	1755.268662	1156.632927	1216.252477	1705.372736	1670.304039	1607.246143	1158.387177	970.8190759	1020.908535	919.413691	1267.153092	1607.305337	1359.204608	1109.952643	1160.148999	1435.08049	1617.76616	1282.613239	1229.285923	1830.765315	1626.560515	1813.798533	913.4088942	927.7147763	1365.635057	1145.101257	1942.814467	1187.183188	865.7399103	1394.241115	1328.524503	1440.577699	1169.377103	1279.034261	995.8369876	1572.788801
574.mp3	2370.441695	1819.908361	2661.249415	1971.154444	1565.814249	1714.317576	1923.977337	1636.899726	1739.533671	1904.768962	1708.048534	1833.785935	1879.632877	1918.298292	2777.871464	1799.048572	1936.013545	2225.594545	1450.557425	1261.026378	1234.571322	1752.769095	1633.506362	1507.554441	1812.863485	2041.607014	2103.541969	2118.870441	1718.387462	1540.7242	1850.345721	2325.999433	1862.906075	1691.0092	1793.773192	1619.604857	1745.961233	1470.139279	1367.517493	2150.965033	2975.102286	1778.011717	1533.292127	1349.038236	1583.95302	1407.325054	1613.785199	1709.663354	1659.394364
577.mp3	4330.181754	2101.689215	1727.265064	1559.52876	1750.044412	3339.456454	3388.440346	1171.550831	1268.17666	2275.085185	1401.298032	3197.293988	2765.402142	1686.422511	2687.16286	2202.860079	2040.789398	3833.027593	3441.672123	3232.488315	3708.033147	2555.130108	2118.15983	4231.905835	2216.302206	2038.445416	1786.746064	1700.535125	3123.658158	3178.680625	3268.34803	3081.385416	3127.43044	2054.605955	3163.896905	3574.554138	2525.759066	2565.154831	2074.514599	1398.919798	1392.890076	2717.554914	3194.408456	3135.894446	1515.668011	3059.851197	2535.196064	2613.95299	2912.038185
579.mp3	2454.970371	3387.368633	2551.937882	2586.359608	2200.925645	2435.915625	2589.360018	2338.720058	2418.40963	2282.755851	2425.724232	2730.384056	2185.821893	2400.909986	2722.004633	2895.171084	2352.352895	2162.417081	2037.042179	2529.725505	2392.259429	2423.751499	2236.201241	2224.835952	3407.603285	2211.754054	2224.988263	2509.583714	2129.467208	2587.88791	2490.470216	2505.640373	2542.740324	2357.740412	2464.127607	3078.75526	2531.316543	2122.278219	2289.958871	2678.918002	2222.824952	2436.409024	2366.145774	2406.961982	2149.633456	3846.641144	2191.438412	2370.685531	2471.107597
580.mp3	1472.612695	1925.293327	2126.71833	1462.827575	3346.687932	955.8244827	1590.571912	1059.519584	1034.44507	1029.231897	1131.100989	1337.983606	1331.970007	1333.53228	2881.076137	873.9914155	1436.003242	1231.791358	1697.764965	2248.337058	1091.695299	1076.9523	1132.847224	1807.233911	969.1254804	1526.684252	1005.534779	1008.57934	1006.496714	1149.638918	2327.408316	3047.958923	1888.812087	2133.787236	1787.003594	2041.720211	2169.770401	2218.237798	2901.147317	2980.377153	1309.772286	1543.973831	3777.154832	2001.354548	1142.345617	1152.334795	908.35765	1285.490982	1315.065027
581.mp3	4362.26049	4252.087981	4174.154311	4580.35617	4514.732795	4009.692207	4390.049261	4470.924104	4709.554953	4416.150962	4517.781693	4409.290876	4176.532363	3445.279798	4012.10669	3738.41018	4289.06723	4228.28016	4121.740856	4007.202726	4258.161448	4048.696849	4158.868371	3993.047375	4126.806272	3999.219926	3966.166183	2590.782167	2380.935772	2667.503613	2880.623993	2639.46654	3373.416112	2626.54194	3087.016239	2636.482009	3275.563898	2350.172364	2895.733727	2879.601274	3245.873738	2368.647207	2859.498844	2521.007314	4151.268607	3783.145532	4002.428262	2548.352194	3442.461348
582.mp3	2132.753511	1923.357588	2452.640605	1785.263903	2135.128937	1943.116106	2619.395832	2086.279469	2325.78415	1878.594444	2022.861538	2147.320287	2614.987723	2101.16923	3289.031636	1959.094304	2150.391811	2102.208288	2524.04741	2080.518846	2701.187208	2090.371997	2287.401416	1663.462763	2086.39343	2294.080792	2924.493138	2142.061271	2444.092778	2112.305567	2610.000865	1743.115366	2031.88428	2065.594155	2443.271037	2399.127919	2031.402922	2519.883238	2237.486759	1793.244007	2148.635575	2210.350942	2865.258227	2091.567801	2433.840038	1819.849474	2430.137194	1834.702294	2508.372553
584.mp3	1152.677859	1364.185513	1018.964405	1083.098828	1159.643687	1134.776154	1017.053279	1087.154589	990.4924631	1206.533097	1145.582965	976.2111585	1022.476654	1221.233936	992.7341661	1138.557948	1209.263631	1271.918418	1265.564266	1101.88371	1041.625784	951.4708543	1114.791964	952.815881	996.1465986	1052.130965	1066.858982	1165.200886	1480.619271	917.14845	1293.741909	1078.048793	1035.641421	1007.934984	1045.702609	1332.821044	1273.792828	1417.773706	1242.743875	1015.985134	1107.30169	1285.012878	1111.130088	1224.333315	1154.493352	1280.729122	1336.584286	1322.928144	1256.767526
585.mp3	2003.103213	2582.099953	2559.791908	1966.900736	1900.213646	2435.116939	3488.691031	1559.620422	1660.22023	2205.21094	1816.775432	1689.784407	2734.324231	2405.206049	2378.976178	1794.272861	2132.349149	1640.072358	1790.402066	1568.315804	1947.820394	1661.849581	2295.246263	2251.578749	1968.586152	1732.44035	2592.285001	3529.53854	2303.820769	2517.76829	2061.223092	2097.113548	2488.659468	2334.754095	2699.273893	1892.571422	1954.030838	2372.722052	2488.908071	2041.359411	1866.123646	1758.47732	2391.294159	2068.195066	2858.04833	2278.295727	1788.536535	2175.681826	2088.450608
586.mp3	2820.410072	3309.201693	3225.728731	3241.651899	1757.841169	2282.97691	2726.240114	3037.91304	1864.205607	2425.896784	3178.341947	2916.95564	2734.810501	1795.516513	2608.80161	4128.25949	1851.461771	1740.945758	2124.021307	3994.12635	4050.44312	2621.404677	3468.109191	4082.805874	4482.04938	4318.822415	4187.312976	2042.42556	2404.621222	3615.578523	3495.13891	2044.248974	1939.360876	3051.619921	3260.468381	2195.002168	1926.185368	2290.018436	3830.731119	3578.213196	2002.445562	2006.2046	3496.505069	3473.760786	2232.466592	4083.986005	2431.262243	3476.800629	2496.788454
591.mp3	1631.754201	2156.152213	1429.537086	3057.575618	1963.162221	1662.728099	1520.087044	1390.034819	1858.270171	2413.434057	1691.785102	2123.65413	1454.476098	1732.660119	1351.658056	1825.543168	1718.216563	1783.43078	1663.243762	1217.219333	1614.34023	1486.899466	1344.403418	1719.817709	1738.114415	1669.068067	1984.2981	1798.894754	2158.232511	1750.439515	1523.762459	1431.865647	2123.285859	1614.449315	1561.330039	1365.303338	1647.448091	1979.358319	2345.372171	2244.532943	2254.290962	1796.496954	1853.752851	1817.420232	1566.516956	2243.172009	1306.129458	1512.560933	1785.388784
592.mp3	1573.804173	1849.859551	2631.860662	1697.998698	1124.511721	1815.59982	2144.110748	1907.510588	1286.260072	2210.102518	1467.01968	1609.269777	1847.125324	1605.024826	1796.142485	1810.370454	2894.363067	2367.669096	1295.884048	1834.37315	2656.51742	2059.659867	1960.705503	1328.919152	2616.252318	1972.531542	1748.535215	1595.13714	1927.967856	1715.494808	1544.822777	1596.239898	3295.987542	1793.235445	1854.153212	1811.691423	2647.526215	2113.544307	1865.736666	1448.224984	2014.838077	2030.310099	1705.985986	1384.812245	2926.209355	1983.75238	1798.157738	1708.93351	1834.803717
594.mp3	3156.403322	3555.592805	2869.540431	2601.817836	1739.599676	2089.500459	1969.969641	2730.659577	1668.034123	1658.606904	1506.850759	1455.240829	4706.05088	1682.086617	3504.862852	2883.410562	3364.306601	2916.094265	2366.387937	3868.724645	2115.698204	2057.195206	4085.19172	2115.074766	4331.544452	2991.494844	2141.754492	3352.444559	3531.635541	3365.003084	2262.046772	1907.060046	1749.473915	2725.511535	2044.172421	1652.638327	1611.357362	2208.562224	1832.942563	1315.216388	1832.392019	1852.090937	1851.911745	1627.691737	3218.463819	2226.012578	2038.254586	1872.048151	2620.09753
597.mp3	2524.475116	2057.337906	2308.078473	1964.354995	2325.067549	1499.960144	1813.370127	2478.789409	2555.067844	1957.332676	1756.989024	1414.129806	1927.054206	4348.317892	2022.78548	2175.6254	2761.008227	1542.32029	2977.13744	1305.243174	2702.024483	1302.000411	1811.36785	1834.383229	3044.863267	1584.667904	2521.133674	1518.466909	2936.549116	2895.909512	2395.179745	1874.559272	3859.070916	4127.727232	1615.181012	3157.488408	2150.945958	3192.582012	2039.018116	2963.844929	2099.935304	2446.006477	2083.215384	2396.058348	2076.750991	2132.569301	1861.008141	1969.4752	2686.429966
598.mp3	1759.948655	3761.322802	1579.936293	2203.505649	2732.408066	1600.900883	3821.153405	2906.836773	2721.992672	2241.953892	1960.111211	1854.925904	4179.262336	4932.632189	3466.034296	2060.38758	1954.464328	2489.560283	1654.821283	4201.300728	1534.491106	1522.02223	1496.021182	2125.366517	3072.048817	2030.908964	2623.228678	3477.912792	1760.499876	4209.34555	3926.864725	4041.921578	2150.264009	1521.26408	4296.703539	4095.838477	4509.413283	3790.769555	1851.12496	1909.276884	2410.005295	4222.43383	3764.315103	2931.402477	2149.299627	4247.996818	2231.940071	2952.876258	2336.600181
600.mp3	963.2755728	1403.430253	4783.148218	2511.133738	1224.048938	1128.228711	1551.198379	2832.15592	1544.121751	976.172135	2010.73143	1811.799525	3574.907828	1614.420315	3294.119339	1291.346998	4953.175414	2320.736933	1389.797355	1297.587647	1428.540998	3441.133075	2523.002204	2059.26571	1585.432307	1366.870151	3517.565687	1913.737767	1314.601607	1301.125616	5046.420355	3192.512272	2771.516756	3276.65965	1201.950118	4053.180805	1711.781304	2517.801371	1738.434244	2977.866381	2989.25134	1942.916711	1231.763306	1426.198525	4849.68567	3097.645441	2466.036131	1422.686298	1579.604312
605.mp3	1775.425075	3045.004646	2217.566736	2861.873594	1294.602565	3310.188598	2366.77074	2686.477339	1153.980003	2707.75862	2701.929707	2568.840727	3124.118551	3472.251317	2510.71891	4364.12311	4095.689001	3222.001994	4039.754682	4305.296554	4428.559115	4357.374522	3458.537537	3404.013084	4261.709762	3269.502049	3652.985962	2900.928772	2504.659692	2816.364308	3276.603726	2739.133181	2618.798008	2683.962692	3011.086697	2975.30158	2589.400993	3022.397396	2984.467921	2748.295413	2403.864466	2637.32073	3003.679141	2119.687932	3405.296724	3234.980525	3439.785146	2570.672854	4365.963842
606.mp3	1594.286722	1680.043727	1645.036484	1824.090501	1811.78878	1545.406111	1539.405505	1189.427267	1659.4471	1703.258694	1909.896949	1137.130576	1392.965575	1805.65927	1936.891032	1809.994608	2180.097078	2052.811324	2108.657072	1762.10191	1477.149819	1813.729141	1808.407584	1525.739796	1980.925212	2367.973989	3346.076727	2758.333982	1540.533778	1835.632146	1745.269912	1929.587552	1888.455589	2041.821417	2907.069913	3249.591927	1792.636939	1764.818964	1962.232981	1893.039425	2037.005066	2687.306004	3172.532736	2897.299941	4002.866815	4067.343221	4296.524947	2180.873557	1993.601689
607.mp3	1632.942684	2010.698035	2170.567883	1843.418663	3129.336046	1613.470348	2448.588462	2099.000209	1623.411903	2671.196932	1499.851021	2215.326287	1650.687494	1735.823408	1933.973705	1908.985175	1731.503467	1911.375869	1704.400398	1307.713353	2074.340826	1801.522738	1570.413254	1844.7913	1626.134297	2187.284659	2272.311614	1910.825598	1779.604728	2353.034188	1535.062544	2470.102149	1861.812678	1692.250969	2064.184852	1629.776108	2683.019362	2384.052129	1799.485495	1831.638515	1659.511257	3005.015714	2301.725644	2447.884825	1898.367512	1638.50242	2843.214126	1866.521685	2487.610202
608.mp3	1161.514245	916.8287541	906.8053369	1144.844709	1049.122837	1181.474866	941.5148724	982.0355584	908.7864433	914.6096864	884.2858866	1113.235593	1038.894611	1181.309568	1284.690137	1149.035209	1027.234266	911.7646785	856.4758773	977.1320175	905.3974909	942.9214205	942.2566374	986.2531878	912.3585769	935.0463516	900.1737644	1100.177695	1062.348371	1152.76207	1268.061977	1154.354991	971.0149289	919.1400234	886.5357082	958.3730906	892.7023444	908.5849225	1228.945711	1148.84382	1372.817674	910.6045851	920.9336272	933.857787	901.8707187	953.2805922	925.5000421	928.1120583	1073.670317
609.mp3	3186.027481	3329.701361	2262.298168	1903.521148	2109.916506	3498.616568	3598.428633	2479.456817	2854.747719	3467.377801	1804.697129	3672.969082	2687.838544	2140.462619	2823.703183	2443.36272	3307.52115	3614.608543	3652.498767	1764.589673	2532.424399	1753.530303	3506.4813	2583.700536	2626.198018	2701.954267	1860.71133	3590.443242	3437.182591	2529.362628	1862.00406	2420.217423	2820.678138	3711.234961	2281.000438	2899.247421	3657.405188	2330.141872	3348.471817	2568.790262	1737.491673	2382.272811	2472.208668	3229.42258	3876.355956	3607.00179	2328.604517	2424.113033	2316.214059
610.mp3	1094.230085	1033.400508	1134.842413	988.3004677	1100.356029	915.1383094	3826.696152	1004.118883	1092.263096	980.8112922	1097.936101	952.866473	893.8998368	1033.947619	3881.95381	1086.953914	1268.792436	1011.150611	1112.214119	1061.616035	1121.754895	1066.289454	4010.674894	964.366648	909.3183347	952.0574679	1050.999516	945.0201151	1068.05588	931.1928311	4103.964401	689.3397565	1032.672284	928.479143	1015.648278	753.5725552	981.5427674	925.7291934	4147.812928	813.9642049	1064.631553	980.2062069	1040.961729	876.1404399	941.467848	1054.677425	3888.792401	958.1188463	898.856007
611.mp3	2979.845204	2941.531135	2918.569238	2640.108219	2668.304021	2369.220803	2478.998702	2348.179055	2456.047576	2359.366669	2638.580841	2322.910094	2266.526015	2163.707692	2196.18721	2132.637762	2079.881943	2106.084479	2032.318212	2016.995209	2739.958539	2556.16376	3163.931328	3040.373142	2644.192468	2791.302496	2673.532336	2657.559551	2547.119505	2733.349604	2492.816854	2255.497323	2269.285403	2427.635228	2314.156522	2356.356101	2323.426206	2185.212428	2167.360342	2129.465279	2110.440734	2052.230584	1698.948021	1575.991067	1496.696688	1494.531495	1696.882497	1624.036759	1645.447994
612.mp3	2676.956894	2418.685214	2321.72793	2335.949621	2509.848776	2492.138627	2673.221505	2761.857959	2817.618539	3066.510319	2592.59645	2703.339489	2615.095437	2170.823294	2719.215462	2685.42387	2668.263037	2745.388419	2606.909829	2624.859177	2396.396034	2303.305666	2197.457184	2255.964455	2311.143982	2279.523127	2339.967886	2516.106281	2542.143787	2326.453237	2360.468301	2685.761626	2455.911792	2577.452043	2513.182313	2419.665146	2668.625967	2521.468019	3025.258983	2548.073585	2826.363063	2765.855692	2882.682549	2509.335537	2828.300097	2643.682846	3135.098482	2918.319906	2994.121443
613.mp3	2104.137192	2183.317155	2390.044148	2370.437425	2601.706399	2605.156971	2254.305197	2088.483847	2299.702308	2224.102653	2133.992827	2331.551537	2247.159752	2255.058333	2162.388404	2090.711358	2242.184709	2235.892786	2101.061449	2165.518589	2334.853731	2715.47419	2163.461201	2391.348458	2383.43944	2339.508987	3305.05094	2758.053973	2414.727532	2118.409674	2204.357449	2982.063252	2694.235551	2495.409932	2475.418885	2051.057252	2067.461788	2837.874059	2313.92011	2386.360131	2511.957656	2453.476773	2283.818831	2427.446926	3039.852272	2872.392421	2596.01242	2336.152305	2538.481167
614.mp3	3035.229353	2566.771812	2941.496392	3029.492742	2796.652656	2748.610087	2308.20662	2920.591884	2315.767046	2083.763646	2449.180541	2312.355992	2778.254312	2817.286084	2897.644067	2667.781306	2749.204568	2909.078836	2800.279897	2365.318104	3220.208858	2552.622924	2626.342956	3251.899333	3753.488775	2739.671676	1987.533863	1409.863021	1187.566179	911.1393594	851.4583938	776.9408882	4018.197722	2499.266852	3192.580711	1509.2523	4374.046348	1855.34401	2639.584783	3180.062696	1071.607128	893.2872205	804.8344924	958.3041967	853.5948097	3646.5321	4578.270036	4721.436402	2831.674151
615.mp3	4406.90662	1856.430694	4710.557791	3220.627879	1314.113905	1875.565335	2400.478807	2853.083824	2999.971216	2003.83322	2373.333284	1656.464629	2653.183222	3284.558242	3118.914041	3084.943628	1457.611478	2739.710949	2434.889038	1893.63767	2896.817469	4038.928895	3499.402164	1771.156251	1180.990468	1875.16505	3706.461565	4741.468361	2989.706126	3731.066669	1955.591623	1575.759564	2064.718884	2113.781154	3121.885158	978.1418359	3724.266263	2014.009539	1663.056424	1477.063099	2952.3489	1605.56514	2470.379641	1669.18151	2283.735762	1484.440905	2567.519491	1933.076357	1787.619491
616.mp3	2334.894544	1337.965731	1879.389558	1865.368087	1779.823948	1775.487151	2635.904517	2216.826861	2315.495735	2840.166508	1181.398783	4571.015259	905.3521069	2409.73629	1244.289569	1497.453841	2526.476041	1178.448256	1914.674401	1625.543063	2312.428618	1509.244032	1638.155525	2311.180213	2239.516269	1229.607423	1962.56843	2718.153464	3266.141586	1310.742328	3533.39042	2968.525169	910.3614265	768.9313303	842.930682	1134.118428	1022.762788	1343.293082	3902.275285	3570.843395	2602.055212	3046.525471	2044.645861	2513.069	2089.668138	2019.997244	1810.917523	2506.679769	3230.275316
617.mp3	3524.960224	5016.118954	4213.42542	5332.479789	3606.274834	4166.713041	3604.445848	4725.477575	3246.841239	3521.075669	2863.986616	4579.654407	3914.823843	4257.841203	4418.790653	3390.642179	4284.985562	3668.160226	4368.558188	4337.329139	4997.211768	3108.406898	3018.569086	3658.674798	5247.377206	3818.054654	3453.190126	4467.78935	4228.747058	3571.783535	3820.746932	3453.253101	3094.597273	4245.085848	3245.258644	3071.557485	3815.559725	3493.497896	3665.261851	2942.762482	3688.096038	4525.775616	4326.340954	4419.506252	4091.912161	4292.053739	4803.081249	4932.881093	4544.90417
620.mp3	1745.811271	3237.112832	1170.163958	1647.339022	5336.595352	2815.997063	1934.40493	3919.768568	4499.504917	3511.253908	2472.999558	1881.606953	3594.581545	2803.026649	1263.462784	2094.038254	2138.260007	2302.846637	3807.217557	3208.494907	2666.481629	2392.222211	3509.278864	3905.801622	2050.892974	1379.550844	2143.940248	2038.722011	1513.127773	1785.223871	2424.345328	5138.498553	2741.284762	2384.830039	3613.808141	3477.384377	2668.182545	2386.878201	2095.821899	3272.716633	2621.99113	1563.79974	2472.772946	2350.139677	2430.245439	3692.100807	3278.619933	2560.30697	2919.304406
621.mp3	2256.138335	2375.467974	2688.256608	2350.666979	1939.414676	1752.582512	1517.286017	1915.236627	2853.707808	2647.113132	2144.293646	2213.496571	2063.353349	1858.231232	1702.451148	2453.924116	2105.902067	2053.610389	1892.962425	1785.615229	2112.927514	2496.085131	2874.312121	2489.55418	1957.759987	2738.835734	3423.717989	2330.410049	3063.624853	1787.227909	1939.775603	2422.244234	2055.400637	3013.071665	2288.625411	2195.120327	1951.563234	2399.0603	2079.199645	1999.211491	1797.154989	2424.23785	2759.011238	2487.64344	1741.47967	1745.873202	2438.180206	2196.689286	1833.18161
622.mp3	1522.458214	3513.713757	1303.054175	1752.300944	3467.142452	1779.576577	1901.568186	2196.588661	1970.998103	3291.956898	1811.064772	2242.900229	1602.628273	3359.805368	1088.523191	1255.244162	1307.951923	1706.033214	1195.590391	1617.949439	2065.589661	1237.174762	1851.892917	830.2593813	2056.436556	3591.125771	1388.49479	1327.035415	895.311465	1225.58332	1182.185907	1202.860219	1750.230823	921.8305878	1435.183557	1020.161501	1591.152182	3164.567977	2752.146789	1738.638619	1135.207616	1421.241943	2237.149089	2348.609458	2351.579707	1805.337703	1394.629041	1262.263512	1335.499002
623.mp3	1927.868563	1813.238964	2287.121668	1989.299008	1833.758185	2526.583865	1626.523899	1959.334284	2539.42169	1714.320926	1821.142903	1995.824651	1949.87631	1854.942668	2461.38226	1753.953535	2176.94486	2128.347535	2350.650085	1980.750392	2645.836942	1605.079114	2117.568972	1730.409492	2199.230648	2042.41514	1903.619266	1769.082742	1928.590293	1777.375418	2133.732959	2316.30615	2398.550053	2257.66794	2810.18682	2502.263742	1936.085324	2274.041229	2187.703656	1595.421123	2172.073533	2355.455659	2365.186186	2151.04912	2173.294811	1759.38681	2002.622804	2009.373712	1976.953983
625.mp3	1731.179687	1284.318934	1664.614864	2476.426929	2588.254426	3900.417476	1517.747974	1766.22283	1359.833662	1559.020129	1441.045986	1925.239906	2521.455374	2593.112741	1430.481373	1965.033001	1502.063072	1114.322635	1033.377732	2091.696257	1586.761285	2144.940819	1171.692248	1768.437065	1522.75786	1731.871007	1348.514909	2040.578297	1922.95529	1328.848703	1640.441752	846.1283206	1004.446339	870.3718595	755.9308976	1243.350542	1871.590788	1420.490758	1559.125667	1575.161959	1303.788615	1402.473717	982.9958109	1934.567696	1211.598286	1050.83414	2268.021499	882.9811572	1339.822402
628.mp3	1153.376706	1140.786002	1422.396671	830.8316628	784.6559141	1450.412648	1113.667887	1032.528239	1059.709514	1073.368943	971.7838164	1059.723238	828.3643746	1331.149893	1172.038171	1188.902516	994.0382368	1695.531082	890.4564422	1286.865412	732.6762033	1741.007734	1625.37226	1029.302625	867.2640629	1215.868218	878.30483	1072.632135	1197.220468	1257.607708	764.2190988	1259.921972	1311.245743	2778.427126	1870.358215	1226.48336	1082.51272	2164.318152	1595.036878	1382.238622	2075.371264	3012.535892	1305.223565	1068.890346	1536.261493	2881.05294	2263.172065	2234.84906	2672.513383
629.mp3	3252.723852	3723.03134	3682.456183	4802.868816	3260.3083	3202.334501	4822.754289	3462.828462	3058.736579	3794.662183	3787.811512	2567.76013	3500.990762	4308.25955	4632.148022	2851.022614	4645.295428	3062.341532	3859.26093	3938.943956	4262.500601	3474.234298	3452.797717	2756.59186	3892.325084	3826.054275	4819.273683	4006.175802	3849.591486	3659.076904	2808.422583	3684.12207	2926.542104	4716.261314	4063.5295	3697.772878	3875.06807	3002.752128	3440.524075	3833.753612	2932.450313	4093.037999	3779.759428	3514.87664	3755.172723	3416.084229	2519.539886	2839.62691	4642.437739
631.mp3	3721.316499	3015.656412	4333.922832	3633.969736	3990.067185	4296.314334	4306.180436	4026.453856	3903.52202	4772.491051	3117.609437	3244.139728	4390.00753	4081.332877	3433.618517	4025.345766	4371.895862	3540.543783	3663.278836	4431.078542	3291.635626	3564.131797	3971.166204	3193.153275	4717.731683	4518.072019	3311.448265	3294.020166	3888.41126	3372.517056	3827.303846	4227.531969	2970.816538	3301.15846	4252.826207	3973.216632	2761.668775	3695.490717	3766.595834	2935.893574	3680.381408	4058.617931	4360.777183	4360.943012	2787.783315	3420.728746	3556.21019	4239.475244	3875.314986
632.mp3	3521.746778	2108.867692	3218.697399	3278.656949	2405.251066	3248.836899	3029.882471	3073.339999	1728.698391	2103.452151	3566.665175	2310.369345	3571.445347	4369.724873	3988.75036	2875.498094	2413.881685	1934.893999	3318.689245	3816.666147	3605.460443	4566.81675	2421.661003	2644.663924	2841.708994	3524.738801	3992.712885	4353.659177	2700.277659	3138.296381	3459.330425	2907.719374	3007.298183	3399.800037	3457.811085	3382.96035	3198.889202	3834.382074	3304.778126	4113.704312	2602.311361	2124.899953	3796.452763	4346.525225	2557.160439	4757.017492	2812.857174	2959.027208	2608.131805
634.mp3	4316.295861	3100.072983	3496.642339	4375.724863	2982.462499	4723.612643	2603.748232	3327.534414	3012.836987	2793.162656	3173.302788	4015.31605	3124.171111	2171.512952	2390.607461	3117.339445	2840.204361	4013.62091	2894.930213	2293.302054	1726.591065	1850.187521	3300.939171	1192.316871	975.4231478	3243.727017	3680.226941	4116.537715	3085.208348	2783.0837	2752.70685	2108.60243	5001.985185	2858.133423	2761.678484	2374.022281	3364.849774	4040.463819	4040.776936	2427.58146	2356.650593	2644.09853	4658.136352	2810.192677	2893.946991	2381.60297	3866.84886	4663.520981	3616.877257
635.mp3	3407.228179	3059.969722	4957.828753	2999.937229	3788.162207	4026.113198	3706.793621	3357.54449	3323.338352	3318.676894	3355.274547	2893.726796	2959.9854	4090.834911	3929.221988	3540.718692	3355.401814	3576.020176	4071.014405	4615.120242	4413.219501	3409.358776	3452.597559	4440.638073	4262.63435	4472.178485	4098.990381	4763.2125	3182.579732	3733.093284	2461.485297	4542.981641	3271.380482	3824.6039	4269.525847	5254.055437	3018.831705	3254.554544	1886.72529	1600.59983	1717.185246	1333.87641	1332.655086	1010.158581	3648.389002	4054.203875	3428.897752	4692.04773	3947.06892
637.mp3	592.7071489	527.599225	509.1966965	530.4505029	522.5588387	640.6490297	476.4270143	595.5458652	499.2337327	445.5461	545.3850857	561.0793148	588.3709389	580.0849679	548.4855213	373.6470021	498.3803675	504.5695679	502.5152037	656.3645925	671.0855451	563.4556862	398.9442448	532.0558826	480.8831714	542.0740105	481.2402684	808.2218878	505.186551	526.8720306	457.9510561	500.2087585	561.1040152	551.2681756	544.1844868	509.0261446	503.1758943	413.9096621	572.2431621	596.4464404	548.6805487	689.3391532	511.3476561	447.3499717	575.7065478	539.1462756	596.390167	679.0237301	654.9039689
638.mp3	441.4524925	439.7427391	430.3407976	385.1867936	470.6720996	399.5858274	427.3954604	469.690429	423.1274349	445.4446495	441.2969887	453.2606991	401.4701632	438.2550153	441.7797974	453.2569351	448.6588052	439.132026	440.1980964	494.2959946	471.4847374	471.7229397	457.8289691	411.2224478	464.3160261	412.3226244	425.3105875	466.1347728	462.9777872	419.0753753	418.1443998	443.8922488	466.2462317	390.841343	407.9886375	376.4462279	413.9496776	428.4463883	478.5202733	466.516796	464.4736438	416.9178479	414.8624113	441.9854151	467.0652751	431.1638366	371.1947555	392.301847	479.9780124
639.mp3	3535.581692	4043.195853	4925.07568	4846.139756	3981.907639	4538.649438	4018.591325	3831.13967	4185.16021	4006.562134	3039.64217	3753.148081	3851.171657	3824.698983	2827.057609	4120.341442	3609.202135	3987.346517	2608.297826	4494.737255	3609.726312	4257.375631	4111.289708	3987.023799	3792.079322	3914.803545	4087.423842	5184.904193	2882.919586	3825.103871	4085.749829	3866.886789	3636.087556	3904.719865	4096.563408	4265.803749	3667.336249	3946.284559	4123.87391	2490.770363	3786.233151	3736.041273	3569.348897	4075.508172	3512.970868	4109.390554	3705.013221	4137.80702	4136.027443
640.mp3	3795.660346	2726.193495	3299.942988	2839.378907	3209.585879	3556.348387	2560.507155	3238.381287	2519.120944	4076.365499	3416.339977	2788.110119	3207.445764	2855.755456	4013.127173	2992.361362	1583.104172	3823.549634	2891.017504	5017.228019	3346.986973	4032.47212	3676.19681	3607.217892	3177.597213	2670.691282	3060.91016	3700.598671	4473.658692	2446.585558	3699.990153	2367.869998	2916.779382	2630.742704	3541.213032	2632.655095	2989.439873	3096.565677	3003.327178	2902.200231	2979.668536	3280.903532	5113.44019	4886.303827	3067.196465	1951.155848	1631.894775	4523.053424	5542.669318
643.mp3	3670.592423	3989.711339	4039.407592	4116.759634	3829.951984	4388.139738	3995.243068	4165.986851	4876.305952	4791.77532	4499.434658	3991.781739	4171.190083	4364.435544	3844.497405	3607.66612	4040.987123	3596.146386	3839.407951	2232.690791	2926.037635	2825.410472	2661.585264	2755.537096	3434.754706	3524.4278	3817.885615	3766.0293	1963.493019	1822.29775	1900.990788	2179.137646	2294.44719	2331.864083	2911.048542	2670.082087	2711.814182	1873.561449	2318.69155	2824.476447	2502.031814	3355.861897	4661.200795	5433.61894	2010.241395	1764.614689	2366.658728	1847.447536	2379.373074
644.mp3	4848.637722	2931.574457	2357.413628	4172.507538	2523.483365	2659.945988	4511.826222	2095.019714	2352.354106	3038.895039	2874.271816	3564.171051	5231.346222	2463.520418	3702.114526	3733.63514	2441.75758	3196.402445	4928.803288	2912.311524	3919.085513	3542.787329	3826.940219	3198.341623	4777.952384	4175.306625	4766.768066	3656.329352	3905.949998	4474.873803	4134.108577	2469.525473	2841.02811	4276.809934	3557.135617	3841.33816	4259.987923	3715.230813	2865.438785	3515.431468	3050.786604	3205.228901	4153.74097	2897.974408	4490.708016	4603.802504	3811.160554	3083.425452	4227.279414
645.mp3	2444.340402	2184.035358	3358.691348	4175.267197	2190.257488	3758.541013	1822.260831	2031.645693	4249.906807	2784.219656	3466.713543	2546.751037	2612.663178	4166.859721	2063.85009	4086.028827	2167.303122	2187.217139	3810.267504	2707.123248	2582.416443	2321.579063	2272.789445	3468.412897	2065.176329	3756.991816	2242.406165	2332.397476	2767.148693	2245.080448	2605.201781	2546.749808	2123.42141	2763.467531	2139.684857	2154.019868	2203.038251	1708.498782	3493.93758	2765.516252	2757.438988	2416.48092	2938.901963	2488.1455	2369.16668	2400.364725	2299.373978	2246.939085	2174.513208
646.mp3	329.0311583	554.6078133	347.8793662	410.0813857	578.7891951	221.3191788	386.5102237	406.1627689	721.3088127	348.9527238	647.56498	626.8686786	472.1892702	643.3653991	468.7964659	600.0327383	586.022173	531.325768	695.8553956	384.3575868	462.9706379	318.1376109	473.9661196	295.4240938	755.8326422	780.201748	484.3713061	617.295915	441.322342	638.8716965	458.0376018	404.9607966	476.8597846	503.1285399	544.9966693	402.438024	999.7452063	278.259548	551.0572841	528.3638396	850.3002104	1108.920312	386.768563	479.774372	449.1402001	644.1746093	625.7690503	302.4385531	514.9388564
647.mp3	3457.939291	2909.481063	2120.426831	1862.009294	3754.623637	1144.152016	1893.737709	2845.636274	1338.131207	1157.549168	2273.717877	3431.716971	2999.320484	1524.434946	3237.857926	3125.473249	2858.900577	4005.310768	3314.554802	3029.650521	3465.618663	2875.472114	3625.617576	3898.130607	3210.540908	3802.954695	3927.816849	2898.104655	3056.445084	2934.779729	3263.232782	2933.898941	2949.204626	3137.146354	3839.230206	2867.555441	3104.955615	3131.818327	3988.830848	3344.656207	3396.185799	3977.216573	3377.818551	3336.892764	3414.741204	4190.288469	3294.142083	3473.644103	3620.125635
648.mp3	3930.165836	1315.560327	1479.384973	1841.04642	1329.606329	1445.388878	2096.855702	1473.553185	1320.408931	1930.46737	1536.192433	1577.238453	2818.912581	1651.071451	1157.277044	1895.572947	1464.532886	1299.168053	2933.080889	1021.741091	1233.19682	2883.248994	1514.580959	1923.110028	2221.212291	1081.342045	1347.908697	2690.899489	1176.586705	2216.892031	4146.742908	1489.012604	1336.549657	2090.980598	1796.985408	1578.356501	2359.871497	1226.508814	1785.886407	1993.69144	1820.23583	1698.228612	3252.955735	887.7257161	1379.211261	2188.239399	1543.500697	1556.854465	2802.838737
649.mp3	4887.909844	4119.549082	3122.160994	4141.703206	3936.354993	2814.261146	2994.586055	3298.723951	3405.975686	3114.519519	2308.135673	3580.559116	4389.025165	3459.400434	3087.73953	2928.117352	3129.862721	2832.527913	2691.555876	3007.272481	4897.631549	3437.836684	2902.17431	2732.889949	3799.623146	1927.942617	3013.306098	2583.288567	3229.156545	3288.967707	3080.396613	2593.049334	3600.91855	3754.633192	4535.770256	3687.250947	3474.735558	3626.244685	2498.833323	3326.557204	4839.478521	4860.01688	3588.703136	4115.081238	4403.227048	4456.649262	3599.51836	4097.519397	4207.567133
650.mp3	4265.37286	4265.814737	4028.546257	4140.613205	4027.158755	4116.656437	3564.519608	3693.121965	3855.252728	3881.478555	3936.425128	4036.830849	3974.104472	3224.195795	3908.228853	4264.112223	3787.291323	3815.947546	2906.286849	3532.449607	3603.547882	3569.433986	3488.47945	3419.656355	3998.668481	3996.977298	3731.138957	3879.522315	3923.390972	2855.098791	3567.261499	4124.039632	3980.539627	3994.103235	4359.488714	4317.944876	4182.821361	4761.691125	4457.147628	4346.30799	4137.764559	4387.467757	3946.110037	4030.528983	3958.295075	2861.875348	3111.287909	3240.776752	2789.278508
651.mp3	2747.369459	2036.424426	4505.315677	3498.490079	3626.260641	2355.812048	3230.986014	2833.026216	3056.514001	3791.003491	3138.43765	4415.630743	3794.141046	3964.136037	2864.068301	2951.536427	3118.343937	3267.0022	3389.446484	3165.522711	3115.87027	2415.432153	3632.698729	2636.769147	3085.844108	3518.032843	3009.983419	2409.417522	2830.438417	4495.590205	3144.60372	2941.488643	2917.080236	3947.247077	4170.833901	3093.53839	2921.086807	2565.321665	2283.618085	2857.04636	1961.694531	2768.550779	2114.595078	3775.191433	3473.056674	2589.809835	3748.899851	2072.680579	2792.526077
652.mp3	2250.387659	3104.989808	2399.227866	2454.958929	2734.798418	3754.865982	3337.497842	2886.441589	2586.710738	3602.079696	3275.354249	3117.815162	3263.60328	1631.595374	3569.039792	2047.34631	3663.542551	2770.965787	3600.965653	1006.467103	3677.507705	2086.103046	1977.566113	2457.288278	2676.880278	3012.67884	2080.783725	2133.443077	4181.564789	2638.196323	4123.742077	4384.060923	3944.648746	3376.034731	3971.741693	4608.448103	4575.225971	4246.774122	4458.047133	3322.86334	3150.259744	3318.382931	3125.785561	3412.707848	2743.22995	2794.997477	2033.059783	2310.08636	3465.057907
653.mp3	4289.265764	4037.335902	3774.291722	4097.921144	4104.765307	3634.285028	2541.7341	5815.914131	2266.578188	4113.120148	4209.160392	4512.079271	4780.134038	4881.57085	4503.508498	4058.461897	3981.402797	4027.273233	2811.43568	4755.598053	4261.104664	4307.340708	3853.085452	3717.758229	3881.221952	3194.985495	3775.721184	2675.33848	4850.361195	2270.818307	4757.14411	3892.610674	2036.119197	4403.529559	4490.856025	4446.230552	3726.57979	3167.608638	3927.761529	3987.25993	4491.832235	4286.429133	3561.547753	3956.917787	3000.557794	3604.867796	2580.954947	5844.865866	4129.926277
654.mp3	4270.20831	3876.674264	3471.145633	3162.646798	5852.402326	4716.060719	4978.650036	5202.347464	3965.963146	4757.68978	5473.865886	4584.418109	5659.900756	5169.999513	4897.980804	4103.344357	6199.384673	4342.446067	4721.968879	5203.076173	4517.651148	5864.031042	5146.821292	4916.280678	4616.609494	4853.225278	4995.331726	5150.696624	4764.864656	5565.44747	4134.108273	5398.921059	5458.583826	5001.774059	5670.703174	5568.340284	3212.849589	4912.449588	4573.996256	5680.288083	5342.722869	5453.695296	4950.651656	5104.164818	5506.199961	3878.289319	5088.584968	4472.356577	4145.232092
656.mp3	661.9195751	812.7250237	789.7512699	795.9618183	629.360935	997.0479068	767.7389461	710.4395617	602.9345618	662.9533759	701.4866034	747.741452	633.118228	732.7605004	843.1741293	617.1147267	829.6228495	948.3574447	833.239807	741.9450568	619.6647945	801.4518424	891.5518843	574.9631443	819.9688862	683.1202016	628.1266602	614.2924524	716.0074557	604.7248073	602.7113221	808.9286503	1044.257583	760.4799137	751.8841928	590.7297936	585.5906993	642.2107313	694.5226836	626.8891027	733.3901897	711.7517246	513.9675173	743.7860734	727.1888641	852.1270791	745.8366898	553.3296471	826.7541138
657.mp3	2888.775017	2450.750883	3695.358725	2412.035143	3016.016772	4127.059802	3473.997076	2972.625195	3615.051551	3797.292671	3394.173054	2588.77868	2523.843642	3595.936648	2773.226977	2999.508599	3242.645771	2310.257064	2395.534972	3054.404983	3296.430353	2930.440038	2611.126647	2475.970385	2506.76097	3180.506831	3040.346816	3897.477232	4288.171878	2982.597716	2505.039351	2920.013263	2840.898812	3118.55989	2302.846848	3968.312239	3220.002437	3905.856276	2567.102633	2066.60568	2371.089804	2469.306695	3096.478427	4103.80921	2780.587031	2152.711889	2074.213699	2038.722238	2709.656055
658.mp3	2329.397367	2214.157719	4568.13155	2131.849005	2834.359233	2373.934856	2320.774129	3173.093767	4221.292126	2935.480468	2887.696416	3320.795725	2806.717404	2343.277702	2359.717566	4581.857991	2372.446402	2664.802905	1934.159865	2620.406923	3549.889878	3820.30106	1991.241508	3706.372902	3329.165846	2843.154073	2429.150185	2196.052284	4378.553714	2176.463046	2474.445394	2307.289778	2724.713334	3705.19543	3774.339444	2705.803205	2912.673446	3419.177942	2850.888417	2477.735288	2413.722952	4548.599896	2412.857522	2486.262141	2433.431991	2616.390846	4039.840919	3286.197002	2342.248448
660.mp3	1570.201947	1506.486117	2121.187191	1520.575172	1656.469898	1732.657818	1610.991459	1519.501421	1364.930962	2052.804255	1386.835789	1476.709246	1686.002952	1477.169872	1475.798826	1639.661929	1647.407338	1585.971451	1573.12927	1716.845597	1711.308598	1431.517362	1464.808809	1535.702902	1629.708524	1779.895386	1900.595309	1507.408536	1379.436913	1434.253988	2036.686515	1617.171051	1493.667232	1491.297757	1381.647435	1454.899929	1443.003204	1405.726297	1637.929435	1556.35966	1771.96172	1646.235998	1219.736896	1332.398632	1338.369822	1682.958864	1539.62764	1439.826177	1371.822158
661.mp3	3280.385504	3612.39723	3363.391137	3440.170443	3447.020742	3217.603524	3007.660084	3386.17448	3487.929451	3376.66116	3420.297504	3297.891969	2793.138375	3432.155223	3670.442599	3605.067449	3292.694217	2742.774566	2959.23159	2813.519541	3254.081985	3243.879079	3114.145324	3438.866553	3642.078272	3419.867124	3342.262112	3689.620492	3618.736434	3823.423242	3841.486414	4130.989051	3899.224005	3861.206012	4097.884681	3694.78751	4090.659552	4262.27876	4033.010432	3765.783686	3879.811	3992.533099	3744.595466	3922.06432	3996.428139	3839.788843	3615.260632	3330.653763	3253.752676
662.mp3	1390.39437	1982.996459	1683.616629	1406.485151	1964.85147	2238.036774	1113.08957	1967.232861	2125.590363	2781.056781	2573.935721	2031.083364	1027.420696	2892.03704	1227.620937	1108.317081	1807.798888	1740.240224	2161.781732	1452.084173	3049.217729	2385.479651	2498.298522	1279.68823	2302.57363	1850.82668	2374.822841	1451.700226	1643.462005	1830.81644	1735.36313	2003.495365	1152.807069	3105.728776	1585.429924	3145.803676	2126.736517	2428.249551	1580.845475	3426.116088	1538.525265	1750.976915	1771.063179	2067.009494	1283.246787	1414.197036	1812.877655	1939.093353	1755.91443
663.mp3	3408.630418	4625.556361	4334.977992	2645.479605	4269.666398	4105.611467	1955.049373	2647.623215	4169.223484	5008.394301	4644.172419	3799.646486	4200.179936	4829.972592	3707.305781	4699.984541	4759.444515	3819.668529	4665.182992	4165.122493	2444.8438	2906.468939	2108.612525	3382.96303	3297.382184	3454.176056	2869.681459	4656.550245	4217.024212	4420.804005	3943.574011	4577.25135	3985.619079	5579.006373	2729.696597	3852.081937	3610.756675	1548.817962	2290.488291	2226.101026	3059.309501	3522.32458	3139.147664	3957.542862	3608.113231	4888.579765	4260.566762	4542.768293	3450.262924
664.mp3	3001.186016	4521.740865	4025.599741	3779.697278	3373.651352	4085.085713	3404.027639	3728.960843	3957.996339	3528.66245	2816.698486	4243.563282	3629.197256	4477.350462	3570.264989	3107.613317	3774.695931	3919.847148	4442.915231	3713.735595	4795.540724	3616.220049	4006.719996	4019.628299	3567.765256	4217.373812	4146.785672	2880.230229	3427.999495	3629.568081	4351.757149	3582.956829	3524.542879	3440.669858	3549.997476	4186.745347	3907.107292	4328.519069	3226.609583	3264.318786	4341.899147	3991.086433	3832.887285	2890.15163	3948.267299	3958.29634	4045.504024	3951.385041	3453.229522
665.mp3	2140.444346	2109.196005	1776.241389	2478.318847	2725.783292	1583.494655	1889.429735	2164.95594	2725.6353	1843.267117	1714.805592	1926.903764	2384.404384	2181.835165	1830.698524	1747.996078	2749.620371	2452.145492	2755.448621	2096.319228	1870.637721	1875.826276	1711.69144	1584.892599	1720.897488	1767.221577	1859.257211	1986.590469	2628.876538	2887.318253	2999.248399	2928.13098	4163.370878	2428.786146	1856.091235	2000.982707	1967.171142	1451.271421	1291.592903	1304.210746	1409.479675	1653.557999	902.6922971	1143.467343	1405.061964	1681.790315	1523.425647	1814.195482	1664.050634
666.mp3	3588.547624	2302.782836	2427.731807	3510.912013	4576.447114	4510.021109	1896.14927	1686.789917	1145.257579	3102.6332	3232.2786	2308.877946	3094.491602	914.7295069	4430.655467	3485.485019	2469.944567	2481.428902	2521.050803	2294.053709	3554.731696	2229.648025	2250.121392	3810.692597	3368.42103	2751.582807	1984.912155	2155.097841	1598.329785	3914.395529	3435.107518	1945.452363	2618.190471	1736.19949	4453.179458	3689.915002	3489.20644	2275.113416	1839.696015	3855.683803	2681.802462	1527.38922	2069.564953	4239.734565	4532.759906	1340.651016	1696.923247	1225.543123	2316.41339
667.mp3	2286.711947	1900.88738	2215.330796	2403.049021	1762.153304	1572.000603	2500.56568	1898.739	2004.534733	2483.995475	1973.287973	1898.879826	1534.875491	3190.383627	2512.810072	4407.001566	2831.05763	1420.718712	1443.180666	1966.727044	2227.57487	2785.287082	2013.949375	2125.492037	2507.500951	2062.066628	2155.137287	2649.505672	1835.009028	2981.637529	1787.667664	2025.628607	2270.974547	2008.900516	3929.838514	2094.730991	2231.753927	2047.963726	2305.609253	2903.658083	2083.639544	4019.22057	2027.288525	2728.378158	3386.640915	2207.973839	2560.159727	1798.784336	2603.307101
668.mp3	1449.551528	1908.658766	1773.736815	2151.154295	2942.877287	1689.843937	1917.126744	2407.588006	1506.776426	3989.321634	3241.43935	1705.598608	2949.493373	4104.117675	1356.318403	3857.162185	3208.784057	1348.797276	3137.183861	4061.909686	1424.116379	1583.292712	2784.766351	1723.424176	1342.458611	3375.714366	2511.239237	4096.209851	3028.419758	2524.402945	4674.99134	1957.244285	3233.197125	4022.883787	3018.926848	3606.628432	3105.088193	2186.358599	1501.213822	1635.79673	1557.730102	1570.858287	1494.695341	1855.899091	1580.531556	1755.326884	2879.694529	1457.828484	1648.373005
671.mp3	1121.356236	1282.950419	1264.741135	1259.880751	1039.133532	2096.388284	1903.702063	1919.194042	1009.274963	1048.75075	1389.828565	2767.485207	2530.944366	2287.950609	2514.647077	1450.351798	1770.237038	1209.212859	765.1158512	740.7204163	1528.424806	1093.290796	790.7770993	877.2847848	899.1455623	742.0661595	781.3900444	1307.867341	3705.386331	1523.12542	1293.825598	1123.575414	840.5425153	760.4118758	654.7395258	1547.604546	1326.131685	979.2454035	1238.711055	975.1632581	1019.814362	1620.08017	1050.932997	787.9014092	963.8709839	931.4283628	2118.352323	1808.712569	1500.309409
672.mp3	1453.024502	2375.74762	2138.627957	1520.542221	1141.146596	962.190629	1394.721758	2055.998682	1270.400458	2085.524594	4056.435279	1919.739098	2396.816697	1439.787881	2257.752538	858.1115635	2961.357926	1327.278483	1135.225981	1049.059626	1630.277508	2532.206368	3079.827379	3604.306916	1799.703343	2024.730323	1095.556575	2009.368801	2409.370751	1094.161409	1150.223115	2587.376642	811.4351505	2635.580143	3753.864722	1881.530493	2806.57455	444.5403597	546.0885814	502.7093596	2473.099261	604.7929663	329.1595544	800.5605743	387.6414303	293.7871444	501.4582079	469.7590704	417.681265
673.mp3	3822.926365	3996.802747	4563.853979	2930.875112	3190.765767	2987.155841	2614.935945	4161.940211	4325.160599	3850.100966	3962.484828	4087.518685	4390.668084	3509.501991	3836.517704	3701.5076	4136.487331	4110.561504	3918.262156	4111.690103	3750.68002	3317.999125	4114.443393	3509.958117	4128.989024	4053.438949	4477.107861	3780.995052	4200.214947	4732.570185	4517.265951	4319.709084	3652.540899	4381.623121	4344.764932	4930.214814	3853.503199	4753.043872	4727.465798	3971.308897	4682.04162	3092.788833	3742.971317	3853.713798	3065.933447	4033.876054	4079.098556	4143.883557	4758.454569
674.mp3	1449.199482	1441.644948	2260.262622	2409.705969	1361.701643	1203.914242	1252.583582	2002.237347	2579.323465	1167.856128	1497.027307	1406.957634	1575.928574	2518.84705	1960.738893	1627.452682	1522.652563	2521.574556	3536.326152	1736.090802	1673.808276	1159.330658	1990.658353	2678.400688	1821.116606	1904.273301	1040.720962	1870.593939	2134.463775	1893.245472	1723.934584	1889.813324	2234.572115	3944.382541	1508.555564	2067.926985	1268.47517	2234.337276	2325.590957	1877.43071	1669.567711	1198.653388	2014.319332	2273.938586	2072.519158	1513.904767	1284.954705	1966.39268	2112.585983
675.mp3	2961.582205	2900.303199	1884.235207	1650.901573	2005.046172	1759.178885	2580.861588	3787.039369	4770.923149	4829.259172	3530.520934	2446.963385	1365.550936	1927.79345	1788.645721	2494.273606	2901.884005	1715.683064	1439.354304	1002.561615	1250.209284	2179.433458	2734.821316	2665.332861	2393.795332	2071.959797	1682.920126	1562.275306	2408.992079	2131.614657	2555.950997	3164.625895	2167.200975	2514.33725	1572.531736	3910.227434	2601.784835	2653.830093	1421.667979	2438.196949	2839.343063	2783.311915	2367.700826	4863.967336	2588.940067	4235.197726	4548.029006	2306.927163	1961.615257
676.mp3	3338.42326	2912.907195	2720.425715	3762.694566	3494.787781	2820.022441	2824.507053	3727.942105	3734.848811	2655.811368	3898.578047	4001.922556	2919.668015	2366.64992	2978.867753	3179.718978	2452.560342	3136.766653	3112.897866	2973.866136	2928.777799	3378.318888	2927.426221	2358.22856	3030.917499	3963.296176	2817.602079	3754.051841	3380.10914	3055.032628	4685.086682	2654.589085	4119.709451	2632.568149	3858.519578	2943.982203	3559.146167	4277.851136	2972.091444	3432.982906	3829.736621	2477.046314	2711.108548	2440.527724	2879.828965	3877.377065	2338.191993	3377.886324	3796.759327
677.mp3	2298.144537	1734.980418	2496.464643	2063.457801	2434.512779	4170.60641	1968.777611	3947.119599	3927.062612	2061.513702	2302.543799	2380.644778	2696.212038	2484.492528	2630.023598	4888.670112	3091.997344	2762.376144	2321.903259	2772.28508	3134.316144	2871.318255	2927.036737	4481.401579	4253.373856	2992.303173	4938.145333	3159.071414	3306.234491	2229.696235	3463.464077	3338.128084	3066.67255	3147.101491	3161.017332	3108.493186	3536.375134	4301.673903	3421.958091	4683.301038	4726.372338	2941.188535	3096.524893	2888.286329	3200.904335	2745.463988	3172.979298	4908.681331	3059.797096
681.mp3	3756.555241	3548.396605	3887.712461	3778.357856	4076.071793	3025.684626	4265.815604	4617.016294	2782.653741	2091.55257	3861.602317	2266.17476	2393.650032	3021.52902	2973.331343	2065.223044	2754.025589	3478.916886	3673.209057	2608.4416	2161.573435	4267.524734	2139.233451	2362.775357	3838.666678	2935.613966	2332.769357	1863.938898	4472.752694	3389.867491	4529.869908	3711.125412	3749.978788	3161.697691	3647.490928	3877.327088	2544.118365	4125.174225	3054.559682	2110.979377	2364.205796	2878.910783	4195.855078	3126.718986	4197.873564	3315.936112	2629.555865	2589.336845	1947.544028
682.mp3	1861.847088	3186.628805	3409.631455	3328.061405	4164.933349	3783.588807	4466.317119	1432.972819	1617.746467	1605.903226	1521.907784	1561.042608	1116.755992	2159.166284	1320.08174	1254.619067	972.9103017	2401.632233	2158.437195	2063.185291	3728.259541	3241.152203	2149.579882	1210.044041	1370.702511	1502.532408	1898.866188	1455.990796	2081.301897	2345.417475	3120.129238	4529.831684	4460.990147	2612.146805	1756.630595	1332.688474	1440.752459	1238.262861	2380.989595	1269.843045	1233.211976	1263.294489	1548.22738	2012.63696	1631.963319	1886.904151	2642.016128	3197.280192	3082.492346
684.mp3	831.3304094	863.1655746	851.0367404	768.044224	777.4324304	1161.594418	1364.877547	2556.512761	970.2684696	2216.988667	2406.807733	2303.118576	1736.611342	1051.479475	1049.587243	858.9277169	944.3383392	1098.022683	815.847371	823.3084693	851.9645929	1162.607883	957.4566854	1571.40842	1347.998159	2713.354499	1720.599211	1975.388297	1040.772248	1635.207663	1492.823829	2321.862759	1490.856867	1694.11466	1428.426564	1350.796827	1044.227573	2884.380462	1065.931774	3395.749461	1458.029285	1033.025369	926.5135428	738.3682324	1253.989646	689.5195182	1028.925698	964.259768	962.3444376
685.mp3	1438.789945	1353.034249	1297.66247	1865.518963	1639.220945	2209.553161	1133.207451	1826.019506	1916.267013	1651.846226	1727.757554	1544.091616	1521.996551	1677.885618	2036.416283	1806.632731	1299.566372	1221.241745	1459.744824	1438.977296	1786.112762	1860.873487	1743.504842	1556.325852	942.8050279	908.3832733	1414.896996	1719.681431	1569.416579	1047.157236	1214.899513	1432.359303	1040.360302	1084.189097	1482.794523	1631.140611	1290.963232	1350.724977	1181.322314	1563.819608	827.6102814	1743.54522	1219.421394	1430.821084	1422.915925	1222.413233	1258.380776	1079.789318	998.6717458
686.mp3	1304.425957	1440.166302	2592.513731	2742.712616	2990.690073	1065.719766	1325.360832	1191.827792	1207.647043	1704.790256	1539.711455	1412.069809	1422.675746	2889.753739	1431.387616	1292.152675	1339.75962	1239.399589	1094.979535	1475.911294	2110.028398	1451.452606	1293.178542	1885.48001	1535.70115	1526.452302	1513.77344	1216.233751	1224.307026	1157.868049	1841.1312	1080.484726	1139.279875	1360.367617	1061.878605	1091.509735	1631.307813	1726.803981	1545.706043	1565.314466	1138.680146	2762.128301	1178.503455	1450.788128	1295.952828	1713.41835	1360.947016	1898.03831	1512.610788
687.mp3	4242.800979	2125.081989	3697.861593	2796.236435	2212.5818	2267.041503	3631.006958	2871.121971	2263.679311	3972.580533	3995.321057	2248.179328	2255.995975	1442.23913	2618.676448	2901.769485	2934.382221	2855.999362	3408.426528	2146.958855	2737.348034	2565.750548	2622.931482	3743.331083	2995.621648	3584.473634	2582.067191	4723.398781	2794.119767	2492.929298	2399.301422	4189.692873	3461.681309	3211.087723	4010.321694	3827.287729	3911.134809	3893.133328	3068.773557	2885.663342	3994.656483	2806.301581	3163.170613	3038.493737	3023.23717	2753.070996	3718.255136	3166.768315	3108.315562
688.mp3	1256.881477	1624.905979	1808.7236	1407.693913	1256.268809	1376.285325	829.2660182	596.3254327	1260.811165	1484.019188	1405.02327	1392.774886	1316.858535	1463.339945	1705.180265	2281.251909	1653.323153	1324.641085	1359.77055	946.188627	782.0496107	602.5179058	1347.491761	1798.500447	1821.149275	1800.600403	1513.496518	1494.023767	1228.743952	989.9287554	936.4712732	1738.594603	1753.144413	1756.163107	1365.135956	1553.835787	1620.391481	1468.989553	1238.399507	1631.776079	2138.694815	1779.453223	1344.72759	1394.007825	1372.862485	1308.126926	1339.369696	1092.392704	1614.8448
689.mp3	3186.059046	3372.886529	1913.277827	2833.081414	3510.095387	3366.72016	2060.587155	3516.47847	2808.799005	3095.16593	3920.202108	3294.084348	2245.670611	3618.310234	2930.350645	3117.324814	3996.816223	3236.654938	3451.277117	2504.600184	2449.758677	3423.250685	2437.935915	3130.816111	3745.455296	2494.378342	2605.423919	3966.563377	2985.999076	2432.475001	3851.609868	2848.999735	3349.254797	4001.385135	3391.729963	2991.789437	1886.955885	2987.228196	3635.63658	2064.285448	2834.368724	3603.637361	3137.28536	3186.623928	3564.818385	2626.417062	2174.783891	4097.088868	3034.941999
690.mp3	1369.120449	2474.060018	2726.908818	2718.265457	2598.872036	2977.648078	2098.217865	1776.195793	2157.139807	2180.861804	2997.816189	1750.684086	2699.873447	2930.139449	2686.395902	2871.148801	2017.355327	2249.184871	1893.393041	1867.591463	2325.185755	1572.608656	2738.062325	2907.319127	1054.926624	2917.843776	1667.914674	2259.969058	2981.994444	3115.935854	1823.300828	1517.169356	2426.920942	3100.32614	2230.739364	2306.993023	2519.489396	1966.067634	1759.457629	1479.042325	2503.619336	2743.22469	3116.217522	2464.304233	2768.665016	2951.43364	2725.880298	3680.166505	2872.022834
691.mp3	2001.807814	3414.939043	3609.446585	4087.742483	3124.007042	3514.260704	2327.866353	1761.875382	4441.224008	2311.447793	2523.678398	2607.042029	3134.022451	3900.530099	2448.83657	4254.765759	4074.903443	2937.638936	4790.411724	1058.744138	1037.05699	2400.28081	4417.802806	3623.228556	1714.477092	2439.86073	2377.478457	3579.853522	4035.270873	2372.786304	1430.33132	2335.60115	1948.394524	4395.476365	2191.10817	1709.211128	1350.091015	2683.524833	4360.384985	2181.630609	1665.980539	2818.057631	2645.765807	2384.757055	2469.535994	1990.761418	4140.837573	2297.185502	2983.128944
692.mp3	4515.539577	4588.010109	3998.137627	4730.32645	4000.910818	3643.880232	2863.086353	3906.57709	2795.227059	3266.457418	3671.086712	3895.578235	3544.064683	3413.607494	2691.050245	3552.650938	3602.308392	3809.002782	3173.349887	3519.690471	3158.880926	3480.731716	3265.656383	3577.669688	4546.154795	3679.341849	3957.232733	4498.994076	4633.737578	3609.019505	3720.168567	5134.027997	4170.811712	4632.403664	3875.929694	3314.760082	4021.418185	3528.497129	3776.849987	4377.369759	4904.942645	4502.263904	5119.184235	4481.980578	4403.235372	4023.160968	3728.293268	4240.665228	3898.91085
693.mp3	2710.526046	3048.914096	2170.724685	2670.414465	2519.148399	2413.838149	2610.8986	4005.919122	3870.094714	3231.785693	3329.362814	3174.183736	3560.395147	3569.668603	3273.119376	3737.697024	4712.351791	4721.46879	4797.534377	4735.475529	4672.073444	4932.545195	4610.745964	3804.584162	3726.73864	3641.738024	3134.917703	3492.723991	3908.253747	3461.570325	3093.50426	3436.602037	2280.249721	1580.612683	1340.054641	1475.951597	2409.254872	2033.159411	2895.764401	3368.760658	3550.372996	1726.154909	2221.370795	2581.184559	2866.353309	2023.217406	2223.994018	4334.297294	1921.584209
695.mp3	3112.303578	2655.312929	2540.32495	2793.088261	3105.482285	2807.453622	3483.937762	3254.513157	4365.031637	2797.525052	2952.485352	3083.143999	2861.896616	2718.526548	2700.472444	2817.529106	3545.089723	2833.984296	3326.8226	2893.469097	2952.076685	2701.025858	2836.765183	3741.568126	3188.520769	3524.566516	2479.594761	4203.940612	3337.230324	2424.754205	3168.219994	2586.933877	2275.633869	2588.536205	2675.903265	2564.81212	2592.737425	2233.027009	3288.360301	3859.623818	3061.199465	3120.582899	2859.448829	3042.258397	2446.403476	2527.678964	2887.758283	2742.806009	2737.058834
696.mp3	1128.588559	2789.105615	2624.949392	2493.55931	1629.255465	1286.592049	752.069144	682.9226978	510.0523637	489.9421859	1919.452143	2854.370512	3512.052151	2075.569656	359.7410785	1615.778715	3605.368037	2562.964702	560.7346657	581.3227379	427.6320429	481.6340338	360.0704493	1160.572722	2420.122213	959.2505008	614.3448398	572.7268781	1269.784567	3447.725235	3596.610644	959.324086	510.6486646	491.2415132	524.8959402	510.1440052	2635.236688	697.0026655	2371.606626	3045.369333	3004.677362	3488.948634	2659.217563	1984.996489	1911.626286	2581.474164	3544.060869	2965.858018	2547.419032
697.mp3	1504.369328	3827.591908	2182.557232	1891.292637	4052.657033	1912.685442	2714.283721	3844.067634	2934.719841	2441.555814	3448.416448	1822.110503	4083.578459	2541.021356	2746.758105	3769.809676	1922.232503	2795.674388	4023.593141	2643.77635	4417.256477	3327.49497	1946.055467	3897.791489	2563.994145	2393.382129	2120.110411	3029.484077	2488.014915	3523.566112	1270.751358	4337.715923	1837.494801	1730.310983	3931.459425	1815.578509	2696.041309	2006.070698	2590.725592	2043.708163	2467.744652	1533.965013	3896.804477	1788.198809	2678.608119	3687.762379	3324.611391	3292.412744	3473.627195
698.mp3	3852.274815	1750.33546	3185.268091	1760.729699	3916.896795	2538.997014	2444.864869	1511.462256	1691.318353	3483.2922	1674.040513	863.6280969	1825.551809	1229.942483	2132.412299	2609.717728	2821.216892	2722.613138	2381.141773	3476.801229	2165.182046	2615.778887	2470.720827	2095.437596	1250.183162	1195.722367	2136.541508	1184.9969	1418.697636	1042.555918	3951.590104	2957.371795	3363.05908	2645.148151	2422.026016	3119.095263	2221.260809	1613.920066	1656.211719	2830.800864	3695.743526	2257.609371	3191.637421	1349.557331	2347.292344	1959.224245	3922.818288	3752.055333	985.2036774
699.mp3	3065.985616	2233.382859	2247.774665	2029.69755	2455.302276	4690.602068	3407.048605	3429.093477	2722.282007	4184.130172	4103.469605	3912.828658	1055.702437	4360.956545	2528.621254	2245.412519	3553.269903	3103.474018	2522.00291	2339.891407	1594.313116	1982.146201	4705.958935	3583.689664	3208.352526	2716.982369	3518.886756	3283.487762	3519.802064	5109.001885	4010.161968	2980.746231	2156.063137	3832.473463	2850.689082	2400.356726	2377.63999	1663.121857	1596.01057	3975.343743	3012.812489	2973.688451	2525.469379	2192.130271	2717.236254	3048.500312	5310.80597	4132.810518	3541.198543
700.mp3	1787.080721	3129.124586	3504.323817	3336.070362	4674.671999	3372.337698	4111.251315	3753.398967	3770.301438	3713.691222	3269.138859	3393.577242	1561.740509	3437.755622	2140.788274	3185.112841	3664.554693	3502.435628	3536.03649	4166.293561	3393.692728	2076.215673	3073.651646	1941.455869	1497.790179	2299.164221	3605.995842	3528.862738	3621.710197	3482.135161	3645.366537	3651.258788	3897.206167	3161.747809	2013.123943	1767.373602	1777.523848	4336.955489	2495.832798	3397.810157	3729.925562	3507.038322	2166.345929	1831.520647	3166.103194	5018.60061	2494.363921	1666.598376	1817.473684
702.mp3	3924.173974	3668.031029	5266.805339	4817.182683	5306.143867	3065.025306	3699.389039	4618.373739	3343.564411	3949.225343	4255.068283	4205.761799	4040.129502	3380.9288	3741.002589	3305.548943	3722.271038	4286.596428	3823.473452	3056.849149	3606.921703	3512.896451	4938.594824	2985.096353	2783.569692	3491.810968	4135.313073	3309.688193	4790.064718	3430.299975	2946.876564	3635.645111	3604.3364	3303.477539	3648.81023	2827.063062	5078.497407	4012.893804	3746.10413	2651.739901	4415.629821	3718.613812	5017.473113	3825.394968	3502.342489	3495.228052	4030.377326	3198.996491	3588.135339
703.mp3	4347.664491	3533.036283	1851.207856	2677.166201	2878.311647	3275.627321	2362.770539	3822.627464	3080.278076	4514.077011	3440.562468	3661.38024	2734.252791	2073.62583	2401.945169	2285.066867	3385.293978	3317.712068	2671.190897	2750.482955	3305.915435	2852.422298	2583.746836	1668.700509	3840.530448	5063.213698	5415.745258	2561.254531	3349.192079	2734.444706	3528.091502	4524.080039	3240.327223	3086.06606	2175.223135	3836.486465	2798.852108	3631.318535	2401.31069	5180.798255	3246.497996	3094.379571	2578.353761	2747.235411	4204.120717	3086.33531	3735.292229	2493.1762	3721.398274
704.mp3	1507.603941	1466.437868	1711.695939	1455.632647	1623.828576	1480.395174	1648.001372	1798.820283	1564.906024	1476.528311	1737.320616	1399.311315	1741.88877	1324.116043	1895.566057	1603.808754	1460.336419	1515.138908	1969.329294	1447.556066	1641.782878	1473.682641	1517.660988	1455.149991	1557.65205	1448.53527	1529.792363	1509.048763	1421.010017	1314.699348	2093.813948	1660.187588	1279.586201	1314.807474	1603.221773	1515.678929	1597.832548	1559.000095	1479.368627	1453.893486	1500.268163	2360.774482	2860.447196	2533.593991	2430.317259	2364.229045	3159.166431	2264.493938	1939.995892
706.mp3	3580.173477	2947.196284	2608.920666	2678.587736	2389.001546	2563.183454	1842.629411	2759.33537	1990.12887	2596.628851	2367.089471	4509.89301	2394.643514	3646.76966	3012.163242	2071.759733	3807.890696	1438.150673	1930.99419	2246.015558	4269.070007	2410.418341	3819.030892	2907.827323	2617.759118	3210.299385	2951.307909	4039.753214	2024.580478	2271.11797	2149.365387	2698.03093	2476.727736	3927.493309	2698.172298	1577.782227	2221.047692	2142.465997	2050.242548	2486.689916	2163.846776	1647.508981	1885.881456	3452.690007	3506.485185	1676.82493	3866.676993	2172.010734	1943.136203
707.mp3	1269.434975	1363.099785	1407.223216	1473.45984	1384.248648	1366.796367	1457.967526	1608.865396	2307.236972	2183.38211	2249.185861	2062.273045	2015.498959	2059.279631	4262.766864	2599.831098	2425.743849	2689.384258	2799.123244	2439.186444	2070.102558	2785.256155	2692.670397	2217.608778	2573.873595	2687.193421	2255.28168	2450.046968	2563.115559	2482.573313	1401.159269	1701.132326	1462.970971	1453.090214	1435.179058	1371.836209	1270.165858	1354.142591	1231.520585	1082.058319	1360.634922	1136.801966	1140.138934	1175.563017	1240.513186	1180.358682	1230.634683	1202.555356	1270.25356
708.mp3	4720.478675	5164.56479	4423.769694	4491.861503	5065.205624	5158.506305	5397.760898	4517.702725	5040.427746	5479.820129	5564.1709	6013.748054	5653.97396	6420.13584	6063.196821	6387.301391	166.6284709	1045.119826	1339.421795	1307.407327	4217.903416	1431.916972	1723.340221	4108.363262	330.3467824	278.5338858	754.0264352	176.3163668	276.4775313	139.7566244	156.1268279	214.2957027	3057.522166	6351.193099	5307.480435	5405.890935	5406.450187	5023.824352	5236.630294	5551.851354	5439.814329	5170.294955	5997.981122	6166.671736	5147.715698	5566.570788	4842.029856	4851.386672	5233.845077
709.mp3	1686.994932	1797.361165	2463.508528	2381.973244	1777.227394	2252.356918	1705.060233	1657.945999	2252.361244	1861.099103	3384.218692	2904.157528	1384.488924	1892.30058	1615.560271	2570.485656	2294.122489	1927.506026	2457.786308	1965.39975	1662.843052	2200.593275	2376.616614	3365.674075	2620.197732	1885.34718	1825.140654	1879.515656	2290.905434	2193.415795	1834.530536	2946.336362	2187.73651	2348.894	2658.177794	2425.196803	2662.20431	2472.749966	2965.839627	2618.710761	2694.11107	2482.459851	2377.2858	2457.941685	2695.55443	2555.786417	2904.304768	2523.694575	2639.099114
710.mp3	3631.029274	2096.809767	2335.955686	3193.06897	3234.334078	2965.700619	2712.398422	2975.427337	2602.836248	2714.247819	2342.637077	2532.711196	2568.45769	2866.605178	2616.537846	3395.546659	3129.3753	2783.423993	2968.128198	2766.069914	2200.642124	3194.505927	2419.305957	2966.589309	2967.264372	3112.353363	3376.480748	3475.549038	3073.454916	3245.092532	3261.185051	3246.5188	3470.235763	3407.650249	2375.989285	2158.384524	2452.534372	2971.522264	3438.273052	2956.564647	3261.978582	2287.937591	3346.447247	3018.17507	3609.067727	3289.932694	3167.694114	3011.262743	3210.751473
711.mp3	840.7099802	1399.102599	2535.415239	1203.961297	1859.778479	2523.493102	1318.50832	2522.768615	1388.760978	1837.338826	3192.050091	2175.495169	2913.890564	3979.011963	1281.690579	1844.01454	2314.219979	1334.079384	1747.880575	2319.596809	1269.826996	1889.998605	1735.596974	2457.952555	2473.365209	1886.907391	3246.142904	3907.219708	876.1024816	1590.26084	2374.71251	1220.175511	2242.856827	2720.998239	1239.764704	2023.108192	1361.759775	1989.738873	2452.796686	1591.950137	2824.825095	3816.992493	994.3708136	913.1440151	2216.762154	875.5632038	2077.246334	2716.244812	1154.341243
712.mp3	2780.490687	4880.315468	1104.088039	2786.423626	1618.286444	1557.07484	1075.651923	1627.576844	2903.543611	3092.421051	1589.782692	3215.445003	1652.360474	1610.040932	914.5789057	1484.466973	2413.000648	2764.182982	1257.11534	2422.338202	1766.273908	1348.301363	881.2911497	862.1595317	1672.835259	1285.857611	880.7319496	2387.376653	1423.714005	3988.909981	919.3714475	2864.635638	1573.736999	1711.24489	1034.969902	2889.415351	1714.484631	1489.811847	1083.822672	2795.522267	1366.313324	4463.248707	1014.744608	2281.012363	1612.493069	4409.561338	814.576937	3350.97423	1095.992116
713.mp3	2775.627833	3456.576871	2760.673265	3794.689439	4635.095494	2305.164109	2565.61621	1998.375367	4199.420328	2496.031387	3449.161736	3353.972774	3245.754486	3107.905679	2211.998691	2733.288884	3098.416861	2391.166904	2402.612809	2898.253991	2749.407909	3362.234815	3697.203805	3396.136743	2442.878892	3938.341957	2157.791268	2521.969661	3094.220179	2548.212822	3234.025735	3556.706166	2625.754588	3023.201917	2908.412773	2110.964838	2583.465154	2623.960762	1842.544385	2855.716619	3460.666558	2133.823736	3054.932544	3235.611671	2272.867251	2321.503559	2893.11141	2627.370027	2528.612035
714.mp3	3915.513499	4205.629745	4299.678008	3287.850424	3464.197583	4556.807204	4607.227392	4635.419114	961.9180051	3019.283467	4819.598564	2488.007526	2968.516796	3135.583806	2307.716726	2758.982594	2948.273562	2002.462383	1878.33363	2955.864962	2318.826517	4068.59892	3149.013967	2625.88279	2735.424145	2826.318427	2068.671823	2654.907938	2891.614986	2450.538711	2883.082714	3174.997207	1975.521264	2200.036709	2305.855511	1717.87798	2736.632661	1429.66592	2441.7143	2056.471462	1651.697395	1496.377668	2306.040994	2679.630552	2991.354431	2805.112215	2610.812408	1704.545814	2223.2164
715.mp3	526.7245644	450.1126558	591.3306392	454.6930838	458.3376546	543.5292124	414.4266862	527.5669426	498.4014424	413.1398338	500.1388164	587.6296795	607.7597507	390.6001357	595.4907422	469.6392046	405.7570049	451.6586189	500.7153641	414.646241	540.9025456	571.2907449	439.0780547	595.9126712	369.0353697	521.8554878	486.5041594	434.460243	488.914197	559.0679315	614.4419632	418.5774187	641.6506899	513.5601874	402.4911454	459.0843527	523.9037598	410.7603626	530.0347747	567.1815989	431.6032916	595.5237174	549.7779496	591.8389252	529.20145	462.0305292	507.684731	443.7074525	434.2628105
717.mp3	2510.872623	2339.083437	2589.885333	2695.252451	3102.582235	3964.363642	2103.318545	1921.825221	2244.131815	2978.478915	2573.429405	2493.148999	2162.114264	2947.145619	2547.629932	2848.547129	3200.530189	4656.594513	2159.021155	1935.600812	3592.375951	3524.640173	3488.607884	2231.189583	2512.057221	3085.026314	2435.286019	2119.440065	2792.09379	3490.448588	2968.213995	2605.864408	2576.909793	1686.544236	4037.032714	3956.47409	1534.102725	5403.577111	2275.799239	2567.838264	1644.073024	2040.806817	2523.495467	3742.260346	2151.496999	3489.444265	4675.735173	3713.66258	2316.453427
718.mp3	4351.622135	2756.299094	3873.72922	2160.955563	3105.894917	2637.946055	3026.141677	3644.516332	2859.836937	3170.942545	3157.645329	4043.602513	3427.979079	2456.60624	3873.938923	2631.451518	4653.829482	2938.204394	3379.927933	2813.573278	3749.934233	2148.231037	2236.565907	3762.056696	2658.075043	2863.064951	2447.661162	2213.660395	3638.008782	3713.756814	3649.022833	2649.713227	3275.735517	2156.362934	3773.006844	3316.068693	3325.835506	2964.756151	3077.637673	4148.022991	3246.384684	2916.552078	2630.637895	2760.028217	3092.756877	3536.849878	3334.3663	4066.705532	3179.445363
719.mp3	3668.475574	4326.459059	2693.862333	2989.396785	4647.59364	2781.045323	3776.799243	4979.044795	3404.3346	4700.203212	4667.7571	4114.530561	4466.840078	2663.352996	3152.153209	2713.472663	3601.985521	4632.363227	3599.805178	3397.070743	3872.445438	3657.067242	2800.652023	4240.995319	4235.436938	3285.676637	3766.188011	4096.689298	4320.672521	3761.649322	4320.501458	3733.358843	2554.501233	2515.287035	3987.978667	4594.827554	3709.918761	3760.306579	3122.566149	4580.148905	4130.533798	3297.460765	4955.811861	4211.50279	3991.063007	4625.927474	4207.981003	3474.165365	3927.782207
721.mp3	2267.80402	4273.457365	2324.44316	1981.674051	2372.551422	1150.868475	1222.854548	795.5352824	1188.69379	2020.574098	1319.725438	961.1280689	1332.737689	1232.49983	1096.94017	3034.434772	2904.430843	3143.213335	4103.079743	2724.245749	4913.213766	3992.429369	3051.816738	4069.882576	3724.20228	3085.596007	1758.605935	2465.035268	1714.455537	2019.996772	1270.35512	1737.872269	4456.824899	3653.106242	3111.042782	2644.521535	2236.517265	2932.742253	1603.121272	1526.861784	1595.507112	1539.838771	4996.559479	1642.1755	1735.570593	1271.123736	2249.445502	4787.189162	4242.438557
722.mp3	4257.569951	4999.56509	2870.792682	4419.335568	3029.278916	1342.171347	4525.503776	2344.706463	1127.948096	3795.42934	3581.582584	3595.719741	3776.342762	4405.311928	3035.609012	3598.457517	3940.052558	4260.104539	4061.236399	5334.650368	3633.600754	2222.824102	3950.35094	3774.773035	3926.651636	4349.856745	4444.177066	4615.731223	4695.051547	3870.79721	4060.741034	2881.018149	4278.78159	3453.785077	4608.221765	3881.777843	5213.051759	4398.697839	2784.844303	3983.604833	3830.134282	4158.148484	3889.776623	3160.576413	3079.553799	4016.323848	4619.753325	4793.08174	4973.080329
723.mp3	3141.708847	845.4788902	3048.139726	4220.634224	3129.349136	1141.731784	1782.6875	1578.116404	1044.592759	4971.836779	1004.959362	2066.929384	1719.945793	2408.392249	1250.781748	2561.758985	3878.009696	1498.871156	5129.977376	1427.824032	2597.968662	1431.23066	2069.929956	5038.149596	1450.927048	2965.087547	1219.228607	3462.319446	1352.134574	1730.609388	2523.047705	1544.143753	5127.864662	1386.158233	1797.240547	1380.223686	3489.736586	1202.133592	1653.818155	3980.040009	1610.469887	4208.096201	1244.419933	2277.037147	3460.068457	1557.430682	5052.090484	1166.568223	2889.721502
724.mp3	3191.578954	3444.430894	3059.768152	3355.655866	4338.876661	3495.663748	3279.45166	4181.250636	3683.428238	3816.924195	3152.088116	3543.27883	3426.797223	3774.793256	3986.169636	4155.958401	3377.623963	3856.667153	3290.367004	2673.691785	3175.66563	3720.468935	3923.028048	3681.310625	4311.159191	3282.676346	3302.411293	3228.008762	3296.839314	3136.870674	3560.627651	4020.954661	4022.711001	4360.59589	3968.26268	4074.747788	3630.288042	4177.580459	4600.465518	3854.052894	3089.408977	2612.881874	4076.20491	4008.068157	3512.238983	3027.94954	2802.042675	2645.182789	2993.564465
725.mp3	4170.878163	4123.473581	4174.512949	3409.295741	3554.427161	4807.160991	3700.473415	3505.909686	2957.66915	4541.435146	3862.258876	4255.02893	3932.265601	4652.216157	4287.989985	5032.587567	4151.337693	3972.655317	4067.048366	4332.245928	2096.101529	4316.363757	3473.112112	4811.978311	4949.307771	4665.544344	4546.369282	3437.464052	4957.044557	2259.211872	3214.332388	5088.13641	5063.116295	3975.274986	1687.524849	3615.93671	3771.571688	4045.14031	4542.50855	4485.729789	3583.682854	4661.147844	3384.33549	4997.076654	3741.109736	4010.322788	3451.815778	3434.266318	3709.396225
726.mp3	1581.529529	1764.003141	2056.445273	1904.45017	2277.395178	1919.113607	1432.398121	1686.363992	1493.714229	1724.063922	1680.02087	1888.813764	1569.732656	1914.099508	1745.843743	1520.362075	1644.590173	1674.771927	1751.07484	1290.547127	1678.541347	1726.869073	1808.955263	1819.597466	1311.740412	2267.624503	1946.012651	2646.512164	2225.764563	1561.302094	1494.222241	1825.584363	1418.021402	1456.724232	1288.26301	1874.892592	1571.857619	1508.087943	1449.119018	2093.893449	1411.45489	1601.528326	1629.562063	1678.981885	2110.208833	1687.427473	1900.670572	1468.226433	1876.696413
727.mp3	573.1382234	516.4797115	557.7098322	599.196907	470.4623705	573.6870421	523.3991981	497.9742566	489.582586	477.1028628	542.6071616	486.4846613	560.3706794	479.7542081	572.1315325	519.4775526	497.873053	492.3365951	506.6624819	575.6943646	472.8016401	524.7338877	489.5288342	498.8187618	490.1713956	470.4498767	536.9640152	506.3628978	473.4874993	562.2324331	519.2262972	538.0225876	497.6789001	485.1787238	473.0906977	549.978302	513.2515515	468.9459461	571.1643635	520.4359417	533.545115	549.76352	639.6174889	1712.608138	569.6371217	633.6164881	692.128948	507.7504429	602.3737529
728.mp3	3049.259701	2641.360999	3070.675208	1672.117407	1869.856959	1706.624044	1848.63169	1421.630593	1609.528657	1710.43831	2433.682478	2960.899456	2856.343746	1700.720047	1959.587152	2135.740757	1906.22322	1369.103817	1945.331269	1649.760659	1722.078889	2560.237022	3147.474772	3844.007784	2093.613269	2153.483891	2028.147914	2651.577082	2120.151742	2423.919745	2084.686261	2769.452764	2153.528763	3480.344404	1986.7923	2009.315448	1976.56382	2506.209711	2360.130669	2279.688436	2575.612174	2964.523267	3295.165145	2082.217156	2213.361749	2473.042539	2260.470425	2079.722085	2345.835366
729.mp3	3420.165772	3716.68674	2581.671516	3332.109203	3351.458859	2977.218887	2977.580406	3447.025682	4165.102407	3788.038907	4126.305456	3060.55855	3560.514315	3006.120953	3343.847347	3403.592219	3615.320038	3408.463099	3776.977344	3461.301409	2933.857157	2456.83437	1472.572863	3252.166861	1948.991009	1398.247106	4799.726512	2215.50365	1821.668507	3096.617224	2077.911261	1945.572857	2128.918602	2417.223186	2880.684238	2646.191943	2818.958108	1846.895393	2413.219455	2596.140755	2265.549407	3034.443672	2673.815826	1956.522621	2319.126928	3579.6558	1718.407739	2415.333422	2544.644683
730.mp3	2764.030383	4400.951455	2363.648552	4112.473527	3857.489222	4087.131775	3673.082751	3752.7682	3354.632766	2761.969098	3250.24498	4226.542358	4513.017963	2966.494411	3227.532999	3594.678295	4021.287646	4466.162911	3175.182701	3667.396184	3551.669217	4007.301813	3709.781239	2938.095918	3960.66621	3864.868222	3859.388389	4539.760009	5073.472078	3786.44162	4044.589434	3836.519486	3000.633356	3873.605124	3520.669812	3788.349685	3913.873112	4012.747013	3821.157925	3882.753492	4002.446712	3623.906496	3682.063989	3934.431099	4543.336637	3897.019619	2861.984526	2924.523519	4093.965952
731.mp3	3570.905744	1817.402618	1349.141125	4422.566182	2210.631997	4162.346567	3971.964209	4582.503848	3447.722151	4301.169992	4543.209464	4572.686501	4628.258938	4210.760521	4294.841912	4598.649491	4489.24454	5199.718762	4332.797734	4556.043488	4481.372629	4463.291995	4181.566596	4628.34876	3300.534345	4453.902179	4314.901229	4465.551468	4422.991408	4302.384434	3987.474856	4321.959946	3958.122085	3906.660937	4399.874785	4211.705393	4396.93824	4247.595834	4248.34059	3989.774283	4049.056499	4298.672467	4405.011383	4297.027313	3037.300059	2915.751097	4554.916198	3026.412346	2854.853978
732.mp3	3200.491592	3662.950704	3679.266943	3186.080261	2276.07564	2303.938723	2226.043334	2293.280011	2320.948637	2108.450834	2396.343006	2231.527601	2210.185472	3254.561196	2089.537743	2269.119598	2046.634867	1990.564687	2156.130289	3222.178176	2624.252068	1824.365921	2417.899802	2367.765072	2856.417882	2885.911362	2110.453129	3834.321318	3054.803393	2440.694651	2019.603406	2204.794516	3003.820467	2820.918952	2978.58373	2722.761712	2696.379273	1787.783223	2728.444775	2228.063879	2770.306474	3389.672745	2968.730641	2421.865436	2482.362195	2397.324855	3480.663883	2237.94245	2267.077931
733.mp3	1521.334857	1583.662303	2302.050349	3085.378756	2853.584006	2219.253839	1761.275357	2607.528041	1944.091104	2038.678748	2396.185384	3019.24537	2290.683982	4219.968645	1963.184874	1849.475494	1888.305791	2657.672821	1928.520498	2494.250322	1674.434857	2369.241399	2462.146455	1913.325159	2123.463095	2040.250172	2235.687024	1706.924283	1955.768077	1912.013901	2664.823698	2962.571044	2994.390217	2356.570826	1386.294655	1781.998965	1365.134235	2384.354461	1651.581616	2185.130695	2398.794363	1984.315414	3143.885691	1978.168558	2188.451733	2965.477322	1838.057662	1734.120249	2247.708642
734.mp3	3779.87263	3411.001297	4011.317955	4488.550812	3528.90211	3042.953988	3717.958633	4579.470021	4076.883432	3859.621679	2918.109235	2981.331216	4292.524213	3595.570587	3081.039184	3829.74221	2665.964523	4294.598935	3646.293616	2783.467534	3578.32277	4706.821099	3243.316508	3289.520185	3255.464586	3756.642955	4246.565778	3317.727444	3704.190687	3707.958512	3385.951133	3283.606203	2772.751871	3301.472601	4182.670542	3336.74854	2873.169884	2739.305761	4338.033395	3572.4225	3219.28373	3653.737084	4706.208352	3438.341402	2748.263686	3892.724382	3593.718825	3406.15514	3543.46672
735.mp3	3806.508849	3343.435247	2982.168132	3043.904444	1254.05359	2251.850057	4336.627643	1714.867673	1500.302048	3035.560107	1787.930154	3664.402328	1923.990118	3525.952341	3155.431765	3590.709478	4218.20654	3688.145159	3042.093639	3013.980001	4286.767774	4767.530393	4019.044044	2476.255574	2503.220743	3923.340868	1323.673263	3462.899806	2485.165058	2854.790259	4622.259616	1741.269948	1184.120937	1269.996997	2621.662138	1778.428873	3734.860074	1207.898626	2223.92143	2755.179154	2061.964823	2364.61367	1702.601785	2559.618825	4729.931218	2710.749292	2731.624094	2211.22877	2583.57106
736.mp3	1545.847724	1160.991352	980.2932489	991.681071	1051.889625	864.9129661	951.5130537	904.9963327	854.3119883	922.1266758	708.0824349	634.2893209	669.4708276	695.5419534	742.8328562	724.8274827	561.601218	527.6472544	722.0419468	538.5425649	527.3948207	538.1432051	455.4697507	1730.627395	819.9529445	864.2895825	1196.059833	1102.802499	1516.447215	962.6324856	978.8846533	1188.573806	836.7571582	796.7705011	688.4607268	2024.818497	1464.199337	879.3792148	836.9166322	841.2554122	723.048805	740.2510159	821.9372883	1866.726361	563.4818171	417.5382224	582.7074512	632.5749675	779.8403311
737.mp3	2024.432182	1312.088117	2269.808876	1571.441426	1388.693047	2061.771499	1385.997003	1282.996084	2016.58176	1004.902226	2163.71236	1805.335322	1147.335144	2695.023844	1088.159117	2142.978721	1512.906813	2541.152979	2101.425548	2303.087464	1374.176252	1678.123202	996.0184008	2420.683102	1561.652408	757.1980715	2001.584294	969.1783209	1024.530619	1248.967099	816.3654206	1830.688905	1135.582552	987.5801048	2596.448289	639.7098221	1651.442205	1820.167674	738.764219	1636.745232	788.746229	632.7651379	2263.897907	624.8940579	1653.056328	1183.034807	2011.490944	1816.013676	1783.390049
738.mp3	3197.695379	4189.500929	4047.257886	3919.472079	2417.666357	2752.933838	2377.795874	4397.640545	3187.113037	4435.823283	2655.10148	2304.799061	2616.249659	3453.012559	2369.366453	2127.579712	1455.559859	3351.546308	3333.479111	2554.764964	3912.564127	4262.701922	3020.48157	3450.441305	2773.557966	2470.017529	3326.648963	2234.186649	2982.118881	2326.679655	2244.149021	3755.027191	2588.55621	3837.020698	2548.979363	2257.561362	4183.666414	2675.716818	3133.082408	2565.421833	2344.645058	3377.42216	3881.260689	3296.662231	3390.748252	2310.23918	4799.929171	2407.922696	3129.744276
739.mp3	2301.832325	4968.340838	2959.952592	2847.285601	3099.825719	4428.334028	3090.137359	3113.661214	3245.261366	4331.608628	4876.435551	4167.422518	2799.497277	4666.42426	1640.082129	1830.139338	4989.546266	1456.213178	2093.085157	1692.471452	2838.312041	3339.481654	2572.972729	4022.283597	3433.939095	3917.098957	4131.570112	3259.792878	3407.944773	4320.284705	3649.354246	4333.527972	3537.809431	3461.418567	4489.660514	3392.900135	4358.773103	3010.586773	3417.542841	4592.706861	3424.495444	4036.025751	3966.146597	4522.767291	3516.355601	3841.639882	4022.346536	4022.7502	4049.246684
740.mp3	2427.883777	2086.508268	3136.99707	1955.266719	1949.51585	3908.287571	2506.724239	3697.305286	3549.740798	1471.48888	1670.308369	3313.4095	3605.422555	2342.314318	2159.444387	2761.113699	2283.250361	2971.934589	3398.261418	2450.549969	1267.921977	2142.983663	3708.964431	2181.762439	3089.837214	2069.852816	3110.350295	2140.257477	2388.706145	2550.788997	1490.444605	2196.524452	1608.075473	3159.697733	1868.97291	1594.325465	2275.499298	2263.493445	4423.490183	2703.129186	3217.203339	2857.175934	2240.111354	2355.544934	1671.365437	2309.577993	1678.893868	2929.909043	3124.583418
741.mp3	4461.014101	3136.236815	3204.767839	5738.968784	3338.012058	4383.905133	4380.48387	4770.224696	2379.220968	4259.304556	4087.478489	2304.818322	2542.021397	2853.413534	3372.742274	5285.820678	1664.987321	1406.570248	2272.39254	3793.591231	1404.97487	1227.632644	3453.301597	3553.145047	3049.150731	2204.584011	2384.518437	2407.651183	1982.920549	3256.936884	1968.89746	3561.276137	3624.443994	2860.46874	1631.379773	979.5221744	3150.024575	1210.606766	2107.208026	4725.287531	3467.211084	3719.520914	2005.101424	3958.375872	1395.864137	2940.428995	1689.105378	3309.586439	2365.866585
742.mp3	1057.944414	1635.464577	1974.992229	1834.276044	1233.735379	1452.568167	1565.948487	1460.199776	1620.172804	1587.248342	1506.458134	1441.937491	1529.691012	1510.07543	1597.760232	1660.715045	1082.737885	1822.339821	1537.871487	1418.36843	1906.93454	1467.418354	1508.064843	1644.107732	1981.779335	1566.541589	1593.646521	1644.180721	1742.811152	1432.60666	1232.027582	1889.10309	1653.502617	1672.922949	2078.939952	1746.485385	1615.764951	1545.261887	1727.531293	1690.524067	1686.936246	1481.555469	1666.827008	1536.596403	1804.177566	1654.75488	1692.786305	2014.740393	1649.5356
743.mp3	1681.62818	3329.902902	2919.60101	2614.264005	2839.531814	2811.399158	3052.689542	2867.524224	2264.809616	2879.677566	3225.258981	2844.46136	2989.24532	2982.203247	2502.078729	2451.088338	3779.961496	4019.33828	3380.076271	1008.12637	3232.557667	844.3268036	3298.755047	973.7906213	3972.400539	4393.546001	3876.444349	1215.980897	3655.857816	1103.84998	3158.639127	989.7497954	3826.147707	3727.070865	3050.005339	1103.491684	3330.792764	1100.372153	3687.807025	1063.391328	4035.028244	4444.477709	3818.155316	1346.699052	4358.950184	1348.735505	4142.430585	1278.628269	1433.753264
744.mp3	2842.253534	2711.255174	2957.863435	3423.60015	2590.942675	4011.337384	3998.259322	3244.379201	4207.536919	2359.06147	2648.028078	2588.07039	3194.673404	3343.033112	2578.047296	3642.473744	4443.366516	3207.369951	2810.463155	2171.027561	2914.4727	1823.175675	3150.065178	3870.06079	1354.681472	4140.39154	2536.517961	2845.499634	4074.13688	2344.408563	2658.842285	2750.564578	2391.074145	4228.300868	1409.591264	3518.88644	2976.968958	4879.781447	3557.942064	2353.595987	1809.264183	3671.113198	4296.362394	3496.400682	3031.635247	2755.085298	3293.847489	4583.535045	2179.955249
745.mp3	1995.790354	1680.65385	2339.586972	2627.31236	1921.344287	2386.465179	2206.066315	2254.240102	2100.54557	1940.015081	2300.597551	1486.173134	1839.912057	2410.141478	1455.080764	2511.9128	2032.823052	2094.020919	2651.237931	2491.53963	2410.843513	1652.544697	2531.655225	2742.075657	1366.50016	2379.289486	2232.731878	1725.182781	2556.572851	1757.268515	2468.425249	2081.781653	2541.736493	2635.381163	1843.722952	2583.707268	1854.83881	1348.042964	2342.573333	1559.578252	1559.575882	2369.771468	1763.642892	2154.808347	1599.688062	2205.953797	2458.083823	1767.644939	2551.144708
746.mp3	2428.592503	2779.503039	2540.486672	1600.373597	1759.484156	3205.254907	2669.576689	2451.98141	2547.116807	2180.980774	2999.559205	3176.312561	2138.253451	4326.299876	2492.421724	1435.092553	2182.623757	1564.191331	2570.610909	2552.383771	2252.442276	4415.968779	2565.709166	1643.860804	2546.335035	1806.176889	2433.571688	2001.396652	2343.555798	2063.097864	2493.232315	2448.083244	2281.500224	3989.903572	1946.12906	2518.487974	2605.543694	2878.702261	2145.030327	2366.874914	2456.241999	2459.888041	1892.945811	1916.852627	1778.302578	2357.006858	2313.125894	2136.229653	2558.913222
747.mp3	826.851658	738.0083114	669.495056	647.3432435	762.4180066	1004.41009	1527.446129	1955.831203	1071.421101	1783.37285	1588.62997	2327.053193	2756.34267	3162.198899	881.7820445	1043.42606	844.1225772	735.2686801	688.3393298	1025.094948	1478.277887	1054.247675	755.3981356	864.5081155	804.1854101	759.3859628	645.8203119	886.3917933	707.9751026	757.3698612	681.6853462	748.2025165	830.1769725	744.8803732	903.2350083	670.4588678	790.6662016	824.5969382	957.1895732	653.4797387	687.4406166	671.4778761	687.038226	709.0356262	735.5141845	848.9646303	1341.259732	1487.082473	1663.226419
748.mp3	1269.392528	1105.091185	1026.906322	987.3835485	1346.627402	1138.53529	1356.506575	1202.321286	1146.734759	1017.161572	960.2146809	1161.187207	1283.307863	1150.604242	911.3260725	1373.636681	958.7799553	1363.084843	1361.619465	1018.167	1053.280058	1142.433398	1097.306918	1275.808478	1186.255661	1179.197857	1276.732895	1081.279615	1072.10642	1028.491569	1451.995588	1207.156517	1434.583659	1212.505556	1088.976787	1009.04108	1109.227929	1257.455451	1352.335574	1153.083404	1046.773491	1453.937528	994.4828713	1260.722659	1327.386318	1032.581487	1029.182895	1108.14525	1093.052175
749.mp3	1368.031017	1934.925593	1527.797911	1809.28691	2230.12007	1729.748673	3178.408059	1903.796524	1153.628985	1641.278457	1570.080273	2179.874263	1875.407393	2944.960364	1652.611106	3608.529979	1734.547704	2023.108908	2335.994238	3477.353755	2397.036122	4310.092049	2683.470142	3937.476396	2343.65022	1749.795562	3019.408752	1894.545122	2066.743498	3230.855005	2375.300038	1901.233943	2131.86643	1802.12616	1629.237183	1682.986143	1449.506562	3204.141434	1328.375166	1104.874883	1627.646455	1518.570557	4126.394899	1810.640777	1854.339168	1647.992516	1794.825963	1301.611228	3957.771622
750.mp3	1793.456068	1622.49918	1918.0057	2232.918036	1915.277318	2489.111732	2028.785552	1855.814314	2012.855085	1927.128566	1870.101614	1459.731458	1952.619466	2242.58602	1760.765711	2801.889981	1878.872838	1581.909548	2391.638817	3147.322824	2234.894557	1870.72561	1436.016396	1827.417339	2046.71939	2112.893192	2077.926179	2081.404323	1944.5811	1641.010693	2163.887681	2624.736223	1683.934724	2113.350109	2003.481969	1770.743801	1685.711404	1614.809968	1921.611303	2041.677335	2208.317727	2019.964125	2253.716318	1722.174401	1668.367061	1483.618945	1510.069531	1571.839582	1594.176118
756.mp3	1729.059246	1944.295183	2015.806264	1881.998975	1794.016827	2035.456082	1782.130072	1822.973347	1764.922396	1808.016455	1712.761057	1983.153324	2099.87649	1959.090336	1448.548365	1741.348264	1851.563605	1622.487269	1931.793836	2206.038954	1961.757183	2156.533378	1704.300641	1781.563588	1552.617409	2022.953124	1849.841627	2241.393879	2003.054042	2077.037083	1911.178339	2252.430948	1925.076639	2317.078053	1920.978984	2594.252227	1846.219494	2317.928644	2057.435775	2215.04111	1922.097024	2632.968837	1581.729502	2326.897452	2144.794033	2261.76674	1816.064303	2403.399898	2015.227565
757.mp3	3079.443627	3024.61072	3619.778494	2384.340643	2218.705696	2806.839011	4003.379543	2990.284631	3552.71482	2725.382513	2422.93896	2462.415332	2073.841582	3439.155344	3147.201531	2725.977898	1786.093303	1342.267686	3896.041413	4280.90756	2206.668958	2547.558956	4116.558828	1534.728808	2276.649913	1435.529027	2461.427603	2368.837967	2879.058075	2967.442383	1482.148872	1471.719007	3466.903433	1660.52537	2726.671168	3537.277698	4313.48567	2703.803078	1433.487594	1953.505941	2579.499563	2790.014696	2546.864844	2830.390605	2290.291863	3772.208274	1622.331948	2140.896673	3194.9724
758.mp3	3364.832146	4446.856675	3550.097406	1784.751894	1060.582116	1735.217175	1920.312802	2369.512524	2035.662549	2779.249574	1613.842362	1222.597141	1814.825591	1878.396875	3183.580106	2015.498327	2066.985359	2221.785077	2404.240097	2485.804026	2745.051476	2534.65912	2642.499876	1191.614344	2343.286369	1900.905068	3211.816504	2700.249646	1735.678514	1774.156082	3413.205058	2461.503322	2375.77984	2529.967993	3614.16047	3241.409486	2629.227321	1775.597519	3396.003826	2767.663591	2652.700949	3091.585268	1432.223391	2556.881119	1984.463844	2025.669795	2380.127926	2354.720892	2293.622074
759.mp3	4136.474409	4772.175751	4200.352138	4642.870829	4431.257322	4546.063567	4139.083249	4629.029282	3790.334255	2351.727981	1834.564267	3818.889334	2700.540803	2335.458171	3102.658767	3071.225663	2740.836849	2044.46057	3059.235394	2368.191381	3638.346288	3615.160314	4287.795688	4056.541008	4398.128949	4276.79919	4912.12694	3408.049908	4585.948604	3661.323986	4502.853399	4825.45246	4414.033792	3255.605164	3928.047249	3454.140051	3564.052373	3624.969013	3417.857364	3717.543159	4102.613936	3344.546101	4003.088878	4157.103921	3761.039378	3617.839578	3915.134642	3983.349129	4210.497392
763.mp3	2832.654501	1246.88659	1308.033983	1404.967135	1575.723597	2603.838076	2222.88718	1180.979615	1419.736749	1307.542785	1917.845186	2528.927269	2408.996495	1215.655549	1479.595648	3772.29548	3195.567675	3042.547301	2907.784915	2421.692172	2580.297977	2358.532426	2443.035993	2656.014741	3304.160504	2450.138456	2423.659446	2425.527065	2252.435757	3152.836764	4176.221609	2475.56074	2607.05663	2543.824561	2655.05057	2645.168859	3376.976353	2102.371867	2427.233194	2527.353042	2822.441204	2533.615005	2973.374562	2248.435065	2219.349963	2639.925885	2896.090258	3372.941896	2429.445215
764.mp3	2704.037348	3071.076378	3333.593671	3087.93656	2817.854058	2973.158849	3128.319321	1792.961368	3274.567238	2959.356508	3399.753511	2815.305075	2618.340748	3222.928358	2927.734793	3452.190586	2238.697329	3166.621957	3714.043765	2458.83519	1602.745349	3811.317786	3444.705645	3370.806193	2498.585545	3535.26166	1929.561485	1597.277859	2222.068847	3714.667325	3323.558302	3239.244706	3167.263656	2528.257141	2250.071096	3237.101699	3334.752976	1249.391306	1719.675161	3333.129665	2345.331017	3097.893483	1931.587059	3329.620527	2161.483621	3393.560406	2557.402989	3282.470671	1879.297656
767.mp3	3511.944852	4538.246518	4739.546149	4994.878465	3527.718709	4902.254755	4982.079855	4721.198566	5033.595608	4420.268632	3409.140669	4569.176774	3713.588763	4100.136034	4581.215236	4394.51785	3171.167365	4315.90046	4280.901425	4849.326131	2979.555533	4470.809983	4555.91208	4205.397285	4673.136016	4767.502419	3187.393583	4875.223445	3379.128522	3448.37257	4158.402541	4081.940765	3154.584184	4127.691372	4389.19737	3840.093098	3027.458549	3883.906255	4404.655173	3350.77459	4316.6322	3509.534207	3393.934734	3983.954808	3178.459776	4109.393342	4199.481963	3738.941184	3012.059737
769.mp3	3356.063798	3392.117959	3992.207064	4911.606981	4868.654284	4735.724766	2586.291352	2648.946899	2211.964067	1803.46512	3219.062076	2150.116385	1919.83864	2061.505751	2472.845401	2635.328313	1918.052918	2323.374923	2596.165083	2558.502373	2901.428902	3055.251356	2510.119051	1739.95548	2276.516187	2276.448402	2205.284515	2026.912943	2338.071843	2799.535332	3750.565683	2386.474968	1722.710604	2214.314424	2489.441696	2741.312152	2126.062662	1706.097696	2076.843375	2564.042968	2564.417563	4974.433172	1954.571618	1881.935917	3211.717507	1990.627228	1848.501936	4027.9165	2055.106157
773.mp3	665.644212	591.8711796	825.852951	829.6749929	1739.661315	525.5815627	2136.743016	736.3120113	524.3664442	792.1152624	512.2875652	1521.568579	537.3324911	2117.549917	821.8449553	606.8672773	810.1656685	573.1500717	1399.327979	620.6442585	2018.953972	637.255528	1017.735636	735.7529605	499.534005	1451.735945	562.5535978	2007.3648	502.6278668	1519.362517	787.6521387	1445.722381	1529.986005	1559.768739	2150.40349	1556.451	2316.591552	1345.584231	851.5432001	1192.04034	939.9434747	2105.855164	1835.550181	2160.334557	1716.693538	1653.147234	1448.348001	1436.338355	1849.353663
775.mp3	616.1071574	1304.428535	1694.105335	1715.389404	1966.578498	1441.167464	641.3141728	1434.518822	1597.030446	2344.019803	1498.088473	1656.833316	633.2562891	1404.821606	1681.276929	2323.387533	2015.338503	1307.221255	668.1243803	1687.950588	1282.492277	3622.451877	1832.687111	1460.032656	715.9767383	1351.106279	1486.413689	3623.343425	1797.336152	1271.857721	765.791703	1415.636569	1314.929308	4562.662615	1597.708122	1234.169548	708.1712169	1122.249114	1645.101096	4684.917041	1695.677563	936.4436485	811.517193	1354.02041	1357.726033	5163.472304	1434.704233	1031.890046	938.647137
776.mp3	3200.734208	2973.192357	2425.762039	4021.10569	1713.427475	1904.758669	3639.736106	3628.82152	4002.728688	2708.215864	2431.558102	3272.719567	2528.179466	3135.322292	2239.075359	2774.381497	3403.626978	2549.371368	4203.127361	2699.316276	2921.831539	2915.207496	2560.126818	4452.650165	2378.507387	2669.46172	2909.127019	2712.594651	4366.149001	2271.232523	3583.175154	3013.118228	2163.951885	4195.003401	2023.203066	3072.950803	2769.832398	2630.56227	4247.839238	2722.547952	3829.50702	2962.738824	2821.847451	2856.478432	4027.459614	3645.973663	2581.593415	2547.715898	2347.753338
777.mp3	4148.343687	1829.919948	3048.894288	3138.9165	2316.698797	2239.444945	3292.065441	3002.150971	2877.333751	1813.072296	3389.181534	2449.738548	2572.277244	2556.720705	3733.929862	2914.470263	2652.931095	3519.872282	2839.807109	3366.985444	1373.461513	2823.771352	3044.565574	2101.803669	2943.849967	3288.918508	3696.460597	1974.800945	3408.826889	1948.356553	3725.812745	3564.029026	1384.682351	1921.270894	2961.756956	1846.812179	2255.58355	1704.280299	2760.928633	3493.339939	2980.464047	2025.844524	3122.646413	1797.076143	2129.20792	2846.049027	2020.874217	2885.54426	2040.592156
779.mp3	986.4586989	1246.746227	582.1900001	972.1900544	830.0621636	916.190286	856.2992328	705.0243435	1463.646144	858.2516617	730.8109468	2466.334055	656.5644121	947.1728956	2848.2945	792.8118067	1854.177667	2663.158068	1017.958105	2070.089401	1168.586917	1059.091588	3820.31381	1306.678717	1686.502392	1587.053385	579.6166551	3076.464851	1067.326513	930.292228	3501.422479	2930.935044	1362.737743	2397.095848	4947.91732	2974.00444	1787.057838	2384.756805	4822.359634	4735.091825	2183.476944	1894.649711	4981.36229	4462.559213	3756.339306	2800.292714	4174.239144	5091.397083	3211.404505
780.mp3	4333.91162	3647.845648	4855.60295	2616.011883	4812.988333	3420.00429	4357.955802	2740.193008	3045.390521	3756.907582	3855.252251	4538.419186	2667.219244	4795.84421	4024.927267	3748.551315	912.6989065	2409.675248	889.9934381	3498.67002	1342.029979	2226.874262	4284.736064	4282.25366	5056.51355	2360.835315	4912.563246	4041.006044	4579.276742	2933.738935	3298.463601	3996.090481	3726.403618	4567.377966	2090.35878	4632.912232	3908.098982	5041.272509	2832.955973	3983.529393	4002.461016	4123.112118	3267.498737	3148.109112	4046.275133	3873.407196	4627.680936	3813.671985	4532.760922
781.mp3	2625.174323	2744.453174	2278.696256	1617.024435	4150.050627	4584.239643	2386.426131	1754.871011	3753.913111	4357.753715	2031.321878	3086.071214	3558.445578	4544.369198	1903.172647	3189.210494	2859.075849	2887.911034	2613.53495	2422.775303	4772.718761	2601.90729	2903.54715	4223.56917	3843.558571	2201.9315	3119.088719	3203.117373	3337.424002	3842.052411	3334.400689	3652.387202	3297.149199	3752.241645	3729.849195	3948.748776	4324.987722	3309.712846	4063.688814	3689.463426	3119.981985	2687.291853	4179.003374	3654.411314	3801.693045	4236.033828	3203.802254	3747.140277	2036.72592
782.mp3	2799.21958	2779.692791	2740.534016	2759.45942	2862.929283	2494.525668	2664.819942	2986.311407	2311.150407	2835.637132	3116.008386	2625.746862	2884.008095	2899.197334	2760.284993	3056.357863	2847.465873	2925.003831	2857.092556	2272.537289	2407.363397	2602.360703	2660.927051	2900.047717	2490.283965	2267.04685	3094.589656	2869.690281	2430.89033	2896.96987	3193.57938	3452.155229	3395.717043	3313.424229	2411.78178	1642.663117	1547.638407	1224.558208	2077.418278	1609.131685	2034.566462	2173.091625	2056.85393	1224.46679	1972.882124	1663.207662	2917.655621	2023.918132	2694.188534
784.mp3	3830.729735	4591.179929	4461.964276	3978.113639	3678.980544	3998.972922	3979.060441	4292.285723	3642.809189	4453.567516	4061.264647	5282.653659	4610.044988	4507.565996	2956.342059	5027.815349	2392.536792	3555.782433	4588.322655	4895.024343	4104.23251	4322.314179	4877.674563	4730.005509	2704.707128	3964.162842	4627.667316	4357.159134	4617.127034	2898.515068	4597.563368	3475.440691	4261.50263	4949.10457	3886.558182	4941.444573	4750.01584	4248.500348	4239.475713	5035.904227	4021.781581	4113.6413	3975.533021	4681.873876	3023.935877	4069.998509	3564.147161	4397.642726	4277.584083
787.mp3	3217.468065	2456.768765	2812.774208	4357.206633	2536.621777	2725.705962	2395.559348	2655.799344	2699.056235	3169.897249	2482.624689	2719.473505	3524.972813	3182.064293	2981.406894	3267.403129	3080.003958	4165.18883	3968.917617	2293.370326	2738.523498	2616.282791	3424.737221	2920.607277	2385.145932	2177.261055	2287.714648	2430.609051	2756.217694	2927.057351	2338.794061	2891.240091	2551.496886	2949.854894	2382.844479	2765.945229	4074.037478	2366.328447	2784.824988	2895.31128	2951.142814	2454.015296	3040.398027	2976.757549	3053.809837	2887.142031	3109.808325	2798.47704	3442.876922
789.mp3	2065.230328	2006.959186	2035.128335	2527.99789	1895.210604	2062.2729	3502.239506	3335.96399	2216.570685	2508.130806	1869.61703	1901.076217	2259.658746	1957.360795	2289.900697	4893.449591	3097.746502	2164.441584	1487.079398	1708.560211	2114.708437	1836.015504	3036.694068	3917.298497	2179.229624	2008.805916	2313.555878	2073.922305	2083.399456	2363.733119	2574.324098	4713.360088	2569.714959	2387.644785	2156.038046	1878.489649	2181.215835	2460.81099	1962.576395	4945.795997	2521.589757	2366.548638	2631.068232	3218.256206	1999.044876	2129.378209	2993.103955	3535.955523	3478.426854
790.mp3	3824.219263	3667.48014	4747.550962	3921.518295	4621.162834	3842.089906	3789.730608	3664.169689	3414.818062	4778.53692	3692.088139	3314.056718	3785.912902	3873.860912	3946.492834	3882.780701	3703.55	3836.224653	3436.546125	3995.15919	3853.161868	3256.468286	3885.267233	3886.969198	3642.728832	3901.677806	3656.214855	4100.169189	4989.854293	4263.370524	3467.029188	3427.87871	3816.877122	4763.61481	4823.40393	3969.774573	5060.934039	3867.918506	4254.536598	4320.812619	3515.866117	3773.376283	3562.572216	3521.561194	3563.601203	3832.204207	4427.194773	3899.574919	4135.594756
791.mp3	695.4437424	803.4274103	757.3550953	861.479561	944.3573484	674.8640507	910.6914266	778.9367118	713.6535476	644.6569086	637.7082533	762.5162724	665.2785282	655.2562491	814.0227053	910.9161451	803.4485397	629.0999748	724.1688384	840.1648689	792.543956	625.5574773	658.7439121	734.4436297	664.6022102	871.0446347	1016.417983	748.1087788	793.3500851	763.3193437	825.8390178	901.4907899	847.2573158	827.4104655	874.2520234	710.2906938	942.2585144	873.6606352	776.8653492	820.0323699	762.294016	867.8729978	784.3161764	763.9586785	782.5200034	753.7564903	759.3360449	666.9600115	766.3890756
794.mp3	731.4955587	718.3169456	718.7317296	679.643341	795.9939988	807.9463622	943.0760667	818.8388439	849.3545426	823.7716035	905.3254574	728.7015613	713.6241933	814.9503276	848.2610519	865.6411311	766.7317106	750.5145476	869.0754516	716.5411902	710.3166042	728.3755577	743.1004874	677.6343166	582.1201331	785.8915792	850.1983777	874.2001919	843.6837258	876.0153145	1209.751406	791.0551873	773.2187237	825.0250755	932.1263914	741.1489502	756.1645978	958.914024	825.4669541	768.5042422	835.4292922	811.5392574	830.9214379	774.9884673	796.0642955	808.1567193	786.6138055	838.7840489	771.4005416
795.mp3	1711.597955	1356.284118	872.5435924	1082.608553	1095.462507	957.515797	1492.185714	996.9663557	1009.543392	899.2180888	1263.78876	1288.65498	1017.537247	1049.182725	892.6677137	1360.953568	1902.698144	885.0635779	585.0614352	2299.163907	882.8765576	1753.889275	1193.207997	1833.648445	1340.428629	736.1621474	2235.502937	1796.063903	748.6012982	2244.059872	1733.683097	763.1960582	1010.864676	1310.478717	927.0944993	721.4697172	2235.156133	945.446326	1723.29646	1307.820641	1365.407759	1050.752506	2455.790468	978.8951685	1365.249491	683.0732855	2150.360292	1447.780905	1045.266905
796.mp3	1923.757584	1760.513803	1443.819066	2876.902172	2582.964696	2426.322196	2538.615429	2471.813858	2713.631815	2349.16806	2609.937598	2651.63913	2658.454471	2795.069973	2682.420163	2771.201823	2831.542716	2596.01648	2399.195649	3233.658905	2414.401319	2403.428158	2420.914276	2797.408365	2527.585286	2397.689098	2622.112731	2972.165698	2389.41818	2228.357379	2177.594652	4374.726552	2582.305354	2109.805068	2940.173968	2673.714	3544.927131	2256.130456	3365.092755	2520.6845	2444.571867	1952.450337	2041.855868	2979.385701	2275.663696	2306.27611	2938.051857	2003.315831	1657.411068
797.mp3	877.0636127	889.1986828	3622.455335	3542.512055	3702.870147	2310.425274	2460.196111	2102.627282	2501.518087	705.3148166	1514.42732	1464.721266	1266.16085	1513.446802	934.1672614	909.6898167	825.4294269	661.6157605	1323.718459	908.5894732	1840.939981	1501.742105	2419.361344	1032.943374	1021.213258	748.8240993	4299.006537	2975.021713	3627.918799	2597.704454	2224.033453	2397.305593	667.2540984	1485.850052	1310.354486	1582.054469	1388.663045	1114.391309	1084.496694	1133.046019	688.9168305	1230.287089	801.5758135	1763.644586	1151.369362	2039.16614	912.2804576	869.6179522	646.1656196
798.mp3	3689.963101	3376.650111	3848.600544	3303.722267	3369.79191	3392.413416	3125.166115	4022.329359	3601.808013	5270.641349	4648.076972	4421.557911	3643.63551	4224.293948	3229.868436	4881.59071	4302.889388	4059.485988	4255.956898	4147.699382	4320.701737	4602.525648	4134.066674	3962.043815	4066.872953	5520.958792	4859.000111	4757.793327	4516.202725	5108.810955	5265.620377	5622.689932	5460.850958	5670.076916	5330.413872	5507.540817	5775.010723	5641.651698	5531.842262	5596.578752	5375.564953	5624.071751	5530.597793	5745.444937	5648.609694	5683.688268	5524.025465	5710.94632	5737.126635
799.mp3	2275.83787	1915.696711	1577.708501	1665.027466	1634.030354	1666.837525	2020.789552	1872.240317	2182.640876	1954.434627	1675.541264	2261.879324	1708.662873	1851.544671	2304.410557	2022.10889	1721.979036	1961.041555	1924.330243	1631.882862	1866.360573	2123.601107	1880.829695	2195.128938	2714.401876	2081.761459	2166.756192	2096.478831	2302.011165	1772.419721	1712.843681	2024.091243	2044.175749	1581.96049	1901.034714	1718.146358	1718.056384	1994.328441	1798.032448	1956.624735	1914.944492	1736.458326	2065.075414	1972.509234	1890.41181	1986.704354	1817.691042	1684.328304	2039.594553
800.mp3	3078.417928	2663.833538	2983.349986	2668.992308	4613.433967	3706.952238	2402.045783	1901.552388	1818.3366	1541.854731	2307.198599	2464.742808	1629.729279	1986.31521	2577.48026	1617.266806	2802.730168	1980.91754	2296.276039	4638.930345	3980.170999	2481.280188	3018.505026	3619.612029	1780.600213	2068.889685	4600.292283	1599.164661	2125.123394	3775.703822	4849.732012	2978.420702	2811.595279	2682.411513	2312.32619	3934.493471	2915.004283	3848.801946	3919.129158	2967.317555	2688.663893	4743.456214	3368.438996	2830.682745	5095.322116	2672.586124	2480.379899	5455.919556	2974.390879
801.mp3	2827.378749	2521.039155	2430.856634	2251.262634	2175.563704	2159.44459	2166.596946	2479.538329	2403.149582	2134.725621	2143.429696	2272.880608	2089.605426	2314.941808	2349.232979	2253.988084	2291.489006	2397.360974	2268.953709	2242.627631	2350.834814	2078.606618	2175.712675	1953.044452	2057.725008	2077.752222	1940.831446	2020.719801	1369.208802	1458.687369	1481.483014	1492.744296	2157.625661	2188.530906	2243.376743	2320.919123	2596.65814	2380.993235	2400.776614	2338.204632	2273.976927	1528.679233	1370.258597	2005.869216	1566.866895	1920.90746	2140.330949	2151.130745	2241.640365
804.mp3	3160.523345	3549.595853	3627.405153	3343.475327	3083.95424	3458.422385	3382.493155	3455.588905	3189.325977	3261.237422	3503.236413	3566.71528	3254.158359	3747.086987	2855.142545	3653.089682	3072.365136	3319.342081	3270.45844	3325.447558	3421.897869	3156.350012	3293.087413	3323.264745	3506.699146	3410.717	3545.800962	3142.064934	3369.232957	3420.896187	3621.952767	3608.027211	3239.9354	3288.278932	3622.560354	3457.370384	3618.899771	3843.816637	3682.565622	3050.334955	3537.353619	3301.688914	3327.934498	3374.357828	3160.549698	3183.898398	3233.588186	3366.159231	3145.128873
805.mp3	1827.11436	1508.281164	1805.727135	2239.860115	2116.177919	2006.433559	2656.413285	1461.185556	1463.820066	1376.27203	1616.330739	1662.458273	1642.068714	1402.100034	1522.648945	1379.472151	1824.912776	2047.354599	1762.70942	1209.876473	1701.719403	1361.785725	1725.932623	1096.336374	1726.186429	1393.150996	1668.88751	1685.35492	1667.940468	1732.307234	1420.19964	1431.435038	1877.705983	1838.045267	1690.418782	1193.30276	1284.731907	1409.510831	1975.8382	1719.707199	1816.421722	1785.019633	1193.300748	1072.945581	1420.87249	1509.003218	1339.246748	1844.218667	1732.009416
806.mp3	2006.930342	2328.270562	3117.98858	4107.734749	2727.235736	2712.524228	1999.926284	2992.207835	3399.5616	2774.128277	2205.53622	1264.650633	3685.615969	3395.889935	2966.05051	3602.992858	4215.191655	4523.013144	4034.665695	2452.385206	2618.167308	3498.828839	2198.779272	2492.37553	1426.956083	4319.046121	4890.636088	4408.640019	3681.080911	2329.564115	3487.290591	2276.409304	1908.212008	2053.481118	3651.570484	2558.33625	2896.98368	2427.35806	3867.918115	3386.499577	1736.752734	2278.603144	2428.828173	4421.26517	2791.60937	2305.986356	1758.817628	2711.347354	3189.225949
807.mp3	1378.457402	2030.514107	1178.045244	2253.84542	1237.527941	1199.703989	2272.999644	2159.95563	1406.734043	1844.354375	1087.147806	1930.773607	2699.47498	2449.605743	2923.976933	1782.509888	2291.228181	2675.515054	3081.482015	1913.367406	2780.361454	2671.708473	2827.98914	1849.708904	2551.930581	2713.439219	3181.612386	1831.811837	2932.685941	2698.314006	3034.971522	1874.468765	2575.057698	2943.940886	3219.603801	1932.337767	3066.263749	2884.606396	3046.144566	852.0025175	1382.044019	917.3143201	884.3278341	887.9062091	2760.407835	2657.749259	2583.829704	2809.509228	2458.623678
808.mp3	3063.998169	2790.081663	4022.779174	2693.363559	3097.236362	3783.608265	1242.032507	3027.328202	4050.889494	831.5078541	847.5651733	4067.349886	3473.218161	1083.293491	3810.181491	3654.464385	2330.345492	4112.55324	2747.111604	2213.832075	4130.432581	2740.092162	2645.196066	3797.339071	2036.402009	1175.860354	3931.335095	1243.250174	809.3231595	3981.642895	855.8082973	1327.540797	4061.328854	994.9222475	1393.435908	3844.174733	4300.785806	1649.777418	4057.515914	1065.133341	3081.203383	3886.559215	1570.171559	1649.994836	3905.995868	2484.210617	1715.934989	4000.770755	766.5724363
810.mp3	3743.247942	3599.796004	3231.137645	3435.7989	3111.798808	3638.53124	3878.44403	3962.012475	4075.388583	3585.170833	3309.020854	3818.397212	3255.439713	3575.611159	3292.564583	3941.795231	3257.467809	3772.677393	3365.334845	3140.247427	2643.709342	3477.987391	3647.095778	3817.257521	3373.347773	3401.405142	3342.591179	3726.137533	3741.39646	3722.486427	3283.928855	3404.94623	3198.19947	3068.954104	2915.637065	2294.190752	2213.94461	2299.621175	1947.066383	1996.00922	2028.400146	1927.629828	1581.517173	1737.10772	1674.380503	1753.764968	1668.743551	2504.694167	2650.223216
811.mp3	767.1727937	1300.101711	960.6457623	1083.260754	2710.208451	587.7869522	1413.657948	1062.008966	1294.085179	1160.055576	1081.748836	891.1935278	2668.299318	2120.654053	3754.66236	819.5074494	964.0295144	1038.708395	3029.335941	1205.848501	1261.799988	957.4528625	1469.36046	970.8335574	979.570748	1149.763735	2340.074568	4040.211429	851.0387116	759.6035032	794.3354034	951.5973508	1329.924811	1118.106618	1172.872698	1182.901299	1104.065836	1127.0871	1106.334263	1130.624539	1102.280421	1094.828293	1132.895383	1221.590215	1176.885783	1143.097508	1186.597036	1195.283075	1290.141767
813.mp3	3387.955072	3932.328022	3118.203963	2195.161034	3248.365886	1556.869865	2514.605532	3762.59359	2712.823479	3247.638137	3156.44193	1824.347305	3229.25176	3713.063393	3121.70712	3345.565484	3032.19561	3264.936023	1547.402752	1658.691972	4183.1615	3056.797111	4221.189718	2742.035638	2799.753453	970.2898169	2763.688237	3864.179726	2652.246016	2117.652891	2543.42026	1960.40042	3029.286799	3068.497411	3453.20866	2776.822633	4119.179823	2188.850928	2811.960659	1486.958991	2884.313134	4174.174664	3105.176708	2422.203336	2665.161111	3085.526753	2450.367785	2860.733852	3303.269789
814.mp3	3072.942111	5288.04136	5625.822658	3393.276654	3515.614486	3851.633573	3188.731347	1157.795517	3201.798866	2940.817346	3210.190653	3574.167794	2984.173978	1200.097644	3173.004598	3669.67387	4061.568661	3824.762982	1654.92303	2969.315504	3422.182181	3779.969419	4303.538346	4351.608412	4743.89544	4614.622412	3888.232688	3269.780426	3460.920767	3871.399559	2983.229587	1199.170267	3480.961262	4276.325984	4483.736171	5305.268376	4871.751637	5562.22861	5860.873006	5406.819564	5048.501809	5030.651669	5355.958967	5850.383408	5529.979169	5035.28984	5639.421505	5594.819162	5562.679586
815.mp3	4305.425055	3534.855048	4456.54383	4618.809356	3872.564106	4602.200642	4647.021808	3673.823307	4603.033556	4733.198203	3649.897669	4495.563522	4745.347505	3712.67013	4428.191601	4591.823051	3833.110405	4517.905393	4679.554353	3847.47517	4522.381433	4608.126916	3816.668666	4608.117202	4562.647546	3633.241538	4202.241598	4756.307628	3649.128423	4530.530125	4685.743206	3623.211989	4482.144953	4726.475021	3984.573788	4566.629391	4433.610458	3516.956313	4541.704182	4599.780577	3781.469048	4545.100203	4875.498907	3911.409702	4563.131698	4751.187702	4108.311607	4655.353778	4642.362575
818.mp3	1775.396285	2669.920256	2196.117795	1818.51616	1972.376587	1337.315039	1195.513417	2897.861213	1926.94434	1638.436051	2112.14241	1388.690594	1975.260257	2090.37822	2424.138447	2003.423363	3259.295141	1949.278706	1801.035858	2755.271269	2983.74777	2991.066488	1640.007379	1742.790494	3053.172828	2540.582621	1640.376735	2525.632422	1916.841459	3149.157961	2736.586422	2699.634441	3015.82265	2193.696063	3696.088356	1687.576837	2864.244167	1866.753468	3602.308853	2533.727439	1450.903171	2200.495082	4471.962031	3544.297114	2216.497922	2779.013554	2012.612439	2644.003481	3682.498294
819.mp3	1071.813191	1250.433137	1070.927478	1113.674022	1036.728724	998.2448762	1170.021679	1022.511486	1283.888018	1084.473197	1131.446179	1013.531677	1204.36124	1061.468958	1177.496575	1096.338894	1076.647412	1059.037688	1015.094749	1069.033346	1205.703678	1115.580707	1252.10649	1095.093179	1239.640184	1080.425319	1171.442719	1039.168802	1166.920768	1055.356393	1248.336717	1084.814488	1120.451218	1015.626721	1034.845304	1257.632869	1082.867927	1262.239633	1066.385035	1095.244962	1078.79116	1181.676869	1098.637536	1227.300004	1107.802631	1135.611441	1040.884725	1048.047396	1073.506237
820.mp3	4034.707595	2662.420215	3135.622342	5184.606823	3944.707698	4241.799995	4279.617659	3949.229508	3953.500818	4503.282497	4655.585259	5160.274161	4729.046447	4227.282084	2986.572404	2857.389844	2663.835918	4450.815322	4586.015864	2197.537384	4234.180751	3260.639546	3577.266288	3710.486725	4294.474355	4319.079172	4703.142099	4797.057393	4550.252703	3799.490469	4814.043647	4359.344635	2934.668085	4034.044408	4079.671392	4334.655714	4408.850763	3920.14808	3261.812021	4553.032895	3668.668493	4926.436102	5211.604949	3857.491496	3874.713253	4608.208203	4713.494532	4543.110203	3866.420949
823.mp3	2502.519931	1417.169847	1668.598633	2966.789725	2047.345974	1836.223232	1568.359012	2885.084403	3502.825273	2868.37634	1764.815278	1876.571273	2021.70049	3108.646945	2045.971247	1587.889025	1332.030085	1576.496947	2740.010378	3842.916659	3620.993327	2955.232589	2658.762749	2395.112139	1988.910375	3500.706748	1973.531607	1716.187308	1625.726314	3184.587469	1655.553437	1969.53298	2423.530618	2670.730447	2417.041058	1781.249344	3705.168007	2198.896805	1837.480608	3943.112758	2936.914754	1765.8595	2104.84117	3333.686912	2432.147828	1925.536593	1706.894864	1840.564811	1688.697481
824.mp3	4585.282068	3664.051194	3430.934538	3490.069589	3499.075736	3761.000029	3470.164942	3625.812218	3798.648848	3373.052573	3913.467367	3872.926476	3821.267616	3811.961852	3893.961659	4342.816387	3653.26066	3582.2817	4342.252121	3967.792482	4284.449714	3949.424844	3753.207879	3636.182313	3314.083247	3592.895756	3673.93301	3628.136913	3796.633082	3541.288616	3871.574719	3449.942555	3980.762493	4679.222342	3711.021003	3513.736741	3196.659652	3431.627605	3887.857369	3802.428085	3705.415653	3571.493608	3651.804526	4797.684261	3894.618576	3961.137318	3800.045673	3574.595026	3759.134309
825.mp3	4039.723922	4384.220015	4175.013983	720.9866355	429.7409802	652.060332	5087.665254	4041.22779	1071.570893	464.3715182	521.01616	324.9289518	5184.618117	4281.607419	1325.347028	553.8275183	359.8209968	4513.12165	4783.721991	3714.82444	1391.549376	2371.61431	3468.929183	564.9740107	4864.438639	3507.995246	1386.874706	487.8310785	4417.150759	727.8686294	4964.245235	1886.687506	1726.388853	418.6353132	360.4766786	903.6086953	5102.221468	844.6475341	858.0244626	4560.948359	364.9295871	332.0852159	4918.745573	3240.191289	895.1007068	5179.519191	425.0719593	437.5819385	5309.84967
826.mp3	1973.323268	1920.727434	3471.224095	1173.792152	1500.234112	2381.293465	2466.667363	1853.838378	2122.052815	2233.571989	2304.717553	1520.185226	1134.17787	2405.449994	4664.69764	1771.466386	2191.881988	2392.371084	1848.584693	2147.49822	1444.657421	1889.17665	1933.233078	1025.458264	1222.561478	2898.833198	1013.192404	1659.516161	3121.38553	2077.349657	1309.152845	2159.793275	2276.356833	2010.207055	1789.902927	1735.370709	2238.021019	1727.545829	1668.452657	2026.067222	1414.134803	1581.699593	2894.593334	2048.857427	1857.762598	1390.17122	1632.797289	1034.788033	2037.722089
829.mp3	1556.711977	1825.628995	1496.415209	2028.913605	2928.952743	1538.589522	1308.092067	1690.061845	1515.244218	1111.081736	2117.545607	2259.152852	1557.382242	1398.13689	1720.639838	1280.794534	1952.29296	1838.859649	2495.578316	1672.154422	1439.375884	1940.43395	2473.100477	2752.400392	1588.820625	1880.167699	1547.622836	2128.69954	2737.003108	2805.212866	1803.412475	1364.655324	1294.045895	1921.90997	1417.830738	1553.154608	1731.712503	2043.524548	1930.199329	1443.252911	1798.722833	2641.204337	1356.347115	1491.860054	979.7731782	1439.313164	1488.837786	1816.293583	1643.32437
830.mp3	2453.626196	1334.846271	2228.981746	1837.372424	1946.879051	1977.29833	2924.942134	2479.784833	2805.537478	1283.996863	2325.481233	1107.979002	2115.119288	1431.074936	2021.10512	1938.764056	2241.875783	1494.425049	2282.779621	1247.471048	1086.268632	1521.8881	2447.495978	2109.482388	2509.435691	2260.639746	2428.473741	1482.393053	2402.442702	2057.356489	2655.312667	2631.252336	3055.74359	3065.690048	2836.795158	2552.717835	2568.197583	2374.769339	2627.327929	2991.136998	2783.421001	2885.750678	2379.687429	2550.485623	2448.133448	2492.683141	1706.588069	3262.32141	1821.75066
831.mp3	3604.368365	2979.946519	3492.730017	3095.129803	3408.398057	2823.99977	2756.46773	3236.000482	3028.289069	2803.024352	3137.633995	2572.232704	3124.43135	2885.632758	2856.874515	3185.525874	3079.45155	3165.279508	3486.727473	2990.977068	2908.11552	2995.372339	2814.757769	3070.049728	2919.370583	2998.470512	2905.265584	2539.260773	3269.374426	3007.491142	2792.971926	2932.083073	3272.226182	2907.085679	3317.638843	3069.968692	2901.59308	3182.252564	2846.149452	2904.418662	2833.714626	2907.454093	2660.061785	2733.072598	2934.333883	2868.23236	2922.821559	3150.901973	2949.278801
833.mp3	4018.7849	4085.190265	4141.026884	3879.453513	4111.337499	3953.089947	3889.283128	3962.482772	3893.423976	4057.507628	4130.302423	4105.849194	4238.395942	4009.80008	4157.2839	4175.285628	4108.10414	3950.785579	4029.958175	3979.919496	4027.158155	4021.418966	4254.688074	4040.674479	4033.810957	4269.154989	4002.085746	4229.286362	4089.612612	3969.098328	4075.69536	4086.173128	4066.630086	4166.870065	4080.516082	4029.153622	4206.93832	4082.317948	4223.533238	4050.037649	4018.380196	4126.84474	4119.968665	4120.98796	3938.142308	4000.539185	4067.57054	4174.215676	4104.238666
834.mp3	2504.845781	1910.414677	1603.029129	1536.408823	1736.167361	2359.591569	2442.790891	1918.287281	2963.274034	3321.295178	1391.573702	1427.303346	1522.494632	1441.385953	2833.386977	1466.497889	1771.19615	1755.192736	2061.685768	2781.356431	2967.683994	4770.895243	3281.524221	2202.040685	3139.088553	1976.143269	2326.8945	2790.307459	3594.29273	3603.47989	3297.855692	2275.208764	2664.031462	2211.136976	2431.528045	2881.760032	1985.349045	2324.193803	2603.199546	2713.801183	2888.135645	2729.826381	2187.73845	2997.030322	3397.946049	2013.583253	2790.114278	3295.036125	3046.627305
836.mp3	1431.640137	4051.816054	4763.311344	2778.050466	1570.860329	1326.809129	3238.080786	2435.416216	1166.638485	1576.996547	744.2096999	584.7708329	5175.406616	1617.563226	1452.365071	1290.070608	2631.699786	1279.701334	1523.512783	634.1820402	2848.99563	3436.956309	2184.718572	1450.238166	1390.14054	2473.819513	1314.881954	1673.018953	2436.678483	1600.927564	2850.665543	2192.954258	1573.649602	1322.340514	1081.636471	1255.470744	1651.504836	4138.692845	3927.545257	3298.610157	3366.392331	2788.015264	4344.892364	4937.024698	4563.602812	3394.181434	2882.996711	5107.079535	3019.751656
839.mp3	933.1324557	612.2345336	1204.404067	1276.758262	1155.955948	956.4361687	860.106809	1004.901743	1245.689726	1235.198591	746.5027941	948.5177527	882.2658864	598.7904068	1217.992925	1254.934113	673.564197	966.366152	990.3912211	813.1437819	1357.277176	980.2458987	898.5491704	1023.020341	951.0129133	979.9251781	1367.482885	974.6614448	881.3659632	1063.175629	948.0566975	987.6230187	1370.640238	986.9679189	878.0916855	999.5847943	961.9269463	759.7447355	1409.037402	964.2121019	885.6523853	1029.807031	959.7997826	793.5711354	1380.32778	1012.591532	996.5330697	1057.066492	964.3218882
841.mp3	2052.278652	1472.74457	1798.205887	1451.229506	1210.448607	1483.3775	1247.90448	1200.385537	1596.058899	1157.503421	1532.211087	4251.727713	4619.421043	1425.129973	1949.76551	3549.477481	1863.17371	2028.084554	1493.526737	2125.260696	2059.39984	1850.742255	1652.990778	1716.786135	1857.631606	1952.84445	3831.53985	2397.557006	1986.619669	1948.373677	1686.406736	1706.989626	1051.814474	1109.289245	1509.386049	1608.033595	1498.048896	2471.722526	1654.580243	1108.428394	1344.57754	2226.263396	2552.813691	1990.132334	1330.969838	1219.61514	1180.362653	1721.983616	1770.696616
844.mp3	858.4556073	935.4992757	725.618544	732.7113409	680.4793935	616.3222536	553.7432605	616.6910108	699.4046592	789.6322643	772.4333019	1007.452939	1258.265004	1159.300289	1314.872099	1568.83823	1547.86094	1602.168846	1802.471642	1506.920067	1851.021676	2115.923994	2233.287284	2099.213528	2298.407632	2236.075386	2119.722701	2039.311873	2393.811451	2132.424149	2294.839136	2464.345536	2556.992349	2310.499572	2103.969374	3103.620205	2518.582273	2184.315357	2364.388886	2187.545826	1893.902931	2533.523903	1827.033646	1729.628322	2291.941637	2256.123462	1658.900851	2082.428286	1910.202412
845.mp3	1289.317488	982.3024091	987.7500533	886.3394474	951.1725969	816.7332354	886.6607914	1634.906715	1343.321235	1215.032823	850.6342311	1092.038656	978.0228106	1129.907646	903.1001029	824.2929301	752.5200666	984.024026	1464.564812	1074.941186	1017.163981	960.7456136	918.9077649	830.2970942	660.6845845	742.902782	1210.675124	1285.853162	903.3717362	943.3457674	915.7713936	829.111563	825.6879285	924.5573789	1086.052681	866.7771632	990.3598013	1208.386349	1045.296224	850.6057703	1150.185191	1157.917253	797.1245573	763.7409473	986.3718518	886.6866286	785.1208089	752.3135103	913.9173633
846.mp3	2025.807071	2773.399235	2996.064011	1931.405207	2803.926933	2175.995651	2487.445727	1510.94012	2655.420956	4305.303355	4253.161306	3092.544623	2405.030718	2466.007194	3192.109086	2918.753781	2785.290722	2978.132856	2419.799746	2045.505263	1529.851544	2474.032692	2155.555003	2925.802544	3061.598518	2559.228259	4014.461058	3825.445623	2943.368198	2421.053731	2185.682457	2808.660725	1645.076187	2578.245661	2702.435825	1827.162658	3117.81616	1689.113508	2725.112052	2301.218953	2765.186462	1654.746503	1921.955575	4241.881943	3457.59085	3126.799549	2959.225492	3113.50697	2533.947002
848.mp3	3446.401053	3303.344342	2985.902709	2716.037764	3345.474403	3157.472852	2907.85549	2802.251735	2847.789671	2946.690415	3234.884945	3144.482134	3511.522472	3367.34826	3312.930792	3429.504008	3512.835591	3392.690573	3587.917152	3486.128913	3276.9102	3489.989173	3169.275586	3455.308685	3521.565089	3216.093389	3077.046515	3377.055993	3076.416413	3047.371464	3348.806248	3103.716125	3520.44302	3370.798875	3350.254935	3208.143041	3426.861194	3216.583361	3429.698489	2784.405828	3448.817979	3138.219072	3018.714614	3080.123294	3094.315056	3046.630575	3089.237159	3522.938192	3149.255892
850.mp3	2510.699652	2430.831139	2095.324321	2635.830078	2171.409022	2953.204588	1876.705379	2394.387419	1980.732952	2361.1386	1961.790746	1488.375676	2538.13711	2153.696275	2098.61586	1776.616823	2053.409736	3239.409486	2037.593472	1919.97634	2063.215866	2008.706011	2389.927788	1888.219121	1448.227525	1928.822427	1874.412202	2218.380972	2020.807347	2420.680632	2319.242577	2003.08719	3257.703313	2819.087164	1780.579191	1975.635184	1956.668644	1819.59442	2411.248881	2099.448237	2146.629753	2186.284361	2125.753135	2119.074911	2090.093591	2028.807126	2259.951431	2308.63434	1477.022103
851.mp3	1713.968429	2299.223809	1871.306121	1514.486849	2321.841737	2193.963252	2917.357065	1952.992314	3076.239564	1810.319659	4210.214851	3651.148835	2292.604509	1698.528473	1452.444638	2449.229673	2532.503275	1849.211821	3337.268967	1617.004452	2833.706308	2772.302478	1655.198089	3196.708583	2327.057104	2235.599901	3121.69239	1726.88693	3245.217465	1700.109105	3121.878092	3418.061698	1671.867422	3431.706845	1272.351134	2111.577604	3022.970833	2187.088186	3241.266902	1792.594189	2879.290702	3099.678694	2027.835524	3442.858813	2479.697591	1874.547489	3016.710891	1694.590111	3114.33503
852.mp3	973.5471258	591.2318863	542.9774624	503.5106439	657.3102497	825.1748967	796.0668033	651.1056794	569.9047324	772.1233568	434.0785989	664.5907016	902.4017835	708.868359	604.6662651	556.7068803	525.0960178	487.2410623	514.6011689	641.8014309	482.0735864	640.2436132	473.414159	821.4313636	535.3257448	409.3728898	400.3396026	668.8288566	566.045334	548.5011563	584.3020849	602.6476163	587.8866594	667.9859089	634.7141353	656.5665301	672.4231721	683.0011885	687.2240777	940.0428682	591.6102937	553.5209948	560.3739387	580.2403512	552.5181204	621.7447482	568.1329329	846.2772657	1057.913569
854.mp3	2611.695234	2419.29242	3907.213161	2625.265829	2906.54381	4010.994486	1865.2778	2740.058631	3237.184068	3298.809508	2067.956851	3234.04157	2082.059178	1778.265429	2426.968362	2885.690198	2006.674444	2820.448238	2680.739766	3622.345524	3605.205844	4098.037802	3522.092655	3715.830367	2872.61871	3232.290299	2887.535955	2881.601544	2708.617411	1658.808648	1464.821511	3556.407843	3749.766337	4177.06359	3214.594923	1941.625232	2779.990671	3031.116952	3575.743876	4313.149185	3079.703612	1575.646785	2543.48112	1729.367729	2885.134419	3976.920225	3023.553228	1615.513091	1765.040145
855.mp3	1441.269226	977.8986928	942.0499591	1135.138995	1146.667	1494.122676	806.4676193	927.3475078	1096.917217	868.9712565	1099.306861	1011.322893	1159.141673	1222.021183	1142.475118	1429.279803	1576.570116	1128.78954	1597.386865	644.6861057	1692.22187	1386.620119	1292.719671	593.6169431	972.1164891	1348.46171	1562.19023	898.1417905	1089.692235	1040.416989	1252.008353	1579.489971	1716.474238	1667.801384	1911.470796	890.3104329	1153.818125	969.484486	1029.761142	763.0776355	793.5167707	831.6426747	1036.719177	1124.671005	1244.522116	986.4246508	1250.425564	1210.364358	995.993822
856.mp3	1855.029943	2334.723367	3980.965042	2775.705677	2572.318156	2817.092672	2747.000832	3136.068981	3022.794657	2933.929498	3009.735713	2750.24144	2905.856458	3240.982678	3498.79736	3122.146087	3224.104888	3273.37771	3141.451688	3241.89674	3728.894588	3158.06233	2684.784111	3175.398639	3446.043782	3348.024273	2968.064526	3040.43644	3153.454081	2582.492135	3123.359982	2995.45639	3510.798404	3199.287633	2908.922108	2647.986651	3756.613943	3390.801189	3799.515843	3249.267988	3011.713026	2693.885705	2761.251612	3446.569391	3546.710341	3396.165091	3691.48982	3886.618182	4100.861089
857.mp3	4065.330247	3483.181554	3903.58922	2600.979991	2357.819596	2529.416267	4211.222644	4084.32887	3638.133358	3968.417309	2606.38172	4134.646972	2910.482203	2472.112053	3295.538114	3145.549659	4270.61684	3709.993983	3422.563633	2133.86854	3088.646402	3616.676281	4651.691611	3846.254568	3003.611896	3966.536441	4416.030179	4031.197291	4193.406918	3349.2704	3423.476297	3705.305527	3106.121638	4516.295635	3019.577794	3832.621383	3499.722006	3768.979797	3579.789241	3328.083366	3410.46223	3148.16784	3826.911282	3528.570867	3907.2298	4283.566424	4124.188142	4313.422529	4201.845697
858.mp3	390.9267969	3232.53564	2479.450305	3531.850567	1028.459134	1398.001624	3381.024616	3548.058119	3636.920938	4733.558652	4895.865255	1409.415803	1235.757629	1252.850666	1231.790241	1149.467414	1265.27153	1267.68775	1462.415057	1352.850428	1541.383857	1361.861939	1382.131308	1334.220053	1320.628599	1159.754452	1186.649458	1415.287853	1307.03118	1380.222574	1194.858416	1181.609522	1200.939533	1318.140551	1111.306865	1123.559019	1333.845014	1286.442838	1358.200542	1216.715371	1212.04296	1166.535645	1062.022044	1118.929222	1099.367282	1331.916679	1413.4177	1355.057941	1276.754937
859.mp3	1899.776264	1769.894295	1472.949911	3505.283542	2536.2606	4117.472249	1909.493217	2268.277551	4009.078884	1535.233351	4962.509122	1786.803177	2398.266547	3159.134535	1697.506051	2021.763606	2014.849123	5795.267363	5111.225158	4301.255995	1713.930579	2191.633232	3531.818866	1735.95445	4854.607298	1602.63583	3389.114785	1433.374153	4181.937875	1697.933019	2927.210242	4376.768932	3957.520795	2563.603368	3811.960369	1935.038552	1483.930723	2960.929483	2980.552545	2077.013935	2282.939884	1614.378609	1733.369819	5766.357544	1576.62836	5341.519948	2079.830214	2226.890052	1787.658005
860.mp3	4518.520789	4251.822099	4511.508914	4199.216304	4237.477615	4181.145231	4513.920585	4406.806675	4454.16967	4491.306612	4453.705346	4172.537482	4366.153808	4164.317342	4369.853225	4348.265042	4489.972785	4381.915473	4377.323197	4107.866379	4109.719627	4186.603268	4425.492326	4227.659633	4401.480324	4409.645799	4219.400697	4001.963229	4063.934847	4490.170761	4361.679916	4484.741685	4255.625449	4269.956785	4400.686286	4481.278581	4112.90419	4331.522253	4453.808452	4406.643128	4234.278865	4405.873626	4357.15764	4513.83445	4088.906318	4261.257613	4310.503703	3978.391284	4317.450029
863.mp3	3908.974532	3564.391504	4779.930154	4005.930643	2973.573777	3600.848469	3497.815037	3206.71238	3389.445869	2925.588975	2960.907161	3206.991798	2810.214689	2541.08507	3656.080925	3656.332345	3671.855974	4939.936296	3911.506206	4441.197669	4863.473311	4921.485152	4096.038227	4450.17534	4584.480183	4759.021036	3237.838875	2831.682504	3827.033776	3068.661003	3445.002755	4219.205508	3322.439528	3533.986107	2711.694921	2870.293084	3480.169496	4258.101319	4473.678632	3260.456713	3539.311118	4464.011742	3833.912641	2700.500417	3243.172685	2925.792595	4227.003415	4133.938257	3851.876507
864.mp3	1616.627971	2098.100375	1490.4902	2868.229006	1873.285765	2087.009746	1688.534608	2291.986504	1481.849879	2686.056692	1751.975631	2822.522703	1629.515117	2149.387943	1875.649998	2280.387549	1666.707143	2110.554898	1837.833902	2958.903203	1566.494774	2097.87128	1847.296328	2192.350569	1599.965125	2712.63087	1503.251139	2664.680898	1670.000624	2145.311632	1860.17422	2233.528363	1510.84433	2197.771677	1825.136408	2781.972579	1593.282238	2287.363287	1931.689146	2341.265789	1663.204603	2686.225579	1708.29849	2702.910203	1740.425548	2256.800298	1823.080666	2516.197541	1658.070156
865.mp3	1651.252448	1407.559396	1784.361319	1280.175616	2935.167856	1014.950124	660.206611	1342.89972	832.6374686	2738.846076	1106.561955	2597.503785	1121.262363	829.0678436	1457.151627	999.3012583	2009.600547	963.5756867	3203.394222	1168.633466	725.2782853	1470.987122	1710.24281	2477.252999	2183.409202	2227.354185	2100.134606	2585.120533	3836.43359	2123.380142	2383.735009	1634.023839	2852.330385	2519.052241	2425.546698	1517.119332	1652.226221	1668.211464	2184.782796	4487.154835	1797.503974	2695.78699	1624.949692	2030.975021	1654.052737	1932.131073	1722.012889	2286.33597	1882.506458
866.mp3	4680.444542	1944.752323	2266.29893	1414.2151	2048.942452	2202.989892	2683.702351	2632.133672	3111.902243	4142.658173	2577.881546	2493.997232	2170.300832	2570.701785	2253.26016	2539.801354	2845.835495	2265.959073	2678.91727	2918.602056	2245.895174	2822.993177	3904.193008	2360.606823	1828.7682	2497.023489	2026.886845	2094.416281	3367.824716	2656.761512	1888.396978	2256.287852	2520.425264	3831.845485	2177.795568	1939.824226	2856.057031	2045.104259	2579.579167	3234.098731	1778.951761	3198.896231	3178.860446	2321.724456	3289.778594	3170.669826	4022.700222	2835.081352	3412.189567
867.mp3	3880.155998	4241.068554	3264.301739	4153.592433	4055.008402	4576.182339	4203.726751	3765.022553	4399.00668	3843.502231	4606.539398	3288.510884	3742.809293	4358.22961	4357.579018	3870.000107	4295.761922	4582.969074	3950.537156	5158.054631	4590.39528	3850.315184	4127.671682	4129.493905	4210.926055	4543.408918	4404.097483	3813.974665	4810.120468	4494.564244	4134.329294	4802.063759	4590.718436	3262.435788	3799.691924	4156.185825	4246.753201	4531.577582	4055.603716	4266.070303	4166.990843	4700.059438	3330.869414	4920.166135	4101.446161	4285.36736	4145.694201	4121.13845	3764.675742
869.mp3	729.5959304	626.8127238	658.3753307	694.2953473	581.2688045	702.3822426	683.6337756	783.8065955	989.1436513	673.5110575	664.7574316	662.8716972	880.0618519	777.2836447	722.1064683	774.4875136	1602.193266	680.1493711	719.6001866	843.8346263	982.0705526	920.5907763	3974.62161	622.1639961	1644.5502	626.7587155	707.8646513	868.2435351	716.4245129	666.5559616	665.0612936	766.3672709	699.6862489	754.9839889	809.0303143	873.6897122	926.4451194	1028.629806	1014.635664	1199.569977	1334.207484	1605.594048	1690.306697	633.0945917	556.2363864	671.8978261	525.2023735	1336.353552	905.1490596
871.mp3	3759.262009	3852.593111	3727.624427	3983.455075	4838.534093	4183.673371	3453.675904	4086.648648	3619.227135	3976.754069	3689.943634	3768.271712	4623.889556	4305.716069	3869.314162	4146.115888	3915.328664	3658.494107	3747.569177	3824.46475	3913.523694	3589.967751	3703.736451	4292.202521	4808.392787	3717.079463	3537.56709	3798.76066	4364.33262	3992.2211	3616.346774	3927.975142	3791.698971	4089.826588	4055.956124	3991.089084	3767.383351	4205.834594	3855.115155	3900.305871	3423.331471	3893.759418	3872.595274	3947.807144	4072.670097	3638.539252	3986.895136	3963.490565	4148.366682
872.mp3	1672.34372	1660.029782	1393.297878	1304.72014	1205.104107	1207.375993	1001.83361	1401.091074	1382.030648	1420.135162	1683.965281	1730.291071	1288.901801	1338.562773	1380.93291	1573.977353	1416.526827	1407.735492	1274.900442	1060.345442	829.0539249	954.3164328	1257.473997	1556.825971	1719.80317	1590.875255	1421.722084	1333.820684	1043.181755	1285.975701	1385.450083	1552.085353	1765.42824	1584.718677	1748.648421	1255.885518	1474.935782	1640.083418	960.7421376	1314.732038	1854.068119	1655.724429	1937.818361	1374.45051	1273.380351	1389.976246	1603.515705	1136.41407	1701.452537
873.mp3	4345.293418	4533.976985	4514.0508	4398.535472	3702.312048	3349.234165	4141.135277	5311.458625	5037.663888	4185.280606	3323.125744	4777.750968	4440.061859	4199.185215	4097.967276	4379.480469	3838.258039	3677.399118	4279.702432	4873.178214	4738.665825	3933.784748	3113.463394	4671.673496	4485.655632	4634.564175	3676.959755	2696.361295	3097.149481	4765.217201	4172.213937	4104.617416	3455.98109	3755.080352	4315.340733	4784.582329	2999.064178	3318.552894	3799.493336	3101.952447	3315.49228	2165.936257	3395.457776	3172.086318	3314.512723	3040.082014	2574.329427	2483.773725	3881.240743
874.mp3	2164.068687	2290.665298	1918.395064	1905.847296	2115.676016	2374.290267	2270.287279	2130.230453	2274.557978	2201.025437	2169.504753	1999.994269	2137.723763	2389.017183	2224.792605	2044.267885	1911.157432	2178.977508	2229.515973	2005.309413	2035.103761	2321.22097	2397.525848	2070.536459	2296.550026	2198.579708	2250.726818	2027.495493	1981.0296	2298.853326	2178.036814	2009.41638	1944.740615	2026.150604	2077.091664	1940.9907	2075.407302	2347.453669	2316.83743	2011.026642	2208.097395	2271.061775	2144.032557	2138.693733	2165.339972	2225.529238	2128.787879	2169.568736	2214.618769
876.mp3	2737.540183	3986.446325	3772.25057	4007.426141	3639.808382	3795.356428	2755.244614	4238.450324	4137.618393	3584.197198	4298.930399	4005.661085	2914.840446	4316.222578	4443.540038	3371.606819	3709.103677	3790.110951	2872.299619	3266.545172	4293.933267	3435.381859	3624.800516	3943.064811	2744.9631	4101.098458	4153.442694	4183.59922	4023.729632	4276.475276	2563.548432	3807.559504	2604.054044	1986.839183	1843.708004	1649.105903	1634.985805	1876.032647	1613.573783	1792.593544	1708.248401	1837.499306	2293.313138	3726.514368	3758.934992	4681.799616	4838.60623	4074.816619	4881.025084
879.mp3	1723.167079	1779.455564	1925.768691	2283.863575	1347.991755	1946.426288	1973.902133	3126.193335	3825.43984	3720.19618	3644.103662	3165.300305	3608.945077	3483.427457	3344.997697	3087.409504	3370.449644	4214.83127	3601.330671	3418.559404	3749.544843	2874.368201	1948.172815	2223.502801	4214.993417	3169.803931	4268.486952	2769.087809	3113.525262	1972.475932	3269.163031	4062.898234	2972.535699	3098.727311	3575.590835	3435.749043	2658.850233	3036.419048	3147.000287	2658.330473	3084.218999	3413.163073	3166.18788	3458.214517	2242.223012	2846.091862	2187.375714	2474.070419	1885.000194
880.mp3	2547.750289	2382.736477	2457.824704	2589.944565	2312.299392	2449.323823	2370.596491	2512.006985	2437.507448	2511.695431	2406.35006	2444.255699	2499.143888	2455.893928	2760.880767	2364.548305	2449.913979	2420.599	2168.451804	2360.122667	2455.695464	2581.04034	2559.724925	2500.444499	2510.146293	2425.909929	2417.303768	2390.731127	2613.426859	2454.556007	2682.874758	2419.447462	2729.463553	2534.615408	2526.32448	2628.828552	2495.590899	2434.674524	2646.70854	2270.417996	2366.352068	2295.839748	2656.432663	2426.821961	2525.101221	2475.45804	2451.574874	2508.017124	2575.9982
[truncated: 1,074 more rows]
[truncated: 11 more columns]
