# Supplementary material for: Music-induced emotion flow modeling by ENMI Network
Source: PLoS One. 2024 Oct 21;19(10):e0297712. doi: 10.1371/journal.pone.0297712 (PMC11493256; doi:10.1371/journal.pone.0297712)
Supplement: S1 File — (ZIP) [file pone.0297712.s001.zip › minimal dataset/DEAM dataset/Music features/spectral_centroid_features.csv]

Unnamed: 0	30	31	32	33	34	35	36	37	38	39	40	41	42	43	44	45	46	47	48	49	50	51	52	53	54	55	56	57	58	59	60	61	62	63	64	65	66	67	68	69	70	71	72	73	74	75	76	77	78
2.mp3	3681.22509	1649.952817	2894.487596	2403.856896	1613.073964	3754.412743	1684.652135	1216.718119	1924.797471	1913.434737	2603.33434	1829.862531	3047.291657	2156.635468	1780.092371	1633.766681	1967.377962	1723.363056	1520.105449	1328.732785	1460.518203	1853.704743	1848.418587	1846.01272	1716.98467	1604.955438	1172.573507	1428.001426	1747.233983	2074.431102	1600.630331	1624.123483	2317.249315	1806.409909	1489.616163	1222.666199	1655.682274	1646.641714	1374.936689	2068.56827	2017.509467	1899.187336	1504.513422	2096.136064	1945.571371	1192.995566	1627.115237	1391.549117	1709.344101
3.mp3	1264.818588	596.8520395	1663.560524	643.5321201	649.7732677	742.770733	631.9097928	1690.433298	649.9031636	588.3677276	596.7939986	675.4903533	2260.252879	953.6488012	1141.92568	1037.915336	808.6939304	1929.432448	765.6837575	784.3972696	848.3520772	676.6220304	1743.507631	682.5966712	786.0129252	973.1958368	402.2591908	1151.4507	634.407704	1054.283824	635.9667279	725.8254995	1121.252059	579.8387109	1083.536277	1076.336883	805.8293491	1715.796461	523.9042703	997.6552966	3092.391618	580.1982736	1722.04238	782.5245808	769.89691	923.8773494	524.5030179	1288.825536	376.9392266
4.mp3	3229.549845	1093.345066	1247.848503	2036.911726	1528.583225	1661.849464	1992.187871	1484.477437	1545.709209	2726.865831	1597.800586	2331.272339	1457.805156	1101.967134	1578.653071	1227.799659	2936.883548	2602.2452	2435.352653	5210.466657	1434.127731	2342.539606	832.9527756	1762.018373	702.3062026	1224.886473	1276.76267	695.3389936	868.2795875	888.5093812	599.2000285	1156.401692	1024.313875	1037.496669	875.8895186	1100.224213	718.3450016	868.7435604	2245.04007	1998.08753	1833.222165	3060.892053	4799.632132	3463.542668	1331.07057	2189.576814	1768.821964	2736.92327	2068.874607
5.mp3	1975.042688	1692.307176	2271.762895	2429.320315	2237.660123	1817.309683	898.8539459	1017.806196	1379.59576	2122.101277	1731.997455	2502.946554	2141.033878	2341.823738	1851.1917	1483.353643	2643.719099	2866.830788	1304.697349	1599.57491	2354.693029	1586.787142	1903.901884	2348.802595	1986.023919	2001.778119	1399.925355	1384.080582	1480.234404	1825.844476	2073.509871	2611.968929	2269.925892	584.74124	1752.779174	1927.761801	2320.543229	1286.342169	1781.651158	3756.204744	2264.268772	2462.050173	2032.447185	5448.679984	908.588644	910.2423544	651.833069	1303.471101	683.8595598
7.mp3	1356.990454	1650.347295	1562.234866	1294.644821	1199.529103	1659.912184	1567.386326	1352.659325	1314.678766	1768.265963	1519.592916	1493.283898	1404.69352	1604.032074	1770.183554	1393.846671	1355.298591	1671.491859	1568.051484	1136.722625	960.6458323	941.737952	884.3802953	1506.36186	673.3638808	1153.36166	1928.72666	1197.840176	941.2369229	1611.324239	1635.590946	1478.897974	1307.969729	2025.832124	1320.1316	1355.9369	1076.49963	1612.159424	1401.603177	1390.644283	1265.404302	1815.181035	1235.655241	1303.917889	1096.678336	1727.338389	1144.462359	1563.836246	1273.944294
8.mp3	341.9265107	2526.958676	202.3632192	1042.247859	4417.785734	205.267124	331.2113308	738.0369724	166.0634175	438.417094	476.2609619	287.707289	4609.804016	437.8464856	181.7569635	6059.912672	334.094044	214.9501023	1323.99462	4743.848176	491.1281893	998.1798859	1378.592842	5783.268423	681.9824239	718.7853076	5324.576308	1973.555258	660.3915074	3035.968424	670.6278861	3129.323406	3937.358209	737.8585809	4516.213152	4552.967151	756.6486936	569.5411724	3110.617428	960.2615833	220.4473607	334.2332684	4212.485638	157.4816442	328.9709407	3919.317744	227.189054	305.7683822	298.5129859
10.mp3	1498.630756	780.9744237	593.5106568	3614.163033	758.5782627	5603.674709	1244.804553	1658.650942	677.5235393	487.8269581	810.1730116	420.7823739	2714.774571	633.2134697	2381.723232	635.1506315	4657.07259	971.167823	1102.101465	2626.071864	2550.10971	2376.820562	1009.103865	1755.248006	1433.846353	1645.465426	833.3739065	641.3362398	3440.436222	674.350071	3152.00933	1338.954431	1454.596408	1160.275479	695.7388906	4775.364276	550.1822656	2438.696325	772.9437231	3102.144716	1119.004933	1291.690555	651.0605575	3018.348738	2370.582417	1075.219627	2067.189781	1599.719966	1025.656102
12.mp3	3467.729911	727.1530262	2783.232622	835.2578353	3992.501898	589.7606989	561.4601794	722.6894109	2647.396022	689.9292984	2922.547341	367.859553	4598.516047	1128.305461	2036.192208	7299.702924	4013.275895	3134.395435	2031.172727	2238.225875	1317.788404	1961.768163	3474.254281	1000.07819	946.5999534	620.5271054	537.9677565	5153.871121	1059.268824	2292.291002	3245.259639	4554.969659	523.6854956	2129.515144	2330.937409	818.137033	1157.485379	3484.093438	1170.8949	3066.716684	1088.752663	2225.459823	1852.190635	2736.387777	1129.858251	5369.084902	1437.456749	1010.167786	2703.080322
13.mp3	892.0390492	1779.80838	763.1838106	1119.65469	730.87524	1836.301179	2340.356993	2261.53606	2704.320141	2194.675408	3340.627511	2050.151474	1692.226339	3043.963739	4242.061464	1692.440865	1641.240979	2318.381861	2103.879229	2359.766505	2162.593165	587.1210953	1762.785676	1033.073505	958.2794703	1075.366548	643.9358703	544.1208811	2898.816844	936.1567279	2627.956273	2191.436591	820.3874922	1216.528149	2194.174313	1529.418806	2425.652361	1378.251438	1130.886892	995.6872608	2090.554088	2898.128471	2209.017607	2482.301146	2305.034934	3118.896045	798.4913173	1154.378173	1273.478102
17.mp3	1487.962935	2948.661459	2778.356758	1366.079462	1136.574344	2532.695344	1072.460858	1013.829559	1677.405642	1930.422901	3557.959015	1148.894705	1054.619988	1001.137885	2511.416059	1406.506399	3055.614349	1686.432762	1292.072905	1201.577745	1248.109175	2300.690867	1913.92794	1533.511481	1007.339966	1118.640381	1778.27353	1280.694551	4229.227136	1339.849579	715.3252528	1968.618542	1815.871346	1918.222418	2334.256811	1336.588474	788.2902613	1028.330979	3110.19787	1848.389947	2437.616845	1040.328514	1568.665433	1102.345332	1764.352696	2664.353554	1236.486964	2639.5037	1523.578145
18.mp3	1528.53082	1696.624743	5136.40295	5040.627917	2084.902216	1442.221028	2909.193389	6508.834126	1668.668695	1408.360449	3929.159251	1719.44282	1469.719363	2102.003537	1848.527975	5359.268156	1910.191509	1587.154598	1167.291962	1421.482941	1748.02281	1354.673014	883.6239744	2199.302775	2180.644616	2205.471502	2582.166831	2296.946299	3473.442217	2046.646535	2246.580692	1218.436922	1887.468657	1771.53715	2052.496059	1896.873031	1824.16169	2622.994967	1631.050331	1208.358669	1848.300857	3911.597169	1250.79175	1639.944776	1780.814799	1889.401167	2529.953964	2555.716658	2211.638702
19.mp3	1327.799042	1728.626229	1313.388424	1212.08126	1192.102221	1204.130389	1187.434119	1060.655776	1594.260119	1164.436308	1156.686455	1141.445095	1682.803167	998.6606936	1103.650509	1298.958784	1586.229199	1061.049599	1025.208805	913.0459786	833.8823421	1055.095642	1022.949726	1313.162952	1644.298308	2359.054856	1771.986686	2960.534471	2437.040157	3904.848896	3308.275937	2917.065787	2772.118984	3171.44172	1532.975404	1334.750997	1243.124694	1107.947098	1044.200146	2763.665433	2923.223213	1503.145057	2467.687987	1618.944923	1687.540256	2680.189521	2722.489212	3220.253503	3470.644843
20.mp3	2369.417951	1914.878391	3234.217445	2197.821277	4162.81862	3114.034557	4571.149785	4149.222214	3271.011694	1446.437611	1638.973278	2084.804215	3915.385637	1664.367542	973.9060819	1917.827878	4908.028077	3948.591271	2896.923154	4008.82449	3039.469029	4567.540475	1515.021491	1684.443855	1750.503602	3122.611019	2299.553643	1181.158125	2262.383609	2064.967787	3981.322557	2745.069269	4249.426456	2452.68696	4929.692048	2447.669278	1229.590943	1323.731997	1833.997657	3119.747247	2127.678939	3109.938209	1956.127937	2463.972668	2457.349347	5178.782309	2873.904829	3425.581414	3069.445664
21.mp3	2156.011629	2185.034429	1742.718727	1831.638438	1061.932744	1554.180111	2026.166642	1070.69211	2795.93415	3981.715903	987.198781	1350.679973	2870.551608	1628.459534	2032.093294	1631.60065	1182.574919	1551.372248	1863.273728	2671.235086	1762.456486	2138.577887	1747.975526	2163.742129	1876.704869	1560.935807	1368.63762	1383.27072	2131.269752	2053.893117	2434.392068	2010.603502	1629.247825	1629.991503	4319.333364	1855.207041	2020.150773	3336.553894	1756.476278	1908.984499	2522.65551	2825.889887	1642.778633	2226.248585	2093.328148	2362.844353	1351.035915	2722.698095	1803.40874
22.mp3	1435.845461	2614.689949	1680.106504	1655.186589	1809.651962	1530.492327	2757.433373	1884.90408	1519.675592	1735.457457	1358.955712	2275.55346	1107.727603	1644.511175	1585.03736	1421.900128	1764.531639	1408.705826	1264.754138	1735.948032	1761.246877	2399.307053	1643.262863	1647.238719	1873.205668	1724.676147	1709.87327	1588.599917	2896.651561	1680.543735	1339.355313	1811.441107	1590.249037	2180.829368	1660.725011	1133.971439	1688.946035	1340.452113	3554.200669	1988.454152	1198.686009	1537.048582	1378.688901	1714.663137	2411.0683	1973.933427	2181.890107	1779.433023	1385.822776
24.mp3	1689.619025	2477.604909	1818.896514	1720.990252	1748.232176	2759.128538	1789.700164	2048.527645	1985.92478	1951.272242	2350.231908	2353.225259	2130.874431	2388.695441	2307.66271	2527.750947	1737.621259	2192.844687	2982.914268	2256.223209	2219.054691	2176.709548	2225.352956	2411.928427	2173.934379	2858.920035	2948.490617	2693.222508	2005.033324	2050.885459	1851.640798	2505.020832	2176.447658	1721.425653	1865.699779	1758.354122	1761.384277	2180.397643	1961.12264	1689.781066	2012.491571	2403.604588	2455.602622	3549.828262	2641.811652	2294.98474	2609.474263	2767.393182	2553.739249
25.mp3	3003.841083	2722.77256	3345.601792	3203.338139	3584.770432	2741.887998	2529.565678	2636.685753	2914.716126	2727.68154	3205.053883	3200.512263	2931.715376	3247.537175	3048.590019	3340.200094	2871.322551	3114.11118	2515.433185	2117.176673	2974.789109	2522.33116	2310.527273	2766.683889	2189.487233	2788.478142	1773.786944	2603.5542	2221.518091	2676.843514	2518.805736	2992.071105	2849.588651	3033.748589	2657.910293	3900.988253	2666.198234	2212.419909	2496.313582	2256.512311	2931.939971	2954.157737	3462.408783	3063.905286	2944.409955	3318.061294	2987.421889	3278.46639	3519.614383
31.mp3	547.2425994	2795.250023	2173.047331	2247.686294	2248.118391	1747.885863	1627.961626	1521.676577	1612.057468	2338.983149	2094.723154	2191.174268	1860.98347	3312.863947	2539.131512	2028.233471	2565.773368	2693.487951	2322.561928	2903.672589	4485.597638	4392.670745	3782.979922	5231.509121	2905.917212	2970.652691	1848.375341	4584.77123	3780.554351	2047.878807	6776.753941	2879.365355	1629.05708	5414.016453	3084.841782	1508.932541	3081.828312	4452.511923	1847.285726	6092.225068	3023.091644	1743.90848	6120.683092	4198.676354	2660.774829	4885.290843	3127.243247	3477.00734	3742.24055
32.mp3	1174.68544	1674.193558	1643.128172	1533.045727	1496.189026	1668.525552	1374.763253	2122.357538	1592.892981	1655.373038	1241.96053	1490.150049	1643.983768	1244.139248	1712.198185	1557.216616	1695.544867	2028.329076	1192.218842	1729.635844	1719.041326	1713.18293	1817.660148	1581.215024	1652.020561	1761.491442	1739.958696	1800.004096	1483.815977	1925.560211	1542.801059	1781.395547	2133.684091	1684.530755	1545.634316	1704.551788	2065.041811	1955.269243	1716.311581	1868.429067	1532.181242	1819.990888	1556.953943	1875.972585	1525.123759	1857.207909	1991.419324	1521.240016	1527.142168
35.mp3	1357.759116	1330.679105	2080.370614	2451.725512	1282.365573	2662.848184	2294.59545	2016.218987	2850.149595	1819.009667	3023.995936	2555.272903	1026.573251	3252.240572	880.1585357	972.5534674	1448.66213	1241.024549	2279.730593	2076.103184	2267.481239	2253.695051	1538.960028	2000.783751	1434.12682	1585.550359	3010.860206	3031.449949	1001.622567	3291.574155	1069.150944	1071.544209	1357.196307	1789.443213	2258.730355	2415.626721	2307.12788	2408.625311	1229.031202	2133.018697	1870.016062	1454.28385	2620.09679	2260.613421	1721.436298	2691.528098	830.1068908	1836.60011	1322.812462
37.mp3	2266.475774	1424.771947	1967.967005	2228.368085	3300.19103	2607.194217	1904.88044	1758.131039	1087.305739	1919.730374	2901.343204	2723.993038	3081.834476	1820.043924	1580.461377	1286.692069	3549.745632	2900.59905	2553.223134	2235.291047	1888.154932	1591.591688	1770.726394	3607.587282	2236.624608	2281.779739	1916.812292	1670.081216	1589.491985	1483.093355	4196.493771	2711.815729	1798.220217	1851.107326	2180.312014	1273.634502	3161.2353	3252.820615	2380.006976	1661.345825	1847.859024	2168.697307	3373.107048	3405.045927	1666.178172	2404.814164	2197.33891	1765.032655	3515.62679
39.mp3	2840.036395	3003.570637	2600.972631	2885.244964	2948.154199	2577.852897	2371.103482	2656.187111	2480.923097	2603.650499	2480.56341	2437.843832	2751.896576	2376.886663	2669.478491	3236.302307	2543.915406	2384.747274	2951.064666	3125.738774	2769.509593	2527.742878	3016.810734	2848.63383	2679.432411	2672.937758	2650.189793	2620.993311	2576.316236	2078.563487	1573.91636	2933.425998	3257.933	2903.222397	2543.749735	2130.933986	3134.910057	3077.723346	2422.788358	2416.261859	2453.646589	5954.176728	2561.970871	2466.466039	2407.007985	2221.698817	2663.969355	2256.971522	2804.703324
40.mp3	1567.22895	592.4861323	630.1544632	3184.98226	4975.811995	3239.472418	870.9139149	647.4020518	867.3986787	1844.97708	845.6698469	915.8519622	903.1748301	1351.903125	1314.834525	1005.097852	744.5408619	1170.280511	735.2583784	998.7161251	1453.98708	2592.702425	2455.432745	3916.24776	2398.591487	2042.517498	2671.898399	1799.937686	2373.322812	1664.142658	1582.960451	3084.260288	1756.018528	2277.162608	2028.114876	2445.76383	2548.31762	2002.406241	1514.377677	1767.73993	1100.630535	1356.486195	1106.349963	2373.97099	3642.224997	3113.503735	2492.620514	2628.680009	2825.530092
41.mp3	2362.431704	2360.214631	1529.587939	1326.272117	1240.123552	1398.613463	1515.919615	1769.846411	1687.452841	1895.286442	1922.987195	1695.134357	1381.366393	1649.669921	1500.864216	1603.193316	1574.849712	2116.88761	1837.485636	1405.492022	1990.563624	1382.360936	1336.620688	1245.627384	1523.995845	1362.931292	1588.878968	1900.709622	1599.841808	2288.468928	1287.770148	1184.076143	1308.067856	1309.158715	1836.677125	1825.021146	1577.282213	1585.791379	1373.245812	1291.847374	1548.639883	1504.656569	1462.575281	1796.576256	1841.109444	2327.36063	1386.310955	1925.863524	1826.422611
42.mp3	1810.435292	2332.021237	1627.366988	2064.399115	1598.481128	1536.686139	1548.678303	1724.652873	1758.241441	2292.54217	2217.331499	1518.230472	1536.283281	1351.791871	1778.567971	2150.789276	2234.808607	1439.457316	1590.178822	1907.398564	1602.1068	1474.120827	1601.138401	1242.130928	1454.38254	1352.146855	1676.796213	1794.524077	1583.012152	1601.632368	4965.727128	1805.976701	1815.615945	1712.622639	1950.037526	1785.886715	1897.83651	1865.63372	2226.874729	1904.671281	2475.997745	1164.704594	1587.370528	1568.932231	1421.29476	1887.985084	1585.747122	1485.788353	1833.174881
43.mp3	1875.260291	1611.906121	1405.583101	1501.379008	1667.01579	1952.452017	1795.904601	1536.603049	1540.917873	1519.235944	1816.594301	3111.914835	1650.053655	3385.494189	1390.8751	1689.763132	1576.888378	1534.464146	1413.623853	1356.759577	1564.332423	1606.619526	1191.192077	1307.949775	2792.64827	2035.647742	3621.511933	1934.353046	2477.255136	1393.416041	1574.969336	1692.698219	1646.902219	1423.179262	1492.871794	1629.792232	1684.380784	1690.726788	1708.966089	2198.500375	1756.712618	3044.653477	1801.098116	3711.823093	1513.307275	2134.750578	1572.382746	1475.451657	1702.234593
44.mp3	1103.848751	1110.874767	1437.144204	1076.350486	1262.116708	1406.011993	1451.904771	1039.222305	2695.23148	1581.302059	1738.963177	962.0322395	996.9445415	2698.988223	1559.692471	1070.233023	1249.959777	1383.688096	1386.346911	1085.906217	1356.675656	1104.681279	1860.316678	1168.03858	1272.355254	1126.534463	2857.50782	3363.130965	2581.055429	2785.480206	2572.749808	1277.053166	2621.041145	1623.050137	3122.626494	1568.480426	1496.79391	1606.837788	1547.046222	1329.86532	1683.200456	1224.302253	1472.864619	1765.425073	2152.207661	1929.060569	1828.939552	1934.356524	1872.614621
45.mp3	1123.625692	1138.458837	1051.477869	1451.464405	1319.043515	1139.738468	1520.359308	1304.175685	1294.438831	897.3073079	1163.161691	1022.161531	1130.299685	940.8490689	1511.420221	1005.549481	836.651467	1063.127276	1819.702618	1552.67372	1389.989016	1262.957028	908.9236947	1352.448371	2157.003251	1296.186381	1735.052773	1374.079213	1763.344507	1776.412673	1599.693807	1332.892033	1062.756391	926.3531341	1177.972608	1091.582085	1357.694738	1768.626619	1531.767737	1490.161384	1270.021528	1631.385445	1640.712764	1872.160511	1854.516328	1728.72431	1646.644341	1164.837289	1791.231805
46.mp3	3115.16779	1318.302177	1306.384319	2137.065175	3020.939101	2285.991227	942.9572218	2561.863712	4997.188481	1340.935293	1163.101976	2141.151551	3354.068033	490.4874017	1795.486043	1577.098193	3056.989418	2080.626154	3322.914612	1232.624065	3878.021552	3560.150376	1138.321789	996.097527	4495.148761	1274.003958	828.9911189	1497.529476	1704.188353	1012.902095	1566.401292	1491.062604	2699.186088	4748.385044	1578.817605	1525.696818	1930.483108	3166.39558	1301.757804	1775.627308	1484.223742	2826.107012	1113.704215	932.7329094	1830.181779	2502.942758	4220.849408	3969.848714	1281.178512
47.mp3	2006.614637	2277.164614	981.9742565	2574.739164	2127.946013	2018.545893	1517.565901	2333.319071	1064.23801	1615.78952	2518.348368	1404.013673	1827.795201	2888.333583	1190.697711	1999.366649	2598.477965	1625.231502	1226.92868	2689.172491	1055.025858	2030.123205	2567.869264	1676.446674	1397.597702	3252.144788	1352.416243	1724.733355	2884.081212	1312.434893	1576.927314	3000.887101	1279.536329	1820.283846	2436.716211	1705.382662	1694.128491	3037.746807	1308.944532	1854.535958	2339.05553	1382.152688	1155.670241	2684.055627	1066.359036	2024.046862	1967.555552	2399.212893	1528.547651
48.mp3	1496.629065	1443.45729	1498.198005	1896.229767	1739.753636	2784.112393	1632.364619	1802.394991	2751.861782	1320.795562	2136.69531	1383.766624	1611.88306	1316.559454	1844.358282	1655.421658	1608.398883	1498.724636	1734.449661	1576.531244	2117.271216	1923.054812	1668.697612	1354.945412	1820.902165	1745.219631	2381.170607	1739.28844	1835.165988	1652.327389	2754.955299	1748.913272	3434.680191	2345.196643	2136.517798	2191.504385	1929.74994	1480.838411	2308.597583	1577.236415	2478.456304	2777.576012	1454.266439	1741.202235	1913.05395	2108.851931	1599.131553	2836.761352	2415.90556
49.mp3	1185.126687	1314.881317	1324.732244	1415.524873	1359.134453	1439.149208	1508.786448	1349.880373	1380.407504	1525.995566	1245.189942	1404.37275	1594.687774	1633.370599	1218.116389	987.9697962	1056.850498	1364.403453	2052.018219	1397.087954	1301.973133	1394.555394	1487.232502	1351.569276	1160.90472	1220.613649	1926.423149	1165.947996	1334.1975	1308.391734	1762.90582	1126.634427	1159.607459	1466.16318	1477.302202	1249.362483	1224.349173	1172.660184	1944.093552	1155.37769	1077.171373	2697.466706	1200.322126	1617.319577	1425.176805	1324.426842	1525.950476	1695.257168	1237.422669
50.mp3	885.0675056	1235.123246	138.4525318	438.3147188	237.7339292	1273.335702	2116.874289	151.5898081	312.1078106	218.8974163	761.5113565	289.3933156	241.3025912	308.7881161	632.3735325	993.5517872	476.8456739	199.4689586	350.9006531	554.4560805	2115.849759	261.8921184	161.600789	346.3522011	187.4196183	1370.134417	192.8147352	167.2423926	2977.039919	3696.120606	3869.881072	1265.095819	150.0422394	1339.631477	757.088047	589.0654782	346.6398393	186.2281642	1294.10957	501.3948464	494.3125463	3056.449317	328.6701057	1336.14405	728.2677322	235.8623202	482.2031772	250.3925231	1209.460436
51.mp3	1720.500619	970.8997533	526.1774963	501.0228473	473.3340126	839.9875723	981.4412593	601.9685192	770.7506302	1117.001729	1136.447023	1498.15634	1815.206674	1890.701686	2135.132496	1389.324235	1112.263604	1220.663989	1181.771114	961.6173947	1060.359284	1207.06927	1080.843184	1638.621247	2360.5678	1291.885551	1248.313558	882.623878	705.8089684	1211.993482	1072.46108	1424.286885	1190.315151	1315.442065	1943.091918	2137.154904	1543.102376	1560.172302	1238.311614	1601.587431	1527.849482	1278.063098	1464.632249	1705.278723	1645.543762	1391.471634	1715.858664	1405.822159	1547.207179
52.mp3	3188.444238	1984.233573	1861.848573	1685.843589	1623.401179	1835.336277	1792.844229	1691.754767	1247.761882	1847.504416	1598.852511	2411.565665	1708.833942	2625.50838	1770.89715	1732.893546	1541.972734	1520.138394	2467.855275	1740.483556	1508.801631	1568.868272	1524.44037	1750.913738	2927.844364	3233.79511	1646.809677	1739.237716	1679.949181	1582.273609	1896.597149	1336.278453	900.5094791	1530.176371	1838.093626	1982.577638	1541.703775	2934.11985	1106.036928	1687.43369	1300.861446	1273.516556	1451.135572	1428.248945	2336.573348	1490.821869	1532.597384	1665.275942	1550.942729
53.mp3	1614.944638	1559.546869	2410.600293	2014.378802	1602.981743	1305.212156	1564.031766	1501.416885	1233.443266	1654.256942	1210.424728	1643.414506	1565.146244	1577.552046	1568.15422	1825.080122	1924.877109	1704.91943	1908.633284	1669.600609	1235.495079	1424.876253	1195.614877	1771.414935	1236.463879	1793.847732	1099.318418	1471.694186	2176.074713	1475.204071	1539.554968	1602.057374	1680.030481	1688.594205	1411.736232	1568.138989	1306.582844	1137.54973	1195.592443	1449.469942	1622.658841	1485.658131	1642.186803	1930.628004	1829.54842	1789.610327	1940.602155	1596.30008	1484.09739
54.mp3	1029.759678	1086.458175	737.3992393	643.9875187	711.7411182	673.6897245	1393.639049	1560.114277	927.9472692	1239.616147	1094.783405	1545.421021	910.8072773	2071.164414	3801.415374	772.2626389	413.6732056	287.2724089	6627.485534	782.3534916	1404.440227	1418.684241	1271.428104	1318.527698	641.6105423	737.0544371	927.2037474	1039.680707	2809.441744	1395.244613	2044.487228	960.2146009	902.7875377	1264.629776	3132.296707	363.5414579	1377.727537	1076.573626	1553.715432	1810.763593	1461.664404	274.6082269	209.1234852	737.7847195	1479.310254	4933.248664	916.8456537	639.2886589	2554.807465
55.mp3	950.7866088	949.8327285	923.5186842	881.5921889	834.6958488	1444.999015	1562.236238	1371.742006	1535.867268	1052.352942	1243.173636	1539.913742	1546.443782	1222.715726	1484.003791	1589.334381	1613.381334	1337.773746	1051.592443	1393.853743	1412.39081	1634.037631	950.9246303	1682.959589	1505.904499	1317.194878	1309.583328	1167.597615	1517.701999	1501.370693	1418.051275	1368.177833	1562.28649	1502.495751	1181.294795	1469.578881	1264.853596	1146.509795	1216.166995	952.13173	1459.53577	1428.661607	1561.227575	1459.210833	1248.462998	1253.241145	1115.180636	1240.90381	1159.140075
56.mp3	3264.414392	2712.771728	2327.536925	1828.719066	2657.503834	2390.581384	1586.231781	1260.656848	2333.58877	2324.302707	3300.875213	2061.969627	2762.700301	1985.413769	2735.016357	2636.529058	2290.772968	1729.846634	2452.950594	2263.05415	2109.993647	2920.707515	2441.635899	3082.787298	1953.059691	3433.765082	3064.354153	3261.136784	2561.933498	3370.083849	3505.765069	3475.584744	2288.382277	2784.979807	3096.281009	2104.077829	3055.309391	3288.96934	2556.704851	2851.170788	3423.204675	3347.332031	2953.161368	2482.375532	1876.13592	2075.152776	1839.023262	3093.736694	1916.532906
58.mp3	3388.548274	593.7210618	1631.886856	3837.616123	1794.05721	3280.480985	2149.82387	1111.319417	3059.885369	1876.071303	396.8931767	1375.318618	383.8567953	1169.810367	994.5626642	655.3256304	3362.331445	2146.71303	5260.560411	3002.227534	1690.484555	1196.403306	1451.30357	512.814557	1036.815674	2004.98756	1855.676436	5717.862163	1868.835168	1986.702892	2016.212965	2103.95526	1790.337185	1181.247874	2531.725049	388.1834153	3624.196601	716.3812447	1639.829638	935.0425075	1826.536052	1383.288933	2677.645231	2827.867822	1940.190342	5373.168325	1924.33725	979.7111189	1384.553855
59.mp3	1469.301048	1573.688768	1627.854146	1731.949763	1987.501497	1790.585955	1797.806478	2290.249855	1303.457972	1644.865865	2351.751729	1740.13891	1349.071933	1733.295658	1357.159274	1633.77268	1678.642518	1339.384438	1614.208013	2059.359321	1261.662949	1584.183039	2917.694782	1506.769557	1315.91688	1966.445149	1494.529013	1678.746113	1838.676481	1308.555116	1346.547853	1679.81275	1327.291151	1413.380935	1738.225325	2270.252694	1647.223923	1257.939834	2555.622258	1135.384447	1515.893607	1891.064255	1800.989162	1547.277806	1704.507405	1649.162833	1487.986854	1646.530026	2262.7578
60.mp3	2070.571544	2545.354683	1172.919794	1448.162887	1327.113778	1542.222363	1432.803688	1341.278771	1827.482291	1729.815295	1397.260238	1655.156039	2207.379993	1585.599956	1812.936993	1157.63657	1964.594563	1333.286007	1381.400343	1507.394132	1652.471663	1729.970513	1220.103299	2155.939868	1404.751561	2038.29541	1320.961013	1258.107527	1082.700066	1065.816682	1446.735995	1753.514523	1630.291897	1465.127794	1981.039159	2302.836389	1341.545108	1675.739083	1346.622506	1770.23572	1253.430522	1035.870378	1779.423071	1413.657436	1323.932494	2244.321099	1762.745376	1249.85595	1952.513732
62.mp3	2357.829768	2175.521635	1599.811317	1776.776877	1655.337631	1150.700461	4718.586185	1734.728138	2134.797407	1476.895814	2642.792722	1421.937236	1429.155909	3656.589093	2143.324618	1738.777556	1791.357818	1299.119769	1382.085214	1969.341583	1763.724464	1937.11093	1658.796987	1543.693061	1615.224231	1907.88159	1685.918373	1844.609425	3229.334109	1784.635614	1611.264357	2517.621773	1862.751969	2457.351561	1496.127627	4839.302203	2744.490874	1966.84757	2565.892938	1945.028952	1708.870588	1939.928813	1474.088326	1999.560144	1839.894049	1958.517532	1331.18491	1809.593425	1613.560517
64.mp3	2939.049634	3050.545814	3149.084599	1970.258431	1966.161923	1970.980788	1500.614367	1767.209983	1735.152011	1648.15372	1667.246501	1995.161608	1532.545572	1594.736186	1451.330421	1386.855893	1884.357314	1854.437677	1598.653055	1817.642804	2018.806002	1782.140177	2212.841903	1444.891827	2055.841457	1927.594594	1917.913806	1679.073151	1929.802947	2171.939737	1402.010402	1247.41915	2861.178261	2091.267709	1660.215488	1692.300883	1666.652725	1869.019921	1638.098204	1643.18712	2955.065627	1597.455606	1839.707204	2003.445493	2021.997285	1467.804827	2270.181405	2031.330413	3016.89217
65.mp3	1753.747173	958.0142185	722.7856755	2714.563517	2519.775769	2669.259538	2871.51262	1363.355004	2377.809197	2573.490013	3243.845003	1943.866014	2596.551221	1479.242917	2086.846256	2177.431435	1760.083808	3729.561102	1781.42144	1973.753007	2419.521144	2143.994174	1736.449006	2116.743111	1997.838328	3618.02007	1839.67539	3757.989018	3090.366577	4296.570134	2411.954855	2836.194383	2928.222358	4175.476224	1803.872106	2912.718433	2644.665009	2992.240237	1870.66569	2823.219864	2820.935032	2040.521725	1952.269502	2022.368113	3884.596454	1650.674788	2858.550981	2479.487539	3390.44519
67.mp3	2812.487837	2469.981277	2195.245264	1862.556122	2377.831865	2628.765924	2241.034783	2835.172283	2001.385533	2967.712781	3270.562703	2302.325496	2052.04275	2733.421369	2766.610253	3050.159763	2642.479905	2714.725356	2613.395462	2802.510394	2151.389114	2471.595646	2522.195925	2375.830978	2171.756371	2551.835917	2409.429394	2721.338933	2196.817749	2986.23353	2989.465769	3500.688104	2003.781397	2326.571522	2849.611769	2857.401173	1912.529207	1717.942408	2197.694106	3212.896223	3240.122489	2750.98529	1871.458543	1916.872361	1060.264731	2936.425909	3033.038455	3107.694022	2396.188168
68.mp3	1774.381283	1769.287224	949.512147	1816.888033	2083.444145	1194.748712	1239.946912	926.5168041	1276.168145	1932.405558	1161.436957	1402.510488	1136.460418	1973.2062	1620.407671	1668.315003	1139.852161	1260.801657	1471.44659	932.9663008	1717.559809	1974.805467	1394.636968	1470.991313	1120.203698	1934.431247	2436.306726	1332.43322	1744.070144	1151.637816	2250.184913	1035.806705	2000.687561	1263.520736	2516.001563	2124.399149	1414.044518	925.8240631	1506.915702	2635.605083	1599.146374	1892.339323	1856.235373	2834.171043	1925.266687	1339.837529	1970.376097	2951.76465	2291.775024
69.mp3	743.0068792	921.1720627	1052.556682	559.9047005	949.9912922	575.56595	583.212346	778.8876139	777.0304466	565.2335656	673.9338262	1509.758851	1650.108813	1095.671288	1492.527626	1379.247859	1420.720829	1626.682729	1177.616822	1508.958	1413.75027	691.0433795	706.0502683	929.5940274	1570.516838	1672.678444	1302.845263	820.1482316	585.5557106	1172.550945	1472.511718	1249.175751	1021.619523	1397.560591	1237.245215	1283.178949	1204.241117	1484.37123	1252.017348	1386.377252	820.3979246	1238.864543	1514.824696	1181.682021	1206.788928	1529.149055	1692.355794	1354.07403	1467.809393
70.mp3	1975.266971	2652.367474	2718.392094	3019.126509	3674.992526	2538.268814	2029.215879	1756.279509	1886.344576	1716.194572	1843.771516	3195.767726	2533.624168	1613.925687	2851.207568	1761.954784	1732.287814	1848.48272	1642.425441	1921.433889	1785.370115	1462.340591	1724.637516	1589.67779	1769.950099	1870.333361	1738.191202	1790.958921	2041.579452	2191.770787	1855.246345	1908.359494	2303.501229	2905.048026	2551.814373	2110.823578	1611.154298	2533.903745	2548.103478	2952.605842	3199.791551	1760.155139	1893.553988	2487.339759	1523.4135	1926.561583	2463.088793	2085.396284	2082.474546
71.mp3	1579.931714	2216.668815	1646.379731	1865.157947	1399.349653	2124.26627	1789.239292	1367.619063	2041.465978	2059.785212	2049.72292	2111.150877	1100.768854	1351.713962	1987.257878	1846.263665	1942.861862	1516.253963	1584.709775	1844.387567	1455.326743	1211.899709	1411.832419	1535.878086	1771.809025	1544.662135	1576.951926	1791.588026	1842.714025	1440.046749	1577.428986	1981.955641	2122.727273	1873.372819	1972.265756	1236.323023	1852.34146	2348.91925	2268.691832	1790.696693	2014.069398	2781.608962	2038.759612	914.1888306	2343.66131	1429.338225	1969.697206	1018.390106	1534.237791
72.mp3	2640.869783	1581.678828	1869.940259	3277.038047	4636.98588	2329.600465	2139.886631	2041.079795	4294.247629	2857.256232	2994.151407	3458.496319	2637.070975	3950.412505	4340.704334	2091.126411	2416.86825	2358.639069	3118.116558	2449.35163	2376.462719	2347.706462	3175.039624	5371.830125	3919.64497	3991.029425	3110.006981	2797.180356	5231.121636	4000.640593	4309.265957	3152.380744	2030.053754	5054.995607	4092.166574	2872.878711	2650.758752	2849.054191	2898.43726	2808.613425	2112.129615	1887.411395	2891.103693	2632.085907	2525.048614	2508.124749	2575.255517	2607.157578	2587.575954
73.mp3	2978.007461	1281.961096	731.9601019	885.6066585	1815.971926	1672.040252	678.8560311	911.9048466	1876.573808	972.2108494	844.679974	1420.637267	2417.242828	2554.700732	1940.00029	1179.260709	2370.369356	1581.845308	710.9030098	856.3579314	2455.641565	2030.212633	2422.710123	1786.039724	1064.996644	1245.559721	1173.724091	1556.502461	1296.905819	928.0450282	1239.972637	1503.185814	2102.611131	1352.622948	713.621569	1882.784037	963.0711625	1036.458362	816.6437012	3013.492096	2595.631204	2334.745607	1548.24347	890.854353	2456.551022	2248.049345	1220.345923	635.6475601	2335.30612
74.mp3	838.9393135	3637.581266	2630.952166	2995.014881	2854.652242	3251.058948	1964.374618	1384.755973	1548.801854	1333.536118	1395.698889	1391.189208	1028.032406	2578.425123	1201.063938	963.2098969	817.073474	3620.982428	1593.673886	1075.897188	2431.52504	1462.740708	1001.068232	4546.581577	860.7865323	604.9209818	784.1836302	2333.506422	1866.905134	895.57935	3269.173318	1923.405277	2566.256389	1373.786101	1172.30897	365.6786209	779.3817389	897.4559885	1728.56417	1118.982287	1934.852941	825.9940348	2250.056436	6525.686	1373.941038	1208.595553	3624.520386	1387.098173	1927.10045
76.mp3	325.0849536	741.8727562	311.4533821	581.2794934	542.2217301	401.3706141	428.7220477	688.5274883	547.3332463	451.6240418	942.6659622	1123.741271	978.7965094	660.9124376	598.604034	1153.717117	833.4414758	748.3219727	785.0519712	474.5841864	1789.023548	899.6933464	608.2900706	487.3926096	370.0994778	1633.013541	933.6613647	604.5560396	516.6134534	394.9723918	1823.676336	937.3487755	684.5121807	810.9942828	685.2112633	1369.263824	1080.14468	638.9552197	876.0639852	683.6287624	1817.523979	1009.147723	595.001023	579.0205958	427.0262194	1507.479586	382.631662	477.7794538	507.497082
77.mp3	1789.725298	2490.72496	1756.892081	1406.743782	1621.854821	1427.869419	1688.088625	2351.452154	1665.449675	2190.409436	1280.184132	1350.065456	1289.501278	1909.674526	2338.351362	2089.884659	1839.341215	1766.616958	2109.984676	2127.069181	2071.115709	1986.033807	2074.471137	2116.915254	2540.676768	2297.21621	2666.830396	2922.34232	1816.459007	1713.183405	2881.738395	2262.256593	2979.145486	3377.097558	2098.802674	2058.750372	2103.042792	2005.714963	2293.39307	2541.100283	2270.369424	2393.282806	2011.715427	1974.779905	2706.392334	2533.689575	1923.60074	1753.231907	2911.199334
78.mp3	1141.606013	1317.910044	1889.497194	447.2203502	1263.707355	3899.771668	2070.061398	2670.267814	3682.84283	1578.601833	3272.288754	2202.702706	1107.640941	2539.907127	2353.388986	2159.748233	449.3051995	1090.396009	5526.216271	1329.835988	1388.697995	2488.299922	1690.661652	1242.353931	1392.176818	1267.55765	2862.657105	503.5656873	2457.533126	1740.147094	2066.673736	778.5664234	1261.699203	421.0537388	1237.187294	414.5341217	2062.663717	1547.999068	1780.899674	863.2788225	714.9315907	648.8658767	1125.515534	644.7581246	1843.589412	1800.045189	940.1120067	2859.989416	1881.608212
79.mp3	3860.481477	2240.270139	1665.235628	4944.460284	2794.60824	3198.498206	1666.915758	3120.950072	1799.762914	2529.747113	1343.149174	3707.746025	1739.017598	2649.245977	4261.69285	2218.293193	1206.041171	4384.463464	2984.262477	3014.724665	2413.730399	2811.386921	3431.344421	1972.975854	813.2529201	3521.180194	2187.629731	2388.155684	3665.052364	2241.108396	4020.120547	4009.088444	2882.412788	1820.30219	4089.247398	2579.156161	2190.84122	2225.751899	2488.921811	4349.269477	2868.289682	2869.77947	4933.483274	1675.43472	2540.237743	2059.338332	2281.073979	2666.89509	2767.4298
80.mp3	4546.117492	3615.806409	1502.881305	2535.74496	2638.939536	438.9130515	594.9240049	2230.158984	1837.504419	1623.175708	981.5574433	1987.640909	1731.040661	3814.120013	1628.455299	4109.246195	1697.461599	2416.897273	3995.129591	2075.230027	2342.097927	2876.19076	1945.061673	2383.494866	2701.3463	1861.155781	1746.225492	1634.809325	1733.170122	550.154326	3907.193259	2767.467949	1805.197498	2897.988453	1445.669294	635.9838577	1762.780035	2165.215904	3809.372033	1504.489644	498.3718501	3314.563716	1334.71514	1426.549148	1985.809262	473.9172026	480.4745312	2599.437664	2112.240927
81.mp3	2037.504326	1913.688706	2119.985987	1991.260259	2064.908482	2127.083756	1604.184665	1977.915996	1845.436766	2127.136737	2724.601335	2143.23908	2578.361649	3212.388367	2910.256376	3438.48022	3406.549676	2574.208488	2140.935984	2108.055552	2245.849786	2243.751699	1898.247481	1827.33188	2072.124893	1771.234487	1782.170378	2282.966145	1920.332307	1405.055593	1845.691195	1366.301709	2202.408388	2199.785419	3334.740185	2517.444825	1970.472856	2798.54092	2339.23704	1940.231224	1991.296116	3108.226437	2052.298021	1678.626493	1402.804787	2227.838549	1774.499596	1428.259112	1067.468685
82.mp3	1104.577048	1218.298133	1688.550748	973.4106666	862.14245	810.1268173	664.6196566	1291.396234	1667.217798	1977.034781	1742.544485	1469.439017	1603.26676	1583.789167	2152.780343	1616.538805	980.3558628	1583.495008	1518.417512	920.2985003	767.0662934	932.1535073	2263.35454	2566.278209	2873.851414	3619.391425	2624.584809	2283.315962	4883.54893	740.2717565	2227.505064	1807.54296	2063.949497	2597.792724	1145.331747	2053.425836	1121.624007	938.1621613	3045.980255	2202.770247	2658.417636	4121.802816	1742.135043	2541.616475	2019.26293	4176.387164	1673.252392	1329.696317	1461.869914
83.mp3	2432.975337	2089.955222	2203.440548	2194.096673	2946.305979	2329.004541	1787.713857	2040.638957	1678.052358	2289.952051	2255.595929	3851.798934	3995.346517	2899.757955	2932.629111	1877.428315	1818.326957	2402.271423	2204.544097	2792.375712	2140.301113	2063.096844	1931.381787	2351.430839	3176.198065	3741.688319	4520.336782	4741.227289	4608.792435	2764.796307	2635.443631	1365.44369	2379.785488	1857.022796	2630.407499	2518.122927	1774.848458	3618.886783	3509.843338	2732.169668	2354.67596	1657.180925	2540.095568	2394.705459	3457.124762	3048.360811	3022.824383	3037.27499	2707.555857
84.mp3	2581.638127	2431.678265	1324.359064	1870.282872	1746.023201	2819.09008	2732.964238	1628.630705	1914.021225	1409.940262	2478.221464	2304.074775	2275.783331	2190.63956	1725.684111	1970.049695	1806.225251	2454.584325	1982.368157	1997.672805	2024.973853	2241.378928	2601.022304	2194.809073	1805.970478	2296.947403	1891.472168	2461.901732	3255.25193	2363.119615	2333.393883	2437.257847	2259.06644	1875.967708	2733.41499	3044.239051	2463.496763	2764.818729	2997.717815	2870.989301	2677.514986	2562.153696	2011.988452	1879.991674	2134.964031	2662.003709	2673.467766	2442.93002	2825.837124
85.mp3	3090.163608	2242.592473	2704.974018	2660.980807	2581.64776	2567.058534	3595.818833	2652.316465	1475.346286	1209.670063	918.3368636	2148.314342	3346.266515	3252.916198	1936.625935	1910.742003	3096.856945	2149.003452	2344.99959	3413.501682	2127.650623	2305.587291	2458.269899	2219.808047	2489.04518	2592.298224	2361.221314	2575.903083	2244.324369	2652.1609	2366.817581	2522.741345	2590.028526	1749.732564	2109.263399	2490.255065	3083.423826	2772.841628	2629.272433	1871.25808	2262.374645	2663.491705	2575.957684	2167.003351	2318.465226	1954.485949	2315.891146	2988.202068	3162.709376
86.mp3	4777.04271	3871.031522	4983.515098	5737.193717	3655.245594	4684.952646	4438.540482	5022.012078	4966.282699	4104.9903	5201.303154	4573.358855	4696.752812	4928.043426	5697.510552	4701.158584	4861.731158	5247.588633	3034.1327	6389.075306	5349.6171	3764.121653	5938.92166	4883.747355	4312.914472	3924.251296	5250.328576	4722.688662	3053.675555	1846.471331	1210.372556	1211.338137	6877.373309	2140.737443	644.6249071	3551.221241	679.1947185	1931.839807	2237.868367	638.6138964	1871.565908	1269.429022	1667.216882	1299.167747	911.2792178	5178.481754	3294.018339	1549.442516	1889.368923
87.mp3	914.2544447	1093.817576	1107.793142	1092.844106	1199.91179	1127.371715	1471.168963	1050.561258	1242.557909	1200.899398	1392.169813	1579.236184	1651.888001	1091.829961	1283.606672	1231.908505	1821.0526	1388.800122	1424.065292	1128.416775	801.3004108	994.3413015	1136.744506	1119.181238	1169.148607	1226.480998	1246.003837	1551.421984	1114.724353	1388.670255	1298.822109	917.6444746	1101.726132	1099.762976	1141.173974	1117.185805	1130.463026	1167.603628	1313.584008	1468.764187	832.3448026	1013.609965	1140.507564	1078.362065	1142.128434	1098.018085	932.1371913	678.4471074	635.8200694
88.mp3	2448.216923	1691.807655	2892.973153	2836.147578	914.3415003	2444.46055	475.5333942	2320.628791	3343.435564	5366.513512	1199.485782	828.7576519	1766.576713	3652.390159	3586.053383	1898.798711	2741.093289	1203.694105	1638.486545	1072.957075	3215.558785	1606.943459	557.3277378	763.7359974	837.5239703	1574.343034	2916.977507	1181.257874	2016.269523	2211.429595	722.1899818	2952.970854	3732.402834	3083.1201	1169.473832	2442.563227	3966.199072	4685.880515	3565.695019	1895.230137	2853.510364	1992.601316	3415.118601	1964.287331	2593.803739	2192.820223	2592.059601	1293.343197	2071.287276
89.mp3	1753.547638	2688.43897	1703.696607	1716.572493	1892.345236	1635.337907	1724.73828	1582.268827	1043.550835	1552.38942	1611.953744	1454.835238	1513.540643	1487.647731	1610.031588	1327.885626	1794.522802	1709.460781	2148.732871	1489.159339	1288.579646	1762.801071	1456.319969	1491.246117	1453.255752	1260.384223	1488.531228	1578.548581	1720.848795	1489.874906	1271.227144	1574.444853	1352.618046	1485.440844	1595.684363	1759.287145	1206.213631	1462.875372	1664.38005	1434.87319	1749.676831	1391.055289	1275.540382	1335.429271	1387.209761	1548.505349	1618.921853	1450.990233	1823.431764
90.mp3	822.4607917	3856.654452	4801.14548	1499.169636	1115.338875	1043.502705	2336.665422	2331.172093	1827.072774	1004.407009	844.8612666	2996.461406	2301.076632	1813.565482	1530.875617	1581.049865	1612.883564	1784.344968	3046.237373	1118.321621	1979.488673	1653.456576	1844.709046	4018.799584	894.5101287	1150.896078	3416.887457	1246.669399	2197.236835	1038.010426	750.4645638	1663.688144	509.9557214	3173.382339	2491.330573	779.1903559	4110.692889	2602.278396	2052.93629	3961.168298	2581.718625	2145.755857	2398.652406	2739.993908	3695.271729	1847.290478	2127.041426	1519.571522	1880.053109
91.mp3	1147.523535	815.308666	3432.792886	1975.746643	3610.074795	1548.129409	547.0607739	1318.499861	1019.821121	1012.392417	1981.157946	979.150434	1051.685329	1065.539004	677.9808273	5764.453208	1231.482641	1092.533004	334.9668535	5835.221373	2020.806736	2967.873946	1747.773201	5489.509201	2243.239433	4011.980472	4273.48172	5605.039553	1521.407948	5135.031661	2886.176758	5204.245296	2766.118987	1791.909237	4239.851137	1559.222993	1457.926272	4049.648494	2895.123387	6724.137239	2509.423477	1188.994863	1926.042347	5382.872596	1654.642816	6512.473345	1117.191595	6679.956279	1882.253153
92.mp3	1857.725159	2180.853556	1908.402523	2516.488438	1687.840114	2093.790927	1567.717771	1399.871164	3415.544476	2131.123877	1877.590716	1858.145819	1646.457084	1517.372099	2184.959277	2177.16277	1871.087007	2702.094077	2011.772363	2018.073493	1407.04132	1761.862886	2563.086496	1575.850206	1321.953867	2230.580204	1937.890072	5434.059777	2442.641194	2038.059396	1702.724325	1741.420392	1545.88177	1828.27719	2110.047045	2076.585177	3934.425741	1954.684285	1970.040813	1847.867718	1904.200296	2439.276357	1866.958434	1929.036756	1917.088906	2148.938219	1918.629031	1912.449866	2357.325413
93.mp3	4259.113084	1734.513099	2265.239797	2476.223153	4396.947909	2406.406942	3493.885448	2418.70219	3849.967999	2520.069247	2613.407369	1785.17886	4663.546626	2434.140703	2085.763936	2928.778684	3368.397524	2247.723841	3047.292975	2654.05574	3330.902114	1958.183427	2684.013917	3138.645756	3039.207535	1604.559056	1817.636252	2348.365344	3400.102885	2083.666815	1963.721707	1484.083802	1959.290644	3199.574834	2880.766219	3311.592225	2182.288275	2841.151011	1436.220177	2113.342747	2307.955514	3052.83857	2295.94957	1648.908593	3389.440717	3251.548383	1736.156473	2093.624814	1599.193362
95.mp3	1455.021941	852.2576784	2186.289868	1595.719452	976.5567871	549.7780029	1844.545374	1171.423107	865.7593366	948.8379762	769.9909969	892.408122	1169.082082	1185.636604	1283.14719	886.9776126	1263.690562	2626.963768	1120.058653	1221.386018	1369.435075	1837.306097	1148.593995	1973.203315	1078.039453	1258.863935	605.461557	965.9249895	1281.120801	1492.348932	866.2238315	1136.590877	512.534814	759.3965878	1255.961357	812.4238277	1700.213794	1435.279734	1647.137546	1699.65986	1476.658689	1136.04276	1278.00911	1336.852255	1102.795747	1615.918671	3841.102237	916.5236558	858.6968118
96.mp3	2948.910442	5020.41577	882.0282589	3791.281486	3038.507163	2649.17979	1411.301258	3341.402562	1325.283365	1288.751551	4841.877971	1863.30262	1525.68955	2833.639743	1430.71094	1969.91932	5454.632015	2099.363572	5311.201831	4145.307871	4295.825264	3121.880884	3387.662794	3210.67695	3070.831742	3358.255347	2774.815414	4069.749675	2002.575709	5023.915347	2650.172143	2566.92058	1760.051714	2571.344548	2111.254637	2366.443397	2774.884323	3318.986483	4107.534284	1109.631798	3989.950852	1942.450365	1958.128302	3016.793252	2865.603894	1635.163769	1810.330401	4079.119044	1619.931305
98.mp3	2168.924419	1796.713598	1946.370222	1399.942319	1519.619267	1629.980698	1548.037678	1609.245805	1639.901526	1759.914008	1924.32917	1710.193091	1557.305462	1507.469846	1691.488527	1385.575572	1566.063509	1560.291597	1621.731254	1535.792007	1611.64437	2078.05581	1594.154758	1507.754986	1762.21993	1685.91704	1817.247783	1753.120049	1670.570461	1857.726403	1825.373043	1641.374248	1522.565416	1587.041259	1587.418195	1571.967714	1794.352703	2017.020551	1444.487337	1713.478516	1957.074463	1955.151047	1670.86527	1625.785557	2000.999894	1729.646189	1784.24482	1563.707426	1587.193134
99.mp3	1440.935817	1883.739926	1130.77986	1396.870923	1575.275701	1533.588597	4014.203348	1799.963921	1618.210305	1508.772799	2289.160774	1367.812332	2679.483102	1576.538769	1643.854724	1696.375475	1589.986784	1725.159373	1958.960786	2099.909137	1591.549814	2153.937078	2339.719147	1623.457816	1847.112689	2017.068213	3741.211253	2157.206487	2277.75232	1921.367098	1693.827746	1731.835195	1739.166672	2005.134487	4054.039618	2314.336965	3456.53316	2113.737146	1559.240334	1773.628123	1932.794258	1952.755846	1751.549697	1553.028782	2397.703306	2253.448462	2032.007301	2229.329006	2262.603686
101.mp3	1079.463179	780.5737944	1269.71866	552.7735766	541.7512369	1147.588503	561.565239	560.9428677	431.7811395	786.6262573	689.9916429	829.4798687	776.9646787	1422.958166	525.0082927	805.9987506	691.9383004	464.2400871	735.8892956	545.3407951	1387.824586	2337.892323	1028.013641	716.174665	3840.403427	1766.076655	1662.39656	1454.677554	1725.793492	1324.486	1379.220213	5661.525652	1771.92011	1134.413927	1248.861469	1477.331581	1787.142073	1052.521406	1434.065051	1638.781253	4938.196789	1516.15393	7022.61755	6501.161966	1527.412543	1813.755908	470.943867	2052.478539	1510.866714
102.mp3	1447.712678	827.7688625	1811.626712	1622.773802	1540.797888	1940.310298	1587.468241	1396.526063	1552.36466	1039.494059	672.5679515	768.2963034	627.9690746	625.48462	897.8456327	457.1844086	651.8542755	666.1366241	636.7804822	406.6756705	850.5360154	795.4428903	367.5194008	1144.608696	1056.956089	613.9967108	1074.443907	874.7286728	647.3600304	908.8526119	1009.697069	902.2669797	443.6483555	1462.344428	989.6620117	754.5762232	1134.364103	1070.962318	845.6274336	1333.817663	900.7100697	1151.800656	1514.018218	1612.77358	1439.556566	1641.741174	1775.634517	1463.535189	1507.011342
103.mp3	908.9536395	1115.387262	1731.361719	980.009677	1224.124144	1110.101216	887.2112735	986.5988044	1086.015487	916.2845378	878.3448767	754.6132713	739.6451055	1458.130844	1415.50278	1622.676205	1904.402243	1058.194312	944.4068092	910.1607312	824.8830813	1780.584586	1035.323961	1242.780134	733.7739824	959.2962038	1267.779714	1236.828895	1209.056708	1538.917644	1265.633811	1034.392019	1341.860443	877.1848585	999.6394402	1272.553817	764.6024556	1347.630168	635.7522549	697.0219379	752.3295571	416.8619329	725.8068428	1282.944129	561.5702961	925.3311821	372.9308777	581.2705998	1344.844515
104.mp3	1745.943748	1722.210991	1376.305109	4606.091131	1791.572257	1268.843794	869.1005466	1141.632964	1924.753461	937.366113	1306.114647	684.8493459	756.262435	1234.33888	1326.025502	1722.023672	891.5148878	1663.864455	919.1114925	2023.350305	1727.661968	1708.589541	1768.85132	1372.90465	1903.028675	1171.744925	1171.543813	1109.777822	1171.569917	1992.478599	1879.557931	1205.78877	2006.488894	1964.86583	1333.983693	1270.667379	1429.213134	1655.226326	3272.294108	1520.630108	4788.240382	1138.817655	1944.434476	1468.471844	997.8623317	1245.938715	790.7987681	1843.49506	1510.582797
105.mp3	1577.856309	2942.539265	3316.158727	3373.829248	2436.983294	1164.356783	1286.125833	2015.175194	3094.635834	1388.787815	2056.515613	2220.915901	3005.838	3251.705678	1444.203721	1470.309887	2188.732954	2457.057461	3081.559879	3946.646656	1689.004203	2444.492551	2402.710267	2819.988844	1489.022943	1815.249645	2061.854072	2536.941275	2765.134016	2056.688234	1667.930457	4840.283657	3204.986201	3158.439529	1526.528515	881.5343935	2109.41661	1599.925524	2372.268835	1309.09106	1792.550479	2438.664134	2482.190061	2930.67001	1032.12056	2684.178289	1316.079629	2051.457932	2309.754721
106.mp3	1152.374198	970.1555021	3014.461244	1803.715827	3577.698653	6455.015526	3826.703544	4590.703258	1985.775447	2069.080208	1545.114086	1860.535332	1123.406512	1654.697069	1757.766529	3446.564105	1755.517661	2312.546686	1655.081611	1994.92204	2124.173964	3754.37629	2239.569457	1831.98797	1879.009476	1422.678404	1846.026011	2337.78641	1690.340256	1715.865741	1501.993832	2357.561797	2267.633669	3591.320511	1458.069645	1542.193092	1490.773029	1957.408906	1562.128125	1603.301941	1431.346094	2063.924226	1607.956407	1319.575236	1401.609782	3957.537134	2098.43375	2698.020688	1657.244056
107.mp3	1946.551961	3175.665889	1447.177877	2160.619662	1400.116688	1593.698126	1987.367034	1741.588402	1630.96408	2148.089837	1909.086416	1939.154405	1599.835626	1858.993719	1975.44216	1700.699562	1571.394151	1778.524275	3270.835549	1471.311432	1506.587749	2091.884081	1119.098144	2097.991169	1709.472131	1171.846647	1241.451328	1777.001501	1306.183342	1350.671368	1474.712823	2125.906559	1276.959414	2475.704821	1628.599067	1891.061507	1347.47641	1185.128279	1540.445645	2914.559476	1273.45	2045.885635	1338.676726	1186.589317	1765.04879	2195.265088	1225.896667	1695.85631	1465.194231
108.mp3	4718.175447	3497.309744	2655.827886	4774.745154	4048.692753	2777.810629	2618.345876	2895.482643	2912.006597	1799.365304	3187.269049	3083.687252	4254.604797	2430.157079	2958.645202	4490.577827	3253.348043	2560.521945	3070.939737	2875.121759	3413.322236	3283.386868	3206.302085	2666.164732	2699.457148	2132.037154	2676.759717	5782.061583	2818.346845	2437.931959	2432.15243	2487.170534	4414.944409	3135.964764	2439.057572	3170.555442	3680.267937	5016.788306	2941.765194	2850.959219	2692.462273	2712.355374	2702.869165	3119.224116	3230.547726	3250.274194	5344.27361	3061.129671	2582.928013
109.mp3	1295.529648	2038.515738	1074.049276	1550.595961	1771.508383	1709.953493	1362.726304	3497.714929	2417.305	2388.988748	1217.675209	2179.015009	894.5319066	3610.615293	2534.426918	1421.260276	1275.050101	1386.166805	921.3323623	586.9402139	589.8082398	1130.144549	1066.222173	1410.055836	1087.64034	722.9325708	1240.74564	1092.64786	661.2299203	939.0139041	604.5875333	493.073104	1305.295642	790.6223246	601.3812655	1388.581651	722.7139954	421.2138442	926.5278584	959.0079321	497.2919066	523.9739184	414.3298147	604.6578042	880.8088809	480.2132288	469.5016302	1127.584501	726.1120785
110.mp3	1080.007361	964.842599	906.0756836	2054.083654	1197.154135	1122.879049	1212.284568	1263.768238	1223.115529	1085.977187	1141.48271	1323.187639	935.9815039	1082.321835	1457.9712	1534.116711	605.0914997	2085.745979	604.7994193	1390.657429	1551.030284	1277.905063	1263.708647	789.8072562	1467.403976	1243.288164	1425.286037	965.9606663	1015.959024	579.3172051	1148.738601	1073.853877	795.4485708	1649.956139	1391.21447	722.0137672	1423.504817	592.7079743	1360.558781	999.9397039	770.9666674	1305.363542	755.7048486	1248.735316	1341.557871	788.4356468	1395.381277	1312.025869	1581.902824
111.mp3	1304.820283	1226.763102	1226.926417	1276.095126	1316.344254	1121.876721	1203.806907	1156.785227	1367.923736	1028.802495	1191.676904	1114.455067	1333.98006	1441.211379	1715.461322	1203.952678	1322.631489	1072.537556	1302.697754	1146.53672	1237.263	1201.462967	1280.81301	1472.665573	1244.817603	1296.978479	1242.269813	1456.162985	1149.264403	1119.52328	1350.758056	1255.78562	1355.07393	1708.962129	1124.799608	1236.549795	1122.600589	1410.807919	1142.81711	1356.360995	1139.987998	1164.335252	1773.047246	1460.598408	1309.752623	1100.687529	1426.89167	1453.443308	1176.328119
112.mp3	3005.332408	2740.97673	2378.557451	2548.391711	2246.812129	2798.658431	2023.207745	2649.033596	2144.371378	1888.455918	2461.139811	2031.719786	1672.544664	1941.63387	1968.934579	1866.920475	2543.859317	3003.296419	2374.723749	2679.547054	3236.409286	1846.77753	3011.717386	1993.143991	2554.93802	2744.384793	2390.310943	2175.927786	2587.632706	4347.894553	1996.316263	2155.67284	2942.829325	2403.957312	2628.402045	2788.591446	2471.642392	2820.655998	3193.791163	2663.310741	2276.41172	2276.164821	2128.507323	1887.894745	2476.497551	2453.241017	2242.055973	2641.402621	3127.621051
113.mp3	1572.934129	1627.078578	1522.005061	1463.624937	1653.115469	1913.530941	1918.20036	1716.804574	1364.241371	1520.17329	1130.622524	1858.132622	1706.182651	1603.801236	1648.85745	1800.763921	1999.377158	1792.411062	1761.48593	1950.729587	1463.958381	2144.242001	1627.410281	1449.903678	1623.898333	1470.174617	1777.940752	1486.788243	1350.767008	1737.138378	1753.22512	1269.329104	1683.442585	3225.924724	1695.771271	1649.929845	1896.250586	1666.650118	1528.462164	1310.702568	1755.58465	2637.148055	1478.227851	1595.169953	1419.082875	1959.801346	1896.637874	1968.540085	1293.581539
114.mp3	952.6286428	3532.13917	1384.504769	2476.866083	1665.360285	1919.960017	775.8562264	1130.587232	3099.675505	1803.464558	1300.290539	1285.920264	1888.600031	2660.081773	1977.389065	1364.985599	1245.996457	1477.366756	2260.238203	1081.627239	1909.091704	1585.48467	2810.205743	3431.907239	1449.437119	1728.004394	2280.238919	2210.851743	1094.050958	2285.981203	1870.05635	2439.244213	2228.454928	1963.289363	2294.222797	2553.400803	2493.271057	1188.024736	1457.983393	3062.138658	3980.507037	1758.159918	1374.002146	1691.213296	2838.737996	3087.170742	2855.634165	1639.47182	1640.051752
115.mp3	2836.231647	2400.340799	2906.9242	2462.065641	2415.867696	2025.218931	2683.463157	2233.120428	2639.044347	3063.113415	2637.565022	3071.20555	2464.481389	2687.247546	2179.062057	2585.620559	2747.190144	2395.699843	2233.026925	2353.978756	2783.333013	2930.985576	2816.678853	2834.745005	3322.881325	2841.221381	2322.73344	2542.769319	3013.043806	2654.519122	2783.099306	2717.211547	3867.556999	2313.163588	2135.689412	3093.457611	2672.892797	2595.2451	2457.565065	2870.482049	2431.182134	2312.101282	2252.956836	3340.260734	2590.579555	2586.049413	2174.736206	1960.962616	1965.768404
116.mp3	1881.731534	1829.78695	1990.724209	993.6377566	2320.283386	1942.422798	1473.316627	1856.913391	2432.542086	2516.61172	3207.480458	2647.775632	2031.857285	1880.88921	1186.431996	1389.543736	1821.435481	696.6689405	1267.851223	746.8873813	1859.550066	2179.163663	1357.98789	4677.18298	1666.813963	3052.245683	5648.963185	2314.120747	2351.111077	1746.143601	2542.753641	1967.891104	1173.567983	1161.305811	2787.473984	1516.805531	1435.385044	3005.072291	1766.066071	1030.533452	1238.892467	1945.113152	655.4440407	1101.584508	1792.372548	2791.276773	2094.484136	2902.03876	2006.61205
117.mp3	966.2571067	1139.806937	763.6428132	940.4091359	864.1592483	1020.911955	832.3574459	815.676235	979.1259605	965.378738	726.4756888	824.9812911	820.2872155	938.369553	899.3255525	1035.109385	1136.843557	842.553713	980.2788721	1150.126551	952.2486529	1188.893581	2614.183017	1708.622919	1479.715123	1241.346161	1308.71213	1563.372232	2706.149069	2303.364055	1942.587966	1873.206177	4729.019924	2415.799156	1575.763426	926.7691413	2361.849261	3075.605656	1864.229863	1321.488867	1047.89822	1080.751336	1296.762026	1957.903436	1846.16444	1781.457313	2184.249683	1521.294115	2047.285069
118.mp3	1732.231835	2057.451127	1923.757173	1250.323577	1999.345658	3469.765895	2962.686253	1991.224932	1409.867537	646.3555118	3119.314916	1665.187082	2194.931276	1282.712991	1196.938865	2013.08281	3101.370607	1376.787492	2369.900849	2654.712321	1422.078065	3001.459588	2407.999971	1659.562552	1677.934327	1460.346454	3703.61595	1948.404864	2094.843499	1916.848565	2762.735661	1097.20764	1610.515978	1466.773071	1951.161176	1914.198485	3090.362991	1352.160681	1335.416873	2163.611672	1653.137402	2616.23807	1907.766592	1022.069098	1149.745976	1056.582975	5060.793229	1434.039749	1597.66816
119.mp3	2169.082577	2097.34352	2094.352698	2175.500081	1591.62602	1857.206979	2008.537216	1759.028364	1788.104576	1928.830525	2061.475028	1765.73926	1916.208472	1576.597551	1818.41906	1545.92582	1353.277414	1524.626618	1713.487132	1959.126748	1304.121739	1078.261319	1765.718468	913.3877412	1647.587547	1947.874662	1636.884427	1466.130304	1778.669787	896.4366409	1054.076456	1976.197617	1601.518229	1169.101575	1134.0851	1060.745302	1001.952797	1422.884358	1397.804738	863.3029621	1644.109055	1848.439809	1275.768504	2152.09102	1798.598558	1346.967694	1912.816753	1950.993052	1730.283557
120.mp3	962.4256988	1336.676477	1522.011263	1420.097838	1206.667718	1971.72036	1892.010561	1425.006703	1709.792921	1508.44537	2288.897977	3148.552444	1544.208056	888.4477536	1017.869226	2152.232132	1823.188072	1867.135719	2257.863414	1666.061703	1868.908298	2133.290374	2148.201973	2051.083552	1677.097204	1852.911449	2469.563804	1494.35789	1978.611	2073.754993	1277.794597	3065.567509	2357.027322	2033.689344	1588.856316	2677.085514	2035.740372	4290.78456	2626.691612	2471.391217	2447.034305	874.3830813	996.5080562	1033.872804	541.3163953	681.4929958	894.8120018	902.4849532	1066.938128
121.mp3	2504.033688	2261.036834	3293.389897	2551.249145	3214.286771	2047.752756	3484.654086	3184.82083	2200.953869	1702.500457	2385.726722	3679.944016	1958.774139	3690.90037	3088.093793	3762.659632	3463.375341	2400.364623	2675.875134	3984.382935	4636.908667	2719.154215	2046.250897	2350.260361	2024.11646	4646.609693	3144.287808	1874.115719	2248.387245	2317.397794	1743.401344	2388.498973	1366.179847	2138.367171	4572.949352	2761.352036	3809.41936	3592.017943	2303.843605	2290.889472	2282.430741	5220.846599	2539.422361	3087.858906	3388.853301	1585.131371	2514.691508	4503.247961	1950.360973
122.mp3	1493.779208	2033.986466	1745.737602	1530.933099	1394.573779	1597.950722	1876.339872	2141.915512	1542.918679	2587.546307	1188.954464	1399.015628	1594.167209	1898.474743	1661.565771	1154.47488	3480.885969	2748.847054	1867.812719	2903.247699	2753.003756	1200.49739	1895.58363	1986.638471	1617.292438	1816.341466	1102.430835	2146.666403	2183.017786	1161.133537	1578.837139	895.3471128	2055.611993	1674.833894	1441.217469	1048.798101	1804.930836	981.8921056	1134.835901	3463.436958	2398.336602	1579.647955	1820.804406	1404.463532	1077.170464	1365.556584	1406.092737	1641.096476	3121.718119
123.mp3	3880.83658	1452.738465	1891.101264	1785.556545	1829.306187	1572.019996	1905.788695	1776.460607	1872.658461	1862.908654	2121.836482	2635.690405	1372.941109	1868.866848	2056.814367	1907.72407	1879.755246	2543.193061	2523.330358	2732.52756	2858.166362	2457.979698	4222.875206	2464.516395	3298.731035	1854.23785	1774.40557	2155.577518	2459.761116	2406.364345	2609.038482	2866.038693	2537.401175	2075.945134	1854.761385	2998.795095	3150.360628	4139.511814	2748.612286	3312.594504	2886.523439	3950.071155	3107.675993	2520.261893	2800.339526	2803.352232	2373.163725	2010.860633	2022.410633
124.mp3	1065.172068	2039.273131	1329.046209	978.1535008	1305.049783	1294.157765	1599.026196	1288.358486	1605.432183	1106.555053	1039.674899	1191.984802	1286.023541	1218.997079	1017.567465	1118.452029	1064.129638	1023.961854	1222.961116	1335.895559	1285.761082	1089.024559	1257.207885	1239.73806	1272.408601	1274.526924	1312.01923	1240.382467	1208.510816	1369.723999	1280.207289	1257.468672	1579.975705	1433.375241	1410.556064	1215.498699	1298.090291	1310.070068	1181.661115	1568.218758	1481.835621	1401.564907	1341.538964	1221.536076	1368.583648	1201.751555	1339.107251	1187.910051	1258.668218
125.mp3	828.4589289	1114.396381	526.1602849	2046.23634	984.1846748	1121.462842	1154.384692	1485.020547	882.7934005	2533.050534	2913.751038	1310.071579	1539.798291	975.5634116	407.223578	669.4731868	1266.849051	1556.906159	650.6297338	1032.843333	593.961956	734.48992	1334.502699	1209.488203	1211.296177	975.782974	1558.145685	1785.427789	521.2169358	727.682391	622.5146956	897.77367	1300.091304	623.3150311	1279.483503	1075.168812	1134.113391	2869.310712	1268.983533	831.2126087	1163.544706	656.257205	547.371232	1057.306833	2219.656064	1459.766774	1602.567571	846.5313632	835.8119007
126.mp3	2591.59294	1270.838907	1527.836716	1138.487229	1920.214426	1120.858194	1716.085749	1405.445572	1501.84523	1480.504737	1687.485633	2582.956866	1135.355953	1383.678601	1964.874643	2199.184618	1499.299674	1763.008367	1570.450682	2008.297824	1498.254927	1325.615515	2202.194358	1587.081641	1628.970447	2028.014085	2079.724632	1673.794428	1412.965661	1271.380851	1343.37856	1069.049276	1297.854693	1966.583493	1171.267306	1648.764124	2148.757578	1426.486	1220.466272	1717.003773	1456.634945	1537.983199	2595.474978	1651.242424	1674.443002	2148.956047	2078.125183	945.4670446	1311.565278
127.mp3	745.8955846	721.4633649	652.9145752	630.8648236	652.7351694	583.2691467	769.2780728	788.8876141	804.5543743	651.7836302	675.9266296	786.3408127	792.2799248	851.2299028	696.8400932	724.9244701	705.925703	897.9929715	739.8823251	615.4924451	659.7165891	801.1716302	702.9549929	763.0371683	635.0750937	603.1874151	596.0091197	628.2720639	628.1500749	637.7877425	599.6362024	584.9604499	644.3295323	611.5112624	600.3556276	610.6859316	671.7422305	734.9540309	656.6183055	622.4755953	684.9544223	637.2595206	647.8123823	602.7903032	633.8813475	597.3286526	598.8338355	723.8768376	681.7207356
128.mp3	480.4687235	457.4565411	565.3498798	537.7679648	523.9020921	467.629484	519.16626	476.4944895	554.1242081	544.9921994	575.7151373	538.9484932	445.8446234	373.1939353	427.9558209	489.0625151	459.4823406	523.5003672	525.93443	492.7731763	430.5219047	544.0238945	509.803273	565.2897462	520.6827919	445.2370986	496.4530698	490.2683217	440.2181189	381.452888	366.4756861	671.6030599	679.4477237	741.5062565	628.4101341	609.4722219	673.9148307	718.2324924	636.516535	635.3602831	657.4731108	704.4270675	632.4020188	581.0311768	669.8699504	648.5944144	726.7555347	647.6680182	820.556843
129.mp3	5221.929978	411.6633529	835.7045509	2408.995669	286.9753513	1943.797841	529.9867201	2903.591812	369.6189639	1204.190588	3066.870744	876.2465177	1832.3812	600.3573404	1794.36002	826.0862146	913.7831058	1254.632312	3366.214867	737.5718468	797.6791466	875.4889557	2892.97061	489.7426805	2199.029798	3297.977349	825.4256464	887.5825069	1443.737742	3767.311005	501.3438823	740.8220549	2758.016473	4857.022685	736.777056	1250.983831	2929.265743	903.8209197	1170.525058	1002.395223	1042.479425	162.3680352	1738.022444	4124.135865	2342.401147	2730.928902	1735.911124	896.9141937	2659.936964
130.mp3	549.4793286	625.1136802	567.9535226	1906.732039	5032.820689	4964.309322	333.7886455	737.1056645	739.2613434	559.3099191	311.8451798	551.0507797	749.4288404	621.1497748	430.8949186	207.3681145	569.0991661	889.2238409	3125.868186	4352.054855	5308.327183	550.749107	586.0319397	622.7751043	301.4949979	414.8132931	681.01765	465.1318417	699.7943217	914.5109805	640.4904301	889.293192	2261.667907	4070.626876	4622.234675	192.0911839	844.1878174	561.842209	506.8971816	202.8192648	705.3205348	1053.920365	455.274274	541.0388687	392.8445247	538.7793364	1232.155415	3548.801192	5558.607675
131.mp3	768.9022093	1009.122873	889.8971169	1678.943606	1134.280209	1061.257998	935.4180591	1872.238374	1961.116632	2845.966018	1775.124265	1433.746348	962.9239713	3568.030705	4137.988762	2658.055373	1855.224636	1061.355593	1639.440335	2825.313541	2045.011827	2037.557603	1109.74817	2004.893365	2818.587297	1760.435037	2109.158756	1206.344787	2564.878688	2778.444945	2102.257522	1657.42417	895.8645161	3899.240824	3594.452954	2418.427225	1659.702686	4221.872666	2028.458211	1241.934136	495.3682153	431.2394833	346.1432865	2422.370704	1478.936087	2515.019514	1255.362666	2271.809318	1045.595723
133.mp3	875.9692377	763.686077	822.94234	862.5510441	1006.663568	1158.07499	1005.903494	1001.310599	964.5293532	1105.955432	1234.951845	1303.854314	1385.495676	1510.077791	1736.12125	1502.696173	1500.094638	1613.336207	1534.307211	1608.101394	1634.231574	1357.341932	1542.064589	1491.766147	1347.108333	1464.920796	1427.455553	1727.7601	1397.283511	1769.414153	1637.394285	1525.964187	1534.738203	1386.978256	1556.027962	1412.926391	1286.288037	1180.433124	1116.031007	1122.378301	1160.872882	1059.36237	1189.760741	1698.420769	1882.410044	1277.023131	1092.567195	886.1017088	834.091074
134.mp3	2479.052125	2197.087354	1301.873629	1205.840054	930.9541918	1401.521097	1182.938992	2118.215902	1958.351731	1081.371113	1315.839272	1282.250897	1066.667993	1037.28414	997.5825976	1460.855771	1204.640437	1037.685666	1028.548936	1277.50389	1157.197152	885.4690878	2729.549681	1012.519787	198.4175176	3401.121759	3058.741317	4281.104842	922.9749473	240.3395634	5234.982395	4094.39497	5314.821102	481.383585	232.4455344	4583.19461	3288.272047	4661.490036	636.5644167	809.0246758	3835.206233	2559.414459	2323.451097	1613.651357	1725.108557	2991.177078	3976.618215	2929.384742	1689.942746
135.mp3	3676.61965	3548.290062	1544.815348	1915.884165	1029.807842	1456.013977	2181.416175	1441.766535	1032.793144	1311.021971	2040.315288	4196.262894	1247.350486	1841.43545	6377.509303	1258.725547	1869.653236	1335.65162	1549.17737	1454.124652	1652.208506	742.1752255	1161.807145	921.1506167	3383.539786	1472.266537	1422.411834	1196.442594	1406.650036	765.1361331	531.9846321	653.4445172	608.4861042	892.5124248	811.3216924	684.945961	2335.558233	946.4215984	2492.152706	915.4576027	1007.719193	1444.110547	1815.965023	1062.327637	677.2254574	1093.091737	869.9286905	1807.825737	1769.85225
136.mp3	4612.627251	3916.948184	4008.719846	2515.714258	5059.72045	3613.618434	2396.952598	4127.938628	3498.774176	1758.805633	2975.865209	2001.897858	2601.433347	1885.076384	2907.016821	4771.326704	2990.259385	1666.384465	3871.47589	3426.925298	2755.207795	3646.819256	2209.932532	5248.659669	2290.81703	3723.759191	1342.875472	2524.116281	3859.306211	3321.53594	587.1815809	2409.440154	998.0627309	3552.848525	1898.633681	2422.486265	1778.825671	2524.71392	1656.016479	1858.148487	1741.434314	1752.670317	2396.05552	2469.209501	2274.371828	1725.305407	1143.250969	1893.195279	5442.37632
137.mp3	737.6731685	828.4354051	731.1427859	919.0781414	849.2899095	837.9902262	873.1880065	721.8526024	767.4341284	748.3385563	715.4932163	734.4487816	982.8928489	1266.468774	1022.716696	1375.829433	705.1661174	1252.32469	904.2053033	988.258045	812.3850554	910.9370174	1108.862418	631.3775161	869.4411909	1054.292096	682.1256123	745.2066609	761.47033	976.1138718	1503.404206	1278.624177	773.1325592	1048.953337	793.6926123	936.4321675	649.0484704	773.2331453	946.9669679	968.1205157	847.4048504	755.292688	730.9763339	1284.55999	1252.760783	853.1957986	837.3285977	961.2825853	855.9391739
138.mp3	304.3764616	272.6868958	276.8909558	320.6841405	399.4486412	441.8211652	387.4121794	494.0683532	605.9744429	633.1530701	651.7001358	647.8509213	686.7206913	692.7120121	692.4069597	1012.340463	456.6253476	636.5011181	727.3574705	819.5914227	882.8501112	752.7928108	868.3306441	743.5919768	673.7890825	729.5672218	793.2933275	964.4809918	910.189847	1082.973009	886.7373282	772.9430388	945.7871722	747.0800667	840.2995857	1099.465059	975.3870835	901.4768277	880.4184456	1278.456768	874.5602395	1069.019634	1196.105652	1093.086095	981.9585777	1083.224583	981.5596113	1049.710878	1017.993852
140.mp3	800.520973	679.4417413	711.5470908	782.3118275	877.090475	709.1482196	758.5660608	704.1415485	797.9605371	808.2301466	659.8096225	824.4905136	829.0465136	639.2269905	762.5375821	783.5295335	668.608393	744.178899	852.347127	711.0788329	737.6557685	822.6824743	729.9047053	765.257542	863.1715565	726.6950689	688.667544	838.3928533	818.5790413	731.2762492	836.3457748	676.2704682	820.3838531	917.6595536	790.7837928	804.4191182	939.0433217	667.1181522	734.7870818	870.5662764	902.7933721	811.2355353	842.0231105	900.6079417	790.1201885	1024.45707	726.8068976	795.0934921	794.4231968
142.mp3	981.5782375	890.3488628	946.1215185	894.9960451	1109.954313	1296.471969	813.5233782	1015.766575	915.7544104	977.0347306	1272.161783	1023.776968	1067.653865	861.3671105	1084.343551	810.8048043	799.5889398	1155.574969	864.0911284	1078.609977	931.8283499	960.7781185	864.4549932	942.6347188	982.4216668	780.9870904	1049.603803	860.5526204	904.3001337	1294.424084	926.1344735	929.8270019	784.3939978	994.1462888	831.7151209	975.3970953	1233.545692	1034.592281	948.7379322	854.4755192	928.644935	1271.718619	950.5020219	1001.297364	908.6526198	1180.82605	915.5230597	896.7877754	1070.295916
143.mp3	1109.094502	1070.77888	1199.106388	1132.630869	1029.416975	886.5449354	1274.228419	1158.988487	841.7011211	980.0550187	1359.498313	1238.18789	737.7506862	1219.751478	1044.039295	1092.573518	1041.328394	924.6581871	791.6244449	876.1902205	991.3210232	1209.086638	1015.777537	1649.976345	1121.936584	1096.391292	1313.983806	1308.71773	1138.770851	1034.895389	1131.265041	1616.091875	1364.758793	1314.625223	1374.861047	1522.18908	1070.906997	824.3336029	1184.736867	1179.284405	1081.807021	989.7636582	1150.925622	1009.60601	935.285594	1354.29184	1613.460401	1095.782114	931.5925159
144.mp3	2115.14045	1651.752061	1813.8185	1543.053209	1514.94505	2382.076703	1866.78778	920.9972134	1078.645846	1042.237003	808.5780437	1044.458078	1661.753678	1937.816873	1881.033939	1607.239349	1791.249744	1387.486926	1984.289622	1883.096298	1648.975177	2651.82144	1924.626599	1832.984011	2188.973389	2245.870703	1945.448839	1267.277582	1449.885349	1785.540063	1787.666223	1484.129972	1611.57778	1319.002649	1641.759943	1504.320173	1354.89101	1383.648173	1153.542697	812.1709799	1016.443644	1064.911417	807.64705	529.8281421	854.1489542	1350.091366	1311.888124	1203.52963	1219.553611
145.mp3	697.4846865	891.1402558	892.7651936	910.0135276	846.0628912	808.181385	737.8130855	833.6277196	595.7541863	600.2509668	707.424356	573.5149347	760.2786948	717.2307383	1060.04044	763.6710743	898.3539902	724.3479222	935.0172392	746.5042331	730.1628335	769.759723	678.2974814	861.4368752	734.1601384	1109.870143	829.2429362	902.7282107	988.9913583	934.8256384	848.032272	926.835605	731.830635	752.9313466	471.6021446	663.0862452	638.593547	828.2029268	951.7182106	502.4110738	652.0302198	1029.843385	943.5068308	933.1617365	1038.756634	1348.993959	956.5751906	793.5347606	1025.658681
146.mp3	640.2027526	475.1440905	476.7479507	503.0641929	494.8744799	589.631881	554.1829944	525.9369867	533.6686596	532.3388161	523.2915208	513.1582123	541.2612225	517.9464609	480.6998244	526.4917199	531.5073809	516.0626497	533.9330615	643.6689749	641.007312	619.2233249	615.4875211	759.5017959	631.7211556	568.2899574	653.1583772	625.3707784	510.6028011	541.4786472	529.3965627	512.1116715	515.6124501	534.1377916	518.3599085	541.8368811	548.0871588	524.8184281	567.8938093	505.9714482	454.9727898	519.9944046	503.5992195	519.4368546	544.4088905	545.9543446	538.4265466	500.8252516	545.8629523
148.mp3	3942.044707	3446.216328	3526.567872	2785.549444	3158.055879	3026.026924	3295.483199	2723.154682	4266.060547	3489.784758	3935.94443	2613.966216	3463.982681	2903.549342	2860.190544	2391.64903	3319.286741	2923.882837	3704.515011	2876.892173	4563.604874	2803.993012	2914.614062	2388.754726	3088.424872	3032.543994	3027.86364	2146.456857	2993.42674	2767.917196	2703.133675	3004.639719	2779.777017	2714.056542	3171.1185	2404.502297	2426.47423	2754.379315	2908.041105	2788.452759	3712.382032	3073.21296	3364.202292	2689.505179	2860.209457	2797.466045	2549.447933	2245.905393	2722.674034
149.mp3	525.1359371	724.7105853	683.1173286	351.1644461	1631.786787	505.8682104	604.4980703	780.0658444	393.106652	1082.390061	606.9222352	472.6812397	644.0212377	643.7824876	482.1686141	662.9082929	593.9083804	665.8141566	837.5084228	1238.698202	813.0025011	897.1400669	1017.10244	1031.147688	1376.976184	969.7423029	616.0464477	507.2312603	574.1909561	755.6328361	1231.634361	910.0581566	538.4587936	494.5869765	783.0190893	628.7788857	911.9310525	800.2471239	752.9808875	710.5101206	622.2763332	621.9947443	659.1739331	614.6684226	526.1378181	575.794472	654.6817604	565.8513481	680.3280421
150.mp3	1768.115653	1713.034394	2044.360821	2416.574292	2091.302123	1956.378655	2263.568305	1670.941082	2188.893598	1672.947155	1814.710009	1847.184189	2181.163957	1848.234689	1783.605923	1936.183584	2056.045251	2008.034381	2077.609671	2302.148962	2630.944039	1748.144168	1941.90166	2765.344641	1897.904313	1982.294699	2140.59839	1875.832959	1904.140205	1956.992772	2006.031252	2077.622016	2072.611316	2292.165991	1858.821841	1824.896461	1798.170596	1949.557828	2153.610672	2170.676942	2161.79431	2132.144216	2229.911569	2014.768758	1981.549252	2054.213885	2070.380315	2000.14909	2176.257271
151.mp3	652.5205842	782.3950657	791.3557573	1307.733068	876.6342935	866.8257939	508.4409881	3472.971065	755.5770712	630.7121761	696.4230029	612.8764501	884.628848	2121.784747	693.4879403	490.7218872	592.5005939	571.6121835	872.8427797	846.2709018	2471.512669	4484.910396	1057.365404	455.3273922	613.9759198	1215.836456	937.7579178	2488.672128	1174.258593	703.947732	1007.742846	710.274895	1294.297712	1508.320062	1325.106414	625.7672772	960.1266235	684.0367363	904.1982455	1350.54497	1039.449261	1314.77418	773.2433216	1324.83328	1429.034963	870.0713014	900.6770092	450.8594864	703.7883459
152.mp3	1539.866077	2766.357012	2160.420856	2189.543456	3188.602577	1940.303084	1342.321336	3986.862099	3808.711207	2104.630099	837.8277298	1812.26363	4071.530588	1179.03391	1565.87594	4503.429038	1352.576392	2064.495458	2890.193629	1550.675836	1947.073412	1168.229513	2176.219212	2870.314457	1700.876521	1071.117085	3897.858664	710.5931272	1695.294554	952.3343715	978.4736092	2551.666652	1706.931832	1082.889783	2596.701778	1193.671162	1505.209024	3576.346571	1532.479724	1543.183333	1795.275048	2092.46928	2644.97992	1550.035868	1542.111274	2672.615239	1519.292234	2161.941023	2773.796837
153.mp3	590.3348229	706.5410186	729.3015164	627.2500223	614.8752801	756.5504289	570.4886816	611.3631493	656.916009	654.1308467	721.8394915	663.4066224	575.0853364	564.1897513	671.9306283	765.7662554	573.2600391	632.4881756	608.1706973	568.0704182	571.9749463	598.9132231	613.5085511	551.0307222	662.2785253	601.2061789	679.3684851	631.564324	604.3527434	591.317692	655.7336572	744.0664981	770.5026369	564.1264782	594.6066713	612.9188226	808.5913385	682.9818029	609.6155094	538.7778458	653.3970532	617.8852768	801.577136	665.7884935	640.7427819	615.9976806	686.2509215	589.3684502	550.7557969
154.mp3	1221.259332	800.381258	1346.933887	866.0244968	887.9837727	1048.329616	763.1679691	718.6544324	987.4791254	1046.337824	650.9328248	1280.01893	1348.034866	1312.225046	1202.712981	1021.171952	1160.483901	762.2208	1539.686627	1326.364637	1345.847796	1279.296372	1526.047255	1016.395588	1654.120664	884.5152535	1453.24668	1104.158783	1050.89475	1183.978117	1163.693982	1341.573958	1930.794347	1511.325625	1533.493389	1214.871238	793.2537541	1016.219786	783.6322488	1269.442635	522.3325654	871.0413489	826.3921179	1268.624708	739.6996135	1596.60815	883.1600975	1105.807434	925.555508
155.mp3	2241.207655	1072.176663	808.8506138	1470.744288	352.6569799	2007.565312	718.3113689	328.1874	1310.714999	750.9007231	2879.386455	1104.510128	764.8811547	1115.932849	503.838172	3198.216059	1027.79674	466.1086253	1131.334884	1802.98095	1325.44552	898.5359805	2076.042604	953.8835133	1545.039562	847.3399234	692.934715	1625.984852	469.2341801	1496.252708	891.8969459	351.040609	1233.476219	438.4131448	3233.571149	780.0201018	472.4539899	1242.061053	797.9853465	2543.223947	920.9096202	749.6250106	1430.757396	1482.830337	773.6775671	1375.332152	1382.141098	666.60524	1233.475201
156.mp3	6374.451699	7375.46022	6816.968725	2934.705563	5404.235243	4868.047656	3990.033967	3322.317147	3703.184295	2094.625325	3113.538245	2083.619669	2484.201423	3194.726777	5012.160772	2713.729187	1832.19379	1671.348941	1683.397321	2335.143598	2818.297188	1803.060954	1751.588507	2685.273533	3878.186225	4008.299531	1764.488916	1872.048959	2014.575033	1941.727791	2297.555738	2362.631252	3852.714218	1942.14682	2035.998942	2361.406783	3208.256213	3493.35176	4090.02125	5092.930485	2895.112277	2272.623659	2353.301385	2228.624474	2523.372653	2880.334252	2866.121211	2581.702082	2013.014905
157.mp3	2159.99809	2744.377179	1811.693519	1182.376418	1324.6975	1138.801795	1107.886225	1453.366509	850.3786182	1353.754213	1896.682203	1053.808691	941.1562742	1378.892588	1067.89414	1156.86949	1168.178925	1486.99771	1437.161059	2125.363498	942.4045494	914.4803524	1105.460886	1136.951684	842.7158639	842.6248697	893.3242667	1596.24707	2289.153889	1140.253082	1095.344226	1205.150256	1076.890624	1263.774344	1376.609707	1533.25372	1366.373636	2089.359887	1166.09386	1020.544615	1188.991098	1147.724236	942.8659444	1005.054844	928.1246304	1082.862747	1523.09013	1044.690709	1813.358945
158.mp3	891.4071843	730.2207819	1000.316547	856.8977799	760.9093377	533.7503045	668.8113811	557.4762209	664.0559635	635.1895191	834.0668228	659.7611325	740.8172721	657.9676329	867.6386861	850.3906404	731.5618235	647.6273741	685.0889184	721.0520956	578.2677065	744.782939	907.4847164	786.5801308	749.0689076	925.0510882	736.0062431	785.1110411	922.2713315	660.8618015	632.9502007	577.8632575	658.5431102	793.7609198	662.4852687	779.5657248	946.5175318	900.2743104	1198.678403	734.1778983	1346.76946	1333.213061	584.9128589	735.7492552	685.1051367	716.715406	662.9558246	586.5604091	791.3479204
159.mp3	545.7742794	519.759293	618.0569962	623.3574149	467.3574878	460.8387761	831.5682002	950.4266611	527.921108	556.5082204	800.6352066	505.3255341	624.6718098	560.7716317	692.9719895	720.2256153	429.828665	607.877703	541.7403562	865.1126039	752.3045089	666.5358782	728.6326213	724.9526568	603.3935823	622.8808192	588.8057089	539.8134577	711.5433847	698.0824727	767.0811309	785.8009424	590.5506618	820.0508461	725.0804923	538.7004153	915.6674215	699.6370634	732.4379873	739.7290746	723.9643418	585.4105978	795.5197054	570.0971836	551.7468913	871.0757666	995.2432826	652.3459358	705.5987721
160.mp3	1755.323836	1703.208044	2066.712259	1563.288615	1464.873733	1439.126569	1581.360085	1408.872069	1886.970722	1568.685733	1773.535386	1421.345166	688.8647016	2043.6887	1744.248503	1572.610447	1644.875573	1451.820749	1734.699846	1031.161477	1858.841111	1764.578821	1625.992572	1296.589731	1672.147151	904.8606489	1557.247717	1529.024165	1360.376195	970.5513281	1285.599961	1429.937126	1461.532082	1174.227071	1201.542403	1495.165681	1150.080866	1745.629902	1528.341066	1829.09637	1105.653395	1639.968052	1891.135105	1631.192976	1821.92829	1613.259619	1597.802517	1994.421627	1646.449537
161.mp3	1433.058057	3207.359492	898.4595412	1038.313473	698.3585787	513.0802775	487.6168403	973.6512657	959.046772	604.2496122	521.9897626	403.0809007	1135.117921	1036.171368	725.4495922	1064.261891	2239.922986	1122.361827	1025.754077	1126.768654	1312.754962	2643.161181	1147.446136	1202.389142	850.5085959	1516.673281	787.278264	1146.913118	1233.294559	724.157755	1649.5931	618.1514149	1098.347102	1160.21693	781.3257555	1098.101929	938.5417257	1263.683091	1166.22191	1092.97714	1037.906898	702.9626574	1081.302626	879.5233156	1121.006349	628.8792941	643.4929292	1009.459992	853.9644548
162.mp3	972.5388658	907.7158622	1182.440189	879.8151017	1097.517819	929.2497358	1138.848857	798.5424539	1014.900774	887.3337526	876.5989171	829.6881667	1020.0286	1719.47411	881.0832348	1061.883058	838.7904133	1217.585711	878.2092488	1418.867239	983.3401193	1416.751098	919.3822464	992.9988784	796.9557927	1123.677942	807.7335518	1095.085352	907.1496531	1059.319017	1003.534494	924.0450145	855.2762926	933.7864332	1082.086482	939.98566	728.1146312	739.0804653	748.9498412	839.9425256	866.0415402	676.3684676	674.0466928	623.6766382	526.8064489	509.3452907	502.2108913	522.7373184	550.1259338
163.mp3	301.5537055	556.4940303	939.4418331	934.5468957	527.3460192	616.7705715	1366.17688	969.7157074	470.3455172	579.1306413	550.3022198	982.7452497	608.9160674	578.3582842	504.079705	448.3132786	804.9199709	804.0433586	1108.309091	1527.435801	839.3362755	667.0727285	481.1846304	396.7936453	320.5382586	482.8333157	943.9527093	1063.231354	551.7086862	637.6354979	1336.410611	1006.526362	615.5571447	439.9776734	555.5205431	1011.972355	581.6075081	587.9318206	518.7823356	383.6195128	809.0315716	802.6856896	1077.142064	1526.006839	814.3859495	670.336594	503.1135606	330.6914374	313.5097227
164.mp3	627.1624461	471.6402146	431.9517884	643.030218	725.6506822	720.0914621	540.5720841	413.6050912	378.6242411	476.3507529	484.661887	398.4132952	600.7010996	692.3390705	782.2619219	989.9260461	987.2025544	934.2863743	1238.894569	1508.903675	943.7790448	1103.125296	1129.844298	1308.40998	1169.042479	1208.083512	1143.347449	1088.504949	902.6359931	1198.441544	1124.479745	866.9100927	741.6442066	860.6269072	1079.846286	926.4867258	1058.325907	1106.761109	929.5317085	774.2107975	805.6131964	965.2490799	451.0824413	440.3625007	584.0793291	727.5814493	727.1868643	793.1973919	854.0990742
166.mp3	3498.331833	2328.425074	979.3428578	1263.224541	2583.87258	1811.372029	4337.407695	4210.082161	1000.702382	754.8001699	2988.705252	1191.40488	4100.337378	2961.643001	827.5264364	1167.271389	2391.518049	1790.735644	4342.340563	3794.112429	1002.788646	810.4404208	3289.587468	1161.058481	3761.713193	3015.571135	1107.771614	1243.270151	2482.413867	1691.346118	3861.083988	3958.684466	901.4696155	807.9941869	2987.462428	1124.417283	4444.510727	3496.379207	740.7312373	1410.50331	2463.100704	2052.157202	4145.843913	3239.928937	878.3850247	761.2626436	2244.42091	1027.066921	3804.043198
167.mp3	1019.923497	1119.398188	1337.304096	1458.38644	814.6741985	995.2465675	693.7424682	770.9847539	823.5841315	914.3519292	695.9723849	612.6537582	1265.120832	1053.42735	862.5491514	1034.483751	1330.046919	869.2894281	971.0058309	1153.747656	631.0987279	893.2085387	1033.752767	1120.677188	759.2301085	741.5984779	735.3419491	694.0236757	761.0136433	1123.903202	980.7288588	740.377621	1161.301391	1015.291764	868.4040739	978.7314943	834.2200335	1080.458051	831.8745578	1230.705211	746.146775	928.5916248	1066.657182	888.4314192	981.2042681	848.4194888	727.2575017	973.712336	836.1725006
168.mp3	1415.387627	1653.059469	1336.209595	1622.441568	1913.473628	1696.166847	1486.808778	1650.176078	1902.836912	1739.188006	1181.698952	1158.407511	1179.433599	1299.250972	1436.358514	1614.073248	1339.114289	1333.215061	1257.034094	2041.834269	1677.694938	1558.856918	1701.550517	1444.013192	1467.586794	1520.526502	1182.691505	1443.705428	1461.706078	1808.986073	1394.532832	1272.255985	1086.978019	1111.202322	944.6241398	933.7776265	1047.456659	1208.809239	1408.565157	1269.762195	1486.459062	1584.508156	617.8576544	647.7550198	809.2697691	795.5835721	781.0661783	745.6997831	756.5227652
169.mp3	777.7492537	889.1512045	724.1950016	457.7148519	602.5198965	579.9418515	950.8052431	529.9876529	427.1034679	308.9825749	334.4466523	347.1254013	633.2154212	158.6563208	594.5864236	191.5131047	323.0147418	796.8814338	1739.737631	1057.336621	5113.158233	1508.843523	1113.140009	2235.563016	1382.813576	2284.617403	997.0269003	1049.00379	579.523181	2713.750687	1792.16539	2765.165642	396.2558651	1379.802948	1649.289708	523.3350746	2410.592399	659.1752614	334.3080996	436.6258945	442.6030716	456.0869926	343.1945122	257.6638579	204.2670141	308.6087545	350.4814916	226.1499511	389.0849601
170.mp3	636.7082261	639.204238	786.8021444	991.3085687	923.8606152	696.4997064	633.5019756	631.4692532	658.659602	664.501787	694.8710565	677.2842506	658.8880953	778.7737372	806.2296363	781.2777873	767.9885682	666.8268967	728.0316266	670.3316319	649.0010165	653.8983894	824.0605109	774.7289485	726.9198467	724.6349618	764.9637054	611.7970777	748.2772285	975.7068377	1255.252169	580.6152624	637.8469215	784.164129	806.221936	682.3899881	704.6929146	786.5986435	683.7757426	824.4991274	765.9478664	894.779295	820.7537108	701.9221805	755.3974332	733.1722734	1073.740754	1268.665936	700.5992156
171.mp3	360.2385559	478.8951558	429.9810786	467.3400467	429.8076189	440.7800054	366.9529911	407.0033221	401.1885995	357.1285448	358.9491924	374.2164716	407.6867021	460.0214275	426.0169033	369.3647336	393.0545817	359.1862647	360.1098201	426.9001427	501.9196212	448.8965875	399.4396647	384.2280426	398.7512469	420.9185743	490.6746264	428.6878744	394.3020009	609.7327534	482.9426195	472.7298196	423.8801538	413.035293	352.8182436	350.9226281	594.4366782	501.7317377	421.6626726	489.126099	439.9834854	468.7313395	403.513794	428.6211736	406.9421341	386.2632274	398.4580692	395.3447796	431.0789858
172.mp3	630.3158467	490.7998224	577.9410761	547.5995938	586.2542819	548.2413968	653.0814433	683.1310934	804.9363772	781.1688755	618.5316108	655.9772485	647.7583931	542.4637273	711.061855	460.5958864	675.932706	547.1973388	530.6176391	448.5293257	594.0216933	692.8923222	708.6661105	651.6550997	683.6026149	661.5761963	577.3353268	672.3822964	915.34735	575.6727516	766.6687002	598.588424	698.1565258	688.225547	645.9297447	730.1768114	782.53137	627.3150282	663.3151096	582.1710182	579.6421347	570.24749	710.3370455	594.2024925	614.8914865	521.4980954	437.4297758	561.549624	546.8215397
173.mp3	613.0333961	937.788808	768.2224642	734.1469446	1012.755422	1321.170244	1011.02009	1190.578735	1223.439095	1229.765999	1024.645377	1125.311162	1014.109526	1160.246534	965.4534847	1185.620693	858.7580383	1186.747912	996.2860362	919.8251554	892.7074779	1025.793248	987.1450145	999.9770673	1331.601741	1538.488712	1375.24057	1457.505602	1382.415633	2381.769669	2403.055881	2208.771545	2245.393074	2132.937869	948.5670576	966.6876618	913.6421956	879.3243754	964.5557551	1052.629359	1167.326554	1389.894534	1419.996577	1585.839974	1031.726461	1121.431986	835.7738071	777.4623942	956.6626447
174.mp3	1540.364514	1452.068896	1598.730844	1335.37635	1464.357687	1554.622152	1673.857305	1464.791454	992.0939262	1335.128291	1145.077386	1583.483465	1317.689631	1337.616528	1004.98204	1446.961729	1123.426793	1332.848775	2406.645536	4380.974139	2016.656025	1299.686914	1132.665769	1263.721499	1349.934928	904.3752836	1272.502811	1159.986506	1188.776491	1066.935905	1244.480852	887.9143387	1108.948487	1406.228663	1003.080347	1022.329996	1317.486185	919.2211551	1389.473465	1412.016497	1109.232378	1278.145085	1629.340948	978.8684853	1082.465749	1070.947095	953.4633345	951.9935054	898.3185006
175.mp3	2349.726832	2373.00754	2323.767808	2444.397129	2636.597063	2552.956705	2472.579546	2444.992056	2121.424811	2337.99351	2941.618303	2580.545006	2624.153323	2556.011393	2164.026109	2543.145125	2449.203907	2277.890714	2424.117325	1899.485242	2503.013219	2679.448212	2442.856541	2287.574599	2179.141234	2409.009052	2510.984885	2295.514279	2222.657675	2653.540772	2708.240687	2641.312266	2421.991772	2396.830924	2257.019734	2299.425623	2372.299491	2372.328971	2427.43821	2478.408713	1913.968715	2192.178062	2311.157669	2606.773812	1725.615655	2376.412312	1913.139907	2554.78114	2448.388829
176.mp3	407.2506273	513.5965252	560.1240148	273.0753034	281.1703389	367.2239347	400.7664853	460.8737867	460.1565944	491.4996888	502.8576282	330.3939587	301.9582373	401.5699032	410.7298712	456.4731665	409.3206514	463.8752883	486.2944013	273.9525495	252.2882001	363.6940947	340.0719939	495.2353092	428.9748548	548.4941543	517.7531193	363.6727271	347.5122431	441.1636326	503.4616023	539.0946945	511.0060728	556.8046093	522.7025357	345.8036458	395.6934192	457.9332093	472.1697337	498.2120067	515.21827	603.2419011	596.8121169	384.9496714	404.5612399	449.8917598	497.8361023	519.8989659	527.8832782
177.mp3	1517.001455	3487.0846	3339.885315	2606.084863	2480.255049	3096.725627	2857.996816	3174.500962	3756.40268	5180.768617	3757.209253	2835.428621	2379.290488	2579.188617	2055.030951	4535.443303	2694.516913	1953.846189	2852.719945	2313.718615	2108.457826	3230.742097	1865.191925	1459.051205	2319.694201	1820.82794	1710.042237	5032.101284	2507.497893	2662.983971	1898.652161	3569.908369	1915.844288	1772.816041	4946.693842	2545.638864	1550.627378	4219.805906	1311.513601	2670.753498	3994.389955	2097.189239	2834.570222	2410.996852	1809.811799	1724.338088	4313.32533	2873.500124	2793.522901
178.mp3	3679.66717	3910.121542	4146.261052	1475.775488	2852.278571	3403.326868	3649.988132	4551.044639	4420.769584	3398.618659	3376.112898	5323.64393	3773.872986	2661.173998	3138.888003	5804.668409	3662.752634	3885.085431	5158.040077	2739.74488	3573.085877	2140.831766	4436.499613	4280.936375	2620.901548	3550.194473	2683.006807	3943.706038	4426.274725	2378.068912	2088.743603	2981.905443	4925.821626	5247.202765	3450.426403	1971.302268	4521.14597	3386.880885	2896.329196	5680.252474	2513.595004	3387.101149	3029.597164	4405.391005	4877.361468	1715.342439	2985.710474	3819.486781	3424.796347
179.mp3	1588.856077	1495.124254	1367.757682	1457.019932	1536.089024	1349.473804	1484.819441	1461.053158	1608.320983	1645.622953	1608.455439	1492.934172	1494.283804	1377.357267	1741.946159	1637.638427	1542.356279	1728.236049	1501.98386	1758.681486	1652.264746	1589.845635	1670.432872	1492.652287	1497.124222	1559.091668	1641.461499	1559.615395	1405.278678	1433.767071	1961.920273	1743.154063	1504.947147	1375.287908	1496.021573	1694.108829	1696.524942	1825.222397	1529.305513	1490.20147	1540.957657	1394.31324	1439.948088	1436.286651	1370.525455	1333.433416	1444.883146	1540.209046	1410.387215
180.mp3	360.9625193	300.9068499	561.8653445	690.9679873	566.2813032	607.3674009	337.6260196	310.2992323	438.1122423	500.6327269	380.1059153	618.3080393	549.6923041	348.5499178	488.8871008	567.0989903	506.5883752	619.0869429	390.8735606	442.3807936	406.983982	506.9141365	538.0091525	621.9575476	700.6435122	314.2866132	785.0165244	580.8222794	378.5616794	647.8830868	269.855212	559.764364	660.5360876	608.6613593	525.6410606	547.2719718	404.7014899	311.0051521	465.2515646	465.3219756	523.0080048	601.1601783	294.6506541	378.2136762	526.7598462	517.2395304	441.3006725	789.9282403	460.9168717
181.mp3	1645.692786	1498.442297	1149.183515	2011.89358	2251.62971	2114.895995	2135.822956	1963.794453	1795.419241	1044.556471	1610.216906	1364.335588	1585.036919	1512.295051	1499.187893	1526.93699	1525.034428	1180.203852	1249.750101	1378.713184	1863.655031	1823.762158	2203.868451	2045.061461	2168.355612	1319.807342	1576.432469	1419.061479	1635.983858	1529.124962	1390.713188	1986.597587	1864.31941	2021.912304	1894.449681	1836.922182	1543.851173	1531.425899	1563.819168	1440.757707	1457.088166	1561.638471	1713.610944	1940.333342	1902.525258	1891.20725	1996.418074	1807.37771	1509.399479
182.mp3	947.8375658	991.8804809	1010.194542	1150.860084	500.5834922	715.0260707	805.9447367	609.3736438	1198.465485	808.704147	692.4788388	948.765199	780.9526378	448.2029489	776.4453193	1306.342279	759.7775991	960.8858511	1142.296145	1586.792633	1495.70187	649.1180599	725.1153075	755.7352252	940.7561024	1216.147077	712.347762	701.9696136	1152.531237	887.3787384	907.1504088	904.9329728	1121.580338	766.6532277	809.8036555	647.2529722	900.8146242	1030.503876	819.2571903	769.2973994	1181.203316	1070.903691	1170.849806	675.1564181	955.6338585	1144.452131	671.3882052	931.1068134	1273.5996
184.mp3	717.7275567	1409.639317	1028.740271	2250.074519	2752.034336	2847.958008	1807.875439	915.9110183	674.360788	693.7744751	1002.380131	1754.415948	1974.71014	1590.15382	1778.565206	1208.320355	612.9274228	883.5850869	1387.046533	1555.894413	1489.30937	6402.774364	1096.738786	919.0773956	663.4475229	2829.118494	1444.715162	1555.395306	1647.263264	6325.21529	4531.155824	1034.41815	700.3534154	1343.494549	1268.958797	1554.867352	1466.446284	1410.820445	1520.898277	623.0587299	738.6742643	1039.355412	1368.817292	1656.958364	1931.567243	1671.181565	2218.679092	691.6331752	669.1482581
185.mp3	731.2782908	696.0780395	913.6924386	618.8230332	437.2258716	583.774831	606.5574643	712.3697279	749.8798659	671.2756166	619.8277666	529.3137687	577.2656886	622.945944	885.1673816	924.8891384	552.4656771	514.0226316	523.0659736	603.6280088	650.5607995	1173.789425	693.9198618	604.24608	586.4816928	439.8668351	677.8222086	633.7580752	782.2124152	1089.984323	841.301849	5658.530163	2305.385568	1421.600709	847.9646044	641.801322	980.8402051	1080.962925	502.7575346	618.6352986	1315.208313	1765.383116	1462.721604	3439.251843	1473.605904	1286.406476	1289.842826	1370.737235	1368.99004
186.mp3	549.8617463	1435.870821	2009.091987	1529.909364	1632.149922	994.6176479	576.02798	1334.227573	1773.939543	968.3672239	799.201382	987.8967772	837.1435583	2330.781489	1523.690226	993.0358802	3675.885626	1651.732398	1105.42413	1916.644147	3304.352518	800.2927044	833.0120203	890.7826431	626.6417369	2270.296427	1245.957942	1245.806963	763.212294	1085.451501	3087.621757	1795.243699	2520.286493	745.9078364	936.4550741	966.2006187	849.9726586	3395.668153	1928.666121	1332.885364	550.6139742	692.6896235	644.729583	1822.336703	2729.814166	1398.496862	1041.80802	533.3423984	995.7623849
187.mp3	869.2269917	1154.77226	928.0685947	926.6833841	991.9480898	930.1986134	996.7895999	971.2844854	1007.759691	866.3576077	834.8685607	856.1211468	854.8151823	800.0745629	808.3881185	954.5522619	730.0822541	863.3647648	736.8809064	761.8065059	759.84733	811.8147458	674.7259805	870.1586979	904.6943531	712.1075878	795.7764174	989.442525	805.0035979	878.9885752	762.2449881	779.0848019	770.3463171	962.6652369	852.8579101	920.4452023	849.0218484	903.1867196	1002.668107	876.5254927	933.7396124	1042.789507	868.6223824	835.8921967	919.8993494	852.4252239	863.1810831	926.7788917	735.6211735
188.mp3	1735.196181	2218.1984	2111.271275	1659.106274	1689.320834	1760.598901	1871.786067	1688.665208	1710.976231	1413.738398	1829.053448	1924.625785	1605.075512	2245.291161	2061.684183	1376.756869	1908.445024	2498.528082	2235.966797	1950.847941	1954.162147	1420.351038	1907.132762	1809.187363	1667.429737	2029.792757	1533.946795	1955.051966	1551.914177	1532.405567	1385.761303	1513.966536	1548.544798	1806.294299	1713.357422	1938.450464	1361.715911	1401.117579	2207.195277	1908.057632	1414.607372	2684.236299	2471.594498	1882.750222	1759.043232	1020.576555	1807.828161	2066.219124	1181.760824
189.mp3	1791.535933	1561.06006	1421.41937	2825.309094	2405.806225	1723.569428	1598.096172	1502.476281	1407.927117	1546.512546	1623.013991	1642.529347	1649.834754	1839.274258	1770.594438	1594.263699	1408.543445	1464.813191	1447.283495	1663.268148	1657.756625	1604.841683	1579.96752	1602.660186	1317.266383	1941.501525	1671.160179	2366.675363	1645.414061	1342.017392	2152.034114	1694.512066	1823.959859	2012.740983	2532.324292	2758.109859	2720.737318	2341.501737	2837.044919	2940.143539	2532.201862	2625.409975	2519.284295	2817.567838	2539.877537	2288.97923	2612.612333	2514.398784	2528.588679
190.mp3	1373.311184	940.0780545	978.6182886	1012.209359	1017.324782	967.6097946	1054.051624	1073.129916	1162.775592	1241.477386	1341.329898	1237.889422	1234.418622	1072.743787	1000.880556	1080.917774	1070.626741	1050.858925	1043.477493	1140.900107	970.1056409	1019.015768	1043.729631	1044.060127	907.4852531	1296.981726	1248.76531	1055.014828	871.103624	1390.0525	1374.013913	1239.442746	892.8841147	1045.861378	1314.804351	1668.860099	982.5717547	1459.966416	1556.122033	1733.120161	1485.868449	1546.484328	1427.509941	1445.403189	1487.996941	1604.640089	1640.807477	1608.80898	1631.519328
191.mp3	845.9620785	918.5033455	793.6451401	976.3142622	924.1518992	744.5177772	667.223004	644.1171299	697.1794342	696.8752977	823.7971886	981.0516864	768.6311562	850.88952	868.789371	1083.510481	830.5785491	876.1765723	849.7254253	799.0187533	866.437873	974.4251549	798.7810736	761.4968819	759.0340189	649.9228964	1270.778357	763.6711064	644.9803794	793.11996	809.2075169	807.5130546	827.6331933	772.4140223	803.7651288	802.2681587	613.7410911	780.8051698	790.4576861	791.3606443	752.0707697	739.1997987	816.1865822	881.2397179	906.1163581	789.4740134	762.6116024	886.6951866	1055.871234
192.mp3	1658.874094	1786.547401	2063.624229	2297.970138	1684.701771	1887.474453	1613.504471	2339.844785	1892.388565	1919.00073	1738.197076	2795.421207	1681.821496	2095.202907	2181.115861	1809.5631	2049.908375	3113.974596	1807.834331	2018.852674	2118.09383	1711.377393	2274.881494	1946.527403	1926.132777	2145.185137	1450.87825	2203.622165	1847.655339	1970.764554	1941.006221	1858.66937	1734.691991	1758.740161	1803.570632	1988.04613	1862.244321	2061.150169	1714.238922	1948.724373	2094.254171	1989.635563	1878.057942	1966.357502	1739.252039	1636.463494	2022.900425	1919.435695	1994.009409
193.mp3	2227.655668	2501.107334	2688.10042	3256.356392	2465.870501	2721.38776	2179.362712	2667.665548	2534.15647	2128.597813	2492.895589	2423.887505	2729.422735	2887.385822	2943.35525	3179.507862	2954.589194	2754.261318	2968.917334	2816.444631	2897.70824	2626.214509	2604.839032	3191.537708	2686.856617	3064.351383	2850.596164	3396.596601	2834.159699	2515.900787	7103.889045	2398.943167	2227.640192	2457.253031	2584.804023	2224.14793	2739.978102	2396.096936	2445.507321	2366.786185	2112.049153	2375.912984	2485.076678	2422.936461	2599.339462	3011.800215	3029.695036	3122.552387	2873.45548
194.mp3	965.3348992	646.4697472	703.2762251	630.7623467	558.1827584	600.5153274	816.5158255	760.7120319	769.9305544	671.8899621	590.2912874	591.0026083	548.8387528	654.5597041	719.4529907	614.5326852	694.3286791	618.2500883	770.5061185	757.9956345	613.6323912	655.3538438	853.1477102	782.0316327	562.8844259	663.2805146	602.0569967	737.8664956	740.0662153	598.7420842	670.6669433	657.4138066	623.2327985	582.3763527	509.8241113	888.2555948	609.1765927	633.9289506	549.2624816	589.6726278	637.6369669	816.375491	716.562402	753.4339599	691.3418918	1012.738725	779.8880468	659.1352976	862.418899
195.mp3	1361.704843	1297.99558	1519.879048	1243.8503	1286.711905	1180.592369	1472.493719	1213.187304	1274.263541	1567.288463	1109.651864	1078.515657	1387.189545	1191.502297	1291.607417	1493.164619	1186.237098	1311.593512	1560.011561	851.8185663	1053.091519	1196.207551	1346.201426	1117.751756	1353.766047	1238.878801	1143.760515	1137.012769	950.7703709	1421.927296	1583.940422	1002.440802	1321.901943	1418.777576	1442.771353	1298.153062	1297.612943	1509.388699	889.1066309	1289.075971	1359.058144	1199.361168	965.3481973	1221.353975	1207.672252	1473.599044	1687.453794	1324.755303	1228.266428
196.mp3	1319.791836	1650.894206	1401.775854	1469.102393	1780.254633	1208.150155	1171.822559	1265.444739	876.4887192	1157.030695	1376.49517	1119.478771	1488.547833	1431.840486	1221.563767	1627.69399	1463.417708	905.8483654	891.9226317	696.7284908	1279.47393	1503.241829	1510.313279	1229.100734	1575.196898	1169.978482	1241.539323	1281.014483	1299.485627	1350.419888	1448.022272	1122.130616	1249.603593	1170.813125	971.6025317	2596.206285	1183.429804	946.307226	1134.793141	1028.612588	1113.551711	2026.505006	1317.524414	1161.471703	1454.237662	1089.945736	1171.118878	1586.989015	1538.618604
197.mp3	492.5321068	479.728225	520.618623	487.8953717	523.6143414	566.6765683	525.1641094	426.2111687	421.8594871	451.6830257	504.6397938	447.3046179	483.518681	517.0391268	427.5053876	452.3899129	448.6360823	385.1096191	443.918503	535.1958006	402.9216392	470.5875401	469.3919766	437.9777634	437.9045202	442.4712902	478.4789122	441.4802743	429.1273532	486.4053409	435.5153745	448.1243611	464.7868411	510.5591476	492.8554706	483.2952782	517.940371	485.4586834	457.4732361	466.938879	412.8283476	466.1347346	530.9360105	433.8451612	480.9849102	545.8108252	449.3610009	536.2380104	454.3520095
198.mp3	474.0826637	544.8684521	469.1915865	503.8382771	469.0412128	530.3880883	428.3580928	502.5742833	570.3533965	417.3018366	415.1924325	502.6126787	492.5834449	428.8466465	663.2022765	501.0677202	533.7015547	543.0629935	629.6171366	555.3098599	698.6522562	646.9175593	666.3507365	755.7435964	663.4593246	708.1418694	681.8659249	839.2093392	740.836852	758.876043	743.8478264	943.8292027	946.6120601	882.5099486	890.2399208	980.5480577	886.0784218	862.3018966	715.0050582	857.9388136	673.1260472	750.213403	859.4198831	802.8021898	823.8428551	908.9543134	1162.908592	1030.706259	1024.224336
199.mp3	3174.34984	1985.091796	1558.1784	1610.493585	2909.309428	1926.757601	1675.405029	1524.490225	1634.993051	2295.687989	1760.94866	1972.169891	1279.574323	2208.597436	1813.679442	2009.284104	2110.344912	1845.172727	1861.027183	1890.748429	1848.740174	1795.207539	1338.163278	1881.456118	1685.255141	2037.093703	1619.885655	1364.706022	1483.942899	2062.126242	1932.789998	1768.868076	1293.542457	1587.599312	2093.161044	1611.704785	1852.277846	1255.118901	1282.284378	1560.018333	2412.99665	2120.174293	2729.351339	2325.945044	2412.968397	2877.096646	2665.453299	2164.319773	2040.568712
201.mp3	815.3725788	1005.439735	878.9756989	848.9721284	825.1000042	673.5499853	883.5355139	682.738904	789.6886106	802.9837922	896.8479144	997.5163415	894.3728719	1078.413414	962.1659489	879.9024202	933.0943448	841.3766289	1040.016215	1176.861169	885.9039288	1058.980007	957.5442425	986.1743509	751.6207776	872.5214035	1014.162417	1247.735531	1375.212182	778.0168297	1017.138626	838.1081236	867.3275495	924.5412597	1066.505131	925.0919564	1060.580609	1020.544622	1033.615254	1153.101353	1306.828782	1420.197936	807.0619149	979.6650465	1031.446119	1198.224935	1025.867878	1008.784717	1127.003325
202.mp3	1689.743643	1515.882008	2126.793408	1755.516508	2012.138006	2096.271594	1827.74217	1565.472674	1890.368024	1635.158255	1972.620743	1093.896661	2062.215599	1539.89222	2508.728294	1470.999289	1260.34575	1182.965964	1298.340998	1277.740493	1407.115652	986.1316997	1340.202956	1198.925498	1330.709677	1283.714212	2135.754241	1601.072465	1487.425169	1802.234257	1756.719252	1893.973858	1810.036791	1314.19483	1653.612371	1675.194925	2022.586536	2264.884269	1322.3099	1659.950593	1644.069089	1212.636345	1418.943724	1574.662501	2199.687124	1970.203362	2244.67295	2579.186463	2022.96838
203.mp3	765.127747	1068.24323	750.0384229	702.2089097	752.3171115	760.6514161	849.6352091	732.5473383	776.4999114	972.4927976	1057.480738	691.3453535	835.4859987	872.9754723	804.8491965	801.3243273	887.9268629	851.2585093	763.6833247	883.2915446	753.1710947	707.6430822	734.2885496	793.8578598	822.5089844	739.0477715	777.3685334	958.3643471	827.5926561	690.5552792	846.0542937	877.4289602	805.1987663	805.9590908	887.2439979	849.0065726	750.4377397	888.0162518	752.9016582	710.3402167	741.6173482	764.7036042	810.3052675	721.7027928	791.3060447	939.1613733	839.0063499	691.264503	841.9560784
204.mp3	965.9561538	1453.173131	1609.498674	1635.513129	900.6721489	936.3360702	924.2004201	987.9518654	806.2932311	933.9829381	399.6256002	398.7167683	527.9024133	730.3418346	630.5850616	674.1109099	1147.887921	790.9434928	567.1584909	825.9904248	843.7360213	1055.88687	491.8475065	789.3134849	1423.479986	735.085746	894.8588608	895.12313	1341.819628	1116.918445	929.4744548	666.8414184	788.4185332	847.4197035	992.2303101	1259.181134	534.28807	509.4620852	1057.436154	888.4631495	860.5203316	466.4944186	696.1084987	587.3909105	1044.826418	806.2609216	1146.594912	743.0037615	1094.891884
205.mp3	755.0613699	606.3699619	601.4941569	692.8968246	1179.652759	889.4048484	792.0358594	763.157489	641.76536	653.7236784	776.9293383	552.1666014	667.1429475	775.7095969	677.0482694	649.9316387	671.2941695	814.0372914	628.414448	718.620663	712.9139711	721.3369581	679.8917759	714.1987182	660.8815546	820.3923481	657.9514008	740.7174157	751.6076993	785.9071827	946.1708819	709.5555393	1193.392419	752.3618157	814.6603517	755.905496	722.2685475	758.8467448	715.6406586	816.4848532	810.9306751	842.1673469	729.4130315	991.1458818	727.273806	722.3915281	764.5507403	714.5210054	806.7436688
206.mp3	780.7541009	1050.622581	1098.913961	1103.890415	1022.465036	983.9753282	1007.162347	710.5512853	804.0205537	1020.172984	854.8953994	893.1968331	1044.045053	831.4836143	908.0774176	1016.78457	779.5374606	1018.24238	628.1201063	641.7304511	938.3081347	712.1416	862.388414	1161.734152	1041.876015	981.6391162	917.7394964	969.2347042	856.6407711	1024.94013	1219.236373	901.6701576	928.3163016	856.3693454	876.5549489	861.280527	830.6453735	733.6782999	788.5766337	837.4818637	1045.483104	1017.20629	1053.144912	816.5649304	898.7978357	913.6027785	1085.910939	943.7038499	974.1101634
207.mp3	1668.60132	1824.84739	2088.425423	1147.808165	2500.837006	1268.072339	2573.219422	1237.152748	1682.838521	1814.923165	1741.283415	1078.810143	2248.714477	1289.05855	2621.049722	1177.375188	1656.773711	1746.914419	2041.121039	1180.262026	2474.438298	1338.724903	2688.303662	1138.555822	1851.206226	1595.991466	2024.18389	1148.220007	2337.964333	1391.881861	2456.692202	1104.089245	2011.675199	1898.246791	1803.288799	1173.336772	2487.472441	1246.536337	2578.311841	1185.704277	1830.134651	1678.406722	1882.95589	1253.743345	2731.464545	1335.155297	2502.008653	1144.137383	1838.748467
208.mp3	387.1523292	1215.766461	427.9100548	466.0365814	4846.78548	2363.192699	2791.259301	982.9058185	2828.381031	2285.994113	3066.885033	1876.096949	2728.130966	1315.467795	1322.461026	985.9936862	2365.212615	3204.204289	3796.208984	1296.276463	3935.24614	709.9387746	2118.447195	1262.775043	2577.329004	1246.359804	2069.063223	1936.829724	1450.562425	1492.819587	1575.519286	1790.906916	3242.538612	5179.367048	7029.714308	3656.911463	2764.575518	2582.394995	1453.569295	2782.057842	2382.873231	2428.279458	2518.532459	2461.21703	2140.654896	2588.991596	2612.718163	4899.475179	2351.030175
209.mp3	449.0182354	459.3008955	444.7822262	525.4381535	569.643894	502.316279	592.6033256	519.974774	586.6317715	544.1312794	519.1542652	525.7871502	605.5670784	579.0980018	457.0460457	453.9153221	438.1343866	549.4735131	562.7587833	480.8123777	573.1333365	762.3145417	605.2016034	612.3902024	590.8621528	522.830459	525.8742661	587.2704431	519.8497143	497.5252718	612.3164528	576.4127054	606.9236937	495.4640118	388.8780625	397.2154531	375.1025481	369.8393151	391.3530447	433.4435196	509.6863563	494.1669923	495.1353504	444.7368382	458.0663693	442.7792965	456.3451016	477.1611033	550.194445
210.mp3	1311.241417	1852.696167	1775.300438	1340.185422	1676.040288	1147.416043	1463.695509	1077.054874	1635.40361	1309.822747	1113.601315	914.2712463	1042.765723	1438.091072	1633.719125	2092.370003	2046.032722	2035.641993	2079.528992	1316.561493	1042.443952	1823.002422	1280.149628	1809.199195	1733.155238	892.6527183	808.2135033	1706.947432	2486.136822	1613.617224	1625.514772	1795.197306	1794.748703	1673.819469	1074.293094	1057.079889	1364.588596	1064.235212	1107.417288	1122.849015	889.1651008	880.0293276	1189.156189	1076.789259	923.05454	1281.177794	971.0401213	1016.814932	1071.571095
211.mp3	2340.968724	938.7554723	1510.4342	783.0414821	863.3710457	760.5638019	1184.53947	1602.226099	1665.669218	2120.531482	731.9702905	645.1068858	1737.987614	1135.409121	969.8833446	637.1403014	937.5223025	319.083451	402.3603899	427.2911466	581.8219177	588.2729277	807.6686461	825.1239112	744.34432	769.8315168	788.3153762	764.988416	628.9845454	673.5091907	677.0388532	841.8787023	727.3368851	653.9998171	644.2001314	725.1475615	932.7822848	671.461557	1071.277925	681.5390462	782.5596879	916.3371445	637.0491684	938.7049479	733.8683563	707.5016178	954.0515279	956.3906068	777.8507899
212.mp3	1682.68867	2315.974646	1389.024688	1791.86371	2331.196449	1458.572923	1716.342918	1109.58952	1482.308531	1323.162061	1450.577431	2519.844431	1105.554208	1804.818812	1206.685337	1762.835488	1146.465866	1320.386749	2313.225097	1428.310414	1560.210516	1037.29482	1246.074245	1183.585446	1393.48727	1389.906452	1288.968727	1694.957673	1214.527349	1705.554543	1395.131793	1304.907095	1192.394044	1645.938263	2371.32422	1460.429971	1729.906173	1152.296264	2186.851853	1721.508621	1454.472865	2723.372717	1640.995016	1473.306118	2143.710181	4185.598457	3424.358425	3304.63044	2846.676213
213.mp3	804.9796218	1022.4382	878.6607341	1171.438004	991.9091501	850.596221	1054.163635	911.3678793	1071.772899	686.3161129	749.7858035	616.7295822	723.0879175	697.2468769	786.8859169	820.9410089	806.1719168	883.8434264	967.3236784	887.6729131	916.4099665	1149.110965	835.0466561	716.8624625	600.7675298	833.6662477	943.1718258	886.0735411	929.176161	764.745639	1116.651843	783.946085	651.9030978	781.9289161	666.4606648	618.0402951	1369.586882	1061.82804	961.4177225	782.9218743	671.9610834	745.1658119	674.9861714	732.1593498	1191.082305	935.4041404	871.0264452	1005.203483	876.4958474
214.mp3	609.1921495	605.7932723	782.2878929	623.8988893	701.268644	637.1393801	869.3377234	734.8896511	1025.243448	1132.213861	1098.086984	793.2803062	649.7158396	711.450227	768.0121873	717.4131264	608.7936261	786.1158798	844.7190137	719.7238305	667.5902988	739.3764884	952.5881904	817.5338077	824.0747303	872.717397	892.9937584	719.9812466	576.4612805	644.7851467	662.6901291	744.8191407	719.5106429	785.6453312	786.6206792	909.2409682	644.3429483	814.8202987	1316.150371	1085.980755	1982.222245	1946.415941	1737.087083	860.4106664	1319.697177	814.2787644	1136.900847	2320.179966	1486.410336
215.mp3	1528.462512	1431.107693	1211.441128	1075.409142	1248.627728	785.2863616	885.5350355	1022.505443	1265.021407	1892.244183	730.5946286	468.9172676	738.2311122	1063.909644	1360.885162	2166.352032	859.6919703	1025.568818	744.2240481	698.4457724	670.3938836	612.7484621	705.6279408	279.6261005	412.3196864	383.2151682	983.4193932	541.7648899	579.146415	1192.794169	1136.48533	946.2167075	1337.902518	1108.015659	1278.401058	1569.857416	1706.162291	1661.762113	1286.159475	1166.95704	969.3636617	1581.814124	1317.393357	1523.756546	963.6474278	1119.276127	734.5816292	991.7939118	1086.862563
216.mp3	1503.814794	1613.894984	1220.847862	1068.507998	1130.014329	1681.309239	1483.376534	1180.449763	1021.407885	1413.82692	2250.597513	1452.347351	1460.414457	1877.930015	1471.177699	1975.735691	1019.198186	1258.832071	1523.5515	1631.246822	971.9064442	990.7467631	1222.605501	1280.649899	1742.628058	790.3762988	967.7704382	2049.545715	1076.106	1333.28645	1599.325175	1042.783916	1213.884387	1907.357038	1396.685037	1331.536394	1337.161672	1106.097689	1306.118502	1705.541247	1019.762847	1186.014117	1485.794631	1029.013093	1029.323621	999.4483741	865.9874415	1027.36842	996.8609419
217.mp3	1261.019005	1132.545458	1061.72758	1337.36165	1313.752141	1235.166024	1059.579758	1192.768244	1397.645268	1267.491036	1086.475719	1425.008119	1156.217244	1089.263493	1450.55188	4209.293548	1884.071597	2540.584787	2804.518595	4434.142577	2555.027026	2283.540211	2249.545771	3754.035106	7730.347566	3113.581087	2374.222655	3623.788346	6528.902025	2004.790538	1988.861874	2791.113801	6726.909739	2405.959563	2135.373953	3009.084357	4718.131858	2120.998414	2541.88108	2838.770718	4196.729422	2549.962856	1964.401494	2346.123365	3739.093256	6005.323304	2507.323084	2191.401448	2851.402045
218.mp3	624.6059355	769.839671	566.3521509	579.065427	833.4787486	598.3567486	639.5889525	815.4974015	587.2552192	563.6918517	586.1531899	694.4128324	675.4697797	671.5037192	757.1005797	889.2814591	793.4067835	781.7030269	804.69893	868.6844564	648.2929043	889.0060465	759.4178718	799.3101599	659.0355574	879.2415438	834.5722347	755.0955676	760.500068	646.3808378	774.038673	765.8675056	604.1169636	650.3040371	775.2316498	787.3769315	828.0477535	761.5219473	755.1538525	797.7040644	608.6157964	707.86216	774.1171089	724.0807097	845.3905821	738.2394732	775.4412153	721.3426146	591.5726919
219.mp3	873.6187893	1254.019379	1098.899352	1114.915625	971.8884332	1092.51858	1007.094652	1934.053964	1265.926564	1006.677772	956.1470701	1200.327515	3833.845283	1054.040521	997.2852488	954.0684777	1035.625825	1310.265543	826.7119202	989.585263	1481.829784	825.2339432	1053.923139	888.1876822	907.4339059	1038.966745	838.1561952	913.172895	1056.931705	761.9126291	1475.713553	1029.975007	993.5146277	1302.984374	669.0992416	854.7173584	1347.736875	1069.108879	1014.666284	1070.186134	991.3725579	944.6265509	1216.377904	1142.988155	1055.394994	914.5271183	893.216401	934.0286239	841.235541
220.mp3	551.5097744	570.3403669	629.8614513	659.1887576	797.6327587	739.6339827	599.6344306	987.7786061	574.0904397	936.4526128	729.044165	733.9644439	485.9454019	427.1805709	646.9950641	505.4843762	463.8324595	796.4797309	954.0153225	618.7340687	759.6683051	751.5836377	900.9449374	622.8728432	388.2592699	371.4358316	693.1641286	1235.150268	799.8659945	753.0593744	704.5559282	823.2651984	845.681319	638.5875478	768.196893	925.7301557	766.4833176	874.7287963	536.5670743	1701.35797	493.5145875	873.1596459	1071.04837	1710.455221	1290.631504	853.1754279	651.3292123	657.3625093	641.1392449
221.mp3	1478.094685	1533.95669	1030.022671	1347.228508	1821.149776	1145.32368	1055.401061	1237.555297	2837.799335	2721.052951	1517.668625	1785.130618	835.6558023	1139.780086	2330.321354	1292.211552	1792.001924	1477.896149	1458.902477	1386.930704	1334.275587	1406.708483	1195.299778	1355.441961	1384.986683	1215.081633	1499.654053	2147.999796	1528.337646	1743.788144	1542.196406	2394.490882	2034.128639	1533.251237	1388.609736	1512.191842	1427.990563	1856.7187	2220.687615	1889.536226	2945.178121	876.1157232	1077.015974	1300.274529	1372.501933	1127.646358	973.8270341	649.4989894	2313.045338
222.mp3	1422.744396	1701.513025	3303.974211	1699.97636	1715.220917	1191.444883	2386.504875	1048.689279	698.3799703	1882.940198	686.6737475	784.0622273	730.9353871	713.5905823	1070.138104	1062.046152	712.4313224	4978.245606	776.7246126	1447.792708	1445.590447	634.1202874	2383.240923	952.9604386	594.5637731	871.5510407	1086.726194	1055.767085	1928.423689	834.8362318	598.7641901	1898.344522	592.5992978	715.4847274	779.8879125	2734.839037	5671.981322	1217.681067	1732.523242	1891.999722	1901.645394	1326.988263	1506.763469	1184.619627	2003.254923	1304.687783	837.2120576	666.6320572	709.9176922
223.mp3	438.8824619	451.3956584	443.3126293	450.9187978	434.8579814	425.5455196	445.7376099	426.673427	431.665407	403.1067395	418.3356069	506.0656757	427.2966284	413.1803531	429.9183476	461.1826894	481.150811	422.5646343	475.0176902	403.7003332	463.1679059	467.952057	476.9703925	491.7688747	448.3330146	413.3898943	446.6090718	455.6795643	485.516054	479.2283806	433.0407522	412.0603611	451.3158336	397.3854058	467.2185674	484.3213807	508.9348398	452.17141	412.388279	520.907741	475.0502008	437.9356829	407.2398687	429.6846189	449.5862724	430.2144631	422.2821869	417.3564788	426.8375581
224.mp3	2822.792117	3061.68489	2998.062364	2737.846477	3562.467815	2635.076051	1932.199294	2551.46917	2199.492765	2673.764732	2223.551218	2607.657871	2725.098571	2482.629497	2312.317213	2546.923449	3516.635936	2439.254954	2678.81997	2552.942947	1851.349497	2843.39924	1984.221766	2960.003272	2891.589045	3025.494635	2925.379532	2489.911134	3149.731172	2399.596126	2487.031025	2951.869609	2312.910379	3325.558847	1871.042367	2653.033204	3074.411398	2594.385482	2962.661734	2253.716919	2137.232901	2210.504291	2437.633368	2629.609348	2060.484806	2249.087422	2800.256848	2388.201835	2696.31429
225.mp3	719.9220017	743.2925237	704.5310639	647.6903049	650.8800308	490.8586818	488.321007	529.1810726	726.698569	631.7303204	458.2863369	494.4759662	668.3073647	435.2371665	480.3132728	445.6355661	380.3428884	517.8404102	590.4300216	569.5321295	687.0381836	578.0413629	820.4298456	862.7554555	1067.903219	1512.363905	1172.220776	741.2513281	508.483029	499.175768	539.1435631	653.3331617	445.1560141	473.1598936	459.3464519	444.1584634	569.1978763	469.8722875	699.969346	668.3133718	448.7835205	1403.235956	902.4905447	1355.839058	1563.35203	998.4738163	763.2960396	840.0786153	1037.900931
226.mp3	1084.589085	989.5822863	1048.147834	965.3247955	935.4503196	893.010419	864.1350849	1063.793003	966.2222298	1345.772779	1003.806271	1075.15418	945.881018	957.2094118	944.4118514	920.0016331	1016.916128	982.9660091	1028.233566	1022.864444	1005.227862	893.8196983	2930.876033	4128.590849	3134.601736	2984.724828	3834.045983	3791.010082	2742.174205	3893.813697	3332.879836	2846.632567	3543.107766	4083.549988	2943.84769	4294.558891	3046.299337	2920.604007	3954.324305	3877.669118	2808.052818	4318.369013	3054.396444	3040.287581	4172.722017	4128.607711	1418.744698	1788.657618	511.2551872
227.mp3	1704.010955	839.0808739	1324.684534	1234.229599	1421.399363	1195.781185	980.7201295	1312.365191	1720.810998	1424.520207	1341.877628	1544.79968	1872.506567	2111.333718	969.7439884	1127.854267	1224.508282	1882.61685	2135.146476	2290.621472	1434.034018	1392.540763	1852.180077	1810.967777	1980.32144	934.3226027	1189.0995	1268.525189	1628.660759	1834.792232	1960.510549	1622.253797	1653.029984	1727.916248	1894.613982	1688.607208	1468.666761	1874.018573	1214.081998	2373.483428	1753.515464	1824.530376	1519.919273	1656.744489	1855.870376	1494.734296	2204.332512	1225.194093	1687.826381
228.mp3	2172.749024	964.4781145	1473.89462	1727.747011	1006.359988	1827.001934	1939.738803	1239.611407	1470.97609	2409.635818	1310.046695	1827.421993	2131.33689	889.0900648	1329.197427	1267.24238	744.6399374	1036.899405	1629.826494	1180.326186	1583.596528	1641.318166	1047.6383	994.0269191	2126.487638	993.491989	1509.373039	1794.243709	1025.242887	1800.627215	1887.368878	1241.179708	1454.596297	2370.787536	1311.369845	1829.650992	2123.095634	974.0891874	1282.818305	1288.466789	735.0768019	1033.610826	1690.758139	1140.658892	1621.45382	1574.259748	1120.476221	958.221742	2272.319224
229.mp3	1580.659657	2459.316217	3044.111726	2166.65513	1626.554904	1351.76572	2593.385982	1229.565107	1461.588473	1949.591354	2158.951763	2750.556416	2227.747287	1985.714963	1373.848437	2114.573469	2977.10523	827.1442974	1714.578448	1724.026372	1736.702324	2610.685366	2389.660382	2042.976293	1732.74204	1486.634508	2704.052707	1381.038897	2351.507108	2139.947554	2217.042256	2912.246681	2332.70365	1565.775302	1340.603909	1175.754658	3283.700691	400.9697839	2612.759598	1980.999338	1143.586733	2645.380881	3023.274211	1406.838527	762.0882994	711.583439	2257.683579	1201.762786	2053.598834
231.mp3	4269.997502	5744.962071	1524.980776	5928.037521	750.4436138	3056.522637	767.7531121	2099.908074	3721.376933	1110.869857	3032.925252	2355.67013	2484.497593	2390.714615	989.6152143	2848.295477	3612.054202	1383.823482	1630.293362	1215.177608	3461.548198	2450.404976	1548.565068	2369.983846	4205.646193	3226.564279	1215.862137	2370.128049	1620.266979	4727.937867	1695.984659	1080.872951	1014.12951	1198.438185	1458.33879	1078.982566	910.0393993	1069.336926	1229.241246	1349.499535	1205.210197	872.980796	1043.832451	1163.536739	1024.804263	866.1628549	853.0142648	1307.130422	1097.02585
232.mp3	1613.950376	1604.222028	1309.822734	1272.964956	1730.2718	1498.350514	1584.676412	1501.858882	1310.915052	1404.269367	1329.7467	1088.889215	988.624875	1031.175221	853.0403157	1066.937018	1200.894947	1629.15565	1631.193243	1565.950315	1519.686907	1584.364218	1610.444114	1535.033228	1343.927703	1611.15285	1712.109033	1844.879915	1790.960635	1770.961493	1300.924852	1085.268403	1419.858011	2149.885131	2578.802203	2240.125815	2663.033965	1985.412286	2466.791042	1753.919078	2100.920295	2252.683139	2143.636253	1809.139521	1829.211079	1500.714142	1308.815257	1895.363825	2129.757895
233.mp3	2071.486781	2417.739399	4488.142456	1414.240095	2238.195933	1610.556906	3181.903456	2868.731956	4966.668835	1455.353089	1558.683453	2677.900796	2280.664483	3744.310452	4107.816895	1569.332622	1718.863553	1728.180163	2713.951368	1980.452901	4828.07986	1465.375613	1557.427422	1631.664862	2895.985422	2803.015566	4129.089514	1078.351198	524.417774	2558.880414	1856.452454	2116.044387	549.8516134	1968.893282	944.7785801	600.5838494	2351.300671	1479.868942	4533.290729	496.6484858	980.5694781	3936.951468	1073.593119	2488.875157	3049.637199	1114.182361	639.3989532	985.8795552	2172.272479
234.mp3	1827.295392	1938.52259	2061.82063	2226.588618	2397.544465	2042.011917	1753.9419	1564.533912	1510.90888	1179.896871	1154.324514	1208.060186	1228.664284	1239.569286	1259.627206	1350.091542	1285.548265	1327.600863	1432.528009	1262.653345	1097.808719	1313.38703	1980.164351	1085.947293	2775.134406	1203.250245	1056.160334	1261.29789	1517.469264	647.6139392	1581.225232	1166.529	1148.425063	710.6834791	753.1840176	1621.753458	1270.486526	1234.16342	962.3243432	811.6880527	1192.416398	952.1341791	860.8295743	1314.187711	1036.451795	1082.641422	1062.461587	1141.54531	1875.053478
235.mp3	2172.504133	2020.337584	1994.300396	1967.563554	2062.909409	1941.653501	2455.216651	2209.834823	2201.759461	2078.8275	2166.826783	2170.249679	1999.358311	2205.961596	2231.964594	2389.776261	1752.381709	1683.578658	2100.634236	2181.899506	1884.981615	2335.292676	2339.828627	2123.124988	1971.833763	2063.42872	2082.605506	1989.298653	1846.117985	2055.793383	2364.070292	2033.420648	1770.147315	1915.745185	1914.931309	2086.681122	2166.727375	1953.304314	2041.031049	2390.069944	2107.580678	2316.757676	1796.312887	2042.22925	1713.098394	2129.3433	2154.764692	2096.656468	2078.835831
236.mp3	941.4738911	902.692563	554.3498139	520.1177693	597.7973206	552.7204335	561.0089611	611.9194276	536.6705296	669.9844698	720.3890733	784.5988335	739.1566197	729.5954475	736.1924073	850.6604185	466.3342406	892.7719856	589.8502095	744.5783793	827.3795009	1192.809632	903.4101999	1068.22021	1344.755855	1148.876841	772.475157	643.2755896	834.1657148	1161.579472	1689.186811	1498.753525	1239.955462	976.5001688	1196.65422	1256.113573	1397.230547	1692.724338	1290.609243	1451.945135	1070.784672	1899.57752	1498.978121	984.2191046	1167.344886	1061.820353	1388.488486	1343.997715	1053.20381
237.mp3	1446.655773	1883.207082	1734.268396	1603.550451	1424.90369	1403.04589	2881.057975	3320.341569	2460.56352	1930.105128	2022.91984	2049.743761	1938.482794	2484.287409	5554.921327	4581.752259	1451.116034	2238.878455	2578.450213	2511.509477	2272.902634	1789.292146	1654.413377	1579.756241	2409.732729	2255.384048	2093.411291	2359.495276	2194.885737	1748.933293	4886.484965	2805.84265	1425.26619	1683.844783	1940.111696	2162.425589	2239.578147	2154.73376	2047.103188	1878.919572	1718.413227	1702.893753	2062.821864	1517.509679	1896.711475	1817.071122	3215.807948	1608.556117	1507.97712
238.mp3	540.3473073	515.2380805	405.6517317	420.2189451	441.408125	538.3471458	505.9196012	324.7557409	525.1124019	613.5088778	540.8190224	497.630832	375.2293321	459.7411709	550.552124	551.3559357	541.322523	389.7122555	457.5748959	457.4099	510.2127743	492.142944	376.5375126	487.8960462	458.9683566	460.3569615	430.6715124	544.1009435	546.5722832	497.8977062	552.3354074	435.0242158	497.3999006	624.2145153	535.2682572	554.3295065	442.6387581	487.9852435	462.9370068	473.5127715	504.100442	399.8767255	515.0282197	478.8909234	497.475654	575.6975195	422.3455623	495.5497203	521.9470571
239.mp3	499.025992	464.1864192	502.5078717	430.7135401	462.0899265	451.3371881	462.1583763	509.4016867	486.1684478	494.5720461	511.887238	496.3696813	506.2855609	458.1789467	500.0708212	449.9006274	507.3261197	468.6466839	461.852943	481.3543092	450.8798877	494.6278852	490.4970339	475.6915588	446.5331105	495.8020978	477.4970712	519.3666761	510.4290185	447.5348411	488.1744488	453.4673222	483.7633721	464.8777103	493.6063968	442.5723064	476.2993237	438.702039	446.6825941	520.4188083	493.3354369	509.6897357	493.2742425	454.9566859	431.5784209	516.953409	461.0505421	475.8982282	483.1048851
240.mp3	2829.181381	3221.998315	2876.195702	3101.852938	2006.700266	3107.8983	2247.274403	2925.731731	2865.391378	2471.3829	3377.68134	3073.171878	4293.413196	2842.236292	3016.182473	3341.709177	3060.052735	2039.937454	2733.851486	2213.529461	2974.846355	2847.65366	2967.339547	3870.202741	2864.645216	4207.94066	1874.977927	1587.037001	914.0448146	1581.207317	1364.304193	967.3352191	1637.971362	1134.076451	1673.792921	1718.92536	1702.432387	1180.611852	1609.956327	1432.177494	1416.014626	1444.896046	1632.115906	1471.67999	2062.564218	1538.526331	1687.678853	1524.729518	1377.31778
241.mp3	1040.060901	1092.395405	1119.052062	1155.678749	983.8715229	1002.946266	886.3781968	885.0786857	1385.446601	1038.683364	1067.677853	942.2009058	1129.479226	952.6402584	1098.574868	1018.589063	1246.779367	1481.754611	1648.389286	1203.067976	1352.031644	1626.466298	1224.637857	1456.739372	1291.322499	1516.370885	1272.482246	1386.608294	1707.50566	1450.759166	1405.762097	1427.460811	1440.122727	1625.156943	1515.12125	1644.94375	1628.79915	1219.183299	1116.099427	1529.218288	1404.512451	1278.137354	1400.849004	1403.775572	1209.75514	1318.403348	1369.981581	1427.213385	1254.798841
242.mp3	1139.520689	1087.834716	1081.308944	894.0436563	892.5724308	1399.2708	1439.944286	1321.509289	805.8809906	1224.77507	1149.273422	1195.552773	1167.749548	935.0437295	941.5983933	1140.462067	932.7483476	1085.713321	714.2009525	667.2379787	768.1343212	1012.9045	905.0908062	870.7584523	817.0255908	2538.020871	2738.867767	2590.343409	960.8640055	2010.941083	2030.418896	1370.234295	3297.817874	1684.643743	1809.722009	1556.585907	1934.926004	1850.273535	1764.284775	1670.157787	3016.951553	4936.272167	2805.874413	2479.52831	2331.445127	5075.110795	2654.20141	2637.790511	1705.087192
243.mp3	1060.204656	635.968076	522.0167769	1104.874711	961.4162369	1259.622356	614.4212426	912.8473026	1013.694489	871.5162005	1130.00571	983.0709319	1296.9887	1069.294862	1041.539215	1009.992897	844.5250475	1279.693201	1017.616221	1122.212198	928.0162769	934.4164612	1150.12452	996.080199	1047.660002	607.1335229	1112.806209	1088.260699	971.2579206	780.9289922	705.8986193	901.5934363	984.9110169	984.1607995	961.7093045	1010.423588	1011.718155	943.6703416	792.5027263	836.568484	868.6507528	934.976442	936.3587711	1037.26576	675.771332	788.1183864	928.3404317	829.2870404	970.535511
244.mp3	2485.544123	2251.807127	3156.826077	2162.105988	2108.297197	1974.588386	2141.922592	2122.157193	2109.905859	2043.363835	2033.30945	2067.179128	1945.312876	1956.559466	1942.925147	2238.370603	2043.679534	1982.871742	2057.352862	2098.728418	2136.955604	1976.30431	1616.393091	2067.66694	1817.061086	1685.892792	1853.783481	2004.519444	2205.338273	1973.408934	2059.163069	2203.116035	2212.572679	1954.118294	2159.055104	2045.146734	1926.399299	2172.672067	1980.578583	2116.800247	1643.421874	2132.151837	1855.342045	1818.482529	1725.384478	1890.156321	1870.007966	2062.056572	2112.481433
245.mp3	1614.00212	1801.658964	1888.175876	1769.283382	1666.766679	1581.350491	1422.885314	1747.951496	1608.063436	1912.313371	1865.227096	1419.87653	1597.339507	1746.74737	719.6057951	1045.814861	971.4728702	1313.884397	1204.157	1443.469422	1259.34147	1563.021272	1615.989886	1219.584623	1591.34119	1243.894153	1654.086196	1451.064459	1668.26747	1623.277895	2275.935457	1490.648781	1291.691882	1818.460206	1842.823847	1979.218816	1535.130287	1156.447733	1215.939902	1400.761546	1384.367892	1208.451866	1303.965293	1359.124366	1353.274511	1812.544347	1492.388334	1484.132204	1412.185057
246.mp3	1323.880216	1511.492351	1057.118494	1309.481374	1372.744859	1669.847789	1815.982134	1362.371074	1232.216177	1340.302219	1375.82191	1583.616913	1487.42546	1759.520705	1414.699177	1116.60271	1026.433086	1286.535102	916.1586855	862.3269904	1360.319927	1239.981465	974.1156315	1105.297667	1144.772872	1599.658824	1480.927488	1105.421242	1100.616777	1046.099875	842.7018761	920.4868001	1424.323331	1343.087747	1137.715777	1111.340058	1091.673616	802.0721219	959.1637872	1056.907494	971.360753	1144.78166	1387.631098	1281.0651	1547.122932	1323.095746	1463.042544	751.6307515	902.4134203
247.mp3	938.9731654	1141.671764	2987.827163	1360.525879	1743.696591	3367.997327	1700.034423	899.646353	2740.116575	1679.449485	1423.522313	2220.939283	3229.714224	1984.867008	1136.679033	2266.152254	2700.924199	3022.407281	3174.718902	2459.161883	2991.451299	1418.565267	1716.739148	3216.421249	1655.488336	849.3419892	2362.37112	1772.535459	1501.550632	2224.805178	3302.797813	1836.251963	1053.575208	2207.151503	2634.182141	2879.713806	3070.879133	2680.274381	3403.895511	2500.35771	2698.98723	2653.148571	2719.020128	2961.669167	3900.570823	3251.315063	2919.615211	2957.148064	3122.25672
248.mp3	804.8463136	930.6254363	817.844149	800.4516473	1093.442675	921.773571	784.6765549	654.9824959	676.9933891	811.0956596	783.2228694	787.5064934	776.2380909	761.4476432	1152.576612	781.176642	789.8652124	682.1066921	715.9108853	739.057128	743.8544703	991.3826358	847.1991625	843.193716	953.2707909	1223.628514	1507.763577	1223.519077	1147.089294	929.7025163	852.0952558	863.6028984	783.6686912	952.4411901	1180.44846	1122.433109	998.4566002	1115.752361	1134.811777	1089.002055	912.7713799	1024.216255	946.4049695	1186.301334	1386.683066	1197.361861	861.6468659	1147.593776	1260.650066
250.mp3	1208.734862	1309.816406	1290.808128	1175.64874	1154.107248	1203.412302	1309.314943	1220.513106	1441.213337	1451.056928	1398.548431	2502.793396	1773.118272	1429.819548	1476.548594	1189.533817	2693.808816	1910.282537	1612.17677	1822.941419	1158.293251	1147.180789	2652.825454	1518.989486	1122.174129	1466.414374	1607.772987	2105.664088	2354.751176	1627.511452	1990.650607	1206.634716	1543.997333	2289.873971	1704.940236	1417.7201	1309.48869	1234.643008	893.0843633	946.7680361	996.733874	1072.58645	1453.877115	1918.497924	2839.207559	2328.083652	2318.373328	1620.048885	1957.624741
253.mp3	2522.308162	2027.353909	2533.203565	2392.426337	2463.642033	2424.449997	2756.689138	2236.310629	2050.217633	2230.805299	2469.692957	2359.928202	2467.868895	3166.862756	838.9473008	1157.410827	1386.147318	1661.73396	921.5257781	2220.256117	2924.358971	2148.097565	1513.226103	1250.717959	2208.285725	1626.66834	2490.622838	2459.039086	2824.332525	3059.149787	2383.686936	2228.931983	2150.52532	2194.753676	2588.307293	2910.22492	2315.805962	2233.295916	2082.226826	1714.04959	1925.634201	1380.817271	2245.1529	2366.697662	2503.488455	2501.093189	2678.368457	2195.461202	2459.067045
254.mp3	973.9804659	965.5034972	975.056524	1093.209761	1084.427451	771.2243863	1015.469985	1230.583248	885.7448756	1423.514057	1408.459466	943.2179956	794.4507674	1430.253125	1032.682136	966.4315762	915.8562688	833.0169053	1144.150908	1024.860097	795.0991808	1067.042396	1147.264447	833.9863245	855.67727	766.45777	852.0033928	1195.624973	1272.953938	1053.47107	699.8098338	1194.125157	1031.127952	1157.321698	780.9266609	907.0727155	932.6567528	1003.913212	1134.436861	996.4465587	1065.731479	966.7255712	799.4737434	893.8151766	1034.302774	868.9190243	1215.96316	969.9464989	1018.668873
257.mp3	2437.763474	2473.628593	2450.859223	2912.176739	2444.779656	2190.148706	2302.258754	2024.830047	2200.574594	2402.374598	2674.100228	1954.220178	2133.51796	3206.522902	2582.797394	2200.703423	2634.767649	2069.964215	2734.231818	2421.298147	2765.451214	2953.988556	2485.206051	2415.238163	2351.937938	1900.717127	1917.89755	2147.585088	1982.717517	2423.514102	2616.055262	2197.47254	1895.027085	2597.587231	2333.794006	2154.451141	2122.992283	2268.985696	2645.955066	2082.994601	1910.643192	2127.700431	1958.257435	3062.290206	2099.879263	2376.982889	2138.274666	1817.214756	2025.218905
258.mp3	2670.901204	629.1126756	882.2221529	841.7011007	1515.500583	1497.03314	3462.0487	2166.469691	1942.604545	4232.409257	2228.410748	2485.616898	1491.393229	4940.357752	3104.271252	1175.861589	2734.927638	1107.868043	3290.733787	3005.405693	1732.690041	3092.473274	2275.940537	1240.001138	1585.7146	1719.705518	2163.153678	2363.590092	1416.309404	6309.079309	2908.103686	2950.736406	2997.904317	2836.36713	2547.49703	3097.352046	2078.212689	2526.949516	1343.751774	3080.869432	1511.943054	2521.218462	1193.732781	2763.264228	6934.847881	2439.793932	2108.689148	2705.762735	2266.516442
260.mp3	2065.34355	1536.461303	1858.127866	2795.560713	3267.701132	1842.130719	1600.747433	1390.535329	1806.272664	1041.510805	1130.786294	1109.486579	1097.061354	1139.94073	1757.565319	982.5189652	2891.064225	4716.030239	4069.802592	2585.353282	2604.692994	3757.694529	3824.882664	2652.178635	2433.809577	4521.659492	3429.374894	4062.908151	3141.10509	2834.246992	5028.603908	3303.829657	3216.860939	2867.159994	2371.55778	4177.630484	2917.926481	2469.607929	2142.198444	3655.715376	3935.28804	3063.76193	2200.790766	3527.848619	2605.030548	2696.795315	2218.135612	3501.74105	2207.778919
262.mp3	1296.676992	1259.30051	1116.054955	1113.446666	1056.732525	1621.546945	988.4305874	1000.696223	968.9838418	785.0514817	968.9357403	906.6777685	902.8779944	880.7996834	803.6473579	1035.788191	1354.412142	1060.425161	1039.624183	1044.464377	953.7815051	836.282529	816.2063536	995.3087358	914.1365105	905.9916523	807.4224037	771.0222066	744.4081105	749.3084468	1026.142648	1086.437627	1826.92868	1355.683837	909.320406	961.8501054	854.6829451	984.5776501	1417.912636	1219.485611	1090.219732	956.2759686	1028.300238	1021.010906	850.4815491	882.4505174	930.1331401	997.8343814	874.4686181
264.mp3	2087.420797	1366.59212	988.3620161	1324.038579	1649.79904	1899.64404	593.7161695	4699.628126	1227.661565	3322.172554	2161.015331	4452.198467	2030.55229	1269.858095	1775.76276	1449.581373	1041.296883	4749.285592	4979.495928	1285.652582	1074.631993	1573.615305	1665.336025	2505.697757	1122.808851	2008.507273	2269.086913	1639.271717	1716.615028	2002.230193	1209.95931	1707.059313	1483.40316	2145.668662	1928.730447	1754.621317	1228.305234	825.0975756	1897.053982	876.5594193	1679.790261	790.4085796	2196.243056	1344.790563	4907.132039	941.8858588	1717.399827	1321.534631	1524.666418
265.mp3	3493.524352	5738.792791	2400.245446	2060.587251	2694.397665	3315.68437	2802.577976	2372.932068	3165.328548	3529.321038	2112.715553	5012.151808	5188.829147	2471.445816	2891.423537	2545.491963	3144.835683	2950.088665	2257.649193	2525.835155	3516.578635	2743.921092	3941.508972	2737.246038	2515.34021	3299.10798	4804.209419	3139.26068	2664.653941	2289.840352	2278.80119	2079.286526	2370.461203	2797.3948	2415.577049	2538.077484	2616.288395	2213.703429	2682.962922	2186.547707	2911.36491	2343.180456	2732.879099	2790.566702	2974.357497	2427.871256	2579.313938	4359.633561	4433.634607
266.mp3	899.600945	2959.957812	1592.592097	1416.174245	1032.206854	1168.997158	1230.140754	1210.435623	1178.161777	1577.68167	513.3089324	723.7062403	878.426602	522.1883144	1150.067851	724.0378563	507.7604931	634.7227413	500.4018648	1948.205848	644.5141705	1155.320604	2360.077616	586.9067512	716.105149	669.1331866	790.4530283	708.8181758	733.7051215	478.6693458	919.7574633	547.3868812	803.1401079	1394.660123	1608.082237	1803.255265	587.9085805	1021.892757	810.8159512	439.498561	1024.712672	1060.024388	1212.322353	636.2889955	515.4634582	783.4099792	578.471031	589.2504022	1166.548704
269.mp3	712.097254	1183.86264	1265.726433	4386.451003	1763.940452	1898.505225	3018.827585	1840.356527	2159.2329	2137.913475	2632.43767	1647.572669	1505.135077	1118.028137	1514.274577	998.0204184	3309.778725	1717.900558	4537.906726	3800.202766	3596.973707	1396.145107	2483.137138	758.4965387	1418.653982	2529.923195	1716.453368	2028.769121	1955.381434	3922.509891	4264.939717	3064.861603	2777.945959	1693.668676	1484.830004	2665.078357	1280.48404	2883.692638	1476.56429	1290.250757	2344.051188	1811.912442	2060.196757	2407.689892	1377.377572	1202.85107	1465.792019	2504.432828	4131.658275
270.mp3	950.9684115	877.4377293	943.2041392	1126.08647	583.3918327	1020.34681	898.1818149	685.8337623	621.1433254	732.3963943	689.7311452	924.6217171	861.9814734	789.1699953	1308.70338	696.855642	927.5058655	807.8452275	908.7281214	1085.240288	677.2273832	908.6036544	857.8379359	784.5223094	679.6672012	938.9911568	787.4084587	811.3008316	702.0705442	792.2073093	906.7731447	921.8517187	953.5283142	830.0201725	913.4158708	906.3709632	583.3795247	964.4748156	811.1740991	864.2990866	894.6434551	1057.071186	888.224904	729.377664	1078.530792	850.5123339	644.1036323	827.4711984	909.9894756
272.mp3	1363.291985	877.6746102	1080.15437	1582.928136	1511.056077	1165.977827	1635.152892	2064.43262	3661.278859	1111.348676	811.8794274	988.8400921	1376.196423	2019.857957	997.6958239	1352.437171	1803.660573	1885.861388	2039.741526	2386.085013	3331.358284	1372.562343	1990.206629	545.3565894	1500.924308	816.3420788	1109.436224	2272.301894	1904.632758	1502.048869	1369.988408	1852.150975	3900.789001	1690.406	905.6998613	1618.964332	1049.958713	1075.08741	1836.696431	1906.664977	1915.670951	3295.175467	3263.354153	2662.107554	3908.657402	1828.172003	2281.022835	668.5157044	801.5676468
273.mp3	1265.276779	1116.783039	1066.28038	1121.817751	1376.510087	1441.512483	1391.336628	2325.35959	1481.433297	1199.395839	1448.469543	1228.757285	1418.22095	1514.965096	1743.053628	1442.236107	1745.447161	1268.150424	1235.474694	1368.934903	1114.092371	1501.826691	1646.781394	1309.007331	1499.912468	1328.056405	1011.990223	1370.711571	1140.779258	1669.29445	1691.815577	1426.616465	1648.342902	1783.745643	1756.172462	1664.904226	1765.140634	1751.843909	1755.593983	1689.72695	2204.949437	1877.815926	1831.07966	2040.51005	2459.383354	2471.894602	1901.722992	1821.494245	1726.042023
274.mp3	1926.407742	2726.625003	2651.953114	4435.957923	3077.224328	4113.692641	1090.975735	1924.72451	1602.595526	5137.211604	5086.196916	2003.70557	2131.103698	2507.451697	4144.436022	2399.376681	2380.829988	1702.669432	2058.547389	6995.438634	1389.313985	2298.150877	1552.511118	3273.024741	1921.912063	2871.499984	2347.887838	3469.680665	2259.345654	2685.68469	5307.90573	3155.742771	3972.852269	1465.402395	3581.288384	7120.567049	2132.888709	2137.962315	2024.225027	1112.834432	984.974466	4489.898137	2043.907492	2168.264911	3962.592152	3535.98284	2143.68493	2468.838805	6395.135757
275.mp3	3489.521851	2454.871887	3177.537438	848.7504069	805.3184113	2838.397282	1229.289065	1537.852781	2139.975343	668.2891624	881.6275644	465.6487634	1587.156965	1633.968093	970.2958153	1077.987575	1027.037212	521.0065296	2168.861922	1161.091509	932.3877149	1712.623562	1172.998611	1287.443077	2853.145036	2502.865315	1234.569175	1557.659313	1262.632688	836.2789304	1901.499228	1873.921045	1001.325021	1816.20334	1497.445978	624.8383431	1833.571124	1660.437231	719.9302916	1892.502868	1263.521837	690.9060231	1832.480229	1259.052701	1112.980338	1938.636146	1280.328118	723.4174601	1868.293339
276.mp3	3791.637061	3429.208217	3239.705293	3591.175562	2162.149834	3047.841722	4372.483633	1708.56369	3580.09212	3498.741262	1850.360285	3162.29415	3362.186983	1902.208496	3212.072947	3199.782627	1881.395278	3518.983312	2073.60496	1646.094997	3112.603731	1746.789688	2274.551089	3141.429733	1770.94632	2128.231958	3249.957697	1907.72455	2807.964045	3368.805109	2545.814674	3021.292002	2490.269119	2173.507391	3592.528171	2760.603213	2206.482198	3105.407805	3156.584141	2453.13874	2113.456914	3613.307723	3413.283738	3082.66116	3544.940775	3345.582359	3691.437694	4525.558052	4102.900475
278.mp3	2786.368822	2639.544605	1771.512611	2185.417469	2987.823974	3280.015106	3159.731043	2851.54609	3131.325783	3485.184933	2481.937089	2586.158438	1943.785969	3145.042296	2721.601753	2624.272098	3389.133288	2884.697641	3010.616275	2522.417994	2887.053214	2144.51234	2567.471086	1485.477478	1204.004136	1310.58938	1102.025834	1512.517398	1748.892235	1350.403869	1488.859172	1649.137499	1241.966632	1446.116528	1308.352573	2038.780848	2367.999798	1646.348293	2401.180633	2212.136749	1438.798743	1668.749819	1912.874665	1686.552471	1247.260557	697.0951358	817.2907921	931.3794603	919.4422134
279.mp3	1698.720577	960.223031	1560.181517	1553.257206	1683.958591	2885.594635	2781.395634	2937.235721	2392.548744	853.8501804	1653.653745	2040.691056	2165.856612	1492.973381	2151.761001	1437.134816	2159.925058	2467.118747	3649.987077	1728.628652	1791.596398	1728.224937	2451.102687	2680.929575	2868.376931	2231.571423	1806.172181	916.8474302	1639.964185	2111.846734	2122.730343	1479.830755	1358.335437	1471.344116	1618.117478	1541.472606	1510.137225	1616.704935	3345.767006	1619.829314	1499.986909	2488.118652	1547.831807	1977.093717	1574.783157	3541.339025	1547.232148	1685.274182	1312.506684
280.mp3	829.9372284	890.0158421	915.9555807	1029.474221	787.0015662	876.6732699	1014.732006	906.6216696	823.5712178	904.8317144	872.8627321	764.6336794	1146.567023	1100.667883	968.1546714	876.0215686	884.2755894	927.3802265	900.3972729	978.2492301	874.939657	880.6842951	692.0047775	782.6852045	754.8864768	840.8038684	821.7922373	950.0968662	877.5693707	808.5179522	779.0943567	863.3061667	1114.894653	911.2303839	941.7581761	807.9163671	1030.611422	827.5253531	769.3341923	810.3333744	820.514337	907.2509268	829.8227672	828.8514644	771.4722813	835.7943706	860.2797137	845.6065678	820.5111617
281.mp3	1209.055935	801.4077	1082.774638	1803.95665	885.4891116	498.3508888	1079.503383	790.2656002	516.4335852	838.408241	1183.367096	1000.737991	1303.202363	735.3653246	944.8659746	785.1372829	1154.224217	1434.06561	889.5142123	807.2126809	649.7680586	1199.287887	1033.825146	923.6531258	1063.020914	1057.798935	857.1850351	887.7393648	1046.461408	1029.060527	1470.759556	642.6664873	1162.311957	1426.591809	911.1926075	980.9798662	916.8336134	993.4241296	834.4651568	1166.662584	607.4370191	1070.804834	1323.816712	917.1284669	952.5224069	712.7794135	1293.472002	1119.646028	627.8309561
282.mp3	1866.651279	2493.105263	1799.516955	2643.597718	2807.505898	1750.979864	2778.508352	1549.141298	1713.976914	1678.076151	2104.185918	1514.690502	1962.957652	2007.991898	1316.640853	1619.11611	1762.419441	1867.96454	1997.413022	1905.254238	2158.411235	1852.567329	1603.794536	1989.188556	2235.913322	2298.873224	2128.283786	2137.818103	2546.541141	1781.286067	1939.755667	2753.138536	1867.481858	1729.157971	2800.166378	2158.055177	1708.099582	1649.113919	1781.461014	1845.122376	1777.801377	1272.96201	2089.539728	1751.316546	1652.796638	1800.174101	1993.814837	1970.62228	3572.423757
284.mp3	1360.307058	408.5126569	964.5816758	717.207301	1382.584473	399.8411902	394.9678821	1362.302733	581.7750682	543.2770077	1321.576312	263.74306	837.1561533	787.9472271	906.7610386	1004.399081	1392.447618	176.1097141	620.6502686	1400.65527	320.8016092	475.03762	1155.008587	913.868506	841.3447175	571.9716795	632.300321	508.1221373	882.4229395	680.7862497	568.8401108	1142.476238	964.3900668	514.461366	1337.427644	208.6016057	430.0058202	1100.468222	635.5140655	778.1210313	634.2498955	1157.912816	686.9292426	1006.489049	653.4264014	638.358509	1327.663178	267.5904315	400.7892169
285.mp3	1668.787814	3350.377191	1379.18913	1863.85261	1028.117113	820.1274613	840.9828428	668.5663268	1921.562627	1421.232971	547.2636232	887.584992	623.655325	1668.578005	1043.158114	520.0377324	662.5289407	903.8576548	1062.876363	814.8639212	790.4863735	781.289692	801.448298	774.642859	754.5104004	919.2480554	852.4181764	818.0628779	751.2172318	895.4767881	785.6451783	841.4416344	846.1229636	1088.549984	2076.531235	1831.45046	2390.929565	3511.406237	3160.688252	1511.195244	1236.464381	908.6922254	1569.586768	2596.950607	3079.860387	1194.561507	1441.691898	2712.66748	2938.995449
286.mp3	898.3241158	698.0840694	712.0527282	713.7695548	661.9011749	796.8309857	944.0595151	696.1411587	915.8390858	827.8668431	887.9154014	834.4741322	919.9530809	880.0620813	846.5546558	816.4775533	732.8336969	722.4739706	713.2058614	811.4394343	902.0389441	771.0654707	1004.4777	872.2218948	820.410652	968.1483907	897.1041897	663.6529374	706.158416	652.9841274	796.5987122	828.4571453	804.0097853	861.6694896	716.731057	721.2462522	698.1276557	880.378106	827.611154	803.579453	738.7145192	823.5602269	738.8457989	798.0020249	712.3184362	748.9109933	900.1186965	742.7667316	740.2541121
288.mp3	891.3113255	525.8796126	425.5659293	2254.473201	2168.369361	1118.466616	474.6700904	873.1487465	766.6717577	494.5049979	1676.984984	1269.194061	3293.446351	1006.262971	487.0343566	388.0350135	297.9775187	438.6951785	411.2263111	881.8141639	1478.977065	760.8393168	349.025857	362.9071701	573.4584364	249.96928	285.6137038	556.8055009	691.9726956	766.3379406	392.0048681	317.0184873	590.2464394	306.6682439	1052.613945	257.6553475	812.1164075	1277.081666	639.5462142	450.5991606	395.6806466	965.6256601	313.9490492	1002.921573	1339.523485	1512.079543	296.4568865	490.6831307	431.2228754
289.mp3	803.6022892	734.3411729	784.6174164	713.1027278	714.0130359	693.5605467	753.8153688	945.1875476	817.6496095	686.6891109	1004.223048	735.1153948	733.7974714	1145.742999	868.5379046	837.6411454	754.4777186	898.9347585	885.8944779	744.6267914	975.7743603	780.9272722	676.3033428	825.6108634	755.0009196	889.9507793	807.632099	829.6642039	902.0387219	635.7784523	1003.692014	875.7631843	720.0983737	872.6843181	874.209703	751.4494327	777.7035014	735.0637307	913.9336227	764.0273374	1018.999639	946.4995712	833.4746427	931.8110093	578.1306582	623.4319713	591.695824	580.7227962	591.667428
290.mp3	806.5277506	859.7865726	1101.76631	659.165418	695.6079967	496.4895938	1124.440685	1433.646496	961.4451189	1182.24154	828.3362582	447.1329155	864.918841	734.4501581	621.6346797	709.9729956	1005.360432	441.0421891	702.5370436	731.4416692	642.6842501	659.8845819	754.8504699	493.6254641	563.0036441	512.3773487	530.1451994	427.6730194	516.0106785	428.5535797	514.135482	625.9984916	1088.59675	423.2999427	493.4973711	372.2620443	576.9030161	679.465181	463.7808733	537.8139511	681.2403006	431.7143961	634.556816	801.2724715	607.2189806	1015.968478	974.1149539	554.7173125	572.3018894
292.mp3	1946.066158	1824.060282	1834.088699	1788.617489	1893.804643	2647.934495	1946.76952	2163.863191	3326.495138	2108.079462	1707.674754	1651.831244	1884.776257	1944.489968	1880.16791	1436.357577	1726.162393	1910.170125	3719.109181	2095.888265	2359.734439	2566.402783	2019.921382	2972.736229	2194.071483	2735.814528	1869.076302	1635.014893	3765.662979	3202.76548	2156.027851	2885.28185	3301.941504	1742.074665	1851.555055	2255.163916	2192.071802	1914.333668	3258.892313	2881.201462	1800.692979	2183.938744	1737.054912	1716.548378	1823.730585	2153.78446	3217.39955	1516.967634	2383.129902
293.mp3	1501.601934	1625.950152	1868.174674	2566.690032	1696.08183	1865.443921	1573.932852	2238.083639	2614.811053	1892.886448	1861.294787	1602.181838	2438.987933	2549.472793	2232.302535	1868.85272	1824.21798	2556.526529	2319.882496	2430.945245	1800.114512	1761.967349	2607.887776	2873.964292	2621.860062	1257.352935	2179.25521	1331.429338	1934.230766	2777.880749	1416.015139	2461.423627	1388.118399	1269.241864	2452.329494	1440.528799	3184.418529	1340.765191	1184.054431	2050.159069	1924.235664	3289.159083	1357.912263	2521.694587	1334.34487	2296.45648	2900.431745	1422.609617	2432.668794
294.mp3	1346.798573	1396.059613	1634.189239	1018.36039	866.9587554	659.9918596	855.0179335	768.7683017	690.1749496	823.540102	828.9271995	685.613917	837.299951	771.7327327	704.301477	712.2392683	864.7375012	718.4310195	741.3637063	868.6711939	859.49209	768.1664259	703.7007565	831.5331629	879.8614153	773.2726192	776.9047361	805.5708253	788.276787	882.0488605	797.66118	802.0164063	768.4109975	931.6846885	779.0856895	1129.22752	891.4787365	850.3866943	850.1055375	818.8244749	935.8416516	730.3105956	918.5248196	859.4590887	832.8484457	805.8167113	792.8115558	1029.060019	747.456964
296.mp3	2529.20801	2158.310733	2347.266546	3478.346393	1274.556366	1256.066251	1258.328914	1529.39426	1974.710129	2760.903739	2901.6383	889.2519443	1314.785789	1545.181317	806.7459841	1204.98953	1595.175986	983.2965499	1000.036363	1918.352688	1708.325211	1104.707399	2873.811299	1509.68684	995.5804124	968.4120866	1554.034044	2130.697649	975.7384089	1149.844315	1209.724918	1204.221133	1885.387973	1976.0546	1147.795852	855.0710919	2825.554748	2551.99614	1355.922016	1070.068956	1608.122168	1710.559666	1101.2694	1670.677331	2212.620344	931.8870718	1885.053365	1587.300978	1985.217429
297.mp3	1573.393941	1160.172799	977.2632183	1238.567284	883.2982073	658.6999664	822.6317006	873.7369963	1710.034444	1041.119889	1004.694009	1966.36973	1955.061158	1049.80752	1464.182641	548.2602557	1236.286254	678.7529628	485.3539498	759.7260733	1162.697237	1406.108071	1011.158234	759.4909153	851.6995052	664.6475887	736.7536972	927.6381712	685.6033555	1456.070588	738.7376203	803.4558191	634.5619488	822.1833201	552.6090159	2805.286977	2023.253998	892.8380225	1005.78161	809.007226	2148.129144	1894.333204	2550.674701	985.2334789	2211.651315	1986.200298	721.6252887	444.6703258	607.3932257
298.mp3	1855.003293	1166.700779	912.3854613	402.1667476	4773.148026	1501.683606	739.0649735	1397.37998	1620.063243	1271.103757	1275.250337	1130.206458	980.7599827	749.7742035	652.5052891	2402.193125	1261.42277	1595.264938	2618.640695	1242.223785	2887.716436	1090.932779	774.5960064	770.2897736	1340.768393	603.3948666	742.5240417	1216.697058	1121.476282	1820.29773	811.870068	1258.270294	1180.501568	821.5105506	1261.22132	659.6287096	1278.906373	1463.274693	974.9242017	1090.265984	758.2206002	484.9141142	1100.269909	1157.775113	1418.046406	1396.62713	1371.686916	2652.061069	1125.554171
299.mp3	344.3505591	397.8702163	495.0994834	318.5965198	296.6353964	562.1621197	385.9188594	486.6123465	964.7475634	304.846821	398.884611	498.0480084	338.6334939	548.4054941	415.8045881	847.5833036	378.1113017	556.9227264	804.2626636	1131.102962	715.4555272	998.3295471	428.5806931	599.9381457	655.5056027	484.0352928	362.9228628	422.779984	384.7201384	544.6126203	476.4796507	310.0748236	375.065167	333.7527023	668.5225381	439.6893905	548.3919542	366.675139	429.7147444	1041.015176	432.94225	391.9671839	578.0286251	438.9363822	322.7096902	961.3693705	439.2447665	464.9428123	691.2839283
300.mp3	3057.050196	2737.918112	2409.539536	2382.07092	3004.81381	2999.990036	2335.22894	2591.056883	2253.490508	2284.685668	2568.080413	2407.741827	2387.535855	2919.5804	2576.947321	2364.31631	3357.215078	2105.868577	2507.087835	3367.115815	2697.312545	2075.140507	1800.145203	3483.655767	3392.710041	3356.409938	3332.83284	2558.278735	2169.035076	2281.447415	2125.116571	2588.939052	2644.338215	1771.989461	2825.519186	3520.736738	3041.74249	2723.748807	1989.273708	3323.241573	1959.770039	2005.220884	1841.43667	2271.851218	2750.992442	2200.494959	3311.60087	2283.840218	2513.870078
301.mp3	1148.681694	2722.149836	1693.268467	1420.513855	969.5425904	1253.058263	1801.644719	1550.169854	1952.656945	1410.586001	1747.141106	1585.677209	2401.692989	1477.99018	2229.42092	704.2521631	1458.11466	1143.744264	1427.032202	1512.580599	4929.15618	1137.023199	1329.341393	2082.213538	522.855812	1088.520873	1118.273636	457.7429669	1651.94742	1964.995259	1341.64549	1174.901294	1264.029109	1388.738371	1534.184716	2135.837833	3955.585955	2057.342335	479.8922068	1766.330731	2383.050306	1846.473826	997.2143093	871.3088232	1001.086239	1194.160146	1381.235378	764.127561	1451.489007
302.mp3	2334.004788	4626.361114	2898.965905	2732.143571	2683.034801	2560.919299	2916.549307	2556.583442	2669.209851	1221.356619	4547.004824	1208.75463	1085.745962	3096.33376	2995.922947	2290.457742	1769.876092	1787.340365	1723.967529	1442.851703	1299.499825	1293.791632	1203.268902	1066.056261	1110.728513	1139.402806	959.9409523	1406.50716	2608.767486	1599.064684	4155.201197	1291.176045	3091.533725	2315.892793	2733.834846	2887.243457	2636.658695	3092.614993	2079.139741	1819.412127	2715.199792	3137.069654	3247.705207	2798.670337	3311.799845	2991.262036	3120.796168	2294.994476	2523.128126
303.mp3	2449.807495	3394.977893	3265.101149	3411.2103	4455.602793	3292.315365	3544.745136	3238.987793	3586.824076	2781.928647	4120.893758	3531.591343	2696.91052	2588.878632	2959.255853	4251.145197	2965.584792	3025.042814	3054.82909	3175.238782	3171.293337	3817.19677	3295.460177	3069.783575	2680.76575	4134.3068	3282.701354	3120.701978	3214.595634	3144.730124	2823.6195	3828.517812	3591.470919	3308.233532	3012.093316	4366.201684	3683.279147	2938.487808	3106.663688	2588.394452	2559.645388	1560.607028	1446.208625	970.3727405	2676.522557	2952.494178	3575.937298	3023.036185	2946.295282
304.mp3	1753.014656	1777.980153	1879.769735	1700.166469	2570.426814	1240.308944	957.541366	676.5160637	1583.958686	898.1209561	1534.289473	1667.840178	1423.736269	1312.053615	2525.202262	1196.900021	1999.61192	1819.848834	1958.361704	1952.262014	1647.946346	1523.62637	2031.943506	1796.941268	1580.62039	2490.847496	1652.096493	2547.460852	2132.499806	1303.872605	1821.992596	719.2463705	942.3700397	1355.317817	1011.23565	798.517987	1990.99036	1718.823497	1669.853799	1880.517942	2195.1516	1344.709771	1032.02691	1034.445012	1038.017801	1381.880981	1985.127701	3212.411253	1490.153
305.mp3	2615.022816	2365.103258	1592.784629	1308.3917	1087.248857	1110.367914	1324.447206	1223.047677	1168.295922	1236.61243	1324.221443	1565.60835	1218.183987	1240.781122	1402.501731	1303.556249	1435.273076	1285.062725	713.2485579	1369.755305	1143.670654	1237.305238	1746.145309	1183.177264	1041.476436	1024.310357	1151.29236	1474.708652	1403.495345	1417.048858	1604.95953	1756.237553	905.8360407	1743.464192	1722.183909	1810.419675	1573.462986	1410.371997	1324.452725	976.7055264	1754.864189	2182.991156	1510.297008	1867.91576	1854.978582	1267.638234	1419.067346	1623.812896	1309.753155
306.mp3	925.9970267	880.5303679	855.826312	997.4489543	760.3766094	1119.169917	1064.671205	896.5151248	884.9545042	922.5795144	709.4748722	881.0224598	736.0256447	859.4096386	863.14878	908.4632139	998.198631	907.9145128	966.0945603	794.0805579	827.5767121	987.8127985	849.619432	910.7074318	935.1601625	750.345798	873.3778664	982.7795499	841.0322516	846.7296871	1012.265315	843.0232114	807.3473693	834.6640613	791.9319634	777.4058748	1062.586881	842.8135966	803.8130204	1089.626473	816.6735644	990.0211558	816.9635438	1051.667749	809.0231188	910.3185182	769.9789227	965.3727473	855.1366492
307.mp3	1524.643832	1869.09641	2077.104273	2457.048246	1918.148085	2240.073608	1628.725788	2049.637726	1444.768214	1527.67268	1538.149692	1921.100576	1511.326949	1407.878469	1366.360968	1667.151738	1187.697015	1428.361032	1485.941716	1970.840958	1737.783919	2054.386337	1216.657635	1525.291959	1468.551538	1593.404217	1889.080756	2126.245276	2058.123389	1539.855178	1425.219267	1598.950362	1383.173299	1253.360217	1661.088292	2565.112379	1750.582077	1177.606335	1185.062841	1699.848224	1195.218585	1483.1891	1883.079696	2258.578809	1977.0658	1226.750526	1777.362615	1513.360918	2093.255814
308.mp3	1224.668832	2195.105458	1822.37599	1899.707267	1055.266412	831.7831027	1030.3428	1358.040002	3215.260266	920.7285471	1612.205972	1673.756244	568.6235389	1447.958802	2686.602918	1200.708735	4546.375918	845.9482911	3096.45655	3495.57883	3805.40183	1072.931356	5180.160128	1086.967775	903.9537523	3129.999381	3536.922353	1447.830272	1026.891481	1275.681761	1144.00983	1315.28896	3786.235256	856.3225379	4280.042899	1351.636947	650.7022032	2152.578456	2469.972164	443.6915009	2615.197591	2335.891245	1115.062067	1280.758116	3307.544083	1858.435349	4802.649995	1281.9147	1170.125754
309.mp3	2573.267893	2730.830716	3235.569037	2428.239805	2545.263823	2437.908569	2866.984204	3590.622399	2813.803819	2831.594896	3163.965093	2589.70251	2582.693769	2649.843064	2950.898413	2405.931008	4358.218949	1596.471655	879.2814668	792.332877	2590.190899	1456.017816	1111.563682	684.1688414	739.3264793	1671.472945	1708.684823	804.6602604	1035.369733	2430.688068	1394.445401	1126.438606	1291.525348	1207.187815	1949.378718	1090.143966	689.0695656	2383.981511	2174.436633	1185.981437	1066.40482	616.0490688	1059.941452	1317.541163	1143.362891	814.3281247	1159.316555	1769.087285	1499.130257
310.mp3	1155.872385	1329.499937	6667.333637	2270.618371	1505.809823	1278.323897	1030.841971	1226.987885	4991.771089	1603.730857	2787.865429	1397.295272	1187.928293	1646.030818	2187.832265	1013.15034	1157.834976	691.9736576	749.6474241	677.063598	942.787943	1174.136668	2776.790844	1083.712461	1661.335549	1871.528268	1857.583997	1603.994978	2303.63205	935.8387917	682.3059059	1099.179175	547.9268643	767.0665815	5449.288485	2203.218923	1936.021387	1576.211548	2093.068539	959.1844761	1793.166983	1546.365452	1420.705079	1171.129668	731.0766746	1220.333353	789.5236362	924.4775955	910.8516851
311.mp3	1406.305422	2256.308959	1450.372464	1071.968385	1891.946562	1725.249594	1168.56679	1530.117653	1582.334028	1332.941569	1384.246596	3358.242657	2023.864384	1189.911651	1171.157173	1927.722334	1627.792218	1145.613824	2999.44028	1174.548512	1348.344274	1122.365	1354.775055	955.9187677	1197.594025	1251.561711	1157.552731	1680.432495	1503.882787	933.5312098	3720.174616	1377.919395	1735.488022	1034.510316	1625.856434	1176.963546	957.7760929	1457.383897	1629.177365	2893.118067	556.6427913	1664.697504	1685.871583	2433.796254	1051.645928	1636.882893	1230.922029	408.4350268	1724.690312
312.mp3	1349.121531	1885.804736	1126.893464	2434.304515	1723.972971	2984.097163	2734.352089	3628.750264	2277.950899	1817.149742	1401.968156	1842.479466	1633.223486	3975.747138	1676.112081	1585.356082	1097.255183	1136.00238	997.2350994	1284.903403	1275.74958	1705.065338	1237.838237	1796.656794	1499.954813	1776.995712	1841.277047	2906.31017	2011.187414	1651.085094	2515.90832	2815.19449	2731.29484	2081.776763	2553.744928	2099.954642	2361.144345	1995.514148	3466.996134	2228.784327	3043.694951	2579.517971	2157.779473	2080.092814	2407.293489	2135.314209	2096.579211	2073.475107	2174.775418
313.mp3	2026.556791	1785.782236	1051.309487	1290.922277	488.8049696	793.0457813	3607.491787	1988.158113	1716.381198	1407.045808	764.388805	1779.417242	1008.26523	3226.319228	581.034876	1687.868031	1585.809787	1367.74348	1425.761974	1599.021238	991.2530892	1182.431952	2112.572022	1110.43733	1525.087735	1694.937357	1029.633043	584.075982	2138.179172	5863.033096	1450.42318	2263.866791	1861.712202	1578.554902	950.525597	997.2089246	1219.754128	1465.984127	852.4884601	2164.139328	849.2139433	1239.407142	550.2069578	819.2472997	1907.075298	910.3050652	752.9838465	2671.654349	809.2570923
314.mp3	3703.676074	1531.192011	2192.050352	2201.978764	2341.103715	2747.844761	1597.079698	2579.845979	4493.886373	3856.080103	4500.757686	4158.256179	3209.323497	3423.366628	3137.714369	4273.262253	3321.243853	4185.726928	4791.439347	3507.512907	3490.187436	1755.305963	2114.662068	3693.903377	1701.721832	1606.87767	2283.290569	1978.531307	1584.95174	2348.536366	1364.285993	4192.676893	1498.235029	2901.955602	2311.973213	2569.586016	2564.461295	1414.365983	4269.500774	1887.733847	2960.998428	2120.720761	3491.074353	5419.635493	3619.391548	3732.109369	5361.896119	2643.240585	4913.25768
315.mp3	1950.536494	1401.875518	1761.815004	2336.28912	1749.493492	2119.246412	2089.17214	1902.211034	2196.187777	2089.542325	2045.922067	1573.219628	2265.305973	1448.056905	1687.077405	1624.641369	2058.246006	2091.995746	1779.712378	1832.600353	2367.920672	1968.548867	1742.376997	1972.99977	2068.71291	1950.297563	1893.359828	1998.209752	1249.87134	1516.393156	1560.977176	1545.330217	1760.334344	1597.601625	1442.458886	2186.576695	1689.418298	1633.997146	1673.244613	1697.117652	2417.276053	2183.420434	1826.722813	1832.479449	1760.241502	1658.186394	1381.910918	1928.40734	1361.010345
316.mp3	1845.335682	2792.911137	2951.149307	5453.429368	6661.752403	4622.212844	3080.740115	3362.629774	1199.245723	3459.042034	3890.364492	3818.343462	2541.468611	2858.230357	1537.244802	3682.001107	3499.540514	2791.748214	3262.51483	1897.336066	1400.694549	1594.233605	3805.364456	5433.097233	3058.353819	1224.375425	890.7401797	1020.377313	1653.777135	1085.055002	1132.029577	1211.608323	1410.453864	1034.862237	4242.16076	1226.384768	777.1074894	1207.325873	1025.980087	1224.566417	1211.452453	803.1715655	1588.204912	3072.386606	1818.809886	3046.331338	2747.858927	3943.298974	6519.834817
317.mp3	3686.022178	2152.695498	3074.245305	2479.901737	3029.644175	2071.668733	1381.449145	3811.458134	1726.973056	2888.966056	2274.477851	4340.695065	2477.740122	1648.151947	2824.213807	3602.094867	3697.609462	4878.957044	3523.491131	2483.266752	1435.615968	2752.02408	3629.245832	2818.766306	3473.843233	2568.87277	2634.944606	5146.723545	2434.893674	3472.939513	2902.145082	2968.64905	2234.054308	1701.597274	3535.158533	2317.595506	2521.168863	4283.084847	3505.916401	3276.577448	2231.149419	2692.188093	3214.505507	3910.972909	3707.51554	3410.561382	1696.816667	2635.909775	2119.189172
318.mp3	1981.55447	2150.697457	1812.080456	1923.400895	2278.782632	2170.71914	2152.283303	2107.899167	2054.044409	1774.350668	2017.085474	2071.304573	2491.0961	1858.886116	2432.14657	1939.960188	1651.443823	2046.849251	2150.792357	2733.836767	1749.967965	1995.388609	1843.764915	2075.737603	2581.021266	2005.698441	1879.021539	1945.774841	1815.25363	2522.781548	1798.476037	2188.64525	2640.055057	1905.150174	2465.050542	2091.233845	1945.124989	1608.253797	1600.407389	2147.168602	1582.001351	2040.645188	1658.818104	1802.853582	2760.082385	2182.651378	2414.59233	1758.978504	1930.057221
319.mp3	749.3821702	661.7184069	1053.267986	661.1299472	483.9115063	1786.631186	1417.230338	1060.283697	1571.357072	427.457572	2482.199924	1421.038342	695.461446	625.0947848	2209.296269	1562.175258	1033.132436	1688.845891	786.9319709	1608.723182	858.9946287	1291.096779	1011.452604	1420.333839	2112.082951	1137.842844	1492.8655	1976.438513	2404.373406	503.688324	965.4933778	738.4160629	1023.657301	792.0540412	1495.096744	1904.004179	1277.214441	1991.90968	955.8346439	819.277099	1071.63137	981.3538848	1604.633395	1355.099931	1474.725445	1169.670635	561.3249994	649.6130552	964.8366435
320.mp3	2249.838295	1891.346561	2041.523027	1860.270692	1882.058537	1918.487488	1783.749257	1876.616334	2360.993201	3573.372152	2527.324561	1420.003252	2250.075595	1425.696288	3016.635602	3573.349442	2962.868666	3163.745605	2914.926473	2496.503972	2641.085025	1855.991561	1741.174802	2054.605901	1339.867483	1651.680211	2467.78263	1612.643356	2037.908654	4359.213199	1956.343887	2769.121723	2209.121599	2018.204396	3977.033736	3556.477372	3402.424574	2313.778093	2335.62335	2310.691894	1960.130419	1687.431752	1747.079564	2767.197761	2109.089248	2117.604535	2477.842983	2077.126704	1397.024032
321.mp3	2252.979618	2703.898556	1432.445493	2095.30376	2293.445484	2250.102203	2297.689293	1905.191245	1810.869676	2174.034771	2036.077695	1598.369891	2348.571932	2836.865193	1721.344162	1939.864279	2011.359204	1757.516162	2072.664303	1741.334081	1988.089834	1935.94084	2794.364593	1906.087311	2160.784172	2614.210149	2090.611736	2000.6729	1830.978129	1866.641281	2086.077215	2850.527015	1717.936847	2064.043798	2396.016475	1412.122144	1628.461649	2607.584583	1441.010188	5096.993884	2781.889098	1893.904584	1755.680446	2129.744091	1301.835794	1687.270482	2455.010936	2387.612389	2310.417275
322.mp3	1689.986223	1209.11575	2163.839791	1851.402391	1431.32776	856.6307995	1361.309957	1075.456537	1872.967619	1279.422145	1893.127219	2177.428554	913.5641728	1474.080859	2767.162568	1939.601157	1878.12164	1718.167944	1804.188935	1997.123517	1321.997135	862.2475754	958.8012914	1378.059611	1512.0409	1787.024251	1523.320707	1061.963991	3363.059659	1519.624489	1050.41594	965.9941352	2187.215596	1386.573131	1648.306709	1190.895557	1830.095094	1391.665501	1476.289704	1799.994186	1208.861135	1485.7829	4619.989825	1452.950367	1110.880486	926.9759498	1798.426554	1709.899472	1519.687336
323.mp3	1469.779854	1002.659306	1100.784902	2733.15332	752.8511079	1067.189979	1422.897069	1188.036693	1211.778009	1594.881412	2292.963429	964.090218	1453.081643	1029.834798	2269.030599	841.0501973	977.6919176	889.3320539	1312.029362	869.6582619	699.2997564	2017.174562	1261.083546	1267.935293	760.404731	2127.091646	1297.57182	2244.665474	933.2789042	809.1304951	760.7173071	1558.762983	2345.952686	1084.800109	1971.356453	1744.507506	1356.025873	1790.089617	1233.286923	2121.416866	1394.589355	838.0238876	843.2885603	1060.982716	2362.840259	1516.348695	803.7713338	2267.61258	1205.19939
324.mp3	1626.98169	741.7154867	1057.290678	613.3338041	491.2612857	750.6374844	1062.801928	1836.571812	1791.257473	723.4952474	1007.556211	530.8259002	1269.681978	1876.197203	1015.738257	531.2779106	382.3389658	3137.66797	462.1980604	2044.901962	1213.767666	677.9347206	1947.238028	2256.765276	2726.772955	3200.664037	860.5490987	683.1408968	902.7598812	579.7816046	596.4292023	992.3188182	1298.512586	539.1741868	566.8318984	942.5875057	3188.063038	1363.060575	1693.108963	586.2539036	595.0571126	966.1459278	954.4885014	1686.821412	1095.221301	716.763708	985.7995398	1582.947417	5300.886523
325.mp3	2407.097593	2159.596275	2544.562602	2086.384673	1834.374543	1746.443249	2270.149056	2391.988478	1726.006011	1971.549126	2019.840079	3187.660613	2754.082505	2500.547501	2086.887037	1860.987093	1589.535194	1877.774018	1912.583704	1461.854613	1075.015547	1325.872323	1133.949891	1348.450421	1582.322035	2816.095813	1929.87056	2417.762946	2365.116196	2051.845958	2434.92911	2109.853363	2202.150132	2321.467869	1994.865623	2002.034296	3101.599919	2029.401586	1826.097734	1723.460614	1938.89448	1555.178951	2307.04623	2016.738191	1827.325315	1409.614846	1545.891019	1638.960436	1577.879483
326.mp3	2428.610327	1428.969288	2199.421237	1092.598532	1974.121806	2167.716176	1963.454532	859.8581616	1050.102063	1435.188572	717.2827636	1032.050921	1043.443988	2764.116273	1272.33181	1006.116672	2131.408201	5534.777699	3276.62265	4648.075795	3440.082266	5197.158914	1955.988142	1999.218681	3358.686024	1078.316347	819.3625915	1629.09959	4070.748113	2082.645535	2658.450734	1747.667726	4443.321705	1981.546468	1336.723067	2011.210856	3355.062518	1833.538356	2269.583505	3944.60314	1792.677128	2874.354178	1403.366865	4577.712202	2756.088391	4004.519045	2374.140832	1385.712235	718.7795031
327.mp3	2748.132042	3084.918537	2183.671138	3890.793226	2911.860339	2283.346339	1754.833024	2377.344946	2516.468351	2056.678696	1758.241954	5869.393525	5444.740437	3728.010999	3366.406392	696.6009029	1384.995791	3315.938035	1370.728242	1079.162481	1299.553687	2930.905578	2396.61735	2868.845872	2097.557064	1748.186425	1930.923438	3034.082062	2312.46956	1459.162726	942.2174405	1738.517131	3025.467101	1140.468482	896.6062437	3010.153327	1741.181881	2002.168619	3022.985457	2815.217786	2377.530101	3084.083159	4076.505165	2516.693417	1990.80865	1513.340794	790.0660532	3655.29069	1391.59073
328.mp3	1733.820566	1265.669481	1662.935537	2437.449925	2853.709716	1830.088038	1745.844637	1785.605035	3672.609716	2085.005289	1419.775234	1717.471226	1471.339897	1695.968337	1490.064719	1626.972051	1442.418053	1521.607394	1532.554322	1512.653011	1245.674357	1641.574255	2151.822848	2272.962111	2540.59384	2404.158934	2500.043175	2206.767796	2530.485355	3117.730666	3498.058083	2367.063098	4862.213062	1981.434167	3607.824901	4114.92367	3059.784875	2132.478289	3899.03581	5048.184965	4255.405111	2128.623298	2043.954939	1805.965495	2590.386114	1893.382982	3348.971837	2043.479218	2988.449409
329.mp3	1172.885114	1293.401364	1409.615086	1210.833206	1045.438082	1436.498022	1571.827579	1032.44937	1336.834563	1525.339826	2045.2793	1551.15615	973.7353695	1320.809085	1356.486817	1675.220084	1302.443104	1716.140136	925.3614781	1138.78339	1453.398442	2224.976299	1659.072637	1808.764827	1779.861772	1630.780355	1526.500908	1449.448676	1731.772495	2451.308444	899.9452613	1821.974189	1162.608581	1118.585014	1313.159391	1413.587276	1625.651811	2019.172364	1537.146259	1576.966635	1523.705173	1468.945136	1074.549888	1068.857621	1116.539486	2144.028333	1254.827965	2779.032523	1188.901375
330.mp3	1564.284085	1717.762517	1797.632248	1731.68933	1934.91445	1951.626113	1949.668284	1886.495752	1553.240353	1872.448895	2031.987642	2042.686822	1920.462739	1979.186358	1944.59486	1732.484919	1805.740846	1540.35721	1728.057209	1669.88985	1797.464766	1992.508444	1776.504417	1997.602789	1701.64693	1769.558262	1682.787874	2094.595623	1597.929819	1831.356408	1895.124238	1991.094066	1727.521964	1500.477314	1736.451524	1870.474956	1757.59624	1697.99408	1695.706944	1832.601252	1792.137948	1607.301266	1885.695597	1779.588446	1823.764887	1784.745836	1661.099079	1881.958837	1862.869097
332.mp3	4644.160964	4073.368175	3742.88868	2538.578106	4277.322599	4212.199222	4022.745856	2711.568028	4730.22558	4962.758459	3764.649949	2908.659816	4956.536736	4530.116258	3820.974414	2453.871406	4331.145264	4609.686486	4097.817708	2715.535763	4649.152888	4415.890812	3870.179803	1942.268795	4674.782603	4236.725997	4020.194912	2539.709358	4606.552074	4171.762299	3894.894247	2276.734501	4999.592903	4412.411798	3666.558521	2812.1812	4529.892805	4622.000467	4023.528003	2269.933368	4662.600799	3896.962433	4209.281863	3301.130009	919.4952633	467.4596403	366.0410821	2722.800138	5267.273413
333.mp3	2922.308412	2430.740902	2420.026503	2332.422148	2414.573505	2186.804757	2164.825216	2678.451226	1941.334554	2020.217758	2413.254592	2642.336364	1708.567761	2388.538358	2571.151231	2532.189239	2644.433689	2490.691631	2480.482479	1878.479614	2168.564872	2792.898461	2284.974422	2486.222216	2272.584921	2450.091332	2166.765558	2173.265249	2495.619271	1827.689476	2999.20306	2475.176229	2482.664103	1741.737514	2319.299229	2548.446352	2321.585138	2871.331134	2273.444047	2496.273351	2048.973948	1908.389406	1888.822531	1397.957255	1350.797927	1283.016792	2231.083416	2304.154553	2027.382087
334.mp3	909.8001976	778.7782755	838.3539388	1084.463349	1255.408185	1529.918097	862.8426644	843.9510764	1205.651557	1101.095014	965.3587474	666.3139181	1352.778091	1319.525242	1233.715082	1551.445952	1471.226328	834.4215882	941.7915652	1234.073237	925.5448757	1055.525869	750.7038073	909.6271737	1236.524228	951.0087107	1275.954756	1317.542729	1052.785213	837.3001502	862.0391514	838.837647	824.4090032	1059.91306	978.6756488	962.3099083	967.2024944	842.7759822	875.934766	1068.273402	1219.478958	1062.500563	905.1311739	927.968399	958.9337712	955.8171584	1235.381043	1193.042945	1045.912625
335.mp3	2235.964996	2751.142081	2941.203326	2048.991351	2249.792585	1465.921463	2064.41964	2159.434774	1786.460188	1413.789113	1384.272283	2675.024261	1967.375483	1686.864706	1560.307821	1724.484506	3687.715087	2518.400656	2209.994343	1582.752505	1806.294401	3421.201823	2396.99238	1710.605314	1295.182758	1674.883948	3094.636542	2159.66843	2031.269841	2801.257914	2068.820416	2413.071004	2041.074972	3046.896298	2357.976996	2845.719539	2349.53784	2142.95982	2367.166524	2691.083293	3248.682072	2301.685017	1909.615923	2076.684833	2603.008821	3379.183578	2467.619632	1997.941277	2259.635353
336.mp3	3575.226868	2307.786077	2351.292571	2065.264469	2143.810533	1680.608046	3196.194837	2735.234827	2046.782882	2368.951798	1541.27631	3678.609713	1311.632085	2050.259332	2460.220123	2823.440811	3246.349423	2753.741412	1876.531941	2810.175218	2623.414843	2504.420387	4357.757771	4338.803805	2980.149696	2602.015294	3635.086422	2423.547334	5801.548079	3610.555202	1847.439887	2759.636171	2741.721152	4001.818319	1529.166874	2046.942014	3008.812212	3824.389199	2178.170902	4435.433465	3074.187646	2930.159629	1777.909127	1872.555878	3038.065169	2790.505803	2245.640866	2231.357249	2260.971906
338.mp3	2975.217487	2845.294084	3143.474167	3319.610206	2850.772428	1399.276397	781.7174094	1778.130666	1912.665574	843.8667878	2969.140246	1712.575297	3694.69408	1428.549872	832.4147081	2280.439774	805.6850929	1348.929811	1017.971129	1434.742567	1303.984697	1791.974919	1673.593203	1662.87089	2060.246124	1118.309633	1100.211653	2815.880808	2215.78161	3144.210271	1051.34919	937.0457901	1990.065195	633.0352473	1022.014846	1457.082363	743.6359948	1573.502453	1469.54992	1041.040798	1471.909455	1147.627518	1052.702529	695.0441308	1919.848079	1068.783832	1043.919188	1029.317685	1974.950653
339.mp3	3216.082315	2364.77262	1905.329472	1443.11409	1930.21282	1749.498954	918.481069	1074.533326	859.8707385	3000.849187	3125.650015	2272.856629	2396.02653	1586.150665	2844.131672	3210.038905	1618.615388	1115.708516	1214.758822	3377.091435	3503.111694	2562.573092	1561.801623	2166.115539	1456.237516	1287.089285	1228.420056	1443.847655	1312.145465	3706.517901	3598.412655	2799.816793	2016.770899	1603.58982	1928.510312	2879.810584	1003.998293	1120.164738	1419.481642	2706.850908	2906.11231	2225.841235	1864.67526	1980.165669	2607.453394	2434.956319	995.3360497	2159.858923	1109.53235
340.mp3	1428.635078	2222.243173	1866.4872	2570.733551	2004.382664	2095.954964	3053.654252	2048.475608	2143.858528	1734.426134	1817.420659	2016.532422	1787.602706	1277.344271	1480.367498	1326.221087	1201.037157	1401.642168	1876.844644	1989.338923	3538.475879	1706.648171	3860.056196	1962.887196	1142.086835	1656.112599	2317.486244	2010.811376	3311.929872	787.4587596	470.0542236	2539.414515	5354.027146	1031.869518	2063.576902	2398.502188	1040.128831	871.5777661	1631.695744	4036.490477	281.9159257	2324.286515	1535.695216	2127.377988	1133.198415	580.939406	451.3803222	808.1191042	2477.075676
341.mp3	629.0479558	879.4233734	1288.622783	918.5422572	1617.325126	1168.75418	947.1634013	1141.083241	1372.164001	534.5096047	919.6197339	900.0863306	1333.967429	1820.825196	1227.328283	1081.410936	598.9512648	554.4696906	2237.145529	578.9057283	1162.005245	940.3961475	1410.212189	587.5697197	829.5678707	1090.631106	1113.289727	596.8859198	616.0654912	1617.626403	1183.637967	660.535602	526.9732319	951.7980799	606.3618487	658.2042325	458.2699527	5466.839219	1938.500506	693.641343	864.4244291	901.5474074	710.442527	475.0390359	658.3864838	1657.318978	2788.846852	1834.127653	974.2083536
342.mp3	2431.077944	1272.492234	1596.400061	895.1664131	1867.879944	796.9577753	1690.265564	1044.192027	1272.622327	1011.619211	2083.800796	1309.248365	1759.718985	1118.10808	1140.319357	851.7876444	1845.235965	1409.865041	1802.231007	1160.451666	1018.193832	641.0054954	2748.473246	1523.737552	2772.595933	1798.542957	1648.374574	921.3418413	1063.701683	627.023527	1075.146303	724.6420396	585.9638205	480.2418011	513.5216853	694.8785159	741.0977393	466.9320885	1033.883791	701.6248915	715.2245176	620.5371037	686.9157263	566.9132899	1014.812277	663.3753756	1029.448966	523.3189326	515.4753157
343.mp3	1553.704018	1522.361067	1341.507782	1567.105633	1581.343263	1123.859585	1401.42928	1011.794261	1596.597061	1246.840424	1286.03384	1552.095713	1426.917192	1290.559328	1034.576804	1057.075999	1449.431437	2192.359926	2256.979823	1425.463966	1990.08049	1418.94535	2148.129618	1744.911973	1429.771987	1853.687172	1265.832954	1789.671323	2033.216976	2066.37265	2194.07007	2416.516397	2037.69314	2410.795257	1501.497962	1103.178466	1735.674567	1837.765158	1789.428176	2343.492253	2196.314534	2151.572731	2379.823327	1401.380836	2219.312114	1677.670087	1589.728763	1396.19668	1319.032994
344.mp3	1361.841611	957.7226298	1133.495683	690.2975005	813.8023043	831.4114452	1198.251335	865.3838011	876.2381422	1045.352559	1552.464124	1443.821591	962.3506085	874.5818517	2447.759691	1444.031809	521.8482356	523.5143393	558.643639	2266.356766	747.5745243	739.220666	975.1396411	1391.024845	393.8108351	551.7374619	1195.690312	1656.474604	1318.702881	875.4752931	1007.894293	650.2903698	1213.0781	589.2061022	762.7877248	1281.719666	2616.353099	2204.15996	1409.801672	953.650605	1228.565639	921.8415397	812.6022938	1923.158972	1116.001717	1079.087615	1930.383494	1825.439616	961.2678883
345.mp3	2138.005857	1749.672801	1695.21805	1509.465939	1847.661004	1518.71887	1817.303897	2705.041861	2385.387895	2427.926171	1664.753286	1453.177195	1995.243734	2160.255913	2088.731176	2265.578989	2018.048497	1432.708474	2731.760964	4101.447501	1805.611564	2173.614081	1895.028207	2929.142355	1741.18989	1850.358329	1666.841145	2670.059424	3554.952279	2384.370641	2072.065634	2290.181274	2066.10675	2805.019712	3601.857981	2768.068204	2740.168242	2551.997707	3871.854508	2140.309587	2132.681822	2031.96036	1510.193946	1655.531162	3215.707126	1831.46372	2682.239353	1904.040476	2288.507806
346.mp3	2088.63303	1271.553132	1748.266447	3332.13917	2819.099939	2606.514878	4229.494762	2197.081791	2572.844045	3829.785328	2209.86247	4023.43795	1533.917668	1946.703242	5350.062195	2504.234072	1978.808359	3254.945851	1940.406488	2143.420917	2355.835455	1995.771961	2333.663536	2359.065274	2923.884154	1783.437167	5894.63719	3508.323652	2683.306722	1589.733068	2828.916792	2260.39595	4656.081726	2026.717766	2998.227713	2403.33385	2568.10767	3221.935529	3692.87269	2287.578318	1859.099219	2496.422384	3417.594877	4656.44444	1545.259967	2717.052839	3469.387466	4060.927235	2361.614596
347.mp3	1411.831571	802.4306158	1403.505252	1622.092988	1031.772559	1414.075977	1152.214414	1310.850316	1138.851995	699.2117931	1731.280549	1200.038862	1220.781497	1539.579764	1130.256058	1102.687437	902.924304	1138.143454	1356.868376	1468.759794	1447.120267	815.628364	959.898698	1543.81776	1823.313355	1438.72465	1789.653125	1506.694147	1726.669823	1133.897036	1646.851132	1679.392108	1213.010461	1568.662459	1228.27746	944.4528377	901.6027056	1374.230617	1579.215769	1397.158767	960.2551391	1461.958164	848.583832	778.9361501	1429.552975	1239.483356	973.27668	855.541575	945.8765496
348.mp3	1883.754899	955.869655	1258.996954	1829.583118	2352.396713	2949.996109	1830.171128	2099.225793	2435.547849	2104.426493	4795.93861	1218.803497	2566.210732	2463.480505	3535.971661	4498.955245	3107.018495	2054.048205	2077.717401	2611.37837	2392.520775	1093.537429	5693.982805	2371.147581	2829.0653	3304.972384	4161.736273	1999.681503	2268.201803	2953.65466	2215.841523	838.571669	890.2377053	1583.241698	2471.552199	3787.855278	3411.728152	2322.699125	3265.994576	3614.768974	1406.77119	1047.754239	1486.822683	1929.709712	2449.555148	3259.58651	1886.957843	2646.778842	2060.234585
349.mp3	2059.990077	1135.415521	3660.269381	1391.952006	2842.191402	1394.709195	1348.517624	1194.784526	1561.40364	1452.52675	1331.265177	2273.489263	1362.933069	1924.812642	1625.025408	1569.257075	3006.215852	1064.098698	1294.799268	1203.648482	1775.999103	1825.964172	2096.39877	1192.275708	1755.77709	1629.072772	1183.052155	1140.316962	1106.195662	1340.563801	1372.860068	1829.217373	1570.601537	1645.688099	1696.777676	3104.695606	1339.702076	1094.819438	1297.327028	1255.465179	1501.29112	1428.733273	2399.311135	1526.542641	996.8347563	1677.37555	1125.951164	850.7577625	1645.921775
350.mp3	2680.786388	3351.800155	2531.559524	6153.941819	2105.690836	1842.547876	3116.78939	3822.824007	3321.475443	1458.314063	4776.202694	2631.613603	1989.186479	4256.925127	2118.692949	3615.111635	1200.939726	3114.192899	1004.640823	3155.949578	2987.0683	3426.049934	2760.162951	3675.484063	1084.338658	4615.633319	2607.44122	3438.798277	2370.463294	3549.531131	6220.872617	3621.842405	2124.376311	4015.007221	3029.08169	2463.762108	3322.496958	4537.799139	1887.835384	4291.582341	1864.499963	3772.380257	3213.238816	5626.001088	4166.868152	2681.397985	5960.396396	2110.266934	3863.636743
352.mp3	1505.86774	1367.138085	1580.790584	1595.775774	3203.656266	1256.120467	1913.22665	2280.413537	1803.071847	1575.818635	1610.056496	1944.095655	1550.518722	1568.723476	1637.280861	1642.108096	1332.505822	1158.048056	1089.992382	1237.047912	1384.423527	1573.362866	1982.676316	2414.161958	1846.066443	1606.943483	2352.298371	1194.565628	2001.093956	1640.99549	1930.181157	1448.565003	1592.909478	1257.742473	1663.488236	1060.599536	1172.785072	1593.68541	1375.803381	2188.187408	2603.016409	2585.070276	1644.030599	2360.185546	1783.149654	2257.652655	1765.497084	1874.865027	2026.515263
353.mp3	1014.548696	722.1428543	616.2013842	801.958302	710.78803	583.6257518	975.4781002	1467.788846	1285.588798	1731.446716	849.6701486	1939.780365	1592.10309	1322.500801	1255.367943	1749.839124	2056.856404	1642.041116	1535.097353	1704.593527	1309.44074	1390.222859	1473.263864	1462.559493	1699.049183	2015.209802	1879.838025	1591.106907	1551.590283	1554.413259	1506.217304	676.4129852	596.0662583	795.396186	1382.498805	1668.449129	1841.750265	1262.371501	1386.787569	1554.450056	1449.277787	1259.090189	1229.28264	733.0169024	1173.73747	988.7162028	1373.094356	1282.317463	1121.016001
354.mp3	3631.890099	1149.087514	1793.378856	2621.460797	2891.411652	1394.960895	1811.327993	2685.114971	1703.448438	1799.50351	2196.275857	2836.800325	1900.940982	1855.532974	2967.298183	2517.39113	2474.199803	2496.028057	3183.89358	2503.151842	2810.763413	2817.326257	1943.77899	1808.852083	2099.820833	3176.258444	1839.952151	2478.39677	2802.381817	1791.365175	2587.920885	2650.19945	3190.348359	2448.048938	3019.450732	2145.358415	3063.104876	2548.173688	3425.317635	2775.466024	2229.461905	2225.126559	2293.926933	2282.722988	2054.57483	2344.838771	2420.963186	1688.63782	2476.741024
355.mp3	1311.628146	2371.78096	1998.912191	1557.586221	1635.288616	1862.950561	1249.966433	1241.592829	1000.062565	1208.15888	1147.855112	2395.1146	1682.590365	1670.968302	2057.409541	1888.469734	1209.187075	2178.731583	1876.538525	1730.482247	1904.724575	2432.145357	2010.572405	1847.354593	5373.100144	2339.662194	2528.057513	3733.352497	1663.831428	1579.619285	3607.172012	1433.839966	2228.548418	2222.828604	1851.124477	2349.008635	1812.443527	2456.449868	1630.139487	4171.496877	1741.263255	2149.030884	2101.35158	1439.969413	1316.631758	1175.502811	1889.864523	1524.055368	2115.880962
356.mp3	1679.000789	1531.560397	1545.789614	1889.044985	1613.700442	1533.771648	1559.518104	1983.503697	1517.8904	2606.88596	1743.297943	2344.487631	2221.396702	2413.197103	1692.115387	2588.571348	1825.285812	1449.543255	2664.419675	2269.248555	2224.918041	1503.039055	2564.02745	2357.621526	2568.092225	1277.951602	1466.688924	1892.754525	1853.850269	1493.637723	1486.305252	2049.768051	1668.053587	1532.288174	1511.918011	1876.666063	1690.205182	2333.159194	1624.828082	2685.942507	1772.167556	1495.762663	2591.431375	2244.568302	2143.942907	1676.389386	1517.938418	2128.020485	1610.175727
357.mp3	1757.262027	3496.443222	2266.218576	1921.451846	5470.970076	2793.853164	2325.803122	3119.344046	2986.442781	2168.077238	2540.602216	2780.89218	1805.229345	2096.53463	3738.855753	1565.032804	4048.991415	2018.129876	1863.901921	1206.969154	3906.506415	3354.388126	1005.515458	1461.328975	2777.941956	1386.160137	1798.555939	2643.78445	3585.597323	1894.940983	1156.965433	4116.835302	1740.187184	1274.326046	783.0027697	3136.041329	3314.269039	784.3910186	5531.995017	1605.170574	1245.173636	1299.014233	2360.827946	987.8302274	3051.471756	3395.998191	1348.078049	1216.214692	3155.468607
358.mp3	1703.34203	3156.694628	1759.722475	4374.950926	2374.027424	1943.507156	1981.131653	1756.673536	2433.242415	1332.147892	1255.598249	1376.586992	2630.757541	1376.309621	1694.23371	1978.976297	1866.907274	2153.989395	1866.96848	2069.156764	2216.499782	2335.23501	2171.552584	1607.06926	1814.529397	1739.986807	1598.298409	1615.307644	1696.710346	1749.914873	1712.95466	4782.887329	2011.349529	2085.102618	1977.96188	2194.769584	2303.617519	2258.349274	2152.236097	3344.596546	1826.903106	2110.732954	1863.765538	1668.185853	5259.074788	1642.46639	1766.818501	2220.148535	2364.923063
359.mp3	932.9585399	1177.152982	2649.648485	1060.876173	910.3247283	1619.367508	1359.433238	1321.888235	2140.136836	1573.167156	1340.01181	624.5805494	665.3843959	953.0521999	1016.687414	1019.227967	1011.250046	1696.703655	1221.408102	2292.158373	2032.036782	1303.108541	1360.198952	1555.469136	1554.171818	728.3120744	1859.895912	1267.584236	1763.052944	1580.957881	1492.102196	1203.851108	1540.319361	2063.257632	1998.209324	2007.707046	1520.131913	1612.693983	701.2545312	513.4035642	846.7903036	885.6733844	1147.855338	1863.153658	1103.876966	574.6509714	756.9912574	810.3675005	1272.896105
360.mp3	864.9627623	1397.171772	1366.549972	896.9047342	2798.53913	990.2689493	1726.732481	2588.389201	530.7487217	765.1142899	870.9516296	2307.452909	1674.278614	992.8052946	1375.69659	1574.839841	473.4226166	892.3672143	751.7810525	1151.348806	2089.418023	1229.951649	1151.787205	1766.176986	310.4925656	1155.611869	750.223721	700.5703771	1596.665923	866.9362108	958.5777369	1417.690803	423.2578561	615.1429509	548.7101361	566.2589751	1135.018721	612.0684821	853.3165297	1568.801945	296.664553	631.5393569	557.2805232	676.5989108	712.0575406	734.0743189	869.5066928	542.582092	393.8428916
361.mp3	701.3068834	936.664644	827.759896	765.5751095	702.8984253	846.1400364	690.6531996	671.3890576	1681.616047	1536.647163	1039.356941	926.7518927	1466.108131	765.7486061	1096.692728	1045.639266	1592.833006	1126.256111	628.6493634	1300.696202	868.7805142	1115.111649	1122.550663	2567.498222	1385.181671	1308.023206	1287.307539	1537.972317	1097.697816	637.5020258	1837.548694	2080.224329	1292.439998	1176.663452	2225.230911	817.934812	1685.889387	1160.039638	1704.104619	1038.561698	643.1389614	779.708758	1009.455428	847.2470886	1107.413028	3050.04716	1468.397892	772.4883149	851.9628017
362.mp3	843.5094115	708.5297317	1229.97119	1436.769393	923.178953	676.4779659	789.4548134	907.9795495	784.6918493	1845.048943	998.5536185	1337.864712	648.0250769	688.8424292	843.7232806	819.4372728	892.2958248	935.4746761	1187.651665	1482.777862	528.6692707	521.9519217	677.7672149	835.1664199	812.1899806	1304.567097	1112.620911	1094.541506	522.2390678	728.8847229	1253.354313	718.2957538	1871.048762	1175.316863	2929.122629	4752.180844	670.5995404	941.2669747	690.964544	1307.217229	1044.898562	1423.925005	1456.504492	1227.555123	2463.440443	595.077768	1050.28247	4568.277083	1296.129554
364.mp3	757.686688	833.2051418	481.6072728	681.246619	854.1318224	794.6551825	501.0218029	1021.195766	726.8004738	820.2519293	591.3974839	846.5622429	758.1251635	1575.795943	703.9233118	1213.844461	1170.685936	854.7514251	491.9802976	615.8675616	646.5677645	707.0437239	1028.247525	1588.524289	829.0008188	567.3764529	879.6773506	781.4052164	836.7376381	372.3464441	833.6877729	942.8418462	633.9005012	1440.629603	694.3453546	1210.956459	1066.828887	1738.402677	841.2119219	1239.507093	868.3394861	1392.335763	868.5404658	1439.454546	825.3401926	685.7883801	329.1317575	1923.602858	862.8219547
365.mp3	1280.038176	1876.950688	1503.190215	1128.595232	1915.017203	1539.803992	1813.133061	1899.201494	1862.043785	1835.713489	1216.438602	1738.030246	1636.0879	1236.307771	1593.481765	1320.675172	2149.176787	2091.29643	1352.401581	1299.427169	1346.363772	1889.039344	1280.559773	1501.514099	1768.377956	2530.101827	2045.529872	1703.272287	1649.997139	2110.082678	1746.34739	1819.994015	1896.878541	1364.672686	1442.033817	1723.400068	1448.757632	1327.702256	2020.528511	1705.028322	1819.368399	1597.893819	2119.082308	2198.366569	2158.141908	1586.269677	1639.203411	1488.319939	1488.302597
366.mp3	2752.436195	2164.068265	2379.891309	2684.512662	2511.903201	2724.280242	2464.426578	2351.520156	2533.161338	3224.478062	2078.416619	3045.671969	2111.070105	2283.69746	2721.358553	2448.325848	2680.104394	2573.398172	2545.708513	2125.77235	2571.217384	1932.792236	2244.781583	1852.867239	2144.066238	2300.548305	2304.371153	1921.208791	2218.215896	2644.261552	2796.223837	3027.179015	2839.234169	2581.30569	2506.368957	2608.980758	2298.653955	2440.35308	1763.306693	2169.636939	1428.98746	1706.425004	1281.899078	1650.148304	1327.358562	1560.997886	1548.095492	1876.579134	1308.840171
367.mp3	537.9638345	1504.225404	1200.875106	1488.55776	1401.766236	1163.623976	750.7365524	1830.886042	1398.987084	523.3017518	736.9404674	1001.768415	5725.244137	1233.062589	966.9955436	855.1957953	654.5306459	816.5913015	1088.017732	1232.735502	1159.378758	1817.810997	657.8853557	582.5153538	630.5338903	602.4642642	734.9182617	598.4314329	1109.086676	627.3659983	514.6214862	574.801441	565.8918181	563.569403	1093.872585	678.3614051	665.0151463	1089.036579	811.4504931	910.9451571	896.7237591	1435.310571	1221.032866	1022.45464	786.4507471	707.4421809	2038.62382	1046.936696	453.2778612
368.mp3	1789.732836	1283.162076	1405.176206	933.3421136	820.1947828	1834.96793	1054.797197	1522.65794	1095.924126	710.2468243	1787.853889	1339.881451	1449.404704	960.8612598	1373.613594	1037.696317	1374.936963	1359.211048	1278.875572	1093.82751	1581.082664	1504.862437	1079.754322	880.9852503	970.7894383	1808.376421	910.0990672	1453.54952	1525.899331	851.8706896	2048.567181	964.9160999	1891.079938	1072.016527	1135.729832	1344.933945	1711.505593	564.3664599	1060.970241	976.8671417	1742.297222	1397.702897	1505.612	2331.199142	1844.496651	1881.930236	1289.346157	1234.112275	1846.445522
369.mp3	2184.37918	1362.409959	2263.309227	1416.008375	4189.387909	2271.983897	1268.140261	1551.496544	959.9591826	903.5242423	1882.285913	1125.518537	2104.906132	1807.405367	2498.82361	2196.093068	1615.948596	1552.317374	1914.247521	1560.182865	1770.085227	889.6253111	888.8511024	2041.571873	1345.167799	474.1822196	790.3763145	477.0443964	596.0255141	1333.621453	4860.561761	2299.688147	837.1714009	792.7963019	1888.062268	1680.44699	1767.368391	1335.79362	867.1892167	817.5018424	1607.186037	1801.194147	1818.26078	1120.166592	744.2377974	765.3701472	1295.32898	1420.470035	1396.471537
370.mp3	930.3392108	911.5297336	491.905196	829.2511064	653.4927298	734.1073288	809.3887012	586.1626198	726.7021339	737.6116755	376.2414231	428.9378319	658.1875505	957.1106401	823.3689489	728.651651	604.070608	514.015197	389.5579101	612.6613786	623.8499181	462.0832486	574.6750102	589.4494357	557.0062784	546.9168145	868.999413	796.2172297	860.2077504	1338.560132	702.1207238	712.5542577	647.7120778	818.1108214	629.7480344	921.1684289	829.1227177	699.3554404	664.2345803	518.0642321	885.0299795	704.2165862	1413.722082	1007.983768	1431.674497	1282.406009	834.3732613	1271.724446	679.2871355
371.mp3	1655.605796	2059.37072	2249.735901	1506.133795	1615.789861	1662.312612	1955.88775	1744.618322	2284.756405	1228.039753	1555.63813	1888.131874	2372.220818	1578.30065	1615.565344	2019.734073	1572.690108	1493.741372	1595.622715	1422.539311	1689.498991	2160.244845	2001.642594	1539.909978	1411.637572	1725.163334	1249.45386	1361.232435	2039.251373	2188.513645	1810.495197	1477.193036	1532.836989	1986.149002	1316.585977	2055.729072	2428.110398	2287.850101	2080.66263	2109.920784	2045.588069	1910.599436	1518.148372	1856.513255	1640.259929	1572.217468	1908.178765	1732.815573	1796.704127
372.mp3	1917.283025	2385.449369	2091.873213	1145.760971	1677.224344	2003.124552	1463.826393	2625.959758	2276.078538	1979.496402	1253.979281	2145.129036	2491.116652	2923.304897	1579.929266	1979.429409	2096.311803	1551.105486	2071.029024	2001.644206	2971.165171	1838.957207	2446.33312	2132.019951	2017.05157	1420.644612	2156.896547	1453.617906	2806.632997	1676.549886	1961.692915	1651.999555	1450.872662	2855.298123	1988.173038	1973.869618	1403.267324	2105.467549	1554.863949	2144.605639	1456.720354	2140.068379	2152.148938	2034.737012	1203.016003	3390.227818	2121.659778	1666.139568	3480.946591
374.mp3	3356.859368	3099.931542	4008.882764	3119.506211	2703.119018	2566.812903	2844.118539	2587.300064	3370.535464	2674.526008	2424.552462	2738.177322	2861.297723	2681.775586	2565.088785	2906.735986	2608.413924	2573.660532	3008.485925	3049.805066	3762.831772	2850.18464	3512.491778	2076.947895	3001.547473	2975.067478	3079.0328	2776.976706	2359.388578	2789.446467	3041.69532	3809.291344	2678.595768	2580.889509	5046.08949	3069.393145	2450.244573	2674.304604	2978.848857	2357.47319	3168.366349	2989.37323	2847.482368	2515.381966	2800.326584	3051.572131	2919.866062	2571.613029	2700.298199
375.mp3	2641.162918	2557.398559	2258.347774	2037.645726	2807.195598	751.1451078	2614.228026	2093.109596	2319.174803	7473.188238	1584.678592	1680.019411	1347.332461	2240.322417	7693.730116	1212.667385	1970.752213	881.2621413	2849.50896	1990.413345	4795.800186	1207.758867	1742.140627	1638.629996	1607.544034	1540.73672	846.1688721	2290.128331	1405.740277	704.3062203	1412.739152	1953.547261	917.1648243	827.9210754	1271.425845	2226.777008	2017.162594	1888.429312	755.1625181	2127.361102	3059.939133	2914.564917	5443.085614	971.1833917	785.4047535	1536.059076	745.8558679	1815.493727	893.0971924
376.mp3	2992.912053	4833.606227	1708.738839	8150.999623	2813.890488	1630.367563	2228.162475	939.294141	2392.346562	2892.171008	709.3868047	597.8834043	675.8404448	994.7767839	6247.641246	2400.992461	3201.784126	3550.768155	2501.406704	801.6790544	959.6024514	2125.561155	612.8631179	791.4532683	781.6722167	294.8092196	603.9555819	406.7433539	2259.874835	1378.430251	785.8747455	677.6023618	2309.144864	317.4679141	513.9289604	418.1958749	1751.091099	219.5570895	1043.237325	739.6437606	325.6879185	241.9767101	874.4941464	2880.28737	797.7691416	542.2648924	948.1606748	2197.904318	427.6367481
378.mp3	3844.492862	3400.685481	2864.86477	3903.606784	3308.193353	3435.464595	2015.358272	3082.928559	4035.418338	4265.86088	4080.344238	3883.278202	3209.52687	3381.109634	3057.015867	3458.688452	3176.627165	833.0298763	993.7102056	920.6600884	1196.174954	1214.810711	1092.550594	955.1291502	1525.259504	1120.220892	1068.787017	1023.796031	1229.680993	1228.127303	1161.459502	1143.945393	1153.993513	1309.880653	996.1909518	1015.133746	1162.478507	1392.883876	1406.399002	805.1837933	1129.488593	963.6793211	1052.302141	914.7990081	1023.082626	1025.760615	1012.730151	860.7802259	966.1496033
379.mp3	514.4540302	519.9810229	517.0512398	585.1635712	648.183168	521.0701428	619.444932	554.8895762	587.0511191	593.9007169	675.878867	625.3693687	670.3930096	726.4206971	746.9611039	729.119396	616.3099227	521.2492771	528.3632894	542.5381524	540.8632811	607.2511481	685.6778819	658.2117416	533.1059233	618.0461555	617.2964395	574.1258184	707.4813249	904.4729085	873.3179138	800.3143449	572.9108068	619.3008655	522.1289121	571.5374033	590.5906727	613.5156002	642.0607906	705.2792129	632.8787466	484.8770929	507.0369177	505.6132675	574.7729183	613.1185115	675.7805249	760.8103102	839.6650544
380.mp3	1784.775558	2695.649504	2392.742021	1813.20092	1747.547648	3317.683183	2233.831335	1067.356446	1313.217949	3846.841304	1819.432012	1485.665306	1328.973121	3663.386558	1775.82481	3526.532278	1496.519561	2971.435609	1435.503783	1606.8724	1484.877937	2151.691569	1959.109575	1057.924377	2377.498722	1986.07167	1411.427264	1252.33037	1684.91993	2644.990253	1768.313735	1016.979972	5080.964285	2423.910731	1715.088839	1491.829708	2275.506192	2004.00808	1607.2443	1547.831914	4524.375662	1795.701656	1037.719144	1123.856404	2397.786145	1606.150525	1085.61466	2646.592081	4006.619966
381.mp3	4107.26829	2865.372321	3534.589527	3671.790748	1504.115808	3684.345854	2687.094353	5307.599627	2155.079941	2841.331196	3278.157062	3513.140685	1355.761929	1645.663141	1665.080029	1721.880598	5946.153204	2038.50871	1995.425456	3865.202238	1119.403412	3468.589697	2618.670532	4551.414538	3643.399146	2413.815729	1431.986124	1231.913386	1671.622464	1076.182868	1474.944237	1864.012973	1796.674432	240.480883	1736.080073	427.6614035	133.2694958	1848.664631	1360.606804	1058.593841	1676.960244	1347.922391	272.6626845	1648.546659	1965.037105	888.7221101	1561.285451	1866.119417	854.5594251
383.mp3	1067.347489	813.3151938	582.9699715	812.0245335	470.5111539	433.9576165	729.7060681	842.1660842	503.2288337	428.0485009	276.6205114	193.4230995	166.3395942	801.8337371	1091.821128	820.2454235	1365.559357	1391.62576	1475.211357	1294.566752	1089.09771	983.1053246	1109.230701	961.2528847	960.1041387	1180.413245	923.8556132	807.2235739	607.9193593	598.7404584	601.2295634	586.6940931	691.4940519	445.0044555	417.2252658	782.532628	729.899772	1059.828637	790.3455829	761.8903497	882.8207498	854.2548833	823.5704731	668.4867235	526.2456421	699.966894	550.5518729	402.5775565	377.2165915
384.mp3	2305.749452	1146.019876	1271.344693	910.841614	4393.062102	5967.45574	1474.003596	2418.80058	1399.666785	753.0990599	4615.934692	3951.996339	849.7966789	1272.441723	820.1020084	1390.557228	2864.285667	770.7039587	1117.779699	1471.979716	1406.571222	2459.328205	5699.716931	1646.31387	1990.476631	1273.747286	763.3822405	4183.87177	5006.61228	917.9324427	1277.994891	929.023445	1096.662302	6597.70962	2461.217413	974.0352256	1947.270427	1315.183837	1957.057756	6629.755831	1177.764132	3177.053941	1387.487001	1592.369735	1660.364128	1854.901039	1247.4631	1053.56363	537.3193439
386.mp3	777.5709124	1141.980881	1244.292413	963.0505701	995.5058467	1040.287441	1653.773566	857.8629789	1353.69881	793.092939	1950.272802	1434.605023	1011.38854	1421.806789	1798.67431	900.4199409	2159.272668	2199.149166	1099.455662	1126.295081	1448.880636	3195.425906	1115.520901	977.8270023	4046.917253	1486.854723	1509.042487	3301.408079	3172.421156	2485.26204	3248.267719	1386.158734	3449.130995	1695.824877	1753.397652	3618.070364	1249.277474	1755.624731	3248.475989	1368.556114	1921.32128	3260.47377	2057.045079	3164.056478	2516.089649	1321.134985	1497.629686	2557.707844	2509.602004
387.mp3	1182.406434	1320.036771	1916.499354	1398.356992	1448.081755	2005.390211	1901.862366	1505.700519	2636.717216	2428.157488	1959.80117	496.0869248	1871.77321	965.784541	4977.600927	1104.825007	439.0949507	803.2026387	321.8138732	2185.40278	3638.281504	2582.019231	3321.568796	1283.271161	1995.005326	732.353814	4733.337127	1481.389285	571.6761241	472.808168	411.1063549	3399.742473	3313.027425	4090.430003	1394.473225	2045.188562	2000.658884	760.7571282	5008.71612	1130.099389	475.0488674	548.9980637	700.8682466	2276.011471	3676.91004	2654.418216	3287.118906	1648.564326	2409.412498
390.mp3	911.0729677	1671.047608	2152.841765	1972.019777	2046.755649	3451.344357	1895.285451	1670.809098	2448.62278	1495.442371	2517.075491	1996.565686	1872.499704	1819.893849	2809.706718	1889.085497	1645.28798	2885.416452	2109.797126	1928.19184	2560.778244	1959.264107	2917.925369	1821.475463	2025.706961	2185.46543	2306.06181	1949.650964	2546.144798	2423.56774	2090.786318	1872.34414	3101.621028	3028.399017	3226.080582	3168.417021	2343.404361	3216.267425	2743.255846	3396.578173	2668.385156	2497.510583	2534.482928	2617.609463	2706.360059	2339.304789	3342.629945	3034.095594	2515.962593
391.mp3	5887.128001	2218.08816	2487.622654	2201.25686	5361.993769	2293.735206	2796.285824	5222.941207	1993.098159	2196.995496	3917.621904	2910.865775	2943.949424	3516.0796	2212.066069	2576.820522	2705.483204	2615.858333	3526.795335	3977.853228	1303.22187	2095.928821	3479.310248	2383.520266	6824.285451	2478.502584	1129.936988	1227.546171	2605.201848	1849.406424	5359.678674	4248.910494	5323.399304	2541.928108	1786.293628	2715.724034	4705.784101	7141.223109	1472.911029	4549.535695	4208.777034	5329.642581	3437.040417	3074.74654	2518.727192	1542.752401	2561.729513	4587.621043	1175.069932
392.mp3	503.6750829	437.682482	571.3434148	585.2945402	1284.663337	891.3193337	991.1724462	1498.763149	1520.707582	889.0363817	4420.686947	1613.946489	675.1378734	1819.58962	699.6035231	2684.70762	2109.248028	3052.759676	1736.232559	859.3104363	1808.121642	1906.349052	4763.286878	1071.274965	3013.49297	1808.01124	935.7547712	4110.342715	1855.81505	2441.037518	1310.887631	758.3959081	1900.40612	1136.954947	1060.022622	1525.95512	1029.107749	1773.960744	787.7568026	2401.506798	955.4929756	4122.190774	2072.532038	811.6671242	3096.570479	1944.08877	2565.787302	958.1241655	613.9933196
393.mp3	1230.008794	1087.518586	745.4785339	1665.164913	1897.259479	631.9565666	657.2129193	181.3272984	3039.463712	1210.680818	1313.807588	5074.008776	3801.598541	2158.89781	1136.851136	934.9771761	1027.650152	2399.370922	9040.625026	1455.867947	984.4208431	457.7605775	1457.713416	1456.848187	483.7680345	298.3616248	3777.555228	2534.825567	984.254046	5705.52243	3064.775369	3132.053448	2735.995145	3728.292632	2339.715652	2706.246447	3187.2139	1921.847497	3981.867952	5175.629762	9122.307695	2257.579424	1786.771635	2019.404197	8473.401898	3867.463644	2748.476561	3111.958666	1054.316452
395.mp3	4663.899194	2642.278813	3442.234888	2242.213425	5294.856244	4218.277656	3616.15644	4362.289314	4819.707726	3791.26211	3925.838082	4987.044653	2759.857077	2526.948462	1903.64798	6066.796638	5392.121175	4978.991929	2034.741809	1657.204012	1431.622018	1222.717205	4596.549704	5745.519926	6286.114002	6326.642591	6687.579769	5805.677632	5029.400545	2362.49039	1676.214445	1392.464153	1236.325021	1252.740463	1238.3565	1043.828792	837.0354264	836.7199909	1323.020667	1158.534492	712.7705313	775.8454081	4625.744535	4892.438274	4985.603102	4616.236782	821.2591833	5701.136149	5347.267573
397.mp3	3857.310266	2840.409369	2781.919324	950.7550525	2697.828614	2332.753185	3476.617895	3134.39825	2407.080201	3195.884232	1866.510775	2455.434568	1484.955284	3555.952849	3437.609863	2997.689508	3795.211561	2235.657225	2650.99283	1944.568419	2711.190442	2460.512932	2169.68383	1989.520758	1577.272928	760.9306909	1896.682272	2332.410952	4289.728356	2802.114165	2959.997992	2950.41491	1390.260641	4226.628199	3387.03993	1090.425907	5045.918042	2240.542372	2700.301343	5930.652864	3244.834049	719.494292	918.1042827	4223.532638	870.0391493	1028.218707	2385.498254	881.889582	1607.63315
399.mp3	1881.279363	2183.816667	1866.479229	2513.288833	2640.930593	1902.264892	1912.475797	1669.295161	1745.191143	1856.747342	1830.506495	2805.920539	2339.039276	2580.28914	1842.662948	1531.528021	1495.057901	1896.140203	3169.018043	2721.385084	2080.706113	1949.863865	1655.485188	1584.941222	3283.50394	1973.901132	2955.45547	2467.444546	1548.599423	1567.833391	2435.289476	1922.10064	2930.170432	2608.279675	3440.792235	4153.760832	3078.312441	2231.886264	1748.074476	1509.407165	1245.970617	1368.619461	2662.04547	3596.465158	3085.129288	2082.4176	2306.322218	2301.414165	1335.845694
400.mp3	1330.423926	1394.1925	1557.891686	1451.145157	1624.279226	1541.964186	1275.054963	1382.568186	1434.661582	1316.86783	1364.053903	1288.771998	1408.633675	1491.149378	1652.028475	1479.929877	1371.060513	2274.42139	2657.318876	2942.690414	2048.440937	4561.296932	2943.424847	4771.350528	4804.099894	5215.354143	3337.540215	2390.990529	2263.341622	3442.596605	2819.755465	2843.06641	5021.44709	4222.199321	4415.723533	5025.505313	4021.375911	2673.995859	1321.824527	2099.635993	2951.535613	4781.379328	3379.332334	5382.206343	5051.598496	5534.350131	5380.463045	2180.998426	2882.062885
401.mp3	1033.91247	915.4593917	1754.858226	1710.679584	1671.654424	1441.483195	2358.373941	3370.698743	1769.903949	3620.336263	2048.298541	919.6745797	656.3652027	1524.804159	950.46881	4002.278924	1304.071075	613.442848	3004.706892	2178.341258	1596.466056	2458.096165	1195.022217	2563.885397	1413.579702	1488.244092	3100.759969	828.5608245	881.4011336	2577.166165	2203.874097	1917.921939	2168.947524	2160.149832	2367.163193	2304.408267	2192.002416	4410.299537	1020.806537	1577.999562	3163.051657	1221.189116	2014.113482	3576.911549	2612.234	2369.408144	2342.297088	2499.056699	3662.250973
402.mp3	1742.11607	1381.366661	1159.498581	3531.516075	1236.528566	719.4184398	3394.857236	2377.413267	3673.540284	3404.777389	3583.116133	3443.392785	2743.109811	2161.774514	2282.067786	2101.794864	1816.011667	4697.537936	4695.928037	1899.397268	1323.324046	3555.017111	2115.080512	1885.228185	1616.704003	1604.718409	1586.407734	1503.176653	1510.974974	1302.073279	1492.309747	1683.759324	4898.323751	6173.602661	5777.46468	4087.479538	3597.797904	2660.954215	2119.962478	1517.138266	1711.86682	1654.504999	1457.018224	1471.50449	1322.466553	2524.38338	1662.903963	1169.402983	1189.39332
403.mp3	1394.55826	1609.581126	1508.733441	1394.248419	681.1761442	1058.813651	1102.303312	1159.201492	1255.275251	1369.06422	1503.226857	1407.487055	1338.373703	1417.112233	1556.053188	1555.579814	1577.239369	1525.69059	1559.317537	829.5461613	1170.18925	1123.065725	1458.854729	1142.539832	1285.091006	1222.62016	1284.035842	1498.4752	1483.961926	1701.983532	1682.355683	1386.856609	1820.704543	1477.094554	1609.253043	1600.183013	1600.06369	1768.165957	1523.7396	1792.484073	1664.05551	1945.275747	1920.633221	1409.403949	2886.614501	3347.20683	2267.451693	1491.64111	1748.304681
404.mp3	5535.235869	3754.698358	4901.288595	2441.801941	4628.139792	677.2242109	4022.711905	3708.580566	5732.355093	1887.110114	2302.941175	5975.730144	6848.159633	8476.807189	9052.701119	6460.374428	5104.520335	992.6618065	3215.560771	848.3216359	4954.186997	4238.091695	2629.70141	4678.154806	1175.757815	4952.878199	1125.395003	2760.564955	1907.973257	1832.84606	2256.68761	5779.264558	7960.386457	8669.134198	9256.508316	4993.382392	3038.371852	4445.426022	693.6265331	5263.581213	4806.403734	2283.464986	4473.366633	1039.485379	4079.073858	1062.718751	2154.048415	2368.854944	1828.587557
405.mp3	2529.221851	3665.662501	4012.119426	2361.094751	2500.666421	2148.220506	3737.819745	4305.878157	2699.851576	2145.945886	1970.950508	2392.770724	2547.8853	5609.072961	3377.887035	2991.783647	2235.960299	2339.677121	2773.909553	4919.969442	4971.395863	3031.998377	2340.575737	2276.631176	2868.849741	3594.10341	4397.763445	3292.824987	3497.652025	2726.436637	2194.604399	5519.009911	4041.00483	1985.607706	2006.975679	1590.72412	2140.101901	5027.65404	2587.526165	3173.142813	1826.168249	2678.061142	4484.388171	4769.115126	2557.14433	1582.426357	1685.44929	1735.641127	2535.965288
406.mp3	2773.436686	2087.070499	1336.342949	3242.957402	2696.763306	2987.839833	1512.348963	3122.177864	2010.494929	2508.433058	2755.752898	3504.163815	2823.699194	2139.29906	3295.870465	903.557926	1516.476638	2905.474731	1741.217784	1357.949573	2766.032708	2398.428401	2065.068947	3088.335535	2880.586969	2760.577608	2456.160885	1790.24538	3662.844471	3091.139568	2021.898921	2426.11888	1831.704097	2574.111725	2053.113037	2349.111962	2152.440862	2290.465114	3560.775185	2737.71236	1448.103938	1936.690666	3081.241766	4280.396292	1764.591983	3717.488306	3394.235356	1797.544012	2656.218544
407.mp3	1017.697115	2651.494601	725.161198	1462.954143	697.2118794	902.1837984	4770.119866	740.4748814	743.5230636	1868.35372	869.7781286	4279.847036	3395.599841	864.5030199	1987.209709	1529.798332	1025.976864	2942.851223	844.8236945	1460.538723	996.66645	708.5949091	4785.155185	876.6007018	868.6943668	1716.919807	2140.823734	4342.05272	3728.969251	1120.398758	1605.185052	1922.151863	1060.257044	2740.688375	739.1958013	1423.913934	678.6057201	806.6319557	4683.975053	693.5949769	1597.735711	2350.971622	2497.322723	4579.74229	729.0157677	180.655304	1538.129675	557.9760448	445.3062489
408.mp3	2218.309527	2121.697984	2269.19961	2164.813978	1909.677013	2579.232962	2353.432662	2152.743273	2186.511943	2919.077981	2984.843658	4512.130416	2689.669631	2962.667952	2906.067457	2972.785814	2974.136439	2439.20778	2383.035553	2566.025346	2642.763124	2931.137741	2861.716469	2257.339039	2918.207724	4309.867177	4043.941653	4332.904996	3820.158646	4175.404465	3187.006828	3475.952014	2986.176676	3218.693822	2685.57618	2599.214996	2552.807079	3640.247672	2994.555196	2817.648835	2786.146732	3950.796861	2910.053415	4226.171294	3190.264043	3486.847768	2900.006312	2396.805649	2964.443179
410.mp3	1184.169136	1203.870159	1663.100296	2111.407494	2847.516668	1556.56562	1703.809955	875.2558759	1327.237207	2301.969748	824.2757183	2259.356355	819.1503904	882.8290611	1048.407355	1109.057781	954.2559069	632.588946	941.8307378	804.0237357	688.3439493	1151.214614	1058.966564	786.8475219	1040.573382	1208.361174	1324.887794	1903.757991	892.6374266	986.1100202	945.8844553	969.2710381	1885.315042	2274.562838	997.9077098	1814.939975	1250.128858	1403.01765	1860.301894	866.6394973	1774.573709	2449.882215	2298.728257	2175.55659	1917.920865	2340.349052	1486.666152	1461.348631	1806.539055
415.mp3	1890.302256	2111.402155	4832.497951	1432.668271	1525.43678	3829.960338	1379.984901	1986.725744	5782.875445	2093.054193	4631.865522	3903.049968	1717.473026	978.5201744	4411.449939	1900.343418	3496.07304	4000.787775	2437.814905	2071.082441	4335.29125	1908.124205	3258.825065	4843.521736	1779.870454	1613.309916	5301.527272	1593.598049	1582.486721	1665.31225	1251.986703	788.8817635	5838.150096	1591.733577	6150.760615	4020.215196	1116.921645	623.6801381	6118.378333	2125.43514	4467.180382	4173.767893	2528.465635	1952.550848	5287.236736	2448.115488	4356.987971	4486.194943	1573.447877
416.mp3	2985.231011	2372.898285	1977.434958	1371.285724	3092.099687	3949.108167	1969.333256	1492.965401	2117.047812	2975.39395	1240.020534	1887.266223	2308.868948	1960.785595	659.0292027	3063.701208	2104.277466	1376.79383	1321.029068	2949.026026	3011.560489	3794.89677	2539.165312	2565.037533	4298.803957	1020.760757	919.7013919	2013.161271	2436.998413	1715.997202	2336.971997	1819.737413	1287.697479	1659.295832	2952.869126	2904.073542	4530.228739	3262.857209	2491.922314	4805.35838	4093.048467	1296.025491	1977.061038	2616.209051	2872.163045	3188.149772	2686.842811	2358.243204	2405.286822
419.mp3	1157.559568	1513.492195	1210.860977	3331.252462	1010.840967	1242.331213	1274.332582	1194.284748	934.6540432	1040.459818	1057.071643	1091.997423	1028.400566	1104.313602	1137.429041	1183.935492	1109.588248	994.3467139	822.3937655	896.5505718	845.8483967	864.6246258	745.9413327	789.5454745	801.7940901	796.1355845	776.169954	752.4292525	742.4232819	1009.78031	1352.818873	1396.851546	1281.986545	1415.487613	1337.42762	3565.856534	1044.521061	1277.669049	1230.28755	775.7443602	673.0344004	731.1528947	713.1793897	710.1377558	728.6053039	1078.741934	1087.363093	1240.335616	1084.960016
420.mp3	830.8873476	2236.015924	5705.46923	2084.62995	5338.237151	1840.29678	1270.497796	4170.903369	1327.667955	2756.620534	3028.901275	2228.197025	1236.162063	1109.106045	1036.675458	1086.263793	921.3495132	1321.975163	3679.061084	884.3183642	4875.678729	1266.605866	1428.302126	3683.719545	1566.300304	1022.484044	2727.682459	3758.824433	1282.42188	1799.581128	1006.750341	1142.393848	887.4898025	2041.168148	1796.003846	1735.299158	5623.985152	1270.087872	1294.230059	1177.753136	778.6609155	857.0195192	2550.766839	2524.818114	1310.716327	1098.845239	984.3394638	1228.975283	889.5494076
422.mp3	1586.72109	1727.16739	1776.991984	2404.045679	3260.090995	901.5127693	711.8796591	665.9836577	808.1216693	820.5441906	1010.766944	1431.060071	1317.497823	1433.896087	1449.914161	867.5527397	949.424031	958.6744685	804.6444655	914.7721082	778.5098023	803.1885464	911.9410194	1011.89867	1250.773395	1319.06387	1510.99832	1904.76268	2165.626934	2208.560527	3090.665202	749.3591512	734.8417232	715.0698568	801.784319	966.6942626	1255.062853	1315.894529	828.1765373	881.0841155	913.6710112	751.5060142	744.5326881	724.7588467	734.21766	940.8740419	834.4826387	815.2740389	864.8018301
423.mp3	1337.033173	635.1903924	920.2862333	1520.559702	3601.448743	3097.129463	1852.729548	469.2020685	567.5707287	2001.167816	776.4062433	556.6257355	2032.885054	908.3966562	2293.613082	2590.410158	1397.470947	488.9753405	654.1824742	803.5812719	913.477438	1358.554158	2156.387261	1704.374361	2021.195427	2260.973971	1491.76476	428.2619582	463.2897295	683.805288	527.485323	511.5731055	1156.033967	1472.531126	2171.591425	2365.552912	1020.610545	3333.811222	454.8731601	1163.256344	1141.665699	799.9459022	2225.214065	1622.576193	2276.476978	3194.606075	1126.457057	509.9720152	929.7947552
425.mp3	4541.063837	3749.246224	3945.276396	4079.334784	3953.812511	3952.492326	3814.740214	4056.531873	4359.413616	4030.16355	4528.187989	4731.509125	4608.508592	5101.344289	4871.914114	5190.831392	5517.158968	3392.797563	3194.705999	3061.927413	2962.373108	2676.024699	2918.005004	2606.575257	2627.702362	2970.569987	3000.822595	2921.315062	3175.76559	2751.486361	2710.298118	2715.316961	2738.368838	2968.167087	2989.788179	2881.068672	3061.327283	2904.164291	2981.359222	2924.020209	2937.164572	3031.890014	2916.993463	2906.197639	3208.050296	3002.848559	3124.915266	2975.235793	3090.035043
426.mp3	2025.697126	2361.736777	2810.070411	2370.978202	2040.666735	2329.454646	3144.106492	2541.054091	2198.034293	2450.398312	2872.032965	1636.31508	1510.24605	1689.105736	2100.21692	1482.220091	1359.1174	1758.747896	1845.851944	1475.959672	1474.352334	1501.986211	2075.627309	1254.353706	913.142561	1754.440121	1947.862461	855.2709726	931.3217681	958.4833134	1568.791267	902.9141873	961.0321567	908.0854422	2113.641529	1497.616038	1484.825124	1628.214055	2003.30658	1300.856272	924.8189128	1828.930308	1929.66149	2422.158529	2115.065163	2311.711821	3086.174909	2299.218332	1889.244788
427.mp3	4162.145453	3664.850935	5037.725438	3543.746619	5198.232111	5389.759353	4606.483147	3646.311454	4604.525162	3877.754161	3062.475545	4207.488265	4088.975957	2955.676482	4643.766748	3772.758589	3158.105188	5049.947554	3535.534572	4197.212995	4672.181183	3843.585094	3046.225653	4764.055855	3809.596083	3733.962721	4919.21474	3434.490774	3155.295741	4551.879319	3017.489995	3422.207838	4455.368093	3619.864165	3089.060116	4623.03174	3246.88403	3318.14814	3906.428836	3071.898213	3392.623772	4134.620126	3242.584325	4221.349854	5251.124509	4175.987225	3304.467374	4666.183966	4028.433461
428.mp3	1792.49135	1711.584114	1411.806654	999.9448639	877.408761	1294.442343	1313.41007	2387.544166	1619.38605	3604.090391	2018.207458	2013.774707	1769.462749	7661.664398	2566.761414	2758.638242	5363.312549	948.0872771	7873.663107	3482.970928	6368.668045	1501.266859	7049.130068	1616.27065	1655.418806	791.2244991	2567.46843	5759.393604	2032.327164	1213.602569	2701.599246	4850.454399	2310.126381	2443.093296	1322.521267	1997.813721	2698.43469	2668.242138	2965.424584	2484.175265	662.7845439	1108.794829	1728.46125	4300.290114	2589.274422	2387.24949	3029.790756	2947.832031	1728.24478
429.mp3	285.2025659	281.0223043	251.5265772	279.4835394	351.7914138	353.2160588	428.0033421	532.829516	388.5873951	275.6354041	277.3232425	259.3548435	248.7786013	225.4736704	244.1472692	264.9961461	311.808203	539.2057037	362.8933091	307.0606666	278.0648302	298.4638837	288.6115321	297.2922179	262.665949	291.0914712	490.0118046	519.2017454	377.2896339	306.1580816	319.0790545	283.2691046	259.3658249	269.8588456	298.8652919	277.1216877	385.7327619	593.8823236	320.792261	252.7023318	274.5064348	263.0126468	204.2772486	240.8812605	226.1716055	223.4525628	304.5971323	421.8882137	352.0960012
430.mp3	1018.194284	625.8591672	1461.086673	1052.509411	1367.00862	946.6335102	1436.63498	828.141756	893.8093826	1120.78255	1360.558153	1063.948229	1067.841731	1187.353614	826.7368818	841.0407318	838.5693373	1322.298384	778.357788	763.1260163	1099.88079	2582.510066	857.8076323	1343.918913	859.5471465	1663.89141	838.8291353	994.283432	1058.972511	646.3501161	1157.912431	1006.128523	1736.783423	1015.772011	803.1156896	707.6252356	1982.26973	1014.940783	581.4435559	1850.124244	638.1001937	944.5504015	381.5584382	548.0111527	397.6380956	509.7399489	325.6469666	641.3358916	607.7859384
431.mp3	3013.569135	1429.375718	1513.589402	1943.269779	1739.578556	2684.280969	1291.69957	5660.544173	1907.625957	1793.687087	2950.116007	1425.006912	3775.07158	1861.57486	1032.042605	1560.406884	892.3601037	2864.267856	3012.238356	1589.917148	2782.046767	1465.134934	1274.661523	1957.29634	1552.760356	2406.042312	1352.845998	3044.322905	2089.317297	1581.921322	3059.076435	1297.875273	5659.790582	1598.063886	1497.20416	1604.534091	1403.602463	3013.962375	2381.410037	2150.795322	3490.832134	4453.667425	2924.086771	2163.190453	1576.551589	2937.443226	1322.720083	5601.446035	2178.96247
432.mp3	1981.027164	1399.961354	642.0084602	852.1218306	2903.718665	3379.6636	526.8735431	2106.368801	2812.114505	2208.700904	955.4073321	2242.594647	1046.86185	3435.385866	7610.804622	699.5112299	1884.53216	1460.983536	2591.646037	6399.272018	1236.365925	2139.577013	4630.787563	696.8222347	852.6178616	2992.061109	1836.587028	357.0279357	4984.256047	1386.470222	2795.789074	1447.966236	691.6404627	1896.796769	3045.578848	1502.70452	277.2387389	3591.216261	3182.676357	2994.361251	1829.362215	476.0031405	2095.775867	2930.793582	777.9034215	457.2050838	890.6433517	3091.745125	1686.901963
435.mp3	3926.981695	2730.111223	6738.571044	1279.077166	4360.111865	731.30956	1974.204665	1223.652206	3037.096573	1264.720499	1088.449008	4906.257078	1146.832004	5278.85947	1809.230308	4966.42923	881.1036797	3625.062251	1081.251999	1023.463055	810.1631741	3675.385733	1724.772156	1987.634451	867.2337528	1131.117118	3811.027125	1842.291666	4771.761918	2952.764218	2065.871861	3421.871886	3065.241142	977.459746	4117.456715	705.8496783	655.3322832	655.9143515	756.4207838	783.2534102	599.2943754	4586.899716	2516.834503	7105.382181	7672.310789	7405.847171	7181.801046	8261.465905	7081.356881
436.mp3	4003.654638	2678.034587	1773.500792	3815.848803	1437.359627	1741.657902	1198.995539	1624.043734	1142.949355	2096.187278	3460.924332	3073.493795	4578.956534	2468.008482	2521.021799	2690.038377	1862.606768	2460.038207	1713.867529	4420.09821	1873.153723	4616.688428	2030.210146	1784.277034	2340.292724	3277.296134	3536.734885	3988.058554	3037.553111	3549.838792	3825.489832	3501.634685	2118.502251	3682.999603	2401.138474	2933.700229	2088.133755	3605.732498	3232.042099	2935.170399	4097.367557	3725.216446	2751.147941	3826.124433	3863.441518	3855.567945	4555.951938	2610.927737	2043.957389
437.mp3	1825.252417	1921.802842	1918.672695	1965.472644	1945.619921	2210.791148	2119.654988	1975.163823	1980.312889	1858.344252	1739.717154	1785.917444	2039.114702	1873.923905	1955.628222	1862.46739	1767.632612	1736.118964	1927.115643	1673.272385	1901.142306	1690.267193	1792.745793	1733.761751	1875.039423	1692.292481	1747.162144	1513.82326	1592.951649	1784.944939	1708.389594	1789.781772	1761.212177	1711.930317	1714.524162	1649.4729	1614.625039	1648.475739	1627.346466	1616.451967	1727.07399	1684.767803	1647.000464	1781.035781	1846.240548	1833.703975	1775.348676	1496.488239	1596.576779
440.mp3	2112.473429	1115.764745	1235.571002	1702.389881	1821.433916	2144.044226	2536.090836	1050.863526	4844.864816	1504.102075	4111.295268	2241.855484	5421.414554	1369.369041	2248.650664	1486.636095	1534.418023	1579.866888	1007.608869	3633.825504	1394.584042	2001.283852	1544.421581	2046.139555	914.5648348	3306.813884	1515.500576	4948.34402	1357.593866	2283.455524	2536.809142	1492.642467	1461.080769	1812.055044	1785.497432	1326.961475	2447.450373	1404.70286	4815.967711	1221.131277	3372.123698	2682.714112	3570.96805	1296.98137	4420.633898	3006.964344	1139.385971	1912.345386	1674.851053
441.mp3	3153.913441	2117.151871	1737.962635	2701.638338	2780.510711	2629.102201	2387.456472	2933.897764	2841.11114	1809.486486	3302.84449	1920.884118	3387.407611	2238.743937	3590.969391	2605.054898	4453.690228	3373.264684	2913.815769	1191.851125	2521.436028	2306.022145	1992.889282	2166.562861	2798.038582	3370.518417	2696.733836	3713.979205	2581.794491	2992.167345	1932.526286	1973.194835	1846.095074	3129.985882	3199.820452	4197.411454	3936.763777	3742.96158	2884.663689	1724.821306	1925.352443	2655.882582	2123.05656	2994.496945	2527.459909	2734.060211	4684.085898	2012.194091	2500.878678
442.mp3	1373.41106	1161.868963	1132.139611	1407.02447	1236.276913	1134.991355	1040.210321	1335.284803	1134.760544	1139.586122	1380.171367	1460.764106	1196.802508	1209.016776	1359.416386	1297.180086	1064.033104	1265.494221	1526.890479	1493.797635	1584.056955	1380.169198	1539.712789	1320.778093	1440.26381	1427.588361	1611.702091	1804.215748	1910.471571	1816.789624	922.3895585	731.5596441	963.9430764	910.8321776	1065.051216	764.1675559	1350.622042	1082.674869	1332.69582	890.6060737	1259.641801	915.6957489	1356.845604	985.3408106	1526.342421	832.9942507	1416.466461	777.5628761	1492.362996
444.mp3	499.8664165	754.3133268	502.8498588	465.1387445	725.9720248	686.6920473	670.1754167	815.1762276	1404.916238	731.4306424	802.0838131	763.8299312	582.5159345	511.8288587	765.7688394	844.6961811	984.3364763	741.8863544	779.3572718	681.5520349	926.5489313	1326.855995	1481.899171	677.9541975	621.387132	721.8045141	910.5247014	882.4779039	642.256074	672.1859137	567.9442859	734.0325398	610.195259	682.7055973	725.4781656	540.9118985	560.3885053	509.5698848	1203.684799	451.6032786	409.8311024	584.9093564	537.2885926	592.9487273	1166.870965	569.6610013	1639.52068	756.2347783	982.4802632
445.mp3	419.8101373	425.2174787	383.3034736	372.4239134	389.2889851	369.0975707	373.7946018	344.5372401	339.6641741	335.42287	333.9757206	558.4476391	491.6924874	625.2300968	487.5488891	418.1386059	377.8585739	526.5308655	553.5328212	583.0119982	435.4049188	376.0971774	710.5004623	715.0891644	1053.456235	744.1224115	495.4772884	657.358631	456.3518051	393.812535	641.9130272	681.0838388	555.0459749	455.3401559	426.649343	572.6076082	450.1867358	641.292276	425.1384602	382.9905087	344.3799621	416.9915926	570.4432521	448.0120888	463.8387652	738.1578728	623.2042585	576.5631405	597.0160092
448.mp3	3684.243833	3294.452005	2380.240855	2360.153169	1361.262539	2674.352351	1474.424003	3518.235319	3489.987805	2420.00285	2299.296759	2789.231629	3472.613454	4421.987207	1151.610849	2675.134342	1567.166079	2727.417677	3100.472113	2078.395207	3473.578391	3707.525022	2708.762322	4163.966385	3155.534347	3164.251443	3136.916381	3878.959666	653.5189587	2432.557858	1969.771317	3138.702697	1395.717502	732.3207902	2379.094025	1599.736685	418.5882168	1342.032054	940.4050199	2834.457516	230.4966592	2320.08876	915.0883699	2115.592098	1130.923332	761.8852169	2900.529495	3744.896126	906.4290454
449.mp3	1093.259047	953.9035978	1046.85223	1235.993113	1315.148767	1518.009029	1219.694412	1321.264848	1422.575817	1682.679658	1416.625672	1730.245735	1557.090472	2374.760403	1736.980568	1839.46268	2233.712901	2209.953164	2282.39161	2552.733983	2334.55633	2792.041942	2207.464544	2582.12346	2372.217121	3151.448993	2933.929833	3905.752399	2640.591936	3110.952488	2782.837632	3129.455617	2811.096612	2998.025164	3379.16022	4257.679888	2974.334755	3021.49062	2503.161464	2839.875639	1984.334082	2802.430048	3394.20852	3275.655632	2072.454247	2599.509304	2308.578388	2596.055259	3346.574036
450.mp3	349.8006087	441.53735	328.9616785	821.4920256	685.2526853	661.6550931	634.1739782	1557.524366	3801.78508	2157.574168	1445.848787	1012.875424	221.8804428	172.4897731	160.6661774	126.52194	143.2546245	117.3687651	148.3892239	143.8240636	236.1711638	140.0265091	91.68869293	131.3229343	142.2478514	107.0041665	91.82305863	146.906839	120.0783575	113.912794	104.8124976	112.1349211	125.9741181	116.8549407	125.8794427	102.4106754	127.974236	145.9912091	148.8483881	151.9355383	171.5767012	259.2488148	245.9813987	482.7649811	905.5969037	911.1205497	281.1941436	269.9319156	207.2999626
451.mp3	244.9106818	394.0436416	388.1958397	179.8386439	1149.028016	1498.837968	174.9224211	1257.012543	1314.143253	662.987998	1302.256468	1509.876254	679.2284116	1256.328656	1311.355118	568.1110417	1448.075823	1497.179235	171.6554889	1317.781252	1399.675525	689.1770827	1354.168714	1296.135094	686.1209927	1197.390541	1338.169033	643.3270008	1146.770271	1370.426277	290.1740387	891.9445033	712.7437744	279.0445382	776.7719122	800.5555357	201.8126619	1109.626508	915.8992546	736.7392407	1622.098024	1321.69348	1777.782963	1699.484309	2135.237882	1222.288626	1767.588444	1705.681116	1652.81825
452.mp3	809.0306011	742.3262773	1486.291739	753.1384351	1367.70942	3129.111821	669.9654605	868.6314005	1346.043309	586.6889529	577.1155286	3219.983046	636.4245867	676.433592	1358.474453	496.8505385	1525.284873	2564.363839	489.6975788	760.8727972	1640.603709	1204.573127	654.0857217	3489.121473	448.7534592	646.8886363	1607.621185	473.0696996	1360.005833	2042.377613	404.0574227	671.7659399	1645.610301	542.6016744	816.1476553	3652.807721	630.6038285	681.2100259	1677.193847	514.6177752	1519.001067	2399.604086	479.8385807	687.1385526	1599.196963	1230.781388	691.4335097	3623.932764	360.0544
453.mp3	4790.422184	4963.042184	3518.709888	1895.624498	794.9291632	2569.299366	3982.747253	1031.677918	4026.348243	5421.088704	6926.787989	3392.629028	3279.870039	3104.767817	4234.377752	6492.074432	3717.132671	4007.56216	1559.547032	1110.76517	4133.286672	5700.705022	1805.31347	4631.602435	1871.682933	497.9381442	5105.16716	3690.578906	2536.00313	4196.699244	4666.798311	3723.501556	1171.593185	4338.106391	2199.270208	2997.575738	1298.517977	3111.424813	2528.288934	4360.831587	4794.172854	3747.111691	688.6313474	1020.496057	1127.447133	4199.306582	4395.691187	3024.448714	5324.057832
454.mp3	2663.647866	2539.893679	3744.193473	1664.555163	1953.192288	2533.136095	1716.423532	2109.80705	3238.764127	1466.989546	2020.975535	3012.62633	2260.551683	2314.980734	3786.771471	1447.183028	1853.831007	2521.166212	2010.7704	2921.349383	3264.936937	1550.040589	1777.076199	2644.968507	2783.077621	2011.513825	3536.728546	1353.240422	1849.399489	2373.071241	1947.108825	2084.107789	3082.177412	1518.228384	1939.257714	2951.883094	2128.324465	2205.957074	3595.310187	2084.824608	1976.937109	2147.704812	2268.416786	2542.127396	3892.199695	1221.181323	1808.475108	2443.069977	2518.625736
455.mp3	3265.426763	2636.01934	2417.21959	3011.851664	2075.902176	2090.614558	3077.683849	2841.609396	1980.122389	2689.742898	3204.09304	2625.210839	2973.867094	2563.931526	2377.713845	3278.822567	3096.189621	3022.662133	2401.548968	3484.984275	2791.985533	2623.180344	3208.674432	2734.56796	2829.29466	3040.870924	2287.231796	1666.656493	5076.212238	2304.732784	2770.015168	3246.171374	3008.723691	2483.790985	2667.215402	2942.250033	1828.829507	3352.61296	3297.086392	2844.317297	2316.095103	3099.72139	3515.31998	2491.443944	2863.846697	2581.565499	2392.513983	2067.176395	3019.155916
456.mp3	4548.667931	5427.776203	6013.998522	5496.640646	5180.051163	4581.796484	5772.260567	4897.793707	4665.507776	5257.076063	5767.198969	5143.321535	5302.474073	3186.674627	5608.133807	2958.383065	4414.609333	3324.26964	4411.065201	3401.605108	4499.359128	3245.251243	5339.09077	4905.73295	4630.877101	5136.754595	5144.206196	4861.464155	5420.799907	4604.96531	5094.720578	4713.195243	4424.417303	4540.204506	4585.835718	4749.950861	3887.254456	4092.466142	4849.982432	4405.335046	4693.645303	4586.541935	4595.213423	4522.865048	4964.076307	3721.143091	5355.697527	3954.095644	4964.135675
458.mp3	3274.856716	2194.977082	3484.014062	2522.384194	1896.661254	1206.631478	4678.270096	4249.689361	2581.349881	4965.469491	5183.11598	5978.235254	2430.80542	2979.756518	2137.126394	2937.492032	2796.759555	2000.643231	3638.94703	3102.052177	2803.111552	3788.671646	5521.562965	3613.876665	2431.697135	3054.545953	3439.524494	4674.372994	2093.369188	3483.882646	4571.539612	3370.779754	3275.891981	2036.096119	3385.51244	2243.768938	1739.954694	1060.941284	5229.143077	3818.278023	2571.677861	5304.594165	5122.288996	5662.054932	2409.257262	2989.645741	2415.545561	2919.064948	2833.605041
459.mp3	801.9434797	562.6768764	475.4865587	416.5617383	602.2198516	642.5703602	784.9593408	1258.71685	852.387686	1948.82709	691.0065285	898.6947256	1249.270144	2318.006094	1534.112686	2370.197062	1747.494228	1907.456157	2368.382859	2093.439461	2368.43149	1761.610832	1264.577815	656.4215802	831.1617462	860.0915917	812.4970001	3088.495169	1705.122457	1233.290116	1479.972435	1295.926191	1748.564267	2626.204886	2771.064026	3090.287378	2806.856914	2606.093132	2057.688338	1540.293756	2571.792435	1847.833616	2409.649923	1283.60581	1230.054518	823.9962597	1817.585528	3090.249188	1939.942125
460.mp3	1447.829515	1414.600556	1449.909174	1606.678588	1517.48566	1375.215991	2146.81658	1496.259727	1493.536003	1794.881476	1529.806115	1436.5249	1395.78793	1115.401335	1106.080626	1213.247487	1509.206491	2285.285437	1773.010374	1461.391425	2337.399466	1379.960839	1383.289176	1205.520382	1121.01924	1132.893911	1754.531888	1572.365003	2559.668831	1386.267098	954.5722023	923.852747	831.8422479	858.66794	763.4443628	718.7865947	767.803332	672.3075821	660.1572607	606.3557766	708.451188	648.0505818	683.0088623	617.0316283	711.2628062	646.6596804	660.1214484	670.2829544	724.2520291
461.mp3	1316.774523	1241.457408	1519.670821	2112.81292	1519.493271	1405.009292	1240.842503	1390.45128	1478.877515	1659.007587	1549.635123	1355.471169	1484.609497	1402.594062	1547.209778	2019.727152	1544.259771	1296.707395	2444.889399	2160.511542	2244.338025	2027.584143	2840.105221	1274.201869	2351.60522	2660.382675	3126.82449	2162.962376	1812.166947	2929.196886	2668.787031	1099.824261	2537.252789	2385.490465	2410.358584	2833.781518	2399.574463	2034.935333	1061.212743	2846.979279	2501.996472	2005.248284	2016.090038	2189.194783	1254.896472	1152.496502	2845.721755	1306.319376	1595.25381
462.mp3	1613.980233	1209.836394	541.3589446	1302.888142	1463.106391	1452.568278	919.2473522	2325.211624	1088.59595	1127.330138	1021.223319	1627.878144	1261.712933	1372.72604	2294.949875	1224.127423	959.5882037	662.3897534	1168.598628	813.8879552	916.0363235	1876.649602	1049.051856	689.0345295	1059.707997	866.9253023	649.9780683	962.5890147	1270.177382	809.7583776	1113.792733	2262.64969	1115.158593	619.479003	1218.583593	1088.30394	1012.820048	1206.909613	695.9127716	1088.294883	699.5007984	1192.835797	1380.938369	1242.205327	1567.04528	2208.618516	2676.433441	2476.423025	1958.812171
463.mp3	4487.327905	3859.87259	2166.471452	2403.199548	3849.729453	1916.39359	6208.316333	1979.874638	1679.616894	2417.638304	2217.881981	3053.296728	1817.450066	4813.74503	3713.365351	3590.082445	2103.465338	2184.936319	2507.087005	1812.240794	5501.712052	1950.475683	6469.157921	1922.048409	1988.920152	2201.730659	2101.770609	4257.352683	5867.500231	8632.224028	2116.936034	1975.976028	3099.437715	1746.52535	3891.333548	5241.801658	7046.657916	2918.553488	1874.000944	1796.795291	1625.336896	4937.689723	2963.702979	7390.920269	2112.865412	5460.425802	2426.723269	1969.39537	2789.591628
464.mp3	822.6598464	3492.444712	1121.074802	606.9047857	879.7566593	3249.921228	676.0602564	1020.753682	3650.9456	599.7807731	403.4783804	3554.655383	1504.321624	343.5192679	838.8528799	1676.10228	532.6921764	463.5365879	2585.046272	773.7226489	340.506884	4441.729798	771.7681045	397.4920439	419.9212943	1387.516315	580.2965269	377.0728535	3369.095377	735.1161469	602.0322911	5004.164032	835.7706091	604.0860532	373.2853826	1629.957588	7909.032163	8692.450308	6303.72189	8465.300292	8827.127155	9263.12626	7078.970596	8387.602105	8050.287093	6627.304429	8613.257121	8562.296516	6917.057611
466.mp3	2747.018376	2755.347796	4805.610779	3709.902709	5216.24206	2567.811166	3904.849615	1873.247352	3110.058589	2761.490829	3115.414499	5129.90791	1552.46671	4220.517944	2047.051251	3556.248765	2834.495506	4173.700035	2475.445046	1106.64549	3153.698736	2145.217139	3415.126967	5782.810254	2690.870604	3125.39643	4851.857831	905.6452522	1633.982093	4231.619793	2675.260789	2837.55393	2910.69348	3914.477938	2898.18255	4555.536291	3938.072296	1597.30892	2734.492533	3954.758338	1862.650339	3545.099372	3812.885959	4162.924886	2170.215684	5291.596232	3509.953792	3955.612337	5252.397856
467.mp3	2288.783803	5148.577906	4479.56443	6521.303052	4154.313533	4098.244468	3025.650432	4360.640872	4167.007477	6996.472097	5839.481649	5056.764825	6374.565153	4233.267267	1246.569529	2347.774295	6549.877181	3408.707832	1294.011964	2107.805675	6382.097342	4153.588219	3679.113224	3126.780785	5696.764092	6402.406291	5261.014329	5081.227102	5140.883012	4544.764732	3872.106795	6135.855419	2845.424054	1562.312829	2713.930641	801.987023	1204.817708	6621.11309	3509.265768	5263.630695	3466.471085	4981.343815	4139.956543	4203.680001	3490.608052	4590.596867	6884.06836	4612.001079	1110.029338
468.mp3	525.644267	884.271957	930.0230779	1053.799386	1023.510351	624.4713764	443.2159046	344.0821823	332.7654937	231.4720267	348.8817664	309.5355923	306.9404298	384.19138	536.5310836	641.2945643	929.4074021	792.7477762	858.6368879	922.8871434	823.8070727	831.8354684	748.9658857	644.8838543	654.4677795	706.3774933	480.4806312	444.266248	223.1680038	214.2420465	127.0269685	414.4886478	399.7989921	1075.219955	394.1274466	365.0931155	349.9034959	947.9687107	1532.983364	1157.511857	1097.542943	819.1056176	591.3966321	881.9366624	996.4088837	999.7343452	504.6564994	605.8269272	324.8726403
469.mp3	881.1387033	1385.708536	120.2003826	85.45383327	344.5713497	5140.62805	5431.787024	954.1462114	4165.482784	2098.038216	1169.237239	348.4683829	125.996466	242.6039707	155.0316458	1484.657175	5319.823179	6309.263164	1601.091645	2013.531044	992.7531517	135.0649853	3423.596356	5433.675094	7777.466703	1655.484847	1285.083464	8124.999512	8264.737928	1259.534838	1248.088418	131.8189304	452.8046758	6206.400692	610.6140397	4593.512731	5139.316984	925.0541007	6390.146499	7650.619213	5149.383634	2968.955342	155.9907729	590.8905602	4556.657639	5782.150961	3350.932198	3855.135502	1969.275934
472.mp3	3734.075819	4499.298383	2984.52297	4129.290637	2096.096701	5242.403503	5127.382993	5078.913506	4149.359197	3437.177941	2827.862168	2414.768069	4674.566136	3830.679157	6828.432095	2453.3633	3731.436644	4681.800514	3959.596523	3058.52353	4947.682517	2278.955568	2825.874827	5398.808453	6704.495217	4097.273321	1057.082852	5128.62485	3927.592738	4445.342516	4765.657559	4732.740497	3714.403373	3818.585141	3860.565822	6046.045845	3894.508792	3391.6444	4763.413435	2678.35492	4942.909697	5475.936867	3310.985299	3501.461826	3956.970559	5453.322926	4774.369485	6362.227646	5656.580786
473.mp3	726.1221629	4585.930471	3915.76002	1054.320001	3169.662382	7500.889684	8368.027351	4705.344069	4885.459855	4440.9308	3424.198433	1657.428977	3019.928665	1373.661426	5398.657153	1767.010889	3153.67155	1859.279382	3020.77352	6085.103561	6722.793762	2117.614359	7278.66782	2834.378085	3083.793687	1377.331267	679.6471327	4001.018162	3697.162957	4920.183311	2536.269087	982.3260485	5166.307454	4696.520709	5725.935173	1925.356368	4220.918653	5000.326754	4141.1597	6819.899069	3565.028861	3841.231839	462.4477252	1607.951622	3373.366387	360.6294423	4189.142922	4808.859053	2538.556266
475.mp3	486.8863276	1389.198211	4420.948211	2099.638466	1105.018014	3213.117778	1355.719533	1812.475817	3343.679158	2435.825184	1299.258633	3041.355735	2206.594457	1590.094205	1738.97732	3544.243361	3877.360729	1689.601142	1004.36337	3413.677444	1289.012038	2104.54145	3154.324876	2861.253308	1409.621676	3057.461077	3263.246715	2491.049699	2143.365607	4086.531422	4718.511959	2732.552189	4532.073983	3414.485815	1299.267306	944.3046264	3539.357713	3375.785378	2491.569583	4026.958439	3177.753979	1758.258091	979.4453731	4329.313455	4268.640924	2719.116597	4866.571063	3253.568655	1279.725219
477.mp3	2740.24123	2590.615615	2065.879713	1162.927843	565.6947265	1569.594255	1086.482293	2491.822872	1337.277181	1945.367464	2159.957717	2901.053811	3800.806814	3527.343622	2085.994382	2823.60796	2425.703588	2067.735063	1038.792428	550.0466964	1637.273515	1081.488198	2455.948734	1321.428279	1943.67785	2166.885131	2972.440987	3584.250374	3093.557358	2094.158262	2553.759568	2451.174402	2056.703621	1107.703888	535.1693637	1641.229214	1023.973902	2401.689569	1513.2179	1946.329818	2152.001549	3110.935926	3555.304491	2885.900793	2047.703894	1579.567329	2241.19701	2061.81038	1432.645142
478.mp3	901.589395	1388.661138	2078.753184	1465.834593	1258.018707	1303.201208	1292.56695	1175.744376	1189.67095	831.5216327	818.1938609	984.2878581	860.5748555	819.5087004	734.0591583	849.782509	715.0632596	983.7939136	705.877243	720.7223977	573.9719032	545.9129515	708.6709506	623.6280418	728.9563287	935.876365	1890.726032	1118.495384	936.7365088	793.4662935	854.7705007	690.0161972	989.5559669	762.4081197	954.2694902	1128.679014	1084.704101	1410.785348	1077.985521	959.7295871	1225.041824	1844.785104	1344.800459	1401.701761	1292.973409	1274.275458	873.8265599	799.0819349	824.7166204
479.mp3	972.7431685	801.7854109	3897.884402	1424.045175	990.1276761	1470.765036	2135.691069	2390.496848	1438.094776	614.1164355	2116.738103	887.128298	2995.072074	1804.700215	1389.659193	1020.455637	727.8079967	1356.533043	563.7938516	371.3300927	2012.073632	408.1119696	1845.243434	5623.795552	688.0772645	1772.841847	2253.924845	913.261971	1070.855257	1925.510459	1612.855172	2152.015709	451.5404508	859.6581335	875.5021076	3489.431148	3930.01859	483.5955865	3460.390098	693.0300543	6861.281482	1260.870531	505.5103278	3251.825713	1913.023152	6957.197497	2262.120272	1483.793823	3112.619279
480.mp3	340.9402963	377.437492	327.1007338	286.5666638	348.4465283	382.4293197	372.5448451	397.9301337	369.0060121	448.9213342	292.5894474	274.0146221	290.1254274	224.5890804	219.2843214	243.7478215	209.5999064	220.4116608	232.4934801	241.1666937	218.237255	281.2793836	221.9715913	235.4447239	206.4686193	185.3451095	183.6906638	176.6878841	185.9020885	193.6188714	233.71114	247.3890777	245.6012663	206.9782754	262.5506322	256.1279253	256.3129991	275.3511594	300.3803781	314.4178333	355.1285969	416.4639664	374.5349087	476.6288165	406.681729	459.0664263	532.2258079	612.4273367	546.2424385
481.mp3	692.089266	802.6552557	899.3186232	653.8127983	778.9484253	941.9413436	988.399644	688.1832957	905.7872541	1100.697222	833.5620991	999.2995096	812.3446152	777.908328	930.5922882	868.8551472	800.9075732	826.7368403	1000.781636	1211.578144	836.3836242	1348.881781	1707.067414	1548.946673	1131.203008	1353.362518	1613.005004	1870.771007	1364.274534	1251.70048	1512.178569	1540.311459	1460.581548	1225.707503	1483.417748	1447.052139	1427.671629	1267.770485	1242.067408	1510.904494	1502.47848	1121.844201	1255.825013	1403.640902	1647.641966	1169.241235	1105.853122	1393.325056	1231.382488
482.mp3	876.6698653	853.2291598	1104.501808	1250.661925	1611.23054	1840.245112	1769.574089	1630.949564	2200.881325	2093.448476	2328.242304	3011.898799	2374.948424	2570.331779	2310.132178	2719.659584	2575.605789	2927.852334	3174.626829	2853.048429	3201.030916	2768.512494	862.441423	969.642017	1028.887657	1059.958069	1005.917244	1592.974333	1263.679868	1724.67843	1829.077113	1479.354388	873.6350903	982.7503488	1099.526801	1374.368033	1548.57091	1309.670225	963.6497215	1684.978027	1429.374085	1490.641286	1265.317772	1280.315098	882.8718375	928.6187762	1030.903303	1140.101478	898.976985
484.mp3	3305.454892	655.6957599	5492.759453	3723.168905	5181.809312	3761.601928	4802.408416	4260.464578	3845.309644	2372.649532	3950.696694	4273.653561	3985.397299	3642.580574	699.2697289	3117.540514	676.6101307	3267.072458	579.2606	3877.851674	3010.704117	4604.623258	2848.02377	3938.64432	1903.355035	3836.431745	5049.207328	3997.847716	3588.334139	694.0919916	2596.829102	648.4847039	3403.578678	652.1310898	3777.678854	7886.239802	6108.733798	2705.371759	3793.700867	2138.375472	3308.40371	5109.613987	4083.154701	3886.847663	721.6137156	3167.773177	693.4412307	3581.003971	774.5044164
485.mp3	733.4972404	878.0291543	616.6017861	479.7190363	552.6465216	676.3273432	664.6361451	559.3401878	525.1341471	518.8713266	591.6367341	634.359055	569.1315816	574.7571255	596.2811743	592.2928745	553.6728381	520.0722488	487.7729892	424.6609827	412.4355447	455.5192549	460.462277	399.6007683	423.8218454	459.2007444	424.2113977	531.2329962	531.5579113	508.2089221	460.2737184	525.3857356	436.266411	514.5745099	538.1094485	501.1922116	437.1189879	464.2301897	490.1592316	558.2379566	585.9298623	491.6689656	506.976982	497.0052017	515.2530487	419.0175394	375.8533466	350.3052131	343.6570321
486.mp3	2154.704434	2364.112958	1411.632234	2105.031848	1497.963142	2129.424772	1638.348855	2020.746256	1352.592493	1571.100683	3746.614225	1619.267566	1690.652587	1145.222144	1587.850404	2188.858573	1813.668602	1441.686872	888.1242297	1534.469199	2055.381941	1346.823727	1661.249293	2845.574677	1126.842088	1784.070538	1840.796861	1721.019836	1721.744537	1017.258938	2030.396353	3971.583091	1851.094995	1301.464912	3796.681711	1109.281815	1808.11712	2444.282476	1257.778877	1412.983741	1643.481717	1976.339558	1855.872476	1386.991992	1345.484451	1510.903619	1525.02836	1673.884952	1968.120254
487.mp3	2500.182279	1515.909955	1864.506565	2598.182649	1902.931134	3341.504392	1673.90912	1794.880223	1998.351719	1214.530512	2061.436569	1513.046202	4154.256424	1127.896975	953.835454	1153.117851	1075.085785	2167.175732	2056.702871	4248.744797	776.2646634	1192.743466	1752.941169	1507.06093	1799.913358	2186.283394	3446.767982	838.679324	2002.288837	1136.11943	1393.759535	2078.924597	2539.846421	3084.445454	1735.503376	1752.469184	3119.387461	2096.533569	1523.146796	1915.069932	2992.52588	1068.738351	1003.866747	1004.372458	2004.055828	1529.434837	1755.734222	2040.279342	2214.253079
488.mp3	949.3877094	963.6714445	826.756621	1105.552084	859.7749671	983.4534514	1227.862147	944.2196765	1028.000451	1100.547273	925.0820591	783.7736438	842.3923537	985.4253878	1100.114367	1026.468217	922.9422038	1025.311242	1082.101338	1144.38069	1109.785294	1112.960344	998.090007	1180.581278	1225.016361	1068.28716	1290.07958	1073.327146	977.0235282	1171.094516	1108.020464	1227.449351	1126.045642	968.0106316	1425.826282	1284.908599	1039.068137	1082.319662	1228.587549	1213.977876	1180.175428	1320.452338	1235.822164	1400.136324	1416.196023	1474.586688	1554.975058	1675.057337	1829.676591
489.mp3	1912.812927	1598.348534	2243.176886	1770.438139	1833.299627	3447.610279	1758.850752	2523.257046	2648.934934	2632.015007	3114.081593	2088.421233	3493.981295	2552.920364	1954.461205	2864.910828	2665.921597	1961.263892	2049.851866	2492.849138	2755.79479	1818.597381	2111.379019	1759.619005	2414.132771	4325.086544	4123.581493	5449.707171	5019.008618	3562.823107	4211.641057	3242.319143	3235.305591	3437.270331	4151.447483	1122.498226	2482.395844	3694.090442	3044.413877	2358.507981	1335.128333	1293.241882	1636.621735	1806.963801	1403.370755	2324.874618	4582.87931	4053.510058	2757.303298
490.mp3	930.0477533	582.8899235	2564.733316	1035.178125	720.1372396	2298.052469	1608.762308	5505.402511	1883.171609	622.6088579	1085.203882	1636.758624	523.3935055	786.4424813	800.1475906	868.2788102	2309.301419	1212.401428	4329.742322	1172.432117	1293.494187	976.2753461	1546.534812	1334.314989	958.459262	1298.797258	1003.742342	1761.173004	1853.17854	658.1329944	4540.386524	3110.02063	2672.613178	3839.750382	3786.222051	4378.458688	3379.671943	1852.764169	1281.40677	1617.610607	2965.617393	3473.163647	3032.437491	2758.205865	3733.890286	3041.084106	5059.161605	3522.218613	3053.056875
492.mp3	634.1107414	1596.91235	1206.356482	946.6949212	1399.568629	1353.566145	1056.370574	1285.229214	1704.598304	1426.331029	1188.164828	1641.948538	1590.56304	1016.835859	1007.903945	1037.733663	639.9383533	1010.003148	989.0610899	1409.7043	880.711343	995.2946432	2353.700775	1104.83967	636.5116133	1693.243071	1016.047608	383.8479843	1080.896633	754.6746733	764.4672177	1271.81605	914.2355196	713.0872413	441.8826148	622.3931093	1162.493675	623.8696477	1700.067602	1092.540637	983.4713309	1354.679119	4662.136651	2596.365945	1759.18709	1009.713054	1192.676808	4171.697884	593.4396303
493.mp3	1536.239424	905.4536679	1342.06062	1165.076862	1159.864333	1033.635883	1401.445561	933.0188593	854.0999474	1016.927434	1018.941136	922.9679801	1269.77189	1251.862764	688.0164187	891.2585911	870.4703812	863.653538	823.6814986	973.3603123	770.788323	868.5722116	1187.29526	590.8336876	1139.757615	1156.769243	573.0393738	688.7190763	918.6777456	934.4633993	1013.63536	1115.158696	1169.290829	1229.731727	862.8210469	701.2806309	916.024525	1219.291904	963.2220174	812.110265	507.5463966	598.190296	1279.585697	1709.006769	744.8384514	1146.746882	1488.399935	750.755287	1808.663344
494.mp3	951.5910645	1321.345408	942.8790359	903.019514	888.2271702	1116.488231	918.5044779	1222.704933	1454.811959	1753.971242	619.4052366	1288.204791	1231.540449	929.3311145	1007.696163	1047.773762	1100.298536	1053.6948	1092.626879	1220.885224	1188.826242	927.317204	588.1301558	758.1570245	580.8934031	667.9139991	946.1406367	919.0922515	712.4919674	799.3831074	753.9904241	1155.316956	554.5733582	721.1112196	841.546298	877.4211058	973.1299976	1213.145543	967.9523315	912.8165745	985.8539688	940.7011458	927.1297668	1173.604996	1047.762369	969.7954203	831.0745016	1075.512358	895.895302
496.mp3	2216.660997	2695.343197	5023.591617	3088.898741	8587.977421	5684.891625	2296.067144	1661.293128	5433.740561	1210.768678	3337.955001	5523.581877	2441.462139	1811.94613	4857.000567	2007.861414	3024.64666	2680.177818	1577.691109	1529.014028	5164.220672	1372.223905	3353.373208	3059.151327	1939.547597	2138.625755	5507.886537	1377.182612	3091.754469	3635.563026	817.6219459	1656.167464	5102.259369	933.8318173	3593.810902	3243.468717	2063.842924	1686.804271	5823.087285	1173.866462	3410.314496	3295.938874	942.0938169	1892.432537	5067.96724	1309.240784	2369.386295	2950.871112	2108.439088
497.mp3	4751.67883	1081.848374	1322.666022	1235.186365	409.825371	4063.65406	4722.654394	2153.252348	2907.326686	4883.268143	2663.905091	4085.532612	1907.172437	1980.777543	3463.782652	4783.193071	4927.913636	4401.909936	2445.832346	2534.769439	5637.658144	414.6600462	3680.843545	1549.791984	2370.879846	1452.405535	7551.543489	5898.768463	4195.700462	1938.236316	2861.319777	4584.498006	1282.240306	945.5834854	1315.198572	1014.232119	1063.249294	1974.238372	1088.06631	6107.223841	1550.522284	1565.295505	5446.785437	2687.202397	877.3843398	1399.869841	1068.334885	1027.067666	1953.684032
498.mp3	762.6902017	699.2703123	933.7872139	1448.633975	2284.891682	1886.860279	2262.115391	1876.09254	1901.782311	1682.957446	1399.20349	922.4855162	913.5171236	797.6052463	1108.724597	799.9996318	1127.969326	1354.022958	1727.50463	2037.072326	2102.476027	1705.103544	1743.107916	1428.481869	1499.530038	1271.343989	1211.82382	1284.728812	1156.408721	830.9284283	1598.439152	1337.165421	1674.12498	1851.231243	2373.152536	1936.260261	2218.773209	1878.009853	1627.256428	1583.684869	1467.031454	1374.731836	1441.845207	1364.352211	1360.939984	1311.718808	971.6813305	1205.099561	1881.376688
499.mp3	1115.984991	412.9245551	916.2702029	521.8526181	2664.280941	928.0118643	1634.200564	1436.306269	3550.981701	1475.150895	811.5497675	1200.956349	969.6476755	2714.667389	2130.92215	1347.831985	1867.954112	1169.908169	1811.062192	1022.388745	2101.687313	1456.337425	1009.560335	1060.04335	1500.969539	1300.520361	1415.059138	1033.230512	1670.550649	1015.740992	949.0972448	1229.648111	1629.323053	1095.17077	1165.954358	1970.845719	1152.41462	880.2254752	882.8562591	1618.821723	953.9111995	1248.638953	1255.153144	2860.385005	1261.735328	1966.776604	1107.395493	1280.081078	1688.240573
500.mp3	6256.188613	3563.773362	5145.189169	6195.65821	5437.472671	4421.929381	5890.68077	3540.100449	5432.397732	5602.141931	5271.709442	5288.128139	6519.048644	3605.866916	5669.83819	5395.775975	5307.282595	4418.941563	6089.875679	3535.605746	5797.375351	2391.810711	1135.236647	2280.784613	2422.030154	5419.003758	1781.010556	5392.606621	3572.312057	4413.345381	5974.438574	3037.982455	5557.60355	6130.643629	5008.145585	4503.938722	6280.665674	3585.928676	5485.681	5749.822647	4716.26075	4412.203543	6139.351421	3558.658072	5283.940954	5801.313566	5024.482172	3989.96565	6272.621154
501.mp3	891.5153663	458.0945312	703.6951689	628.4761692	431.6949498	1024.03378	1060.363001	1409.810974	2535.300062	843.9433258	1749.836948	1113.487855	1770.231032	1476.592925	607.9293482	308.7277907	637.5332777	2005.343607	604.8540629	643.3755351	857.1354021	980.7861762	906.807998	772.9478937	1337.697398	936.6311143	257.2279852	640.6204598	546.5883656	627.4008854	851.2400471	583.5962556	824.8468024	564.0427657	746.4451671	566.729514	449.6404784	454.0308936	882.1802998	375.6936827	895.364859	1106.138518	585.104775	335.4400532	724.0175842	497.1659469	852.2457683	768.3582487	953.2819716
502.mp3	1447.898534	1086.277693	651.5998646	7581.50913	6962.627347	1430.007596	1654.762911	2167.948435	4765.434818	3384.918303	1506.412521	2499.014558	2224.321196	2221.373126	1857.76294	2114.621664	1535.431865	1585.12261	1524.202488	2161.672187	3060.273069	2351.65635	2220.152288	2417.534325	3702.749038	2342.463529	1103.265998	7384.023105	1824.553395	2193.669994	2323.288524	2388.631881	1903.995564	1456.067389	3888.323482	829.7253577	1740.297092	2344.070682	2084.863555	2406.550814	1712.995631	1852.785319	3956.493818	2267.469444	1870.398537	3557.936819	2191.140644	1752.926527	3210.224982
503.mp3	1293.497661	2707.316305	2772.167257	2933.349009	1392.998811	5145.262323	4085.672267	1977.541295	3506.599955	3724.796702	3000.228046	2576.868313	3265.807843	2876.388232	2541.143266	2802.230963	2864.828136	4084.993437	1663.964305	1948.58512	3392.713666	2949.727811	1767.892216	2433.773643	4221.287888	2522.086217	2760.50618	2196.436364	3282.802251	2769.447788	1383.062759	2846.919935	2508.773096	2895.453389	4648.564648	6130.519321	5588.119888	3085.45166	2128.994362	3423.463794	2192.79992	3698.807231	1521.350642	2919.936422	3056.863828	3397.17558	2788.310941	2185.272331	2412.162737
504.mp3	2439.711293	1607.241502	1630.350118	2125.236132	2390.842857	1395.346994	1382.519822	1791.980478	1899.570136	2246.205281	1789.834294	2190.931381	1590.085065	1554.667083	1956.307622	1585.33928	1324.835463	1738.886111	1439.764017	1663.62987	1676.150356	2008.846466	1172.201268	1586.111447	1358.730144	1639.071609	1833.884413	1643.977867	1020.892769	1421.751317	1526.549466	1308.504206	1312.986589	1508.112724	1349.000195	1376.212102	1274.430568	1433.450236	1518.464656	1502.045422	1432.096942	1664.258417	1445.489014	1861.086562	1616.557355	1395.127696	1401.663715	2006.50307	1595.025789
506.mp3	1714.928244	1163.296202	1005.990767	952.825426	853.1087234	1025.3915	888.5960731	872.4614386	808.2310385	902.9733357	847.5557466	1070.194564	827.5745099	994.7960035	996.5138379	991.0462483	1211.356513	1058.404566	1230.37095	925.1152682	838.8612547	1083.944167	896.3592379	797.0301205	779.5787695	754.205365	931.7882051	848.5013705	1061.248346	943.7287634	822.0475686	1126.347773	1043.063764	1129.910493	1179.811102	905.3289448	989.1702442	853.6713172	957.6024109	891.5327578	907.6624809	997.9453419	989.5848816	994.4917853	993.3931215	1060.021053	1034.989517	1100.500016	1170.594533
507.mp3	887.1041909	1202.694386	434.5850398	606.8417335	1040.638035	653.3865807	903.2791675	790.4105221	691.1180882	1047.840871	860.8353374	667.9368933	1788.644122	857.1322609	812.9532767	2417.907336	1651.127527	1174.227717	877.3915657	787.8145566	871.5047091	807.8691491	737.4038157	416.9635232	606.9146687	1365.725213	1244.080285	1456.000449	780.2023129	845.7732033	2070.536885	946.1695668	545.6646804	807.4173678	1120.194252	679.7247981	917.3484648	1055.904573	561.3745972	712.9325135	497.8873378	652.0199673	880.0752647	924.1061493	821.6938508	638.5810254	561.6338068	574.5516425	1864.621244
512.mp3	4253.437986	2126.260496	2123.805842	2525.099449	2941.201074	3643.226772	2422.305187	2772.268569	1739.50975	3303.119064	2963.153273	3737.37347	2879.625751	3671.887449	3036.890832	2552.481529	2633.301642	2781.649425	1342.101653	1402.225882	3620.066359	1321.48529	2551.439912	2447.437279	3613.69969	2744.231809	1977.48487	2700.458963	2494.229945	711.21342	3263.011482	3525.104535	2378.742421	2779.990117	3429.339516	777.8339119	2402.795076	2253.099624	2948.698491	3759.243746	2395.646347	1695.497694	2724.252157	2697.754643	3916.592381	3029.741106	3154.031602	2699.965542	1461.947223
513.mp3	798.7535522	861.0235598	710.7475445	737.2724567	830.9025495	769.2782829	896.0333833	766.1851359	707.2420815	629.347786	573.7617951	866.1901402	799.1666625	785.2211216	901.9720237	774.4402671	739.6816274	689.7944387	637.2697193	781.1185042	860.5732603	784.9295913	1020.383454	784.7751603	784.0685229	691.2432567	625.0628435	842.2923836	847.4416191	730.3712344	960.7933632	755.6638358	816.9824316	738.4893466	935.8266802	811.3867327	857.1597984	994.4825504	789.9158171	669.4373259	748.7450857	650.7244135	615.0210018	771.9651862	591.5983353	830.7925149	672.8868032	761.318643	688.2128165
514.mp3	4198.756757	1915.04114	1380.506048	4186.82449	1493.883095	1530.89581	2830.065766	4446.896057	1260.226454	3421.566123	4937.123774	1411.609262	3578.924984	3773.592457	1816.266922	2514.635724	4250.385466	2057.446796	2200.950186	2619.273247	1401.540494	1187.648201	2811.002078	1808.418369	2967.280776	2380.805007	2602.43962	1423.022292	2392.885522	1573.670885	2944.498747	1949.043221	1749.109779	2939.730598	2767.757991	980.766573	639.7610336	601.0701734	310.2603223	277.0126907	180.0090087	598.4879828	1155.98834	1083.465368	359.551805	1062.922154	1971.216435	236.9266436	1124.448058
515.mp3	1655.781104	1346.423794	999.0629908	1399.119057	1107.498992	2022.903535	1730.000291	1548.595755	1738.071643	894.5112519	1031.944071	1138.092152	1435.899864	1363.138929	1686.555024	2011.79213	1408.547397	1389.005841	2179.523614	1668.246791	1849.007389	1848.228764	1696.811601	1591.770265	1517.799567	1135.424896	1056.411082	2418.8518	2089.878023	1745.299568	1618.131886	1894.209811	1281.791229	1933.605983	1468.280182	1067.311628	2523.257583	1846.421508	1670.460962	2260.177971	1593.413779	1307.13387	1312.141803	2264.643727	1732.590477	1739.714451	1656.315138	1510.135855	1564.611925
518.mp3	788.2590412	1099.251449	1158.552653	1075.691202	1089.573209	1270.550165	955.7106529	1081.591548	1055.529833	946.9893557	1263.229491	1116.185304	1141.388704	1096.020818	1442.543025	1034.330167	1022.504077	1057.007803	1131.66823	973.9180629	982.5067616	1139.907065	992.8034907	1020.754204	804.0726622	1274.142308	1031.72401	1081.956054	855.2768006	1017.401318	1018.500761	979.6617642	1104.91703	1583.820983	991.2432597	941.1344364	997.9132683	1303.331981	1063.647652	1019.221831	1037.483167	1152.995702	1096.02504	1073.018518	1251.56153	1052.061564	1069.501397	938.2537233	1109.241532
519.mp3	2504.073927	2906.399802	2698.306643	2252.781673	2028.716942	1623.131137	1984.668457	2450.341847	2035.599296	2907.761896	1757.263238	1920.753202	1815.435527	2344.339604	1794.370877	2505.000836	2241.730518	2114.409567	2254.740438	2566.684507	1495.119456	1522.687268	2510.050279	2222.149811	1917.904987	1088.358772	1399.455064	1827.931193	1875.493696	2243.828747	1676.448686	1693.165722	1540.75116	1465.958228	1348.289011	1783.953104	1782.847515	1872.618135	1649.610619	1258.569347	1837.898027	1953.100313	1726.550001	1754.820951	1727.670661	1715.075209	1847.771278	2169.005526	1379.486654
520.mp3	1460.101963	925.7995134	586.5444979	448.9523416	971.9328295	569.8913776	1266.898464	1148.386879	1413.305371	1088.565361	1942.004962	2397.92369	2455.977681	1636.704485	1715.788159	2020.057557	717.5867405	1514.725386	941.585536	1251.646502	1164.999712	3548.137509	2086.70902	2007.194004	1639.233198	1714.195532	1556.838483	718.1187163	1281.12523	954.5558629	1354.582396	1137.659125	4821.849098	1767.156039	2083.133769	1246.851148	1267.686253	2627.488075	1288.13945	1197.978985	1274.418299	1254.284713	1110.301031	1090.200908	1506.253471	831.7249442	1072.949954	523.1355807	1111.042462
521.mp3	1977.752968	2519.877346	1682.874426	2261.232918	2948.171909	2034.552948	1523.227506	1982.46313	1756.932985	2196.388581	2040.560323	2068.698821	2412.14245	2490.741174	2085.666653	2771.167355	2601.495529	1774.926336	2289.522528	2457.494287	1853.947285	2828.478326	2797.091471	1939.561578	2218.944986	1925.63207	2331.841675	1971.442367	1790.214138	2646.840801	2193.484382	1492.5959	2606.346814	1897.146289	3124.443372	1655.573663	1923.134424	2573.415762	2052.546978	1430.642078	2295.035232	2138.703645	2131.312597	1651.686976	1808.717192	2742.289087	1696.176877	1644.74596	2148.509788
522.mp3	1840.260306	1449.338789	1145.479406	1496.185511	1472.241586	3905.183176	1499.539901	1145.797646	1870.164303	6509.825072	2235.816026	1559.472824	1076.962921	1354.724628	766.5274504	909.6625057	1743.719849	1107.458083	1407.588858	1323.268145	1787.309267	1395.322089	1080.131969	971.5058416	871.8473311	1277.065091	862.2353127	776.3650916	2016.282193	1826.336466	2490.92626	2236.908974	2115.281094	1248.548737	1637.918824	1365.636053	1309.494138	1166.108582	1691.913529	2032.466884	2247.259104	860.0140362	1140.84061	2147.339353	1103.322147	1001.046191	988.3576513	957.3437249	927.9337719
523.mp3	1265.872888	1272.023022	1515.617756	1272.382855	1576.242326	2233.363888	2028.23522	2109.773508	1729.30489	1357.620208	1565.350074	1640.588461	2859.881532	1300.979488	1908.103758	1438.744474	1624.173528	1513.536952	2643.796011	1507.4325	1562.38897	2011.730212	2308.559066	3375.822131	3542.299223	2692.313838	2035.977332	1929.416007	1699.19988	1691.141505	2001.000581	1692.641659	1425.274018	2085.457085	2002.551651	1368.681809	1743.602684	1536.362337	1480.857269	1371.484624	2055.747056	2434.906005	2119.716764	1978.472445	1456.284787	1660.470146	1674.168362	2644.205964	1545.602016
524.mp3	1020.369546	1550.762811	2075.93722	858.2755681	4343.081664	1161.075523	1413.940735	1186.627212	2169.45325	669.1389571	1394.12565	4285.822814	935.4369111	1855.613501	596.1003753	3565.134322	1812.034245	1345.179227	566.9342341	2133.303491	837.0728509	1476.94277	848.8885622	2651.918608	1379.741739	1147.543605	858.8387902	1082.252892	1860.172036	1315.128647	2210.236128	1084.831918	2799.747613	717.598172	3228.756889	1332.370863	1277.818783	721.2693744	2151.95093	1036.487427	931.8975978	3178.389627	1383.236332	1632.815629	1767.612971	4544.937732	1135.995609	1170.637696	1199.915759
525.mp3	544.785527	1423.800333	989.9461865	616.6985936	738.1421919	953.4373691	1300.148067	885.3615692	718.7153883	900.6831026	1174.352888	1097.44616	586.4069148	565.1758451	860.9475441	599.0478749	1181.03778	1170.407299	1137.238638	556.3365181	775.2941445	858.2225718	817.4885339	1548.120092	1433.855631	780.4633662	454.5455591	1048.278327	770.8400852	406.1837116	764.48885	652.5845145	751.2648747	443.4940044	1159.424668	1122.264083	1065.012479	922.5220908	415.0624197	728.0355119	968.31007	642.1639147	973.4585386	1340.713384	906.6935455	1624.152485	679.6855461	1795.978047	1437.425073
527.mp3	1324.513765	1555.496397	1381.850704	818.3431345	976.4666511	1595.783806	1823.612861	1025.718336	1302.028857	1641.721531	1367.918128	1206.78831	1606.709726	1447.053458	899.2794327	623.161187	1243.799572	1139.811695	1222.04919	1301.748534	1629.725893	1422.859661	1153.259316	2069.965083	1632.585821	1941.917804	1913.162867	1914.976901	1503.181235	2047.583464	986.8751319	1593.323916	1137.043455	1671.204446	846.3626365	1812.399501	1539.677354	2189.215086	1381.588074	1559.640711	1635.079443	1282.04417	812.2334316	2194.14788	2100.543338	1648.712931	1924.506701	1530.703485	2033.934159
529.mp3	1596.126436	1926.096494	4743.80385	1326.734294	627.6062397	1176.694748	3361.794855	3924.955158	1352.285562	3507.945923	996.2239352	801.7193893	1005.35971	1107.748074	815.0539941	1804.303374	4318.766368	1070.202362	1369.900782	4747.612578	1116.165131	2054.992655	4907.416043	861.4492431	1425.631572	4286.856807	1149.535139	1488.586268	3306.108993	1593.347211	843.2696253	811.3998493	910.6718665	1187.828309	1259.325277	4665.291148	5339.040219	1407.90169	1834.391056	973.8832536	1045.099888	1804.484628	1751.695464	2566.459796	1531.954515	1504.685096	1244.51869	1269.10985	3400.287977
530.mp3	1936.007632	1979.474776	2073.2392	1969.570578	2078.340626	2132.212579	2369.531864	2227.978742	2278.588526	1733.526066	1551.313688	2016.485073	1578.167387	2154.55118	1734.270333	2122.023739	1202.668598	1243.317299	1845.546333	2186.976118	2475.813332	2382.010721	3162.683725	2262.351461	2386.049819	1971.596838	2414.022208	1998.873764	1388.575424	1548.603833	1329.694107	1224.142401	1127.256734	2101.579152	1632.221036	1186.473918	1932.266044	1625.544531	1998.517662	2219.414774	2554.537971	2291.677681	2804.323799	1883.772924	1881.671546	2365.696917	1589.455355	1758.071652	2098.129327
535.mp3	2190.57127	1928.117344	1800.817382	1434.706869	1633.896071	2069.903095	1516.886436	1922.877118	1966.386171	2377.03526	1855.826809	1680.100122	1235.269578	2253.076906	2043.467917	1586.269682	1940.104116	2264.868366	1416.739408	1952.481385	1798.21385	1747.706258	1959.414888	2075.34363	2116.933245	1566.227271	1807.471055	1492.740769	1892.528006	2383.330126	1476.039318	1934.826415	2002.579391	1731.594243	1745.227094	2093.278027	2520.063246	2151.611525	1976.232562	1962.007397	2221.400763	2200.164396	2473.999841	2146.007828	1927.86088	1866.216283	2523.030378	2069.269198	2094.758937
536.mp3	2394.313021	2523.891076	2476.40141	2372.178299	2310.278359	2533.892682	2521.699873	2017.058299	2458.067248	2455.436725	2468.320711	2654.225734	2575.885653	2740.865087	2740.501364	2678.691796	2681.7057	2379.920554	2389.231413	2386.192489	2485.291457	2443.427768	1806.228157	2384.925676	2412.642892	2212.706704	2252.730213	2806.749484	2394.956351	2251.085608	1698.694058	2720.892755	1957.481937	2289.930743	2012.758618	2583.36463	2298.271668	2028.935055	2113.793842	2543.48317	2065.048634	2299.100863	1859.99104	2717.891121	2034.985807	2034.933	2338.884015	2061.170904	2461.315135
537.mp3	2969.945256	2994.596586	2723.656165	2695.220844	3020.574592	2980.846912	2963.366404	3266.371855	2992.99086	2833.691041	3092.472245	3033.472348	2959.388981	3055.240227	3046.455063	2846.880081	2721.409312	3005.983882	2805.405774	2977.815475	2885.646105	2803.4666	2762.567644	2890.232377	2657.253853	2856.632827	2920.609787	2838.08302	3143.657438	2911.336047	2929.915132	2761.557872	2714.941667	3155.037515	2677.213118	3082.773617	3027.207232	3094.917646	2955.800052	2546.866399	2900.683951	2441.122206	2800.914752	2846.350021	2965.887706	2761.843037	2965.405487	2729.798884	2871.57702
540.mp3	2197.448417	1398.099202	2479.427693	1409.350537	3570.255779	2809.977408	1804.224135	3409.506471	1771.995934	1884.491064	3641.697969	1841.181343	3089.45951	3593.343208	739.1125237	1369.622222	1404.234474	2453.576847	1871.916804	2683.188863	1002.254694	1462.754763	2350.667604	989.2617278	2217.913267	2134.869352	3694.809999	2683.145475	925.5492356	1433.964613	881.4379143	2920.767026	1865.015746	1866.033793	1338.891923	2347.457169	1474.609633	3422.858671	1864.631579	1950.483185	1506.1213	1928.529043	2821.158368	1633.993013	2346.122295	785.6653897	1875.818211	1316.396071	1311.378974
544.mp3	763.189592	3373.577431	1212.918062	1399.795971	2400.553369	2691.448905	1228.687935	1534.036276	1051.75807	3060.351088	1140.756119	3778.42268	904.5462454	1435.526365	4521.90131	1535.200318	931.5815393	1148.051035	1482.46556	983.0200445	878.3026604	1088.894873	871.9399958	1164.732986	1560.197615	1173.815302	1195.587217	1651.751254	1268.237091	2858.937587	1446.743521	998.419834	2702.88604	1400.914345	2980.503558	2251.41283	1895.995571	1193.542375	1325.199553	1086.685357	3020.263981	1096.824059	3510.404323	1019.788769	1316.903986	4740.295617	1437.92588	913.8002373	1058.245806
547.mp3	541.8327176	2627.102763	1836.736333	1215.627579	1576.620583	1339.528986	953.2556689	561.7243582	1570.729319	2151.159688	2003.445743	2234.394777	759.4370371	1316.251146	602.9437651	1124.055787	2027.573523	2018.262872	1724.784717	1327.856604	973.7684414	2027.600974	1499.800798	1149.911785	2251.222084	1433.16191	2324.951309	1166.686626	592.0915076	1742.674659	2035.075708	822.5551031	1183.877388	1506.328401	1931.071521	1923.341579	6268.999587	2325.474958	2231.459862	2415.382413	1236.447191	942.4683454	2238.027112	1128.449255	744.5150064	1602.291125	1371.865223	1699.098205	1278.07787
550.mp3	1671.003925	1553.821944	1652.51071	1615.356945	1311.514875	1047.543352	1453.972967	1782.743822	1479.438094	1482.250629	2082.730117	4280.768748	1851.298503	1630.87307	2351.66485	2248.763755	2450.777174	942.1627572	2759.246149	2335.205194	2018.58055	1719.107773	2070.014094	2181.942927	1694.14	1277.955552	1734.699968	3070.520773	937.8299812	1232.511725	1648.81297	1241.682859	1348.450566	1266.474335	1589.852856	1652.871242	1205.096042	2015.953258	2340.105727	2206.639664	1018.532739	1799.675927	2681.849599	1900.329446	1448.902982	1949.34471	1825.354192	1493.714372	1303.976654
551.mp3	911.2466198	513.6687296	525.6515121	1734.626112	1516.58236	1327.470092	1237.428033	1708.616915	6298.489779	875.3132575	1081.365997	874.3780333	938.8229007	383.4707103	1017.578405	4470.320746	967.7840956	841.1615117	1001.65568	1815.978028	710.047141	1169.318381	1022.939642	1180.074116	218.2984364	1229.41145	1631.649874	513.3013098	1263.897322	928.0006235	273.1317534	523.1748122	623.9281205	1005.171818	1054.83143	564.841436	925.1283998	507.5637069	269.978356	1149.838842	576.6232768	385.5954018	809.6809637	1200.66285	3258.940884	577.896751	2019.799984	1335.153165	629.5855444
554.mp3	741.1318553	788.5838016	817.4870706	834.7587455	814.1211903	786.9974127	763.7454058	688.4290042	688.8603666	727.448024	747.7482564	736.349254	765.3453665	775.2994952	727.9550571	705.0493229	704.3293435	716.146891	722.6963496	707.4876972	674.2600833	726.7311009	728.0281751	737.1136731	768.5045324	781.5831874	805.3430372	826.2672162	837.0659306	820.5345983	839.854353	807.3129999	753.9262742	783.1295742	796.0096172	778.1590483	766.8103897	761.47804	765.8470655	782.9122602	749.1495228	742.94624	714.5224092	710.1561766	726.5905559	719.567964	767.2691321	790.269647	798.8360334
555.mp3	2342.701923	939.1884141	1800.958021	738.6850071	971.6596002	1231.750313	1544.977792	1070.292255	1434.609995	920.6257181	713.6690704	2478.5894	1055.5338	1064.45281	1042.211858	2304.210442	999.0222562	1079.255888	1455.581424	1530.496434	1118.647696	1163.926616	1534.122789	1514.640284	999.3936782	1761.251135	1948.142622	1793.180379	1670.91787	1585.320631	1499.22014	894.5643537	1927.089438	1028.8594	1548.013285	1143.703661	1657.233129	1190.894323	1888.356744	1290.388634	741.0183593	2395.694489	899.8467501	1089.205765	1882.594262	2320.572215	874.9146612	1337.559486	2704.843532
556.mp3	2231.164511	2256.831082	1714.327294	1733.863142	1438.950244	2443.792997	1695.940048	2609.704276	1504.555302	1660.013887	2106.6115	1890.933546	1689.78462	2880.781424	1901.439794	1821.96379	1849.537624	1727.539155	1103.904958	1455.175977	2136.558545	2277.692116	1852.503096	2212.143653	2231.601048	1545.688562	2009.933991	2380.178768	2284.026888	1773.415348	2272.193901	2199.585784	2343.311366	2127.652151	2722.379255	2877.180713	2343.538092	2255.095827	2578.946148	2534.110173	2957.114834	1844.186229	2637.235042	2298.549838	2659.535393	2504.108316	1934.829026	2087.716506	2343.86241
558.mp3	1665.67792	1686.071043	4873.330029	4763.616891	3651.81057	3223.723376	2541.810893	2479.087765	1949.224008	2558.038912	3073.657132	6533.660252	1318.195077	2198.173363	2754.663247	2980.579834	2277.273507	2103.435879	5720.654265	3396.570205	2440.616607	2409.488552	1748.4403	1244.116011	2635.094405	2223.682094	2213.203397	2576.142653	1240.090991	7624.499153	1603.93887	1371.47459	5694.686432	3458.12816	4642.598254	1822.880051	2797.301068	1435.511686	1645.32938	2880.823429	1749.985184	1475.194581	2255.692318	1931.347046	1445.984755	2232.097507	1029.987834	4696.338059	3256.223091
560.mp3	1005.187749	1414.074881	805.7935502	866.9151391	527.4388398	1351.823889	809.9205772	827.1167909	1331.055812	853.8177638	553.610988	751.40915	1126.763516	930.7232649	1104.622884	1265.310239	946.515313	1099.548569	889.1154228	988.1777078	560.1080274	540.0353529	1005.326948	436.974909	856.2479944	942.5067426	1186.390897	813.0481742	968.9993677	322.3964875	582.4884184	736.3038068	768.8299813	1363.826707	1006.483451	594.1877065	882.6580398	1089.502203	986.3984992	1248.406834	1595.469592	650.5068773	943.5265995	964.2877406	1113.767063	1405.758125	880.8586822	415.2392345	738.9897213
561.mp3	1757.427808	1129.903889	1945.865975	1201.675768	2063.550499	1657.680985	2074.400758	1369.636844	2197.325351	1563.208489	1640.914079	1020.919357	1535.68372	1712.859787	633.5071038	1342.660489	1388.003697	2031.825949	916.3592605	1523.573728	686.0332186	1309.360803	1181.929376	1641.230218	998.0109685	2241.929178	1634.889311	2266.968321	1280.029991	1775.002942	1003.100898	928.6672697	1384.248392	863.9541742	1773.066963	1682.383708	1791.335612	2256.513793	2318.61218	1302.90133	2773.367524	1511.450009	1827.672406	1704.863818	2191.899818	1488.903333	2021.850789	1671.682831	1815.270871
564.mp3	2510.824913	1677.881277	2496.382691	1720.945025	1409.55533	1614.246201	1018.642617	4586.561908	3523.83956	1988.791512	1263.846589	3300.270858	2395.77896	2631.272302	1258.263932	2032.991567	1026.759702	1470.962936	1571.165763	2603.443708	1547.499277	932.0204958	3088.442733	1686.846119	2162.05585	1842.252799	2331.909473	2936.713318	1929.953087	1056.583516	1411.259403	2376.98334	1733.339222	771.6068586	1849.123342	1479.122762	1819.385103	2237.175968	1333.073886	3810.665608	790.8529051	2024.90648	1010.164923	795.4588708	343.0100774	2710.754295	1228.289202	2187.70933	3619.481207
565.mp3	1035.022566	635.7921825	1494.075396	1581.634813	1352.264073	1323.505758	1264.833389	798.3536692	1304.339779	1414.469855	999.7704124	717.3894966	1054.309049	844.0104639	629.3167418	1030.339769	523.7737198	671.3114815	1914.695045	3243.756246	557.4331649	1261.716756	2509.54968	411.1991789	963.8787083	2588.236978	807.2938148	1805.699721	2529.98785	676.480304	936.480184	1610.884442	1242.587823	1050.693398	1876.095205	948.9367356	936.1599848	1647.419499	1383.446509	1364.763715	1898.545182	548.1029647	1939.190767	1181.063965	435.7621113	447.3104909	1251.959007	1735.754997	597.7156368
568.mp3	805.5477526	974.1882347	780.3218677	1151.256866	1201.141115	1246.717406	965.7677343	865.1507344	710.4589893	910.4540493	761.2782815	1109.768707	1078.617118	1402.825573	864.5367096	788.6017447	1290.763587	1357.279477	1341.623305	951.1012287	734.3281034	901.1857279	721.8687422	927.3920238	1250.855787	1128.430023	845.1247861	885.5793043	1155.957949	1177.828448	900.3014946	994.7407895	1392.732636	1187.513199	1282.899532	656.0238571	710.6239714	1153.014841	863.9426192	1470.959436	984.7768085	585.6330111	1020.436603	1072.597541	1131.597467	838.0489457	948.4807295	902.9482216	1022.45143
574.mp3	1489.831632	1416.15693	1786.820488	1174.289425	889.4901581	1059.581542	1108.365883	1012.212885	1267.473598	1394.876824	1061.182279	1230.597393	1391.558239	1583.713444	2440.071533	1032.429258	1354.192084	1201.124957	831.8583521	672.0683344	622.8507963	1115.359503	1075.336954	974.2349167	1467.20832	1456.71288	1633.16627	1609.911667	1024.87074	914.3698388	1448.538692	1609.71146	1234.593288	1220.665042	991.7809794	1014.79903	1375.954904	1151.74829	1015.743205	1428.066205	1962.682955	1151.803377	793.4742487	734.8338277	892.9296479	785.9563333	930.6759455	1069.637238	987.5233818
577.mp3	3687.098526	1418.311596	1496.800121	1006.911171	1061.459314	3239.577261	2522.68209	857.7177397	835.5965762	1830.345215	1084.784932	2470.522484	2011.828164	1396.666208	1585.34507	1350.980734	1135.558264	2854.218943	2142.377936	2251.674324	3055.054511	1654.930172	1294.107879	3355.155223	1452.434071	1424.742004	1463.835309	1312.347152	2084.061015	2039.885238	2465.890142	1956.121542	2249.221954	1101.44333	1961.813836	2686.443076	1444.552333	1305.131634	1001.82408	788.8381717	892.601729	2050.354963	2316.41933	2023.053514	857.7463887	2032.059184	1986.456014	1496.89564	1759.553227
579.mp3	1337.011823	1651.115844	1240.971346	1294.871236	1262.234441	1249.028644	1339.125928	1248.717927	1512.581994	1170.287628	1249.497479	1724.835171	1075.781137	1220.904989	1441.957705	1656.428901	1131.252671	1143.749015	1180.451164	1490.934221	1422.371747	1432.763996	1242.298909	1273.777694	1998.215112	1251.523815	1261.826796	1521.80978	1126.189855	1536.071787	1477.924037	1376.287285	1570.652908	1308.214418	1440.862705	1708.652401	1480.255787	1261.408614	1332.960928	1581.830191	1435.268053	1542.011805	1464.707856	1531.281784	1361.487342	2286.715593	1397.638812	1598.513351	1647.866055
580.mp3	904.0235852	1073.694239	1019.908312	731.6916955	2018.664584	564.4890319	1177.952869	623.0456117	680.1200969	566.5410938	541.9178101	688.2450232	633.1814493	710.9901238	1725.838673	547.1003718	901.2798619	694.4718756	882.7911528	1481.76958	652.2709344	752.5252584	651.2714153	1032.533388	568.8458646	960.4219381	689.8120689	608.1959543	509.6088023	621.7953881	1148.97349	1785.36512	948.6897216	994.8365402	771.5141205	845.6691323	883.9634426	875.7926867	1278.515362	1427.351927	550.8890533	594.345754	2392.863809	1159.893185	583.3640328	605.5146056	395.7439971	486.1279545	702.7757203
581.mp3	3770.131371	3836.577806	3564.266642	5794.265398	5325.886979	3762.287368	4871.022825	5167.014637	6222.638628	5417.660905	5099.903869	4402.333991	4037.65419	3479.532818	3824.746372	3465.732228	4089.136296	4546.510737	4596.91915	3960.985077	4951.787194	4382.640301	4770.195773	3856.702007	4813.038741	3845.759204	4529.488962	1569.497932	1465.72643	1816.861406	2180.473165	1638.478744	2599.961187	1987.487021	1909.020119	1576.202753	2843.429173	1472.78251	1766.507309	1774.375497	2112.022285	1876.745057	1830.825391	1341.516081	4124.165817	3485.760541	3249.900328	1430.767951	3032.490549
582.mp3	1437.571469	1069.228315	1302.159625	765.2144486	1290.345566	899.1592738	1379.222939	801.9536816	1500.328997	913.1912623	1015.085035	919.2909051	1858.156539	1330.163946	2502.229153	1077.440065	1650.071265	1228.978699	1839.151524	1186.84113	2060.675137	1039.50332	1016.938012	833.1085466	1495.832776	1323.055903	2247.196484	1243.595598	1464.959191	1125.221874	1775.129855	1056.302862	1338.873538	1119.262895	1793.922028	1400.404073	1674.46157	1829.996979	1451.090046	992.4234196	1315.065479	1189.468928	2221.676262	1296.813117	1601.539899	1178.182456	1297.561729	794.3337116	1532.786667
584.mp3	1286.575617	1089.021589	996.3109134	1020.128691	925.9574139	977.2260209	904.629004	800.062664	1132.573661	915.5681525	897.2958304	671.6113813	932.1897062	1049.926595	814.1989907	1009.746303	958.3621726	1068.177504	1196.695119	929.0379189	964.2552998	1060.436684	1005.379272	706.9922432	950.8532668	944.9649362	867.165746	915.8610241	996.8460309	870.062728	1162.11005	1152.315686	852.282504	821.7326692	945.2691164	915.8117709	1099.217365	1056.483334	1138.317347	854.012823	1317.114401	1167.470545	1027.769165	1239.694678	989.6269547	1607.337057	1301.804949	1192.753244	824.9774114
585.mp3	1280.039709	1571.269108	1441.755422	995.9839337	1160.489145	1886.243578	2763.379181	826.4459416	977.4895651	1359.334908	1105.977755	839.159894	1695.309666	1724.448886	1365.522394	707.8562719	1074.22336	714.1741556	820.41106	727.2868724	1026.836429	867.89797	1366.716792	1271.630589	1088.86077	914.175953	1650.69834	3014.536661	1317.606343	1453.80839	1207.559257	1062.068157	1553.771633	1248.105168	1804.097162	934.8305347	947.5857525	1270.256671	1591.640914	1103.266964	984.7712471	840.2530836	1475.247585	1053.827689	1801.625542	1266.859952	939.0355684	1089.937724	1076.975982
586.mp3	2296.563143	2458.854816	2032.603685	1553.620873	753.9396678	1909.382497	1660.753813	1767.42085	1625.958289	1929.592705	2738.352049	2019.404007	1469.861328	991.8534731	1211.570255	2506.596159	1207.292366	1105.553918	1069.491824	2769.547519	2883.946899	1415.916995	1966.844262	2504.190648	3299.593292	2962.769894	4570.650704	1420.112644	2082.258382	2886.207879	2394.253758	1387.495261	1101.01676	1612.92285	2119.169085	1568.352382	1570.974835	1389.006564	3002.457019	2399.263518	970.5479447	1449.657608	2473.071492	1997.573502	1601.861929	2914.558855	1798.514573	2994.52342	1638.640544
591.mp3	1550.666544	1959.240803	1102.372244	4668.37853	1685.745759	1584.044777	1243.061977	1095.616738	1772.092605	2072.799528	1662.580393	1788.259852	1200.587806	1630.874007	1098.288783	1721.495294	1701.653651	1797.952119	1131.726939	687.3191807	1513.034984	1232.227001	1165.255557	1348.250572	1522.369033	1225.817674	1571.538658	1413.05136	1972.817845	1482.321609	1168.206433	1290.368296	1833.996556	1468.811548	1035.345213	1088.876239	1290.819508	1940.272724	2116.979864	1882.867717	2246.737542	1659.837791	1475.329725	1548.777032	1671.087367	2011.212237	1079.241118	1359.602976	1764.200687
592.mp3	1229.500292	1220.267402	2658.705083	1289.207404	978.352398	1403.262569	1644.489677	1651.262442	1284.938063	1962.484971	1520.318626	1521.633882	1514.86042	1569.896109	1567.640481	1721.590288	3125.410871	2174.426955	1152.307291	1452.944515	2745.586733	1604.077331	1538.166267	1157.908159	2850.399994	1211.101483	1409.480797	1424.559002	1632.140521	1356.68838	1340.815653	1218.957964	4259.120855	1546.098101	1512.813342	1436.573994	3131.998766	1895.967181	1556.751238	1376.317245	1748.87264	1912.447982	1587.124267	1338.774108	3760.952875	1920.230508	1419.531999	1576.69763	1173.986461
594.mp3	1540.013473	2032.227267	1257.482342	1456.894593	1819.833969	1076.638599	1343.616982	1511.903406	1304.212694	1149.841447	895.5092962	710.4570684	3989.48407	887.2105579	2396.036263	1596.296475	2418.315123	1936.994075	1408.532769	3060.242177	987.9770885	1284.836826	3341.994329	1438.643464	4171.406806	1886.366289	1057.718601	2106.54668	3466.306212	2881.808941	1269.641001	1156.92799	969.626704	1949.550113	1083.285296	1234.748305	1009.262623	1375.781083	1532.890849	641.2072813	856.4152684	910.1009781	980.1015354	786.6573366	2606.919207	1334.226062	1280.231748	1329.078813	1995.344824
597.mp3	2219.176676	1521.351712	1962.840245	1505.837147	1738.064239	1169.949542	1058.593701	1446.666627	2073.335559	1161.338327	1261.976261	926.8828916	1223.218215	3065.963428	1451.256221	1454.724098	2175.698677	887.6035604	2393.647559	606.8079906	1573.816811	551.349963	1025.281039	955.1734962	2018.274184	925.8988889	1354.145279	979.2746931	1904.995405	2500.724375	1764.348364	893.5595175	3585.756961	3491.667561	866.2983778	2494.699745	1273.94405	2207.610377	916.8500237	2196.213873	1157.935863	1481.131489	1052.814137	1281.721529	1029.397866	1022.17157	828.7797288	1283.792157	1601.922571
598.mp3	1016.024125	2827.207538	878.9208295	1311.065424	1594.108867	901.44829	3255.24082	1638.310713	1641.142437	1231.356168	991.4626401	995.9543866	3230.339379	5030.270044	2325.218885	1258.461742	1214.382184	1459.395699	939.6520931	3654.167555	785.7947306	745.5725809	831.8274951	1432.915212	2389.641677	1136.099173	1641.770175	2409.829959	886.6630483	3940.125373	2515.018672	3861.009942	1091.999991	804.5654264	3241.967345	2946.409194	3862.736469	2710.937504	1187.575704	1273.305567	1423.143274	3235.10565	3013.615727	1760.100293	1536.922702	4057.493964	1333.608472	2081.128401	1668.143856
600.mp3	561.5739055	1390.095565	5471.401364	2036.597581	1104.083322	731.8517978	1338.742477	2287.51916	1384.122242	501.9913243	1638.055527	1117.783592	2586.151197	1157.157503	2261.476794	1190.586162	4737.324803	1569.890353	1530.133081	1175.870031	1362.227887	2706.899615	1889.247518	1146.986501	1634.997038	1568.417616	2564.361048	1727.127335	977.6324914	1341.875617	5850.505751	2042.391936	2281.855919	2608.744123	1166.928518	3027.816879	1381.763595	1457.378098	1256.295118	2376.704477	2503.271681	1283.753257	594.3185624	1527.072011	5996.082272	1950.296467	2067.587257	954.1266757	1227.38877
605.mp3	848.6883471	1798.701853	1293.056902	1709.15608	649.9076658	2390.229922	1310.779391	1813.755111	589.5482149	1949.452625	1553.78381	1267.754131	1563.411672	2581.308865	1572.403374	4339.220593	3001.29789	1821.111291	3404.340722	3760.938758	3509.114084	3084.565722	2307.801643	2334.270866	3277.172887	1635.121002	2371.294406	1708.867285	1589.232447	1747.481035	2028.100026	1614.102923	1340.051707	1887.871781	2027.556551	1797.952138	1171.068041	2096.246181	1882.690591	1661.825319	1043.923709	1810.908055	1651.197091	1027.406241	1953.778888	2352.805396	2447.158853	1595.563808	4643.146893
606.mp3	1473.334422	1466.683738	1278.813926	1188.455961	1611.119375	1333.731188	1410.774388	850.2204586	1447.025062	1189.917818	1764.462967	1067.862478	1231.657315	1418.387731	1543.84085	1379.944108	1470.433946	1540.266874	1537.551382	1246.744111	1204.749227	1251.616616	1363.593728	1213.585716	1461.175774	1525.274454	2695.373479	2213.531569	1293.872539	1278.518331	1530.866926	1474.988913	1477.484239	1382.322062	2271.08454	2305.981003	1337.02893	1489.065195	1502.53772	1250.243419	1075.666853	1340.554585	2009.928048	1554.226436	2338.313574	2561.683544	3051.559605	1604.284998	1670.199139
607.mp3	1221.908538	1501.091126	1538.335639	1232.552318	2418.453109	1043.243536	1816.694162	1405.077868	1161.307799	1824.428389	962.7885965	1369.363304	1001.621844	1037.671326	1292.863979	1215.075606	1044.625545	1292.155523	1003.576353	695.0096296	1292.160432	1180.796689	1096.742135	1266.944343	1042.090877	1391.431193	1428.802214	1446.886463	1306.426009	1732.567065	985.0314962	1845.27537	1244.396484	1125.284337	1515.605259	1026.837271	1761.30186	1686.596016	1127.283822	1187.544319	1162.207917	2262.93474	1549.706546	1661.763168	1360.82187	1001.724671	2208.15806	1253.711542	1659.123222
608.mp3	1104.780347	697.4700088	674.1673587	935.3222978	839.6382137	958.8329705	960.2862287	788.5692829	1043.375725	777.544613	864.9481035	922.4770156	824.630494	940.8037764	937.4348026	770.00411	1144.710829	822.7508895	686.1723106	998.2875653	1026.514289	1048.839043	960.2530061	777.8200281	1006.660719	792.4554463	910.7279097	898.4860056	844.9108128	909.5635495	909.590247	779.3930088	1120.490014	839.4590024	727.3184157	990.5986991	1022.655832	1054.704942	897.6557416	781.2099213	1045.107762	694.2695923	682.0972211	953.6460745	807.9497219	980.3396502	877.0330392	978.3364536	945.544362
609.mp3	2256.324306	3044.570313	1274.765637	1183.207621	1186.751247	4099.387633	3490.154464	1367.947909	2421.840472	2723.991363	1276.665148	3754.87813	1646.597285	1284.965642	1791.508445	1491.749832	2363.398155	2407.014435	2964.452095	854.4454283	1781.216019	1036.897453	4197.808986	1700.784183	1722.712901	1899.482983	984.5171586	3203.86922	2755.792228	1727.023478	1076.026616	1597.347305	1836.459882	3909.016932	1256.524584	2265.711295	4005.021511	1577.028059	2784.867601	1864.299523	935.782586	1977.394313	1949.623006	2309.407057	3163.149948	2644.759734	1240.611682	1474.773466	1653.676859
610.mp3	575.2789935	711.6954789	766.1658509	555.9315466	624.223431	529.1413028	2377.316586	579.858477	616.6415687	675.2414284	696.791064	544.8450422	442.5199717	594.5737737	2443.944649	712.8647266	872.8142806	754.2264499	864.7984198	662.2904695	640.508398	701.4742945	2506.382613	587.6633506	444.8698389	665.6578728	619.9765642	506.3709446	607.3560653	497.4198386	2613.649866	372.3910517	521.2512146	593.9993956	674.355426	412.8830215	528.8012214	488.6190074	2955.459806	491.7386554	631.2369492	761.9303814	672.9358805	577.9636647	508.9521294	651.8902796	2552.971721	548.3119871	476.1241256
611.mp3	3531.663355	2295.917034	2715.840394	1833.835098	2339.428648	1593.603136	1955.24592	1297.911772	1959.977156	1408.792892	1864.24336	1969.438725	1962.973872	1800.357971	1892.542611	1764.309989	1447.280778	1673.04427	1688.220304	1630.72505	1877.977781	1832.962663	2644.70428	3320.606831	1848.563128	2487.219109	2067.651546	2653.704744	2061.713499	2523.232115	1902.260165	2216.723156	1977.077967	2093.796864	1825.078135	2017.057524	1997.835212	1894.965182	1879.083592	1522.800962	1847.153998	1702.065509	1477.434315	1456.909935	1441.777102	1391.484815	2170.569389	1681.958453	2153.688907
612.mp3	2671.663442	2329.83157	2434.278928	2019.987946	2422.105349	2517.332292	2534.48877	2771.101792	2709.519071	3261.041109	2697.29338	2521.301303	2682.791387	2377.446624	2729.408008	2461.251985	2887.965082	2937.796389	2528.873277	2498.323576	2523.657138	2240.08785	1980.236718	2212.219831	1961.681401	2229.778609	1820.079865	2593.660967	2357.789348	2133.979583	2452.138409	2289.829983	2192.339022	2498.026571	2292.720936	2287.61108	2718.567759	2277.244162	3426.78395	2514.818739	3176.79223	2442.17421	2779.460146	2584.984134	2569.276753	2273.355969	3134.306659	3463.104546	3377.196991
613.mp3	1612.494653	1743.934873	2176.004059	2077.046505	1916.258185	1982.429963	1689.663661	1891.759982	2042.937579	1790.859791	1667.302097	1800.580796	2005.154649	1670.339513	1964.232725	1971.033372	1701.285762	1856.097029	1622.588562	1814.087711	2060.006175	2037.849542	1677.965229	1842.280411	1808.887352	1688.911898	2728.757985	2065.080493	1897.683892	1735.484889	1801.508453	2198.109504	2137.674375	1896.6653	1935.816305	1556.517795	1763.775808	2159.440098	1600.31379	1683.435642	1750.724178	1898.709315	1498.777809	1802.175664	2379.613691	2040.757236	1714.894457	1594.416299	2033.097556
614.mp3	2533.583605	2078.310299	2442.096116	2567.03858	2324.152809	2601.60958	1846.36638	2478.36011	1924.576448	1699.477493	2119.378777	1853.742993	2133.157555	2727.726789	2637.24142	2102.344539	2592.452054	2683.644984	2316.217504	1961.00934	2934.412012	1979.52116	2001.645043	2846.744963	3353.874075	1773.840697	1453.31597	926.6261174	750.7914362	525.2675637	575.404524	522.5406162	2288.532966	1329.778171	1983.898522	1107.867773	3774.893965	1015.943837	2036.177159	1818.413584	903.8883429	961.3533683	750.1912783	1008.956131	822.9594545	2512.83594	6066.763197	5489.814283	1672.862426
615.mp3	7536.170528	961.7402721	3624.538482	8901.771756	831.0769391	1171.71747	1820.921114	2040.322292	3772.760776	891.821183	1900.713192	1039.95078	1837.925267	1610.023567	6941.816935	2144.023455	823.9677365	1454.031131	1483.842355	922.0147323	1549.976329	2736.828479	5687.464921	1079.96459	954.2121939	1438.357821	2707.83329	4785.530725	2835.968279	2042.219322	1280.808773	620.063155	1217.38561	1378.727	6723.346519	725.0120247	3513.623055	1516.817904	959.2106306	877.8759324	2867.797496	784.6811873	1706.006052	1307.078608	896.8175169	1000.185362	2051.469359	1310.533239	1220.609751
616.mp3	1230.524804	527.7520648	1008.535155	962.8093979	798.5902433	745.2753097	1523.130277	1207.323539	1383.769005	1487.500579	494.2381656	3915.400341	444.5871581	1093.968043	560.1815576	627.2443014	1289.391972	488.1068076	836.8815909	710.4560535	1371.924708	721.4926337	718.7618873	1035.830361	1056.832849	615.5452001	1121.024422	1848.926951	1841.716875	635.3630122	3897.226182	2149.082007	377.5655259	279.9427899	270.1417063	328.4285784	299.2059123	372.1397454	3072.151584	3656.84184	1435.080991	1829.551916	880.435513	1356.040102	1084.721642	912.6005366	877.7874905	1142.784211	2222.288452
617.mp3	3830.548731	5867.671829	3318.379616	5196.309967	4001.181569	5198.755584	4595.737743	5028.750432	2916.87568	3029.059002	3786.556904	5257.444823	4339.518105	3755.104472	4100.591249	4540.68794	4763.547202	3476.977914	3637.456541	4296.436221	5228.991472	3915.681331	4692.678035	3293.294741	6567.724645	3590.64767	3104.828286	3901.766674	3545.234561	2790.141243	3237.474836	3047.451681	2687.609451	5155.555232	4265.987737	4188.245632	2829.917635	3149.155034	3512.889355	2433.516517	3291.808746	4211.081692	3875.912578	4236.444812	3595.029176	4218.79234	5447.414945	7096.979648	4853.991254
620.mp3	868.0120195	2572.384602	539.4230335	821.1783212	5938.377012	1479.240047	966.2314877	4320.281658	3395.542918	1839.917767	1524.744142	914.5404334	3111.374734	2763.412697	589.8513615	1207.342018	1174.420046	1229.431714	2743.113565	2203.663311	2293.630781	1429.279533	2249.179594	3078.061137	1182.570523	741.5304023	1073.53904	1276.852267	711.4886456	923.0034901	1355.890257	4815.391965	1426.707672	1199.188801	3718.207746	1980.927115	1366.909402	1557.888222	1247.96299	2685.682729	2373.151569	772.5736718	1729.738067	1502.70405	1578.982274	2747.974912	2115.787211	2191.421975	1834.734401
621.mp3	1255.213628	1226.626755	1717.286444	1571.768384	1350.362031	1095.500669	1019.282337	1179.129213	1892.546488	1727.030847	1504.374154	1466.940784	1201.96704	1307.300085	840.6863239	1463.46132	1256.599383	1186.518181	1081.859207	933.6878066	1291.943139	1508.176575	2149.94998	1642.799563	1146.596546	2289.272867	2747.671462	1236.145692	2994.460901	984.7357747	1101.771316	1546.831191	1005.880456	2113.599838	1325.712928	1257.920043	1104.847109	2217.420798	1104.776725	1425.242266	1034.155326	1353.337335	1587.725675	1474.129335	1159.064344	875.3527702	1357.921918	1255.432995	1063.147827
622.mp3	721.4230953	2059.085079	733.8054929	984.671262	3567.15293	813.99304	908.4953005	1513.832104	1174.316543	2524.205324	764.293031	1307.48392	884.0923595	2889.467648	577.6352547	526.4217428	623.7005015	1026.550229	655.5790063	776.7776831	1151.619426	670.6213536	912.8917009	416.861684	1019.664101	2334.658938	653.468455	636.5029963	464.2342903	537.4379579	592.8709018	569.1196517	1076.220041	529.0510577	649.7254034	453.631667	798.024352	1988.708196	1691.330226	786.8256276	551.5967283	932.2399783	1255.764732	1545.444033	1361.54599	894.95704	810.6436984	607.0858338	632.1729494
623.mp3	1360.019069	1432.9613	1923.632543	1472.393264	1669.915147	2074.598836	1172.923339	1538.825009	2407.775705	1572.393691	1737.499767	1833.927388	1433.476522	1509.330161	2240.453447	1131.873717	1708.410461	2157.776767	1872.140754	1608.009471	2484.649753	1322.80863	1817.792424	1492.80313	1634.320443	1559.336229	1628.101214	1189.434421	1226.996711	1324.403332	1524.753504	1702.885871	1882.550066	1755.873517	2125.773479	2398.238562	1234.082502	1536.499587	1812.140573	997.1799554	1745.322596	1832.410242	1641.724835	1709.759756	1680.295161	1014.509896	1250.356919	1579.243761	1469.796161
625.mp3	797.4531037	471.8987751	601.304876	1392.908744	1571.456663	4802.837728	698.2891502	829.0592121	558.5495993	579.7837579	580.1846689	1323.775983	6041.664057	1224.539051	509.7105655	843.9079118	541.494245	275.2941449	275.328216	1187.347019	594.6174642	1738.691173	388.6359169	714.4712902	590.1479298	730.5491623	537.211413	1069.767409	913.3226463	524.4901388	532.3249308	245.6764166	300.4041823	213.9985818	200.3628128	357.9428958	898.8678709	553.4829654	695.3988321	828.66053	557.2659031	709.0747462	472.8814389	809.8270493	413.1919954	356.6857734	1006.176487	298.0008583	689.8776368
628.mp3	648.5690066	420.2932776	1059.192865	387.9258595	526.0633459	848.4356971	566.6254112	663.3886799	645.5952628	594.5742684	702.5800447	554.6886977	488.081462	599.1730852	765.2859102	750.92334	609.5424032	993.1153847	518.7002415	717.1959355	566.0544927	1017.42967	1271.134406	564.4403673	507.494566	830.6874062	439.4844752	479.6401314	794.1213165	772.2486587	267.187254	436.2176632	740.5969692	1573.37413	1131.160196	659.1567669	477.3389545	1188.937839	950.368225	805.0501574	1153.660865	1519.180145	963.9143612	560.2648104	605.4588711	1728.53982	1078.892711	1243.033587	1807.983518
629.mp3	2572.435175	3098.956087	2940.971757	4329.297329	2498.07747	2692.753975	4161.785272	2582.503486	2429.660407	3150.296778	3087.725435	2701.235502	3348.898286	3659.992586	5884.767417	2994.045781	6221.444548	2538.639825	4656.91185	3907.521286	4188.774064	3228.613634	2624.134014	2020.655117	2882.856827	3084.237553	6020.127895	4388.727951	3475.870149	3061.076039	1827.915958	2444.369766	2246.105771	5153.926592	3837.154006	3301.485051	2792.042183	2036.14466	2371.429138	3391.544852	2428.103073	4464.675771	4032.770138	3243.768645	3756.751602	3158.855939	1883.663106	2238.372135	5241.418968
631.mp3	2355.738848	1945.240134	3639.083356	2441.187808	3081.755964	4094.285913	3327.561257	3543.759196	3032.63246	4387.654849	2660.132928	2259.491117	3579.532436	2821.578239	2566.959629	3047.680126	4402.102112	2280.887311	2656.879998	3361.245648	2170.228513	2501.428083	3110.001955	2643.888476	3896.332641	3717.730319	3009.092953	2237.891952	3136.942202	2422.94534	3193.015406	3215.026804	1959.483267	2344.718302	3684.923041	2793.591993	1709.919717	2623.124219	2690.680132	1676.01763	3071.705946	2782.610317	3636.98531	3692.354473	1856.234747	2523.154804	2434.890552	3563.198228	2733.104185
632.mp3	3416.826056	1546.86652	2192.812135	2520.943231	1516.217187	2843.882133	2451.939988	2097.23787	1133.87775	1127.486623	3584.66533	1150.691312	2533.209495	5079.178089	3215.883711	2105.225483	2088.917873	1144.804249	2382.374226	3167.314352	2780.600186	3273.88916	1396.250182	1462.823639	1611.28081	2877.104257	2666.350631	3269.570123	1819.111076	2004.727038	2806.689483	1539.023208	1717.615439	2333.659032	2173.183364	2382.107572	2140.128112	3861.503157	2237.554378	3459.859405	1457.328337	935.4927879	3815.940257	3552.018088	1609.576368	5610.325213	1707.54066	2522.25534	1606.621755
634.mp3	3112.827383	1680.922726	3225.729401	3834.847807	2395.509234	3844.093304	1571.867238	1981.228683	1972.361133	1840.996688	1816.876066	2436.631962	1663.243044	999.6325551	1074.889134	2164.875374	1432.621267	2591.110038	1353.486781	1022.856325	1137.404953	927.9848545	2721.090183	620.5515281	380.3879736	1996.059503	2571.490393	3969.186201	2354.835704	2083.366449	1508.960984	1524.024264	5549.190471	2008.616438	1612.311371	1985.189855	2282.659426	3693.922091	3013.331508	1263.180128	1188.332584	1527.440483	4410.504476	1615.203871	1769.201275	1149.370511	3106.745384	4500.119872	2737.252186
635.mp3	3126.147832	3068.94247	4754.308814	2755.195282	3947.153583	4414.327871	3670.435914	3661.257458	3288.659193	3259.073748	2940.428876	2441.280853	2339.325837	3558.84995	3973.457947	5477.219004	2389.734067	2755.895561	4883.414926	4834.047952	4139.280777	3522.872835	2702.879271	4477.828989	3536.619146	4303.020426	3456.248011	4401.382867	2659.437817	2663.319828	1922.371997	5248.27139	2263.887315	2779.563821	3817.17686	5938.834335	1774.820377	2168.052139	1110.618998	1561.935829	1427.84973	1027.524062	792.5711567	326.9163859	3498.878428	4083.767279	3261.690028	4452.595381	3304.224741
637.mp3	585.1416769	590.7029403	604.5501505	724.6467711	651.971764	667.7029246	511.7696864	563.8585931	703.0360208	798.6487177	717.8034606	705.9790306	663.6743222	575.7302251	683.7394792	791.4598315	831.2863076	782.7788129	799.7247177	779.6021856	574.2720978	640.1849907	788.2550363	636.3347258	768.1765494	716.3282644	589.395987	588.4142431	775.6005776	744.6709301	651.8252552	672.4473603	813.6744009	628.5707591	543.7651158	582.0092668	715.8449509	809.2315397	628.1294693	654.8037301	604.1104806	549.691773	550.4646256	783.4981265	767.5271719	744.9526279	657.8175347	529.7903243	578.6450059
638.mp3	547.8718492	554.3762311	492.3399607	598.9736052	598.7331847	548.5047218	534.5444505	537.3885319	499.4383049	510.1308068	517.0943236	494.4454825	534.2389867	566.7506248	575.0990723	597.8343875	588.7185982	551.7001584	552.5824921	551.5613829	562.1714793	556.0218622	514.9078206	561.9983792	536.2370657	569.8974142	573.5322439	594.9209262	560.7675421	560.3533119	511.5727283	544.234067	529.9927014	563.3156519	506.1716716	636.1483057	723.1154672	592.3204519	729.4684792	601.6716843	596.9806367	536.7041335	569.9779286	581.2751135	587.3865086	624.9939947	751.9781966	551.8291878	590.8449882
639.mp3	3405.770708	3196.53818	5727.277722	4650.65522	2898.855702	3947.248175	4032.679512	2588.576153	4850.390967	4601.066154	2091.684936	2698.841402	3797.30487	2723.256884	1931.554689	3464.161013	2952.703316	4186.111465	1519.406438	4628.589705	2659.333707	3394.698197	4541.210823	3644.729327	4168.553759	5184.153574	4887.229952	5319.586095	1949.491348	4364.118145	4635.622273	3285.477438	3998.915636	3601.253811	3443.525745	4299.664978	2663.882723	2921.0544	3758.806378	1505.890127	3098.891783	5296.139317	3027.868399	4268.638318	2720.40183	5524.272247	4500.935249	5286.590115	7353.119464
640.mp3	2806.200769	2124.224479	2040.327332	2219.68409	2564.164071	2726.512449	1641.103445	2934.810229	1802.575681	2514.732741	2749.236858	2432.35214	2209.934631	1498.278979	3537.197136	1924.890496	897.7655921	2676.718957	2485.49105	3639.249347	2558.666212	2269.851677	3635.486238	2923.049968	2885.77356	2410.89189	2476.482439	3017.94727	5973.667439	1724.893818	3437.79108	2140.728285	2307.725096	2016.182749	3337.73255	2507.300106	2269.407656	2950.653424	2672.155683	3189.525202	2054.043348	5145.336434	3822.704688	3509.233963	2203.6755	579.2546105	519.7903754	2657.634467	6547.56563
643.mp3	2689.946202	3303.332366	3745.452277	3430.167194	3518.317107	3551.708918	3862.85324	4382.488456	5624.776056	5580.513267	4729.730213	3005.893812	3820.726496	3997.264954	3161.165006	3103.229669	3402.748044	4151.109376	3105.489282	1921.313565	2056.766323	2015.911907	2367.99757	2060.672405	2378.333441	3574.798802	3058.728598	2593.996573	1986.509624	1691.292381	1334.236375	1571.505929	1833.909026	1645.869998	1621.715719	1589.542884	1746.304901	1487.408128	1371.105111	1488.20743	1781.127564	2777.488395	4307.323672	4869.306635	2143.728194	1318.586898	1551.108457	1379.104151	1720.848041
644.mp3	3901.424267	2089.435873	1483.892419	3286.669588	1859.10414	1498.187316	4243.178651	1301.840861	1361.576103	1514.365108	2389.443971	2840.242895	4744.624094	1650.725437	2637.962407	2813.519017	1403.531118	2003.426844	4472.402827	2022.93665	2977.29158	1973.630534	2815.41075	1754.677875	4414.662735	3333.556736	6749.49786	3455.780319	4606.2387	4878.043816	4079.937173	1389.244294	1810.46628	3260.373202	3128.625607	3426.853084	3879.228441	2599.204569	1824.911655	2537.403518	2182.55573	2198.700339	3676.730412	2044.101612	3598.390158	3753.24591	3615.168482	2219.464276	3772.809511
645.mp3	1372.453258	1283.757889	2241.105781	3744.729909	1315.782836	2683.936289	1243.519064	1258.80874	4450.577222	2778.580306	3675.055502	2201.758642	2027.536638	3118.585538	1284.234907	4018.4846	1317.748724	1196.502048	3824.517094	2157.403383	1809.905993	1564.560816	1546.175631	2257.660581	1162.487338	3560.80879	1415.555944	1315.443068	1949.074992	1174.376803	2591.52213	2088.511062	1442.50671	1998.999184	1637.91493	1449.199168	1229.29559	1024.736977	3447.197385	2612.138434	2193.379532	1605.972573	2314.137678	1970.904085	1387.615557	1513.103211	1378.922186	1679.70625	1257.390766
646.mp3	141.7338362	273.0252859	215.6325371	245.7915934	244.9217063	131.133597	211.8040817	193.954735	408.8462877	132.1861614	239.1995211	368.1002927	190.6433407	370.9028795	236.6873406	316.3565669	273.0912122	267.8051527	317.5445166	206.9347776	252.5816506	180.3571135	282.9594611	138.6541265	343.2652367	674.7986812	311.36365	564.5300401	232.8827547	351.6387437	306.3059939	286.889017	261.3525071	189.038553	293.5109022	197.2286632	661.0505566	148.804846	273.0871881	358.0552336	293.7149509	474.4585398	132.7166761	210.5297345	256.5704685	198.5806314	221.6408738	155.3420134	225.477658
647.mp3	2215.499734	2102.77377	1073.263381	985.767427	2565.050493	534.7400888	906.3538842	1778.157337	1061.580237	668.6836077	1245.519903	2096.438153	2099.149437	812.8965409	2800.390046	2765.951206	2398.336418	2978.643007	2139.937801	3504.966877	2919.342623	3100.524832	2548.767677	2663.995043	2469.623662	2424.727802	2896.552327	2144.310577	3629.194395	3601.592179	3551.63378	2682.401157	2429.971898	2100.993967	3899.6847	1740.895287	1597.105229	2097.601415	2756.491997	2153.441052	2686.272189	3533.582104	2638.58438	2497.926415	2847.199441	3868.762446	2641.852558	3099.754683	2787.373153
648.mp3	2737.900491	544.0679179	617.2766151	1287.971407	828.4286369	1106.585096	1554.232662	1105.771844	1067.914927	1298.72963	923.6279976	1230.830351	1797.982819	1238.075211	688.132707	1175.731927	1085.461363	981.4607715	2076.958474	725.2733233	811.2957308	1464.691472	1330.447634	1126.285957	1518.584059	544.7373227	732.8670975	1582.393975	1197.659012	1373.095238	3217.741247	1188.469056	805.9314176	1465.39674	1191.635913	974.9128737	1187.12614	432.6813158	1364.309611	1460.838894	891.3081504	1303.624512	2143.209173	519.6056309	1163.792638	1221.828663	1243.570457	702.4951499	1938.389271
649.mp3	4236.20906	3349.036736	2269.762569	2992.144732	2635.197132	1574.237197	2127.32349	1808.600497	2244.83221	2172.992858	1284.420349	2807.4106	3820.78385	1918.533792	1871.198634	1955.571801	2102.693348	1595.670771	1951.258815	1965.741927	6542.420576	3056.888336	2407.865522	1888.473905	2591.892197	1056.103124	2765.957018	2058.133839	2304.801905	2230.865679	2084.723003	1508.3436	2222.920304	2494.190707	5523.242678	3397.753677	2071.346501	2286.61346	1376.572821	2553.976089	5015.49642	5822.27828	2050.63474	3881.213475	4908.529393	5049.596524	2052.038309	3287.068109	3990.822907
650.mp3	4594.088904	4677.073695	4203.052937	4215.596158	4344.212835	4573.833161	3445.382101	3849.190443	4035.096324	3851.375704	3742.28199	4211.091277	3749.305556	1948.977562	3780.679079	4197.075623	3656.815095	3607.229312	2082.087366	3281.063604	3563.985912	3692.764294	2957.871457	3051.611065	4148.242923	4078.780915	3837.135476	3984.579843	3446.074914	2362.215513	2958.610423	3611.803212	3683.027984	3920.576233	4015.044341	4066.77236	3787.776248	4917.472026	4448.849219	4090.905487	3461.27295	4959.144178	4502.021316	3810.433674	3923.68465	2217.470515	2292.958953	2328.024599	2454.263802
651.mp3	1892.069174	1344.729122	2980.936562	2768.058032	2844.591563	1416.790145	2384.0954	2435.268284	2332.350403	3085.2143	2758.027722	5099.683181	2406.090378	2886.077188	2196.992508	2520.840739	2312.067079	3052.438347	2921.995748	2351.492604	1967.944277	1403.856969	3116.587644	1959.021242	2801.437474	3082.152353	2887.8925	1786.098954	2313.448386	3104.050781	2227.732571	1999.333944	2311.775364	3149.935713	3702.471147	2533.103236	2291.242873	1677.419655	1274.746627	2500.674363	1061.337077	1832.056693	1301.896346	2994.720937	3334.405532	2236.732047	3551.726365	1291.91204	2131.698575
652.mp3	665.3304819	1918.041643	856.1095106	1120.960413	1357.118634	1830.163948	1364.570355	1393.927024	988.9770331	2264.347493	2119.855175	1798.439099	2131.79593	524.4526412	1885.359781	863.5328706	2759.78562	1623.469834	2264.118904	313.3869641	2587.415406	900.6821027	777.3917303	1091.945042	1036.30034	1334.859368	674.377434	741.8905969	2862.344469	1021.418133	2600.794185	2699.640024	2478.662531	1422.30213	2540.419744	2497.049441	2771.702635	2906.680745	3609.924981	1659.055114	1382.85356	1717.862544	1292.47085	1666.494833	1034.902025	1205.417845	620.8384317	748.767408	1631.890522
653.mp3	3314.445831	3561.648072	2893.176512	4171.088386	2797.478541	2405.467917	1103.824031	6548.140022	1012.256358	3324.787776	5679.321049	4063.345724	7818.45459	5364.188545	4833.142926	3159.818465	3530.820174	3024.862675	1507.269395	4346.153062	3167.386341	3463.972763	3148.645114	2108.006435	3226.083669	1599.977626	2130.089804	1296.343753	3795.122046	1208.806887	4315.696791	3302.899287	1239.354619	6982.73973	4187.88321	5731.30477	2412.645319	1798.492692	2689.949943	2612.097927	4878.302889	3586.852431	2158.404126	3751.983421	1477.368334	2333.978151	1110.578385	6018.27438	4282.658517
654.mp3	4240.254303	6212.615718	2558.333553	1535.173395	7143.908401	2979.501441	4837.981114	5270.715828	5794.112153	4196.909316	6871.779542	5503.189079	5574.801441	5736.855599	4116.530766	2370.76381	6166.090229	2838.71938	4265.416753	5240.900397	7187.395923	6000.927653	5082.586247	6623.740179	9840.628718	6360.203364	5349.830489	5784.083417	8151.199927	5109.95441	6748.533057	4746.563056	8830.89061	3428.108793	7940.091671	6299.902233	1439.339511	4192.68314	7492.335657	4736.861408	7288.392272	5257.533191	6257.658228	3890.355973	7330.406134	2792.177593	3423.217779	5703.605124	5040.116103
656.mp3	698.052051	734.201843	608.8544477	619.9545642	642.3714134	1055.531091	649.8538091	705.1347322	587.7525054	578.212022	480.2952688	734.2884983	595.9092805	655.2083913	800.2961614	575.2725106	625.2910495	924.0350922	804.5398833	711.9587241	637.6570413	632.4723285	580.5094163	625.4650794	567.5855317	714.0119524	564.0410016	638.3380736	727.6250899	646.9262937	597.502239	589.9410739	580.6489759	491.764048	794.1790983	581.0768604	495.4527176	486.3160749	516.9146851	440.9696325	458.1234375	725.3202877	567.706237	514.5508949	551.7665941	521.7455982	629.8041666	511.6630404	767.4072706
657.mp3	2049.312128	1578.22574	2717.271123	1676.11486	2109.886694	3508.622876	2612.076322	2479.57722	2589.502785	2342.02277	1986.927785	2478.68948	1525.006853	3101.544814	1535.213991	1976.822398	1963.26508	2513.517423	1555.609242	2108.687609	1945.966186	1660.755405	1796.105192	1523.991019	1419.097202	1673.717233	2383.922734	3641.25942	3342.046655	2222.421688	1738.242995	1893.750648	1971.256924	1979.901705	1269.363244	3403.936813	3160.209689	2902.93531	1440.25775	1317.181365	1793.626676	1730.230274	1939.410809	4986.959264	2163.741976	1425.762066	1170.94672	1017.041015	1668.426018
658.mp3	1123.296241	897.005665	3799.784628	969.2265026	1577.140746	1155.439034	1298.682268	1677.827975	3628.983467	1577.276381	1335.849877	2366.843416	1360.33175	1186.042068	1034.263739	4557.225498	1122.997523	1440.578433	871.1676912	1851.803928	2103.962984	3350.579135	910.1539254	2544.176334	2817.741933	1351.348315	1149.798868	820.3824955	3326.534601	1000.296918	1333.349733	1098.311314	1903.135149	2412.24316	2980.74735	1552.083716	1338.448588	2410.607683	1422.499223	1286.217713	1042.252274	4049.55416	1203.554525	1310.410705	1172.501765	1927.067185	2995.344952	2687.7403	1126.226182
660.mp3	1086.607827	982.6288726	1155.233668	864.1834396	815.3070207	961.0822553	968.2527646	1287.73342	932.4053118	1709.167645	879.1850756	867.0504129	1230.330428	894.1978643	841.8215831	941.2061742	1082.025004	1225.70753	1198.357482	1037.933943	1234.163451	1062.691092	945.0491763	871.3747748	1033.612015	860.7310218	1159.309104	916.966133	1232.320253	915.4340482	1803.972568	1264.486036	926.6651225	884.9956678	805.5262211	834.9030936	685.1244878	746.3769561	1293.039601	1067.926673	991.9537157	1337.170692	825.6474756	834.9939381	741.8723206	985.4648872	677.1844754	808.8130789	676.8777231
661.mp3	3374.292477	4064.062146	3614.955598	4017.854886	4200.303509	2722.08488	2644.537393	3440.355783	3522.386303	3647.426971	4101.334049	3510.859248	3348.142702	4031.786651	4374.329144	3344.171649	3460.502054	3323.143354	3413.766711	3193.319524	3512.409924	3254.465586	3374.95641	3768.645849	3435.864493	3691.020613	3604.329562	3787.977619	3649.512793	4428.735324	4151.489551	4712.195385	4681.269739	4077.991415	4303.319086	3782.307286	4286.489371	4054.547511	4109.105751	3929.09928	4133.098143	4183.240636	4800.286885	4589.288071	4416.210571	4243.381424	3237.567273	3299.38805	3846.93329
662.mp3	1220.774818	1150.019042	700.8312168	695.6219956	1720.409843	1276.12967	647.6280144	1493.181485	1623.51819	2005.894778	1432.75861	975.2457311	672.2138607	1976.88439	368.5418003	961.2963942	1509.027385	1087.730192	1831.145099	560.1988967	2589.687906	1591.919634	1693.951711	913.7527655	1430.781402	1634.226574	1795.398151	1012.416839	792.0485229	1415.605452	1066.420971	759.3751547	831.4282444	1702.508079	931.8605145	2517.753815	1591.357258	1920.952542	584.4295074	2581.166264	1271.186455	978.2238898	1200.96054	1433.345681	877.4676285	1015.402438	1030.679638	1343.084684	1121.605414
663.mp3	1132.909445	6060.858268	6117.415798	1438.037871	2451.853297	2567.055312	1038.967563	1466.572628	2297.394805	4672.172841	4226.27117	2906.87415	2742.41057	4055.027942	2293.885982	4140.23353	4607.372019	3200.410737	3922.475492	2839.465554	1015.268005	1635.345686	946.573179	2039.320186	1770.72325	2485.907523	1468.446452	4862.651306	3156.292137	3956.546532	4485.281391	3344.129701	2703.986409	6386.987022	1371.724182	2363.01998	2135.62323	625.2619128	951.8685381	741.033946	2050.980755	1919.530488	2484.964564	2173.951536	2279.171259	3751.51599	2919.937151	2300.066433	1488.001341
664.mp3	2335.058203	4361.77028	2985.659261	3167.674664	2451.849892	3908.542675	2738.086076	2452.299932	4067.512908	2551.917961	2325.994307	3966.782731	2775.016441	4458.964623	2781.207258	2304.130154	3440.560262	3305.87137	4780.504759	2693.641529	5283.352623	3443.072351	3353.977874	3368.849963	2672.329967	3844.335212	4034.893762	2294.031963	3004.902291	2868.275153	3933.893359	3847.327268	2990.589575	2628.748178	3026.091677	3619.102653	3486.571736	4147.177185	2849.538943	2762.567112	3805.472486	3608.661038	3294.166752	2417.2962	3487.528083	3449.893785	3446.237064	3214.122465	2570.666504
665.mp3	1528.908113	1201.009159	1134.024826	1628.110895	1326.327081	1033.300348	1194.337141	1107.186602	1701.22876	1322.577441	1281.447536	1087.193344	1711.353691	1617.541819	859.9568132	1368.001028	1942.984498	969.9510223	2050.925824	1403.252664	1155.110301	1355.59018	1452.757236	958.5458051	912.0020233	1170.586607	1441.892426	1554.943719	1821.050235	1692.650938	1828.266946	1845.057026	3081.782592	1597.294122	994.4051742	1070.859148	1133.262341	779.1097072	1125.46499	818.7676703	842.8614693	984.3843416	483.0463109	625.1822497	1219.658259	1123.576264	1113.792449	1173.050333	1124.391002
666.mp3	3160.034559	2046.094344	1298.523944	6016.344124	5743.708934	4462.815943	934.9811428	680.5243916	1046.69349	2429.509384	2960.016454	2106.458387	2147.452554	509.9563098	4823.635401	2830.9491	2558.187393	1969.712698	2295.993454	2102.291114	3593.772014	1826.743041	1470.410702	4908.565553	2670.921851	2715.991211	2009.04458	1596.074308	1127.89865	2493.323601	2787.143647	757.2489364	1681.166814	1460.83758	3879.660342	2168.672544	2732.597033	1012.811562	1671.0922	3184.727893	1897.898732	911.8277089	1414.348309	5516.784469	3965.172781	1039.402323	1122.70694	1013.160173	2099.771624
667.mp3	1986.354903	1096.018447	1497.918813	1916.545285	1257.287508	1106.086253	1765.632912	1096.267793	1149.362427	1615.163265	1059.119804	1562.660359	1076.094651	2255.162345	2003.758117	3969.934644	1900.036592	659.1530324	782.0147142	1384.571952	1644.562932	2251.175546	1234.001018	1697.107201	1714.69943	1517.951145	1373.79082	1665.566083	963.8332331	1984.673105	1025.668729	1783.559686	1646.637566	1525.737557	2658.867105	1199.269079	1694.715448	1228.874091	1735.149496	1799.693884	1387.325938	2551.440016	1261.985947	1888.826404	2421.16377	1351.062779	1277.491007	1074.870023	1768.478882
668.mp3	611.8654884	992.409988	1112.561319	971.7104212	3142.296188	1381.369684	839.5657494	1251.534152	834.8876207	2829.30872	2173.966097	1132.260838	1798.991111	4176.074591	731.4501215	2568.86834	3867.486632	941.8296578	1863.350172	4120.635886	728.7801932	570.4926147	3113.936854	1127.476534	627.3678956	2920.259598	1334.679529	4078.350329	3124.94063	1619.587258	4956.887505	815.0965072	1734.254676	7402.330288	1343.812703	6551.021122	1994.56128	1129.943809	1315.387493	1169.307848	1123.482072	1387.22512	1065.914966	1166.94277	1216.903727	1027.080035	1989.324838	804.5522168	1203.232403
671.mp3	650.598221	861.4347798	637.7506852	756.4399593	807.2656933	1270.762166	1226.415866	1527.501307	798.1923153	1024.224577	897.8709397	1438.675068	1046.763201	2019.68213	2165.899988	1111.072815	1109.784274	931.1104871	721.687023	708.824194	1298.477919	949.4018403	779.2929949	876.0264518	792.2692968	635.2873312	579.8175683	557.575356	2056.476752	1712.370406	1135.557936	982.6439515	664.7191805	774.7776436	519.3195517	872.6868999	636.1375707	609.769583	728.0360596	618.4582492	528.8446441	641.8393044	1375.539979	737.2393002	976.6517797	763.833086	1889.847779	1310.699842	1320.37593
672.mp3	482.7787351	1141.451278	1174.622965	673.1974821	518.666756	321.6829147	440.9675461	1208.096941	660.8385961	1459.092305	3268.42755	830.5403631	1268.638874	646.385403	1188.146074	432.9676876	1765.092786	408.1479619	486.5360659	437.3696717	758.765612	1381.129287	1500.973558	3433.217342	1297.96087	1044.76475	530.0006234	1157.677261	1032.2532	450.0039784	564.8135462	2187.068846	383.4322921	1343.842021	2799.173235	666.0061752	1915.667111	235.3028474	356.2218852	253.576968	1068.958482	425.7221225	163.6939582	507.5312865	230.6684404	177.6300643	440.7743596	231.3758288	245.514969
673.mp3	4741.404523	4883.49829	6630.157138	2706.618293	2446.425578	2223.492107	1850.362665	4766.252945	4681.768015	3287.037817	6553.043764	4622.260671	4289.882537	3588.979622	4537.395732	3082.355956	2930.906823	5534.374949	3939.978185	4202.440298	5717.120823	3357.995611	3972.112529	3822.417456	3263.675347	4232.654385	3640.477934	3430.972879	3494.402328	5037.244914	5816.802316	4905.285211	3855.991277	5884.644654	4215.37223	5838.657515	4416.722504	6267.705526	6875.143974	3096.854523	5351.040454	3186.433641	4726.126922	3724.267916	2497.898317	4287.832019	4820.901645	3967.332506	6653.826074
674.mp3	695.7864451	770.4327172	1235.270623	1471.964785	833.0789589	641.0713878	858.91072	1264.23466	1525.001789	979.0357324	882.4230201	584.6318579	982.51675	1592.485253	1157.563965	899.4774408	1018.365576	1309.709114	2804.375687	1305.176515	1037.463159	650.3934311	899.535881	1542.761308	1246.635996	959.7212298	355.7412279	883.7383201	1347.166581	1440.044158	787.6448436	1072.949841	1401.450968	2915.343606	1196.711947	1224.784791	919.6765658	1304.953184	1829.702154	1616.836812	1183.735172	950.1406077	1392.771094	1292.602193	1149.732719	537.3684478	608.5011856	1092.710481	1222.425366
675.mp3	1554.508327	1450.284694	1011.764021	734.9271308	734.4900788	757.4720994	1523.747369	2523.572794	3886.650129	3957.562324	1740.383587	1039.54367	685.9827665	1249.791715	819.0878305	1303.214281	1582.840891	984.3135928	883.1362086	431.961386	490.4243162	1474.360473	1530.236883	1320.43455	1053.538281	849.2816423	1055.145538	924.0742765	967.6520964	923.3085685	1415.917516	1930.028983	898.5679607	1170.975568	699.2047615	2781.101349	1094.041016	1023.760032	679.1214969	1305.958272	1227.14745	1301.490871	1069.866841	4269.566186	1858.919027	2957.886081	3648.410435	1156.15824	1114.821024
676.mp3	2393.161176	2073.942466	2573.326189	2663.96572	2857.654206	2607.551301	2091.414989	2683.154352	3927.166377	2247.309788	2708.464822	3908.409303	2430.943761	1336.442744	2509.509423	2792.617464	1896.471229	2302.476825	2784.072657	2437.803339	1985.442422	2728.592619	2973.668514	1628.294624	1853.479924	3008.856185	2496.487474	2629.26087	2421.261884	2658.178429	4089.927574	2307.202389	4391.139494	1496.030516	3288.467411	2869.970839	2273.530415	3789.89834	2300.25267	2897.693232	3474.073935	1281.915669	1766.558999	2725.607698	1975.367267	3289.469152	2311.686395	2585.115027	3817.895272
677.mp3	1623.883756	2016.470243	1646.794539	1927.86729	1791.261637	3539.90319	1502.623339	2843.826822	3123.962198	1915.064429	1411.066608	1926.217209	2348.760794	2185.420491	2295.352815	6905.911818	2211.057664	2576.046962	1435.34299	2279.202491	2665.167107	2307.409053	2311.653638	3854.738536	4033.059545	3100.221097	5709.634021	2969.164588	3443.916818	1467.270373	3382.598631	2026.735511	2670.267657	3215.093391	1978.749028	3253.299921	3938.74176	5084.248781	2436.095385	4291.62473	4313.925256	3148.284332	1884.45634	2284.679538	2815.758056	2358.740154	2616.961065	6521.18646	2625.303886
681.mp3	2933.697004	2423.705118	2969.883051	3436.205393	3832.02121	2133.705656	3422.290508	3849.118227	1968.83878	1555.260939	3550.555723	1339.771727	1492.661474	2304.445075	1838.485753	1281.091086	2108.068118	3174.053785	3090.432343	2079.863148	1485.845135	3141.756974	1272.142698	1781.865952	3359.638194	2151.394633	1572.084568	916.1791623	5466.276011	2864.657646	4595.444521	2846.97844	3273.008329	2071.552479	2382.216959	3639.71872	2017.787553	3682.846578	2595.852999	1234.816391	1181.339548	1754.143183	3429.451592	2582.036171	3602.288906	3035.124148	1849.487048	1755.947531	1033.015272
682.mp3	1038.582714	1955.824049	2229.50987	2129.36492	2768.195384	3024.570581	3014.151768	621.7587823	1158.166183	897.8171166	771.5017649	960.4667374	1036.071389	836.9707641	754.1747456	491.5420851	352.9103506	1401.1284	1051.619644	868.8355998	1899.791965	1884.871484	1035.066023	829.3902894	853.2530915	818.2286248	1257.332491	502.6400269	1028.695898	1247.315063	1988.686793	5020.403407	4372.24245	1358.510548	921.9251843	563.9120694	965.4681285	1005.265786	989.1158028	839.7006896	629.6374049	549.286639	767.9669457	1309.668594	781.0547835	836.0384708	1516.885491	1599.745631	1436.868406
684.mp3	469.7636575	496.9019195	482.7903103	415.9876657	450.7429727	715.3881349	782.2175568	1478.842987	682.7118132	1613.003812	1267.750048	1357.349913	962.3769118	623.9579839	775.0331177	531.2462796	617.2095185	465.2340867	468.2248044	409.4943729	527.5933161	661.3847845	576.0176886	815.0989689	791.5893211	1789.773717	850.3517211	1012.234851	397.023249	743.7692038	583.0622668	1425.187487	639.7984281	1013.681478	780.7575929	659.0827459	605.0165575	2350.043511	429.4937827	2514.008502	608.3710367	395.1803129	439.8758334	409.2317853	841.7150577	431.6626119	674.2433361	631.5804947	516.1588155
685.mp3	1278.243664	1208.455943	1317.765605	1378.485079	1298.231832	1595.994904	1034.757556	1451.625962	1485.182761	1547.295118	1881.19016	1365.9365	1298.441511	1291.752691	1732.219073	1395.849397	1291.823701	1107.343405	1252.775108	1156.457486	1402.554045	1403.887213	1941.587952	1612.112908	939.6573084	948.4430623	1286.726336	1416.234416	1236.146019	975.7616303	1053.900893	1207.01682	945.721041	1035.918133	1262.000014	1423.547961	1118.375737	1383.179674	1165.333378	1325.83642	944.2792631	1279.125046	1150.151393	1322.074617	1225.08369	1269.309707	1256.623992	1076.628843	1037.557486
686.mp3	768.229299	619.1887228	1205.354546	1278.748818	1476.577235	642.4986825	844.0897444	729.206183	655.5051205	1246.280318	1103.769227	1015.068623	1325.409261	2325.513332	817.1377443	760.9046206	909.3643387	765.4570088	611.1224835	870.7684619	1529.398353	907.6795595	866.6855102	1507.657363	1134.930814	1295.557691	1053.025152	792.0794898	666.6603822	673.875065	1503.087211	571.4874141	785.2617789	850.0502424	615.665601	526.9040512	831.5131005	766.9296124	685.9648552	1407.902902	682.0051887	2969.715173	775.9230255	1013.315548	786.3180589	680.3550088	937.8204814	1739.326648	1008.069214
687.mp3	3984.115371	1859.846623	3121.26224	2005.121143	1233.06339	1423.511424	3488.641154	2460.610982	1929.658548	4063.704463	3257.816265	1523.602586	1766.357796	1826.084927	2145.978663	2398.799187	2306.717799	1761.021743	2521.424906	963.4016259	1989.198629	2069.304219	1716.219475	3374.415041	2470.221429	3113.144009	1952.035231	4996.399637	1793.608005	1844.358062	1918.486296	3432.604381	2921.636135	2729.167806	3431.898832	2798.012472	2675.929466	2798.537374	2696.813999	2238.21017	3873.500333	2232.11821	3075.124427	1950.35471	2659.723494	1991.791477	2172.932876	2166.20388	2151.339432
688.mp3	817.3854695	1119.71432	1731.439991	1088.641138	908.2429589	902.3503308	557.3209741	439.6236227	738.9317986	1082.299115	872.5419819	1003.928537	814.1131629	1082.929355	1314.717311	1974.382036	1297.95286	1024.238794	963.8371336	498.6736511	444.9226846	387.0111203	629.9882277	1405.74571	1255.521081	1242.76978	1069.603849	983.3350238	744.0751734	638.0228869	648.4477434	1064.646445	1199.705238	1296.129425	1051.906988	1079.367399	1115.203001	945.8404405	775.3530226	1031.855389	1364.742334	1375.968086	916.3087079	936.2929308	843.9955143	802.4183537	788.9331573	610.6110825	1016.228723
689.mp3	1994.752239	2177.455142	831.4298272	2212.293548	3680.379124	2095.776242	1071.753215	2923.080654	1443.44003	2401.279305	3281.554022	2022.188331	1130.505343	3191.439569	1956.586164	1731.822528	4349.43801	1855.36175	2253.760567	1386.607928	1154.43683	2759.513913	1223.893595	2080.308458	2611.048987	1290.689547	1500.907918	3459.502677	1684.289637	1123.163046	3007.073535	1739.745261	1974.265928	3992.246703	2107.527659	1666.593589	770.5924733	1640.673623	3420.498987	728.450446	1520.448656	2755.524746	2623.122362	2322.695431	2610.96335	1417.003179	1090.841511	3434.625016	2216.887824
690.mp3	648.8172542	1202.596233	2410.178463	1270.803565	1208.870232	1584.008845	914.0954211	717.4543315	1161.921266	969.7514234	1268.225664	933.1239845	1711.135017	1830.563458	1708.605175	1409.702466	1152.108799	1152.789087	820.207029	819.6836046	1255.43368	628.6061462	1235.372545	1622.649008	465.1741849	1633.698797	818.7609607	1442.082115	1744.859492	2398.842812	1966.10823	703.8118766	1934.833602	1787.606141	1514.397599	1210.366434	1380.4891	844.6359475	1027.06272	754.0573906	1125.442284	1248.016401	1591.081505	1767.636415	1782.827322	1525.46325	1333.555501	3534.129303	2185.660486
691.mp3	953.7805111	2470.182057	2161.969098	2978.453021	2453.656247	2284.888822	1346.75168	1120.029205	3061.535876	1672.288785	1636.560702	2162.14091	2587.714762	2673.762133	1215.763911	6211.923397	2934.165048	1825.803573	4417.672269	473.6241859	376.2826127	1016.018749	3174.461488	2921.741456	1244.603269	1471.978	1241.753399	2700.095985	2898.50689	1305.280137	668.8682123	946.1640189	777.3244136	3343.643185	1212.461768	924.2616894	596.3618962	1619.378671	2823.600865	1405.37368	985.5356606	1822.190233	1378.977973	1187.443713	1569.258845	910.6985062	2607.998635	1296.201096	2204.586427
692.mp3	4831.908997	5182.838166	3965.181092	4609.88738	4816.54593	4610.731268	3471.857128	4665.456577	2944.489024	4843.743802	4264.926685	5004.617061	4079.040448	5811.058269	2711.166379	3524.374062	4558.794505	6059.760534	3038.354867	3514.964579	4346.320763	3543.996267	3409.252181	3370.257994	5339.980223	4061.42809	4983.362068	5100.970839	5839.747528	4313.610631	3578.217883	7363.069924	3604.478111	5036.11941	3353.980395	3729.32404	4426.31533	3681.225639	3892.288383	4730.244669	5298.51081	4869.125388	7421.999586	5742.786777	5378.558244	5162.767665	3803.237114	5739.297195	3843.150925
693.mp3	1642.490407	2012.805742	1201.17222	1583.827777	1468.580219	1448.338947	1314.966969	3224.664355	2755.87399	2531.741731	3518.556785	2570.514402	3491.480845	3811.888689	2808.72896	2519.4089	4259.800785	4262.323246	6737.126361	6156.230083	5450.365771	6257.894808	5887.692638	4917.187757	4671.15644	4737.999771	4290.044696	4693.446875	5089.967783	3744.97303	2643.565366	3064.47491	1085.738492	644.307548	510.0460658	703.9407629	1230.790065	911.365419	1567.203955	1974.064735	1979.17823	750.2638483	1258.600427	1713.726146	2152.0392	1130.093225	1421.425063	3252.904991	931.0822332
695.mp3	2761.308191	2160.166535	1819.534859	4596.841666	2926.433567	1884.905056	3076.661563	3098.520518	5789.018214	3007.27884	2262.635354	2580.885241	2474.064269	2280.877389	2476.753685	2853.867592	3193.685752	2556.365434	2767.846977	2686.747697	2116.291551	2519.768164	2442.261323	3073.113079	3090.528774	3338.398986	2696.539915	3308.991809	3275.02556	1903.763996	2885.745635	2263.997571	1749.83256	3336.809963	2617.342889	2141.7774	2206.13436	1695.548032	2695.164026	3731.295628	2815.538226	2889.404374	2733.384858	3115.391845	2067.316004	2211.814471	2907.639915	2232.288816	2178.607795
696.mp3	364.9662107	2100.478581	1712.986395	1324.080839	871.3776982	784.3071894	367.1187877	325.6487091	272.3129119	225.6764979	1053.127152	1644.712617	2046.666843	727.3077333	205.5519039	455.6400233	1500.779467	826.1154449	174.6594063	248.4314778	229.6000294	222.9574476	195.0184006	532.642858	982.3484407	430.7895815	280.7001205	197.572582	382.098568	1679.671496	1505.840532	463.4806243	215.4009485	254.8841957	214.5422574	292.3713019	903.1141626	315.2030972	1802.444655	2763.521347	3483.545457	3130.853628	2792.830537	1150.899626	1078.217799	2505.200379	3516.828489	1562.456637	1183.848566
697.mp3	885.9985854	3730.889136	1005.288954	654.7229992	4181.490823	567.1281337	1757.687862	2849.459966	1984.718994	1090.385364	3857.051224	901.776138	3977.573548	1247.81432	1722.160251	2873.491936	792.8992601	2011.294991	3475.217956	6219.428247	7474.463973	2116.030045	797.6024697	4004.386409	1302.002809	1231.670744	1012.799947	1696.567064	1603.725905	4419.453274	613.6058456	4928.141362	898.6539032	810.3359417	4290.13889	971.1411322	1352.681954	803.0532057	1627.533904	854.8788207	1611.897268	626.6018389	4835.38155	1024.402861	1703.341346	2421.956847	3715.483011	1838.13315	3891.173433
698.mp3	2358.227658	607.789579	2465.498907	662.7847346	4035.31698	1319.457308	1748.026885	525.2712748	861.0959751	2214.658074	739.8958365	496.7880105	773.6351147	452.0149119	1147.945258	1331.086755	1365.101489	1276.887938	1366.251121	2656.824098	1083.916766	1295.382119	1117.901139	814.3493269	309.4376699	501.2963629	943.0071155	506.8893509	429.9952497	433.3889032	3197.403236	2011.378904	2312.346803	2118.134712	1121.8663	1717.886199	1092.239329	540.0769758	424.1865778	1349.781979	2920.921583	2709.800853	2099.786956	512.7825527	893.465745	754.3716479	2784.037917	2428.70571	432.1789042
699.mp3	1729.467826	1509.849836	1346.574985	1171.433126	1390.304062	3409.732301	2039.426537	2253.001807	1896.892154	3179.480308	2368.111401	2203.389614	733.8137161	3014.386975	1500.074138	1123.339127	2202.237594	1926.706464	1555.966427	1325.351227	961.3731067	1137.692077	3782.085156	2400.975831	2688.984252	2175.807217	2500.59935	2104.220437	1882.310621	4167.941707	2363.282732	1408.148777	1004.14218	2464.861394	1546.067646	1373.269046	1223.600963	1073.754703	998.342382	2491.315467	1794.314403	2428.030619	1932.104355	1362.085705	1747.326334	1846.112953	4718.51281	2724.304405	1753.299988
700.mp3	1024.015385	2300.801889	3052.222694	2763.776544	4031.690155	4014.981881	3785.621338	3936.235667	5317.258566	3539.810548	2693.536368	2156.244235	892.4124031	2679.588074	1115.427851	2872.323347	2896.429514	3954.981376	4075.993192	6514.10933	5570.462403	928.6571947	2050.917348	1220.924431	956.3183241	1783.329201	3178.957745	2824.162604	3965.102413	2621.803943	4103.625208	4470.383132	4422.07855	1838.079429	1373.876869	766.8109681	1026.143482	3251.755268	1140.801236	2558.806398	3019.32667	3248.79186	1525.940519	1349.444577	2894.485829	4400.3216	2484.877014	1211.053521	1009.597207
702.mp3	3290.435197	3351.899545	6737.248255	6409.069606	6846.103761	2807.725393	3877.064345	4741.85708	2736.933718	4437.463287	4041.23361	3834.084002	3864.558203	2566.247246	2808.871721	3611.13732	3763.337481	4446.956364	4096.458161	2207.581211	3457.652236	3301.631471	6691.528221	2663.141996	2117.149163	3414.528947	3390.714255	3209.203701	5080.344153	3613.609931	3144.608556	3390.61481	3131.379907	2860.508475	3250.64212	2690.126152	7312.54953	3619.849548	3990.591502	2655.650955	4290.159586	3609.259867	6796.221679	3664.065718	3238.451118	3351.373381	3552.277758	2750.670878	3165.567825
703.mp3	3041.71128	2910.794453	967.8016677	1773.887235	1790.120307	2405.753578	1294.781855	3274.883588	2002.116592	4167.539866	2674.152819	3829.531522	1638.599899	1601.570382	1247.052465	1243.208266	1467.876176	1826.400109	1898.140856	1125.382197	2574.836683	1893.688742	1751.702002	730.1494147	2648.339954	4698.18973	7846.969029	1282.43013	2630.723146	1477.441747	2270.410411	4033.917681	1825.585856	2398.050896	1062.008009	3980.928315	1999.079234	2445.390676	1381.950076	7903.321067	2101.894196	2041.728521	1313.089679	1649.335326	2502.72763	1764.546568	3283.896373	1391.748671	2986.642654
704.mp3	1219.820159	1102.799002	1694.670826	1361.768779	1601.274307	1389.514043	1383.800126	1837.780308	1410.045992	1379.435035	1958.084612	1420.256292	2152.696978	1182.829853	1412.17561	1322.646996	1136.21972	1243.865603	1778.60342	1229.209992	1727.175615	1296.537294	1339.415888	1257.64695	1587.638615	1285.807037	1430.654352	1276.847292	1489.128076	1183.844398	1680.002872	2459.379064	1446.32295	1606.122898	1312.329744	1315.229908	1620.693859	1232.559286	1367.17792	1105.538731	1523.07227	2183.537122	3209.778944	2490.353849	2713.275399	2474.58942	3615.914141	2279.86238	2108.126505
706.mp3	2577.876353	2281.262223	2179.972257	2211.279331	1395.704883	1513.609306	744.5595027	1334.742482	1737.371921	1929.935623	1576.499262	3281.577457	1961.829267	1702.522936	2071.573928	1348.215039	2812.281204	730.3424598	865.6693508	1628.469417	3130.064479	1639.976132	2567.317002	1976.099844	1423.741422	2414.047927	1852.71914	3109.529699	1386.748174	1166.851607	1501.299338	1625.477189	2114.503496	2763.194069	2495.648916	805.1233603	1434.250952	1425.430991	1035.07314	1395.142044	1393.740969	883.9646616	927.0134639	2106.115856	2461.970195	943.1908563	2583.532669	1465.614447	974.4247137
707.mp3	1317.038993	1381.973838	1321.490581	1379.453285	1392.381453	1460.402355	1434.350027	1444.760761	1562.36179	1487.459893	1732.852198	1604.101807	1442.66694	1662.997494	3300.291609	1853.586861	1968.850782	1857.861782	1971.091406	1898.2902	1516.965267	2010.057947	2060.989609	1658.246522	1922.788948	2134.260284	1553.543787	1712.04786	1814.931785	1889.238409	1429.968668	1528.394377	1400.671329	1473.825181	1411.794108	1512.131656	1568.99779	1625.563644	1490.496891	1378.929117	1525.759265	1490.259976	1408.235699	1479.642716	1502.529978	1312.587363	1395.655137	1247.448836	1274.370602
708.mp3	2661.081497	3016.712166	2283.073936	2409.427942	2838.098907	3472.270703	3435.269501	2211.146072	3142.778298	3271.402155	4767.290046	4291.885872	3186.786539	4745.662901	3975.182647	4373.945388	53.37218156	150.8827301	503.2593511	747.2113862	2390.730826	585.2939162	811.8693008	1768.283269	135.3224583	77.87206908	117.0529893	27.45141682	28.59764236	43.87894224	29.22188386	43.07984946	1327.804936	4537.296321	3035.041975	3914.782581	3409.423816	2912.547487	4716.574577	3550.285488	3423.009332	3057.404956	4151.348647	4025.625035	2911.625486	3800.889917	3075.009937	2881.670265	3300.125254
709.mp3	1649.770278	1642.089442	2120.99873	1878.41337	1378.084688	2173.914446	1568.621894	1635.734991	1769.427134	1826.120724	2784.3831	2166.008504	1711.897759	1908.242788	1632.671846	2312.993041	2049.498634	1863.214355	2025.092393	1549.876689	1535.341951	1736.512625	1600.255944	3008.036289	1973.040872	1135.161994	1292.862447	1411.927463	1822.010248	1527.793457	1437.892739	2411.86847	1734.083946	1541.412398	2201.304895	1657.288428	2078.421206	1799.397946	2817.201305	2029.271963	2254.151746	1868.310813	2150.467373	1992.144603	2607.604522	2032.240478	2744.453769	2186.48169	2679.497371
710.mp3	3151.54504	1056.474286	1303.700618	2367.960725	2492.723931	1705.898299	1776.173981	2275.863293	1742.429945	1810.473144	1743.062791	1961.2977	1454.582847	2480.200633	2096.931642	3306.901282	2622.422177	1971.958847	2064.013163	1789.55188	1550.724131	2228.500866	1381.377184	1780.578538	1705.488998	2310.259073	3298.655983	2883.039676	1636.492911	2404.014786	2498.410431	2306.558776	3830.205449	2464.554073	1336.698471	1010.481066	1208.477641	1854.904542	2773.155576	2497.961198	2869.307929	1281.467738	2422.122218	1856.522282	3979.955414	2378.826161	2116.576463	1996.026276	2501.421189
711.mp3	261.1766931	406.1449111	1080.45559	421.8983851	705.0606758	1122.95514	519.3637927	1183.548262	518.7955907	655.6242879	1632.099421	1023.360557	1754.85022	3687.328311	428.5552699	647.8018736	930.5471188	439.6183187	642.2602103	978.137752	442.9826089	705.6254108	672.7984024	1078.269538	1070.850177	902.6932821	2230.837631	3469.170985	236.4062861	522.7152125	969.2628913	348.0101991	830.6612455	1222.386776	466.2448743	763.9631686	523.3113665	802.9033168	1038.68921	691.3461821	1610.115054	2998.30006	273.6132859	319.3925058	855.7643171	226.1572872	742.2187124	1228.962442	400.0295788
712.mp3	1301.430689	5513.625942	651.4815201	1428.731226	737.8669015	692.8578051	609.2427027	632.7118016	1129.091791	3894.682892	864.4378327	1812.505757	804.313584	718.00064	471.0411592	541.6225167	920.5973686	2738.561394	665.3472653	1280.769381	805.2688049	668.3887227	748.0520634	576.9993297	792.8072101	642.8737909	825.589043	1353.996491	752.1013168	2551.761862	643.4135845	1742.504665	855.6479603	1014.586984	725.7754127	1649.238055	770.5369108	795.3675828	753.4608265	1588.663186	774.4434677	3122.279872	612.2557467	1167.619214	716.8644849	2854.076244	512.0204947	2059.365269	736.4754099
713.mp3	1728.559757	1939.531803	1378.401865	2939.040243	4284.021635	1098.67309	1113.73901	842.125978	2747.661354	1387.039925	2655.2106	1855.943289	2195.140609	2035.244518	921.0237777	1800.050413	1679.168215	1569.130787	1617.541786	2058.392461	1987.706259	2101.389245	2928.264867	3185.044161	1568.697223	2515.311492	1010.255965	1803.108193	2311.634376	2617.430964	1697.535889	2928.138434	1929.978366	1899.622526	1972.277633	1242.465213	1696.389448	2018.725044	1098.294892	2024.015566	2312.47793	1769.167814	2087.122095	2926.714713	1460.398722	2112.155022	2465.017726	1613.508951	1697.411924
714.mp3	4382.011205	3879.452085	3036.561212	1772.996921	1931.725216	6567.34685	5815.512193	4611.141426	465.9271745	3105.656485	6112.045738	1086.506594	2648.775251	2561.654735	1818.861652	2886.855549	1365.049719	1071.306482	1094.252726	1792.319711	1578.594581	3067.69821	1571.502081	1265.05173	2799.987572	2221.346313	1034.194885	2308.445127	2095.824442	1558.551207	2339.816492	1803.244611	1062.705895	1364.676238	1238.653502	820.2471901	1453.859883	401.5758376	2053.634204	1270.205867	874.1772803	592.3116161	2426.299584	2894.949968	1965.243471	2047.91125	2790.188746	1371.406263	2201.5768
715.mp3	656.3557084	437.1804843	687.6124021	619.0979833	654.6299558	641.0941555	474.4447156	677.2480983	596.2831973	451.4922942	643.3600749	696.9050642	627.7718245	537.9240638	498.2749084	417.0922892	659.6114345	472.1994715	626.5441932	416.1939869	644.8769402	613.489152	622.9713713	679.1755207	462.1726905	685.0419388	587.1729078	459.7664622	630.4405492	674.7834673	628.4540379	540.1126236	590.5108389	416.7159757	646.2108054	515.2952864	648.8157265	419.6711965	649.1055677	616.2303233	639.8851167	709.2568348	454.7864444	713.5384779	554.1955196	589.6126037	584.1768036	573.3383801	456.618136
717.mp3	2485.673615	2124.724778	2492.313098	1596.344197	2854.922732	3244.470836	2029.809674	1313.209356	2027.370973	2477.946499	1917.526125	2288.732447	1376.566144	3027.413233	1604.402388	2493.888913	2164.372819	3975.66567	2185.804784	1178.978125	3581.087111	2899.759657	3036.495438	2012.320141	2387.041252	2852.501329	2371.622716	1878.30842	2262.457238	2557.912589	2602.748423	1947.885301	1737.134126	749.2465419	3286.929712	3046.425188	846.0616598	7008.63919	1230.286676	1823.536965	932.0409777	1038.493059	1231.147408	3748.481364	1160.341975	3307.050574	4258.645356	3175.477776	1617.890357
718.mp3	3965.608402	2071.279251	3070.060042	1603.649979	1914.991586	1882.72433	2388.023285	2805.134022	2053.148487	1678.77409	2471.354163	3750.876948	3148.555568	1835.978866	2807.082831	1903.71329	4295.708516	2150.205037	2697.993617	1906.493389	2738.728881	1366.730421	1625.686721	2621.610995	2301.050011	2078.61299	1851.576982	1305.231623	2698.416103	2869.942019	2945.639668	1948.735479	2110.845792	1244.503938	2790.299895	2399.350046	2498.552703	1780.30014	2307.02729	3612.082975	2700.447885	2037.704298	1817.924573	1980.496221	2064.762343	2445.468943	2378.243412	3617.90217	2463.346105
719.mp3	2541.788303	7819.979573	1533.563785	1711.127596	5118.698041	1950.718485	2848.022487	5730.271774	3324.68417	4684.521003	4152.89051	3726.141445	4260.650372	1883.902006	2016.863268	1893.847893	3672.641162	4985.099147	3113.848286	2373.956082	3237.422098	2949.755531	2041.367334	3951.74397	3369.708957	2810.433819	3468.68637	3908.016682	3991.513001	3180.120849	4983.244274	3152.046294	1722.134124	1425.971828	4064.437291	5083.94333	2637.854482	2302.194089	1607.942785	4363.875785	3489.398786	2452.281549	4499.068231	4656.150682	3932.167135	3453.50564	2720.955685	3910.977011	4452.105764
721.mp3	1338.403485	3880.583847	1516.127096	1224.477337	1165.946682	1374.731437	941.4584762	574.7393204	1004.603019	885.6527576	570.2615621	645.5405298	840.6203143	380.4689073	676.6141368	2517.053356	1803.575957	2439.653431	3063.972198	1736.340357	5326.330594	3505.979547	2177.020355	4145.67338	2447.451126	2161.276247	1004.158266	1798.636495	1018.293791	1120.893566	1161.078835	1355.241897	5051.551366	1921.619768	2193.50942	1234.329785	1495.512137	1351.732966	881.3018895	927.3194195	1061.731483	842.454673	6011.387683	737.2157783	1170.313414	780.7845525	1368.220127	4247.591454	3867.860189
722.mp3	3169.946668	4650.555088	1797.490771	4610.310424	1730.137678	1107.770575	4231.932768	1878.196638	1217.932632	4640.055612	2979.497268	3685.229107	4269.676519	4440.059976	2226.561439	2521.862387	3103.219326	3307.292116	3422.756412	6110.506037	3525.152502	1633.000383	3331.274294	3040.016053	3430.580063	4023.677573	5516.687419	4162.310315	4254.66306	2763.810024	3451.22614	2291.821823	3638.280119	2980.390001	4781.065949	3358.650891	4608.810122	3836.38192	1840.262975	3144.8532	3357.175432	5207.628009	4226.933172	2327.634696	2139.145753	3187.949361	7108.671667	4105.985386	5370.373111
723.mp3	2366.84764	336.6679448	3373.949142	3118.269028	1892.496475	485.5746679	1676.017659	1455.966605	374.8214307	7324.125666	648.8914908	1193.434627	1720.87672	1879.235801	976.9273495	1959.522818	2334.072482	872.4950796	4738.539768	687.7003284	3018.753777	805.7561005	1558.557917	6697.372184	972.2665485	3366.221685	817.2317998	2124.287173	974.6727219	1281.384813	1988.674813	1345.599215	5919.542688	1084.371328	977.3305359	1005.932599	2876.27137	569.9640913	1529.058674	2045.459714	1453.306238	3245.051418	716.7091485	2122.867335	2160.956682	1206.838932	5981.114105	644.0314107	3509.563619
724.mp3	2614.948606	3087.558489	1981.21631	2648.955337	3699.81247	2847.574634	2308.349229	3437.162996	2488.448328	3018.63837	2205.626008	2518.797605	2399.538831	3243.02939	3096.134571	3638.673105	2569.597565	3337.151571	2496.964642	1561.947259	3290.941365	4396.125579	3327.20949	3070.224482	3191.931604	2654.755221	2447.094235	2643.348023	2242.92623	2732.212235	2602.932788	3618.856333	2924.332751	3115.693371	2995.189971	3795.121328	2506.396333	3994.326177	4828.174042	2683.488129	2225.71267	1943.02629	3737.716818	3204.905316	3304.303923	2737.863011	2132.333519	2002.141497	2199.584522
725.mp3	4733.326374	4480.250353	4673.220445	2979.261144	3277.039623	5330.0496	4007.893264	2373.382885	2002.614261	3605.778439	2683.079865	3455.102268	2136.237704	3336.717044	2862.466399	5731.016963	4158.475309	2829.481904	2544.049136	2694.554336	961.0746524	2940.873089	2048.550544	4459.675095	5133.586345	4173.81467	4690.49363	2809.254523	5376.643708	971.1283484	1558.756762	5345.878562	4547.840585	3042.99136	806.1962956	3284.877088	4637.562075	3291.147449	4202.742386	5046.998915	4270.757016	4357.216437	3616.290268	6369.912729	2774.800353	4122.517406	3227.428296	2784.814745	3788.337255
726.mp3	1105.986415	1691.952777	1756.221436	1786.743454	1653.609248	1865.705797	1324.434347	1345.769636	928.7382006	1508.70725	1083.999206	1555.195787	1474.552522	1417.16985	1139.875492	1558.247915	814.5420847	1255.830349	1344.642001	1163.247151	1213.422013	1426.592599	1779.506624	1358.381649	1263.850581	1559.831912	2032.341365	2622.034618	2043.115845	1532.31622	2122.416495	2195.134969	1928.600227	2011.70372	1554.84838	2056.735261	2087.398682	2080.121095	1657.658239	2413.743733	1992.470117	2215.941084	1933.332603	2065.776672	2434.974821	2163.179181	2080.689565	1783.091889	2247.953634
727.mp3	754.6402082	812.4313288	752.5267761	799.0257699	549.1828032	715.2125167	597.0998234	564.9841668	540.2121725	560.9421896	642.8716769	585.9021052	618.8627933	558.4404721	717.8889566	597.2915948	596.2225955	548.0603436	613.9115627	674.8383418	569.1395125	593.4506704	604.4334642	589.2875062	667.0533704	528.5068715	599.1774473	577.8938359	539.8585126	683.0284944	586.1251384	611.7754983	591.1050438	656.5844102	527.2234564	619.9892272	593.231725	528.9074766	703.0488045	591.2603529	605.2109479	564.0590147	522.2533557	815.9719254	695.2367991	1000.434539	930.3355554	730.0718113	796.3055216
728.mp3	2362.195902	1624.258624	2291.36509	1128.843961	1571.183008	1510.835303	1297.906217	1580.379544	1492.032811	1810.024266	1885.672949	2431.065399	2764.633899	1821.160171	1845.90138	1436.923396	1157.226362	1301.528905	1251.763761	1302.813561	1028.850539	1412.697259	2032.763602	2591.311267	1063.32479	1448.94287	1273.836913	1784.346039	1481.062969	1884.37377	1614.477622	2033.782699	1318.062849	2629.015962	1455.996667	1564.79429	1308.616842	1644.749619	1541.401943	1631.465379	1937.795682	2356.519496	2559.876813	1688.766813	1567.707895	2252.09582	1363.914798	1549.472533	1682.928369
729.mp3	3521.431595	3825.961557	2047.483753	3092.132276	3858.032838	2633.513453	2588.992579	2686.557315	5225.005141	5421.486937	3145.160443	3224.170967	3636.693097	2926.814686	3389.333879	3076.460475	4461.996493	3272.635275	3411.756561	3381.992085	2236.685357	1366.238371	875.8403989	3317.240086	1093.639301	510.9747433	4212.377213	1535.88277	757.7341305	2735.906055	1208.059559	1157.144448	1935.67302	1920.733464	2742.348875	2708.280999	3015.341414	994.6861005	3146.779953	1840.243347	1607.80625	3293.716909	2500.43367	1421.14816	1871.952595	4745.051348	950.1613033	2548.271867	2558.770825
730.mp3	2072.624341	3842.90157	1595.391231	2695.059784	2067.36265	3482.118192	5886.586601	3835.513103	3538.098642	7453.975153	5538.638465	2682.446789	2714.431163	6181.657942	3928.965527	3162.021101	3869.926597	4319.635209	2114.540763	2112.494695	1854.275587	3716.295187	3885.54736	6451.634347	4992.306736	4561.689618	4810.684733	3496.695431	3475.251103	2869.500246	4944.799872	3858.385366	2756.301628	3803.017282	2956.291366	2236.702708	2059.460124	3365.039052	4552.558973	4577.785503	4721.482216	5118.299245	3842.680727	2899.477638	2752.899198	4773.634981	2763.943958	2400.158463	3802.380258
731.mp3	3416.365545	1003.774849	509.8832819	4819.305644	1045.088497	3279.317104	3332.920535	6129.608034	2887.834018	5853.120937	7056.076755	6596.568793	6909.89453	5801.277975	5111.354666	7413.120371	5723.168856	8446.734678	5637.509126	8026.13348	6143.932023	6329.646532	5977.418125	5431.00384	2339.956278	4937.359584	4269.277684	5176.080283	5229.881363	5333.538973	3063.762234	5179.386137	4061.97347	3790.809119	4342.53351	3750.297354	5857.321115	4664.736016	4728.963855	3735.086207	4368.768274	6079.333294	4604.470206	4810.936416	2270.747671	2496.97661	4572.496418	2670.994438	2790.336817
732.mp3	2820.02495	2612.633974	3196.242927	3465.25478	2092.553951	2680.743495	2390.616689	2415.169331	1817.017128	2100.979354	2880.217533	2144.263633	2553.69641	2814.558902	1567.262582	2004.874313	1704.936168	1272.358352	1640.490938	2636.524843	2047.402873	1339.543344	1659.828645	1998.735254	2156.368115	1882.749602	1532.142399	2875.953822	2697.981951	2078.956937	1290.317232	1882.027816	2127.884846	1829.138789	2116.432671	2023.039812	2254.719015	1589.760245	2345.696512	1991.11456	2177.619775	2234.766382	2026.480824	1735.926005	1962.643848	1974.771326	2687.817286	1958.456593	1854.722688
733.mp3	827.3974041	937.1364289	1227.247895	1896.999442	1936.658485	996.6399272	1175.089727	1611.868131	1076.544761	1449.319891	2011.118267	1854.043245	1598.036642	4138.909659	1347.315021	864.9817103	1183.441742	1500.433794	1370.769099	1675.504318	1108.189574	1640.714617	1731.274866	1497.219922	1356.581907	1472.931782	1225.973798	930.9603989	1172.571566	1115.651638	1843.393915	2039.802123	1855.387852	1366.762207	781.3442181	1131.477517	906.7389487	1539.540503	1049.444176	1096.059422	1367.405425	1487.865464	2392.370128	1392.875848	1518.760703	2247.731579	840.1849056	1001.35642	1319.95655
734.mp3	3738.920996	3038.753643	4908.694573	5346.066902	3707.185306	3455.753836	3596.797579	7012.562109	4634.307338	4133.340634	3347.188993	3209.22859	5063.319009	3073.300787	2786.452572	3450.81837	3103.026066	5801.258737	4153.718682	2964.009269	4381.622286	6303.588425	3771.706114	3285.162612	3130.603059	4333.52604	4779.594496	2899.515938	3769.522031	3415.311849	4003.150973	3787.909415	3189.71336	3649.377726	4491.402743	3055.713032	3349.077366	2808.065352	5257.441812	3759.441724	2592.164997	3102.158825	7269.545117	2853.057806	3149.508016	3945.697882	4040.885396	3591.816452	4087.737495
735.mp3	1848.646101	3087.654357	2034.13601	2390.817576	793.7827946	1607.182322	4354.582572	701.2932858	771.7776037	2522.10503	966.6194497	3855.7633	1231.864903	3506.430729	2624.605314	2699.864684	3825.438911	2491.947811	1444.53959	1500.637185	4392.038651	5543.716909	3468.995338	1363.992311	1840.242502	3510.168672	789.85569	2136.260821	1297.66293	2051.086423	4533.101021	947.2059487	695.7195278	607.956414	1486.438557	1333.417098	2657.35196	673.6403834	931.6075518	1511.592046	1012.579274	1272.655969	938.2378641	1198.373248	4281.44847	1695.437397	1528.776307	1335.607407	1485.545723
736.mp3	1094.955089	843.6587297	708.9758801	712.6488707	730.063905	668.4967088	692.7417489	688.7870937	640.6106498	687.6018722	492.2158953	446.1228393	433.2596412	434.3261561	440.3687845	395.540678	713.9229129	509.5671832	532.7442742	584.7765008	503.939215	410.7370687	373.743519	786.7430917	580.5195475	687.2735981	1074.237444	877.2300696	1214.934379	896.1572381	951.7330669	928.0150445	661.9041665	652.8159537	607.5412368	1527.8021	994.628699	702.7932537	642.0249472	632.664787	565.4544741	537.8648891	593.7821192	836.2959428	365.8157755	307.0427177	640.1132744	513.1387101	544.9034381
737.mp3	1400.527451	869.3321143	2125.806842	1082.604354	936.2576925	1682.993742	974.2170287	928.3807566	1682.757151	792.3675057	1740.010957	1160.674037	807.1920223	2078.692635	704.7675149	2230.219759	1106.78412	1833.831914	1531.754791	1428.592959	882.5511549	991.5211006	601.8842768	2721.261859	1006.44049	523.8286799	1354.062658	403.3772099	646.0438757	604.798862	496.24501	1036.432017	596.521169	448.321298	1986.692808	204.3549232	605.1883391	892.0793282	266.7289569	862.0993336	469.1002977	314.4014045	1528.327718	317.675483	1686.663069	576.8691507	915.7771023	888.4561142	920.5319896
738.mp3	2577.296574	3512.727623	3553.802661	3575.125677	1040.877396	2379.125632	1441.315554	2946.36987	2009.749137	3259.518931	2004.927195	1805.186307	1895.20943	2353.552687	1987.620575	1663.588844	651.2218666	2966.723019	2816.229917	2173.650162	2151.557054	3699.955821	2333.864146	3514.907192	2082.647099	1949.6499	3124.767327	1908.180148	2857.744938	2171.752433	1432.307903	5495.43919	4049.316909	3473.810312	1530.68584	1443.242715	3039.416618	2792.848091	2801.482928	1916.464078	2493.558229	3102.877949	3542.639386	2813.422668	2455.863258	2038.164103	5099.356869	2048.662183	2368.307233
739.mp3	1426.285624	5709.430932	1941.460663	2140.177978	2155.788189	3770.52783	2754.586528	2724.256202	2028.960027	5774.821686	5896.208208	4472.231144	2504.986821	5432.756673	1118.918193	1498.313158	3543.049128	546.0447198	734.3156687	560.2295812	3242.363736	3126.685935	1565.096755	4490.433695	3477.806809	4173.923855	3490.156241	2544.240925	3212.247219	3690.266611	3045.177166	4900.63458	4199.284259	2717.351373	5127.266452	3044.685068	4164.624555	2670.491963	2806.315703	3633.776006	3391.334259	3888.389538	3739.713985	4384.685705	2927.719577	4221.82833	3526.756581	3862.002058	4521.64567
740.mp3	1771.556903	1037.70447	1252.886762	789.8876089	1017.683923	2322.110963	1867.298705	4205.73961	3430.980164	551.9423429	612.0203057	2940.835304	3297.196917	2149.035905	1857.394016	2208.456148	1769.448336	2121.183784	3300.898642	2053.387885	416.8840057	1711.942249	3946.997984	2154.606691	3681.763255	1538.188806	2865.484919	2447.026605	2650.047794	2233.722021	659.8772905	2391.26531	1001.226317	2955.341301	2552.938547	893.9103922	1136.955425	2186.962479	3029.639763	2462.746183	1797.698515	1854.312459	1537.99866	941.3007687	1182.030956	2103.839824	569.2928244	2035.646544	2712.976993
741.mp3	3261.007777	2311.833556	1785.569806	6594.093661	2040.67136	3156.180668	3344.910463	4141.919186	1355.253389	2982.663871	3009.738307	1311.429211	1761.757219	1643.299029	2697.240613	5459.132648	572.1784744	869.7849638	1164.035516	3568.26146	777.2228391	576.3106808	2462.650274	3147.35772	2679.042177	1372.674662	1238.269472	1266.698764	1060.153629	2220.594137	925.173263	2840.367894	2568.413576	1736.132957	964.2651901	492.7562608	1694.168975	652.4975534	1189.091137	5460.985218	2837.447745	3010.922917	1123.912999	2850.3967	576.428966	1753.156796	816.3936881	1777.278878	1392.183281
742.mp3	805.9386787	1520.410432	1841.817445	1739.508516	927.3901785	1512.478915	1636.359433	1319.483406	1452.032342	1741.762347	1936.124402	1344.418734	1513.669588	1330.411378	1121.917917	939.3861117	688.2732641	1995.423591	1045.838951	1327.835556	2140.885536	1202.107491	1501.945129	1851.397625	1855.34158	1555.484198	1540.31745	1485.865678	1604.637683	1212.818535	907.7828314	2169.225479	2734.098161	1343.278379	1385.068529	1694.319921	905.6976468	1347.409198	1770.625372	1920.033996	1592.538526	1259.69077	1603.981936	1358.506886	1828.853095	1884.98233	1759.751385	2092.420644	1661.05371
743.mp3	870.5189439	2583.825236	4205.775218	1870.173116	4533.944702	1542.984524	4205.509383	1469.216743	1386.295113	2537.855168	5511.456416	1571.06162	5417.148419	2645.233992	1638.589164	1262.809244	2323.718825	2698.733093	1890.799975	788.4230634	1631.97449	1024.789692	1663.263761	767.3886692	2235.322397	3254.083779	2209.067965	421.4340932	1921.829213	313.5713474	1551.238429	809.1355426	2108.559425	2567.307607	1796.674359	659.9721223	1697.219954	785.2845115	2159.347735	819.2989895	2408.106733	3448.248376	2267.596086	509.0567919	3186.826567	619.4410328	2756.191178	941.8124663	636.5365675
744.mp3	2611.314939	2324.201444	3540.738155	3235.926984	1527.966723	2809.809958	2840.078025	2980.185067	3442.350973	1954.568688	1467.153025	1985.168666	2908.315176	3390.771968	2813.017022	3049.723914	3533.28122	2269.253187	3256.987608	1754.251701	2089.567513	963.3512302	2100.295216	3404.979445	500.0523083	2946.819557	1492.873315	1510.366135	3201.090373	2111.869448	1874.366146	3239.114258	1768.334636	3478.161361	578.1250125	2618.621317	2610.368162	6873.146958	2664.020674	1927.013906	1233.431713	2261.846239	2545.936275	2720.438443	2490.996051	3476.966314	2134.129795	3374.762961	1107.740411
745.mp3	1347.565332	731.3554569	1659.500521	2424.160173	1048.466631	1864.984939	1169.763483	1473.567844	1044.985048	870.0479663	1751.97761	731.9729115	1112.086924	2441.469501	802.7235698	2154.770214	1382.680625	1411.942403	2688.296216	1760.796008	1969.965176	634.4643908	1966.477009	2809.829954	649.570553	1713.608559	1563.723392	843.7430147	2115.462223	767.1604591	1974.701254	1294.397547	1876.851519	2392.277357	801.4962547	2494.086489	875.1234202	711.9064578	1867.412249	828.5317974	902.1361144	1956.436655	961.7532303	1563.465724	841.889621	1478.336597	1766.817679	906.912816	2505.949157
746.mp3	1318.68737	2044.158299	1672.386914	875.3933108	1042.673073	2050.039301	2032.828653	1787.55351	1524.266755	1510.244326	1686.574073	2440.393915	1475.611691	3072.448244	1754.613829	760.480626	1664.251533	1035.598173	1905.511732	1755.833194	1237.395427	3471.901247	1303.102953	923.1594714	1669.67102	1144.791806	1792.827532	963.9219438	1555.310529	1188.26342	1618.699258	1624.092456	1546.509133	3046.759813	1271.14082	1357.457241	1435.733594	1350.843813	1124.249168	1452.493691	1566.727104	1785.339266	1405.605577	2234.190756	881.1230198	1894.312313	1713.13036	1456.61403	1876.630477
747.mp3	932.932431	775.098767	624.9006653	694.068986	633.9344608	766.0017985	861.7283235	1008.940582	596.1832329	870.6961331	761.2217263	1109.73607	1385.550078	1733.391231	699.9628831	1043.677517	839.5540852	770.0623433	666.404702	703.8865935	726.2498746	1211.726088	746.7020037	850.7256214	720.9293884	677.0624938	631.7342722	842.1293272	770.0828953	747.746165	701.57236	596.2441081	717.3120316	790.7215007	870.7714988	677.2238135	812.0362806	643.3512758	1014.778813	660.3714548	627.8583587	616.7004104	681.2024043	550.860484	597.1109907	577.2779446	699.1022865	725.0543102	855.2771349
748.mp3	1549.638505	1090.768276	1010.484936	1081.098557	1246.957731	1076.792822	1275.472445	1120.736438	1132.644526	1239.183731	1079.159933	1160.728823	1287.315031	1092.213228	1058.960436	1308.08909	1082.765665	1543.560723	1403.663092	1097.706042	1091.629745	1166.489887	1140.606745	1486.142188	1156.914064	1101.443048	1473.797322	1158.635378	1046.554315	1117.714541	1352.902874	1224.693308	1419.31447	1134.941969	1085.247548	1170.350928	1353.511014	1310.323279	1320.857647	1102.711087	1081.434615	1488.589453	1158.968568	1407.282648	1348.806156	1205.393571	1019.678831	1136.247707	1246.520018
749.mp3	1011.835592	1367.659882	1295.998371	1307.31695	1242.13806	899.9879915	1718.113186	1327.649312	768.4655327	1235.827532	1251.544462	2093.808525	1143.720278	2524.710487	1336.209137	2710.097729	1591.99762	1327.980094	1426.407779	3632.120522	1733.538382	3486.851482	1814.850046	4133.605665	1767.420003	1513.86361	2066.090646	1513.7471	1269.861403	2818.784779	1695.941246	1445.662018	1773.772421	1663.16316	1434.100898	1469.329141	1114.273764	1859.612753	985.2594152	890.3959334	1096.116665	1032.29231	3485.178193	932.1916524	1438.601492	1254.851317	1372.310192	891.2180321	3302.432074
750.mp3	1950.15773	1552.597709	2058.721918	2202.422869	1859.029581	3115.493964	2044.734625	1796.144923	2166.779907	1968.264068	1740.096828	1802.797568	2025.508252	2128.851292	1846.996576	3553.701269	1892.860302	1778.622613	2291.434697	2918.442927	2453.451263	1691.066988	2003.560133	2547.329254	2026.678286	1946.916343	2109.831338	2181.424797	2120.883307	1890.592041	2394.363262	3705.424902	1686.398227	2463.879488	2082.382329	1902.145368	1558.729761	1872.900223	2276.294848	2754.078182	1975.676461	2018.815961	2232.912973	1786.140489	1386.224523	1416.972677	1601.316428	1742.334284	1769.626291
756.mp3	1164.443359	1278.95854	1253.735918	1289.463379	1043.024697	1018.521322	1135.678326	1166.557325	1083.864356	1203.597586	949.7215116	1280.324714	1339.719364	984.6128595	906.9348184	1184.323748	1200.103105	1186.931625	1211.635092	1407.809658	1134.45848	1079.894969	1121.925209	1167.627922	1014.102264	1302.234235	1030.45847	1362.243478	1264.816662	967.6838816	1038.610768	1452.486038	1208.535436	1358.914008	1204.623513	1505.02394	1092.234568	1092.962064	1301.962926	1386.671417	1055.863661	1502.303545	916.737094	1410.893112	1294.401586	1045.754713	1031.239131	1475.773142	1248.455421
757.mp3	2636.743031	3085.108009	3887.533784	2436.784034	2181.306508	2767.2753	3805.188031	3042.073667	3436.302257	2509.374972	2562.351071	2675.264134	2175.09523	2899.421394	2679.232261	2126.667251	2057.412651	1894.688543	4056.366719	4702.305418	2476.034111	2985.080952	4605.949245	1720.971304	2315.486416	1818.361972	2166.553305	2502.599228	2464.393424	2586.732624	1899.900407	1863.110146	4780.159469	2049.907907	2499.757899	3400.884936	4626.033858	2114.949393	1619.027709	1880.269606	2553.128834	2677.110297	2269.956786	2263.001565	2238.044526	3739.038712	2026.35997	2205.271164	3140.655155
758.mp3	3792.071218	4512.495274	2740.096554	1099.582773	423.0647624	853.3873594	1098.85409	1954.23786	1072.060241	2290.401268	822.1939458	601.4391923	1082.574112	1001.846097	2575.939965	1109.331466	1043.183019	1355.830052	1439.851253	1907.65637	1928.724675	2306.749115	2351.857282	616.9915276	1450.15494	831.8990042	2837.891892	2496.72706	933.478462	1126.495266	2368.56405	2029.398654	1564.973346	2128.044858	2730.732775	2074.237353	2192.550791	1250.608101	3044.735574	1889.962002	1597.045471	2744.20709	1057.383769	1379.169872	1190.314897	1087.699066	1744.146237	1585.56074	1405.225047
759.mp3	4241.91196	4415.998027	4166.389047	4356.282038	4400.539917	4486.891494	3730.968406	4782.319062	2933.032674	1699.506838	1179.011278	3149.02043	1870.152985	1610.16254	2345.51429	2379.839498	2309.777085	1618.290226	2289.060025	1594.546659	2721.518214	3185.510305	3834.332453	2958.031242	2988.451391	3433.093497	5230.07019	2416.945464	3988.803229	2278.22263	3958.650586	4821.729787	4354.540129	2520.028535	4076.540292	2974.70899	3189.56034	3492.975002	3203.970344	3326.212171	7274.616553	2554.110622	4013.466128	3964.843128	3904.193572	3020.208524	4178.914819	3813.699042	4156.99866
763.mp3	2215.141604	1107.994359	875.7536143	1219.874471	1275.869365	2106.053869	1100.269039	1146.728229	1184.059709	1090.234544	1481.934739	1490.798867	1744.515548	949.1958131	1021.080363	3676.003633	2520.528763	2489.684411	1924.685987	1743.366626	1619.500776	1731.561594	1602.817555	1688.870277	2082.807739	1615.059439	1616.25431	1655.608046	1456.419824	2592.983427	3596.464942	1634.893077	1907.798098	1617.795928	2168.302188	1553.16447	2615.928795	1327.895605	1579.267834	1782.784424	2390.976688	1528.79563	1903.718359	1503.699761	1348.649185	2049.691978	1920.129031	2868.694599	1392.307205
764.mp3	2057.726766	2478.199948	5059.501177	2245.486193	2147.070908	2498.595178	2347.352595	1609.948973	3185.00084	2114.516031	2964.154365	2149.846667	2146.879713	3731.779396	2505.717582	3348.702824	1743.09728	2135.822909	3907.698954	1513.305233	842.9980135	3664.296914	2948.349274	2128.022748	1617.569974	2616.886157	937.9270221	769.614603	951.4635894	3264.361378	2433.823253	2036.779158	2050.062144	1455.85906	1191.389679	2245.134844	2826.073324	670.5728973	840.8327628	2190.776284	1439.00905	2379.943425	1078.84151	2611.756685	1093.248481	2349.341211	1466.487439	2318.006273	813.8770385
767.mp3	3027.175666	6115.620151	6070.522956	6315.156843	3365.664832	6061.471212	5972.574551	5752.656853	6122.764177	5463.690615	4643.617831	5851.332171	3334.341822	3171.576791	3831.833675	3639.379074	2019.720095	3312.032785	3450.832912	3733.779723	1943.805248	3570.729226	3786.209941	3748.567167	3824.897018	3887.908007	4286.485754	3960.314321	2431.070288	2776.445887	3523.199503	2865.656993	2305.094215	2744.141706	3623.350193	2452.004521	2262.381592	2454.799741	3536.25785	1961.088346	3731.831976	3209.012499	4237.34528	2603.435789	2532.665759	3401.490354	3775.757276	2357.583086	2391.16805
769.mp3	2340.867615	3366.841127	2485.804182	4851.367399	4161.106724	3844.346581	2371.862778	3388.421589	3069.775893	2981.488162	2596.641592	2459.084798	1940.782583	2242.951708	3128.600954	1734.327954	1915.406939	2168.941997	2874.129595	2080.880232	2291.163568	1904.192884	2612.895984	1747.367542	3010.677243	1853.642657	2934.668399	2968.728268	2961.060676	2348.841501	3034.94527	2252.911564	1984.238799	2967.304333	2560.115748	2085.352165	1752.444646	1585.644317	1688.689296	2124.467564	1930.657251	3984.599661	1233.606828	1741.007	2709.584244	1597.770668	1702.047648	2980.752895	2007.291048
773.mp3	342.3953179	316.7781439	389.6633003	497.5146887	1062.828495	328.9502024	1749.623474	389.8356666	355.9398971	393.0365701	288.1648431	881.7443029	323.5000667	1830.925715	405.7557963	367.9901491	392.3994427	351.0738128	751.8322701	363.2143909	1422.197578	306.0692421	456.1067154	399.0320697	298.1884331	772.2806415	383.9796597	1463.838567	274.9260618	608.2481968	453.5435471	739.0748117	938.0294767	1078.519729	2069.064492	1035.901941	1594.237739	810.0240173	449.2762332	611.2414575	387.1536376	1876.633123	1338.075962	1569.837746	1247.218265	1043.477908	755.780038	969.2238598	1566.654527
775.mp3	264.3270978	544.7285605	719.5526598	753.7589356	751.603224	486.3270352	253.6372326	592.1518576	723.5080957	1089.924217	625.7752707	571.6539473	286.9618513	663.4982081	659.6656349	1029.410932	834.2152262	454.5808388	294.0242907	749.7065165	574.1325113	2072.431315	790.7705273	548.8092571	361.2701252	688.1545735	698.9711287	2135.295767	884.0697579	505.2535321	382.2533881	620.9123257	641.1709466	3638.140985	751.0914778	588.9049391	364.7116051	575.7635513	942.2472541	3795.810409	799.3434228	470.0926183	409.2777404	716.2238744	841.7014339	5074.699032	717.4437533	500.4536421	492.9123772
776.mp3	2037.645545	2121.693595	1485.089407	3447.699132	1285.494053	1357.36136	2705.983697	2392.176113	3630.030196	1961.337356	1579.405707	2329.663098	1758.889583	2210.777583	1430.633437	1683.564054	2405.051323	1656.28843	3547.604991	1929.269898	1881.62505	1925.520802	1711.469884	4066.059008	1422.19815	1695.259262	1972.332515	1677.115886	4255.995185	1598.720001	2496.010949	1890.625048	1425.883687	3853.874289	1289.290614	2150.135113	1711.342449	1750.95686	3745.136237	1798.071274	2279.750877	2083.917104	2162.828342	2628.732757	3036.120853	2476.609294	1731.008597	1746.589407	1637.10582
777.mp3	2936.413308	1340.651325	1876.701917	2340.737181	1875.953108	2206.673049	3070.864203	2534.755267	2090.381282	1249.521189	2014.868301	1788.361165	2028.680441	2065.586074	2857.511537	1996.495544	2584.362452	2313.801011	2299.028643	2138.287223	787.8281051	2853.752718	2560.33745	1439.050875	1653.322283	2714.882801	4166.032436	1482.335601	2125.363069	1193.439639	4508.117636	3031.586064	705.9516202	744.4730724	1874.515199	893.8178734	1841.734522	1075.673454	1251.181467	2059.074228	3549.899049	1234.587555	2349.200158	952.0533774	1458.54617	2175.042272	1315.061935	2579.678172	1503.930702
779.mp3	486.0075606	571.7469779	343.9997226	443.5890756	362.3719768	492.825901	434.9407778	368.2756125	785.2069093	431.5083642	383.4984692	938.492967	309.0522163	547.1743376	1138.114795	341.9180149	620.1937199	1120.152225	436.9507224	594.4051015	433.5031415	475.2157583	2206.627151	633.1015998	518.4895777	582.2350997	231.0341601	1325.413633	446.7267161	381.9413853	1853.683128	1125.893751	552.2888594	901.3099601	3979.355881	1243.192835	589.2008827	932.8360541	4031.938762	3455.338667	869.4200223	694.5043832	3407.034572	2723.177626	1873.833703	1214.621326	2534.900093	4230.514715	1516.962946
780.mp3	6549.833067	6948.602556	6722.510238	2505.184542	6919.496441	7784.847635	4479.746036	2193.059987	2204.416615	3881.017436	4309.692496	4377.164356	2322.856629	6916.61977	6310.417533	3313.331738	557.3829002	1768.453877	551.0218735	3156.282065	763.9857287	1447.750937	4663.653452	5497.303477	4564.081409	1974.051545	5552.754391	6673.402414	6461.103619	2222.925841	2838.927774	6049.520051	3768.3885	4793.113164	1306.845062	6210.356795	5878.629713	6012.171265	2919.668245	4491.729456	6662.689601	3656.650389	2189.128778	2753.588211	5687.686419	4322.341545	6849.197728	4279.936569	6375.518243
781.mp3	2236.977947	2554.984186	2843.433105	1177.888082	3530.4781	3575.100351	1900.695767	1873.735122	2976.525054	3640.800305	2506.387291	2032.661062	2824.055566	4156.073065	1820.714633	2419.880385	2602.39069	1958.946557	2637.12165	1395.321433	4518.127064	2519.448385	3080.665283	3068.833445	2857.112319	2967.261348	1973.558106	2516.082329	2216.126894	3126.113735	1963.335103	2895.906941	2930.767051	3478.469053	2258.136887	4221.907232	4207.469525	3342.402352	3801.725298	3187.846235	2196.571296	1527.771777	4629.461956	3529.597924	3394.1151	3779.999074	3193.90081	4074.730866	1327.908489
782.mp3	2489.166181	2507.164313	2332.096044	2390.607294	2451.968961	2080.424199	2238.754323	2561.194217	2198.212557	2952.510439	2861.651763	2332.917966	2505.948356	2396.376194	2175.674112	2624.436854	2428.376461	2711.325022	2053.103057	2065.203745	1831.222827	2211.604032	2270.51448	2249.549834	2162.269157	2050.579239	2310.449748	2422.540563	2349.447088	2302.338857	2596.903805	2840.922317	2840.380733	2806.122673	1760.965508	975.109141	1576.723933	774.2411764	2040.501089	590.3069041	1137.439612	1185.262223	1360.796137	440.162757	1541.253946	981.8747122	2076.701167	742.4701218	1620.204528
784.mp3	8573.300432	5787.612169	6846.301719	3687.767034	2363.746159	3318.279462	2949.280491	8764.516751	8804.280334	2967.572815	2902.943699	5358.81783	7051.388004	3377.605855	1797.824236	5067.154483	1532.643484	2161.395381	7351.08083	6843.638112	3624.475162	4167.691291	5268.246797	6012.317669	1580.938527	4818.159157	5087.292558	3920.674524	6383.251054	3268.137005	4910.909329	2982.224398	3765.66878	6384.837779	2904.156332	6947.212181	5151.745487	3908.354957	4713.451397	5227.65042	3415.222447	5886.499067	3973.031552	4840.754465	1980.595546	3018.327072	4177.354588	6901.73453	5058.069853
787.mp3	2885.620588	1953.979458	2753.603234	4754.688192	2439.186453	2399.021184	2265.511927	2715.300047	2434.738455	3064.989062	1949.844552	2986.146412	2950.889063	3528.947075	2405.252211	3303.75492	2731.989067	4297.640339	3470.944872	2266.391521	2273.037761	2086.768172	3641.589557	3441.149771	2038.538893	1908.742865	2138.597839	2485.147867	2633.555625	2765.409072	1789.793821	3124.433888	2155.363486	3070.917529	2006.890341	2287.240843	5938.793249	2217.823206	2476.343296	3026.346532	2897.64259	2532.581986	3166.872859	2646.640249	3005.845177	2621.951866	3054.669677	2058.419565	3334.009084
789.mp3	1175.925279	1188.441161	1273.31465	1775.321458	1068.832153	1209.640382	2974.449863	2126.903653	1298.242268	1784.428823	1123.538214	1061.286199	1540.55666	1097.109426	1483.246733	5554.443976	2300.124183	1342.47409	767.4530675	949.1851197	1276.829323	882.6795644	2051.010622	3997.480557	1284.959935	1289.857935	1382.67303	1049.740725	1189.667138	1274.015841	1235.479665	4680.116355	1518.509622	1790.590137	1474.500685	1255.800633	948.266658	1704.408002	971.7487813	4672.127433	1513.461245	1562.713803	1502.410876	1983.397732	963.4716665	994.0202273	2561.650411	2860.790007	3553.136604
790.mp3	3899.769754	2831.123992	5039.981527	3378.023902	5633.182527	3759.187573	2948.902335	3108.554497	2127.678606	6798.064297	3339.206619	2626.780653	3429.706539	3200.981656	3924.208374	3602.393477	2987.22869	4133.590331	2329.611577	5167.543453	3112.375616	2769.712998	3818.125399	3110.18265	3506.332408	3246.60731	2649.232441	4109.489332	5688.272686	4657.939286	2502.638532	2619.83117	3440.001876	4719.834478	5334.882027	3106.533551	5331.815077	4077.311924	3963.097143	6464.230563	2654.140287	2728.547636	3472.657204	2804.737586	2876.996025	3001.767282	3797.84783	3468.06324	3320.465241
791.mp3	645.3686928	784.8552106	717.7747176	875.5299205	871.3354684	740.4891259	861.6182628	787.5812634	693.6138225	637.471143	538.4371626	743.5181541	716.7589682	630.5084018	779.1263445	861.6782417	723.8992627	593.1750451	672.8927292	810.7268128	815.3619842	673.1115072	609.4824739	651.4706064	574.4193587	880.9463231	878.1106056	697.1913749	844.7595813	664.2498086	867.9943041	906.4317509	754.5170334	787.0881507	895.7706596	703.6391577	832.1933311	762.4637294	686.6535746	763.7069312	872.2264835	962.498646	773.3001719	844.3729181	822.710277	795.2985306	765.4284858	669.5591714	748.0541841
794.mp3	880.7610217	954.8472189	774.4604079	773.9573424	897.8201633	1052.598273	1097.874518	1002.199164	977.2341873	946.9935757	986.0872751	910.9197662	887.0056833	891.3991911	979.2984112	1062.553525	944.9296579	872.1087807	833.997716	804.4622358	763.5458186	774.432553	799.0031309	809.9636681	691.1499336	901.1799775	999.3322454	994.1567112	930.8885897	1025.03751	1202.7338	1019.195083	853.9194432	956.6652412	859.4370685	866.2703405	846.9176259	1053.1249	1014.039768	1015.630116	1073.280765	1048.922052	1056.367943	945.2934321	952.0688622	948.1032703	1015.450019	1003.287135	938.2089522
795.mp3	818.7226085	596.9988491	670.2601497	531.9138097	951.8452944	494.8987575	1122.813832	574.5825196	508.6963009	468.9893031	418.701975	416.0517932	488.5236536	556.2944362	580.3052125	648.5065847	963.7625604	649.856704	506.7779503	1008.963749	568.833899	626.0794769	1124.311139	735.5574484	687.7013249	609.8872693	841.5915809	925.6001712	482.1416102	992.1615575	688.9217059	534.3110116	584.5437335	618.9897162	630.763297	489.0406402	806.8044513	556.4004404	644.9963698	1009.404319	560.5907731	602.3862809	1627.551809	554.8029423	1060.874117	621.8384061	834.0018116	699.8678878	682.9535929
796.mp3	1203.046232	1839.207802	1181.600203	2182.760214	2108.712946	2276.911973	2295.105692	1927.764406	2360.470517	2075.208161	2223.984253	2050.051121	2258.388877	2379.215456	2553.994064	2117.816901	2639.705087	2280.004966	2057.018511	2640.232012	2030.897544	1919.037024	2119.282458	2210.698899	2300.674154	2173.577128	2077.833985	3088.92351	2017.214049	1613.794867	1296.444022	4439.957211	1689.182728	1442.463613	2269.759725	1694.518965	4014.412469	1782.092707	3298.060206	1883.848617	2801.20074	1809.661452	2030.898371	1871.567707	1573.212511	1800.849658	2120.257584	1422.48372	1541.735578
797.mp3	542.1684824	481.8690933	1748.24814	2177.169804	2080.158754	1284.124913	1306.580792	1141.123808	1124.727555	546.3593478	958.9276121	827.1547594	802.9058443	846.2011228	710.1616841	623.1485705	549.2108427	474.7038352	846.486288	583.4256993	1180.217364	818.0216036	1164.178924	777.2052217	672.4384802	527.9109156	2587.293307	1323.206652	2486.7273	1230.325086	923.3923275	1041.442883	610.7426223	1082.925326	820.0006987	979.3301035	905.4986925	826.489939	872.0795987	622.0503059	549.6152212	926.3044242	619.407482	1040.27904	829.7806991	1155.010923	673.90966	698.1766773	453.6867403
798.mp3	2520.630526	2218.925341	2464.793573	2251.348139	2422.122323	2115.097956	2241.715373	2926.348214	2187.570452	4212.58563	3239.050304	3457.641816	2656.619801	2959.883993	2134.640889	3441.701065	3369.144287	3100.533726	2919.208371	3070.956299	3516.314917	3289.246967	3145.371669	3033.461662	2894.615185	4689.925552	3751.490949	4215.841029	3767.805687	4498.283568	4215.673978	5577.144064	5147.478372	6405.907218	3784.371989	5842.650427	6346.354211	5884.352609	5920.502648	5995.753662	4351.171238	6062.521321	6273.664312	6585.972294	6220.506362	5966.725664	4750.247073	6856.294935	6958.761794
799.mp3	1471.056862	1441.781362	1093.336048	1442.797469	1966.645691	771.883534	1543.756815	1640.278853	1704.42112	1797.844895	1035.277743	1767.255348	1159.022697	1098.514255	1618.654114	1286.565975	988.626204	1321.151291	1150.494726	1067.121438	1386.850538	1798.52116	1037.296699	1599.377513	1893.099355	1998.658101	1740.820974	1243.976021	1576.266967	1005.624689	849.1873229	1388.6505	1415.122035	784.435619	1189.008999	1887.710808	918.4291869	1392.652128	1322.316345	1402.316085	1525.894894	1164.13536	1800.678529	1293.000523	937.5336499	1329.491887	1166.344303	981.3989426	1429.097589
800.mp3	2643.863869	2718.000977	2104.246919	1645.501789	5844.08692	2782.636692	1825.675401	1660.302876	1610.946962	1256.241965	2251.702212	2195.187736	1741.279446	2009.305573	2226.267303	1523.769306	2497.859981	1700.280013	1636.759272	5069.743716	3347.464551	1799.408318	2631.962877	3377.618751	1900.498021	1819.010616	4991.110787	1234.274572	1671.17415	3152.298468	7093.428757	2665.658361	2321.999356	2002.653631	2593.325852	3316.91049	2349.466409	3457.223664	3275.948516	2465.364636	2437.955426	4179.359616	3217.018117	2358.244129	4793.245782	2097.532571	2139.822541	6408.447522	2137.686445
801.mp3	3641.073688	2584.543433	3353.395317	3436.376586	3490.039318	3192.218539	3270.604123	2875.525109	2883.248097	2817.925308	2870.053547	2991.850382	2713.404597	2555.801456	2937.492492	2695.857425	2776.104797	2852.240129	2820.390965	2735.794039	3004.301214	2667.870818	2840.043124	2595.023458	2593.973314	2710.695903	2785.564768	2541.615915	2066.00772	2198.572458	2133.477864	2220.740825	2761.125061	2915.581485	3275.280441	2950.686543	3377.178392	3259.232589	3220.042724	3460.105784	3099.445876	2318.088395	2091.444174	2538.011655	2293.235317	2631.623448	2925.515302	2947.969527	3305.586766
804.mp3	2924.448964	2802.925009	3338.444097	2412.051399	2212.327285	2809.881687	3047.778296	2500.575023	2237.825816	2832.541194	3759.548743	2843.968125	2531.085762	3334.558167	1679.672275	4046.038463	2050.925048	3823.510837	2636.889456	3544.230669	2545.526758	3147.012378	2379.929726	3373.245231	2716.790563	3181.860766	2523.685311	2224.082703	2419.497025	2975.319476	2793.64999	2755.046374	2780.835438	3276.539693	2939.493135	2568.160888	3260.202911	3410.682158	3155.594476	1884.135743	4317.959422	2234.059781	3415.865256	2479.627444	3599.226708	2281.010592	3374.628906	2514.789565	2944.707683
805.mp3	828.3015969	760.7617329	890.8968211	1068.707402	1031.973362	1041.755916	1244.217815	730.7598674	801.4374917	705.9001597	854.3996788	851.9549185	809.3663562	566.138716	583.9817358	582.506566	681.8884629	793.9043649	863.6255746	566.5658498	657.4456175	680.0292725	751.58106	689.5023304	822.5661286	642.4746942	710.7761003	798.4501074	923.3156936	929.2981036	903.4537518	719.0582849	782.5803923	929.9576592	752.3736627	685.9864175	808.2621209	595.8794722	816.5044576	718.6121811	766.4551901	761.8878159	614.9159897	540.8702238	633.9174919	671.8171409	651.5767453	862.6988342	806.6905818
806.mp3	1432.922776	1795.360816	2661.175449	4290.733386	1999.651426	2059.626435	1559.964724	2443.607196	2953.915191	2815.283863	1743.492016	787.2792304	3498.794863	2801.663105	1583.142295	4088.521835	6339.644411	6459.417222	3256.398532	1415.001576	1786.027252	3037.657666	1271.350117	1931.858101	1035.279049	3806.683061	5359.456502	5111.391259	3259.962656	1326.292956	2601.196837	1275.817444	1235.4986	1655.089559	3459.365788	2224.955813	2428.267397	1683.910005	2681.114693	2787.483298	1318.28359	1914.605518	1081.454683	3774.627481	1893.856721	1593.830504	1598.643425	2030.76172	2163.17941
807.mp3	1172.471769	1713.447247	626.8688491	1086.414319	647.1858302	975.1241781	1069.936004	1010.19042	1188.446822	1778.965298	410.9219998	1179.115599	1727.698084	1602.914781	1859.462301	841.4829718	1518.187531	1683.018035	2061.539479	1036.697676	1644.695805	1872.99539	1794.704921	961.5879809	1789.098835	1772.967206	2131.671443	962.0007763	1710.440661	1809.946845	1986.947275	945.094055	1841.853624	1846.377295	2303.591085	1046.853121	1915.968777	2044.100442	1972.473778	760.4477338	1253.785239	793.3885531	853.9802678	852.7495234	1167.101861	1464.097377	1572.012885	1738.603404	1099.940622
808.mp3	1731.239878	1642.879635	3613.213805	1384.664631	1779.277608	5325.877102	636.3220608	1420.147885	5635.605119	414.6838484	459.6896283	5940.37673	2245.044264	556.5027764	3075.404412	2586.430952	1765.909553	4480.182725	1697.204812	1028.995608	4731.239103	1621.890525	1507.681339	3206.315315	931.9069388	626.9483172	3262.922167	535.9076877	284.06581	5385.308565	410.2707892	404.3405483	5607.652958	633.9988104	863.2886312	4157.845692	2901.144583	1029.835249	3521.532235	725.481367	2794.479	4910.069347	823.1670143	839.524131	4570.410077	2292.701415	859.4722611	3416.033832	411.9107698
810.mp3	3591.741672	3147.435661	3932.755663	3219.192166	2554.066373	3544.758448	4085.800122	3257.505844	4185.636817	4759.835962	3756.585168	3275.923893	2348.787366	3718.531615	3669.805597	4118.013724	2547.184071	3826.94214	3195.68604	2277.630633	1527.573167	3651.49125	3292.71895	4364.996208	2549.133178	4007.273167	3226.140571	4051.26617	2997.577028	4223.798029	3347.247097	3605.779837	2625.110318	2814.203885	2835.733343	2112.585054	1937.690257	2278.107078	1926.944844	2189.026051	2049.731697	2057.10056	1625.335138	1795.730555	1967.089255	2181.815984	2020.964673	2307.871248	2238.213377
811.mp3	418.7153239	994.7183104	672.8903855	647.9735756	1372.472191	270.7936127	1355.610584	785.5700323	1195.244801	899.8002153	833.8247531	446.1809878	1372.074802	971.0902117	4590.956335	407.1371551	560.5558193	639.6511993	1654.052254	536.5819005	959.2434622	526.4246304	857.4612683	605.1389329	599.7046215	765.0288473	1191.62464	4746.10164	311.6315971	425.9297545	301.435941	359.1000531	1311.018068	1151.531456	1208.439362	1359.732874	1289.562647	1313.39743	1240.382152	1242.507804	1002.125483	1115.506776	1181.696643	1434.094498	1224.955367	1126.085693	1423.933724	1213.779828	1461.091331
813.mp3	2105.8963	3177.324784	2419.20309	1451.441347	1935.311676	918.9364463	1435.631031	2904.637559	2021.080992	1957.367811	1738.773963	881.2092309	2150.907599	3560.257678	2136.98645	2323.370923	2522.18117	2481.384988	839.7736515	897.7260568	3607.251267	2261.2042	3684.832487	1673.773937	1630.537012	532.8593106	1758.459875	2986.376715	1679.037776	1572.350747	1895.616915	1293.279445	2028.848479	2053.786765	2795.029854	1895.64928	4668.672392	1488.759327	1674.285833	726.9467981	1441.439525	3453.757235	2310.598598	1747.353484	1748.369321	2119.380238	1556.270843	1590.825114	2596.467403
814.mp3	2451.223348	6248.234992	8187.5214	2853.770111	2594.082252	3794.100187	2099.296649	398.6517718	2107.955678	2074.399246	2470.361682	3379.441049	2406.350515	783.1384469	2655.93886	3181.308786	5493.362272	6321.191427	933.2773111	2185.233616	2822.358603	3425.527837	6177.373556	6577.984598	5539.601097	3830.677006	2823.614529	2567.645641	2585.616641	3646.808262	2019.926779	411.6359259	2489.141604	5365.671354	5906.302166	9472.103891	5795.915288	8379.967337	8092.045385	9442.533422	9919.193581	9353.043742	9129.664835	9633.382214	8686.301143	6701.573407	8188.079297	8355.429541	8364.813885
815.mp3	3715.567638	2484.813084	3555.690352	4175.235873	3074.664553	4000.177971	4241.928502	2651.347002	3835.603396	4243.771051	2661.546767	3904.235251	4435.394728	2851.091375	3595.915999	4386.648683	3297.481653	3889.873854	4743.9802	2993.083116	4179.711375	4174.052904	3044.268554	3820.121925	4042.051402	2643.063459	3493.236203	4691.286637	2812.13606	3830.007904	4685.399987	2569.647202	3814.040415	4416.343403	3190.341492	4202.237414	3901.391973	2698.409823	3863.177713	4213.251435	3202.188683	4056.131754	5319.211107	3251.727558	4427.71027	4651.857696	4161.833043	4418.374775	4834.614205
818.mp3	1319.556255	2820.25073	1785.750429	1498.017378	2346.178284	1178.303435	608.9481328	2657.117226	1434.335726	1426.483745	1834.930469	1107.3733	2004.193435	1520.214293	2374.225027	2344.184696	4228.823375	1695.999786	1381.57209	2311.567775	2314.275742	3019.566716	1547.574466	1773.793394	2270.560991	2600.149621	1734.730038	2093.53948	1168.60671	2287.876265	3023.946143	2092.669283	2700.564296	2106.348048	3344.988106	1409.926249	3069.957722	1112.2749	3844.787843	2575.438404	1151.71172	1868.344239	5440.193476	3436.376826	2322.962354	2236.14023	1660.696591	2833.241539	2877.181315
819.mp3	862.3412728	739.8991925	864.8748089	708.5007024	802.798524	648.1336829	724.4329612	841.1963186	733.7443473	862.3169692	720.6918231	798.3267142	721.9938963	867.1768345	717.8727579	877.909834	717.7205646	815.8631727	656.2278688	672.7041693	713.8923992	884.493301	742.3721622	871.4972116	727.2173747	880.1087729	758.9300479	813.2303453	732.0948817	867.456947	745.0394168	862.6553204	732.499072	796.8833988	651.3244732	755.6237487	865.2439452	754.9051563	875.3004084	733.7205359	827.3959518	724.5025598	876.8594104	736.0817603	884.3986566	753.3013734	815.9153284	664.9791344	693.8988349
820.mp3	3095.212278	1603.186702	1979.92135	7074.554349	7482.085242	6101.295938	7911.682872	3903.662295	7279.272041	5107.38481	7112.235652	5978.867831	5621.310792	4611.940297	3304.714019	2615.581976	2121.652567	4619.682118	5088.561532	2046.949939	4934.722853	2659.285561	2535.229206	3987.651451	4761.622507	6358.507434	5118.933254	6861.461958	5635.367316	6169.069798	5139.942797	6571.398459	1527.482134	5001.056336	3604.219885	4580.831866	4484.447251	2524.527539	1733.132743	3381.153219	2330.993384	5462.353425	6799.1838	2488.377231	2655.984342	3730.31593	4610.495222	4911.362908	5260.802535
823.mp3	1477.044226	1042.595881	1184.254453	2079.01595	1491.957441	1450.242933	1246.460912	2081.663832	2515.683441	1959.231861	1008.081656	1078.584675	1200.590916	1861.66714	1520.724375	1030.969099	856.9453137	1183.808215	1832.401735	2330.26737	2475.498792	2796.980423	2089.222543	1888.22606	1413.560171	2981.282784	1619.756151	1508.01165	1654.969589	2575.701338	1074.622101	1554.19891	1830.318974	2228.049951	1908.823401	1298.36732	3829.158904	1654.464508	1434.993558	4530.439684	2041.720373	1211.889162	1429.593525	3543.727735	2065.792929	1618.603277	1415.183852	1901.652097	1375.359341
824.mp3	3859.126665	3185.675047	2744.090492	2922.514464	2697.563669	2918.624024	3076.050757	2651.412882	3536.340107	2431.663989	3847.062457	2838.048883	3624.254379	3101.128479	3337.953772	3743.507162	2468.449596	2797.535525	3639.079809	3607.556554	3714.041129	3585.037347	2641.780773	3094.01798	2709.013607	3070.697099	2985.705726	2494.810959	3191.19539	2646.265267	3596.261799	2321.729015	3487.265386	4969.428388	2743.678025	2574.694536	2359.407067	2720.234568	2972.850038	3521.289726	2860.278685	3408.550387	2407.124297	4513.92217	3084.445932	2965.095701	3414.684958	2436.344707	3114.186265
825.mp3	2573.233214	2302.788184	5502.494479	692.806862	502.984858	659.7016209	4505.686806	2356.579251	453.926285	325.5700171	486.3175083	418.0545511	4433.103396	6124.627704	656.076471	437.4909988	246.7586634	4725.641331	3909.078229	2366.92833	685.9935254	1569.164454	1695.143481	332.7629283	5232.025784	2036.827674	548.1940514	472.7232473	5209.444114	398.8964881	4212.194531	599.6451895	832.5806446	536.1801517	565.9488576	666.8704413	4512.341643	419.14479	326.3270801	5789.53055	476.4230805	400.4475357	4054.519146	1898.183293	474.7528197	4150.150207	281.449624	501.6162456	4623.787745
826.mp3	1301.997058	1064.867622	2042.728756	558.9302193	727.4200765	1274.977825	1647.935199	1030.061055	1217.107058	1502.788831	1211.553025	835.9398612	576.8823445	1254.743284	5619.040362	1184.629146	1301.563331	1335.140518	1127.50373	1263.266851	803.5961932	767.224998	909.7031868	565.7440094	662.3398242	1416.041296	547.0052229	987.2448224	1859.424318	1154.58931	657.7570595	1244.295467	1275.673675	1211.94243	1045.061066	884.9215956	1342.578104	1441.608178	1140.637488	1457.79582	865.4478105	968.3475238	1655.556825	1169.237899	955.8046117	724.5735673	769.8793681	570.7061567	1106.575182
829.mp3	625.0797245	591.7733596	545.6899223	842.2114307	1487.082429	637.7817959	486.3825139	755.7510956	511.4905262	409.3667516	726.46625	939.5120609	524.4923418	500.8713401	564.4842861	463.2503246	666.5971576	670.4158297	1445.882382	622.9671846	541.0569703	668.6785923	1059.047218	1517.740746	687.1236479	739.3792211	696.0646994	769.4454723	1257.019032	1934.718674	607.1365561	544.0463496	537.8665623	790.808533	465.5173298	637.5150581	609.1064289	822.837195	678.7543198	470.5151499	901.0764735	1351.669537	515.740475	478.6823447	445.9437691	511.520348	708.2391697	741.1960238	889.196971
830.mp3	1136.292482	680.4045805	1099.15521	729.0247991	1016.29437	753.2157296	1570.183724	1373.63846	1596.069057	647.367185	1088.071676	400.9542589	1025.484945	423.8802865	804.219283	864.2261369	989.5552702	703.4763573	1042.899813	425.4503089	519.8620932	599.5224205	1302.984062	883.388187	1195.412344	975.1919164	1121.984698	450.8576125	1163.712633	846.9843498	1315.037323	1252.018784	1835.89769	1838.274279	1739.658712	1138.072918	1393.562957	1024.733289	1225.551048	1685.810048	1599.065949	1497.836983	1128.492085	1057.122402	1118.536315	1126.688598	647.6950568	1775.243867	868.2864266
831.mp3	2812.66408	2697.02878	2441.220259	2343.749638	2573.936207	2115.280655	1849.044199	2080.922059	2149.887258	1965.314706	2123.590805	1569.207456	2332.043903	2212.004571	1949.977623	2573.233737	2551.408126	2676.953794	2253.004669	2125.353445	2167.949801	2303.311309	1912.357185	1888.247645	2077.130007	1915.586168	1954.747618	1407.913816	2484.208921	2302.24459	1961.221817	2096.130912	2316.135788	2458.277408	2151.485142	2224.828833	2055.892634	1849.621685	1845.140082	2071.36891	1985.232307	2203.18935	1448.376648	1734.949684	2055.165724	2331.907939	2143.545199	2496.075422	2267.986022
833.mp3	6861.449014	6829.75975	7029.925526	6964.721968	6668.107327	6918.656275	7029.855385	6649.659489	6586.165146	6371.880804	6386.71538	6187.744869	6168.579571	6391.68772	6634.790772	6918.920623	6885.693305	6898.88083	6780.177884	7032.622154	6832.584866	6722.358968	6634.357939	6732.460567	6830.390498	6821.135685	6808.12168	6863.104349	6753.528767	6524.897078	6738.772357	7111.378641	7129.872773	7007.657578	6808.298965	6891.723455	6882.100906	6663.340312	6705.312838	6874.476216	6824.715741	6864.32071	6778.876831	7109.836694	6576.868751	7086.169134	6801.15494	7047.967753	6564.983452
834.mp3	1209.924568	877.9971825	504.9639832	662.5057607	795.4748388	1408.731227	1219.83192	1069.343624	1991.47586	2001.499958	670.2642082	460.180597	409.2437281	421.4013026	1584.054529	620.4290275	803.1194672	673.7739598	1006.737534	1610.039489	1690.117786	4038.798901	3027.063973	1223.054189	2736.653939	1214.379107	1494.551719	1944.267975	2194.5282	5327.581527	2516.197168	1574.992953	2080.288066	1105.356056	1862.489297	1781.106076	1270.990432	1934.309096	2387.014046	2133.230282	1790.784476	2024.839659	1309.799349	2356.769983	2192.925081	1297.77194	2252.515769	2426.452557	2424.442022
836.mp3	421.7886104	3117.858174	5523.549406	2000.270761	949.5414367	719.053111	2507.481565	1260.391184	684.3768759	1149.726494	657.853308	544.1597954	3402.430904	821.4001692	729.6117986	658.323975	1547.426299	732.4610344	1128.015565	572.7501181	1558.652637	1907.880167	1102.833196	680.7858468	689.3308507	1306.022983	750.8080371	1283.76972	1206.655576	814.7365014	1581.930361	1132.63534	749.9118857	652.7881749	652.2832356	738.1857005	1126.248639	3156.195853	2808.413674	3655.508916	2833.675457	2154.719504	3752.900605	5568.064607	4504.042109	2599.271403	2371.535746	5247.101278	2986.62533
839.mp3	988.1806428	680.238111	924.9518869	958.7743852	861.8594273	1086.749134	954.7820105	1538.828502	935.1406447	950.3272181	701.682151	985.5418013	840.1163441	609.5784655	943.5200882	962.1633569	640.3259915	1078.353317	875.145157	754.8830354	1508.150412	1332.768764	953.850834	1046.106497	857.0169508	919.4923597	1509.14685	1328.030981	939.3643292	1052.673148	853.0232445	918.6195264	1507.95694	1329.733216	935.7061248	1128.022166	861.2488949	741.0522522	1503.779647	1312.642857	943.6618936	1044.057524	866.6804588	721.5570578	1515.528222	1348.313312	1464.334731	1063.653999	857.3986743
841.mp3	1213.893816	1167.374845	1335.709551	1089.378372	978.452852	889.8847102	1073.301798	958.6315073	1082.812713	917.8174065	1119.710424	3865.50987	3291.914175	946.5704475	1366.327449	4054.068727	1247.767406	1451.93431	1244.354721	1291.491563	1329.085411	1321.419158	1187.251068	1101.420662	1193.966005	1344.644017	4583.600723	1540.588774	1319.084983	1396.424072	945.2017517	1260.349474	982.622503	870.4152723	1007.243505	1164.311016	1178.474459	1790.214346	1104.318516	963.3583023	1155.724837	1770.422035	2016.118829	1563.823012	1062.269232	1051.131086	875.8676951	1575.045051	1599.352039
844.mp3	1048.044091	1246.978973	836.4907977	956.5511502	803.8390009	807.9324884	776.2514667	602.1359488	736.3463242	627.9074158	767.2266598	947.0326898	1181.260034	1449.460086	1646.441327	1917.607249	1944.117669	1593.816887	1910.64481	1104.689432	1621.025927	1797.396324	1581.280848	1504.219899	1786.304259	1310.434545	1268.259673	1208.861801	1380.579806	1113.089604	1442.52767	1365.782742	1537.997551	1292.909966	1042.489441	2385.567952	1446.810133	1167.993178	1243.186798	1210.049188	889.3045931	1298.387819	808.9823017	838.2055074	1272.701575	1023.060573	710.8959742	931.3232528	729.8965082
845.mp3	1180.182426	894.9810321	850.4342116	828.3339177	903.5058395	802.8334262	815.2070302	1280.090334	1341.121709	1197.355818	806.1277305	1037.193932	768.3597062	1015.04882	795.1509962	687.848513	665.1704369	869.6881443	1516.146248	1114.13535	1042.911542	984.0178727	970.5879299	937.9786455	863.0247379	955.3699731	1365.445915	1262.853198	831.9850104	880.6602425	872.8615914	837.2546446	824.2477735	942.1456691	943.1555651	778.714386	902.9420868	1128.467234	1041.337431	905.3866879	1173.191357	1152.127513	797.0090459	747.7301539	1003.554459	804.898424	745.6521864	805.2014513	837.448988
846.mp3	1596.716216	2529.564271	2440.321134	1260.461561	2145.175785	1191.074051	1649.130332	920.6851039	2328.620038	3845.933034	4006.423882	2459.820297	1614.120103	1701.924266	2841.314515	2387.534893	2480.959091	2771.169122	1536.695039	1082.032751	983.789807	1767.097192	1388.791201	2411.408919	3151.803984	2134.980039	3944.082517	3748.101421	2168.832261	1458.388185	1621.705804	2572.32927	1449.554359	2256.043872	2425.94042	1051.815981	2738.14914	1050.632677	2183.337505	1312.365124	1771.713351	1255.608015	1637.831907	3919.056468	2615.526349	2269.80178	2706.650285	3135.821918	1919.330102
848.mp3	2741.15066	2870.98112	2192.300963	1809.056192	2730.976882	2477.709561	2214.104439	2292.897758	2028.27661	1973.824248	2718.578062	2549.476631	2697.604927	2666.943185	2822.040889	2803.196788	3210.166501	2926.72086	3061.00897	2597.791739	2968.842803	3096.558861	2243.486091	2609.006546	2696.494374	3203.675015	3252.291524	3049.370254	2204.28715	2448.542968	3115.631837	2944.416581	2890.359883	3039.538173	2547.07443	2557.024109	3068.873515	2931.251407	3350.907298	2217.894256	3133.592368	2803.664499	2849.282919	3610.397951	3286.922663	3695.51863	2607.587399	3075.062348	2507.425438
850.mp3	2232.695628	2620.420851	1996.846454	2448.819692	2624.948447	2312.055736	1988.340438	2487.869355	1613.227578	2448.803895	1786.461567	1375.661098	2381.066334	3184.773518	1815.18909	1330.965213	2253.472308	3185.475833	1455.525738	2064.990459	1969.3378	1343.125705	2385.781115	1871.615031	1229.994724	2220.168961	2014.297244	2662.93527	1642.89486	1977.786489	2220.509127	1915.827972	3506.705189	2470.483682	1374.593205	1612.722715	1451.092137	1279.308134	2507.091522	2202.610158	2433.14678	2421.195079	1922.654163	2526.368041	2206.800767	1447.797346	2307.933296	2125.714791	958.4942935
851.mp3	1498.950541	1853.192745	1395.986233	1395.533261	1358.459282	1017.480892	2024.011716	1064.65694	1531.399096	1285.454912	3388.664097	2085.624034	1436.341236	1669.956729	946.0626861	1721.682452	1682.956043	1222.499814	2596.653598	943.2518144	2097.445191	1647.754656	991.0401131	2757.747916	1355.168161	1341.865594	2211.867736	777.524663	1837.786084	1234.25728	2416.351161	1779.979176	751.6610531	2803.417087	629.0300127	1175.768547	1928.189291	1122.771087	2066.65238	1049.210945	2345.614845	1928.407519	1263.613354	2896.638497	1356.43871	906.3241293	1858.500741	707.1986729	1809.34001
852.mp3	824.2125318	462.5919817	518.8629454	427.3260856	471.3657494	497.0311974	510.4628153	535.6669525	432.7540203	477.8912105	255.5179907	628.4655365	805.2359676	653.3218157	607.4475864	533.0312264	502.8879063	457.9154365	458.8216584	461.6374606	397.6203119	454.626786	476.7181957	487.1981402	499.6345746	337.1705789	369.0988217	630.0487823	534.5542012	474.8156148	532.6073878	582.5474314	500.4079625	567.3467459	520.7355016	507.6482118	533.0160742	530.0540403	573.0672589	826.2263386	567.8161944	427.4858455	452.5730753	459.8507827	508.3825121	591.862994	505.0421855	819.5114387	842.0962672
854.mp3	1431.623289	1783.884334	2692.023412	1471.921898	1886.982787	2770.004407	1005.767817	1731.902322	1836.932163	5024.427722	971.6748657	1979.720022	1287.820558	874.6346505	1895.067567	1702.26771	935.5801314	2493.913418	1839.708605	5158.711746	1945.023073	2829.003231	4385.203806	2458.737148	1705.640852	1646.297871	1866.357689	1589.174172	1257.645182	1082.754922	836.3955226	2171.601626	2173.792863	3152.170935	5558.276468	1152.888433	2001.587363	1716.224288	2121.008728	3444.171518	1525.650933	765.0370405	1761.778607	919.1642686	1716.480225	2501.895634	1969.745136	942.8424248	766.664674
855.mp3	1579.497842	1995.517381	1408.138144	1657.848374	1196.600898	1130.369262	1666.249041	1914.889512	1166.93453	1370.512305	1824.764092	1195.209096	1521.32489	1054.802622	1153.718107	1365.582509	1313.476703	1380.599053	1409.325291	456.7186646	643.2741824	865.3403811	1409.579186	615.9986257	566.2812343	868.6283261	1503.451916	531.1007904	978.4656451	920.5279975	1176.24218	1128.634662	1376.617602	1202.32876	1054.658407	923.0835009	1942.58687	1652.250859	1571.305634	2005.24417	1580.259137	1464.43907	1466.59112	1146.329147	1532.282709	600.8761428	1186.441234	1963.770108	1214.522776
856.mp3	1281.255258	2054.052533	3274.882806	2026.011771	1909.436458	2913.331477	2493.016126	2714.261219	2434.620911	2410.51156	2332.163333	1947.809094	2325.656212	2693.220753	3380.546191	2092.38913	2326.004659	2345.494578	2044.556844	2373.343961	2531.249853	2346.644851	1858.124098	2596.001594	2969.803797	2519.121761	2529.908275	2547.845304	2518.897187	2146.271047	2513.649332	2221.457499	2813.686601	2509.992221	2114.999736	2263.304208	3297.98452	2543.276967	3432.043053	2770.546961	2230.110362	2613.923757	2397.1418	3056.908836	2772.649333	2180.961098	2795.239032	2824.862174	3287.496613
857.mp3	3200.561619	3057.514906	4896.905445	1830.35435	1689.807521	1389.982919	3946.11823	4232.556261	2845.920063	3014.970314	1792.971506	3369.933928	2163.6647	1610.06312	2110.619646	2522.183824	4425.541645	3311.996034	2824.559755	1378.538073	2068.823105	2880.849393	6237.160539	3457.289719	1692.518997	3876.030153	5284.704328	3120.635475	3391.177062	3518.754381	2454.672535	2913.342822	2195.626438	3677.356341	1987.060217	3194.635475	2370.276904	3158.437952	3217.350139	2765.936515	3122.178873	2485.112231	2680.704442	2650.773483	3054.65653	4429.601743	3626.07047	4222.545699	4238.603851
858.mp3	108.6305842	4685.825159	992.2836664	3138.7424	270.7533726	439.4562152	5181.177569	3310.731784	3597.747228	6565.231468	8975.380363	1247.243865	1172.835961	1172.448591	1142.805338	927.5673013	1027.90394	1129.796144	1622.263905	1301.03375	1482.165588	1257.80523	1329.87579	1063.475097	1161.428306	1037.505957	1019.205963	1446.785801	1276.319626	1257.945698	1059.130457	1018.432247	1030.006745	1156.812778	871.6465847	882.460436	1253.903032	1121.821859	1292.238897	1071.751575	1080.079877	1059.884695	957.4168217	938.265534	933.0427362	1338.085551	1498.722217	1274.030104	1078.443533
859.mp3	941.5776948	745.9711887	587.7828507	2199.670777	1456.376957	2518.08053	1077.306164	1145.075563	2518.033694	698.6489119	3271.892526	855.4314009	1397.507393	2024.034384	776.9342261	972.4155478	1000.268034	6273.382269	4478.232268	4811.418669	860.718317	1176.033709	1939.812936	739.4081157	6663.587604	752.8516723	1713.020343	653.6661648	2552.790537	755.7883808	1723.74029	2768.003515	2269.185967	1287.151986	2135.990691	813.3033863	829.8452385	1472.482237	1734.588916	1079.021395	1116.768054	762.720798	937.7740691	5419.846772	689.5144475	5228.039538	998.7230974	1236.617151	957.7195751
860.mp3	4509.263674	4031.711692	4592.346809	3492.87379	3685.273751	4050.501329	4530.361928	4222.856594	4271.929863	4232.288701	4449.009167	3688.835263	3990.767807	3842.52298	4158.102788	4147.70562	4459.633658	4193.488698	4285.33197	3695.253863	3327.059661	3860.753527	4157.703735	4075.088794	4354.175848	4257.433525	4041.569816	3543.472912	3449.61376	4682.277326	4806.196908	5299.546088	4372.224539	4224.115957	4761.440239	4769.768661	3526.735155	4307.2627	4411.253459	4420.906865	4013.792932	4487.790987	4601.464248	4849.998052	3472.82469	4224.582203	3824.944385	3772.014673	4165.683045
863.mp3	3902.745833	3635.890545	3969.581601	3641.70231	2930.565726	3306.999429	2780.374806	2479.964722	2428.773619	2193.007871	2464.023154	3865.4897	3537.834799	2441.824748	3262.227639	4685.765472	2799.824374	5031.980119	5092.9256	4246.0926	6151.049992	5682.211872	3370.606356	3276.389965	4839.194063	5430.520547	2178.272834	2606.414621	3785.153296	4061.994051	3806.537304	4609.584681	4960.070475	3908.503154	2133.445378	2894.020881	3487.134593	4943.237103	4379.862943	2423.419114	3569.055753	4221.453265	3759.185219	3158.712646	3123.044788	2667.326182	4652.576698	3739.3029	3542.556541
864.mp3	840.2502444	1184.552158	712.6483109	2402.696054	1230.259141	1127.570281	926.3351244	1233.737093	704.9898263	1858.498158	942.3094112	2579.988953	842.7792476	1241.377002	1194.187648	1177.233444	811.7877236	1189.646249	1030.404048	2544.097968	779.9862135	1184.744074	1224.779496	1204.908967	863.339662	1849.917655	718.7331783	1867.784575	870.918885	1151.229389	1188.792791	1259.11314	684.3870109	1244.155431	900.1134501	2471.13354	796.8863408	1131.926839	1234.266789	1231.893426	756.8322791	1953.799587	829.3685892	1850.672376	922.7553378	1254.669829	1052.538223	1282.952602	730.8377209
865.mp3	1055.183488	961.119634	1448.212385	854.5928576	1533.794252	562.0049166	434.1977097	703.831152	460.5193094	1650.390974	697.3559385	1206.214446	631.4493291	563.3011077	783.2598178	576.0808449	919.9474304	476.9055226	2188.699111	671.3513497	532.0041136	761.0708513	1181.664759	1517.656484	1297.410174	1736.693668	1160.930464	1617.055045	2223.889297	1425.186402	1728.312807	936.0754442	2265.514334	2072.616029	1318.746579	942.13892	1192.902746	1002.793642	1873.303018	4654.61054	998.9621412	1939.730078	1103.846058	1178.965682	975.1217487	1210.272052	999.1934168	1712.039621	1119.021915
866.mp3	4550.962277	2031.046695	3000.315088	1840.373343	1211.194265	2196.675991	2668.859059	2645.511893	4166.067442	3247.127845	2454.150796	2614.469066	1715.588864	1677.544647	2209.175797	2644.446176	2326.990508	1555.438101	2249.132261	2568.468444	1992.399826	2464.546552	2795.614196	2298.132249	1770.717969	2151.688266	1887.125327	2021.339816	2040.40139	1974.98618	1922.728421	1475.342754	1858.629969	3034.111551	2241.218093	1338.655659	1642.585009	1586.134874	1444.150309	2285.436725	1410.7479	1945.900438	2665.213079	1885.475075	2491.982204	2718.709213	3705.818545	2056.658419	2716.194023
867.mp3	2576.432854	7775.653321	2264.708505	2970.013628	3098.791129	5208.977097	2484.130703	2252.693472	4476.709033	2944.598248	4645.998406	2069.774329	2744.71355	6353.920248	3792.739053	2471.962931	5269.265653	5496.80586	2987.956782	5975.413729	6040.463052	3284.09337	3151.407737	7330.218224	3668.926348	6127.193757	5331.087634	2962.920554	4668.692822	5537.168137	2856.394583	5149.378109	7026.819913	2769.690052	3576.39382	3401.346201	3960.835004	6792.371644	3397.752856	3532.641113	5487.603462	6476.348993	2037.941315	5342.236542	3253.270969	4908.553034	3766.602929	2970.404561	3485.114677
869.mp3	750.3727695	616.8924963	586.6127414	713.6784682	390.0024594	725.8014943	453.1535413	938.9256966	739.3546633	747.2101078	689.9002838	694.3747212	711.9231579	738.9854199	741.4588532	815.0284345	1076.254204	778.7349594	859.1537426	662.4652341	754.0727725	432.9859786	4518.258554	237.486241	865.9158668	483.3328405	563.2586	271.5557398	760.9060116	695.0287229	644.0420538	851.4124451	811.5028349	687.2221029	782.838052	828.5678671	853.708888	950.8410434	821.5234711	944.7806932	1045.117716	1298.593627	989.8377346	619.0486081	405.5750485	648.6739902	358.4297457	766.7048032	812.725987
871.mp3	3071.299267	3292.114671	3061.300914	3245.076835	4949.380863	3791.488971	2704.432729	3921.32379	3004.694314	3776.143652	3103.824086	2989.760539	4855.939203	3543.13751	2896.246322	3467.361667	3162.366607	3075.887154	3562.871745	3113.902003	3744.272095	2689.982008	3007.786479	3539.969119	4806.837443	2838.893441	2968.04081	3523.95611	3622.080756	3722.264635	3011.579086	3773.325288	2824.115761	3126.478305	3274.063363	3193.867379	2988.645222	3455.405038	3052.80194	2969.368534	2463.537679	3021.293571	3051.133044	2958.358356	3267.556627	2749.869285	3310.144793	3078.302502	3293.996144
872.mp3	1520.793677	1284.504687	1069.739514	1145.772909	838.4768547	788.8605082	578.8555776	940.4333983	1193.069929	1343.870636	1468.278641	1299.600247	971.5118219	1179.247508	936.4829856	1078.075393	1041.377597	972.6068177	1046.588435	875.6000165	624.5374662	645.8259727	743.6109038	1188.430353	1589.720007	1426.619645	1254.926276	1026.137653	910.4746557	1173.160678	1103.532261	1280.586278	1663.641199	1272.7897	1729.043412	1133.01094	1233.509857	1523.76656	555.3050823	754.6186728	1451.789711	1448.913903	1784.201921	1035.876826	799.663826	1142.120549	1265.39329	599.2914819	1302.823941
873.mp3	4288.295931	4333.157528	4723.326278	3763.500713	2190.882378	1942.248469	2606.152617	4946.634456	4102.660097	2972.069151	1885.839462	5663.661967	5070.429937	3822.120704	2992.751942	3761.030924	2761.382112	2918.580175	4054.52191	5512.262318	5805.336439	3301.997635	2017.182089	5099.098648	4854.969131	5800.147532	3657.445851	1867.253238	2543.201232	5804.231639	4943.463931	4094.615079	3190.667734	2977.485793	5661.181813	6869.605972	3345.225105	2361.892861	4282.251807	2239.661185	3607.936773	868.1219836	4465.986579	6937.049576	6030.233319	6062.350852	3352.124771	3681.421488	6290.793837
874.mp3	1985.59258	2233.657903	2162.319404	1796.651706	1969.575558	2553.030392	2600.643168	1948.397922	2172.067798	2472.859198	2426.521328	2047.262166	2243.323537	2790.844584	2393.382083	2189.950224	1941.406363	2142.286004	2301.08125	1764.663228	1751.612658	2573.205342	2317.958951	1832.061868	2263.294981	2711.184569	2321.640333	2242.150445	2056.40044	2531.806398	2339.999655	2012.19055	1967.915062	1830.921896	1864.820392	1739.010954	1816.096298	2124.483906	2138.411391	1666.827881	1850.501979	2335.91028	2097.529057	2055.624052	2379.633665	2336.788784	2108.119136	2147.12639	2432.847559
876.mp3	2207.225998	3879.391585	3441.896868	4476.114778	3458.959482	3228.38257	2435.114508	4200.864948	4118.301866	3195.653255	4397.52441	4179.364868	2511.1429	4108.05961	4117.914498	2740.911681	3730.168537	3679.017162	2631.508294	3251.086302	3679.860976	2732.925071	3224.65372	3765.57249	2176.168493	4029.744045	4429.10349	4010.751973	3715.056362	4260.151311	2247.592754	3898.09149	1928.654646	1403.588586	1308.739702	1137.648922	1090.435872	2115.846554	1598.065691	1973.33606	1803.952017	1837.790975	2772.472905	2893.643961	2548.581141	4132.854463	5364.527655	3335.102194	4681.955219
879.mp3	751.8417163	812.79547	936.7839696	1084.832496	705.6093226	1285.117249	1259.940288	1402.998237	2172.724837	2089.358836	1904.766035	1565.359581	1894.187036	2278.986711	1767.508712	1512.212727	1983.050995	3278.178488	2112.804514	1801.520863	2286.90773	1346.819281	741.540542	1028.356483	3362.946116	1940.241351	3086.350727	1558.549863	1744.358775	1012.880241	1614.66283	3016.293386	1544.920351	1839.038895	2106.968132	2383.273345	1426.496228	1675.351889	1785.419981	1493.383374	1611.218956	1883.046503	2637.98337	1966.71566	988.1588869	1463.6901	1011.244348	1369.423298	946.9035785
880.mp3	2684.920494	2306.308214	2573.63124	2423.521291	2114.541042	2778.504597	2535.514219	2212.82763	2278.262013	2792.561279	2533.564423	2692.811523	2485.397057	2394.402721	2657.935349	2931.122346	2874.232972	2413.087627	2127.741495	2868.022673	2452.590919	2587.719598	2512.545957	2694.682886	2706.576828	2632.366332	2492.540655	2300.596707	2836.706196	1779.883109	2024.537656	1920.177031	2138.901502	2716.36102	2776.486181	2356.053871	2779.230799	2897.042581	2808.735829	2369.339806	2181.90192	2735.025539	2731.642307	2747.86004	2806.428449	2601.588481	2982.602416	2753.555094	2926.512325
[truncated: 1,074 more rows]
[truncated: 11 more columns]
