# Supplementary material for: Music-induced emotion flow modeling by ENMI Network
Source: PLoS One. 2024 Oct 21;19(10):e0297712. doi: 10.1371/journal.pone.0297712 (PMC11493256; doi:10.1371/journal.pone.0297712)
Supplement: S1 File — (ZIP) [file pone.0297712.s001.zip › minimal dataset/DEAM dataset/Music features/spectral_flatness_features.csv]

Unnamed: 0	30	31	32	33	34	35	36	37	38	39	40	41	42	43	44	45	46	47	48	49	50	51	52	53	54	55	56	57	58	59	60	61	62	63	64	65	66	67	68	69	70	71	72	73	74	75	76	77	78
2.mp3	9.18E-05	1.04E-05	7.20E-05	3.74E-05	5.27E-06	0.000242678	1.00E-05	3.07E-06	1.77E-05	1.08E-05	7.89E-05	9.24E-06	0.000103116	6.00E-05	2.08E-05	1.44E-05	3.49E-06	1.74E-06	2.08E-06	1.22E-06	2.00E-05	3.51E-06	5.01E-06	6.13E-06	2.86E-06	2.34E-06	1.86E-06	3.85E-06	7.61E-06	2.50E-05	7.06E-06	3.08E-06	1.55E-05	3.20E-06	1.53E-06	1.25E-06	9.65E-06	6.94E-06	4.35E-06	1.71E-05	6.63E-06	1.12E-05	3.40E-06	2.75E-05	1.85E-05	1.45E-06	2.94E-06	2.10E-06	2.71E-06
3.mp3	9.86E-06	6.04E-07	1.09E-05	2.29E-07	1.92E-07	7.45E-07	5.58E-07	4.11E-06	1.53E-07	7.77E-08	1.46E-07	1.24E-06	2.64E-05	1.11E-06	1.35E-06	3.77E-06	2.15E-06	1.80E-05	5.48E-07	7.43E-07	1.57E-06	1.08E-06	1.39E-05	1.09E-07	2.47E-07	2.44E-06	1.16E-07	1.74E-06	2.58E-07	5.66E-07	3.45E-07	1.44E-06	4.77E-06	9.60E-08	1.06E-06	5.14E-06	1.72E-06	1.12E-05	8.96E-08	1.16E-06	0.000156638	5.96E-07	1.16E-05	1.70E-07	2.59E-07	2.55E-06	1.79E-07	3.04E-06	1.13E-08
4.mp3	0.000149169	5.67E-07	1.44E-06	4.13E-05	7.66E-06	1.10E-05	2.81E-05	2.94E-06	5.84E-06	2.53E-05	9.00E-06	3.41E-05	2.28E-06	3.16E-06	1.29E-05	1.56E-06	6.26E-05	9.23E-05	0.000108713	0.000483478	4.48E-06	1.99E-05	3.09E-07	7.17E-06	2.04E-07	8.54E-07	2.63E-06	6.01E-08	1.51E-06	1.44E-06	4.89E-08	4.71E-06	6.23E-07	6.17E-07	2.02E-07	5.24E-06	8.85E-08	1.16E-07	1.97E-05	1.46E-05	2.73E-05	6.70E-05	0.000138529	0.00012905	3.45E-06	2.21E-05	1.82E-05	4.99E-05	4.14E-05
5.mp3	9.95E-06	1.28E-05	2.37E-05	1.16E-05	1.84E-05	1.75E-05	5.80E-07	6.27E-07	9.14E-06	2.43E-05	9.34E-06	1.04E-05	1.84E-05	9.08E-06	1.14E-05	6.18E-06	1.02E-05	2.41E-05	3.31E-06	7.50E-06	2.64E-05	3.92E-06	1.16E-05	1.73E-05	9.64E-06	1.40E-05	3.07E-06	1.07E-05	1.54E-05	8.72E-06	1.96E-05	8.27E-05	2.14E-05	4.58E-07	1.08E-05	1.01E-05	3.53E-05	5.66E-06	1.72E-05	8.09E-05	1.42E-05	3.45E-05	2.47E-05	9.18E-05	1.00E-06	5.90E-07	3.01E-07	7.56E-06	2.23E-07
7.mp3	5.79E-07	3.14E-06	1.17E-06	2.33E-06	6.34E-07	3.03E-06	3.64E-06	2.07E-06	9.63E-07	2.42E-06	1.50E-06	1.11E-06	9.19E-07	2.77E-06	2.43E-06	1.83E-06	7.81E-07	1.87E-06	1.25E-06	1.36E-06	8.49E-07	1.56E-06	1.65E-06	2.40E-06	3.47E-07	1.23E-06	5.78E-06	1.42E-06	3.78E-07	2.91E-06	2.38E-06	2.13E-06	5.21E-07	5.78E-06	7.59E-07	2.19E-06	4.43E-07	1.55E-06	1.47E-06	2.13E-06	1.02E-06	3.04E-06	6.16E-07	1.91E-06	5.25E-07	3.11E-06	4.69E-07	3.62E-06	1.12E-06
8.mp3	2.12E-08	2.19E-05	8.40E-09	8.92E-07	0.000153691	9.38E-09	2.56E-08	3.44E-06	5.72E-09	7.85E-08	1.45E-07	4.38E-08	0.000378533	1.98E-07	1.02E-08	0.00037922	4.90E-08	3.85E-08	6.29E-06	0.000171947	3.94E-07	1.60E-06	1.35E-05	0.000771335	4.47E-07	1.13E-06	0.000633195	5.74E-06	4.57E-07	3.74E-05	6.20E-07	8.84E-05	7.77E-05	9.03E-07	0.000160205	0.000108538	3.42E-07	1.18E-06	3.88E-05	1.03E-06	1.54E-08	6.19E-08	0.000285045	3.77E-09	1.18E-07	5.59E-05	1.86E-08	6.43E-08	2.98E-07
10.mp3	2.47E-06	5.83E-07	3.18E-07	6.20E-05	3.23E-07	0.000467903	2.14E-07	1.91E-05	8.36E-07	1.54E-07	7.44E-07	1.45E-07	7.85E-05	1.45E-07	4.09E-05	8.46E-07	0.000364507	4.67E-07	6.20E-07	3.30E-05	1.91E-05	2.91E-05	2.56E-07	2.18E-05	1.27E-05	9.28E-07	4.31E-07	3.16E-07	7.04E-05	2.95E-07	6.49E-05	9.59E-07	9.25E-06	9.26E-07	1.59E-06	0.000478081	1.99E-06	3.99E-05	2.61E-06	6.92E-05	6.42E-08	1.21E-05	2.78E-06	7.37E-05	3.31E-05	5.74E-07	1.06E-05	3.39E-06	3.97E-06
12.mp3	5.12E-05	1.79E-07	8.34E-05	2.76E-06	8.61E-05	9.90E-08	4.47E-07	5.42E-07	8.53E-05	3.23E-07	8.25E-05	8.20E-08	0.000191513	1.03E-05	3.30E-05	0.001713559	0.000228275	5.32E-05	1.04E-05	1.02E-05	1.40E-06	1.28E-05	0.000150124	1.79E-06	3.70E-06	3.42E-07	6.80E-07	0.000232969	2.19E-06	2.07E-05	3.40E-05	0.000130114	2.91E-07	1.35E-05	5.54E-06	3.09E-07	1.51E-06	0.000139815	5.34E-06	0.000106121	4.20E-06	1.00E-05	1.80E-05	7.26E-05	2.58E-06	0.000464102	2.60E-06	2.24E-06	6.95E-05
13.mp3	1.82E-06	1.54E-06	3.31E-07	4.60E-06	1.19E-06	1.05E-05	2.29E-05	1.41E-05	2.53E-05	1.09E-05	4.68E-05	1.61E-05	6.25E-06	1.28E-05	7.44E-05	4.75E-06	7.78E-06	3.58E-05	4.66E-06	2.74E-05	1.62E-05	5.53E-07	7.81E-06	2.99E-06	3.60E-06	5.45E-06	5.05E-07	2.98E-07	3.61E-05	2.14E-06	2.22E-05	1.35E-05	2.64E-06	4.76E-06	8.50E-06	8.40E-06	1.06E-05	7.01E-06	2.64E-06	3.25E-06	3.36E-06	8.72E-06	2.98E-05	3.54E-06	1.47E-05	2.07E-05	1.55E-06	2.72E-06	1.41E-06
17.mp3	2.11E-06	8.46E-05	4.48E-05	4.36E-06	6.77E-06	5.81E-05	1.23E-06	4.91E-07	7.23E-06	7.82E-06	0.000209352	4.44E-06	2.71E-06	9.04E-07	4.33E-05	4.30E-06	5.00E-05	1.54E-05	1.90E-06	1.65E-06	4.97E-06	3.81E-05	9.40E-06	6.76E-06	1.38E-06	2.64E-06	2.09E-05	2.62E-06	0.000160132	9.60E-06	1.70E-07	2.88E-05	4.21E-06	1.67E-05	1.06E-05	5.36E-06	5.81E-07	1.38E-06	0.00011013	6.23E-06	8.50E-05	4.03E-06	1.31E-05	9.08E-07	1.40E-06	2.82E-05	8.34E-06	4.46E-05	6.56E-06
18.mp3	4.98E-06	3.52E-06	0.000422333	0.000141247	5.90E-06	6.67E-06	3.76E-05	0.000566111	4.05E-06	2.66E-06	8.72E-05	3.76E-05	2.99E-06	1.94E-05	1.60E-05	0.000590229	8.21E-06	1.11E-05	4.00E-06	9.29E-06	9.29E-06	8.15E-06	1.68E-06	3.49E-05	2.54E-05	1.57E-05	1.89E-05	1.02E-05	6.93E-05	1.32E-05	2.21E-05	5.80E-06	8.97E-06	1.70E-05	1.44E-05	2.54E-05	2.12E-05	9.82E-05	1.14E-05	5.09E-06	1.69E-05	0.000110283	6.68E-06	1.16E-05	1.30E-05	2.10E-05	9.60E-06	7.10E-06	9.20E-06
19.mp3	1.10E-05	2.66E-05	1.03E-05	5.87E-06	7.07E-06	6.47E-06	8.36E-06	3.92E-06	1.48E-05	6.64E-06	5.89E-06	8.21E-06	2.44E-05	2.28E-06	3.14E-06	2.81E-06	5.89E-06	3.03E-06	3.94E-06	2.55E-06	1.93E-06	5.10E-06	4.16E-06	8.53E-06	1.49E-05	2.26E-05	1.72E-05	4.94E-05	1.56E-05	6.54E-05	2.49E-05	7.55E-05	2.17E-05	2.30E-05	1.37E-05	1.11E-05	8.12E-06	6.15E-06	2.86E-06	5.00E-05	2.38E-05	2.90E-06	2.45E-05	7.71E-06	1.68E-05	2.81E-05	6.45E-05	8.43E-05	7.23E-05
20.mp3	1.49E-05	8.49E-06	0.00010815	1.49E-05	0.000268216	5.54E-05	0.000295949	6.52E-05	0.000248338	1.65E-06	1.00E-05	4.76E-05	0.00024254	1.25E-05	5.64E-06	2.67E-05	0.000139299	0.000141721	1.77E-05	7.19E-05	0.000131578	0.000537479	1.31E-05	1.59E-05	1.63E-05	0.000248049	2.59E-05	6.39E-06	3.63E-05	7.69E-06	0.000202251	5.14E-05	0.000270944	1.59E-05	0.000648046	5.21E-05	6.96E-06	1.07E-05	2.05E-05	9.61E-05	3.73E-05	0.000114961	1.22E-05	2.49E-05	2.58E-05	0.000286545	3.39E-05	0.000100081	7.67E-05
21.mp3	1.33E-05	2.99E-05	2.08E-05	1.51E-05	8.83E-07	1.39E-05	1.77E-05	5.90E-07	3.76E-05	0.000129664	1.03E-06	1.62E-06	2.70E-05	1.77E-06	1.71E-05	7.31E-06	9.74E-07	6.88E-06	1.28E-05	3.20E-05	4.72E-06	1.85E-05	8.15E-06	3.72E-05	1.49E-05	5.11E-06	8.23E-06	4.14E-06	1.51E-05	3.89E-05	3.91E-05	1.85E-05	1.19E-05	1.39E-05	0.000148394	1.11E-05	2.01E-05	4.80E-05	9.26E-06	1.16E-05	4.11E-05	5.19E-05	3.20E-06	2.91E-05	7.98E-06	3.25E-05	1.86E-06	1.96E-05	1.23E-05
22.mp3	7.42E-06	4.37E-05	9.26E-06	8.07E-06	1.69E-05	3.34E-06	4.50E-05	8.48E-06	4.06E-06	1.56E-05	3.51E-06	1.30E-05	4.23E-06	3.13E-06	1.50E-05	9.14E-06	1.24E-05	3.06E-06	2.34E-06	1.22E-05	1.46E-05	2.67E-05	3.35E-06	9.37E-06	1.50E-05	2.61E-06	1.03E-05	3.11E-06	4.58E-05	2.85E-05	1.06E-05	2.24E-05	1.74E-05	9.01E-06	9.57E-06	3.15E-06	1.84E-05	6.06E-06	0.000160973	9.40E-06	3.67E-06	8.66E-06	1.17E-05	8.31E-06	2.90E-05	2.84E-05	2.92E-05	2.62E-05	5.12E-06
24.mp3	1.85E-05	3.88E-05	2.84E-05	1.43E-05	1.10E-05	5.88E-05	1.60E-05	2.18E-05	1.42E-05	1.71E-05	1.96E-05	2.67E-05	2.70E-05	3.97E-05	5.79E-05	3.36E-05	1.89E-05	1.96E-05	5.98E-05	3.01E-05	3.39E-05	2.13E-05	1.06E-05	4.02E-05	3.48E-05	4.64E-05	0.000118868	2.59E-05	1.78E-05	2.15E-05	1.78E-05	9.27E-05	3.20E-05	4.30E-06	1.45E-05	1.14E-05	2.29E-05	4.27E-05	2.44E-05	1.38E-05	4.88E-05	2.26E-05	3.35E-05	0.000210104	4.11E-05	3.21E-05	2.38E-05	3.38E-05	6.52E-05
25.mp3	4.69E-05	2.96E-05	0.00012338	8.25E-05	8.29E-05	3.73E-05	2.94E-05	3.82E-05	4.25E-05	7.95E-05	9.77E-05	8.97E-05	4.80E-05	0.000127761	5.42E-05	0.000164768	8.66E-05	0.000108997	3.01E-05	2.14E-05	6.78E-05	4.38E-05	3.09E-05	3.06E-05	1.19E-05	5.62E-05	2.21E-05	2.36E-05	2.36E-05	6.79E-05	3.39E-05	6.26E-05	6.44E-05	2.69E-05	3.17E-05	0.000108054	5.99E-05	2.59E-05	1.86E-05	1.02E-05	0.000129424	2.97E-05	5.11E-05	4.68E-05	3.19E-05	0.000122668	4.33E-05	7.17E-05	4.49E-05
31.mp3	5.42E-07	7.63E-06	1.40E-06	2.69E-05	6.40E-06	4.80E-06	1.43E-05	1.15E-05	3.02E-06	3.28E-06	1.40E-05	2.53E-05	1.10E-06	6.74E-05	5.16E-05	3.66E-06	1.53E-05	8.91E-05	4.33E-06	0.000144058	0.00039732	6.08E-05	3.02E-05	0.000114895	3.84E-05	6.46E-05	9.40E-06	8.89E-05	4.94E-05	2.27E-05	0.000449616	2.67E-05	1.52E-05	0.000137721	2.60E-05	8.14E-06	3.06E-05	6.49E-05	1.11E-05	0.00018048	1.81E-05	5.00E-06	9.74E-05	5.12E-05	2.81E-05	0.000261186	4.96E-05	4.53E-05	0.000111872
32.mp3	2.17E-06	5.14E-06	1.34E-06	3.08E-06	4.00E-06	5.24E-06	1.45E-06	1.16E-05	1.65E-06	3.08E-06	9.20E-07	1.68E-06	7.82E-06	3.08E-06	1.24E-06	4.11E-06	1.57E-06	1.82E-05	1.81E-06	4.69E-06	3.79E-06	6.41E-06	8.86E-06	5.34E-06	6.12E-06	5.60E-06	3.22E-06	3.77E-06	3.79E-06	8.31E-06	1.41E-06	6.98E-06	3.28E-06	1.43E-06	1.92E-06	1.29E-05	2.40E-05	1.21E-05	6.24E-06	4.95E-06	3.88E-06	3.31E-06	1.82E-06	4.63E-06	6.30E-06	6.52E-06	4.30E-06	2.43E-06	6.90E-06
35.mp3	1.18E-06	3.01E-06	2.86E-06	9.52E-06	8.46E-06	3.65E-06	1.17E-05	2.50E-05	2.22E-05	1.45E-05	2.34E-05	3.77E-05	6.76E-07	0.00012296	2.64E-07	1.99E-06	2.71E-06	8.41E-06	1.34E-05	2.49E-05	6.55E-06	1.35E-05	2.56E-06	4.15E-06	4.37E-06	6.09E-06	2.30E-05	1.21E-05	2.10E-06	1.90E-05	8.53E-07	2.17E-06	1.69E-06	1.80E-05	1.37E-05	1.47E-05	7.06E-06	3.30E-05	2.41E-06	8.69E-06	8.90E-06	3.11E-06	3.26E-05	9.82E-06	2.89E-05	1.49E-05	9.74E-07	6.44E-06	1.73E-06
37.mp3	4.43E-05	2.45E-06	1.17E-05	7.44E-05	0.000158501	5.94E-05	9.57E-06	1.14E-05	4.17E-06	1.63E-05	0.000133132	3.23E-05	2.87E-05	9.50E-06	6.92E-06	3.94E-06	0.000134886	7.62E-05	5.29E-05	2.75E-05	1.53E-05	6.60E-06	8.13E-06	0.000122976	2.93E-05	1.46E-05	1.80E-05	8.16E-06	8.08E-06	4.08E-06	0.000148788	8.62E-05	8.79E-06	1.27E-05	1.82E-05	1.72E-06	0.000203597	0.000124296	6.40E-05	1.25E-05	1.68E-05	1.10E-05	0.000150812	0.000102905	7.44E-06	6.61E-05	5.04E-05	1.55E-05	0.000322489
39.mp3	2.01E-05	2.04E-05	2.05E-05	5.69E-06	2.89E-05	3.32E-06	1.40E-05	6.44E-06	3.20E-05	3.27E-06	2.97E-05	1.37E-05	1.78E-05	2.76E-06	2.34E-05	3.53E-05	1.26E-05	1.82E-05	0.000141054	5.12E-05	7.83E-05	4.71E-05	6.89E-05	2.41E-05	1.88E-05	1.00E-05	1.17E-05	2.76E-06	1.08E-05	1.37E-05	8.91E-07	1.83E-05	5.16E-05	2.39E-05	3.77E-05	2.35E-05	4.85E-05	0.000103423	5.27E-05	2.79E-05	9.32E-06	0.000496982	1.23E-05	2.75E-05	6.60E-06	1.44E-05	6.67E-05	1.18E-05	3.38E-05
40.mp3	2.45E-05	4.34E-07	6.35E-07	0.000150052	0.000292155	8.66E-05	1.95E-06	8.85E-07	1.55E-06	1.52E-05	4.95E-07	9.42E-07	5.29E-07	1.01E-05	6.70E-06	1.31E-06	2.92E-07	1.60E-06	4.92E-07	1.37E-06	2.29E-06	5.42E-05	5.39E-05	0.0001061	4.18E-05	3.40E-05	6.93E-05	2.51E-05	7.81E-05	1.32E-05	1.33E-05	7.41E-05	1.97E-05	2.73E-05	6.50E-06	0.000107251	7.77E-05	2.77E-05	1.99E-05	3.78E-05	7.11E-06	8.98E-06	6.57E-06	0.000111164	0.00024865	0.000120962	7.00E-05	5.97E-05	8.67E-05
41.mp3	4.10E-05	7.32E-05	1.10E-05	2.80E-06	1.49E-06	4.86E-06	6.59E-06	1.55E-05	2.50E-05	2.50E-05	3.30E-05	1.15E-05	1.98E-06	1.53E-05	4.32E-06	1.50E-05	1.26E-05	3.59E-05	1.72E-05	7.90E-06	1.42E-05	1.02E-05	1.46E-06	2.96E-06	1.00E-05	1.03E-05	1.52E-05	2.79E-05	1.50E-05	3.53E-05	4.78E-06	2.37E-06	1.02E-05	4.27E-06	1.17E-05	2.79E-05	1.01E-05	1.30E-05	3.86E-06	2.41E-06	4.77E-06	1.01E-05	1.41E-05	3.14E-05	3.31E-05	5.55E-05	7.05E-06	3.84E-05	1.55E-05
42.mp3	3.28E-05	4.70E-05	1.70E-05	2.59E-05	1.21E-05	1.69E-05	1.63E-05	2.06E-05	3.29E-05	4.84E-05	3.32E-05	1.24E-05	5.66E-06	9.38E-06	2.30E-05	3.62E-05	4.66E-05	1.03E-05	2.36E-05	3.27E-05	1.85E-05	1.27E-05	1.64E-05	6.78E-06	1.45E-05	4.71E-06	9.12E-06	2.01E-05	1.23E-05	1.97E-05	0.000409571	6.98E-06	2.06E-05	1.18E-05	2.72E-05	2.28E-05	2.24E-05	1.45E-05	6.82E-05	3.55E-05	5.88E-05	5.11E-06	2.01E-05	8.35E-06	6.01E-06	1.28E-05	1.53E-05	6.78E-06	1.17E-05
43.mp3	1.28E-05	1.15E-05	6.97E-06	9.19E-06	1.49E-05	2.52E-05	1.72E-05	1.33E-05	1.11E-05	1.41E-05	1.93E-05	0.000145321	1.55E-05	0.000263052	7.39E-06	1.39E-05	9.41E-06	8.61E-06	7.44E-06	8.43E-06	1.07E-05	1.32E-05	4.65E-06	5.35E-06	5.38E-05	3.01E-05	0.00015547	2.76E-05	6.47E-05	5.59E-06	8.30E-06	2.10E-05	1.60E-05	6.02E-06	1.30E-05	1.45E-05	1.47E-05	7.40E-06	1.49E-05	1.28E-05	1.36E-05	0.000228186	1.76E-05	0.000259703	1.30E-05	3.66E-05	7.71E-06	1.00E-05	1.68E-05
44.mp3	1.30E-06	3.28E-06	9.88E-06	1.94E-06	1.11E-05	4.12E-06	6.67E-06	1.25E-06	3.61E-05	3.72E-06	2.27E-05	1.85E-06	8.52E-07	4.40E-05	1.08E-05	1.94E-06	5.62E-06	1.09E-05	7.09E-06	1.36E-06	1.71E-06	4.28E-06	3.04E-05	3.29E-06	9.92E-06	4.38E-06	5.80E-05	0.000143375	5.03E-05	5.07E-05	0.00010617	1.14E-05	3.73E-05	7.91E-06	6.70E-05	1.55E-05	4.17E-06	2.33E-05	1.29E-05	1.11E-05	2.58E-05	3.95E-06	1.12E-05	2.24E-05	3.64E-05	3.06E-05	2.80E-05	3.39E-05	3.30E-05
45.mp3	8.36E-07	2.87E-06	6.67E-07	4.97E-07	5.23E-07	1.37E-06	6.43E-07	5.15E-07	1.91E-06	4.02E-07	4.38E-06	1.91E-06	2.48E-06	3.47E-07	5.04E-06	2.31E-07	4.15E-07	5.97E-06	1.22E-06	1.45E-06	5.84E-07	3.89E-06	5.11E-07	1.57E-06	5.46E-06	6.06E-06	9.43E-07	2.99E-06	6.02E-07	9.69E-07	3.47E-07	9.87E-07	3.07E-07	6.99E-07	1.01E-06	2.69E-07	9.41E-07	5.81E-06	1.96E-06	1.59E-06	6.06E-06	1.21E-06	6.24E-06	2.34E-06	2.94E-06	3.49E-06	9.80E-07	3.41E-06	1.26E-06
46.mp3	4.63E-05	1.24E-06	4.60E-06	9.34E-06	4.76E-05	3.81E-05	1.20E-06	2.24E-05	0.000309659	3.26E-06	1.31E-06	3.68E-05	8.98E-05	1.09E-08	2.67E-05	7.65E-06	9.30E-05	5.31E-05	7.08E-05	2.54E-06	0.000170559	0.000195115	2.47E-06	5.18E-06	0.000280578	5.88E-06	1.89E-06	2.67E-06	9.41E-06	8.61E-06	9.51E-06	7.80E-07	7.14E-05	0.000432457	9.81E-07	1.28E-05	3.53E-06	5.58E-05	4.03E-06	1.29E-06	9.82E-06	9.50E-05	1.25E-05	3.35E-06	5.22E-06	2.91E-05	0.000234069	9.61E-05	1.70E-05
47.mp3	8.31E-06	4.93E-05	1.46E-06	8.15E-06	1.81E-05	3.40E-06	1.83E-06	3.12E-05	1.47E-06	6.07E-06	3.17E-05	1.46E-06	2.50E-06	7.26E-05	1.35E-06	8.27E-06	5.60E-05	5.60E-06	6.16E-07	7.60E-05	1.10E-06	9.15E-06	6.61E-05	5.89E-06	9.71E-07	9.38E-05	2.17E-06	6.46E-06	4.81E-05	1.80E-06	2.53E-06	7.27E-05	8.50E-07	7.61E-06	5.10E-05	3.04E-06	1.27E-06	6.70E-05	2.45E-06	5.77E-06	2.47E-05	3.09E-06	5.45E-07	6.42E-05	1.72E-06	1.29E-05	1.63E-05	2.65E-05	7.01E-06
48.mp3	1.59E-05	3.97E-06	4.76E-06	2.62E-05	1.17E-05	6.91E-05	1.25E-05	2.00E-05	8.31E-05	1.22E-06	2.40E-05	4.21E-06	2.09E-05	4.06E-06	6.77E-06	1.95E-05	8.47E-06	1.26E-05	1.78E-05	1.54E-05	3.94E-05	2.23E-05	8.86E-06	5.09E-06	2.45E-05	7.72E-06	4.16E-05	1.51E-05	2.09E-05	3.80E-06	9.04E-05	7.10E-06	0.000125413	4.35E-05	6.16E-05	4.96E-05	1.05E-05	1.43E-05	4.68E-05	1.76E-05	7.07E-05	0.000108001	1.13E-05	2.03E-05	3.02E-05	5.36E-05	1.50E-05	0.000101996	6.99E-05
49.mp3	4.12E-06	1.03E-05	7.11E-06	1.12E-05	5.25E-06	5.11E-06	6.11E-06	5.19E-06	1.71E-06	1.14E-05	4.63E-06	9.57E-06	1.63E-05	1.85E-05	1.47E-06	3.03E-06	3.90E-06	3.57E-06	2.46E-05	6.38E-06	3.78E-06	1.41E-05	8.54E-06	5.28E-06	3.28E-06	5.15E-06	8.32E-06	3.68E-06	3.79E-06	4.99E-06	1.08E-05	2.75E-06	1.60E-06	7.99E-06	7.80E-06	6.87E-06	8.80E-06	2.16E-06	1.88E-05	3.91E-06	3.64E-06	6.01E-06	3.69E-06	1.29E-05	5.69E-06	4.47E-06	1.06E-05	1.42E-05	5.09E-06
50.mp3	1.38E-06	2.75E-06	1.19E-08	4.28E-08	8.78E-09	1.74E-06	3.06E-05	1.12E-08	4.24E-08	6.14E-08	4.55E-07	8.17E-08	8.77E-09	8.31E-08	2.39E-07	1.30E-06	3.54E-07	4.56E-08	5.75E-08	1.16E-07	2.92E-05	5.79E-08	1.55E-08	3.05E-08	8.89E-09	2.91E-06	4.62E-08	6.94E-09	0.000231796	0.001659619	0.004286528	4.56E-05	2.19E-09	4.09E-07	4.82E-07	7.36E-07	5.97E-08	5.30E-09	1.80E-06	1.70E-07	1.00E-07	7.29E-05	1.36E-08	1.81E-06	7.92E-07	6.90E-09	2.00E-07	8.19E-09	1.25E-06
51.mp3	3.59E-06	7.87E-07	3.87E-07	2.53E-07	2.18E-07	4.88E-07	5.75E-07	2.40E-07	5.27E-07	8.14E-07	9.37E-07	3.78E-06	5.07E-06	7.39E-06	1.16E-06	1.86E-06	7.03E-07	1.06E-06	2.55E-06	7.19E-07	1.01E-06	2.51E-06	2.86E-07	2.25E-06	4.72E-05	2.35E-06	5.21E-06	5.00E-07	2.58E-07	1.20E-06	3.22E-06	5.65E-06	9.22E-07	5.70E-07	9.64E-06	5.62E-06	2.82E-06	4.67E-06	1.33E-06	8.64E-06	6.16E-06	2.48E-06	3.87E-06	6.46E-06	7.44E-06	6.22E-06	4.94E-06	3.20E-06	9.29E-06
52.mp3	9.82E-05	2.51E-05	4.38E-06	1.00E-05	9.73E-06	7.13E-06	1.19E-05	7.59E-06	1.57E-06	4.64E-06	4.82E-06	3.65E-05	1.07E-05	2.49E-05	9.39E-06	2.51E-06	2.46E-06	4.15E-06	3.25E-05	1.01E-05	4.89E-06	7.16E-06	9.46E-06	1.48E-05	2.75E-05	9.44E-05	1.16E-05	4.22E-06	8.53E-06	8.07E-06	8.29E-06	5.24E-06	5.04E-07	3.48E-06	1.53E-05	1.43E-05	7.41E-06	0.000128887	1.86E-06	8.60E-06	3.09E-06	7.88E-07	2.17E-06	8.24E-06	2.76E-05	7.45E-06	3.05E-06	3.51E-06	7.69E-06
53.mp3	1.55E-05	7.23E-06	4.55E-05	1.41E-05	1.33E-05	7.38E-07	6.06E-06	4.65E-06	1.12E-06	1.85E-06	5.73E-07	2.17E-06	5.72E-06	3.39E-06	2.15E-06	1.96E-06	2.50E-05	7.05E-06	2.20E-05	2.40E-05	7.73E-07	3.53E-06	1.87E-06	1.43E-05	1.34E-06	1.40E-05	2.73E-06	2.01E-05	2.15E-05	5.87E-06	5.81E-06	1.03E-05	1.19E-05	6.72E-06	2.94E-06	2.29E-06	1.43E-06	2.92E-07	3.86E-07	2.02E-06	9.64E-07	8.36E-07	1.11E-06	1.11E-05	4.43E-06	1.15E-05	1.87E-05	2.69E-06	2.04E-06
54.mp3	2.99E-06	3.60E-07	3.10E-07	3.79E-07	3.85E-07	3.73E-07	4.27E-06	1.83E-06	6.61E-07	1.93E-06	1.81E-06	7.19E-06	1.13E-06	5.42E-06	0.000141244	8.18E-07	2.97E-07	5.77E-08	0.000290485	9.45E-07	4.29E-06	6.37E-06	3.39E-06	4.22E-06	1.97E-07	3.42E-07	1.00E-06	5.50E-07	1.89E-06	6.11E-07	1.38E-05	3.38E-07	1.04E-06	5.12E-06	4.16E-05	1.42E-08	4.01E-06	1.19E-06	6.68E-06	1.41E-05	7.74E-06	5.99E-08	2.72E-08	1.11E-06	5.16E-06	0.000217458	1.52E-06	6.06E-07	2.60E-05
55.mp3	8.56E-08	3.13E-07	7.59E-07	1.10E-06	6.34E-07	1.99E-07	1.36E-06	8.47E-07	1.06E-06	3.34E-07	6.89E-07	3.98E-07	7.31E-07	4.70E-07	4.13E-06	9.17E-07	2.71E-06	8.27E-07	4.75E-07	4.76E-07	6.37E-07	2.88E-06	1.10E-06	8.60E-07	1.25E-06	6.51E-07	2.67E-07	1.79E-06	5.39E-07	5.19E-07	9.78E-07	8.12E-07	2.28E-06	4.02E-07	9.14E-07	1.36E-06	4.71E-07	8.25E-07	2.00E-07	1.51E-07	1.08E-06	5.23E-07	1.79E-06	1.37E-06	7.86E-07	9.17E-07	1.76E-06	3.76E-07	5.73E-07
56.mp3	0.000102986	5.19E-05	3.11E-05	1.90E-05	5.64E-05	3.75E-05	1.95E-05	4.90E-06	3.07E-05	2.52E-05	5.82E-05	3.14E-05	2.64E-05	1.94E-05	5.40E-05	4.50E-05	2.96E-05	2.15E-05	3.65E-05	4.00E-05	2.48E-05	0.00012918	6.54E-05	5.09E-05	3.36E-05	0.000108992	7.36E-05	6.80E-05	6.25E-05	3.01E-05	2.79E-05	5.21E-05	2.51E-05	4.15E-05	4.83E-05	4.13E-05	6.03E-05	8.06E-05	6.52E-05	3.80E-05	6.54E-05	3.87E-05	7.72E-05	4.25E-05	1.75E-05	3.17E-05	3.56E-06	0.000136947	2.81E-05
58.mp3	4.71E-05	7.11E-07	4.22E-06	4.64E-05	6.29E-06	3.97E-05	9.92E-06	2.63E-06	3.81E-05	9.55E-06	9.83E-08	3.50E-06	5.86E-08	2.92E-06	7.94E-07	4.58E-07	7.11E-05	2.40E-05	0.000126981	1.72E-05	2.01E-06	1.11E-06	3.50E-06	2.42E-08	9.27E-07	1.01E-05	3.31E-06	7.66E-05	1.22E-05	6.34E-06	1.03E-05	8.61E-06	3.37E-06	8.57E-07	1.62E-05	3.03E-08	4.36E-05	5.19E-07	3.97E-06	5.04E-07	4.18E-06	4.84E-06	2.31E-05	2.22E-05	3.83E-06	7.60E-05	6.46E-06	1.96E-07	3.19E-06
59.mp3	5.64E-06	5.14E-06	8.35E-06	4.79E-06	2.14E-05	3.22E-06	2.02E-05	3.22E-05	2.01E-06	5.46E-06	6.38E-05	1.32E-05	3.40E-06	1.93E-05	4.17E-06	1.10E-05	7.09E-06	5.46E-06	1.09E-05	1.75E-05	2.96E-06	1.81E-05	1.72E-05	2.27E-06	5.11E-06	1.41E-05	5.25E-06	5.72E-06	5.45E-06	5.67E-06	6.35E-06	3.90E-06	8.81E-06	3.43E-06	1.13E-05	1.41E-05	3.38E-06	2.14E-06	2.84E-05	2.42E-06	7.36E-06	2.00E-05	6.83E-06	3.32E-06	1.12E-05	1.72E-05	4.44E-06	3.49E-06	5.06E-05
60.mp3	3.55E-05	6.42E-05	3.76E-06	1.08E-05	7.94E-06	3.41E-06	4.40E-06	6.09E-06	2.28E-05	6.50E-06	8.93E-06	8.24E-06	2.43E-05	7.93E-06	1.16E-05	4.71E-06	3.64E-05	6.70E-06	7.86E-06	6.22E-06	1.31E-05	1.89E-05	4.00E-06	5.13E-05	9.73E-06	2.29E-05	1.82E-06	6.75E-06	5.08E-06	5.02E-07	2.16E-06	2.22E-05	3.64E-06	9.02E-06	1.35E-05	3.10E-05	5.11E-06	3.29E-06	3.84E-06	1.80E-05	1.34E-06	7.24E-07	2.43E-05	9.53E-06	6.17E-06	2.86E-05	1.79E-05	3.69E-06	3.77E-05
62.mp3	1.35E-05	1.29E-05	1.32E-06	2.20E-06	1.26E-06	5.71E-08	8.38E-05	1.72E-06	8.31E-06	7.69E-07	1.14E-05	1.71E-07	1.17E-07	5.69E-05	9.70E-06	2.12E-06	1.98E-06	8.59E-07	1.40E-06	1.27E-06	2.22E-06	5.16E-06	9.50E-07	1.86E-06	2.89E-06	3.05E-06	1.79E-06	5.58E-06	1.62E-05	1.80E-06	4.31E-07	1.97E-05	2.57E-06	1.19E-05	2.29E-06	9.07E-05	1.56E-05	8.92E-06	1.08E-05	6.05E-06	1.93E-07	1.44E-06	7.70E-07	1.39E-06	3.13E-07	1.94E-06	2.77E-07	1.80E-06	1.64E-07
64.mp3	5.17E-05	9.34E-05	0.000167167	4.44E-05	3.10E-05	4.51E-05	1.66E-05	2.58E-05	2.96E-05	2.54E-05	2.58E-05	4.55E-05	1.41E-05	2.51E-05	1.32E-05	1.69E-05	3.83E-05	2.73E-05	2.26E-05	4.03E-05	2.57E-05	1.04E-05	3.92E-05	1.75E-05	3.82E-05	5.02E-05	1.73E-05	2.42E-05	3.83E-05	4.15E-05	9.89E-06	9.92E-06	4.58E-05	3.10E-05	1.61E-05	1.43E-05	1.91E-05	3.38E-05	2.01E-05	2.99E-05	8.83E-05	2.21E-05	3.28E-05	2.15E-05	3.80E-05	1.50E-05	6.01E-05	3.91E-05	0.000138974
65.mp3	1.53E-05	1.33E-06	3.42E-07	7.94E-05	6.16E-05	3.49E-05	3.75E-05	6.95E-07	4.06E-05	4.93E-05	0.000139092	2.97E-06	8.92E-05	1.14E-05	4.90E-05	4.23E-05	2.80E-05	0.000143985	3.07E-05	1.83E-05	6.02E-05	5.59E-06	1.37E-06	3.75E-05	4.82E-05	0.000214057	4.34E-06	7.91E-05	7.54E-05	8.53E-05	6.85E-05	0.000138059	0.000119906	0.000102073	2.23E-06	5.32E-05	8.75E-05	4.30E-05	8.05E-06	0.000155734	2.26E-05	3.31E-05	2.18E-05	1.49E-05	8.07E-05	1.50E-05	0.000128915	6.44E-05	0.000133452
67.mp3	8.74E-05	4.71E-05	3.50E-05	4.81E-06	2.06E-05	7.56E-05	6.59E-05	0.000109127	2.10E-05	0.000146095	0.000224202	4.11E-05	3.15E-05	6.70E-05	9.65E-05	0.000125352	5.22E-05	0.000114342	0.000105015	0.000147916	3.82E-05	6.22E-05	0.000104432	9.00E-05	3.98E-05	0.000101761	6.68E-05	0.000137226	5.01E-05	9.50E-05	0.00010262	0.000142377	3.37E-05	6.50E-05	8.75E-05	5.05E-05	7.01E-06	3.41E-06	3.03E-05	0.000123461	0.000168119	2.29E-05	4.09E-06	4.06E-06	5.22E-07	0.000112684	0.000107124	9.82E-05	5.18E-05
68.mp3	3.74E-06	1.90E-05	6.20E-06	1.75E-05	1.24E-05	1.01E-06	8.79E-06	8.21E-07	6.04E-06	1.74E-05	1.02E-06	9.81E-06	5.97E-06	3.08E-05	1.23E-05	5.72E-06	3.46E-06	1.95E-06	3.74E-06	7.04E-07	1.60E-05	8.72E-06	2.98E-06	7.33E-06	8.86E-07	1.34E-05	5.63E-05	3.60E-06	5.19E-06	8.77E-07	4.81E-05	6.96E-07	3.15E-05	6.66E-06	6.85E-05	1.92E-05	8.10E-06	1.47E-06	2.10E-05	4.53E-05	5.45E-06	1.92E-05	4.30E-05	3.84E-05	1.00E-05	1.63E-06	1.72E-05	7.64E-05	2.11E-05
69.mp3	1.30E-07	8.16E-08	3.79E-08	6.32E-08	5.39E-07	2.16E-07	8.94E-08	1.75E-06	1.83E-07	6.92E-08	2.74E-07	1.95E-07	5.60E-08	1.94E-08	7.78E-08	5.01E-07	9.55E-08	6.39E-08	1.96E-07	6.44E-08	2.25E-07	4.65E-07	1.40E-07	1.43E-06	5.81E-08	1.52E-07	3.16E-07	2.59E-07	3.99E-07	2.74E-07	2.18E-07	1.99E-07	1.03E-07	6.17E-08	7.53E-08	4.43E-07	1.46E-07	4.20E-08	3.67E-08	2.98E-08	9.94E-08	2.95E-07	1.49E-07	7.22E-08	6.49E-08	4.98E-08	2.50E-07	2.91E-08	3.36E-08
70.mp3	5.28E-05	8.84E-05	6.69E-05	0.000104816	0.000178059	7.93E-05	1.77E-05	2.04E-05	2.42E-05	1.53E-05	2.72E-05	0.00011728	7.27E-05	2.15E-05	0.000104313	2.14E-05	1.41E-05	1.77E-05	1.54E-05	2.32E-05	2.09E-05	8.80E-06	2.12E-05	1.06E-05	2.15E-05	3.35E-05	2.17E-05	2.76E-05	4.23E-05	3.49E-05	2.55E-05	2.57E-05	3.82E-05	8.38E-05	6.11E-05	3.14E-05	1.85E-05	3.96E-05	5.01E-05	8.70E-05	0.000142477	1.37E-05	2.77E-05	8.60E-05	9.77E-06	4.78E-05	5.89E-05	3.34E-05	2.82E-05
71.mp3	1.70E-05	2.84E-05	1.11E-05	2.20E-05	5.95E-06	6.78E-05	1.85E-05	9.03E-06	2.97E-05	3.03E-05	4.27E-05	3.29E-05	1.96E-06	6.37E-06	4.49E-05	2.04E-05	2.42E-05	9.85E-06	6.38E-06	1.75E-05	8.24E-06	6.10E-06	5.91E-06	9.89E-06	1.38E-05	8.05E-06	1.41E-05	1.25E-05	2.59E-05	1.29E-05	1.30E-05	1.33E-05	2.62E-05	2.09E-05	1.64E-05	3.32E-06	2.44E-05	1.33E-05	2.68E-05	2.29E-05	1.62E-05	7.06E-05	2.08E-05	2.44E-06	1.55E-05	1.06E-05	3.53E-05	2.85E-06	1.84E-05
72.mp3	3.91E-05	1.18E-05	1.41E-05	9.85E-05	0.000296748	1.54E-05	2.82E-05	2.14E-05	0.000567582	7.88E-05	0.0001007	5.19E-05	6.60E-05	0.00049597	0.000208054	1.67E-05	3.65E-05	2.91E-05	0.000134486	3.03E-05	2.11E-05	2.02E-05	0.000100585	0.000880255	0.000261769	0.00024482	0.000132863	0.000101924	0.000927239	0.000243042	0.000304801	0.000119211	2.67E-05	0.000337513	0.000152652	7.45E-05	3.32E-05	0.000116332	7.63E-05	7.92E-05	1.85E-05	1.10E-05	0.000115941	2.91E-05	8.64E-05	4.41E-05	0.000120393	4.58E-05	4.66E-05
73.mp3	3.32E-05	4.92E-06	1.68E-07	2.50E-06	8.67E-06	3.68E-05	1.04E-06	1.92E-06	2.74E-05	4.21E-06	1.47E-06	9.79E-06	4.82E-06	1.75E-05	1.64E-05	4.50E-06	1.54E-05	1.01E-05	4.26E-07	1.73E-06	1.65E-05	5.30E-05	2.31E-05	1.54E-05	5.47E-06	3.26E-06	7.04E-06	7.23E-06	8.08E-06	3.01E-06	3.76E-06	4.98E-06	2.18E-05	4.04E-06	7.46E-07	2.49E-05	4.79E-06	5.95E-06	3.25E-06	1.22E-05	8.96E-05	2.98E-05	1.13E-05	3.69E-06	9.96E-06	4.07E-05	6.01E-06	1.90E-06	2.63E-05
74.mp3	2.54E-06	0.003660911	3.47E-05	0.000112025	0.000618818	0.000468697	7.20E-07	6.94E-07	3.30E-06	3.64E-07	5.38E-07	4.61E-05	4.41E-06	0.00028157	1.65E-06	9.11E-07	1.68E-06	0.00022203	4.00E-06	3.91E-06	0.000577724	2.19E-06	1.49E-06	0.000192991	1.54E-06	1.24E-07	1.18E-05	4.52E-05	2.34E-05	5.24E-06	0.001741713	0.000107396	3.38E-05	2.80E-06	1.18E-06	1.65E-07	4.96E-07	4.85E-06	4.54E-05	1.92E-06	3.83E-05	4.72E-06	4.01E-05	0.000408973	7.88E-07	8.76E-07	0.001224665	2.10E-06	1.43E-05
76.mp3	7.99E-08	2.48E-07	2.96E-08	1.59E-07	5.83E-08	9.91E-08	1.90E-07	3.07E-07	1.51E-07	5.45E-08	4.71E-07	3.25E-07	6.68E-07	1.61E-07	1.27E-07	1.24E-05	5.36E-08	4.01E-07	2.44E-07	4.98E-08	4.12E-05	2.39E-08	3.91E-07	1.02E-07	3.74E-08	1.98E-05	3.46E-08	3.82E-07	1.19E-07	1.67E-08	2.95E-05	9.94E-08	4.67E-07	1.99E-07	1.99E-07	1.61E-05	6.65E-08	3.18E-07	2.33E-07	2.95E-07	3.35E-05	1.02E-07	3.82E-07	6.55E-08	1.71E-08	1.90E-05	7.82E-08	1.75E-07	5.97E-08
77.mp3	4.70E-06	9.65E-06	1.08E-05	7.03E-06	1.85E-05	9.47E-06	8.17E-06	1.46E-05	7.39E-06	4.82E-06	6.75E-06	2.75E-06	2.64E-06	4.44E-06	6.26E-06	1.01E-05	2.32E-05	5.39E-06	1.25E-05	2.75E-05	1.49E-05	1.01E-05	8.30E-06	2.06E-05	1.20E-05	1.50E-05	5.28E-05	2.37E-05	1.86E-05	7.11E-06	3.38E-05	1.60E-05	4.98E-05	5.46E-05	1.02E-05	1.04E-05	7.42E-06	1.70E-05	9.43E-06	1.37E-05	3.00E-05	3.63E-05	1.50E-05	5.21E-06	2.72E-05	4.23E-05	9.90E-06	1.32E-05	4.27E-05
78.mp3	1.35E-06	2.27E-06	5.52E-06	3.97E-07	1.59E-06	4.26E-05	2.98E-05	1.42E-05	0.000106913	4.96E-06	3.08E-05	1.61E-05	1.04E-05	6.58E-05	6.70E-06	5.83E-06	2.52E-07	1.88E-06	0.000317616	7.63E-06	9.51E-06	2.05E-05	1.78E-05	8.23E-07	1.73E-06	5.37E-06	1.16E-05	7.28E-07	5.96E-05	3.24E-06	4.14E-06	2.12E-06	3.51E-06	1.99E-07	9.18E-06	2.94E-07	1.02E-05	3.50E-06	6.14E-06	2.22E-06	3.75E-06	1.88E-06	1.09E-05	2.12E-06	9.18E-06	3.86E-06	1.14E-06	2.07E-05	1.32E-06
79.mp3	0.000100441	6.10E-05	9.82E-07	0.000422538	1.56E-05	5.57E-05	1.98E-05	8.35E-05	2.10E-05	2.03E-05	1.13E-06	0.000106701	1.67E-06	6.80E-06	0.000156149	2.47E-06	1.44E-06	0.000500877	6.50E-06	1.03E-05	2.48E-05	5.75E-05	3.40E-05	2.17E-05	1.44E-06	0.000175965	2.32E-05	2.37E-05	9.17E-05	2.01E-05	5.66E-05	0.000252851	1.38E-05	1.30E-05	5.50E-05	6.39E-05	3.14E-05	9.96E-06	2.83E-05	0.000191671	1.02E-05	0.000187055	0.000503728	5.00E-06	3.59E-05	1.40E-05	2.29E-05	9.63E-05	6.78E-05
80.mp3	0.000133308	2.14E-05	1.61E-05	2.09E-05	3.77E-05	4.68E-07	3.85E-07	5.45E-06	1.19E-05	2.95E-05	2.43E-06	1.72E-05	1.02E-05	0.000134339	1.39E-05	0.000181652	1.92E-05	3.22E-05	0.000155399	3.78E-05	4.93E-05	6.87E-05	3.24E-05	7.69E-05	4.73E-05	2.62E-05	5.99E-06	8.50E-06	6.33E-06	4.79E-07	0.000117111	5.98E-05	1.61E-05	0.000132207	4.81E-06	4.14E-07	5.76E-06	1.89E-05	0.000137222	7.84E-06	5.71E-08	0.000124397	8.95E-07	4.51E-06	7.78E-06	1.59E-07	9.69E-08	5.96E-05	6.07E-06
81.mp3	7.34E-06	6.88E-06	1.11E-05	1.75E-05	1.00E-05	6.54E-06	1.05E-05	1.30E-05	6.74E-06	1.57E-05	5.64E-05	1.15E-05	2.06E-05	3.46E-05	3.27E-05	3.89E-05	7.75E-05	2.06E-05	7.31E-06	3.02E-05	2.90E-05	8.67E-06	1.07E-05	9.23E-06	2.00E-05	7.75E-06	5.39E-06	7.67E-06	5.13E-06	5.34E-06	1.03E-05	1.34E-05	2.09E-05	1.51E-05	0.00017849	3.63E-05	1.09E-05	7.20E-05	6.63E-06	2.21E-05	2.76E-05	0.000108103	1.20E-05	6.73E-06	3.03E-06	1.84E-05	3.65E-06	4.30E-06	2.48E-06
82.mp3	1.40E-06	1.76E-06	5.01E-06	1.75E-06	5.27E-07	1.02E-06	4.04E-07	8.53E-06	2.21E-06	1.51E-06	4.65E-06	1.95E-06	5.95E-06	5.00E-06	9.92E-06	3.87E-06	2.48E-06	5.37E-06	1.09E-05	1.33E-06	1.56E-06	9.79E-07	5.25E-06	4.89E-06	9.65E-06	3.21E-05	6.46E-06	3.75E-06	6.64E-05	3.21E-07	6.66E-06	3.03E-06	2.55E-06	1.06E-05	8.77E-07	9.79E-06	2.24E-06	1.80E-06	8.20E-06	3.73E-06	1.19E-05	3.20E-05	2.41E-06	6.45E-06	1.14E-05	7.18E-05	3.76E-06	3.88E-06	3.62E-06
83.mp3	1.08E-05	1.12E-05	1.88E-05	3.03E-05	0.000137492	4.54E-05	3.10E-06	5.01E-06	1.84E-06	3.17E-06	3.63E-05	0.000285157	0.000178327	4.06E-05	6.73E-05	9.21E-06	5.03E-06	4.64E-06	4.95E-05	0.000109601	2.10E-05	2.90E-05	2.06E-05	2.21E-05	0.0001769	0.000195434	0.000301538	0.000180266	0.000121899	1.87E-05	6.24E-06	1.33E-05	3.97E-05	9.98E-06	2.87E-06	2.42E-05	4.84E-06	0.000368785	0.000199	8.23E-05	2.31E-05	2.45E-06	7.65E-06	8.78E-05	0.000146263	0.000156839	8.71E-05	0.000154854	6.62E-05
84.mp3	3.06E-05	6.14E-05	2.76E-06	1.77E-05	7.05E-06	0.000122444	7.79E-05	7.83E-06	7.30E-06	2.55E-06	1.47E-05	7.51E-05	1.39E-05	1.75E-05	5.50E-06	2.98E-05	7.03E-06	1.10E-05	1.23E-05	2.04E-05	2.55E-05	7.12E-05	3.22E-05	1.37E-05	9.83E-06	1.06E-05	1.48E-05	7.44E-05	0.000179809	7.77E-06	1.65E-05	1.77E-05	1.17E-05	5.90E-06	2.44E-05	4.09E-05	2.32E-05	7.18E-05	4.54E-05	2.91E-05	2.01E-05	6.41E-05	1.60E-05	1.00E-05	1.19E-05	3.79E-05	5.34E-05	1.51E-05	1.67E-05
85.mp3	0.000114506	2.23E-05	6.78E-05	5.78E-05	7.40E-05	5.12E-05	0.00015756	3.46E-05	3.06E-06	8.57E-07	6.46E-07	3.55E-05	6.03E-05	0.000165481	4.70E-05	1.89E-05	9.27E-05	3.28E-05	3.02E-05	0.000125798	3.91E-05	4.33E-05	4.82E-05	3.02E-05	4.83E-05	7.16E-05	5.04E-05	7.23E-05	4.15E-05	9.48E-05	4.33E-05	6.55E-05	7.81E-05	1.66E-05	3.62E-05	7.08E-05	9.38E-05	5.61E-05	6.02E-05	1.94E-05	5.09E-05	0.000119129	5.77E-05	3.12E-05	2.51E-05	2.75E-05	2.94E-05	8.70E-05	9.38E-05
86.mp3	0.000405706	0.000199107	0.000303394	0.000677901	0.000193301	0.000357863	0.000316916	0.000194074	0.000223582	0.000271959	0.000350996	0.000166085	0.000210093	0.000695272	0.000391283	0.000413439	0.000332	0.000536793	5.98E-05	0.0006016	0.000255205	9.60E-05	0.000422241	0.000280506	0.00015879	0.0002373	0.000287892	0.000495695	4.11E-05	1.01E-05	7.87E-06	1.12E-05	0.000349683	5.93E-06	5.20E-07	4.31E-05	2.25E-06	1.44E-05	8.50E-06	5.77E-07	1.76E-05	1.59E-05	1.81E-05	5.22E-06	4.55E-06	0.000173243	0.000155257	6.36E-06	2.40E-05
87.mp3	3.35E-07	5.89E-07	2.97E-06	4.00E-06	2.19E-06	4.56E-06	7.46E-06	4.59E-07	6.49E-07	7.94E-06	6.99E-07	1.62E-07	3.39E-07	2.26E-06	7.24E-06	4.32E-06	5.30E-06	6.91E-06	1.03E-06	1.24E-06	1.98E-07	9.54E-07	2.20E-06	1.85E-06	1.23E-06	3.59E-06	3.05E-06	4.49E-06	2.07E-07	3.73E-07	3.27E-06	7.42E-07	3.29E-06	4.19E-06	2.78E-06	9.50E-07	2.68E-06	6.28E-07	1.84E-06	1.47E-05	2.58E-07	4.48E-07	7.98E-07	1.84E-06	1.08E-06	3.90E-06	5.45E-07	4.72E-07	2.53E-07
88.mp3	4.05E-05	1.71E-05	4.07E-05	1.76E-05	1.61E-06	3.31E-05	2.12E-07	1.75E-05	8.98E-05	0.00024268	7.94E-06	5.04E-07	1.28E-05	0.000143757	0.000171242	1.59E-05	5.09E-05	3.14E-06	8.43E-06	1.44E-06	5.91E-05	6.30E-06	7.34E-07	1.39E-06	2.34E-06	1.42E-05	7.06E-05	3.52E-06	1.99E-05	1.33E-05	4.71E-07	0.000114881	0.000269948	6.18E-05	6.71E-06	3.01E-05	0.000175518	0.000454974	0.000173643	2.02E-05	5.57E-05	1.92E-05	8.96E-05	4.42E-05	0.000105157	4.04E-05	7.86E-05	3.85E-06	9.18E-06
89.mp3	2.67E-05	2.51E-05	6.85E-06	1.08E-05	2.02E-05	7.52E-06	1.27E-05	8.26E-06	1.86E-06	4.56E-06	9.40E-06	5.89E-06	4.41E-06	8.15E-06	1.01E-05	5.02E-06	1.41E-05	7.81E-06	2.46E-05	3.31E-06	1.97E-06	5.44E-06	3.74E-06	2.05E-06	5.10E-06	6.48E-06	7.41E-06	8.22E-06	4.59E-06	6.97E-06	3.76E-06	2.88E-06	4.57E-06	3.86E-06	4.34E-06	9.74E-06	2.02E-06	8.28E-06	7.25E-06	3.01E-06	1.81E-05	6.16E-06	8.91E-06	3.67E-06	6.30E-06	3.40E-06	6.13E-06	4.31E-06	9.40E-06
90.mp3	2.30E-06	0.00020387	0.000620194	3.17E-06	3.73E-06	4.34E-06	2.50E-05	1.88E-05	3.20E-05	1.14E-06	1.41E-06	2.22E-05	5.11E-05	1.11E-05	8.73E-06	1.03E-05	1.14E-05	1.48E-05	7.42E-05	5.07E-06	1.04E-05	1.01E-05	5.85E-06	0.000100074	1.46E-06	7.23E-06	0.000111798	4.27E-06	1.63E-05	6.94E-06	6.39E-07	1.25E-05	4.87E-07	7.51E-05	3.46E-05	1.40E-06	0.000141231	2.52E-05	1.63E-05	8.80E-05	1.61E-05	8.50E-06	1.19E-05	2.83E-05	4.31E-05	6.86E-06	1.29E-05	5.04E-06	9.92E-06
91.mp3	2.90E-06	1.58E-06	7.77E-05	1.73E-05	0.000294054	1.26E-05	8.93E-07	1.06E-05	6.62E-07	2.54E-06	2.24E-05	1.69E-06	7.73E-07	2.06E-06	1.20E-06	0.000806284	1.02E-06	2.42E-06	2.65E-07	0.000595666	2.34E-05	8.86E-05	4.15E-06	0.001914524	4.13E-05	0.000154959	0.000346227	0.00067694	8.52E-06	0.001292254	5.85E-05	0.000255501	3.47E-05	4.39E-06	0.000276703	1.12E-05	2.17E-06	0.000191628	3.96E-05	0.000835828	3.97E-05	2.14E-06	1.48E-05	0.000149409	2.13E-05	0.001123605	3.64E-06	0.000733784	2.89E-05
92.mp3	1.80E-05	3.51E-05	2.98E-05	7.02E-05	1.97E-05	3.81E-05	1.18E-05	1.23E-05	0.000228642	3.83E-05	2.39E-05	2.20E-05	1.18E-05	1.00E-05	5.15E-05	4.74E-05	2.64E-05	7.01E-05	4.85E-05	4.72E-05	7.95E-06	2.55E-05	9.68E-05	1.82E-05	6.47E-06	5.04E-05	3.45E-05	0.001088712	8.40E-05	4.11E-05	2.18E-05	1.71E-05	1.89E-05	2.07E-05	3.63E-05	3.54E-05	0.000212529	3.71E-05	2.43E-05	3.53E-05	2.83E-05	7.34E-05	2.40E-05	2.85E-05	2.57E-05	4.08E-05	2.84E-05	2.37E-05	5.46E-05
93.mp3	0.000131028	3.40E-05	4.27E-05	8.40E-05	0.000223584	8.58E-05	0.000141659	5.26E-05	0.00031868	4.52E-05	5.49E-05	9.82E-06	0.000290373	6.21E-05	2.66E-05	6.25E-05	0.00014377	3.10E-05	0.000107522	6.19E-05	8.28E-05	4.33E-06	7.15E-05	0.000112926	0.000120738	5.27E-06	6.39E-06	5.86E-05	0.000146137	4.77E-05	1.86E-05	1.64E-05	3.34E-05	0.000108306	0.000105503	0.000182085	1.19E-05	4.40E-05	1.65E-06	1.50E-05	2.15E-05	0.000145348	5.68E-05	5.84E-06	0.00017301	0.000173774	9.66E-06	4.47E-05	1.76E-05
95.mp3	1.50E-05	3.55E-07	6.70E-05	3.38E-06	2.30E-06	9.87E-08	5.12E-05	1.57E-06	1.25E-06	8.64E-07	3.67E-07	1.14E-06	9.49E-07	2.58E-06	2.05E-06	9.91E-07	1.46E-06	8.89E-05	1.19E-06	2.42E-06	2.41E-06	1.98E-05	1.20E-06	1.78E-05	1.21E-06	5.33E-06	7.02E-08	1.78E-06	4.73E-06	1.01E-05	5.64E-07	3.26E-06	1.37E-07	6.60E-07	1.82E-06	6.37E-07	9.96E-06	1.55E-06	1.21E-05	8.71E-06	1.51E-05	1.63E-06	4.78E-06	1.59E-06	7.36E-06	3.12E-06	0.00027793	8.19E-07	1.87E-06
96.mp3	0.000165516	0.00045154	1.65E-06	0.000113287	9.03E-05	4.01E-05	2.64E-06	3.91E-05	1.50E-06	5.09E-06	0.000635403	1.95E-05	2.26E-05	3.21E-05	1.70E-05	2.31E-05	0.000940377	2.42E-05	0.000617247	0.000301622	0.000163903	9.40E-05	0.000105169	5.11E-05	3.23E-05	0.000102136	5.36E-05	0.000214229	1.69E-05	0.00049903	2.89E-05	1.91E-05	5.50E-06	2.12E-05	6.15E-05	3.88E-05	0.000136785	0.000108647	0.000421724	1.98E-06	0.000316472	8.94E-06	1.03E-05	6.18E-05	0.000164854	7.49E-06	7.00E-06	0.000803094	1.21E-05
98.mp3	2.02E-05	3.70E-06	5.04E-06	1.88E-06	2.08E-06	8.61E-06	8.10E-06	2.98E-06	5.48E-06	1.02E-05	9.36E-06	3.97E-06	3.26E-06	1.41E-06	1.77E-06	9.77E-06	2.81E-06	2.59E-06	2.81E-06	6.71E-06	1.04E-05	2.47E-05	5.73E-06	5.90E-06	1.00E-05	1.24E-05	1.14E-05	1.05E-05	6.59E-06	2.49E-06	6.05E-06	4.67E-06	2.67E-06	4.69E-06	1.25E-05	9.10E-06	1.16E-05	6.14E-06	5.96E-06	1.13E-05	7.11E-06	1.21E-05	7.67E-06	9.21E-06	8.77E-06	7.13E-06	7.04E-06	2.97E-06	5.25E-06
99.mp3	9.29E-06	3.97E-05	2.47E-06	4.45E-06	9.33E-06	1.66E-05	0.000197276	5.66E-06	1.52E-05	1.24E-05	2.91E-05	8.68E-06	3.58E-05	9.06E-06	8.90E-06	2.66E-05	8.01E-06	2.06E-05	3.63E-05	2.47E-05	1.16E-05	2.92E-05	3.14E-05	9.74E-06	1.57E-05	1.65E-05	0.000152992	2.50E-05	2.39E-05	1.14E-05	1.72E-05	2.65E-05	7.71E-06	1.94E-05	0.00035741	2.01E-05	0.000182267	2.81E-05	1.33E-05	2.98E-05	3.51E-05	4.72E-05	1.91E-05	1.89E-05	9.70E-05	6.85E-05	3.39E-05	2.74E-05	3.93E-05
101.mp3	1.01E-06	1.03E-06	2.17E-05	1.53E-07	3.28E-07	1.35E-05	5.68E-07	3.63E-07	8.68E-08	3.19E-07	1.25E-06	6.87E-06	3.56E-06	1.25E-05	4.33E-07	4.22E-06	2.88E-06	1.38E-07	1.40E-06	7.67E-08	3.47E-06	3.92E-06	1.40E-06	3.29E-07	1.07E-05	1.42E-06	7.73E-07	2.53E-06	6.63E-07	9.76E-07	6.51E-08	2.44E-05	1.24E-06	7.40E-08	3.38E-07	1.14E-05	9.95E-05	6.58E-06	1.16E-07	1.23E-07	0.000201451	2.42E-07	0.000482082	0.000527417	3.84E-07	0.000132236	2.35E-08	1.38E-06	1.44E-07
102.mp3	3.69E-07	2.69E-08	1.92E-06	4.56E-07	2.83E-07	1.28E-06	6.99E-07	1.98E-07	5.30E-07	1.35E-07	1.79E-08	6.15E-08	3.44E-08	3.30E-08	7.68E-08	1.60E-08	1.43E-07	8.85E-08	5.84E-08	8.43E-09	2.19E-07	3.40E-08	1.14E-08	2.95E-07	2.02E-07	7.19E-08	1.70E-07	6.11E-08	3.25E-08	1.82E-07	2.40E-07	8.26E-08	3.65E-08	8.40E-07	7.20E-08	4.55E-08	4.11E-07	1.84E-07	8.99E-08	1.50E-07	1.84E-07	6.74E-07	1.78E-06	1.67E-06	7.76E-07	1.86E-06	1.61E-06	1.30E-06	7.13E-07
103.mp3	6.36E-07	1.16E-06	3.37E-05	3.91E-07	8.75E-06	3.53E-06	7.70E-07	2.37E-06	4.23E-06	1.05E-06	2.74E-06	3.49E-07	2.39E-07	1.08E-05	1.28E-06	6.10E-06	8.85E-07	1.47E-06	2.22E-06	2.09E-06	2.45E-06	3.05E-05	5.86E-06	1.19E-05	3.04E-07	2.20E-06	1.70E-06	5.65E-07	2.02E-06	6.79E-07	5.08E-06	4.36E-06	1.14E-05	8.01E-07	3.46E-06	1.58E-05	4.79E-07	1.08E-05	1.40E-07	3.85E-07	9.20E-07	6.24E-08	1.83E-06	1.37E-05	2.20E-07	4.38E-06	4.90E-08	8.91E-08	1.83E-05
104.mp3	3.54E-06	7.44E-06	1.75E-06	0.000327421	1.45E-05	1.44E-06	5.25E-07	1.34E-06	6.97E-06	5.87E-07	2.59E-06	3.19E-07	3.10E-07	1.46E-06	2.80E-06	6.30E-06	2.44E-07	6.63E-06	2.62E-07	3.35E-05	2.20E-05	1.63E-05	1.03E-05	8.89E-06	7.86E-06	5.82E-07	1.02E-06	6.61E-07	5.08E-07	3.30E-05	2.76E-05	3.55E-06	2.54E-05	1.63E-05	1.32E-06	4.59E-07	2.30E-06	3.53E-06	9.94E-05	1.28E-05	0.000295999	2.79E-06	9.29E-06	1.91E-06	5.35E-07	4.64E-06	4.03E-07	2.63E-05	8.96E-06
105.mp3	1.13E-05	8.60E-05	0.000140703	0.00034383	7.11E-05	4.64E-06	9.48E-06	3.88E-05	0.000174311	1.43E-05	1.28E-05	5.51E-05	8.59E-05	0.000118197	1.21E-05	7.82E-06	4.41E-05	8.94E-05	0.000257288	5.69E-06	1.15E-05	2.01E-05	4.04E-05	8.45E-05	2.45E-06	2.06E-05	3.80E-05	4.45E-05	0.000124928	2.08E-05	1.35E-05	0.000231921	0.00014318	0.000109895	9.37E-06	5.32E-07	6.77E-06	1.77E-05	3.63E-05	1.59E-06	1.64E-05	1.99E-05	3.93E-05	0.000168449	6.12E-07	8.08E-06	2.79E-06	2.86E-05	4.90E-05
106.mp3	5.73E-06	3.22E-07	0.000109265	1.19E-05	0.000103842	0.000455885	0.000131645	0.000590874	1.39E-05	1.68E-05	5.68E-06	1.02E-05	4.48E-06	5.34E-06	4.94E-06	4.64E-05	1.05E-05	3.87E-05	6.21E-06	1.39E-05	3.36E-05	8.30E-05	1.57E-05	1.00E-05	8.60E-06	5.11E-06	6.24E-06	1.58E-05	6.83E-06	7.89E-06	8.26E-06	2.95E-05	2.18E-05	6.55E-05	8.33E-06	1.00E-05	1.06E-05	2.32E-06	3.82E-06	6.99E-06	4.00E-06	3.68E-05	5.87E-06	1.61E-06	8.66E-07	0.000262156	1.00E-05	3.45E-05	7.30E-06
107.mp3	2.36E-05	5.80E-05	6.76E-06	5.06E-06	8.06E-06	8.52E-06	1.02E-05	1.05E-05	1.04E-05	2.37E-05	2.12E-05	1.74E-05	1.14E-05	1.55E-05	1.67E-05	9.42E-06	1.37E-06	1.07E-05	0.000126346	1.02E-05	1.00E-05	8.12E-06	9.85E-07	1.16E-05	1.04E-05	4.46E-06	2.87E-06	2.61E-06	7.79E-06	8.00E-06	1.04E-05	2.74E-05	5.44E-06	6.53E-05	1.36E-05	9.21E-06	3.05E-06	1.67E-06	9.38E-06	3.75E-05	4.57E-06	2.84E-05	5.36E-06	4.21E-06	1.08E-05	3.52E-05	4.79E-06	8.06E-06	1.68E-05
108.mp3	0.000401597	9.17E-05	4.82E-05	0.000246915	0.000187209	8.40E-05	3.92E-05	5.48E-05	7.92E-05	2.46E-05	0.000245647	0.000106971	0.000127231	3.95E-05	6.09E-05	0.000383485	8.54E-05	4.42E-05	5.90E-05	6.50E-05	0.000137116	0.000126088	8.80E-05	1.92E-05	4.19E-05	2.73E-05	3.63E-05	0.000574182	4.90E-05	3.77E-05	3.82E-05	5.45E-05	0.00037301	4.14E-05	3.10E-05	0.000122589	0.00020047	0.000527253	5.63E-05	8.22E-05	7.36E-05	4.78E-05	8.05E-05	0.000143049	0.000184969	0.000140924	0.000807101	0.000101535	8.76E-05
109.mp3	7.32E-06	2.27E-05	2.37E-06	1.65E-06	1.42E-05	1.66E-05	4.50E-06	4.65E-05	2.33E-05	4.88E-05	6.97E-07	2.89E-05	5.21E-07	4.02E-05	1.44E-05	3.13E-06	5.73E-06	5.59E-06	1.46E-06	1.83E-07	1.10E-07	1.32E-06	4.40E-06	9.83E-06	2.51E-06	3.41E-07	2.42E-06	3.77E-06	3.61E-07	4.06E-07	2.56E-07	9.18E-08	3.67E-07	6.67E-07	9.54E-08	5.71E-06	3.94E-07	4.32E-08	2.16E-07	1.45E-06	2.20E-07	3.84E-08	8.00E-08	8.80E-08	2.28E-07	7.29E-08	5.13E-08	3.57E-07	3.33E-07
110.mp3	4.01E-06	2.42E-06	2.03E-06	4.61E-05	3.98E-06	3.10E-06	2.35E-06	8.12E-06	1.05E-06	4.56E-06	4.97E-06	5.89E-06	6.64E-07	2.50E-06	1.17E-05	2.71E-06	2.64E-07	4.52E-05	6.57E-07	5.30E-06	7.70E-06	1.21E-06	2.92E-06	5.05E-07	9.39E-06	2.71E-06	2.30E-06	3.58E-06	4.32E-06	1.24E-07	5.52E-06	2.92E-07	1.45E-06	1.77E-05	6.69E-06	8.90E-07	1.22E-05	8.12E-07	9.59E-06	3.13E-06	1.37E-06	5.29E-07	2.02E-06	8.26E-06	4.97E-06	1.79E-06	8.36E-06	6.40E-06	1.21E-05
111.mp3	1.61E-07	1.83E-07	8.90E-08	1.16E-07	8.63E-08	1.60E-07	7.49E-08	2.22E-07	1.30E-07	7.21E-08	1.25E-07	9.44E-08	4.60E-06	6.46E-07	1.40E-07	1.33E-07	1.57E-07	6.84E-08	3.72E-08	1.53E-07	2.19E-07	1.73E-07	7.68E-08	5.06E-07	1.04E-07	7.83E-08	1.45E-07	2.55E-07	7.67E-08	8.64E-08	1.01E-07	8.37E-08	2.89E-07	1.16E-07	5.73E-08	8.29E-08	2.07E-07	9.52E-08	5.99E-08	1.47E-07	1.29E-07	1.28E-07	1.48E-07	1.56E-07	1.93E-07	1.09E-07	9.99E-08	3.41E-08	1.03E-07
112.mp3	0.000131699	0.000104833	5.89E-05	1.73E-05	2.76E-05	8.38E-05	2.18E-05	5.86E-05	1.56E-05	6.55E-06	4.49E-05	1.42E-05	7.02E-06	1.87E-05	1.35E-05	1.44E-05	3.94E-05	9.46E-05	2.36E-05	8.51E-05	0.000165033	9.63E-06	0.000123153	2.30E-05	1.93E-05	0.000109282	5.28E-05	6.80E-06	5.44E-05	0.000207717	3.23E-05	4.30E-05	0.000118273	1.57E-05	6.31E-05	0.000103593	6.89E-05	6.04E-05	0.000138369	6.03E-05	1.21E-05	3.27E-05	2.13E-05	2.61E-06	3.34E-05	2.13E-05	1.65E-05	4.70E-05	0.000108184
113.mp3	3.94E-06	1.41E-05	1.33E-05	5.57E-06	1.91E-05	1.09E-05	2.70E-05	2.53E-05	8.08E-06	3.04E-06	2.64E-06	1.16E-05	1.06E-05	9.00E-06	9.17E-06	1.84E-05	1.81E-05	1.42E-05	1.64E-05	2.25E-05	9.50E-06	7.06E-05	6.13E-06	3.80E-06	1.99E-05	2.75E-06	7.10E-06	1.28E-05	2.00E-06	1.06E-05	2.83E-05	2.13E-06	2.38E-05	7.06E-05	1.74E-05	1.14E-05	2.16E-05	6.91E-06	2.42E-06	5.32E-06	6.90E-06	6.66E-05	8.46E-06	5.89E-06	9.25E-06	7.47E-06	2.17E-05	3.10E-05	9.06E-06
114.mp3	7.55E-08	0.000228322	4.35E-07	4.08E-05	1.43E-05	1.61E-05	1.62E-06	5.55E-06	7.97E-05	1.03E-05	6.36E-06	2.95E-06	1.06E-05	7.19E-05	2.53E-05	2.33E-06	5.02E-06	9.32E-06	5.43E-05	1.50E-06	8.67E-06	9.92E-06	4.18E-05	0.00026371	1.31E-05	2.10E-05	2.01E-05	1.81E-05	4.00E-06	3.16E-05	1.31E-05	2.91E-05	2.18E-05	1.12E-05	2.34E-05	2.91E-05	7.38E-05	6.00E-06	1.08E-05	9.09E-05	0.000149175	6.14E-06	9.83E-06	1.45E-05	4.02E-05	7.01E-05	6.38E-05	1.06E-05	9.98E-06
115.mp3	3.13E-05	3.39E-05	2.40E-05	2.92E-05	1.75E-05	4.72E-05	5.72E-05	1.55E-05	6.38E-05	2.67E-05	7.49E-05	0.000107648	4.55E-05	2.63E-05	4.15E-05	3.84E-05	4.65E-05	2.64E-05	3.06E-05	4.78E-05	3.14E-05	3.74E-05	8.67E-05	6.62E-05	0.000100557	6.22E-05	1.05E-05	2.41E-05	6.37E-05	9.66E-05	6.81E-05	5.75E-05	0.000108971	6.17E-06	1.32E-05	0.000136796	3.59E-05	2.27E-05	3.72E-05	5.11E-05	2.30E-05	1.63E-05	5.54E-05	0.000152439	4.95E-05	5.08E-05	4.17E-06	2.91E-06	2.56E-06
116.mp3	1.57E-05	3.18E-05	1.98E-05	3.27E-06	7.73E-05	2.80E-05	9.92E-06	2.93E-05	1.12E-05	1.81E-05	5.70E-05	5.12E-05	2.69E-05	2.89E-05	5.17E-06	4.65E-06	1.33E-05	2.32E-06	8.08E-06	4.24E-07	1.46E-05	3.94E-05	4.93E-06	0.000894522	1.73E-05	4.27E-05	0.000491954	2.81E-05	3.02E-05	7.75E-06	5.17E-05	2.91E-05	4.95E-06	4.72E-06	5.54E-05	1.34E-05	7.03E-06	5.01E-05	4.67E-06	4.02E-06	9.55E-06	2.11E-05	1.04E-06	1.56E-06	1.29E-05	5.03E-05	2.73E-05	6.38E-05	2.07E-05
117.mp3	2.15E-07	1.17E-06	1.25E-07	2.82E-07	1.74E-07	2.71E-07	2.34E-07	1.49E-07	2.22E-07	5.12E-07	1.17E-07	5.55E-07	9.27E-08	2.90E-07	3.04E-07	8.35E-07	9.24E-07	3.13E-07	4.30E-07	8.22E-07	1.83E-07	4.10E-07	2.41E-07	4.96E-05	6.72E-08	2.94E-07	3.01E-07	5.20E-06	2.73E-05	3.55E-05	4.29E-05	1.04E-06	2.78E-05	2.89E-06	1.68E-06	3.77E-07	2.52E-06	1.43E-05	1.54E-05	1.68E-06	1.37E-06	9.80E-07	4.82E-06	1.85E-06	8.52E-07	1.91E-06	2.20E-06	1.19E-06	2.36E-06
118.mp3	1.44E-05	2.24E-05	3.21E-05	1.32E-06	3.51E-06	0.000329071	7.12E-05	2.31E-05	1.08E-05	3.69E-07	0.000148048	1.54E-05	2.79E-05	8.37E-06	8.80E-07	1.42E-05	0.000102863	3.02E-06	5.61E-06	2.25E-05	6.71E-06	1.33E-05	4.50E-05	1.82E-05	1.83E-05	8.42E-06	0.000168728	2.47E-05	2.94E-05	2.49E-05	5.78E-05	2.63E-06	1.90E-05	1.91E-06	2.56E-05	1.25E-05	4.00E-05	1.12E-05	1.17E-05	1.73E-05	1.01E-05	0.000134662	4.76E-05	9.84E-07	8.67E-06	1.99E-06	0.00126223	1.38E-05	8.37E-06
119.mp3	6.71E-07	1.03E-06	6.43E-07	1.48E-06	6.83E-07	1.22E-06	1.55E-06	1.04E-06	8.30E-07	9.06E-07	1.17E-06	9.09E-07	1.92E-06	2.01E-06	2.26E-07	2.45E-07	3.34E-07	1.21E-06	1.03E-06	3.09E-06	3.25E-07	3.24E-07	1.10E-05	2.37E-06	6.98E-07	1.55E-06	9.06E-07	1.10E-06	2.72E-06	6.29E-07	6.00E-07	2.81E-06	6.06E-07	2.36E-07	1.80E-06	5.89E-07	5.08E-07	5.75E-06	4.93E-07	3.33E-07	6.19E-06	1.32E-06	4.40E-07	1.52E-06	1.04E-06	1.37E-06	2.04E-06	1.38E-06	1.14E-06
120.mp3	5.01E-06	1.08E-05	1.06E-05	7.81E-06	7.48E-06	3.64E-05	2.18E-05	5.78E-06	1.47E-05	2.25E-06	1.95E-05	0.000115061	1.21E-05	6.56E-07	1.29E-06	4.59E-05	5.59E-06	1.91E-05	1.68E-05	2.44E-05	1.89E-05	4.27E-05	3.07E-05	2.68E-05	1.60E-05	1.75E-05	2.74E-05	2.19E-05	2.88E-05	1.99E-05	4.41E-06	9.59E-05	3.34E-05	1.77E-05	1.13E-05	5.21E-05	2.21E-05	0.000368081	6.00E-05	4.34E-05	1.89E-05	1.01E-06	9.90E-07	4.46E-06	3.74E-07	1.37E-06	9.12E-06	7.94E-06	1.48E-05
121.mp3	5.69E-05	7.51E-05	0.000141491	3.57E-05	6.31E-05	6.43E-06	1.30E-05	5.14E-05	4.04E-06	4.57E-06	4.83E-05	0.000207348	3.85E-06	1.43E-05	1.20E-05	7.57E-05	3.49E-05	1.94E-05	5.45E-06	8.88E-05	0.000916548	1.87E-05	3.72E-06	6.30E-05	1.73E-05	0.000239038	0.000206769	1.26E-05	2.30E-06	9.26E-06	1.13E-05	1.19E-05	7.76E-07	1.59E-05	0.000262618	3.40E-05	3.38E-05	3.24E-05	2.05E-05	3.58E-06	1.55E-05	0.000499165	6.29E-06	5.85E-06	8.58E-05	1.66E-06	3.54E-05	0.000259804	5.09E-06
122.mp3	6.63E-06	3.06E-05	1.64E-05	7.94E-06	7.43E-06	9.69E-06	1.85E-05	2.03E-05	1.75E-05	6.54E-05	2.62E-06	2.91E-06	1.46E-05	7.98E-06	2.50E-05	1.86E-06	0.000106148	1.53E-05	1.18E-05	7.09E-05	4.99E-05	2.79E-06	6.27E-06	1.01E-05	1.19E-05	1.67E-06	3.24E-06	8.71E-06	2.53E-05	2.13E-06	4.69E-06	7.97E-07	3.85E-05	8.72E-06	1.17E-06	6.24E-07	6.62E-06	1.88E-06	6.51E-06	0.000116301	5.67E-05	4.31E-06	2.61E-06	5.84E-06	3.80E-06	2.68E-06	3.49E-06	3.94E-06	0.000150082
123.mp3	0.00026595	1.39E-05	1.11E-05	6.80E-06	1.02E-05	6.65E-06	5.73E-06	2.14E-05	2.13E-05	2.52E-06	4.20E-06	3.96E-05	4.63E-06	4.26E-06	7.76E-06	1.80E-05	6.05E-06	5.08E-05	6.13E-05	4.19E-05	7.56E-05	1.38E-05	0.000156406	1.79E-05	0.000165488	4.50E-06	3.07E-06	1.14E-05	2.16E-05	4.80E-06	3.48E-06	9.49E-05	3.86E-05	2.43E-05	6.49E-06	0.000105058	0.000141764	0.000234176	4.62E-05	0.000150769	5.77E-05	0.000193666	2.60E-05	4.19E-05	4.44E-05	2.08E-05	1.60E-05	2.73E-06	1.18E-05
124.mp3	2.09E-06	2.08E-06	3.36E-06	2.73E-06	6.49E-06	4.75E-06	3.89E-06	5.08E-06	1.32E-06	4.88E-06	5.72E-06	5.42E-06	5.05E-06	6.90E-07	1.27E-06	1.91E-06	6.18E-06	2.26E-06	8.35E-07	5.05E-06	4.81E-06	4.44E-06	5.52E-06	4.10E-06	4.56E-06	1.38E-06	4.76E-06	5.91E-06	6.21E-06	5.92E-06	5.94E-06	4.92E-06	2.09E-06	4.68E-06	4.53E-06	1.87E-06	1.29E-06	6.74E-06	2.79E-06	2.24E-06	2.44E-06	6.47E-06	3.83E-06	4.34E-06	9.48E-06	2.60E-06	3.96E-06	2.51E-06	1.57E-06
125.mp3	4.27E-07	5.52E-07	9.25E-08	1.79E-05	6.30E-07	1.98E-06	1.46E-06	1.18E-06	5.16E-07	4.25E-05	5.45E-05	7.64E-07	3.42E-06	5.69E-07	6.55E-08	2.83E-07	1.10E-06	3.09E-06	3.01E-07	5.78E-07	3.93E-07	2.65E-07	2.50E-06	1.39E-06	5.46E-07	6.26E-07	4.51E-06	1.68E-06	1.60E-07	3.43E-07	3.26E-07	1.92E-07	2.58E-06	1.79E-07	1.33E-06	8.10E-07	2.39E-06	4.35E-05	2.23E-06	2.87E-07	1.02E-06	5.34E-07	4.45E-07	1.19E-06	2.51E-05	9.70E-07	7.49E-06	5.04E-07	4.98E-07
126.mp3	2.94E-05	2.81E-06	7.18E-06	4.29E-06	1.26E-05	6.12E-06	1.33E-05	5.04E-06	8.08E-06	9.47E-06	1.10E-05	3.66E-05	4.75E-06	4.98E-06	1.24E-05	3.76E-05	5.50E-06	9.45E-06	5.69E-06	2.48E-05	7.17E-06	3.79E-06	1.44E-05	1.18E-05	8.10E-06	2.51E-05	1.34E-05	1.61E-05	1.00E-05	4.65E-06	7.00E-06	1.13E-06	9.20E-06	2.32E-05	6.04E-06	1.30E-05	2.46E-05	9.32E-06	3.66E-06	1.57E-05	5.33E-06	1.11E-05	8.26E-05	8.30E-06	8.33E-06	2.39E-05	2.28E-05	2.00E-06	4.96E-06
127.mp3	1.61E-09	7.81E-09	6.68E-09	6.06E-09	5.15E-09	7.11E-09	5.35E-09	1.10E-08	1.31E-09	5.53E-09	7.92E-09	6.05E-09	4.78E-09	3.99E-09	9.55E-09	1.18E-08	6.04E-09	1.70E-08	1.19E-08	9.74E-09	2.09E-08	1.08E-08	1.90E-08	8.29E-09	5.36E-09	1.73E-08	1.50E-09	5.93E-09	4.44E-09	7.59E-09	1.03E-08	3.34E-09	4.62E-09	5.58E-09	2.69E-09	5.05E-09	4.62E-09	7.80E-09	4.10E-09	3.36E-09	9.44E-09	6.27E-09	6.61E-09	1.73E-08	4.53E-09	2.77E-09	1.84E-09	1.05E-08	1.02E-08
128.mp3	6.98E-09	2.25E-09	5.19E-09	6.28E-09	1.81E-09	2.65E-09	4.28E-09	1.75E-08	9.44E-09	3.56E-09	3.65E-08	9.92E-09	3.27E-09	1.96E-09	4.61E-09	7.69E-09	5.62E-09	3.86E-09	2.39E-08	1.74E-08	2.00E-09	6.27E-09	6.01E-09	7.54E-09	8.68E-09	5.27E-09	1.28E-08	5.33E-09	6.33E-09	5.73E-09	6.55E-09	2.82E-08	2.22E-09	2.74E-09	2.49E-09	5.46E-09	5.75E-09	1.25E-08	6.37E-09	1.40E-08	6.94E-09	4.50E-09	5.81E-09	1.59E-09	4.44E-09	1.28E-08	3.74E-09	8.69E-09	9.18E-09
129.mp3	0.00058518	3.30E-08	5.47E-07	2.99E-05	3.13E-08	1.62E-05	5.28E-07	3.70E-05	5.07E-08	2.96E-06	9.10E-05	3.88E-06	8.77E-06	1.54E-06	9.20E-06	1.27E-06	1.15E-06	9.96E-06	9.93E-05	5.67E-07	7.47E-07	1.96E-06	3.74E-05	2.04E-07	2.83E-05	6.94E-05	1.11E-06	1.30E-06	5.13E-06	6.69E-05	1.66E-07	5.09E-07	1.54E-05	0.000330812	5.19E-07	4.64E-06	1.69E-05	2.52E-06	6.85E-07	3.13E-06	2.24E-06	4.88E-09	1.10E-05	0.000107442	1.43E-05	1.58E-05	1.01E-05	5.73E-07	9.83E-05
130.mp3	1.48E-08	4.50E-08	2.00E-06	0.000141728	0.007108103	0.005396671	4.50E-09	1.91E-08	2.43E-08	1.34E-08	1.15E-08	1.61E-08	3.43E-07	1.47E-07	9.86E-09	2.75E-09	5.68E-06	7.74E-06	0.001034567	0.005062581	0.007464807	1.98E-08	1.78E-06	2.78E-08	2.19E-09	5.46E-09	3.49E-08	7.47E-07	5.83E-08	1.48E-07	3.67E-08	1.03E-05	0.000304412	0.005942394	0.004934073	3.95E-09	1.70E-08	5.32E-08	2.13E-08	3.67E-09	7.07E-08	1.30E-07	1.24E-08	3.04E-08	5.12E-09	7.86E-07	2.50E-05	0.001834323	0.008458927
131.mp3	1.71E-07	6.04E-07	6.82E-07	9.80E-06	4.76E-06	1.47E-06	9.56E-07	3.88E-05	8.14E-06	2.48E-05	1.26E-05	1.10E-05	2.78E-06	0.000198246	0.000283884	3.31E-05	1.07E-05	1.18E-06	2.38E-06	1.66E-05	4.63E-06	4.37E-06	1.03E-06	2.17E-05	4.19E-05	1.42E-05	4.05E-05	3.82E-06	5.62E-05	3.80E-05	1.18E-05	1.16E-05	2.66E-06	0.000182751	0.000183284	5.98E-05	1.16E-05	0.000222308	1.20E-05	1.97E-06	1.50E-07	1.37E-07	2.72E-07	7.11E-05	1.46E-05	5.78E-05	9.13E-06	2.46E-05	2.62E-06
133.mp3	2.03E-07	1.56E-07	1.79E-07	2.27E-07	3.95E-07	7.38E-07	6.19E-07	6.41E-07	7.32E-07	1.28E-06	1.46E-06	1.91E-06	2.10E-06	3.10E-06	4.69E-06	2.41E-06	3.11E-06	3.79E-06	2.77E-06	3.26E-06	3.06E-06	2.22E-06	3.39E-06	2.20E-06	1.02E-06	3.01E-06	5.83E-06	4.65E-06	4.81E-06	4.49E-06	3.64E-06	3.63E-06	5.27E-06	2.77E-06	6.01E-06	2.60E-06	2.34E-06	1.60E-06	1.46E-06	1.64E-06	1.33E-06	1.07E-06	1.82E-06	3.26E-05	3.15E-05	1.95E-06	1.24E-06	6.17E-07	4.59E-07
134.mp3	3.21E-05	1.97E-05	1.48E-06	2.17E-06	1.02E-06	5.77E-07	1.62E-06	2.54E-05	3.64E-06	1.25E-06	4.29E-07	2.93E-06	1.28E-06	1.03E-06	1.61E-06	1.56E-06	1.42E-06	1.40E-06	7.76E-07	2.69E-06	5.17E-07	2.72E-07	8.90E-05	1.94E-07	1.51E-08	3.39E-05	1.62E-05	0.000429665	7.70E-08	2.31E-08	0.000281246	1.00E-04	0.000416974	9.53E-09	1.98E-08	0.000144076	3.63E-05	0.000449	9.32E-08	4.64E-07	3.55E-05	5.98E-05	2.19E-05	9.78E-06	2.41E-05	0.000156338	0.000263352	6.11E-05	1.13E-05
135.mp3	0.000163364	3.86E-05	1.59E-07	3.51E-06	7.64E-07	5.86E-07	2.57E-06	8.11E-07	1.96E-06	4.63E-08	1.75E-06	8.91E-05	1.19E-07	2.82E-07	0.000305139	3.28E-07	6.08E-06	1.79E-06	1.39E-06	1.20E-06	1.97E-06	9.27E-07	7.05E-07	1.44E-06	0.000508691	1.22E-05	7.17E-06	2.87E-06	5.13E-06	1.62E-06	9.90E-07	3.78E-06	7.24E-07	2.73E-06	5.87E-06	1.30E-06	0.00019694	2.99E-06	2.70E-05	9.10E-07	4.76E-07	3.42E-07	1.05E-06	1.93E-06	1.44E-06	3.25E-07	1.94E-07	5.52E-07	1.42E-05
136.mp3	8.74E-05	4.09E-05	0.000281467	3.14E-05	0.000367147	0.000215638	2.07E-05	9.42E-05	5.77E-05	1.75E-05	0.000125685	5.52E-05	4.00E-05	2.29E-05	2.83E-05	0.000120446	0.000118285	1.56E-05	0.000152396	0.0001527	6.08E-05	8.55E-05	2.54E-05	0.000189884	7.90E-06	6.94E-05	5.63E-06	0.000111008	3.84E-05	2.89E-05	6.99E-07	1.98E-05	2.45E-06	0.000121447	1.62E-05	6.01E-05	1.27E-05	4.46E-05	1.29E-05	1.12E-05	8.82E-06	1.57E-05	1.35E-05	9.05E-06	1.12E-05	7.62E-06	6.16E-06	2.67E-05	0.000273541
137.mp3	2.80E-07	3.84E-07	4.09E-07	1.77E-07	1.21E-07	1.40E-07	1.95E-07	9.29E-08	4.25E-07	1.03E-07	1.26E-07	1.35E-07	1.49E-07	6.64E-05	2.40E-07	9.59E-05	4.48E-08	3.09E-06	3.28E-07	1.96E-07	1.53E-07	3.03E-07	2.88E-07	4.44E-08	2.26E-07	3.93E-07	6.50E-08	4.02E-07	1.42E-07	2.80E-07	1.38E-06	2.46E-07	2.02E-07	2.04E-07	1.11E-07	2.75E-07	1.09E-07	3.35E-07	7.41E-07	3.69E-07	1.13E-07	3.19E-07	6.72E-07	2.82E-05	1.54E-06	8.04E-08	1.07E-07	1.15E-07	2.02E-06
138.mp3	2.10E-08	5.74E-09	9.54E-09	1.07E-08	1.40E-08	4.09E-08	1.65E-08	1.12E-07	9.32E-08	1.01E-07	2.84E-07	7.11E-08	3.76E-08	7.80E-08	8.96E-08	2.35E-07	1.88E-08	4.09E-08	1.63E-07	1.16E-07	3.36E-07	9.47E-08	2.62E-07	8.56E-08	4.78E-08	5.43E-08	6.19E-08	2.37E-07	7.25E-08	1.48E-07	1.06E-07	8.67E-08	4.88E-08	1.21E-07	1.02E-07	1.09E-07	9.98E-08	9.73E-08	1.33E-07	1.79E-06	8.64E-08	2.03E-07	5.89E-06	5.92E-08	1.69E-07	2.86E-07	6.99E-07	8.05E-07	2.56E-07
140.mp3	1.23E-07	2.97E-08	6.76E-08	1.56E-07	6.26E-08	3.96E-08	1.18E-07	4.16E-08	5.44E-08	1.24E-07	3.76E-08	4.88E-08	1.68E-07	2.43E-08	3.26E-08	1.02E-07	8.72E-08	6.29E-08	2.07E-07	4.67E-08	5.09E-08	1.78E-07	4.00E-08	7.22E-08	2.50E-07	5.28E-08	8.69E-08	2.33E-07	5.55E-08	4.70E-08	2.43E-07	5.21E-08	9.44E-08	1.07E-07	6.01E-08	4.22E-08	2.26E-07	2.52E-08	4.17E-08	2.92E-07	9.65E-08	6.30E-08	8.31E-08	2.05E-07	6.55E-08	5.07E-07	4.90E-08	1.75E-07	1.24E-07
142.mp3	1.00E-07	2.65E-08	3.32E-08	2.94E-08	6.31E-08	2.36E-07	1.18E-08	9.96E-08	4.45E-08	6.04E-08	2.31E-07	7.43E-08	1.12E-07	2.20E-08	9.59E-08	3.49E-08	2.23E-08	1.30E-07	5.88E-08	6.81E-08	3.79E-08	5.85E-08	5.74E-08	4.33E-08	1.28E-07	3.09E-08	6.03E-08	1.57E-08	6.43E-08	3.43E-07	2.30E-08	6.01E-08	2.96E-08	7.88E-08	6.60E-08	5.38E-08	2.74E-07	1.05E-07	6.60E-08	2.59E-08	3.71E-08	3.90E-07	3.64E-08	1.06E-07	4.55E-08	1.25E-07	1.25E-07	2.97E-08	1.16E-07
143.mp3	1.14E-07	4.64E-07	4.90E-07	9.14E-07	1.08E-07	1.55E-07	1.20E-06	7.65E-06	1.23E-07	1.33E-06	1.56E-05	2.54E-05	4.34E-07	2.01E-06	5.77E-08	2.77E-07	7.72E-08	3.45E-07	3.05E-07	1.38E-06	6.40E-08	2.38E-07	2.35E-07	8.31E-07	9.10E-08	6.93E-08	7.43E-07	2.27E-07	7.29E-08	1.43E-07	2.05E-07	3.13E-07	2.18E-07	1.88E-07	3.74E-07	2.09E-07	3.75E-07	6.09E-08	8.96E-07	5.33E-07	2.22E-07	4.08E-07	4.41E-06	7.09E-07	9.52E-07	1.79E-07	1.43E-07	6.67E-08	1.31E-07
144.mp3	7.04E-06	3.04E-06	4.87E-06	3.33E-06	2.42E-06	8.83E-06	5.56E-06	5.69E-07	7.58E-07	9.64E-07	6.55E-07	1.14E-06	4.86E-06	2.59E-06	8.28E-06	3.71E-06	6.26E-06	4.61E-06	6.30E-06	5.01E-06	3.00E-06	7.49E-06	6.80E-06	4.41E-06	1.54E-05	1.42E-05	1.61E-05	2.85E-06	7.08E-06	3.42E-06	1.20E-05	4.14E-06	7.31E-06	4.14E-06	9.86E-06	8.79E-06	4.79E-06	1.69E-06	2.91E-06	7.09E-07	7.33E-07	1.06E-06	6.51E-07	8.58E-08	6.25E-07	6.37E-07	2.91E-06	9.14E-07	1.22E-06
145.mp3	5.27E-08	4.36E-07	1.53E-07	7.83E-07	8.64E-07	3.17E-07	1.95E-07	2.89E-07	5.03E-08	3.12E-08	2.12E-07	2.35E-08	2.81E-07	2.54E-07	6.75E-07	1.34E-07	8.63E-07	1.25E-07	8.56E-07	7.99E-08	9.23E-08	7.44E-08	8.96E-08	1.07E-07	6.37E-08	2.70E-07	1.95E-07	2.39E-07	3.25E-07	3.41E-07	1.24E-07	2.83E-07	1.45E-07	9.24E-08	4.18E-08	2.52E-07	4.35E-08	4.27E-07	6.60E-07	5.16E-08	8.69E-08	6.44E-07	9.86E-08	5.01E-08	9.46E-07	1.88E-06	5.72E-07	3.83E-07	8.61E-07
146.mp3	5.84E-07	1.89E-09	2.65E-08	1.75E-07	1.69E-09	2.49E-08	1.55E-07	1.37E-08	2.80E-07	6.47E-07	2.02E-08	5.10E-08	3.56E-07	1.05E-09	5.06E-09	1.38E-08	3.69E-09	8.46E-09	5.27E-08	1.36E-09	3.31E-07	1.19E-07	4.03E-09	1.73E-06	2.06E-07	1.57E-09	2.54E-08	6.77E-08	2.21E-09	1.03E-08	5.71E-08	1.52E-09	5.84E-09	2.87E-08	8.45E-09	6.14E-08	1.30E-07	4.31E-09	2.78E-08	6.61E-08	3.51E-09	4.28E-08	9.07E-08	8.46E-09	3.65E-07	7.56E-07	2.07E-08	8.19E-08	2.90E-07
148.mp3	0.000114749	4.20E-05	3.53E-05	2.17E-05	3.25E-05	3.39E-05	2.21E-05	2.83E-05	0.000102119	3.12E-05	6.22E-05	1.77E-05	5.37E-05	1.99E-05	1.27E-05	1.60E-05	3.79E-05	2.54E-05	5.43E-05	2.98E-05	0.000260493	6.04E-05	4.20E-05	3.54E-05	4.22E-05	4.62E-05	5.29E-05	1.43E-05	4.98E-05	4.06E-05	3.12E-05	3.76E-05	1.85E-05	2.30E-05	3.46E-05	2.07E-05	2.12E-05	2.44E-05	2.27E-05	2.84E-05	9.50E-05	2.94E-05	4.70E-05	2.52E-05	3.91E-05	2.03E-05	2.15E-05	2.08E-05	4.12E-05
149.mp3	5.72E-08	1.43E-07	2.32E-07	1.34E-08	3.41E-06	2.24E-08	1.30E-07	4.69E-07	1.16E-08	1.24E-06	3.43E-07	5.73E-08	3.57E-07	1.51E-07	2.45E-08	6.82E-07	2.09E-07	1.06E-07	4.06E-07	1.14E-06	4.97E-07	1.19E-06	1.05E-06	9.32E-07	1.67E-06	7.06E-07	7.33E-08	1.32E-07	1.68E-07	3.73E-07	5.23E-07	4.87E-07	5.47E-08	4.31E-08	4.82E-07	1.09E-07	4.66E-07	3.15E-07	3.07E-07	6.93E-07	3.23E-07	3.05E-07	3.85E-07	3.72E-07	1.52E-07	3.05E-07	4.22E-07	2.00E-07	4.20E-07
150.mp3	5.85E-07	9.37E-07	9.95E-07	2.27E-07	3.07E-06	8.79E-06	8.10E-07	2.43E-06	2.49E-06	9.21E-07	9.92E-07	2.18E-06	1.10E-05	1.83E-06	1.11E-06	1.41E-06	4.41E-06	4.07E-06	2.55E-06	6.14E-07	1.08E-06	2.45E-07	1.69E-07	2.37E-06	1.00E-06	2.97E-06	8.96E-07	1.39E-06	9.85E-07	2.21E-06	2.48E-06	1.41E-06	1.24E-06	1.19E-06	1.51E-06	1.35E-06	1.01E-06	1.48E-06	1.77E-06	2.23E-06	8.87E-07	7.90E-07	3.15E-06	1.18E-06	2.19E-06	8.16E-07	4.93E-07	1.47E-07	2.22E-06
151.mp3	9.90E-07	6.90E-07	1.23E-06	1.18E-05	3.00E-06	2.51E-06	7.50E-07	0.000116794	1.85E-07	1.34E-06	2.34E-06	4.53E-07	2.23E-06	8.69E-05	4.10E-07	3.42E-07	1.81E-06	1.44E-06	5.28E-06	5.10E-06	0.000134026	0.002014882	8.60E-07	2.04E-07	1.68E-06	1.42E-05	6.09E-06	0.000102116	7.51E-06	1.79E-06	1.09E-06	7.21E-07	6.92E-06	2.80E-05	5.78E-06	6.09E-08	3.51E-07	3.50E-07	7.33E-07	1.53E-05	1.02E-05	1.21E-05	1.63E-07	7.62E-06	1.72E-05	1.70E-06	9.34E-07	4.11E-08	2.57E-07
152.mp3	9.08E-06	2.89E-05	4.11E-05	5.51E-05	6.24E-05	3.03E-05	6.83E-06	0.000325746	0.000138795	4.31E-05	2.89E-07	8.11E-06	0.000115785	2.10E-06	1.41E-05	0.000162853	9.24E-06	3.47E-05	0.000167053	8.89E-06	1.39E-05	2.24E-06	3.02E-05	4.40E-05	1.97E-05	2.23E-06	0.000160779	3.30E-08	1.40E-05	2.75E-06	6.42E-07	3.94E-05	1.50E-05	3.12E-06	4.32E-05	7.50E-06	1.18E-05	0.000240287	1.84E-05	1.12E-05	2.57E-05	4.73E-05	5.04E-05	1.63E-05	1.69E-05	4.45E-05	1.71E-05	3.20E-05	0.000110499
153.mp3	4.80E-09	4.56E-09	4.86E-09	5.70E-09	2.90E-09	7.05E-09	3.20E-09	7.39E-09	3.72E-09	6.13E-09	1.04E-08	3.80E-09	2.53E-09	1.81E-09	5.86E-09	5.49E-09	2.34E-09	2.73E-09	2.79E-09	4.21E-09	2.14E-09	2.19E-09	1.58E-09	3.09E-09	5.39E-09	8.20E-09	4.64E-09	6.48E-09	3.94E-09	3.98E-09	2.99E-09	6.67E-09	2.88E-09	6.19E-09	2.50E-09	1.22E-09	5.88E-10	8.54E-09	3.10E-09	5.54E-09	3.94E-09	1.24E-09	1.75E-09	5.26E-08	4.40E-08	1.64E-07	1.30E-06	4.30E-07	5.32E-07
154.mp3	5.91E-06	3.35E-07	1.48E-05	1.34E-06	3.52E-07	1.63E-06	2.76E-07	1.18E-06	1.96E-06	3.16E-06	3.36E-07	1.07E-05	7.09E-07	3.07E-06	2.27E-06	2.72E-07	1.24E-06	3.04E-07	4.02E-06	7.80E-07	1.24E-06	1.14E-06	3.60E-06	1.69E-06	4.82E-06	5.96E-07	1.90E-06	1.60E-06	7.86E-08	1.90E-06	1.37E-06	1.37E-06	8.84E-06	3.26E-06	1.27E-06	2.10E-06	3.57E-07	8.26E-07	4.18E-07	2.45E-06	2.39E-07	5.75E-07	1.66E-06	3.79E-06	8.56E-07	1.33E-05	1.73E-06	2.48E-06	3.48E-07
155.mp3	6.60E-06	3.51E-07	2.13E-07	7.50E-07	1.56E-08	2.60E-05	2.58E-07	6.40E-09	5.30E-07	1.16E-07	1.58E-05	1.17E-06	4.10E-07	1.33E-06	9.44E-07	3.74E-05	2.28E-06	4.48E-07	5.12E-07	2.81E-06	1.75E-06	7.71E-07	7.27E-06	4.86E-07	2.09E-06	4.78E-07	3.27E-07	1.83E-06	6.01E-08	4.25E-06	3.16E-07	5.85E-09	6.75E-08	3.66E-08	2.31E-05	1.24E-06	5.04E-08	6.91E-07	4.42E-07	2.18E-05	1.05E-06	1.56E-06	1.01E-05	1.23E-05	3.61E-07	2.48E-06	1.60E-06	1.27E-06	4.41E-06
156.mp3	0.000837636	0.00137759	0.00133867	0.00010575	0.001377229	0.000205975	0.000158787	0.00023299	0.000168371	3.75E-05	0.000100344	1.38E-05	6.37E-05	0.000163174	0.000548938	2.37E-05	1.30E-05	1.41E-05	1.20E-05	2.54E-05	8.61E-05	1.35E-05	5.08E-06	4.42E-05	0.000286278	0.000333397	6.23E-06	1.68E-05	1.84E-05	2.83E-05	4.87E-05	4.54E-05	0.000110444	1.72E-05	2.33E-05	3.80E-05	0.000159103	0.000185755	0.000326513	0.000555161	9.58E-05	3.81E-05	4.95E-05	2.65E-05	7.75E-05	5.61E-05	7.78E-05	7.90E-05	3.54E-05
157.mp3	2.48E-07	1.80E-06	4.03E-06	2.31E-07	4.33E-07	1.16E-06	6.41E-07	6.07E-07	8.78E-08	2.98E-07	9.46E-07	7.35E-07	3.75E-07	3.70E-07	6.52E-07	1.64E-07	2.13E-07	3.06E-07	2.77E-07	9.11E-07	5.91E-07	5.01E-07	3.47E-07	1.09E-06	6.12E-07	3.91E-07	3.37E-07	4.20E-07	1.15E-06	5.82E-07	6.90E-07	3.92E-07	7.26E-07	5.19E-07	3.39E-07	4.04E-07	5.16E-07	1.03E-06	6.82E-07	1.29E-06	2.99E-07	8.38E-07	3.28E-07	3.39E-07	3.96E-07	2.33E-07	4.10E-07	6.35E-07	2.35E-06
158.mp3	3.95E-09	6.83E-09	1.44E-08	8.70E-09	2.94E-08	1.20E-08	6.10E-09	6.78E-09	3.24E-09	8.83E-09	2.57E-09	6.50E-09	2.18E-08	3.44E-08	1.61E-08	8.42E-08	1.46E-07	7.82E-08	2.40E-07	5.35E-07	2.13E-08	1.35E-08	1.55E-07	3.76E-08	2.86E-07	1.80E-07	1.70E-07	2.56E-09	7.14E-07	3.00E-07	3.62E-07	2.37E-08	2.78E-08	7.63E-07	3.30E-07	1.01E-08	4.65E-08	7.26E-08	2.62E-06	6.94E-07	6.61E-06	1.74E-06	1.74E-07	3.64E-07	3.60E-07	6.36E-07	5.07E-07	2.22E-07	5.71E-08
159.mp3	1.07E-06	9.26E-07	1.80E-06	2.95E-06	3.59E-07	7.68E-07	8.93E-06	9.42E-06	3.56E-07	5.15E-07	2.07E-06	8.61E-07	7.72E-07	4.92E-07	4.64E-07	1.02E-06	1.25E-07	1.91E-07	2.74E-07	2.25E-06	2.81E-07	1.57E-07	2.61E-07	5.38E-07	6.18E-08	3.75E-08	6.99E-08	3.28E-08	2.79E-07	1.56E-07	5.63E-07	5.31E-07	3.47E-07	4.30E-07	3.75E-07	7.53E-08	9.76E-07	3.43E-07	6.69E-07	4.80E-07	3.33E-07	2.47E-07	8.00E-07	7.59E-08	7.88E-08	8.15E-07	2.78E-06	2.78E-07	5.29E-07
160.mp3	6.98E-06	1.07E-05	2.02E-05	6.34E-06	6.69E-06	1.15E-05	4.26E-06	2.09E-06	1.67E-05	5.12E-06	7.00E-06	1.65E-06	1.07E-06	1.37E-05	1.30E-05	6.32E-06	8.66E-06	8.61E-06	1.17E-05	1.74E-06	1.04E-05	6.33E-06	8.46E-06	4.22E-06	1.71E-05	1.93E-06	1.14E-05	7.36E-06	3.35E-06	2.58E-06	4.12E-06	8.76E-06	9.79E-06	2.62E-06	2.54E-06	7.57E-06	1.39E-06	1.92E-05	8.91E-06	9.88E-06	1.94E-06	1.13E-05	1.95E-05	1.04E-05	1.10E-05	5.43E-06	6.02E-06	1.02E-05	7.14E-06
161.mp3	4.02E-06	0.000158085	7.38E-06	8.04E-06	4.05E-07	1.46E-07	4.92E-07	9.12E-06	3.80E-06	4.11E-07	1.18E-07	2.24E-07	1.30E-05	4.66E-06	7.40E-07	1.44E-06	5.84E-05	4.06E-06	1.97E-06	2.71E-06	3.66E-06	0.000149732	6.38E-06	2.06E-06	6.80E-07	2.00E-05	6.93E-07	1.34E-06	1.73E-06	3.47E-07	1.15E-05	2.95E-07	1.88E-06	2.03E-06	2.35E-07	1.33E-06	7.61E-07	1.26E-06	1.49E-06	9.10E-07	1.28E-06	3.92E-07	5.21E-06	8.78E-07	2.68E-06	2.92E-07	1.14E-07	1.80E-06	2.22E-06
162.mp3	3.20E-08	2.83E-08	8.48E-08	1.96E-08	2.85E-08	3.22E-08	3.67E-08	2.64E-08	9.09E-08	3.99E-08	3.03E-08	3.64E-08	4.14E-08	5.70E-07	1.49E-08	1.69E-07	6.87E-08	1.02E-06	3.88E-08	1.10E-06	5.54E-08	1.59E-07	2.29E-08	1.14E-07	3.52E-08	1.43E-07	2.80E-08	1.08E-07	6.17E-08	7.16E-08	4.99E-08	3.00E-08	1.02E-07	3.15E-08	8.32E-08	4.28E-08	1.44E-08	2.00E-08	1.21E-08	8.78E-08	1.40E-08	1.10E-08	2.40E-08	3.30E-08	8.22E-09	1.61E-08	4.65E-08	7.10E-08	2.54E-08
163.mp3	1.59E-08	1.86E-07	1.15E-07	1.76E-07	7.67E-08	1.10E-07	4.17E-07	4.29E-08	2.38E-08	5.68E-08	1.20E-07	1.28E-07	3.42E-08	6.47E-08	2.58E-08	1.97E-08	4.29E-08	1.17E-07	2.43E-07	9.22E-07	1.71E-07	9.56E-08	6.73E-08	4.40E-08	4.99E-08	1.87E-07	1.34E-07	2.90E-07	5.18E-08	7.28E-08	4.06E-07	5.51E-08	4.44E-08	4.56E-08	8.15E-08	2.94E-07	4.52E-08	9.64E-08	1.72E-08	6.78E-09	8.17E-08	1.35E-07	2.82E-07	1.28E-06	6.77E-08	9.01E-08	9.32E-08	2.96E-08	2.75E-08
164.mp3	3.97E-08	2.58E-08	8.34E-09	6.33E-08	4.69E-08	1.92E-07	1.38E-08	5.40E-09	5.84E-09	3.65E-09	1.65E-08	9.56E-09	2.78E-08	9.79E-08	2.93E-07	3.46E-07	1.21E-06	5.56E-07	7.96E-07	2.00E-06	3.09E-07	4.89E-07	2.56E-07	6.30E-07	4.15E-07	8.82E-07	1.48E-06	2.18E-06	4.99E-06	1.62E-05	1.57E-05	4.73E-06	3.37E-06	1.26E-06	5.91E-06	1.49E-06	2.57E-06	6.03E-06	3.79E-07	1.08E-06	9.86E-07	1.31E-06	8.80E-09	2.28E-08	2.02E-07	2.83E-07	7.65E-07	1.74E-06	6.23E-06
166.mp3	3.34E-05	1.48E-05	6.96E-07	1.15E-06	4.13E-05	1.34E-05	0.000135857	0.000310612	6.07E-07	3.65E-07	4.11E-05	8.51E-07	0.000171054	4.16E-05	4.02E-07	5.21E-07	1.80E-05	1.26E-05	0.000150828	0.000168098	6.91E-07	3.64E-07	6.95E-05	7.83E-07	6.89E-05	4.42E-05	2.25E-06	1.61E-06	2.48E-05	1.66E-05	0.000141112	0.00026784	4.88E-07	5.43E-07	4.86E-05	6.39E-07	0.00021562	0.000108807	2.29E-07	2.99E-06	3.60E-05	2.69E-05	0.000156343	8.86E-05	2.07E-07	1.51E-07	1.27E-05	4.43E-07	9.54E-05
167.mp3	4.51E-08	6.16E-08	6.12E-08	6.76E-07	2.13E-08	5.17E-08	1.01E-08	1.72E-08	1.31E-08	9.61E-08	1.66E-08	1.99E-08	7.53E-08	2.85E-08	1.55E-08	6.73E-08	3.12E-07	7.50E-09	3.78E-08	3.73E-08	1.30E-08	1.18E-08	4.24E-08	9.76E-08	1.84E-08	3.47E-08	1.32E-08	7.87E-09	1.58E-08	5.35E-08	2.25E-08	1.12E-08	4.03E-08	5.60E-08	2.19E-08	3.65E-08	2.54E-08	5.68E-08	2.73E-08	1.10E-07	1.81E-08	1.92E-08	3.15E-08	2.98E-08	1.75E-08	1.81E-08	3.97E-08	3.12E-08	1.47E-08
168.mp3	6.37E-07	1.11E-05	3.94E-07	1.39E-05	1.01E-06	7.16E-07	1.08E-06	1.04E-05	3.23E-05	1.42E-05	7.45E-07	1.33E-06	4.42E-07	1.13E-06	4.60E-07	9.97E-07	3.74E-07	8.97E-07	4.44E-07	1.35E-06	3.80E-07	1.24E-06	1.87E-05	5.97E-07	9.00E-06	7.51E-07	2.75E-07	7.81E-07	1.99E-07	1.21E-06	2.71E-07	2.67E-07	1.02E-07	2.13E-07	7.81E-08	1.01E-07	3.26E-06	2.30E-07	4.19E-07	3.98E-07	6.30E-06	1.95E-05	6.82E-07	4.16E-07	1.72E-06	9.22E-07	6.34E-07	5.66E-07	7.33E-07
169.mp3	4.09E-07	4.23E-07	6.17E-08	9.04E-08	2.37E-07	1.96E-07	1.36E-06	2.06E-07	3.35E-07	1.18E-07	8.51E-08	2.25E-07	2.38E-06	6.96E-09	2.27E-06	4.15E-08	2.73E-07	1.29E-06	1.35E-05	8.44E-07	7.37E-05	4.48E-07	1.57E-06	3.91E-06	3.29E-06	7.45E-06	1.26E-06	3.17E-06	6.83E-07	2.89E-05	2.38E-06	8.25E-05	2.26E-08	7.42E-07	2.64E-06	1.28E-07	2.94E-05	2.02E-07	2.35E-08	9.57E-08	1.37E-07	3.29E-07	5.75E-08	3.98E-08	1.29E-08	1.32E-07	4.62E-08	7.81E-09	2.06E-07
170.mp3	5.70E-08	8.34E-07	2.44E-08	5.33E-08	3.64E-08	2.20E-08	3.44E-08	1.93E-07	1.35E-06	1.49E-07	6.09E-07	1.67E-06	1.60E-07	1.70E-06	5.45E-06	8.22E-06	5.73E-07	1.29E-08	1.52E-08	1.60E-08	1.43E-07	9.07E-07	7.19E-06	6.21E-06	3.19E-07	1.74E-06	5.38E-06	1.52E-08	4.50E-07	2.87E-06	3.73E-05	4.11E-08	1.43E-08	3.00E-08	3.48E-08	1.19E-07	3.91E-07	5.07E-06	2.72E-06	8.52E-06	6.28E-06	3.88E-08	2.05E-08	3.45E-08	1.10E-08	1.22E-07	5.90E-08	9.36E-07	1.31E-08
171.mp3	9.70E-08	6.60E-09	5.53E-09	6.58E-09	5.35E-08	2.28E-08	2.05E-08	1.98E-07	3.31E-08	1.43E-07	3.76E-08	1.40E-07	6.20E-09	2.68E-08	8.72E-09	5.06E-08	2.51E-07	3.76E-08	8.27E-08	2.33E-08	1.08E-08	5.96E-09	1.33E-08	1.37E-08	5.83E-08	2.19E-08	5.91E-09	9.15E-09	4.42E-08	1.76E-08	8.77E-09	1.24E-07	1.58E-08	8.78E-08	3.16E-08	4.37E-08	2.97E-09	8.13E-09	2.17E-08	3.90E-09	1.38E-08	3.28E-08	2.59E-09	6.06E-08	1.58E-07	4.42E-08	5.99E-08	3.13E-08	5.77E-08
172.mp3	6.62E-08	3.49E-08	4.23E-08	3.75E-08	6.08E-08	5.51E-08	9.26E-08	1.45E-07	3.95E-07	2.73E-07	1.47E-07	1.89E-07	1.47E-07	5.96E-08	6.64E-08	2.72E-08	3.68E-08	3.18E-08	3.90E-08	1.33E-08	4.10E-08	3.99E-08	4.84E-08	5.14E-08	3.65E-08	4.00E-08	6.13E-08	1.30E-07	1.34E-07	6.51E-08	3.06E-07	8.68E-08	1.10E-07	2.15E-07	1.59E-07	1.63E-07	1.27E-07	1.69E-07	1.31E-07	6.58E-08	5.53E-08	8.27E-08	1.03E-07	1.25E-07	5.03E-08	4.66E-08	4.49E-08	1.38E-07	7.24E-08
173.mp3	2.41E-08	2.28E-06	4.78E-07	4.43E-07	6.73E-07	5.04E-07	9.09E-07	1.23E-06	1.58E-06	1.12E-06	1.32E-06	1.04E-06	1.61E-06	1.83E-06	5.48E-07	6.86E-07	5.59E-07	3.17E-06	5.19E-07	4.35E-07	4.24E-07	4.41E-07	5.45E-07	5.50E-07	2.00E-06	2.02E-06	3.55E-06	1.20E-06	1.90E-06	5.86E-06	4.02E-06	1.54E-06	3.49E-06	4.26E-06	6.51E-07	7.16E-07	4.02E-07	6.76E-07	6.93E-07	7.80E-07	1.15E-06	2.44E-06	1.65E-06	2.86E-06	1.29E-06	3.33E-06	1.68E-06	1.12E-06	2.45E-06
174.mp3	2.75E-06	1.60E-06	8.91E-06	1.71E-06	4.13E-06	3.91E-06	6.60E-06	2.30E-06	2.41E-06	1.76E-06	5.01E-07	2.72E-06	5.50E-07	7.33E-07	4.39E-07	2.36E-06	5.46E-07	4.28E-06	3.90E-05	0.000207757	3.05E-05	2.69E-06	9.00E-07	1.12E-06	2.86E-06	3.90E-07	2.94E-06	1.36E-06	6.69E-07	8.26E-07	2.56E-06	6.19E-07	1.24E-06	2.93E-06	5.12E-07	8.54E-07	3.66E-06	1.45E-07	2.76E-06	2.60E-06	5.96E-07	8.87E-07	7.12E-06	5.24E-07	1.23E-06	1.35E-06	2.57E-07	3.42E-07	4.99E-07
175.mp3	1.97E-06	2.15E-06	3.24E-06	9.88E-06	1.57E-05	1.29E-05	1.19E-05	3.88E-06	4.67E-06	6.16E-06	7.49E-05	6.97E-06	1.20E-05	1.09E-05	2.38E-06	8.78E-06	8.20E-06	3.51E-06	5.03E-06	1.29E-06	5.42E-06	1.70E-05	1.49E-05	1.58E-05	3.12E-06	9.78E-06	0.00011946	6.38E-06	3.40E-06	1.40E-05	1.21E-05	8.43E-06	1.23E-05	1.42E-05	1.01E-05	8.41E-06	1.28E-05	1.01E-05	1.28E-05	1.67E-05	1.84E-05	4.03E-05	4.43E-05	1.39E-05	1.13E-05	5.25E-06	6.84E-06	9.24E-06	7.32E-06
176.mp3	4.20E-08	2.14E-08	2.54E-07	2.34E-09	3.52E-09	5.43E-09	6.32E-09	1.00E-09	9.60E-09	3.10E-09	3.38E-09	1.32E-09	2.91E-09	3.02E-09	1.06E-08	1.05E-08	8.55E-08	5.46E-09	2.51E-07	1.80E-09	5.73E-09	5.49E-09	5.02E-08	5.54E-09	5.75E-08	3.37E-09	6.31E-08	1.49E-09	1.82E-09	3.59E-09	6.06E-10	3.35E-09	1.43E-09	2.15E-09	1.50E-09	1.75E-09	1.60E-09	3.45E-09	5.92E-10	1.84E-09	1.30E-09	8.99E-10	1.33E-09	8.31E-09	9.73E-10	1.91E-09	7.78E-10	8.74E-10	4.27E-09
177.mp3	1.38E-05	0.000146903	0.000101982	2.38E-05	6.30E-05	8.88E-05	5.66E-05	0.000109032	0.000199859	0.000363483	0.000123463	5.72E-05	6.68E-05	7.32E-05	2.81E-05	0.000706962	5.03E-05	2.77E-05	9.77E-05	2.44E-05	3.14E-05	6.78E-05	3.77E-05	1.81E-05	3.48E-05	2.43E-05	2.29E-05	0.000767535	4.23E-05	5.96E-05	3.19E-05	0.000104243	2.64E-05	1.74E-05	0.00041724	5.88E-05	1.83E-05	0.000375032	1.09E-05	9.65E-05	0.000122916	3.97E-05	9.06E-05	4.92E-05	1.78E-05	2.37E-05	0.000344212	0.000119678	8.69E-05
178.mp3	0.000188778	0.00053771	0.000370808	1.15E-05	0.000104012	0.00016071	0.000153352	0.000546144	0.000175506	7.02E-05	0.000182888	0.001019938	5.71E-05	5.04E-05	0.000154339	0.000740231	0.000388624	0.000289028	0.001356166	5.61E-05	0.000150851	1.91E-05	0.000760245	0.000542428	5.70E-05	0.0001781	0.000132809	0.000283629	0.000340441	2.52E-05	3.12E-05	9.26E-05	0.000556382	0.001450015	0.000233216	2.76E-05	0.000376892	0.000242916	0.000128205	0.001816248	3.17E-05	0.000183565	9.35E-05	0.000215929	0.000596468	2.33E-05	6.79E-05	0.000173972	0.000222968
179.mp3	4.55E-06	6.84E-06	4.20E-06	3.78E-06	7.77E-06	3.76E-06	6.23E-06	5.05E-06	7.05E-06	1.06E-05	8.48E-06	4.15E-06	7.33E-06	7.50E-06	1.62E-05	8.75E-06	7.50E-06	1.15E-05	9.08E-06	9.85E-06	1.30E-05	8.95E-06	1.41E-05	8.42E-06	1.03E-05	1.33E-05	9.73E-06	5.36E-06	9.52E-06	7.14E-06	1.09E-05	1.04E-05	4.19E-06	4.46E-06	1.16E-05	1.02E-05	1.09E-05	1.71E-05	1.33E-05	7.77E-06	3.44E-06	2.98E-06	5.54E-06	3.28E-06	5.12E-06	4.29E-06	8.36E-06	9.80E-06	6.12E-06
180.mp3	1.09E-08	9.56E-09	1.34E-07	3.24E-08	7.88E-08	2.60E-07	1.11E-08	1.04E-08	7.36E-08	8.63E-08	4.49E-09	3.39E-07	3.40E-08	1.43E-08	7.71E-08	4.87E-08	2.15E-08	2.89E-08	3.40E-08	5.51E-09	4.93E-08	1.04E-08	1.81E-07	3.45E-07	3.73E-08	1.10E-08	1.21E-07	5.49E-08	5.86E-09	3.54E-07	6.96E-09	4.06E-08	9.17E-08	9.24E-08	6.33E-08	1.59E-08	1.33E-08	1.29E-08	1.18E-07	1.14E-08	1.17E-07	2.79E-07	1.70E-08	1.06E-08	8.92E-08	1.89E-08	6.11E-09	3.07E-08	3.21E-08
181.mp3	1.79E-06	1.73E-06	3.12E-06	9.17E-07	3.30E-06	2.21E-06	1.50E-06	1.99E-06	2.99E-06	1.64E-06	1.29E-06	1.15E-06	1.55E-06	2.20E-06	1.12E-06	1.44E-06	3.25E-06	5.15E-06	5.29E-06	8.65E-07	5.60E-06	2.91E-06	9.87E-06	2.77E-06	4.75E-06	1.80E-06	3.99E-06	3.02E-06	5.29E-06	5.35E-06	2.70E-06	7.07E-06	3.14E-06	2.78E-06	2.32E-06	6.26E-06	4.48E-06	2.64E-06	2.80E-06	2.13E-06	2.66E-06	1.28E-06	3.87E-06	1.58E-06	2.59E-06	1.55E-06	4.27E-06	7.58E-06	4.33E-06
182.mp3	2.01E-07	4.48E-07	6.67E-07	1.75E-06	2.31E-08	1.86E-08	4.87E-07	3.10E-08	1.07E-05	2.27E-08	2.38E-07	3.15E-06	9.13E-07	1.88E-07	4.55E-07	2.68E-06	3.97E-08	4.25E-07	7.78E-06	2.07E-05	3.00E-05	7.19E-08	1.28E-07	6.09E-07	4.34E-06	2.86E-06	3.14E-08	1.61E-08	6.63E-08	6.60E-08	7.20E-08	9.44E-08	9.56E-07	8.04E-08	1.07E-07	1.12E-08	3.50E-07	1.41E-06	2.06E-07	2.30E-08	4.17E-06	5.26E-06	4.93E-07	6.77E-08	4.50E-07	1.11E-06	2.81E-07	1.76E-06	1.40E-05
184.mp3	7.38E-08	5.37E-06	6.41E-07	1.31E-05	6.60E-05	2.48E-05	9.89E-06	5.43E-08	1.58E-07	1.38E-08	4.40E-07	6.28E-06	5.95E-06	2.00E-06	2.23E-05	9.50E-07	1.33E-07	1.03E-07	1.56E-06	3.24E-06	1.92E-06	0.000319158	2.01E-06	3.33E-07	6.63E-08	5.69E-05	2.15E-06	3.66E-06	2.08E-06	0.000460159	0.000297939	6.33E-07	3.18E-08	4.82E-06	3.80E-07	4.67E-06	1.80E-06	1.69E-05	5.30E-06	8.02E-08	2.30E-07	1.20E-06	8.13E-07	3.32E-06	5.75E-06	7.31E-06	1.19E-05	3.03E-07	5.80E-08
185.mp3	6.72E-08	9.48E-08	9.75E-07	2.30E-07	9.63E-08	2.85E-08	2.48E-08	2.99E-08	2.14E-07	1.28E-06	2.38E-07	2.40E-08	1.67E-08	2.56E-08	5.45E-08	3.80E-07	3.15E-08	1.03E-07	2.76E-08	2.44E-08	2.34E-08	1.05E-06	1.77E-07	4.40E-08	6.45E-07	5.76E-08	2.21E-07	2.88E-08	7.12E-08	1.32E-06	8.42E-08	0.000576553	5.72E-05	7.34E-06	5.16E-07	1.18E-07	1.24E-06	1.29E-06	7.61E-08	1.67E-07	1.68E-06	6.65E-06	2.27E-06	0.000172789	3.01E-06	5.37E-06	3.15E-06	1.34E-05	4.17E-06
186.mp3	1.54E-07	1.34E-05	2.75E-05	9.41E-06	4.75E-05	1.07E-06	1.13E-07	1.08E-05	1.20E-05	7.51E-07	2.80E-07	2.69E-06	8.67E-07	2.56E-05	9.36E-06	1.17E-06	0.000202093	1.26E-05	8.16E-06	8.20E-05	0.000135041	8.10E-07	1.62E-06	9.46E-07	1.33E-07	7.46E-05	5.93E-06	3.62E-06	9.70E-07	7.15E-06	9.67E-05	3.35E-05	3.81E-05	7.62E-07	4.29E-06	3.47E-06	1.14E-06	0.000234617	2.07E-05	5.89E-06	8.37E-08	3.21E-07	2.60E-07	4.54E-05	3.03E-05	1.25E-05	2.53E-06	7.77E-08	2.99E-06
187.mp3	6.83E-09	5.58E-09	6.66E-08	3.68E-08	1.70E-08	1.38E-07	7.39E-09	4.45E-09	2.19E-08	2.14E-08	4.37E-08	6.99E-08	9.36E-08	1.75E-07	1.79E-07	1.23E-07	1.19E-07	1.33E-08	4.22E-07	5.13E-07	1.91E-06	1.19E-07	9.68E-08	2.29E-07	4.72E-07	1.66E-07	6.99E-08	1.81E-07	2.05E-07	9.05E-09	4.32E-07	4.63E-07	2.30E-06	6.71E-08	6.25E-07	6.37E-09	2.49E-07	3.58E-07	1.79E-08	2.25E-08	2.94E-07	1.59E-08	3.19E-07	6.95E-07	3.00E-06	2.36E-08	2.97E-07	7.43E-09	2.84E-08
188.mp3	1.63E-05	3.19E-05	2.04E-05	1.39E-05	8.75E-06	1.02E-05	1.96E-05	1.22E-05	1.15E-05	9.32E-06	1.11E-05	1.66E-05	1.27E-05	3.40E-05	2.08E-05	6.16E-06	3.82E-05	6.47E-05	2.68E-05	3.33E-05	2.06E-05	6.61E-06	2.15E-05	1.78E-05	1.11E-05	2.35E-05	9.46E-06	2.22E-05	1.50E-05	9.09E-06	8.39E-06	9.73E-06	8.47E-06	1.52E-05	1.87E-05	2.56E-05	6.38E-06	8.83E-06	2.96E-05	1.59E-05	1.56E-05	6.81E-05	1.57E-05	2.40E-05	1.27E-05	3.30E-06	2.30E-05	3.35E-05	5.31E-06
189.mp3	1.82E-06	2.85E-06	3.08E-06	2.48E-05	2.05E-05	4.75E-06	2.22E-06	2.38E-06	1.78E-06	1.86E-06	3.32E-06	4.37E-06	3.24E-06	1.98E-06	1.64E-06	3.79E-06	2.29E-06	2.07E-06	2.43E-06	3.94E-06	2.74E-06	2.72E-06	2.09E-06	2.85E-06	1.48E-06	5.60E-06	4.10E-06	2.09E-05	6.93E-06	1.80E-06	1.42E-05	2.43E-06	5.68E-06	1.58E-05	2.25E-05	3.16E-05	2.89E-05	1.10E-05	3.46E-05	3.21E-05	2.50E-05	2.86E-05	2.38E-05	3.19E-05	2.11E-05	1.60E-05	2.99E-05	2.45E-05	2.99E-05
190.mp3	1.06E-06	6.92E-08	1.65E-07	1.52E-07	2.78E-07	2.87E-07	2.77E-07	6.54E-07	6.14E-07	7.55E-07	1.03E-06	8.75E-07	5.29E-07	2.31E-07	2.46E-07	7.60E-07	5.30E-07	8.36E-07	1.17E-06	6.55E-07	2.11E-07	2.91E-07	3.00E-07	5.29E-07	2.06E-07	9.64E-07	6.92E-07	3.32E-07	9.48E-08	6.46E-07	6.03E-07	1.83E-07	1.24E-07	4.44E-07	1.33E-06	1.14E-06	1.26E-07	4.68E-07	1.53E-06	1.56E-06	9.27E-07	1.80E-06	1.07E-06	8.54E-07	1.23E-06	1.55E-06	8.69E-07	1.10E-06	1.73E-06
191.mp3	2.52E-08	6.95E-08	4.10E-08	1.29E-07	1.05E-07	8.61E-08	4.31E-08	5.26E-08	1.44E-07	1.24E-08	4.69E-08	2.08E-07	1.10E-08	8.19E-08	1.34E-07	4.01E-07	4.48E-08	7.05E-08	3.48E-08	9.04E-08	8.26E-08	1.60E-07	4.34E-08	2.18E-08	2.85E-08	6.99E-08	1.26E-05	1.61E-07	7.31E-08	4.43E-08	4.66E-08	2.09E-08	4.87E-08	2.83E-08	1.53E-08	4.47E-08	1.88E-08	1.01E-08	2.35E-08	1.52E-08	2.90E-08	4.32E-08	6.61E-08	7.20E-08	7.58E-08	2.28E-08	4.10E-08	6.07E-08	2.30E-07
192.mp3	3.89E-06	2.38E-06	3.64E-06	5.50E-06	4.32E-06	4.41E-06	2.74E-06	9.61E-06	9.95E-06	6.74E-06	1.62E-06	0.000124021	8.03E-06	4.97E-06	1.81E-05	3.78E-06	7.36E-06	7.94E-05	1.91E-06	2.99E-06	1.46E-06	2.28E-06	3.32E-06	9.13E-06	1.63E-06	3.80E-05	9.64E-07	1.64E-06	2.84E-06	3.60E-06	7.14E-07	8.32E-06	5.70E-06	2.46E-06	2.39E-06	1.56E-06	2.13E-06	1.82E-06	3.70E-06	1.68E-06	5.61E-06	5.03E-06	7.29E-06	1.86E-06	1.77E-06	2.02E-06	4.11E-06	4.30E-06	1.52E-06
193.mp3	5.32E-05	5.98E-05	5.66E-05	8.41E-05	4.40E-05	5.75E-05	3.83E-05	7.30E-05	5.30E-05	3.05E-05	6.75E-05	5.51E-05	1.00E-04	8.42E-05	8.06E-05	0.000131982	0.000137255	9.77E-05	0.000105466	8.66E-05	0.000130558	9.60E-05	7.29E-05	0.000138788	9.15E-05	0.000103705	9.71E-05	0.00018736	8.77E-05	6.68E-05	0.000771403	4.37E-05	4.10E-05	6.03E-05	6.75E-05	2.88E-05	7.83E-05	5.67E-05	3.44E-05	4.99E-05	2.93E-05	6.78E-05	6.37E-05	5.67E-05	8.76E-05	0.000123364	0.000106852	0.000194851	0.000137847
194.mp3	1.81E-07	2.19E-08	3.88E-08	7.12E-08	2.30E-08	1.31E-07	1.09E-07	2.04E-08	1.98E-07	4.17E-07	5.49E-08	5.32E-08	1.65E-08	2.30E-08	3.24E-08	2.43E-08	6.01E-08	3.90E-08	9.02E-09	9.01E-08	1.02E-07	2.71E-08	3.03E-08	6.32E-08	4.68E-08	9.05E-08	1.80E-07	4.00E-08	1.93E-08	2.87E-08	3.12E-08	3.14E-08	1.27E-07	3.14E-08	1.51E-07	1.49E-07	1.63E-08	3.99E-08	1.25E-07	8.08E-08	4.30E-08	2.20E-08	2.31E-08	6.17E-08	2.10E-07	2.42E-07	1.79E-08	1.24E-08	9.20E-08
195.mp3	2.17E-05	8.05E-06	8.12E-06	5.67E-06	7.60E-07	2.23E-06	6.35E-06	8.27E-06	7.13E-06	6.66E-06	3.58E-06	2.78E-06	2.86E-06	2.49E-07	8.23E-07	1.46E-05	6.09E-06	4.04E-06	5.91E-06	1.79E-06	2.83E-06	1.12E-05	1.92E-05	1.67E-05	1.76E-05	9.12E-06	7.02E-06	1.24E-05	6.98E-06	1.53E-05	3.76E-06	3.10E-06	1.26E-06	6.27E-06	8.58E-06	7.95E-06	3.90E-06	1.91E-05	2.69E-06	2.49E-06	7.40E-06	1.13E-06	6.46E-07	6.16E-06	7.51E-06	3.05E-06	2.05E-05	4.21E-06	3.71E-06
196.mp3	1.17E-06	1.90E-06	1.10E-06	1.30E-06	2.19E-06	8.72E-07	1.00E-06	1.12E-06	1.92E-07	8.95E-07	7.92E-07	2.40E-07	1.37E-06	2.20E-06	3.45E-07	1.09E-06	1.30E-06	3.67E-07	1.05E-06	5.44E-07	1.50E-06	1.95E-06	5.45E-07	1.18E-06	6.73E-06	5.16E-07	7.51E-07	7.10E-07	7.19E-07	2.92E-06	7.00E-06	2.23E-06	9.67E-07	5.07E-07	8.88E-07	3.26E-05	3.02E-06	3.30E-07	1.25E-06	2.99E-07	4.11E-06	1.29E-05	3.71E-06	5.80E-07	2.11E-06	6.26E-07	4.28E-07	6.98E-06	4.96E-06
197.mp3	2.67E-09	1.91E-08	3.78E-08	6.96E-09	2.66E-09	2.81E-08	1.46E-08	1.70E-09	6.45E-09	4.60E-09	4.55E-09	2.28E-08	3.23E-09	6.98E-09	3.79E-09	2.61E-08	1.27E-09	1.84E-09	1.76E-08	5.85E-09	2.15E-09	2.69E-08	4.86E-09	3.32E-09	2.22E-08	1.96E-08	3.04E-09	1.47E-09	2.61E-09	1.27E-08	4.39E-09	5.28E-08	3.32E-08	3.62E-09	7.12E-09	1.04E-08	2.40E-09	1.49E-08	1.19E-08	1.21E-08	1.67E-09	2.17E-08	1.44E-08	1.39E-09	1.80E-08	1.51E-09	3.75E-09	3.65E-08	1.98E-09
198.mp3	1.88E-07	4.34E-07	1.82E-07	1.71E-07	2.68E-07	1.13E-07	6.11E-08	2.26E-07	5.15E-07	1.38E-07	1.42E-07	2.72E-07	2.85E-07	1.15E-07	5.52E-07	5.18E-07	3.77E-07	5.25E-07	1.26E-06	2.60E-07	5.70E-07	2.75E-07	1.07E-06	2.74E-06	6.30E-07	1.49E-06	7.05E-07	3.28E-06	1.78E-06	1.64E-06	1.17E-06	4.88E-06	4.48E-06	5.96E-06	5.91E-06	4.92E-06	6.46E-06	4.87E-06	2.02E-06	1.10E-06	6.69E-07	9.10E-07	1.36E-06	1.27E-06	1.70E-06	1.64E-06	3.48E-06	2.57E-06	1.53E-06
199.mp3	2.59E-05	2.79E-06	4.87E-06	3.86E-06	2.92E-06	1.05E-05	2.90E-06	5.94E-06	8.33E-06	2.86E-06	5.70E-06	5.66E-06	1.46E-06	4.44E-06	3.29E-06	8.74E-06	1.54E-05	3.46E-06	1.90E-06	1.35E-05	3.83E-06	1.74E-06	8.46E-06	1.65E-05	2.84E-06	3.69E-06	2.57E-06	3.95E-06	1.24E-05	1.15E-05	3.99E-06	1.59E-06	3.37E-06	5.67E-06	7.80E-06	1.42E-05	8.10E-06	2.09E-06	3.84E-06	1.72E-05	7.88E-06	2.78E-06	7.59E-06	3.25E-06	9.07E-07	1.15E-05	5.28E-06	5.06E-06	1.46E-05
201.mp3	1.74E-08	1.21E-08	4.31E-08	1.50E-08	8.40E-09	2.31E-08	7.59E-09	9.83E-09	2.73E-08	8.57E-09	3.70E-08	9.42E-09	2.75E-08	4.33E-08	3.08E-08	2.74E-08	5.23E-08	1.27E-08	1.46E-07	2.97E-07	3.25E-07	1.53E-08	1.63E-08	2.95E-06	6.95E-09	2.18E-08	1.25E-08	5.96E-08	2.42E-07	1.33E-08	4.17E-08	1.48E-08	1.03E-08	2.40E-08	2.15E-08	3.43E-08	4.75E-08	8.59E-08	3.48E-08	2.56E-08	4.42E-08	4.33E-07	9.90E-09	1.98E-08	3.63E-08	4.60E-08	2.47E-08	2.30E-08	3.34E-08
202.mp3	4.96E-06	1.10E-06	9.38E-06	1.61E-06	1.17E-05	9.72E-06	3.53E-06	3.11E-06	4.35E-06	1.56E-06	6.07E-06	7.03E-07	5.70E-06	1.81E-06	2.74E-05	8.83E-07	1.15E-06	6.45E-07	1.92E-06	2.13E-06	4.47E-06	6.60E-07	1.21E-06	4.69E-06	2.23E-06	7.45E-06	1.06E-05	1.29E-06	1.61E-06	1.11E-06	8.79E-07	3.62E-06	2.45E-06	8.13E-07	1.42E-06	2.31E-06	2.80E-06	2.63E-06	9.71E-07	6.66E-07	6.64E-07	1.75E-06	5.54E-07	1.54E-06	8.39E-06	3.10E-06	3.19E-06	1.13E-05	3.92E-06
203.mp3	6.22E-09	2.26E-07	4.74E-09	2.55E-08	8.08E-09	2.27E-09	1.23E-08	4.72E-09	2.25E-09	6.11E-08	2.07E-07	5.17E-09	2.58E-08	8.11E-09	5.40E-09	1.07E-08	4.73E-09	1.64E-08	6.13E-09	1.33E-08	4.17E-09	2.36E-08	1.41E-08	3.60E-09	9.08E-09	6.12E-09	2.24E-09	2.10E-08	1.49E-08	4.34E-09	3.21E-08	9.97E-09	7.82E-09	9.01E-09	5.14E-09	1.44E-08	6.04E-09	1.37E-08	4.05E-09	2.29E-08	5.96E-09	2.62E-09	1.12E-08	4.83E-09	2.29E-09	4.88E-08	1.88E-08	5.85E-09	3.51E-08
204.mp3	3.89E-07	5.09E-07	1.33E-06	2.21E-06	4.05E-07	3.30E-07	1.58E-07	3.58E-07	8.47E-07	1.36E-06	1.93E-07	2.05E-08	7.95E-08	1.48E-07	7.70E-08	2.35E-07	5.20E-07	3.27E-07	2.93E-07	2.90E-07	3.15E-07	1.40E-06	2.40E-07	1.12E-07	6.47E-07	3.44E-07	7.18E-07	6.08E-07	2.60E-06	2.13E-06	9.84E-07	2.74E-07	1.12E-07	2.99E-07	1.73E-06	1.07E-06	3.17E-07	1.48E-07	1.05E-06	2.40E-07	5.64E-07	1.43E-07	3.32E-07	2.82E-07	6.48E-07	4.02E-07	2.30E-06	3.87E-07	4.50E-07
205.mp3	5.20E-08	3.59E-08	1.33E-08	7.56E-08	8.04E-08	1.82E-08	1.32E-08	2.31E-08	5.32E-09	1.52E-08	5.45E-08	9.98E-09	5.33E-08	2.16E-08	1.08E-08	4.21E-09	1.79E-08	1.02E-08	5.49E-09	5.13E-08	1.06E-08	3.41E-08	7.96E-09	3.02E-08	1.28E-08	5.11E-08	1.19E-08	4.68E-08	1.45E-08	4.27E-08	3.13E-08	3.63E-08	5.24E-07	2.74E-08	8.25E-08	3.70E-08	3.10E-08	2.93E-08	5.79E-08	3.00E-08	5.51E-08	3.64E-08	3.42E-08	1.16E-07	2.81E-08	5.80E-08	4.03E-08	7.57E-08	2.84E-08
206.mp3	5.33E-07	7.07E-07	7.30E-07	6.46E-07	5.79E-07	5.40E-07	2.95E-07	1.10E-07	2.10E-07	2.00E-07	1.79E-07	3.06E-07	5.75E-07	2.01E-07	2.66E-07	2.97E-07	1.43E-07	6.07E-07	7.56E-08	5.94E-08	1.60E-07	7.44E-08	1.55E-07	7.35E-07	3.04E-07	2.15E-07	1.21E-07	3.72E-08	9.21E-08	4.45E-07	1.19E-06	1.24E-06	5.96E-08	4.04E-08	3.03E-08	8.59E-08	7.80E-08	3.66E-08	1.49E-07	6.34E-08	1.70E-07	3.74E-08	6.27E-08	5.72E-08	3.65E-08	2.08E-08	5.56E-08	5.91E-08	2.92E-08
207.mp3	1.72E-05	1.11E-05	4.82E-05	4.01E-06	9.59E-05	4.32E-06	3.17E-05	4.56E-06	2.27E-05	1.15E-05	1.74E-05	4.26E-06	3.71E-05	6.40E-06	4.35E-05	4.64E-06	2.53E-05	1.01E-05	3.14E-05	5.20E-06	7.44E-05	8.74E-06	3.43E-05	3.22E-06	3.91E-05	1.16E-05	2.81E-05	4.94E-06	5.56E-05	6.75E-06	2.59E-05	4.08E-06	3.97E-05	1.32E-05	2.17E-05	4.92E-06	8.54E-05	4.35E-06	2.06E-05	4.20E-06	3.01E-05	8.00E-06	1.63E-05	5.76E-06	9.79E-05	5.89E-06	2.51E-05	4.88E-06	2.82E-05
208.mp3	1.27E-08	3.16E-05	1.33E-08	3.19E-08	0.000234297	3.72E-05	9.67E-05	1.49E-06	0.000125177	6.26E-05	0.000153812	4.81E-05	9.06E-05	1.27E-05	1.14E-05	6.87E-06	0.000103743	0.000146512	0.000158898	4.18E-06	0.000106199	5.65E-07	3.74E-05	5.79E-06	6.84E-05	2.66E-06	3.79E-05	1.09E-05	1.53E-05	1.19E-05	2.08E-05	2.87E-05	0.000111688	0.000186358	0.000630721	0.000127771	0.000108902	6.81E-05	5.25E-06	6.76E-05	9.32E-05	6.53E-05	6.60E-05	6.11E-05	6.57E-05	7.89E-05	6.84E-05	0.000471343	2.25E-05
209.mp3	1.16E-07	1.36E-07	1.00E-07	8.87E-08	3.41E-08	1.05E-07	1.72E-07	1.36E-07	1.44E-07	8.71E-08	7.19E-08	1.05E-07	5.62E-08	2.80E-07	4.08E-08	1.01E-07	3.81E-08	6.23E-08	1.29E-07	9.40E-08	1.68E-07	8.87E-08	1.43E-08	1.07E-07	2.26E-07	1.31E-07	9.37E-08	1.21E-07	9.40E-08	8.86E-08	9.71E-08	1.43E-07	7.62E-08	1.64E-07	8.52E-08	9.03E-08	1.30E-07	5.94E-08	1.39E-07	6.22E-08	4.68E-08	4.45E-08	1.09E-07	7.02E-08	7.64E-08	6.93E-08	6.59E-08	1.10E-07	8.67E-08
210.mp3	1.48E-06	9.35E-06	2.90E-06	5.78E-06	4.13E-06	2.49E-06	3.70E-06	3.15E-06	1.21E-05	9.35E-07	3.19E-06	3.39E-06	2.27E-06	7.56E-06	5.47E-06	2.00E-05	1.91E-05	1.36E-05	1.32E-05	2.85E-06	1.09E-06	1.16E-05	2.17E-06	2.40E-06	8.02E-06	2.36E-07	4.78E-07	8.04E-06	4.25E-05	2.48E-06	5.30E-06	2.81E-06	1.87E-05	1.22E-05	1.17E-06	5.00E-07	3.30E-06	3.64E-06	1.20E-05	6.35E-06	2.39E-06	1.27E-06	3.07E-06	1.29E-06	9.48E-07	4.21E-06	1.23E-06	1.90E-06	4.97E-06
211.mp3	3.18E-05	6.37E-07	1.51E-05	6.18E-07	6.42E-07	2.49E-07	2.36E-06	1.49E-05	1.32E-05	4.21E-05	2.38E-07	1.26E-07	1.22E-05	6.92E-07	2.88E-06	1.24E-07	1.22E-06	5.57E-08	1.77E-07	1.06E-07	6.90E-08	1.79E-07	2.00E-06	7.70E-07	9.39E-07	1.05E-06	7.99E-07	5.53E-07	7.86E-08	1.52E-07	1.86E-07	1.29E-07	1.71E-07	4.40E-07	2.25E-07	4.38E-07	4.36E-07	1.94E-07	5.76E-07	3.90E-07	6.83E-07	1.12E-06	1.94E-07	4.43E-07	2.47E-07	3.71E-07	1.12E-06	1.15E-06	4.33E-07
212.mp3	4.59E-06	8.52E-06	2.25E-06	3.15E-05	6.94E-05	1.90E-06	1.15E-05	6.01E-07	5.25E-06	1.97E-06	1.91E-06	4.45E-05	4.55E-07	1.32E-05	1.16E-06	1.84E-05	5.98E-07	1.38E-06	0.000108102	2.62E-06	3.14E-06	2.53E-07	1.49E-06	6.00E-07	2.08E-06	1.50E-05	1.36E-06	2.09E-05	1.15E-06	1.07E-05	1.62E-06	1.34E-06	2.83E-06	1.18E-05	7.23E-05	4.13E-06	1.46E-05	6.06E-07	1.99E-05	1.10E-05	1.61E-06	0.000136011	2.23E-05	6.87E-06	3.64E-05	0.000334994	0.000201478	0.000174712	0.000126789
213.mp3	5.37E-07	2.23E-06	2.03E-06	3.50E-06	3.38E-06	6.76E-07	3.26E-06	1.33E-06	1.68E-06	3.17E-07	3.80E-07	3.36E-07	3.24E-07	5.93E-07	4.60E-07	7.74E-07	1.41E-06	1.97E-06	7.57E-07	3.10E-07	2.44E-07	7.40E-07	4.52E-07	2.03E-07	8.34E-08	1.93E-07	1.30E-07	1.85E-07	2.77E-07	3.17E-07	2.58E-07	3.07E-07	9.91E-08	1.63E-07	1.23E-07	9.31E-08	1.55E-06	1.01E-06	7.40E-07	5.72E-07	1.08E-07	2.98E-07	7.05E-08	1.27E-07	3.17E-07	3.61E-07	7.60E-07	1.93E-07	5.35E-07
214.mp3	6.22E-08	9.25E-08	3.24E-07	1.77E-07	9.67E-08	2.09E-07	4.91E-07	7.82E-07	6.38E-07	1.47E-07	7.47E-07	5.04E-07	2.70E-08	1.04E-07	6.39E-07	4.55E-07	1.89E-07	1.83E-07	3.31E-07	5.77E-07	9.45E-08	1.42E-07	5.38E-07	1.33E-06	4.67E-07	3.08E-07	7.86E-07	2.36E-07	3.33E-08	3.84E-08	2.33E-07	4.12E-07	1.61E-06	2.61E-07	9.61E-07	1.02E-07	2.42E-07	8.97E-08	2.10E-06	1.81E-06	9.70E-06	3.10E-05	1.95E-06	4.70E-07	9.03E-07	2.86E-07	2.17E-06	9.42E-05	1.94E-06
215.mp3	1.36E-06	5.62E-07	3.51E-06	1.02E-06	1.26E-05	2.79E-07	6.82E-07	2.46E-07	1.49E-06	3.44E-06	1.75E-06	1.99E-07	3.36E-06	2.82E-05	3.82E-05	0.000351865	1.79E-05	3.87E-05	4.26E-06	1.83E-06	1.36E-06	8.05E-07	2.60E-06	1.49E-08	1.32E-07	3.24E-08	1.21E-05	8.88E-08	2.63E-07	4.77E-06	2.79E-06	4.29E-07	1.61E-05	1.54E-05	5.08E-05	9.79E-05	1.62E-05	3.36E-05	4.75E-05	1.58E-05	4.10E-07	3.53E-05	2.17E-05	1.15E-05	8.32E-07	2.65E-06	5.29E-07	7.66E-08	5.78E-07
216.mp3	5.48E-07	2.12E-06	3.36E-07	3.66E-07	6.28E-07	1.77E-06	1.33E-06	5.08E-07	2.02E-07	1.29E-06	2.06E-05	6.22E-07	7.08E-07	1.36E-06	3.49E-07	6.53E-06	1.82E-06	1.38E-06	5.63E-06	3.23E-06	4.86E-07	1.10E-06	1.01E-06	3.11E-06	6.00E-06	5.16E-07	9.98E-07	1.18E-05	1.08E-06	2.87E-06	3.79E-06	9.60E-07	2.14E-06	4.06E-06	1.76E-06	3.51E-06	1.98E-06	1.29E-06	2.67E-06	2.55E-06	6.09E-07	1.79E-06	2.33E-06	6.61E-07	1.51E-06	8.35E-07	7.82E-07	7.98E-07	1.05E-06
217.mp3	2.74E-06	1.30E-06	5.43E-07	1.39E-06	1.37E-06	9.22E-07	1.48E-06	4.31E-06	2.37E-06	1.71E-06	4.62E-07	1.14E-06	1.52E-07	5.49E-07	8.53E-07	5.82E-06	1.02E-05	9.35E-07	4.69E-07	4.50E-06	3.43E-05	3.80E-06	4.61E-06	1.82E-06	0.001315936	1.58E-06	8.64E-07	1.62E-06	0.00024311	2.76E-06	8.22E-06	1.16E-06	6.43E-06	4.55E-07	8.36E-07	7.94E-07	4.85E-06	7.59E-07	6.32E-07	4.33E-07	4.89E-06	2.86E-05	2.02E-06	2.02E-05	1.36E-06	0.000635642	4.21E-05	7.99E-07	2.72E-06
218.mp3	6.74E-08	3.39E-07	3.98E-08	4.72E-08	3.42E-08	2.68E-08	2.81E-08	1.35E-08	1.26E-07	1.49E-07	1.84E-08	9.21E-08	1.97E-08	2.51E-07	6.79E-08	5.77E-09	9.33E-08	2.91E-07	6.20E-08	9.91E-09	1.29E-07	9.27E-08	8.31E-08	9.31E-09	2.11E-07	9.46E-07	2.21E-07	1.69E-08	8.23E-09	5.16E-08	7.84E-08	3.84E-08	1.94E-07	6.20E-07	1.04E-07	6.29E-08	9.10E-09	2.66E-07	8.18E-08	7.18E-09	9.80E-08	1.13E-06	5.13E-08	9.10E-09	7.64E-08	8.60E-08	3.60E-08	5.76E-09	1.35E-07
219.mp3	1.94E-06	8.05E-06	3.45E-06	3.73E-06	2.16E-06	3.31E-06	2.65E-06	3.12E-05	7.24E-06	2.43E-06	1.75E-06	3.22E-06	6.00E-05	3.57E-06	2.68E-06	1.78E-06	2.60E-06	6.12E-06	1.62E-06	2.30E-06	1.03E-05	2.22E-06	7.55E-06	1.61E-06	3.54E-06	2.69E-06	3.77E-06	4.90E-06	8.54E-06	1.82E-06	2.87E-05	8.32E-06	6.39E-06	2.00E-05	8.68E-07	8.88E-07	1.44E-06	9.17E-07	5.95E-07	1.87E-06	1.66E-06	1.42E-06	1.12E-06	1.34E-06	1.54E-06	6.81E-07	6.81E-07	1.95E-06	1.67E-06
220.mp3	5.29E-08	2.29E-07	2.10E-08	3.21E-08	3.04E-07	4.76E-07	1.28E-07	1.08E-06	2.61E-08	1.26E-07	1.00E-07	2.86E-07	1.70E-08	9.18E-09	9.33E-08	7.01E-09	4.22E-08	5.41E-07	1.90E-06	3.54E-08	3.60E-07	2.95E-07	3.78E-07	4.58E-08	1.13E-08	1.60E-08	2.63E-07	2.10E-06	2.03E-07	4.50E-07	1.38E-07	1.36E-07	2.56E-06	2.75E-06	1.97E-07	4.56E-07	2.27E-07	7.27E-07	4.34E-07	0.000116032	4.36E-08	1.79E-07	1.67E-05	7.42E-06	2.26E-05	3.63E-07	5.14E-08	6.74E-08	6.35E-08
221.mp3	7.67E-07	3.55E-06	2.22E-07	7.88E-07	1.71E-05	2.05E-06	5.79E-07	1.40E-06	3.18E-05	6.10E-05	6.87E-07	1.20E-05	3.48E-07	5.26E-07	8.27E-06	9.20E-07	2.84E-06	1.56E-06	3.68E-06	1.54E-06	8.85E-07	3.34E-06	9.27E-07	1.45E-06	2.75E-06	2.10E-06	7.72E-06	2.83E-05	3.15E-06	9.93E-06	5.55E-06	5.36E-05	2.98E-05	2.18E-06	1.17E-06	1.56E-06	1.24E-06	7.09E-06	2.48E-05	1.75E-05	0.000170833	7.72E-07	7.18E-06	6.66E-06	4.39E-06	1.48E-06	1.08E-06	5.63E-07	2.75E-05
222.mp3	6.71E-06	4.81E-06	7.56E-05	4.78E-06	9.59E-06	3.43E-06	1.73E-05	2.70E-06	3.31E-07	8.41E-06	7.69E-07	9.71E-07	6.39E-07	2.90E-07	2.53E-06	4.42E-06	6.30E-07	0.000176053	1.33E-06	8.70E-06	1.47E-05	3.98E-07	1.38E-05	2.66E-06	3.41E-07	8.05E-07	1.79E-06	6.19E-06	6.83E-06	1.06E-06	4.81E-07	1.25E-05	4.97E-07	7.12E-07	1.86E-06	6.94E-05	0.000107678	1.04E-05	6.61E-06	7.79E-06	1.63E-05	1.00E-05	5.99E-06	5.55E-06	1.76E-05	1.56E-05	7.10E-07	8.91E-07	2.53E-06
223.mp3	4.24E-09	6.51E-08	4.78E-09	1.67E-08	5.87E-09	9.78E-09	2.70E-09	1.52E-08	8.80E-08	3.01E-09	3.50E-08	4.25E-09	1.61E-08	1.66E-08	4.04E-09	2.96E-09	2.67E-09	5.47E-09	2.65E-09	4.54E-09	6.10E-08	4.36E-09	2.46E-08	3.44E-09	3.55E-09	7.58E-09	1.02E-08	1.81E-08	3.81E-09	1.13E-08	1.37E-09	6.86E-09	9.53E-08	3.34E-09	1.71E-08	2.32E-09	7.12E-10	8.13E-09	5.68E-09	3.55E-09	2.36E-09	1.90E-08	1.92E-09	6.32E-09	1.80E-08	4.37E-09	1.05E-08	3.42E-09	2.07E-08
224.mp3	8.86E-05	0.000131839	3.63E-05	4.62E-05	0.000201695	3.81E-05	1.33E-05	3.27E-05	2.47E-05	5.87E-05	2.60E-05	4.55E-05	5.23E-05	4.00E-05	2.72E-05	3.40E-05	0.00015757	3.17E-05	2.55E-05	2.66E-05	9.26E-06	3.90E-05	1.54E-05	2.63E-05	3.37E-05	8.07E-05	2.52E-05	5.27E-05	7.22E-05	1.21E-05	4.12E-05	4.03E-05	3.56E-05	1.58E-05	5.78E-06	1.34E-05	1.48E-05	2.64E-05	1.54E-05	2.94E-05	1.19E-05	5.08E-05	5.53E-05	7.38E-05	1.58E-05	1.37E-05	0.000139669	4.95E-05	4.74E-05
225.mp3	5.82E-09	3.17E-08	7.45E-09	1.59E-07	2.00E-07	8.49E-08	7.52E-08	4.81E-08	3.57E-08	6.41E-08	1.84E-08	3.40E-08	5.85E-08	1.51E-08	5.08E-08	1.49E-08	9.48E-09	2.50E-08	5.77E-08	7.40E-09	4.71E-09	1.70E-08	2.57E-07	5.56E-07	9.18E-07	9.99E-06	2.24E-06	1.68E-07	9.07E-08	4.44E-08	1.27E-07	2.72E-08	3.50E-08	3.47E-08	2.24E-08	3.51E-08	1.40E-07	2.49E-08	1.96E-08	7.39E-09	1.05E-08	1.06E-06	5.66E-07	7.19E-06	5.41E-06	7.05E-07	2.70E-07	4.30E-07	9.31E-07
226.mp3	6.04E-08	2.82E-08	4.34E-08	3.95E-08	3.42E-08	1.73E-08	2.63E-08	7.77E-08	1.89E-07	1.83E-06	4.42E-08	1.16E-07	1.34E-07	2.57E-07	8.04E-08	2.21E-06	3.93E-07	2.37E-07	1.39E-07	4.13E-07	5.76E-07	2.43E-07	4.14E-05	2.01E-05	5.21E-05	8.17E-05	0.000252407	0.000177486	4.15E-05	2.12E-05	8.08E-05	6.98E-05	0.000231568	0.000380522	5.01E-05	3.08E-05	3.76E-05	5.42E-05	0.000286403	0.000264292	4.31E-05	2.82E-05	3.83E-05	8.16E-05	0.000292735	0.000343524	1.49E-05	2.74E-05	1.41E-07
227.mp3	1.39E-06	1.85E-07	1.07E-06	1.06E-06	6.67E-07	1.94E-06	5.85E-07	1.81E-06	2.58E-06	1.88E-06	1.96E-06	8.89E-07	3.03E-06	3.38E-06	4.43E-07	1.56E-06	7.71E-07	2.40E-06	3.59E-06	3.05E-06	1.26E-06	1.58E-06	1.93E-06	8.13E-07	1.34E-06	2.85E-07	9.37E-07	1.30E-06	1.61E-06	1.58E-06	2.91E-06	1.78E-06	2.64E-06	3.91E-06	3.56E-06	3.95E-06	2.59E-06	2.65E-07	1.55E-07	3.87E-06	3.37E-06	6.94E-06	1.31E-06	9.82E-06	7.41E-06	6.50E-06	1.72E-05	6.72E-07	1.65E-07
228.mp3	8.27E-06	7.78E-07	1.24E-06	3.97E-06	5.35E-07	2.39E-06	6.45E-06	1.20E-06	1.13E-06	8.73E-06	2.49E-06	2.44E-06	1.61E-05	9.77E-07	1.51E-06	2.33E-06	2.22E-07	4.76E-07	3.21E-06	1.36E-06	3.14E-06	4.23E-06	8.22E-07	5.42E-07	7.78E-06	1.02E-06	1.09E-06	4.41E-06	6.74E-07	2.16E-06	6.28E-06	9.92E-07	1.05E-06	1.32E-05	2.85E-06	2.50E-06	1.62E-05	1.63E-06	1.09E-06	2.06E-06	2.17E-07	4.89E-07	3.29E-06	1.50E-06	2.43E-06	3.40E-06	8.20E-07	4.44E-07	1.11E-05
229.mp3	2.68E-06	2.69E-05	3.76E-05	2.09E-06	7.01E-07	4.80E-07	2.39E-05	7.21E-07	7.69E-07	8.26E-06	1.10E-06	1.02E-05	5.93E-06	2.93E-06	8.29E-07	4.19E-06	4.41E-05	4.64E-07	1.03E-06	1.52E-06	1.38E-06	1.41E-05	9.53E-06	1.91E-06	9.59E-07	7.76E-07	2.57E-05	6.45E-07	4.13E-06	4.16E-06	9.61E-07	3.66E-05	3.67E-06	2.14E-06	9.27E-07	2.98E-07	5.76E-05	1.86E-07	9.13E-06	1.49E-06	9.68E-07	2.49E-05	1.91E-05	1.46E-07	3.38E-07	2.41E-07	4.48E-05	3.39E-07	2.36E-06
231.mp3	0.000145346	0.000523187	1.16E-05	0.00071185	1.03E-06	0.000118258	4.74E-07	1.74E-05	7.50E-05	1.21E-06	6.13E-05	0.000119476	7.67E-05	5.48E-05	1.09E-06	8.35E-05	0.000203	7.78E-06	1.93E-05	3.44E-06	0.000211636	2.31E-05	1.32E-05	5.42E-05	0.000236541	7.78E-05	4.20E-06	2.00E-05	3.29E-05	0.000872514	1.11E-05	3.85E-06	5.73E-06	8.59E-07	1.32E-06	1.22E-06	5.17E-07	7.98E-07	1.33E-06	9.46E-07	5.99E-07	5.75E-07	1.68E-06	3.01E-06	7.53E-07	4.86E-07	6.63E-07	2.84E-06	1.39E-06
232.mp3	2.78E-06	5.95E-06	2.18E-06	1.88E-06	5.91E-06	3.24E-06	4.66E-06	3.91E-06	4.51E-06	1.13E-06	1.51E-06	7.95E-07	7.45E-07	5.38E-07	7.34E-07	5.91E-07	2.41E-06	4.34E-06	3.96E-06	3.40E-06	6.64E-06	6.72E-06	4.91E-06	6.26E-06	2.35E-06	2.35E-06	4.15E-06	5.65E-06	6.43E-06	6.02E-06	1.45E-06	2.68E-06	9.72E-07	1.41E-05	2.20E-05	9.60E-06	3.56E-05	3.64E-06	5.67E-05	7.76E-06	5.60E-06	1.65E-05	1.77E-05	6.98E-06	7.54E-06	3.08E-06	1.00E-06	2.84E-06	9.98E-06
233.mp3	5.38E-05	2.69E-05	0.000252926	2.64E-05	5.13E-05	1.74E-05	0.000145995	0.000102028	0.000296083	2.65E-05	1.40E-05	0.000110227	7.05E-05	0.000186692	0.00016666	3.40E-05	2.06E-05	2.23E-05	7.09E-05	2.83E-05	0.000413331	2.42E-05	2.02E-05	1.51E-05	0.000149151	7.42E-05	0.000177367	4.66E-06	2.32E-07	2.03E-05	2.63E-05	1.82E-05	1.63E-07	3.40E-05	1.74E-06	1.89E-07	4.03E-05	1.11E-05	0.000227441	2.74E-07	4.21E-06	0.000116692	6.53E-06	3.62E-05	0.000122067	4.85E-06	7.94E-07	3.30E-06	3.03E-05
234.mp3	3.01E-06	3.59E-06	5.34E-06	7.98E-06	1.03E-05	4.76E-06	5.42E-06	1.28E-05	3.94E-05	1.07E-06	2.73E-06	4.41E-06	1.26E-06	1.58E-06	1.14E-06	3.97E-06	3.22E-06	4.11E-06	4.06E-06	4.31E-06	2.36E-06	3.07E-06	2.14E-05	1.10E-06	1.09E-05	1.55E-05	4.96E-06	2.81E-06	1.28E-05	9.98E-07	2.74E-05	5.86E-06	6.92E-06	5.77E-07	6.30E-07	2.86E-05	2.48E-05	1.24E-05	2.71E-06	1.20E-06	1.64E-05	1.62E-06	1.88E-06	6.04E-06	9.50E-06	4.24E-07	8.89E-06	1.59E-05	1.49E-05
235.mp3	2.38E-06	7.35E-07	4.66E-06	2.74E-06	1.20E-06	4.61E-06	5.18E-06	3.51E-06	1.07E-06	1.13E-06	3.16E-06	1.00E-06	4.50E-06	7.64E-06	4.04E-06	3.56E-06	1.11E-06	4.89E-07	9.62E-07	9.47E-07	5.73E-06	4.99E-07	3.47E-06	2.07E-06	2.05E-06	1.98E-06	2.47E-06	1.82E-06	2.20E-06	2.02E-06	6.67E-06	7.17E-07	4.19E-07	4.25E-07	2.32E-06	6.87E-06	3.18E-06	4.65E-07	1.64E-06	2.24E-06	7.09E-06	1.04E-06	8.14E-07	3.13E-07	1.61E-06	9.65E-07	3.98E-07	3.11E-07	1.35E-06
236.mp3	9.95E-07	1.82E-06	3.14E-07	1.85E-07	2.50E-07	1.74E-07	1.95E-07	5.34E-07	3.90E-07	7.31E-07	3.25E-06	2.14E-06	4.19E-07	6.68E-07	5.21E-07	3.69E-06	1.66E-07	8.86E-07	1.39E-06	2.15E-07	1.21E-06	6.65E-06	2.28E-06	4.80E-06	8.24E-06	1.66E-05	9.13E-07	2.22E-07	7.74E-07	7.25E-06	8.07E-05	4.09E-05	4.44E-05	5.64E-06	1.76E-05	4.62E-05	7.14E-05	0.000164989	5.48E-05	1.28E-05	9.06E-06	0.000175011	7.31E-05	3.00E-06	4.80E-06	7.45E-06	3.45E-05	6.32E-05	3.54E-06
237.mp3	8.08E-06	6.36E-06	3.32E-06	4.47E-06	8.32E-06	1.55E-05	0.000404154	0.000942228	0.000131068	1.22E-06	3.53E-06	6.37E-06	1.27E-06	3.87E-06	0.000349164	0.000199432	7.17E-07	4.80E-06	4.26E-06	5.60E-06	1.11E-05	2.82E-06	2.98E-06	2.83E-06	3.91E-05	8.37E-06	2.23E-05	4.85E-06	5.06E-06	7.38E-06	0.00057784	0.000277872	1.39E-06	4.99E-06	6.89E-06	2.01E-05	8.53E-06	1.67E-06	1.19E-05	2.50E-06	1.46E-06	1.90E-06	7.81E-06	2.25E-06	4.85E-06	5.60E-06	9.95E-05	9.19E-07	2.65E-06
238.mp3	5.63E-09	1.45E-08	1.00E-08	3.32E-09	7.93E-09	5.14E-09	1.07E-08	1.46E-08	1.13E-08	3.72E-08	5.14E-09	7.11E-09	1.36E-08	1.30E-08	2.08E-08	3.42E-08	1.30E-08	2.92E-08	9.38E-09	1.13E-09	3.13E-08	5.55E-09	1.57E-08	4.38E-08	1.99E-09	7.09E-09	5.10E-09	1.52E-08	2.71E-08	8.08E-09	2.21E-08	4.75E-08	1.01E-08	2.11E-08	1.44E-07	1.65E-08	1.97E-08	1.35E-08	9.23E-09	2.75E-08	1.41E-08	1.76E-08	1.19E-07	2.83E-09	1.26E-08	1.98E-08	1.60E-08	3.87E-08	1.45E-08
239.mp3	4.05E-08	1.74E-09	1.23E-08	3.42E-08	1.32E-07	5.81E-10	1.85E-09	4.12E-10	2.32E-09	3.48E-09	1.50E-08	4.16E-09	1.48E-08	1.81E-09	8.58E-09	2.40E-08	3.95E-09	2.67E-08	1.32E-07	1.04E-09	8.21E-09	8.28E-08	1.02E-08	2.25E-08	5.68E-08	6.02E-09	1.46E-08	7.34E-08	4.41E-09	2.29E-08	1.34E-09	2.19E-08	1.73E-07	2.11E-07	1.67E-08	1.06E-08	9.93E-10	7.55E-09	7.60E-08	5.43E-07	2.14E-08	3.95E-08	2.86E-09	1.27E-08	1.03E-09	5.81E-09	4.44E-08	8.12E-08	2.81E-09
240.mp3	9.33E-05	9.11E-05	4.84E-05	6.10E-05	2.02E-05	0.000100022	4.03E-05	7.02E-05	7.07E-05	4.88E-05	4.82E-05	7.91E-05	0.000152901	6.99E-05	4.40E-05	0.000124884	5.35E-05	3.27E-05	5.33E-05	2.78E-05	5.65E-05	5.60E-05	0.000117544	0.00012616	3.49E-05	0.000101402	7.08E-06	9.86E-06	3.37E-07	4.46E-06	3.47E-06	3.12E-07	7.88E-07	5.61E-06	8.69E-07	1.40E-06	4.15E-07	1.87E-06	2.49E-06	6.90E-06	2.23E-06	9.39E-07	5.37E-07	6.21E-07	5.19E-05	6.46E-07	3.80E-05	7.60E-07	1.20E-05
241.mp3	4.71E-07	7.52E-07	1.58E-06	7.66E-07	6.44E-07	3.39E-06	5.38E-07	5.20E-07	1.07E-06	5.60E-07	6.28E-07	1.38E-06	1.08E-06	9.94E-07	3.49E-06	2.86E-06	6.79E-06	4.56E-06	9.06E-06	2.05E-06	7.94E-06	7.56E-06	6.72E-06	9.67E-06	4.45E-06	1.17E-05	5.39E-06	6.27E-06	1.43E-05	8.70E-06	1.01E-05	8.07E-06	6.89E-06	1.56E-05	1.32E-05	1.50E-05	8.84E-06	4.09E-06	2.07E-06	5.49E-06	7.62E-06	5.71E-06	5.86E-06	7.49E-06	3.61E-06	5.92E-06	7.21E-06	6.42E-06	7.96E-06
242.mp3	1.92E-07	1.49E-07	1.85E-07	1.55E-07	1.63E-07	2.64E-07	2.42E-07	2.53E-07	9.09E-08	1.64E-07	1.57E-07	2.52E-07	2.66E-07	7.67E-08	1.24E-07	3.64E-07	1.24E-07	2.71E-07	7.07E-08	6.07E-08	8.72E-08	6.96E-08	1.54E-07	2.21E-07	4.77E-07	2.35E-05	4.16E-05	4.21E-05	3.73E-06	1.36E-05	1.45E-05	3.34E-06	8.35E-05	1.66E-05	1.20E-05	9.98E-06	1.40E-05	1.01E-05	1.14E-05	1.20E-05	5.71E-05	0.000227002	5.60E-05	3.36E-05	4.58E-05	0.00014832	4.68E-05	3.23E-05	1.55E-05
243.mp3	1.60E-06	8.30E-08	5.32E-08	1.04E-06	6.76E-07	8.98E-06	1.51E-07	2.42E-06	1.27E-06	5.38E-07	1.46E-06	7.67E-07	1.61E-06	9.10E-07	1.13E-06	6.78E-07	4.18E-07	1.43E-06	8.87E-07	1.32E-06	2.98E-07	9.46E-07	1.50E-06	1.02E-06	1.17E-06	9.63E-08	9.10E-07	1.04E-06	7.80E-07	5.44E-07	2.85E-07	4.67E-07	1.02E-06	9.86E-07	6.10E-07	7.71E-07	9.09E-07	9.96E-07	4.91E-07	3.91E-07	6.03E-07	1.18E-06	1.37E-06	1.29E-06	1.62E-07	1.85E-07	5.38E-07	5.60E-07	7.25E-07
244.mp3	8.39E-06	9.05E-06	3.87E-05	2.36E-06	9.19E-06	6.51E-07	6.25E-06	6.11E-06	1.52E-05	8.98E-07	8.86E-06	6.68E-06	8.32E-06	9.44E-07	9.13E-06	1.06E-05	1.71E-05	4.70E-06	1.07E-05	1.02E-05	1.15E-05	6.62E-06	2.04E-06	3.36E-06	4.11E-06	1.45E-06	1.01E-05	9.47E-06	1.78E-05	9.11E-06	1.65E-05	9.47E-06	1.05E-05	2.45E-06	4.59E-06	1.10E-05	6.58E-06	7.93E-06	2.60E-06	3.50E-06	3.27E-06	3.20E-06	2.29E-06	2.20E-06	1.56E-06	1.01E-05	1.28E-05	1.71E-06	6.67E-06
245.mp3	1.26E-05	1.93E-05	2.64E-05	1.18E-05	7.82E-06	1.16E-05	6.52E-06	1.02E-05	2.10E-05	1.30E-05	4.47E-06	9.98E-06	1.11E-05	3.85E-05	4.14E-07	1.72E-06	1.30E-06	9.59E-07	3.24E-06	2.24E-06	4.41E-07	5.45E-07	1.22E-06	8.25E-07	1.18E-06	2.00E-06	1.16E-06	2.13E-06	1.32E-06	2.50E-06	3.57E-05	1.10E-05	4.22E-06	1.71E-05	2.77E-05	1.22E-05	1.09E-05	4.37E-06	3.97E-06	5.50E-07	5.51E-07	7.71E-07	1.13E-07	3.40E-07	2.70E-06	2.08E-06	6.32E-07	4.39E-07	1.56E-06
246.mp3	4.43E-06	9.89E-06	4.38E-06	7.68E-06	8.44E-06	2.30E-05	2.90E-05	1.05E-05	6.41E-06	9.69E-06	6.75E-06	1.40E-05	9.75E-06	2.86E-05	8.54E-06	2.63E-06	2.83E-06	5.32E-06	1.78E-06	1.37E-06	6.73E-06	1.01E-05	3.17E-06	5.19E-06	3.58E-06	1.91E-05	1.64E-05	4.33E-06	5.63E-06	2.82E-06	2.26E-06	1.92E-06	7.50E-06	7.85E-06	4.42E-06	5.49E-06	2.92E-06	1.79E-06	2.87E-06	3.72E-06	2.48E-06	5.94E-06	7.50E-06	7.88E-06	1.70E-05	1.08E-05	1.23E-05	1.11E-06	1.81E-06
247.mp3	5.23E-08	2.30E-08	5.11E-05	1.11E-06	4.99E-06	0.000106645	5.18E-06	9.39E-08	6.35E-05	8.72E-06	1.64E-06	1.62E-05	2.47E-05	1.36E-05	6.79E-07	1.87E-05	4.16E-05	8.86E-05	5.10E-05	3.07E-05	6.67E-05	1.17E-06	4.38E-06	6.91E-05	6.93E-06	9.07E-08	5.64E-05	9.58E-06	2.01E-06	2.44E-05	3.18E-05	8.87E-06	5.00E-07	1.52E-05	3.17E-05	6.36E-05	4.69E-05	2.86E-05	8.38E-05	2.46E-05	6.34E-05	1.60E-05	2.04E-05	4.09E-05	0.000268373	4.57E-05	3.96E-05	4.52E-05	2.70E-05
248.mp3	3.36E-08	6.23E-08	3.86E-08	3.32E-08	7.77E-06	6.39E-07	2.73E-07	2.15E-08	1.42E-08	2.06E-08	2.08E-08	2.22E-08	3.34E-08	6.12E-07	1.07E-05	3.81E-07	2.68E-07	2.68E-08	8.51E-09	7.40E-09	8.05E-09	4.49E-08	1.92E-07	4.87E-07	8.27E-07	1.09E-05	8.54E-06	1.75E-06	7.32E-07	2.82E-07	1.68E-07	4.02E-08	5.25E-08	6.03E-07	6.75E-06	3.33E-06	4.45E-07	5.77E-07	1.87E-07	1.34E-07	2.65E-08	3.62E-08	1.70E-08	8.12E-07	6.20E-06	5.98E-06	7.52E-07	1.03E-06	1.71E-06
250.mp3	7.50E-06	1.09E-05	1.64E-05	5.07E-06	9.22E-06	1.27E-05	1.86E-05	1.58E-05	1.04E-05	5.69E-05	5.74E-05	6.19E-06	4.64E-06	1.89E-06	5.26E-06	1.82E-06	6.84E-05	4.19E-06	9.73E-06	7.02E-06	4.70E-06	6.43E-06	6.81E-06	4.72E-06	1.17E-05	1.24E-05	0.000110425	7.96E-05	1.56E-05	9.09E-06	2.65E-05	4.98E-06	3.19E-05	2.77E-06	1.91E-06	1.25E-06	1.97E-06	1.28E-06	4.22E-07	2.07E-06	1.76E-06	2.46E-06	2.39E-06	9.12E-06	1.81E-05	1.26E-06	2.57E-06	2.55E-06	1.82E-05
253.mp3	3.22E-05	2.85E-05	6.04E-05	3.26E-05	3.63E-05	3.53E-05	5.71E-05	2.01E-05	1.36E-05	3.28E-05	3.74E-05	3.74E-05	5.70E-05	9.52E-05	4.00E-07	2.36E-07	8.46E-07	1.15E-06	6.04E-07	3.05E-05	3.78E-05	2.64E-05	5.54E-06	2.92E-06	6.30E-06	9.56E-06	2.72E-05	2.83E-05	9.22E-05	0.000127172	3.13E-05	2.40E-05	2.44E-05	3.25E-05	3.92E-05	5.40E-05	2.11E-05	2.83E-05	2.76E-05	1.30E-05	1.64E-05	9.38E-06	2.16E-05	2.80E-05	3.22E-05	1.60E-05	3.58E-05	1.35E-05	4.02E-05
254.mp3	4.22E-09	9.53E-09	6.01E-09	1.41E-08	7.03E-09	1.20E-08	5.45E-09	7.99E-09	4.58E-08	4.64E-09	4.32E-09	1.08E-08	5.94E-09	4.51E-09	5.27E-09	8.10E-09	1.02E-08	1.79E-08	2.43E-09	1.40E-08	8.46E-09	1.39E-08	3.43E-09	1.51E-08	8.86E-09	1.73E-08	8.18E-09	5.90E-09	4.09E-09	1.39E-08	4.35E-09	3.86E-09	4.31E-09	6.39E-09	4.06E-08	6.13E-09	5.55E-09	2.16E-08	4.89E-09	2.78E-09	4.45E-09	1.15E-08	7.98E-09	4.18E-09	1.34E-08	7.58E-09	2.20E-09	7.40E-09	6.85E-09
257.mp3	2.17E-05	4.27E-05	1.93E-05	7.13E-05	4.40E-05	2.69E-05	3.70E-05	2.27E-05	2.64E-05	3.95E-05	3.65E-05	2.45E-05	5.12E-05	0.00011673	7.01E-05	3.19E-05	6.03E-05	3.05E-05	4.34E-05	4.24E-05	9.93E-05	4.96E-05	3.44E-05	4.55E-05	1.53E-05	1.93E-05	8.43E-06	2.76E-05	2.42E-05	2.61E-05	4.02E-05	1.23E-05	6.75E-06	5.43E-05	1.31E-05	1.70E-05	1.31E-05	2.29E-05	6.07E-05	9.66E-06	1.38E-05	9.93E-06	9.89E-06	4.96E-05	7.04E-06	1.45E-05	2.37E-05	8.73E-06	2.41E-05
258.mp3	4.49E-05	2.13E-07	3.36E-06	1.21E-06	1.03E-05	3.19E-06	1.36E-05	1.76E-05	5.26E-06	2.78E-05	5.04E-06	4.75E-06	1.48E-05	0.000380502	6.37E-06	2.07E-06	1.15E-05	3.42E-06	1.11E-05	1.44E-05	4.30E-06	5.79E-05	1.26E-05	6.20E-06	6.72E-06	3.36E-06	1.87E-05	2.60E-05	4.21E-06	0.000342671	4.76E-05	1.95E-05	3.49E-05	2.66E-05	3.89E-05	1.99E-05	1.92E-05	1.53E-05	3.16E-06	2.85E-05	2.53E-06	2.05E-05	1.13E-05	1.95E-05	0.000422916	2.16E-05	3.34E-05	9.21E-05	1.33E-05
260.mp3	4.27E-05	1.26E-05	2.65E-05	9.32E-05	0.000130157	2.32E-05	9.15E-06	5.19E-06	2.59E-05	3.42E-06	1.13E-06	1.55E-06	2.73E-06	4.24E-06	2.04E-05	3.27E-06	4.88E-05	0.000411257	0.000248973	7.88E-05	9.19E-05	0.000204101	0.000287652	0.000112239	9.40E-05	0.000325654	0.000161073	0.000364557	0.000144946	0.000144615	0.00067793	0.000183921	0.000169355	0.000129837	0.00011604	0.000322459	0.000103882	7.18E-05	6.12E-05	0.000219298	0.000357559	0.000177598	5.20E-05	0.00024174	3.04E-05	6.58E-05	1.72E-05	0.000166232	2.82E-05
262.mp3	3.82E-07	4.41E-07	6.56E-07	5.80E-06	5.36E-06	3.18E-05	6.53E-06	2.85E-06	1.76E-06	1.94E-06	6.11E-06	3.45E-07	4.17E-06	2.71E-06	2.46E-06	7.96E-07	1.60E-06	7.28E-07	3.34E-07	1.22E-06	4.22E-06	3.06E-06	2.18E-06	4.08E-06	2.77E-06	1.83E-06	1.37E-06	1.59E-06	1.27E-06	1.24E-06	4.46E-07	4.27E-07	5.61E-06	4.03E-07	5.83E-07	1.74E-06	2.78E-06	5.01E-06	3.53E-07	2.84E-07	3.21E-07	6.94E-07	1.63E-06	3.51E-07	4.24E-07	2.93E-07	2.51E-07	9.96E-07	1.88E-06
264.mp3	2.55E-06	4.34E-06	1.38E-06	5.90E-06	9.35E-06	3.04E-06	7.20E-07	0.000338018	6.84E-06	0.000112582	5.05E-05	0.000158379	3.92E-07	3.76E-06	1.28E-05	6.45E-06	2.66E-06	0.000525997	0.000444725	1.08E-05	1.47E-06	4.53E-06	2.77E-06	1.49E-05	1.28E-06	6.52E-05	6.73E-06	3.07E-06	7.58E-06	6.20E-05	1.63E-06	1.17E-05	5.35E-06	2.95E-05	2.62E-05	5.86E-06	1.58E-06	3.09E-07	1.25E-05	2.71E-07	6.58E-06	4.50E-07	3.58E-05	5.64E-07	0.000269423	2.35E-06	4.51E-05	7.89E-06	7.77E-06
265.mp3	0.000155161	0.002551489	2.84E-05	3.03E-05	4.63E-05	7.85E-05	6.79E-05	6.42E-05	0.000276235	0.000346027	3.33E-05	0.001404181	0.001605489	1.60E-05	0.000211093	1.53E-05	7.59E-05	8.03E-05	2.39E-05	2.31E-05	0.000244647	3.78E-05	0.000287923	8.96E-05	3.11E-05	0.00017494	0.001066611	9.53E-05	4.07E-05	6.64E-05	4.02E-05	6.84E-05	2.46E-05	3.31E-05	4.29E-05	0.000102918	3.85E-05	6.35E-05	5.82E-05	1.42E-05	8.24E-05	1.91E-05	2.99E-05	2.84E-05	2.82E-05	2.82E-05	2.84E-05	0.000494021	0.001052758
266.mp3	1.01E-06	1.19E-05	8.26E-06	1.62E-06	4.41E-07	1.43E-06	1.91E-06	2.60E-06	1.46E-06	2.78E-06	1.33E-07	7.23E-08	1.03E-06	9.05E-08	3.67E-07	7.78E-07	8.58E-08	8.79E-07	6.61E-08	3.80E-06	1.44E-07	1.79E-06	5.12E-06	5.15E-07	1.93E-07	3.08E-07	5.10E-07	1.83E-07	1.05E-06	1.27E-07	3.19E-06	1.21E-07	9.10E-07	2.11E-06	2.86E-06	1.34E-05	5.63E-07	5.71E-07	1.25E-06	3.82E-08	2.85E-07	3.86E-06	2.48E-06	2.59E-07	8.09E-08	4.69E-07	2.52E-07	8.71E-08	1.76E-06
269.mp3	1.25E-06	3.13E-06	3.47E-06	0.000147313	1.02E-05	2.07E-05	8.05E-05	1.99E-05	3.06E-05	3.62E-05	5.16E-05	1.06E-05	1.47E-05	7.06E-06	8.68E-06	3.06E-06	0.000179346	4.01E-06	0.000265051	0.00012448	7.03E-05	5.49E-06	3.11E-05	6.50E-07	8.78E-06	4.01E-05	2.05E-05	1.54E-05	1.78E-05	2.42E-05	0.00023085	5.12E-05	5.50E-05	2.40E-05	1.20E-05	4.21E-05	6.10E-06	7.48E-05	9.10E-06	8.03E-06	2.66E-05	1.29E-05	3.91E-06	4.12E-05	7.45E-06	7.61E-06	4.93E-06	5.97E-05	0.000179812
270.mp3	7.31E-09	2.61E-09	1.07E-08	7.21E-08	6.18E-09	7.65E-09	4.41E-09	2.35E-09	3.54E-09	6.24E-09	2.10E-08	4.35E-09	7.74E-09	9.00E-09	1.14E-08	6.95E-09	1.04E-08	6.16E-09	8.62E-09	7.10E-09	9.94E-09	1.45E-08	5.36E-09	2.98E-09	4.06E-09	6.95E-09	1.66E-09	5.00E-09	8.20E-09	2.03E-08	1.56E-08	5.93E-09	1.32E-08	2.01E-08	1.61E-08	4.36E-09	8.25E-09	1.25E-08	1.69E-08	4.89E-09	1.63E-08	1.27E-08	3.48E-08	7.87E-09	9.98E-09	4.41E-09	4.34E-09	1.07E-08	8.96E-09
272.mp3	5.17E-06	1.98E-06	4.57E-06	1.98E-05	6.38E-06	3.20E-06	1.40E-05	1.41E-05	0.000214315	3.87E-06	1.98E-06	2.36E-06	1.04E-05	2.40E-05	4.03E-06	6.32E-06	7.41E-06	5.35E-06	2.21E-05	2.41E-05	6.28E-05	1.23E-05	2.12E-05	2.38E-07	3.71E-06	1.01E-06	3.18E-06	4.83E-05	1.77E-05	1.14E-05	5.51E-06	1.19E-05	0.000268401	1.25E-05	8.10E-07	1.45E-05	2.86E-06	2.84E-06	1.66E-05	1.39E-05	1.29E-05	4.01E-05	7.36E-05	3.91E-05	0.000369898	3.08E-05	6.03E-05	7.74E-07	1.50E-06
273.mp3	2.24E-06	2.82E-06	1.12E-06	1.05E-06	4.57E-06	3.74E-06	7.06E-06	5.30E-05	2.32E-06	2.39E-06	1.10E-05	1.63E-06	3.12E-06	4.18E-06	1.11E-05	9.98E-06	1.16E-05	2.10E-06	1.97E-06	2.06E-06	3.60E-06	2.89E-06	8.83E-06	4.46E-06	7.16E-06	2.01E-06	8.22E-07	3.08E-06	2.46E-06	8.03E-06	6.31E-06	7.98E-06	3.26E-06	5.46E-06	5.20E-06	2.35E-06	1.32E-05	1.05E-05	1.92E-05	1.15E-05	2.90E-05	2.24E-05	1.44E-05	4.41E-06	5.45E-05	4.65E-05	1.35E-05	3.47E-05	1.02E-05
274.mp3	4.63E-06	2.05E-05	5.42E-05	0.000459158	5.37E-05	0.000231569	3.90E-06	2.38E-05	4.25E-06	8.05E-05	0.000159473	7.84E-06	3.26E-05	1.55E-05	0.000163605	3.78E-05	6.36E-05	7.80E-06	1.30E-05	0.000350085	5.39E-06	3.17E-05	1.52E-05	3.80E-05	6.13E-06	1.86E-05	3.16E-05	0.00014141	1.77E-05	2.72E-05	0.00020022	8.15E-05	9.95E-05	8.61E-06	6.71E-05	0.00022349	1.12E-05	8.55E-05	2.27E-05	1.16E-06	1.48E-06	0.00033921	3.03E-05	3.39E-05	0.000294926	7.06E-05	6.50E-05	7.00E-05	0.000663818
275.mp3	8.99E-05	2.84E-05	0.000141821	4.26E-07	4.34E-07	0.000123938	8.97E-07	4.49E-06	5.86E-05	3.97E-07	8.67E-07	5.43E-07	1.91E-06	2.17E-06	1.48E-06	2.46E-06	9.30E-07	1.28E-07	2.13E-05	5.14E-07	2.71E-07	8.05E-06	8.88E-07	7.72E-07	2.87E-05	3.51E-05	1.37E-06	1.32E-05	1.29E-06	2.58E-07	2.28E-05	4.60E-06	4.52E-07	2.40E-05	2.88E-06	2.48E-07	2.08E-05	3.79E-06	1.07E-07	1.91E-05	1.37E-06	1.08E-07	2.10E-05	1.27E-06	3.07E-07	2.19E-05	1.55E-06	2.72E-07	1.78E-05
276.mp3	0.000166804	0.000113837	7.21E-05	8.18E-05	2.12E-05	5.42E-05	0.000196559	1.91E-05	0.000191677	0.000129684	1.35E-05	6.63E-05	0.00012521	1.86E-05	8.54E-05	0.000127571	1.04E-05	0.000115917	4.03E-05	8.21E-06	9.94E-05	1.55E-05	1.38E-05	0.000106924	1.77E-05	2.16E-05	0.000125181	1.92E-05	3.88E-05	9.03E-05	4.00E-05	5.52E-05	5.60E-05	1.58E-05	9.11E-05	4.11E-05	7.93E-06	6.39E-05	6.23E-05	1.07E-05	2.21E-05	0.000134638	5.17E-05	7.37E-05	0.000131538	0.000129462	0.000193481	0.000231529	9.16E-05
278.mp3	6.51E-05	3.85E-05	5.63E-06	1.22E-05	3.81E-05	6.69E-05	6.43E-05	6.74E-05	7.48E-05	9.05E-05	2.57E-05	5.66E-05	1.23E-05	6.77E-05	4.87E-05	4.22E-05	6.00E-05	5.60E-05	4.39E-05	3.49E-05	3.68E-05	2.36E-05	2.99E-05	5.55E-06	3.62E-06	2.51E-06	1.24E-06	3.73E-06	4.33E-06	2.31E-06	4.02E-06	7.68E-06	2.64E-06	2.60E-06	2.42E-06	1.22E-05	1.68E-05	4.78E-06	2.59E-05	1.65E-05	1.66E-06	8.43E-06	5.75E-06	4.79E-06	2.03E-06	1.53E-07	3.17E-07	4.86E-07	1.00E-06
279.mp3	4.23E-06	3.07E-07	2.63E-06	5.21E-06	7.95E-06	2.58E-05	3.62E-05	1.54E-05	1.98E-05	2.19E-07	2.87E-06	8.07E-06	2.38E-05	1.81E-06	1.58E-05	2.23E-06	9.80E-06	1.35E-05	1.86E-05	2.79E-06	4.28E-06	9.76E-06	1.42E-05	2.37E-05	2.93E-05	1.72E-05	4.67E-06	3.59E-07	3.00E-06	8.49E-06	3.47E-05	1.43E-06	9.74E-07	2.93E-06	1.67E-06	2.03E-06	2.18E-06	4.64E-06	0.000167223	1.74E-06	1.61E-06	6.32E-05	1.90E-06	6.62E-06	4.54E-06	0.000187988	1.12E-05	1.56E-05	1.41E-06
280.mp3	2.02E-08	2.29E-08	2.55E-08	4.15E-08	2.33E-08	1.79E-08	2.46E-08	2.88E-08	1.24E-08	1.61E-08	3.08E-08	2.49E-08	2.25E-08	2.95E-08	2.50E-08	3.85E-08	2.40E-08	5.66E-08	4.43E-08	2.33E-08	6.66E-08	3.26E-08	2.02E-08	2.33E-08	1.16E-08	6.90E-09	2.86E-08	3.42E-08	3.43E-08	2.05E-08	3.06E-08	1.84E-08	2.32E-08	3.32E-08	4.62E-08	4.24E-08	1.47E-08	5.01E-08	3.32E-08	2.55E-08	2.47E-08	1.70E-08	2.10E-08	2.63E-08	8.86E-09	3.24E-08	1.50E-08	3.46E-08	2.00E-08
281.mp3	1.22E-08	9.39E-09	4.94E-08	4.90E-09	5.99E-09	5.26E-09	9.94E-09	3.36E-09	3.39E-09	7.00E-09	1.14E-08	7.41E-09	1.07E-08	3.14E-09	5.66E-09	1.84E-09	7.58E-09	1.00E-08	6.89E-09	1.02E-08	5.57E-08	2.12E-08	1.05E-08	3.02E-09	7.39E-09	1.00E-08	4.63E-09	7.05E-09	4.71E-09	5.03E-09	6.96E-09	2.07E-07	4.46E-09	1.74E-08	5.45E-09	1.49E-08	1.07E-08	8.44E-09	4.44E-09	7.23E-09	2.89E-07	1.19E-08	1.04E-08	3.18E-08	1.06E-08	2.94E-09	9.65E-09	8.42E-09	4.93E-07
282.mp3	1.22E-05	7.17E-05	1.05E-05	3.17E-05	5.06E-05	8.95E-06	8.92E-05	7.71E-06	8.81E-06	2.78E-06	1.24E-05	2.38E-06	4.63E-06	2.32E-05	1.81E-06	3.41E-06	1.08E-05	2.36E-06	1.67E-05	7.43E-06	5.65E-06	2.00E-05	5.85E-06	1.61E-05	1.22E-05	1.98E-05	3.21E-06	4.66E-06	3.38E-05	5.37E-06	1.34E-05	0.000114476	1.16E-05	7.91E-06	4.24E-05	2.17E-05	2.91E-05	5.67E-06	9.23E-06	1.59E-05	1.25E-05	1.46E-06	2.96E-05	1.45E-05	2.34E-06	1.27E-05	4.26E-05	1.92E-05	0.000135385
284.mp3	4.10E-07	4.80E-08	4.67E-08	1.56E-07	4.84E-07	3.62E-08	2.80E-08	2.49E-07	3.59E-08	1.14E-07	3.26E-07	6.75E-09	2.16E-07	2.45E-07	2.87E-08	2.76E-07	5.82E-07	3.88E-09	1.76E-07	1.82E-07	6.12E-08	4.33E-08	3.47E-07	4.96E-08	5.85E-08	3.36E-08	3.48E-08	4.67E-08	1.07E-07	2.23E-08	1.02E-07	4.11E-07	1.41E-08	5.90E-08	4.82E-07	2.05E-09	9.86E-08	1.65E-07	1.18E-08	2.68E-07	2.88E-07	6.51E-08	2.42E-07	1.88E-07	3.31E-08	8.86E-08	4.66E-07	2.78E-09	1.39E-07
285.mp3	3.94E-06	8.42E-05	8.88E-06	2.02E-05	1.31E-06	3.35E-07	4.34E-07	9.34E-07	1.30E-05	4.74E-06	1.95E-07	1.14E-06	3.04E-07	9.87E-06	2.50E-06	2.49E-07	3.67E-07	2.63E-07	3.06E-06	3.15E-07	6.25E-07	3.09E-07	3.37E-06	3.93E-07	4.74E-07	2.01E-06	6.80E-07	2.16E-07	3.23E-07	5.10E-07	3.70E-07	3.47E-07	3.10E-07	1.12E-06	1.38E-05	5.56E-06	5.70E-05	6.20E-05	1.63E-05	1.49E-06	1.12E-06	5.77E-07	1.55E-06	1.31E-05	1.74E-05	1.10E-06	2.90E-06	5.46E-06	1.50E-05
286.mp3	3.19E-08	1.35E-08	2.06E-08	2.22E-08	2.64E-08	4.55E-08	1.42E-07	2.60E-08	1.47E-07	1.73E-07	1.81E-08	5.48E-08	2.86E-08	2.99E-08	4.53E-08	5.90E-08	1.37E-08	1.50E-08	1.27E-08	3.75E-08	5.99E-08	1.62E-08	2.82E-08	1.86E-08	1.16E-08	5.64E-08	3.72E-08	2.57E-08	2.38E-08	2.04E-08	3.16E-08	4.03E-08	5.51E-08	2.58E-08	9.72E-09	1.06E-08	1.40E-08	4.76E-08	6.74E-08	2.75E-08	3.60E-08	5.15E-08	1.89E-08	3.53E-08	4.91E-08	3.08E-08	3.29E-08	1.58E-08	1.35E-08
288.mp3	1.87E-06	3.65E-07	2.34E-07	4.07E-06	1.56E-05	1.75E-06	1.40E-07	3.07E-06	1.51E-06	7.82E-08	1.13E-05	1.36E-06	4.18E-05	3.99E-06	4.85E-07	1.79E-07	1.26E-08	4.62E-08	1.04E-07	7.09E-07	2.72E-06	7.05E-07	1.90E-07	7.49E-08	2.47E-07	8.21E-09	3.30E-08	1.48E-07	1.47E-06	4.95E-07	8.79E-08	8.07E-08	5.80E-07	1.34E-08	1.30E-06	1.00E-08	3.63E-07	3.49E-06	2.06E-07	1.13E-07	5.23E-08	1.39E-06	8.42E-08	1.21E-06	3.18E-06	5.05E-06	2.60E-08	2.60E-07	1.27E-07
289.mp3	2.66E-09	4.61E-08	7.17E-09	1.22E-08	5.33E-09	1.42E-08	1.40E-08	8.80E-09	9.78E-09	2.45E-08	1.55E-08	1.74E-08	4.68E-09	1.37E-08	7.62E-09	8.47E-09	1.05E-08	5.79E-09	5.45E-09	1.26E-08	4.20E-09	2.20E-08	1.26E-08	1.07E-08	9.87E-09	5.71E-09	4.37E-08	4.73E-09	1.29E-08	1.22E-08	1.25E-08	3.01E-08	9.65E-09	2.27E-08	4.85E-09	5.88E-09	1.11E-08	7.42E-09	9.48E-09	6.11E-09	2.58E-08	5.34E-09	9.88E-09	5.21E-09	4.62E-09	1.24E-08	1.32E-08	7.07E-09	1.05E-08
290.mp3	3.54E-07	2.93E-07	1.46E-05	1.46E-07	2.34E-07	9.38E-08	6.39E-07	2.24E-06	9.58E-07	1.25E-06	5.11E-07	6.99E-08	4.75E-07	2.44E-07	1.53E-07	9.11E-08	7.17E-07	1.25E-07	4.07E-07	4.17E-07	7.90E-07	1.86E-07	6.76E-07	1.36E-07	1.85E-07	1.05E-07	3.46E-07	3.87E-08	5.57E-08	7.49E-08	6.00E-08	1.93E-07	1.27E-05	7.32E-08	1.90E-07	5.55E-08	2.39E-07	2.70E-07	1.10E-07	1.96E-07	3.92E-08	5.28E-08	1.25E-07	2.51E-07	3.91E-07	9.38E-07	9.93E-07	2.37E-07	5.70E-08
292.mp3	1.49E-05	1.41E-05	1.93E-05	2.48E-05	2.21E-05	6.16E-05	1.78E-05	2.02E-05	0.000106606	2.33E-05	2.24E-05	9.34E-06	2.49E-05	1.74E-05	2.68E-05	5.25E-06	1.22E-05	2.37E-05	9.20E-05	3.08E-05	3.43E-05	3.97E-05	1.66E-05	7.67E-05	2.52E-05	1.77E-05	2.07E-05	6.96E-06	0.000202663	0.000128463	1.10E-05	9.82E-05	4.21E-05	1.28E-05	1.59E-05	4.21E-05	4.05E-05	1.95E-05	5.13E-05	0.000119421	1.47E-05	5.35E-05	8.82E-06	1.29E-05	7.51E-06	1.73E-05	0.000212144	1.14E-05	3.01E-05
293.mp3	8.61E-06	2.22E-06	9.45E-06	2.35E-05	3.52E-06	1.70E-05	1.22E-05	2.53E-05	2.21E-05	6.82E-06	2.13E-05	9.71E-06	5.32E-05	1.27E-05	9.82E-06	6.31E-06	8.81E-06	4.43E-05	8.53E-06	1.69E-05	1.01E-05	4.08E-06	9.42E-05	3.08E-05	6.84E-05	3.42E-06	1.59E-05	6.87E-06	1.17E-05	7.03E-05	5.32E-06	5.67E-05	1.41E-06	5.02E-06	5.60E-05	7.86E-06	0.000144827	8.40E-07	7.02E-07	4.52E-05	1.60E-05	0.000190036	1.26E-06	3.63E-05	5.72E-06	4.86E-05	0.000109888	3.11E-06	5.74E-05
294.mp3	5.49E-09	1.31E-08	7.42E-09	7.94E-09	2.33E-08	4.66E-09	5.09E-09	1.58E-08	1.03E-08	1.07E-08	6.40E-09	7.60E-09	3.58E-09	9.12E-09	4.75E-09	1.01E-08	1.92E-08	6.10E-09	1.27E-08	1.45E-08	8.76E-09	1.22E-08	7.81E-09	1.36E-08	9.78E-09	8.26E-09	1.29E-08	4.97E-09	8.36E-09	5.24E-09	1.19E-08	5.14E-09	1.16E-08	1.10E-08	1.42E-08	2.67E-08	7.60E-09	7.98E-09	1.10E-08	9.05E-09	7.41E-09	5.50E-09	6.73E-08	6.72E-09	1.02E-08	1.04E-08	7.49E-09	2.72E-08	8.14E-09
296.mp3	3.97E-05	3.27E-05	2.24E-05	0.000163164	5.57E-06	6.34E-06	3.24E-06	1.54E-05	1.96E-05	4.16E-05	0.000218346	4.06E-07	3.81E-06	6.32E-06	1.16E-06	5.44E-06	1.23E-05	2.57E-06	1.38E-06	2.60E-05	1.53E-05	3.90E-06	2.36E-05	1.01E-05	3.67E-06	2.43E-06	2.88E-05	2.13E-05	1.19E-06	1.62E-06	5.42E-06	4.98E-06	2.51E-05	1.43E-05	5.13E-06	1.64E-06	5.95E-05	3.17E-05	1.75E-06	2.52E-06	1.26E-05	1.32E-05	5.86E-06	5.90E-06	1.64E-05	3.58E-07	2.03E-05	1.04E-05	2.15E-05
297.mp3	9.21E-06	3.71E-06	2.58E-06	7.71E-06	1.04E-06	1.67E-07	2.48E-06	2.76E-06	2.89E-06	8.98E-07	4.20E-06	1.55E-05	1.03E-05	3.71E-06	7.88E-06	5.13E-08	3.21E-06	8.15E-07	6.04E-07	1.03E-06	5.66E-06	1.12E-05	8.15E-07	1.33E-06	3.63E-06	9.88E-07	2.76E-07	3.93E-06	2.19E-06	7.58E-06	1.08E-06	1.16E-06	2.39E-07	2.87E-06	2.57E-07	4.44E-05	1.09E-05	1.12E-06	3.24E-06	4.80E-07	1.44E-05	1.11E-05	7.42E-06	4.20E-06	1.94E-05	2.54E-05	1.72E-06	2.42E-07	5.71E-07
298.mp3	1.66E-05	1.73E-06	2.39E-06	2.29E-08	4.18E-05	1.46E-05	8.74E-07	2.33E-06	2.07E-05	1.40E-06	4.74E-06	1.18E-06	9.57E-07	1.92E-07	3.45E-08	5.19E-05	3.23E-06	8.12E-06	5.98E-05	3.50E-06	6.41E-05	1.31E-06	3.37E-07	2.53E-07	3.18E-06	1.12E-07	3.64E-07	5.33E-06	5.57E-07	1.29E-05	3.21E-07	8.62E-06	3.92E-06	2.16E-06	2.89E-06	3.47E-07	9.18E-07	4.46E-06	4.03E-07	3.39E-06	4.18E-07	1.01E-08	1.36E-06	2.36E-06	1.24E-05	1.18E-06	7.28E-06	3.04E-05	3.91E-07
299.mp3	1.25E-08	6.55E-08	1.86E-07	3.27E-08	2.27E-08	9.09E-08	1.71E-08	4.99E-08	4.96E-07	9.51E-09	2.96E-08	7.34E-08	3.13E-08	6.88E-08	3.65E-08	1.35E-06	3.20E-08	7.22E-08	4.24E-07	6.33E-07	5.97E-07	1.57E-07	4.47E-08	1.12E-07	1.32E-07	4.18E-08	2.89E-08	6.38E-08	2.44E-08	1.14E-07	1.98E-07	1.98E-08	3.12E-08	3.53E-08	2.51E-07	1.38E-07	1.71E-07	3.04E-08	5.41E-08	2.95E-06	1.44E-08	2.95E-08	1.85E-07	7.79E-08	3.80E-08	3.80E-07	2.85E-08	3.77E-08	2.22E-07
300.mp3	4.19E-05	1.80E-05	2.57E-05	3.78E-05	4.18E-05	3.16E-05	2.05E-05	3.25E-05	2.32E-05	9.59E-06	1.79E-05	2.21E-05	2.90E-05	4.51E-05	2.47E-05	3.06E-05	6.90E-05	2.16E-05	5.90E-05	8.97E-05	5.37E-05	2.11E-05	1.84E-05	0.000151636	7.01E-05	0.000250539	6.90E-05	6.29E-05	2.80E-05	3.74E-05	1.86E-05	2.65E-05	8.12E-05	1.04E-05	2.48E-05	0.000120945	3.16E-05	5.88E-05	3.97E-05	0.000142335	8.01E-06	1.51E-05	1.38E-05	6.14E-06	8.99E-05	2.48E-05	0.00011694	3.42E-05	2.36E-05
301.mp3	1.83E-06	0.000122113	1.01E-06	9.46E-06	9.06E-07	7.15E-07	2.06E-06	8.38E-06	1.73E-05	1.52E-06	8.37E-06	5.13E-06	2.77E-05	3.94E-06	1.11E-05	9.23E-07	4.65E-06	2.37E-06	6.58E-06	1.21E-05	0.000559475	7.72E-07	6.60E-06	1.03E-05	2.49E-07	5.09E-06	2.26E-06	1.19E-07	1.61E-05	4.06E-05	3.06E-06	8.69E-07	2.01E-06	1.90E-06	4.56E-06	3.23E-05	0.000160804	4.55E-05	5.87E-08	6.57E-06	2.61E-05	2.61E-05	2.48E-06	1.90E-06	2.12E-06	5.34E-06	1.94E-06	5.15E-07	9.05E-06
302.mp3	4.48E-05	0.000285296	0.000145197	0.000116818	3.91E-05	8.53E-05	6.11E-05	8.03E-06	1.29E-05	5.56E-06	0.000217874	1.26E-06	2.05E-06	8.09E-05	8.96E-05	1.12E-05	6.46E-06	2.28E-06	3.90E-06	1.43E-06	9.26E-07	5.45E-07	2.08E-06	3.85E-07	1.94E-06	8.91E-06	1.30E-05	1.19E-06	0.000198737	1.06E-06	0.000308551	1.19E-06	0.000165156	5.46E-05	8.68E-05	8.73E-05	8.94E-05	0.000121371	2.29E-05	1.87E-05	0.000138039	0.000244221	0.000190415	0.000102621	0.000132388	0.000105698	0.000139303	4.86E-05	6.83E-05
303.mp3	7.73E-05	0.000216921	0.000177993	0.000177767	0.000592662	0.00017515	0.000174638	0.000129146	0.000293648	9.62E-05	0.000336261	0.000202543	6.30E-05	6.65E-05	0.000105831	0.000439275	0.000100858	0.000171665	0.000117827	0.000166251	0.000120803	0.000209909	0.000178853	0.000156992	7.92E-05	0.000195171	0.000186573	0.000150086	0.000154575	0.000162419	0.0001009	0.000337342	0.0002693	0.000191516	0.000129124	0.00040126	0.000314094	0.000134227	0.00014669	5.11E-05	2.53E-05	1.95E-06	2.64E-06	1.30E-06	3.03E-05	0.000124785	0.000248977	0.000100308	0.000172621
304.mp3	8.48E-06	2.10E-06	3.55E-06	2.99E-07	1.02E-05	4.88E-07	1.12E-06	8.13E-07	1.32E-05	4.95E-07	9.22E-07	8.12E-07	1.47E-06	6.13E-07	8.51E-06	8.81E-07	1.63E-05	1.41E-06	1.46E-05	5.00E-06	2.21E-06	1.08E-05	1.81E-05	1.74E-06	2.62E-06	1.93E-05	1.11E-06	1.00E-05	6.65E-06	1.07E-06	3.33E-05	2.66E-07	9.60E-07	1.32E-06	4.99E-07	1.02E-06	1.44E-06	4.89E-07	1.84E-06	6.27E-07	2.00E-06	7.42E-07	4.04E-07	1.13E-06	8.66E-07	1.11E-06	1.31E-06	7.92E-06	2.32E-06
305.mp3	9.51E-07	1.55E-06	5.37E-07	3.91E-07	2.80E-07	5.10E-07	1.25E-06	3.90E-07	1.09E-06	3.79E-07	3.60E-07	4.96E-07	3.19E-07	4.32E-07	3.63E-07	3.34E-07	5.34E-07	2.60E-07	8.72E-07	3.20E-07	3.80E-07	7.09E-07	7.34E-07	2.09E-07	2.90E-07	5.05E-07	9.85E-07	3.77E-07	3.44E-07	3.72E-07	4.21E-07	8.15E-07	2.47E-07	1.16E-06	6.61E-07	8.87E-07	5.63E-07	4.24E-07	6.19E-07	3.04E-07	6.62E-07	1.78E-06	9.41E-07	9.27E-07	8.34E-07	5.95E-07	1.28E-06	3.39E-07	1.15E-06
306.mp3	7.89E-09	7.31E-09	4.54E-09	1.15E-08	5.62E-09	4.08E-09	1.40E-08	8.94E-09	5.83E-09	1.07E-08	3.56E-09	6.45E-09	4.14E-09	4.93E-09	5.21E-09	5.76E-09	5.91E-09	8.74E-09	9.34E-09	3.17E-09	4.94E-09	8.99E-09	9.49E-09	4.92E-09	1.24E-08	8.51E-09	2.19E-08	1.29E-08	8.49E-09	6.86E-09	6.63E-09	1.02E-08	3.93E-09	6.06E-09	4.64E-09	4.50E-09	3.35E-09	2.14E-09	4.65E-09	7.80E-09	4.37E-09	4.19E-09	4.72E-09	4.07E-08	2.65E-09	4.41E-09	3.73E-09	6.45E-09	9.23E-09
307.mp3	2.41E-06	2.08E-05	2.99E-05	3.70E-05	8.60E-06	2.42E-05	4.55E-06	3.27E-05	2.81E-06	6.77E-06	3.05E-06	3.50E-05	1.23E-05	6.22E-06	1.12E-05	1.51E-05	3.17E-06	4.36E-06	7.24E-06	1.03E-05	3.22E-06	2.29E-05	2.00E-06	9.56E-06	6.67E-06	5.40E-06	1.99E-05	1.36E-05	1.09E-05	2.44E-06	8.66E-06	6.59E-06	4.71E-06	1.71E-06	3.85E-06	6.37E-05	4.07E-06	1.80E-06	2.89E-06	2.15E-05	1.32E-06	8.64E-06	7.33E-06	2.11E-05	1.89E-05	1.15E-06	7.62E-06	7.52E-06	8.76E-06
308.mp3	5.40E-06	1.59E-05	1.43E-05	1.65E-05	3.85E-06	2.25E-06	5.42E-06	8.83E-06	3.50E-05	2.59E-06	9.23E-06	1.26E-05	3.76E-07	5.04E-06	3.73E-05	3.42E-06	0.000188999	1.99E-06	6.81E-05	4.33E-05	7.08E-05	3.81E-06	0.000198779	1.83E-06	2.20E-06	4.22E-05	4.41E-05	4.04E-06	3.09E-06	4.11E-06	5.87E-06	3.86E-06	0.000105681	1.95E-06	7.75E-05	8.95E-06	1.26E-06	1.76E-05	3.30E-05	4.99E-07	2.15E-05	2.30E-05	4.36E-06	4.72E-06	7.71E-05	9.28E-06	0.000112632	9.14E-06	4.03E-06
309.mp3	5.34E-06	1.55E-05	7.82E-05	3.99E-05	1.80E-05	6.49E-05	4.89E-05	4.14E-05	8.55E-05	4.83E-06	2.81E-05	2.55E-05	5.91E-06	6.00E-05	0.000125998	1.27E-05	0.000191763	3.84E-06	6.59E-07	4.12E-07	3.24E-05	2.23E-06	1.05E-06	3.12E-07	4.30E-07	4.11E-06	2.41E-05	7.30E-07	1.48E-06	2.19E-05	3.59E-06	2.16E-06	3.24E-06	2.50E-06	1.20E-05	9.72E-07	4.32E-07	4.54E-05	3.69E-05	1.31E-06	8.82E-07	3.48E-07	1.04E-06	5.60E-06	1.25E-06	3.79E-07	1.02E-06	7.22E-06	1.02E-06
310.mp3	2.90E-06	1.74E-06	0.000495166	7.67E-06	6.92E-06	6.44E-06	5.71E-06	9.15E-06	0.000140428	1.54E-06	4.70E-06	1.21E-06	3.74E-06	6.09E-06	9.25E-06	2.48E-06	3.32E-06	5.49E-07	1.69E-06	2.65E-06	3.46E-06	9.39E-07	8.93E-06	7.89E-07	4.52E-06	9.70E-06	4.31E-06	5.95E-07	3.32E-06	1.46E-06	9.86E-07	8.54E-06	2.42E-07	1.17E-06	0.000120234	7.02E-06	5.48E-06	2.87E-06	1.12E-05	3.61E-06	6.29E-06	2.94E-06	4.19E-06	6.07E-06	4.22E-07	1.06E-05	5.77E-07	4.38E-06	2.08E-06
311.mp3	4.41E-06	6.29E-05	1.48E-05	4.80E-06	3.82E-05	1.78E-05	9.05E-07	8.52E-06	8.75E-06	4.76E-06	8.39E-06	4.66E-05	2.67E-05	8.14E-06	4.22E-06	1.99E-05	1.01E-05	4.55E-06	1.83E-05	5.41E-06	3.78E-06	3.08E-06	4.80E-06	1.85E-06	4.16E-06	6.45E-06	3.76E-06	4.03E-05	6.11E-06	2.83E-06	0.00020085	6.18E-06	2.91E-05	4.78E-06	1.32E-05	6.13E-06	4.52E-06	5.90E-06	1.35E-05	0.000149621	1.15E-07	1.79E-05	1.01E-05	4.69E-05	1.49E-06	1.04E-05	5.29E-06	2.04E-07	1.41E-05
312.mp3	2.94E-06	1.29E-05	2.20E-06	1.93E-05	1.19E-05	6.25E-05	3.83E-05	0.00014773	3.54E-05	7.27E-06	3.32E-06	9.51E-06	6.21E-06	0.000100541	7.35E-06	6.05E-06	1.74E-06	1.59E-06	7.84E-07	2.30E-06	1.93E-06	6.64E-06	3.64E-06	2.61E-06	5.72E-06	1.47E-05	6.76E-06	2.50E-05	1.17E-05	1.06E-05	2.82E-05	3.57E-05	4.87E-05	1.63E-05	5.24E-05	1.68E-05	1.44E-05	8.26E-06	0.000109632	2.99E-05	4.50E-05	4.87E-05	1.17E-05	9.62E-06	2.56E-05	2.31E-05	1.14E-05	1.44E-05	2.09E-05
313.mp3	4.25E-06	4.38E-06	1.48E-06	3.89E-06	1.12E-07	5.67E-07	4.51E-06	4.27E-06	3.46E-06	9.47E-07	7.30E-07	6.68E-06	3.24E-07	7.28E-05	4.15E-07	1.80E-06	3.24E-06	5.33E-06	2.91E-06	4.44E-06	5.69E-07	5.68E-07	8.32E-06	1.65E-06	1.40E-06	3.63E-06	3.82E-07	2.08E-07	2.03E-05	0.000479157	2.92E-06	5.77E-06	5.83E-06	7.56E-06	7.89E-07	5.73E-07	2.27E-06	1.60E-06	5.71E-07	4.41E-06	5.52E-07	6.09E-07	6.71E-08	3.92E-07	7.80E-06	1.28E-06	1.71E-07	1.72E-05	9.71E-07
314.mp3	0.000124224	1.55E-05	2.32E-05	1.86E-05	3.56E-05	6.21E-05	6.27E-06	2.98E-05	0.000110314	8.68E-05	0.00014869	0.000123628	5.36E-05	0.000126726	5.08E-05	0.000164647	7.07E-05	0.000239687	0.0001764	0.000124937	0.000145478	1.33E-05	2.25E-05	0.000124328	1.40E-05	9.70E-06	2.96E-05	2.97E-05	1.77E-05	6.31E-05	9.58E-06	0.000239151	1.14E-05	6.92E-05	1.57E-05	4.33E-05	3.71E-05	6.94E-06	9.31E-05	9.63E-06	5.89E-05	2.47E-05	0.000135627	0.00027922	0.000189691	6.79E-05	0.000231304	4.04E-05	0.000166791
315.mp3	8.83E-06	9.24E-07	2.16E-06	3.68E-05	7.96E-06	1.29E-05	1.86E-05	6.03E-06	1.54E-05	1.71E-05	2.39E-05	5.04E-06	1.30E-05	2.27E-06	1.79E-06	6.75E-06	3.45E-05	1.55E-05	6.87E-06	7.98E-06	2.92E-05	1.20E-05	1.34E-05	1.60E-05	3.05E-05	1.18E-05	1.41E-05	7.72E-06	2.59E-06	5.98E-06	6.02E-06	4.89E-06	1.97E-05	5.20E-06	4.43E-06	1.87E-05	1.09E-05	8.89E-06	1.40E-05	6.14E-06	5.15E-05	1.72E-05	1.77E-05	1.11E-05	1.93E-05	7.47E-06	3.21E-06	1.22E-05	4.67E-06
316.mp3	1.73E-05	3.04E-05	1.67E-05	0.000130002	0.000341429	0.000364919	3.49E-05	5.20E-05	6.22E-06	6.04E-05	0.000139427	9.97E-05	4.99E-05	4.11E-05	9.27E-06	6.36E-05	0.000239324	6.39E-05	0.000118929	1.63E-05	9.70E-06	1.58E-05	0.0002243	0.000796016	5.74E-05	9.22E-06	1.90E-06	1.51E-07	2.13E-05	1.77E-06	8.39E-07	1.62E-06	7.35E-06	1.77E-06	0.000192279	1.15E-06	1.82E-07	6.99E-07	4.29E-07	5.24E-07	7.99E-07	1.60E-06	7.91E-06	3.82E-05	1.47E-05	8.58E-05	4.97E-05	0.000356903	0.000624912
317.mp3	0.000257622	1.27E-05	7.54E-05	4.34E-05	6.12E-05	3.31E-05	5.64E-06	0.000155629	1.82E-05	6.23E-05	2.94E-05	0.000429187	7.00E-05	1.71E-05	0.000113976	0.00024997	0.000130325	0.000494019	0.000172376	3.39E-05	9.24E-06	9.13E-05	0.000163056	7.52E-05	8.02E-05	6.72E-05	0.000118106	0.00079193	3.13E-05	0.000157683	7.31E-05	9.55E-05	0.000112022	2.21E-05	0.000184415	5.13E-05	5.45E-05	0.000385485	0.000137309	0.000149883	3.62E-05	9.76E-05	0.000208456	0.000147618	0.000287893	0.000225724	1.73E-05	0.000184018	2.16E-05
318.mp3	1.13E-05	6.57E-06	5.44E-06	1.03E-05	9.01E-06	7.93E-06	7.84E-06	7.59E-06	1.08E-05	4.60E-06	1.54E-05	6.94E-06	3.58E-05	6.91E-06	1.74E-05	2.08E-06	1.23E-06	1.05E-05	7.00E-06	4.48E-05	7.98E-06	7.99E-06	8.75E-06	9.56E-06	4.50E-05	5.34E-06	9.82E-06	6.41E-06	9.97E-06	1.81E-05	5.12E-06	1.00E-05	3.26E-05	3.46E-06	2.14E-05	7.92E-06	5.54E-06	2.12E-06	3.48E-06	1.35E-05	2.16E-06	6.76E-06	4.53E-06	4.50E-06	3.31E-05	2.36E-05	1.55E-05	4.84E-06	7.00E-06
319.mp3	3.10E-07	7.09E-08	2.28E-07	2.18E-08	5.20E-09	9.72E-07	3.04E-06	1.57E-07	5.16E-07	3.54E-08	9.60E-06	7.59E-07	2.08E-08	2.18E-08	1.79E-05	2.75E-06	1.25E-07	1.66E-06	2.88E-08	2.78E-07	9.25E-08	7.42E-07	1.23E-06	1.05E-06	3.28E-06	5.95E-08	1.87E-06	3.85E-06	8.74E-05	1.31E-07	4.18E-07	5.28E-08	1.32E-07	3.90E-06	7.95E-07	1.70E-06	3.85E-07	3.98E-06	6.26E-06	9.83E-08	8.41E-07	7.11E-07	1.34E-07	2.54E-07	1.18E-06	2.34E-07	6.06E-08	3.52E-08	2.37E-07
320.mp3	1.41E-05	8.05E-06	1.17E-05	2.69E-05	4.67E-06	1.11E-05	4.31E-06	1.21E-05	5.82E-05	0.000164409	3.83E-05	1.62E-05	1.35E-05	7.54E-06	4.50E-05	0.000138076	8.47E-05	6.67E-05	4.21E-05	3.49E-05	5.20E-05	1.70E-05	1.10E-05	2.92E-05	5.83E-06	1.96E-05	9.41E-05	1.82E-05	4.54E-05	0.000109427	2.25E-05	6.38E-05	1.58E-05	1.92E-05	0.000130104	9.66E-05	7.56E-05	3.22E-05	4.56E-05	5.83E-05	2.00E-05	2.72E-05	1.48E-05	4.91E-05	1.23E-05	1.33E-05	5.27E-05	1.56E-05	1.19E-05
321.mp3	1.22E-05	4.56E-05	2.36E-06	2.20E-05	3.26E-05	6.77E-06	1.82E-05	1.19E-05	1.34E-05	1.27E-05	1.56E-05	1.46E-05	1.29E-05	2.08E-05	1.29E-05	1.07E-05	2.30E-05	9.99E-06	1.12E-05	5.19E-06	1.21E-05	7.59E-06	9.32E-05	1.54E-05	1.60E-05	1.64E-05	4.63E-06	1.90E-05	9.46E-06	4.73E-06	2.52E-05	3.08E-05	8.63E-06	1.79E-05	8.04E-06	5.89E-06	6.80E-06	2.66E-05	6.84E-06	0.000397369	4.00E-05	9.74E-06	1.13E-05	1.15E-05	5.23E-06	1.44E-05	3.60E-05	2.33E-05	1.35E-05
322.mp3	3.26E-06	1.63E-06	4.88E-06	5.02E-06	3.03E-06	1.06E-06	2.04E-06	1.35E-06	6.75E-06	1.76E-06	1.33E-05	1.67E-05	1.57E-06	1.86E-06	3.15E-05	4.71E-06	3.42E-06	2.36E-06	2.57E-06	2.93E-05	1.55E-06	1.53E-06	2.25E-06	1.19E-06	3.14E-06	3.68E-06	3.80E-06	1.24E-06	0.000107034	3.14E-06	7.58E-07	5.15E-07	9.89E-06	1.93E-06	1.99E-06	1.59E-06	4.88E-06	2.51E-06	1.89E-06	4.86E-06	1.44E-06	2.87E-06	0.000176247	2.51E-06	1.07E-06	1.05E-06	1.46E-05	2.74E-06	1.59E-06
323.mp3	1.91E-05	8.06E-07	2.25E-06	0.000116158	3.51E-07	6.85E-06	8.22E-07	3.78E-06	2.09E-06	1.00E-05	4.67E-05	1.45E-06	1.84E-05	9.81E-07	5.84E-05	1.73E-07	5.96E-06	5.08E-07	1.51E-05	4.77E-07	1.71E-06	1.10E-05	4.58E-06	1.02E-06	3.93E-07	2.41E-05	7.59E-07	3.41E-05	1.77E-07	6.52E-07	2.78E-07	6.64E-06	7.93E-05	1.56E-07	1.70E-05	5.53E-06	1.32E-05	8.26E-06	1.74E-06	1.20E-05	3.96E-06	8.30E-07	9.17E-07	1.12E-06	4.84E-05	1.04E-05	1.16E-06	2.15E-05	2.31E-06
324.mp3	9.41E-06	3.22E-07	1.02E-06	8.51E-08	9.01E-08	1.23E-06	3.77E-07	1.06E-05	5.77E-06	1.92E-07	8.11E-07	1.95E-07	1.32E-05	8.52E-06	1.76E-06	4.26E-08	4.14E-08	3.07E-05	1.47E-07	6.56E-06	3.05E-06	3.95E-07	9.04E-06	1.03E-05	4.08E-05	2.27E-05	1.52E-07	1.95E-07	7.18E-07	2.27E-07	4.25E-07	8.61E-07	1.39E-06	7.14E-08	2.44E-07	5.20E-07	5.67E-05	3.41E-06	9.50E-06	8.27E-08	1.20E-07	8.37E-07	1.61E-06	3.05E-06	1.85E-06	2.82E-07	6.24E-07	6.73E-06	0.000214256
325.mp3	2.72E-05	1.14E-05	4.33E-05	7.59E-06	1.03E-05	1.16E-05	2.18E-05	6.88E-06	5.43E-06	1.23E-05	1.72E-05	5.80E-05	4.98E-05	1.49E-05	6.14E-06	1.03E-05	3.71E-06	2.36E-05	6.42E-06	6.95E-06	8.13E-07	3.26E-06	3.81E-06	4.27E-06	9.68E-06	2.89E-05	1.38E-05	2.67E-05	2.54E-05	1.82E-05	2.62E-05	8.68E-06	1.45E-05	2.20E-05	1.83E-05	8.86E-06	9.63E-05	6.11E-06	6.27E-06	1.86E-06	1.27E-05	4.52E-06	2.24E-05	3.12E-05	6.32E-06	1.94E-06	2.38E-06	1.95E-06	1.04E-05
326.mp3	2.02E-05	1.53E-06	1.96E-05	9.54E-07	1.14E-05	1.39E-05	1.21E-05	4.02E-07	1.89E-06	7.51E-06	8.16E-07	1.77E-06	4.39E-06	4.26E-05	5.95E-06	3.42E-06	2.48E-05	0.000508641	3.79E-05	0.000270545	0.000145356	0.000681125	1.60E-05	1.94E-05	8.92E-05	2.13E-06	2.11E-06	1.13E-05	0.000155347	1.53E-05	7.69E-05	2.55E-06	0.000511934	3.01E-05	1.44E-05	1.66E-05	8.95E-05	1.70E-05	1.48E-05	0.000166825	1.61E-05	6.94E-05	3.39E-06	0.000252005	7.78E-05	0.000224668	2.27E-05	4.62E-06	1.24E-06
327.mp3	1.87E-05	9.85E-06	1.13E-05	9.21E-05	1.95E-05	1.69E-05	1.10E-05	2.01E-05	2.13E-05	1.71E-05	1.19E-05	0.000235793	0.000241625	6.87E-05	2.44E-05	1.00E-06	2.57E-06	1.35E-05	3.12E-06	1.31E-06	2.06E-06	1.54E-05	4.67E-05	3.24E-05	1.42E-05	8.79E-06	1.09E-05	1.85E-05	1.74E-05	5.70E-06	1.57E-06	1.70E-05	9.16E-05	2.00E-06	1.19E-06	2.27E-05	7.50E-06	6.02E-06	1.35E-05	1.26E-05	1.72E-05	6.29E-05	3.91E-05	1.64E-05	1.34E-05	4.26E-06	3.65E-07	2.93E-05	5.23E-06
328.mp3	2.51E-05	3.62E-06	1.64E-05	5.20E-05	8.18E-05	2.69E-05	1.10E-05	2.46E-05	0.0001409	1.69E-05	7.52E-06	2.53E-05	3.24E-06	5.14E-06	7.24E-06	2.52E-05	5.46E-06	1.51E-05	1.52E-05	1.57E-05	5.35E-06	7.64E-06	1.11E-05	4.18E-05	8.58E-05	6.38E-05	8.12E-05	5.37E-05	0.00010064	0.000164854	0.000140186	3.71E-05	0.000593071	2.54E-05	0.000303844	0.000375089	0.000208704	5.42E-05	0.000478886	0.000553051	0.000356729	4.33E-05	4.84E-05	2.61E-05	8.04E-05	3.43E-05	0.000145428	3.03E-05	0.00017198
329.mp3	2.96E-06	2.44E-06	7.75E-06	3.77E-06	3.42E-06	3.28E-06	6.78E-06	3.68E-06	7.25E-06	1.29E-05	1.18E-05	3.96E-06	3.53E-06	7.08E-06	2.95E-06	3.45E-06	3.13E-06	1.77E-05	6.37E-07	6.40E-06	1.80E-05	1.61E-05	2.55E-06	1.75E-05	9.26E-06	7.11E-06	4.53E-06	3.51E-06	2.02E-05	3.05E-05	2.80E-06	4.46E-05	4.49E-06	2.83E-06	5.11E-06	7.75E-06	8.84E-06	1.91E-05	1.11E-05	2.51E-05	2.50E-05	1.34E-05	5.88E-06	5.97E-06	9.53E-06	1.33E-05	1.21E-06	5.90E-05	2.95E-06
330.mp3	9.34E-07	9.60E-07	1.51E-06	8.32E-06	3.94E-06	3.30E-06	1.03E-05	2.65E-06	5.97E-06	2.27E-06	1.63E-05	3.61E-06	2.68E-06	9.42E-06	2.66E-06	1.91E-06	1.02E-06	1.16E-06	4.19E-06	4.37E-06	2.46E-06	1.93E-05	2.50E-06	8.38E-06	1.85E-06	1.10E-06	2.63E-06	3.11E-06	1.28E-06	3.71E-06	2.05E-06	9.21E-06	1.13E-06	1.97E-06	3.46E-06	1.43E-06	1.35E-06	1.12E-06	2.72E-06	1.00E-06	8.96E-07	9.48E-07	2.96E-06	4.28E-06	1.74E-06	6.01E-06	2.42E-06	2.01E-06	2.73E-06
332.mp3	0.000411223	4.29E-05	0.000104273	2.68E-05	0.000305218	0.000117138	0.000134982	2.69E-05	0.000415751	0.000258899	0.000137984	3.61E-05	0.00061103	0.000212029	0.000117508	2.04E-05	0.000392425	0.000135492	0.000155941	1.81E-05	0.000467146	9.52E-05	0.00012856	1.33E-05	0.000326425	7.14E-05	0.000218383	1.48E-05	0.000287821	7.27E-05	0.000149591	1.45E-05	0.00051208	8.42E-05	4.33E-05	2.71E-05	0.000391266	0.000185969	0.000268229	1.84E-05	0.00029809	0.000118048	0.000149566	5.17E-05	4.14E-07	1.04E-07	7.84E-08	2.94E-05	0.000960395
333.mp3	0.000155593	5.30E-05	5.41E-05	5.13E-05	4.98E-05	5.36E-05	1.61E-05	8.23E-05	1.54E-05	2.22E-05	3.46E-05	7.57E-05	1.47E-05	4.27E-05	6.74E-05	4.18E-05	8.87E-05	5.84E-05	4.45E-05	2.48E-05	3.15E-05	0.000108057	6.38E-05	6.87E-05	4.94E-05	6.66E-05	5.70E-05	3.29E-05	7.60E-05	1.23E-05	0.000111052	5.58E-05	5.68E-05	1.63E-05	4.17E-05	5.61E-05	3.67E-05	0.00014858	4.18E-05	6.03E-05	4.92E-05	1.21E-05	1.85E-05	1.57E-06	1.23E-06	1.36E-06	4.60E-05	7.68E-05	2.64E-05
334.mp3	3.59E-08	2.71E-08	3.74E-08	7.11E-08	2.65E-08	5.09E-08	8.86E-08	1.06E-08	6.86E-08	5.44E-08	4.36E-08	2.18E-08	6.96E-08	7.04E-08	3.02E-08	2.58E-08	6.78E-08	4.91E-08	1.09E-07	1.36E-07	5.21E-08	4.52E-08	2.96E-08	2.05E-08	3.87E-08	2.90E-08	5.77E-08	1.21E-07	1.08E-07	4.50E-08	6.57E-08	3.47E-08	2.34E-08	5.61E-08	2.68E-08	3.76E-08	2.48E-08	2.33E-08	2.82E-08	5.98E-08	1.25E-07	8.11E-08	6.40E-08	1.00E-07	7.85E-08	3.55E-08	3.99E-08	3.03E-08	8.23E-08
335.mp3	1.82E-05	4.63E-05	7.37E-05	3.54E-05	2.38E-05	6.38E-06	3.56E-05	2.66E-05	1.58E-05	9.07E-06	1.20E-05	8.73E-05	1.67E-05	1.39E-05	8.51E-06	1.45E-05	0.000171699	2.35E-05	2.66E-05	9.72E-06	1.13E-05	0.00019019	4.34E-05	1.20E-05	6.01E-06	1.17E-05	7.69E-05	6.02E-05	2.66E-05	6.59E-05	3.02E-05	5.24E-05	1.66E-05	0.000138823	6.23E-05	7.74E-05	4.08E-05	2.89E-05	6.20E-05	5.64E-05	0.000138665	4.75E-05	1.73E-05	3.10E-05	3.57E-05	0.000170027	4.22E-05	1.80E-05	2.57E-05
336.mp3	0.000142369	2.93E-05	3.19E-05	3.30E-05	4.06E-05	2.24E-05	0.000196068	2.93E-05	1.78E-05	3.95E-05	1.35E-05	0.000150679	2.82E-06	1.63E-05	5.83E-05	3.87E-05	7.48E-05	4.90E-05	2.35E-05	8.52E-05	6.72E-05	5.99E-05	0.000199652	0.000137617	8.21E-05	3.72E-05	0.000138803	4.12E-05	0.00068026	0.0001141	1.20E-05	0.000107325	6.49E-05	0.000110174	3.10E-06	6.82E-05	8.21E-05	0.000141132	1.52E-05	0.000204232	4.34E-05	4.19E-05	1.65E-05	1.09E-05	0.000181725	8.34E-05	1.75E-05	5.73E-05	4.11E-05
338.mp3	2.04E-05	1.42E-05	3.16E-05	2.28E-05	3.90E-05	1.04E-06	6.19E-07	2.68E-06	3.71E-05	1.27E-06	6.08E-05	1.96E-05	4.19E-05	7.88E-06	1.33E-06	5.46E-05	1.98E-06	4.39E-06	2.62E-06	2.34E-05	2.37E-06	9.62E-06	2.85E-06	9.67E-06	1.85E-05	4.79E-06	2.86E-06	6.01E-05	6.44E-05	5.17E-05	1.73E-06	2.72E-06	5.23E-06	9.04E-07	2.11E-06	7.51E-06	9.37E-07	3.92E-06	5.14E-06	1.63E-06	5.75E-06	7.55E-06	4.01E-06	7.63E-07	1.63E-05	1.77E-06	1.86E-06	4.32E-06	2.16E-05
339.mp3	0.000128437	3.58E-05	2.23E-05	8.09E-06	4.76E-05	1.80E-05	1.39E-06	3.75E-06	1.75E-06	0.000144754	0.000136933	5.05E-05	2.70E-05	1.77E-05	0.000107453	0.000119662	1.49E-05	5.30E-06	6.14E-06	0.000160221	0.000198733	4.72E-05	1.34E-05	3.51E-05	9.90E-06	6.81E-06	5.05E-06	1.37E-05	5.31E-06	0.000178956	0.000179729	5.03E-05	3.53E-05	1.61E-05	3.42E-05	5.32E-05	4.42E-06	6.28E-06	1.34E-05	0.000101848	0.000108092	3.57E-05	2.40E-05	2.54E-05	8.56E-05	8.35E-05	4.23E-06	3.45E-05	6.43E-06
340.mp3	5.76E-06	2.08E-05	5.54E-06	2.34E-05	3.58E-05	0.00021917	0.001106741	1.79E-05	1.41E-05	2.60E-06	6.34E-06	0.0001025	2.53E-05	2.57E-07	2.19E-05	1.79E-06	7.86E-06	3.03E-06	1.75E-05	5.12E-06	0.000223621	7.96E-06	0.000115492	1.44E-06	3.88E-06	4.88E-05	7.77E-05	4.28E-05	0.000131724	1.31E-06	5.57E-07	4.83E-05	0.000251487	1.68E-05	5.66E-05	5.58E-05	3.32E-06	3.08E-06	8.36E-06	0.000147663	1.08E-07	9.79E-05	2.29E-05	5.08E-05	5.78E-06	2.16E-07	2.81E-07	6.81E-06	9.71E-05
341.mp3	3.09E-07	2.31E-06	1.25E-06	7.99E-07	2.09E-06	2.72E-06	5.29E-07	1.49E-06	1.69E-06	1.96E-07	1.29E-06	2.56E-07	6.37E-06	7.06E-06	2.47E-06	2.23E-06	2.04E-07	3.72E-07	5.66E-06	3.04E-07	4.00E-06	1.45E-06	1.25E-05	9.17E-07	4.04E-06	3.49E-06	1.51E-05	2.00E-06	3.57E-07	8.58E-06	1.22E-06	3.98E-07	6.67E-08	4.14E-06	1.53E-06	1.16E-06	7.97E-08	0.000309472	1.87E-05	6.21E-07	6.25E-07	1.27E-06	1.10E-06	1.96E-07	5.07E-07	2.00E-05	4.30E-05	7.96E-06	1.37E-06
342.mp3	1.36E-05	1.65E-06	2.66E-06	2.07E-07	3.96E-06	3.36E-07	1.80E-06	6.38E-07	1.23E-06	7.06E-07	6.47E-06	1.28E-06	1.30E-06	4.92E-07	8.35E-07	6.03E-07	6.24E-06	1.31E-06	4.93E-06	4.77E-07	8.32E-07	2.78E-07	4.82E-05	4.16E-06	5.66E-05	5.93E-06	5.30E-06	5.22E-07	1.33E-06	2.18E-07	1.31E-06	1.53E-07	3.77E-07	6.29E-08	1.19E-07	2.05E-07	4.02E-07	3.28E-08	1.29E-06	3.33E-07	3.04E-07	8.92E-08	9.49E-08	4.95E-08	3.54E-07	6.75E-08	5.63E-07	3.68E-08	7.42E-08
343.mp3	1.02E-05	1.03E-05	2.34E-06	1.14E-05	1.22E-05	3.94E-06	9.83E-06	3.85E-06	1.00E-05	6.34E-06	3.91E-06	2.02E-05	6.81E-06	2.77E-06	9.30E-07	1.05E-06	5.14E-06	2.02E-05	2.47E-05	4.87E-06	1.39E-05	5.51E-06	2.22E-05	1.53E-05	9.52E-06	2.56E-05	2.14E-06	9.00E-06	1.85E-05	1.53E-05	2.22E-05	1.18E-05	1.27E-05	2.25E-05	9.57E-06	3.79E-06	1.32E-05	2.49E-05	7.57E-06	1.53E-05	3.62E-05	1.99E-05	3.19E-05	4.20E-06	3.34E-05	1.23E-05	1.12E-05	5.26E-06	4.10E-06
344.mp3	2.78E-06	2.62E-06	6.16E-06	3.94E-07	3.04E-06	3.98E-06	7.90E-06	6.27E-07	9.82E-07	6.05E-07	4.56E-06	1.09E-05	3.31E-06	2.09E-06	3.87E-05	5.04E-06	1.76E-07	1.29E-07	5.60E-07	4.04E-05	7.17E-07	1.63E-06	5.10E-06	2.00E-05	3.18E-07	6.44E-07	2.66E-06	1.09E-05	1.39E-06	1.94E-06	6.95E-06	1.06E-06	8.33E-06	7.50E-07	1.27E-06	2.75E-06	8.43E-06	1.98E-05	7.41E-07	4.64E-06	3.29E-06	1.64E-06	1.50E-06	8.39E-06	1.68E-06	1.92E-06	2.38E-05	5.71E-06	6.05E-06
345.mp3	3.35E-05	4.73E-06	8.36E-06	6.23E-06	2.83E-05	1.53E-05	3.21E-05	4.59E-05	3.03E-05	4.19E-05	8.41E-06	9.72E-06	2.76E-05	1.30E-05	5.46E-05	2.24E-05	3.16E-05	1.34E-05	4.21E-05	0.000180736	8.53E-06	2.19E-05	1.16E-05	0.000100786	1.15E-05	1.24E-05	6.70E-06	2.16E-05	0.000102913	1.49E-05	4.87E-05	2.51E-05	3.30E-05	6.61E-05	0.000165959	3.56E-05	2.81E-05	5.11E-05	0.000179336	4.42E-05	2.65E-05	2.56E-05	4.88E-06	1.14E-05	6.07E-05	1.52E-05	9.31E-05	1.50E-05	4.04E-05
346.mp3	1.33E-05	4.71E-06	1.18E-05	5.87E-05	9.42E-05	4.43E-05	0.000321006	2.22E-05	3.99E-05	8.11E-05	1.34E-05	7.90E-05	1.01E-05	2.20E-05	0.001010495	4.29E-05	1.46E-05	5.45E-05	1.21E-05	1.90E-05	5.53E-05	3.25E-05	2.04E-05	2.71E-05	4.36E-05	1.72E-05	0.00072838	0.000136257	5.43E-05	1.13E-05	3.44E-05	3.26E-05	0.000250674	2.15E-05	4.43E-05	4.59E-05	3.05E-05	6.43E-05	0.000136441	2.22E-05	2.58E-05	5.33E-05	0.00017477	0.000252918	1.13E-05	6.77E-05	0.000286462	0.000191051	3.10E-05
347.mp3	1.24E-07	8.49E-09	1.75E-07	1.98E-07	4.90E-08	1.49E-07	1.11E-07	1.11E-07	5.61E-08	1.82E-08	3.49E-06	8.69E-08	6.10E-08	2.42E-07	5.67E-08	3.81E-08	3.91E-08	6.22E-08	1.42E-07	1.11E-07	1.49E-07	2.95E-08	4.25E-08	1.83E-07	2.80E-07	1.12E-07	3.25E-07	1.59E-07	1.56E-07	8.90E-08	1.95E-07	1.49E-07	6.88E-08	2.30E-07	3.36E-07	5.92E-08	4.52E-08	1.43E-07	5.62E-07	6.53E-08	2.62E-08	3.65E-07	1.47E-08	2.13E-08	3.28E-07	5.51E-08	2.88E-08	6.09E-09	2.33E-08
348.mp3	7.80E-06	4.52E-06	7.72E-06	1.93E-05	1.50E-05	6.51E-05	2.29E-05	1.53E-05	1.55E-05	3.63E-05	0.000114025	4.99E-06	2.09E-05	1.42E-05	1.56E-05	0.000119202	0.000149077	8.22E-06	2.33E-05	3.83E-05	4.00E-05	7.78E-06	0.000139457	1.64E-05	8.32E-06	5.20E-05	0.000268466	2.74E-05	1.17E-05	4.06E-05	2.52E-05	2.54E-06	3.55E-06	8.16E-06	2.58E-05	0.00030056	0.000149699	5.70E-05	0.000126652	7.24E-05	8.30E-06	4.94E-06	5.98E-06	1.96E-05	4.11E-05	8.18E-05	1.25E-05	1.17E-05	8.04E-06
349.mp3	1.24E-05	1.88E-06	4.54E-05	8.59E-07	1.23E-05	1.92E-06	4.68E-06	2.08E-06	1.10E-05	5.20E-06	3.63E-06	1.74E-05	2.30E-06	2.55E-05	2.94E-06	7.25E-06	5.37E-05	1.54E-06	1.81E-06	1.68E-06	8.37E-06	1.09E-05	1.06E-05	7.99E-07	1.29E-05	5.30E-06	1.70E-06	9.96E-07	9.10E-07	5.51E-06	1.01E-06	6.35E-06	1.56E-05	5.15E-06	3.57E-06	2.86E-05	1.97E-06	1.09E-06	2.57E-06	2.53E-06	5.31E-06	1.51E-06	3.90E-05	6.99E-06	1.07E-06	5.80E-06	9.50E-07	9.18E-07	3.61E-06
350.mp3	4.13E-05	8.95E-05	4.32E-05	0.000443815	1.04E-05	8.37E-06	4.48E-05	0.000173117	6.17E-05	3.20E-06	0.000163637	3.65E-05	2.68E-05	0.000145914	1.46E-05	4.48E-05	1.06E-05	7.87E-05	1.76E-06	5.47E-05	7.68E-05	0.000103098	1.82E-05	7.08E-05	3.60E-06	0.000153354	5.07E-05	7.05E-05	4.74E-05	0.00011445	0.001537504	0.00010177	4.30E-05	8.00E-05	7.79E-05	4.12E-05	6.95E-05	0.000128355	1.97E-05	0.000210174	4.28E-05	8.47E-05	8.38E-05	0.000445447	0.000128494	4.80E-05	0.000505556	2.85E-05	0.000159583
352.mp3	1.75E-06	7.10E-07	2.79E-06	1.63E-05	0.000174971	4.08E-06	2.19E-05	3.33E-05	1.86E-05	3.38E-07	1.47E-06	2.43E-05	3.60E-06	2.99E-06	1.11E-05	1.70E-05	3.00E-06	1.32E-06	6.67E-07	3.56E-06	5.72E-06	3.96E-06	3.14E-06	1.15E-05	9.81E-06	8.10E-06	7.17E-06	2.62E-06	8.76E-06	6.48E-06	2.94E-05	2.46E-05	1.12E-05	6.73E-06	1.64E-05	6.55E-07	3.30E-06	1.07E-05	3.83E-06	6.09E-06	1.82E-05	7.87E-06	7.50E-06	1.22E-05	2.66E-06	1.26E-05	2.06E-05	5.19E-06	1.26E-05
353.mp3	1.09E-08	2.38E-08	2.14E-08	1.75E-08	1.26E-08	8.33E-08	6.35E-08	3.89E-08	2.21E-08	8.81E-07	2.58E-07	1.76E-07	1.45E-07	4.28E-08	7.88E-08	1.60E-07	1.62E-07	1.61E-07	1.27E-07	1.39E-07	5.13E-08	1.09E-07	1.58E-07	2.72E-07	9.66E-08	1.02E-07	1.33E-07	7.44E-08	8.77E-08	9.14E-08	1.32E-07	1.30E-08	2.80E-08	8.72E-08	1.08E-07	1.76E-06	1.15E-06	4.55E-08	6.29E-08	5.42E-08	6.27E-08	1.77E-07	6.89E-08	5.26E-08	1.85E-08	1.31E-08	7.66E-08	6.88E-08	1.65E-08
354.mp3	0.000316564	2.31E-06	6.05E-06	6.68E-05	0.000122913	4.07E-06	1.77E-05	5.65E-05	3.53E-05	5.52E-06	2.76E-05	6.59E-05	4.80E-06	1.22E-05	0.000113252	7.54E-05	2.65E-05	3.44E-05	6.21E-05	2.13E-05	0.00011179	8.19E-05	1.73E-05	1.35E-05	3.75E-05	0.000208646	1.39E-05	8.88E-05	6.56E-05	1.75E-05	2.21E-05	3.29E-05	0.000145677	2.46E-05	8.56E-05	2.76E-05	0.000221657	5.48E-05	7.71E-05	7.66E-05	1.94E-05	3.22E-05	2.91E-05	7.87E-05	1.15E-05	4.39E-05	7.41E-05	9.39E-06	2.83E-05
355.mp3	3.04E-06	4.88E-05	4.70E-06	8.58E-07	3.95E-06	6.10E-05	3.34E-07	4.81E-07	3.26E-07	6.16E-07	8.93E-07	0.000135557	2.12E-06	3.17E-06	4.58E-05	7.13E-06	8.14E-07	8.79E-06	9.51E-06	1.64E-06	1.37E-06	8.67E-05	1.97E-05	3.00E-06	0.000386354	5.12E-06	1.33E-05	1.58E-05	1.16E-06	1.85E-06	1.62E-05	2.44E-06	7.04E-06	1.51E-05	1.37E-06	2.93E-05	7.43E-06	5.08E-06	1.14E-05	3.10E-05	1.20E-06	4.09E-05	1.12E-06	1.26E-06	6.85E-07	2.16E-06	9.50E-06	1.86E-06	1.53E-06
356.mp3	2.03E-05	1.02E-05	7.51E-06	1.69E-05	1.15E-05	9.95E-06	7.22E-06	1.73E-05	1.09E-05	4.97E-05	1.33E-05	5.82E-05	3.44E-05	4.15E-05	1.26E-05	3.66E-05	1.32E-05	1.01E-05	6.80E-05	3.00E-05	3.44E-05	1.84E-05	4.07E-05	4.61E-05	5.17E-05	7.21E-06	5.54E-06	1.65E-05	1.99E-05	1.84E-05	1.20E-05	2.66E-05	9.27E-06	7.75E-06	6.70E-06	1.56E-05	9.86E-06	3.06E-05	1.33E-05	3.31E-05	1.75E-05	1.35E-05	6.94E-05	3.35E-05	3.53E-05	1.86E-05	9.11E-06	2.13E-05	1.07E-05
357.mp3	6.14E-06	0.000169542	2.01E-05	6.35E-06	0.000360104	3.38E-05	6.02E-05	0.000137328	4.12E-05	5.15E-06	6.02E-05	2.49E-05	8.56E-07	3.14E-06	8.74E-05	5.26E-06	0.000161677	1.41E-05	1.10E-05	3.19E-06	0.000156723	0.000118944	1.42E-06	8.06E-06	4.10E-05	4.56E-06	8.29E-06	0.000107479	7.03E-05	2.38E-05	4.41E-06	0.000321166	8.93E-06	9.39E-06	6.11E-07	8.55E-05	1.11E-05	8.47E-07	0.000562128	7.74E-06	4.68E-06	1.23E-05	3.76E-05	1.69E-06	4.88E-06	5.87E-05	2.52E-06	4.66E-06	0.000129475
358.mp3	8.48E-06	0.00026513	3.05E-05	5.75E-05	6.24E-05	5.06E-05	2.55E-05	1.64E-05	3.23E-05	1.28E-05	3.25E-06	1.39E-05	1.48E-05	8.03E-06	5.73E-06	2.53E-05	1.09E-05	1.71E-05	1.41E-05	1.71E-05	2.06E-05	4.46E-05	0.000113405	1.89E-05	3.44E-05	2.24E-05	1.70E-05	2.07E-05	1.68E-05	1.83E-05	1.09E-05	0.000151214	1.94E-05	6.09E-05	4.14E-05	4.30E-05	3.57E-05	2.52E-05	4.74E-05	0.000145196	2.44E-05	2.33E-05	2.64E-05	1.46E-05	0.00017643	2.63E-05	2.84E-05	4.88E-05	1.05E-05
359.mp3	4.81E-06	9.10E-06	9.64E-05	2.19E-06	1.55E-06	1.49E-05	5.61E-06	1.59E-05	4.96E-05	2.07E-05	6.14E-06	1.66E-06	1.50E-06	3.11E-06	4.04E-06	4.99E-06	1.20E-06	1.39E-05	3.17E-06	2.96E-05	1.75E-05	3.42E-06	1.29E-05	2.01E-05	2.83E-05	1.91E-06	8.42E-06	6.00E-06	1.94E-05	9.53E-06	5.63E-06	8.55E-06	1.70E-05	1.26E-05	1.15E-05	5.09E-05	1.59E-05	1.10E-05	1.99E-06	8.56E-07	2.32E-06	3.34E-06	4.96E-06	1.74E-05	1.02E-05	1.04E-06	3.22E-06	1.00E-06	8.94E-06
360.mp3	2.41E-06	3.62E-06	2.86E-06	3.28E-07	1.04E-05	6.14E-07	2.46E-06	1.61E-05	3.08E-07	2.83E-07	4.46E-07	2.34E-06	1.37E-06	1.51E-06	9.39E-07	1.29E-06	2.59E-07	1.80E-07	1.78E-07	5.38E-07	2.17E-06	1.50E-06	4.90E-07	1.90E-06	2.84E-08	1.25E-06	1.39E-07	1.71E-07	6.51E-07	1.78E-07	2.25E-07	8.80E-07	3.57E-08	6.40E-08	7.59E-08	2.89E-08	5.81E-07	4.61E-08	2.15E-07	2.32E-06	2.10E-08	4.15E-08	7.98E-08	1.13E-07	1.37E-07	1.09E-07	1.89E-07	6.36E-08	1.23E-08
361.mp3	1.37E-06	7.75E-07	6.85E-07	1.41E-06	7.62E-07	7.33E-07	9.98E-07	8.54E-07	4.19E-06	4.46E-06	3.23E-06	1.47E-06	1.94E-06	5.92E-07	3.39E-06	3.38E-06	4.50E-06	3.51E-06	3.00E-07	3.38E-06	1.34E-06	5.31E-06	3.39E-06	2.32E-05	3.47E-06	6.66E-06	4.82E-06	7.57E-06	7.13E-07	3.31E-07	4.00E-06	1.84E-05	7.55E-06	3.13E-06	1.26E-05	6.10E-07	1.20E-05	4.31E-06	8.87E-06	3.00E-06	7.91E-07	1.54E-06	4.00E-06	1.05E-06	4.02E-06	3.41E-05	6.99E-06	1.57E-06	1.93E-06
362.mp3	2.59E-06	5.84E-07	3.43E-06	3.39E-06	1.29E-06	3.03E-07	8.07E-07	1.58E-06	1.33E-06	5.21E-06	1.44E-06	2.29E-06	5.26E-07	3.49E-07	5.84E-07	1.61E-06	1.82E-06	5.02E-07	2.15E-06	4.27E-06	8.96E-08	2.36E-07	5.65E-07	8.37E-07	2.28E-06	1.01E-06	1.15E-06	1.45E-06	2.27E-07	3.01E-07	4.13E-06	6.87E-07	4.26E-06	1.44E-06	2.54E-05	0.000112902	8.35E-07	3.01E-06	4.76E-07	5.94E-06	4.77E-06	2.31E-06	8.06E-06	1.52E-06	8.18E-06	2.64E-07	1.24E-06	0.000340301	1.89E-06
364.mp3	1.27E-06	8.76E-07	2.13E-07	4.81E-07	2.55E-06	1.77E-06	3.91E-07	1.58E-06	1.48E-06	1.34E-06	5.61E-07	5.89E-07	1.79E-06	7.11E-06	1.04E-06	3.04E-06	3.39E-06	1.72E-06	1.06E-07	1.07E-06	1.17E-07	1.18E-06	4.17E-07	6.04E-06	2.73E-07	1.01E-06	7.99E-07	8.54E-07	4.25E-07	7.14E-08	6.48E-07	1.84E-06	3.32E-07	8.40E-06	5.14E-07	2.04E-06	3.01E-06	9.02E-06	8.71E-07	2.48E-06	1.42E-06	3.16E-06	1.62E-06	6.40E-06	3.42E-07	7.27E-07	1.24E-07	2.67E-06	6.41E-07
365.mp3	1.42E-06	2.77E-05	5.57E-06	5.20E-07	1.27E-05	6.27E-06	1.38E-05	1.41E-05	5.64E-06	5.61E-06	1.05E-06	5.97E-06	5.11E-06	1.97E-06	7.87E-06	5.95E-06	3.66E-05	4.82E-05	8.87E-06	3.69E-06	3.58E-06	1.00E-05	2.46E-06	1.51E-05	2.94E-05	2.83E-05	1.93E-05	5.94E-06	1.63E-05	2.35E-05	9.82E-06	1.50E-05	4.70E-05	2.86E-06	9.34E-06	7.88E-06	3.87E-06	2.79E-06	2.70E-05	7.06E-06	9.37E-06	8.72E-06	2.31E-05	2.18E-05	5.46E-05	4.08E-06	8.30E-06	6.81E-06	9.44E-06
366.mp3	6.43E-05	5.28E-05	4.17E-05	8.42E-05	8.62E-05	9.38E-05	7.18E-05	3.44E-05	5.77E-05	0.000188372	3.03E-05	0.000141489	4.45E-05	7.29E-05	5.93E-05	4.92E-05	8.10E-05	0.000102298	7.22E-05	2.41E-05	4.24E-05	1.09E-05	4.80E-05	5.58E-06	1.06E-05	6.20E-05	4.80E-05	1.06E-05	1.70E-05	7.61E-05	9.08E-05	8.22E-05	8.67E-05	9.02E-05	7.89E-05	7.80E-05	4.73E-05	6.23E-05	6.77E-06	2.38E-05	5.49E-06	6.54E-06	2.49E-06	1.18E-05	4.20E-06	7.15E-06	1.58E-05	2.29E-05	6.81E-06
367.mp3	6.23E-07	3.96E-06	9.17E-07	1.97E-06	1.08E-06	1.38E-06	3.14E-07	2.42E-05	2.09E-06	3.56E-08	3.33E-08	4.04E-07	0.000237686	1.74E-06	5.05E-07	2.39E-06	1.00E-07	1.06E-07	4.77E-07	1.47E-06	1.32E-06	2.27E-05	6.83E-07	1.18E-07	1.25E-07	5.80E-07	1.58E-06	2.75E-07	8.17E-06	1.76E-07	3.28E-07	7.26E-07	3.25E-07	8.93E-07	4.70E-06	4.47E-08	7.06E-08	9.24E-08	6.40E-08	4.63E-08	1.78E-07	1.05E-06	3.07E-06	1.50E-06	9.18E-08	1.71E-07	1.48E-05	2.46E-06	1.12E-07
368.mp3	2.34E-06	1.88E-06	3.18E-06	8.79E-07	4.50E-07	3.10E-06	3.48E-07	1.74E-06	7.76E-07	1.21E-06	3.47E-06	1.36E-06	1.74E-06	6.24E-07	9.32E-07	1.40E-06	2.20E-06	2.02E-06	1.15E-06	1.70E-06	3.54E-06	2.02E-06	9.17E-07	6.02E-07	1.76E-06	1.64E-06	1.50E-06	2.03E-06	1.37E-06	7.53E-07	1.88E-06	1.44E-06	3.49E-06	3.10E-06	1.05E-06	1.51E-06	1.03E-06	7.15E-07	4.01E-06	7.49E-07	3.63E-06	2.39E-06	2.29E-06	4.05E-06	3.66E-06	3.16E-06	1.51E-06	1.84E-06	2.87E-06
369.mp3	1.01E-05	1.99E-06	3.50E-05	7.14E-06	8.36E-05	6.37E-06	3.38E-06	4.17E-06	1.67E-06	5.16E-06	8.25E-06	2.12E-06	2.33E-05	4.39E-06	4.98E-06	1.01E-05	1.37E-05	4.01E-06	6.66E-06	1.07E-06	1.06E-05	8.47E-07	1.25E-06	1.73E-05	1.16E-05	2.04E-07	1.50E-06	1.83E-07	7.88E-07	1.32E-06	8.50E-05	4.70E-06	6.58E-07	6.07E-07	1.50E-05	8.77E-06	1.09E-05	1.65E-05	1.41E-06	3.05E-06	1.84E-05	1.81E-05	8.41E-06	2.31E-06	7.60E-07	2.16E-06	4.36E-06	4.16E-06	5.16E-06
370.mp3	4.49E-08	2.77E-08	6.49E-08	3.19E-08	1.50E-08	5.35E-08	2.35E-08	7.99E-09	1.61E-08	2.54E-08	8.27E-08	1.60E-08	2.08E-08	3.90E-08	2.53E-08	3.30E-08	1.36E-08	4.34E-08	5.43E-08	2.11E-08	1.64E-08	2.36E-08	6.01E-08	2.32E-08	2.47E-08	2.11E-07	3.53E-08	1.60E-08	1.36E-08	2.43E-08	2.03E-08	2.20E-08	5.34E-07	2.38E-08	1.46E-08	1.93E-08	4.17E-07	1.77E-08	1.28E-08	2.56E-08	2.52E-07	1.37E-08	2.53E-08	2.29E-08	5.46E-08	1.40E-08	6.02E-08	1.01E-08	3.34E-08
371.mp3	3.57E-06	1.22E-05	5.10E-06	2.02E-05	6.96E-06	8.08E-06	2.05E-05	2.14E-05	8.62E-05	6.66E-06	1.04E-05	8.22E-06	2.56E-05	1.96E-05	1.96E-06	9.91E-06	1.83E-05	1.96E-05	9.07E-06	6.28E-06	2.06E-05	1.42E-05	1.20E-05	6.76E-06	7.52E-06	3.00E-05	5.80E-06	1.31E-05	1.20E-05	1.22E-05	6.31E-06	1.40E-05	4.64E-06	4.20E-05	1.15E-05	1.71E-05	1.71E-05	1.81E-05	3.02E-05	3.68E-05	2.25E-05	5.31E-05	2.82E-05	1.72E-05	2.25E-05	2.23E-05	2.35E-05	1.32E-05	1.56E-05
372.mp3	2.57E-05	7.03E-05	3.96E-05	5.33E-06	2.35E-05	4.69E-05	1.25E-05	7.38E-05	0.000113049	2.74E-05	4.77E-06	3.12E-05	4.69E-05	0.000131633	1.74E-05	2.99E-05	4.31E-05	1.30E-05	7.47E-05	4.02E-05	9.13E-05	2.38E-05	5.79E-05	5.13E-05	1.25E-05	1.07E-05	3.16E-05	4.84E-06	8.48E-05	1.82E-05	3.29E-05	2.74E-05	1.15E-05	7.27E-05	2.64E-05	1.82E-05	5.66E-06	2.65E-05	9.81E-06	1.96E-05	1.21E-05	3.38E-05	5.81E-05	3.61E-05	7.34E-06	0.00020896	3.52E-05	4.70E-06	0.000170233
374.mp3	0.000141418	0.000124573	0.000260041	0.000150018	0.00011175	8.75E-05	0.0001126	6.09E-05	0.000167516	8.59E-05	6.65E-05	7.73E-05	0.000105429	5.19E-05	4.66E-05	0.000119401	6.97E-05	6.43E-05	0.000129248	0.000144043	0.000187633	0.000109737	0.000207296	2.96E-05	0.00011577	0.000105778	0.000144553	6.73E-05	7.01E-05	0.000102182	9.80E-05	0.000223887	6.71E-05	9.27E-05	0.000511091	0.000153978	5.81E-05	8.67E-05	0.000118559	5.11E-05	0.00013937	0.00014139	8.38E-05	5.01E-05	9.58E-05	0.000160439	0.000105475	0.000110601	8.80E-05
375.mp3	4.29E-05	5.30E-05	4.96E-06	6.93E-06	5.05E-05	1.87E-07	5.80E-06	5.57E-06	4.54E-06	0.000308857	6.43E-06	2.03E-05	1.64E-05	1.26E-05	0.00044123	2.53E-06	1.64E-05	1.60E-06	6.51E-06	6.07E-06	7.53E-05	4.76E-06	3.81E-06	4.66E-06	3.35E-06	5.92E-06	7.34E-07	8.66E-06	1.48E-05	5.59E-07	4.03E-06	5.78E-06	5.79E-06	2.75E-06	1.83E-06	5.05E-06	5.38E-06	1.26E-05	3.96E-07	3.36E-06	5.38E-06	4.73E-05	0.000235697	1.94E-06	5.90E-06	1.61E-06	2.48E-07	1.24E-05	3.55E-06
376.mp3	0.000168594	0.000772105	5.77E-06	0.002428337	4.35E-05	5.34E-06	3.31E-05	8.08E-07	6.43E-06	2.68E-05	4.67E-07	2.43E-07	1.69E-07	8.80E-07	0.001154909	1.09E-05	0.000169536	0.000542297	4.92E-05	5.52E-07	7.86E-07	9.02E-06	1.34E-07	9.52E-07	8.16E-08	6.61E-08	1.43E-07	2.40E-08	9.94E-06	6.46E-06	3.26E-07	1.28E-07	6.26E-05	3.89E-08	4.52E-08	8.95E-08	6.66E-06	1.48E-08	1.69E-07	8.91E-08	2.33E-08	1.91E-09	9.31E-07	0.000217844	1.37E-07	6.43E-08	1.18E-07	3.87E-05	5.38E-07
378.mp3	0.00014954	7.73E-05	3.65E-05	8.11E-05	3.43E-05	4.48E-05	1.13E-05	3.49E-05	0.000110916	3.74E-05	5.83E-05	0.000206788	0.000114673	4.93E-05	3.37E-05	8.59E-05	6.77E-05	3.00E-07	1.73E-07	1.94E-07	2.69E-07	2.68E-07	2.24E-07	1.70E-07	4.94E-07	2.57E-07	2.82E-07	1.41E-07	3.53E-07	2.16E-07	3.45E-07	2.69E-07	4.26E-07	3.22E-07	1.59E-07	2.15E-07	1.42E-07	2.84E-07	1.93E-07	1.90E-07	2.85E-07	2.18E-07	1.64E-07	1.30E-07	1.27E-07	2.01E-07	2.78E-07	1.89E-07	2.42E-07
379.mp3	4.20E-09	4.64E-09	1.58E-09	9.63E-09	6.56E-09	4.51E-09	3.09E-08	1.13E-08	9.91E-09	3.54E-09	1.22E-08	9.34E-09	8.75E-09	2.30E-08	4.74E-08	4.60E-08	2.95E-08	1.67E-08	1.09E-08	4.65E-09	3.26E-09	6.00E-09	1.52E-08	1.87E-08	7.53E-09	8.42E-09	8.82E-09	8.87E-09	1.36E-08	2.56E-08	1.55E-08	2.65E-08	9.61E-09	5.79E-09	5.21E-09	6.36E-09	7.61E-09	6.14E-09	6.93E-09	2.42E-08	1.74E-08	3.52E-09	6.25E-09	6.15E-09	4.70E-09	1.02E-08	9.03E-09	2.06E-08	1.22E-08
380.mp3	1.69E-05	7.25E-05	2.33E-05	1.77E-05	9.39E-06	0.00014169	2.35E-05	2.97E-06	7.09E-06	5.11E-05	1.83E-05	1.45E-05	7.02E-06	0.000161938	6.71E-06	0.00011925	1.06E-05	0.000139827	1.91E-05	1.63E-05	1.92E-05	2.53E-05	2.87E-05	1.63E-06	4.18E-05	2.20E-05	1.06E-05	4.52E-06	1.53E-05	6.58E-05	2.58E-05	4.89E-06	0.000401322	5.69E-05	1.14E-05	6.08E-06	3.19E-05	2.33E-05	1.56E-05	1.15E-05	0.000238267	1.80E-05	2.41E-06	5.35E-06	3.46E-05	1.71E-05	5.08E-06	2.11E-05	0.000171578
381.mp3	9.76E-05	2.85E-05	5.16E-05	8.53E-05	4.77E-06	9.95E-05	5.86E-05	0.000257301	3.75E-06	7.01E-05	0.000102297	2.80E-05	8.85E-07	1.61E-05	2.92E-06	1.28E-05	0.000583151	1.25E-05	2.48E-05	1.72E-05	3.30E-06	2.35E-05	6.46E-05	0.000192125	5.95E-05	5.37E-06	9.89E-07	8.35E-07	2.95E-06	5.25E-07	1.55E-06	4.39E-06	1.97E-06	1.68E-09	1.39E-06	4.18E-09	1.05E-10	4.66E-06	1.04E-06	8.70E-07	6.81E-06	2.54E-06	2.27E-09	5.02E-07	8.16E-06	1.05E-07	8.45E-07	4.61E-07	2.02E-08
383.mp3	3.02E-07	1.16E-07	7.39E-08	3.72E-08	2.33E-08	3.01E-08	9.11E-08	1.29E-07	6.76E-08	6.38E-08	3.61E-08	9.66E-09	7.79E-09	1.44E-07	2.59E-07	1.65E-07	2.23E-06	6.53E-07	8.08E-07	2.32E-07	4.24E-07	1.15E-07	2.13E-07	1.23E-07	9.12E-08	1.15E-07	6.40E-08	5.82E-08	2.02E-08	2.60E-08	1.61E-08	2.38E-08	3.91E-08	3.16E-08	3.71E-08	1.90E-07	8.92E-08	2.03E-07	7.98E-08	7.19E-08	9.27E-08	1.57E-07	7.53E-08	2.56E-08	1.72E-08	4.59E-08	1.81E-08	8.25E-09	8.52E-09
384.mp3	2.15E-05	1.82E-06	2.32E-06	8.94E-07	1.46E-05	6.96E-05	1.69E-06	1.02E-05	4.10E-06	4.87E-07	2.95E-05	1.31E-05	8.24E-07	2.72E-06	8.34E-07	3.42E-06	0.000140952	7.75E-07	2.31E-06	3.67E-06	3.86E-06	3.68E-06	6.11E-05	3.17E-06	4.90E-06	1.80E-06	7.15E-07	1.74E-05	7.20E-05	1.18E-06	2.46E-06	1.35E-06	1.90E-06	0.000153215	2.74E-05	1.13E-06	8.53E-06	2.63E-06	4.85E-06	0.000116434	2.45E-06	2.47E-05	2.59E-06	3.61E-06	6.09E-06	1.70E-05	2.06E-06	1.46E-06	2.14E-07
386.mp3	5.90E-07	3.39E-06	3.84E-06	3.35E-07	1.95E-06	2.47E-07	3.28E-06	1.69E-07	1.44E-06	1.87E-07	3.72E-05	8.94E-07	4.26E-07	4.12E-06	7.10E-06	9.67E-08	6.21E-06	5.29E-06	8.88E-07	1.80E-06	1.48E-06	2.03E-05	4.37E-07	4.95E-07	7.29E-06	1.37E-06	2.67E-06	0.000102917	1.63E-05	5.08E-05	0.00017895	7.46E-06	0.000151891	1.33E-05	3.45E-06	0.000234653	1.96E-06	2.78E-05	4.55E-05	6.44E-06	3.15E-05	0.0001843	1.96E-05	3.09E-05	1.71E-05	9.67E-06	6.76E-06	3.54E-05	3.36E-05
387.mp3	4.17E-07	1.81E-06	4.12E-06	1.72E-06	2.52E-06	7.36E-06	1.29E-06	5.19E-06	1.88E-05	2.18E-05	2.04E-05	5.29E-09	6.90E-06	1.55E-06	4.57E-05	1.84E-06	2.19E-07	4.44E-07	1.86E-07	1.38E-05	5.45E-05	1.87E-06	6.42E-06	1.25E-06	5.35E-06	6.99E-07	6.10E-05	2.10E-06	2.14E-07	1.61E-07	1.39E-07	3.80E-05	2.76E-05	2.34E-05	1.10E-06	2.74E-06	4.18E-06	5.41E-07	3.96E-05	1.25E-06	2.08E-07	2.51E-07	7.26E-07	1.55E-05	5.13E-05	2.09E-06	5.41E-06	2.24E-06	1.23E-05
390.mp3	1.19E-06	8.94E-06	6.81E-06	8.99E-06	1.48E-05	0.000242408	5.75E-06	1.10E-05	3.26E-05	2.99E-06	5.71E-05	1.01E-05	8.79E-06	1.95E-05	0.000126562	1.02E-05	6.15E-06	0.000101865	3.13E-05	1.18E-05	8.16E-05	7.82E-06	0.000123538	9.57E-06	2.63E-05	3.13E-05	4.26E-05	2.09E-05	2.68E-05	8.43E-05	3.31E-05	1.18E-05	0.000111467	1.86E-05	0.000121437	7.62E-05	3.19E-05	0.000179649	5.96E-05	7.59E-05	4.03E-05	7.04E-05	5.04E-05	4.56E-05	5.62E-05	3.32E-05	9.25E-05	8.20E-05	1.73E-05
391.mp3	0.000853881	1.73E-05	5.16E-05	2.45E-05	0.000941635	4.60E-05	3.30E-05	0.000346413	1.52E-05	2.90E-05	9.52E-05	9.39E-05	5.30E-05	6.37E-05	3.64E-05	7.57E-05	5.90E-05	5.94E-05	0.000129175	0.00024237	4.42E-06	2.76E-05	6.87E-05	8.55E-06	0.000400071	3.85E-05	2.01E-06	3.15E-06	3.46E-06	5.02E-07	0.000218703	0.000134873	0.00024403	2.91E-05	4.36E-06	3.42E-05	0.000203105	0.000792008	1.02E-06	0.000668103	0.000100018	0.000234017	0.000178431	1.81E-05	1.97E-05	2.14E-06	1.37E-05	0.000118946	1.90E-06
392.mp3	1.03E-06	2.19E-07	3.65E-07	4.99E-07	8.57E-06	1.43E-06	2.75E-06	3.00E-06	1.36E-05	6.00E-07	0.000457676	5.22E-06	5.05E-07	4.21E-06	6.19E-07	0.00011223	1.16E-05	0.000119085	5.53E-06	6.35E-07	1.58E-05	2.80E-05	0.000802051	2.41E-06	0.000396634	3.90E-06	3.49E-06	0.000517147	1.07E-05	6.71E-05	2.06E-06	2.40E-07	2.58E-05	6.52E-06	8.40E-06	1.21E-05	9.02E-06	5.12E-06	1.40E-06	6.37E-05	8.29E-07	0.000724279	2.12E-05	1.80E-06	0.000232435	1.60E-05	4.10E-05	2.94E-06	4.29E-07
393.mp3	2.55E-06	6.80E-06	7.84E-07	1.03E-05	1.04E-05	2.20E-08	1.70E-07	4.02E-08	9.03E-05	6.22E-06	1.26E-06	0.000176231	0.000187086	6.63E-06	4.74E-06	1.66E-06	2.18E-06	3.34E-05	0.00028088	6.62E-06	4.20E-06	1.08E-07	1.90E-05	7.83E-06	7.65E-08	3.08E-08	0.000127479	5.25E-05	3.93E-06	0.000250875	8.25E-05	6.67E-05	3.38E-05	0.000223523	2.97E-05	0.000133312	1.66E-05	5.38E-06	0.001058202	0.003340558	0.000236086	5.77E-05	6.60E-06	2.62E-06	0.000392455	0.000729627	3.40E-05	4.45E-05	2.20E-06
395.mp3	0.000139026	1.74E-05	3.32E-05	2.86E-06	0.000400675	2.47E-05	4.71E-05	0.000152505	0.00066889	6.56E-05	9.84E-05	0.000386228	2.90E-05	2.44E-05	2.67E-06	0.000190729	7.23E-05	0.000113619	2.90E-06	1.98E-06	9.39E-07	1.48E-06	2.54E-05	5.14E-05	8.31E-05	9.66E-05	0.000124278	9.15E-05	0.000119635	3.17E-06	1.98E-06	1.22E-06	3.40E-06	6.12E-06	9.36E-06	4.45E-06	3.35E-06	3.09E-06	1.77E-05	9.86E-06	2.12E-07	6.81E-07	0.000544097	0.000260533	0.000468776	0.000751516	1.14E-06	0.000103926	0.000111463
397.mp3	0.000143639	9.10E-05	5.67E-05	6.15E-06	4.08E-05	2.80E-05	9.69E-05	5.77E-05	4.06E-05	9.13E-05	2.46E-05	5.31E-05	9.66E-06	0.000170537	0.000136915	8.30E-05	0.000182724	2.75E-05	5.24E-05	1.37E-05	4.66E-05	3.63E-05	2.49E-05	2.99E-05	2.80E-06	1.15E-06	6.34E-05	4.18E-05	8.43E-05	4.99E-05	0.000109378	7.26E-05	9.33E-06	0.00032502	0.000153714	4.00E-06	0.000818816	1.64E-05	4.28E-05	0.000134367	8.27E-05	1.04E-06	2.53E-06	0.000454875	1.57E-06	3.11E-06	7.36E-05	3.51E-06	1.38E-05
399.mp3	1.13E-05	3.27E-05	2.05E-05	2.60E-05	4.36E-05	1.57E-05	2.39E-05	1.19E-05	9.51E-06	1.54E-05	2.48E-05	8.36E-05	5.10E-05	5.54E-05	1.20E-05	4.30E-06	9.61E-06	2.01E-05	0.000135555	5.51E-05	3.28E-05	1.64E-05	1.20E-05	5.92E-06	0.00010965	5.60E-06	2.71E-05	1.93E-05	8.58E-06	9.42E-06	6.88E-05	2.00E-05	8.64E-05	2.60E-05	8.74E-05	6.56E-05	2.45E-05	6.27E-06	1.81E-06	1.51E-06	1.53E-06	3.44E-06	8.94E-05	0.000157307	7.15E-05	1.48E-05	2.96E-05	1.56E-05	7.22E-06
400.mp3	3.68E-07	3.41E-07	6.44E-07	6.71E-07	4.85E-06	7.61E-07	3.25E-07	5.06E-07	4.82E-07	2.42E-07	1.34E-06	3.97E-07	4.41E-07	4.63E-07	3.53E-07	8.02E-07	1.13E-06	3.82E-05	9.17E-05	0.000113136	1.48E-05	0.000207884	4.97E-05	0.000234062	0.000535739	0.000570607	0.000226149	6.86E-05	3.93E-05	0.000208106	7.27E-05	2.40E-05	0.000460365	0.000445757	0.0004044	0.000448424	0.000217487	3.66E-05	5.88E-06	1.89E-05	0.000140113	0.000480756	4.10E-05	0.00073005	0.000518838	0.000983213	0.001005368	3.71E-05	6.70E-05
401.mp3	4.15E-06	1.22E-06	4.67E-06	3.86E-06	1.03E-05	2.72E-06	2.89E-05	0.000101097	1.58E-05	8.59E-05	1.13E-05	2.39E-06	7.68E-07	1.02E-05	1.06E-06	0.000359897	3.49E-06	5.00E-07	0.000130277	2.67E-05	5.32E-06	2.50E-05	3.58E-06	3.74E-05	4.32E-06	4.36E-06	0.0001453	3.13E-06	2.71E-06	5.22E-05	2.94E-05	1.57E-05	1.96E-05	3.88E-05	2.56E-05	2.53E-05	2.73E-05	0.000548347	1.45E-06	4.01E-06	0.000188687	6.89E-06	4.36E-05	0.000174765	4.94E-05	5.05E-05	2.77E-05	6.62E-05	0.00025521
402.mp3	9.40E-06	2.69E-06	2.21E-06	6.30E-05	1.07E-06	1.02E-06	0.000143033	3.56E-05	0.000270922	0.000160485	6.13E-05	8.76E-05	4.53E-05	3.42E-05	1.10E-05	1.35E-05	8.67E-06	7.29E-05	0.000176584	2.38E-05	1.08E-05	0.000195098	3.10E-05	1.97E-05	9.77E-06	1.57E-05	2.23E-05	1.05E-05	1.16E-05	1.54E-05	3.27E-05	2.18E-05	0.000809686	0.000613603	0.000512186	4.42E-05	0.000138637	4.09E-05	4.94E-05	9.09E-06	1.43E-05	1.22E-05	2.68E-06	1.10E-05	1.30E-06	1.82E-05	1.05E-05	1.97E-06	1.95E-06
403.mp3	1.27E-06	2.44E-06	1.83E-06	1.47E-06	1.26E-06	9.62E-07	1.31E-06	1.19E-06	1.38E-06	2.43E-06	4.31E-06	1.58E-06	7.99E-07	1.57E-06	2.55E-06	2.36E-06	2.75E-06	1.98E-06	2.90E-06	2.79E-06	3.13E-06	2.87E-06	8.58E-06	8.01E-07	1.02E-06	1.56E-06	1.25E-06	2.13E-06	2.24E-06	3.22E-06	3.76E-06	1.29E-06	2.29E-07	7.92E-06	5.32E-06	3.11E-06	1.31E-06	2.63E-06	8.29E-06	1.17E-05	1.27E-05	2.57E-06	8.58E-06	2.38E-06	7.80E-05	0.000157626	2.81E-05	1.66E-06	2.77E-06
404.mp3	0.002790673	0.000332493	0.00035972	7.83E-06	0.00012905	5.55E-07	0.000259962	8.37E-05	0.00050644	3.76E-05	7.56E-05	0.000483128	0.0006993	0.001272719	0.002221442	0.000448606	0.001707162	5.62E-06	8.85E-05	5.78E-06	0.002226387	0.000675562	1.55E-05	0.000317823	2.17E-06	0.000174275	3.10E-06	4.87E-05	3.14E-05	2.29E-05	0.000121417	0.000680356	0.001520724	0.00225593	0.001740735	0.001461851	4.70E-05	0.000264302	2.22E-06	0.000419159	0.001425334	0.000145432	0.000248689	1.63E-06	0.000157921	1.03E-06	1.51E-05	2.85E-05	1.38E-05
405.mp3	6.51E-05	4.99E-05	0.000180095	3.59E-05	2.66E-05	1.46E-05	0.000166306	0.000133361	5.68E-05	1.69E-05	8.60E-06	2.05E-05	4.70E-05	0.000670846	0.000120249	6.61E-05	3.26E-05	3.02E-05	3.68E-05	0.000143677	0.000291938	5.30E-05	2.70E-05	2.03E-05	9.12E-05	4.07E-05	0.000197347	4.03E-05	4.16E-05	2.78E-05	0.000100287	0.000144621	5.13E-05	1.16E-05	6.64E-06	1.01E-06	2.58E-05	0.000417507	2.39E-05	3.61E-05	6.09E-06	2.69E-05	0.000209791	0.000132507	2.27E-05	7.36E-06	3.68E-06	4.40E-06	6.89E-05
406.mp3	4.28E-05	1.18E-05	2.01E-07	7.57E-05	1.75E-05	3.09E-05	9.35E-07	5.88E-06	6.55E-06	1.88E-05	8.75E-06	6.45E-05	3.40E-05	8.89E-06	7.19E-05	5.97E-07	9.16E-07	1.62E-05	5.41E-06	5.23E-07	5.11E-05	3.89E-05	1.96E-05	3.64E-05	7.23E-05	9.92E-05	1.65E-05	4.55E-06	5.48E-05	2.95E-05	7.62E-06	1.85E-05	9.19E-06	1.86E-05	2.56E-06	2.53E-05	8.12E-06	1.21E-05	7.57E-05	6.81E-05	1.38E-06	1.23E-05	6.62E-05	0.000231411	4.99E-06	0.000105368	0.000131161	4.94E-06	5.23E-05
407.mp3	1.72E-06	1.03E-05	5.84E-07	3.13E-06	6.72E-07	5.41E-07	0.000159616	1.69E-07	1.30E-07	2.76E-05	8.85E-07	0.00020017	5.48E-05	1.65E-06	1.73E-05	1.59E-05	9.73E-07	1.48E-05	9.15E-07	2.09E-06	6.82E-07	3.23E-07	0.000107269	7.78E-07	2.57E-07	1.96E-05	2.40E-05	0.000243515	5.76E-05	1.71E-06	5.78E-06	1.81E-05	1.93E-06	1.56E-05	1.04E-06	4.35E-06	4.82E-07	3.93E-07	0.000102086	9.70E-08	2.75E-06	1.63E-05	7.93E-06	0.000246236	1.47E-07	2.75E-08	1.93E-06	4.34E-07	2.06E-07
408.mp3	3.57E-05	2.89E-05	6.66E-05	4.80E-05	2.81E-05	7.11E-05	8.89E-05	3.93E-05	5.15E-05	0.000119171	0.000169782	0.000526947	0.000132952	0.000110053	0.000156223	8.94E-05	0.000123843	6.71E-05	0.000122665	7.96E-05	0.000144222	0.000126564	0.000200076	5.24E-05	0.000139168	0.000332722	0.000279426	0.000355532	0.000214213	0.000294754	0.000114734	0.000163218	0.000112904	9.33E-05	0.000138703	0.000105463	0.000118051	0.000245385	0.000171714	9.85E-05	0.000134421	0.00018283	0.000151173	0.000408959	0.000205436	0.000110162	0.000169769	9.49E-05	0.00014958
410.mp3	3.21E-06	4.53E-06	1.39E-06	3.51E-05	2.66E-05	4.47E-06	7.08E-06	5.16E-07	1.02E-05	1.64E-05	6.49E-07	8.02E-05	3.13E-07	3.34E-06	2.10E-06	3.27E-06	7.64E-07	3.35E-07	1.33E-06	1.34E-06	4.82E-07	2.96E-06	1.35E-06	1.21E-06	1.23E-06	1.20E-06	6.47E-06	2.65E-05	4.37E-07	9.53E-07	9.67E-07	1.80E-06	3.69E-05	3.96E-05	4.11E-06	2.62E-05	1.20E-05	1.01E-05	2.49E-05	4.97E-06	2.41E-05	7.19E-05	1.46E-05	5.98E-06	8.23E-06	5.96E-05	9.02E-06	1.13E-05	2.40E-05
415.mp3	1.70E-05	8.46E-06	0.000489187	2.62E-06	3.56E-06	0.000197781	1.96E-06	2.37E-06	0.000224891	8.65E-06	0.000116418	0.000267443	2.44E-06	1.41E-07	0.000238675	4.49E-06	0.000101961	0.000204945	1.04E-05	7.60E-06	0.000513397	8.12E-06	3.75E-05	0.000309336	7.87E-06	2.18E-06	0.000699723	9.45E-07	1.36E-06	8.94E-06	2.44E-06	1.51E-07	0.000234417	2.94E-06	0.000134753	0.000269659	1.09E-06	5.09E-08	0.000296652	5.52E-06	9.20E-05	0.000278975	2.26E-05	5.86E-06	0.000180175	7.54E-06	0.000171418	0.00027276	1.58E-06
416.mp3	2.81E-05	8.41E-06	4.99E-06	4.74E-06	6.13E-06	1.40E-05	1.63E-05	8.14E-06	2.63E-05	3.17E-05	5.44E-07	3.53E-07	1.58E-06	3.60E-07	4.09E-07	7.11E-05	1.98E-06	2.32E-06	1.83E-06	1.99E-05	7.48E-06	0.000122351	2.87E-05	3.25E-05	0.00012778	4.57E-07	3.82E-06	1.29E-06	2.52E-06	1.11E-06	1.36E-05	2.63E-06	1.22E-06	1.68E-06	1.08E-05	1.03E-05	0.000435154	0.000103618	2.23E-05	0.000400083	7.33E-05	7.85E-06	5.31E-06	5.87E-05	4.55E-05	0.000180644	8.70E-05	5.90E-05	4.42E-05
419.mp3	3.25E-07	4.34E-07	3.44E-07	6.56E-06	9.28E-07	8.47E-07	9.54E-07	6.83E-07	2.03E-07	1.99E-07	2.29E-07	2.46E-07	2.24E-07	9.35E-07	8.88E-07	2.26E-07	1.35E-07	1.05E-07	7.61E-08	1.91E-08	3.92E-08	2.00E-08	2.85E-08	2.96E-08	4.80E-08	1.78E-08	5.75E-08	1.42E-08	5.94E-08	7.09E-07	2.45E-06	7.21E-07	6.16E-07	7.41E-07	8.53E-07	7.66E-06	1.48E-06	1.23E-06	1.31E-06	1.17E-07	6.81E-08	4.35E-08	4.25E-08	3.76E-08	3.68E-08	9.82E-07	8.08E-07	1.77E-07	1.77E-07
420.mp3	4.37E-07	5.54E-06	0.000262403	7.50E-06	0.000315795	1.92E-05	6.46E-06	0.000162077	1.03E-05	4.01E-05	4.82E-05	1.84E-05	6.91E-06	8.99E-06	5.66E-06	3.94E-06	1.07E-06	3.72E-06	0.000202623	1.60E-06	0.000270886	4.92E-06	4.94E-06	0.000129393	7.57E-06	1.37E-06	6.08E-05	0.000107638	9.38E-06	5.66E-06	2.63E-06	4.49E-06	1.34E-06	6.88E-06	3.25E-05	3.48E-06	0.000296071	4.24E-06	3.42E-06	1.04E-05	3.58E-07	1.46E-06	2.13E-05	1.14E-05	8.08E-06	5.81E-06	2.34E-06	4.57E-06	1.76E-06
422.mp3	2.94E-05	5.37E-05	5.58E-05	0.000142471	0.000526543	9.76E-07	3.64E-07	5.40E-07	2.41E-06	5.31E-06	9.15E-06	2.59E-05	9.65E-06	1.29E-05	1.68E-05	2.95E-07	4.93E-07	7.07E-07	1.59E-06	5.20E-06	1.69E-06	1.43E-06	3.76E-06	6.89E-06	1.47E-05	1.76E-05	2.38E-05	5.09E-05	7.61E-05	5.52E-05	0.000332773	2.94E-07	4.56E-07	1.32E-06	3.78E-06	7.77E-06	2.04E-05	2.35E-05	3.40E-07	2.10E-07	4.81E-07	1.97E-07	1.81E-07	2.67E-07	3.87E-07	2.57E-06	3.36E-06	4.53E-06	5.67E-06
423.mp3	1.11E-05	4.23E-07	3.64E-06	2.52E-06	6.03E-05	6.71E-05	1.07E-05	5.38E-07	1.18E-07	1.25E-05	5.44E-07	3.64E-07	1.33E-05	5.54E-07	1.73E-05	0.000103731	1.60E-05	1.29E-07	5.08E-07	9.04E-07	1.00E-06	7.17E-06	6.65E-06	8.30E-06	8.98E-06	5.30E-06	3.76E-06	3.06E-07	1.61E-07	1.42E-06	2.12E-07	4.83E-07	3.22E-06	3.30E-06	1.29E-05	1.67E-05	1.89E-06	8.34E-05	1.62E-07	4.74E-06	7.38E-06	4.38E-07	2.14E-05	6.93E-06	2.92E-05	8.30E-05	7.23E-06	1.17E-07	7.25E-07
425.mp3	0.000103975	6.07E-05	0.000137161	0.000109427	7.91E-05	8.96E-05	8.94E-05	8.68E-05	0.000150113	3.98E-05	8.95E-05	9.50E-05	6.19E-05	4.98E-05	2.12E-05	6.66E-05	5.52E-05	3.28E-05	6.80E-05	7.45E-05	4.37E-05	1.48E-05	3.86E-05	2.11E-05	1.68E-05	2.19E-05	3.52E-05	2.83E-05	0.000100615	1.69E-05	1.58E-05	2.94E-05	1.73E-05	2.35E-05	3.92E-05	2.71E-05	5.96E-05	4.96E-05	2.78E-05	4.61E-05	2.72E-05	4.29E-05	3.32E-05	2.74E-05	6.84E-05	5.21E-05	4.35E-05	5.05E-05	4.43E-05
426.mp3	3.42E-05	3.52E-05	8.71E-05	2.71E-05	2.47E-05	4.63E-05	0.000118634	4.52E-05	3.89E-05	6.42E-05	7.54E-05	9.21E-06	8.61E-06	2.06E-05	1.69E-05	9.30E-06	1.14E-05	2.55E-05	1.24E-05	1.22E-05	1.10E-05	9.17E-06	1.72E-05	6.78E-06	3.20E-06	2.48E-05	1.27E-05	4.36E-07	6.87E-07	5.82E-07	3.96E-06	5.35E-07	6.80E-07	4.44E-07	1.41E-05	1.02E-05	4.70E-06	1.71E-05	1.53E-05	7.88E-06	2.13E-06	2.99E-05	1.04E-05	3.21E-05	3.49E-05	2.54E-05	9.44E-05	2.64E-05	2.10E-05
427.mp3	0.000191947	7.53E-05	0.000615214	9.33E-05	0.000393674	0.00047043	0.000243989	5.10E-05	0.000206043	9.57E-05	2.96E-05	0.000173826	0.000233603	2.18E-05	0.000601675	0.000153184	4.88E-05	0.000580753	0.000127169	0.000174297	0.000481227	0.00013812	2.52E-05	0.000550949	0.000107757	9.48E-05	0.00042079	5.00E-05	3.32E-05	0.000324011	3.96E-05	8.05E-05	0.000245573	0.000107727	3.74E-05	0.000366566	7.58E-05	3.86E-05	0.000141292	4.51E-05	6.13E-05	0.000125418	6.69E-05	0.000191132	0.000635407	0.000164646	3.43E-05	0.00035145	0.000136913
428.mp3	5.46E-06	1.69E-05	6.80E-06	5.53E-06	2.20E-06	5.50E-06	4.61E-06	4.57E-05	1.73E-05	1.64E-05	2.47E-05	1.59E-05	1.01E-05	0.000773546	2.80E-06	5.92E-06	0.000798163	1.01E-06	0.000853979	8.00E-06	0.000976568	3.42E-06	0.000772543	5.67E-06	2.24E-05	3.78E-07	2.75E-05	0.00012249	1.42E-05	4.35E-06	2.73E-05	4.83E-05	9.29E-06	1.08E-05	1.87E-06	1.71E-05	1.29E-05	2.13E-05	1.25E-05	1.48E-05	1.12E-06	1.79E-06	1.17E-05	7.31E-05	4.28E-05	2.77E-05	1.90E-05	4.62E-05	3.04E-06
429.mp3	3.22E-09	3.99E-09	2.36E-09	1.79E-09	2.62E-09	2.42E-09	1.01E-08	2.41E-08	1.94E-08	1.73E-09	3.80E-09	3.17E-09	2.27E-09	1.13E-09	3.12E-09	1.44E-09	1.42E-08	2.55E-08	1.29E-08	4.80E-09	1.19E-09	3.29E-09	1.93E-09	3.17E-09	1.16E-09	5.22E-09	1.77E-08	2.57E-08	5.00E-08	3.81E-09	2.41E-09	1.81E-09	2.32E-09	2.33E-09	1.37E-09	1.46E-09	9.71E-09	7.03E-08	1.09E-08	1.86E-09	1.35E-09	1.82E-09	5.08E-10	9.11E-10	6.30E-10	1.03E-09	2.97E-09	5.53E-08	2.58E-08
430.mp3	4.73E-06	5.70E-07	9.91E-06	4.48E-06	8.70E-06	3.65E-06	1.26E-05	3.38E-06	2.99E-06	5.79E-06	1.02E-05	5.78E-06	3.93E-06	7.88E-06	3.00E-06	3.09E-06	2.84E-06	9.69E-06	2.57E-06	1.87E-06	7.25E-06	3.23E-05	2.65E-06	4.10E-06	3.43E-06	1.29E-05	3.47E-06	4.65E-06	5.96E-06	1.84E-06	7.41E-06	6.21E-06	1.61E-05	5.06E-06	1.48E-06	2.16E-06	3.67E-05	4.52E-06	2.23E-06	1.39E-05	1.85E-06	4.89E-06	2.18E-07	5.00E-07	2.34E-07	1.97E-07	5.67E-08	9.85E-07	1.13E-06
431.mp3	2.57E-05	2.29E-06	1.09E-06	1.52E-05	2.52E-06	2.14E-05	1.74E-06	0.001257651	3.33E-05	1.00E-05	4.30E-05	3.94E-06	0.000175644	1.31E-05	7.36E-07	4.44E-06	6.64E-07	0.000102447	2.23E-05	8.05E-06	1.94E-05	4.95E-06	5.08E-07	1.06E-05	7.21E-07	8.73E-06	2.03E-06	0.000112751	2.37E-05	1.26E-06	1.78E-05	1.78E-06	0.000776518	5.74E-06	9.32E-07	5.98E-06	2.07E-06	0.000110364	2.32E-05	1.47E-05	9.88E-06	0.00040991	3.10E-05	2.95E-05	4.92E-06	2.29E-05	4.92E-06	0.000845976	1.78E-05
432.mp3	1.52E-05	1.84E-05	3.91E-07	1.56E-06	3.36E-05	0.000173451	8.89E-08	3.40E-05	2.39E-05	2.36E-05	2.10E-06	5.33E-06	2.38E-06	4.78E-05	0.000440629	1.51E-07	5.53E-06	3.17E-06	0.000153307	0.000334547	3.86E-06	1.32E-05	0.000137266	7.06E-07	5.17E-07	1.59E-05	5.10E-06	7.28E-08	0.000176671	3.02E-06	5.47E-05	8.77E-06	5.94E-07	5.57E-06	4.01E-05	1.79E-05	4.85E-08	0.000208145	1.81E-05	7.92E-05	5.06E-06	3.06E-07	4.67E-06	3.78E-05	2.83E-06	1.02E-07	2.31E-06	2.57E-05	2.36E-05
435.mp3	0.000199787	3.19E-05	0.000463086	4.44E-06	0.000178537	8.90E-07	8.59E-06	2.08E-06	2.66E-05	1.19E-05	1.96E-06	0.000417898	2.08E-06	0.000712795	5.43E-06	0.000280582	1.08E-06	2.23E-05	2.78E-06	2.14E-06	9.54E-07	0.000108818	5.50E-06	2.25E-05	2.46E-06	9.30E-06	0.000225806	4.82E-06	0.000622563	1.66E-05	8.68E-06	3.24E-05	8.11E-05	2.06E-06	0.0001121	3.97E-07	3.14E-07	9.63E-07	8.48E-07	2.91E-06	3.44E-07	0.000297996	1.21E-05	0.00057826	0.000555754	0.000939581	0.000595095	0.000121868	0.000897338
436.mp3	1.82E-05	8.70E-06	1.43E-06	0.000110339	1.08E-06	2.13E-06	6.08E-07	1.81E-06	4.46E-07	3.28E-06	1.68E-05	4.14E-05	8.23E-05	5.44E-06	5.99E-06	7.59E-06	1.10E-06	6.47E-06	1.99E-06	0.000154537	2.99E-06	0.000155497	9.13E-06	1.63E-06	1.84E-06	4.12E-05	2.03E-05	4.56E-05	1.08E-05	2.77E-05	0.000143058	2.25E-05	2.19E-06	1.83E-05	2.45E-06	1.67E-05	2.97E-06	1.81E-05	4.52E-05	4.57E-06	9.01E-05	2.65E-05	1.02E-05	6.63E-05	4.88E-05	2.07E-05	0.000479014	4.93E-06	4.17E-06
437.mp3	2.04E-05	2.92E-05	2.67E-05	3.12E-05	2.58E-05	3.73E-05	3.67E-05	1.87E-05	2.14E-05	1.91E-05	1.83E-05	1.59E-05	2.44E-05	1.53E-05	2.29E-05	1.66E-05	1.17E-05	1.32E-05	2.11E-05	1.27E-05	1.79E-05	1.17E-05	1.44E-05	8.83E-06	1.44E-05	9.16E-06	8.52E-06	6.33E-06	7.22E-06	1.38E-05	1.19E-05	9.77E-06	1.03E-05	1.26E-05	1.15E-05	9.64E-06	8.96E-06	7.06E-06	7.78E-06	9.69E-06	8.09E-06	9.71E-06	1.10E-05	1.41E-05	1.79E-05	1.87E-05	1.13E-05	7.35E-06	7.99E-06
440.mp3	5.75E-06	1.26E-06	1.90E-06	5.74E-06	4.90E-06	2.75E-05	3.53E-05	5.69E-07	0.000409528	1.46E-06	0.00016232	6.91E-06	0.000280135	4.08E-06	4.43E-05	6.91E-06	7.10E-06	4.74E-06	3.88E-07	5.88E-05	1.20E-06	3.60E-05	5.90E-06	2.41E-05	4.49E-07	2.22E-05	1.77E-06	0.001355881	2.39E-06	5.90E-05	1.29E-05	3.01E-06	3.80E-06	1.11E-05	1.82E-05	7.75E-07	1.57E-05	8.59E-07	0.000516709	1.35E-06	0.000183825	3.99E-05	2.76E-05	2.36E-06	0.000246854	1.94E-05	1.47E-06	1.64E-05	6.21E-06
441.mp3	6.27E-05	5.96E-05	2.14E-05	6.51E-05	9.28E-05	7.26E-05	2.43E-05	5.68E-05	6.20E-05	2.37E-05	5.26E-05	2.29E-05	0.000101585	3.35E-05	2.40E-05	4.02E-05	0.000155934	0.000237248	6.49E-05	7.24E-06	4.79E-05	6.59E-05	3.29E-05	4.42E-05	3.75E-05	0.000157082	4.93E-05	0.000115754	7.68E-05	8.16E-05	1.59E-05	2.05E-05	3.50E-05	4.11E-05	7.40E-05	0.000124314	0.000176907	0.00020514	9.89E-05	1.60E-05	2.68E-05	8.25E-05	4.71E-05	9.37E-05	5.76E-05	3.23E-05	0.000302867	3.04E-05	7.47E-05
442.mp3	1.12E-05	4.63E-06	3.78E-06	5.27E-06	2.94E-06	2.56E-06	1.84E-06	2.37E-06	1.62E-06	1.53E-06	1.56E-06	2.09E-06	1.05E-06	1.38E-06	1.52E-06	1.41E-06	6.56E-07	3.18E-06	4.81E-06	4.77E-06	2.68E-06	1.05E-06	2.01E-06	1.82E-06	5.03E-07	1.17E-06	1.39E-06	1.05E-06	1.92E-06	1.05E-06	1.49E-06	9.06E-07	2.93E-06	2.38E-07	2.44E-06	4.64E-07	2.58E-06	3.24E-07	4.41E-06	5.39E-07	1.47E-06	2.57E-07	3.87E-06	5.59E-07	3.60E-06	3.11E-07	6.50E-06	7.98E-07	6.17E-06
444.mp3	4.32E-07	2.37E-06	7.38E-07	9.44E-07	1.93E-06	9.22E-07	1.50E-06	2.60E-06	2.08E-05	3.10E-06	2.17E-06	1.57E-06	9.78E-07	2.96E-07	2.51E-06	1.01E-06	7.42E-06	4.92E-07	1.50E-06	2.02E-06	2.79E-06	1.41E-05	9.22E-06	7.72E-07	1.30E-06	1.49E-06	1.37E-06	3.23E-06	5.98E-07	8.38E-07	1.15E-06	3.16E-06	2.46E-06	1.91E-06	2.93E-06	3.84E-07	1.26E-06	1.38E-06	3.22E-06	4.62E-07	3.67E-07	7.45E-07	7.19E-07	1.77E-06	1.16E-06	1.26E-06	4.14E-06	1.18E-06	5.70E-06
445.mp3	2.88E-09	2.68E-09	5.30E-09	1.11E-08	2.19E-09	3.78E-09	8.47E-09	6.85E-09	1.14E-08	1.59E-08	2.68E-08	3.22E-09	4.23E-09	2.60E-09	3.25E-09	6.26E-09	9.07E-09	2.13E-09	2.45E-09	2.06E-09	2.56E-09	3.96E-09	9.02E-10	7.36E-10	4.29E-08	2.18E-09	1.09E-08	2.27E-09	1.82E-09	3.13E-09	8.04E-09	2.41E-09	2.46E-09	1.75E-09	3.24E-09	3.15E-09	2.41E-09	3.28E-09	4.46E-09	9.01E-09	1.79E-08	3.59E-08	1.80E-09	2.35E-09	4.91E-09	2.97E-09	8.67E-10	1.27E-09	5.73E-09
448.mp3	0.000130186	9.84E-05	2.60E-05	1.31E-05	2.26E-06	1.28E-05	2.00E-06	5.82E-05	0.000137719	1.25E-05	8.25E-06	4.11E-05	0.000135135	7.56E-05	2.51E-06	2.60E-05	3.84E-06	4.79E-05	1.76E-05	9.66E-06	0.000120822	7.44E-05	3.62E-05	5.34E-05	3.55E-05	6.54E-05	3.63E-05	0.000178005	3.67E-07	2.86E-05	1.15E-05	6.77E-05	2.09E-06	3.33E-07	2.71E-05	7.93E-06	1.37E-07	1.09E-06	1.76E-06	4.47E-05	1.11E-08	2.22E-05	1.17E-06	1.84E-05	8.00E-07	6.58E-07	1.38E-05	7.81E-05	2.42E-06
449.mp3	4.62E-07	4.90E-07	1.68E-06	3.28E-06	4.99E-06	1.34E-05	3.35E-06	1.08E-05	2.13E-05	3.51E-05	2.45E-05	5.65E-05	4.46E-05	0.000115783	2.69E-05	7.40E-05	5.31E-05	0.000133682	8.45E-05	0.000220199	7.89E-05	0.000236941	0.000111421	0.000350173	0.000163164	0.000250705	0.000275196	0.001030388	0.000116524	0.000459004	0.000108333	0.000576697	0.000321359	0.000538147	0.000204686	0.001245653	0.000215613	0.000760887	0.000118585	0.000178644	6.04E-05	0.000380061	0.000474017	0.000281617	0.000108632	7.97E-05	0.000119039	0.000224202	0.000748928
450.mp3	6.23E-08	8.16E-08	3.44E-08	5.52E-07	2.73E-07	4.59E-07	4.39E-07	4.60E-05	4.04E-05	5.68E-05	1.62E-05	1.26E-06	3.14E-08	9.59E-09	3.57E-08	2.18E-08	1.47E-08	8.32E-09	1.55E-08	1.42E-08	4.87E-08	3.27E-09	5.65E-09	1.20E-08	7.19E-09	1.23E-08	7.64E-09	2.37E-08	1.71E-08	5.77E-09	4.70E-09	7.79E-09	2.13E-08	3.88E-09	2.09E-08	7.53E-09	7.26E-09	1.34E-08	1.08E-08	1.36E-08	9.51E-09	2.00E-08	1.47E-08	5.70E-07	3.76E-06	3.04E-06	7.43E-08	4.84E-08	1.03E-08
451.mp3	1.30E-08	4.44E-08	4.50E-08	8.96E-09	5.59E-06	1.02E-05	1.07E-08	2.41E-06	2.54E-06	4.05E-07	8.42E-06	3.38E-06	5.05E-07	2.29E-06	3.03E-06	5.03E-07	4.15E-06	5.91E-06	1.16E-08	3.17E-06	1.04E-05	5.32E-07	2.92E-06	4.93E-06	7.39E-07	3.04E-06	5.99E-06	4.99E-07	2.14E-06	4.29E-06	1.02E-08	6.18E-07	4.35E-07	1.83E-08	3.93E-07	5.98E-07	8.78E-09	1.85E-06	4.38E-07	3.66E-07	1.17E-05	8.82E-06	1.43E-05	1.58E-05	3.76E-05	4.33E-06	1.96E-05	2.08E-05	1.42E-05
452.mp3	4.56E-07	4.15E-07	1.86E-05	3.36E-07	9.90E-06	9.74E-05	2.47E-07	4.04E-07	1.39E-05	2.14E-07	3.79E-07	0.000164476	1.85E-07	1.53E-07	2.19E-05	3.54E-08	1.08E-05	6.76E-05	1.96E-08	1.40E-07	2.52E-05	1.43E-07	5.56E-07	0.000258694	1.84E-08	1.18E-07	2.89E-05	5.87E-08	1.20E-05	1.93E-05	1.86E-08	1.21E-07	3.55E-05	1.28E-07	9.03E-07	0.000427335	6.13E-08	1.56E-07	3.49E-05	2.63E-08	1.15E-05	3.77E-05	2.40E-08	1.21E-07	2.26E-05	1.57E-07	1.40E-06	0.000216378	1.32E-08
453.mp3	8.96E-05	0.000407812	1.76E-05	6.61E-06	2.44E-06	2.13E-05	6.98E-05	7.52E-07	0.000120402	0.000106287	0.000221119	0.000125427	7.20E-05	5.21E-05	6.79E-05	0.000140731	5.30E-05	8.67E-05	3.41E-06	1.38E-06	0.00016296	0.000326624	1.70E-05	0.000473159	2.33E-05	1.66E-07	0.000514033	8.11E-05	2.41E-05	5.25E-05	0.000174781	6.06E-05	5.14E-07	0.000160144	3.29E-05	1.36E-05	2.35E-06	5.98E-05	9.95E-06	3.12E-05	0.000198689	4.01E-05	8.30E-07	1.25E-06	3.62E-06	0.000144645	0.000424003	0.000209158	0.000127851
454.mp3	9.62E-05	9.16E-05	0.000187871	8.72E-06	5.26E-06	6.29E-06	1.79E-05	7.87E-05	0.000112441	5.00E-06	9.07E-06	3.96E-05	3.54E-05	8.57E-05	0.000230757	7.51E-06	6.32E-06	1.70E-05	3.13E-05	0.000125055	0.000151286	4.16E-06	3.92E-06	2.52E-05	0.000163159	5.62E-05	0.000110569	5.28E-06	6.75E-06	9.37E-06	2.75E-05	7.58E-05	0.000115426	6.62E-06	6.93E-06	4.04E-05	3.63E-05	9.50E-05	0.000162213	1.69E-05	3.20E-06	7.12E-06	5.22E-05	0.000120187	0.00015637	2.40E-06	5.59E-06	2.12E-05	9.69E-05
455.mp3	3.94E-05	2.78E-05	1.65E-05	5.40E-05	5.87E-06	1.21E-05	5.48E-05	2.52E-05	3.31E-06	2.58E-05	2.58E-05	2.07E-05	2.00E-05	2.66E-05	1.24E-05	3.32E-05	5.23E-05	4.99E-05	2.30E-05	4.30E-05	3.17E-05	9.87E-06	6.20E-05	1.76E-05	2.72E-05	4.89E-05	1.52E-05	4.01E-06	0.000357	2.45E-05	1.63E-05	4.83E-05	5.95E-05	1.40E-05	4.20E-05	4.29E-05	2.21E-06	9.27E-05	5.12E-05	1.30E-05	1.08E-05	3.12E-05	1.00E-04	9.41E-06	5.35E-05	3.68E-05	2.38E-05	5.25E-06	4.74E-05
456.mp3	0.000400635	0.000377737	0.00031339	0.000335663	0.000211621	0.000255716	0.000341147	0.000386976	0.000296536	0.00031409	0.000533026	0.000266696	0.000280678	1.92E-05	0.00072027	1.14E-05	0.00029582	1.70E-05	0.000271862	2.24E-05	0.000222054	2.41E-05	0.000468928	0.00037282	0.000417529	0.000385463	0.000467777	0.00017377	0.00040053	0.000185461	0.000406701	0.000246199	0.000361424	0.000217884	0.000269944	0.000292504	0.000218246	0.000137217	0.000291718	0.00025044	0.00044032	0.000320441	0.000357202	0.000264623	0.00028562	5.75E-05	0.000615219	7.96E-05	0.000340466
458.mp3	1.55E-05	1.06E-05	2.07E-05	1.28E-05	1.33E-05	1.10E-05	4.92E-05	0.000168852	3.90E-05	0.000312641	7.91E-05	2.77E-05	1.43E-05	2.02E-05	3.18E-05	2.88E-05	1.29E-05	1.53E-05	3.20E-05	9.44E-06	2.27E-05	0.000200913	9.48E-05	0.000150157	1.85E-05	6.00E-05	5.17E-05	3.47E-05	1.32E-05	3.14E-05	0.000396091	5.94E-05	1.43E-05	7.51E-06	1.94E-05	1.10E-05	9.71E-06	6.67E-06	6.05E-05	0.000199185	4.66E-05	0.000317608	4.82E-05	2.75E-05	1.31E-05	1.45E-05	3.90E-05	3.18E-05	1.58E-05
459.mp3	1.51E-07	1.37E-07	7.31E-08	2.68E-08	5.46E-08	1.33E-07	7.13E-08	8.49E-07	1.14E-07	2.43E-06	6.22E-08	1.18E-07	4.34E-07	3.10E-05	7.12E-06	3.18E-05	1.60E-05	1.53E-05	2.27E-05	3.14E-05	5.67E-05	1.91E-05	1.21E-05	3.52E-07	8.46E-07	4.82E-07	2.00E-06	7.93E-05	9.83E-06	1.58E-06	1.34E-06	1.05E-06	1.82E-05	1.96E-05	2.91E-05	1.50E-05	3.74E-05	5.53E-06	6.22E-06	3.10E-06	4.84E-05	1.03E-05	4.65E-05	4.33E-07	9.34E-07	1.04E-06	5.60E-06	3.66E-05	3.47E-06
460.mp3	1.07E-05	5.98E-06	4.71E-06	7.72E-06	7.56E-06	6.76E-06	4.51E-05	1.00E-05	6.70E-06	1.23E-05	9.49E-06	8.46E-06	1.06E-05	2.27E-06	2.22E-06	7.50E-06	1.23E-05	4.75E-05	1.50E-05	1.44E-05	5.08E-05	6.54E-06	1.20E-05	5.32E-06	1.95E-06	2.46E-06	1.72E-05	1.69E-05	0.000109554	2.11E-05	6.10E-07	9.58E-07	2.79E-07	6.04E-07	2.14E-07	2.96E-07	3.72E-07	1.67E-07	1.53E-07	3.09E-08	3.96E-08	1.18E-08	1.59E-08	1.03E-08	2.18E-08	1.33E-08	1.34E-08	2.10E-08	3.53E-08
461.mp3	7.73E-08	7.53E-08	1.24E-07	4.96E-07	1.08E-07	7.88E-08	1.07E-07	7.62E-08	7.59E-08	1.41E-07	9.85E-08	5.49E-08	9.38E-08	6.80E-08	8.07E-08	4.41E-07	1.12E-07	6.81E-08	1.13E-06	3.72E-07	6.83E-07	5.44E-07	1.47E-06	1.71E-07	4.33E-07	7.82E-07	9.81E-07	2.97E-07	1.62E-07	2.09E-06	7.26E-07	7.08E-08	4.84E-07	4.54E-07	7.33E-07	1.43E-06	1.11E-06	3.91E-07	6.18E-08	1.30E-06	7.59E-07	3.82E-07	1.42E-07	3.95E-07	5.48E-08	6.16E-08	6.46E-07	1.24E-07	8.02E-08
462.mp3	2.16E-05	7.42E-07	3.27E-08	1.43E-06	1.10E-05	3.63E-06	2.73E-07	3.45E-05	8.22E-07	7.41E-07	6.21E-07	1.11E-05	1.34E-06	8.10E-06	1.40E-05	9.35E-07	7.06E-07	5.74E-08	3.98E-06	4.96E-07	3.43E-07	1.53E-05	6.43E-07	8.58E-08	1.95E-06	7.42E-07	7.08E-08	5.21E-07	2.54E-06	1.38E-07	6.16E-07	3.87E-05	3.03E-07	1.59E-07	5.41E-07	3.70E-07	2.08E-07	8.63E-07	8.58E-08	1.09E-06	1.12E-07	8.22E-07	2.30E-06	2.25E-06	4.29E-06	6.48E-06	6.72E-05	4.49E-05	2.17E-05
463.mp3	9.97E-05	8.85E-05	1.12E-05	3.15E-05	0.000112193	1.01E-05	0.000282341	6.36E-06	1.42E-05	1.06E-05	6.90E-06	1.81E-05	6.38E-06	0.000397342	0.000147789	8.31E-05	3.84E-05	1.92E-05	3.09E-05	7.05E-06	0.000277872	1.42E-05	0.000414458	9.53E-06	1.89E-05	2.07E-05	1.93E-05	0.000130844	0.000568973	0.00122636	2.59E-05	1.41E-05	8.97E-05	1.01E-05	0.000181373	0.000331639	0.000850761	5.85E-05	3.62E-05	1.98E-05	1.01E-05	0.00019028	5.48E-05	0.00093839	2.36E-05	0.000614408	4.39E-05	1.51E-05	2.61E-05
464.mp3	5.83E-07	6.94E-05	4.23E-07	5.11E-08	9.60E-08	3.27E-05	1.73E-07	1.00E-06	9.15E-05	4.64E-07	3.01E-08	0.000234972	8.53E-06	4.00E-08	8.62E-07	9.40E-07	4.10E-07	9.39E-08	1.76E-05	1.94E-06	6.79E-08	0.000223865	4.57E-07	1.79E-07	7.18E-08	2.51E-06	1.02E-06	7.74E-08	6.74E-05	8.43E-07	2.36E-07	0.000772616	8.45E-07	6.94E-07	1.28E-07	1.63E-06	0.000208113	0.000572462	0.000377614	0.000372163	0.000579658	0.001470048	0.00011424	0.000499403	0.000635757	0.00018605	0.000418885	0.000751693	0.000544861
466.mp3	1.15E-05	1.46E-05	4.62E-05	0.000154386	0.000102316	1.78E-05	0.000146806	9.41E-07	5.86E-05	3.23E-05	2.36E-05	0.000302989	2.78E-06	6.15E-05	1.50E-06	0.00021053	8.49E-06	0.000277883	3.76E-05	7.16E-07	5.69E-05	3.14E-06	6.79E-05	0.000102653	2.59E-05	4.13E-05	0.000241021	9.20E-07	1.54E-06	0.000146497	4.16E-05	9.79E-05	2.02E-05	2.77E-05	6.58E-05	4.98E-05	0.000151013	1.06E-05	1.99E-05	0.000185271	1.60E-05	0.000230221	1.71E-05	0.000178732	2.26E-06	5.90E-05	7.69E-05	6.92E-05	0.000313392
467.mp3	6.75E-06	0.000108837	0.001134335	0.001109284	7.11E-05	0.000108872	3.23E-05	6.61E-05	4.72E-05	0.000343334	0.000252746	0.000551764	0.000247227	6.45E-05	3.20E-06	5.23E-06	0.000644181	0.00011307	1.46E-06	4.95E-05	0.00044529	7.27E-05	1.78E-05	2.04E-05	0.000504043	0.000464757	4.68E-05	0.000246951	0.000921919	0.000100527	2.33E-05	0.000188966	1.69E-05	2.86E-06	5.20E-05	1.27E-06	1.56E-05	0.000756986	6.90E-05	0.000319435	0.0001014	5.27E-05	4.92E-05	9.22E-05	9.64E-05	0.000441244	0.001176629	6.54E-05	9.05E-07
468.mp3	1.02E-08	3.47E-08	2.01E-08	4.11E-08	3.74E-08	1.07E-08	1.18E-08	7.47E-09	1.41E-08	4.55E-09	2.83E-08	2.01E-08	9.84E-09	8.06E-09	4.68E-09	9.90E-09	2.24E-08	1.56E-08	2.07E-08	2.30E-08	2.12E-08	2.50E-08	1.47E-08	9.28E-09	1.36E-08	1.92E-08	1.25E-08	5.91E-08	3.52E-09	4.78E-09	8.91E-10	3.85E-07	5.19E-07	3.08E-06	1.36E-07	2.71E-07	2.57E-07	3.56E-07	1.20E-06	4.87E-06	4.80E-07	2.19E-07	4.46E-07	1.09E-06	7.12E-07	6.82E-06	4.94E-08	4.67E-07	1.86E-07
469.mp3	2.71E-06	5.39E-06	1.54E-08	1.16E-09	4.16E-07	0.000446348	5.47E-05	5.03E-07	0.000320874	3.08E-05	2.25E-06	5.91E-08	2.41E-09	2.37E-07	4.73E-09	5.18E-07	0.001347813	0.000459565	3.05E-06	5.43E-06	4.58E-06	7.42E-09	0.000168443	0.000446664	0.001248233	2.11E-05	1.72E-06	0.078191556	0.001929873	3.93E-06	1.78E-06	9.59E-09	2.34E-07	0.001750014	8.17E-07	0.000118071	0.000631739	7.05E-07	9.27E-05	0.001124938	0.001310655	1.29E-05	3.01E-09	4.02E-07	0.000737852	0.00013766	4.08E-05	0.000230468	0.00026811
472.mp3	9.65E-05	0.000118907	2.42E-05	4.75E-05	1.65E-05	0.000143108	0.000568358	5.93E-06	6.80E-06	3.96E-06	3.22E-05	1.11E-05	0.000185309	1.22E-05	0.00037962	4.82E-05	4.17E-05	0.000357779	2.76E-05	2.52E-05	0.00049939	5.67E-06	1.87E-05	0.000205328	0.000272744	0.000286736	2.47E-06	0.000186144	0.000183168	0.000115716	0.000272501	0.000263297	1.97E-05	3.51E-05	0.000111149	0.000243583	1.56E-05	0.00015481	0.000156829	0.00011309	0.000364727	0.000578479	3.34E-05	1.40E-05	2.94E-05	0.000389229	0.000119598	0.000185515	0.000163115
473.mp3	2.27E-07	5.86E-05	0.000100793	1.50E-06	4.68E-05	0.00011801	0.001259716	0.000371354	4.23E-05	0.000202749	1.90E-05	1.08E-05	3.68E-05	2.57E-06	0.000342286	2.09E-05	5.49E-05	1.32E-05	8.29E-05	0.000123598	0.000823123	1.91E-05	0.000319016	4.70E-05	8.17E-05	6.68E-07	2.34E-07	2.37E-05	1.16E-05	0.000388637	3.97E-05	3.58E-06	0.000477397	9.25E-05	0.000166952	6.08E-05	5.87E-05	0.000547355	1.38E-05	0.000252434	3.83E-05	2.90E-05	7.25E-08	7.79E-06	5.94E-05	1.62E-07	0.00011169	0.000511502	2.41E-05
475.mp3	3.44E-08	1.12E-05	0.000125124	2.35E-05	2.23E-06	5.48E-05	9.28E-06	6.67E-06	9.46E-05	4.00E-06	1.20E-05	5.11E-05	1.46E-05	1.55E-05	1.35E-06	0.000208627	0.00010662	1.32E-05	4.77E-07	8.00E-05	8.78E-06	2.88E-05	0.000232097	8.15E-06	3.42E-06	6.50E-05	5.01E-05	3.75E-05	2.38E-05	0.000177109	0.000295684	4.55E-05	0.0002395	0.000159131	7.44E-06	1.40E-06	9.00E-05	1.65E-05	3.83E-05	0.000129274	2.62E-05	1.59E-05	4.33E-07	0.000117056	0.000272555	3.54E-05	0.000202811	0.000117728	3.43E-06
477.mp3	0.000107383	1.01E-05	2.94E-08	1.17E-08	2.53E-07	8.71E-06	2.99E-07	1.99E-05	3.85E-08	1.02E-08	2.08E-08	9.89E-05	0.000174052	0.000140463	4.77E-07	0.000169431	7.44E-06	3.06E-08	1.72E-08	2.14E-07	1.22E-05	4.63E-07	1.81E-05	5.86E-08	1.33E-08	2.29E-08	0.000100098	0.000195453	4.31E-05	3.87E-07	0.00028624	1.02E-05	2.21E-08	8.42E-09	1.71E-07	1.74E-05	5.13E-07	1.65E-05	4.69E-08	1.10E-08	1.45E-08	0.000323916	0.000166488	6.93E-05	1.77E-08	1.66E-06	4.47E-06	2.16E-08	1.56E-08
478.mp3	2.77E-07	3.40E-06	9.14E-06	8.55E-06	4.62E-06	1.50E-06	1.61E-06	4.24E-07	6.90E-07	2.54E-07	7.75E-07	7.18E-07	1.13E-07	2.96E-07	3.22E-07	2.57E-07	3.69E-07	9.28E-07	3.32E-07	2.06E-07	1.97E-07	7.60E-08	1.82E-08	1.19E-08	4.31E-08	3.69E-06	3.21E-05	1.14E-06	9.36E-07	8.78E-08	7.05E-07	1.17E-07	7.85E-08	9.99E-07	7.86E-07	1.28E-06	3.14E-06	1.60E-06	1.37E-06	2.14E-06	2.00E-06	1.10E-05	4.52E-06	4.77E-06	2.92E-06	4.12E-07	2.34E-07	4.26E-07	1.58E-07
479.mp3	2.82E-07	3.75E-07	7.96E-07	1.02E-06	8.18E-07	3.16E-06	3.72E-05	3.53E-05	3.41E-06	8.95E-08	1.12E-05	3.58E-07	2.43E-05	2.77E-05	4.13E-07	1.17E-07	5.68E-08	1.39E-07	2.01E-08	8.54E-09	6.99E-07	1.29E-08	2.93E-06	0.001568159	4.57E-07	9.07E-06	1.58E-05	1.33E-06	1.03E-06	1.20E-05	5.20E-06	1.17E-05	5.24E-08	1.40E-07	3.01E-07	5.20E-05	8.14E-05	6.51E-08	7.96E-05	8.78E-07	0.000675125	7.36E-06	1.08E-07	4.65E-05	8.90E-06	0.001117748	3.94E-06	2.09E-06	2.18E-05
480.mp3	9.54E-09	8.31E-09	6.62E-09	7.79E-09	2.08E-08	3.56E-08	3.34E-08	3.60E-08	3.02E-08	4.41E-08	4.75E-09	6.76E-09	3.86E-09	1.48E-09	1.59E-09	7.96E-09	2.43E-09	3.05E-09	3.02E-09	6.25E-09	2.89E-09	2.12E-08	2.64E-09	3.87E-09	1.10E-09	1.20E-09	9.37E-10	6.97E-10	1.27E-09	1.49E-09	3.72E-09	4.97E-09	6.82E-09	3.09E-09	9.99E-09	1.04E-08	1.91E-08	1.54E-08	1.72E-08	2.80E-08	9.32E-08	1.22E-07	5.63E-08	2.02E-07	1.31E-07	2.45E-07	4.05E-07	6.34E-07	3.44E-07
481.mp3	3.50E-08	2.53E-08	2.58E-08	4.18E-08	1.07E-07	5.70E-07	6.13E-07	2.69E-07	8.92E-07	5.73E-06	8.18E-07	8.54E-07	2.50E-07	4.24E-07	9.48E-07	4.59E-07	1.60E-07	3.36E-07	7.70E-07	1.36E-06	5.76E-07	4.71E-06	1.10E-05	3.85E-06	9.74E-07	5.35E-06	7.27E-06	1.48E-05	4.63E-06	6.38E-06	6.00E-06	7.75E-06	7.91E-06	4.16E-06	6.20E-06	4.99E-06	5.39E-06	3.77E-06	3.77E-06	6.42E-06	5.75E-06	1.18E-06	2.94E-06	3.23E-06	3.96E-06	2.99E-06	1.71E-06	3.64E-06	1.79E-06
482.mp3	7.71E-07	1.83E-07	1.67E-06	5.20E-06	2.58E-05	3.98E-05	3.13E-05	2.96E-05	7.47E-05	6.78E-05	9.53E-05	0.000373401	0.000130844	0.000158284	0.00013724	0.0002218	0.000208619	0.000310786	0.000335006	0.000199696	0.00023657	0.000221652	6.16E-07	2.03E-06	5.24E-06	5.54E-06	2.93E-06	2.78E-05	5.34E-06	2.14E-05	2.57E-05	1.51E-05	1.15E-06	1.22E-06	6.73E-06	1.35E-05	1.67E-05	1.29E-05	1.33E-06	2.51E-05	1.59E-05	1.01E-05	7.36E-06	3.96E-06	1.35E-06	1.42E-06	3.63E-06	6.24E-06	5.96E-07
484.mp3	1.01E-05	1.27E-07	0.000390069	0.000264772	0.001234891	0.000189342	0.000401599	2.85E-05	9.91E-05	1.12E-05	0.00021987	0.000275986	0.000926369	4.09E-05	3.68E-07	1.02E-05	1.11E-07	1.71E-05	7.84E-08	3.27E-05	4.19E-05	0.000320254	4.27E-05	0.000204952	1.07E-05	0.000164348	0.001082746	0.000689274	4.30E-05	3.13E-07	5.82E-06	1.11E-07	2.24E-05	4.43E-08	3.04E-05	0.000553126	0.000716658	8.74E-05	0.00014427	3.25E-05	8.76E-05	0.001152258	0.001104166	6.59E-05	4.11E-07	1.16E-05	2.14E-07	2.43E-05	2.80E-07
485.mp3	7.23E-08	6.41E-08	1.12E-08	7.53E-09	7.97E-09	1.24E-08	1.42E-08	1.16E-08	1.07E-08	1.19E-08	1.55E-08	1.34E-08	1.13E-08	8.60E-09	1.09E-08	1.11E-08	8.58E-09	1.13E-08	6.39E-09	5.04E-09	4.13E-09	5.83E-09	4.41E-09	3.38E-09	3.04E-09	4.53E-09	4.79E-09	8.22E-09	5.39E-09	5.32E-09	4.96E-09	4.56E-09	4.22E-09	5.36E-09	7.04E-09	6.26E-09	7.08E-09	4.72E-09	4.95E-09	9.01E-09	7.09E-09	1.07E-08	7.28E-09	6.82E-09	8.63E-09	6.47E-09	5.58E-09	3.36E-09	3.49E-09
486.mp3	3.67E-05	4.00E-05	7.27E-06	4.27E-05	7.61E-06	4.13E-05	1.72E-05	4.05E-05	6.95E-06	1.51E-05	0.00014957	1.55E-05	1.66E-05	1.17E-05	1.57E-05	5.31E-05	1.63E-05	7.51E-06	1.61E-06	8.70E-06	3.31E-05	9.48E-06	1.04E-05	0.00011264	3.79E-06	2.19E-05	1.90E-05	1.99E-05	2.49E-05	5.47E-06	2.74E-05	0.000256132	1.39E-05	5.40E-06	0.000152802	8.20E-06	1.03E-05	9.62E-05	1.07E-05	8.48E-06	2.86E-05	2.95E-05	2.66E-05	1.16E-05	6.88E-06	9.98E-06	1.40E-05	2.20E-05	3.53E-05
487.mp3	5.38E-05	2.42E-06	6.02E-06	7.95E-05	1.66E-05	5.85E-05	1.40E-05	1.28E-05	1.06E-05	2.37E-06	5.64E-06	5.63E-06	0.000151922	1.30E-06	1.04E-06	7.48E-07	6.25E-06	2.49E-05	2.57E-05	0.000487774	8.92E-07	5.81E-06	1.17E-05	1.16E-05	9.20E-06	3.10E-05	0.000217522	1.44E-06	3.90E-05	1.03E-06	2.82E-06	2.57E-05	4.50E-05	0.000164074	2.11E-05	8.10E-06	7.62E-05	2.25E-05	7.61E-06	4.29E-05	8.92E-05	2.38E-06	1.56E-06	1.16E-06	2.45E-05	5.87E-06	1.91E-05	2.27E-05	1.39E-05
488.mp3	6.82E-06	6.77E-06	3.75E-06	8.42E-06	5.48E-06	8.25E-06	1.85E-05	4.38E-06	6.87E-06	1.13E-05	5.78E-06	3.98E-06	4.76E-06	9.48E-06	9.97E-06	9.37E-06	6.90E-06	5.12E-06	9.71E-06	1.01E-05	7.51E-06	1.28E-05	9.65E-06	1.11E-05	9.87E-06	7.61E-06	2.40E-05	1.08E-05	7.36E-06	1.18E-05	1.06E-05	1.80E-05	1.08E-05	5.50E-06	2.84E-05	2.25E-05	7.00E-06	1.32E-05	1.66E-05	1.69E-05	1.08E-05	1.55E-05	9.91E-06	3.08E-05	2.85E-05	4.51E-05	5.71E-05	5.01E-05	0.000103482
489.mp3	1.10E-05	1.18E-05	2.20E-05	1.77E-05	7.29E-06	0.000120458	8.87E-06	9.44E-06	2.54E-05	2.19E-05	3.27E-05	4.94E-06	2.97E-05	3.14E-05	8.95E-06	8.99E-05	1.42E-05	1.10E-05	1.46E-05	1.51E-05	2.51E-05	4.52E-06	1.76E-05	1.85E-05	3.46E-05	0.000323655	0.000258098	0.000295319	0.000207383	0.000212994	0.00032611	0.000135849	5.48E-05	9.13E-05	0.000254756	1.51E-06	5.21E-05	0.000211494	8.19E-05	5.01E-05	4.24E-06	8.38E-06	1.59E-05	1.58E-05	2.17E-06	2.27E-05	0.000227881	0.000106319	6.13E-05
490.mp3	7.00E-07	6.05E-07	1.96E-05	2.62E-06	8.53E-07	4.09E-05	5.35E-06	0.000908396	4.89E-06	2.92E-07	3.42E-06	2.81E-06	4.70E-07	1.54E-06	5.75E-07	1.19E-06	4.64E-05	1.79E-06	0.000290595	1.89E-06	1.44E-05	8.23E-07	2.17E-06	2.46E-06	8.46E-07	6.50E-06	6.09E-07	6.48E-06	1.42E-05	1.74E-07	9.93E-05	3.93E-06	2.56E-05	1.24E-05	1.17E-05	4.31E-05	1.58E-05	2.62E-06	3.72E-07	1.59E-06	4.24E-06	1.94E-05	6.30E-05	6.59E-05	0.000161394	3.85E-05	9.00E-05	3.39E-05	7.23E-05
492.mp3	6.90E-07	9.06E-06	7.88E-06	1.61E-06	1.10E-05	4.44E-06	1.71E-06	4.58E-06	2.45E-05	4.63E-06	2.25E-06	6.63E-06	2.89E-06	1.36E-06	3.05E-06	1.03E-06	3.80E-07	2.20E-06	1.17E-06	1.45E-05	7.43E-07	9.73E-07	2.79E-05	1.46E-06	3.31E-07	1.32E-05	1.13E-06	8.46E-08	1.92E-06	8.17E-07	7.16E-07	4.39E-06	5.10E-07	1.56E-07	1.43E-07	7.50E-07	2.22E-06	1.97E-07	5.83E-06	1.58E-06	1.15E-06	5.65E-06	0.000201017	1.58E-05	1.64E-05	2.77E-06	4.87E-06	3.94E-05	1.69E-07
493.mp3	6.28E-06	1.36E-06	3.59E-06	2.81E-06	5.45E-06	2.77E-06	4.43E-06	1.03E-06	1.25E-06	2.15E-06	2.28E-06	1.47E-06	1.79E-06	1.81E-06	2.53E-07	5.30E-07	4.76E-07	6.61E-07	2.28E-07	4.28E-07	3.30E-07	6.08E-07	2.83E-06	6.91E-07	4.71E-06	1.45E-06	1.60E-07	5.29E-07	1.57E-06	1.99E-06	3.03E-06	4.40E-06	3.33E-06	1.84E-06	7.82E-07	5.93E-07	7.16E-06	7.77E-06	3.57E-06	2.16E-06	2.51E-07	5.83E-07	9.59E-06	1.40E-05	3.32E-07	3.58E-06	1.06E-05	4.32E-07	5.03E-05
494.mp3	9.44E-07	1.40E-06	1.72E-07	3.46E-07	4.92E-07	6.00E-06	3.12E-06	6.23E-06	1.46E-05	1.19E-05	3.52E-07	5.58E-06	7.43E-06	4.37E-06	4.01E-06	3.86E-06	7.43E-07	4.97E-07	1.38E-06	8.03E-07	1.49E-06	1.20E-06	1.82E-07	2.67E-06	7.69E-07	1.16E-06	2.36E-06	2.92E-06	1.07E-06	2.38E-06	2.33E-06	1.93E-05	2.24E-07	4.61E-07	6.92E-07	3.72E-07	7.72E-07	1.55E-06	4.33E-07	8.19E-07	2.98E-06	1.24E-06	3.10E-06	2.41E-06	2.52E-06	1.02E-06	2.73E-07	6.96E-07	9.22E-07
496.mp3	6.53E-05	6.88E-05	0.000577709	0.000132577	0.001584111	0.000555408	7.76E-05	2.97E-05	0.000502049	4.78E-06	0.000328166	0.000973379	7.25E-05	1.68E-05	0.000657224	5.28E-05	7.28E-05	1.61E-05	1.12E-06	2.49E-05	0.000953729	1.83E-05	0.000366891	1.88E-05	6.74E-05	4.40E-05	0.00058219	1.52E-05	6.50E-06	3.92E-05	2.13E-06	3.19E-05	0.000665716	2.71E-06	0.000359872	2.93E-05	9.07E-05	4.40E-05	0.001038863	9.66E-06	1.49E-05	4.32E-05	3.63E-06	1.23E-05	0.000652299	6.35E-06	0.000209129	2.55E-05	7.44E-05
497.mp3	4.73E-05	1.65E-06	4.16E-06	4.55E-06	3.60E-08	0.000130821	0.000266249	7.58E-07	1.36E-05	0.000124389	2.49E-05	0.000113585	1.11E-05	1.28E-05	6.11E-05	0.000530313	0.00052392	0.000106922	1.19E-05	4.56E-05	0.000241123	3.16E-07	2.19E-05	4.86E-06	1.87E-05	4.44E-06	0.001746117	0.000171015	0.000110652	8.76E-06	7.53E-05	7.37E-05	3.18E-06	9.97E-07	3.34E-06	1.51E-06	1.27E-06	1.14E-05	6.64E-07	0.000712227	1.25E-05	5.09E-06	0.000123939	1.89E-05	9.49E-07	3.01E-06	1.14E-06	1.56E-06	1.45E-05
498.mp3	9.03E-07	7.49E-07	1.49E-06	3.45E-06	1.05E-05	1.60E-05	2.13E-05	8.35E-06	1.02E-05	6.43E-06	3.26E-06	7.20E-07	5.17E-07	3.25E-07	2.16E-06	1.31E-06	5.93E-06	5.46E-06	7.99E-06	1.29E-05	2.06E-05	9.25E-06	8.78E-06	7.80E-06	6.93E-06	7.12E-06	5.28E-06	7.72E-06	6.20E-06	1.96E-06	1.15E-05	4.75E-06	8.86E-06	6.45E-06	4.04E-05	7.09E-06	1.39E-05	1.64E-05	6.91E-06	7.70E-06	5.16E-06	6.29E-06	8.18E-06	4.94E-06	7.22E-06	9.75E-06	3.07E-06	6.22E-06	1.32E-05
499.mp3	3.39E-06	8.90E-08	3.32E-07	6.50E-08	2.67E-05	1.58E-06	1.39E-05	1.31E-05	5.91E-05	8.83E-06	6.63E-07	2.57E-06	1.64E-06	2.15E-05	9.71E-06	1.23E-05	1.99E-05	9.24E-06	1.19E-05	2.66E-06	2.22E-05	8.93E-06	2.12E-06	5.46E-06	1.43E-05	9.15E-06	1.17E-05	3.77E-06	2.16E-05	1.60E-06	3.27E-06	4.87E-06	1.52E-05	4.26E-06	2.75E-06	1.72E-05	6.42E-06	1.92E-06	1.32E-06	1.71E-05	1.58E-06	7.51E-06	4.90E-06	6.81E-05	1.01E-05	4.23E-05	3.23E-06	5.04E-06	8.11E-06
500.mp3	9.24E-05	5.03E-05	9.38E-05	0.000128792	8.68E-05	0.00012967	9.41E-05	6.57E-05	0.000156595	0.000111956	7.49E-05	9.11E-05	0.000212051	6.16E-05	6.59E-05	9.14E-05	0.000231092	0.000114876	0.000119205	2.09E-05	0.000135173	2.20E-05	1.63E-07	3.27E-06	6.22E-06	0.000168058	1.22E-06	0.000342418	2.81E-05	9.72E-05	0.000130815	4.69E-05	0.000110744	0.000207558	0.000148836	6.07E-05	9.28E-05	6.16E-05	8.49E-05	0.000164093	0.000162176	0.000110689	0.00013297	2.76E-05	0.000158641	0.00012307	6.53E-05	8.66E-05	0.000170265
501.mp3	2.26E-07	9.47E-08	2.36E-07	2.18E-07	3.93E-07	1.46E-06	1.15E-06	2.00E-06	2.45E-05	3.69E-07	2.56E-06	2.67E-07	1.56E-06	9.89E-06	1.46E-07	3.76E-08	5.21E-07	2.16E-06	1.57E-07	4.49E-07	8.33E-07	4.36E-07	3.85E-07	2.52E-07	1.72E-06	7.62E-07	3.91E-08	5.10E-07	2.60E-07	4.04E-07	1.09E-06	1.12E-07	4.74E-07	7.54E-08	2.64E-07	1.48E-07	8.97E-08	3.33E-07	2.54E-06	1.82E-07	8.12E-07	4.30E-07	2.79E-07	1.01E-07	2.08E-07	6.13E-08	1.58E-07	2.01E-07	1.46E-06
502.mp3	1.39E-05	1.32E-06	8.98E-07	0.000148097	0.000291966	8.50E-06	1.25E-05	2.32E-05	0.000202316	9.73E-05	1.57E-05	3.00E-05	3.22E-05	4.38E-05	2.84E-05	2.66E-05	1.15E-05	8.37E-06	8.19E-06	4.47E-05	0.000105729	1.68E-05	3.98E-05	6.29E-05	0.000229358	8.43E-05	3.97E-06	0.000592246	9.93E-06	2.88E-05	2.75E-05	2.83E-05	1.86E-05	1.25E-05	0.000221952	1.16E-06	8.98E-06	4.27E-05	1.26E-05	6.43E-05	7.96E-06	1.57E-05	2.87E-05	5.18E-05	2.51E-05	0.00018313	3.77E-05	1.66E-05	4.84E-05
503.mp3	1.04E-06	0.000121934	0.000100433	0.000198293	2.92E-06	0.000254085	0.000352114	1.61E-05	0.000130184	0.000220703	5.73E-05	5.37E-05	3.95E-05	0.000174228	6.88E-05	0.000141962	7.54E-05	0.000205104	3.50E-06	2.09E-05	0.00015705	6.52E-05	5.03E-07	3.85E-05	0.000370001	5.76E-05	7.75E-05	4.04E-06	5.24E-05	4.80E-05	6.59E-06	9.89E-05	3.99E-05	2.77E-05	0.000278506	0.000437018	0.000338888	9.42E-06	7.01E-05	0.000284964	4.24E-05	6.85E-05	3.87E-06	0.000100632	0.000236692	0.000190134	7.12E-05	3.66E-05	8.33E-05
504.mp3	2.95E-05	3.87E-06	8.63E-06	6.19E-05	0.000106395	3.63E-07	1.45E-06	1.50E-05	2.50E-05	1.71E-05	3.48E-06	5.70E-05	6.28E-06	1.07E-05	7.41E-06	1.90E-06	6.67E-06	6.86E-06	1.57E-06	1.09E-05	3.13E-06	3.13E-06	4.85E-07	1.50E-06	8.89E-07	2.36E-06	6.18E-06	2.51E-06	3.57E-07	2.46E-06	4.77E-06	2.19E-06	8.99E-07	1.30E-06	1.88E-06	1.58E-06	1.59E-06	1.36E-06	2.25E-06	1.01E-06	1.31E-06	2.52E-05	2.36E-06	4.05E-06	1.14E-06	1.47E-06	3.51E-06	6.20E-06	8.21E-07
506.mp3	6.07E-06	6.68E-06	2.43E-06	2.10E-06	1.46E-06	3.65E-06	2.04E-06	1.85E-06	1.45E-06	1.35E-06	2.47E-06	3.89E-06	2.80E-06	2.53E-06	3.94E-06	4.50E-06	8.68E-06	4.07E-06	7.20E-06	1.79E-06	1.74E-06	4.56E-06	2.02E-06	1.45E-06	1.78E-06	1.09E-06	3.48E-06	1.88E-06	6.03E-06	3.15E-06	2.30E-06	7.41E-06	4.16E-06	5.90E-06	4.80E-06	1.24E-06	2.91E-06	1.28E-06	1.92E-06	9.91E-07	1.52E-06	3.71E-06	3.10E-06	4.70E-06	3.66E-06	5.42E-06	4.84E-06	6.37E-06	6.68E-06
507.mp3	3.16E-06	3.88E-06	8.93E-08	6.99E-07	3.04E-06	5.15E-07	7.37E-07	3.01E-07	6.57E-08	1.76E-06	3.79E-07	1.14E-06	1.30E-05	6.18E-07	6.28E-08	3.46E-05	2.36E-05	2.63E-06	1.25E-06	7.76E-07	8.17E-07	2.08E-06	2.72E-07	2.90E-08	5.11E-07	2.25E-05	4.99E-06	4.56E-07	1.22E-06	2.73E-06	8.39E-05	1.03E-07	8.26E-07	1.72E-07	3.67E-06	1.20E-06	5.88E-06	1.69E-06	1.59E-07	2.59E-07	3.93E-07	2.64E-06	7.71E-06	5.75E-07	1.34E-06	1.60E-07	6.97E-07	1.31E-06	5.32E-05
512.mp3	0.000130261	0.000150514	3.13E-05	2.17E-05	1.72E-05	0.000130913	0.000239241	1.61E-05	4.77E-06	0.000109829	1.96E-05	0.000129755	5.92E-05	0.000102527	7.11E-05	1.32E-05	2.90E-05	3.96E-05	4.39E-06	3.79E-06	5.84E-05	1.50E-06	4.34E-05	5.80E-05	0.000124904	4.32E-05	3.30E-05	2.75E-05	8.73E-05	3.05E-07	1.94E-05	0.000139601	5.57E-05	5.26E-05	8.68E-05	8.09E-07	4.53E-06	1.35E-05	3.26E-05	0.000118365	5.22E-05	1.95E-05	3.37E-05	3.54E-05	0.000741319	3.26E-05	4.03E-05	5.38E-05	1.22E-05
513.mp3	2.56E-08	2.19E-08	2.15E-08	2.67E-08	8.98E-08	8.04E-08	1.76E-08	4.50E-08	3.95E-08	7.99E-08	6.19E-08	8.99E-08	6.88E-08	9.60E-08	2.46E-08	4.44E-08	4.36E-08	7.39E-08	1.67E-07	6.88E-08	1.79E-07	1.31E-07	8.47E-08	4.35E-08	5.08E-08	7.24E-08	1.14E-07	4.41E-08	4.35E-08	4.95E-08	5.62E-08	3.91E-08	5.76E-08	6.99E-08	4.10E-08	8.26E-08	1.08E-07	3.46E-08	6.97E-08	2.70E-08	8.14E-08	6.87E-08	1.00E-07	5.31E-08	5.48E-08	7.14E-08	4.74E-08	2.93E-08	4.43E-08
514.mp3	0.000124055	5.95E-06	5.51E-06	9.21E-05	7.78E-06	9.14E-06	1.76E-05	0.000165922	4.19E-06	4.20E-05	0.000275612	6.75E-06	5.27E-05	5.96E-05	3.01E-06	9.79E-06	9.06E-05	2.33E-05	1.71E-05	2.12E-05	7.34E-06	2.06E-06	2.30E-05	1.01E-05	1.51E-05	8.62E-06	2.48E-05	1.05E-05	1.51E-05	1.06E-05	3.17E-05	9.79E-06	2.03E-05	3.07E-05	4.34E-05	4.36E-07	2.93E-07	3.07E-07	2.93E-08	6.33E-08	2.72E-08	1.74E-07	8.56E-07	2.38E-06	1.04E-07	4.57E-07	6.87E-06	2.68E-08	2.51E-07
515.mp3	1.05E-05	8.71E-07	1.10E-06	8.31E-06	1.02E-05	7.71E-05	2.07E-06	1.77E-05	1.62E-05	1.36E-06	2.31E-06	1.07E-05	1.02E-05	3.15E-06	3.60E-06	2.18E-05	6.92E-06	1.14E-05	1.87E-05	1.04E-05	3.11E-06	1.08E-05	9.99E-06	1.83E-05	1.21E-05	1.87E-06	2.10E-06	5.24E-05	1.97E-05	1.30E-05	6.22E-06	1.25E-05	1.92E-06	7.06E-06	1.92E-06	1.21E-06	3.80E-05	2.73E-05	1.20E-05	3.80E-05	1.50E-05	1.78E-06	4.45E-06	2.19E-05	3.45E-06	2.22E-06	5.95E-06	7.17E-06	7.45E-06
518.mp3	1.04E-06	6.66E-06	6.71E-06	1.84E-06	1.11E-06	2.56E-06	7.49E-07	4.46E-06	9.63E-07	1.38E-06	6.37E-06	1.25E-06	1.09E-06	1.53E-06	4.38E-06	2.08E-06	1.11E-06	5.59E-06	2.22E-06	2.07E-06	1.36E-06	4.47E-06	1.13E-06	1.49E-06	1.08E-06	9.74E-06	2.09E-06	2.24E-06	5.16E-07	1.00E-06	1.10E-06	6.54E-07	1.43E-06	1.17E-05	2.59E-06	7.92E-07	1.71E-06	2.81E-06	2.59E-06	2.32E-06	3.45E-06	1.45E-06	5.46E-06	1.34E-06	5.96E-06	3.15E-06	1.22E-06	7.10E-07	2.29E-06
519.mp3	0.000135237	0.000166895	5.75E-05	2.35E-05	1.70E-05	2.32E-05	1.86E-05	4.27E-05	2.32E-05	7.70E-05	2.98E-05	3.07E-05	2.45E-05	4.61E-05	2.96E-05	4.99E-05	3.68E-05	4.03E-05	3.30E-05	4.90E-05	1.53E-05	1.07E-05	0.000181363	4.75E-05	2.47E-05	3.99E-06	1.12E-05	4.73E-05	2.77E-05	5.22E-05	1.90E-05	1.78E-05	1.24E-05	1.57E-05	7.26E-06	1.65E-05	1.57E-05	2.13E-05	1.40E-05	7.01E-06	3.35E-05	3.45E-05	1.58E-05	2.29E-05	1.84E-05	1.92E-05	3.20E-05	4.17E-05	1.45E-05
520.mp3	4.26E-06	5.60E-07	8.31E-08	3.71E-08	1.92E-06	2.03E-07	7.31E-07	2.02E-07	1.24E-06	1.11E-06	1.08E-05	4.11E-05	2.92E-05	9.70E-06	6.25E-06	1.18E-05	4.16E-07	3.37E-06	1.82E-07	2.35E-06	9.15E-07	7.22E-05	2.98E-05	2.38E-05	3.54E-06	1.18E-05	5.98E-06	3.92E-07	9.81E-07	1.37E-07	2.32E-06	8.52E-07	0.000194116	9.56E-06	1.27E-05	2.33E-06	3.31E-06	1.81E-05	1.61E-06	1.45E-06	1.77E-07	7.05E-07	2.32E-06	1.22E-06	5.53E-06	2.62E-07	6.43E-07	1.09E-07	2.73E-06
521.mp3	2.81E-06	9.50E-06	1.77E-06	9.74E-06	1.67E-05	4.95E-06	2.15E-06	1.13E-05	5.06E-06	7.10E-06	9.03E-06	8.10E-06	7.25E-06	2.08E-05	8.91E-06	1.75E-05	2.89E-06	6.85E-06	8.42E-06	1.72E-05	3.22E-06	2.12E-05	2.26E-05	1.20E-05	7.65E-06	6.72E-06	1.13E-05	7.24E-06	6.19E-06	7.40E-06	4.29E-05	1.89E-06	3.43E-05	3.04E-06	2.32E-05	2.24E-06	3.57E-06	8.15E-06	8.25E-06	1.11E-06	8.32E-06	7.76E-06	1.13E-05	4.74E-06	1.62E-06	2.63E-05	1.23E-06	5.35E-06	8.11E-06
522.mp3	5.74E-06	4.23E-06	4.84E-06	1.15E-05	6.85E-06	3.22E-05	2.28E-06	6.97E-06	3.37E-05	0.000698181	2.92E-05	5.74E-06	2.09E-06	1.71E-06	4.73E-07	1.35E-06	8.72E-06	2.06E-06	3.39E-06	3.17E-06	8.23E-06	4.26E-06	5.97E-06	9.33E-07	5.96E-07	2.25E-06	2.37E-06	2.11E-06	2.46E-05	9.82E-06	2.45E-05	5.44E-05	1.44E-05	1.75E-06	7.11E-06	4.95E-06	3.89E-06	3.29E-06	8.17E-06	1.11E-05	1.71E-05	1.53E-06	2.47E-06	3.81E-06	1.77E-06	1.42E-06	4.60E-06	1.24E-06	3.40E-07
523.mp3	9.05E-07	1.38E-06	1.59E-06	2.58E-06	1.06E-05	1.85E-05	1.27E-05	1.60E-05	1.20E-05	1.08E-06	1.68E-06	1.92E-06	7.55E-05	9.90E-07	1.40E-05	2.38E-06	4.78E-06	3.60E-06	6.10E-05	2.82E-06	2.17E-06	2.54E-05	1.59E-05	0.000164815	0.000113919	3.52E-05	1.69E-05	1.32E-05	5.95E-06	7.43E-06	1.33E-05	6.85E-06	1.01E-06	2.55E-05	1.90E-05	7.33E-07	3.03E-06	2.03E-06	2.13E-06	1.38E-06	1.65E-05	3.87E-05	9.64E-06	2.22E-05	1.52E-06	1.82E-06	2.47E-06	7.50E-05	2.66E-06
524.mp3	3.43E-06	1.62E-05	1.51E-05	1.20E-06	0.000271579	5.18E-06	8.87E-06	1.56E-06	1.73E-05	9.15E-07	1.25E-05	0.000201581	2.48E-06	2.76E-05	4.70E-07	6.68E-05	1.80E-05	7.13E-06	6.29E-07	1.17E-05	1.23E-06	7.76E-06	5.73E-07	2.22E-05	5.27E-06	3.81E-06	4.06E-06	5.03E-06	1.40E-05	5.15E-06	1.30E-05	4.65E-06	4.88E-05	6.80E-07	8.39E-05	5.15E-06	6.50E-06	1.52E-06	1.28E-05	3.78E-06	4.31E-06	9.23E-05	7.78E-06	1.12E-05	1.90E-05	0.00036761	4.94E-06	3.92E-06	5.47E-06
525.mp3	7.06E-08	1.91E-06	7.58E-07	1.96E-07	2.08E-07	1.13E-06	1.18E-06	1.99E-06	4.12E-07	6.73E-07	8.23E-07	1.92E-06	2.26E-07	2.76E-08	1.92E-07	6.75E-08	3.72E-06	2.22E-06	7.94E-07	1.12E-07	2.54E-07	6.62E-07	4.67E-07	5.33E-06	5.25E-06	8.81E-07	2.17E-08	4.77E-07	4.60E-07	9.22E-09	8.38E-07	1.69E-07	9.08E-07	4.50E-08	3.07E-06	2.06E-06	9.59E-07	3.86E-07	2.00E-08	9.46E-08	7.68E-07	8.04E-07	4.64E-07	1.59E-06	5.64E-07	3.15E-06	1.33E-07	6.05E-06	2.25E-06
527.mp3	1.69E-06	1.34E-05	5.47E-06	5.67E-07	2.71E-06	1.95E-05	2.99E-05	3.52E-06	7.93E-06	6.44E-06	6.39E-06	2.45E-06	1.43E-05	1.02E-05	5.48E-07	4.30E-07	3.90E-06	9.96E-07	3.39E-06	2.71E-06	7.25E-06	8.63E-06	1.35E-06	2.15E-05	1.28E-05	2.47E-05	3.02E-05	3.46E-05	1.05E-05	4.70E-05	1.29E-06	1.43E-05	2.10E-06	3.08E-05	2.91E-07	3.88E-05	9.08E-06	3.18E-05	1.08E-05	1.23E-05	1.56E-05	4.10E-06	7.55E-07	2.53E-05	4.04E-05	1.35E-05	2.30E-05	1.08E-05	3.01E-05
529.mp3	6.90E-06	9.61E-06	0.000113045	1.17E-06	1.44E-07	3.04E-06	7.54E-05	0.000110026	6.29E-06	9.39E-05	1.17E-06	1.12E-06	2.40E-06	1.78E-06	7.08E-07	2.05E-05	0.000257809	6.85E-07	6.30E-06	0.000136969	1.74E-06	2.14E-05	0.000295916	4.79E-07	7.65E-06	9.44E-05	3.15E-06	6.37E-06	0.000156536	1.54E-06	2.06E-07	1.76E-06	1.65E-06	2.54E-06	5.11E-06	0.00024468	0.00033604	6.07E-06	9.91E-06	2.37E-06	2.74E-06	2.20E-05	8.99E-06	4.21E-05	4.78E-06	7.17E-06	6.09E-06	3.62E-06	7.84E-05
530.mp3	1.62E-05	3.49E-05	2.11E-05	1.39E-05	4.44E-05	2.11E-05	4.60E-05	4.00E-05	6.26E-05	1.61E-05	5.85E-06	1.76E-05	2.72E-06	3.65E-05	1.83E-05	2.73E-05	6.37E-06	3.07E-06	2.22E-05	3.54E-05	6.01E-05	4.75E-05	0.000162928	1.24E-05	1.61E-05	1.25E-05	3.76E-05	1.66E-05	2.50E-06	5.01E-06	1.79E-06	1.82E-06	3.36E-06	1.87E-05	1.52E-05	6.71E-06	3.65E-05	1.29E-05	3.17E-05	5.98E-05	7.07E-05	2.27E-05	2.76E-05	3.51E-05	1.31E-05	5.96E-05	9.64E-06	1.80E-05	2.42E-05
535.mp3	2.24E-05	1.37E-05	1.17E-05	1.43E-06	4.84E-06	2.36E-05	4.65E-06	1.03E-05	2.05E-05	5.12E-05	1.52E-05	9.22E-06	1.48E-06	3.06E-05	1.70E-05	6.46E-06	1.67E-05	4.67E-05	3.81E-06	1.49E-05	5.21E-06	1.78E-05	4.24E-06	1.65E-05	2.31E-05	1.05E-05	1.15E-05	6.30E-06	1.23E-05	1.93E-05	6.57E-06	7.72E-06	2.94E-05	8.09E-06	9.42E-06	1.80E-05	2.11E-05	1.15E-05	9.37E-06	1.26E-05	1.60E-05	3.11E-05	3.92E-05	2.98E-05	1.98E-05	1.17E-05	3.15E-05	1.59E-05	1.44E-05
536.mp3	9.30E-06	7.95E-06	1.19E-05	1.29E-05	1.06E-05	1.24E-05	1.68E-05	6.05E-05	7.36E-06	1.33E-05	1.04E-05	1.10E-05	5.53E-06	1.12E-06	5.25E-06	5.10E-06	6.92E-06	7.61E-06	8.82E-06	3.11E-06	1.08E-05	1.41E-05	8.79E-06	7.32E-06	6.50E-06	8.18E-06	1.73E-05	6.79E-06	1.26E-05	8.68E-06	5.60E-06	8.05E-05	1.57E-05	1.29E-05	1.12E-05	6.32E-06	4.33E-06	6.16E-06	4.86E-06	6.42E-06	1.49E-05	1.95E-05	7.19E-06	5.64E-05	3.92E-06	8.18E-06	1.00E-05	6.99E-06	1.03E-05
537.mp3	0.000126636	3.01E-05	5.45E-05	2.51E-05	9.52E-05	5.56E-05	0.000100712	0.000189804	8.38E-05	7.61E-05	5.52E-05	9.45E-05	0.000104104	0.000129916	9.98E-05	5.54E-05	6.01E-05	0.000104398	8.96E-05	0.000120348	8.55E-05	6.64E-05	8.91E-05	9.75E-05	6.47E-05	6.18E-05	3.98E-05	9.93E-05	0.000144668	6.50E-05	0.000123523	2.44E-05	6.96E-05	5.51E-05	7.29E-05	4.46E-05	6.33E-05	0.000105516	1.95E-05	3.28E-05	1.77E-05	3.31E-05	8.28E-05	2.84E-05	9.86E-05	2.24E-05	9.15E-05	4.87E-05	6.04E-05
540.mp3	2.03E-05	5.33E-06	9.99E-06	5.76E-06	2.34E-05	2.17E-05	5.90E-06	4.14E-05	1.16E-05	1.37E-05	0.000118082	1.94E-05	3.11E-05	5.43E-05	1.02E-06	4.90E-06	2.24E-06	9.02E-06	8.00E-06	8.33E-05	1.68E-06	4.48E-06	9.66E-06	2.00E-06	2.79E-05	1.92E-05	4.10E-05	1.70E-05	1.96E-06	2.14E-06	1.37E-06	4.71E-05	1.68E-05	1.00E-05	4.12E-06	1.82E-05	5.79E-06	5.66E-05	1.44E-05	3.07E-06	1.01E-05	2.21E-05	4.76E-05	5.97E-06	2.53E-05	1.40E-06	7.46E-06	8.68E-06	7.82E-06
544.mp3	4.38E-07	9.20E-05	7.35E-07	9.97E-06	6.05E-05	3.73E-05	1.23E-06	1.94E-06	5.50E-07	4.89E-05	4.84E-07	0.000127016	3.47E-07	1.43E-06	0.000449845	1.72E-06	1.11E-06	9.63E-07	1.02E-05	2.01E-06	3.09E-07	5.40E-07	4.35E-07	3.69E-06	3.41E-06	4.05E-06	9.57E-07	1.86E-06	7.74E-07	7.11E-05	6.86E-06	3.94E-07	3.05E-05	7.89E-07	9.05E-05	4.56E-05	7.93E-06	1.11E-06	1.39E-06	6.13E-07	0.00020994	6.21E-07	4.42E-05	4.65E-07	1.45E-06	0.001175033	1.48E-06	6.20E-07	7.14E-07
547.mp3	1.61E-07	1.20E-05	3.89E-06	1.19E-06	6.51E-06	5.89E-07	9.87E-07	1.01E-07	1.11E-05	2.67E-07	1.24E-06	2.60E-06	8.52E-08	8.90E-07	3.51E-07	2.80E-07	1.16E-06	1.26E-06	1.83E-06	1.23E-06	2.03E-06	2.78E-06	4.55E-06	2.42E-07	1.18E-06	1.45E-06	1.91E-06	2.02E-06	4.94E-07	1.61E-05	7.01E-06	9.19E-08	1.38E-06	8.23E-07	1.69E-06	3.93E-06	3.76E-05	2.43E-06	9.89E-06	8.15E-06	2.00E-07	2.55E-07	3.99E-06	2.50E-07	9.17E-07	2.99E-06	1.04E-06	3.12E-06	2.87E-06
550.mp3	1.50E-05	1.04E-05	2.15E-05	1.57E-05	4.49E-06	1.58E-06	9.92E-06	1.65E-05	1.13E-05	1.22E-05	2.03E-05	0.00023897	1.57E-05	1.58E-05	3.78E-05	6.91E-05	5.91E-05	1.24E-06	9.02E-05	4.58E-05	2.21E-05	2.26E-05	3.16E-05	4.42E-05	1.97E-05	1.00E-05	2.11E-05	0.000119343	1.26E-06	8.45E-06	1.59E-05	1.07E-05	8.90E-06	3.80E-06	1.37E-05	1.17E-05	7.08E-06	2.43E-05	4.83E-05	3.04E-05	3.85E-06	1.69E-05	8.28E-05	2.52E-05	8.05E-06	2.79E-05	3.10E-05	1.25E-05	1.06E-05
551.mp3	2.51E-06	6.95E-07	2.36E-07	3.79E-06	8.59E-06	1.18E-05	1.50E-05	1.32E-05	0.000448521	1.39E-06	5.80E-07	3.27E-07	2.07E-06	9.34E-08	7.09E-06	7.37E-05	4.43E-07	1.23E-06	3.03E-06	2.71E-05	7.43E-07	6.05E-07	3.98E-06	1.17E-06	1.36E-08	5.59E-06	2.59E-05	6.27E-09	8.94E-06	4.08E-06	3.62E-08	2.66E-07	2.96E-07	2.58E-06	1.07E-06	3.99E-07	5.98E-07	1.08E-06	1.15E-08	2.36E-06	4.24E-07	4.06E-08	1.80E-06	3.48E-06	0.000128489	3.24E-07	1.96E-05	7.19E-06	8.81E-08
554.mp3	4.45E-09	4.73E-09	5.54E-09	5.23E-09	3.48E-09	4.11E-09	3.09E-09	4.93E-09	4.30E-09	4.54E-09	7.48E-09	5.94E-09	6.52E-09	7.92E-09	8.00E-09	1.06E-08	8.76E-09	1.18E-08	1.04E-08	1.33E-08	1.21E-08	1.43E-08	6.75E-09	4.00E-09	7.30E-09	7.28E-09	6.15E-09	8.10E-09	6.84E-09	6.62E-09	9.06E-09	5.07E-09	3.79E-09	3.73E-09	4.16E-09	6.70E-09	4.43E-09	6.15E-09	6.89E-09	8.90E-09	8.86E-09	1.78E-08	1.08E-08	7.96E-09	7.38E-09	4.39E-09	6.18E-09	6.74E-09	6.78E-09
555.mp3	2.35E-05	7.92E-07	8.14E-06	8.94E-07	3.06E-06	1.85E-06	9.89E-06	1.17E-06	5.15E-06	1.55E-06	9.74E-07	3.45E-05	4.31E-06	1.20E-06	3.28E-06	1.64E-05	1.62E-06	5.19E-06	2.67E-06	1.12E-05	6.53E-06	1.96E-06	4.45E-06	5.93E-06	1.55E-06	7.07E-06	2.08E-05	9.25E-06	1.30E-05	1.38E-05	2.28E-06	2.56E-06	5.03E-06	3.68E-06	8.79E-06	3.69E-06	1.17E-05	5.09E-06	1.52E-05	4.31E-06	1.73E-06	3.80E-05	1.12E-06	1.39E-06	7.75E-06	2.98E-05	2.88E-06	5.10E-06	6.04E-05
556.mp3	5.59E-06	2.43E-06	1.05E-06	3.72E-06	1.03E-05	2.05E-06	6.36E-06	1.43E-06	1.65E-05	7.11E-06	7.25E-06	2.18E-06	9.05E-06	0.000116165	1.38E-05	3.97E-06	2.11E-06	3.27E-06	4.00E-06	3.92E-06	5.28E-06	3.72E-06	3.63E-06	4.98E-06	2.77E-06	1.68E-05	3.05E-06	8.58E-06	2.95E-05	4.62E-05	1.24E-05	8.49E-06	2.13E-06	3.94E-06	2.57E-05	5.25E-06	3.81E-06	2.77E-06	3.38E-06	1.00E-05	4.03E-05	4.82E-05	1.06E-05	9.69E-06	2.00E-05	1.59E-05	8.46E-06	1.48E-05	2.87E-05
558.mp3	6.53E-06	8.25E-06	0.004931014	0.005055024	0.00209299	0.000957374	7.76E-06	1.33E-05	5.33E-06	9.20E-06	1.80E-05	0.001131364	2.12E-06	8.16E-06	1.15E-05	1.92E-05	3.28E-05	2.87E-06	0.007751493	0.000787003	4.16E-05	3.86E-06	3.67E-06	1.02E-06	8.02E-06	1.16E-05	5.22E-06	8.77E-06	1.54E-06	0.000533268	2.60E-06	6.02E-06	0.009653612	0.001482764	0.00421042	8.29E-06	9.52E-06	2.17E-06	1.35E-06	1.16E-05	3.62E-06	2.25E-06	2.46E-06	5.05E-06	1.85E-06	7.99E-06	2.12E-06	0.002437083	0.000811181
560.mp3	1.79E-06	4.73E-06	1.06E-06	5.81E-07	3.34E-07	5.17E-06	9.39E-07	9.12E-07	3.72E-06	8.73E-07	2.18E-07	7.65E-07	1.21E-06	2.02E-06	3.05E-06	3.82E-06	1.02E-06	1.14E-06	1.91E-06	9.07E-07	3.82E-07	5.23E-07	6.61E-06	4.55E-07	7.81E-07	1.25E-06	1.92E-06	1.65E-06	1.46E-06	4.96E-08	1.84E-07	5.80E-07	6.81E-07	3.21E-06	1.74E-06	2.57E-07	5.37E-07	1.64E-06	1.44E-06	3.68E-06	7.50E-06	1.68E-07	1.89E-06	1.20E-06	3.42E-06	7.60E-06	1.22E-06	1.22E-07	7.36E-07
561.mp3	1.91E-05	3.24E-06	3.56E-05	3.32E-06	2.54E-05	1.41E-05	2.84E-05	9.23E-06	5.03E-05	6.14E-06	1.46E-05	1.80E-06	2.62E-05	1.20E-05	7.20E-07	2.87E-06	8.35E-06	5.06E-05	1.10E-06	2.09E-05	1.35E-06	1.62E-05	1.07E-06	1.74E-05	2.57E-06	4.69E-05	1.34E-05	5.27E-05	7.70E-06	2.12E-05	4.28E-06	1.75E-06	1.29E-05	1.28E-06	1.78E-05	2.78E-05	1.69E-05	2.30E-05	5.06E-05	4.64E-06	4.41E-05	3.18E-06	1.45E-05	1.40E-05	2.06E-05	8.74E-06	1.27E-05	2.22E-05	7.56E-06
564.mp3	6.51E-05	1.36E-05	3.25E-05	2.19E-05	1.24E-05	2.40E-05	2.01E-06	0.000107046	6.92E-05	2.26E-06	5.57E-06	0.0002304	3.51E-05	5.32E-05	7.07E-06	2.85E-05	4.21E-06	1.72E-05	1.05E-05	9.48E-05	6.98E-06	2.62E-06	6.19E-05	1.63E-05	2.38E-05	1.78E-05	3.21E-05	3.15E-05	2.53E-05	3.06E-06	1.13E-05	4.13E-05	1.08E-05	1.65E-06	2.49E-05	5.88E-06	1.58E-05	3.03E-05	8.61E-06	0.000128247	2.99E-06	1.52E-05	4.22E-06	2.69E-06	1.30E-07	6.21E-05	5.95E-06	7.18E-05	0.00024456
565.mp3	4.55E-06	7.53E-07	5.75E-06	1.40E-05	4.92E-06	5.81E-06	5.79E-06	4.16E-06	9.22E-06	6.13E-06	2.01E-06	8.02E-07	4.39E-06	3.77E-06	1.16E-06	7.15E-06	6.81E-07	1.32E-06	1.28E-05	9.47E-05	5.48E-07	7.78E-06	2.65E-05	1.40E-07	4.72E-06	4.90E-05	2.09E-06	1.08E-05	4.21E-05	5.36E-07	4.57E-06	1.44E-05	4.38E-06	2.70E-06	1.26E-05	3.13E-06	3.63E-06	2.49E-05	1.55E-05	1.34E-05	4.00E-05	2.20E-07	2.63E-05	8.03E-06	2.28E-07	1.55E-07	8.22E-06	1.86E-05	3.16E-07
568.mp3	8.97E-08	3.82E-07	1.25E-07	7.23E-07	1.07E-06	4.77E-07	3.58E-07	2.29E-07	7.46E-08	4.88E-07	1.08E-07	1.20E-06	9.22E-07	1.50E-06	1.62E-07	1.76E-07	2.37E-06	1.14E-06	1.22E-06	3.28E-07	8.29E-08	1.93E-07	4.44E-08	4.59E-07	1.52E-06	7.61E-07	1.56E-07	1.93E-07	4.01E-07	6.74E-07	2.67E-07	3.35E-07	3.21E-06	1.34E-06	1.42E-06	1.52E-07	1.80E-07	4.00E-07	2.07E-07	3.30E-06	2.73E-07	5.83E-08	7.15E-07	3.84E-07	8.09E-07	2.42E-07	2.76E-07	1.83E-07	9.22E-07
574.mp3	1.51E-06	1.19E-06	2.04E-05	2.44E-06	5.81E-07	5.62E-07	7.23E-06	9.33E-07	9.55E-07	1.71E-06	1.45E-06	7.59E-07	7.11E-07	2.01E-06	1.95E-05	7.90E-07	9.35E-07	2.70E-06	2.32E-07	2.33E-07	3.60E-07	9.85E-07	4.44E-07	3.48E-07	2.28E-06	8.20E-07	8.38E-06	6.20E-06	9.00E-07	2.91E-07	1.17E-06	4.82E-06	1.48E-06	2.48E-06	1.72E-06	1.61E-06	2.03E-06	4.96E-07	9.18E-07	1.88E-06	4.90E-06	1.12E-06	4.68E-07	2.82E-07	5.17E-07	4.35E-07	5.31E-07	1.08E-06	8.93E-07
577.mp3	0.000128784	9.90E-06	2.16E-06	8.69E-07	1.20E-06	8.00E-05	4.15E-05	2.86E-07	5.86E-07	1.44E-05	7.19E-07	5.35E-05	1.73E-05	1.44E-06	8.01E-06	5.72E-06	4.97E-06	5.99E-05	2.17E-05	3.01E-05	5.06E-05	1.10E-05	5.16E-06	5.38E-05	7.29E-06	7.21E-06	2.20E-06	2.68E-06	1.65E-05	2.35E-05	4.72E-05	1.73E-05	1.98E-05	3.70E-06	2.07E-05	4.01E-05	9.12E-06	5.99E-06	3.45E-06	5.79E-07	1.49E-06	4.86E-05	4.69E-05	9.64E-06	7.84E-07	2.02E-05	1.66E-05	8.73E-06	1.30E-05
579.mp3	1.34E-05	1.08E-05	6.74E-06	8.00E-06	8.85E-06	6.14E-06	1.02E-05	6.68E-06	1.70E-05	4.03E-06	5.77E-06	2.71E-05	3.85E-06	6.75E-06	7.86E-06	1.56E-05	4.99E-06	4.61E-06	6.39E-06	1.48E-05	1.29E-05	1.06E-05	8.79E-06	7.59E-06	2.37E-05	6.57E-06	6.08E-06	1.86E-05	4.11E-06	1.29E-05	8.94E-06	1.22E-05	1.77E-05	7.25E-06	1.31E-05	1.97E-05	1.30E-05	6.70E-06	9.55E-06	1.09E-05	1.60E-05	1.16E-05	1.16E-05	1.26E-05	8.20E-06	5.22E-05	8.69E-06	2.10E-05	1.99E-05
580.mp3	1.40E-06	1.59E-06	7.83E-06	1.10E-06	5.01E-05	2.82E-07	3.55E-07	4.45E-07	2.21E-07	3.66E-07	4.41E-07	9.92E-07	1.27E-06	8.58E-07	6.30E-06	1.32E-07	2.12E-07	7.10E-07	2.56E-06	8.43E-06	4.52E-07	5.55E-07	7.18E-07	9.95E-07	2.71E-07	3.90E-07	3.32E-07	4.09E-07	4.68E-07	6.96E-07	8.33E-06	1.95E-05	7.38E-06	1.21E-05	8.05E-06	1.25E-05	9.42E-06	1.67E-05	4.81E-05	5.88E-05	9.60E-07	2.65E-06	8.10E-05	2.33E-06	8.55E-07	1.52E-07	1.74E-07	6.04E-07	7.06E-07
581.mp3	8.98E-05	0.000206777	0.000135943	0.000658389	0.0004671	0.000227539	0.00063822	0.000411043	0.000681471	0.000416099	0.000372529	0.000183398	0.000163818	8.08E-05	0.000140024	9.86E-05	0.000177546	0.00022827	0.000238458	0.000171129	0.000214932	0.000209859	0.000192598	9.34E-05	0.00030483	0.000169896	0.00016754	2.02E-05	7.92E-06	1.37E-05	3.60E-05	5.16E-06	6.09E-05	1.54E-05	2.71E-05	1.21E-05	5.24E-05	2.95E-06	1.59E-05	1.06E-05	4.11E-05	6.46E-06	2.98E-05	6.42E-06	0.000306689	0.000158339	9.63E-05	7.67E-06	3.74E-05
582.mp3	3.26E-06	4.67E-06	9.81E-06	2.46E-06	5.46E-06	3.39E-06	8.89E-06	3.04E-06	5.91E-06	4.34E-06	3.81E-06	4.18E-06	1.28E-05	5.70E-06	1.17E-05	5.03E-06	5.99E-06	5.53E-06	6.47E-06	5.84E-06	6.72E-06	3.69E-06	4.07E-06	2.29E-06	4.24E-06	8.80E-06	9.72E-06	5.82E-06	3.68E-06	3.84E-06	1.39E-05	3.37E-06	3.95E-06	4.28E-06	1.55E-05	1.11E-05	6.02E-06	4.15E-06	6.50E-06	3.63E-06	1.93E-06	4.98E-06	1.02E-05	5.06E-06	4.14E-06	3.93E-06	1.09E-05	1.90E-06	4.26E-06
584.mp3	6.07E-07	1.21E-06	1.68E-07	4.35E-07	3.80E-07	6.80E-07	2.16E-07	2.57E-07	3.57E-07	7.65E-07	5.55E-07	1.41E-07	2.45E-07	1.07E-06	2.47E-07	1.06E-06	9.40E-07	1.82E-06	2.33E-06	6.15E-07	4.09E-07	2.16E-07	6.60E-07	1.41E-07	3.55E-07	2.24E-07	3.81E-07	8.11E-07	1.16E-06	1.71E-07	1.13E-06	7.63E-07	3.64E-07	3.24E-07	3.02E-07	1.68E-06	1.31E-06	1.85E-06	1.25E-06	1.13E-07	4.53E-07	7.59E-07	2.91E-07	6.77E-07	6.36E-07	5.60E-07	9.03E-07	1.06E-06	7.45E-07
585.mp3	2.98E-06	4.54E-06	4.27E-06	3.63E-06	3.94E-06	8.60E-06	1.11E-05	3.17E-06	1.75E-06	9.40E-06	3.34E-06	1.79E-06	4.15E-06	4.90E-06	1.48E-05	2.85E-06	4.18E-06	3.13E-06	3.35E-06	5.02E-07	3.09E-06	1.61E-06	7.84E-06	5.15E-06	4.38E-06	2.21E-06	8.99E-06	3.23E-05	7.60E-06	4.59E-06	7.44E-06	3.97E-06	9.81E-06	5.31E-06	9.73E-06	3.36E-06	4.12E-06	7.59E-06	1.03E-05	4.09E-06	3.74E-06	2.19E-06	3.68E-06	3.43E-06	8.42E-06	3.38E-06	2.54E-06	3.58E-06	5.15E-06
586.mp3	3.29E-05	7.06E-05	4.70E-05	1.54E-05	9.46E-07	1.89E-05	2.78E-05	2.10E-05	7.43E-06	1.96E-05	0.000147421	4.35E-05	3.79E-06	8.36E-07	1.11E-05	3.67E-05	8.45E-06	2.32E-06	4.20E-06	5.14E-05	6.54E-05	1.82E-05	2.56E-05	3.61E-05	9.83E-05	7.13E-05	0.000515482	4.16E-06	3.31E-05	0.000105825	4.65E-05	6.46E-06	4.40E-06	1.84E-05	4.05E-05	1.29E-05	6.15E-06	1.23E-05	0.000193708	7.93E-05	2.49E-06	1.02E-05	6.06E-05	2.11E-05	1.38E-05	5.37E-05	1.75E-05	0.000202115	2.27E-05
591.mp3	2.63E-06	1.09E-05	4.48E-07	5.07E-05	4.26E-06	3.05E-06	2.03E-06	4.45E-07	4.36E-07	7.96E-06	3.32E-06	8.31E-06	2.82E-07	5.72E-07	3.69E-07	5.11E-06	4.28E-06	4.58E-06	1.34E-06	1.65E-07	3.17E-06	1.06E-06	3.28E-07	2.35E-06	1.32E-06	8.17E-07	5.33E-06	3.95E-06	5.49E-06	1.06E-06	3.98E-07	1.23E-06	5.21E-06	1.44E-06	6.03E-07	1.41E-07	1.38E-06	2.21E-06	6.34E-06	3.42E-06	5.41E-06	1.79E-06	1.43E-06	2.10E-06	1.36E-06	6.04E-06	1.87E-07	5.57E-07	1.29E-06
592.mp3	2.50E-07	2.80E-06	6.81E-06	2.10E-06	1.93E-07	8.45E-07	1.78E-06	6.18E-07	2.51E-07	4.25E-06	4.84E-07	7.41E-07	3.44E-06	1.15E-06	2.99E-06	1.53E-06	9.37E-05	4.74E-06	7.16E-07	1.10E-06	2.17E-05	2.13E-06	1.50E-06	2.96E-07	4.22E-05	8.60E-07	8.27E-07	1.92E-06	8.98E-07	2.73E-07	2.97E-07	1.10E-06	0.000387069	2.48E-06	1.51E-06	9.47E-07	2.03E-05	5.27E-06	1.44E-06	7.05E-07	1.82E-06	1.42E-06	4.61E-06	7.01E-07	9.76E-05	3.37E-06	2.12E-06	3.77E-06	1.56E-06
594.mp3	5.54E-06	2.32E-05	5.98E-06	1.15E-05	2.96E-06	3.33E-06	1.85E-06	1.26E-05	2.55E-06	3.28E-06	1.32E-06	9.16E-07	8.31E-05	3.35E-06	5.73E-05	7.66E-06	3.75E-05	1.29E-05	8.37E-06	6.72E-05	2.91E-06	3.37E-06	8.50E-05	3.03E-06	0.000110821	2.10E-05	2.95E-06	1.96E-05	4.42E-05	0.000107413	4.40E-06	3.43E-06	1.66E-06	1.36E-05	1.66E-06	1.53E-06	1.62E-06	4.40E-06	1.97E-06	8.87E-07	1.33E-06	3.14E-06	2.31E-06	1.77E-06	5.98E-05	4.66E-06	2.16E-06	1.80E-06	2.17E-05
597.mp3	8.68E-06	1.02E-05	3.55E-06	1.33E-06	6.78E-06	8.19E-07	1.41E-06	6.68E-06	1.65E-05	9.12E-07	1.51E-06	6.25E-07	1.01E-06	4.36E-06	1.60E-06	4.65E-06	2.39E-05	6.06E-07	2.40E-05	1.37E-07	4.30E-06	2.92E-07	2.04E-06	6.02E-07	1.77E-05	7.53E-07	5.01E-06	8.30E-07	1.33E-05	1.73E-05	6.64E-06	2.58E-06	0.000104859	6.90E-05	1.30E-06	2.85E-05	2.77E-06	1.88E-05	2.92E-06	2.61E-05	3.79E-06	8.97E-06	2.22E-06	3.96E-06	2.32E-06	2.05E-06	1.25E-06	3.91E-06	8.48E-06
598.mp3	3.56E-06	7.93E-05	2.20E-06	5.37E-06	5.12E-06	1.02E-06	0.000109169	1.06E-05	8.29E-06	5.91E-06	2.65E-06	1.86E-06	6.47E-05	0.000388561	3.29E-05	3.26E-06	3.27E-06	3.66E-06	2.40E-06	8.46E-05	7.18E-07	2.67E-07	2.02E-06	5.89E-06	4.33E-05	3.03E-06	5.68E-06	5.10E-05	1.79E-06	0.00018151	2.39E-05	0.000217627	3.21E-06	7.86E-07	7.08E-05	9.89E-05	0.000154117	4.16E-05	2.25E-06	3.08E-06	9.16E-06	0.000149015	7.73E-05	9.10E-06	4.40E-06	0.000179804	9.04E-06	2.72E-05	5.98E-06
600.mp3	1.85E-07	1.38E-06	0.000348577	3.61E-06	1.16E-06	7.21E-07	1.36E-06	4.35E-06	1.58E-06	5.15E-08	1.80E-05	3.20E-06	4.32E-05	2.60E-06	1.62E-05	3.30E-07	0.000169122	1.74E-05	1.18E-06	1.22E-06	2.39E-06	1.78E-05	5.34E-06	2.96E-06	4.90E-06	1.36E-06	4.07E-05	8.58E-06	2.50E-07	9.62E-07	0.000247765	2.72E-05	4.90E-05	1.37E-05	9.21E-07	3.37E-05	8.13E-06	1.58E-06	3.48E-06	3.15E-05	1.64E-05	5.37E-06	2.82E-07	1.30E-06	0.000570767	1.60E-05	1.84E-05	8.49E-07	4.18E-06
605.mp3	9.86E-07	9.35E-06	6.44E-06	2.23E-05	3.60E-07	2.58E-05	9.28E-06	2.23E-05	2.47E-07	1.28E-05	1.40E-05	1.11E-05	7.53E-06	0.00010787	1.25E-05	0.000217357	7.40E-05	1.47E-05	0.000100711	0.000284179	7.34E-05	7.33E-05	2.93E-05	3.81E-05	5.28E-05	1.07E-05	2.91E-05	2.52E-05	1.12E-05	1.19E-05	4.05E-05	1.76E-05	5.96E-06	1.21E-05	3.82E-05	3.22E-05	4.24E-06	8.71E-06	1.95E-05	1.69E-05	6.14E-06	1.82E-05	2.57E-05	4.73E-06	2.89E-05	1.92E-05	5.22E-05	2.24E-05	0.000343307
606.mp3	1.80E-06	2.62E-06	1.82E-06	2.36E-06	3.35E-06	1.28E-06	1.51E-06	5.13E-07	2.33E-06	1.84E-06	4.57E-06	2.98E-07	4.57E-06	5.43E-06	7.14E-06	3.53E-06	7.94E-06	6.76E-06	8.42E-06	2.38E-06	2.59E-06	3.54E-06	5.08E-06	1.10E-06	4.66E-06	7.27E-06	3.96E-05	1.44E-05	3.78E-06	4.26E-06	4.68E-06	5.29E-06	4.92E-06	4.32E-06	2.14E-05	2.22E-05	3.59E-06	6.14E-06	5.32E-06	2.11E-06	2.02E-06	5.53E-06	2.26E-05	2.69E-06	1.09E-05	1.71E-05	3.47E-05	1.63E-05	1.22E-05
607.mp3	1.81E-06	4.37E-06	7.45E-06	1.36E-06	5.19E-05	8.81E-07	1.33E-05	3.74E-06	3.51E-06	9.91E-06	6.76E-07	5.86E-06	8.10E-07	5.61E-07	3.93E-06	2.27E-06	1.59E-06	4.11E-06	1.44E-06	1.12E-06	2.12E-06	1.24E-06	1.38E-06	1.86E-06	2.13E-06	4.17E-06	7.71E-06	1.60E-06	1.71E-06	1.01E-05	6.13E-07	6.69E-06	2.34E-06	1.22E-06	4.06E-06	8.00E-07	1.07E-05	5.48E-06	1.44E-06	2.86E-06	1.78E-06	4.02E-05	4.89E-06	1.26E-05	1.77E-06	1.13E-06	1.96E-05	1.10E-06	1.15E-05
608.mp3	2.84E-07	2.60E-08	2.95E-08	1.08E-07	7.17E-08	2.15E-07	5.50E-08	3.26E-08	1.43E-07	2.87E-08	4.34E-08	9.48E-08	7.34E-08	1.26E-07	7.94E-08	5.82E-08	3.74E-07	3.57E-08	3.18E-08	6.56E-08	4.48E-08	8.47E-08	4.69E-08	3.18E-08	1.38E-07	3.41E-08	4.33E-08	8.15E-08	7.12E-08	1.25E-07	9.55E-08	6.56E-08	1.31E-07	3.70E-08	3.47E-08	7.35E-08	4.58E-08	6.74E-08	8.05E-08	7.17E-08	2.15E-06	2.60E-08	4.12E-08	7.08E-08	3.59E-08	7.87E-08	3.21E-08	5.63E-08	1.35E-07
609.mp3	3.52E-06	4.35E-05	2.59E-06	1.51E-06	3.22E-06	0.000112469	7.12E-05	6.45E-06	2.43E-05	3.00E-05	1.64E-06	0.000192876	4.14E-06	9.21E-06	1.05E-05	8.43E-06	6.05E-05	1.71E-05	5.40E-05	1.14E-06	5.50E-06	1.81E-06	2.23E-05	2.89E-05	2.30E-05	8.62E-06	1.64E-06	3.99E-05	2.51E-05	3.71E-06	2.44E-06	3.27E-06	1.48E-05	0.000228561	1.41E-06	2.45E-05	0.000217749	1.07E-05	9.73E-05	5.57E-06	1.40E-06	1.87E-05	2.95E-06	2.79E-05	5.23E-05	3.64E-05	1.04E-05	5.36E-06	1.68E-05
610.mp3	9.31E-08	1.14E-07	1.41E-07	7.04E-08	8.73E-08	4.79E-08	2.16E-05	6.61E-08	1.38E-07	6.55E-08	1.15E-07	3.39E-08	1.63E-08	4.62E-08	1.36E-05	1.08E-07	6.90E-07	5.72E-08	3.01E-07	8.69E-08	9.59E-08	1.30E-07	1.95E-05	5.08E-08	3.76E-08	6.13E-08	9.25E-08	2.54E-08	6.71E-08	1.92E-08	1.57E-05	1.84E-08	7.38E-08	4.78E-08	9.17E-08	1.95E-08	5.37E-08	3.03E-08	5.03E-05	2.92E-08	1.55E-07	1.03E-07	8.38E-08	6.35E-08	9.93E-08	6.12E-08	1.84E-05	4.33E-08	3.89E-08
611.mp3	0.000217114	4.61E-05	9.26E-05	1.96E-05	5.54E-05	1.09E-05	1.14E-05	6.01E-06	2.38E-05	1.01E-05	1.42E-05	1.83E-05	1.78E-05	1.44E-05	1.50E-05	1.08E-05	6.47E-06	9.59E-06	9.50E-06	1.21E-05	3.89E-05	2.70E-05	0.000105143	0.000120412	1.49E-05	5.99E-05	3.11E-05	8.42E-05	2.50E-05	8.31E-05	2.21E-05	3.70E-05	2.28E-05	4.13E-05	2.15E-05	3.09E-05	2.63E-05	2.12E-05	2.26E-05	8.83E-06	1.71E-05	1.54E-05	4.71E-06	1.74E-06	1.85E-06	4.71E-07	1.88E-06	9.65E-07	1.85E-06
612.mp3	2.20E-05	1.66E-05	1.86E-05	8.34E-06	1.40E-05	2.71E-05	4.64E-05	2.82E-05	4.44E-05	8.52E-05	4.07E-05	2.47E-05	3.18E-05	1.36E-05	3.79E-05	2.66E-05	4.08E-05	5.32E-05	1.32E-05	2.70E-05	2.15E-05	1.35E-05	7.15E-06	7.63E-06	6.64E-06	1.21E-05	8.85E-06	2.00E-05	1.78E-05	1.94E-05	3.01E-05	1.30E-05	9.87E-06	2.19E-05	2.60E-05	2.43E-05	2.81E-05	1.91E-05	6.87E-05	5.68E-06	4.56E-05	2.93E-05	4.13E-05	3.28E-05	3.05E-05	1.21E-05	3.20E-05	9.76E-05	3.95E-05
613.mp3	4.80E-06	4.36E-06	1.44E-05	1.64E-05	8.58E-06	5.38E-06	2.72E-06	8.57E-06	6.71E-06	1.71E-05	8.88E-06	1.03E-05	7.66E-06	6.76E-06	5.88E-06	6.91E-06	6.18E-06	1.16E-05	5.55E-06	8.29E-06	2.05E-05	1.37E-05	1.00E-05	1.53E-05	1.13E-05	3.28E-06	5.93E-05	2.32E-05	1.65E-05	1.10E-05	7.12E-06	2.65E-05	1.91E-05	6.01E-06	2.28E-05	8.50E-06	2.37E-06	2.62E-05	9.27E-06	1.76E-05	1.64E-05	1.66E-05	2.79E-06	8.48E-06	3.42E-05	1.53E-05	4.49E-06	4.99E-06	1.68E-05
614.mp3	4.61E-05	2.40E-05	5.54E-05	4.48E-05	4.98E-05	3.65E-05	2.10E-05	5.69E-05	1.99E-05	9.00E-06	1.96E-05	1.37E-05	4.15E-05	5.24E-05	6.78E-05	2.96E-05	8.72E-05	6.62E-05	5.39E-05	2.19E-05	0.000102864	2.39E-05	3.55E-05	9.83E-05	0.000166235	1.96E-05	2.48E-06	7.12E-07	2.29E-07	5.25E-08	3.01E-08	1.35E-08	2.87E-05	6.41E-06	1.46E-05	4.66E-06	0.000335252	1.86E-06	3.15E-05	1.90E-05	5.22E-07	6.29E-08	9.43E-08	1.41E-07	2.11E-07	3.37E-05	0.000881499	0.000359091	8.59E-06
615.mp3	0.002527761	2.85E-06	0.00052878	0.000279452	6.52E-07	4.69E-06	3.99E-06	2.37E-05	0.00041726	4.72E-06	5.12E-05	2.01E-06	1.34E-05	2.10E-05	0.000292671	0.000115669	5.14E-07	5.79E-05	3.66E-06	2.21E-06	3.18E-05	0.000447552	0.000701884	8.39E-06	4.39E-07	3.95E-06	0.000165378	0.000587425	0.000230315	9.93E-05	6.36E-07	1.96E-06	2.68E-06	4.39E-06	0.000208405	3.18E-07	0.000688701	1.14E-06	1.26E-06	1.10E-06	0.000170219	1.19E-06	1.13E-05	3.87E-06	1.19E-06	4.82E-07	3.05E-06	7.85E-07	4.80E-07
616.mp3	3.41E-06	2.18E-07	1.92E-06	2.97E-06	1.09E-06	7.20E-07	6.01E-06	3.29E-06	3.79E-06	9.87E-06	2.21E-07	8.68E-05	5.97E-08	4.58E-06	3.19E-07	3.86E-07	6.92E-06	1.49E-07	2.22E-06	9.70E-07	1.51E-06	5.36E-07	1.07E-06	1.56E-06	4.35E-06	3.23E-07	9.81E-07	1.24E-05	2.30E-05	6.92E-07	0.000108317	1.16E-05	1.08E-07	2.53E-08	5.89E-08	1.41E-07	1.12E-07	3.15E-07	0.000770613	5.29E-05	7.16E-06	1.65E-05	3.79E-06	4.49E-06	1.21E-06	9.81E-07	1.09E-06	2.05E-06	1.96E-05
617.mp3	0.0001655	0.000597705	9.10E-05	0.000330196	9.14E-05	0.000453616	0.000184457	0.000406881	0.00010475	8.29E-05	8.19E-05	0.000357312	0.000450758	0.000129581	0.000115508	0.000253182	0.000421648	9.58E-05	0.000137917	0.000332468	0.000686557	0.000119904	9.94E-05	9.49E-05	0.000696451	0.000155522	0.000160456	0.000302061	7.30E-05	0.000104974	0.000132374	4.75E-05	3.82E-05	0.000575549	0.000637923	0.000315175	6.18E-05	0.000147696	0.000191749	5.96E-05	0.000118543	0.000146209	0.000391091	0.000210876	0.000417272	0.00040265	0.001278817	0.001177788	0.00046732
620.mp3	1.52E-06	6.80E-05	1.86E-07	1.77E-06	0.000100821	1.09E-05	3.04E-06	0.000285169	4.56E-05	1.36E-05	1.29E-05	2.27E-06	5.59E-05	1.49E-05	1.91E-07	2.74E-06	4.40E-06	2.51E-06	3.40E-05	1.62E-05	1.98E-05	1.63E-05	2.92E-05	7.88E-05	2.93E-06	3.82E-07	2.90E-06	5.30E-06	1.52E-06	8.71E-07	7.26E-06	9.06E-05	5.51E-06	5.35E-06	0.00023202	1.22E-05	8.97E-06	1.04E-05	6.06E-06	3.94E-05	1.01E-05	5.84E-07	7.22E-06	1.44E-05	1.51E-05	3.41E-05	1.80E-05	1.85E-05	2.76E-05
621.mp3	1.10E-05	1.71E-05	3.90E-05	1.61E-05	3.23E-06	1.97E-06	1.64E-06	3.48E-06	2.91E-05	2.61E-05	9.49E-06	4.34E-06	3.14E-06	2.63E-06	1.75E-06	7.21E-06	1.01E-05	7.02E-06	2.46E-06	2.33E-06	7.58E-06	2.94E-05	6.22E-05	1.86E-05	5.38E-06	6.94E-05	8.09E-05	6.25E-06	0.000148269	4.58E-06	3.61E-06	1.55E-05	7.62E-06	5.81E-05	1.45E-05	6.40E-06	3.56E-06	2.79E-05	1.15E-05	1.68E-05	1.91E-06	1.45E-05	1.32E-05	2.24E-05	7.49E-06	1.50E-06	1.27E-05	9.53E-06	6.70E-06
622.mp3	7.10E-07	2.34E-05	3.98E-07	1.68E-06	9.62E-05	1.22E-06	3.21E-06	3.01E-06	5.27E-06	3.95E-05	4.44E-07	8.89E-06	1.01E-06	0.000143734	1.34E-07	2.73E-07	7.98E-07	1.16E-06	1.12E-06	4.22E-07	3.77E-06	2.68E-07	2.68E-06	7.89E-08	1.77E-06	5.06E-05	2.60E-07	4.06E-07	4.82E-08	2.05E-07	2.01E-07	4.38E-07	2.29E-06	7.59E-08	5.41E-07	8.67E-08	1.72E-06	2.55E-05	8.99E-06	1.80E-06	2.43E-07	1.17E-06	5.48E-06	8.73E-06	3.89E-06	1.34E-06	8.04E-07	3.67E-07	5.88E-07
623.mp3	3.37E-06	2.02E-06	7.39E-06	2.61E-06	3.72E-06	1.27E-05	1.96E-06	2.90E-06	1.56E-05	1.26E-06	1.83E-06	3.02E-06	2.66E-06	3.02E-06	1.51E-05	1.62E-06	4.68E-06	3.55E-06	5.34E-06	3.14E-06	1.48E-05	1.61E-06	6.62E-06	1.03E-06	7.42E-06	3.91E-06	5.08E-06	2.87E-06	2.48E-06	1.75E-06	5.66E-06	4.74E-06	1.85E-06	1.92E-06	4.56E-06	3.48E-06	2.99E-06	4.56E-06	8.61E-06	1.26E-06	4.41E-06	5.36E-06	4.74E-06	5.46E-06	7.96E-06	1.12E-06	2.16E-06	4.65E-06	3.99E-06
625.mp3	3.73E-06	6.86E-07	4.75E-07	2.97E-06	2.80E-06	5.31E-05	6.54E-07	1.05E-06	5.71E-07	1.27E-06	1.23E-06	4.17E-06	5.87E-05	5.09E-06	9.93E-07	8.02E-06	1.96E-06	1.98E-07	3.59E-07	1.01E-06	6.00E-07	4.24E-06	1.28E-07	1.43E-06	7.67E-07	5.00E-06	5.06E-07	1.49E-06	8.86E-07	1.10E-06	7.62E-07	7.25E-08	4.48E-08	9.89E-08	3.20E-08	9.13E-08	9.54E-07	1.53E-07	5.16E-07	1.53E-06	8.90E-07	5.25E-07	2.12E-07	1.89E-06	1.28E-07	1.70E-07	3.88E-06	7.53E-08	6.53E-07
628.mp3	8.88E-07	9.66E-08	4.28E-07	5.54E-08	4.16E-08	1.29E-06	3.38E-07	1.95E-07	1.50E-07	1.74E-07	1.17E-07	2.06E-07	5.89E-08	7.57E-07	1.66E-07	3.88E-07	1.60E-07	1.02E-06	8.19E-08	5.37E-07	1.60E-08	3.06E-06	3.31E-06	2.90E-07	1.31E-07	9.53E-07	5.04E-08	7.86E-08	3.57E-07	4.32E-07	2.18E-08	3.10E-07	9.46E-07	6.94E-06	2.84E-06	3.62E-07	1.18E-07	3.05E-06	9.76E-07	1.17E-06	2.12E-06	5.51E-06	9.31E-07	1.62E-07	6.12E-07	6.16E-06	6.30E-06	4.56E-06	1.40E-05
629.mp3	4.10E-05	5.86E-05	0.000146456	0.000367898	2.77E-05	6.70E-05	0.000410307	6.44E-05	1.93E-05	0.000155475	0.000169605	9.17E-06	0.000278809	0.000200553	0.002061254	6.12E-05	0.00251437	2.40E-05	0.000295985	0.000208976	0.000245521	0.000128099	8.36E-05	1.79E-05	8.10E-05	0.000112114	0.001443951	0.000219361	0.000130904	0.000104391	2.27E-05	2.08E-05	3.34E-05	0.000809123	0.00017941	0.000168256	5.02E-05	1.83E-05	1.39E-05	0.000145628	6.49E-05	0.000339111	0.000327662	0.000134917	0.00037042	0.000147705	1.82E-05	2.37E-05	0.000837151
631.mp3	3.00E-05	2.12E-05	7.38E-05	2.03E-05	0.000121007	0.000273918	9.48E-05	9.36E-05	6.61E-05	0.00017809	3.03E-05	4.08E-05	0.000144186	2.73E-05	5.90E-05	6.97E-05	0.00039658	2.40E-05	5.03E-05	6.23E-05	3.60E-05	5.56E-05	7.16E-05	0.000124931	0.000120769	0.000247639	0.000207871	4.95E-05	7.03E-05	4.12E-05	0.000132043	0.000110491	2.69E-05	5.35E-05	0.000318359	5.76E-05	1.63E-05	4.36E-05	4.85E-05	2.03E-05	6.97E-05	6.95E-05	0.000374796	9.87E-05	1.72E-05	2.25E-05	6.45E-05	0.00014082	7.17E-05
632.mp3	0.000142627	5.12E-06	1.31E-05	1.86E-05	9.72E-06	4.41E-05	4.23E-05	6.72E-06	4.92E-06	8.67E-07	0.000127383	3.51E-06	1.49E-05	0.000107838	0.000112602	1.30E-05	5.65E-05	3.66E-06	2.78E-05	6.93E-05	4.47E-05	3.92E-05	5.66E-06	3.18E-06	1.83E-05	2.17E-05	2.57E-05	7.97E-05	6.96E-06	1.36E-05	3.36E-05	7.40E-06	6.96E-06	1.18E-05	1.18E-05	2.00E-05	1.57E-05	0.000225801	2.73E-05	7.09E-05	7.02E-06	1.43E-06	0.000245615	5.02E-05	7.10E-06	0.000372347	9.45E-06	2.02E-05	1.52E-05
634.mp3	2.47E-05	2.20E-06	3.70E-05	7.60E-05	2.22E-05	0.000100659	3.14E-06	3.37E-06	8.37E-06	1.49E-05	7.68E-06	8.88E-06	5.51E-06	8.77E-07	1.03E-06	1.92E-05	6.14E-06	3.48E-05	9.53E-07	6.19E-07	1.71E-06	8.51E-07	5.93E-05	2.27E-07	7.71E-08	1.04E-05	1.78E-05	0.000342158	4.66E-06	5.65E-06	1.58E-06	2.60E-06	0.000298715	5.67E-06	2.21E-06	3.95E-05	2.72E-05	0.000100057	2.28E-05	3.01E-06	8.56E-07	1.06E-06	0.000226731	2.85E-06	8.59E-06	4.82E-07	4.23E-05	0.000184747	4.36E-06
635.mp3	9.69E-05	8.95E-05	0.000277942	4.34E-05	0.000162685	0.000196981	9.18E-05	0.000157126	0.000106155	0.000163018	3.60E-05	6.42E-05	3.07E-05	6.52E-05	0.000140289	0.000359686	4.13E-05	6.41E-05	0.000309029	7.93E-05	0.000114035	0.000227711	2.40E-05	0.000527548	0.00017101	0.000172815	3.09E-05	0.000284622	2.44E-05	3.27E-05	4.36E-06	0.000239241	1.16E-05	3.62E-05	3.24E-05	0.000198336	1.14E-05	2.68E-05	2.37E-06	3.29E-06	1.47E-06	5.11E-07	9.05E-07	1.07E-07	3.24E-05	0.00012636	3.43E-05	4.23E-05	7.69E-05
637.mp3	9.02E-08	1.22E-08	5.51E-09	1.20E-08	2.67E-08	1.07E-07	1.46E-08	6.97E-08	2.31E-08	1.03E-09	1.91E-08	3.09E-08	9.34E-08	5.46E-08	9.66E-09	1.02E-09	6.58E-09	1.40E-08	2.19E-08	1.41E-07	8.28E-08	7.83E-09	1.71E-09	2.03E-08	9.43E-09	3.82E-08	2.39E-08	4.68E-07	6.14E-09	1.18E-08	1.65E-08	1.94E-08	2.62E-08	4.21E-08	5.88E-08	1.12E-08	1.01E-08	3.16E-09	4.19E-08	5.29E-08	2.95E-08	1.89E-07	2.17E-08	1.73E-09	2.40E-08	4.07E-08	1.18E-07	1.25E-07	1.40E-07
638.mp3	4.09E-09	6.97E-09	6.88E-09	1.37E-09	1.06E-08	2.44E-09	9.75E-09	9.30E-09	1.47E-08	1.65E-08	1.26E-08	3.07E-08	1.49E-08	7.85E-09	1.61E-08	1.00E-08	8.91E-09	1.67E-08	2.94E-09	2.67E-08	2.16E-08	1.74E-08	1.40E-08	3.89E-09	6.19E-09	5.42E-09	2.58E-09	1.62E-08	6.13E-09	8.79E-09	1.45E-08	1.21E-08	1.47E-08	5.04E-09	8.54E-09	3.68E-09	2.53E-09	7.94E-09	6.14E-09	1.60E-08	9.45E-09	1.13E-08	1.79E-09	1.24E-08	9.71E-09	6.01E-09	9.13E-10	6.59E-09	1.54E-08
639.mp3	5.47E-05	0.000128031	0.000209679	0.000168597	2.27E-05	6.60E-05	7.03E-05	3.21E-05	0.000235629	0.000236174	1.04E-05	2.84E-05	0.000115339	4.25E-05	1.51E-05	0.000101371	3.79E-05	0.000205473	7.28E-06	0.00019995	1.36E-05	7.74E-05	0.00028974	0.000103786	0.000189501	0.000523772	0.000335032	0.000294175	1.09E-05	0.000160252	0.00010066	5.73E-05	0.000229129	0.000105668	4.93E-05	8.60E-05	2.55E-05	2.63E-05	6.45E-05	1.16E-05	7.58E-05	0.000366158	4.30E-05	0.000193053	5.49E-05	0.000370735	0.000119152	0.000414493	0.001051247
640.mp3	2.57E-05	2.25E-05	2.13E-05	1.82E-05	4.84E-05	8.17E-05	1.55E-05	4.83E-05	2.59E-05	4.10E-05	3.92E-05	4.36E-05	8.85E-06	6.35E-06	5.98E-05	1.50E-05	2.92E-06	5.39E-05	4.66E-05	6.54E-05	3.65E-05	3.32E-05	0.000138092	8.76E-05	8.45E-05	6.03E-05	7.42E-05	0.000109476	0.000578494	7.99E-06	0.000156052	6.09E-06	4.76E-05	1.14E-05	0.000106433	4.71E-05	3.17E-05	3.96E-05	4.52E-05	0.00016934	1.29E-05	0.00019378	4.59E-05	4.07E-05	2.38E-05	9.52E-07	6.48E-07	2.31E-05	0.000654529
643.mp3	3.15E-05	7.78E-05	0.000151954	8.00E-05	8.31E-05	9.01E-05	8.43E-05	0.000105045	0.000952359	0.00047217	0.000426838	3.67E-05	0.000188559	0.00029657	3.98E-05	5.61E-05	0.000116858	0.000165854	8.56E-05	8.69E-06	3.30E-05	2.13E-05	2.95E-05	1.61E-05	4.60E-05	9.11E-05	0.00012491	0.000106343	4.21E-06	1.38E-06	1.07E-06	3.20E-06	4.26E-06	3.90E-06	4.53E-06	3.97E-06	4.71E-06	8.60E-07	1.17E-06	1.77E-06	2.84E-06	3.19E-05	0.000386851	0.000297711	2.69E-06	8.53E-07	3.91E-06	1.10E-06	3.11E-06
644.mp3	0.000119617	1.12E-05	5.64E-06	8.13E-05	1.69E-05	5.92E-06	0.000304741	9.80E-06	5.58E-06	8.33E-06	2.69E-05	9.68E-05	0.000192598	1.36E-05	3.42E-05	8.14E-05	1.14E-05	2.06E-05	0.000444214	1.14E-05	6.68E-05	2.58E-05	5.87E-05	2.31E-05	5.43E-05	0.000295297	0.001485374	0.000105207	0.000397508	0.000341766	0.000198296	1.33E-05	1.03E-05	6.98E-05	3.82E-05	0.000181703	0.000116834	5.41E-05	2.39E-05	5.40E-05	2.29E-05	3.62E-05	0.000193797	1.73E-05	0.000177836	0.000132592	9.65E-05	3.38E-05	0.000132591
645.mp3	8.57E-06	6.17E-06	3.18E-05	0.000111761	3.64E-06	1.76E-05	4.55E-06	6.07E-06	0.000621492	1.91E-05	9.86E-05	3.28E-05	3.10E-05	8.68E-05	3.40E-06	0.00017349	5.97E-06	7.11E-06	0.00019887	1.38E-05	1.54E-05	5.16E-06	1.27E-05	2.40E-05	2.02E-06	9.52E-05	5.75E-06	6.04E-06	2.07E-05	3.90E-06	2.54E-05	1.07E-05	7.45E-06	4.15E-05	4.92E-06	2.63E-06	2.26E-06	1.43E-06	2.97E-05	2.44E-05	1.51E-05	9.63E-06	4.27E-05	1.66E-05	7.19E-06	1.17E-05	4.62E-06	9.39E-06	4.96E-06
646.mp3	1.67E-09	1.77E-08	3.71E-09	8.07E-09	2.06E-08	4.71E-10	8.40E-09	2.72E-09	7.80E-08	5.34E-10	8.71E-09	1.72E-08	5.31E-09	4.23E-08	2.91E-09	3.73E-08	1.60E-08	1.09E-08	2.63E-08	1.53E-09	4.54E-09	1.30E-09	1.02E-08	5.37E-10	5.23E-08	4.92E-08	6.74E-09	2.18E-08	4.93E-09	3.14E-08	1.80E-08	7.37E-09	8.78E-09	4.77E-09	2.34E-08	1.98E-09	2.10E-07	3.22E-10	1.21E-08	3.14E-08	4.17E-08	1.44E-07	3.36E-09	1.08E-08	1.25E-08	2.78E-08	2.09E-08	7.88E-10	9.61E-09
647.mp3	2.08E-05	2.02E-05	7.44E-06	2.80E-06	8.69E-05	2.20E-07	3.82E-06	1.50E-05	2.09E-06	3.08E-07	4.62E-06	1.30E-05	1.34E-05	1.43E-06	2.27E-05	1.64E-05	1.08E-05	2.35E-05	5.11E-06	9.63E-05	3.62E-05	0.000100431	6.27E-06	2.09E-05	5.52E-06	1.22E-05	1.98E-05	8.35E-06	9.33E-06	8.11E-06	1.35E-05	6.75E-06	1.88E-05	7.56E-06	0.000153247	5.15E-06	2.30E-06	1.03E-05	8.44E-05	2.09E-06	1.42E-05	3.64E-05	2.38E-05	4.79E-06	2.65E-05	5.19E-05	1.67E-05	7.68E-06	1.24E-05
648.mp3	0.000105926	2.50E-07	1.33E-06	3.85E-06	7.56E-07	1.48E-06	7.54E-06	1.05E-06	7.67E-07	5.61E-06	6.61E-07	2.32E-06	2.44E-05	9.25E-07	2.04E-07	6.59E-06	6.30E-07	9.23E-07	5.13E-05	9.69E-08	2.80E-07	1.17E-05	7.30E-07	4.36E-06	1.06E-05	9.04E-08	8.65E-07	1.01E-05	3.81E-07	1.10E-05	0.000232889	1.86E-06	1.36E-06	7.38E-06	5.87E-06	2.70E-06	1.13E-05	2.13E-07	2.59E-06	2.78E-06	3.06E-06	3.38E-06	2.62E-05	7.83E-08	6.12E-07	4.95E-06	9.70E-07	1.03E-06	2.37E-05
649.mp3	0.000262107	4.35E-05	1.73E-05	0.000108784	4.44E-05	1.50E-05	7.73E-06	3.51E-05	7.12E-06	1.04E-05	1.66E-05	6.86E-05	0.00012873	4.06E-05	2.11E-05	3.04E-05	1.93E-05	1.82E-05	2.46E-05	2.34E-05	0.001176612	0.000103942	2.88E-05	8.77E-06	7.31E-05	2.52E-06	7.77E-05	1.56E-05	3.60E-05	2.13E-05	1.84E-05	8.01E-06	2.46E-05	4.95E-05	0.001834811	0.000181855	2.10E-05	1.93E-05	7.18E-06	3.71E-05	0.000339384	0.001347289	2.17E-05	0.000242962	0.000653198	0.001337962	1.97E-05	9.11E-05	0.000119521
650.mp3	0.000327135	0.0003873	0.000111857	0.000177562	0.000283053	0.000323209	0.000169718	0.000229307	0.000318316	0.000263062	0.000166968	0.000200919	0.000145887	1.00E-05	0.000222191	0.000235082	0.000165339	0.000153937	1.63E-05	0.000117771	0.000184	0.000236268	9.43E-05	7.78E-05	0.000277929	0.000165025	0.000207869	0.000175751	8.84E-05	5.65E-05	0.000132423	0.000115417	0.000162847	0.000118366	0.000156656	0.00017947	0.000201944	0.000528082	0.00028057	0.000112845	0.000309324	0.001017438	0.000959692	0.000128355	0.000292417	5.48E-05	5.36E-05	6.02E-05	5.28E-05
651.mp3	9.67E-06	4.94E-06	4.97E-05	6.82E-05	3.98E-05	1.18E-05	6.02E-05	5.54E-05	7.47E-06	8.59E-05	2.86E-05	0.000804771	3.31E-05	7.58E-05	2.84E-05	2.76E-05	8.61E-05	0.000107302	6.95E-05	2.04E-05	3.85E-05	3.56E-06	6.70E-05	1.06E-05	3.17E-05	8.72E-05	8.84E-05	9.22E-06	2.67E-05	4.62E-05	2.34E-05	9.38E-06	3.35E-05	6.22E-05	0.000309531	5.01E-05	9.81E-06	4.05E-06	8.69E-06	2.96E-05	2.86E-06	7.38E-06	5.23E-06	0.000123784	0.000143564	1.92E-05	0.000190789	5.80E-06	3.14E-05
652.mp3	1.00E-06	1.06E-05	3.14E-06	2.24E-06	3.48E-06	8.76E-06	2.67E-06	5.18E-06	1.37E-06	2.64E-05	3.14E-05	5.82E-06	2.25E-05	4.87E-07	2.50E-05	2.16E-06	7.47E-05	1.47E-05	2.43E-05	1.12E-07	9.33E-06	9.00E-07	1.22E-06	3.05E-06	1.41E-06	4.31E-06	5.72E-07	9.41E-07	2.85E-05	2.26E-06	1.31E-05	4.69E-05	1.81E-05	2.68E-06	4.87E-05	1.36E-05	1.64E-05	5.65E-05	0.000110931	7.66E-06	5.28E-06	1.84E-05	4.61E-06	1.44E-05	1.82E-06	4.19E-06	6.19E-07	7.90E-07	3.86E-06
653.mp3	4.10E-05	0.000101622	6.28E-05	4.17E-05	7.97E-06	2.43E-06	8.36E-07	0.000230828	6.84E-07	3.29E-05	0.000199658	0.000155194	0.001026137	0.000114162	0.000165788	1.42E-05	4.83E-05	0.000100059	5.89E-06	6.28E-05	2.12E-05	3.48E-05	6.32E-05	4.50E-06	9.88E-06	1.15E-06	1.17E-05	6.71E-07	4.45E-05	1.23E-06	3.22E-05	0.000211239	1.72E-06	0.000714046	1.91E-05	0.000164815	2.30E-06	1.40E-06	2.10E-05	1.99E-05	8.71E-05	3.29E-05	3.73E-05	3.04E-05	2.56E-06	2.28E-06	7.19E-07	0.000143679	3.66E-05
654.mp3	8.56E-05	0.000697854	3.05E-05	2.36E-06	0.000941615	3.39E-05	0.000105565	8.60E-05	0.001078787	0.000106383	0.000343386	0.000120698	0.000123316	0.000509375	0.000118759	5.78E-05	9.71E-05	6.32E-05	0.000131022	0.000228434	0.000744719	0.000199568	0.000272019	0.000848319	0.001670718	0.000930227	0.000272254	0.000403249	0.002390307	7.51E-05	0.001201111	6.42E-05	0.000754005	3.03E-05	0.000896631	0.000844034	1.02E-05	0.00022152	0.002243274	3.14E-05	0.001460225	0.000130298	0.001623874	6.39E-05	0.001003336	3.29E-05	4.38E-05	0.0011836	0.000689286
656.mp3	4.72E-08	1.09E-07	2.04E-07	3.52E-07	6.28E-08	1.28E-07	6.51E-08	4.30E-08	8.41E-08	1.41E-07	2.06E-07	8.87E-08	1.18E-07	2.33E-07	1.09E-08	3.00E-08	1.34E-07	3.98E-08	1.53E-08	2.11E-08	5.45E-08	3.28E-07	7.98E-07	3.56E-08	8.80E-08	2.57E-08	2.76E-08	5.85E-08	3.29E-08	1.25E-08	1.17E-07	4.87E-07	1.53E-06	3.44E-07	6.87E-08	3.50E-08	4.88E-08	1.41E-07	2.68E-07	1.34E-07	1.85E-07	2.09E-08	1.48E-08	2.98E-07	2.96E-07	5.56E-07	7.49E-08	4.46E-08	5.41E-09
657.mp3	3.27E-05	1.21E-05	6.15E-05	1.62E-05	3.14E-05	0.000217809	4.34E-05	2.88E-05	3.24E-05	1.77E-05	2.35E-05	2.70E-05	7.43E-06	0.000121486	1.22E-05	1.58E-05	1.37E-05	1.13E-05	6.31E-06	1.94E-05	2.24E-05	1.13E-05	1.22E-05	9.23E-06	1.21E-05	1.55E-05	2.67E-05	0.000236012	6.37E-05	3.45E-05	1.44E-05	2.41E-05	3.34E-05	7.04E-05	7.91E-06	0.000143257	6.70E-05	9.61E-05	1.01E-05	3.80E-06	9.44E-06	1.06E-05	2.13E-05	0.000124406	2.92E-05	6.44E-06	4.89E-06	4.45E-06	2.97E-05
658.mp3	1.87E-06	2.33E-06	4.56E-05	2.59E-06	8.72E-06	2.80E-06	3.97E-06	1.21E-05	0.000113565	8.54E-06	3.57E-06	3.30E-05	6.90E-06	3.84E-06	3.63E-06	8.73E-05	2.29E-06	5.95E-06	1.83E-06	5.69E-06	2.15E-05	0.000118816	4.37E-06	2.87E-05	3.16E-05	7.29E-06	2.34E-06	1.77E-06	4.48E-05	3.92E-06	5.83E-06	1.79E-06	5.67E-06	1.62E-05	7.30E-05	4.96E-06	4.17E-06	3.94E-05	7.98E-06	4.39E-06	3.77E-06	7.06E-05	2.62E-06	4.59E-06	2.81E-06	6.54E-06	2.30E-05	3.24E-05	6.05E-06
660.mp3	9.58E-07	1.48E-06	6.85E-06	1.32E-06	5.54E-07	1.92E-06	1.87E-06	1.67E-06	1.29E-06	6.79E-06	3.62E-07	1.05E-06	3.15E-06	1.27E-06	5.90E-07	9.27E-07	1.03E-06	2.17E-06	2.89E-06	3.61E-06	5.90E-07	6.33E-07	9.24E-07	1.89E-06	1.09E-06	1.14E-06	3.81E-06	1.84E-06	8.45E-07	1.08E-06	2.24E-06	6.81E-07	6.80E-07	7.06E-07	3.42E-07	5.79E-07	3.11E-07	2.55E-07	1.72E-06	2.27E-06	1.12E-06	4.31E-07	1.96E-07	4.28E-07	1.02E-06	1.47E-06	6.20E-07	5.30E-07	4.54E-07
661.mp3	0.000192163	0.000475773	0.000363294	0.000273926	0.000365812	0.000116991	6.75E-05	0.000238654	0.000297757	0.000345058	0.000382473	0.00028171	0.000200876	0.000473615	0.00044431	0.000297997	0.000337296	0.000185554	0.000298201	0.00017106	0.00038783	0.000270165	0.000264235	0.00037548	0.000319957	0.000274234	0.000320556	0.000379471	0.000379657	0.000507477	0.000487283	0.000361696	0.000347177	0.000313775	0.000383312	0.000370975	0.00032508	0.000220101	0.000347677	0.000270156	0.000228128	0.000227762	0.00026971	0.000290216	0.000268732	0.000217231	0.000187292	0.000178569	0.000350554
662.mp3	1.50E-06	2.07E-06	5.75E-07	6.09E-07	4.22E-06	2.61E-06	1.76E-07	9.14E-06	3.77E-06	1.22E-05	1.05E-05	2.77E-06	1.61E-07	3.99E-05	2.59E-07	2.97E-07	9.77E-07	2.74E-06	5.54E-06	3.65E-07	9.02E-05	2.06E-06	9.29E-06	9.52E-07	1.40E-05	4.22E-06	1.33E-05	6.01E-07	2.05E-06	3.06E-06	1.67E-06	1.00E-06	3.31E-07	1.93E-05	5.48E-07	2.15E-05	6.89E-07	2.01E-05	5.87E-07	6.27E-05	9.85E-07	2.02E-06	5.40E-06	4.99E-06	1.70E-07	8.63E-07	3.11E-06	3.10E-06	3.72E-06
663.mp3	1.30E-06	0.002492564	0.001547835	6.17E-06	5.83E-05	3.92E-05	3.25E-06	1.26E-05	7.94E-06	6.19E-05	6.90E-05	3.54E-05	2.83E-05	3.65E-05	2.80E-05	0.000180615	0.000636268	0.000309885	7.23E-05	6.27E-05	4.81E-06	1.78E-05	3.72E-06	2.53E-05	1.13E-05	2.10E-05	5.82E-06	0.000254401	6.76E-05	0.000119619	0.000110721	0.000103254	4.35E-05	0.000712442	4.42E-06	9.96E-06	1.60E-05	1.76E-06	2.91E-06	1.35E-06	2.04E-05	2.47E-05	6.16E-05	4.70E-05	3.86E-05	0.000133714	9.98E-05	7.07E-06	3.61E-06
664.mp3	5.10E-05	0.000659263	3.02E-05	0.000203114	3.48E-05	0.00020642	9.28E-05	1.96E-05	0.000339333	3.61E-05	3.48E-05	0.000268891	1.76E-05	0.000243388	7.90E-05	0.000112773	0.000152714	7.04E-05	0.000647489	2.05E-05	0.000707017	0.000130664	5.46E-05	0.000107782	2.87E-05	0.000206614	0.000237464	1.35E-05	9.56E-05	8.64E-05	0.000119065	0.000109946	9.41E-05	8.16E-05	0.000135824	0.000225922	0.000207242	0.000184921	8.74E-05	7.50E-05	6.28E-05	9.23E-05	0.000110822	5.04E-05	0.000120073	7.84E-05	0.000136378	5.55E-05	8.97E-05
665.mp3	4.34E-06	3.40E-06	1.87E-06	5.07E-06	7.28E-06	8.98E-07	4.10E-06	4.94E-06	4.86E-06	3.63E-06	3.09E-06	3.44E-06	7.69E-06	2.52E-06	2.34E-06	1.40E-06	5.84E-06	2.77E-06	1.19E-05	5.18E-06	3.39E-06	4.37E-06	1.81E-06	1.06E-06	1.44E-06	4.38E-06	5.71E-06	6.61E-06	2.08E-05	1.23E-05	2.09E-05	2.54E-05	0.000167627	2.43E-05	2.49E-06	3.69E-06	2.79E-06	1.64E-06	1.21E-06	8.03E-07	7.87E-07	1.36E-06	1.06E-07	1.25E-07	3.21E-07	2.85E-06	5.97E-07	1.99E-06	1.82E-06
666.mp3	6.90E-05	1.43E-05	2.72E-06	0.000394277	0.000603423	0.000136011	1.76E-06	5.34E-07	6.49E-07	4.33E-05	9.58E-05	1.09E-05	1.93E-05	1.62E-07	0.000305101	8.00E-05	2.78E-05	1.23E-05	2.02E-05	5.01E-05	0.000131779	1.55E-05	6.75E-06	0.000332567	0.000127901	3.72E-05	5.90E-06	1.31E-05	1.79E-06	2.37E-05	4.58E-05	7.62E-07	1.95E-05	2.90E-06	0.000168598	1.55E-05	0.000123605	2.66E-06	4.11E-06	7.02E-05	1.63E-05	4.94E-07	6.50E-06	0.000484766	8.65E-05	1.31E-06	1.52E-06	9.28E-07	2.25E-05
667.mp3	6.69E-06	1.30E-06	1.20E-05	1.80E-05	2.48E-06	2.32E-06	7.78E-06	2.64E-06	5.12E-06	6.65E-06	4.51E-06	2.54E-06	9.04E-07	5.54E-05	3.13E-05	3.55E-05	1.82E-05	3.79E-07	6.92E-07	4.81E-06	7.74E-06	4.08E-05	1.64E-06	5.29E-06	1.56E-05	7.46E-06	3.85E-06	4.36E-05	5.62E-06	3.16E-05	1.53E-06	2.67E-06	7.57E-06	8.04E-06	3.76E-05	2.83E-06	1.69E-05	2.98E-06	1.63E-05	2.39E-05	5.80E-06	8.08E-05	6.48E-06	3.10E-05	8.57E-05	4.96E-06	7.24E-06	5.61E-06	1.34E-05
668.mp3	1.99E-07	2.89E-06	2.38E-06	1.50E-06	0.000127119	3.95E-06	2.30E-06	1.31E-05	1.14E-06	8.69E-06	1.47E-05	2.98E-06	2.88E-06	0.000120113	1.17E-06	8.92E-06	0.000156555	9.66E-07	7.50E-06	9.92E-05	8.28E-07	8.36E-07	8.59E-05	1.51E-06	5.94E-07	2.77E-05	2.17E-06	9.37E-05	2.15E-05	6.55E-06	6.24E-05	2.13E-06	5.00E-06	0.000549081	8.80E-06	0.000575295	1.49E-05	3.57E-06	5.56E-07	2.75E-06	2.38E-06	1.32E-06	1.68E-06	3.60E-06	1.56E-06	2.28E-06	1.57E-05	1.75E-06	1.24E-06
671.mp3	2.71E-07	3.08E-07	3.90E-07	1.61E-06	3.16E-07	3.19E-06	4.76E-06	7.35E-06	1.91E-07	2.36E-07	5.53E-07	2.16E-05	9.78E-06	3.90E-07	1.07E-05	5.93E-07	4.28E-06	2.53E-07	1.12E-07	6.12E-08	5.80E-07	2.73E-07	1.16E-07	2.09E-07	7.01E-08	9.78E-08	2.16E-07	9.00E-07	4.48E-05	1.52E-07	3.15E-07	2.40E-07	1.76E-07	4.19E-08	6.37E-08	1.08E-06	2.31E-07	3.15E-07	9.07E-07	5.56E-07	4.56E-07	3.44E-06	1.67E-07	4.97E-08	1.91E-07	2.42E-07	1.63E-06	4.61E-06	7.76E-07
672.mp3	7.58E-07	5.11E-06	7.63E-07	1.87E-06	2.71E-07	9.20E-08	3.17E-07	2.75E-06	6.65E-07	2.00E-05	0.000146044	1.13E-06	4.75E-06	1.53E-06	5.14E-06	1.20E-07	2.21E-05	1.65E-07	3.45E-07	1.31E-07	4.18E-07	3.37E-05	7.86E-06	0.000176557	8.89E-06	2.76E-06	2.78E-07	9.08E-06	4.03E-06	2.07E-07	1.83E-07	1.15E-05	6.28E-08	2.17E-05	3.60E-05	1.86E-06	1.61E-05	2.79E-09	3.15E-09	2.22E-08	7.45E-06	8.55E-09	3.47E-09	1.99E-08	1.08E-09	4.88E-09	1.13E-08	2.79E-09	2.58E-09
673.mp3	0.000426762	0.000287775	0.001218573	5.69E-05	6.50E-05	3.89E-05	1.54E-05	0.000216362	0.000255313	0.000153428	0.000468778	0.000535128	0.000165883	0.00022528	0.0002193	4.37E-05	5.79E-05	0.000183825	0.000145031	0.000136162	0.000408293	7.82E-05	0.000127607	0.000273693	5.28E-05	0.000255382	8.22E-05	7.82E-05	0.00017057	0.000599706	0.000286142	0.000343011	0.000332778	0.000573702	0.0001512	0.000493369	0.00011783	0.00086319	0.000745993	7.62E-05	0.000331432	7.59E-05	0.000321278	7.36E-05	3.94E-05	0.000210351	0.000271638	0.000134	0.000204848
674.mp3	1.46E-06	5.19E-07	9.93E-06	1.11E-05	3.31E-07	6.45E-07	4.55E-07	8.73E-06	3.41E-05	1.13E-06	9.63E-07	7.26E-07	1.02E-06	1.56E-05	2.17E-06	1.12E-06	3.83E-07	1.10E-05	7.76E-05	1.60E-06	1.80E-06	4.27E-07	1.77E-06	1.03E-05	1.44E-06	2.35E-06	5.12E-08	2.50E-06	1.34E-05	7.42E-06	2.37E-06	4.44E-06	1.57E-05	0.000126112	3.10E-06	5.67E-06	9.01E-07	4.72E-06	8.96E-06	1.03E-05	8.74E-07	2.47E-07	1.25E-05	6.20E-06	3.63E-06	5.52E-07	3.36E-07	3.51E-06	9.51E-06
675.mp3	6.10E-06	8.14E-06	2.14E-06	1.87E-06	2.24E-06	1.33E-06	1.26E-05	5.15E-05	9.40E-05	0.000169578	2.17E-05	6.67E-06	9.90E-07	2.93E-06	2.62E-06	7.63E-06	1.62E-05	2.03E-06	1.64E-06	2.10E-07	6.10E-07	8.83E-06	1.35E-05	7.74E-06	5.13E-06	2.92E-06	1.31E-06	1.72E-06	3.61E-06	3.78E-06	1.27E-05	2.51E-05	2.09E-06	3.22E-06	7.46E-07	8.22E-05	4.92E-06	3.71E-06	5.73E-07	1.36E-05	6.16E-06	4.84E-06	4.25E-06	0.000142362	2.64E-05	5.10E-05	0.00010371	1.28E-05	5.74E-06
676.mp3	4.16E-05	2.40E-05	4.84E-05	5.29E-05	3.41E-05	3.87E-05	4.48E-05	3.15E-05	0.000165531	5.81E-05	2.11E-05	0.000214978	4.26E-05	6.50E-06	6.05E-05	0.000100207	2.33E-05	3.66E-05	9.68E-05	6.45E-05	1.18E-05	6.61E-05	8.75E-05	8.92E-06	1.04E-05	9.24E-05	4.03E-05	6.46E-05	2.37E-05	6.00E-05	0.000383204	3.78E-05	0.000461117	9.76E-06	0.000101909	8.01E-05	1.94E-05	0.000219912	2.34E-05	6.18E-05	0.000163279	3.06E-06	9.74E-06	6.30E-06	1.41E-05	0.000197997	1.58E-05	3.65E-05	0.000228518
677.mp3	2.29E-06	1.70E-06	5.06E-06	6.09E-06	8.42E-06	4.27E-05	3.28E-06	1.80E-05	4.79E-05	3.37E-06	4.41E-06	7.49E-06	1.35E-05	5.73E-06	1.45E-05	0.000133457	1.54E-05	1.24E-05	4.42E-06	6.48E-06	8.67E-06	1.55E-05	1.11E-05	2.26E-05	4.26E-05	3.23E-05	7.55E-05	2.34E-05	5.50E-05	3.19E-06	6.76E-05	1.30E-05	4.96E-06	2.84E-05	6.60E-06	6.31E-05	0.000103809	0.000141294	5.69E-06	3.56E-05	3.09E-05	3.84E-05	2.23E-06	1.43E-05	3.93E-05	1.89E-05	2.82E-05	7.76E-05	2.17E-05
681.mp3	4.99E-05	5.83E-05	3.67E-05	8.48E-05	0.000118399	2.14E-05	4.70E-05	7.66E-05	8.08E-06	4.85E-06	0.000126401	5.96E-06	7.20E-06	1.25E-05	2.12E-05	2.44E-06	1.17E-05	0.000177959	7.44E-05	2.22E-05	7.53E-06	0.00010399	1.63E-06	1.10E-05	0.000152698	2.11E-05	1.19E-05	1.92E-06	0.000783578	6.16E-05	0.000485526	1.94E-05	6.20E-05	1.51E-05	2.01E-05	5.15E-05	1.01E-05	0.000225055	4.56E-05	2.07E-06	4.13E-06	1.06E-05	9.84E-05	3.46E-05	9.57E-05	5.71E-05	1.52E-05	5.49E-06	1.62E-06
682.mp3	3.71E-06	1.96E-05	1.90E-05	3.60E-05	7.34E-05	0.000157219	4.57E-05	1.11E-06	2.22E-06	8.98E-07	2.06E-06	1.18E-06	3.87E-07	1.10E-06	1.88E-07	2.90E-07	1.26E-07	5.27E-06	3.77E-06	2.08E-06	1.73E-05	1.81E-05	9.94E-06	1.99E-07	2.46E-07	4.55E-07	1.05E-06	6.21E-07	4.03E-06	7.23E-06	1.78E-05	0.000287188	0.000537523	1.64E-05	2.07E-06	1.34E-06	1.05E-06	3.19E-07	4.98E-06	3.57E-07	3.04E-07	2.61E-07	4.46E-06	5.59E-06	1.97E-06	2.67E-06	6.23E-06	1.20E-05	1.55E-05
684.mp3	1.19E-07	6.79E-08	8.11E-08	5.72E-08	5.33E-08	3.45E-07	3.54E-07	1.33E-05	1.44E-07	1.98E-05	5.31E-06	9.74E-06	5.10E-06	2.80E-07	1.09E-07	5.61E-08	1.11E-07	1.32E-07	6.16E-08	7.53E-08	6.52E-08	1.51E-07	1.23E-07	5.75E-07	4.07E-07	3.50E-05	2.85E-06	3.73E-06	2.22E-07	1.54E-06	7.20E-07	6.04E-06	4.37E-07	1.46E-06	1.23E-06	7.88E-07	1.86E-07	6.19E-05	6.56E-08	8.23E-05	6.55E-07	3.51E-07	8.12E-08	3.45E-08	3.18E-07	5.83E-08	3.40E-07	2.20E-07	1.42E-07
685.mp3	1.77E-06	2.14E-06	1.64E-06	5.96E-06	7.67E-07	8.20E-06	7.96E-07	4.01E-06	1.87E-05	1.46E-05	1.36E-05	1.36E-06	1.79E-06	4.64E-06	2.77E-05	1.07E-05	2.15E-06	1.33E-06	3.33E-06	8.92E-07	1.48E-06	5.92E-06	8.22E-06	2.75E-06	4.34E-07	2.84E-07	2.65E-06	1.48E-06	1.16E-06	5.33E-07	7.71E-07	1.09E-06	6.52E-07	1.46E-06	3.14E-06	2.54E-06	7.15E-07	3.84E-06	1.37E-06	5.17E-06	3.29E-07	4.94E-06	7.26E-07	8.38E-07	1.73E-06	1.18E-07	6.02E-07	2.05E-07	2.94E-07
686.mp3	5.78E-07	7.28E-07	1.50E-05	2.19E-05	2.83E-05	1.86E-07	3.85E-07	3.69E-07	1.48E-07	1.38E-06	6.87E-07	5.88E-07	1.53E-06	1.70E-05	1.07E-06	4.62E-07	5.11E-07	3.18E-07	4.39E-07	2.83E-06	2.85E-06	3.55E-07	7.24E-07	2.11E-06	6.38E-07	1.33E-06	2.55E-06	6.22E-07	3.53E-07	1.09E-07	1.65E-06	3.75E-07	3.63E-07	1.60E-06	3.75E-07	1.34E-07	3.32E-06	4.38E-06	2.37E-06	1.12E-06	2.76E-07	1.49E-05	2.54E-07	8.38E-07	7.52E-07	2.84E-06	6.74E-07	6.15E-06	1.22E-06
687.mp3	0.000113617	5.59E-06	9.01E-05	2.04E-05	2.26E-06	1.65E-06	0.000241638	4.14E-05	8.39E-06	2.08E-05	0.000102341	4.49E-06	5.35E-06	1.43E-07	1.64E-05	9.33E-06	4.03E-05	2.43E-05	4.69E-05	4.32E-06	2.06E-05	1.31E-05	3.17E-05	0.000163683	5.23E-05	5.98E-05	2.09E-05	0.000340972	1.59E-05	1.55E-05	1.39E-05	0.000136398	0.000111685	7.83E-05	4.22E-05	7.64E-05	4.00E-05	3.75E-05	2.41E-05	2.36E-05	0.000203211	5.36E-06	1.74E-05	8.74E-06	3.23E-05	2.14E-05	3.44E-05	2.64E-05	2.42E-05
688.mp3	3.28E-07	2.67E-07	2.58E-06	2.71E-07	1.06E-07	3.24E-07	2.11E-08	2.58E-08	4.37E-07	3.93E-07	2.87E-07	3.87E-07	4.45E-07	2.74E-07	2.23E-07	3.33E-06	9.59E-07	2.15E-07	2.83E-07	1.09E-07	6.37E-08	2.48E-08	5.51E-07	1.45E-06	1.76E-06	1.21E-06	6.23E-07	4.23E-07	2.93E-07	2.55E-07	1.05E-07	8.14E-07	8.60E-07	2.18E-06	5.48E-07	9.08E-07	9.26E-07	8.18E-07	4.46E-07	7.40E-06	6.23E-06	1.43E-06	3.22E-07	2.46E-07	1.51E-07	1.57E-07	2.67E-07	1.00E-07	6.74E-07
689.mp3	5.69E-06	6.30E-06	2.04E-06	1.34E-05	0.000156892	5.75E-06	1.66E-06	1.81E-05	5.39E-06	1.66E-05	4.50E-05	1.18E-05	1.56E-06	3.65E-05	2.62E-06	7.33E-06	0.000195236	7.12E-06	6.05E-06	5.46E-06	1.18E-06	3.94E-05	4.12E-06	3.79E-05	1.50E-05	2.74E-06	7.22E-06	4.42E-05	4.82E-06	2.56E-06	2.01E-05	5.41E-06	8.29E-06	0.00022315	6.69E-06	5.78E-06	1.30E-06	2.97E-06	4.14E-05	9.16E-07	1.27E-05	2.10E-05	2.40E-05	1.03E-05	1.71E-05	5.12E-06	1.35E-06	2.40E-05	2.38E-05
690.mp3	2.29E-06	8.83E-07	5.58E-05	1.12E-06	2.67E-06	4.28E-06	2.23E-06	8.44E-07	4.44E-07	7.74E-07	8.23E-06	6.22E-07	4.36E-06	4.39E-06	5.18E-06	4.12E-06	1.04E-06	1.48E-06	4.86E-07	4.96E-07	5.03E-06	5.98E-07	1.78E-06	1.28E-06	2.18E-07	2.45E-06	7.08E-07	1.84E-06	3.03E-06	1.95E-05	1.61E-06	5.47E-07	2.15E-06	5.07E-06	1.42E-06	1.62E-06	2.15E-06	4.48E-07	8.93E-07	4.16E-07	1.70E-06	9.92E-07	3.35E-06	2.31E-06	3.77E-06	2.94E-06	1.74E-06	6.35E-05	5.30E-06
691.mp3	3.84E-06	3.08E-05	5.67E-05	7.72E-05	4.41E-05	6.15E-05	1.02E-05	5.29E-06	6.28E-05	5.00E-06	9.55E-06	1.34E-05	6.55E-05	0.000138395	3.71E-06	0.000888176	8.91E-05	9.32E-06	0.000421777	2.03E-07	2.13E-07	4.59E-06	9.90E-05	0.000291293	1.27E-06	6.49E-06	3.72E-06	5.42E-05	0.000103425	3.91E-06	7.67E-07	4.21E-06	2.22E-06	0.000130641	1.70E-05	3.09E-06	8.95E-07	1.26E-05	3.64E-05	5.02E-06	2.47E-06	2.08E-05	1.20E-05	5.50E-06	1.37E-05	1.36E-06	5.08E-05	2.99E-06	7.83E-05
692.mp3	0.000305135	0.000483577	0.000240019	0.000250811	0.000391646	0.000318937	5.14E-05	0.000310136	2.01E-05	0.000247752	0.000125726	0.000405338	0.000200486	0.000412682	2.62E-05	0.000221169	0.000304667	0.000626804	6.40E-05	0.000134747	7.02E-05	0.000103484	0.000109984	0.000120776	0.000840339	0.000471962	0.000272746	0.000523282	0.001148692	0.000317713	0.000189601	0.001268546	0.000102422	0.000722728	6.97E-05	4.02E-05	0.000172623	5.73E-05	5.18E-05	0.000142904	0.000255901	0.000273919	0.000742281	0.000488974	0.000541935	0.000562353	0.000346862	0.000472744	0.000244127
693.mp3	1.03E-05	4.82E-06	3.50E-06	1.03E-05	1.03E-05	8.32E-06	1.99E-05	0.000225222	3.77E-05	2.49E-05	0.000149132	2.05E-05	0.000189803	0.00022489	5.43E-05	5.55E-05	0.000118907	0.000232242	0.001180858	0.000734203	0.000519282	0.000938333	0.000870056	0.000411095	0.000345486	0.000364059	0.000176949	0.000350518	0.000601518	0.000248394	7.54E-05	9.04E-05	4.17E-06	3.42E-07	1.87E-07	7.38E-07	3.73E-06	2.63E-06	8.96E-06	2.13E-05	1.93E-05	2.76E-07	1.67E-06	2.94E-05	1.13E-05	2.94E-06	7.16E-06	8.87E-05	1.22E-06
695.mp3	5.98E-05	5.48E-05	2.43E-05	0.000169794	8.75E-05	3.67E-05	0.000187412	0.000171836	0.001338256	0.000124784	5.94E-05	0.0001042	7.40E-05	5.29E-05	5.29E-05	0.000175197	0.000173739	5.01E-05	0.000186985	6.75E-05	3.22E-05	5.52E-05	6.62E-05	0.000111668	0.000148489	0.000343236	2.66E-05	0.000185071	0.000285249	3.73E-05	0.000188241	3.89E-05	1.10E-05	6.61E-05	7.57E-05	3.54E-05	3.90E-05	2.37E-05	0.000102766	0.000202774	0.000113178	0.00015346	0.000128957	0.000162906	3.28E-05	4.46E-05	7.71E-05	6.41E-05	7.15E-05
696.mp3	1.25E-07	4.18E-05	7.54E-06	4.05E-06	1.83E-06	1.89E-07	2.09E-08	2.15E-08	1.67E-08	1.65E-08	5.74E-06	0.000101843	0.000149063	5.21E-06	4.86E-09	1.85E-06	3.79E-05	6.15E-06	2.00E-08	1.58E-08	1.20E-08	1.72E-08	5.67E-09	6.84E-07	1.59E-05	2.42E-07	3.70E-08	1.56E-08	1.12E-06	0.000117647	4.06E-05	2.64E-07	1.48E-08	1.62E-08	2.29E-08	1.22E-08	8.23E-06	4.05E-08	2.49E-05	9.89E-05	6.42E-05	0.000137177	0.000115402	3.76E-06	5.68E-06	7.92E-05	0.000312994	1.38E-05	4.74E-06
697.mp3	1.12E-06	0.000353846	3.79E-06	4.38E-07	6.88E-05	3.31E-07	9.78E-06	4.40E-05	9.19E-06	2.06E-06	0.000108868	1.54E-06	0.000176835	3.73E-06	1.76E-05	4.33E-05	1.47E-06	3.97E-05	0.000303236	9.72E-05	0.008348006	8.31E-06	1.37E-06	0.000146079	4.20E-06	2.39E-06	4.02E-06	5.43E-06	7.49E-06	0.000304051	1.29E-07	0.000912558	1.04E-06	2.12E-06	0.000180473	1.46E-06	4.84E-06	1.37E-06	7.74E-06	1.70E-06	6.95E-06	1.43E-06	0.000150234	2.09E-06	5.97E-06	2.68E-05	0.000136674	1.14E-05	0.00017374
698.mp3	6.95E-06	3.15E-07	1.14E-05	1.25E-06	2.32E-05	2.75E-06	1.43E-05	5.03E-07	8.31E-07	3.42E-06	4.27E-07	6.90E-08	8.50E-07	2.23E-07	1.51E-06	2.66E-06	2.57E-06	2.53E-06	8.93E-06	2.62E-05	5.60E-06	6.11E-06	1.41E-06	2.98E-06	1.87E-07	2.87E-07	5.83E-06	3.07E-07	3.57E-07	2.68E-07	8.17E-06	1.34E-05	1.51E-05	8.78E-06	1.29E-06	4.42E-06	2.33E-06	2.84E-07	6.37E-07	5.71E-06	1.51E-05	1.73E-05	1.51E-05	3.95E-07	1.40E-06	1.35E-06	1.28E-05	4.91E-05	1.24E-07
699.mp3	1.75E-05	8.42E-06	7.56E-06	5.50E-06	1.37E-06	0.00010849	3.21E-05	4.01E-05	1.66E-05	0.000152791	5.36E-05	2.89E-05	1.24E-07	4.28E-05	6.20E-06	3.41E-06	3.78E-05	3.30E-05	1.82E-05	6.63E-06	1.52E-06	7.29E-07	0.000134304	5.25E-05	6.07E-05	2.22E-05	6.95E-05	1.12E-05	1.54E-05	0.000340583	2.98E-05	1.39E-05	5.64E-06	4.05E-05	1.67E-05	1.08E-05	7.18E-06	1.02E-06	3.95E-07	4.90E-05	3.77E-05	4.07E-05	1.54E-05	5.98E-06	1.75E-06	3.36E-06	0.000219924	5.31E-05	9.46E-06
700.mp3	1.00E-06	2.13E-05	1.61E-05	9.90E-06	4.91E-05	9.05E-05	2.76E-05	4.24E-05	0.000256294	0.000250785	7.14E-06	2.83E-05	5.28E-07	2.00E-05	1.30E-06	1.59E-05	3.51E-05	4.02E-05	3.20E-05	0.000395803	0.000185097	3.85E-06	3.74E-05	4.31E-07	3.43E-07	2.62E-06	1.56E-05	1.65E-05	5.22E-05	1.16E-05	5.11E-05	7.83E-05	6.59E-05	2.34E-05	1.95E-06	1.65E-06	1.60E-06	4.04E-05	3.70E-06	9.62E-06	1.83E-05	2.76E-05	9.60E-06	5.22E-06	6.88E-05	0.000358053	7.56E-06	1.29E-06	3.95E-07
702.mp3	0.000203683	0.000251263	0.000667383	0.00087336	0.000865807	0.000102007	0.000257954	0.000404315	9.12E-05	0.000242483	0.000235456	0.000239306	0.000222332	3.79E-05	4.65E-05	0.000216354	0.000259596	0.000243665	0.000272551	4.59E-05	0.000187679	0.000165455	0.001051453	9.24E-05	5.93E-05	0.000193514	8.23E-05	0.000202076	0.000596167	0.000166743	4.95E-05	0.000160702	0.00011152	0.000131719	6.84E-05	9.63E-05	0.000628283	0.000153531	0.000233175	6.90E-05	0.000323895	0.000243691	0.000993686	0.000142246	0.000145093	0.00023579	0.000126532	5.00E-05	0.00015345
703.mp3	2.82E-05	5.81E-05	3.45E-06	2.06E-05	8.54E-06	8.70E-06	1.15E-06	3.98E-05	1.16E-05	0.000239099	1.13E-05	0.000348963	7.63E-06	6.50E-07	3.50E-06	1.32E-06	6.70E-06	1.06E-05	2.80E-06	4.01E-06	3.23E-05	9.05E-06	3.71E-05	1.79E-06	2.41E-05	0.000103518	0.001314529	1.28E-06	8.61E-06	1.60E-06	2.85E-06	0.000130994	1.11E-05	2.91E-05	1.55E-06	2.80E-05	1.15E-06	2.22E-05	3.21E-06	0.002349572	3.94E-06	1.05E-05	2.09E-06	7.19E-07	2.22E-05	5.71E-06	7.78E-05	2.55E-06	3.80E-06
704.mp3	7.02E-07	7.20E-07	2.62E-06	9.18E-07	1.68E-06	9.13E-07	1.16E-06	1.63E-06	1.69E-06	1.20E-06	4.52E-06	5.58E-07	1.36E-05	5.95E-07	2.72E-06	1.39E-06	7.06E-07	7.71E-07	4.78E-06	1.03E-06	2.58E-06	2.26E-06	7.44E-07	1.81E-06	1.43E-06	1.18E-06	1.08E-06	4.35E-06	1.07E-06	1.21E-06	2.51E-05	1.96E-05	3.51E-06	2.65E-06	6.69E-06	2.00E-06	1.11E-06	3.83E-06	1.27E-06	2.91E-06	5.52E-06	4.10E-05	0.000147907	7.46E-05	6.86E-05	6.39E-05	0.000187645	6.28E-05	2.80E-05
706.mp3	7.20E-05	3.35E-05	7.03E-06	3.04E-05	8.12E-06	6.76E-06	1.65E-06	1.22E-05	7.08E-06	1.91E-05	8.72E-06	0.000172186	2.52E-05	1.62E-05	3.98E-05	1.15E-05	1.10E-05	8.23E-07	3.06E-06	1.28E-05	4.53E-05	7.50E-06	4.82E-05	1.88E-05	1.28E-05	6.12E-05	1.88E-05	0.000105675	7.40E-06	6.15E-06	4.74E-06	2.31E-05	2.04E-05	6.15E-05	9.93E-05	3.82E-07	4.30E-06	8.62E-06	3.61E-06	9.42E-06	6.32E-06	7.51E-07	9.59E-07	3.43E-05	8.48E-05	1.64E-06	1.71E-05	9.18E-06	3.92E-06
707.mp3	1.55E-06	2.70E-06	2.41E-06	3.41E-06	2.44E-06	3.13E-06	2.97E-06	5.90E-06	5.02E-05	4.17E-05	5.24E-05	3.76E-05	2.86E-05	3.28E-05	0.000692745	8.96E-05	7.91E-05	0.000123514	0.000237791	0.000105476	3.24E-05	0.000169751	0.000165078	5.03E-05	0.000116398	0.000256375	5.46E-05	9.29E-05	0.00014304	9.01E-05	2.63E-06	8.87E-06	4.78E-06	2.75E-06	2.37E-06	1.76E-06	1.25E-06	1.75E-06	6.79E-07	5.16E-07	1.48E-06	2.61E-07	5.12E-07	5.41E-07	9.17E-07	8.18E-07	1.22E-06	9.72E-07	1.38E-06
708.mp3	2.18E-06	1.77E-06	1.24E-06	1.51E-06	4.57E-07	3.92E-06	2.63E-06	6.51E-07	3.27E-06	9.11E-07	5.76E-06	1.50E-06	3.52E-07	2.75E-07	5.06E-07	1.76E-07	2.43E-10	1.27E-07	1.36E-07	3.79E-08	3.90E-06	6.85E-08	2.21E-07	2.15E-07	7.03E-10	6.75E-10	1.47E-09	3.41E-10	1.06E-09	6.52E-11	2.49E-10	8.71E-10	1.20E-05	2.48E-07	1.18E-06	3.37E-06	1.87E-06	1.12E-06	7.80E-06	2.18E-06	1.74E-06	1.25E-06	8.64E-07	3.44E-07	1.03E-06	2.51E-06	1.64E-06	2.43E-06	1.29E-06
709.mp3	8.25E-07	2.54E-06	1.48E-05	1.79E-05	2.10E-06	6.52E-06	1.01E-06	1.12E-06	9.29E-06	2.15E-06	6.69E-05	4.58E-05	2.01E-07	2.56E-06	3.42E-07	1.22E-05	2.48E-05	2.72E-06	1.16E-05	7.82E-06	4.03E-06	6.80E-06	6.42E-06	0.000164928	2.28E-05	5.67E-06	2.67E-06	4.95E-06	1.41E-05	5.79E-06	5.36E-06	4.92E-05	8.33E-06	4.16E-06	2.96E-05	3.13E-06	1.60E-05	8.70E-06	3.65E-05	1.27E-05	1.23E-05	2.48E-05	1.04E-05	2.02E-05	2.51E-05	3.11E-05	0.000101001	1.31E-05	2.24E-05
710.mp3	9.68E-05	4.15E-06	7.27E-06	6.38E-05	6.46E-05	8.53E-06	1.67E-05	3.99E-05	1.67E-05	1.44E-05	1.50E-05	3.32E-05	7.63E-06	4.57E-05	2.65E-05	0.000199006	4.69E-05	1.77E-05	2.31E-05	3.89E-05	1.25E-05	2.22E-05	1.23E-05	2.64E-05	1.37E-05	3.52E-05	0.000168936	6.70E-05	1.52E-05	4.79E-05	3.29E-05	3.59E-05	0.000263355	3.40E-05	7.24E-06	4.03E-06	4.03E-06	1.64E-05	6.79E-05	1.92E-05	0.000101333	4.74E-06	5.76E-05	9.59E-06	0.000228167	3.35E-05	2.40E-05	2.64E-05	4.58E-05
711.mp3	1.54E-08	3.71E-08	5.62E-07	5.38E-08	1.73E-07	3.65E-07	1.06E-07	3.06E-07	8.58E-08	1.45E-07	1.18E-06	8.75E-07	3.77E-06	9.44E-06	9.59E-08	1.13E-07	2.31E-07	5.26E-08	1.98E-07	2.34E-07	6.98E-08	1.32E-07	2.37E-07	3.01E-07	2.57E-07	6.65E-07	4.95E-06	3.73E-05	1.26E-08	6.78E-08	1.97E-07	4.57E-08	3.41E-07	3.50E-07	6.60E-08	1.97E-07	8.43E-08	1.88E-07	7.27E-07	2.72E-07	2.23E-06	2.46E-05	2.12E-08	3.66E-08	2.18E-07	1.08E-08	1.88E-07	2.66E-07	4.18E-08
712.mp3	9.29E-05	0.001008472	3.98E-07	1.52E-05	1.53E-06	9.97E-07	5.34E-07	2.04E-06	2.48E-05	0.000354909	1.34E-06	3.19E-05	3.14E-06	6.13E-07	1.13E-07	1.30E-06	1.78E-05	7.55E-05	3.40E-07	7.36E-06	2.09E-06	5.48E-07	2.08E-07	3.03E-07	1.44E-06	8.88E-07	3.74E-08	7.34E-06	1.25E-06	4.75E-05	3.38E-07	1.65E-05	8.06E-07	1.80E-06	3.79E-07	1.67E-05	1.48E-06	5.89E-07	2.44E-07	1.87E-05	1.28E-06	9.17E-05	4.16E-07	9.74E-06	1.44E-06	3.67E-05	1.23E-07	2.08E-05	4.76E-07
713.mp3	8.05E-06	1.58E-05	4.38E-06	5.24E-05	0.000175751	1.55E-06	2.42E-06	1.78E-06	2.45E-05	3.59E-06	0.000134016	7.08E-06	2.17E-05	1.50E-05	1.72E-06	1.49E-05	1.47E-05	4.60E-06	6.99E-06	4.09E-05	7.37E-06	1.50E-05	7.33E-05	5.38E-05	8.81E-06	3.24E-05	1.68E-06	1.16E-05	1.30E-05	1.93E-05	7.81E-06	2.80E-05	7.70E-06	1.42E-05	1.42E-05	4.11E-06	9.78E-06	1.17E-05	1.21E-06	2.91E-06	2.18E-05	1.68E-05	2.71E-05	7.38E-05	7.01E-06	2.52E-05	3.80E-05	2.38E-05	7.52E-06
714.mp3	0.000417374	8.66E-05	3.36E-05	1.59E-05	2.93E-05	0.000776377	0.000353196	0.000275079	1.18E-07	3.68E-05	0.001085436	4.08E-06	0.000133475	1.29E-05	5.37E-06	9.67E-05	4.34E-06	3.21E-06	1.52E-06	1.06E-05	5.16E-06	4.98E-05	7.81E-06	4.16E-06	0.000130991	9.08E-06	6.17E-06	8.24E-05	1.62E-05	7.88E-06	3.25E-05	1.53E-05	3.12E-06	1.54E-05	4.37E-06	2.24E-06	1.44E-05	3.89E-07	6.40E-06	4.58E-07	6.03E-07	5.99E-07	2.46E-05	7.36E-05	7.86E-06	1.06E-05	1.08E-05	2.26E-06	2.18E-06
715.mp3	8.23E-09	4.26E-09	1.14E-08	1.09E-08	7.34E-09	6.84E-09	7.39E-09	9.23E-09	6.18E-09	1.00E-08	9.28E-09	1.18E-08	1.31E-08	2.95E-09	1.77E-08	1.69E-08	3.41E-09	6.20E-09	6.00E-09	2.33E-09	7.14E-09	1.56E-08	4.11E-09	1.25E-08	4.11E-09	7.40E-09	5.40E-09	1.51E-08	5.82E-09	9.10E-09	1.50E-08	5.16E-09	1.45E-08	2.01E-08	3.09E-09	4.95E-09	9.26E-09	2.30E-09	5.90E-09	1.56E-08	4.32E-09	1.56E-08	2.07E-08	6.24E-09	1.33E-08	7.68E-09	9.59E-09	6.98E-09	2.10E-08
717.mp3	1.19E-05	2.55E-05	4.16E-05	1.26E-05	8.55E-05	5.52E-05	8.82E-06	8.28E-06	8.36E-06	1.72E-05	4.00E-05	6.55E-06	7.32E-06	6.07E-05	5.83E-06	2.82E-05	1.92E-05	0.00039855	2.14E-05	1.13E-05	0.000154499	0.000107918	4.43E-05	4.73E-06	1.07E-05	8.44E-05	1.21E-05	6.89E-06	2.74E-05	6.14E-05	9.84E-05	4.60E-05	4.85E-05	2.01E-06	6.04E-05	3.06E-05	1.03E-06	0.001029101	1.16E-05	1.90E-05	2.12E-06	6.08E-06	1.12E-05	0.000178869	8.83E-06	0.000205282	0.000202969	0.00026161	7.19E-06
718.mp3	0.000163771	4.74E-05	0.000239345	9.50E-06	3.65E-05	2.46E-05	2.92E-05	0.000137069	2.63E-05	1.40E-05	3.86E-05	0.000139245	6.34E-05	5.55E-06	0.000108313	5.29E-06	0.000124607	2.16E-05	6.03E-05	1.45E-05	4.81E-05	1.78E-05	8.22E-06	6.19E-05	2.80E-05	2.79E-05	1.79E-05	7.53E-06	0.000175856	8.82E-05	0.000153258	3.32E-05	2.16E-05	4.69E-06	9.97E-05	8.28E-05	5.00E-05	2.57E-05	3.19E-05	0.000127952	3.35E-05	2.63E-05	1.24E-05	1.59E-05	2.78E-05	6.34E-05	7.33E-05	0.00018459	7.52E-05
719.mp3	2.17E-05	0.000131536	1.37E-05	4.92E-06	0.000391344	7.30E-06	7.45E-05	0.00057449	4.88E-05	0.00021662	0.000124185	8.55E-05	0.000290609	3.55E-05	5.43E-05	2.92E-05	0.000100829	0.000402199	2.59E-05	5.74E-06	4.36E-05	8.81E-05	1.64E-05	0.000378304	6.34E-05	6.85E-05	0.000189189	0.000302912	0.000283252	0.000178199	0.000453165	0.000252542	1.77E-05	3.56E-06	0.000114234	0.000527828	6.47E-05	3.09E-05	1.89E-05	0.000123048	0.000372904	5.70E-05	0.000376871	0.00053389	0.000303421	5.13E-05	6.79E-05	0.000240043	0.000281818
721.mp3	5.45E-06	0.000215089	5.18E-06	5.23E-06	3.06E-06	6.25E-07	2.87E-07	6.49E-08	3.22E-07	2.26E-06	6.57E-07	1.51E-07	1.72E-06	4.01E-07	4.58E-07	0.000137508	5.12E-05	8.46E-05	6.86E-05	2.29E-05	0.000423151	0.000180096	2.54E-05	0.000437197	2.97E-05	1.41E-05	2.38E-06	3.43E-06	1.31E-06	4.70E-06	4.94E-07	1.77E-06	0.000382385	8.39E-06	1.87E-05	7.13E-06	7.61E-06	5.85E-06	2.75E-06	1.01E-06	1.62E-06	1.50E-06	0.000555026	2.17E-06	1.90E-06	1.34E-06	8.76E-06	0.000179537	0.000140458
722.mp3	8.24E-05	0.000305816	2.75E-05	0.000259063	1.62E-05	1.10E-07	0.000164016	1.47E-05	1.96E-07	0.000271277	0.000160835	0.000166876	0.000213989	0.00010074	2.43E-05	2.33E-05	4.29E-05	7.21E-05	8.98E-05	0.000305424	0.0001295	1.31E-05	0.000106866	7.33E-05	0.000131161	0.000120149	0.000622143	0.000207861	0.000221095	9.48E-05	6.44E-05	2.22E-05	7.28E-05	2.96E-05	8.89E-05	5.02E-05	0.000233437	0.000220847	4.78E-05	8.96E-05	4.40E-05	0.000498118	0.000117923	2.02E-05	7.77E-06	8.44E-06	0.001124797	0.000316701	0.000212181
723.mp3	0.00010994	7.53E-08	0.000114207	0.000329987	2.59E-05	1.94E-07	1.08E-05	5.73E-06	2.25E-07	0.001361895	1.68E-07	3.30E-06	8.21E-06	2.83E-05	4.69E-07	2.64E-05	4.19E-05	2.86E-07	0.000150006	2.57E-07	4.21E-05	9.07E-07	9.06E-06	0.001585509	1.41E-06	9.59E-05	3.21E-07	3.23E-05	4.46E-07	3.83E-06	6.64E-05	2.14E-06	0.000721131	8.58E-07	3.54E-06	2.42E-06	8.26E-05	9.57E-07	9.63E-07	1.94E-05	8.28E-07	0.000113107	2.22E-07	1.36E-05	2.56E-05	2.71E-06	0.001177457	1.96E-07	0.000128229
724.mp3	3.77E-05	0.000129091	1.33E-05	5.46E-05	0.000134599	4.42E-05	3.20E-05	0.000127363	2.94E-05	6.68E-05	2.21E-05	6.31E-05	3.68E-05	0.000153762	6.23E-05	0.000138794	3.36E-05	0.000164942	5.06E-05	2.02E-05	3.22E-05	0.000245862	6.65E-05	9.20E-05	9.71E-05	7.11E-05	4.80E-05	8.99E-05	3.76E-05	4.16E-05	6.36E-05	0.000154513	7.19E-05	3.48E-05	5.32E-05	0.000221097	3.21E-05	0.000373128	0.000279976	6.75E-05	5.47E-05	2.35E-05	0.000138433	9.59E-05	0.000180263	4.69E-05	3.26E-05	3.04E-05	4.34E-05
725.mp3	0.000321441	0.000235975	0.000429137	0.000110656	0.000146793	0.00043877	0.000320816	2.13E-05	1.62E-05	5.23E-05	5.94E-05	0.000152715	9.48E-06	4.64E-05	4.02E-05	0.000405504	0.000573945	2.01E-05	4.98E-05	4.05E-05	4.37E-06	6.96E-05	8.00E-05	0.000167849	0.000184677	0.000195963	0.000232146	7.19E-05	0.00095746	3.71E-06	1.08E-05	0.000444143	9.20E-05	0.000111991	1.94E-06	9.09E-05	0.00031761	7.47E-05	0.000232877	0.00038571	0.000236655	0.000148617	0.000114689	0.000810473	2.86E-05	0.000142397	4.89E-05	2.32E-05	9.99E-05
726.mp3	3.86E-06	2.96E-06	1.30E-05	2.54E-06	1.72E-05	6.37E-06	1.15E-06	1.45E-06	9.19E-07	5.46E-06	1.64E-06	3.28E-06	2.47E-06	9.12E-06	7.19E-06	3.99E-06	3.00E-06	7.19E-06	3.01E-06	2.03E-06	3.04E-06	3.84E-06	2.57E-06	9.59E-06	8.91E-07	9.53E-06	7.55E-06	8.39E-05	2.31E-05	1.61E-06	3.45E-06	8.75E-06	2.48E-06	1.75E-06	9.73E-07	1.97E-05	1.27E-06	1.61E-06	1.42E-06	0.000117965	6.93E-07	2.54E-06	4.50E-06	7.55E-06	3.81E-06	7.26E-06	1.21E-05	2.37E-06	4.09E-05
727.mp3	4.22E-09	2.74E-09	2.37E-08	3.98E-09	4.12E-09	1.88E-08	4.70E-09	5.09E-09	4.38E-09	3.67E-09	8.83E-09	4.91E-09	8.95E-09	4.70E-09	1.87E-08	4.34E-09	3.49E-09	4.89E-09	6.68E-09	1.33E-08	5.56E-09	7.07E-09	4.82E-09	6.12E-09	6.26E-09	6.56E-09	1.24E-08	4.85E-09	4.12E-09	1.68E-08	4.79E-09	7.84E-09	6.38E-09	6.73E-09	5.96E-09	1.13E-08	6.12E-09	4.00E-09	2.08E-08	4.66E-09	7.90E-09	7.32E-09	2.69E-07	1.34E-05	4.14E-09	2.03E-08	4.97E-08	5.88E-09	3.31E-09
728.mp3	6.02E-05	1.88E-05	3.88E-05	4.68E-07	4.27E-06	1.32E-06	2.36E-06	2.92E-07	1.73E-06	8.20E-07	5.11E-06	1.27E-05	4.94E-05	4.08E-07	6.95E-06	6.22E-06	2.83E-06	7.64E-07	7.94E-06	2.84E-06	3.61E-06	1.03E-05	1.48E-05	6.20E-05	3.56E-06	7.18E-06	6.07E-06	2.00E-05	7.88E-06	2.18E-05	8.14E-06	2.00E-05	4.59E-06	0.00011536	4.83E-06	9.27E-06	1.93E-06	1.38E-05	5.79E-06	5.46E-06	9.68E-06	6.09E-05	7.96E-05	9.38E-06	1.07E-05	2.66E-05	5.70E-06	8.74E-06	1.09E-05
729.mp3	0.000187162	0.000214038	4.58E-05	0.000127422	0.000207266	4.64E-05	7.80E-05	8.06E-05	0.000474973	0.000577889	0.000124485	0.000151835	0.000230563	0.000129619	0.00015168	0.000126297	0.000330381	0.00010001	0.000165448	6.47E-05	3.20E-05	1.49E-05	2.77E-06	0.000344785	3.03E-05	4.67E-07	0.00032783	1.99E-05	3.06E-06	0.000194986	5.36E-06	1.50E-06	3.98E-05	2.67E-05	0.000122505	6.56E-05	8.15E-05	5.17E-06	5.88E-05	3.19E-05	1.78E-05	0.000102722	6.60E-05	3.55E-06	4.45E-05	0.000579931	5.42E-06	2.57E-05	4.09E-05
730.mp3	1.90E-05	0.000422827	1.64E-05	1.03E-05	6.46E-06	0.000107835	0.001197841	0.000204704	0.00024322	0.000201971	0.000368697	1.06E-05	1.95E-05	0.000321646	3.46E-05	9.21E-05	9.42E-05	0.000426898	2.30E-05	1.19E-05	6.35E-06	9.06E-05	0.000264322	0.000295652	0.000909244	0.00082323	0.000862773	0.000208217	1.70E-05	4.53E-05	0.000196506	0.000226771	2.08E-05	0.000211115	4.18E-05	1.48E-05	1.07E-05	0.000141328	0.000984278	0.000938243	0.001027797	0.0007312	0.000282733	1.51E-05	1.79E-05	0.000909123	1.47E-05	5.23E-05	1.57E-05
731.mp3	4.35E-05	3.54E-07	1.44E-07	7.31E-05	4.77E-07	3.33E-05	3.39E-05	0.000332604	1.57E-05	0.000418617	0.00010548	0.0004027	8.15E-05	0.000245109	0.000112786	0.000154744	0.000221758	0.000144083	0.000157756	0.000207205	0.000204604	0.000216519	0.000235133	8.22E-05	2.92E-05	0.000312272	0.000111735	0.000176867	6.63E-05	0.000320408	5.68E-05	0.000490846	0.000120687	5.12E-05	0.000135139	5.62E-05	0.000197077	0.000136039	0.000168304	0.000115625	0.000164606	0.000496134	0.000106258	0.000139563	3.02E-05	1.74E-05	0.000237563	3.40E-05	8.96E-05
732.mp3	0.00060821	0.000435924	0.000926311	0.000899858	1.92E-05	2.22E-05	1.44E-05	5.75E-05	1.05E-05	4.41E-06	2.30E-05	2.00E-05	2.06E-05	0.00013211	6.29E-06	6.31E-06	8.09E-06	2.56E-06	8.04E-06	3.45E-05	2.11E-05	6.93E-06	8.78E-06	5.64E-06	2.85E-05	5.94E-06	5.15E-06	7.96E-05	7.61E-05	1.14E-05	6.00E-06	6.46E-06	1.91E-05	5.41E-06	2.78E-05	2.73E-05	3.29E-05	3.71E-06	2.20E-05	9.06E-06	1.19E-05	2.53E-05	2.72E-05	7.41E-06	2.43E-05	1.19E-05	2.17E-05	1.17E-05	2.36E-05
733.mp3	1.32E-06	1.29E-06	6.86E-06	2.68E-05	1.91E-05	4.05E-06	7.39E-07	9.86E-06	2.12E-06	2.32E-06	7.46E-06	3.05E-06	4.67E-06	0.000250017	1.73E-06	1.56E-06	3.61E-06	1.20E-05	7.80E-07	4.66E-06	7.33E-07	9.59E-06	1.10E-05	1.94E-06	3.40E-06	1.63E-06	3.94E-06	1.88E-06	1.80E-06	7.76E-07	1.04E-05	1.53E-05	1.49E-05	4.84E-06	5.34E-07	5.39E-07	5.03E-07	6.34E-06	9.94E-07	5.25E-06	7.07E-06	2.03E-06	3.73E-05	4.41E-07	4.16E-06	4.76E-05	1.22E-06	1.41E-06	3.32E-06
734.mp3	8.13E-05	4.87E-05	0.00043834	0.000259366	7.80E-05	6.52E-05	0.000141506	0.00086266	0.000147442	0.000188553	4.55E-05	4.85E-05	0.000350483	5.76E-05	5.38E-05	0.000244129	3.38E-05	0.000532201	0.00010328	2.70E-05	7.13E-05	0.000680234	8.94E-05	6.39E-05	8.70E-05	0.000190971	0.000239523	8.11E-05	0.000169359	4.82E-05	9.37E-05	0.000129031	8.02E-05	4.87E-05	0.00018929	5.92E-05	2.65E-05	6.41E-05	0.000382407	0.000164858	6.19E-05	7.28E-05	0.000931175	3.38E-05	1.84E-05	0.000209645	0.000114919	6.19E-05	0.000240674
735.mp3	9.35E-06	0.000118222	9.36E-06	3.44E-05	1.70E-06	2.10E-05	0.00055502	9.21E-07	6.69E-07	4.94E-05	1.67E-06	0.000212853	5.67E-06	8.19E-05	8.70E-05	8.24E-05	0.000184116	5.55E-05	9.16E-06	8.27E-06	0.000109251	0.000178572	6.20E-05	3.47E-06	8.39E-06	7.45E-05	2.65E-07	4.07E-05	1.93E-06	1.94E-05	0.000147843	2.12E-06	3.67E-07	3.92E-07	2.18E-05	2.68E-06	7.56E-05	3.56E-07	1.01E-06	5.34E-06	1.86E-06	6.25E-06	1.12E-06	4.07E-06	5.00E-05	9.64E-06	6.61E-06	6.71E-06	1.19E-05
736.mp3	1.41E-06	6.33E-07	2.53E-07	2.99E-07	4.23E-07	1.30E-07	3.41E-07	2.40E-07	1.84E-07	3.11E-07	5.87E-08	6.05E-08	6.60E-08	6.26E-08	9.59E-08	1.42E-07	6.15E-09	2.16E-08	3.82E-08	1.52E-08	2.09E-08	3.37E-08	1.22E-08	2.97E-06	7.52E-08	8.15E-08	2.40E-07	2.23E-07	4.65E-07	1.32E-07	1.18E-07	2.32E-07	7.17E-08	3.98E-08	3.14E-08	5.45E-06	1.35E-06	1.72E-07	1.77E-07	1.49E-07	8.84E-08	1.03E-07	1.93E-07	9.68E-06	4.67E-08	2.19E-08	1.02E-08	6.90E-08	1.15E-07
737.mp3	1.15E-05	2.13E-06	4.81E-05	3.07E-06	2.26E-06	7.24E-06	2.37E-06	2.00E-06	1.70E-05	1.01E-06	1.02E-05	7.24E-06	8.68E-07	3.21E-05	3.92E-07	4.65E-05	2.26E-06	1.02E-05	5.44E-06	3.21E-06	1.90E-06	2.60E-06	3.31E-07	7.57E-05	3.62E-06	2.34E-07	4.33E-06	1.72E-07	5.61E-07	8.10E-07	1.56E-07	5.35E-06	1.05E-06	2.34E-07	1.10E-05	2.69E-08	2.33E-06	1.81E-06	3.51E-08	1.20E-06	1.14E-07	2.95E-08	4.78E-06	3.07E-08	8.42E-06	2.29E-07	9.48E-07	8.88E-07	1.62E-06
738.mp3	8.60E-05	7.80E-05	0.000148722	9.76E-05	5.13E-06	4.12E-05	9.26E-06	0.000113931	2.50E-05	0.000115948	2.79E-05	1.28E-05	3.64E-05	6.94E-05	1.38E-05	1.49E-05	9.89E-07	0.000123617	7.75E-05	2.54E-05	1.54E-05	0.000131308	3.08E-05	9.60E-05	1.85E-05	1.31E-05	8.00E-05	1.17E-05	4.69E-05	1.15E-05	8.47E-06	0.000628882	8.47E-05	0.000349723	1.13E-05	1.22E-05	2.82E-05	2.37E-05	4.75E-05	9.46E-06	8.77E-06	0.00012029	0.00023666	7.68E-05	3.87E-05	9.37E-06	0.000382127	2.02E-05	2.58E-05
739.mp3	1.11E-05	0.00016886	1.31E-05	1.69E-05	3.24E-05	0.000171821	4.49E-05	5.45E-05	3.99E-05	0.000957933	0.00086445	2.26E-05	6.02E-06	0.003746956	1.86E-06	5.77E-06	0.000163775	8.13E-07	3.84E-06	8.66E-07	7.29E-05	4.85E-05	3.03E-05	0.000416062	6.87E-05	0.000122371	0.00024144	2.95E-05	3.19E-05	0.00021399	5.85E-05	0.000456564	0.000135862	5.16E-05	0.00088979	0.000111611	0.00037687	2.19E-05	5.41E-05	0.000176434	2.67E-05	9.35E-05	7.16E-05	0.000195086	0.000103486	0.00017372	0.000188171	8.35E-05	0.000111823
740.mp3	4.24E-05	8.56E-06	1.75E-05	6.07E-07	2.96E-06	0.000132039	7.86E-06	0.000348379	0.000469231	4.34E-07	9.48E-07	0.000155327	0.000368354	3.49E-05	1.66E-05	5.43E-05	1.47E-05	6.19E-05	0.000241479	4.29E-05	3.04E-07	3.91E-06	0.000299258	5.20E-05	0.000271851	3.54E-06	0.000106032	2.05E-05	6.05E-05	5.54E-05	7.64E-07	1.35E-05	3.84E-07	7.63E-05	2.74E-05	1.88E-07	3.03E-06	2.40E-05	7.52E-05	2.98E-05	3.10E-05	1.06E-05	5.18E-06	1.84E-06	2.09E-06	3.22E-05	7.18E-07	2.45E-05	0.000112444
741.mp3	8.59E-05	3.97E-05	2.52E-05	0.000826088	6.02E-06	6.44E-05	0.000141102	0.00011438	7.80E-06	4.58E-05	5.68E-05	2.08E-06	1.89E-05	5.08E-06	0.000116177	0.000384769	5.68E-07	3.36E-06	9.74E-06	0.000101128	6.53E-07	1.74E-07	0.000139077	7.73E-05	1.98E-05	3.94E-06	7.09E-06	3.27E-06	9.34E-07	3.84E-05	3.82E-06	0.000117359	0.000103379	1.11E-05	2.86E-06	3.23E-07	3.55E-05	5.23E-07	2.29E-06	0.00075462	9.13E-05	0.000116435	4.39E-06	2.19E-05	6.25E-07	2.07E-05	1.01E-06	1.39E-05	9.59E-06
742.mp3	1.68E-07	2.08E-07	3.87E-06	2.86E-06	3.97E-07	1.90E-07	1.88E-07	1.69E-07	4.14E-07	2.91E-07	3.34E-07	1.97E-07	4.96E-07	5.68E-07	5.83E-07	6.71E-07	2.24E-07	1.34E-06	3.05E-07	1.36E-07	7.43E-07	2.90E-07	4.62E-07	1.03E-06	1.50E-06	7.15E-07	4.32E-07	3.98E-07	7.41E-07	3.88E-07	3.11E-07	1.76E-06	4.92E-06	5.55E-07	2.72E-06	5.08E-07	4.24E-07	6.85E-07	1.41E-06	8.35E-07	1.34E-06	3.00E-07	6.77E-07	2.21E-07	1.23E-06	7.24E-07	3.87E-07	1.13E-06	8.69E-07
743.mp3	1.93E-07	4.63E-05	6.40E-05	7.93E-06	4.76E-05	7.65E-06	7.09E-05	1.28E-05	3.48E-06	6.53E-05	2.47E-05	1.76E-05	8.26E-05	2.89E-05	1.42E-05	7.89E-06	3.33E-05	7.89E-05	2.76E-05	7.91E-07	2.28E-05	1.39E-07	1.50E-05	5.85E-07	3.29E-05	0.000118257	2.72E-05	1.92E-07	1.86E-05	1.41E-07	1.58E-05	8.02E-07	2.92E-05	7.51E-05	2.41E-05	3.05E-07	1.78E-05	6.46E-07	3.19E-05	1.07E-06	3.94E-05	0.000226129	3.49E-05	2.94E-07	8.85E-05	3.69E-07	5.21E-05	4.11E-06	7.64E-07
744.mp3	4.67E-05	1.76E-05	0.000108227	0.000124803	6.06E-06	5.87E-05	2.23E-05	0.000132793	0.000135708	4.90E-06	1.22E-05	2.78E-05	5.08E-05	0.000120192	2.92E-05	6.32E-05	5.27E-05	8.03E-05	3.60E-05	2.74E-07	4.80E-05	2.77E-06	2.30E-05	9.57E-05	8.17E-07	0.00011378	6.05E-06	7.24E-06	0.000136339	5.38E-06	2.58E-05	1.76E-05	3.18E-06	0.000173563	5.97E-07	0.000197077	4.40E-05	0.002380711	2.81E-05	5.13E-06	8.67E-07	2.50E-05	2.46E-05	0.000200199	1.28E-05	1.74E-05	1.91E-05	5.38E-05	4.36E-06
745.mp3	7.97E-07	1.91E-06	2.38E-06	5.28E-06	3.37E-06	1.40E-06	2.16E-06	3.47E-06	3.47E-06	1.56E-06	6.70E-07	1.73E-06	5.58E-07	1.86E-06	2.69E-06	1.16E-06	4.89E-06	1.39E-06	3.42E-06	2.97E-06	4.79E-06	1.09E-06	1.10E-06	1.35E-06	6.19E-07	5.75E-07	5.61E-06	1.59E-06	1.02E-06	1.00E-06	9.57E-07	3.26E-06	4.03E-06	1.39E-06	3.10E-06	2.35E-06	2.35E-06	1.04E-06	8.75E-07	2.50E-06	9.55E-07	2.07E-06	1.63E-06	8.86E-07	1.70E-06	2.38E-06	5.14E-06	2.27E-06	2.55E-06
746.mp3	8.63E-06	1.92E-05	1.94E-05	7.87E-07	2.70E-06	3.09E-05	2.11E-05	1.21E-05	1.62E-05	6.46E-06	6.41E-06	2.00E-05	2.11E-06	3.23E-05	3.69E-06	1.03E-06	1.82E-06	2.27E-06	1.20E-05	1.51E-05	4.02E-06	8.64E-06	4.23E-06	1.85E-06	7.03E-06	2.72E-06	1.77E-05	3.25E-06	6.79E-06	2.39E-06	2.97E-05	1.07E-05	7.15E-06	4.73E-05	2.70E-06	2.80E-06	6.89E-06	5.97E-06	2.01E-06	2.34E-06	1.22E-05	5.25E-06	5.98E-06	1.12E-05	6.84E-07	5.23E-06	6.83E-06	5.28E-06	1.19E-05
747.mp3	2.18E-08	4.47E-08	6.11E-08	3.83E-08	2.00E-07	9.22E-07	5.51E-06	9.95E-06	3.91E-07	5.86E-06	2.49E-06	1.61E-05	4.79E-05	0.000120904	1.69E-07	7.02E-08	8.16E-08	3.00E-08	5.78E-08	6.55E-07	2.02E-06	8.60E-08	6.03E-08	2.53E-08	1.04E-07	5.90E-08	7.99E-08	3.54E-08	3.80E-08	4.68E-08	7.68E-08	1.54E-07	2.49E-07	1.30E-08	2.21E-08	4.11E-08	6.48E-08	1.56E-07	1.25E-07	1.28E-08	4.19E-08	5.63E-08	3.73E-08	9.91E-08	1.57E-07	3.40E-07	2.03E-06	3.20E-06	5.60E-06
748.mp3	1.34E-06	4.86E-07	2.30E-07	3.91E-07	8.46E-07	2.16E-07	7.99E-07	3.12E-07	7.51E-07	4.22E-07	1.95E-07	5.58E-07	1.00E-06	5.86E-07	1.99E-07	1.17E-06	1.93E-07	1.41E-06	1.07E-06	3.98E-07	2.46E-07	6.31E-07	5.47E-07	9.00E-07	7.33E-07	4.78E-07	1.31E-06	3.99E-07	2.90E-07	2.74E-07	9.62E-07	4.49E-07	1.02E-06	6.10E-07	3.80E-07	3.50E-07	5.88E-07	5.45E-07	1.15E-06	3.54E-07	3.84E-07	9.65E-07	4.21E-07	8.75E-07	9.37E-07	5.38E-07	1.98E-07	5.73E-07	6.68E-07
749.mp3	3.66E-06	3.58E-06	1.98E-06	1.09E-05	8.74E-06	5.53E-07	3.57E-05	1.54E-06	1.55E-06	4.12E-06	1.61E-06	1.62E-05	5.37E-06	4.82E-05	1.96E-06	0.000120817	2.47E-06	1.51E-06	1.39E-05	0.000111514	3.88E-06	0.000169733	2.48E-05	0.000183052	1.08E-05	3.42E-06	6.28E-05	5.94E-06	5.61E-06	9.78E-05	7.57E-06	1.64E-05	9.71E-06	3.57E-06	2.39E-06	1.47E-06	3.52E-06	4.35E-05	4.46E-07	1.27E-07	9.66E-07	8.80E-07	0.000256018	1.71E-06	9.15E-07	1.09E-06	1.29E-06	9.34E-07	0.00011652
750.mp3	2.56E-06	8.87E-06	1.01E-06	1.30E-05	9.69E-06	1.92E-06	1.17E-05	5.30E-06	2.30E-06	1.30E-05	6.75E-06	1.42E-06	2.86E-06	1.21E-05	3.88E-06	1.53E-05	4.94E-06	1.06E-06	2.36E-06	0.000296662	4.64E-06	1.23E-05	4.08E-07	3.59E-06	8.63E-06	1.07E-05	3.58E-06	3.80E-06	3.84E-06	4.85E-06	7.52E-06	5.53E-06	1.30E-06	5.18E-06	3.88E-06	4.13E-06	2.64E-06	3.81E-07	2.83E-06	2.24E-06	1.80E-06	1.88E-06	3.79E-06	1.10E-05	1.02E-05	3.90E-06	2.49E-06	5.19E-06	2.69E-06
756.mp3	3.02E-06	2.42E-06	6.41E-06	1.65E-06	2.84E-06	1.15E-06	3.12E-06	1.10E-06	3.44E-06	2.66E-06	2.62E-06	2.04E-06	8.52E-06	1.31E-06	7.86E-07	1.13E-06	4.01E-06	8.80E-07	4.94E-06	2.43E-06	4.96E-06	1.45E-06	2.32E-06	1.17E-06	1.18E-06	2.60E-06	3.09E-06	2.27E-06	4.09E-06	8.11E-07	2.47E-06	1.45E-06	2.73E-06	1.84E-06	3.29E-06	2.48E-06	2.81E-06	9.71E-07	4.25E-06	1.39E-06	2.82E-06	2.89E-06	8.98E-07	1.53E-06	6.07E-06	1.04E-06	1.98E-06	1.66E-06	4.29E-06
757.mp3	7.17E-05	0.000162349	0.000294688	5.30E-05	2.45E-05	0.000107366	0.000168632	0.000137523	0.000302825	5.75E-05	7.86E-05	0.000103928	1.72E-05	0.000107973	6.00E-05	5.18E-05	1.46E-05	3.08E-06	0.00038353	0.000397854	6.66E-05	7.92E-05	0.000843362	1.05E-05	5.29E-05	2.14E-06	7.00E-05	2.06E-05	6.00E-05	8.61E-05	9.03E-06	3.20E-06	0.000494101	1.17E-05	7.20E-05	0.000144265	0.00072223	5.32E-05	1.69E-06	1.67E-05	5.94E-05	5.38E-05	3.64E-05	6.08E-05	6.85E-05	0.000220476	4.30E-06	3.45E-05	0.000174323
758.mp3	8.17E-05	0.000340737	3.75E-05	2.24E-06	2.52E-07	1.90E-06	3.35E-06	6.57E-06	1.73E-06	5.08E-05	1.69E-06	5.81E-07	3.42E-06	1.53E-06	4.02E-05	3.33E-06	2.02E-06	4.07E-06	1.21E-05	7.14E-06	3.39E-06	4.24E-05	1.29E-05	3.58E-07	7.58E-06	1.75E-06	4.38E-05	1.28E-05	2.47E-06	3.28E-06	3.02E-05	2.35E-05	7.55E-06	3.43E-05	7.13E-05	1.58E-05	6.74E-06	3.94E-06	5.34E-05	1.57E-05	5.40E-06	4.89E-05	4.77E-07	1.16E-05	3.37E-06	3.06E-06	6.09E-06	1.19E-06	3.85E-06
759.mp3	0.000286899	0.000180808	0.000267078	0.000266208	0.000400643	0.000316056	0.000183816	0.000247615	6.44E-05	1.15E-05	3.02E-06	6.29E-05	9.18E-06	4.92E-06	6.47E-05	3.81E-05	1.59E-05	8.83E-06	2.01E-05	1.97E-05	3.48E-05	0.000155956	0.000218978	7.31E-05	7.29E-05	0.00011749	0.000366256	5.85E-05	0.000148766	3.56E-05	0.00031828	0.000391307	0.000179068	3.23E-05	0.000294982	0.00012716	0.000139809	0.000132125	8.30E-05	0.000129589	0.000347351	4.91E-05	0.00020738	0.000149327	0.000194367	6.26E-05	0.000170537	0.000328733	0.000246183
763.mp3	4.34E-05	9.93E-07	1.18E-06	2.42E-06	2.29E-06	2.02E-05	4.60E-06	8.74E-07	1.40E-06	8.67E-07	9.47E-06	1.53E-05	3.61E-06	6.15E-07	1.47E-06	6.95E-05	2.94E-05	2.27E-05	3.19E-05	9.38E-06	5.40E-06	1.00E-05	7.12E-06	8.10E-06	3.00E-05	7.97E-06	6.21E-06	1.08E-05	8.40E-06	4.40E-05	0.000141421	1.13E-05	1.17E-05	8.29E-06	1.25E-05	8.33E-06	4.29E-05	5.71E-06	7.40E-06	1.22E-05	4.15E-05	9.34E-06	3.01E-05	6.56E-06	3.68E-06	1.06E-05	7.67E-06	5.79E-05	1.16E-05
764.mp3	1.22E-05	1.57E-05	0.000214025	1.67E-05	3.27E-05	2.61E-05	2.14E-05	2.42E-06	6.58E-05	2.38E-05	3.93E-05	2.04E-05	3.13E-05	3.49E-05	1.48E-05	0.000105659	5.76E-06	1.50E-05	5.53E-05	1.57E-05	8.59E-07	4.86E-05	4.22E-05	1.43E-05	3.34E-06	2.77E-05	1.44E-06	4.09E-07	1.48E-06	4.11E-05	9.72E-06	1.44E-05	9.76E-06	1.34E-05	1.81E-06	1.84E-05	1.86E-05	1.77E-07	5.83E-07	6.54E-06	1.79E-05	8.83E-06	1.48E-06	3.83E-05	4.28E-06	6.60E-06	5.70E-06	3.12E-05	4.63E-07
767.mp3	2.63E-05	0.000164606	0.00018706	0.000228573	2.97E-05	0.000205148	0.000285459	0.000190222	0.000293658	0.000105758	0.000374808	0.00019484	4.69E-05	4.33E-05	0.000128277	8.51E-05	1.22E-05	7.77E-05	7.05E-05	6.71E-05	1.39E-05	6.15E-05	8.95E-05	4.24E-05	8.35E-05	6.98E-05	0.000145985	7.86E-05	2.55E-05	2.06E-05	0.000165074	2.93E-05	4.56E-05	2.11E-05	0.000130528	2.07E-05	4.50E-05	1.81E-05	0.000126648	1.11E-05	0.000160678	6.44E-05	0.00029855	1.83E-05	4.99E-05	0.000100616	0.000124294	1.21E-05	2.74E-05
769.mp3	5.88E-05	0.000290769	9.92E-05	0.000631036	0.000372761	0.000116881	6.56E-05	0.000101195	4.39E-05	1.25E-05	0.000104891	1.72E-05	2.11E-05	2.59E-05	4.20E-05	1.72E-05	1.10E-05	1.70E-05	2.66E-05	1.63E-05	2.16E-05	3.33E-05	3.63E-05	1.40E-05	0.000115424	4.47E-06	5.75E-05	3.99E-05	4.86E-05	5.78E-05	0.000155823	4.73E-05	2.20E-05	3.63E-05	2.41E-05	1.81E-05	2.13E-05	1.15E-05	3.78E-05	1.96E-05	1.62E-05	0.000177087	6.33E-06	2.85E-05	9.12E-05	6.43E-06	1.44E-05	0.000110919	2.72E-05
773.mp3	7.06E-08	2.31E-08	4.23E-08	6.87E-08	5.42E-07	1.30E-08	2.34E-06	6.79E-08	1.78E-08	3.75E-08	1.66E-08	2.44E-07	1.21E-08	1.54E-06	5.86E-08	5.66E-08	4.95E-08	1.82E-08	1.65E-07	2.61E-08	1.20E-06	2.21E-08	5.07E-07	4.51E-08	1.37E-08	1.62E-07	2.46E-08	8.96E-07	1.70E-08	1.43E-06	6.02E-08	3.73E-07	4.00E-07	3.77E-07	4.83E-06	2.99E-07	8.68E-06	1.35E-07	4.58E-08	8.29E-08	1.58E-07	3.37E-06	6.21E-07	7.81E-06	4.69E-07	2.35E-07	2.62E-07	1.62E-07	1.96E-06
775.mp3	9.02E-09	7.73E-07	2.39E-06	2.32E-06	2.33E-06	5.80E-07	1.22E-08	1.18E-06	1.92E-06	8.17E-06	9.75E-07	7.75E-07	9.65E-09	1.11E-06	1.97E-06	6.97E-06	3.13E-06	3.88E-07	1.65E-08	3.03E-06	6.47E-07	3.97E-05	2.75E-06	6.59E-07	2.08E-08	1.10E-06	1.59E-06	3.10E-05	3.11E-06	4.07E-07	3.80E-08	1.41E-06	1.31E-06	9.90E-05	1.96E-06	4.24E-07	3.86E-08	5.44E-07	3.06E-06	0.000136772	1.80E-06	8.64E-08	8.70E-08	1.25E-06	1.65E-06	0.000515398	1.91E-06	1.69E-07	1.11E-07
776.mp3	2.28E-05	3.39E-05	1.56E-05	0.000164052	1.13E-05	9.09E-06	2.89E-05	1.98E-05	0.000154942	2.37E-05	1.90E-05	8.31E-05	2.12E-05	7.58E-05	1.36E-05	2.12E-05	3.20E-05	1.35E-05	0.000142745	3.18E-05	3.18E-05	3.82E-05	9.78E-06	0.000139327	1.24E-05	1.91E-05	2.37E-05	2.07E-05	0.000215413	1.69E-05	7.21E-05	3.76E-05	1.06E-05	0.000171128	9.23E-06	5.75E-05	2.87E-05	1.67E-05	0.000165581	3.50E-05	2.65E-05	3.37E-05	2.08E-05	0.000106406	0.000131102	4.82E-06	1.22E-05	3.79E-06	5.78E-06
777.mp3	3.91E-05	6.59E-06	1.76E-05	2.68E-05	2.33E-05	1.59E-05	4.51E-05	3.84E-05	2.71E-05	4.78E-06	1.69E-05	1.15E-05	1.34E-05	1.15E-05	0.000113757	2.37E-05	3.41E-05	3.50E-05	2.47E-05	2.12E-05	3.68E-06	4.06E-05	4.69E-05	6.69E-06	7.69E-06	7.70E-05	9.77E-05	2.56E-06	2.66E-05	1.73E-06	4.11E-05	8.13E-05	1.98E-07	1.33E-06	2.25E-05	2.70E-06	1.70E-06	6.52E-07	1.46E-06	1.77E-05	6.47E-06	1.97E-06	4.21E-05	2.33E-07	4.58E-06	2.77E-05	2.26E-06	1.82E-05	6.39E-07
779.mp3	1.36E-07	4.67E-07	1.64E-08	2.93E-07	6.41E-08	1.54E-07	1.20E-07	2.19E-08	1.51E-06	1.47E-07	4.95E-08	1.70E-06	3.73E-08	1.28E-07	3.54E-06	6.22E-08	2.15E-06	1.26E-05	9.78E-08	5.12E-07	3.78E-07	1.49E-07	1.36E-05	5.60E-07	5.58E-07	1.97E-06	1.96E-08	3.89E-06	1.40E-07	1.61E-07	1.35E-05	1.53E-06	3.77E-07	6.06E-06	5.59E-05	2.11E-06	5.61E-07	6.42E-06	0.000243994	8.09E-05	1.85E-06	3.06E-06	5.17E-05	3.45E-05	7.49E-06	3.28E-06	4.35E-05	9.18E-05	2.20E-05
780.mp3	0.000591927	0.000347986	0.000283517	1.10E-05	0.000613413	0.000868429	0.000523276	1.27E-05	5.67E-05	2.94E-05	0.000135063	0.000172871	1.27E-05	0.000742249	0.000223476	3.59E-05	4.15E-08	1.93E-07	3.83E-08	6.22E-07	7.31E-08	4.76E-06	0.000201272	0.000277742	6.27E-05	9.88E-06	0.001222072	0.000108458	0.000632326	1.07E-05	9.99E-05	0.000150254	5.72E-06	0.000225831	2.81E-06	0.000337438	0.000247506	0.000173372	5.71E-05	0.000756021	0.000313591	6.02E-05	1.49E-05	1.35E-05	0.000236755	2.12E-05	0.00041339	0.000144811	0.000918544
781.mp3	1.58E-05	2.89E-05	1.21E-05	1.63E-06	5.41E-05	0.00010308	6.65E-06	1.42E-06	2.59E-05	7.13E-05	4.25E-06	1.39E-05	4.11E-05	0.00013077	3.74E-06	2.30E-05	2.59E-05	5.45E-05	1.66E-05	1.12E-05	0.000189669	4.86E-05	2.36E-05	3.54E-05	6.72E-05	4.42E-05	2.01E-05	6.39E-05	1.89E-05	3.55E-05	1.92E-05	4.29E-05	2.08E-05	6.45E-05	1.88E-05	0.000131408	0.000169941	7.07E-05	7.74E-05	5.29E-05	6.40E-05	1.47E-05	0.000244911	0.000138074	8.29E-05	0.000132798	0.000108559	0.000187761	2.83E-06
782.mp3	8.44E-05	7.28E-05	4.98E-05	8.85E-05	4.12E-05	4.60E-05	5.39E-05	8.25E-05	2.87E-05	6.89E-05	0.000101501	4.84E-05	6.73E-05	5.70E-05	4.68E-05	6.72E-05	5.82E-05	7.55E-05	4.07E-05	2.90E-05	2.13E-05	2.47E-05	5.79E-05	3.76E-05	4.37E-05	3.16E-05	7.48E-05	7.65E-05	5.71E-05	5.83E-05	9.39E-05	8.83E-05	7.75E-05	8.58E-05	2.31E-05	4.74E-06	1.08E-05	5.12E-07	2.17E-05	4.46E-07	3.86E-06	1.07E-06	6.36E-06	1.40E-07	3.85E-06	1.63E-06	4.34E-05	1.26E-06	1.03E-05
784.mp3	0.001978655	0.00074228	0.003139078	9.90E-05	3.94E-05	0.000133095	0.000120076	0.001733577	0.001307414	7.19E-05	6.54E-05	0.000332426	0.001966183	0.000255189	1.65E-05	0.000443173	1.48E-05	2.37E-05	0.001434738	0.0011307	0.000211187	0.000271004	0.000582757	0.001360446	2.25E-05	0.000516715	0.000568535	0.000117583	0.001338075	0.000142785	0.000639969	7.14E-05	0.000219454	0.000618539	8.60E-05	0.001440894	0.000289132	0.000216589	0.000380158	0.000328109	0.000149575	0.001006314	0.000451039	0.000493789	4.29E-05	9.20E-05	0.000170849	0.000563659	0.000848319
787.mp3	8.46E-05	1.49E-05	0.000108107	0.000556295	4.61E-05	3.05E-05	2.98E-05	5.04E-05	1.49E-05	5.03E-05	1.68E-05	7.43E-05	5.54E-05	0.000133977	4.51E-05	7.65E-05	3.47E-05	0.000360043	0.000147906	5.30E-05	6.13E-05	2.88E-05	0.000194691	9.06E-05	1.35E-05	1.85E-05	1.69E-05	2.58E-05	2.92E-05	2.61E-05	9.28E-06	6.08E-05	3.99E-05	0.000122818	2.84E-05	5.58E-05	0.000498674	2.10E-05	3.93E-05	6.70E-05	7.61E-05	3.07E-05	2.29E-05	3.05E-05	4.38E-05	2.63E-05	7.41E-05	2.73E-05	0.000128694
789.mp3	2.97E-06	2.42E-06	6.38E-06	1.48E-05	3.55E-06	4.76E-06	8.99E-05	3.99E-05	1.05E-05	2.29E-05	3.48E-06	4.67E-06	6.67E-06	4.64E-06	1.36E-05	0.000285278	2.56E-05	1.42E-05	1.40E-06	3.90E-06	8.77E-06	2.94E-06	5.16E-05	0.000237889	6.28E-06	4.35E-06	5.96E-06	7.68E-06	2.92E-06	3.97E-06	6.82E-06	0.000193075	1.32E-05	6.24E-06	2.84E-06	1.21E-06	5.43E-06	1.96E-05	4.90E-06	0.000393325	6.65E-06	8.55E-06	1.29E-06	9.58E-06	2.50E-06	3.68E-06	0.000135042	7.24E-05	0.000165826
790.mp3	0.000221313	0.000106854	0.00063889	9.41E-05	0.001216712	0.0001995	7.17E-05	9.90E-05	4.57E-05	0.002697522	0.000153254	4.74E-05	0.000255465	0.000244128	0.00011415	0.000240397	0.00012405	0.000401308	4.72E-05	0.001910792	0.000227539	7.92E-05	0.00040566	0.000116438	6.41E-05	0.000183721	9.25E-05	0.000380051	0.001294145	0.000798687	9.59E-05	5.50E-05	0.000138077	0.000667264	0.000724723	0.000111416	0.001250993	0.000212543	0.000411441	0.001308929	9.52E-05	0.000146678	0.000116219	8.20E-05	7.66E-05	0.000166285	0.000252883	0.000188317	0.000260532
791.mp3	6.16E-08	8.49E-08	2.92E-08	4.67E-08	1.08E-07	8.58E-08	5.24E-08	9.56E-08	4.33E-08	6.41E-08	2.09E-07	3.92E-08	6.07E-08	7.80E-08	3.43E-08	2.37E-08	3.56E-08	7.83E-08	3.74E-08	3.29E-08	5.52E-08	6.23E-08	4.78E-07	4.84E-07	4.82E-08	7.91E-08	8.74E-08	6.25E-08	5.11E-08	6.11E-08	8.42E-08	4.19E-08	4.02E-08	3.19E-08	6.58E-08	2.53E-08	4.31E-08	2.33E-08	3.90E-08	6.57E-08	2.32E-08	4.15E-08	2.69E-08	3.81E-08	4.09E-08	7.02E-08	2.37E-08	2.80E-08	3.95E-08
794.mp3	2.44E-08	1.79E-08	1.17E-08	1.51E-08	3.21E-08	4.89E-08	7.91E-08	5.41E-08	1.03E-07	1.25E-07	1.45E-07	1.47E-08	1.82E-08	5.34E-08	5.32E-08	1.08E-07	1.22E-08	2.40E-08	9.51E-08	2.49E-08	3.64E-08	2.04E-08	4.21E-08	1.68E-08	1.86E-08	5.79E-08	6.45E-08	6.34E-08	1.15E-07	1.01E-07	2.44E-07	5.83E-08	3.91E-08	5.19E-08	1.92E-07	4.85E-08	5.76E-08	8.61E-08	3.21E-08	2.48E-08	5.37E-08	4.65E-08	5.15E-08	2.92E-08	3.82E-08	7.18E-08	3.24E-08	4.26E-08	2.00E-08
795.mp3	3.06E-06	7.91E-07	2.13E-07	4.12E-07	3.80E-07	3.25E-07	8.61E-07	4.34E-07	3.26E-07	1.90E-07	6.80E-07	7.02E-07	3.44E-07	2.07E-07	1.83E-07	1.18E-06	7.68E-06	2.74E-07	3.11E-08	2.40E-05	2.75E-07	3.38E-06	5.52E-07	3.71E-06	1.27E-06	9.45E-08	1.38E-05	2.64E-06	1.21E-07	1.34E-05	4.89E-06	8.75E-08	4.48E-07	1.05E-06	3.03E-07	1.08E-07	8.63E-06	3.44E-07	4.86E-06	4.98E-07	1.64E-06	4.24E-07	2.88E-05	4.38E-07	1.07E-06	9.66E-08	9.20E-06	1.35E-06	3.37E-07
796.mp3	7.46E-06	4.85E-06	1.61E-06	3.12E-05	3.20E-05	2.08E-05	2.43E-05	1.13E-05	4.43E-05	1.46E-05	2.92E-05	2.06E-05	1.62E-05	3.96E-05	5.04E-05	3.62E-05	7.82E-05	4.45E-05	2.27E-05	0.000101771	3.58E-05	2.63E-05	2.18E-05	3.75E-05	4.81E-05	3.67E-05	3.65E-05	0.000116384	2.35E-05	1.51E-05	6.04E-06	7.45E-05	2.26E-05	4.04E-06	5.42E-05	2.18E-05	0.000110244	1.40E-05	0.000120824	1.40E-05	2.13E-05	6.17E-06	1.11E-05	1.08E-05	1.04E-05	2.25E-05	3.48E-05	1.04E-05	8.69E-06
797.mp3	2.14E-07	3.21E-07	1.07E-05	3.95E-06	3.23E-05	3.84E-06	4.90E-06	8.37E-07	3.13E-06	1.26E-07	1.38E-06	3.46E-07	2.39E-07	3.83E-07	1.88E-07	1.01E-07	1.44E-07	7.34E-08	1.54E-06	1.02E-07	2.03E-06	3.64E-07	1.17E-06	2.61E-07	3.56E-07	2.63E-07	2.38E-05	8.52E-06	2.73E-05	5.21E-06	1.20E-06	1.67E-06	1.01E-07	2.01E-06	2.82E-07	2.16E-06	6.69E-07	2.77E-07	1.07E-07	2.89E-07	1.43E-07	1.81E-06	1.91E-07	1.64E-06	3.44E-07	1.50E-06	1.58E-07	1.92E-07	7.89E-08
798.mp3	6.85E-05	3.70E-05	5.57E-05	5.64E-05	4.99E-05	3.74E-05	2.79E-05	8.09E-05	7.25E-05	3.16E-05	2.55E-05	0.000109742	3.82E-05	7.75E-05	3.33E-05	2.30E-05	6.21E-05	9.62E-05	7.65E-05	8.23E-05	5.74E-05	7.35E-05	8.96E-05	6.66E-05	6.62E-05	6.54E-05	6.32E-05	9.73E-05	7.48E-05	0.000199844	7.29E-05	8.04E-05	4.22E-05	9.24E-05	6.52E-05	7.89E-05	8.91E-05	5.01E-05	6.64E-05	5.69E-05	0.000157416	4.38E-05	5.95E-05	0.000105648	0.000111628	4.87E-05	0.000120283	0.00022408	0.000158166
799.mp3	8.59E-06	5.65E-06	1.42E-06	3.89E-06	3.14E-06	1.37E-06	1.03E-05	5.62E-06	1.58E-05	2.23E-05	1.28E-06	1.06E-05	1.30E-06	1.71E-06	1.90E-05	6.41E-06	1.12E-06	6.12E-06	5.44E-06	9.97E-07	6.46E-06	2.60E-05	2.24E-06	1.44E-05	3.68E-05	2.64E-05	2.07E-05	1.98E-06	1.36E-05	1.82E-06	7.77E-07	6.46E-06	7.77E-06	9.76E-07	8.51E-06	4.18E-06	1.09E-06	6.89E-06	6.79E-06	6.63E-06	1.47E-05	2.40E-06	1.73E-05	4.66E-06	1.28E-06	7.04E-06	3.02E-06	1.37E-06	7.15E-06
800.mp3	8.21E-05	6.16E-05	2.04E-05	1.14E-05	0.000465861	0.000108812	1.94E-05	8.39E-06	7.51E-06	1.40E-06	2.34E-05	3.50E-05	1.37E-06	2.28E-06	4.89E-05	1.06E-06	5.45E-05	1.01E-05	8.56E-06	0.00019404	7.37E-05	2.27E-05	3.40E-05	0.000265873	4.11E-06	1.09E-06	0.000623447	1.05E-06	2.72E-05	0.000138004	0.001031811	7.66E-05	5.90E-05	3.69E-05	3.28E-05	7.54E-05	3.62E-05	0.000199188	0.000171963	6.11E-05	5.72E-05	0.000432069	0.000129022	2.50E-05	0.000565917	1.93E-05	2.05E-05	0.00065261	2.63E-05
801.mp3	0.000117655	7.20E-06	0.000115744	3.02E-05	3.38E-05	1.80E-05	5.74E-06	2.12E-05	3.96E-05	3.24E-05	1.71E-05	5.08E-05	1.89E-05	1.72E-05	5.83E-05	3.25E-05	2.91E-05	4.40E-05	4.02E-05	5.10E-05	2.28E-05	1.50E-05	2.79E-05	1.35E-05	1.41E-05	1.50E-05	9.69E-06	1.75E-05	2.33E-06	3.25E-06	4.80E-06	3.68E-06	3.19E-05	4.84E-05	4.33E-05	5.44E-05	0.000125014	0.00011945	9.88E-05	3.07E-05	8.43E-05	3.05E-06	3.23E-06	8.02E-06	4.62E-06	7.31E-06	3.48E-05	2.10E-05	6.82E-05
804.mp3	9.41E-05	5.72E-05	0.000152083	3.03E-05	1.86E-05	4.51E-05	8.39E-05	3.15E-05	3.31E-05	5.77E-05	0.000153565	5.06E-05	6.32E-05	0.000236882	9.98E-06	7.40E-05	9.16E-06	4.84E-05	2.83E-05	7.97E-05	3.69E-05	6.73E-05	2.62E-05	0.000113825	4.54E-05	0.000157779	3.87E-05	1.77E-05	4.19E-05	0.000104192	4.83E-05	6.13E-05	3.65E-05	0.000136333	6.25E-05	2.93E-05	7.53E-05	0.000133973	9.80E-05	6.46E-06	7.06E-05	2.48E-05	4.71E-05	3.97E-05	8.70E-05	1.73E-05	0.00013422	4.24E-05	3.85E-05
805.mp3	1.16E-06	6.30E-07	6.48E-07	1.01E-06	7.87E-07	7.73E-07	4.25E-06	6.67E-07	5.48E-07	6.04E-07	6.94E-07	1.37E-06	5.70E-07	7.43E-07	1.11E-06	4.38E-07	1.43E-06	1.40E-06	9.59E-07	4.05E-07	1.03E-06	4.44E-07	1.08E-06	2.22E-07	6.11E-07	6.23E-07	8.45E-07	9.07E-07	1.72E-06	1.94E-06	1.07E-06	7.67E-07	2.27E-06	1.59E-06	1.09E-06	3.02E-07	4.47E-07	7.18E-07	1.37E-06	9.22E-07	4.71E-07	5.02E-07	4.11E-07	2.10E-07	4.25E-07	4.40E-07	2.64E-07	1.13E-06	1.12E-06
806.mp3	8.35E-06	1.03E-05	4.18E-05	0.000506727	2.55E-05	7.15E-06	3.65E-06	7.08E-05	9.30E-05	2.13E-05	3.08E-05	6.02E-07	0.00021479	5.97E-05	1.10E-05	0.000213888	0.00102936	0.000851259	7.01E-05	8.89E-06	2.13E-05	0.000117408	4.64E-06	4.09E-05	1.94E-06	0.000143854	0.000226682	0.000245702	0.000103378	1.22E-05	4.95E-05	2.89E-06	4.86E-06	1.32E-05	0.000232697	1.84E-05	1.99E-05	1.25E-05	6.48E-05	6.73E-05	2.10E-06	3.76E-06	6.29E-06	9.97E-05	1.18E-05	6.94E-06	8.00E-06	4.23E-05	2.43E-05
807.mp3	4.24E-07	1.09E-05	8.65E-08	8.41E-07	3.87E-07	1.97E-07	7.19E-06	9.06E-07	5.39E-07	1.99E-06	1.59E-07	5.43E-06	1.58E-05	8.85E-06	2.76E-05	1.67E-06	7.93E-06	1.48E-05	3.63E-05	3.66E-06	1.14E-05	1.40E-05	1.70E-05	2.57E-06	1.51E-05	1.24E-05	2.79E-05	1.51E-06	1.18E-05	1.48E-05	2.02E-05	1.54E-06	1.24E-05	1.75E-05	2.06E-05	2.34E-06	2.04E-05	2.38E-05	2.49E-05	1.05E-08	9.51E-08	1.73E-08	4.18E-08	8.98E-08	2.65E-06	1.49E-05	1.08E-05	1.38E-05	8.56E-07
808.mp3	9.21E-06	8.36E-06	8.88E-05	4.95E-06	7.84E-06	0.000448618	4.93E-07	3.89E-06	0.000432115	6.40E-08	1.13E-07	0.000480725	8.72E-06	2.15E-07	5.69E-05	2.07E-05	6.25E-06	0.00023368	9.33E-06	1.53E-06	0.000825956	9.85E-06	6.16E-06	6.41E-05	4.90E-07	2.58E-07	8.62E-05	3.11E-07	5.66E-08	0.000494128	7.76E-08	3.31E-07	0.000599085	1.02E-07	4.04E-07	0.000163388	4.69E-05	1.27E-06	8.75E-05	9.85E-08	4.36E-05	0.000290411	9.56E-07	5.00E-07	0.000756591	1.41E-05	1.79E-06	7.45E-05	5.40E-08
810.mp3	4.84E-05	7.59E-05	5.23E-05	0.000106781	2.36E-05	8.33E-05	0.000138122	6.77E-05	0.000176427	0.000274322	5.54E-05	4.85E-05	1.51E-05	7.10E-05	6.89E-05	0.000181603	2.39E-05	8.16E-05	4.26E-05	8.38E-06	2.53E-06	5.25E-05	8.43E-05	0.000159184	2.06E-05	6.66E-05	4.23E-05	0.000110238	4.89E-05	0.000100507	9.34E-05	6.90E-05	7.14E-05	3.88E-05	2.98E-05	9.80E-06	5.89E-06	1.60E-05	1.30E-05	1.48E-05	1.22E-05	1.32E-05	4.33E-06	9.58E-06	2.05E-05	2.25E-05	3.06E-05	0.000385713	0.000295565
811.mp3	1.96E-08	2.48E-08	7.38E-08	2.35E-07	4.18E-06	1.11E-08	1.26E-07	6.57E-08	1.09E-07	2.84E-08	2.69E-07	5.73E-08	6.65E-06	3.54E-06	6.55E-05	3.14E-08	8.97E-08	2.35E-07	6.23E-06	3.53E-07	7.35E-08	4.11E-08	3.51E-07	1.51E-08	1.50E-08	2.46E-07	2.30E-06	0.000269892	4.58E-08	1.57E-08	4.09E-08	8.79E-08	8.52E-07	1.43E-07	1.56E-07	2.71E-08	2.29E-08	2.74E-08	3.13E-08	5.94E-08	1.91E-08	4.38E-08	2.06E-08	6.50E-08	2.36E-08	2.33E-08	5.05E-08	1.52E-07	6.42E-08
813.mp3	2.84E-05	9.49E-05	2.24E-05	6.73E-06	1.16E-05	6.48E-07	4.54E-06	5.76E-05	2.51E-05	6.57E-06	1.37E-05	7.21E-07	2.80E-06	3.65E-05	2.45E-05	2.23E-05	3.35E-05	2.61E-05	3.36E-07	3.18E-06	0.000116107	2.41E-05	7.76E-05	1.11E-05	3.40E-06	8.69E-08	8.49E-06	6.69E-05	9.11E-06	1.70E-06	1.75E-05	5.71E-06	1.04E-05	2.42E-05	0.000159943	7.71E-06	0.000117807	1.51E-05	5.65E-06	3.69E-07	1.05E-05	0.000102317	2.34E-05	5.32E-06	1.75E-05	2.78E-05	2.92E-06	1.42E-05	7.03E-05
814.mp3	1.24E-05	0.000671251	0.000106047	9.05E-06	2.23E-05	0.000107717	4.83E-05	9.15E-08	1.14E-05	3.62E-05	0.000231699	0.000143868	2.88E-05	7.38E-07	7.95E-06	3.94E-05	0.000109877	0.000507935	1.73E-05	7.80E-06	2.38E-05	0.000440042	0.001530704	0.00715066	0.00148706	0.000314735	7.85E-05	1.44E-05	1.47E-05	0.000209909	6.26E-06	9.65E-08	2.88E-05	0.00365226	0.003224168	9.47E-05	0.001623802	0.000166642	6.84E-05	2.93E-05	4.12E-05	0.000175211	0.000281656	9.27E-05	0.0001702	0.000729251	0.000331709	0.000287011	0.00050292
815.mp3	0.000115672	2.92E-05	2.70E-05	0.000234277	4.11E-05	3.76E-05	0.000216584	2.02E-05	2.79E-05	0.000358404	3.34E-05	4.49E-05	0.000270335	3.74E-05	2.97E-05	0.000324889	4.98E-05	3.66E-05	0.000412766	5.66E-05	2.73E-05	0.000230189	4.59E-05	3.57E-05	0.000174576	1.45E-05	2.40E-05	0.000370813	3.52E-05	3.11E-05	0.000394313	1.64E-05	2.92E-05	0.00026076	6.85E-05	3.92E-05	0.000163373	2.07E-05	2.75E-05	0.000371942	5.51E-05	2.93E-05	0.000437084	5.06E-05	3.80E-05	0.00032419	0.000141864	2.57E-05	0.000219029
818.mp3	7.06E-06	4.10E-05	2.70E-05	3.30E-05	5.65E-05	1.02E-06	2.58E-07	4.03E-05	4.72E-06	8.81E-06	8.10E-06	5.55E-07	4.90E-06	1.65E-06	5.45E-05	7.66E-05	0.000141655	2.50E-05	7.02E-06	6.47E-05	3.84E-05	2.29E-05	3.32E-06	6.47E-06	8.16E-06	4.91E-05	8.78E-06	2.05E-05	3.38E-06	3.43E-05	3.92E-05	4.74E-05	5.31E-05	1.05E-05	0.000194664	4.15E-06	7.44E-05	4.14E-06	0.00010838	8.34E-05	3.11E-06	2.32E-05	0.000561771	0.000111218	1.91E-05	5.12E-06	2.13E-05	3.44E-05	6.25E-05
819.mp3	3.62E-07	6.59E-07	2.74E-07	4.44E-07	2.57E-07	2.61E-07	4.31E-07	2.09E-07	6.45E-07	3.13E-07	4.92E-07	1.97E-07	5.58E-07	2.32E-07	4.46E-07	3.39E-07	3.83E-07	3.92E-07	3.39E-07	4.59E-07	5.85E-07	3.47E-07	5.78E-07	4.37E-07	6.36E-07	4.22E-07	5.20E-07	2.19E-07	4.11E-07	2.64E-07	6.08E-07	3.68E-07	4.54E-07	2.72E-07	3.76E-07	6.22E-07	3.04E-07	6.21E-07	3.40E-07	4.38E-07	3.14E-07	5.40E-07	2.99E-07	6.03E-07	2.57E-07	5.15E-07	3.38E-07	3.73E-07	4.50E-07
820.mp3	0.000103745	5.10E-06	2.25E-06	0.000445006	0.000748519	0.000116791	0.001384194	5.22E-06	0.001028905	1.47E-05	0.000957207	0.000170525	0.000803401	0.000267339	7.58E-06	1.58E-05	5.98E-05	0.000757731	0.000863393	1.05E-05	8.26E-05	3.07E-05	2.67E-05	0.000161872	0.000170082	0.00070868	0.000167774	0.000404188	0.000132582	0.000263253	0.000100613	0.000547564	3.85E-06	0.000602569	4.58E-05	0.000283429	0.000598267	7.05E-05	9.86E-06	6.24E-05	3.40E-05	0.000577674	0.001297669	5.35E-05	5.01E-05	9.17E-05	0.00014267	0.000339477	0.0005128
823.mp3	1.24E-05	1.78E-06	5.94E-06	1.84E-05	7.64E-06	1.46E-06	2.46E-06	6.86E-05	8.13E-05	3.63E-05	4.13E-06	2.95E-06	1.17E-05	3.59E-05	1.21E-05	2.64E-06	6.05E-07	1.83E-06	5.31E-05	4.34E-05	3.81E-05	8.47E-05	4.70E-05	1.33E-05	3.07E-06	6.95E-05	1.19E-05	2.40E-06	2.96E-06	6.81E-05	1.06E-06	1.62E-05	2.21E-05	3.48E-05	2.00E-05	2.40E-06	0.000224629	1.02E-05	1.89E-06	7.81E-05	2.65E-05	2.96E-06	1.06E-05	0.000114901	2.96E-05	1.05E-05	3.22E-06	5.95E-06	2.29E-06
824.mp3	0.000342257	0.000168135	7.78E-05	0.000121576	5.48E-05	0.000110959	7.19E-05	9.96E-05	0.000222826	3.05E-05	0.000656739	8.75E-05	0.000188465	0.000100474	0.000143297	0.000331084	6.55E-05	8.59E-05	0.000250535	0.000229519	0.000373082	0.000256004	6.16E-05	0.000170994	6.32E-05	7.61E-05	8.34E-05	3.55E-05	0.000208837	9.51E-05	0.00016786	3.07E-05	0.000188811	0.000855619	8.51E-05	7.31E-05	2.49E-05	5.85E-05	0.000281297	0.000211331	0.000103108	0.0001168	7.42E-05	0.000688917	0.000240041	0.000159558	0.000149743	5.92E-05	0.000127612
825.mp3	3.63E-05	4.60E-06	0.000203654	3.24E-08	9.46E-09	1.79E-08	0.000438795	7.70E-06	3.07E-07	5.40E-09	1.12E-08	1.02E-09	0.000576968	0.001206329	1.03E-06	1.69E-08	8.85E-10	0.0001193	0.000150806	8.60E-06	1.42E-07	1.03E-05	1.26E-05	2.31E-08	0.001271651	1.62E-05	5.62E-07	9.37E-09	0.000569852	1.68E-07	0.000355382	4.27E-07	5.84E-07	4.02E-09	5.50E-09	6.65E-08	0.000448143	5.37E-08	8.17E-08	0.000392019	1.71E-09	3.86E-09	0.000274943	3.10E-05	1.70E-07	0.000307815	1.36E-09	5.85E-09	0.000565006
826.mp3	2.02E-06	1.66E-06	1.89E-05	4.92E-07	8.10E-07	3.17E-06	1.40E-05	2.13E-06	3.41E-06	4.90E-06	7.01E-06	1.72E-06	2.99E-07	2.49E-06	6.25E-05	8.47E-07	6.20E-06	4.79E-06	1.64E-06	3.89E-06	5.99E-07	2.04E-06	2.72E-06	4.23E-07	5.02E-07	1.70E-05	3.40E-07	5.92E-07	1.51E-05	2.16E-06	5.01E-07	3.53E-06	4.90E-06	2.53E-06	9.28E-07	1.69E-06	2.82E-06	1.17E-06	1.95E-06	6.18E-06	6.14E-07	6.84E-07	1.10E-05	2.07E-06	1.97E-06	5.78E-07	3.25E-06	2.88E-07	2.25E-06
829.mp3	1.56E-06	2.42E-06	1.69E-06	3.98E-06	2.01E-05	1.07E-06	4.06E-07	8.52E-07	1.40E-06	5.10E-07	3.00E-06	3.25E-06	1.91E-06	1.03E-06	1.79E-06	1.01E-06	1.95E-06	2.76E-06	8.75E-06	2.51E-06	9.58E-07	2.72E-06	7.28E-06	1.69E-05	2.49E-06	3.96E-06	1.05E-06	4.58E-06	8.62E-06	5.30E-06	1.81E-06	1.07E-06	1.34E-06	3.24E-06	3.51E-07	2.02E-06	2.46E-06	6.22E-06	2.96E-06	1.02E-06	4.15E-06	1.05E-05	7.48E-07	9.44E-07	1.96E-07	1.06E-06	9.66E-07	3.57E-06	1.26E-06
830.mp3	6.36E-06	2.30E-06	1.27E-05	3.27E-06	8.33E-06	2.54E-06	1.40E-05	1.70E-05	1.76E-05	2.09E-06	1.26E-05	3.94E-07	8.39E-06	3.91E-07	2.78E-06	2.98E-06	8.56E-06	2.74E-06	7.01E-06	4.60E-07	9.14E-07	1.80E-06	1.28E-05	5.28E-06	1.62E-05	1.82E-05	7.73E-06	7.72E-07	1.02E-05	6.02E-06	8.40E-06	1.74E-05	4.05E-05	4.42E-05	3.56E-05	9.92E-06	2.85E-05	7.74E-06	1.31E-05	3.25E-05	3.36E-05	5.45E-05	1.81E-05	9.03E-06	1.08E-05	1.26E-05	1.78E-06	5.43E-05	6.85E-06
831.mp3	0.000155111	8.01E-05	9.57E-05	7.36E-05	0.000108088	1.49E-05	1.99E-05	1.57E-05	1.83E-05	1.35E-05	2.56E-05	9.17E-06	7.81E-05	2.72E-05	2.36E-05	4.27E-05	5.65E-05	3.91E-05	6.87E-05	3.46E-05	1.99E-05	2.05E-05	1.55E-05	1.40E-05	3.06E-05	1.25E-05	1.31E-05	9.01E-06	8.97E-05	1.96E-05	3.09E-05	1.94E-05	2.11E-05	3.04E-05	6.14E-05	3.05E-05	1.80E-05	1.31E-05	1.37E-05	1.62E-05	1.59E-05	1.68E-05	6.17E-06	1.15E-05	4.24E-05	2.68E-05	4.25E-05	2.91E-05	3.68E-05
833.mp3	0.000795084	0.001344276	0.001714671	0.001109032	0.001800761	0.001323408	0.001057581	0.001194471	0.001704432	0.000921555	0.000909228	0.001691506	0.001578913	0.00089772	0.00135249	0.00118543	0.00134094	0.000752095	0.000938283	0.001675769	0.001161465	0.000776317	0.001120211	0.001218655	0.000752711	0.001740479	0.000757313	0.002162632	0.001863661	0.000893978	0.001426432	0.001877049	0.00117437	0.001223003	0.001514018	0.000949147	0.001361261	0.001024747	0.001027675	0.001120754	0.000876218	0.001720609	0.000736034	0.001810067	0.000854696	0.001794435	0.000776893	0.002170654	0.000915527
834.mp3	3.26E-06	1.43E-06	1.21E-06	4.91E-07	3.07E-07	5.87E-06	3.99E-06	8.57E-07	6.47E-06	2.04E-05	1.35E-07	4.95E-07	4.99E-07	5.23E-07	7.45E-06	3.59E-07	1.19E-06	6.75E-07	1.44E-06	9.44E-06	1.29E-05	4.37E-05	3.11E-05	1.26E-06	7.81E-05	3.26E-06	8.37E-06	1.36E-05	2.66E-05	0.000289334	6.82E-05	5.73E-06	1.33E-05	4.43E-06	1.61E-05	1.20E-05	2.06E-06	1.24E-05	5.80E-06	1.31E-05	2.62E-05	6.07E-06	1.91E-06	3.70E-05	4.82E-05	1.34E-06	2.19E-05	2.51E-05	4.13E-05
836.mp3	6.00E-07	8.54E-05	0.001288044	1.94E-05	4.59E-07	3.89E-07	3.90E-05	4.10E-06	4.20E-07	7.28E-07	1.22E-07	3.82E-08	7.21E-05	7.08E-07	4.46E-07	1.93E-07	7.41E-06	1.09E-06	7.17E-07	3.47E-08	6.36E-06	1.13E-05	6.22E-06	3.48E-07	2.97E-07	1.00E-05	8.49E-07	1.17E-06	5.52E-06	1.36E-06	9.26E-06	8.28E-06	5.63E-07	3.24E-07	3.64E-07	8.31E-07	5.32E-07	0.000175655	9.15E-05	0.000117084	8.79E-05	5.24E-05	0.000193902	0.000421034	0.000641697	7.58E-05	5.46E-05	0.000500475	8.08E-05
839.mp3	1.77E-06	4.33E-08	2.11E-07	1.97E-07	2.04E-07	2.67E-07	2.53E-06	2.65E-06	2.33E-07	2.00E-07	2.23E-07	3.31E-07	1.33E-06	3.81E-08	3.37E-07	3.00E-07	1.92E-07	3.09E-07	5.95E-07	2.98E-07	2.71E-06	4.98E-07	1.28E-07	8.94E-07	4.13E-07	3.53E-07	2.76E-06	3.92E-07	1.23E-07	1.30E-06	4.70E-07	3.73E-07	4.60E-06	4.68E-07	1.27E-07	8.13E-07	4.08E-07	1.09E-07	3.93E-06	5.04E-07	1.29E-07	8.93E-07	4.32E-07	1.49E-07	2.84E-06	5.07E-07	4.59E-07	1.14E-06	4.46E-07
841.mp3	3.80E-06	1.54E-06	2.93E-06	8.83E-07	1.06E-06	1.58E-06	5.02E-07	3.66E-07	1.09E-06	7.51E-07	7.86E-07	3.70E-05	2.88E-05	7.82E-07	4.66E-06	8.68E-05	4.79E-06	4.01E-06	4.00E-06	3.39E-06	6.10E-06	6.49E-06	1.22E-06	1.89E-06	3.08E-06	5.48E-06	0.000155194	1.61E-05	6.55E-06	4.18E-06	5.89E-06	1.72E-06	5.56E-07	3.82E-07	2.32E-06	1.44E-06	1.40E-06	6.64E-06	2.61E-06	4.44E-07	1.85E-07	2.00E-06	1.16E-05	3.18E-06	1.03E-06	5.33E-07	8.30E-07	2.22E-06	2.67E-06
844.mp3	7.83E-08	8.15E-08	2.62E-08	2.24E-08	2.49E-08	6.15E-09	5.53E-09	7.80E-09	1.57E-08	2.81E-08	2.72E-08	2.66E-08	1.19E-07	8.43E-08	5.25E-08	1.53E-07	5.24E-08	6.43E-08	3.10E-07	2.48E-07	8.96E-08	2.03E-07	1.06E-07	3.07E-07	1.07E-06	4.76E-07	5.39E-07	1.26E-06	1.36E-06	7.40E-07	1.71E-06	8.19E-07	1.13E-06	6.48E-07	1.52E-07	2.19E-06	1.19E-06	2.40E-07	2.83E-07	1.84E-07	8.12E-08	5.27E-07	9.40E-08	1.03E-07	2.12E-07	1.25E-07	5.17E-08	2.16E-07	7.55E-08
845.mp3	8.06E-08	2.65E-08	3.83E-08	3.02E-08	3.32E-08	2.57E-08	3.53E-08	2.08E-06	1.83E-07	1.24E-07	2.75E-08	5.57E-08	2.84E-08	4.47E-08	2.63E-08	1.34E-08	1.65E-08	1.54E-07	1.77E-07	4.70E-08	5.23E-08	4.55E-08	3.20E-08	1.76E-08	1.66E-08	4.66E-08	6.61E-08	1.61E-07	3.12E-08	3.85E-08	3.53E-08	2.14E-08	2.02E-08	3.85E-08	4.31E-08	1.02E-08	4.13E-08	1.01E-07	4.73E-08	1.27E-07	7.18E-08	5.95E-08	2.01E-08	1.37E-08	6.36E-08	2.38E-08	2.20E-08	2.70E-08	2.25E-08
846.mp3	1.19E-05	1.50E-05	4.33E-05	4.78E-06	3.42E-05	3.70E-06	2.33E-05	1.45E-06	2.81E-05	0.000122446	0.000188124	3.67E-05	1.13E-05	6.41E-06	4.62E-05	2.44E-05	3.10E-05	5.54E-05	1.04E-05	4.50E-06	2.47E-06	1.43E-05	6.64E-06	5.17E-05	8.40E-05	2.47E-05	0.000183182	0.000205893	3.11E-05	1.03E-05	6.72E-06	1.78E-05	2.52E-06	2.79E-05	5.17E-05	8.26E-07	4.71E-05	2.49E-06	2.98E-05	8.57E-06	2.54E-05	5.07E-06	6.17E-06	0.000242384	4.54E-05	3.96E-05	4.60E-05	5.53E-05	2.08E-05
848.mp3	6.08E-05	8.60E-05	4.56E-05	2.46E-05	9.73E-05	6.81E-05	5.32E-05	5.07E-05	2.71E-05	2.12E-05	5.78E-05	3.92E-05	0.000104296	3.81E-05	6.06E-05	6.84E-05	0.000111351	6.50E-05	0.000102929	7.71E-05	8.88E-05	0.000132059	4.24E-05	4.70E-05	9.95E-05	0.000104718	7.39E-05	9.62E-05	3.99E-05	8.22E-05	0.000114249	7.21E-05	6.06E-05	6.68E-05	4.71E-05	6.38E-05	0.000106684	9.42E-05	8.41E-05	4.13E-05	9.87E-05	7.04E-05	8.44E-05	9.64E-05	6.08E-05	9.84E-05	5.27E-05	7.02E-05	5.52E-05
850.mp3	3.57E-06	3.35E-05	3.41E-06	7.35E-06	2.63E-06	2.50E-05	2.43E-06	1.08E-05	2.03E-06	5.63E-05	1.91E-06	1.64E-06	3.61E-06	4.23E-05	3.73E-06	2.46E-06	5.90E-06	9.52E-05	2.06E-06	2.35E-06	6.57E-06	6.03E-06	5.81E-06	5.94E-07	9.58E-07	4.56E-06	2.14E-06	3.89E-06	4.19E-06	1.03E-05	4.30E-06	3.86E-06	3.32E-05	1.22E-05	9.53E-07	3.47E-06	2.57E-06	7.44E-07	4.62E-06	1.57E-06	3.29E-06	4.94E-06	2.30E-06	2.76E-06	3.46E-06	5.18E-06	7.03E-06	3.86E-06	9.95E-07
851.mp3	8.30E-06	1.01E-05	4.71E-06	3.63E-06	2.55E-06	2.15E-06	1.26E-05	5.85E-07	3.26E-06	5.47E-06	0.000200913	8.14E-06	4.49E-06	1.07E-05	4.41E-07	2.01E-05	2.12E-05	4.53E-07	6.16E-05	9.77E-07	5.67E-05	1.48E-05	1.89E-06	5.75E-05	1.84E-06	1.03E-05	2.92E-05	1.22E-06	1.31E-05	2.34E-06	9.94E-05	8.17E-06	1.73E-06	6.24E-05	3.52E-07	8.13E-06	2.37E-05	2.17E-06	2.38E-05	5.70E-06	8.45E-05	2.35E-05	4.98E-06	7.15E-05	2.30E-06	2.83E-06	1.59E-05	1.46E-06	1.01E-05
852.mp3	3.85E-08	1.06E-08	1.56E-08	3.25E-08	1.17E-07	3.46E-07	2.96E-07	1.98E-08	6.47E-08	3.16E-07	2.44E-08	1.19E-08	3.22E-08	1.52E-08	1.15E-08	1.09E-08	1.55E-08	1.51E-08	4.71E-08	1.89E-07	3.76E-08	1.61E-07	2.73E-08	1.89E-07	1.77E-08	6.07E-09	5.68E-09	1.74E-08	1.51E-08	6.85E-09	1.85E-08	2.22E-08	7.60E-09	1.32E-08	1.21E-08	8.04E-09	1.01E-08	1.57E-08	9.28E-09	4.16E-08	1.01E-08	1.12E-08	9.86E-09	1.43E-08	1.39E-08	1.40E-08	1.38E-08	2.29E-08	5.89E-08
854.mp3	1.34E-05	5.13E-06	5.79E-06	2.13E-06	1.06E-05	7.62E-06	1.36E-06	1.51E-05	4.63E-06	0.000327916	1.26E-06	3.06E-06	3.50E-06	2.56E-06	3.05E-05	3.04E-06	2.33E-07	4.76E-05	1.31E-05	0.000303638	4.66E-06	1.22E-05	0.000148909	2.33E-05	1.14E-05	2.45E-05	3.63E-06	3.38E-06	4.09E-06	1.05E-06	5.19E-07	6.12E-06	2.62E-06	3.78E-05	0.000151808	1.62E-06	9.63E-06	2.91E-06	2.39E-06	7.92E-05	1.15E-06	3.67E-07	1.81E-05	1.11E-06	2.38E-06	1.16E-05	1.46E-05	2.81E-07	1.06E-06
855.mp3	4.82E-07	2.14E-08	4.92E-08	4.42E-08	1.04E-06	3.65E-06	3.38E-08	8.19E-09	2.89E-07	6.72E-08	2.02E-08	9.48E-08	1.17E-06	3.13E-07	8.36E-08	3.59E-06	2.29E-06	1.96E-08	3.49E-06	3.33E-07	5.80E-06	1.30E-06	4.24E-07	1.28E-07	1.58E-06	4.88E-06	6.60E-06	1.34E-08	4.89E-08	1.16E-08	6.09E-07	4.42E-06	5.20E-06	3.59E-06	1.14E-05	1.29E-08	5.80E-08	8.99E-09	1.04E-07	8.66E-09	1.13E-08	1.53E-08	2.79E-08	2.82E-08	8.20E-07	1.24E-06	8.55E-07	1.34E-08	2.58E-07
856.mp3	4.59E-06	2.20E-05	0.000103897	3.19E-05	3.39E-05	6.87E-05	4.83E-05	9.07E-05	5.82E-05	5.51E-05	5.71E-05	2.16E-05	4.70E-05	5.45E-05	0.000106312	2.15E-05	3.95E-05	3.06E-05	1.91E-05	5.35E-05	5.64E-05	5.48E-05	2.13E-05	7.97E-05	0.000117692	7.05E-05	8.61E-05	9.06E-05	8.66E-05	3.78E-05	6.50E-05	3.55E-05	5.43E-05	5.02E-05	2.82E-05	2.91E-05	0.000162194	5.72E-05	0.000120283	8.73E-05	4.51E-05	7.73E-05	4.93E-05	0.000149371	8.86E-05	2.46E-05	5.51E-05	6.17E-05	8.71E-05
857.mp3	2.16E-05	4.81E-05	0.000459429	3.49E-06	1.05E-05	3.38E-06	0.000161872	3.17E-05	6.96E-05	2.01E-05	3.71E-06	0.000145886	1.17E-05	4.42E-06	1.28E-05	3.79E-05	0.000203421	0.000140817	7.59E-05	2.49E-06	1.20E-05	1.95E-05	0.000271034	0.000603774	1.44E-05	0.000134449	0.000311999	8.15E-05	8.27E-05	0.000219188	1.54E-05	5.06E-05	1.64E-05	8.09E-05	1.85E-05	9.47E-05	1.76E-05	0.000121035	7.03E-05	7.39E-05	0.000103919	6.92E-05	4.69E-05	3.09E-05	9.83E-05	0.000293676	0.000217832	0.000232148	0.00032636
858.mp3	3.24E-09	0.000169472	7.12E-07	0.000102658	1.90E-07	2.36E-06	0.000585745	5.42E-05	0.000272789	0.051544778	0.125402078	1.32E-06	3.72E-07	4.13E-07	6.24E-07	3.24E-07	7.86E-07	7.87E-07	3.98E-07	4.09E-07	9.09E-07	4.81E-07	9.24E-07	6.44E-07	7.58E-07	7.02E-07	6.55E-07	4.74E-07	3.11E-07	5.60E-07	3.77E-07	3.90E-07	4.58E-07	1.05E-06	4.08E-07	3.96E-07	4.34E-07	3.83E-07	6.40E-07	5.17E-07	5.26E-07	5.31E-07	3.53E-07	4.89E-07	9.01E-07	2.57E-07	5.33E-07	3.66E-07	3.69E-07
859.mp3	3.67E-06	1.24E-06	3.47E-07	3.63E-05	5.59E-06	3.73E-05	6.93E-06	1.71E-06	2.38E-05	1.09E-06	8.13E-05	8.15E-07	4.79E-06	3.19E-05	1.10E-06	1.07E-06	1.74E-06	0.000114226	0.000165997	0.000206867	9.93E-07	3.89E-06	3.55E-05	1.35E-06	0.00063974	6.17E-07	7.17E-06	6.65E-07	8.03E-06	4.81E-07	2.14E-05	4.33E-05	2.11E-05	2.10E-06	2.66E-05	1.84E-06	5.33E-07	1.30E-05	1.95E-05	2.60E-06	4.30E-06	1.76E-07	1.03E-06	0.000147786	8.07E-07	0.000217888	1.97E-06	3.57E-06	2.93E-06
860.mp3	4.56E-05	7.17E-05	7.11E-05	5.18E-05	3.90E-05	7.21E-05	6.62E-05	7.70E-05	5.41E-05	6.86E-05	7.16E-05	5.17E-05	3.39E-05	7.84E-05	6.40E-05	8.56E-05	7.16E-05	7.40E-05	7.43E-05	5.77E-05	3.23E-05	7.29E-05	5.26E-05	9.04E-05	9.78E-05	7.34E-05	6.75E-05	5.81E-05	4.81E-05	8.96E-05	0.000112873	0.000158053	7.99E-05	4.75E-05	9.28E-05	0.000106976	4.33E-05	6.65E-05	7.86E-05	8.45E-05	7.25E-05	7.43E-05	9.42E-05	9.52E-05	3.56E-05	7.83E-05	5.75E-05	7.59E-05	5.65E-05
863.mp3	0.000183874	8.53E-05	0.000119754	8.17E-05	6.57E-05	0.000122264	6.18E-05	3.87E-05	2.90E-05	2.51E-05	1.83E-05	7.59E-05	5.21E-05	1.78E-05	0.000192354	0.000333441	0.000116978	0.000526762	0.000445125	0.000223724	0.000375848	0.000234931	4.82E-05	7.93E-05	0.000100078	0.000178797	3.16E-05	3.85E-05	0.000133423	7.01E-05	5.67E-05	0.000508212	0.000381132	0.000141838	1.25E-05	7.54E-05	0.000133041	0.00065708	0.000665693	2.67E-05	0.000137554	0.000236648	8.87E-05	4.04E-05	7.16E-05	4.41E-05	0.000278661	0.000142721	5.26E-05
864.mp3	9.97E-07	7.14E-06	5.82E-07	3.54E-05	2.89E-06	4.47E-06	1.35E-06	8.20E-06	5.39E-07	1.70E-05	1.04E-06	4.96E-05	8.44E-07	6.14E-06	2.22E-06	6.00E-06	7.28E-07	5.07E-06	1.78E-06	4.04E-05	7.58E-07	4.81E-06	2.41E-06	5.94E-06	8.98E-07	1.25E-05	5.01E-07	9.59E-06	1.09E-06	3.61E-06	1.87E-06	5.73E-06	3.49E-07	7.85E-06	1.12E-06	3.77E-05	7.29E-07	4.29E-06	2.20E-06	5.11E-06	6.11E-07	1.38E-05	7.15E-07	1.13E-05	8.65E-07	6.62E-06	1.98E-06	8.05E-06	7.59E-07
865.mp3	3.79E-06	1.72E-06	1.71E-06	6.30E-07	1.56E-05	1.77E-07	1.74E-08	6.74E-07	1.00E-07	1.33E-05	4.90E-07	4.81E-06	4.83E-07	4.29E-08	1.19E-06	1.85E-07	1.33E-06	1.49E-07	0.000124852	4.67E-07	3.41E-08	1.86E-06	9.55E-07	1.70E-05	5.05E-06	1.92E-05	4.37E-06	1.44E-05	1.82E-05	8.76E-06	1.71E-05	2.00E-06	3.09E-05	4.20E-05	1.19E-05	1.59E-06	2.37E-06	1.30E-06	2.83E-05	0.000253582	2.13E-06	1.39E-05	1.47E-06	3.19E-06	2.64E-06	3.48E-06	1.14E-06	1.18E-05	4.00E-06
866.mp3	0.007900354	7.23E-07	4.91E-06	5.91E-06	8.18E-06	3.78E-05	3.16E-05	2.01E-05	0.00022597	0.001762254	5.08E-05	2.86E-05	6.29E-06	1.28E-05	2.86E-05	3.97E-05	2.37E-05	1.75E-06	4.01E-05	5.44E-05	2.84E-05	0.000203312	0.000147106	3.57E-05	3.10E-06	1.56E-05	6.19E-06	1.50E-05	1.84E-05	1.87E-05	1.79E-06	1.78E-06	3.64E-05	0.000186828	3.05E-05	1.90E-06	3.17E-05	1.19E-05	1.15E-05	2.72E-05	1.38E-06	3.25E-05	0.000150825	2.47E-05	6.39E-05	0.00012253	0.000222098	3.97E-05	7.85E-05
867.mp3	2.45E-05	0.001287132	6.78E-05	4.11E-05	4.83E-05	0.000508196	2.51E-05	2.84E-05	0.000341539	1.87E-05	5.78E-05	1.97E-05	4.85E-05	0.000622784	0.000132355	2.35E-05	0.000280218	0.000210141	3.33E-05	0.000428068	0.00119359	6.10E-05	1.34E-05	0.000726507	0.000113668	0.000437749	0.000560656	4.32E-05	7.96E-05	0.000477126	4.66E-05	0.000193074	0.001161886	3.25E-05	5.84E-05	8.60E-05	0.000106393	0.001302007	7.73E-05	0.000103914	0.0003627	0.000280315	4.39E-05	0.000414929	4.76E-05	0.000100474	5.70E-05	4.72E-05	9.99E-05
869.mp3	2.74E-08	3.56E-08	3.72E-08	1.11E-08	3.43E-09	1.52E-08	3.80E-09	4.49E-08	9.10E-07	3.10E-08	6.18E-08	9.75E-08	4.06E-07	5.60E-08	1.52E-08	1.82E-07	3.58E-07	3.85E-08	1.90E-07	2.41E-07	5.10E-07	1.88E-07	0.000495211	1.19E-08	3.57E-06	9.52E-09	1.85E-08	6.10E-08	2.21E-07	4.84E-08	2.96E-08	3.30E-08	7.91E-08	4.17E-08	8.58E-08	1.71E-07	3.00E-07	3.97E-07	3.90E-07	1.10E-06	8.87E-07	1.28E-06	3.81E-06	3.90E-08	6.55E-09	1.43E-07	8.80E-09	1.71E-06	3.18E-07
871.mp3	5.92E-05	0.000176612	0.000137123	0.000135762	0.000700175	0.000492926	5.41E-05	0.000262645	7.03E-05	0.000268371	0.000164271	0.000105166	0.00069295	0.000216337	8.82E-05	0.000162374	0.000203139	7.62E-05	0.000214687	0.00011943	0.000194853	0.000103374	9.81E-05	0.000136383	0.000714121	0.000105837	0.000130048	0.000154706	0.000349892	0.000255178	0.000119351	0.000300758	3.71E-05	3.49E-05	4.30E-05	1.39E-05	4.88E-05	1.56E-05	2.29E-05	6.43E-05	1.63E-05	3.26E-05	5.09E-05	5.50E-05	4.65E-05	0.000102456	1.73E-05	1.83E-05	6.92E-05
872.mp3	8.01E-07	7.72E-07	1.32E-07	3.88E-07	9.88E-08	1.86E-07	4.48E-08	1.83E-07	6.22E-07	1.25E-06	8.25E-07	3.56E-07	3.43E-07	3.90E-07	2.47E-07	2.82E-07	3.49E-07	2.57E-07	3.60E-07	6.92E-08	4.04E-08	1.65E-07	1.73E-07	1.72E-07	1.03E-06	7.04E-07	3.30E-07	1.80E-07	4.23E-08	3.81E-07	1.46E-07	1.62E-07	4.13E-07	3.32E-07	1.12E-06	3.36E-07	2.77E-07	1.09E-06	3.56E-08	6.20E-08	5.58E-07	3.89E-07	1.37E-06	3.22E-07	5.61E-08	2.93E-07	2.65E-07	9.51E-08	4.27E-07
873.mp3	0.000413071	0.000160097	0.000148101	9.37E-05	1.95E-05	1.64E-05	6.73E-05	8.67E-05	4.02E-05	3.36E-05	2.22E-05	0.000892367	0.000337411	0.000202359	2.15E-05	0.000117706	1.81E-05	4.26E-05	7.37E-05	0.000177693	6.03E-05	3.85E-05	1.10E-05	0.000380521	0.000299148	0.000186609	0.000132271	9.20E-06	7.79E-05	0.000538224	0.000841145	0.000195773	3.07E-05	4.15E-05	0.002063261	0.000387628	0.000137208	2.61E-05	0.000172697	2.68E-06	0.000221938	2.03E-06	0.000456794	0.000830848	0.00058534	0.00075235	0.000349085	0.000595616	0.002709494
874.mp3	6.66E-06	6.37E-06	5.11E-06	1.03E-05	1.67E-05	2.00E-05	4.27E-05	1.88E-05	2.50E-05	1.84E-05	2.18E-05	1.61E-05	2.44E-05	3.35E-05	1.75E-05	2.23E-05	1.08E-05	1.47E-05	2.05E-05	1.48E-05	1.20E-05	2.38E-05	1.38E-05	1.39E-05	2.08E-05	1.70E-05	1.30E-05	2.46E-05	1.29E-05	2.60E-05	1.55E-05	1.72E-05	1.26E-05	9.82E-06	1.63E-05	1.80E-05	1.29E-05	1.57E-05	8.57E-06	1.13E-05	1.86E-05	1.23E-05	1.55E-05	1.65E-05	2.81E-05	3.20E-05	2.35E-05	2.35E-05	3.14E-05
876.mp3	2.45E-05	0.000644335	0.000145403	0.000201461	0.000313443	0.000146372	4.25E-05	0.000319194	0.00025323	0.000111934	0.000380125	0.000465861	6.03E-05	0.000667977	0.000337958	8.22E-05	0.000241285	0.000205103	9.29E-05	0.000239929	0.000195073	9.38E-05	0.000202969	0.000268161	3.03E-05	0.000430971	0.000413319	0.000266713	0.000430123	0.000371694	3.36E-05	0.000181838	1.67E-05	4.92E-06	2.72E-06	1.69E-06	1.66E-06	1.70E-05	4.41E-06	9.20E-06	6.54E-06	1.62E-05	5.15E-05	0.000108061	0.00023793	0.001687202	0.004897032	0.000787182	0.002445088
879.mp3	1.67E-06	1.44E-06	1.48E-06	3.64E-06	5.54E-07	9.93E-07	3.44E-06	5.62E-06	2.61E-05	3.15E-05	8.27E-06	2.46E-06	3.03E-06	2.04E-05	6.24E-06	7.63E-06	1.79E-05	0.000247712	1.50E-05	5.61E-06	1.28E-05	1.19E-06	9.45E-07	3.15E-06	9.43E-05	1.78E-05	0.000106474	1.40E-05	1.84E-05	3.05E-06	1.60E-05	0.000111993	9.57E-06	2.20E-05	2.10E-05	5.95E-05	8.19E-06	1.46E-05	1.44E-05	1.60E-05	1.21E-05	1.92E-05	4.82E-05	1.40E-05	6.87E-06	1.06E-05	4.10E-06	9.77E-06	2.73E-06
880.mp3	3.58E-05	1.00E-05	1.62E-05	1.80E-05	8.97E-06	9.34E-06	1.66E-05	6.87E-06	9.43E-06	2.02E-05	2.63E-05	1.60E-05	1.51E-05	2.01E-05	3.91E-05	2.90E-05	2.70E-05	1.72E-05	8.82E-06	2.34E-05	2.00E-05	1.47E-05	2.00E-05	3.28E-05	1.84E-05	2.51E-05	1.68E-05	1.27E-05	5.54E-05	5.84E-06	7.98E-06	7.22E-06	7.75E-06	1.37E-05	2.59E-05	8.22E-06	5.16E-06	1.09E-05	2.78E-05	1.74E-05	5.90E-06	8.19E-06	2.42E-05	1.20E-05	2.97E-05	1.63E-05	9.82E-06	6.86E-06	1.51E-05
882.mp3	1.42E-06	1.79E-06	2.42E-07	5.29E-06	7.24E-07	2.16E-05	1.60E-05	1.82E-05	2.00E-05	2.40E-05	1.35E-05	8.42E-06	9.27E-06	7.28E-06	3.54E-06	5.49E-06	8.78E-07	1.34E-05	2.44E-05	1.60E-06	6.21E-06	3.93E-06	1.00E-06	5.49E-06	5.05E-06	1.53E-06	7.25E-06	5.80E-07	2.10E-06	9.84E-06	1.49E-06	1.75E-05	1.36E-06	3.08E-06	2.44E-06	2.91E-05	1.74E-05	7.00E-05	4.78E-06	1.12E-05	1.89E-05	8.17E-07	5.90E-06	1.70E-06	1.89E-06	1.08E-06	1.20E-05	5.33E-06	1.41E-05
884.mp3	1.50E-06	2.26E-05	7.56E-07	8.24E-06	9.57E-06	1.01E-06	2.56E-05	2.95E-06	2.17E-06	3.90E-06	1.77E-05	2.03E-06	5.66E-06	4.49E-06	8.64E-06	7.11E-07	1.28E-05	3.94E-06	6.47E-06	1.34E-05	1.05E-05	3.35E-06	2.22E-05	5.66E-06	3.07E-05	2.77E-05	8.43E-07	2.71E-05	0.000168779	0.000137779	3.34E-05	5.56E-07	0.000120233	0.00022412	3.58E-05	3.45E-05	4.60E-05	7.52E-06	3.12E-05	2.64E-05	1.52E-05	3.89E-06	4.92E-06	8.47E-07	3.21E-07	3.38E-06	4.56E-06	2.19E-06	1.46E-06
886.mp3	3.70E-05	2.28E-05	6.77E-05	3.84E-05	3.51E-05	4.17E-05	4.56E-05	1.74E-05	5.57E-05	2.26E-05	5.69E-05	5.69E-05	2.91E-05	4.79E-05	5.22E-05	6.13E-05	7.69E-05	3.25E-05	4.87E-05	4.63E-05	7.64E-05	1.38E-05	4.11E-05	4.93E-05	6.52E-05	1.58E-05	0.00010759	2.37E-05	5.60E-05	1.22E-05	5.56E-05	3.54E-05	8.37E-05	1.62E-05	5.06E-05	3.45E-05	4.75E-05	1.83E-05	2.91E-05	4.32E-05	4.28E-05	1.11E-05	3.99E-05	3.00E-05	3.85E-05	1.47E-05	3.41E-05	3.69E-05	2.66E-05
887.mp3	1.03E-05	6.02E-06	1.11E-05	1.92E-06	1.70E-05	2.04E-05	1.09E-05	6.60E-06	7.60E-06	4.60E-06	2.82E-06	2.49E-05	6.38E-06	1.24E-05	3.84E-06	2.17E-06	3.88E-06	1.98E-06	2.23E-06	5.32E-06	3.93E-06	5.08E-06	2.10E-05	4.15E-06	5.20E-06	3.40E-06	8.41E-06	5.07E-06	4.75E-06	6.88E-06	1.27E-05	2.86E-05	5.04E-06	2.67E-06	3.69E-06	1.09E-05	4.29E-06	1.60E-05	5.78E-06	5.95E-06	2.58E-06	1.04E-05	1.08E-05	2.11E-06	4.22E-06	1.88E-06	1.73E-05	1.50E-05	2.09E-05
889.mp3	4.17E-05	7.32E-05	8.29E-05	0.000109367	1.88E-05	9.64E-06	1.50E-05	9.57E-05	5.81E-05	8.76E-05	4.75E-05	1.28E-05	1.21E-05	3.06E-05	0.000122862	0.000139917	9.18E-05	2.27E-05	3.88E-05	0.000138547	8.61E-06	0.00020758	5.09E-05	5.66E-05	4.26E-05	6.19E-05	2.06E-06	5.80E-05	7.93E-05	1.74E-05	0.000168546	6.18E-05	4.17E-05	8.29E-05	0.000203141	6.02E-05	1.03E-05	4.30E-05	9.12E-05	5.44E-05	1.27E-05	0.000177525	7.33E-05	2.03E-05	0.000147202	7.56E-06	9.02E-06	6.22E-05	2.76E-05
890.mp3	6.19E-06	3.31E-06	4.13E-06	4.09E-06	1.85E-07	1.36E-07	1.33E-06	2.73E-07	1.12E-07	6.61E-07	3.36E-07	4.54E-06	5.77E-07	1.04E-06	3.70E-06	7.45E-06	1.65E-06	5.20E-07	2.03E-07	4.63E-07	1.60E-07	1.25E-05	2.37E-07	2.61E-07	2.05E-06	5.11E-07	1.11E-06	1.16E-07	2.35E-07	4.85E-07	1.81E-07	9.81E-08	3.56E-07	1.48E-07	2.97E-07	5.46E-07	1.11E-07	4.62E-07	4.42E-07	2.57E-05	6.95E-06	5.03E-06	7.68E-06	6.84E-07	1.95E-06	1.65E-06	2.35E-06	3.35E-06	3.42E-07
891.mp3	6.22E-06	1.14E-06	1.48E-06	2.79E-05	2.03E-06	5.73E-06	7.77E-07	5.08E-06	1.27E-05	1.79E-06	3.33E-06	2.25E-06	4.12E-07	5.10E-07	3.45E-07	1.15E-06	1.80E-06	1.62E-06	1.14E-06	2.79E-06	1.19E-05	4.81E-07	5.47E-07	5.85E-07	2.95E-06	9.23E-07	2.52E-06	1.54E-06	3.82E-06	2.25E-06	7.60E-07	6.40E-08	4.20E-07	9.50E-07	8.21E-06	5.68E-06	1.69E-06	1.49E-06	6.46E-06	8.08E-07	5.20E-07	7.55E-07	3.10E-07	3.25E-07	1.61E-06	8.46E-06	1.24E-05	8.02E-07	1.16E-05
892.mp3	1.29E-06	1.76E-06	1.81E-06	9.40E-07	1.92E-06	1.42E-06	1.31E-06	6.03E-06	2.00E-06	1.92E-06	1.24E-06	1.55E-06	2.83E-06	6.80E-07	2.28E-06	1.81E-06	8.90E-07	2.34E-06	4.65E-06	1.50E-06	2.22E-06	1.44E-06	2.00E-06	1.26E-06	1.52E-06	1.81E-06	2.81E-06	1.26E-06	8.70E-07	1.09E-06	1.89E-06	1.01E-06	2.78E-06	9.96E-07	1.30E-06	1.63E-06	1.17E-06	2.84E-06	1.44E-06	1.75E-06	1.57E-06	1.28E-06	2.76E-06	1.40E-06	2.05E-06	2.64E-06	8.17E-07	1.16E-06	1.10E-06
893.mp3	4.17E-05	1.57E-05	0.000132526	6.71E-05	0.000378736	5.12E-05	1.89E-05	1.89E-05	9.00E-05	0.000216123	4.25E-05	3.49E-05	0.000129107	0.000254949	0.000101069	0.000212088	0.000138453	4.95E-05	0.000416443	0.00016581	0.000107348	0.000232237	0.000519837	2.70E-05	7.82E-05	3.36E-05	4.76E-05	6.22E-05	8.70E-05	0.000212638	6.53E-05	3.95E-05	6.06E-05	0.000139257	4.43E-05	5.78E-05	5.55E-05	1.52E-05	4.35E-05	8.63E-06	7.90E-05	0.000162363	0.000102831	7.51E-05	5.55E-05	0.000254818	1.97E-05	7.99E-05	4.26E-05
897.mp3	2.27E-08	3.64E-07	4.42E-09	9.74E-09	1.47E-08	1.32E-08	3.85E-08	3.44E-05	4.19E-09	3.37E-09	6.10E-07	3.66E-05	2.61E-08	1.18E-08	2.05E-08	7.70E-09	1.22E-08	7.11E-09	1.97E-08	9.41E-08	1.44E-07	5.94E-08	7.05E-09	7.22E-08	1.79E-07	4.47E-08	1.34E-08	6.07E-07	2.67E-08	5.92E-09	8.12E-09	1.55E-08	1.50E-07	1.35E-06	3.91E-09	2.37E-08	1.34E-07	1.87E-08	7.57E-07	1.36E-07	2.17E-06	1.14E-05	1.85E-07	2.86E-06	3.87E-08	0.000113769	4.02E-05	2.46E-08	5.27E-08
898.mp3	0.00039225	0.000436007	0.000110176	0.000391964	0.000174815	8.59E-05	0.000329848	5.64E-05	0.00043603	9.48E-05	0.000530127	0.000237405	0.000136484	0.000246991	0.001184113	4.45E-05	0.000195935	0.000227199	2.48E-05	8.09E-05	0.000350883	0.000137405	5.21E-05	0.000123261	9.65E-05	1.51E-05	8.95E-05	0.000199175	4.25E-05	4.11E-05	0.000140867	0.000148474	2.46E-05	4.72E-05	0.000194024	2.78E-05	4.20E-05	0.000203271	0.000165847	3.93E-05	3.33E-05	3.96E-06	7.66E-07	9.09E-07	7.10E-07	0.000129431	1.14E-06	1.26E-06	1.04E-06
899.mp3	3.02E-08	5.33E-08	6.98E-08	2.28E-08	2.58E-08	3.89E-08	2.20E-08	4.98E-08	1.23E-08	6.06E-08	3.56E-08	1.07E-08	2.76E-08	6.07E-08	7.47E-08	3.45E-08	2.22E-08	1.48E-07	9.49E-09	1.20E-08	2.34E-08	3.59E-08	1.32E-08	5.90E-08	2.01E-08	4.52E-08	4.32E-08	3.16E-08	3.63E-08	2.83E-08	4.43E-08	1.11E-07	3.92E-08	1.80E-08	2.46E-08	1.80E-08	4.93E-08	8.55E-08	3.62E-08	3.86E-08	4.14E-08	2.99E-08	4.79E-08	1.63E-07	3.65E-08	2.73E-08	4.01E-08	3.88E-08	1.32E-07
902.mp3	0.000515658	5.81E-06	2.35E-06	0.000137845	2.88E-05	9.22E-06	0.000180479	1.77E-05	4.57E-05	2.04E-05	1.54E-05	7.63E-05	6.13E-05	0.000379562	1.09E-05	3.34E-05	9.77E-07	0.000243317	0.000118907	8.22E-06	3.25E-05	1.43E-05	5.34E-05	8.67E-05	0.000138022	2.50E-05	1.84E-05	0.000131119	2.73E-05	0.000123171	0.00030231	8.91E-05	4.49E-05	9.17E-05	0.000125498	1.27E-05	0.000119043	0.000558169	1.06E-05	9.80E-05	1.64E-05	0.000110646	0.000118584	7.84E-06	0.001534098	0.000104543	1.35E-05	0.000162046	0.000139795
903.mp3	2.07E-06	1.66E-06	1.86E-06	5.04E-06	6.14E-05	5.43E-05	4.89E-05	3.41E-05	2.57E-05	3.48E-05	4.52E-05	7.69E-05	9.59E-05	5.28E-05	4.88E-05	5.89E-05	5.20E-05	7.45E-05	6.60E-05	3.58E-05	3.11E-05	3.68E-05	3.72E-05	2.10E-05	6.81E-05	4.29E-05	3.05E-05	4.49E-05	2.53E-05	5.40E-05	7.05E-05	7.41E-05	3.49E-05	0.000105096	2.55E-05	3.63E-05	5.62E-05	6.50E-05	5.00E-05	3.70E-05	4.71E-05	2.32E-05	3.29E-05	2.74E-05	3.29E-05	3.32E-05	3.52E-05	2.49E-05	2.68E-05
904.mp3	0.000308768	3.27E-05	6.20E-05	0.00024442	8.71E-05	0.000137966	0.000184687	6.46E-05	0.000154206	0.000133222	0.000172269	8.40E-05	0.00022183	4.69E-05	0.000135156	0.000126506	9.81E-05	0.000112684	0.000240061	7.55E-05	0.000110382	0.00011838	0.000223979	0.000120552	0.00032972	0.000172712	0.000478189	0.000232388	0.000136492	8.05E-05	0.000198061	0.000240723	0.000180904	0.000198942	0.000135585	6.08E-05	5.29E-05	0.000218379	0.000107799	0.000369699	8.46E-05	0.000156392	0.000188476	0.000107575	0.000180765	0.000190258	0.000215744	0.000108016	0.00016062
908.mp3	1.70E-07	3.26E-08	3.15E-08	3.52E-08	7.20E-08	9.78E-08	8.98E-08	7.58E-07	6.06E-07	3.44E-06	2.62E-06	2.14E-05	7.46E-06	1.21E-06	3.32E-07	1.10E-06	7.67E-07	8.69E-07	6.33E-07	1.37E-06	7.67E-07	5.28E-07	8.44E-08	4.79E-07	4.60E-07	1.83E-06	4.44E-06	1.48E-05	5.70E-06	8.45E-07	4.74E-08	1.72E-07	6.14E-07	2.00E-07	3.84E-07	1.14E-06	1.05E-06	1.69E-06	1.37E-06	8.37E-08	4.28E-07	8.03E-07	5.79E-06	6.30E-06	2.63E-05	1.01E-05	9.49E-08	1.14E-08	3.15E-08
909.mp3	3.14E-05	3.28E-05	0.000117403	8.28E-05	2.18E-05	3.90E-05	4.36E-05	5.35E-05	0.000269903	6.70E-05	2.31E-05	4.69E-05	0.000118869	0.000293867	3.71E-05	8.83E-05	0.000132184	0.000138201	0.000138195	6.02E-05	4.59E-05	7.72E-05	0.000156702	1.57E-05	8.92E-06	2.70E-05	1.13E-05	0.000151573	9.37E-05	1.95E-05	8.82E-06	6.97E-05	1.42E-05	3.03E-05	1.92E-05	1.48E-05	2.62E-05	7.59E-05	8.12E-06	0.000174449	0.001614062	8.13E-05	7.80E-05	7.42E-05	3.87E-05	4.41E-05	2.50E-05	4.33E-06	5.25E-06
910.mp3	0.000233275	0.000119222	8.03E-05	2.42E-05	8.60E-05	6.85E-05	0.000179333	0.000297021	0.000372146	8.65E-05	0.000151115	1.53E-05	8.96E-05	0.001317809	0.000115336	8.32E-05	3.59E-08	1.17E-05	0.000594828	0.001137604	0.000150936	6.28E-07	1.27E-06	0.000544939	2.20E-05	7.63E-05	0.000105572	0.000186516	0.001192198	0.00091666	0.000163356	0.000251204	0.00039675	0.001022162	0.001173776	0.000153084	0.000168614	6.62E-05	0.00025117	0.000182542	0.000718109	1.65E-05	0.00142745	0.002177635	0.002207778	0.000332792	4.94E-05	0.001646896	0.002780793
911.mp3	4.47E-05	1.84E-06	6.30E-06	2.52E-06	6.68E-05	6.32E-06	4.53E-06	2.44E-05	3.97E-05	0.000333588	2.32E-05	0.000127988	2.19E-06	2.13E-05	5.93E-06	1.94E-05	7.59E-06	3.60E-05	2.05E-06	3.79E-05	6.89E-05	1.90E-05	1.03E-06	6.55E-06	9.13E-06	1.76E-05	1.24E-06	2.51E-05	7.74E-06	2.32E-06	0.000154538	1.54E-05	0.000556676	1.85E-05	1.14E-05	1.23E-05	0.000613965	3.45E-05	5.64E-05	5.17E-06	2.01E-05	4.16E-06	3.03E-05	4.61E-06	1.69E-05	6.83E-05	1.96E-05	1.09E-06	1.15E-05
913.mp3	7.97E-07	3.96E-08	9.45E-08	3.64E-08	3.09E-07	2.91E-07	1.28E-06	1.56E-07	1.25E-06	5.68E-07	7.60E-08	4.08E-08	1.12E-06	3.58E-07	6.79E-08	1.31E-07	1.55E-07	3.23E-07	1.05E-07	1.43E-05	1.16E-07	4.75E-07	1.06E-06	9.11E-09	3.31E-08	6.10E-07	5.28E-07	1.67E-07	7.36E-08	2.32E-08	8.42E-08	1.16E-07	1.67E-06	2.59E-07	6.61E-07	1.09E-07	3.08E-08	1.69E-07	1.21E-07	2.94E-07	9.30E-09	1.18E-08	1.21E-07	1.08E-07	5.91E-08	2.13E-06	2.14E-07	3.50E-06	7.14E-08
915.mp3	7.59E-05	0.000155382	0.000231996	6.28E-05	0.000145419	0.000200757	0.000163964	0.000128776	0.000158191	6.27E-05	5.59E-05	0.000171469	0.000224502	0.000196914	0.000110952	2.42E-05	0.000104277	0.000127403	0.000125307	0.000591255	0.000130988	6.81E-05	7.38E-05	0.000177579	0.000181088	0.000205806	0.000242623	0.000233453	0.0001307	0.000392932	0.000169688	0.000113755	0.000161681	8.10E-05	0.000114115	0.000387148	0.000215006	0.000554503	0.000456225	0.000115037	9.51E-05	0.000215061	0.00031498	0.000603939	8.82E-05	5.45E-05	8.46E-05	0.000329809	5.77E-05
921.mp3	9.14E-05	0.0002461	0.000262784	0.000141269	0.000151247	0.000191181	0.000119513	7.92E-05	2.45E-05	7.69E-05	4.83E-05	0.000209919	4.68E-05	7.63E-05	7.91E-05	8.64E-05	6.83E-05	3.97E-05	6.95E-05	3.42E-05	0.000116101	7.18E-05	5.81E-05	0.000129285	9.18E-05	0.000102918	7.76E-05	8.73E-05	0.00010967	0.000151777	8.13E-05	9.43E-05	0.000191771	0.000158518	0.000263678	0.000298096	0.000232616	0.00026942	0.000279056	0.000310347	0.000213563	0.001181239	0.000379732	0.000388152	0.000315857	0.000166866	0.000138826	8.16E-05	0.000318945
924.mp3	7.71E-05	0.000150314	0.000104092	1.95E-06	2.34E-05	9.15E-07	3.84E-05	5.40E-05	8.78E-05	1.06E-05	3.50E-05	2.70E-05	1.18E-05	1.41E-05	3.32E-05	0.00010332	1.28E-05	1.05E-05	2.70E-06	0.005619532	0.022935333	3.38E-05	9.41E-06	3.60E-05	1.44E-05	9.07E-06	9.94E-06	2.78E-05	4.48E-05	1.86E-06	1.17E-05	1.26E-06	6.88E-05	1.27E-05	1.57E-05	1.17E-05	0.000116522	9.87E-06	4.50E-05	1.95E-06	5.94E-05	2.98E-05	6.72E-06	5.98E-06	3.31E-05	2.01E-05	1.80E-05	3.29E-05	1.53E-05
925.mp3	4.04E-07	8.84E-07	1.52E-06	4.32E-07	6.72E-07	1.60E-06	1.21E-06	5.04E-07	3.16E-07	3.98E-07	1.02E-06	1.85E-06	9.16E-07	5.67E-07	5.78E-07	3.07E-07	2.88E-07	2.60E-07	4.07E-07	6.37E-07	9.67E-07	4.25E-07	4.60E-07	1.61E-06	4.31E-06	3.06E-07	2.80E-07	5.03E-07	5.63E-07	2.97E-07	3.62E-07	4.63E-07	6.48E-07	3.68E-07	1.00E-06	8.44E-07	7.73E-07	4.42E-07	6.09E-07	1.12E-06	7.31E-07	8.98E-07	4.61E-07	8.27E-07	3.63E-07	4.27E-07	5.27E-07	1.02E-06	3.97E-07
926.mp3	2.10E-08	9.45E-08	6.55E-08	3.93E-07	7.10E-08	9.85E-08	1.04E-07	1.03E-07	8.31E-08	9.09E-08	5.55E-08	7.52E-08	6.31E-08	7.21E-08	7.17E-08	9.60E-08	6.50E-08	6.49E-08	4.87E-08	9.16E-08	1.06E-07	1.38E-07	2.17E-07	4.50E-07	7.01E-07	3.52E-07	1.87E-07	1.72E-07	1.42E-07	1.31E-07	1.88E-07	1.70E-07	1.51E-07	1.23E-07	2.47E-07	7.85E-08	7.18E-08	5.37E-09	1.06E-08	1.12E-08	5.88E-08	3.74E-07	9.11E-07	5.04E-07	5.52E-07	3.31E-07	5.56E-07	4.45E-07	2.86E-07
928.mp3	4.59E-05	8.89E-05	1.95E-05	3.72E-05	4.35E-05	9.40E-05	4.81E-05	5.23E-05	2.87E-05	0.000145731	2.87E-05	4.03E-05	4.24E-05	0.000185502	7.97E-05	2.35E-05	0.000102068	0.000164595	2.54E-05	5.17E-05	3.66E-05	0.000138703	2.93E-05	4.21E-05	4.05E-05	0.000118883	4.19E-05	7.63E-05	3.49E-05	0.000110997	3.29E-05	0.000108877	2.81E-05	0.000108957	6.37E-05	3.67E-05	2.16E-05	9.78E-05	2.63E-05	5.22E-05	6.92E-05	0.000156883	4.15E-05	3.91E-05	2.83E-05	9.22E-05	2.66E-05	2.92E-05	4.07E-05
931.mp3	2.79E-05	5.42E-05	3.65E-05	6.17E-05	2.29E-05	9.40E-05	8.43E-05	4.43E-05	6.86E-05	6.92E-05	4.05E-05	4.60E-05	2.60E-05	8.39E-05	3.92E-05	2.38E-05	4.10E-05	4.22E-05	3.88E-05	2.91E-05	0.000166123	8.97E-05	0.000146153	2.55E-05	4.73E-05	9.15E-05	0.000122312	3.95E-05	2.80E-05	4.54E-05	1.39E-05	0.000100384	1.91E-05	1.23E-05	3.88E-05	1.28E-05	5.54E-05	6.30E-05	1.52E-05	1.15E-05	7.42E-05	2.13E-05	7.42E-05	1.39E-05	2.83E-05	6.21E-05	1.91E-05	0.000151645	2.26E-05
932.mp3	1.87E-06	1.20E-05	0.000236475	9.34E-06	9.15E-06	2.02E-05	1.43E-05	1.49E-05	3.00E-05	6.77E-06	1.44E-05	1.74E-05	1.89E-06	3.38E-05	1.07E-06	1.92E-07	3.16E-06	6.49E-07	8.52E-06	1.65E-06	7.81E-07	8.64E-06	5.69E-07	1.05E-06	3.21E-06	1.75E-07	7.47E-07	1.47E-06	2.58E-07	3.76E-06	2.28E-05	4.79E-07	1.42E-06	6.13E-06	7.24E-07	5.56E-06	7.53E-07	1.47E-07	1.41E-07	4.91E-07	2.20E-06	9.95E-05	3.41E-07	5.45E-06	4.39E-06	7.81E-06	6.98E-06	0.000383066	2.16E-05
934.mp3	6.48E-05	1.75E-05	1.87E-05	3.01E-05	9.85E-05	7.05E-05	6.96E-05	0.000100645	0.000113316	4.51E-05	0.000107746	2.17E-05	5.79E-05	0.000214076	3.14E-05	0.000108592	1.91E-05	4.72E-05	4.40E-05	6.45E-05	0.00012761	0.000161601	6.90E-05	7.67E-05	0.00018804	2.95E-05	1.03E-05	2.76E-05	2.30E-05	3.90E-05	8.93E-06	1.16E-05	3.32E-05	3.66E-05	4.09E-05	6.97E-05	7.23E-05	2.47E-05	3.28E-05	5.63E-05	1.37E-05	1.19E-05	3.28E-06	2.19E-06	8.51E-06	3.12E-05	3.09E-05	3.22E-05	5.97E-05
936.mp3	3.95E-06	2.66E-05	1.55E-06	1.34E-05	4.03E-05	7.85E-06	2.88E-05	6.81E-05	8.74E-06	1.29E-05	6.46E-06	7.10E-06	3.27E-05	3.94E-06	1.10E-05	2.32E-05	5.54E-05	1.34E-05	0.000110031	7.69E-06	7.52E-05	7.38E-06	6.13E-05	1.68E-05	2.44E-05	1.00E-06	0.000110856	3.54E-06	1.55E-05	9.09E-06	1.94E-05	4.01E-05	4.96E-06	2.06E-06	6.30E-05	1.60E-06	1.07E-05	0.000101214	5.03E-06	3.80E-06	6.67E-06	8.24E-06	3.02E-05	3.12E-05	5.79E-06	2.40E-05	1.37E-05	0.000146743	0.000135146
938.mp3	4.15E-05	2.28E-05	6.05E-05	2.26E-05	2.55E-05	4.04E-05	4.10E-05	6.18E-05	3.55E-05	2.11E-05	1.80E-05	1.12E-05	1.22E-05	1.19E-05	2.02E-05	7.48E-05	5.10E-06	8.35E-06	3.30E-06	2.37E-06	9.55E-06	2.29E-06	1.56E-06	1.03E-06	4.73E-06	5.61E-07	3.49E-07	3.66E-07	8.03E-07	3.21E-07	4.68E-07	9.35E-07	1.09E-07	0.000205348	5.98E-05	0.000131913	8.51E-05	6.86E-05	0.000203631	0.000101687	5.32E-05	1.91E-05	4.52E-05	5.74E-05	4.96E-05	6.22E-05	9.95E-05	6.47E-05	8.57E-05
939.mp3	1.01E-05	2.02E-05	3.61E-05	1.92E-05	5.45E-06	6.01E-05	3.64E-05	2.58E-05	0.000281181	2.54E-05	0.000152582	8.00E-05	0.000705627	1.09E-05	0.000762994	3.09E-06	0.000213573	0.000149853	1.91E-05	0.00047424	0.000236818	5.57E-05	8.34E-06	0.000233458	8.31E-06	7.83E-06	0.000108583	2.44E-05	0.000341245	0.000377867	4.32E-05	1.57E-05	5.12E-06	3.82E-05	2.58E-05	0.000185185	0.000243093	0.000532619	2.17E-05	2.20E-05	9.99E-06	8.20E-05	0.000105736	1.36E-05	0.000188345	3.31E-05	4.58E-05	0.000356889	4.45E-05
941.mp3	0.000101305	0.000251449	6.01E-05	4.46E-05	2.29E-06	2.94E-05	0.001227239	0.000410578	9.22E-06	0.000739779	0.000134582	2.02E-05	2.38E-07	3.13E-06	0.000881194	1.17E-05	0.00022197	0.000180507	3.09E-05	6.91E-07	1.92E-05	0.000251455	1.01E-06	0.000774208	0.000995236	0.000184791	1.31E-05	0.000459057	1.42E-05	8.96E-05	5.16E-05	0.000250326	0.000355257	3.69E-06	0.002378226	3.59E-05	9.85E-05	2.49E-05	5.19E-05	9.13E-05	0.000144254	1.58E-05	0.00072143	7.11E-05	0.00011559	5.41E-05	0.00013641	2.56E-06	0.000174855
942.mp3	9.51E-07	4.22E-07	3.09E-06	5.44E-07	1.34E-07	3.49E-06	1.46E-07	9.51E-07	5.62E-08	8.16E-05	1.73E-06	9.28E-08	3.22E-07	1.08E-07	1.13E-06	1.43E-05	2.49E-06	5.91E-06	1.04E-06	9.27E-07	1.74E-06	8.66E-06	1.74E-06	1.33E-06	7.89E-06	1.56E-06	3.96E-06	1.51E-06	3.16E-06	3.29E-06	6.54E-07	6.18E-07	8.17E-07	8.56E-05	3.42E-06	1.23E-06	1.54E-06	1.28E-06	2.02E-06	2.79E-06	1.19E-06	3.48E-06	1.16E-06	1.31E-06	1.54E-06	1.49E-05	3.70E-06	1.09E-06	1.59E-06
944.mp3	0.000116985	8.00E-05	7.31E-05	0.000109348	9.71E-05	9.27E-05	0.000412822	0.000146809	6.96E-05	0.000162	0.000107537	0.000162984	0.000132881	6.47E-05	0.000311027	0.000192703	0.000152227	0.000114916	0.000123692	0.000151945	0.000159687	0.000206536	0.000354439	9.20E-05	3.62E-05	3.30E-05	7.76E-05	0.000188433	0.000183161	0.000343776	0.000103726	0.000126475	0.000150621	0.000164881	8.42E-05	0.000102115	4.26E-05	7.03E-06	8.77E-05	4.49E-05	0.000249841	2.97E-05	0.000446672	6.72E-05	7.50E-05	5.30E-05	3.86E-05	2.97E-05	4.91E-05
945.mp3	1.53E-06	9.46E-07	9.62E-07	5.55E-07	9.19E-07	5.61E-07	4.03E-07	7.44E-07	1.38E-06	7.49E-07	1.86E-06	8.99E-07	5.57E-07	1.53E-06	5.40E-07	1.98E-07	4.61E-07	4.67E-07	9.98E-08	1.06E-06	5.16E-07	8.66E-07	5.97E-07	1.39E-06	1.49E-06	2.00E-06	1.07E-06	1.05E-06	1.47E-06	8.00E-07	1.02E-06	5.67E-07	1.50E-06	1.20E-06	1.62E-06	1.40E-06	1.94E-06	9.80E-07	7.94E-07	7.95E-07	1.16E-06	8.82E-07	1.20E-06	1.03E-06	1.15E-06	2.31E-06	9.82E-07	2.29E-07	1.36E-06
949.mp3	1.70E-05	2.06E-05	6.82E-06	1.07E-05	1.78E-05	8.40E-06	2.02E-06	8.40E-06	1.40E-05	1.04E-05	1.57E-05	4.06E-06	6.89E-06	2.25E-05	3.97E-06	1.63E-05	1.88E-05	2.48E-05	2.86E-05	3.79E-05	4.42E-05	3.85E-05	2.83E-05	1.23E-05	1.32E-05	9.43E-06	1.78E-05	1.16E-05	1.67E-05	2.55E-05	8.80E-06	2.66E-05	6.83E-05	3.44E-05	2.12E-05	1.77E-05	9.89E-05	7.85E-05	1.69E-05	1.32E-05	2.67E-05	3.28E-05	3.72E-05	1.85E-05	8.00E-05	3.33E-05	1.55E-05	1.43E-05	1.81E-05
952.mp3	3.72E-07	1.14E-07	9.59E-08	2.81E-07	5.94E-07	3.25E-07	2.53E-07	7.03E-07	4.19E-06	3.77E-06	2.81E-07	7.52E-07	1.41E-07	1.82E-07	2.99E-07	5.62E-07	1.43E-07	1.73E-06	2.97E-07	5.11E-07	2.07E-07	2.15E-07	6.38E-08	6.34E-08	3.08E-07	6.32E-07	3.25E-07	4.25E-07	1.56E-07	5.30E-07	1.17E-07	1.03E-07	2.37E-07	7.24E-07	5.95E-07	9.58E-08	7.84E-07	1.79E-06	4.33E-08	8.81E-08	6.83E-08	7.88E-07	1.44E-07	6.49E-07	7.69E-07	2.10E-07	4.79E-07	2.93E-07	3.85E-07
954.mp3	0.000121999	0.000214161	9.82E-05	0.000134007	3.90E-05	0.000117002	3.22E-05	7.09E-05	1.34E-05	6.92E-05	1.66E-05	0.000116419	0.00010178	4.77E-05	0.001331068	3.80E-05	2.57E-05	5.00E-05	3.36E-05	7.27E-06	5.75E-06	8.47E-06	4.75E-06	5.37E-06	1.31E-05	9.52E-05	4.68E-05	2.99E-07	5.88E-07	1.03E-06	4.51E-06	5.32E-05	1.89E-07	3.22E-06	2.87E-07	7.65E-07	5.19E-05	0.000201134	8.69E-07	6.10E-06	1.07E-07	1.18E-06	1.64E-05	5.85E-05	2.99E-05	1.10E-06	0.000214701	7.16E-05	5.13E-05
955.mp3	1.10E-07	5.22E-08	1.05E-06	1.05E-07	6.66E-08	0.000219359	4.54E-08	5.84E-07	1.33E-07	1.03E-06	4.08E-08	1.49E-07	7.72E-08	9.43E-07	6.57E-07	3.40E-05	0.000223691	1.80E-06	1.53E-06	1.62E-05	2.48E-05	5.65E-06	2.45E-05	2.95E-05	1.92E-06	2.13E-07	1.55E-06	4.25E-07	1.60E-05	1.18E-05	2.62E-06	1.38E-06	7.71E-06	4.33E-06	0.000106385	5.78E-06	3.96E-06	5.55E-07	2.01E-05	4.07E-07	0.000125505	1.85E-06	1.23E-06	2.34E-07	7.63E-06	8.15E-06	8.67E-05	3.53E-05	3.17E-05
956.mp3	2.58E-05	1.66E-05	3.10E-05	1.46E-06	2.26E-05	9.61E-07	1.39E-05	1.03E-05	1.90E-05	1.31E-05	2.83E-05	1.78E-05	2.39E-05	1.21E-05	3.32E-05	9.54E-07	4.16E-05	2.08E-05	2.92E-05	7.80E-07	3.50E-05	2.35E-06	1.52E-05	1.73E-05	2.34E-05	2.60E-05	3.38E-05	1.99E-05	3.35E-05	1.87E-05	3.52E-05	1.33E-06	2.67E-05	1.91E-05	2.28E-05	5.65E-06	5.04E-05	1.19E-05	1.98E-05	1.79E-05	1.70E-05	4.76E-05	2.52E-05	6.03E-06	2.30E-05	1.55E-05	3.88E-05	2.44E-06	3.91E-05
957.mp3	1.72E-06	2.74E-06	1.64E-06	2.13E-06	2.69E-06	6.17E-06	5.96E-06	2.74E-06	8.81E-07	1.05E-06	8.63E-07	1.25E-06	8.97E-06	4.21E-06	4.20E-06	1.11E-06	3.87E-06	2.44E-06	7.51E-06	1.38E-05	7.26E-06	1.63E-06	1.94E-05	1.15E-05	7.58E-06	1.68E-06	1.90E-06	3.48E-06	1.88E-06	1.07E-05	2.90E-06	6.71E-06	4.23E-06	2.70E-06	1.82E-06	5.04E-06	6.02E-06	5.48E-06	4.94E-06	5.58E-06	6.50E-07	1.32E-05	2.65E-06	2.88E-06	2.96E-06	4.09E-06	8.29E-07	1.68E-06	8.29E-06
958.mp3	4.41E-05	8.32E-05	3.39E-05	6.03E-05	6.32E-05	4.71E-05	4.42E-05	1.72E-05	6.71E-05	3.89E-05	2.92E-05	3.45E-05	4.10E-05	7.97E-05	0.000124584	8.71E-05	2.43E-05	2.91E-05	2.87E-05	7.22E-05	3.53E-05	5.18E-05	7.63E-05	4.17E-05	2.30E-05	1.12E-05	2.69E-05	7.11E-06	8.54E-06	1.06E-05	1.64E-05	1.98E-05	2.18E-05	2.58E-05	3.17E-05	0.00013096	6.99E-05	4.26E-05	1.75E-05	6.70E-05	5.94E-05	6.79E-05	6.26E-05	2.31E-05	5.37E-05	0.000364318	0.00017342	0.000185272	0.000159969
959.mp3	1.47E-05	7.57E-06	8.51E-06	0.000128589	1.25E-05	4.18E-06	2.42E-06	5.94E-06	6.98E-06	2.63E-06	5.24E-06	8.62E-06	2.10E-06	5.37E-06	2.76E-06	5.83E-06	3.38E-06	7.79E-05	1.75E-05	9.83E-05	4.52E-05	6.55E-05	2.76E-05	2.28E-05	5.19E-05	6.04E-05	1.49E-05	3.22E-05	3.51E-05	3.43E-05	3.59E-05	3.31E-05	3.60E-05	3.08E-05	3.23E-05	0.000112904	2.41E-05	1.95E-05	1.77E-05	6.32E-05	4.72E-05	4.85E-05	2.21E-05	5.94E-05	1.88E-05	2.98E-05	1.21E-05	3.90E-05	1.13E-05
960.mp3	0.000132618	0.000110333	0.000442471	0.001031736	0.000670258	0.000601085	0.000425369	0.000346058	0.000429717	0.000153365	0.000266913	0.000551229	0.000619431	0.000300781	0.000653022	0.001246442	0.000965439	9.85E-05	0.000356242	0.000594474	0.000751014	0.000745783	0.000354761	0.000344332	0.000748755	0.000362156	8.65E-05	0.000462286	0.000523327	0.000237403	0.000378532	0.001193632	0.000686054	0.000103124	0.000667141	0.00119873	0.000704643	0.000684568	0.000353849	0.000223113	0.000971259	0.000217601	0.000323522	0.000930579	0.000430859	0.000321337	0.000242199	0.001371603	0.000798517
961.mp3	2.12E-06	1.18E-06	1.94E-06	1.86E-06	4.77E-07	6.52E-07	3.97E-07	1.46E-06	1.63E-06	4.36E-07	1.78E-06	1.84E-06	8.15E-07	1.33E-06	8.34E-07	2.59E-06	8.13E-07	4.89E-06	1.15E-05	1.95E-06	3.13E-06	4.24E-06	1.87E-05	0.000193232	2.18E-06	5.97E-07	2.47E-06	4.38E-07	3.52E-07	1.95E-05	7.42E-07	4.17E-05	7.21E-07	1.62E-05	1.07E-06	9.65E-06	3.07E-07	2.92E-06	2.28E-05	1.66E-06	8.27E-06	1.69E-06	0.000112523	1.01E-06	9.79E-06	0.00012473	2.07E-05	6.73E-07	6.78E-05
962.mp3	6.08E-05	6.07E-05	7.74E-05	3.16E-05	1.35E-05	2.08E-05	9.55E-06	3.13E-06	7.90E-06	1.67E-05	4.41E-06	9.89E-06	1.13E-05	1.37E-05	5.65E-06	1.92E-05	5.90E-06	6.72E-06	1.55E-05	4.38E-05	7.36E-05	6.31E-05	5.25E-05	0.000144166	0.00010406	2.10E-05	2.06E-05	8.16E-06	8.46E-06	1.74E-05	3.25E-05	8.84E-06	1.01E-05	1.24E-05	9.65E-06	4.25E-06	9.67E-06	1.90E-05	4.03E-05	1.68E-05	7.82E-06	1.03E-05	1.58E-05	1.55E-05	1.82E-05	0.000241463	0.000156638	0.000224665	0.000291786
964.mp3	0.00031031	3.64E-05	2.23E-05	1.67E-05	2.72E-05	2.50E-05	4.20E-05	2.86E-05	2.15E-05	3.15E-05	0.000159	2.64E-05	1.24E-05	4.04E-05	2.70E-06	1.63E-05	7.04E-06	2.04E-05	2.10E-05	2.10E-05	0.000147598	2.10E-05	1.63E-05	3.28E-05	0.000132244	1.80E-05	1.75E-05	2.29E-05	3.80E-05	4.03E-05	1.59E-05	1.62E-05	1.60E-05	2.80E-05	2.11E-05	3.69E-05	2.57E-05	2.01E-05	4.12E-05	4.84E-05	1.92E-05	2.08E-05	2.38E-05	3.99E-05	5.88E-05	2.09E-05	3.25E-05	0.000122782	2.05E-05
967.mp3	4.87E-05	5.94E-07	1.84E-06	2.20E-07	9.41E-08	6.13E-07	1.26E-06	0.000165886	1.50E-07	1.85E-07	2.42E-05	1.33E-06	8.46E-08	5.49E-07	1.75E-06	6.40E-06	1.87E-05	0.000156015	2.81E-06	6.38E-07	4.63E-07	4.54E-07	2.04E-07	1.00E-06	1.58E-06	2.18E-06	2.16E-06	8.92E-06	3.68E-07	5.93E-07	8.48E-07	1.18E-06	9.51E-07	5.73E-07	5.79E-05	1.23E-07	4.20E-07	1.07E-06	5.70E-07	5.14E-07	3.89E-07	5.76E-07	1.26E-07	1.11E-06	3.32E-07	9.11E-07	5.10E-06	2.75E-06	2.26E-07
968.mp3	0.000767585	3.61E-05	0.000773548	8.97E-05	7.71E-05	9.11E-05	0.000277851	0.000120361	0.000126902	0.000283683	4.94E-05	0.000121936	0.000166711	0.000203163	0.000362751	0.000949502	3.54E-05	0.000915761	0.000164264	7.03E-05	1.65E-05	0.000134427	0.000138657	0.000132828	9.74E-05	4.51E-05	0.002411764	2.64E-05	8.68E-05	0.000248855	0.00027206	0.000532227	0.001319795	0.000200625	7.23E-05	0.000411833	3.66E-05	2.40E-06	0.000146858	0.000301738	0.000805458	5.03E-05	2.53E-05	0.001741134	2.69E-05	0.000337647	0.000873484	0.001342443	0.00017554
970.mp3	0.000113102	1.54E-06	0.000165284	0.000207378	2.36E-05	0.00067959	0.00032748	3.04E-05	1.54E-05	5.35E-07	8.36E-05	5.56E-05	2.74E-06	8.97E-05	4.39E-06	1.22E-06	1.44E-05	2.36E-06	2.27E-05	1.62E-05	9.56E-07	3.40E-06	2.85E-05	3.32E-05	9.71E-05	6.41E-05	0.000134689	4.63E-05	3.02E-05	0.000116955	4.45E-05	1.56E-05	6.91E-05	0.000133879	4.35E-05	6.10E-05	0.000105659	1.56E-05	4.82E-05	2.50E-05	0.000136558	3.59E-05	4.29E-05	0.000339339	8.73E-05	3.77E-05	2.41E-05	6.23E-06	3.89E-05
973.mp3	1.83E-05	2.13E-05	2.65E-05	0.000140939	2.40E-05	6.71E-06	7.79E-06	8.02E-06	0.000436015	0.000146222	0.000154737	7.46E-06	9.17E-06	0.000165664	0.000152535	8.44E-05	6.90E-06	3.71E-05	5.38E-05	7.38E-05	1.64E-05	4.82E-05	1.91E-05	0.000143493	4.61E-05	3.46E-05	8.66E-06	0.000372689	0.000271534	0.000283272	2.67E-05	7.98E-06	8.13E-05	1.65E-05	5.48E-05	2.14E-05	3.93E-05	7.97E-05	2.64E-05	3.73E-05	1.39E-05	3.62E-05	0.000183565	5.60E-05	1.64E-05	1.72E-06	9.96E-05	0.000136747	3.04E-05
974.mp3	2.68E-06	5.02E-05	2.14E-05	6.52E-06	8.75E-06	4.05E-06	1.15E-05	3.57E-06	1.03E-05	5.43E-06	2.46E-06	6.56E-06	9.61E-06	7.68E-06	8.04E-06	3.33E-06	8.36E-06	4.87E-05	7.20E-06	9.02E-06	9.66E-06	3.65E-06	8.46E-06	4.56E-06	7.95E-06	3.77E-06	3.59E-06	5.12E-06	1.34E-05	1.05E-06	3.69E-06	4.77E-06	2.22E-06	2.94E-05	2.17E-05	3.94E-06	1.05E-05	1.20E-06	8.24E-06	8.14E-06	3.91E-05	1.61E-06	4.91E-06	2.03E-06	5.84E-06	1.58E-05	8.28E-06	7.73E-06	1.09E-05
976.mp3	1.91E-05	4.28E-06	8.96E-06	1.10E-05	2.00E-05	8.98E-06	2.10E-05	5.44E-06	3.09E-06	3.50E-06	1.07E-05	8.92E-06	1.86E-05	1.07E-05	2.61E-05	4.90E-05	5.20E-05	1.34E-05	2.45E-05	2.21E-05	7.27E-05	5.42E-06	0.000138544	7.06E-06	4.95E-06	5.65E-06	2.96E-05	3.06E-05	2.98E-05	7.23E-05	1.84E-05	2.18E-05	1.11E-06	5.33E-06	8.16E-06	1.86E-05	1.09E-06	1.61E-06	1.54E-05	4.76E-06	3.54E-06	1.64E-05	7.22E-06	3.17E-06	1.73E-06	6.74E-06	2.32E-05	8.57E-05	5.52E-06
977.mp3	4.63E-06	5.71E-06	8.14E-06	4.07E-06	3.51E-06	5.15E-06	1.35E-05	3.68E-06	3.58E-06	5.84E-06	2.85E-06	4.51E-06	3.46E-06	1.00E-05	2.02E-06	2.83E-06	2.46E-06	1.19E-05	4.37E-06	3.04E-06	3.97E-06	1.20E-05	2.54E-06	2.45E-06	3.05E-06	1.27E-05	2.65E-06	3.42E-06	1.79E-05	7.90E-06	3.68E-06	2.88E-06	5.07E-06	5.50E-06	2.91E-06	2.45E-06	2.64E-06	5.13E-06	8.84E-06	4.31E-06	3.45E-06	6.14E-06	1.01E-05	3.16E-06	4.82E-06	8.96E-06	2.35E-06	3.47E-06	7.24E-06
978.mp3	0.000451766	0.000660809	0.000378616	0.000173769	0.000401903	0.000785179	0.000228418	0.000249165	0.000445051	0.000915696	0.000170111	0.000259622	0.000633625	0.000981308	0.000248256	0.000169885	0.000723149	0.000943577	3.52E-05	8.38E-05	5.04E-05	8.14E-05	1.56E-05	5.16E-05	2.44E-05	5.90E-05	0.000285409	0.000327032	0.000331765	0.000449852	0.000439316	0.000129491	0.00011274	0.000213222	0.00049465	9.57E-05	9.96E-05	0.000117042	0.000360521	9.39E-05	6.91E-05	0.000109446	0.000330761	0.000109675	0.000111974	5.11E-05	0.00030197	0.000346539	0.000438206
979.mp3	3.60E-06	7.33E-07	1.93E-06	2.91E-07	9.17E-07	0.000114541	4.45E-06	2.27E-06	1.14E-05	4.46E-06	6.37E-06	1.66E-06	1.87E-06	4.35E-06	4.63E-07	2.46E-08	2.07E-08	1.52E-08	1.78E-06	2.59E-05	1.00E-05	4.83E-07	5.34E-06	6.78E-06	3.52E-06	1.04E-06	3.43E-06	3.27E-08	6.32E-06	3.45E-07	2.22E-08	2.48E-08	1.15E-05	1.38E-05	8.63E-06	9.46E-06	1.45E-05	7.12E-07	7.54E-05	6.67E-06	5.50E-07	7.16E-07	3.82E-06	7.90E-07	1.26E-05	1.95E-06	1.07E-05	6.91E-06	1.34E-05
980.mp3	3.72E-07	6.47E-06	2.19E-06	1.06E-05	1.03E-06	3.59E-06	4.03E-05	6.65E-06	6.20E-05	3.76E-07	1.38E-05	1.21E-06	5.03E-07	3.28E-07	8.33E-06	7.56E-06	2.32E-06	3.18E-07	2.59E-05	1.21E-06	8.91E-07	8.47E-07	0.000106667	3.57E-05	9.57E-05	7.31E-05	2.29E-05	7.30E-05	1.59E-05	4.68E-06	6.53E-06	4.48E-06	4.11E-06	3.08E-05	9.19E-06	3.02E-06	6.38E-06	3.16E-05	5.07E-06	3.03E-06	5.11E-06	2.84E-05	5.50E-05	0.000158845	0.000108421	0.000188454	7.08E-06	1.61E-05	4.58E-06
981.mp3	4.29E-05	0.000347746	0.000143528	3.90E-07	4.33E-06	0.000814761	0.000317153	3.43E-05	1.74E-08	3.53E-07	3.22E-05	1.65E-05	1.46E-05	3.83E-05	9.74E-06	8.02E-05	5.66E-05	0.00046966	9.14E-06	7.45E-05	3.39E-08	0.000331216	8.52E-05	0.00026643	8.08E-05	0.000409545	3.48E-05	4.47E-05	2.05E-05	3.25E-05	1.99E-05	0.000386758	2.12E-05	0.000259831	0.000169498	0.000154032	1.80E-07	0.000111919	0.000128086	0.000879248	2.98E-06	1.15E-05	5.74E-05	2.73E-05	3.88E-06	0.000223417	4.62E-05	5.99E-05	3.93E-05
983.mp3	0.000126284	8.05E-05	0.00012755	0.000310385	0.000321347	4.29E-05	0.000180611	4.38E-05	0.000229345	7.70E-05	0.000246882	0.000237595	0.000225282	0.000113403	0.000229362	0.000195336	0.00015054	8.92E-05	0.000114031	0.000221585	0.000206678	4.15E-05	0.000136947	6.60E-05	0.000174703	6.45E-05	0.000227558	0.000424307	0.000273121	0.000125007	0.000298457	0.000199184	0.000146644	8.88E-05	0.000175878	0.000364481	0.00016489	3.06E-05	8.88E-05	5.07E-05	0.000142873	5.65E-05	0.000178668	0.000285018	0.000307514	0.000150692	0.000182473	0.000172409	0.000161413
985.mp3	3.90E-06	2.38E-06	4.55E-05	7.38E-06	6.27E-06	5.99E-06	5.06E-06	1.26E-06	3.47E-06	5.85E-06	3.34E-06	5.27E-06	2.33E-06	4.39E-06	4.85E-06	6.57E-06	5.81E-06	2.42E-06	1.80E-05	6.74E-06	1.66E-05	8.15E-06	3.57E-06	4.58E-06	2.80E-06	1.52E-05	2.33E-05	2.16E-05	1.62E-05	3.19E-06	6.21E-06	3.72E-06	1.47E-05	1.42E-05	5.79E-06	1.17E-05	7.29E-06	2.05E-05	1.09E-05	1.22E-05	2.27E-05	3.33E-05	2.85E-05	3.23E-05	2.02E-05	6.36E-06	1.31E-05	0.000123088	4.48E-06
986.mp3	7.37E-05	5.84E-05	4.96E-05	2.67E-05	8.87E-05	3.06E-05	4.79E-05	4.82E-05	1.60E-05	1.68E-05	0.000132029	4.90E-05	0.000104572	2.13E-05	0.000109095	3.66E-05	2.67E-05	9.07E-05	4.76E-05	2.79E-05	0.000102023	5.37E-05	5.88E-05	4.13E-05	3.17E-05	6.55E-05	0.000212287	4.86E-05	5.74E-05	6.60E-05	6.08E-05	5.55E-05	6.73E-05	0.000165107	0.000126062	0.000149186	7.21E-05	7.95E-05	5.70E-05	0.000108557	5.20E-05	3.35E-05	0.000286951	4.36E-05	6.07E-05	3.68E-05	0.000140046	2.44E-05	6.30E-05
987.mp3	4.46E-06	1.98E-05	6.56E-05	2.79E-05	1.29E-05	5.57E-05	2.21E-06	1.67E-05	4.57E-05	8.94E-06	2.25E-06	1.23E-05	4.94E-05	6.50E-06	1.29E-05	2.28E-05	2.05E-05	1.24E-05	4.15E-05	1.56E-05	8.56E-06	1.36E-05	4.58E-05	1.96E-05	1.20E-05	7.12E-05	1.36E-05	1.28E-05	1.59E-05	8.55E-06	5.60E-06	1.62E-05	6.96E-05	2.86E-05	3.55E-06	2.24E-05	2.82E-05	7.83E-06	3.07E-05	4.12E-05	1.81E-05	1.40E-05	6.70E-05	2.22E-05	2.06E-05	9.42E-05	2.05E-05	1.58E-05	2.70E-05
988.mp3	4.16E-07	8.56E-07	2.23E-06	7.26E-06	6.45E-06	1.63E-05	3.93E-06	5.73E-06	5.09E-06	1.09E-05	1.90E-05	1.39E-05	9.54E-06	1.19E-05	4.37E-06	3.51E-06	2.58E-06	8.70E-06	1.79E-05	2.28E-05	2.40E-05	2.07E-05	1.97E-05	8.56E-07	6.13E-07	1.92E-06	1.34E-06	3.96E-07	8.00E-07	2.89E-07	4.59E-06	2.40E-07	9.43E-07	3.06E-06	5.87E-07	8.44E-07	1.66E-06	2.14E-06	1.95E-06	2.06E-06	1.01E-06	7.79E-07	6.91E-07	1.34E-06	1.28E-06	1.52E-07	2.51E-06	3.88E-06	2.67E-07
989.mp3	0.000108783	0.000525216	6.84E-05	0.00020397	0.000190093	0.001263357	0.000330241	0.000227707	0.000129642	0.001071553	0.000262127	0.00018685	0.000317335	0.00042861	8.50E-05	0.000306219	0.000303894	0.000958863	0.000122266	0.000103035	0.000127837	0.00044148	0.000220045	0.000174921	0.000139165	0.000220535	0.000189219	0.000184787	0.000320789	0.000300474	4.30E-05	5.00E-05	2.19E-05	0.000243204	3.81E-05	3.46E-05	4.06E-05	0.000212815	4.74E-05	5.52E-05	4.33E-05	0.000504879	9.84E-05	5.98E-05	3.55E-05	0.000184509	4.89E-05	4.96E-05	5.85E-05
990.mp3	2.02E-05	6.94E-05	5.82E-05	3.42E-05	6.22E-05	5.06E-05	2.23E-05	2.74E-05	2.41E-05	4.85E-05	8.22E-05	2.06E-05	0.00015729	4.29E-05	1.36E-05	3.44E-05	6.10E-05	4.97E-05	7.58E-05	0.000117541	7.49E-05	4.68E-05	5.84E-05	9.28E-05	5.64E-05	8.49E-05	4.30E-05	4.95E-05	0.000138507	0.000137794	4.88E-05	5.63E-05	3.50E-05	2.12E-05	3.72E-05	4.21E-05	2.52E-05	8.47E-05	2.20E-05	5.76E-05	2.34E-05	7.93E-06	2.44E-05	3.65E-05	9.93E-06	4.00E-05	8.07E-05	6.92E-05	7.19E-05
991.mp3	2.06E-06	1.65E-05	2.71E-05	1.21E-07	6.84E-07	1.74E-06	5.16E-06	1.01E-05	6.77E-07	8.89E-07	2.13E-05	1.22E-06	1.18E-07	3.50E-06	2.09E-07	3.32E-08	1.66E-06	4.54E-08	1.78E-07	1.05E-07	2.82E-06	9.69E-08	1.77E-06	6.45E-07	1.87E-07	3.07E-06	1.17E-07	2.81E-07	1.68E-06	1.68E-05	3.41E-05	5.99E-06	3.22E-07	7.68E-06	1.13E-07	2.60E-05	1.80E-07	2.28E-07	8.64E-05	9.18E-07	2.45E-05	3.91E-07	5.70E-06	4.18E-05	1.33E-06	1.71E-06	2.14E-05	6.99E-08	1.88E-06
993.mp3	1.70E-05	1.89E-06	1.76E-05	8.07E-06	3.16E-06	5.70E-06	4.88E-06	2.32E-05	3.83E-05	6.23E-06	1.34E-06	5.24E-06	4.79E-06	1.29E-06	1.66E-06	5.24E-06	8.07E-06	6.30E-06	1.30E-05	6.59E-06	2.05E-06	9.83E-06	4.15E-06	6.23E-06	4.58E-06	8.22E-07	8.04E-06	9.67E-07	1.68E-05	7.44E-06	3.16E-06	1.68E-06	4.44E-06	7.01E-06	6.58E-06	2.18E-05	5.67E-06	3.39E-06	7.34E-07	1.76E-06	2.49E-06	9.87E-06	9.04E-07	1.11E-05	2.03E-05	7.08E-06	1.82E-06	4.12E-06	1.69E-06
994.mp3	0.000237397	0.00011406	9.20E-05	3.84E-05	3.46E-05	7.47E-06	1.49E-05	9.13E-06	1.34E-05	0.000102177	0.00025438	1.64E-05	0.000121914	4.25E-05	1.79E-05	0.000152075	0.000263846	1.86E-05	2.75E-05	1.28E-06	2.04E-05	7.52E-06	0.000209948	4.73E-05	0.000699645	4.92E-06	3.67E-06	0.000238852	0.000133323	1.62E-05	9.52E-06	4.91E-05	1.21E-05	5.65E-05	4.00E-05	3.79E-06	5.05E-06	1.84E-05	1.21E-05	1.91E-06	0.000327742	0.00012584	7.49E-06	1.12E-05	0.000159632	0.000136168	8.29E-06	0.000192225	6.21E-05
995.mp3	0.000515203	0.00053568	0.000123842	0.000395206	0.000442955	0.000522854	0.000593546	0.001172349	0.000335668	0.000182391	0.000323448	9.05E-05	0.000128654	7.88E-05	0.000170848	8.62E-05	0.001014693	0.001188041	0.000308473	0.000160564	0.000861615	0.000246579	0.000313387	6.40E-05	0.000662554	0.000338341	0.000550195	9.74E-05	0.001517806	0.000254715	0.00020325	0.000473032	0.000908829	0.000173164	0.000356529	0.000162975	0.000482592	0.00012433	4.89E-05	9.77E-05	0.00080169	0.000128388	0.000281277	0.000169206	0.000304626	8.56E-05	0.000332132	0.000426908	0.001048984
996.mp3	2.22E-07	7.17E-07	6.28E-06	4.05E-06	4.50E-06	4.53E-06	2.87E-06	2.42E-06	2.13E-06	5.57E-06	7.18E-05	2.82E-05	9.24E-06	7.11E-05	9.31E-05	2.14E-05	0.000862454	4.24E-06	4.08E-05	7.37E-07	7.03E-05	3.34E-05	0.000221277	0.000139063	2.41E-05	0.000407098	2.72E-05	1.85E-05	6.14E-06	0.000119192	0.000146566	5.42E-05	2.91E-05	7.91E-07	0.000805778	1.06E-05	1.99E-05	2.18E-05	0.000239098	0.000512324	0.000164256	1.11E-05	4.26E-05	9.72E-05	4.21E-06	1.36E-05	0.000121391	1.74E-05	3.47E-05
997.mp3	3.68E-05	2.10E-05	7.85E-05	8.32E-06	4.06E-06	8.18E-06	8.66E-06	3.04E-06	1.12E-05	5.42E-05	7.98E-06	3.13E-06	8.90E-06	1.82E-05	4.55E-05	4.70E-06	1.21E-05	3.67E-05	4.33E-05	0.000104162	1.81E-05	1.79E-05	1.01E-05	7.46E-06	8.17E-06	2.03E-05	6.92E-06	4.86E-06	5.67E-06	1.30E-05	6.21E-06	6.38E-06	3.92E-05	4.94E-05	8.50E-06	5.76E-06	5.24E-06	9.36E-06	4.48E-06	9.88E-06	4.59E-06	4.44E-06	3.31E-06	1.12E-05	4.31E-06	6.33E-06	2.25E-06	1.22E-06	7.63E-06
999.mp3	6.72E-06	1.21E-05	5.75E-06	1.57E-05	6.42E-06	3.79E-05	1.31E-05	4.41E-05	8.52E-06	2.52E-05	1.45E-05	1.29E-05	1.31E-05	6.73E-06	1.07E-05	9.96E-06	2.63E-05	8.05E-06	4.70E-05	6.19E-05	5.24E-05	1.29E-05	1.61E-05	6.67E-06	1.04E-05	6.00E-06	1.90E-05	4.00E-06	2.82E-05	1.11E-05	5.28E-05	1.77E-05	3.42E-05	1.93E-05	6.48E-06	9.36E-06	1.33E-05	1.10E-05	6.61E-06	1.29E-05	1.22E-05	2.14E-05	1.83E-05	8.33E-05	4.01E-05	3.87E-05	1.36E-05	1.43E-05	5.95E-06
1000.mp3	0.00022837	4.52E-05	5.06E-05	0.000144565	4.81E-05	0.000383841	7.35E-05	6.66E-05	5.51E-05	0.0001436	0.00019279	7.23E-05	0.000500651	0.000134391	0.000220238	0.000338023	0.00010679	2.72E-05	2.23E-06	1.18E-05	2.37E-05	6.54E-06	2.97E-05	5.93E-06	2.16E-06	5.52E-06	0.000163936	1.07E-05	5.12E-06	1.38E-05	0.000545695	1.69E-05	1.54E-06	7.29E-06	0.00031539	1.50E-05	0.00026111	1.25E-05	1.27E-05	1.47E-06	2.29E-05	2.64E-05	0.000380298	0.000261229	2.96E-06	7.31E-06	1.48E-06	0.000303082	1.45E-05
1001.mp3	2.12E-05	2.43E-05	7.65E-06	2.39E-05	1.79E-05	2.21E-05	1.97E-05	1.23E-05	0.000473579	3.31E-05	1.48E-05	2.57E-05	8.06E-06	0.000123293	3.56E-05	7.95E-05	8.57E-05	1.44E-05	1.01E-05	1.47E-05	2.57E-05	2.38E-05	1.22E-05	7.27E-06	1.62E-05	2.02E-05	1.27E-05	9.57E-05	4.92E-05	6.85E-06	3.04E-05	2.80E-05	9.07E-06	2.83E-05	3.29E-05	2.59E-05	1.29E-05	1.80E-05	1.83E-05	5.42E-05	2.02E-05	4.18E-05	2.63E-05	5.68E-06	4.80E-05	2.65E-05	6.84E-06	1.38E-05	3.63E-05
1002.mp3	9.26E-07	1.06E-05	3.42E-07	0.000259369	5.69E-06	1.57E-06	1.38E-06	7.17E-07	3.52E-06	3.80E-06	2.23E-06	3.15E-06	9.54E-07	1.44E-06	2.74E-06	1.91E-06	4.94E-06	4.11E-06	1.40E-06	3.00E-06	3.51E-07	4.56E-07	8.57E-07	3.14E-06	0.000289495	1.64E-06	5.59E-06	4.69E-06	3.43E-07	1.80E-05	1.37E-07	2.21E-05	1.23E-05	8.03E-07	4.06E-07	3.03E-06	1.30E-05	3.30E-07	9.78E-07	3.16E-05	1.34E-05	1.14E-06	1.13E-06	5.31E-06	2.62E-07	3.38E-06	4.77E-07	1.43E-05	2.50E-06
1003.mp3	1.16E-06	1.18E-06	0.00011666	9.53E-05	1.36E-05	8.79E-05	7.18E-07	1.60E-06	6.52E-05	1.82E-06	3.29E-07	2.29E-05	2.11E-05	1.58E-05	5.52E-06	2.01E-06	2.70E-05	3.20E-05	1.44E-05	1.99E-05	4.10E-05	1.33E-05	7.53E-07	4.99E-06	1.52E-05	5.50E-05	4.00E-06	1.71E-05	2.88E-06	0.000280351	3.76E-06	0.000523244	7.36E-05	8.22E-05	7.22E-05	8.21E-05	0.00025237	2.93E-05	4.55E-05	1.03E-05	3.70E-05	4.79E-06	8.41E-07	7.16E-06	5.62E-05	7.90E-06	1.92E-05	0.000129541	2.83E-06
1004.mp3	1.62E-05	4.28E-05	6.91E-05	6.46E-06	9.07E-06	5.69E-06	1.68E-06	6.58E-06	1.30E-05	1.15E-05	5.31E-06	2.53E-05	2.66E-05	1.66E-05	1.38E-06	6.08E-05	2.84E-06	1.42E-05	3.51E-05	1.86E-05	1.81E-05	1.34E-05	3.52E-06	2.06E-06	3.08E-05	3.59E-05	3.99E-06	8.46E-06	1.60E-05	1.43E-05	1.38E-05	2.55E-06	7.37E-05	3.28E-06	1.26E-05	8.97E-06	4.68E-06	6.61E-06	2.42E-05	3.75E-06	1.02E-05	2.34E-05	3.81E-05	1.45E-05	2.68E-05	4.10E-05	1.80E-05	5.37E-05	1.15E-05
1005.mp3	0.000110984	3.21E-05	1.47E-05	3.30E-05	3.11E-05	5.48E-05	1.73E-05	4.07E-05	2.21E-05	7.79E-05	7.78E-06	3.12E-05	3.18E-05	3.46E-05	4.27E-05	2.23E-05	0.000116591	1.69E-05	2.48E-05	1.42E-05	1.90E-05	6.35E-06	4.45E-05	2.78E-05	2.42E-05	5.41E-05	0.000107065	6.14E-05	2.76E-05	1.26E-05	1.99E-05	4.30E-05	2.95E-05	4.67E-05	5.73E-05	8.55E-05	2.40E-05	4.72E-05	3.57E-05	2.81E-05	2.58E-05	2.23E-05	4.59E-05	1.96E-05	9.47E-05	0.000127732	0.000176767	6.39E-05	3.85E-05
1006.mp3	0.000225034	5.94E-05	1.15E-05	1.43E-05	1.45E-05	5.44E-06	2.49E-05	0.000303852	1.14E-05	1.53E-05	0.000496033	0.000111402	0.000208934	2.18E-07	9.52E-06	6.46E-06	1.30E-05	0.000144923	8.05E-05	2.74E-05	9.44E-06	2.59E-05	3.31E-06	0.000861503	8.25E-06	4.74E-06	1.84E-06	0.000141314	9.26E-05	0.000139837	1.49E-05	1.63E-05	5.12E-06	1.53E-05	0.000197513	1.20E-06	3.38E-06	3.18E-05	1.12E-05	0.000123713	5.94E-05	1.25E-06	5.41E-06	8.51E-05	2.49E-05	5.73E-06	6.99E-06	2.34E-05	0.000336044
1007.mp3	9.70E-05	0.000688184	0.00010414	2.77E-06	1.24E-06	8.49E-05	1.19E-05	1.12E-05	0.000362355	3.19E-06	3.76E-05	2.65E-05	5.49E-05	4.48E-06	5.98E-05	0.000173159	0.001023167	5.52E-07	9.57E-06	1.70E-06	0.000262875	4.72E-05	6.09E-06	8.02E-05	6.42E-05	0.000471018	7.37E-06	9.59E-05	7.15E-05	1.93E-05	6.53E-05	0.000100951	0.000219855	8.77E-05	0.001337016	0.000148875	5.66E-06	1.54E-06	2.03E-05	4.44E-05	4.81E-05	3.60E-05	3.38E-05	1.74E-05	7.44E-06	2.14E-05	1.11E-05	0.000205177	8.55E-05
1008.mp3	1.10E-05	0.000526221	1.50E-05	8.69E-06	1.04E-05	1.13E-05	1.71E-06	2.21E-05	8.18E-06	8.79E-06	7.30E-06	4.09E-06	7.36E-06	4.12E-05	3.94E-06	0.000306648	3.98E-05	2.92E-05	5.82E-06	1.55E-05	2.32E-06	1.67E-05	1.08E-05	1.56E-05	1.20E-05	8.15E-06	1.18E-05	2.60E-06	2.71E-06	2.59E-05	4.20E-05	5.97E-06	9.47E-07	3.10E-05	1.13E-05	3.13E-05	7.77E-06	1.60E-05	6.89E-05	5.00E-06	0.000108092	0.000411413	5.08E-06	0.000120731	6.37E-06	1.08E-05	7.63E-06	1.19E-05	3.23E-05
1009.mp3	5.69E-07	3.81E-07	1.28E-06	1.56E-06	1.72E-06	1.40E-06	7.40E-07	2.99E-07	4.58E-07	1.31E-06	1.60E-06	4.14E-06	2.47E-06	6.87E-07	7.84E-07	1.03E-06	4.46E-07	4.79E-07	5.99E-07	5.33E-07	1.21E-06	2.59E-06	1.96E-06	8.10E-06	3.88E-06	6.58E-06	1.43E-06	1.37E-06	8.84E-07	3.17E-06	5.07E-07	1.71E-06	7.77E-07	5.12E-07	1.08E-06	2.88E-06	1.31E-05	5.26E-07	1.52E-06	1.05E-06	1.23E-06	7.43E-07	3.52E-06	1.16E-05	3.27E-06	9.85E-07	1.86E-06	3.94E-07	7.03E-06
1010.mp3	7.16E-05	0.000122099	0.000344312	1.60E-05	7.65E-05	0.000152416	0.000560074	0.000598791	3.82E-05	3.00E-05	4.25E-05	1.31E-05	1.95E-05	7.57E-06	2.97E-05	7.06E-05	3.89E-05	2.09E-05	1.48E-05	1.14E-05	8.83E-06	6.27E-06	2.49E-05	0.000101543	7.41E-05	1.36E-05	2.33E-05	2.37E-05	1.76E-05	8.64E-06	0.000253914	2.60E-05	0.000140387	2.52E-05	3.03E-05	3.40E-05	2.93E-05	5.16E-05	0.000196924	2.12E-05	0.000657657	0.000224554	0.000477483	4.28E-05	0.000449762	1.79E-05	0.000251063	0.000117876	0.000357669
1011.mp3	9.71E-06	4.88E-06	2.41E-05	3.66E-05	4.79E-05	2.75E-06	1.99E-06	2.01E-06	1.98E-06	2.68E-06	3.21E-06	3.76E-06	9.08E-07	1.24E-06	4.39E-05	2.56E-06	1.85E-06	1.19E-06	3.21E-06	4.03E-06	1.62E-05	2.56E-05	5.23E-06	2.87E-05	3.72E-06	0.000252948	9.42E-05	7.64E-06	1.50E-06	1.52E-06	1.26E-06	1.14E-06	1.04E-06	2.39E-06	1.61E-06	3.89E-06	0.00012801	3.72E-05	1.61E-05	4.93E-07	1.34E-06	2.94E-06	1.62E-06	6.18E-07	1.76E-06	2.89E-06	5.97E-06	3.16E-05	2.02E-06
1012.mp3	8.17E-07	1.44E-06	1.41E-06	2.42E-06	4.36E-06	2.25E-06	9.13E-07	3.41E-06	5.64E-06	7.06E-07	1.57E-06	1.36E-06	8.09E-07	1.40E-06	2.67E-06	3.19E-06	1.20E-05	1.31E-06	1.15E-06	2.89E-06	5.00E-06	5.39E-06	9.71E-07	7.40E-07	1.72E-06	8.99E-07	8.02E-07	2.15E-06	3.15E-06	3.13E-06	1.66E-06	7.06E-06	5.53E-06	2.78E-06	1.12E-05	7.72E-06	1.05E-06	1.44E-06	1.30E-06	9.77E-07	7.71E-07	1.04E-06	2.50E-06	8.27E-07	3.42E-06	9.53E-07	5.92E-07	2.09E-06	8.22E-07
1013.mp3	2.61E-07	2.78E-07	2.91E-07	9.77E-07	3.39E-06	2.36E-07	9.25E-08	2.78E-06	1.37E-06	9.83E-07	1.91E-07	2.04E-07	8.29E-07	8.21E-08	7.39E-08	1.98E-08	8.93E-08	3.42E-08	3.13E-07	1.58E-07	7.53E-08	3.41E-07	9.62E-08	9.76E-08	4.43E-07	1.64E-07	3.98E-07	1.85E-07	8.24E-08	1.74E-06	3.40E-07	6.69E-07	1.51E-07	3.11E-07	2.47E-07	1.52E-06	5.74E-07	3.11E-08	1.01E-07	1.06E-07	6.78E-08	2.23E-07	1.66E-07	1.85E-07	1.11E-07	1.48E-07	1.44E-06	7.52E-07	1.60E-06
1014.mp3	2.51E-05	2.99E-05	1.18E-06	1.75E-05	1.93E-05	2.15E-05	3.91E-06	3.18E-06	2.98E-05	1.70E-05	2.14E-05	1.48E-05	1.23E-05	1.82E-05	2.27E-05	4.71E-06	3.59E-05	0.000109879	4.99E-05	1.75E-05	1.21E-05	8.98E-06	5.10E-06	7.24E-07	7.98E-06	2.72E-06	2.25E-06	3.38E-06	2.11E-06	1.24E-06	1.72E-06	1.15E-06	2.86E-06	1.95E-06	6.80E-07	1.79E-06	2.60E-06	1.10E-06	7.59E-07	8.68E-07	9.04E-07	2.00E-06	1.61E-06	4.42E-06	9.74E-07	2.23E-06	2.22E-06	3.68E-06	3.63E-06
1015.mp3	0.000160317	0.000852483	0.000102243	0.000198092	3.42E-05	0.000514936	0.000116467	0.000125496	0.000262409	6.90E-05	0.000532968	1.49E-05	0.00019293	9.77E-05	5.93E-05	0.000575752	2.90E-05	0.000400658	4.12E-05	0.000107788	1.58E-05	2.84E-05	2.76E-05	8.09E-05	0.000234844	2.93E-05	0.000106696	0.000111562	0.000530394	1.33E-05	0.0001372	5.43E-05	0.000345474	2.65E-05	9.72E-05	3.39E-05	0.000389737	4.03E-05	7.47E-05	6.41E-05	4.61E-05	0.000390636	2.10E-05	0.000245184	6.11E-05	0.000385009	2.61E-05	0.000152412	3.47E-05
1016.mp3	8.26E-06	0.00184263	8.45E-06	0.000298627	0.000742022	0.0014898	0.00245502	0.002591454	0.003847305	0.003605675	4.32E-07	1.16E-06	6.06E-06	1.83E-06	0.000352331	5.23E-06	5.76E-06	8.52E-06	4.29E-06	9.45E-06	2.35E-05	1.93E-05	5.96E-05	9.58E-05	0.000274921	0.00050556	3.35E-06	2.70E-06	7.05E-06	1.63E-06	3.11E-05	0.000109891	2.97E-05	0.00014656	0.000238239	6.00E-07	0.000201543	4.10E-06	2.10E-06	6.99E-07	1.48E-05	8.69E-06	4.20E-06	1.15E-06	1.28E-05	2.39E-05	3.29E-05	5.18E-05	2.94E-06
1017.mp3	1.27E-05	1.85E-06	2.55E-05	7.02E-05	6.08E-05	5.27E-05	5.05E-06	3.77E-07	1.25E-05	3.22E-06	9.36E-07	1.34E-05	4.04E-06	0.000128536	6.86E-05	1.77E-06	7.07E-05	6.06E-05	9.46E-07	0.000171343	1.07E-05	1.57E-06	0.000128718	6.35E-05	3.73E-06	2.80E-06	0.000186888	9.76E-06	6.03E-05	7.87E-07	1.52E-05	3.27E-05	3.68E-05	2.32E-06	6.28E-06	3.27E-05	8.33E-05	1.02E-06	4.48E-05	0.000551999	9.95E-06	5.46E-07	3.28E-06	9.27E-07	0.000126663	8.29E-05	2.12E-05	0.000261892	1.99E-05
1018.mp3	7.36E-06	1.13E-05	4.81E-05	2.47E-06	1.92E-05	8.98E-05	2.27E-05	2.51E-05	1.91E-05	0.000103028	1.33E-05	0.000317848	0.000457548	9.25E-05	0.000117069	3.21E-05	2.38E-05	4.63E-06	3.27E-05	0.000230189	1.03E-05	1.81E-05	0.000147463	1.52E-05	1.60E-05	2.34E-05	3.04E-06	3.23E-05	5.23E-05	3.53E-05	8.77E-05	5.35E-05	0.000412474	0.000386999	2.93E-05	3.20E-05	2.19E-05	3.29E-05	0.000163469	1.07E-05	1.15E-05	3.00E-06	0.000329793	8.77E-07	1.22E-05	1.16E-05	7.91E-05	0.000175826	0.000405307
1019.mp3	3.96E-07	2.66E-06	8.52E-06	2.51E-06	3.50E-06	1.10E-05	4.79E-05	3.59E-06	2.05E-06	2.18E-06	1.21E-06	9.00E-07	3.98E-06	7.05E-06	1.08E-05	3.27E-05	2.76E-06	2.46E-06	8.08E-06	1.75E-05	0.000570306	1.25E-06	3.97E-06	4.39E-06	3.43E-06	6.09E-06	4.52E-06	1.63E-06	8.07E-06	1.55E-06	3.06E-06	4.92E-06	5.39E-05	3.01E-05	2.90E-06	1.22E-05	2.20E-05	9.93E-05	0.000199587	0.000860066	4.46E-06	1.70E-06	5.96E-06	7.96E-07	4.31E-06	2.18E-06	5.44E-06	4.90E-06	2.76E-06
1020.mp3	9.78E-05	4.46E-05	7.83E-05	1.66E-05	8.30E-05	1.56E-05	6.52E-05	7.07E-05	7.61E-05	2.15E-05	1.36E-05	6.64E-05	0.000100696	2.43E-05	2.56E-05	6.80E-06	7.12E-05	5.29E-06	3.77E-05	4.48E-06	1.21E-05	4.42E-06	2.25E-05	4.95E-06	2.49E-05	3.01E-05	1.91E-06	6.40E-06	2.28E-05	8.23E-06	6.86E-05	9.91E-06	1.08E-05	1.76E-06	3.62E-05	4.46E-05	2.11E-05	2.38E-06	1.79E-06	2.42E-06	3.93E-06	4.63E-06	6.33E-06	6.15E-06	1.37E-05	3.89E-05	3.86E-05	8.76E-05	5.35E-05
1021.mp3	6.67E-05	3.97E-05	4.57E-06	2.46E-05	2.22E-05	9.84E-05	3.44E-05	1.81E-05	8.15E-05	0.000111236	1.35E-05	1.70E-05	3.60E-05	8.83E-05	2.53E-05	8.87E-06	4.11E-05	4.57E-05	3.24E-05	2.97E-05	5.30E-05	4.88E-05	7.15E-05	1.67E-05	5.86E-05	4.39E-05	3.81E-05	3.72E-05	1.10E-05	1.26E-05	2.98E-05	1.82E-05	2.24E-05	1.22E-05	1.15E-05	3.25E-05	6.36E-05	1.67E-05	0.00010568	4.47E-06	3.79E-05	2.46E-05	0.000208012	1.66E-05	2.60E-05	9.25E-05	2.27E-05	5.58E-05	5.42E-05
1022.mp3	1.42E-05	1.46E-06	6.36E-06	1.51E-06	3.81E-06	2.98E-06	2.53E-06	1.01E-06	2.88E-06	2.11E-06	4.29E-05	4.08E-06	4.93E-06	2.81E-06	3.00E-06	0.000144213	2.01E-06	4.38E-05	9.10E-06	2.27E-06	1.75E-06	4.68E-06	2.01E-06	3.56E-06	5.97E-05	1.19E-06	0.000793205	2.62E-06	7.76E-06	1.44E-06	5.94E-06	1.87E-06	1.24E-06	8.05E-07	5.86E-06	2.42E-06	2.71E-06	5.79E-06	5.37E-06	1.72E-06	3.36E-06	3.12E-06	4.28E-06	1.65E-06	3.19E-06	5.76E-07	4.59E-06	6.50E-07	2.54E-06
1023.mp3	8.58E-07	3.56E-07	2.22E-06	8.21E-07	2.56E-06	9.78E-07	2.86E-06	1.12E-06	7.73E-06	1.05E-06	1.26E-06	9.69E-07	9.76E-07	4.97E-07	2.41E-06	1.45E-06	1.53E-06	3.00E-07	2.23E-06	1.44E-06	9.70E-07	6.53E-07	1.33E-06	7.62E-07	9.22E-07	4.84E-07	2.09E-06	3.73E-07	4.04E-07	6.04E-07	6.63E-07	1.43E-06	2.42E-06	7.21E-07	1.25E-06	8.72E-07	4.30E-06	1.68E-06	8.22E-06	7.07E-06	2.60E-06	1.36E-06	1.65E-06	1.15E-06	3.36E-06	1.50E-06	1.69E-06	2.71E-06	1.12E-05
1024.mp3	4.85E-05	3.41E-06	1.20E-05	6.74E-06	5.56E-06	7.05E-06	1.11E-05	1.21E-05	1.75E-05	1.19E-05	2.53E-05	6.26E-06	6.91E-06	1.32E-05	5.53E-06	6.28E-05	1.07E-05	8.53E-06	1.48E-05	6.98E-06	4.94E-06	3.92E-06	1.52E-05	1.55E-05	1.13E-05	1.37E-05	1.06E-05	9.94E-06	1.13E-05	6.61E-06	8.35E-06	1.68E-05	7.57E-06	4.49E-06	1.78E-05	7.49E-06	4.49E-06	1.46E-05	1.13E-05	1.45E-05	1.03E-05	1.20E-05	6.45E-06	9.59E-06	1.39E-05	1.47E-05	8.51E-06	7.62E-06	4.21E-06
1025.mp3	6.83E-05	9.88E-06	5.22E-05	7.14E-05	8.85E-05	0.000109921	5.13E-05	0.000113053	2.33E-05	0.000121915	0.000111862	6.30E-05	2.95E-05	3.76E-05	5.04E-05	0.000102994	0.000114781	0.000124907	2.75E-05	3.20E-05	2.53E-05	0.000137228	8.32E-05	5.72E-05	4.74E-05	3.31E-05	3.52E-05	1.87E-05	0.000137151	6.95E-05	4.26E-05	2.73E-05	2.30E-05	2.83E-05	3.58E-05	0.000162733	3.01E-05	1.58E-05	4.54E-05	8.34E-05	0.000129806	2.20E-05	3.54E-05	4.03E-05	6.45E-05	2.93E-05	2.87E-05	3.26E-05	0.000152619
1026.mp3	2.18E-06	5.17E-05	2.27E-06	2.54E-07	2.63E-07	2.09E-06	6.62E-06	2.41E-06	1.02E-06	9.77E-07	1.02E-06	1.20E-05	5.00E-06	4.38E-05	3.82E-06	2.95E-06	1.55E-06	6.39E-06	5.26E-06	1.91E-06	3.72E-06	6.68E-07	1.11E-06	2.25E-06	1.13E-06	1.25E-06	4.42E-06	4.06E-06	3.20E-06	4.42E-06	2.00E-05	7.46E-06	2.18E-06	2.39E-06	1.76E-06	5.79E-06	1.42E-06	2.84E-06	2.45E-06	9.74E-07	4.38E-06	1.04E-05	5.69E-06	4.35E-06	5.95E-06	1.53E-06	2.03E-06	1.28E-06	4.03E-06
1027.mp3	5.40E-06	4.14E-05	5.77E-05	7.85E-05	2.27E-05	8.60E-05	3.38E-05	0.000180226	1.23E-05	1.69E-05	6.74E-05	0.000111438	1.73E-05	4.54E-05	0.000262234	9.33E-05	0.000223693	2.79E-05	6.95E-06	0.000112296	3.49E-05	4.34E-05	2.76E-05	8.71E-05	5.40E-05	0.000268016	2.67E-05	2.09E-06	9.05E-05	0.000122265	1.89E-05	1.28E-05	0.000290115	7.89E-05	0.000103395	3.86E-05	3.22E-06	7.46E-05	0.000176406	1.93E-05	1.97E-05	0.00020235	0.000117389	1.73E-05	3.34E-05	1.46E-05	0.000106916	8.09E-05	1.22E-05
1028.mp3	0.000111992	2.71E-05	4.05E-05	0.001361854	1.95E-05	5.10E-05	2.61E-05	4.30E-05	2.65E-05	2.05E-05	0.000163907	3.91E-05	5.46E-05	6.70E-05	1.75E-05	2.42E-05	2.97E-05	0.000151325	0.000143204	1.99E-05	4.36E-05	3.06E-05	1.31E-05	6.37E-05	5.05E-05	2.62E-05	4.91E-05	1.56E-05	0.000266484	2.73E-05	1.62E-05	3.52E-05	5.31E-05	0.000130532	0.000153426	1.41E-05	4.24E-05	0.000276246	2.72E-05	8.61E-05	3.20E-05	7.14E-05	0.00030347	2.40E-05	4.66E-05	9.00E-05	2.22E-05	0.000483535	3.62E-05
1029.mp3	2.56E-05	5.59E-05	5.92E-06	2.46E-05	5.87E-06	4.65E-06	1.21E-05	3.24E-06	2.01E-06	1.90E-05	1.99E-05	0.000705701	2.97E-05	0.00063884	0.000101889	0.000102987	1.23E-05	3.45E-05	2.78E-05	2.49E-05	5.11E-05	5.39E-05	7.58E-05	1.02E-05	2.09E-05	1.30E-05	3.72E-06	9.61E-05	6.84E-06	0.000135026	6.83E-05	2.17E-05	9.42E-06	8.84E-05	4.31E-05	0.000160633	0.000185886	0.000129573	1.85E-05	0.000162447	2.33E-05	7.61E-06	1.42E-05	2.10E-05	0.00017485	7.26E-05	4.05E-05	0.000197323	4.83E-05
1030.mp3	1.03E-05	6.53E-06	2.69E-05	8.06E-06	2.52E-05	1.15E-05	1.34E-05	9.77E-06	2.73E-06	2.30E-05	6.30E-05	9.62E-06	5.77E-06	6.42E-05	7.97E-06	1.92E-05	2.11E-05	0.000292685	5.82E-06	0.000174641	5.76E-06	2.07E-05	2.38E-05	0.000852338	5.21E-05	6.40E-06	8.97E-06	4.70E-05	4.06E-06	3.49E-06	2.45E-05	4.35E-05	2.24E-05	6.65E-06	2.90E-05	9.40E-05	1.68E-05	0.000447442	3.82E-05	6.22E-05	0.00010801	6.79E-05	9.04E-05	5.37E-05	1.57E-05	3.97E-05	0.000503645	8.93E-05	0.000389284
1031.mp3	2.73E-05	2.02E-05	2.26E-05	6.54E-05	2.65E-05	0.000132118	1.11E-05	2.27E-05	8.45E-05	1.16E-05	8.53E-05	9.21E-06	1.34E-05	4.90E-05	3.80E-06	0.000140384	2.68E-05	2.36E-05	2.37E-05	2.73E-05	0.000159004	1.18E-05	5.07E-05	1.53E-05	4.79E-05	5.70E-05	4.33E-05	0.00014188	1.23E-05	8.24E-05	7.82E-06	4.16E-05	2.12E-05	1.77E-05	3.81E-05	7.52E-06	0.000265422	2.08E-05	1.13E-05	3.19E-05	1.26E-05	0.000121764	5.01E-06	3.92E-05	4.01E-05	2.61E-05	0.000126218	1.34E-05	7.69E-05
1032.mp3	6.94E-06	3.94E-06	5.56E-06	2.20E-06	9.41E-06	3.57E-06	5.86E-06	9.41E-06	4.96E-06	1.13E-05	8.65E-06	6.21E-06	1.01E-05	7.94E-06	4.21E-06	2.75E-06	1.06E-05	5.42E-06	8.52E-06	6.70E-06	6.14E-06	2.42E-05	9.72E-06	7.06E-06	6.10E-06	6.75E-06	2.27E-06	6.34E-06	3.28E-06	6.34E-06	3.45E-06	3.44E-06	7.19E-06	7.65E-06	1.03E-05	3.68E-06	4.36E-06	3.30E-06	8.68E-06	1.80E-05	4.27E-06	5.04E-06	2.80E-06	1.00E-05	2.85E-06	8.28E-06	2.90E-06	4.03E-06	5.28E-06
1033.mp3	6.97E-05	2.01E-05	2.30E-05	2.47E-05	1.73E-05	2.38E-05	5.83E-05	6.16E-06	1.13E-05	3.96E-05	0.00010786	4.40E-05	1.69E-05	0.000219508	7.70E-06	3.11E-05	3.76E-05	3.37E-05	2.01E-05	2.81E-05	0.000117322	5.81E-05	7.54E-05	1.96E-05	3.82E-05	3.74E-05	1.47E-05	2.18E-05	5.23E-05	4.21E-06	1.27E-05	0.00012358	9.15E-05	8.74E-05	2.96E-05	1.09E-05	1.07E-05	1.20E-05	2.19E-05	5.71E-05	7.44E-06	2.26E-05	3.33E-05	8.75E-05	9.15E-05	6.77E-05	2.64E-05	2.78E-05	1.43E-05
1034.mp3	1.32E-06	3.43E-06	4.11E-06	3.59E-06	1.81E-06	4.19E-06	2.57E-06	2.59E-06	5.35E-06	5.20E-06	1.06E-05	1.23E-05	1.32E-05	1.95E-05	1.21E-05	2.41E-05	2.59E-05	3.61E-05	3.69E-06	7.86E-06	3.80E-06	1.48E-05	1.79E-05	2.24E-05	1.19E-05	6.06E-06	1.55E-05	1.51E-06	8.03E-06	8.55E-06	8.77E-06	1.21E-05	2.78E-05	2.17E-05	2.72E-06	1.70E-06	2.17E-06	3.25E-06	3.47E-06	5.80E-06	6.62E-06	7.98E-06	7.22E-05	0.000103384	4.66E-06	7.42E-06	3.67E-06	1.19E-05	1.20E-05
1035.mp3	3.70E-06	1.13E-05	1.39E-05	3.94E-06	1.89E-06	2.77E-05	1.67E-05	8.71E-06	5.47E-06	6.94E-05	1.14E-05	5.52E-06	8.22E-06	3.39E-05	1.02E-05	2.08E-05	5.17E-06	1.81E-05	1.03E-05	3.69E-06	2.76E-05	1.92E-05	6.50E-06	2.57E-06	9.51E-06	2.09E-05	3.90E-06	2.17E-05	1.43E-05	6.56E-06	2.54E-05	2.19E-05	7.81E-06	8.24E-06	4.55E-06	3.98E-05	1.37E-05	7.43E-05	2.56E-05	4.85E-05	1.98E-05	0.000247981	6.97E-05	1.19E-05	2.07E-06	1.24E-06	3.06E-06	4.07E-06	1.29E-05
1036.mp3	8.34E-06	2.90E-06	1.20E-05	9.40E-06	6.03E-05	2.81E-05	3.43E-05	0.000490296	0.000100243	4.41E-05	1.88E-05	4.19E-05	2.73E-05	4.77E-05	3.28E-05	0.000177247	3.10E-05	5.48E-06	7.01E-05	0.000125819	3.99E-05	5.37E-05	1.34E-05	0.000316901	8.77E-06	3.74E-05	5.28E-05	6.63E-05	2.03E-05	1.62E-05	0.000534195	4.68E-05	2.32E-05	1.65E-05	1.52E-05	0.000121726	3.40E-05	1.08E-05	9.89E-06	3.93E-05	0.000312836	2.03E-05	3.58E-05	3.61E-05	2.81E-05	4.01E-05	0.000238224	2.75E-05	1.83E-05
1037.mp3	0.000328445	9.72E-06	0.00086345	7.13E-06	0.001297897	1.44E-05	1.67E-05	0.000191431	2.37E-05	1.84E-05	0.000153386	2.21E-05	6.80E-05	0.000369577	0.000142196	9.64E-05	0.000659006	2.45E-05	9.05E-05	7.58E-05	0.000394517	0.000159884	4.80E-05	1.41E-05	7.51E-05	4.19E-05	8.26E-05	1.52E-05	3.54E-05	4.18E-05	4.85E-05	0.000148563	5.30E-05	3.11E-05	5.70E-05	4.09E-05	0.000189836	6.63E-05	6.38E-05	5.77E-05	0.000277415	1.35E-05	3.08E-05	0.000292767	3.41E-05	1.37E-05	2.80E-05	2.45E-06	3.44E-05
1038.mp3	5.42E-06	0.000919661	2.98E-05	2.93E-05	1.78E-05	4.85E-05	0.000732805	1.69E-05	5.14E-06	2.04E-05	5.04E-06	0.000664061	0.000317992	1.38E-05	1.62E-05	7.42E-06	0.000433112	9.76E-06	5.51E-05	5.31E-05	8.74E-06	1.97E-05	1.00E-05	7.73E-06	2.73E-06	2.10E-05	8.10E-07	3.67E-05	5.21E-06	2.69E-05	4.71E-06	0.000675373	2.30E-05	7.09E-05	1.13E-05	1.23E-05	4.56E-05	1.77E-05	8.18E-06	8.78E-05	3.39E-05	1.38E-06	9.38E-05	4.73E-05	7.67E-06	5.73E-06	2.91E-06	2.49E-05	3.88E-05
1039.mp3	8.46E-06	6.17E-06	9.36E-06	2.17E-05	2.26E-05	1.43E-05	1.34E-05	2.19E-06	1.27E-05	1.78E-06	4.65E-06	0.000125072	5.25E-05	7.86E-07	0.000201783	5.66E-06	5.42E-06	1.29E-05	1.05E-05	5.59E-05	2.11E-05	2.67E-05	7.73E-06	6.39E-06	2.38E-05	1.91E-05	1.07E-05	3.82E-06	6.74E-05	2.95E-05	1.39E-05	0.000171534	3.72E-06	2.09E-06	2.27E-05	5.10E-06	2.97E-05	2.57E-05	1.31E-05	1.34E-05	8.64E-06	4.02E-06	5.77E-06	5.75E-06	6.22E-05	8.67E-05	4.94E-05	3.40E-05	8.84E-05
1040.mp3	3.96E-05	3.63E-05	0.000356219	9.12E-05	7.72E-05	0.000138467	0.000121328	0.000131051	2.09E-05	2.82E-05	3.67E-05	9.13E-05	4.47E-05	1.66E-05	0.000270748	1.54E-05	1.69E-05	5.82E-05	0.000105861	4.57E-05	0.000371807	9.14E-05	0.000143379	0.000115432	0.000101468	0.000313954	0.000128791	0.000130585	7.54E-05	0.000173337	5.91E-05	4.83E-05	1.53E-05	0.000105291	0.000106897	5.97E-05	9.52E-05	0.000115955	5.61E-05	5.93E-05	0.000193018	5.51E-05	2.94E-05	6.62E-05	2.60E-05	5.00E-05	0.000154231	4.94E-05	0.000105173
1041.mp3	0.000279906	3.21E-05	6.70E-06	6.35E-05	8.01E-05	0.000500739	2.59E-05	6.69E-05	0.000125826	2.57E-05	1.82E-05	3.15E-05	8.01E-05	4.54E-05	1.89E-05	0.000116319	5.95E-05	2.92E-05	4.21E-05	9.95E-05	3.78E-05	7.82E-05	1.82E-05	0.000130378	3.11E-05	0.000730477	7.89E-06	6.10E-05	2.99E-05	3.22E-05	9.41E-06	7.66E-05	6.61E-05	7.30E-05	8.44E-06	0.00084748	3.10E-05	6.88E-05	1.17E-05	0.000454498	1.12E-05	4.20E-05	4.25E-05	6.16E-05	8.41E-05	4.91E-05	3.12E-05	0.000157876	6.02E-05
1042.mp3	0.000520023	8.57E-06	5.97E-06	0.000553686	2.54E-06	1.00E-05	4.79E-06	9.67E-07	3.05E-05	2.39E-05	5.12E-06	1.26E-05	0.000329879	6.12E-06	1.54E-05	0.000108057	2.27E-05	1.90E-05	9.26E-06	4.85E-05	2.08E-05	1.01E-05	3.05E-05	1.13E-05	6.18E-06	2.09E-06	2.14E-06	0.000110644	1.12E-05	3.16E-06	9.64E-06	8.63E-05	0.000161741	6.46E-06	4.13E-05	2.83E-05	2.79E-06	6.47E-06	1.63E-05	5.01E-06	5.44E-06	8.21E-05	1.41E-05	3.46E-05	1.47E-05	1.64E-05	4.19E-05	0.000242314	1.87E-05
1043.mp3	0.000213765	1.37E-06	0.000111855	1.73E-05	2.13E-06	0.00013091	4.78E-05	6.05E-06	2.02E-05	4.05E-05	0.000681697	0.000456963	4.10E-06	1.06E-05	0.000412689	9.99E-06	1.10E-05	0.000168609	1.33E-05	5.59E-05	0.000220591	1.44E-05	5.40E-05	3.21E-05	4.75E-05	0.000309563	4.34E-05	1.63E-05	6.18E-05	0.000123377	6.42E-06	6.67E-05	1.92E-05	0.000325657	0.000430793	1.75E-05	7.85E-06	0.000148459	0.000109072	3.85E-05	0.000287285	3.21E-05	1.31E-05	5.23E-05	4.91E-05	1.59E-05	2.84E-06	5.56E-06	1.79E-05
1044.mp3	6.81E-05	4.33E-05	4.11E-05	0.000335431	0.000292492	0.000365506	9.34E-05	6.26E-05	0.000111565	6.83E-05	8.56E-05	0.000139227	5.28E-05	2.28E-05	0.000140341	3.98E-05	0.00057002	0.000287972	0.000198188	5.72E-05	0.000108523	0.0001125	0.00016839	0.000154872	0.000158804	0.000108314	0.000157424	5.84E-05	4.92E-05	8.49E-05	7.97E-05	3.81E-05	3.37E-05	7.36E-05	0.000108663	0.000845378	0.000237223	6.63E-05	0.000157674	0.000128407	0.000133948	5.78E-05	1.98E-05	7.10E-05	0.000133449	0.000108334	3.76E-05	4.31E-05	5.07E-05
1045.mp3	1.48E-05	7.95E-06	9.44E-06	2.28E-05	4.13E-06	2.42E-06	6.44E-06	2.41E-05	1.86E-05	9.99E-06	4.92E-06	6.62E-06	9.95E-06	2.05E-06	9.14E-07	2.35E-06	2.35E-06	8.02E-06	1.60E-05	3.45E-06	5.37E-06	3.77E-05	3.02E-06	3.03E-05	2.87E-06	7.47E-06	3.91E-06	1.87E-05	1.31E-05	1.22E-05	4.57E-06	7.74E-06	3.77E-06	1.48E-05	7.36E-06	9.20E-06	6.05E-06	3.04E-06	4.16E-06	6.17E-05	2.41E-06	3.73E-06	2.30E-05	4.08E-06	4.13E-06	9.67E-06	1.11E-05	2.44E-06	1.83E-06
1046.mp3	0.000249294	1.01E-05	0.000113413	0.000155547	0.000182061	2.54E-05	6.47E-05	0.000127316	2.76E-05	1.98E-05	8.60E-06	3.46E-05	1.13E-05	0.000815144	2.12E-05	8.78E-05	2.30E-05	5.80E-06	1.76E-05	2.84E-05	6.03E-05	2.09E-05	0.000105605	5.03E-05	0.000117948	3.61E-05	0.0001255	1.82E-05	0.000116029	0.00024337	4.64E-05	3.04E-05	6.33E-06	8.79E-05	1.89E-05	2.76E-05	2.32E-05	1.94E-05	4.33E-05	4.84E-05	2.05E-05	6.34E-05	6.32E-05	0.000871496	5.48E-06	4.31E-05	4.07E-05	0.000222357	4.95E-05
1047.mp3	4.38E-06	3.72E-06	4.56E-06	4.82E-06	3.96E-06	7.06E-06	2.98E-05	1.89E-05	5.87E-05	1.42E-05	4.73E-05	4.70E-06	1.81E-05	2.27E-05	3.23E-05	9.14E-06	3.87E-05	1.27E-05	3.88E-05	2.18E-05	0.000153467	1.58E-05	9.44E-06	2.44E-05	5.05E-05	7.50E-05	3.89E-05	1.11E-05	0.000258078	1.64E-05	2.95E-05	5.61E-05	1.23E-05	7.41E-05	1.87E-05	1.12E-05	0.00015185	1.39E-05	1.20E-05	4.26E-06	3.23E-06	3.77E-05	4.91E-06	3.62E-05	2.34E-05	1.57E-05	0.000148192	9.24E-05	6.14E-05
1048.mp3	2.17E-05	6.49E-05	3.84E-05	3.91E-05	4.61E-05	3.33E-05	3.58E-05	2.81E-05	3.44E-05	2.60E-05	4.39E-05	2.24E-05	3.97E-05	6.76E-05	4.74E-05	4.06E-05	8.24E-05	1.78E-05	3.63E-05	9.23E-05	3.28E-05	5.30E-05	8.61E-05	5.68E-05	3.24E-05	5.22E-05	1.78E-05	0.000110409	9.22E-05	2.42E-05	6.79E-05	4.48E-05	4.57E-05	6.42E-05	0.000105084	4.69E-05	1.11E-05	0.000116848	5.73E-05	3.91E-05	8.56E-05	3.76E-05	1.75E-05	1.85E-06	5.41E-05	9.37E-05	8.01E-05	5.56E-05	2.89E-05
1049.mp3	0.000140443	8.69E-05	0.00010129	0.000262635	0.000188227	9.04E-05	0.000170366	0.000348886	0.00023929	0.000136603	0.000111029	0.000238177	0.000206526	9.99E-05	4.06E-05	6.59E-05	3.70E-05	0.000243862	0.00034484	8.41E-05	7.47E-05	0.000300465	0.00016524	0.000438567	0.000123364	0.00037331	0.000323341	0.000390511	0.000292145	0.000113705	0.00011614	8.31E-05	8.66E-05	0.000345725	6.69E-05	0.000208402	0.000199105	0.000105907	4.76E-05	8.75E-05	0.000150551	0.000132859	0.000175024	5.90E-05	5.16E-05	8.83E-05	6.27E-05	9.46E-06	5.41E-05
1050.mp3	2.24E-05	2.41E-05	8.28E-05	1.06E-05	2.07E-05	3.26E-05	2.37E-05	2.70E-05	0.000111856	6.76E-06	3.99E-05	3.41E-05	4.78E-05	7.20E-05	2.99E-06	1.27E-05	0.000131537	6.58E-06	2.47E-05	2.73E-05	7.10E-06	4.60E-05	3.34E-05	2.25E-05	1.04E-05	5.50E-05	4.70E-05	1.65E-05	6.36E-05	1.63E-05	2.62E-05	4.64E-05	5.54E-06	7.29E-06	2.86E-05	3.26E-06	3.37E-05	3.70E-05	5.61E-06	2.97E-05	0.000128484	2.93E-05	3.91E-05	0.000178897	2.02E-05	5.30E-05	6.26E-06	7.77E-06	6.00E-05
1051.mp3	4.14E-05	1.39E-05	1.43E-05	6.19E-05	1.39E-05	8.57E-06	0.000393014	5.42E-05	3.55E-06	2.44E-05	7.94E-05	5.13E-06	2.15E-05	1.97E-05	3.67E-06	9.38E-06	6.91E-05	3.66E-06	3.20E-05	3.71E-05	1.62E-05	2.55E-05	0.00057281	6.97E-05	5.18E-05	0.000122248	0.000195355	6.60E-05	0.00011773	0.000113745	2.94E-05	9.29E-06	4.86E-05	1.70E-05	9.68E-05	0.000157622	0.000235459	5.83E-05	4.52E-05	1.19E-05	3.21E-05	9.01E-05	5.49E-05	8.27E-05	4.42E-05	5.48E-05	9.86E-05	1.70E-05	2.26E-05
1052.mp3	3.05E-05	6.78E-05	4.00E-06	4.19E-05	1.28E-05	6.64E-05	3.08E-05	7.64E-05	3.57E-05	1.33E-05	5.48E-05	5.88E-05	0.000125518	9.18E-05	4.66E-05	0.000101921	5.54E-05	0.000294212	0.000135558	1.22E-05	4.21E-05	5.94E-05	5.88E-05	3.46E-05	5.26E-05	0.000124053	0.000114548	9.09E-05	9.07E-05	4.98E-05	0.00017968	5.03E-05	0.000488608	3.50E-05	0.00010929	6.83E-05	3.55E-05	5.28E-05	5.80E-05	6.51E-05	1.88E-05	1.93E-05	0.000169942	1.65E-05	6.31E-05	4.54E-05	0.00010132	4.45E-05	3.58E-05
1053.mp3	3.99E-05	1.77E-05	0.000332498	1.06E-05	3.00E-06	9.25E-05	0.000341631	4.58E-05	0.000160011	5.77E-05	0.000313978	9.44E-05	4.96E-05	1.22E-05	5.87E-05	3.39E-05	1.80E-05	7.10E-05	3.23E-05	8.93E-05	7.78E-05	5.64E-05	0.000121203	0.000327197	9.03E-05	0.000103876	0.000123739	0.000322963	9.47E-05	0.000109608	0.000190756	0.000180815	0.000123684	6.69E-05	9.24E-05	7.64E-05	0.000156213	9.69E-05	5.15E-05	6.02E-05	0.00011473	0.000131486	7.08E-05	8.37E-05	0.000103971	6.49E-05	9.90E-05	0.000123266	0.000581711
1054.mp3	9.70E-05	5.30E-06	6.18E-06	0.000105647	8.00E-05	5.13E-05	0.000130698	5.22E-05	1.75E-05	2.56E-05	1.93E-05	7.26E-05	0.000110749	3.45E-05	4.37E-05	4.73E-05	4.45E-05	3.37E-05	1.86E-05	0.000108537	1.99E-05	1.77E-05	4.22E-05	4.70E-05	3.66E-05	8.81E-05	0.000116979	3.32E-05	4.32E-05	4.52E-05	8.06E-05	7.30E-05	3.35E-05	5.46E-05	2.18E-05	3.19E-05	2.84E-05	4.48E-05	7.36E-05	0.000118438	4.95E-05	4.50E-05	0.000109614	4.60E-05	3.01E-05	4.88E-05	3.49E-05	3.26E-05	2.00E-05
1055.mp3	6.84E-05	3.02E-05	9.48E-05	5.41E-05	2.84E-05	4.07E-05	4.28E-05	3.27E-05	4.55E-05	5.27E-05	4.83E-05	2.83E-05	2.66E-05	2.53E-05	2.51E-05	4.93E-05	3.32E-05	7.87E-05	5.10E-05	3.90E-05	4.84E-05	5.62E-05	4.28E-05	3.77E-05	3.71E-05	6.68E-05	4.16E-05	3.56E-05	2.04E-05	1.02E-05	7.41E-05	0.000129487	4.78E-05	2.91E-05	7.71E-05	4.63E-05	6.84E-05	7.29E-05	9.45E-05	9.96E-05	6.82E-05	7.43E-05	7.24E-05	9.36E-05	4.80E-05	5.91E-05	4.63E-05	3.86E-05	5.38E-05
1056.mp3	0.000119627	0.000168909	0.000236007	0.000382424	0.000304476	0.000115786	0.000204388	1.79E-05	6.48E-06	2.30E-06	6.48E-07	4.13E-06	8.61E-06	9.77E-06	6.76E-06	8.32E-06	4.68E-06	2.05E-06	3.09E-06	1.55E-06	5.04E-06	9.35E-06	2.49E-06	1.02E-05	2.69E-06	3.15E-06	1.91E-06	3.58E-05	2.02E-05	2.14E-05	4.84E-05	0.000117878	2.26E-05	8.88E-06	7.06E-06	1.62E-05	3.12E-05	3.01E-05	2.43E-05	8.64E-06	1.71E-05	2.05E-05	7.70E-05	8.88E-05	5.87E-05	0.000112081	3.73E-05	0.000147069	5.09E-05
1057.mp3	0.00039282	0.00051239	0.00033746	0.000308462	0.000115183	0.000260428	0.000115988	6.99E-05	0.001071367	0.000123073	0.00022575	0.000434422	0.000624249	0.00071431	0.000202981	0.0002786	0.000827751	0.000119286	0.000331284	0.000399264	0.000388251	0.000329586	0.00038948	3.58E-05	0.000126389	2.65E-05	6.15E-06	1.04E-05	4.78E-05	6.25E-06	8.44E-07	2.10E-05	1.27E-05	8.76E-05	4.17E-05	8.16E-06	6.55E-05	0.000210231	0.000237139	0.000252586	7.30E-05	6.63E-05	0.000129753	0.000136658	0.000186769	0.000512698	9.53E-05	0.000162593	0.000152331
1058.mp3	4.87E-05	2.67E-05	6.24E-05	8.58E-05	0.000154917	9.18E-05	0.000131203	0.000229976	0.000293488	0.000538509	8.57E-05	1.48E-05	0.000209245	0.000198647	0.000533031	0.000475135	0.00044374	0.000148017	0.000411254	0.00050795	0.000303761	0.000320873	0.000506398	0.000315873	0.000884759	0.000145035	7.26E-05	0.000343114	0.000535548	0.000246026	0.000463745	0.000557639	0.000238118	0.000390676	0.000177435	0.000420629	0.000365898	0.000322213	0.000268606	0.000114161	0.000302013	2.55E-05	0.000616474	0.000202595	0.000431764	0.000353306	0.000385969	0.000242769	0.000367951
1059.mp3	0.000463373	0.000619393	0.000126412	0.000147955	7.66E-05	0.000145572	0.000112317	0.000514087	0.000159456	0.000198232	0.0002084	0.000395863	0.000121746	9.88E-05	0.000254221	6.96E-05	8.46E-05	7.93E-05	9.56E-05	0.000285191	7.41E-05	0.000243638	0.000165414	0.000143301	4.78E-05	0.000148521	0.000251286	7.75E-05	0.000243367	0.00059394	5.33E-05	4.61E-05	0.000206356	0.000166065	0.000225103	0.000610624	0.000366772	0.000282452	0.000417659	0.000121482	0.000314095	0.00022416	0.000340191	8.61E-05	0.000294622	0.000431366	0.0002402	0.000427804	0.000172864
1060.mp3	0.000116449	9.34E-05	0.000395655	0.000125475	0.000982054	7.23E-05	0.000191367	2.34E-05	3.40E-06	6.75E-06	0.000227769	0.000216621	0.000106598	8.66E-05	0.000203526	0.000119187	0.000100638	0.000210265	0.000290563	9.64E-05	0.000175968	0.000305784	0.000192445	6.86E-05	0.000146752	0.00017573	0.000146899	6.19E-05	0.000213038	8.59E-05	0.000141979	0.000268143	0.000196059	0.000289754	0.000202094	0.000145156	8.75E-05	0.000251302	0.000172681	0.000144242	0.000229748	9.35E-05	0.000199407	9.86E-05	0.000406033	0.000105997	0.000187062	0.000129869	5.62E-05
1061.mp3	0.000145509	0.000357247	0.000113025	8.52E-05	0.000121088	0.000161542	0.00060385	0.000107302	0.000262626	4.20E-05	2.80E-05	0.000392802	0.000186791	0.000360432	0.000291843	0.000109776	5.45E-05	0.000167828	0.000110055	0.000207029	0.000298806	0.000171888	6.79E-05	0.000127478	0.000243093	0.000301116	6.79E-05	0.000259521	9.08E-05	4.40E-05	0.000289419	0.000220609	0.000129756	8.95E-05	0.000152925	4.44E-05	0.000178752	0.000665287	0.000303401	0.000164988	0.000108896	8.71E-05	0.000323518	0.000223389	0.000392831	0.000132807	0.000230999	0.00011008	0.000147829
1062.mp3	1.46E-06	1.74E-06	4.63E-06	4.12E-07	5.03E-06	1.52E-05	8.93E-06	4.55E-07	5.57E-06	5.42E-07	2.65E-06	1.22E-06	7.10E-06	4.65E-06	4.95E-06	1.27E-05	8.21E-07	4.36E-06	1.16E-07	3.43E-07	1.26E-07	3.38E-06	1.81E-05	1.06E-05	1.44E-05	8.40E-06	2.41E-06	9.77E-06	8.04E-06	3.08E-07	1.33E-05	9.01E-07	2.29E-06	2.73E-05	1.42E-06	2.61E-06	3.20E-06	1.61E-05	6.06E-06	9.71E-06	6.85E-06	9.35E-06	4.85E-06	1.90E-06	5.04E-07	5.58E-07	9.04E-06	8.60E-07	1.94E-06
1063.mp3	7.41E-05	6.07E-05	6.40E-05	2.16E-05	0.000206192	9.91E-05	1.22E-05	9.97E-05	1.80E-05	8.19E-05	7.25E-05	3.59E-05	5.55E-05	1.36E-05	3.34E-05	0.000178078	6.82E-05	6.87E-05	2.36E-05	0.000199517	3.72E-05	2.76E-05	3.53E-05	2.84E-05	0.000116512	9.71E-05	1.74E-05	9.06E-05	3.36E-05	0.000116323	7.64E-05	4.69E-05	0.000108501	1.69E-05	0.000195373	0.000128764	2.07E-05	2.30E-06	2.39E-06	4.07E-06	2.41E-05	2.08E-05	5.45E-06	1.28E-05	1.41E-05	6.87E-06	0.000165446	3.89E-05	1.02E-05
1064.mp3	0.000218824	0.000145667	0.000189004	4.57E-05	1.97E-05	0.000277644	0.00014908	0.000109164	0.000198386	0.000170546	2.39E-05	8.89E-05	2.45E-05	0.000151879	0.000228079	0.000214702	0.000147357	6.90E-05	1.32E-05	1.62E-05	0.00014024	1.14E-05	0.000128682	0.000163256	0.000342592	0.000143836	0.000294997	0.000149481	0.000203473	0.000213961	8.88E-05	9.11E-05	0.000133974	7.63E-05	0.000110325	0.000131361	0.000224258	0.000116449	0.000115778	0.000197138	0.000254877	0.000309174	0.000106727	0.000146902	8.46E-05	0.000139216	0.000333404	0.000113137	0.000163075
1065.mp3	8.26E-06	7.00E-05	1.41E-05	8.85E-06	6.60E-06	1.33E-05	1.23E-05	4.28E-05	4.53E-06	1.42E-05	1.22E-05	3.56E-06	2.67E-05	9.65E-06	2.55E-05	6.96E-05	1.28E-05	0.00013235	6.26E-06	1.14E-05	4.04E-06	8.50E-06	1.83E-05	6.84E-06	0.000237229	7.07E-06	6.13E-06	1.57E-05	1.28E-05	2.43E-05	4.37E-06	6.09E-06	5.59E-05	1.15E-05	8.04E-05	1.25E-05	7.21E-06	7.81E-06	3.50E-05	3.54E-05	2.16E-05	1.63E-05	4.01E-05	3.34E-05	1.88E-05	5.38E-05	5.94E-05	5.02E-05	0.000100945
1066.mp3	1.70E-05	9.55E-06	2.09E-05	0.000530933	6.11E-05	4.54E-05	2.32E-06	2.10E-06	2.51E-06	6.09E-06	2.92E-05	0.000427047	0.000568146	0.002971497	0.000731049	0.001280626	0.000307264	2.06E-05	5.80E-05	0.000397454	0.000635666	1.13E-05	0.000143334	4.53E-05	0.000121603	0.000122974	0.000212089	0.000171224	4.63E-05	0.00023388	0.000179303	3.72E-05	1.11E-05	4.45E-05	0.000120236	0.000146299	0.000130562	0.00015863	6.01E-05	3.89E-05	2.55E-05	1.52E-05	5.04E-05	4.24E-05	3.21E-05	1.06E-05	8.05E-05	0.000132631	9.90E-06
1067.mp3	6.32E-06	1.62E-06	8.45E-06	1.08E-05	0.000202351	2.43E-05	1.72E-06	3.27E-06	2.84E-06	9.08E-06	2.40E-05	5.51E-05	8.69E-06	1.28E-06	2.41E-06	9.38E-07	6.91E-07	2.47E-06	5.01E-06	2.78E-05	2.28E-05	3.91E-06	4.47E-06	1.16E-05	2.51E-06	2.71E-06	2.11E-06	1.58E-06	8.80E-07	4.61E-07	1.54E-05	6.94E-05	1.07E-05	8.53E-06	3.80E-06	1.47E-05	2.08E-05	1.62E-05	6.69E-06	5.86E-06	2.01E-06	1.14E-06	6.98E-07	2.74E-06	2.20E-06	1.75E-06	4.80E-06	1.17E-05	1.51E-05
1068.mp3	3.53E-05	9.47E-05	1.82E-05	9.45E-06	8.59E-05	3.97E-05	3.50E-05	1.05E-05	3.91E-06	6.65E-05	8.74E-05	3.68E-05	4.03E-05	6.04E-05	4.15E-05	0.000202437	5.11E-05	1.11E-05	2.67E-05	3.55E-05	5.32E-05	0.000298741	5.29E-05	1.44E-05	0.000108033	1.96E-05	8.21E-06	0.000159459	2.94E-05	4.17E-05	7.38E-05	6.85E-05	5.68E-06	0.000209636	0.000151162	3.76E-05	7.93E-05	2.21E-05	9.78E-05	1.42E-05	1.78E-05	3.67E-05	6.38E-06	1.47E-05	1.33E-05	0.000138197	7.35E-05	2.09E-05	0.000137275
1069.mp3	5.91E-05	0.000144241	2.16E-05	1.36E-05	0.000250544	0.000121842	5.12E-05	4.28E-05	0.000191386	2.14E-05	5.74E-06	6.11E-05	5.77E-05	4.16E-05	3.19E-05	7.45E-05	0.000314868	6.44E-06	8.42E-06	1.25E-05	4.88E-05	5.19E-05	0.000529464	0.000256721	7.77E-05	5.19E-05	1.41E-05	4.82E-05	2.88E-05	4.05E-05	7.06E-05	0.00035245	1.57E-05	1.40E-05	1.64E-05	3.38E-05	1.94E-05	4.44E-05	8.83E-05	0.000196313	2.85E-05	0.00022965	8.60E-05	6.16E-05	5.58E-05	4.96E-05	0.000126528	0.000419169	5.64E-05
1070.mp3	3.41E-06	8.70E-07	2.34E-06	4.25E-06	3.83E-05	7.29E-06	3.95E-05	4.74E-06	1.18E-05	5.41E-06	2.42E-05	8.45E-06	1.92E-06	8.93E-07	6.39E-07	7.92E-06	8.66E-06	6.30E-07	6.63E-06	2.83E-06	1.09E-06	1.24E-05	5.20E-06	4.36E-06	6.39E-06	2.87E-06	1.94E-06	5.23E-06	4.81E-06	8.68E-05	1.14E-05	0.000269032	6.17E-06	6.37E-06	5.24E-05	9.26E-07	4.77E-06	1.41E-06	4.35E-06	3.15E-07	3.77E-06	5.97E-06	2.44E-07	1.28E-06	5.20E-06	9.43E-06	1.52E-06	3.29E-06	8.50E-06
1071.mp3	6.95E-05	1.92E-06	2.95E-06	3.02E-07	1.73E-06	6.74E-07	3.42E-07	1.40E-07	4.32E-05	3.94E-05	3.67E-05	8.79E-06	2.52E-05	8.32E-06	1.65E-05	1.37E-06	9.25E-06	1.90E-05	1.56E-07	3.47E-07	1.16E-05	4.15E-06	6.30E-06	0.000391802	0.000306389	0.000208672	0.000107035	0.000510111	1.66E-05	0.000639915	7.76E-06	0.000112446	1.87E-05	0.000757446	1.26E-07	1.01E-06	1.52E-05	1.77E-06	0.000286623	0.00025193	0.000509069	0.000404369	7.60E-06	3.53E-05	1.68E-05	1.72E-05	1.06E-05	2.34E-05	0.005295925
1072.mp3	2.72E-06	0.000110456	3.12E-05	5.88E-05	0.000319755	0.001124263	4.74E-06	0.000790974	9.59E-06	1.09E-05	1.86E-05	0.000660801	6.93E-05	8.02E-07	0.000160761	1.42E-06	9.93E-05	1.94E-05	6.28E-05	3.54E-06	0.000298456	1.00E-05	0.000104925	0.000260773	6.02E-05	1.58E-06	1.57E-05	2.16E-06	0.000177334	3.44E-05	4.66E-06	3.87E-05	3.70E-05	9.08E-05	0.001053053	0.001009515	3.14E-05	0.00025236	1.74E-05	1.86E-05	1.64E-05	2.13E-05	3.95E-05	0.000518332	1.83E-05	0.000180154	1.09E-05	0.000155025	5.45E-06
1073.mp3	2.55E-06	1.34E-07	2.60E-07	5.06E-06	6.14E-06	2.09E-05	6.23E-05	1.01E-06	5.03E-07	8.35E-07	1.96E-05	1.51E-06	2.58E-07	8.82E-08	5.26E-06	1.85E-08	4.48E-05	1.34E-05	5.12E-06	3.03E-07	2.23E-07	6.26E-06	8.30E-06	5.92E-06	9.76E-08	1.80E-07	8.68E-06	1.75E-05	0.000359063	3.66E-06	0.000242401	2.73E-06	6.45E-07	1.48E-05	2.24E-07	2.02E-05	2.13E-07	1.44E-07	2.98E-06	4.81E-07	3.91E-06	2.01E-06	0.000401383	5.54E-06	0.000134097	1.45E-05	1.40E-06	5.99E-06	4.97E-06
1074.mp3	2.31E-06	2.26E-06	2.34E-05	1.16E-05	5.28E-05	1.43E-06	5.03E-05	1.97E-05	6.48E-05	1.18E-05	0.000158075	2.73E-05	0.000120215	3.07E-06	0.000145514	2.70E-05	1.92E-05	1.69E-05	0.000223586	1.52E-05	7.48E-05	5.61E-05	6.04E-05	0.000736807	0.00139674	1.83E-05	6.59E-06	6.73E-06	6.28E-05	2.48E-05	8.91E-06	2.90E-06	6.71E-07	5.55E-05	3.46E-06	1.39E-05	8.32E-05	2.18E-05	9.62E-05	0.000759819	0.001005609	2.09E-05	1.47E-05	5.40E-06	9.47E-05	1.95E-05	1.30E-05	5.67E-06	1.99E-05
1075.mp3	0.000251411	0.000245236	0.000165935	2.31E-05	1.80E-06	4.90E-06	2.77E-06	1.36E-05	0.000188936	0.000385895	2.15E-05	0.00018823	4.46E-05	0.000242269	9.06E-05	0.000180565	0.000173108	0.000166537	4.62E-05	0.000118735	1.37E-05	5.82E-06	6.42E-05	3.34E-06	1.70E-06	8.58E-05	9.88E-06	7.86E-05	0.000402912	0.00014815	0.00154204	9.05E-06	9.30E-05	0.000420288	1.14E-05	0.000175873	2.01E-05	4.09E-05	0.000891994	3.57E-05	0.000151685	3.89E-05	0.00017545	0.000454273	0.000279177	0.000150171	2.55E-05	9.09E-06	0.000395207
1076.mp3	0.000437075	2.71E-05	3.81E-05	4.66E-05	0.000202161	6.98E-05	0.000108578	2.72E-05	0.00051351	3.56E-05	3.00E-05	5.69E-05	0.000154556	4.88E-05	0.000122163	2.35E-05	0.000419934	2.03E-05	6.17E-05	4.52E-05	0.000213372	7.14E-05	9.90E-05	7.88E-05	0.006755782	6.50E-05	3.19E-05	0.00011543	0.000923932	0.003879056	0.000929941	7.65E-05	0.000856507	0.00222514	0.000940861	7.67E-05	0.000627662	0.007523058	0.00063907	8.37E-05	0.000804578	0.002996755	0.000776995	0.000115893	0.001300169	0.004031958	0.000945395	7.67E-05	0.000900603
1077.mp3	2.64E-07	5.31E-06	0.000179159	1.37E-05	9.20E-05	6.01E-05	4.20E-08	0.000137782	2.05E-05	5.07E-05	0.003839794	2.81E-05	5.95E-07	0.001755534	3.07E-05	1.79E-06	0.000213562	1.88E-05	0.000375068	4.00E-05	1.39E-06	8.87E-06	6.21E-07	7.72E-06	5.28E-07	3.69E-05	7.70E-05	6.53E-05	3.41E-05	2.78E-05	0.000587775	1.88E-06	2.80E-06	2.52E-05	9.68E-07	8.20E-06	0.000161939	0.001443408	2.30E-07	3.97E-05	3.61E-05	9.30E-09	4.12E-07	8.02E-07	0.000342345	1.42E-05	0.00057052	4.78E-06	2.66E-06
1078.mp3	6.25E-06	6.73E-05	0.000186827	0.000149857	5.82E-05	0.003972206	0.000169464	0.000117536	0.000947482	7.13E-06	0.000274266	6.99E-05	0.000116017	1.79E-05	0.001140542	5.72E-06	0.000128913	0.000691975	3.30E-05	0.000181662	0.00013199	2.93E-05	0.000217353	0.000702226	7.34E-06	7.03E-05	0.001482839	0.000182885	9.15E-06	8.42E-06	0.000466731	0.001390829	0.001068671	0.000103572	0.000254244	0.000140004	0.000121316	5.29E-06	0.000118933	3.34E-06	0.000200734	1.64E-05	1.61E-05	0.000856317	0.000664982	5.93E-05	0.000183307	0.000837797	2.00E-05
1079.mp3	4.18E-05	6.41E-06	1.19E-05	0.000147733	1.67E-05	2.88E-05	7.18E-06	2.10E-05	1.40E-05	2.38E-05	2.50E-05	0.000134838	2.42E-05	2.75E-05	3.97E-05	4.16E-05	3.94E-05	6.06E-05	0.000109133	0.000100771	0.000139793	0.000139955	1.04E-05	9.58E-06	0.000198504	1.88E-05	8.17E-05	4.49E-05	7.17E-05	5.15E-05	1.37E-05	1.96E-05	2.37E-05	3.72E-05	6.17E-05	0.000120477	1.00E-05	0.000241325	6.08E-05	0.000131214	7.31E-05	0.000153802	0.00013976	4.68E-05	7.47E-05	4.94E-05	0.000105592	0.000112312	0.000134183
1080.mp3	3.53E-05	4.73E-05	0.00021875	9.58E-05	9.14E-06	0.000278875	0.000106285	0.001347732	4.20E-05	2.45E-05	1.78E-05	0.000634171	0.000256697	0.000338568	0.000492068	0.000684316	0.001979498	5.28E-06	0.000167694	2.25E-05	0.000989034	5.40E-05	3.07E-05	3.05E-05	0.001112864	0.000163172	0.000851543	0.000344967	0.000727516	0.000726721	1.57E-05	0.000250756	4.22E-05	0.000260275	6.88E-05	2.02E-05	0.000198083	0.003011969	9.28E-05	0.001288273	5.05E-06	2.35E-05	0.000921952	2.28E-05	0.000301428	0.000110805	9.41E-05	0.001109554	4.97E-05
1081.mp3	4.47E-06	7.03E-06	6.41E-06	7.41E-06	6.28E-06	6.32E-05	2.85E-05	2.25E-05	8.43E-06	1.64E-05	2.93E-06	1.87E-05	2.76E-06	8.06E-06	5.86E-06	1.35E-06	5.28E-06	5.38E-06	3.71E-06	3.06E-06	1.86E-05	1.39E-06	8.90E-06	6.21E-06	1.24E-06	9.63E-06	7.28E-06	2.74E-06	3.29E-05	2.55E-06	1.35E-05	2.92E-06	6.38E-07	7.86E-07	1.59E-05	8.33E-05	2.82E-06	6.22E-06	6.83E-07	1.45E-06	1.65E-06	5.30E-06	3.85E-06	6.85E-06	3.66E-06	7.63E-06	7.61E-06	2.55E-06	1.27E-05
1082.mp3	3.92E-05	1.54E-05	7.57E-05	0.002272477	1.94E-05	0.000114253	0.000501952	0.002470843	0.000344124	0.000228073	0.000129007	0.00268827	0.000223592	0.000220425	0.000108944	0.00087861	8.03E-05	0.000149862	0.000327724	0.000652478	0.000262234	0.000199025	3.17E-05	8.92E-06	8.12E-05	1.02E-05	8.87E-05	4.88E-06	0.000257578	5.68E-06	0.000163378	1.75E-05	0.000126092	8.96E-06	0.000206169	4.25E-06	9.81E-05	7.02E-06	1.06E-05	2.37E-05	0.000151096	5.18E-05	0.000436784	8.77E-06	0.000272792	7.22E-06	0.000223353	4.35E-05	0.00049863
1083.mp3	0.00017554	1.00E-05	6.90E-05	3.00E-05	0.000116516	1.57E-05	6.52E-05	7.38E-06	5.76E-05	0.000131836	3.62E-05	3.61E-05	6.14E-05	2.89E-05	0.000252646	1.94E-05	1.34E-05	3.69E-05	9.20E-05	0.000258339	8.43E-05	4.37E-05	0.000462177	9.34E-05	0.000167962	0.000821296	3.71E-05	0.000759397	8.43E-06	0.000196013	1.38E-05	0.000175979	3.07E-05	2.72E-05	3.05E-05	3.06E-05	9.26E-06	2.83E-05	7.98E-06	0.000167826	0.000384737	2.30E-05	1.11E-05	1.35E-05	9.49E-06	9.43E-06	8.85E-06	8.70E-06	1.03E-05
1084.mp3	2.00E-05	1.16E-05	4.20E-05	2.53E-05	3.26E-05	1.94E-05	1.59E-05	2.43E-05	3.05E-05	1.22E-05	2.27E-05	5.42E-06	1.40E-05	8.61E-06	2.40E-05	1.25E-05	1.29E-05	2.06E-05	2.97E-05	2.96E-05	2.51E-05	3.29E-05	9.84E-06	2.91E-05	1.58E-05	6.72E-06	4.44E-05	3.24E-05	3.48E-05	1.70E-05	2.21E-05	3.13E-05	1.94E-05	0.000100602	2.97E-05	4.16E-05	2.86E-05	1.53E-05	1.52E-05	1.28E-05	1.83E-05	9.27E-06	7.81E-06	2.70E-05	1.48E-05	2.86E-05	1.41E-05	3.66E-05	2.87E-05
1085.mp3	5.40E-06	1.35E-05	0.000392722	1.73E-06	9.81E-05	4.80E-05	8.16E-06	5.53E-06	0.000205971	0.000111802	0.000606278	2.28E-06	2.25E-05	6.51E-06	0.000508118	0.000238767	3.15E-06	6.81E-05	0.000200398	4.64E-05	2.13E-06	0.000194762	1.72E-06	0.000186366	0.000548156	0.000124604	0.000293956	0.000165053	7.36E-05	8.77E-05	0.000424838	2.31E-05	0.000715536	5.47E-05	7.70E-07	3.30E-05	1.13E-05	1.94E-06	7.97E-05	1.75E-05	0.000118388	0.000169485	0.000325024	5.98E-06	0.000207542	6.06E-06	1.31E-05	0.000141238	1.76E-06
1086.mp3	7.30E-06	5.48E-05	6.34E-05	3.52E-06	8.87E-07	0.000405632	4.09E-05	0.000278683	2.43E-05	2.67E-05	1.25E-05	7.65E-08	1.16E-07	8.31E-06	1.38E-06	5.44E-06	0.000582055	1.30E-05	5.76E-08	6.05E-05	0.000213739	1.20E-05	1.77E-06	1.13E-06	9.35E-06	1.32E-06	4.55E-07	3.29E-06	8.80E-06	1.23E-06	0.000468008	0.000329537	9.43E-06	5.82E-07	0.000120946	6.64E-05	6.58E-06	4.33E-06	1.83E-05	1.47E-05	1.00E-06	6.50E-07	7.67E-06	6.91E-06	0.000139888	7.04E-05	2.49E-05	6.92E-06	7.21E-06
1087.mp3	2.42E-05	5.01E-05	3.15E-05	0.000140402	0.000101446	1.52E-05	5.60E-06	3.69E-05	0.000131318	0.000129772	0.000136781	0.000368876	1.45E-05	6.13E-05	1.72E-05	9.39E-05	3.30E-05	0.000336189	0.000735718	0.000367542	0.000666646	0.000860659	0.000440453	0.000201575	0.000116511	0.000218259	0.000327801	1.72E-05	5.06E-05	1.12E-05	3.97E-05	2.76E-05	3.60E-05	0.000305708	0.000206526	1.18E-05	5.39E-06	0.000187629	6.69E-05	3.53E-05	0.000209039	0.000310204	2.90E-05	4.34E-05	1.72E-05	4.15E-05	2.03E-05	4.17E-05	0.000159317
1088.mp3	0.000147187	0.000613806	0.000658206	0.00048983	0.000272889	0.000462092	0.00017501	0.000433456	0.000157959	0.000247221	0.000772754	0.000501593	0.000590414	0.000286259	0.000394705	0.000902656	0.000459321	0.000117245	0.000444782	0.000140112	0.000434605	0.000293424	0.000198574	7.18E-05	0.000293781	0.000116651	6.35E-05	0.000441373	0.000591063	0.000615124	0.000154795	0.000248266	0.000383994	0.000459023	0.000149581	3.79E-05	7.05E-05	6.99E-05	0.000152458	0.000365019	0.000534688	0.00019209	0.000523101	9.53E-05	0.000101843	0.000379963	6.05E-05	5.96E-05	3.62E-05
1089.mp3	0.000117948	0.000659221	5.84E-05	0.000281133	4.25E-05	0.00026317	0.000153111	0.000866993	0.000180797	6.78E-05	0.000242284	0.000111514	0.001448909	0.000768264	0.000542545	0.000406031	0.000424139	5.93E-05	6.07E-05	1.35E-05	0.000221448	4.68E-05	0.000153119	0.001165669	8.83E-05	0.000264683	0.000743737	0.000161953	2.23E-05	0.000772859	0.000964779	0.000359731	0.000435689	0.000236527	1.60E-06	0.00013456	1.10E-05	0.000203137	0.000566754	9.50E-05	0.000207391	1.35E-05	0.000843675	0.001054685	0.000408354	0.000223731	0.000439839	0.000352463	0.000141921
1090.mp3	2.50E-05	4.48E-05	1.93E-05	0.000135846	1.08E-05	2.39E-05	2.52E-05	0.000323502	6.94E-05	4.17E-05	0.000147854	0.000194048	0.000242167	3.51E-05	4.61E-05	4.79E-05	3.72E-06	4.94E-06	1.44E-06	3.84E-07	1.19E-07	8.56E-07	1.02E-06	8.75E-07	4.99E-06	3.84E-06	7.65E-07	1.37E-05	0.000378108	0.000466053	4.14E-05	1.60E-05	0.000619294	0.000181173	2.09E-05	1.32E-05	0.000467009	0.00068128	5.25E-05	9.02E-05	0.000435986	0.000240952	1.90E-05	9.89E-06	0.000310942	3.92E-05	8.29E-05	2.34E-05	4.38E-05
1091.mp3	8.91E-05	7.67E-05	8.72E-05	9.02E-05	1.91E-05	3.81E-06	6.20E-06	5.24E-06	4.36E-06	7.30E-06	0.000551478	1.66E-05	2.44E-05	3.38E-05	1.56E-06	1.05E-06	7.10E-07	2.08E-05	7.27E-07	6.10E-05	0.000105206	3.53E-06	1.51E-05	3.47E-05	0.000654585	0.000113896	0.000150842	7.19E-05	0.000169316	0.000155274	1.87E-05	3.30E-06	2.62E-06	2.73E-06	4.00E-06	6.39E-05	0.000102348	1.60E-05	5.62E-06	2.33E-06	2.22E-05	7.84E-06	5.08E-05	5.78E-05	2.86E-05	0.00016851	2.48E-06	3.60E-05	1.30E-06
1092.mp3	2.87E-05	1.78E-05	3.38E-05	3.12E-05	2.67E-05	1.54E-05	1.48E-05	4.90E-06	2.53E-05	4.45E-05	2.15E-05	5.46E-05	9.35E-05	3.96E-06	5.11E-05	1.18E-06	4.69E-05	4.50E-06	4.41E-05	1.33E-06	2.16E-05	7.43E-06	6.76E-06	6.73E-07	1.05E-05	1.02E-06	7.71E-06	3.39E-05	3.05E-05	5.02E-05	9.49E-06	0.000180271	0.000832301	0.000983592	0.000581399	0.000683248	0.000173508	8.51E-05	0.000127141	0.00011136	0.000316265	6.59E-05	0.000545561	0.000320747	6.98E-06	0.000240331	7.83E-06	2.36E-06	1.84E-05
1093.mp3	5.04E-05	0.00019358	8.90E-05	1.67E-05	8.01E-05	0.000239728	0.000101866	0.000100931	0.000269377	0.000228874	0.000101786	0.000157135	0.000197836	0.000512717	0.000209076	3.60E-05	6.20E-05	3.48E-05	0.000192468	8.89E-05	7.64E-05	0.000127917	0.000178624	7.98E-05	0.000226875	5.16E-05	0.00031498	0.000266275	0.000599552	8.09E-05	1.77E-05	0.000312345	6.29E-05	7.86E-06	0.000102437	0.00021685	2.84E-05	5.42E-05	0.000101273	5.26E-05	2.21E-05	0.000232376	7.06E-05	0.000334889	0.00017653	5.67E-05	0.000138991	0.000116481	6.43E-06
1094.mp3	0.000230108	1.47E-06	0.000183221	9.47E-07	0.000222977	1.47E-06	0.000192011	9.69E-07	0.000187268	1.81E-06	0.00028118	1.02E-06	0.000227825	2.52E-06	0.000281655	1.23E-06	0.000440251	6.48E-06	0.000325193	1.50E-06	0.000542992	9.17E-06	0.000441972	1.38E-06	0.000630083	2.17E-05	0.000516058	1.52E-06	0.000545645	0.005546668	0.000304384	3.25E-06	0.000420836	0.00023662	0.000695467	2.03E-06	0.000311773	0.000195119	0.000107129	3.49E-06	0.00050757	0.000202759	0.000776304	2.07E-06	0.000303261	0.000300183	0.000442484	8.88E-05	7.09E-06
1095.mp3	8.01E-05	0.000105664	0.00023306	0.000862913	0.000294474	0.000106838	0.00043393	0.000373024	0.000271787	0.000153646	0.000674195	0.000543599	0.000343341	0.000163395	0.000112755	0.000225999	9.18E-05	0.000372322	5.59E-05	0.000222104	0.000260078	0.000455826	0.000115398	0.000109779	0.000273963	0.000116143	0.000267324	0.000426829	0.000297072	0.000456582	0.000658077	0.00014443	0.000267501	0.00035464	6.49E-05	0.000142064	0.000270634	0.000173093	0.000145975	0.000157565	8.20E-05	0.000237096	0.000217135	4.53E-06	3.35E-05	0.000241476	0.000152458	0.000485931	0.000284941
1096.mp3	4.87E-06	3.56E-05	2.01E-06	1.13E-06	0.000260724	2.94E-06	1.10E-07	1.56E-07	9.82E-05	2.56E-07	1.26E-06	3.91E-05	0.000897048	9.42E-06	8.87E-07	2.76E-06	3.58E-06	3.72E-06	6.99E-05	4.55E-06	1.80E-05	3.96E-07	2.51E-07	4.56E-06	1.82E-07	6.60E-07	4.69E-06	5.82E-05	6.88E-06	9.69E-07	2.66E-06	2.27E-06	1.43E-06	1.30E-05	3.96E-07	3.38E-05	5.96E-08	1.97E-07	3.92E-07	9.00E-07	2.20E-06	5.68E-06	2.47E-06	3.96E-06	1.43E-06	4.67E-06	0.000118661	9.22E-05	1.82E-06
1097.mp3	7.19E-05	2.65E-06	0.000111038	3.84E-06	2.76E-05	1.16E-05	1.56E-05	0.000125552	5.01E-05	7.07E-05	2.51E-05	3.08E-05	7.94E-05	1.06E-05	3.66E-05	4.17E-06	0.00013219	5.88E-06	2.42E-05	6.20E-06	1.12E-05	9.69E-06	2.29E-06	1.23E-05	5.08E-06	1.89E-05	4.41E-05	9.29E-06	2.21E-05	4.63E-06	0.000110149	1.69E-06	2.64E-05	3.09E-05	2.25E-05	1.65E-05	9.36E-05	1.83E-05	2.08E-05	1.10E-05	9.08E-05	1.14E-05	2.22E-05	0.000104014	0.0001146	1.61E-06	3.50E-05	5.23E-05	3.16E-05
1098.mp3	0.000323303	0.000305389	0.000270926	0.000145291	0.000296636	0.000150272	0.000244026	0.000137718	0.000369595	0.000418687	0.000318665	0.000551823	0.000188437	0.000281578	9.86E-05	0.000530678	0.000242131	0.000376664	0.000369145	0.000164048	0.00053252	0.000155154	0.000311703	0.000229806	0.00019977	0.00034241	0.00021965	0.000362044	0.000104548	0.000104935	0.000465216	0.000319128	0.000153542	0.000250355	0.000405533	0.00029832	4.17E-05	0.000310739	0.000250708	0.000204157	0.00031186	0.0004006	0.000268242	0.000143595	0.000391522	0.000206745	0.000223087	0.000119745	0.000177629
1099.mp3	0.000181763	0.001582464	2.74E-05	2.48E-05	9.02E-05	0.000274637	1.11E-05	4.02E-05	0.000188174	7.56E-05	7.65E-05	9.38E-05	7.55E-05	0.001134868	8.22E-05	0.000242929	1.63E-05	1.54E-05	4.92E-06	3.89E-05	8.45E-07	0.001437244	2.57E-06	0.00017445	1.43E-06	0.000331269	4.40E-06	0.000412792	8.56E-06	0.000364796	0.000264433	5.33E-05	5.40E-05	2.84E-05	6.35E-06	2.83E-05	2.12E-05	0.000388333	8.47E-05	3.25E-05	0.00024025	5.10E-05	0.000254316	0.000207438	0.000185412	7.40E-05	0.000724355	4.02E-06	2.40E-05
1100.mp3	6.89E-05	5.68E-05	0.000352266	2.44E-05	3.99E-06	5.90E-06	1.57E-05	1.43E-05	4.41E-05	5.41E-05	3.39E-05	8.19E-05	0.000112303	0.000181384	0.000303765	0.00016303	0.000218278	5.81E-05	3.62E-05	3.30E-06	7.58E-07	1.88E-06	1.46E-06	7.67E-07	4.35E-07	1.28E-06	1.36E-06	3.12E-06	2.01E-06	1.03E-07	2.39E-06	0.000199875	0.000400846	4.91E-05	4.84E-05	1.50E-05	0.000112809	2.42E-05	0.000121495	2.50E-05	6.20E-05	8.89E-06	0.000117768	0.00016782	0.000170633	7.42E-05	0.000141737	9.79E-05	3.94E-05
1101.mp3	5.43E-07	5.79E-07	3.61E-07	3.61E-07	4.65E-07	3.35E-07	5.48E-07	5.13E-07	5.10E-07	9.69E-07	1.02E-06	8.04E-07	3.85E-07	4.02E-07	4.62E-07	3.03E-07	3.60E-07	4.77E-07	4.90E-07	1.95E-07	3.61E-07	1.14E-06	9.10E-07	1.50E-06	5.47E-07	1.11E-06	4.35E-07	3.05E-07	3.75E-07	3.02E-07	5.17E-07	4.31E-07	2.93E-07	8.55E-07	1.81E-07	2.98E-07	1.02E-06	4.73E-07	1.56E-06	8.43E-07	9.00E-07	1.23E-06	2.87E-07	5.31E-07	5.97E-07	1.43E-06	5.67E-07	1.20E-06	2.40E-06
[truncated: 899 more rows]
[truncated: 10 more columns]
