# Supplementary material for: Music-induced emotion flow modeling by ENMI Network
Source: PLoS One. 2024 Oct 21;19(10):e0297712. doi: 10.1371/journal.pone.0297712 (PMC11493256; doi:10.1371/journal.pone.0297712)
Supplement: S1 File — (ZIP) [file pone.0297712.s001.zip › minimal dataset/DEAM dataset/Music features/tempogram_features.csv]

Unnamed: 0	30	31	32	33	34	35	36	37	38	39	40	41	42	43	44	45	46	47	48	49	50	51	52	53	54	55	56	57	58	59	60	61	62	63	64	65	66	67	68	69	70	71	72	73	74	75	76	77	78
2.mp3	0.100684386	0.101836445	0.102997826	0.104168495	0.105348412	0.106537536	0.107735819	0.108943207	0.110159642	0.111385062	0.112619397	0.113862574	0.115114513	0.116375127	0.117644325	0.118922009	0.120208073	0.121502407	0.122804893	0.124115405	0.125433813	0.126759975	0.128093747	0.129434974	0.130783493	0.132139136	0.133501724	0.134871071	0.136246982	0.137629255	0.139017679	0.140412032	0.141812087	0.143217603	0.144628335	0.146044024	0.147464406	0.148889204	0.150318134	0.151750901	0.153187199	0.154626716	0.156069126	0.157514096	0.158961283	0.160410331	0.161860878	0.16331255	0.164764964
3.mp3	0.08945949	0.089930588	0.090401735	0.090872945	0.091344234	0.091815614	0.092287102	0.092758709	0.093230451	0.09370234	0.094174391	0.094646615	0.095119026	0.095591637	0.09606446	0.096537506	0.097010789	0.097484319	0.097958108	0.098432166	0.098906505	0.099381134	0.099856064	0.100331305	0.100806865	0.101282753	0.101758978	0.102235549	0.102712473	0.103189757	0.103667408	0.104145433	0.104623837	0.105102627	0.105581807	0.106061381	0.106541355	0.10702173	0.107502511	0.1079837	0.108465299	0.108947308	0.109429728	0.109912561	0.110395804	0.110879457	0.111363518	0.111847984	0.112332852
4.mp3	0.055027695	0.055323026	0.055618599	0.055914424	0.056210514	0.05650688	0.056803533	0.057100486	0.05739775	0.057695335	0.057993253	0.058291516	0.058590134	0.058889118	0.059188479	0.059488227	0.059788373	0.060088927	0.060389899	0.0606913	0.060993138	0.061295425	0.061598168	0.061901378	0.062205064	0.062509234	0.062813896	0.06311906	0.063424733	0.063730924	0.06403764	0.064344888	0.064652675	0.064961009	0.065269895	0.06557934	0.06588935	0.06619993	0.066511086	0.066822821	0.067135142	0.06744805	0.067761551	0.068075647	0.068390342	0.068705637	0.069021534	0.069338035	0.06965514
5.mp3	0.113736763	0.115012367	0.11629396	0.117581371	0.118874425	0.120172943	0.12147674	0.122785626	0.124099407	0.125417882	0.126740848	0.128068095	0.129399408	0.130734567	0.132073347	0.13341552	0.134760851	0.1361091	0.137460023	0.138813371	0.14016889	0.141526322	0.142885403	0.144245866	0.145607438	0.146969842	0.148332798	0.14969602	0.151059218	0.152422098	0.153784363	0.15514571	0.156505835	0.157864428	0.159221176	0.160575763	0.161927871	0.163277175	0.164623352	0.165966071	0.167305003	0.168639814	0.169970168	0.171295727	0.172616151	0.173931099	0.175240226	0.176543188	0.17783964
7.mp3	0.055077398	0.055413845	0.055752048	0.056092038	0.056433848	0.056777512	0.057123063	0.057470535	0.057819963	0.05817138	0.058524821	0.058880323	0.05923792	0.059597649	0.059959545	0.060323646	0.060689988	0.061058609	0.061429547	0.06180284	0.062178526	0.062556644	0.062937233	0.063320334	0.063705985	0.064094227	0.0644851	0.064878646	0.065274906	0.06567392	0.066075732	0.066480383	0.066887916	0.067298374	0.067711799	0.068128235	0.068547725	0.068970314	0.069396045	0.069824963	0.070257112	0.070692537	0.071131282	0.071573393	0.072018915	0.072467892	0.072920371	0.073376396	0.073836012
8.mp3	0.048369768	0.048476489	0.048582337	0.048687323	0.048791454	0.04889474	0.048997189	0.049098809	0.049199607	0.049299592	0.04939877	0.049497149	0.049594735	0.049691535	0.049787556	0.049882804	0.049977285	0.050071004	0.050163966	0.050256179	0.050347645	0.05043837	0.050528359	0.050617616	0.050706145	0.05079395	0.050881035	0.050967402	0.051053056	0.051137999	0.051222234	0.051305763	0.051388589	0.051470713	0.051552138	0.051632865	0.051712895	0.051792229	0.051870869	0.051948815	0.052026067	0.052102625	0.05217849	0.05225366	0.052328136	0.052401917	0.052475001	0.052547388	0.052619075
10.mp3	0.14117716	0.142106197	0.143032582	0.143956258	0.144877166	0.145795252	0.14671046	0.147622736	0.148532026	0.149438278	0.15034144	0.151241461	0.152138289	0.153031876	0.153922171	0.154809126	0.155692692	0.156572822	0.157449468	0.158322584	0.159192121	0.160058034	0.160920278	0.161778805	0.162633571	0.16348453	0.164331636	0.165174845	0.166014111	0.16684939	0.167680635	0.168507803	0.169330847	0.170149722	0.170964384	0.171774785	0.172580881	0.173382625	0.174179971	0.174972872	0.175761281	0.17654515	0.177324432	0.178099078	0.178869039	0.179634267	0.18039471	0.181150318	0.18190104
12.mp3	0.061718724	0.061903171	0.06208787	0.062272843	0.062458111	0.062643695	0.062829618	0.063015899	0.063202561	0.063389625	0.063577114	0.063765048	0.06395345	0.064142341	0.064331745	0.064521683	0.064712177	0.06490325	0.065094925	0.065287224	0.065480171	0.065673788	0.065868099	0.066063128	0.066258898	0.066455433	0.066652758	0.066850896	0.067049872	0.067249711	0.067450438	0.067652079	0.067854659	0.068058204	0.068262739	0.068468293	0.06867489	0.06888256	0.069091328	0.069301222	0.069512271	0.069724504	0.069937948	0.070152633	0.070368589	0.070585846	0.070804434	0.071024384	0.071245727
13.mp3	0.109297678	0.110146383	0.110999158	0.111856004	0.112716918	0.113581896	0.114450936	0.115324031	0.116201176	0.117082361	0.117967579	0.118856819	0.119750068	0.120647314	0.121548542	0.122453735	0.123362875	0.124275942	0.125192916	0.126113771	0.127038485	0.127967028	0.128899373	0.129835489	0.130775341	0.131718894	0.132666112	0.133616953	0.134571376	0.135529335	0.136490784	0.137455672	0.138423947	0.139395553	0.140370431	0.141348522	0.14232976	0.143314078	0.144301407	0.145291671	0.146284794	0.147280696	0.148279293	0.149280497	0.150284217	0.151290358	0.152298821	0.153309504	0.154322299
17.mp3	0.0698883	0.070291316	0.070695672	0.071101397	0.071508516	0.071917059	0.072327051	0.072738522	0.073151499	0.073566009	0.073982081	0.074399742	0.074819022	0.075239947	0.075662547	0.076086849	0.076512881	0.076940673	0.077370253	0.077801648	0.078234888	0.078670001	0.079107014	0.079545958	0.079986859	0.080429746	0.080874648	0.081321592	0.081770607	0.08222172	0.08267496	0.083130353	0.083587929	0.084047713	0.084509733	0.084974016	0.085440589	0.085909478	0.086380709	0.086854307	0.0873303	0.08780871	0.088289564	0.088772885	0.089258696	0.089747023	0.090237886	0.090731308	0.09122731
18.mp3	0.06289387	0.063278626	0.063664988	0.064052983	0.064442639	0.064833983	0.065227042	0.065621843	0.066018414	0.066416782	0.066816976	0.067219022	0.067622949	0.068028785	0.068436556	0.068846293	0.069258021	0.069671769	0.070087566	0.070505439	0.070925416	0.071347525	0.071771794	0.07219825	0.072626922	0.073057836	0.073491021	0.073926503	0.07436431	0.074804469	0.075247006	0.075691947	0.07613932	0.076589151	0.077041463	0.077496284	0.077953637	0.078413548	0.07887604	0.079341137	0.079808862	0.080279237	0.080752285	0.081228026	0.081706481	0.082187669	0.08267161	0.083158322	0.083647822
19.mp3	0.096122852	0.097389104	0.098663755	0.099946624	0.10123752	0.10253625	0.103842609	0.105156388	0.106477371	0.107805332	0.10914004	0.110481258	0.111828741	0.113182235	0.114541482	0.115906215	0.117276162	0.118651043	0.120030571	0.121414453	0.122802389	0.124194073	0.125589192	0.126987429	0.128388457	0.129791947	0.131197561	0.132604957	0.134013789	0.135423703	0.13683434	0.138245339	0.139656332	0.141066946	0.142476806	0.143885531	0.145292739	0.14669804	0.148101046	0.149501362	0.150898593	0.152292339	0.153682202	0.155067777	0.156448662	0.157824452	0.159194741	0.160559124	0.161917193
20.mp3	0.141131492	0.142322059	0.143509527	0.144693707	0.145874413	0.147051459	0.148224662	0.14939384	0.150558814	0.151719406	0.152875442	0.154026747	0.155173153	0.156314488	0.157450588	0.158581288	0.159706426	0.160825842	0.16193938	0.163046884	0.164148202	0.165243184	0.166331683	0.167413552	0.16848865	0.169556836	0.170617971	0.171671921	0.172718552	0.173757734	0.174789339	0.175813239	0.176829314	0.17783744	0.1788375	0.179829377	0.180812957	0.18178813	0.182754785	0.183712815	0.184662116	0.185602585	0.186534122	0.187456629	0.18837001	0.189274171	0.19016902	0.191054468	0.191930426
21.mp3	0.091358549	0.09237258	0.093395094	0.09442609	0.095465563	0.096513507	0.097569912	0.098634764	0.099708048	0.100789742	0.101879823	0.102978262	0.104085029	0.105200087	0.106323397	0.107454913	0.108594588	0.109742367	0.110898192	0.112062	0.113233723	0.114413286	0.115600611	0.116795613	0.117998202	0.119208281	0.120425748	0.121650496	0.122882408	0.124121363	0.125367234	0.126619886	0.127879177	0.129144958	0.130417072	0.131695357	0.132979641	0.134269745	0.135565482	0.136866657	0.138173068	0.139484502	0.140800741	0.142121556	0.14344671	0.144775957	0.146109044	0.147445706	0.148785671
22.mp3	0.090693457	0.091366792	0.092045461	0.092729538	0.093419097	0.094114213	0.094814961	0.095521417	0.096233657	0.096951759	0.0976758	0.098405859	0.099142013	0.099884342	0.100632926	0.101387844	0.102149177	0.102917006	0.10369141	0.104472473	0.105260274	0.106054897	0.106856421	0.10766493	0.108480505	0.109303229	0.110133181	0.110970445	0.111815102	0.112667232	0.113526916	0.114394234	0.115269265	0.116152089	0.117042783	0.117941424	0.118848088	0.119762851	0.120685786	0.121616965	0.122556458	0.123504335	0.124460664	0.125425508	0.12639893	0.127380993	0.128371752	0.129371263	0.130379578
24.mp3	0.061695245	0.062300437	0.062911797	0.063529415	0.064153382	0.064783788	0.065420727	0.066064292	0.066714578	0.06737168	0.068035695	0.068706721	0.069384857	0.070070201	0.070762855	0.07146292	0.072170498	0.072885693	0.073608607	0.074339346	0.075078015	0.07582472	0.076579566	0.077342662	0.078114114	0.07889403	0.079682518	0.080479687	0.081285645	0.082100499	0.08292436	0.083757334	0.08459953	0.085451054	0.086312015	0.087182518	0.088062668	0.088952571	0.089852328	0.090762043	0.091681815	0.092611744	0.093551925	0.094502455	0.095463424	0.096434922	0.097417037	0.098409851	0.099413446
25.mp3	0.054170822	0.054608035	0.055048752	0.055493027	0.055940916	0.056392472	0.056847752	0.057306813	0.057769712	0.058236507	0.058707257	0.059182021	0.059660859	0.060143832	0.060631002	0.061122431	0.061618181	0.062118317	0.062622901	0.063132	0.063645678	0.064164002	0.064687037	0.065214852	0.065747513	0.06628509	0.06682765	0.067375263	0.067928	0.068485929	0.069049122	0.069617648	0.070191581	0.07077099	0.071355948	0.071946526	0.072542796	0.07314483	0.073752701	0.07436648	0.07498624	0.07561205	0.076243984	0.076882112	0.077526505	0.078177231	0.078834362	0.079497964	0.080168107
31.mp3	0.078565368	0.079092021	0.079622001	0.080155364	0.080692167	0.081232468	0.081776326	0.082323798	0.082874945	0.083429827	0.083988506	0.084551042	0.085117497	0.085687936	0.08626242	0.086841016	0.087423786	0.088010798	0.088602116	0.089197809	0.089797943	0.090402588	0.09101181	0.091625682	0.092244271	0.09286765	0.093495889	0.094129062	0.094767239	0.095410495	0.096058904	0.09671254	0.097371479	0.098035794	0.098705564	0.099380864	0.100061771	0.100748363	0.101440718	0.102138914	0.102843031	0.103553146	0.104269339	0.10499169	0.105720278	0.106455184	0.107196487	0.107944268	0.108698606
32.mp3	0.066700001	0.067055446	0.067412239	0.067770412	0.068129992	0.06849101	0.068853495	0.069217477	0.069582986	0.069950053	0.070318707	0.07068898	0.071060902	0.071434505	0.071809819	0.072186875	0.072565706	0.072946343	0.073328818	0.073713162	0.074099408	0.074487588	0.074877734	0.07526988	0.075664056	0.076060297	0.076458635	0.076859103	0.077261734	0.07766656	0.078073616	0.078482934	0.078894547	0.079308489	0.079724793	0.080143491	0.080564618	0.080988205	0.081414286	0.081842895	0.082274062	0.082707822	0.083144206	0.083583247	0.084024976	0.084469426	0.084916627	0.08536661	0.085819406
35.mp3	0.078638362	0.079044675	0.079452756	0.079862644	0.08027438	0.080688003	0.081103553	0.081521071	0.081940598	0.082362173	0.08278584	0.08321164	0.083639614	0.084069805	0.084502257	0.084937011	0.085374112	0.085813602	0.086255528	0.086699931	0.087146859	0.087596355	0.088048466	0.088503237	0.088960714	0.089420945	0.089883976	0.090349854	0.090818628	0.091290345	0.091765054	0.092242804	0.092723643	0.093207622	0.093694791	0.094185199	0.094678897	0.095175937	0.095676368	0.096180244	0.096687615	0.097198535	0.097713054	0.098231227	0.098753106	0.099278745	0.099808196	0.100341514	0.100878752
37.mp3	0.062537734	0.063072413	0.063611575	0.064155285	0.064703605	0.065256602	0.065814342	0.06637689	0.066944314	0.067516682	0.068094063	0.068676526	0.069264142	0.06985698	0.070455112	0.071058611	0.071667548	0.072281998	0.072902033	0.073527728	0.074159158	0.074796399	0.075439526	0.076088615	0.076743744	0.077404988	0.078072427	0.078746137	0.079426196	0.080112683	0.080805676	0.081505253	0.082211493	0.082924475	0.083644276	0.084370975	0.08510465	0.085845378	0.086593238	0.087348304	0.088110655	0.088880366	0.08965751	0.090442163	0.091234396	0.092034282	0.092841891	0.093657292	0.094480553
39.mp3	0.091670818	0.09261886	0.093574582	0.094538016	0.095509192	0.09648814	0.097474887	0.098469459	0.09947188	0.100482171	0.101500353	0.102526442	0.103560454	0.104602402	0.105652297	0.106710145	0.107775952	0.108849719	0.109931447	0.11102113	0.112118761	0.11322433	0.114337821	0.115459217	0.116588495	0.117725629	0.11887059	0.120023341	0.121183845	0.122352057	0.123527928	0.124711405	0.125902428	0.127100933	0.128306849	0.129520101	0.130740608	0.13196828	0.133203024	0.134444738	0.135693315	0.13694864	0.13821059	0.139479038	0.140753844	0.142034866	0.14332195	0.144614934	0.14591365
40.mp3	0.058888603	0.059167805	0.059448192	0.059729792	0.060012638	0.06029676	0.060582191	0.060868961	0.061157102	0.061446649	0.061737632	0.062030086	0.062324045	0.062619542	0.062916612	0.063215289	0.063515609	0.063817608	0.064121322	0.064426788	0.064734041	0.065043121	0.065354064	0.06566691	0.065981697	0.066298465	0.066617253	0.066938102	0.067261053	0.067586148	0.067913428	0.068242936	0.068574716	0.06890881	0.069245263	0.069584121	0.069925427	0.070269229	0.070615573	0.070964505	0.071316075	0.07167033	0.07202732	0.072387093	0.072749701	0.073115194	0.073483623	0.073855042	0.074229503
41.mp3	0.05676538	0.057367418	0.057976596	0.058593036	0.059216859	0.059848191	0.060487159	0.061133891	0.061788519	0.062451176	0.063121997	0.06380112	0.064488684	0.065184832	0.065889706	0.066603454	0.067326224	0.068058165	0.06879943	0.069550175	0.070310555	0.07108073	0.071860861	0.072651109	0.073451641	0.074262623	0.075084223	0.075916613	0.076759964	0.07761445	0.078480248	0.079357533	0.080246485	0.081147283	0.082060108	0.082985143	0.08392257	0.084872573	0.085835337	0.086811047	0.087799886	0.088802042	0.089817697	0.090847038	0.091890246	0.092947506	0.094018997	0.095104901	0.096205394
42.mp3	0.09638035	0.097696905	0.099024491	0.100362967	0.101712182	0.103071979	0.10444219	0.105822637	0.107213133	0.108613484	0.110023482	0.111442912	0.112871548	0.114309154	0.115755484	0.117210281	0.118673279	0.120144201	0.12162276	0.123108656	0.124601582	0.126101219	0.127607237	0.129119295	0.130637044	0.132160122	0.133688158	0.13522077	0.136757566	0.138298145	0.139842094	0.141388992	0.142938408	0.144489901	0.146043021	0.147597309	0.149152298	0.150707511	0.152262465	0.153816667	0.155369617	0.156920809	0.158469728	0.160015855	0.161558664	0.163097622	0.164632193	0.166161835	0.167686002
43.mp3	0.065468033	0.066226014	0.066993876	0.067771776	0.068559874	0.069358328	0.070167301	0.070986958	0.071817465	0.07265899	0.073511703	0.074375777	0.075251385	0.076138702	0.077037906	0.077949176	0.078872691	0.079808634	0.080757188	0.081718536	0.082692864	0.083680358	0.084681206	0.085695596	0.086723715	0.087765753	0.088821898	0.08989234	0.090977267	0.092076867	0.093191329	0.094320837	0.095465578	0.096625736	0.097801491	0.098993025	0.100200513	0.10142413	0.102664047	0.103920429	0.105193441	0.106483239	0.107789977	0.1091138	0.110454849	0.111813257	0.11318915	0.114582645	0.11599385
44.mp3	0.111865748	0.112987632	0.114117815	0.115256292	0.116403053	0.117558085	0.118721372	0.119892894	0.121072628	0.122260545	0.123456616	0.124660803	0.125873068	0.127093365	0.128321645	0.129557855	0.130801935	0.132053821	0.133313444	0.134580729	0.135855595	0.137137956	0.138427719	0.139724785	0.14102905	0.142340401	0.14365872	0.144983881	0.146315751	0.147654191	0.148999053	0.150350181	0.151707412	0.153070574	0.154439487	0.155813963	0.157193806	0.158578807	0.159968754	0.161363421	0.162762574	0.16416597	0.165573355	0.166984466	0.16839903	0.169816763	0.171237371	0.172660549	0.174085982
45.mp3	0.105186571	0.106539544	0.107901364	0.109271828	0.110650726	0.112037837	0.113432936	0.114835786	0.116246143	0.117663753	0.119088355	0.12051968	0.121957448	0.123401374	0.124851161	0.126306506	0.127767096	0.129232612	0.130702723	0.132177094	0.133655379	0.135137226	0.136622272	0.138110151	0.139600485	0.141092891	0.142586979	0.14408235	0.145578601	0.14707532	0.148572089	0.150068485	0.151564079	0.153058434	0.154551111	0.156041665	0.157529644	0.159014595	0.160496059	0.161973573	0.163446672	0.164914888	0.166377748	0.16783478	0.169285509	0.170729457	0.172166148	0.173595103	0.175015844
46.mp3	0.064024421	0.064118091	0.064210245	0.064300888	0.064390025	0.06447766	0.064563796	0.064648436	0.064731582	0.064813237	0.064893402	0.064972078	0.065049266	0.065124965	0.065199177	0.065271898	0.065343129	0.065412868	0.065481111	0.065547857	0.065613102	0.065676841	0.065739072	0.065799788	0.065858984	0.065916655	0.065972793	0.066027392	0.066080444	0.066131941	0.066181874	0.066230233	0.066277009	0.066322192	0.066365769	0.06640773	0.066448062	0.066486752	0.066523786	0.06655915	0.066592829	0.066624807	0.066655068	0.066683596	0.066710372	0.066735377	0.066758594	0.066780001	0.066799578
47.mp3	0.071712694	0.072385081	0.073063545	0.073748153	0.074438973	0.07513607	0.075839513	0.07654937	0.077265707	0.077988594	0.078718097	0.079454286	0.080197228	0.080946992	0.081703645	0.082467255	0.083237891	0.084015619	0.084800508	0.085592623	0.086392032	0.0871988	0.088012993	0.088834677	0.089663914	0.090500768	0.091345302	0.092197578	0.093057657	0.093925596	0.094801455	0.095685291	0.096577159	0.097477112	0.098385202	0.09930148	0.100225995	0.101158791	0.102099914	0.103049404	0.1040073	0.104973639	0.105948453	0.106931774	0.107923628	0.108924038	0.109933024	0.110950602	0.111976785
48.mp3	0.089540263	0.090459164	0.091386955	0.092323721	0.09326955	0.094224527	0.095188737	0.096162264	0.097145192	0.098137605	0.099139585	0.100151212	0.101172568	0.10220373	0.103244777	0.104295785	0.105356828	0.106427978	0.107509307	0.108600883	0.109702773	0.110815041	0.111937748	0.113070953	0.114214713	0.115369078	0.116534099	0.117709822	0.118896288	0.120093534	0.121301594	0.122520498	0.123750268	0.124990924	0.126242479	0.12750494	0.128778311	0.130062585	0.131357751	0.132663792	0.133980682	0.135308386	0.136646864	0.137996066	0.139355933	0.140726396	0.142107379	0.143498793	0.144900539
49.mp3	0.078507648	0.079166529	0.079830347	0.080499162	0.081173031	0.081852012	0.082536165	0.083225549	0.083920223	0.084620246	0.085325678	0.08603658	0.086753012	0.087475033	0.088202703	0.088936084	0.089675236	0.090420218	0.091171091	0.091927916	0.092690752	0.09345966	0.094234698	0.095015926	0.095803403	0.096597188	0.097397339	0.098203913	0.099016967	0.099836557	0.10066274	0.101495569	0.102335099	0.103181383	0.104034472	0.104894417	0.105761268	0.106635072	0.107515877	0.108403726	0.109298664	0.110200732	0.11110997	0.112026414	0.112950102	0.113881064	0.114819333	0.115764936	0.116717898
50.mp3	0.094214579	0.094833113	0.095455398	0.096081476	0.09671139	0.097345181	0.097982894	0.098624569	0.09927025	0.099919979	0.100573798	0.101231751	0.101893878	0.102560222	0.103230826	0.103905731	0.104584979	0.105268612	0.10595667	0.106649195	0.107346227	0.108047807	0.108753975	0.109464771	0.110180233	0.1109004	0.11162531	0.112355001	0.11308951	0.113828872	0.114573124	0.1153223	0.116076434	0.116835558	0.117599706	0.118368907	0.119143191	0.119922588	0.120707125	0.121496827	0.12229172	0.123091826	0.123897168	0.124707765	0.125523636	0.126344797	0.127171262	0.128003045	0.128840154
51.mp3	0.118850318	0.12003423	0.121221806	0.122412889	0.123607316	0.124804924	0.126005545	0.12720901	0.128415144	0.129623773	0.130834718	0.132047797	0.133262827	0.134479619	0.135697986	0.136917734	0.138138668	0.13936059	0.140583302	0.141806599	0.143030277	0.144254127	0.14547794	0.146701504	0.147924602	0.149147019	0.150368535	0.151588929	0.152807976	0.154025452	0.155241129	0.156454777	0.157666165	0.15887506	0.160081227	0.16128443	0.162484431	0.16368099	0.164873867	0.16606282	0.167247605	0.168427977	0.169603692	0.170774503	0.171940163	0.173100422	0.174255034	0.175403748	0.176546314
52.mp3	0.148161635	0.148967363	0.149763987	0.150551638	0.151330449	0.152100555	0.152862088	0.153615185	0.154359979	0.155096606	0.155825201	0.156545897	0.157258827	0.157964124	0.158661921	0.159352346	0.160035529	0.160711598	0.16138068	0.162042898	0.162698377	0.163347236	0.163989596	0.164625573	0.165255283	0.165878839	0.166496352	0.167107931	0.167713682	0.16831371	0.168908117	0.169497002	0.170080461	0.170658591	0.171231483	0.171799227	0.17236191	0.172919618	0.173472431	0.17402043	0.174563691	0.175102291	0.175636299	0.176165787	0.17669082	0.177211463	0.177727777	0.178239822	0.178747654
53.mp3	0.064611079	0.065227664	0.065851143	0.066481636	0.067119265	0.067764153	0.068416428	0.069076217	0.069743651	0.070418862	0.071101987	0.071793162	0.072492527	0.073200224	0.073916397	0.074641193	0.075374761	0.076117252	0.076868821	0.077629622	0.078399815	0.079179561	0.079969022	0.080768365	0.081577757	0.082397368	0.083227372	0.084067943	0.084919258	0.085781497	0.086654841	0.087539473	0.08843558	0.089343349	0.090262969	0.091194633	0.092138532	0.093094862	0.094063819	0.0950456	0.096040404	0.097048432	0.098069883	0.099104959	0.100153862	0.101216794	0.102293958	0.103385555	0.104491787
54.mp3	0.050318759	0.050346432	0.050372356	0.050396538	0.050418985	0.050439704	0.050458701	0.050475982	0.050491552	0.050505417	0.050517581	0.050528048	0.050536821	0.050543904	0.050549299	0.050553009	0.050555037	0.050555382	0.050554046	0.050551031	0.050546335	0.05053996	0.050531903	0.050522165	0.050510743	0.050497636	0.050482841	0.050466356	0.050448177	0.0504283	0.050406722	0.050383438	0.050358443	0.050331732	0.050303298	0.050273137	0.05024124	0.050207602	0.050172214	0.050135068	0.050096157	0.050055471	0.050013002	0.049968738	0.049922672	0.049874791	0.049825085	0.049773543	0.049720152
55.mp3	0.057013544	0.057154571	0.057294255	0.057432599	0.057569605	0.057705278	0.057839618	0.057972629	0.058104312	0.058234668	0.058363697	0.058491401	0.05861778	0.058742832	0.058866558	0.058988956	0.059110024	0.059229761	0.059348163	0.059465229	0.059580954	0.059695334	0.059808366	0.059920044	0.060030364	0.060139319	0.060246904	0.060353111	0.060457934	0.060561364	0.060663394	0.060764014	0.060863216	0.060960989	0.061057324	0.061152208	0.061245631	0.061337581	0.061428044	0.061517008	0.061604459	0.061690381	0.061774761	0.061857582	0.061938828	0.062018482	0.062096526	0.062172942	0.06224771
56.mp3	0.123479174	0.124849485	0.12622251	0.127597967	0.128975571	0.130355035	0.131736066	0.133118372	0.134501654	0.135885614	0.137269949	0.138654355	0.140038524	0.141422148	0.142804916	0.144186516	0.145566634	0.146944954	0.148321161	0.149694936	0.151065962	0.15243392	0.153798491	0.155159355	0.156516194	0.157868687	0.159216516	0.160559363	0.16189691	0.16322884	0.164554839	0.165874592	0.167187786	0.16849411	0.169793256	0.171084917	0.172368787	0.173644566	0.174911952	0.176170649	0.177420364	0.178660806	0.179891687	0.181112724	0.182323636	0.183524147	0.184713983	0.185892878	0.187060565
58.mp3	0.068053826	0.06823723	0.068419661	0.068601126	0.068781629	0.068961178	0.069139778	0.069317433	0.069494148	0.069669928	0.069844777	0.070018698	0.070191693	0.070363767	0.07053492	0.070705155	0.070874473	0.071042874	0.07121036	0.071376931	0.071542585	0.071707322	0.07187114	0.072034037	0.072196011	0.072357059	0.072517177	0.072676362	0.072834607	0.072991909	0.073148261	0.073303657	0.073458089	0.073611551	0.073764033	0.073915527	0.074066024	0.074215512	0.074363981	0.074511418	0.074657812	0.07480315	0.074947416	0.075090596	0.075232674	0.075373634	0.075513459	0.075652129	0.075789626
59.mp3	0.099257179	0.10049621	0.101744818	0.103002897	0.104270337	0.105547019	0.106832819	0.108127604	0.109431237	0.11074357	0.112064451	0.113393718	0.114731203	0.116076729	0.117430112	0.118791161	0.120159674	0.121535444	0.122918254	0.12430788	0.125704088	0.127106637	0.128515276	0.129929748	0.131349786	0.132775113	0.134205445	0.135640489	0.137079944	0.138523499	0.139970836	0.141421626	0.142875535	0.144332218	0.145791321	0.147252484	0.148715337	0.150179503	0.151644596	0.153110222	0.154575982	0.156041465	0.157506257	0.158969933	0.160432064	0.161892213	0.163349937	0.164804786	0.166256305
60.mp3	0.066266326	0.066881035	0.067501601	0.068128109	0.068760648	0.069399306	0.070044174	0.070695343	0.071352904	0.072016952	0.072687581	0.073364886	0.074048963	0.074739912	0.075437829	0.076142815	0.07685497	0.077574396	0.078301196	0.079035472	0.07977733	0.080526874	0.081284209	0.082049444	0.082822684	0.083604038	0.084393615	0.085191523	0.085997872	0.086812772	0.087636333	0.088468665	0.08930988	0.090160087	0.091019398	0.091887922	0.092765769	0.09365305	0.094549874	0.095456348	0.096372581	0.097298678	0.098234746	0.099180888	0.100137208	0.101103805	0.102080778	0.103068224	0.104066238
62.mp3	0.116693516	0.117902456	0.119114098	0.120328249	0.121544716	0.122763301	0.123983808	0.125206035	0.126429781	0.127654841	0.128881009	0.130108077	0.131335836	0.132564074	0.13379258	0.135021138	0.136249534	0.13747755	0.138704967	0.139931567	0.14115713	0.142381432	0.143604253	0.144825368	0.146044553	0.147261584	0.148476235	0.14968828	0.150897492	0.152103646	0.153306512	0.154505865	0.155701477	0.156893119	0.158080566	0.15926359	0.160441963	0.161615459	0.162783851	0.163946915	0.165104424	0.166256154	0.167401881	0.168541382	0.169674436	0.17080082	0.171920316	0.173032704	0.174137766
64.mp3	0.060844048	0.061569734	0.062305182	0.063050556	0.063806022	0.064571747	0.065347904	0.066134666	0.06693221	0.067740713	0.068560357	0.069391325	0.070233804	0.071087981	0.071954048	0.072832198	0.073722625	0.074625527	0.075541103	0.076469555	0.077411087	0.078365904	0.079334212	0.08031622	0.081312139	0.08232218	0.083346556	0.08438548	0.085439167	0.086507833	0.087591692	0.088690961	0.089805856	0.090936592	0.092083384	0.093246445	0.094425989	0.095622227	0.096835368	0.098065619	0.099313182	0.10057826	0.101861049	0.103161741	0.104480523	0.105817579	0.107173083	0.108547205	0.109940107
65.mp3	0.062045575	0.062565946	0.063091362	0.063621908	0.064157672	0.064698742	0.065245207	0.065797159	0.066354691	0.066917898	0.067486875	0.06806172	0.068642531	0.069229411	0.06982246	0.070421782	0.071027484	0.071639673	0.072258457	0.072883946	0.073516253	0.074155493	0.07480178	0.075455232	0.076115967	0.076784108	0.077459776	0.078143095	0.078834192	0.079533194	0.08024023	0.080955432	0.081678933	0.082410866	0.083151369	0.083900578	0.084658633	0.085425674	0.086201846	0.08698729	0.087782152	0.08858658	0.08940072	0.090224723	0.091058738	0.091902917	0.092757412	0.093622378	0.094497967
67.mp3	0.107373611	0.108637316	0.109908693	0.111187589	0.112473847	0.113767304	0.115067789	0.116375127	0.117689134	0.119009622	0.120336397	0.121669255	0.123007988	0.124352383	0.125702217	0.127057263	0.128417285	0.129782044	0.131151291	0.132524773	0.133902227	0.135283387	0.13666798	0.138055724	0.139446332	0.140839513	0.142234965	0.143632384	0.145031458	0.146431867	0.14783329	0.149235395	0.150637848	0.152040306	0.153442423	0.154843848	0.156244223	0.157643185	0.159040367	0.160435399	0.161827903	0.163217499	0.164603802	0.165986424	0.167364972	0.168739052	0.170108265	0.171472209	0.172830481
68.mp3	0.077620198	0.07833673	0.07905993	0.079789881	0.080526668	0.081270375	0.082021088	0.082778893	0.083543876	0.084316125	0.085095727	0.08588277	0.086677342	0.087479533	0.088289432	0.089107126	0.089932707	0.090766264	0.091607886	0.092457662	0.093315684	0.09418204	0.09505682	0.095940112	0.096832006	0.09773259	0.098641952	0.099560177	0.100487354	0.101423568	0.102368902	0.10332344	0.104287265	0.105260456	0.106243094	0.107235256	0.108237017	0.109248451	0.110269629	0.111300621	0.112341493	0.113392309	0.114453129	0.115524011	0.116605009	0.117696172	0.118797548	0.119909179	0.121031101
69.mp3	0.11077875	0.111649917	0.112523274	0.113398781	0.114276398	0.115156083	0.116037793	0.116921486	0.117807117	0.11869464	0.11958401	0.120475178	0.121368095	0.122262713	0.123158981	0.124056845	0.124956254	0.125857152	0.126759485	0.127663194	0.128568222	0.129474509	0.130381994	0.131290614	0.132200307	0.133111006	0.134022645	0.134935155	0.135848468	0.136762511	0.137677212	0.138592495	0.139508286	0.140424506	0.141341076	0.142257914	0.143174937	0.14409206	0.145009198	0.145926261	0.146843158	0.147759799	0.148676089	0.149591931	0.150507228	0.151421879	0.152335783	0.153248835	0.15416093
70.mp3	0.077564346	0.078515259	0.079477964	0.08045259	0.081439268	0.082438125	0.08344929	0.08447289	0.085509051	0.086557898	0.087619553	0.088694139	0.089781775	0.090882579	0.091996665	0.093124148	0.094265136	0.095419738	0.096588056	0.09777019	0.098966238	0.10017629	0.101400434	0.102638753	0.103891324	0.105158219	0.106439503	0.107735236	0.109045469	0.110370249	0.111709613	0.11306359	0.114432201	0.115815458	0.117213362	0.118625905	0.120053068	0.121494821	0.122951123	0.124421917	0.125907137	0.127406701	0.128920513	0.130448463	0.131990425	0.133546255	0.135115794	0.136698864	0.13829527
71.mp3	0.069418476	0.070112944	0.070814216	0.071522373	0.072237497	0.072959671	0.073688976	0.074425497	0.075169316	0.075920517	0.076679184	0.077445401	0.078219251	0.07900082	0.079790191	0.080587449	0.081392677	0.082205959	0.083027378	0.083857018	0.08469496	0.085541287	0.086396081	0.087259421	0.088131387	0.089012058	0.089901511	0.090799823	0.091707068	0.09262332	0.09354865	0.094483128	0.095426822	0.096379797	0.097342117	0.098313843	0.099295032	0.100285739	0.101286016	0.102295913	0.103315472	0.104344737	0.105383742	0.106432522	0.107491104	0.10855951	0.109637759	0.110725863	0.111823827
72.mp3	0.058167889	0.058664396	0.059165769	0.059672088	0.060183438	0.060699903	0.061221571	0.061748528	0.062280864	0.062818671	0.063362039	0.063911063	0.064465838	0.06502646	0.065593027	0.06616564	0.066744399	0.067329407	0.067920768	0.068518588	0.069122975	0.069734037	0.070351884	0.070976629	0.071608386	0.072247269	0.072893394	0.073546881	0.074207848	0.074876416	0.075552709	0.07623685	0.076928965	0.07762918	0.078337623	0.079054424	0.079779713	0.080513622	0.081256285	0.082007834	0.082768405	0.083538134	0.084317157	0.085105612	0.085903636	0.086711369	0.087528949	0.088356515	0.089194206
73.mp3	0.116683862	0.117675144	0.11866816	0.11966283	0.120659077	0.121656821	0.12265598	0.123656474	0.12465822	0.125661134	0.126665133	0.127670131	0.128676042	0.129682779	0.130690254	0.131698378	0.132707061	0.133716212	0.134725739	0.135735549	0.136745548	0.137755641	0.138765731	0.139775721	0.140785513	0.141795007	0.142804103	0.143812698	0.14482069	0.145827975	0.146834447	0.14784	0.148844526	0.149847916	0.150850061	0.151850849	0.152850167	0.153847901	0.154843937	0.155838158	0.156830446	0.157820683	0.158808747	0.159794518	0.160777873	0.161758687	0.162736835	0.16371219	0.164684623
74.mp3	0.131881592	0.132797709	0.133709403	0.134616647	0.135519417	0.13641769	0.137311445	0.138200665	0.139085331	0.139965429	0.140840945	0.141711868	0.142578186	0.143439891	0.144296975	0.145149431	0.145997254	0.146840438	0.14767898	0.148512878	0.149342128	0.150166731	0.150986684	0.151801988	0.152612642	0.153418649	0.154220008	0.155016721	0.155808789	0.156596214	0.157378998	0.158157143	0.158930649	0.15969952	0.160463755	0.161223357	0.161978327	0.162728664	0.16347437	0.164215444	0.164951885	0.165683693	0.166410865	0.1671334	0.167851294	0.168564544	0.169273144	0.169977091	0.170676376
76.mp3	0.103495488	0.104510391	0.105529663	0.10655322	0.107580977	0.108612847	0.10964874	0.110688565	0.111732229	0.112779635	0.113830685	0.11488528	0.115943317	0.117004692	0.118069298	0.119137026	0.120207764	0.1212814	0.122357818	0.123436898	0.124518521	0.125602564	0.126688901	0.127777406	0.128867947	0.129960393	0.131054608	0.132150456	0.133247796	0.134346487	0.135446384	0.13654734	0.137649206	0.138751829	0.139855055	0.140958727	0.142062686	0.14316677	0.144270815	0.145374654	0.146478118	0.147581035	0.148683232	0.149784531	0.150884755	0.151983721	0.153081247	0.154177146	0.15527123
77.mp3	0.051780016	0.052203924	0.052631859	0.053063896	0.053500109	0.053940575	0.054385372	0.054834581	0.055288281	0.055746555	0.056209488	0.056677165	0.057149674	0.057627102	0.058109541	0.058597084	0.059089822	0.059587853	0.060091274	0.060600183	0.061114681	0.061634871	0.062160858	0.062692747	0.063230648	0.063774669	0.064324924	0.064881526	0.06544459	0.066014236	0.066590583	0.067173752	0.067763867	0.068361055	0.068965443	0.069577161	0.070196341	0.070823117	0.071457624	0.072100002	0.072750388	0.073408926	0.074075759	0.074751032	0.075434894	0.076127492	0.076828979	0.077539507	0.078259231
78.mp3	0.150363085	0.151172407	0.151976344	0.152774911	0.153568123	0.154355995	0.155138546	0.155915795	0.15668776	0.157454462	0.158215922	0.158972162	0.159723204	0.160469071	0.161209787	0.161945374	0.162675857	0.16340126	0.164121606	0.164836921	0.165547228	0.166252551	0.166952915	0.167648343	0.168338859	0.169024486	0.169705247	0.170381164	0.17105226	0.171718557	0.172380074	0.173036833	0.173688853	0.174336153	0.174978751	0.175616666	0.176249913	0.176878509	0.177502468	0.178121804	0.178736531	0.179346661	0.179952204	0.18055317	0.181149568	0.181741406	0.18232869	0.182911426	0.183489617
79.mp3	0.051632535	0.051765137	0.051896455	0.052026488	0.052155236	0.052282698	0.052408871	0.052533754	0.052657345	0.052779641	0.052900637	0.053020332	0.05313872	0.053255796	0.053371557	0.053485996	0.053599107	0.053710884	0.05382132	0.053930407	0.054038138	0.054144503	0.054249494	0.054353102	0.054455315	0.054556124	0.054655517	0.054753483	0.054850008	0.05494508	0.055038685	0.055130809	0.055221437	0.055310553	0.055398141	0.055484185	0.055568666	0.055651567	0.055732868	0.055812549	0.05589059	0.05596697	0.056041667	0.056114658	0.056185918	0.056255425	0.056323151	0.056389072	0.056453161
80.mp3	0.048185188	0.048239574	0.048292583	0.048344216	0.048394475	0.048443363	0.048490879	0.048537025	0.048581801	0.048625207	0.048667243	0.048707907	0.048747199	0.048785118	0.04882166	0.048856824	0.048890606	0.048923004	0.048954014	0.048983631	0.049011852	0.04903867	0.049064082	0.04908808	0.049110659	0.049131812	0.049151532	0.049169811	0.04918664	0.049202013	0.049215919	0.049228349	0.049239293	0.049248741	0.049256682	0.049263103	0.049267994	0.049271342	0.049273134	0.049273356	0.049271995	0.049269035	0.049264462	0.04925826	0.049250413	0.049240904	0.049229715	0.04921683	0.049202229
81.mp3	0.044077567	0.044337795	0.044598887	0.044860856	0.045123718	0.045387486	0.045652176	0.045917801	0.046184377	0.046451916	0.046720435	0.046989945	0.047260463	0.047532	0.047804572	0.048078191	0.04835287	0.048628624	0.048905464	0.049183403	0.049462455	0.04974263	0.050023941	0.050306399	0.050590016	0.050874802	0.051160768	0.051447923	0.051736277	0.05202584	0.052316619	0.052608623	0.052901859	0.053196333	0.053492053	0.053789023	0.054087248	0.054386731	0.054687476	0.054989485	0.055292759	0.055597298	0.055903101	0.056210166	0.056518489	0.056828066	0.057138892	0.057450959	0.057764257
82.mp3	0.148357512	0.149425287	0.15049248	0.151558989	0.152624709	0.153689537	0.154753367	0.155816093	0.15687761	0.15793781	0.158996586	0.160053828	0.161109428	0.162163275	0.163215259	0.164265268	0.16531319	0.166358911	0.167402318	0.168443296	0.169481729	0.170517501	0.171550495	0.172580593	0.173607676	0.174631625	0.175652319	0.176669637	0.177683457	0.178693656	0.17970011	0.180702694	0.181701283	0.182695751	0.18368597	0.184671812	0.185653148	0.186629849	0.187601783	0.18856882	0.189530826	0.190487669	0.191439213	0.192385325	0.193325869	0.194260707	0.195189701	0.196112714	0.197029607
83.mp3	0.054143874	0.054650577	0.055162106	0.055678529	0.056199917	0.056726342	0.057257876	0.057794592	0.058336564	0.058883866	0.059436574	0.059994764	0.060558514	0.061127902	0.061703006	0.062283906	0.062870682	0.063463416	0.064062188	0.064667081	0.065278179	0.065895565	0.066519323	0.067149538	0.067786295	0.06842968	0.069079779	0.06973668	0.070400467	0.07107123	0.071749054	0.072434028	0.073126238	0.073825774	0.074532721	0.075247167	0.0759692	0.076698905	0.077436369	0.078181677	0.078934915	0.079696166	0.080465513	0.081243039	0.082028824	0.082822947	0.083625488	0.08443652	0.08525612
84.mp3	0.073594903	0.074491169	0.075398294	0.076316404	0.077245621	0.078186069	0.07913787	0.080101149	0.081076026	0.082062624	0.083061063	0.084071463	0.085093944	0.086128622	0.087175613	0.088235033	0.089306994	0.090391607	0.09148898	0.092599219	0.093722428	0.094858707	0.096008154	0.097170861	0.09834692	0.099536417	0.100739433	0.101956045	0.103186326	0.104430342	0.105688154	0.106959817	0.10824538	0.109544885	0.110858366	0.112185849	0.113527353	0.114882887	0.116252454	0.117636042	0.119033634	0.120445199	0.121870697	0.123310075	0.124763267	0.126230196	0.127710769	0.129204882	0.130712413
85.mp3	0.045327539	0.045794384	0.046267009	0.046745522	0.047230035	0.04772066	0.048217515	0.048720717	0.049230387	0.049746648	0.050269627	0.050799452	0.051336254	0.051880166	0.052431327	0.052989874	0.05355595	0.0541297	0.054711273	0.05530082	0.055898494	0.056504453	0.057118857	0.05774187	0.058373659	0.059014393	0.059664246	0.060323394	0.060992018	0.061670301	0.062358429	0.063056594	0.063764988	0.064483809	0.065213258	0.065953539	0.06670486	0.067467433	0.068241471	0.069027194	0.069824824	0.070634585	0.071456706	0.07229142	0.073138962	0.073999571	0.074873487	0.075760957	0.076662228
86.mp3	0.04937031	0.049630028	0.049889744	0.050149461	0.050409183	0.050668913	0.050928656	0.051188413	0.051448188	0.051707984	0.051967803	0.052227647	0.052487518	0.052747419	0.05300735	0.053267313	0.053527309	0.053787338	0.054047401	0.054307499	0.05456763	0.054827794	0.055087991	0.05534822	0.055608477	0.055868763	0.056129074	0.056389408	0.056649761	0.05691013	0.057170512	0.057430901	0.057691293	0.057951683	0.058212064	0.05847243	0.058732776	0.058993092	0.059253372	0.059513607	0.059773788	0.060033906	0.060293949	0.060553909	0.060813772	0.061073527	0.061333163	0.061592664	0.061852017
87.mp3	0.079569662	0.080413552	0.081266514	0.082128648	0.083000059	0.08388085	0.084771122	0.08567098	0.086580525	0.08749986	0.088429087	0.089368307	0.090317622	0.091277131	0.092246935	0.093227131	0.094217817	0.095219089	0.096231042	0.097253769	0.098287361	0.099331907	0.100387496	0.101454213	0.10253214	0.103621357	0.104721942	0.105833968	0.106957506	0.108092622	0.10923938	0.110397839	0.111568052	0.11275007	0.113943936	0.115149689	0.116367363	0.117596985	0.118838574	0.120092145	0.121357704	0.122635249	0.123924771	0.125226251	0.126539663	0.127864971	0.129202126	0.130551073	0.131911743
88.mp3	0.0697728	0.070280935	0.070793192	0.071309632	0.071830319	0.072355319	0.072884696	0.073418516	0.073956846	0.074499753	0.075047307	0.075599576	0.07615663	0.076718539	0.077285377	0.077857214	0.078434125	0.079016182	0.079603462	0.080196038	0.080793989	0.081397391	0.082006322	0.082620861	0.083241088	0.083867082	0.084498925	0.085136698	0.085780485	0.086430367	0.08708643	0.087748758	0.088417435	0.089092549	0.089774184	0.090462429	0.091157371	0.091859097	0.092567697	0.093283259	0.094005873	0.094735628	0.095472614	0.096216921	0.09696864	0.09772786	0.098494673	0.099269168	0.100051437
89.mp3	0.061266108	0.061965668	0.062674766	0.06339357	0.064122252	0.064860988	0.065609957	0.066369338	0.067139317	0.06792008	0.068711818	0.069514724	0.070328994	0.071154828	0.071992427	0.072841998	0.073703749	0.07457789	0.075464636	0.076364204	0.077276814	0.078202689	0.079142052	0.080095134	0.081062163	0.082043373	0.083038998	0.084049277	0.085074448	0.086114752	0.087170433	0.088241734	0.089328902	0.090432183	0.091551825	0.092688076	0.093841184	0.095011398	0.096198966	0.097404135	0.098627152	0.099868261	0.101127703	0.102405721	0.103702549	0.105018422	0.106353569	0.107708214	0.109082574
90.mp3	0.048929256	0.049011597	0.049093126	0.049173846	0.049253761	0.049332871	0.049411181	0.04948869	0.049565402	0.049641317	0.049716435	0.049790758	0.049864285	0.049937017	0.050008952	0.05008009	0.05015043	0.05021997	0.050288708	0.050356641	0.050423768	0.050490084	0.050555586	0.050620271	0.050684134	0.05074717	0.050809375	0.050870742	0.050931265	0.050990939	0.051049756	0.051107708	0.051164788	0.051220988	0.051276298	0.051330709	0.051384211	0.051436794	0.051488447	0.051539158	0.051588915	0.051637704	0.051685514	0.051732329	0.051778135	0.051822917	0.051866659	0.051909343	0.051950953
91.mp3	0.094320706	0.095039132	0.095762132	0.096489744	0.097222003	0.097958946	0.098700609	0.099447029	0.100198241	0.10095428	0.101715181	0.102480978	0.103251706	0.104027397	0.104808086	0.105593805	0.106384585	0.107180457	0.107981453	0.108787602	0.109598933	0.110415474	0.111237253	0.112064296	0.112896629	0.113734276	0.11457726	0.115425604	0.116279328	0.117138452	0.118002995	0.118872973	0.119748401	0.120629294	0.121515663	0.122407519	0.12330487	0.124207722	0.125116081	0.126029949	0.126949325	0.127874209	0.128804594	0.129740475	0.130681842	0.131628682	0.13258098	0.133538718	0.134501875
92.mp3	0.064620094	0.065370515	0.066130456	0.066900058	0.067679464	0.068468817	0.069268264	0.070077951	0.070898027	0.071728641	0.072569946	0.073422092	0.074285234	0.075159526	0.076045125	0.076942186	0.077850868	0.078771328	0.079703725	0.080648219	0.08160497	0.082574138	0.083555883	0.084550365	0.085557744	0.08657818	0.087611832	0.088658858	0.089719416	0.090793661	0.091881749	0.092983832	0.09410006	0.095230584	0.096375548	0.097535096	0.098709367	0.099898498	0.101102621	0.102321863	0.103556348	0.104806193	0.106071509	0.107352403	0.108648973	0.10996131	0.111289498	0.112633611	0.113993716
93.mp3	0.06511275	0.065706043	0.066305148	0.066910154	0.067521155	0.068138242	0.06876151	0.069391055	0.070026973	0.070669365	0.071318328	0.071973964	0.072636376	0.073305667	0.073981942	0.074665307	0.07535587	0.076053741	0.076759028	0.077471844	0.078192302	0.078920514	0.079656597	0.080400666	0.081152839	0.081913235	0.082681973	0.083459174	0.084244959	0.085039451	0.085842774	0.08665505	0.087476407	0.088306969	0.089146862	0.089996213	0.09085515	0.0917238	0.092602291	0.09349075	0.094389305	0.095298085	0.096217216	0.097146825	0.09808704	0.099037984	0.099999784	0.100972562	0.101956441
95.mp3	0.095034557	0.095818438	0.096607716	0.097402431	0.098202625	0.099008337	0.099819609	0.100636478	0.101458984	0.102287164	0.103121057	0.103960699	0.104806125	0.105657371	0.106514471	0.107377458	0.108246365	0.109121221	0.110002057	0.110888901	0.111781781	0.112680723	0.11358575	0.114496886	0.115414151	0.116337566	0.117267146	0.118202909	0.119144867	0.120093032	0.121047413	0.122008017	0.122974847	0.123947906	0.124927193	0.125912703	0.12690443	0.127902363	0.128906489	0.129916792	0.130933252	0.131955843	0.132984539	0.134019308	0.135060113	0.136106914	0.137159666	0.13821832	0.139282821
96.mp3	0.141043058	0.141897736	0.142744878	0.143584542	0.14441679	0.145241685	0.146059292	0.146869677	0.14767291	0.14846906	0.149258197	0.150040395	0.150815725	0.15158426	0.152346076	0.153101247	0.153849846	0.154591949	0.155327631	0.156056965	0.156780027	0.157496891	0.158207629	0.158912315	0.159611022	0.160303821	0.160990784	0.161671979	0.162347476	0.163017343	0.163681647	0.164340454	0.164993828	0.165641833	0.16628453	0.166921981	0.167554243	0.168181376	0.168803435	0.169420474	0.170032548	0.170639706	0.171241999	0.171839476	0.172432182	0.173020161	0.173603457	0.174182111	0.174756161
98.mp3	0.043461231	0.043899643	0.04434321	0.044792027	0.045246191	0.045705803	0.046170962	0.046641772	0.047118338	0.047600767	0.048089168	0.048583654	0.049084338	0.049591336	0.050104765	0.050624748	0.051151405	0.051684863	0.05222525	0.052772694	0.05332733	0.05388929	0.054458714	0.055035741	0.055620513	0.056213175	0.056813876	0.057422765	0.058039995	0.058665722	0.059300104	0.059943301	0.060595477	0.061256798	0.061927432	0.062607551	0.063297328	0.063996939	0.064706564	0.065426383	0.066156579	0.066897339	0.067648851	0.068411305	0.069184894	0.069969811	0.070766253	0.071574417	0.072394504
99.mp3	0.088537253	0.089488728	0.090450362	0.09142226	0.09240453	0.093397277	0.094400609	0.095414629	0.096439442	0.097475151	0.098521861	0.099579671	0.100648683	0.101728995	0.102820704	0.103923907	0.105038696	0.106165164	0.1073034	0.108453491	0.10961552	0.11078957	0.111975717	0.113174037	0.114384601	0.115607476	0.116842724	0.118090404	0.119350569	0.120623268	0.121908544	0.123206433	0.124516968	0.125840171	0.127176061	0.128524648	0.129885934	0.131259915	0.132646575	0.134045891	0.135457831	0.136882353	0.138319402	0.139768915	0.141230815	0.142705016	0.144191417	0.145689905	0.147200351
101.mp3	0.07220317	0.072499871	0.072797213	0.073095231	0.07339396	0.073693436	0.073993693	0.074294768	0.074596696	0.074899513	0.075203255	0.075507958	0.075813657	0.07612039	0.076428193	0.076737102	0.077047154	0.077358387	0.077670838	0.077984543	0.078299541	0.07861587	0.078933568	0.079252673	0.079573225	0.079895262	0.080218823	0.080543949	0.08087068	0.081199055	0.081529115	0.081860902	0.082194457	0.082529822	0.08286704	0.083206152	0.083547201	0.083890233	0.08423529	0.084582417	0.084931659	0.085283061	0.08563667	0.085992531	0.086350693	0.086711202	0.087074107	0.087439456	0.087807299
102.mp3	0.05508473	0.055503605	0.055926121	0.05635234	0.056782325	0.057216138	0.057653846	0.058095514	0.058541208	0.058990996	0.059444947	0.059903132	0.06036562	0.060832485	0.061303799	0.061779637	0.062260074	0.062745188	0.063235055	0.063729755	0.064229369	0.064733977	0.065243663	0.065758509	0.066278602	0.066804028	0.067334874	0.067871228	0.068413182	0.068960826	0.069514253	0.070073556	0.070638832	0.071210175	0.071787684	0.072371457	0.072961595	0.073558198	0.07416137	0.074771213	0.075387833	0.076011335	0.076641827	0.077279416	0.077924211	0.078576324	0.079235865	0.079902946	0.08057768
103.mp3	0.110782797	0.111970204	0.113161051	0.114355166	0.115552377	0.116752509	0.117955385	0.119160824	0.120368644	0.121578661	0.122790689	0.124004539	0.125220019	0.126436937	0.127655098	0.128874305	0.13009436	0.131315061	0.132536207	0.133757594	0.134979015	0.136200264	0.137421131	0.138641406	0.139860879	0.141079335	0.142296561	0.143512342	0.14472646	0.145938699	0.14714884	0.148356664	0.14956195	0.150764479	0.151964028	0.153160376	0.1543533	0.155542578	0.156727987	0.157909302	0.159086302	0.160258761	0.161426458	0.162589167	0.163746668	0.164898735	0.166045148	0.167185684	0.168320121
104.mp3	0.059468457	0.060149734	0.06083782	0.061532783	0.062234691	0.062943612	0.063659614	0.064382766	0.065113135	0.06585079	0.066595799	0.067348228	0.068108146	0.06887562	0.069650716	0.070433501	0.071224041	0.0720224	0.072828643	0.073642834	0.074465036	0.075295311	0.076133719	0.076980322	0.077835176	0.078698341	0.079569871	0.080449822	0.081338245	0.082235193	0.083140713	0.084054854	0.08497766	0.085909174	0.086849436	0.087798484	0.088756353	0.089723073	0.090698676	0.091683185	0.092676623	0.093679009	0.094690357	0.095710678	0.096739978	0.09777826	0.098825521	0.099881753	0.100946944
105.mp3	0.086276763	0.087150364	0.088031577	0.088920461	0.089817079	0.090721488	0.091633749	0.092553918	0.093482055	0.094418215	0.095362453	0.096314824	0.097275381	0.098244175	0.099221258	0.100206679	0.101200483	0.102202718	0.103213427	0.104232652	0.105260433	0.106296807	0.10734181	0.108395474	0.109457829	0.110528904	0.111608722	0.112697305	0.113794671	0.114900834	0.116015807	0.117139595	0.118272203	0.119413629	0.120563868	0.121722911	0.122890742	0.124067342	0.125252686	0.126446744	0.127649479	0.128860849	0.130080806	0.131309294	0.132546253	0.133791614	0.135045299	0.136307227	0.137577305
106.mp3	0.113504658	0.114521521	0.115541762	0.11656531	0.117592094	0.11862204	0.119655072	0.120691114	0.121730087	0.12277191	0.123816501	0.124863775	0.125913648	0.126966029	0.12802083	0.129077959	0.130137322	0.131198822	0.132262363	0.133327843	0.134395161	0.135464213	0.136534892	0.13760709	0.138680696	0.139755597	0.140831677	0.14190882	0.142986906	0.144065811	0.145145413	0.146225584	0.147306195	0.148387115	0.149468208	0.15054934	0.151630372	0.152711161	0.153791564	0.154871434	0.155950624	0.157028981	0.158106352	0.15918258	0.160257507	0.16133097	0.162402806	0.163472848	0.164540926
107.mp3	0.069488834	0.069979946	0.070474311	0.070971982	0.071473009	0.071977448	0.07248535	0.072996771	0.073511765	0.074030387	0.074552694	0.075078742	0.075608588	0.07614229	0.076679906	0.077221495	0.077767116	0.078316829	0.078870694	0.079428773	0.079991127	0.080557818	0.081128908	0.081704459	0.082284537	0.082869203	0.083458522	0.08405256	0.08465138	0.085255047	0.085863629	0.086477189	0.087095795	0.087719512	0.088348406	0.088982545	0.089621995	0.090266822	0.090917094	0.091572875	0.092234234	0.092901235	0.093573945	0.09425243	0.094936754	0.095626981	0.096323177	0.097025403	0.097733724
108.mp3	0.085221798	0.086062099	0.086911104	0.087768922	0.088635662	0.089511434	0.090396349	0.091290519	0.092194055	0.093107068	0.094029672	0.094961978	0.095904099	0.096856148	0.097818238	0.098790481	0.099772989	0.100765875	0.101769249	0.102783222	0.103807906	0.104843409	0.10588984	0.106947305	0.108015912	0.109095764	0.110186965	0.111289615	0.112403813	0.113529658	0.114667241	0.115816657	0.116977992	0.118151334	0.119336763	0.120534359	0.121744195	0.122966342	0.124200865	0.125447825	0.126707276	0.127979268	0.129263844	0.13056104	0.131870887	0.133193407	0.134528614	0.135876515	0.137237107
109.mp3	0.067642865	0.068011507	0.068382208	0.068755009	0.069129953	0.069507081	0.069886436	0.070268062	0.070652001	0.071038299	0.071426999	0.071818146	0.072211787	0.072607967	0.073006733	0.073408131	0.073812211	0.074219019	0.074628604	0.075041017	0.075456307	0.075874524	0.07629572	0.076719947	0.077147256	0.077577701	0.078011335	0.078448213	0.078888389	0.079331919	0.079778859	0.080229267	0.080683199	0.081140714	0.08160187	0.082066728	0.082535347	0.083007789	0.083484116	0.083964388	0.084448671	0.084937027	0.085429521	0.085926218	0.086427184	0.086932485	0.08744219	0.087956366	0.088475081
110.mp3	0.070014088	0.070545406	0.071080771	0.071620245	0.072163892	0.072711775	0.07326396	0.073820511	0.074381495	0.074946979	0.075517031	0.076091719	0.076671112	0.077255282	0.077844298	0.078438232	0.079037157	0.079641147	0.080250274	0.080864614	0.081484243	0.082109236	0.082739672	0.083375626	0.084017179	0.084664409	0.085317397	0.085976223	0.086640968	0.087311715	0.087988545	0.088671544	0.089360793	0.090056379	0.090758385	0.091466898	0.092182003	0.092903787	0.093632337	0.09436774	0.095110084	0.095859456	0.096615945	0.09737964	0.098150627	0.098928997	0.099714836	0.100508234	0.101309279
111.mp3	0.047626648	0.048054982	0.0484875	0.048924273	0.049365373	0.049810875	0.050260853	0.050715384	0.051174545	0.051638415	0.052107075	0.052580606	0.053059092	0.053542616	0.054031265	0.054525126	0.055024287	0.055528838	0.056038872	0.056554481	0.05707576	0.057602804	0.058135711	0.05867458	0.059219511	0.059770607	0.06032797	0.060891707	0.061461922	0.062038724	0.062622223	0.063212529	0.063809754	0.064414013	0.06502542	0.065644093	0.066270148	0.066903705	0.067544885	0.06819381	0.068850602	0.069515386	0.070188286	0.070869431	0.071558945	0.072256959	0.0729636	0.073678999	0.074403286
112.mp3	0.102391922	0.103642409	0.104903624	0.106175522	0.107458053	0.10875116	0.110054779	0.11136884	0.112693268	0.114027978	0.115372881	0.116727878	0.118092866	0.11946773	0.12085235	0.122246597	0.123650334	0.125063415	0.126485686	0.127916983	0.129357134	0.130805956	0.132263259	0.133728841	0.135202491	0.136683988	0.1381731	0.139669586	0.141173192	0.142683657	0.144200704	0.14572405	0.147253398	0.14878844	0.150328857	0.151874318	0.153424481	0.154978991	0.156537484	0.158099582	0.159664895	0.161233022	0.16280355	0.164376055	0.165950099	0.167525236	0.169101004	0.170676933	0.172252541
113.mp3	0.109592629	0.110885696	0.112186401	0.113494588	0.114810091	0.116132741	0.11746236	0.118798764	0.120141766	0.121491168	0.122846768	0.124208357	0.125575719	0.126948631	0.128326866	0.129710187	0.131098352	0.132491111	0.133888211	0.135289387	0.136694372	0.13810289	0.139514659	0.140929391	0.14234679	0.143766554	0.145188377	0.146611944	0.148036934	0.149463022	0.150889875	0.152317154	0.153744516	0.155171611	0.156598083	0.158023572	0.159447713	0.160870134	0.16229046	0.16370831	0.1651233	0.166535041	0.16794314	0.1693472	0.17074682	0.172141597	0.173531124	0.174914991	0.176292787
114.mp3	0.097025242	0.09773253	0.098445083	0.09916296	0.099886219	0.100614921	0.101349125	0.102088891	0.102834278	0.103585346	0.104342155	0.105104765	0.105873236	0.106647626	0.107427996	0.108214405	0.109006911	0.109805574	0.110610452	0.111421603	0.112239085	0.113062955	0.113893269	0.114730084	0.115573454	0.116423436	0.117280081	0.118143445	0.119013577	0.11989053	0.120774353	0.121665094	0.122562802	0.123467521	0.124379295	0.125298169	0.126224181	0.127157372	0.128097779	0.129045435	0.130000374	0.130962625	0.131932217	0.132909174	0.133893517	0.134885266	0.135884437	0.136891041	0.137905086
115.mp3	0.035298587	0.035412942	0.035526281	0.035638593	0.035749866	0.035860089	0.035969247	0.036077329	0.036184321	0.036290209	0.036394977	0.036498612	0.036601097	0.036702417	0.036802555	0.036901494	0.036999217	0.037095704	0.037190938	0.037284899	0.037377566	0.03746892	0.03755894	0.037647602	0.037734886	0.037820767	0.037905221	0.037988225	0.038069753	0.038149779	0.038228276	0.038305217	0.038380573	0.038454316	0.038526415	0.03859684	0.03866556	0.038732541	0.038797752	0.038861158	0.038922724	0.038982414	0.039040191	0.039096019	0.039149858	0.039201669	0.039251411	0.039299044	0.039344524
116.mp3	0.080961611	0.081805223	0.082657866	0.083519641	0.084390652	0.085271003	0.086160796	0.087060135	0.087969123	0.088887862	0.089816457	0.090755009	0.09170362	0.092662391	0.093631423	0.094610816	0.095600669	0.096601079	0.097612144	0.098633959	0.099666616	0.10071021	0.101764828	0.102830561	0.103907494	0.10499571	0.10609529	0.107206314	0.108328854	0.109462985	0.110608772	0.111766282	0.112935574	0.114116704	0.115309723	0.116514678	0.117731609	0.118960553	0.120201537	0.121454585	0.122719714	0.123996933	0.125286242	0.126587637	0.127901102	0.129226615	0.130564142	0.131913641	0.133275059
117.mp3	0.091294457	0.091678151	0.092062535	0.092447649	0.092833535	0.093220235	0.09360779	0.093996241	0.09438563	0.094775998	0.095167388	0.095559839	0.095953395	0.096348096	0.096743985	0.097141102	0.097539491	0.097939192	0.098340247	0.0987427	0.099146592	0.099551964	0.099958861	0.100367324	0.100777396	0.10118912	0.101602539	0.102017696	0.102434635	0.102853399	0.103274031	0.103696576	0.104121078	0.104547581	0.10497613	0.105406769	0.105839544	0.106274499	0.10671168	0.107151133	0.107592903	0.108037037	0.108483581	0.108932582	0.109384086	0.109838141	0.110294795	0.110754094	0.111216088
118.mp3	0.055413166	0.055709345	0.056006584	0.056304909	0.056604346	0.056904921	0.057206659	0.057509587	0.05781373	0.058119116	0.058425771	0.058733721	0.059042995	0.059353619	0.059665622	0.059979029	0.060293871	0.060610174	0.060927968	0.06124728	0.06156814	0.061890576	0.062214618	0.062540295	0.062867637	0.063196673	0.063527434	0.06385995	0.06419425	0.064530367	0.06486833	0.065208171	0.06554992	0.065893609	0.06623927	0.066586934	0.066936632	0.067288398	0.067642262	0.067998258	0.068356417	0.068716772	0.069079356	0.069444201	0.06981134	0.070180805	0.07055263	0.070926847	0.071303489
119.mp3	0.09793268	0.098986657	0.10004702	0.101113708	0.102186659	0.103265808	0.104351086	0.105442422	0.106539742	0.107642967	0.108752016	0.109866806	0.110987248	0.112113252	0.113244723	0.114381562	0.115523669	0.116670938	0.117823259	0.118980521	0.120142605	0.121309392	0.122480757	0.123656572	0.124836704	0.126021016	0.127209367	0.128401613	0.129597604	0.130797187	0.132000203	0.133206491	0.134415884	0.135628211	0.136843295	0.138060958	0.139281014	0.140503275	0.141727546	0.14295363	0.144181322	0.145410417	0.1466407	0.147871957	0.149103964	0.150336496	0.151569323	0.152802209	0.154034913
120.mp3	0.074695584	0.075469885	0.076251703	0.07704112	0.077838212	0.07864306	0.079455744	0.080276342	0.081104933	0.081941596	0.082786411	0.083639455	0.084500806	0.085370542	0.08624874	0.087135476	0.088030825	0.088934862	0.08984766	0.090769293	0.091699832	0.092639347	0.093587907	0.094545579	0.095512429	0.09648852	0.097473915	0.098468673	0.099472852	0.100486507	0.101509691	0.102542452	0.103584839	0.104636894	0.105698657	0.106770166	0.107851453	0.108942548	0.110043474	0.111154251	0.112274896	0.113405418	0.114545822	0.115696108	0.11685627	0.118026294	0.119206162	0.120395848	0.121595318
121.mp3	0.107897439	0.108536196	0.10917787	0.109822494	0.1104701	0.111120721	0.111774391	0.112431142	0.113091005	0.113754013	0.114420198	0.115089589	0.11576222	0.116438119	0.117117317	0.117799844	0.11848573	0.119175003	0.119867691	0.120563823	0.121263426	0.121966527	0.122673152	0.123383327	0.124097077	0.124814426	0.125535398	0.126260016	0.126988302	0.127720277	0.128455963	0.129195377	0.129938539	0.130685466	0.131436176	0.132190682	0.132949	0.133711143	0.134477121	0.135246947	0.136020628	0.136798173	0.137579587	0.138364875	0.139154039	0.139947082	0.140744002	0.141544796	0.142349461
122.mp3	0.105416779	0.106742254	0.108075057	0.109414977	0.110761794	0.112115283	0.113475211	0.114841341	0.116213426	0.117591216	0.118974452	0.120362869	0.121756197	0.123154158	0.12455647	0.125962841	0.127372978	0.128786577	0.130203332	0.13162293	0.133045052	0.134469373	0.135895564	0.13732329	0.138752211	0.140181983	0.141612256	0.143042676	0.144472886	0.145902522	0.147331218	0.148758605	0.150184308	0.151607952	0.153029156	0.154447538	0.155862713	0.157274294	0.15868189	0.160085112	0.161483567	0.16287686	0.164264598	0.165646385	0.167021825	0.168390522	0.169752083	0.171106111	0.172452213
123.mp3	0.084014164	0.08492902	0.085853272	0.086787012	0.087730335	0.088683335	0.089646105	0.090618738	0.091601325	0.092593959	0.093596729	0.094609725	0.095633036	0.096666749	0.097710948	0.09876572	0.099831146	0.100907307	0.101994282	0.103092148	0.104200979	0.105320847	0.106451822	0.107593969	0.108747351	0.10991203	0.11108806	0.112275494	0.113474381	0.114684765	0.115906685	0.117140176	0.118385268	0.119641983	0.120910341	0.122190354	0.123482027	0.12478536	0.126100343	0.127426961	0.128765191	0.130115001	0.13147635	0.132849188	0.134233456	0.135629085	0.137035996	0.138454097	0.139883287
124.mp3	0.098461957	0.099634147	0.100816452	0.102008848	0.103211308	0.104423799	0.105646284	0.106878721	0.108121061	0.109373251	0.11063523	0.111906935	0.113188293	0.114479226	0.11577965	0.117089474	0.1184086	0.119736923	0.121074329	0.122420699	0.123775906	0.125139813	0.126512277	0.127893146	0.12928226	0.130679448	0.132084534	0.13349733	0.13491764	0.136345257	0.137779968	0.139221546	0.140669757	0.142124355	0.143585086	0.145051683	0.146523871	0.148001363	0.149483861	0.150971056	0.15246263	0.153958252	0.155457581	0.156960263	0.158465935	0.159974222	0.161484737	0.162997082	0.16451085
125.mp3	0.109316426	0.110158835	0.111003213	0.111849535	0.112697774	0.113547903	0.114399893	0.115253717	0.116109345	0.116966747	0.117825893	0.11868675	0.119549288	0.120413472	0.121279269	0.122146645	0.123015562	0.123885986	0.124757879	0.125631202	0.126505915	0.127381978	0.12825935	0.129137988	0.130017847	0.130898884	0.131781052	0.132664304	0.13354859	0.134433862	0.135320068	0.136207155	0.13709507	0.137983757	0.138873159	0.139763219	0.140653877	0.141545071	0.142436738	0.143328814	0.144221233	0.145113927	0.146006826	0.14689986	0.147792955	0.148686036	0.149579026	0.150471847	0.151364418
126.mp3	0.138926248	0.140237188	0.141553424	0.142874826	0.144201259	0.145532582	0.146868651	0.148209316	0.149554424	0.150903816	0.152257327	0.153614787	0.154976023	0.156340855	0.157709097	0.15908056	0.160455047	0.161832357	0.163212284	0.164594616	0.165979134	0.167365614	0.168753828	0.17014354	0.17153451	0.172926492	0.174319231	0.175712472	0.177105949	0.178499392	0.179892526	0.18128507	0.182676735	0.184067229	0.185456253	0.186843501	0.188228664	0.189611425	0.190991462	0.192368449	0.193742052	0.195111932	0.196477747	0.197839147	0.199195779	0.200547284	0.201893296	0.203233449	0.204567367
127.mp3	0.120096098	0.12117609	0.122260442	0.123349074	0.124441904	0.125538845	0.12663981	0.127744709	0.128853448	0.129965932	0.131082061	0.132201736	0.133324851	0.134451299	0.135580971	0.136713753	0.137849529	0.138988181	0.140129586	0.141273618	0.14242015	0.14356905	0.144720182	0.145873409	0.147028588	0.148185576	0.149344224	0.150504379	0.151665888	0.152828591	0.153992326	0.155156927	0.156322226	0.157488049	0.15865422	0.159820558	0.160986881	0.162153001	0.163318726	0.164483863	0.165648212	0.166811572	0.167973738	0.169134498	0.170293641	0.17145095	0.172606204	0.173759179	0.174909648
128.mp3	0.066878349	0.067514754	0.068156896	0.068804846	0.069458677	0.070118464	0.070784279	0.0714562	0.072134299	0.072818654	0.07350934	0.074206435	0.074910015	0.075620158	0.076336943	0.077060446	0.077790748	0.078527926	0.07927206	0.080023228	0.08078151	0.081546986	0.082319733	0.083099833	0.083887362	0.084682401	0.085485027	0.086295319	0.087113353	0.087939208	0.08877296	0.089614684	0.090464454	0.091322346	0.092188431	0.093062781	0.093945466	0.094836556	0.095736116	0.096644214	0.097560911	0.098486271	0.099420351	0.10036321	0.1013149	0.102275474	0.10324498	0.104223464	0.105210967
129.mp3	0.077963184	0.078269308	0.078577011	0.078886332	0.079197313	0.079509996	0.07982442	0.080140629	0.080458665	0.08077857	0.081100389	0.081424165	0.081749943	0.082077767	0.082407683	0.082739738	0.083073977	0.083410448	0.083749199	0.084090278	0.084433734	0.084779618	0.08512798	0.08547887	0.085832341	0.086188446	0.086547237	0.086908769	0.087273097	0.087640277	0.088010365	0.088383419	0.088759497	0.089138659	0.089520964	0.089906473	0.090295249	0.090687356	0.091082855	0.091481814	0.091884297	0.092290373	0.092700109	0.093113574	0.09353084	0.093951977	0.094377059	0.09480616	0.095239354
130.mp3	0.040792849	0.040837859	0.040881765	0.040924573	0.040966286	0.041006908	0.04104644	0.041084887	0.041122251	0.041158533	0.041193736	0.04122786	0.041260908	0.04129288	0.041323776	0.041353597	0.041382342	0.041410011	0.041436604	0.041462118	0.041486553	0.041509907	0.041532178	0.041553363	0.041573459	0.041592464	0.041610374	0.041627184	0.041642891	0.041657491	0.041670977	0.041683346	0.041694592	0.041704707	0.041713687	0.041721525	0.041728212	0.041733743	0.041738108	0.0417413	0.04174331	0.041744129	0.041743747	0.041742155	0.041739343	0.041735299	0.041730012	0.041723472	0.041715665
131.mp3	0.042427916	0.042410872	0.042392269	0.042372122	0.042350445	0.042327254	0.042302562	0.042276383	0.04224873	0.042219616	0.042189052	0.042157052	0.042123624	0.042088782	0.042052535	0.042014892	0.041975864	0.04193546	0.041893689	0.041850558	0.041806075	0.04176025	0.041713087	0.041664595	0.041614779	0.041563647	0.041511202	0.041457452	0.0414024	0.041346052	0.041288411	0.041229482	0.041169268	0.041107773	0.041045	0.04098095	0.040915628	0.040849034	0.04078117	0.040712039	0.04064164	0.040569975	0.040497045	0.040422849	0.040347388	0.040270662	0.040192669	0.04011341	0.040032883
133.mp3	0.059299714	0.05994737	0.060602645	0.06126566	0.061936536	0.0626154	0.063302376	0.063997593	0.06470118	0.065413269	0.066133994	0.066863489	0.067601891	0.068349338	0.06910597	0.06987193	0.070647359	0.071432404	0.07222721	0.073031926	0.0738467	0.074671683	0.075507027	0.076352885	0.077209412	0.078076763	0.078955094	0.079844563	0.080745326	0.081657544	0.082581375	0.083516978	0.084464512	0.085424139	0.086396017	0.087380305	0.088377162	0.089386746	0.090409215	0.091444723	0.092493424	0.093555473	0.094631018	0.095720207	0.096823187	0.097940099	0.099071081	0.100216269	0.101375793
134.mp3	0.119124094	0.120063356	0.12100148	0.121938407	0.122874084	0.123808455	0.124741467	0.125673067	0.126603203	0.127531823	0.128458877	0.129384314	0.130308085	0.131230141	0.132150433	0.133068914	0.133985535	0.13490025	0.135813012	0.136723774	0.13763249	0.138539114	0.1394436	0.140345904	0.141245979	0.14214378	0.143039261	0.143932379	0.144823087	0.14571134	0.146597093	0.1474803	0.148360916	0.149238894	0.15011419	0.150986756	0.151856545	0.152723512	0.153587607	0.154448784	0.155306995	0.156162189	0.157014319	0.157863334	0.158709184	0.159551817	0.160391182	0.161227226	0.162059896
135.mp3	0.157795152	0.158855906	0.159912825	0.160965784	0.162014663	0.163059342	0.164099702	0.165135624	0.166166994	0.167193695	0.168215614	0.169232639	0.170244657	0.17125156	0.172253238	0.173249583	0.17424049	0.175225852	0.176205567	0.177179532	0.178147644	0.179109803	0.180065911	0.181015869	0.181959579	0.182896947	0.183827877	0.184752276	0.185670051	0.18658111	0.187485363	0.18838272	0.189273094	0.190156395	0.191032537	0.191901436	0.192763005	0.193617161	0.194463822	0.195302904	0.196134327	0.19695801	0.197773874	0.198581838	0.199381826	0.200173759	0.200957561	0.201733155	0.202500467
136.mp3	0.074582301	0.075082452	0.075584696	0.076089071	0.07659561	0.077104349	0.077615323	0.078128569	0.078644122	0.079162019	0.079682295	0.080204988	0.080730134	0.081257771	0.081787935	0.082320664	0.082855995	0.083393966	0.083934616	0.084477981	0.085024101	0.085573012	0.086124755	0.086679367	0.087236887	0.087797354	0.088360806	0.088927283	0.089496822	0.090069464	0.090645247	0.09122421	0.091806391	0.092391831	0.092980567	0.093572639	0.094168085	0.094766944	0.095369253	0.095975052	0.096584379	0.09719727	0.097813765	0.098433899	0.099057711	0.099685237	0.100316513	0.100951574	0.101590458
137.mp3	0.064226245	0.064298133	0.064368667	0.064437851	0.06450569	0.064572189	0.064637352	0.064701181	0.064763679	0.064824849	0.064884693	0.064943213	0.065000408	0.065056281	0.065110831	0.065164057	0.06521596	0.065266537	0.065315787	0.065363707	0.065410295	0.065455549	0.065499463	0.065542034	0.065583257	0.065623127	0.065661638	0.065698784	0.065734559	0.065768954	0.065801963	0.065833576	0.065863786	0.065892581	0.065919953	0.065945891	0.065970383	0.065993418	0.066014983	0.066035065	0.066053651	0.066070726	0.066086275	0.066100283	0.066112733	0.066123608	0.066132891	0.066140564	0.066146607
138.mp3	0.113660464	0.114529491	0.115405073	0.116287276	0.117176164	0.118071801	0.118974249	0.119883572	0.120799833	0.121723093	0.122653414	0.123590857	0.124535482	0.125487347	0.126446512	0.127413033	0.128386968	0.129368371	0.130357295	0.131353795	0.13235792	0.133369721	0.134389245	0.135416539	0.136451645	0.137494607	0.138545465	0.139604255	0.140671013	0.141745772	0.14282856	0.143919404	0.145018327	0.146125351	0.14724049	0.148363757	0.149495162	0.150634708	0.151782397	0.152938223	0.154102176	0.155274244	0.156454404	0.157642633	0.158838897	0.160043161	0.161255378	0.162475499	0.163703464
140.mp3	0.078112123	0.078923824	0.079744353	0.080573821	0.08141234	0.082260023	0.083116984	0.083983336	0.084859194	0.085744674	0.086639889	0.087544956	0.08845999	0.089385107	0.090320422	0.091266051	0.092222109	0.093188711	0.094165971	0.095154003	0.09615292	0.097162834	0.098183856	0.099216097	0.100259664	0.101314664	0.102381204	0.103459385	0.104549309	0.105651075	0.106764779	0.107890513	0.109028368	0.110178431	0.111340784	0.112515506	0.113702672	0.114902352	0.116114611	0.117339508	0.118577097	0.119827426	0.121090537	0.122366464	0.123655233	0.124956864	0.126271367	0.127598745	0.12893899
142.mp3	0.064866665	0.065098351	0.065330081	0.065561871	0.065793736	0.066025693	0.066257758	0.066489946	0.066722274	0.066954757	0.06718741	0.06742025	0.06765329	0.067886548	0.068120038	0.068353774	0.068587773	0.068822048	0.069056614	0.069291487	0.06952668	0.069762208	0.069998086	0.070234326	0.070470943	0.070707952	0.070945364	0.071183195	0.071421457	0.071660163	0.071899326	0.07213896	0.072379075	0.072619686	0.072860804	0.07310244	0.073344607	0.073587316	0.073830577	0.074074403	0.074318802	0.074563787	0.074809365	0.075055548	0.075302344	0.075549761	0.07579781	0.076046497	0.07629583
143.mp3	0.064590978	0.065130005	0.065673368	0.066221125	0.066773335	0.067330059	0.067891358	0.068457292	0.069027923	0.069603314	0.070183528	0.070768629	0.071358681	0.071953748	0.072553897	0.073159194	0.073769704	0.074385496	0.075006636	0.075633193	0.076265237	0.076902835	0.077546058	0.078194976	0.078849659	0.079510178	0.080176605	0.080849011	0.081527469	0.082212051	0.082902828	0.083599875	0.084303263	0.085013066	0.085729358	0.08645221	0.087181698	0.087917893	0.088660869	0.089410699	0.090167454	0.090931209	0.091702034	0.092480001	0.093265182	0.094057646	0.094857463	0.095664702	0.096479431
144.mp3	0.10521321	0.106526669	0.107847111	0.109174315	0.110508055	0.111848099	0.113194207	0.114546134	0.115903628	0.11726643	0.118634277	0.120006897	0.121384015	0.122765347	0.124150604	0.125539493	0.126931713	0.128326958	0.129724918	0.131125275	0.132527708	0.13393189	0.135337488	0.136744168	0.138151588	0.139559401	0.14096726	0.142374809	0.143781693	0.145187549	0.146592014	0.14799472	0.149395297	0.150793372	0.15218857	0.153580513	0.154968822	0.156353116	0.157733012	0.159108127	0.160478077	0.161842477	0.163200943	0.164553088	0.165898529	0.167236882	0.168567763	0.169890791	0.171205586
145.mp3	0.129647534	0.130785289	0.13192473	0.133065747	0.134208227	0.135352058	0.136497122	0.137643305	0.138790488	0.139938552	0.141087375	0.142236835	0.143386809	0.14453717	0.145687791	0.146838545	0.1479893	0.149139927	0.15029029	0.151440256	0.152589688	0.153738449	0.1548864	0.156033398	0.157179303	0.158323969	0.159467252	0.160609004	0.161749076	0.162887318	0.164023579	0.165157704	0.16628954	0.167418928	0.168545712	0.169669732	0.170790826	0.171908832	0.173023585	0.174134921	0.175242671	0.176346668	0.177446741	0.178542718	0.179634426	0.180721692	0.181804338	0.182882188	0.183955064
146.mp3	0.033160319	0.033200953	0.033241084	0.033280715	0.033319849	0.03335849	0.033396639	0.033434301	0.033471477	0.033508169	0.03354438	0.033580112	0.033615366	0.033650144	0.033684447	0.033718277	0.033751634	0.033784519	0.033816933	0.033848876	0.033880349	0.033911351	0.033941883	0.033971944	0.034001533	0.03403065	0.034059293	0.034087463	0.034115156	0.034142372	0.034169109	0.034195365	0.034221138	0.034246425	0.034271223	0.03429553	0.034319343	0.034342658	0.034365472	0.03438778	0.034409579	0.034430865	0.034451632	0.034471876	0.034491592	0.034510774	0.034529418	0.034547516	0.034565062
148.mp3	0.058251507	0.058927988	0.059613269	0.060307495	0.061010813	0.06172337	0.062445319	0.063176811	0.063918003	0.064669051	0.065430115	0.066201356	0.066982937	0.067775025	0.068577788	0.069391394	0.070216016	0.071051826	0.071899	0.072757716	0.073628152	0.074510488	0.075404906	0.076311589	0.077230723	0.078162493	0.079107086	0.08006469	0.081035493	0.082019686	0.083017457	0.084028996	0.085054495	0.086094143	0.087148129	0.088216643	0.089299873	0.090398005	0.091511225	0.092639716	0.093783661	0.094943237	0.09611862	0.097309984	0.098517496	0.099741321	0.100981618	0.102238542	0.103512241
149.mp3	0.07245661	0.072986427	0.073521161	0.074060896	0.074605714	0.0751557	0.075710941	0.076271525	0.076837541	0.077409079	0.07798623	0.078569088	0.079157748	0.079752306	0.080352858	0.080959504	0.081572345	0.082191482	0.082817018	0.083449059	0.084087711	0.084733082	0.08538528	0.086044418	0.086710608	0.087383963	0.0880646	0.088752635	0.089448188	0.090151377	0.090862326	0.091581156	0.092307993	0.093042963	0.093786193	0.094537813	0.095297952	0.096066742	0.096844316	0.097630809	0.098426356	0.099231092	0.100045157	0.100868689	0.101701827	0.102544712	0.103397485	0.104260289	0.105133264
150.mp3	0.105206642	0.106057038	0.106912854	0.107774129	0.108640904	0.109513218	0.110391108	0.111274614	0.112163772	0.113058619	0.11395919	0.114865521	0.115777644	0.116695595	0.117619403	0.118549101	0.119484718	0.120426282	0.12137382	0.122327359	0.123286923	0.124252535	0.125224215	0.126201984	0.127185858	0.128175855	0.129171987	0.130174267	0.131182703	0.132197304	0.133218074	0.134245014	0.135278126	0.136317405	0.137362845	0.138414438	0.139472171	0.140536028	0.14160599	0.142682035	0.143764136	0.144852263	0.145946381	0.147046451	0.148152431	0.149264272	0.150381923	0.151505324	0.152634414
151.mp3	0.077148239	0.077736082	0.078328467	0.078925447	0.079527075	0.080133405	0.080744491	0.081360386	0.081981146	0.082606826	0.083237481	0.083873166	0.084513937	0.085159851	0.085810963	0.086467332	0.087129012	0.087796063	0.08846854	0.089146501	0.089830004	0.090519106	0.091213865	0.091914339	0.092620586	0.093332663	0.094050627	0.094774538	0.095504451	0.096240425	0.096982516	0.097730781	0.098485276	0.099246058	0.100013182	0.100786704	0.101566677	0.102353157	0.103146195	0.103945846	0.104752159	0.105565188	0.10638498	0.107211585	0.108045051	0.108885423	0.109732748	0.110587068	0.111448424
152.mp3	0.115364603	0.116433899	0.117508831	0.118589348	0.119675396	0.120766917	0.121863852	0.122966136	0.124073705	0.12518649	0.126304417	0.127427411	0.128555395	0.129688284	0.130825995	0.131968437	0.133115517	0.13426714	0.135423204	0.136583606	0.137748238	0.138916986	0.140089736	0.141266367	0.142446754	0.143630768	0.144818277	0.146009141	0.147203219	0.148400363	0.149600423	0.150803242	0.152008659	0.153216506	0.154426615	0.155638808	0.156852904	0.158068717	0.159286056	0.160504724	0.161724518	0.162945233	0.164166654	0.165388564	0.16661074	0.167832952	0.169054966	0.170276542	0.171497433
153.mp3	0.053225095	0.053511142	0.053797262	0.054083454	0.054369718	0.054656054	0.054942462	0.055228939	0.055515485	0.055802098	0.056088775	0.056375514	0.056662311	0.056949164	0.057236069	0.05752302	0.057810014	0.058097045	0.058384107	0.058671193	0.058958298	0.059245413	0.05953253	0.059819641	0.060106738	0.060393809	0.060680845	0.060967834	0.061254765	0.061541625	0.061828402	0.06211508	0.062401647	0.062688085	0.062974379	0.063260512	0.063546466	0.063832223	0.064117761	0.064403062	0.064688104	0.064972863	0.065257318	0.065541443	0.065825212	0.066108601	0.06639158	0.066674122	0.066956197
154.mp3	0.127380823	0.128434432	0.129492981	0.130556447	0.131624804	0.132698025	0.133776079	0.134858936	0.135946561	0.137038917	0.138135964	0.139237661	0.140343962	0.141454821	0.142570187	0.143690006	0.144814223	0.145942777	0.147075606	0.148212644	0.149353821	0.150499065	0.151648298	0.15280144	0.153958407	0.155119111	0.15628346	0.157451357	0.158622702	0.159797391	0.160975313	0.162156356	0.1633404	0.164527322	0.165716995	0.166909285	0.168104053	0.169301158	0.17050045	0.171701774	0.172904972	0.174109878	0.175316322	0.176524126	0.177733107	0.178943078	0.180153842	0.1813652	0.182576943
155.mp3	0.081965033	0.082536465	0.083111604	0.083690501	0.084273211	0.084859786	0.085450282	0.086044751	0.08664325	0.087245832	0.087852555	0.088463473	0.089078643	0.089698122	0.090321966	0.090950233	0.091582981	0.092220266	0.092862149	0.093508687	0.094159938	0.094815962	0.095476818	0.096142566	0.096813265	0.097488974	0.098169755	0.098855666	0.099546767	0.100243119	0.100944783	0.101651817	0.102364282	0.103082238	0.103805745	0.104534862	0.105269649	0.106010164	0.106756467	0.107508616	0.108266668	0.109030682	0.109800713	0.110576819	0.111359054	0.112147473	0.112942131	0.113743079	0.11455037
156.mp3	0.085805811	0.086866729	0.087939848	0.089025265	0.090123076	0.091233372	0.092356245	0.093491783	0.094640071	0.09580119	0.096975219	0.098162233	0.099362305	0.100575499	0.101801881	0.103041508	0.104294432	0.105560704	0.106840364	0.108133451	0.109439995	0.110760019	0.112093542	0.113440574	0.114801117	0.116175165	0.117562705	0.118963713	0.12037816	0.121806001	0.123247187	0.124701655	0.126169332	0.127650132	0.12914396	0.130650706	0.132170249	0.133702452	0.135247167	0.136804229	0.138373459	0.139954664	0.141547632	0.143152136	0.144767932	0.146394758	0.148032334	0.149680362	0.151338523
157.mp3	0.097897385	0.098951166	0.100014002	0.101085893	0.102166839	0.103256833	0.104355867	0.105463928	0.106581001	0.107707065	0.108842096	0.109986064	0.111138938	0.112300679	0.113471245	0.114650588	0.115838657	0.117035393	0.118240734	0.11945461	0.120676947	0.121907665	0.123146677	0.124393889	0.125649203	0.126912511	0.128183701	0.129462652	0.130749237	0.13204332	0.133344758	0.1346534	0.135969089	0.137291656	0.138620926	0.139956715	0.14129883	0.142647069	0.14400122	0.145361064	0.146726369	0.148096897	0.149472398	0.150852611	0.152237268	0.153626089	0.155018782	0.156415047	0.157814572
158.mp3	0.041568937	0.041692696	0.041816016	0.041938901	0.042061354	0.042183379	0.042304978	0.042426153	0.042546906	0.042667241	0.042787158	0.042906659	0.043025745	0.043144417	0.043262677	0.043380523	0.043497957	0.043614978	0.043731585	0.043847778	0.043963556	0.044078916	0.044193857	0.044308378	0.044422474	0.044536144	0.044649383	0.044762188	0.044874556	0.04498648	0.045097957	0.04520898	0.045319543	0.045429641	0.045539266	0.045648411	0.045757067	0.045865226	0.04597288	0.046080017	0.046186629	0.046292703	0.046398229	0.046503194	0.046607585	0.046711389	0.046814591	0.046917176	0.047019128
159.mp3	0.091067665	0.091585781	0.092105224	0.092626017	0.093148188	0.093671761	0.094196761	0.094723213	0.095251144	0.095780576	0.096311536	0.096844047	0.097378134	0.097913821	0.098451132	0.098990091	0.099530722	0.100073047	0.100617089	0.101162872	0.101710418	0.102259748	0.102810885	0.103363851	0.103918665	0.104475349	0.105033922	0.105594406	0.106156818	0.106721178	0.107287504	0.107855814	0.108426125	0.108998453	0.109572815	0.110149225	0.110727698	0.111308248	0.111890889	0.112475632	0.113062488	0.113651469	0.114242583	0.11483584	0.115431247	0.116028811	0.116628537	0.11723043	0.117834493
160.mp3	0.085301657	0.086082398	0.086870114	0.087664892	0.088466823	0.089275998	0.090092508	0.090916443	0.091747897	0.092586962	0.093433731	0.094288298	0.095150756	0.096021201	0.096899727	0.097786428	0.0986814	0.099584738	0.100496538	0.101416893	0.1023459	0.103283654	0.104230249	0.105185778	0.106150338	0.107124019	0.108106916	0.109099119	0.110100721	0.11111181	0.112132475	0.113162805	0.114202884	0.115252797	0.116312628	0.117382455	0.118462359	0.119552414	0.120652695	0.121763272	0.122884214	0.124015584	0.125157444	0.126309851	0.127472859	0.128646517	0.129830869	0.131025955	0.132231809
161.mp3	0.081976271	0.082360187	0.082745986	0.083133713	0.083523414	0.083915135	0.084308923	0.084704825	0.085102888	0.085503161	0.085905692	0.08631053	0.086717724	0.087127324	0.087539381	0.087953946	0.088371071	0.088790807	0.089213207	0.089638325	0.090066215	0.09049693	0.090930527	0.091367061	0.091806588	0.092249167	0.092694853	0.093143707	0.093595787	0.094051154	0.094509867	0.094971989	0.095437581	0.095906707	0.09637943	0.096855814	0.097335926	0.097819831	0.098307595	0.098799288	0.099294977	0.099794731	0.100298622	0.100806719	0.101319096	0.101835825	0.102356979	0.102882634	0.103412865
162.mp3	0.119865564	0.121064887	0.122267725	0.123473917	0.124683299	0.125895703	0.127110958	0.128328893	0.12954933	0.130772091	0.131996995	0.133223856	0.134452489	0.135682702	0.136914305	0.1381471	0.139380891	0.140615477	0.141850656	0.143086221	0.144321965	0.145557678	0.146793147	0.148028157	0.149262491	0.150495928	0.151728249	0.152959229	0.154188642	0.155416261	0.156641856	0.157865196	0.159086048	0.160304176	0.161519346	0.162731317	0.163939852	0.165144709	0.166345647	0.167542421	0.168734788	0.169922503	0.171105319	0.172282988	0.173455263	0.174621896	0.175782637	0.176937236	0.178085443
163.mp3	0.061609257	0.061854674	0.062101076	0.062348491	0.062596949	0.062846477	0.063097106	0.063348865	0.063601783	0.06385589	0.064111217	0.064367794	0.064625652	0.064884822	0.065145335	0.065407222	0.065670517	0.06593525	0.066201455	0.066469164	0.066738411	0.067009229	0.067281653	0.067555717	0.067831455	0.068108904	0.068388098	0.068669073	0.068951866	0.069236515	0.069523055	0.069811526	0.070101965	0.070394411	0.070688904	0.070985483	0.071284188	0.071585061	0.071888143	0.072193475	0.072501101	0.072811062	0.073123404	0.073438169	0.073755404	0.074075152	0.074397461	0.074722377	0.075049947
164.mp3	0.09011272	0.090748074	0.091387103	0.092029856	0.092676383	0.093326732	0.093980955	0.0946391	0.095301219	0.095967362	0.096637579	0.097311922	0.097990442	0.098673188	0.099360214	0.100051569	0.100747306	0.101447476	0.102152129	0.102861318	0.103575094	0.104293507	0.10501661	0.105744453	0.106477087	0.107214563	0.107956931	0.108704241	0.109456543	0.110213886	0.11097632	0.111743894	0.112516654	0.113294649	0.114077926	0.114866531	0.115660509	0.116459905	0.117264763	0.118075125	0.118891034	0.119712529	0.120539652	0.121372439	0.122210929	0.123055155	0.123905153	0.124760955	0.12562259
166.mp3	0.146298242	0.147145075	0.147987275	0.148824841	0.149657773	0.15048607	0.151309736	0.152128772	0.152943183	0.153752972	0.154558146	0.155358709	0.156154669	0.156946032	0.157732805	0.158514997	0.159292615	0.160065667	0.160834162	0.161598109	0.162357516	0.163112392	0.163862745	0.164608583	0.165349916	0.166086751	0.166819096	0.167546958	0.168270345	0.168989264	0.16970372	0.17041372	0.171119269	0.171820372	0.172517032	0.173209254	0.17389704	0.174580391	0.175259309	0.175933795	0.176603848	0.177269467	0.177930649	0.178587391	0.179239689	0.179887537	0.180530929	0.181169858	0.181804315
167.mp3	0.086981314	0.087143824	0.087305108	0.087465184	0.087624071	0.087781789	0.087938355	0.088093788	0.088248105	0.088401323	0.08855346	0.08870453	0.088854551	0.089003537	0.089151505	0.089298468	0.089444441	0.08958944	0.089733476	0.089876563	0.090018716	0.090159945	0.090300264	0.090439684	0.090578218	0.090715876	0.090852669	0.090988609	0.091123705	0.091257967	0.091391405	0.091524028	0.091655845	0.091786865	0.091917096	0.092046546	0.092175223	0.092303134	0.092430287	0.092556687	0.092682342	0.092807257	0.092931439	0.093054893	0.093177623	0.093299636	0.093420935	0.093541524	0.093661409
168.mp3	0.084910898	0.085930076	0.086959343	0.087998729	0.089048259	0.090107958	0.091177844	0.092257934	0.093348241	0.094448773	0.095559535	0.096680529	0.097811749	0.098953187	0.100104832	0.101266664	0.10243866	0.103620792	0.104813026	0.106015323	0.107227636	0.108449913	0.109682098	0.110924124	0.112175919	0.113437407	0.114708499	0.115989104	0.117279119	0.118578435	0.119886936	0.121204494	0.122530976	0.123866238	0.125210127	0.126562482	0.12792313	0.12929189	0.13066857	0.132052969	0.133444875	0.134844063	0.136250299	0.13766334	0.139082927	0.140508792	0.141940656	0.143378227	0.144821201
169.mp3	0.059290916	0.059452581	0.059613267	0.059772975	0.059931709	0.060089469	0.060246257	0.060402073	0.060556918	0.060710791	0.060863692	0.06101562	0.061166574	0.061316551	0.061465549	0.061613565	0.061760597	0.061906639	0.062051688	0.062195738	0.062338785	0.062480821	0.062621841	0.062761838	0.062900803	0.063038729	0.063175606	0.063311425	0.063446175	0.063579846	0.063712426	0.063843902	0.063974262	0.064103492	0.064231577	0.064358503	0.064484252	0.064608808	0.064732154	0.06485427	0.064975137	0.065094735	0.065213042	0.065330036	0.065445694	0.065559991	0.065672902	0.065784401	0.065894459
170.mp3	0.073144665	0.0739849	0.074833062	0.075689178	0.076553273	0.077425371	0.078305493	0.079193659	0.080089886	0.080994189	0.081906581	0.082827074	0.083755675	0.084692389	0.08563722	0.086590168	0.087551229	0.088520399	0.089497667	0.090483023	0.091476449	0.092477927	0.093487434	0.094504944	0.095530426	0.096563846	0.097605164	0.098654339	0.099711322	0.100776061	0.101848501	0.102928579	0.104016228	0.105111377	0.10621395	0.107323862	0.108441027	0.10956535	0.110696732	0.111835066	0.112980241	0.114132138	0.115290633	0.116455594	0.117626883	0.118804354	0.119987855	0.121177227	0.122372304
171.mp3	0.045947489	0.046179788	0.046412856	0.046646717	0.046881394	0.047116912	0.047353294	0.047590565	0.047828749	0.04806787	0.048307954	0.048549026	0.048791112	0.049034236	0.049278426	0.049523707	0.049770105	0.050017649	0.050266364	0.050516278	0.050767419	0.051019814	0.051273493	0.051528484	0.051784816	0.052042518	0.052301619	0.052562151	0.052824144	0.053087627	0.053352634	0.053619194	0.053887341	0.054157107	0.054428525	0.054701627	0.054976449	0.055253024	0.055531386	0.055811572	0.056093617	0.056377557	0.056663429	0.05695127	0.057241118	0.057533012	0.05782699	0.058123092	0.058421359
172.mp3	0.058912478	0.059393468	0.059878718	0.060368301	0.06086229	0.061360757	0.061863779	0.062371431	0.062883792	0.063400939	0.063922952	0.064449913	0.064981905	0.06551901	0.066061314	0.066608902	0.067161863	0.067720285	0.068284259	0.068853875	0.069429226	0.070010407	0.070597513	0.071190641	0.071789888	0.072395354	0.073007141	0.073625349	0.074250082	0.074881446	0.075519546	0.076164489	0.076816384	0.077475341	0.078141471	0.078814886	0.0794957	0.080184027	0.080879983	0.081583685	0.082295251	0.0830148	0.083742451	0.084478325	0.085222543	0.085975229	0.086736503	0.087506491	0.088285315
173.mp3	0.116114492	0.117313458	0.118517498	0.119726482	0.120940273	0.122158735	0.123381723	0.124609093	0.125840693	0.12707637	0.128315967	0.129559321	0.130806268	0.132056638	0.133310258	0.134566951	0.135826535	0.137088826	0.138353634	0.139620767	0.140890028	0.142161216	0.143434127	0.144708551	0.145984276	0.147261086	0.148538761	0.149817077	0.151095805	0.152374714	0.153653569	0.154932131	0.156210156	0.1574874	0.158763611	0.160038537	0.161311921	0.162583503	0.16385302	0.165120204	0.166384787	0.167646496	0.168905054	0.170160184	0.171411604	0.17265903	0.173902176	0.175140753	0.176374468
174.mp3	0.09034889	0.091583744	0.092830443	0.094088925	0.09535912	0.096640952	0.097934336	0.099239178	0.100555378	0.101882825	0.103221403	0.104570982	0.105931428	0.107302594	0.108684325	0.110076456	0.111478813	0.11289121	0.114313452	0.115745334	0.117186638	0.118637139	0.120096597	0.121564764	0.123041378	0.124526168	0.126018851	0.127519131	0.129026702	0.130541245	0.13206243	0.133589915	0.135123345	0.136662354	0.138206565	0.139755587	0.141309019	0.142866448	0.144427446	0.145991579	0.147558397	0.14912744	0.150698237	0.152270306	0.153843155	0.15541628	0.156989166	0.15856129	0.160132119
175.mp3	0.063043059	0.063300187	0.063558127	0.06381691	0.064076564	0.064337118	0.064598603	0.064861048	0.065124483	0.065388937	0.065654441	0.065921025	0.066188719	0.066457555	0.066727562	0.066998772	0.067271217	0.067544927	0.067819935	0.068096271	0.06837397	0.068653062	0.06893358	0.069215559	0.06949903	0.069784027	0.070070584	0.070358736	0.070648517	0.070939961	0.071233103	0.07152798	0.071824627	0.07212308	0.072423376	0.072725551	0.073029643	0.07333569	0.07364373	0.073953801	0.074265942	0.074580194	0.074896595	0.075215185	0.075536007	0.075859101	0.076184509	0.076512272	0.076842435
176.mp3	0.044209347	0.044353635	0.044497345	0.044640484	0.044783057	0.04492507	0.045066529	0.04520744	0.045347808	0.045487638	0.045626935	0.045765704	0.045903949	0.046041674	0.046178885	0.046315583	0.046451774	0.04658746	0.046722645	0.046857331	0.046991522	0.047125218	0.047258423	0.047391139	0.047523367	0.047655108	0.047786363	0.047917133	0.048047419	0.048177221	0.048306538	0.048435371	0.048563718	0.048691578	0.04881895	0.048945833	0.049072223	0.04919812	0.049323519	0.049448418	0.049572813	0.0496967	0.049820075	0.049942934	0.05006527	0.050187079	0.050308355	0.05042909	0.050549279
177.mp3	0.060910529	0.061069311	0.061226803	0.061383003	0.061537913	0.061691532	0.061843859	0.061994892	0.062144629	0.062293069	0.062440208	0.062586043	0.06273057	0.062873785	0.063015683	0.063156259	0.063295505	0.063433417	0.063569987	0.063705206	0.063839068	0.063971563	0.064102682	0.064232414	0.064360749	0.064487676	0.064613182	0.064737254	0.064859881	0.064981046	0.065100736	0.065218935	0.065335627	0.065450794	0.065564419	0.065676482	0.065786966	0.065895848	0.066003108	0.066108725	0.066212674	0.066314932	0.066415474	0.066514275	0.066611307	0.066706543	0.066799954	0.06689151	0.066981181
178.mp3	0.070496027	0.071284613	0.072082151	0.072888757	0.073704543	0.074529626	0.07536412	0.076208143	0.077061811	0.07792524	0.078798548	0.079681854	0.080575275	0.081478929	0.082392934	0.083317408	0.08425247	0.085198235	0.086154822	0.087122346	0.088100923	0.089090669	0.090091697	0.09110412	0.092128049	0.093163594	0.094210862	0.095269961	0.096340994	0.097424064	0.098519268	0.099626704	0.100746464	0.101878639	0.103023315	0.104180574	0.105350495	0.10653315	0.107728608	0.108936934	0.110158184	0.11139241	0.112639658	0.113899966	0.115173365	0.116459879	0.117759524	0.119072305	0.120398221
179.mp3	0.077107697	0.078180542	0.079267829	0.0803697	0.081486297	0.082617762	0.08376423	0.084925836	0.086102713	0.087294987	0.088502782	0.08972622	0.090965415	0.092220479	0.093491517	0.09477863	0.096081912	0.097401452	0.098737329	0.100089619	0.101458388	0.102843694	0.104245585	0.105664103	0.107099277	0.108551127	0.110019663	0.111504881	0.113006768	0.114525295	0.116060422	0.117612094	0.119180242	0.120764779	0.122365606	0.123982603	0.125615636	0.12726455	0.128929173	0.130609311	0.132304751	0.134015259	0.135740578	0.137480428	0.139234507	0.141002486	0.142784014	0.144578712	0.146386175
180.mp3	0.073415475	0.073669849	0.073924364	0.074179045	0.074433917	0.074689005	0.074944334	0.075199928	0.075455812	0.075712011	0.075968549	0.076225452	0.076482743	0.076740448	0.076998592	0.077257199	0.077516294	0.077775902	0.078036047	0.078296756	0.078558051	0.078819959	0.079082505	0.079345713	0.079609609	0.079874218	0.080139566	0.080405677	0.080672577	0.080940291	0.081208847	0.081478267	0.08174858	0.082019811	0.082291985	0.082565129	0.082839269	0.083114432	0.083390644	0.083667931	0.083946321	0.08422584	0.084506515	0.084788374	0.085071443	0.085355751	0.085641324	0.085928191	0.086216379
181.mp3	0.064008405	0.064955188	0.065915506	0.066889505	0.067877328	0.068879117	0.06989501	0.070925144	0.071969656	0.073028677	0.074102336	0.075190759	0.076294069	0.077412385	0.07854582	0.079694486	0.080858486	0.082037922	0.083232887	0.08444347	0.085669753	0.086911811	0.088169712	0.089443516	0.090733274	0.092039031	0.093360821	0.094698667	0.096052585	0.097422577	0.098808635	0.100210741	0.101628861	0.103062951	0.104512952	0.105978789	0.107460376	0.108957608	0.110470365	0.111998511	0.113541891	0.115100332	0.116673645	0.118261617	0.119864017	0.121480595	0.123111077	0.124755167	0.126412549
182.mp3	0.121683547	0.122709586	0.123736069	0.124762887	0.125789934	0.126817099	0.127844277	0.128871357	0.129898231	0.13092479	0.131950926	0.13297653	0.134001492	0.135025704	0.136049055	0.137071437	0.13809274	0.139112854	0.14013167	0.141149077	0.142164965	0.143179224	0.144191745	0.145202416	0.146211126	0.147217766	0.148222224	0.14922439	0.150224152	0.151221399	0.152216019	0.153207901	0.154196934	0.155183005	0.156166002	0.157145813	0.158122326	0.159095428	0.160065005	0.161030946	0.161993137	0.162951465	0.163905815	0.164856074	0.165802127	0.166743861	0.167681161	0.168613912	0.169541998
184.mp3	0.121108309	0.122051048	0.122997462	0.123947531	0.124901236	0.125858555	0.126819467	0.127783947	0.128751969	0.129723507	0.130698533	0.131677015	0.132658922	0.13364422	0.134632875	0.135624848	0.1366201	0.13761859	0.138620276	0.139625112	0.14063305	0.141644041	0.142658033	0.143674972	0.144694801	0.145717462	0.146742893	0.14777103	0.148801806	0.149835152	0.150870995	0.151909262	0.152949872	0.153992747	0.155037801	0.156084947	0.157134096	0.158185153	0.159238021	0.160292601	0.161348787	0.162406473	0.163465546	0.164525893	0.165587394	0.166649927	0.167713364	0.168777576	0.169842427
185.mp3	0.072175362	0.072182453	0.072187773	0.072191342	0.072193178	0.072193297	0.072191716	0.072188451	0.072183517	0.07217693	0.072168702	0.072158847	0.072147378	0.072134306	0.072119645	0.072103403	0.072085593	0.072066223	0.072045302	0.07202284	0.071998844	0.071973322	0.071946282	0.071917728	0.071887668	0.071856107	0.07182305	0.071788502	0.071752465	0.071714944	0.071675942	0.071635461	0.071593503	0.071550069	0.071505161	0.07145878	0.071410925	0.071361596	0.071310792	0.071258512	0.071204754	0.071149516	0.071092796	0.07103459	0.070974895	0.070913707	0.070851021	0.070786834	0.070721138
186.mp3	0.08744183	0.088178862	0.08892146	0.089669678	0.090423571	0.091183192	0.091948595	0.092719834	0.093496963	0.094280034	0.095069101	0.095864217	0.096665434	0.097472805	0.09828638	0.099106212	0.09993235	0.100764845	0.101603746	0.102449102	0.103300961	0.10415937	0.105024374	0.10589602	0.106774351	0.10765941	0.108551238	0.109449876	0.110355363	0.111267737	0.112187032	0.113113284	0.114046523	0.114986781	0.115934086	0.116888463	0.117849937	0.118818529	0.119794257	0.120777137	0.121767183	0.122764405	0.123768809	0.124780399	0.125799175	0.126825134	0.127858268	0.128898565	0.12994601
187.mp3	0.068849337	0.069188622	0.069529488	0.069871969	0.070216102	0.070561923	0.070909468	0.071258775	0.071609879	0.07196282	0.072317635	0.072674362	0.073033041	0.073393709	0.073756407	0.074121175	0.074488053	0.074857081	0.075228301	0.075601754	0.075977482	0.076355528	0.076735934	0.077118743	0.077504	0.077891748	0.078282031	0.078674895	0.079070385	0.079468547	0.079869427	0.080273071	0.080679526	0.081088841	0.081501062	0.081916238	0.082334418	0.082755651	0.083179987	0.083607474	0.084038164	0.084472106	0.084909353	0.085349954	0.085793962	0.086241429	0.086692405	0.087146945	0.0876051
188.mp3	0.087497216	0.088520694	0.089555352	0.09060129	0.091658604	0.09272739	0.093807743	0.094899754	0.096003517	0.097119117	0.098246644	0.09938618	0.100537807	0.101701604	0.102877647	0.104066009	0.105266757	0.106479959	0.107705674	0.108943961	0.110194872	0.111458454	0.112734751	0.1140238	0.115325633	0.116640276	0.117967747	0.119308059	0.120661218	0.122027222	0.123406061	0.124797717	0.126202164	0.127619365	0.129049276	0.130491842	0.131946996	0.133414662	0.134894753	0.13638717	0.1378918	0.139408518	0.140937188	0.142477656	0.144029757	0.14559331	0.147168118	0.148753969	0.150350634
189.mp3	0.043807453	0.04425262	0.044703648	0.045160654	0.04562376	0.046093086	0.046568758	0.047050904	0.047539654	0.048035144	0.048537508	0.049046889	0.049563427	0.05008727	0.050618568	0.051157473	0.051704141	0.052258733	0.052821412	0.053392345	0.053971703	0.05455966	0.055156396	0.055762093	0.056376936	0.057001118	0.057634831	0.058278277	0.058931657	0.05959518	0.060269057	0.060953505	0.061648745	0.062355004	0.063072511	0.063801501	0.064542216	0.065294898	0.066059799	0.066837171	0.067627276	0.068430376	0.069246742	0.070076647	0.07092037	0.071778195	0.072650411	0.073537312	0.074439195
190.mp3	0.079899082	0.080846088	0.081802656	0.082768839	0.083744689	0.084730255	0.085725583	0.086730718	0.087745702	0.088770573	0.089805369	0.090850122	0.091904863	0.092969618	0.094044411	0.095129261	0.096224184	0.097329192	0.098444292	0.099569487	0.100704774	0.101850149	0.103005597	0.104171104	0.105346645	0.106532192	0.107727711	0.108933161	0.110148494	0.111373657	0.112608588	0.113853219	0.115107473	0.116371267	0.117644509	0.118927098	0.120218925	0.121519872	0.122829813	0.124148609	0.125476115	0.126812173	0.128156618	0.12950927	0.130869943	0.132238435	0.133614537	0.134998024	0.136388662
191.mp3	0.101665739	0.102559573	0.103459756	0.104366313	0.105279269	0.106198646	0.107124467	0.10805675	0.108995516	0.109940781	0.110892562	0.111850872	0.112815724	0.113787129	0.114765095	0.11574963	0.116740738	0.117738421	0.11874268	0.119753514	0.120770917	0.121794882	0.1228254	0.123862458	0.124906042	0.125956132	0.127012706	0.128075741	0.129145208	0.130221076	0.131303309	0.132391867	0.133486709	0.134587787	0.13569505	0.136808441	0.137927902	0.139053367	0.140184767	0.141322026	0.142465066	0.143613802	0.144768142	0.145927991	0.147093247	0.148263801	0.149439541	0.150620345	0.151806086
192.mp3	0.159335815	0.160515095	0.161692073	0.162866579	0.164038445	0.1652075	0.166373577	0.167536505	0.168696116	0.16985224	0.171004709	0.172153352	0.173298001	0.174438488	0.175574643	0.176706299	0.177833287	0.178955439	0.180072589	0.181184569	0.182291212	0.183392352	0.184487824	0.185577461	0.186661099	0.187738574	0.188809721	0.189874378	0.190932383	0.191983572	0.193027786	0.194064863	0.195094644	0.19611697	0.197131682	0.198138624	0.199137638	0.200128569	0.201111262	0.202085564	0.20305132	0.204008381	0.204956593	0.205895808	0.206825877	0.207746651	0.208657984	0.209559731	0.210451745
193.mp3	0.047539517	0.048222907	0.048917901	0.049624731	0.050343633	0.051074845	0.051818612	0.052575182	0.053344811	0.054127754	0.054924277	0.055734645	0.056559132	0.057398014	0.058251574	0.059120097	0.060003874	0.0609032	0.061818377	0.062749708	0.063697502	0.064662072	0.065643735	0.066642813	0.067659631	0.068694517	0.069747804	0.070819827	0.071910925	0.073021439	0.074151713	0.075302092	0.076472925	0.077664561	0.078877349	0.08011164	0.081367783	0.08264613	0.083947028	0.085270823	0.08661786	0.087988479	0.089383017	0.090801805	0.092245167	0.093713423	0.095206882	0.096725845	0.098270602
194.mp3	0.081741819	0.082404226	0.083071376	0.083743324	0.084420122	0.085101827	0.085788491	0.08648017	0.087176919	0.087878792	0.088585845	0.089298132	0.090015709	0.090738631	0.091466953	0.092200729	0.092940015	0.093684866	0.094435336	0.09519148	0.095953351	0.096721003	0.097494491	0.098273866	0.099059181	0.099850488	0.100647839	0.101451285	0.102260875	0.103076659	0.103898685	0.104727	0.105561652	0.106402684	0.107250143	0.10810407	0.108964507	0.109831494	0.11070507	0.111585271	0.112472133	0.113365688	0.114265968	0.115173001	0.116086815	0.117007434	0.117934879	0.11886917	0.119810322
195.mp3	0.071055105	0.071380131	0.071705093	0.072029998	0.072354852	0.07267966	0.073004429	0.073329164	0.073653869	0.073978549	0.074303207	0.074627847	0.074952471	0.075277084	0.075601685	0.075926277	0.076250861	0.076575437	0.076900004	0.077224563	0.07754911	0.077873645	0.078198164	0.078522663	0.078847139	0.079171587	0.079496	0.079820372	0.080144695	0.080468962	0.080793162	0.081117286	0.081441323	0.08176526	0.082089084	0.082412781	0.082736336	0.083059731	0.08338295	0.083705972	0.084028779	0.084351347	0.084673655	0.084995677	0.085317388	0.085638761	0.085959765	0.086280372	0.086600548
196.mp3	0.112331879	0.113349984	0.114373742	0.115403121	0.116438087	0.117478601	0.118524626	0.119576118	0.120633035	0.121695327	0.122762947	0.123835842	0.124913956	0.125997232	0.127085609	0.128179022	0.129277405	0.130380688	0.131488796	0.132601653	0.133719179	0.134841289	0.135967896	0.13709891	0.138234234	0.139373772	0.140517418	0.141665068	0.14281661	0.14397193	0.145130907	0.146293418	0.147459336	0.148628527	0.149800854	0.150976176	0.152154345	0.15333521	0.154518615	0.155704398	0.156892393	0.158082427	0.159274323	0.1604679	0.161662969	0.162859338	0.164056807	0.165255173	0.166454225
197.mp3	0.05438087	0.054565059	0.054748182	0.054930236	0.05511122	0.05529113	0.055469963	0.055647715	0.055824381	0.055999958	0.056174439	0.056347819	0.056520092	0.05669125	0.056861287	0.057030193	0.057197962	0.057364583	0.057530047	0.057694344	0.057857463	0.058019392	0.058180119	0.058339631	0.058497915	0.058654955	0.058810738	0.058965248	0.059118468	0.05927038	0.059420967	0.059570209	0.059718087	0.05986458	0.060009667	0.060153325	0.060295532	0.060436261	0.060575489	0.060713188	0.060849332	0.060983893	0.061116839	0.061248142	0.061377769	0.061505687	0.061631862	0.061756259	0.061878841
198.mp3	0.092745646	0.093878908	0.095024623	0.096182877	0.097353752	0.09853733	0.099733686	0.100942896	0.102165029	0.103400153	0.104648329	0.105909616	0.107184068	0.108471734	0.109772657	0.111086877	0.112414425	0.113755329	0.115109609	0.116477278	0.117858343	0.119252803	0.120660649	0.122081865	0.123516425	0.124964295	0.12642543	0.127899777	0.129387272	0.130887841	0.132401397	0.133927843	0.13546707	0.137018956	0.138583365	0.140160148	0.141749144	0.143350175	0.144963047	0.146587554	0.148223472	0.14987056	0.151528559	0.153197196	0.154876176	0.156565188	0.158263901	0.159971963	0.161689004
199.mp3	0.134784727	0.136037361	0.137285699	0.138529491	0.139768491	0.141002455	0.142231148	0.143454335	0.144671788	0.145883282	0.147088597	0.14828752	0.14947984	0.150665352	0.151843856	0.153015157	0.154179063	0.155335391	0.15648396	0.157624594	0.158757123	0.159881384	0.160997214	0.16210446	0.163202972	0.164292605	0.165373218	0.166444677	0.167506851	0.168559616	0.169602851	0.17063644	0.171660272	0.172674242	0.173678247	0.17467219	0.175655978	0.176629523	0.177592741	0.178545553	0.179487881	0.180419655	0.181340806	0.182251272	0.18315099	0.184039907	0.184917967	0.185785122	0.186641326
201.mp3	0.15715005	0.157970835	0.158783993	0.15958957	0.160387616	0.161178182	0.161961322	0.16273709	0.163505541	0.164266734	0.165020726	0.165767577	0.166507345	0.167240093	0.16796588	0.168684769	0.169396821	0.170102099	0.170800664	0.17149258	0.172177907	0.172856707	0.173529043	0.174194975	0.174854564	0.175507871	0.176154955	0.176795874	0.177430688	0.178059453	0.178682226	0.179299062	0.179910017	0.180515143	0.181114494	0.18170812	0.182296071	0.182878397	0.183455145	0.184026361	0.18459209	0.185152376	0.185707261	0.186256786	0.186800988	0.187339907	0.187873578	0.188402035	0.18892531
202.mp3	0.121894115	0.122736457	0.123582858	0.124433332	0.125287896	0.126146565	0.127009352	0.127876271	0.128747333	0.129622549	0.13050193	0.131385483	0.132273218	0.133165139	0.134061253	0.134961563	0.135866072	0.136774781	0.137687689	0.138604795	0.139526095	0.140451583	0.141381253	0.142315096	0.1432531	0.144195255	0.145141543	0.14609195	0.147046455	0.148005038	0.148967675	0.149934339	0.150905002	0.151879633	0.152858197	0.153840658	0.154826975	0.155817107	0.156811006	0.157808624	0.158809909	0.159814803	0.160823249	0.161835181	0.162850533	0.163869235	0.164891211	0.165916381	0.166944662
203.mp3	0.15708359	0.158131303	0.159172837	0.160208094	0.161236979	0.162259399	0.163275265	0.164284492	0.165286995	0.166282695	0.167271514	0.168253378	0.169228215	0.170195955	0.171156532	0.172109882	0.173055943	0.173994656	0.174925965	0.175849813	0.17676615	0.177674925	0.17857609	0.179469598	0.180355405	0.18123347	0.18210375	0.182966209	0.183820808	0.184667512	0.185506286	0.186337099	0.18715992	0.187974717	0.188781463	0.189580131	0.190370694	0.191153127	0.191927406	0.192693508	0.19345141	0.19420109	0.194942529	0.195675705	0.1964006	0.197117194	0.197825469	0.198525407	0.19921699
204.mp3	0.131722477	0.132896392	0.134071779	0.135248499	0.136426412	0.137605377	0.138785251	0.139965891	0.14114715	0.142328881	0.143510937	0.144693167	0.14587542	0.147057544	0.148239383	0.149420783	0.150601588	0.151781637	0.152960773	0.154138835	0.155315659	0.156491084	0.157664943	0.158837071	0.160007301	0.161175464	0.16234139	0.163504909	0.164665849	0.165824036	0.166979297	0.168131455	0.169280334	0.170425757	0.171567545	0.172705518	0.173839496	0.174969298	0.17609474	0.17721564	0.178331813	0.179443075	0.180549239	0.181650119	0.182745528	0.183835276	0.184919177	0.185997039	0.187068674
205.mp3	0.054702378	0.05492501	0.055148889	0.055374045	0.055600509	0.055828314	0.05605749	0.05628807	0.056520087	0.056753574	0.056988564	0.057225092	0.057463192	0.057702899	0.057944248	0.058187276	0.058432019	0.058678514	0.0589268	0.059176913	0.059428893	0.05968278	0.059938614	0.060196435	0.060456284	0.060718205	0.060982239	0.061248431	0.061516824	0.061787464	0.062060396	0.062335667	0.062613325	0.062893418	0.063175995	0.063461106	0.063748802	0.064039135	0.064332159	0.064627926	0.064926491	0.065227912	0.065532244	0.065839546	0.066149876	0.066463296	0.066779866	0.06709965	0.067422711
206.mp3	0.041282059	0.041549376	0.041818939	0.042090798	0.042365002	0.042641599	0.042920642	0.043202182	0.043486272	0.043772967	0.044062323	0.044354396	0.044649244	0.044946927	0.045247504	0.045551039	0.045857593	0.046167233	0.046480024	0.046796033	0.047115331	0.047437988	0.047764076	0.04809367	0.048426844	0.048763678	0.04910425	0.049448642	0.049796936	0.050149219	0.050505576	0.050866098	0.051230876	0.051600003	0.051973575	0.052351691	0.05273445	0.053121956	0.053514314	0.053911632	0.054314021	0.054721594	0.055134467	0.05555276	0.055976593	0.056406092	0.056841384	0.057282601	0.057729877
207.mp3	0.082131004	0.08291299	0.083702259	0.084498894	0.085302982	0.086114608	0.086933859	0.087760819	0.088595577	0.089438219	0.090288831	0.091147501	0.092014316	0.092889362	0.093772726	0.094664496	0.095564756	0.096473595	0.097391096	0.098317346	0.099252428	0.100196428	0.101149427	0.102111509	0.103082753	0.104063242	0.105053052	0.106052262	0.107060948	0.108079184	0.109107042	0.110144593	0.111191905	0.112249044	0.113316073	0.114393054	0.115480044	0.116577098	0.117684266	0.118801598	0.119929137	0.121066923	0.122214991	0.123373374	0.124542096	0.125721179	0.126910638	0.128110484	0.12932072
208.mp3	0.082143175	0.082836777	0.083536691	0.084242993	0.084955759	0.085675065	0.08640099	0.087133611	0.087873006	0.088619255	0.089372437	0.090132631	0.090899916	0.091674374	0.092456084	0.093245128	0.094041586	0.094845539	0.095657068	0.096476254	0.097303179	0.098137922	0.098980565	0.099831189	0.100689873	0.101556698	0.102431743	0.103315086	0.104206806	0.105106981	0.106015687	0.106932999	0.107858993	0.108793741	0.109737317	0.110689791	0.111651232	0.112621708	0.113601285	0.114590025	0.115587991	0.116595243	0.117611835	0.118637824	0.119673259	0.120718188	0.121772657	0.122836706	0.123910372
209.mp3	0.04709997	0.047425837	0.047753604	0.048083299	0.048414947	0.048748575	0.049084211	0.049421882	0.049761614	0.050103436	0.050447374	0.050793457	0.051141712	0.051492166	0.051844847	0.052199783	0.052557002	0.052916531	0.053278398	0.053642631	0.054009257	0.054378303	0.054749798	0.055123768	0.05550024	0.055879241	0.056260797	0.056644936	0.057031682	0.057421063	0.057813102	0.058207825	0.058605257	0.05900542	0.05940834	0.059814038	0.060222537	0.060633858	0.061048022	0.061465048	0.061884957	0.062307765	0.06273349	0.063162148	0.063593754	0.064028321	0.064465862	0.064906387	0.065349905
210.mp3	0.085691787	0.0864572	0.087229379	0.088008402	0.088794352	0.089587308	0.090387353	0.091194568	0.092009035	0.092830837	0.093660055	0.094496772	0.095341071	0.096193034	0.097052744	0.097920283	0.098795734	0.099679179	0.1005707	0.101470378	0.102378294	0.103294529	0.104219162	0.105152273	0.10609394	0.107044241	0.108003251	0.108971046	0.109947701	0.110933287	0.111927877	0.112931538	0.113944339	0.114966345	0.115997621	0.117038226	0.11808822	0.119147659	0.120216595	0.121295079	0.122383158	0.123480875	0.124588269	0.125705376	0.126832227	0.127968849	0.129115264	0.130271488	0.131437534
211.mp3	0.088305661	0.089317991	0.090341736	0.091376978	0.092423795	0.093482265	0.094552462	0.095634458	0.096728322	0.097834119	0.098951912	0.100081759	0.101223715	0.10237783	0.103544151	0.104722719	0.105913572	0.107116741	0.108332251	0.109560125	0.110800375	0.11205301	0.113318033	0.114595436	0.115885207	0.117187325	0.118501762	0.119828479	0.121167432	0.122518565	0.123881813	0.1252571	0.126644341	0.128043441	0.129454291	0.130876771	0.132310751	0.133756086	0.135212618	0.136680177	0.138158578	0.139647622	0.141147093	0.142656763	0.144176385	0.145705698	0.147244424	0.148792265	0.15034891
212.mp3	0.07171977	0.072366416	0.073019099	0.073677902	0.074342908	0.075014202	0.075691868	0.076375994	0.077066665	0.07776397	0.078467996	0.079178834	0.079896573	0.080621304	0.081353118	0.082092107	0.082838364	0.083591981	0.084353054	0.085121675	0.08589794	0.086681944	0.087473783	0.088273551	0.089081346	0.089897264	0.090721401	0.091553854	0.09239472	0.093244094	0.094102073	0.094968754	0.095844231	0.096728601	0.097621957	0.098524394	0.099436006	0.100356883	0.101287118	0.102226801	0.10317602	0.104134863	0.105103414	0.106081759	0.107069978	0.10806815	0.109076354	0.110094662	0.111123147
213.mp3	0.1300484	0.131395343	0.132741824	0.134087553	0.13543224	0.136775592	0.13811732	0.139457134	0.140794742	0.142129857	0.143462189	0.144791451	0.146117358	0.147439623	0.148757963	0.150072097	0.151381744	0.152686626	0.153986467	0.155280994	0.156569934	0.15785302	0.159129986	0.160400567	0.161664503	0.162921537	0.164171416	0.165413888	0.166648706	0.167875626	0.169094408	0.170304815	0.171506616	0.172699581	0.173883487	0.175058111	0.176223239	0.177378657	0.178524159	0.17965954	0.180784602	0.18189915	0.183002994	0.18409595	0.185177835	0.186248473	0.187307693	0.188355329	0.189391217
214.mp3	0.091327591	0.091747594	0.092168083	0.092589093	0.093010662	0.093432825	0.093855621	0.094279084	0.094703253	0.095128162	0.095553849	0.09598035	0.096407701	0.09683594	0.097265103	0.097695225	0.098126345	0.098558498	0.098991721	0.09942605	0.099861523	0.100298177	0.100736047	0.10117517	0.101615585	0.102057326	0.102500432	0.10294494	0.103390885	0.103838307	0.10428724	0.104737724	0.105189795	0.105643491	0.106098848	0.106555904	0.107014698	0.107475266	0.107937646	0.108401875	0.108867993	0.109336035	0.109806041	0.110278048	0.110752093	0.111228216	0.111706454	0.112186845	0.112669428
215.mp3	0.133918895	0.13492449	0.135928178	0.136929862	0.137929446	0.138926835	0.139921934	0.140914652	0.141904895	0.142892574	0.143877596	0.144859875	0.14583932	0.146815845	0.147789363	0.148759788	0.149727036	0.150691021	0.151651661	0.152608872	0.153562574	0.154512684	0.155459123	0.156401809	0.157340664	0.158275609	0.159206567	0.160133458	0.161056207	0.161974737	0.162888971	0.163798834	0.164704251	0.165605147	0.166501447	0.167393077	0.168279963	0.169162032	0.17003921	0.170911425	0.171778602	0.17264067	0.173497556	0.174349186	0.17519549	0.176036393	0.176871824	0.17770171	0.178525978
216.mp3	0.089550235	0.090363106	0.091182486	0.092008429	0.092840987	0.093680213	0.094526156	0.09537887	0.096238402	0.097104804	0.097978124	0.098858409	0.099745707	0.100640063	0.101541523	0.10245013	0.103365927	0.104288955	0.105219254	0.106156862	0.107101815	0.108054149	0.109013897	0.10998109	0.110955758	0.111937927	0.112927622	0.113924866	0.114929678	0.115942075	0.116962073	0.117989681	0.119024909	0.120067761	0.12111824	0.122176342	0.123242062	0.12431539	0.125396313	0.126484811	0.127580862	0.128684439	0.129795509	0.130914035	0.132039973	0.133173275	0.134313886	0.135461747	0.13661679
217.mp3	0.04067136	0.040780198	0.040887688	0.040993827	0.041098614	0.041202045	0.041304116	0.041404824	0.041504164	0.041602132	0.041698723	0.041793932	0.041887753	0.041980179	0.042071206	0.042160825	0.04224903	0.042335813	0.042421165	0.042505079	0.042587545	0.042668555	0.042748097	0.042826163	0.042902741	0.04297782	0.043051388	0.043123433	0.043193944	0.043262905	0.043330305	0.043396128	0.043460361	0.043522987	0.043583992	0.043643358	0.04370107	0.043757109	0.043811457	0.043864097	0.043915009	0.043964173	0.04401157	0.044057177	0.044100973	0.044142937	0.044183046	0.044221275	0.044257601
218.mp3	0.071945211	0.072247591	0.072550905	0.072855186	0.073160466	0.07346678	0.073774161	0.074082642	0.074392257	0.074703042	0.075015029	0.075328254	0.075642751	0.075958556	0.076275703	0.076594229	0.076914169	0.077235558	0.077558435	0.077882834	0.078208794	0.078536351	0.078865544	0.079196409	0.079528986	0.079863312	0.080199428	0.080537372	0.080877184	0.081218904	0.081562572	0.081908231	0.08225592	0.082605682	0.08295756	0.083311594	0.08366783	0.08402631	0.084387078	0.084750179	0.085115658	0.08548356	0.085853932	0.08622682	0.086602271	0.086980332	0.087361052	0.08774448	0.088130664
219.mp3	0.066758314	0.067476285	0.068202715	0.068937727	0.069681449	0.07043401	0.071195539	0.071966167	0.072746026	0.073535252	0.074333979	0.075142343	0.075960483	0.076788538	0.077626648	0.078474955	0.0793336	0.080202728	0.081082481	0.081973007	0.082874449	0.083786955	0.084710672	0.085645746	0.086592325	0.087550558	0.088520591	0.089502572	0.090496649	0.091502969	0.092521677	0.093552919	0.09459684	0.095653581	0.096723286	0.097806093	0.09890214	0.100011563	0.101134494	0.102271064	0.103421399	0.104585622	0.105763853	0.106956206	0.108162791	0.109383714	0.110619074	0.111868964	0.11313347
220.mp3	0.08154793	0.082194036	0.082844115	0.083498194	0.084156298	0.084818451	0.08548468	0.086155008	0.08682946	0.087508059	0.088190831	0.088877796	0.089568979	0.090264402	0.090964086	0.091668052	0.092376322	0.093088915	0.093805851	0.094527148	0.095252826	0.095982901	0.09671739	0.097456309	0.098199673	0.098947496	0.099699792	0.100456572	0.101217848	0.10198363	0.102753928	0.103528748	0.104308099	0.105091984	0.105880409	0.106673376	0.107470886	0.108272939	0.109079533	0.109890665	0.110706329	0.111526519	0.112351226	0.113180439	0.114014146	0.114852332	0.115694979	0.11654207	0.117393582
221.mp3	0.076217695	0.076677237	0.077139062	0.077603211	0.078069727	0.078538649	0.079010022	0.079483886	0.079960285	0.080439263	0.080920862	0.081405126	0.0818921	0.082381828	0.082874355	0.083369726	0.083867986	0.084369182	0.084873359	0.085380565	0.085890845	0.086404246	0.086920817	0.087440605	0.087963658	0.088490023	0.089019751	0.089552888	0.090089485	0.09062959	0.091173253	0.091720524	0.092271452	0.092826088	0.09338448	0.093946681	0.09451274	0.095082707	0.095656634	0.09623457	0.096816566	0.097402672	0.09799294	0.098587419	0.09918616	0.099789213	0.100396627	0.101008453	0.101624739
222.mp3	0.088450917	0.089158284	0.089870549	0.090587762	0.091309969	0.092037219	0.09276956	0.093507039	0.094249705	0.094997603	0.095750782	0.096509289	0.097273171	0.098042472	0.098817241	0.099597522	0.100383361	0.101174803	0.101971891	0.102774669	0.103583181	0.104397468	0.105217573	0.106043536	0.106875397	0.107713194	0.108556967	0.109406752	0.110262585	0.1111245	0.11199253	0.112866709	0.113747065	0.114633629	0.115526427	0.116425485	0.117330827	0.118242474	0.119160446	0.12008476	0.121015433	0.121952476	0.122895901	0.123845714	0.124801921	0.125764524	0.126733522	0.127708909	0.12869068
223.mp3	0.049665422	0.049793145	0.049919844	0.050045523	0.050170185	0.050293831	0.050416466	0.05053809	0.050658705	0.050778314	0.050896916	0.051014514	0.051131106	0.051246693	0.051361276	0.051474852	0.051587422	0.051698983	0.051809534	0.051919072	0.052027596	0.052135101	0.052241585	0.052347044	0.052451474	0.05255487	0.052657226	0.052758538	0.052858799	0.052958003	0.053056143	0.053153211	0.053249201	0.053344103	0.053437908	0.053530608	0.053622192	0.05371265	0.053801972	0.053890144	0.053977156	0.054062995	0.054147648	0.0542311	0.054313338	0.054394346	0.054474108	0.054552609	0.054629832
224.mp3	0.078766523	0.079426134	0.080091138	0.080761609	0.081437621	0.082119246	0.082806561	0.083499641	0.084198561	0.084903398	0.08561423	0.086331133	0.087054188	0.087783471	0.088519064	0.089261044	0.090009494	0.090764492	0.091526121	0.092294461	0.093069594	0.093851603	0.094640568	0.095436571	0.096239697	0.097050025	0.09786764	0.098692622	0.099525054	0.100365017	0.101212594	0.102067864	0.102930909	0.103801808	0.104680641	0.105567487	0.106462422	0.107365523	0.108276867	0.109196526	0.110124574	0.111061083	0.112006122	0.112959758	0.113922058	0.114893085	0.115872901	0.116861563	0.117859129
225.mp3	0.058743139	0.059025254	0.059308252	0.059592161	0.059877004	0.060162807	0.060449597	0.0607374	0.061026241	0.061316147	0.061607144	0.06189926	0.062192521	0.062486955	0.062782588	0.063079449	0.063377565	0.063676964	0.063977675	0.064279726	0.064583145	0.064887961	0.065194204	0.065501903	0.065811087	0.066121787	0.066434032	0.066747852	0.067063279	0.067380342	0.067699074	0.068019504	0.068341665	0.068665589	0.068991307	0.069318852	0.069648256	0.069979552	0.070312773	0.070647952	0.070985123	0.071324319	0.071665574	0.072008922	0.072354399	0.072702038	0.073051874	0.073403942	0.073758279
226.mp3	0.096307456	0.097390783	0.098479922	0.099574749	0.100675135	0.101780949	0.102892058	0.104008323	0.105129603	0.106255754	0.107386627	0.10852207	0.109661929	0.110806044	0.111954255	0.113106395	0.114262296	0.115421786	0.11658469	0.117750828	0.118920018	0.120092076	0.121266812	0.122444036	0.12362355	0.124805159	0.12598866	0.127173848	0.128360518	0.129548458	0.130737455	0.131927294	0.133117755	0.134308616	0.135499655	0.136690643	0.137881352	0.13907155	0.140261003	0.141449473	0.142636723	0.143822512	0.145006596	0.146188731	0.147368671	0.148546166	0.149720967	0.150892822	0.152061478
227.mp3	0.058645158	0.059022092	0.059400688	0.059780968	0.060162956	0.060546675	0.060932148	0.061319398	0.061708449	0.062099324	0.062492046	0.062886637	0.063283121	0.063681521	0.06408186	0.06448416	0.064888443	0.065294732	0.06570305	0.066113418	0.066525857	0.066940391	0.067357039	0.067775822	0.068196762	0.068619879	0.069045192	0.069472721	0.069902485	0.070334503	0.070768793	0.071205372	0.071644257	0.072085465	0.072529012	0.072974911	0.073423178	0.073873826	0.074326868	0.074782315	0.075240177	0.075700466	0.076163188	0.076628353	0.077095966	0.077566032	0.078038555	0.078513538	0.078990981
228.mp3	0.134965331	0.13612255	0.137274288	0.138420375	0.139560643	0.140694931	0.141823083	0.142944945	0.144060372	0.145169221	0.146271357	0.147366645	0.14845496	0.149536179	0.150610183	0.15167686	0.152736101	0.153787801	0.154831862	0.155868187	0.156896686	0.157917272	0.158929861	0.159934376	0.16093074	0.161918885	0.162898741	0.163870246	0.16483334	0.165787966	0.16673407	0.167671603	0.168600519	0.169520773	0.170432325	0.171335137	0.172229173	0.173114402	0.173990793	0.174858319	0.175716954	0.176566676	0.177407464	0.178239299	0.179062164	0.179876044	0.180680927	0.181476799	0.182263652
229.mp3	0.058948829	0.059156799	0.059363615	0.059569276	0.05977378	0.059977126	0.060179311	0.060380333	0.060580189	0.060778875	0.060976386	0.061172719	0.061367869	0.061561829	0.061754594	0.061946156	0.06213651	0.062325647	0.062513559	0.062700237	0.062885672	0.063069854	0.063252772	0.063434414	0.063614769	0.063793825	0.063971567	0.064147982	0.064323056	0.064496773	0.064669116	0.064840069	0.065009615	0.065177734	0.065344407	0.065509615	0.065673335	0.065835548	0.065996228	0.066155354	0.0663129	0.066468841	0.06662315	0.0667758	0.066926762	0.067076007	0.067223503	0.06736922	0.067513123
231.mp3	0.077186855	0.077747077	0.078312839	0.078884226	0.079461328	0.080044235	0.080633038	0.08122783	0.081828704	0.082435757	0.083049084	0.083668785	0.084294958	0.084927705	0.085567128	0.08621333	0.086866417	0.087526496	0.088193674	0.088868061	0.089549768	0.090238907	0.090935592	0.091639939	0.092352063	0.093072083	0.093800118	0.094536289	0.095280717	0.096033527	0.096794843	0.097564791	0.098343497	0.099131091	0.099927702	0.10073346	0.101548497	0.102372945	0.103206939	0.104050611	0.104904098	0.105767535	0.106641059	0.107524806	0.108418913	0.109323519	0.11023876	0.111164774	0.112101698
232.mp3	0.067654998	0.068417983	0.069189771	0.069970476	0.070760219	0.071559117	0.072367291	0.073184861	0.074011949	0.074848677	0.075695168	0.076551546	0.077417935	0.078294458	0.079181242	0.08007841	0.080986089	0.081904403	0.082833478	0.083773439	0.084724411	0.085686518	0.086659885	0.087644635	0.088640889	0.08964877	0.090668397	0.091699891	0.092743366	0.093798941	0.094866727	0.095946836	0.097039378	0.098144458	0.099262179	0.100392642	0.101535942	0.102692173	0.103861423	0.105043775	0.106239308	0.107448097	0.108670209	0.109905706	0.111154644	0.112417072	0.113693031	0.114982554	0.116285667
233.mp3	0.054443279	0.054679674	0.054915876	0.055151892	0.05538773	0.055623396	0.055858896	0.056094237	0.056329426	0.056564467	0.056799367	0.05703413	0.057268762	0.057503268	0.057737652	0.057971918	0.058206069	0.05844011	0.058674044	0.058907873	0.0591416	0.059375228	0.059608756	0.059842188	0.060075524	0.060308764	0.060541908	0.060774956	0.061007908	0.061240761	0.061473515	0.061706165	0.061938711	0.062171147	0.06240347	0.062635676	0.062867759	0.063099714	0.063331533	0.063563209	0.063794736	0.064026103	0.064257302	0.064488322	0.064719152	0.064949782	0.065180197	0.065410385	0.065640331
234.mp3	0.0790091	0.079631187	0.08025743	0.080887865	0.081522528	0.082161453	0.082804677	0.083452236	0.084104164	0.084760497	0.085421271	0.08608652	0.08675628	0.087430584	0.088109468	0.088792966	0.08948111	0.090173936	0.090871476	0.091573762	0.092280828	0.092992704	0.093709423	0.094431016	0.095157511	0.09588894	0.096625331	0.097366711	0.098113109	0.098864551	0.099621063	0.10038267	0.101149395	0.101921261	0.102698289	0.103480501	0.104267916	0.105060551	0.105858422	0.106661546	0.107469935	0.108283603	0.109102558	0.109926809	0.110756364	0.111591227	0.112431401	0.113276886	0.114127681
235.mp3	0.158931819	0.159914581	0.160888264	0.161852865	0.162808385	0.163754826	0.164692198	0.165620513	0.166539785	0.167450033	0.168351278	0.169243546	0.170126864	0.171001261	0.171866771	0.172723428	0.173571268	0.174410331	0.175240657	0.176062288	0.176875269	0.177679643	0.178475459	0.179262763	0.180041603	0.18081203	0.181574093	0.182327843	0.183073331	0.183810609	0.184539729	0.185260743	0.185973704	0.186678662	0.187375672	0.188064784	0.18874605	0.189419521	0.190085249	0.190743284	0.191393675	0.192036472	0.192671723	0.193299475	0.193919775	0.194532668	0.1951382	0.195736414	0.196327353
236.mp3	0.062628044	0.062847069	0.063065921	0.063284617	0.063503172	0.063721604	0.063939926	0.064158156	0.06437631	0.064594401	0.064812447	0.065030463	0.065248463	0.065466463	0.065684478	0.065902523	0.066120613	0.066338763	0.066556987	0.0667753	0.066993716	0.06721225	0.067430916	0.067649729	0.067868701	0.068087847	0.068307182	0.068526718	0.068746469	0.06896645	0.069186672	0.06940715	0.069627896	0.069848925	0.070070247	0.070291877	0.070513827	0.07073611	0.070958738	0.071181722	0.071405076	0.071628811	0.07185294	0.072077472	0.072302421	0.072527798	0.072753613	0.072979878	0.073206603
237.mp3	0.092824274	0.093855847	0.094895907	0.095944458	0.097001496	0.098067018	0.099141016	0.10022348	0.101314396	0.102413747	0.103521513	0.10463767	0.10576219	0.106895042	0.108036189	0.109185593	0.110343209	0.11150899	0.112682881	0.113864827	0.115054764	0.116252626	0.117458339	0.118671826	0.119893005	0.121121786	0.122358075	0.123601772	0.12485277	0.126110957	0.127376214	0.128648415	0.129927429	0.131213116	0.132505331	0.13380392	0.135108723	0.136419571	0.137736291	0.139058697	0.1403866	0.141719799	0.143058088	0.144401251	0.145749064	0.147101293	0.148457697	0.149818026	0.151182022
238.mp3	0.076122184	0.076711708	0.077305372	0.077903227	0.078505329	0.079111731	0.079722488	0.080337655	0.080957288	0.081581442	0.082210174	0.082843538	0.083481593	0.084124395	0.084772001	0.085424467	0.086081853	0.086744214	0.087411609	0.088084095	0.088761731	0.089444573	0.09013268	0.09082611	0.091524919	0.092229167	0.092938908	0.093654202	0.094375105	0.095101672	0.09583396	0.096572025	0.097315921	0.098065703	0.098821425	0.09958314	0.100350899	0.101124755	0.101904756	0.102690954	0.103483395	0.104282127	0.105087194	0.105898641	0.106716511	0.107540843	0.108371676	0.109209047	0.110052991
239.mp3	0.047594188	0.047735729	0.047876848	0.048017553	0.048157854	0.048297759	0.048437277	0.048576416	0.048715184	0.04885359	0.04899164	0.049129343	0.049266707	0.049403737	0.049540443	0.049676831	0.049812907	0.049948679	0.050084152	0.050219334	0.050354231	0.050488847	0.050623191	0.050757266	0.050891079	0.051024634	0.051157938	0.051290994	0.051423808	0.051556384	0.051688727	0.051820841	0.051952729	0.052084396	0.052215844	0.052347078	0.052478101	0.052608915	0.052739523	0.052869928	0.053000132	0.053130137	0.053259944	0.053389556	0.053518974	0.053648198	0.053777229	0.053906069	0.054034717
240.mp3	0.043095441	0.04325591	0.043414593	0.043571474	0.04372654	0.043879774	0.044031161	0.044180686	0.044328332	0.044474081	0.044617918	0.044759824	0.044899781	0.045037772	0.045173776	0.045307776	0.045439751	0.04556968	0.045697544	0.045823322	0.04594699	0.046068528	0.046187913	0.046305121	0.046420129	0.046532912	0.046643447	0.046751707	0.046857667	0.0469613	0.04706258	0.047161479	0.047257969	0.047352021	0.047443606	0.047532694	0.047619256	0.047703259	0.047784672	0.047863463	0.0479396	0.048013048	0.048083774	0.048151743	0.04821692	0.048279269	0.048338754	0.048395337	0.048448981
241.mp3	0.052549454	0.052904892	0.053262814	0.053623266	0.0539863	0.054351964	0.05472031	0.05509139	0.055465255	0.055841959	0.056221557	0.056604103	0.056989654	0.057378267	0.05777	0.058164912	0.058563061	0.058964511	0.059369321	0.059777556	0.060189278	0.060604553	0.061023447	0.061446027	0.06187236	0.062302517	0.062736567	0.063174581	0.063616633	0.064062795	0.064513142	0.064967751	0.065426697	0.06589006	0.066357918	0.066830352	0.067307443	0.067789273	0.068275928	0.06876749	0.069264047	0.069765685	0.070272492	0.070784558	0.071301972	0.071824826	0.072353212	0.072887222	0.073426952
242.mp3	0.076059147	0.076713839	0.077373456	0.078038047	0.078707664	0.079382357	0.080062177	0.080747173	0.081437398	0.082132901	0.082833733	0.083539945	0.084251588	0.084968713	0.08569137	0.08641961	0.087153483	0.087893039	0.088638327	0.089389398	0.090146301	0.090909084	0.091677797	0.092452486	0.0932332	0.094019984	0.094812887	0.095611953	0.096417226	0.097228752	0.098046572	0.09887073	0.099701266	0.100538221	0.101381632	0.102231539	0.103087976	0.10395098	0.104820582	0.105696816	0.10657971	0.107469292	0.10836559	0.109268627	0.110178424	0.111095002	0.112018378	0.112948566	0.113885578
243.mp3	0.059183403	0.059312797	0.059440278	0.059565849	0.059689512	0.05981127	0.059931123	0.060049075	0.060165124	0.060279272	0.06039152	0.060501867	0.060610312	0.060716855	0.060821495	0.060924229	0.061025056	0.061123973	0.061220977	0.061316065	0.061409233	0.061500478	0.061589794	0.061677177	0.061762621	0.061846121	0.06192767	0.062007262	0.06208489	0.062160545	0.062234221	0.062305909	0.0623756	0.062443285	0.062508954	0.062572597	0.062634203	0.062693761	0.062751261	0.062806689	0.062860034	0.062911282	0.062960421	0.063007436	0.063052314	0.06309504	0.063135598	0.063173973	0.063210149
244.mp3	0.058198765	0.058806502	0.059421586	0.060044139	0.060674284	0.061312146	0.061957854	0.062611536	0.063273325	0.063943353	0.064621755	0.065308671	0.066004237	0.066708596	0.067421892	0.068144268	0.068875873	0.069616855	0.070367365	0.071127556	0.071897582	0.072677599	0.073467766	0.074268242	0.075079189	0.075900768	0.076733145	0.077576485	0.078430955	0.079296723	0.080173959	0.081062833	0.081963516	0.08287618	0.083800997	0.084738141	0.085687784	0.0866501	0.087625262	0.088613442	0.089614814	0.090629547	0.091657813	0.09269978	0.093755615	0.094825484	0.095909549	0.09700797	0.098120904
245.mp3	0.074425294	0.074996079	0.075569946	0.076146926	0.076727053	0.077310361	0.077896883	0.078486652	0.079079702	0.079676067	0.080275779	0.080878871	0.081485378	0.082095332	0.082708766	0.083325712	0.083946205	0.084570275	0.085197955	0.085829277	0.086464273	0.087102974	0.087745411	0.088391615	0.089041615	0.089695442	0.090353125	0.091014693	0.091680174	0.092349594	0.093022982	0.093700364	0.094381765	0.095067209	0.095756721	0.096450323	0.097148038	0.097849886	0.098555887	0.099266061	0.099980425	0.100698994	0.101421785	0.102148811	0.102880084	0.103615615	0.104355413	0.105099485	0.105847837
246.mp3	0.073879685	0.074365885	0.074854379	0.075345205	0.075838403	0.076334012	0.07683207	0.077332618	0.077835695	0.078341342	0.0788496	0.079360508	0.079874107	0.08039044	0.080909548	0.081431471	0.081956253	0.082483935	0.08301456	0.083548171	0.084084809	0.084624519	0.085167342	0.085713323	0.086262505	0.086814932	0.087370646	0.087929692	0.088492114	0.089057955	0.08962726	0.090200071	0.090776434	0.091356392	0.091939988	0.092527267	0.093118272	0.093713046	0.094311633	0.094914075	0.095520416	0.096130697	0.096744961	0.097363249	0.097985603	0.098612064	0.099242671	0.099877465	0.100516484
247.mp3	0.112243922	0.113263332	0.114288656	0.115319862	0.116356915	0.117399779	0.118448414	0.119502778	0.120562825	0.121628509	0.122699779	0.123776582	0.124858862	0.125946559	0.127039611	0.128137954	0.129241517	0.130350228	0.131464013	0.132582792	0.133706481	0.134834995	0.135968243	0.137106131	0.13824856	0.139395429	0.140546629	0.141702052	0.142861581	0.144025096	0.145192474	0.146363587	0.147538299	0.148716473	0.149897967	0.15108263	0.152270311	0.15346085	0.154654084	0.155849844	0.157047956	0.158248239	0.159450508	0.160654572	0.161860233	0.163067289	0.164275533	0.165484748	0.166694715
248.mp3	0.099175292	0.100151454	0.101134571	0.102124662	0.103121749	0.104125849	0.10513698	0.106155157	0.107180393	0.1082127	0.109252089	0.110298565	0.111352136	0.112412805	0.113480573	0.114555439	0.115637399	0.116726448	0.117822575	0.11892577	0.120036018	0.1211533	0.122277597	0.123408883	0.124547132	0.125692311	0.126844387	0.128003321	0.129169069	0.130341585	0.131520819	0.132706713	0.13389921	0.135098243	0.136303744	0.137515637	0.138733843	0.139958277	0.141188849	0.142425461	0.143668011	0.144916392	0.146170489	0.147430181	0.148695341	0.149965834	0.15124152	0.15252225	0.153807869
250.mp3	0.142983652	0.143956653	0.144924831	0.145888146	0.146846565	0.147800053	0.148748578	0.14969211	0.150630621	0.151564083	0.152492472	0.153415764	0.154333936	0.155246967	0.156154837	0.157057527	0.157955019	0.158847296	0.159734343	0.160616144	0.161492685	0.162363953	0.163229934	0.164090616	0.164945988	0.165796038	0.166640754	0.167480127	0.168314145	0.169142799	0.169966079	0.170783973	0.171596474	0.172403569	0.17320525	0.174001506	0.174792327	0.175577702	0.17635762	0.177132069	0.177901039	0.178664516	0.179422489	0.180174944	0.180921867	0.181663245	0.182399061	0.183129299	0.183853945
253.mp3	0.086886331	0.08786772	0.088859133	0.089860639	0.090872307	0.091894202	0.092926388	0.093968927	0.095021878	0.0960853	0.097159247	0.098243771	0.099338922	0.100444746	0.101561286	0.102688583	0.103826672	0.104975586	0.106135353	0.107305999	0.108487541	0.109679997	0.110883376	0.112097683	0.113322918	0.114559075	0.115806143	0.117064103	0.118332931	0.119612595	0.120903058	0.122204274	0.123516189	0.124838742	0.126171863	0.127515474	0.128869487	0.130233806	0.131608325	0.132992927	0.134387485	0.135791863	0.13720591	0.138629468	0.140062364	0.141504414	0.142955421	0.144415176	0.145883456
254.mp3	0.071022403	0.071569999	0.072121865	0.072678065	0.073238667	0.073803737	0.074373343	0.074947554	0.075526438	0.076110067	0.076698512	0.077291843	0.077890134	0.078493459	0.079101891	0.079715505	0.080334377	0.080958585	0.081588204	0.082223314	0.082863993	0.08351032	0.084162377	0.084820244	0.085484003	0.086153736	0.086829526	0.087511457	0.088199614	0.08889408	0.089594942	0.090302285	0.091016195	0.09173676	0.092464066	0.093198201	0.093939253	0.09468731	0.095442459	0.09620479	0.09697439	0.097751347	0.098535751	0.099327688	0.100127247	0.100934516	0.10174958	0.102572526	0.103403441
257.mp3	0.06159449	0.062422915	0.063263342	0.06411596	0.064980959	0.065858533	0.066748878	0.067652191	0.068568672	0.06949852	0.070441939	0.071399132	0.072370307	0.073355669	0.074355427	0.075369789	0.076398967	0.077443171	0.078502612	0.079577502	0.080668053	0.081774476	0.082896982	0.084035783	0.085191087	0.086363104	0.087552039	0.088758098	0.089981483	0.091222394	0.092481027	0.093757577	0.095052231	0.096365175	0.097696587	0.099046643	0.100415508	0.101803344	0.103210305	0.104636534	0.106082169	0.107547335	0.109032149	0.110536716	0.112061127	0.113605462	0.115169787	0.116754151	0.11835859
258.mp3	0.107205864	0.108007755	0.108813789	0.109623997	0.11043841	0.111257059	0.112079973	0.112907181	0.113738713	0.114574595	0.115414856	0.116259521	0.117108618	0.11796217	0.118820203	0.11968274	0.120549803	0.121421413	0.122297593	0.12317836	0.124063733	0.124953729	0.125848365	0.126747655	0.127651611	0.128560246	0.129473571	0.130391593	0.131314319	0.132241756	0.133173906	0.134110771	0.135052351	0.135998643	0.136949643	0.137905343	0.138865735	0.139830806	0.140800543	0.14177493	0.142753945	0.143737568	0.144725771	0.145718528	0.146715806	0.147717571	0.148723783	0.149734401	0.150749379
260.mp3	0.083455731	0.084516056	0.085586659	0.086667551	0.087758737	0.088860221	0.089972001	0.091094072	0.092226425	0.093369044	0.094521911	0.095685004	0.096858292	0.098041742	0.099235316	0.100438969	0.101652649	0.102876302	0.104109864	0.105353268	0.106606437	0.107869291	0.10914174	0.110423689	0.111715035	0.113015668	0.114325468	0.115644311	0.116972063	0.11830858	0.119653712	0.121007301	0.122369177	0.123739163	0.125117073	0.126502712	0.127895873	0.129296341	0.130703892	0.13211829	0.13353929	0.134966636	0.136400062	0.137839292	0.139284038	0.140734001	0.142188872	0.143648331	0.145112046
262.mp3	0.063697284	0.063889435	0.064081486	0.064273454	0.064465357	0.064657213	0.064849039	0.065040853	0.065232672	0.065424514	0.065616396	0.065808335	0.066000348	0.066192454	0.066384668	0.066577008	0.066769491	0.066962134	0.067154954	0.067347968	0.067541192	0.067734644	0.067928341	0.068122299	0.068316535	0.068511066	0.068705908	0.068901079	0.069096596	0.069292474	0.069488731	0.069685384	0.069882449	0.070079943	0.070277883	0.070476286	0.070675168	0.070874546	0.071074437	0.071274858	0.071475825	0.071677356	0.071879467	0.072082175	0.072285498	0.072489451	0.072694052	0.072899318	0.073105266
264.mp3	0.063337695	0.063547501	0.06375721	0.06396684	0.064176408	0.064385933	0.064595433	0.064804924	0.065014424	0.065223951	0.065433523	0.065643156	0.065852868	0.066062676	0.066272598	0.06648265	0.06669285	0.066903215	0.067113761	0.067324505	0.067535466	0.067746658	0.0679581	0.068169807	0.068381798	0.068594087	0.068806693	0.069019631	0.069232919	0.069446573	0.069660609	0.069875044	0.070089894	0.070305177	0.070520907	0.070737102	0.070953779	0.071170953	0.07138864	0.071606857	0.071825621	0.072044947	0.072264852	0.072485351	0.072706461	0.072928198	0.073150578	0.073373617	0.073597331
265.mp3	0.059065396	0.059464859	0.059866348	0.060269891	0.060675512	0.061083237	0.061493094	0.061905107	0.062319302	0.062735707	0.063154346	0.063575246	0.063998432	0.064423931	0.064851768	0.065281968	0.065714558	0.066149563	0.066587007	0.067026917	0.067469315	0.067914228	0.06836168	0.068811693	0.069264293	0.069719502	0.070177344	0.07063784	0.071101014	0.071566885	0.072035477	0.072506808	0.072980899	0.07345777	0.073937438	0.074419923	0.07490524	0.075393406	0.075884436	0.076378346	0.076875147	0.077374854	0.077877476	0.078383024	0.078891508	0.079402934	0.079917309	0.080434637	0.080954922
266.mp3	0.106171229	0.106963062	0.107759824	0.108561558	0.109368311	0.110180126	0.110997049	0.111819122	0.112646389	0.113478894	0.114316678	0.115159783	0.116008251	0.116862122	0.117721435	0.11858623	0.119456545	0.120332416	0.121213881	0.122100974	0.122993729	0.12389218	0.124796358	0.125706292	0.126622013	0.127543547	0.128470921	0.129404157	0.13034328	0.131288308	0.132239261	0.133196155	0.134159004	0.13512782	0.136102613	0.137083388	0.138070152	0.139062904	0.140061644	0.141066366	0.142077063	0.143093724	0.144116333	0.145144873	0.14617932	0.147219649	0.148265828	0.149317823	0.150375594
269.mp3	0.054852095	0.055172345	0.055493915	0.055816829	0.056141114	0.056466795	0.056793899	0.057122452	0.05745248	0.05778401	0.058117068	0.058451682	0.058787879	0.059125686	0.059465131	0.05980624	0.060149043	0.060493565	0.060839837	0.061187885	0.061537738	0.061889424	0.062242972	0.062598411	0.062955768	0.063315072	0.063676353	0.064039639	0.064404959	0.064772341	0.065141815	0.06551341	0.065887154	0.066263075	0.066641204	0.067021568	0.067404196	0.067789116	0.068176357	0.068565946	0.068957912	0.069352282	0.069749084	0.070148344	0.070550089	0.070954346	0.071361141	0.071770498	0.072182444
270.mp3	0.084366479	0.084996183	0.085630591	0.086269762	0.086913753	0.087562623	0.088216431	0.088875235	0.089539095	0.09020807	0.090882221	0.091561608	0.09224629	0.092936328	0.093631784	0.094332717	0.09503919	0.095751263	0.096468997	0.097192454	0.097921695	0.098656781	0.099397774	0.100144733	0.100897721	0.101656797	0.102422023	0.103193458	0.103971162	0.104755194	0.105545613	0.106342478	0.107145845	0.107955773	0.108772316	0.109595531	0.110425472	0.111262192	0.112105744	0.112956178	0.113813545	0.114677893	0.115549268	0.116427717	0.117313282	0.118206005	0.119105926	0.120013082	0.120927508
272.mp3	0.0486007	0.048758559	0.048915547	0.049071661	0.049226901	0.049381262	0.049534742	0.049687337	0.049839043	0.049989856	0.05013977	0.05028878	0.050436879	0.050584062	0.050730322	0.05087565	0.051020039	0.051163479	0.051305963	0.051447479	0.051588017	0.051727566	0.051866115	0.052003651	0.052140161	0.05227563	0.052410045	0.052543391	0.05267565	0.052806807	0.052936844	0.053065742	0.053193482	0.053320044	0.053445407	0.053569548	0.053692445	0.053814075	0.053934411	0.054053429	0.0541711	0.054287398	0.054402292	0.054515753	0.054627748	0.054738245	0.054847211	0.054954608	0.055060402
273.mp3	0.063637234	0.064147393	0.064661766	0.065180422	0.065703434	0.066230872	0.066762811	0.067299324	0.067840486	0.068386374	0.068937066	0.06949264	0.070053176	0.070618754	0.071189457	0.071765367	0.072346569	0.072933149	0.073525191	0.074122786	0.07472602	0.075334983	0.075949768	0.076570465	0.077197168	0.077829972	0.078468971	0.079114262	0.079765942	0.08042411	0.081088865	0.081760309	0.082438541	0.083123664	0.083815782	0.084514998	0.085221418	0.085935146	0.086656288	0.087384952	0.088121245	0.088865274	0.089617147	0.090376974	0.091144862	0.091920921	0.092705258	0.093497984	0.094299207
274.mp3	0.097421567	0.098316239	0.099217396	0.100125045	0.101039195	0.10195985	0.102887015	0.10382069	0.104760877	0.105707574	0.106660778	0.107620483	0.108586681	0.109559364	0.110538518	0.111524131	0.112516185	0.113514661	0.114519538	0.115530791	0.116548393	0.117572314	0.118602521	0.119638978	0.120681645	0.12173048	0.122785437	0.123846467	0.124913515	0.125986525	0.127065437	0.128150186	0.129240702	0.130336913	0.13143874	0.132546103	0.133658915	0.134777083	0.135900513	0.137029103	0.138162746	0.139301331	0.140444741	0.141592853	0.142745539	0.143902666	0.145064092	0.146229673	0.147399255
275.mp3	0.052603406	0.052800901	0.052998341	0.053195743	0.053393124	0.053590501	0.05378789	0.053985309	0.054182773	0.0543803	0.054577907	0.05477561	0.054973425	0.05517137	0.055369461	0.055567715	0.055766148	0.055964777	0.056163619	0.056362689	0.056562006	0.056761585	0.056961444	0.057161598	0.057362065	0.057562862	0.057764004	0.05796551	0.058167395	0.058369678	0.058572373	0.0587755	0.058979073	0.059183112	0.059387632	0.059592651	0.059798186	0.060004255	0.060210874	0.060418061	0.060625834	0.06083421	0.061043206	0.061252842	0.061463133	0.061674099	0.061885757	0.062098126	0.062311222
276.mp3	0.068431605	0.068861183	0.069293395	0.06972829	0.070165918	0.070606331	0.071049579	0.071495714	0.07194479	0.072396859	0.072851976	0.073310195	0.073771572	0.074236163	0.074704024	0.075175214	0.07564979	0.076127811	0.076609337	0.077094429	0.077583148	0.078075556	0.078571715	0.07907169	0.079575543	0.080083342	0.080595151	0.081111038	0.081631069	0.082155314	0.082683842	0.083216722	0.083754025	0.084295824	0.084842191	0.085393198	0.085948921	0.086509433	0.087074812	0.087645133	0.088220475	0.088800914	0.089386531	0.089977405	0.090573616	0.091175247	0.091782378	0.092395094	0.093013476
278.mp3	0.049698025	0.05011225	0.050529784	0.050950672	0.051374958	0.051802689	0.052233911	0.052668671	0.053107016	0.053548994	0.053994651	0.054444038	0.054897201	0.05535419	0.055815053	0.056279841	0.056748603	0.057221389	0.057698248	0.058179232	0.05866439	0.059153773	0.059647431	0.060145416	0.060647777	0.061154566	0.061665832	0.062181626	0.062701999	0.063227	0.063756679	0.064291086	0.064830269	0.065374276	0.065923156	0.066476956	0.067035723	0.067599503	0.06816834	0.068742278	0.069321361	0.069905631	0.070495128	0.071089891	0.071689959	0.072295367	0.07290615	0.073522341	0.07414397
279.mp3	0.059384298	0.059724166	0.060065073	0.060407038	0.060750085	0.061094234	0.061439509	0.061785929	0.062133519	0.062482299	0.062832292	0.063183519	0.063536004	0.063889768	0.064244834	0.064601223	0.064958959	0.065318063	0.065678559	0.066040468	0.066403813	0.066768617	0.067134901	0.067502689	0.067872002	0.068242863	0.068615295	0.068989319	0.069364958	0.069742235	0.070121171	0.070501788	0.070884109	0.071268154	0.071653947	0.072041508	0.07243086	0.072822023	0.073215018	0.073609867	0.07400659	0.074405208	0.074805742	0.075208211	0.075612635	0.076019035	0.076427428	0.076837834	0.077250273
280.mp3	0.072184643	0.072882342	0.073587433	0.074300028	0.075020238	0.075748179	0.076483965	0.077227714	0.077979544	0.078739574	0.079507925	0.080284721	0.081070084	0.08186414	0.082667014	0.083478835	0.084299731	0.085129832	0.085969269	0.086818173	0.087676678	0.088544917	0.089423026	0.090311139	0.091209393	0.092117925	0.093036873	0.093966373	0.094906565	0.095857587	0.096819577	0.097792674	0.098777016	0.099772741	0.100779987	0.101798889	0.102829586	0.10387221	0.104926896	0.105993776	0.10707298	0.108164638	0.109268874	0.110385813	0.111515576	0.11265828	0.11381404	0.114982965	0.116165163
281.mp3	0.109218467	0.109925341	0.110634466	0.111345846	0.112059486	0.11277539	0.113493562	0.114214003	0.114936718	0.115661708	0.116388974	0.117118517	0.117850337	0.118584433	0.119320804	0.120059449	0.120800364	0.121543546	0.122288991	0.123036694	0.123786648	0.124538848	0.125293285	0.126049951	0.126808837	0.127569931	0.128333222	0.129098698	0.129866344	0.130636147	0.131408089	0.132182154	0.132958324	0.133736578	0.134516895	0.135299253	0.136083628	0.136869995	0.137658327	0.138448595	0.13924077	0.14003482	0.140830712	0.141628411	0.14242788	0.14322908	0.144031972	0.144836512	0.145642657
282.mp3	0.091891807	0.092937929	0.093993075	0.095057247	0.096130444	0.097212663	0.098303896	0.09940413	0.100513351	0.101631541	0.102758675	0.103894729	0.105039669	0.106193461	0.107356063	0.108527433	0.109707518	0.110896265	0.112093613	0.113299496	0.114513844	0.11573658	0.116967621	0.118206878	0.119454256	0.120709653	0.121972962	0.123244068	0.124522849	0.125809175	0.127102912	0.128403915	0.129712032	0.131027106	0.132348968	0.133677444	0.135012349	0.136353493	0.137700673	0.139053682	0.140412299	0.141776299	0.143145443	0.144519486	0.145898173	0.147281237	0.148668405	0.150059391	0.151453901
284.mp3	0.080798237	0.081323102	0.081851518	0.08238354	0.082919225	0.083458628	0.084001807	0.084548819	0.085099723	0.085654577	0.08621344	0.086776372	0.087343434	0.087914686	0.088490191	0.089070009	0.089654204	0.090242838	0.090835976	0.09143368	0.092036017	0.09264305	0.093254846	0.09387147	0.09449299	0.095119471	0.095750981	0.096387589	0.097029361	0.097676367	0.098328676	0.098986356	0.099649477	0.100318109	0.100992321	0.101672183	0.102357766	0.10304914	0.103746375	0.104449542	0.10515871	0.105873951	0.106595333	0.107322927	0.108056803	0.108797029	0.109543674	0.110296806	0.111056493
285.mp3	0.097313056	0.098154388	0.099002373	0.099857058	0.100718483	0.101586693	0.102461728	0.103343628	0.104232433	0.105128182	0.106030911	0.106940657	0.107857454	0.108781335	0.109712332	0.110650476	0.111595794	0.112548314	0.11350806	0.114475056	0.115449321	0.116430875	0.117419733	0.118415911	0.119419418	0.120430264	0.121448454	0.122473992	0.123506876	0.124547104	0.125594669	0.12664956	0.127711763	0.12878126	0.129858029	0.130942045	0.132033275	0.133131686	0.134237236	0.135349882	0.136469573	0.137596254	0.138729864	0.139870335	0.141017596	0.142171567	0.143332164	0.144499293	0.145672855
286.mp3	0.100551869	0.101625308	0.102708111	0.103800314	0.104901953	0.106013061	0.10713367	0.108263807	0.109403496	0.110552761	0.111711619	0.112880087	0.114058176	0.115245894	0.116443246	0.117650232	0.118866849	0.120093087	0.121328934	0.122574373	0.12382938	0.125093927	0.126367981	0.127651503	0.128944447	0.130246761	0.13155839	0.132879267	0.134209321	0.135548475	0.136896641	0.138253728	0.139619632	0.140994245	0.142377448	0.143769114	0.145169107	0.146577282	0.147993483	0.149417547	0.150849296	0.152288546	0.153735101	0.155188752	0.156649282	0.158116458	0.15959004	0.161069771	0.162555386
288.mp3	0.125534482	0.126538365	0.127544626	0.128553195	0.129563997	0.130576957	0.131591999	0.132609045	0.133628016	0.134648831	0.135671408	0.136695661	0.137721506	0.138748855	0.139777619	0.140807707	0.141839027	0.142871483	0.143904981	0.144939421	0.145974705	0.14701073	0.148047394	0.14908459	0.150122212	0.151160149	0.152198291	0.153236524	0.154274733	0.1553128	0.156350606	0.15738803	0.158424947	0.159461231	0.160496756	0.161531389	0.162565	0.163597453	0.164628612	0.165658338	0.166686488	0.16771292	0.168737488	0.169760043	0.170780435	0.171798511	0.172814116	0.173827092	0.17483728
289.mp3	0.057102421	0.057462712	0.057824827	0.058188799	0.058554666	0.058922462	0.059292224	0.059663987	0.06003779	0.060413668	0.06079166	0.061171804	0.061554138	0.061938702	0.062325534	0.062714674	0.063106163	0.063500041	0.063896349	0.064295128	0.06469642	0.065100268	0.065506714	0.065915802	0.066327574	0.066742075	0.067159349	0.067579441	0.068002396	0.06842826	0.068857079	0.069288899	0.069723766	0.070161729	0.070602833	0.071047129	0.071494662	0.071945483	0.07239964	0.072857182	0.073318159	0.07378262	0.074250615	0.074722196	0.075197411	0.075676312	0.07615895	0.076645375	0.077135639
290.mp3	0.054889686	0.055141144	0.055393507	0.055646804	0.055901063	0.056156315	0.056412588	0.056669913	0.056928321	0.05718784	0.057448503	0.05771034	0.057973383	0.058237663	0.058503213	0.058770065	0.059038251	0.059307805	0.059578761	0.059851151	0.060125011	0.060400374	0.060677277	0.060955754	0.061235842	0.061517577	0.061800995	0.062086135	0.062373034	0.062661731	0.062952264	0.063244673	0.063538998	0.063835279	0.064133557	0.064433875	0.064736274	0.065040799	0.065347491	0.065656395	0.065967557	0.066281022	0.066596837	0.066915047	0.067235702	0.06755885	0.06788454	0.068212821	0.068543746
292.mp3	0.063407551	0.064156929	0.064915572	0.065683615	0.066461193	0.067248442	0.0680455	0.068852507	0.069669602	0.070496928	0.071334628	0.072182845	0.073041724	0.073911411	0.074792053	0.075683797	0.076586791	0.077501183	0.078427123	0.07936476	0.080314245	0.081275725	0.082249352	0.083235274	0.084233641	0.0852446	0.0862683	0.087304887	0.088354508	0.089417305	0.090493421	0.091582998	0.092686173	0.093803082	0.09493386	0.096078635	0.097237535	0.098410682	0.099598197	0.100800192	0.102016778	0.103248059	0.104494132	0.105755091	0.107031019	0.108321996	0.10962809	0.110949365	0.112285871
293.mp3	0.129964156	0.131084832	0.132199081	0.133306768	0.134407767	0.135501957	0.136589223	0.137669457	0.138742555	0.139808422	0.140866964	0.141918096	0.142961739	0.143997815	0.145026255	0.146046995	0.147059972	0.148065133	0.149062425	0.150051802	0.151033222	0.152006646	0.15297204	0.153929373	0.154878619	0.155819754	0.156752759	0.157677616	0.158594314	0.15950284	0.160403187	0.161295351	0.162179329	0.16305512	0.163922728	0.164782156	0.165633411	0.166476501	0.167311436	0.168138229	0.168956892	0.169767439	0.170569888	0.171364253	0.172150555	0.172928811	0.173699042	0.174461268	0.17521551
294.mp3	0.112161843	0.113490734	0.114826305	0.116168347	0.117516642	0.118870966	0.12023109	0.121596777	0.122967787	0.124343869	0.12572477	0.127110229	0.128499978	0.129893744	0.13129125	0.132692208	0.13409633	0.135503317	0.136912869	0.138324676	0.139738426	0.1411538	0.142570474	0.143988119	0.145406401	0.146824982	0.148243517	0.149661658	0.151079055	0.152495349	0.153910182	0.155323188	0.156734001	0.158142249	0.159547558	0.160949552	0.16234785	0.163742071	0.165131831	0.166516744	0.167896421	0.169270474	0.170638513	0.172000147	0.173354983	0.174702631	0.176042698	0.177374792	0.178698523
296.mp3	0.098557051	0.099315436	0.10007952	0.100849362	0.101625023	0.102406563	0.103194041	0.103987516	0.10478705	0.1055927	0.106404527	0.10722259	0.108046946	0.108877656	0.109714776	0.110558365	0.111408479	0.112265176	0.113128511	0.11399854	0.114875317	0.115758896	0.11664933	0.117546671	0.11845097	0.119362276	0.120280637	0.121206102	0.122138715	0.12307852	0.124025561	0.124979877	0.125941508	0.126910491	0.127886859	0.128870645	0.12986188	0.13086059	0.1318668	0.132880532	0.133901805	0.134930633	0.135967029	0.137011001	0.138062555	0.13912169	0.140188402	0.141262685	0.142344525
297.mp3	0.094400432	0.095197894	0.09600014	0.096807192	0.097619069	0.098435793	0.099257383	0.100083857	0.100915234	0.101751529	0.10259276	0.10343894	0.104290083	0.105146203	0.106007311	0.106873417	0.10774453	0.108620659	0.109501808	0.110387983	0.111279188	0.112175424	0.11307669	0.113982986	0.114894308	0.11581065	0.116732005	0.117658363	0.118589712	0.11952604	0.120467329	0.121413561	0.122364715	0.123320768	0.124281693	0.12524746	0.126218039	0.127193393	0.128173486	0.129158275	0.130147716	0.131141762	0.13214036	0.133143456	0.134150991	0.135162902	0.136179122	0.137199581	0.138224203
298.mp3	0.086628958	0.087198949	0.08777318	0.088351719	0.088934637	0.089522002	0.090113886	0.09071036	0.091311498	0.091917373	0.092528058	0.093143629	0.093764162	0.094389734	0.095020422	0.095656304	0.096297461	0.09694397	0.097595915	0.098253375	0.098916434	0.099585176	0.100259683	0.10094004	0.101626334	0.102318651	0.103017077	0.103721701	0.10443261	0.105149894	0.105873642	0.106603945	0.107340893	0.108084579	0.108835093	0.109592528	0.110356977	0.111128533	0.111907289	0.112693339	0.113486777	0.114287696	0.115096191	0.115912355	0.116736282	0.117568066	0.118407799	0.119255576	0.120111487
299.mp3	0.097395986	0.097872203	0.098348767	0.098825707	0.099303055	0.099780841	0.100259095	0.100737847	0.101217129	0.101696969	0.102177399	0.102658447	0.103140144	0.103622519	0.104105603	0.104589423	0.10507401	0.105559393	0.1060456	0.106532662	0.107020605	0.107509459	0.107999253	0.108490015	0.108981772	0.109474553	0.109968385	0.110463297	0.110959315	0.111456466	0.111954779	0.112454278	0.112954992	0.113456946	0.113960167	0.11446468	0.114970511	0.115477685	0.115986228	0.116496164	0.117007518	0.117520314	0.118034576	0.118550327	0.119067591	0.119586391	0.120106749	0.120628687	0.121152227
300.mp3	0.10378727	0.105008097	0.106238564	0.107478613	0.108728179	0.109987192	0.111255578	0.112533254	0.113820134	0.115116122	0.11642112	0.11773502	0.119057707	0.120389063	0.121728958	0.123077259	0.124433822	0.125798497	0.127171126	0.128551544	0.129939578	0.131335044	0.132737753	0.134147505	0.135564093	0.136987301	0.138416903	0.139852664	0.141294343	0.142741684	0.144194428	0.1456523	0.147115021	0.1485823	0.150053835	0.151529317	0.153008425	0.15449083	0.15597619	0.157464156	0.158954369	0.160446458	0.161940045	0.163434738	0.164930141	0.166425843	0.167921426	0.169416462	0.170910514
301.mp3	0.11523831	0.116076185	0.116917361	0.117761832	0.118609593	0.119460634	0.120314949	0.121172526	0.122033356	0.122897426	0.123764724	0.124635235	0.125508943	0.126385833	0.127265884	0.128149079	0.129035395	0.12992481	0.1308173	0.13171284	0.132611401	0.133512955	0.134417471	0.135324917	0.136235257	0.137148455	0.138064473	0.138983271	0.139904806	0.140829033	0.141755906	0.142685375	0.143617389	0.144551893	0.145488832	0.146428147	0.147369775	0.148313654	0.149259715	0.15020789	0.151158106	0.152110286	0.153064353	0.154020225	0.154977816	0.15593704	0.156897804	0.157860014	0.158823571
302.mp3	0.065195443	0.065920126	0.066652557	0.067392819	0.068140994	0.068897165	0.069661416	0.07043383	0.07121449	0.072003479	0.072800881	0.073606778	0.074421253	0.075244388	0.076076266	0.076916967	0.077766574	0.078625165	0.079492822	0.080369622	0.081255644	0.082150964	0.083055658	0.083969801	0.084893466	0.085826724	0.086769646	0.087722299	0.08868475	0.089657064	0.090639301	0.091631523	0.092633785	0.093646143	0.094668648	0.095701348	0.096744288	0.09779751	0.098861052	0.099934948	0.101019227	0.102113914	0.103219031	0.104334593	0.105460611	0.10659709	0.107744029	0.108901422	0.110069256
303.mp3	0.045821786	0.04630914	0.046802306	0.047301381	0.047806462	0.048317647	0.048835037	0.049358734	0.049888842	0.050425466	0.050968713	0.051518691	0.052075511	0.052639284	0.053210123	0.053788143	0.054373461	0.054966195	0.055566464	0.056174391	0.056790096	0.057413706	0.058045345	0.058685141	0.059333222	0.059989718	0.060654762	0.061328485	0.062011021	0.062702505	0.063403075	0.064112866	0.064832017	0.065560668	0.066298958	0.067047027	0.067805016	0.068573068	0.069351324	0.070139926	0.070939016	0.071748736	0.072569227	0.07340063	0.074243087	0.075096735	0.075961714	0.076838159	0.077726207
304.mp3	0.12720044	0.128285033	0.129373681	0.130466328	0.131562915	0.13266338	0.13376766	0.134875689	0.135987399	0.137102719	0.138221576	0.139343893	0.140469593	0.141598595	0.142730813	0.143866163	0.145004553	0.146145892	0.147290083	0.148437029	0.149586628	0.150738775	0.151893361	0.153050275	0.154209404	0.155370627	0.156533825	0.157698871	0.158865637	0.16003399	0.161203795	0.162374912	0.163547196	0.164720501	0.165894675	0.167069562	0.168245004	0.169420835	0.17059689	0.171772995	0.172948976	0.174124651	0.175299836	0.176474341	0.177647975	0.178820538	0.179991828	0.18116164	0.182329761
305.mp3	0.115447712	0.116724912	0.118004067	0.119284922	0.120567221	0.121850709	0.123135125	0.124420209	0.125705701	0.126991337	0.128276855	0.12956199	0.130846478	0.132130053	0.13341245	0.134693403	0.135972648	0.137249917	0.138524947	0.139797471	0.141067227	0.14233395	0.143597377	0.144857247	0.146113299	0.147365274	0.148612913	0.149855961	0.151094163	0.152327264	0.153555016	0.154777167	0.155993472	0.157203686	0.158407566	0.159604874	0.160795371	0.161978823	0.163154999	0.16432367	0.16548461	0.166637597	0.167782412	0.168918837	0.170046662	0.171165675	0.172275671	0.173376449	0.174467808
306.mp3	0.104935998	0.105997148	0.107066119	0.108142915	0.109227535	0.110319977	0.111420235	0.112528301	0.113644164	0.11476781	0.115899221	0.117038375	0.118185249	0.119339814	0.120502039	0.121671887	0.122849318	0.124034289	0.125226752	0.126426652	0.127633932	0.128848531	0.13007038	0.131299408	0.132535536	0.133778681	0.135028754	0.136285661	0.137549301	0.138819568	0.140096347	0.141379521	0.142668962	0.143964538	0.145266108	0.146573526	0.147886637	0.149205278	0.150529281	0.151858467	0.15319265	0.154531637	0.155875225	0.157223204	0.158575353	0.159931443	0.161291239	0.162654492	0.164020946
307.mp3	0.077150467	0.077962749	0.078783883	0.079613989	0.08045319	0.081301609	0.08215937	0.083026598	0.08390342	0.084789962	0.085686352	0.08659272	0.087509193	0.088435902	0.089372978	0.090320552	0.091278754	0.092247717	0.093227571	0.09421845	0.095220484	0.096233806	0.097258546	0.098294836	0.099342805	0.100402583	0.101474298	0.102558078	0.103654049	0.104762335	0.10588306	0.107016343	0.108162303	0.109321056	0.110492716	0.111677393	0.112875194	0.114086221	0.115310575	0.11654835	0.117799636	0.119064519	0.120343077	0.121635386	0.122941511	0.124261513	0.125595445	0.126943353	0.128305274
308.mp3	0.087852871	0.088608595	0.089370054	0.0901373	0.090910384	0.091689359	0.092474275	0.093265185	0.094062139	0.094865189	0.095674383	0.096489773	0.097311408	0.098139335	0.098973605	0.099814264	0.100661359	0.101514936	0.102375041	0.103241718	0.10411501	0.104994961	0.10588161	0.106774999	0.107675165	0.108582147	0.109495979	0.110416698	0.111344334	0.112278919	0.113220483	0.114169052	0.11512465	0.116087302	0.117057027	0.118033843	0.119017765	0.120008806	0.121006977	0.122012282	0.123024727	0.12404431	0.12507103	0.126104878	0.127145844	0.128193913	0.129249066	0.130311279	0.131380524
309.mp3	0.126694558	0.127885228	0.129070075	0.130248903	0.131421527	0.132587765	0.133747446	0.1349004	0.136046468	0.137185496	0.138317337	0.139441849	0.140558898	0.141668356	0.142770099	0.143864011	0.144949983	0.14602791	0.147097693	0.14815924	0.149212461	0.150257277	0.151293609	0.152321386	0.153340541	0.154351012	0.155352743	0.15634568	0.157329776	0.158304988	0.159271274	0.160228601	0.161176936	0.162116251	0.163046523	0.16396773	0.164879855	0.165782883	0.166676804	0.167561608	0.168437291	0.169303849	0.170161281	0.171009589	0.171848777	0.172678851	0.173499819	0.17431169	0.175114477
310.mp3	0.070211422	0.070568767	0.070926974	0.071286068	0.071646074	0.07200702	0.072368933	0.072731838	0.073095762	0.073460732	0.073826775	0.074193918	0.074562187	0.07493161	0.075302214	0.075674026	0.076047072	0.076421382	0.076796981	0.077173897	0.077552158	0.077931792	0.078312826	0.078695287	0.079079204	0.079464604	0.079851515	0.080239966	0.080629983	0.081021595	0.08141483	0.081809716	0.082206281	0.082604553	0.08300456	0.08340633	0.083809891	0.08421527	0.084622497	0.085031599	0.085442604	0.085855539	0.086270433	0.086687313	0.087106206	0.08752714	0.087950143	0.088375241	0.088802462
311.mp3	0.062227244	0.062407347	0.062586538	0.062764826	0.062942219	0.063118725	0.06329435	0.063469103	0.063642991	0.063816019	0.063988195	0.064159524	0.064330012	0.064499664	0.064668486	0.064836481	0.065003656	0.065170012	0.065335555	0.065500288	0.065664213	0.065827333	0.065989651	0.066151169	0.066311887	0.066471808	0.066630931	0.066789258	0.066946788	0.067103521	0.067259456	0.067414592	0.067568928	0.06772246	0.067875187	0.068027106	0.068178213	0.068328504	0.068477975	0.068626621	0.068774436	0.068921416	0.069067552	0.06921284	0.06935727	0.069500836	0.069643528	0.069785338	0.069926255
312.mp3	0.07311693	0.073560425	0.074006293	0.074454578	0.074905326	0.075358584	0.075814398	0.076272815	0.076733883	0.07719765	0.077664164	0.078133474	0.078605631	0.079080684	0.079558685	0.080039683	0.080523732	0.081010884	0.08150119	0.081994705	0.082491482	0.082991576	0.083495042	0.084001935	0.084512312	0.085026228	0.08554374	0.086064907	0.086589786	0.087118436	0.087650916	0.088187285	0.088727604	0.089271932	0.089820332	0.090372863	0.090929588	0.091490569	0.092055869	0.09262555	0.093199676	0.09377831	0.094361516	0.094949358	0.095541901	0.096139209	0.096741346	0.097348379	0.09796037
313.mp3	0.085096991	0.085656703	0.086219157	0.086784394	0.087352455	0.087923384	0.08849722	0.089074008	0.089653789	0.090236605	0.0908225	0.091411516	0.092003697	0.092599084	0.093197723	0.093799656	0.094404926	0.095013577	0.095625653	0.096241198	0.096860255	0.097482867	0.098109079	0.098738935	0.099372477	0.10000975	0.100650797	0.101295662	0.101944387	0.102597015	0.103253591	0.103914155	0.104578751	0.10524742	0.105920205	0.106597146	0.107278284	0.10796366	0.108653314	0.109347285	0.110045612	0.110748333	0.111455486	0.112167106	0.11288323	0.113603893	0.114329128	0.115058969	0.115793448
314.mp3	0.084449282	0.08532541	0.086209674	0.087102139	0.088002871	0.088911937	0.089829399	0.090755323	0.091689771	0.092632804	0.093584483	0.094544868	0.095514017	0.096491987	0.097478833	0.098474608	0.099479365	0.100493153	0.101516022	0.102548015	0.103589178	0.104639552	0.105699175	0.106768083	0.10784631	0.108933886	0.110030837	0.111137187	0.112252956	0.113378161	0.114512814	0.115656922	0.11681049	0.117973517	0.119145997	0.120327919	0.121519269	0.122720023	0.123930156	0.125149633	0.126378416	0.127616459	0.128863708	0.130120104	0.131385579	0.132660059	0.13394346	0.135235691	0.136536652
315.mp3	0.08758266	0.088689295	0.089808359	0.090939934	0.092084101	0.093240937	0.094410514	0.095592903	0.09678817	0.097996378	0.099217585	0.100451846	0.101699208	0.102959717	0.104233412	0.105520326	0.106820488	0.108133918	0.109460632	0.110800639	0.112153939	0.113520526	0.114900386	0.116293497	0.117699828	0.119119339	0.12055198	0.121997693	0.123456407	0.124928043	0.12641251	0.127909706	0.129419515	0.13094181	0.132476452	0.134023288	0.13558215	0.137152858	0.138735215	0.14032901	0.141934016	0.14354999	0.145176673	0.146813788	0.148461041	0.150118119	0.151784692	0.15346041	0.155144905
316.mp3	0.132460898	0.133516889	0.134574338	0.135633148	0.136693222	0.137754459	0.13881676	0.139880022	0.140944144	0.14200902	0.143074544	0.144140611	0.145207111	0.146273935	0.147340973	0.148408111	0.149475235	0.150542232	0.151608984	0.152675373	0.15374128	0.154806584	0.155871162	0.156934892	0.157997647	0.159059302	0.160119727	0.161178794	0.162236371	0.163292325	0.164346523	0.165398828	0.166449104	0.167497212	0.168543011	0.16958636	0.170627115	0.171665132	0.172700264	0.173732364	0.174761281	0.175786865	0.176808964	0.177827422	0.178842085	0.179852796	0.180859396	0.181861724	0.182859619
317.mp3	0.057162842	0.05768393	0.058210545	0.058742777	0.059280713	0.059824446	0.060374066	0.060929668	0.061491346	0.062059196	0.062633316	0.063213804	0.063800762	0.06439429	0.064994492	0.065601473	0.066215338	0.066836194	0.067464151	0.068099317	0.068741805	0.069391728	0.070049198	0.070714332	0.071387246	0.072068058	0.072756886	0.073453852	0.074159076	0.074872681	0.07559479	0.076325528	0.07706502	0.077813392	0.078570772	0.079337288	0.080113067	0.080898239	0.081692934	0.08249728	0.083311409	0.08413545	0.084969534	0.085813791	0.08666835	0.087533342	0.088408893	0.089295133	0.090192188
318.mp3	0.063865753	0.064416114	0.064970884	0.065530119	0.066093872	0.0666622	0.067235158	0.067812803	0.068395191	0.06898238	0.069574425	0.070171385	0.070773318	0.071380282	0.071992334	0.072609534	0.07323194	0.07385961	0.074492605	0.075130982	0.075774801	0.07642412	0.077079	0.077739498	0.078405673	0.079077584	0.079755289	0.080438847	0.081128314	0.081823748	0.082525207	0.083232745	0.083946419	0.084666284	0.085392393	0.086124801	0.086863559	0.087608719	0.088360331	0.089118444	0.089883105	0.090654362	0.091432258	0.092216836	0.093008139	0.093806204	0.09461107	0.095422771	0.096241339
319.mp3	0.06039342	0.060448406	0.06050193	0.060553999	0.060604621	0.060653801	0.060701546	0.060747859	0.060792747	0.060836213	0.060878261	0.060918895	0.060958118	0.060995931	0.061032338	0.061067339	0.061100935	0.061133127	0.061163916	0.061193301	0.061221281	0.061247854	0.06127302	0.061296775	0.061319118	0.061340045	0.061359552	0.061377635	0.061394289	0.06140951	0.061423291	0.061435627	0.061446511	0.061455936	0.061463894	0.061470377	0.061475377	0.061478883	0.061480886	0.061481377	0.061480343	0.061477774	0.061473658	0.061467982	0.061460733	0.061451897	0.06144146	0.061429407	0.061415723
320.mp3	0.061442474	0.062131854	0.062830005	0.063537072	0.064253203	0.064978551	0.065713266	0.066457506	0.067211426	0.067975187	0.068748952	0.069532884	0.07032715	0.07113192	0.071947364	0.072773656	0.073610971	0.074459488	0.075319385	0.076190846	0.077074053	0.077969193	0.078876454	0.079796023	0.080728094	0.081672858	0.082630509	0.083601243	0.084585257	0.085582748	0.086593916	0.087618959	0.088658078	0.089711473	0.090779345	0.091861894	0.092959321	0.094071824	0.095199604	0.096342857	0.097501779	0.098676565	0.099867406	0.101074493	0.10229801	0.103538142	0.104795065	0.106068956	0.107359982
321.mp3	0.104661681	0.10585495	0.107056538	0.108266372	0.109484373	0.110710458	0.111944538	0.113186518	0.114436301	0.115693781	0.11695885	0.11823139	0.119511282	0.120798399	0.122092607	0.123393769	0.124701738	0.126016364	0.127337489	0.12866495	0.129998575	0.131338188	0.132683605	0.134034634	0.135391079	0.136752734	0.138119388	0.139490822	0.140866809	0.142247118	0.143631506	0.145019726	0.146411522	0.147806631	0.149204783	0.1506057	0.152009097	0.153414679	0.154822148	0.156231194	0.157641502	0.159052749	0.160464605	0.161876731	0.163288782	0.164700407	0.166111245	0.16752093	0.168929088
322.mp3	0.048650887	0.048773064	0.048894224	0.049014365	0.049133487	0.049251589	0.049368669	0.049484724	0.049599753	0.049713753	0.049826721	0.049938652	0.050049543	0.050159389	0.050268185	0.050375926	0.050482605	0.050588217	0.050692753	0.050796208	0.050898572	0.050999837	0.051099995	0.051199035	0.051296947	0.051393721	0.051489345	0.051583807	0.051677095	0.051769195	0.051860094	0.051949777	0.052038229	0.052125433	0.052211374	0.052296033	0.052379394	0.052461435	0.052542139	0.052621485	0.052699451	0.052776014	0.052851153	0.052924843	0.052997059	0.053067775	0.053136964	0.0532046	0.053270652
323.mp3	0.119072272	0.120031453	0.120995489	0.121964367	0.122938074	0.123916591	0.124899901	0.125887983	0.126880817	0.127878377	0.128880639	0.129887575	0.130899154	0.131915345	0.132936114	0.133961424	0.134991235	0.136025508	0.137064196	0.138107255	0.139154635	0.140206284	0.141262147	0.142322166	0.143386281	0.144454427	0.145526537	0.146602541	0.147682366	0.148765933	0.149853163	0.15094397	0.152038266	0.15313596	0.154236956	0.155341152	0.156448446	0.157558728	0.158671887	0.159787804	0.160906358	0.162027424	0.163150868	0.164276556	0.165404348	0.166534095	0.167665649	0.168798852	0.169933543
324.mp3	0.096012814	0.096778822	0.097549282	0.098324206	0.099103604	0.099887485	0.100675858	0.10146873	0.102266109	0.103068001	0.10387441	0.104685341	0.105500797	0.10632078	0.10714529	0.107974328	0.108807891	0.109645978	0.110488584	0.111335703	0.112187328	0.113043452	0.113904064	0.114769152	0.115638705	0.116512706	0.117391139	0.118273985	0.119161225	0.120052835	0.120948792	0.121849068	0.122753636	0.123662463	0.124575517	0.125492762	0.126414159	0.127339668	0.128269246	0.129202846	0.130140418	0.131081912	0.132027272	0.132976441	0.133929356	0.134885953	0.135846166	0.136809921	0.137777145
325.mp3	0.103858395	0.104752221	0.105650766	0.106554023	0.107461987	0.10837465	0.109292	0.110214027	0.111140718	0.112072058	0.113008031	0.113948618	0.1148938	0.115843554	0.116797856	0.117756681	0.118719999	0.11968778	0.120659992	0.121636599	0.122617564	0.123602846	0.124592403	0.12558619	0.126584157	0.127586255	0.128592428	0.129602621	0.130616773	0.13163482	0.132656696	0.133682331	0.134711652	0.135744581	0.136781039	0.13782094	0.138864197	0.139910717	0.140960404	0.142013158	0.143068874	0.144127444	0.145188755	0.146252688	0.147319122	0.14838793	0.149458979	0.150532134	0.151607252
326.mp3	0.0650332	0.065325543	0.065618222	0.06591126	0.066204681	0.066498507	0.06679276	0.067087465	0.067382644	0.06767832	0.067974516	0.068271256	0.068568562	0.068866457	0.069164965	0.069464109	0.069763912	0.070064398	0.07036559	0.070667511	0.070970185	0.071273635	0.071577885	0.071882959	0.07218888	0.072495671	0.072803358	0.073111962	0.07342151	0.073732023	0.074043527	0.074356045	0.074669602	0.074984222	0.075299928	0.075616746	0.0759347	0.076253814	0.076574113	0.07689562	0.077218362	0.077542363	0.077867647	0.078194239	0.078522164	0.078851447	0.079182114	0.079514188	0.079847696
327.mp3	0.064564466	0.064863502	0.065162298	0.065460863	0.065759207	0.066057339	0.066355268	0.066653003	0.066950554	0.067247928	0.067545134	0.06784218	0.068139074	0.068435823	0.068732436	0.069028918	0.069325276	0.069621518	0.069917649	0.070213675	0.070509602	0.070805435	0.071101179	0.071396839	0.071692418	0.071987921	0.072283351	0.072578712	0.072874006	0.073169235	0.073464401	0.073759506	0.07405455	0.074349536	0.074644461	0.074939327	0.075234132	0.075528874	0.075823553	0.076118165	0.076412708	0.076707178	0.077001571	0.077295881	0.077590105	0.077884235	0.078178266	0.078472189	0.078765998
328.mp3	0.066953391	0.067799805	0.068657371	0.069526246	0.070406588	0.071298553	0.072202302	0.073117994	0.074045792	0.074985856	0.075938349	0.076903434	0.077881275	0.078872035	0.079875878	0.080892968	0.081923469	0.082967543	0.084025353	0.085097062	0.08618283	0.087282817	0.088397182	0.08952608	0.090669667	0.091828095	0.093001515	0.094190073	0.095393913	0.096613175	0.097847997	0.09909851	0.100364841	0.101647114	0.102945445	0.104259943	0.105590715	0.106937856	0.108301456	0.109681596	0.111078349	0.112491777	0.113921934	0.115368861	0.11683259	0.118313139	0.119810514	0.121324707	0.122855695
329.mp3	0.046018587	0.04620427	0.04638962	0.046574637	0.046759321	0.046943673	0.047127692	0.047311376	0.047494726	0.047677739	0.047860413	0.048042746	0.048224734	0.048406375	0.048587665	0.048768598	0.04894917	0.049129376	0.04930921	0.049488664	0.049667732	0.049846406	0.050024678	0.050202537	0.050379975	0.050556981	0.050733543	0.050909649	0.051085287	0.051260443	0.051435101	0.051609248	0.051782866	0.051955937	0.052128444	0.052300368	0.052471687	0.05264238	0.052812425	0.052981797	0.053150472	0.053318423	0.053485623	0.053652042	0.053817649	0.053982413	0.054146301	0.054309277	0.054471304
330.mp3	0.034283068	0.034709388	0.035142792	0.035583443	0.036031511	0.03648717	0.036950598	0.037421979	0.037901503	0.038389362	0.038885756	0.03939089	0.039904975	0.040428227	0.040960868	0.041503128	0.042055241	0.042617449	0.043190001	0.043773152	0.044367165	0.044972309	0.045588863	0.046217111	0.046857348	0.047509873	0.048174999	0.048853042	0.049544331	0.050249203	0.050968002	0.051701085	0.052448817	0.053211573	0.053989738	0.054783709	0.055593892	0.056420705	0.057264575	0.058125945	0.059005264	0.059902996	0.060819617	0.061755613	0.062711484	0.063687742	0.064684911	0.065703528	0.066744142
332.mp3	0.108143723	0.109256494	0.110373416	0.111494367	0.112619221	0.113747851	0.114880127	0.116015915	0.117155081	0.118297487	0.119442992	0.120591455	0.121742728	0.122896666	0.124053116	0.125211928	0.126372945	0.127536009	0.128700961	0.129867638	0.131035875	0.132205505	0.133376357	0.134548259	0.135721038	0.136894515	0.138068512	0.139242847	0.140417337	0.141591795	0.142766033	0.143939862	0.145113087	0.146285516	0.147456952	0.148627195	0.149796046	0.150963301	0.152128756	0.153292206	0.154453442	0.155612254	0.156768432	0.157921761	0.159072028	0.160219016	0.161362507	0.162502284	0.163638124
333.mp3	0.062774972	0.063639839	0.06451731	0.065407568	0.066310799	0.067227189	0.068156927	0.069100201	0.070057201	0.071028118	0.072013143	0.073012466	0.07402628	0.075054776	0.076098145	0.077156578	0.078230266	0.079319398	0.080424162	0.081544745	0.082681333	0.083834108	0.085003251	0.086188939	0.087391349	0.088610651	0.089847012	0.091100595	0.092371559	0.093660057	0.094966235	0.096290234	0.097632189	0.098992224	0.100370458	0.101767	0.10318195	0.104615397	0.10606742	0.107538085	0.109027447	0.110535547	0.112062411	0.113608051	0.115172462	0.116755623	0.118357495	0.119978019	0.121617118
334.mp3	0.049935857	0.050194264	0.050453	0.050712074	0.050971492	0.051231262	0.05149139	0.051751883	0.052012746	0.052273986	0.052535607	0.052797616	0.053060016	0.053322813	0.05358601	0.053849611	0.054113619	0.054378037	0.054642867	0.05490811	0.055173769	0.055439844	0.055706334	0.05597324	0.056240561	0.056508294	0.056776437	0.057044987	0.05731394	0.057583291	0.057853036	0.058123166	0.058393676	0.058664556	0.058935798	0.05920739	0.059479323	0.059751583	0.060024156	0.060297027	0.060570181	0.060843599	0.061117262	0.06139115	0.061665242	0.061939512	0.062213935	0.062488485	0.062763133
335.mp3	0.060038979	0.060674595	0.061317841	0.061968844	0.062627735	0.063294646	0.063969713	0.064653071	0.06534486	0.066045222	0.066754299	0.067472238	0.068199185	0.068935292	0.06968071	0.070435594	0.071200101	0.071974389	0.072758619	0.073552956	0.074357564	0.07517261	0.075998264	0.076834698	0.077682085	0.078540601	0.079410422	0.080291729	0.081184701	0.082089522	0.083006375	0.083935447	0.084876923	0.085830992	0.086797842	0.087777665	0.088770651	0.089776991	0.090796877	0.091830501	0.092878056	0.093939733	0.095015724	0.096106219	0.097211407	0.098331477	0.099466615	0.100617005	0.10178283
336.mp3	0.090445999	0.091422452	0.092407472	0.093401086	0.094403323	0.095414208	0.096433762	0.097462006	0.098498957	0.099544631	0.100599039	0.101662191	0.102734093	0.103814746	0.104904152	0.106002306	0.107109199	0.108224821	0.109349156	0.110482185	0.111623883	0.112774222	0.113933169	0.115100686	0.11627673	0.117461253	0.118654202	0.119855517	0.121065135	0.122282983	0.123508986	0.12474306	0.125985115	0.127235054	0.128492775	0.129758167	0.13103111	0.13231148	0.133599144	0.134893958	0.136195775	0.137504435	0.138819771	0.140141607	0.141469759	0.142804032	0.144144223	0.145490117	0.146841492
338.mp3	0.137137133	0.138121276	0.139101553	0.140077894	0.141050233	0.142018504	0.142982644	0.143942592	0.144898289	0.145849677	0.146796701	0.147739306	0.14867744	0.149611053	0.150540095	0.151464519	0.152384279	0.153299329	0.154209626	0.155115127	0.156015793	0.156911582	0.157802455	0.158688376	0.159569306	0.160445211	0.161316054	0.162181802	0.163042422	0.163897879	0.164748143	0.16559318	0.166432962	0.167267455	0.168096632	0.168920461	0.169738913	0.170551959	0.17135957	0.172161717	0.172958372	0.173749505	0.174535088	0.175315093	0.176089491	0.176858253	0.177621349	0.178378751	0.17913043
339.mp3	0.093027006	0.09419259	0.09536784	0.096552689	0.097747067	0.098950898	0.100164098	0.10138658	0.102618248	0.103859003	0.105108737	0.106367337	0.107634683	0.108910647	0.110195097	0.111487892	0.112788882	0.114097915	0.115414826	0.116739445	0.118071596	0.119411093	0.120757742	0.122111342	0.123471684	0.124838551	0.126211716	0.127590947	0.128976001	0.130366628	0.131762567	0.133163553	0.134569308	0.135979549	0.137393981	0.138812303	0.140234204	0.141659367	0.143087462	0.144518154	0.145951099	0.147385944	0.148822327	0.15025988	0.151698225	0.153136975	0.15457574	0.156014116	0.157451695
340.mp3	0.056444155	0.056522466	0.056599263	0.056674548	0.056748328	0.056820606	0.056891385	0.056960668	0.057028459	0.05709476	0.057159572	0.057222897	0.057284736	0.057345089	0.057403956	0.057461338	0.057517233	0.05757164	0.057624557	0.057675983	0.057725914	0.057774348	0.057821282	0.05786671	0.057910629	0.057953033	0.057993918	0.058033278	0.058071105	0.058107394	0.058142136	0.058175325	0.058206951	0.058237006	0.05826548	0.058292363	0.058317646	0.058341317	0.058363364	0.058383775	0.058402539	0.058419641	0.058435068	0.058448806	0.058460839	0.058471153	0.058479731	0.058486557	0.058491613
341.mp3	0.104079574	0.105029114	0.105984191	0.106944798	0.107910924	0.108882558	0.109859686	0.110842294	0.111830363	0.112823875	0.113822808	0.114827138	0.11583684	0.116851886	0.117872246	0.118897886	0.119928771	0.120964864	0.122006122	0.123052504	0.124103962	0.125160447	0.126221907	0.127288287	0.128359527	0.129435565	0.130516337	0.131601773	0.1326918	0.133786343	0.134885321	0.13598865	0.137096243	0.138208008	0.139323848	0.140443662	0.141567347	0.142694792	0.143825884	0.144960504	0.146098528	0.147239829	0.148384272	0.14953172	0.150682028	0.151835048	0.152990626	0.1541486	0.155308807
342.mp3	0.077258101	0.07799105	0.07873125	0.079478791	0.080233764	0.080996263	0.08176638	0.08254421	0.083329846	0.084123382	0.084924916	0.085734541	0.086552355	0.087378453	0.088212933	0.089055891	0.089907425	0.090767632	0.091636609	0.092514453	0.093401262	0.094297133	0.095202161	0.096116445	0.097040079	0.097973158	0.098915778	0.099868031	0.100830011	0.10180181	0.102783517	0.103775222	0.104777013	0.105788975	0.106811193	0.107843749	0.108886722	0.10994019	0.111004228	0.112078908	0.113164299	0.114260466	0.115367472	0.116485374	0.117614228	0.118754082	0.119904982	0.121066968	0.122240075
343.mp3	0.083580581	0.084540455	0.085510572	0.086491022	0.087481894	0.088483278	0.089495259	0.090517925	0.091551359	0.092595645	0.093650865	0.094717096	0.095794418	0.096882905	0.097982629	0.099093662	0.10021607	0.101349919	0.102495269	0.103652179	0.104820703	0.106000891	0.107192791	0.108396445	0.109611891	0.110839161	0.112078283	0.113329279	0.114592168	0.115866958	0.117153655	0.118452256	0.119762752	0.121085127	0.122419357	0.123765409	0.125123243	0.126492809	0.127874048	0.129266894	0.130671266	0.132087078	0.133514229	0.134952608	0.136402093	0.137862549	0.139333829	0.140815773	0.142308207
344.mp3	0.149717168	0.15066126	0.151599865	0.152532936	0.153460427	0.154382296	0.155298503	0.15620901	0.15711378	0.158012781	0.15890598	0.159793348	0.160674856	0.161550479	0.162420191	0.16328397	0.164141795	0.164993646	0.165839503	0.16667935	0.167513171	0.16834095	0.169162674	0.16997833	0.170787906	0.171591391	0.172388775	0.173180048	0.173965201	0.174744227	0.175517116	0.176283863	0.177044459	0.177798899	0.178547177	0.179289285	0.180025219	0.180754972	0.181478538	0.182195913	0.18290709	0.183612062	0.184310825	0.185003371	0.185689694	0.186369786	0.187043642	0.187711251	0.188372607
345.mp3	0.064097923	0.064856501	0.06562503	0.066403669	0.067192578	0.067991919	0.068801856	0.069622557	0.070454189	0.071296924	0.072150934	0.073016394	0.073893479	0.074782369	0.075683242	0.076596281	0.077521668	0.078459588	0.079410227	0.080373773	0.081350414	0.082340339	0.08334374	0.084360806	0.085391731	0.086436706	0.087495924	0.088569578	0.08965786	0.090760962	0.091879076	0.093012392	0.094161099	0.095325387	0.096505439	0.097701442	0.098913575	0.100142018	0.101386945	0.102648529	0.103926935	0.105222328	0.106534863	0.107864693	0.109211963	0.11057681	0.111959366	0.113359752	0.114778081
346.mp3	0.062395589	0.062995499	0.063601618	0.064214038	0.064832854	0.065458163	0.06609006	0.066728646	0.067374019	0.06802628	0.068685532	0.069351879	0.070025425	0.070706277	0.071394541	0.072090327	0.072793744	0.073504903	0.074223917	0.074950898	0.075685962	0.076429223	0.077180799	0.077940807	0.078709366	0.079486595	0.080272615	0.081067547	0.081871513	0.082684637	0.083507041	0.084338851	0.085180189	0.086031182	0.086891955	0.087762633	0.088643342	0.089534208	0.090435357	0.091346913	0.092269002	0.093201749	0.094145277	0.095099708	0.096065166	0.097041771	0.098029641	0.099028895	0.100039649
347.mp3	0.139474686	0.140294733	0.141107613	0.141913408	0.142712203	0.143504081	0.14428913	0.145067434	0.145839081	0.146604158	0.147362752	0.148114951	0.148860841	0.149600511	0.150334046	0.151061533	0.151783058	0.152498705	0.153208559	0.153912703	0.15461122	0.15530419	0.155991695	0.156673812	0.157350621	0.158022197	0.158688616	0.159349951	0.160006275	0.160657657	0.161304169	0.161945876	0.162582845	0.16321514	0.163842824	0.164465957	0.165084598	0.165698805	0.166308632	0.166914134	0.167515362	0.168112366	0.168705193	0.169293889	0.169878499	0.170459063	0.171035623	0.171608216	0.172176878
348.mp3	0.05622885	0.056427538	0.056625084	0.05682149	0.057016757	0.057210888	0.057403883	0.057595743	0.057786468	0.057976058	0.058164513	0.058351833	0.058538016	0.058723062	0.058906967	0.05908973	0.059271348	0.059451819	0.059631139	0.059809303	0.059986309	0.06016215	0.060336822	0.060510319	0.060682636	0.060853765	0.0610237	0.061192432	0.061359954	0.061526258	0.061691334	0.061855173	0.062017765	0.062179098	0.062339162	0.062497945	0.062655434	0.062811617	0.062966479	0.063120008	0.063272187	0.063423002	0.063572436	0.063720473	0.063867096	0.064012285	0.064156024	0.064298291	0.064439068
349.mp3	0.111524075	0.112785822	0.114053679	0.115327476	0.116607038	0.117892186	0.119182734	0.120478493	0.121779266	0.123084855	0.124395052	0.125709648	0.127028427	0.128351168	0.129677645	0.131007626	0.132340877	0.133677154	0.135016214	0.136357804	0.137701668	0.139047546	0.140395172	0.141744277	0.143094585	0.144445816	0.145797688	0.147149912	0.148502195	0.14985424	0.151205748	0.152556413	0.153905927	0.155253978	0.15660025	0.157944424	0.159286177	0.160625184	0.161961117	0.163293644	0.164622432	0.165947143	0.16726744	0.168582982	0.169893427	0.171198429	0.172497644	0.173790724	0.175077321
350.mp3	0.067707263	0.067933981	0.068160031	0.068385424	0.068610171	0.068834282	0.069057768	0.069280638	0.069502903	0.069724572	0.069945654	0.070166158	0.070386093	0.070605467	0.070824287	0.071042562	0.071260299	0.071477505	0.071694187	0.071910351	0.072126003	0.072341149	0.072555794	0.072769944	0.072983602	0.073196774	0.073409463	0.073621672	0.073833406	0.074044665	0.074255454	0.074465773	0.074675624	0.074885009	0.075093927	0.075302379	0.075510364	0.075717882	0.075924931	0.07613151	0.076337616	0.076543246	0.076748397	0.076953064	0.077157244	0.077360931	0.077564119	0.077766802	0.077968973
352.mp3	0.051279717	0.051407911	0.051535125	0.051661362	0.051786627	0.051910922	0.052034251	0.052156615	0.052278019	0.052398462	0.052517948	0.052636477	0.052754051	0.052870669	0.052986333	0.053101042	0.053214795	0.053327592	0.053439432	0.053550312	0.053660232	0.053769188	0.053877177	0.053984197	0.054090244	0.054195314	0.054299402	0.054402503	0.054504612	0.054605724	0.054705831	0.054804928	0.054903006	0.055000059	0.055096077	0.055191053	0.055284976	0.055377838	0.055469627	0.055560333	0.055649945	0.05573845	0.055825835	0.055912088	0.055997195	0.056081141	0.056163911	0.056245489	0.05632586
353.mp3	0.109321383	0.110319349	0.111321133	0.112326666	0.113335873	0.11434868	0.11536501	0.116384784	0.117407922	0.11843434	0.119463956	0.120496682	0.121532429	0.122571108	0.123612625	0.124656887	0.125703797	0.126753254	0.12780516	0.12885941	0.129915898	0.130974518	0.13203516	0.13309771	0.134162055	0.135228078	0.13629566	0.137364678	0.138435009	0.139506527	0.140579102	0.141652604	0.142726898	0.143801848	0.144877316	0.145953161	0.147029237	0.1481054	0.1491815	0.150257386	0.151332904	0.152407896	0.153482205	0.154555667	0.155628119	0.156699394	0.157769322	0.158837731	0.159904447
354.mp3	0.057964365	0.058263946	0.058564827	0.058867035	0.059170601	0.059475554	0.059781924	0.060089742	0.060399038	0.060709843	0.061022188	0.061336104	0.061651623	0.061968777	0.062287599	0.062608121	0.062930375	0.063254396	0.063580216	0.063907869	0.06423739	0.064568813	0.064902173	0.065237504	0.065574842	0.065914223	0.066255682	0.066599256	0.06694498	0.067292893	0.06764303	0.067995429	0.068350127	0.068707163	0.069066574	0.069428398	0.069792674	0.07015944	0.070528735	0.070900598	0.071275069	0.071652185	0.072031988	0.072414515	0.072799807	0.073187903	0.073578842	0.073972664	0.074369409
355.mp3	0.120731774	0.12175592	0.122780439	0.123805223	0.124830163	0.125855149	0.126880074	0.127904827	0.128929301	0.129953386	0.130976974	0.131999957	0.133022225	0.13404367	0.135064184	0.136083658	0.137101984	0.138119053	0.139134757	0.140148988	0.141161636	0.142172595	0.143181756	0.14418901	0.145194249	0.146197364	0.147198249	0.148196793	0.149192889	0.150186429	0.151177304	0.152165405	0.153150623	0.154132851	0.15511198	0.1560879	0.157060503	0.158029679	0.158995319	0.159957315	0.160915556	0.161869934	0.162820337	0.163766656	0.164708781	0.165646601	0.166580006	0.167508884	0.168433125
356.mp3	0.088529887	0.089739579	0.090962342	0.092198187	0.093447117	0.09470913	0.095984217	0.097272361	0.098573539	0.099887721	0.101214866	0.102554928	0.103907852	0.105273573	0.106652018	0.108043103	0.109446737	0.110862817	0.11229123	0.113731852	0.115184548	0.116649173	0.118125568	0.119613564	0.121112979	0.122623618	0.124145274	0.125677725	0.127220738	0.128774063	0.130337439	0.131910589	0.133493221	0.13508503	0.136685692	0.138294872	0.139912217	0.141537359	0.143169913	0.14480948	0.146455642	0.148107966	0.149766004	0.151429289	0.153097339	0.154769656	0.156445723	0.158125009	0.159806965
357.mp3	0.071025779	0.07157118	0.072119779	0.072671616	0.073226733	0.073785169	0.074346967	0.074912168	0.075480814	0.076052947	0.076628609	0.077207842	0.07779069	0.078377194	0.078967399	0.079561347	0.080159083	0.080760648	0.081366087	0.081975444	0.082588763	0.083206087	0.08382746	0.084452927	0.085082531	0.085716316	0.086354327	0.086996607	0.087643201	0.08829415	0.0889495	0.089609294	0.090273575	0.090942385	0.091615767	0.092293765	0.092976419	0.093663771	0.094355863	0.095052734	0.095754426	0.096460978	0.097172428	0.097888816	0.098610178	0.099336551	0.100067971	0.100804474	0.101546093
358.mp3	0.102996694	0.103940426	0.104889698	0.1058445	0.10680482	0.107770646	0.10874196	0.109718746	0.110700984	0.111688653	0.112681727	0.113680182	0.114683989	0.115693116	0.11670753	0.117727196	0.118752073	0.119782121	0.120817296	0.12185755	0.122902833	0.123953091	0.125008267	0.126068303	0.127133134	0.128202693	0.129276911	0.130355713	0.131439021	0.132526754	0.133618826	0.134715148	0.135815624	0.136920158	0.138028647	0.139140983	0.140257055	0.141376747	0.142499938	0.143626501	0.144756307	0.145889218	0.147025095	0.14816379	0.149305152	0.150449024	0.151595243	0.15274364	0.153894042
359.mp3	0.065585839	0.066154811	0.066728729	0.067307658	0.067891665	0.068480814	0.069075174	0.069674812	0.070279797	0.070890196	0.071506079	0.072127517	0.07275458	0.073387339	0.074025865	0.07467023	0.075320508	0.075976772	0.076639094	0.077307548	0.07798221	0.078663153	0.079350453	0.080044185	0.080744423	0.081451245	0.082164726	0.082884942	0.083611968	0.084345881	0.085086758	0.085834673	0.086589703	0.087351922	0.088121408	0.088898233	0.089682473	0.090474202	0.091273492	0.092080417	0.092895047	0.093717455	0.094547709	0.095385878	0.09623203	0.097086231	0.097948544	0.098819034	0.099697761
360.mp3	0.128501143	0.129742749	0.130987277	0.132234527	0.133484299	0.134736386	0.13599058	0.13724667	0.13850444	0.139763672	0.141024145	0.142285636	0.143547916	0.144810757	0.146073924	0.147337184	0.148600297	0.149863023	0.151125118	0.152386337	0.153646432	0.154905152	0.156162244	0.157417455	0.158670527	0.159921201	0.161169218	0.162414316	0.163656231	0.164894697	0.166129449	0.167360219	0.168586738	0.169808737	0.171025945	0.17223809	0.1734449	0.174646104	0.175841427	0.177030598	0.178213343	0.179389389	0.180558463	0.181720292	0.182874604	0.184021128	0.185159593	0.186289728	0.187411265
361.mp3	0.150677676	0.15153959	0.152392935	0.153237785	0.154074216	0.154902307	0.155722139	0.156533791	0.157337349	0.158132897	0.15892052	0.159700304	0.160472337	0.161236707	0.161993502	0.16274281	0.16348472	0.164219319	0.164946697	0.165666941	0.166380139	0.167086377	0.167785743	0.168478321	0.169164197	0.169843454	0.170516176	0.171182444	0.17184234	0.172495941	0.173143328	0.173784575	0.17441976	0.175048956	0.175672235	0.176289668	0.176901325	0.177507272	0.178107577	0.178702303	0.179291512	0.179875265	0.18045362	0.181026635	0.181594364	0.182156861	0.182714175	0.183266357	0.183813452
362.mp3	0.070005374	0.070421963	0.070839778	0.071258844	0.071679189	0.072100836	0.072523813	0.072948144	0.073373856	0.073800975	0.074229527	0.074659539	0.075091036	0.075524044	0.075958591	0.076394702	0.076832404	0.077271723	0.077712686	0.07815532	0.07859965	0.079045704	0.079493507	0.079943087	0.080394469	0.08084768	0.081302747	0.081759696	0.082218553	0.082679344	0.083142095	0.083606833	0.084073582	0.08454237	0.085013221	0.08548616	0.085961214	0.086438406	0.086917763	0.087399308	0.087883066	0.08836906	0.088857316	0.089347856	0.089840703	0.09033588	0.090833409	0.091333314	0.091835614
364.mp3	0.114260602	0.115110858	0.115965602	0.116824853	0.117688628	0.118556944	0.119429818	0.120307266	0.1211893	0.122075934	0.122967181	0.123863051	0.124763554	0.125668697	0.126578488	0.127492931	0.128412032	0.129335792	0.130264213	0.131197292	0.132135029	0.133077417	0.134024451	0.134976122	0.135932419	0.136893331	0.137858842	0.138828935	0.139803591	0.140782787	0.141766499	0.142754699	0.143747357	0.14474444	0.145745913	0.146751735	0.147761865	0.148776257	0.149794861	0.150817625	0.151844493	0.152875405	0.153910296	0.154949098	0.155991738	0.157038142	0.158088226	0.159141906	0.16019909
365.mp3	0.077561186	0.078139157	0.078721157	0.079307247	0.079897491	0.080491949	0.081090687	0.081693768	0.082301256	0.082913217	0.083529716	0.084150821	0.084776599	0.085407116	0.086042442	0.086682646	0.087327798	0.087977966	0.088633223	0.089293639	0.089959287	0.090630238	0.091306565	0.091988342	0.092675642	0.093368539	0.094067108	0.094771424	0.095481562	0.096197598	0.096919606	0.097647664	0.098381847	0.099122231	0.099868892	0.100621908	0.101381354	0.102147306	0.10291984	0.103699032	0.104484958	0.105277692	0.106077308	0.106883882	0.107697485	0.108518192	0.109346072	0.110181198	0.111023638
366.mp3	0.079761489	0.081007748	0.082268879	0.083544851	0.084835626	0.086141154	0.087461376	0.088796221	0.090145608	0.091509442	0.092887619	0.094280021	0.095686517	0.097106965	0.098541206	0.099989072	0.101450376	0.102924921	0.104412492	0.10591286	0.107425782	0.108950998	0.110488232	0.112037193	0.113597572	0.115169045	0.116751271	0.118343891	0.11994653	0.121558796	0.123180278	0.124810549	0.126449164	0.128095662	0.129749563	0.131410369	0.133077567	0.134750626	0.136428998	0.138112117	0.139799402	0.141490257	0.143184066	0.144880203	0.146578022	0.148276865	0.149976061	0.151674922	0.15337275
367.mp3	0.137451645	0.138457539	0.139458459	0.14045434	0.14144512	0.14243074	0.143411145	0.144386281	0.145356097	0.146320546	0.147279581	0.148233159	0.149181239	0.150123782	0.15106075	0.151992109	0.152917825	0.153837867	0.154752206	0.155660814	0.156563664	0.157460731	0.158351992	0.159237425	0.160117008	0.160990723	0.16185855	0.162720472	0.163576473	0.164426535	0.165270645	0.166108789	0.166940951	0.16776712	0.168587284	0.169401429	0.170209544	0.171011619	0.171807641	0.1725976	0.173381485	0.174159285	0.174930991	0.17569659	0.176456072	0.177209426	0.17795664	0.178697704	0.179432604
368.mp3	0.134346689	0.135429404	0.13651036	0.137589435	0.138666507	0.139741455	0.140814159	0.141884499	0.142952358	0.144017618	0.145080163	0.146139877	0.147196646	0.148250357	0.149300897	0.150348154	0.151392018	0.152432379	0.153469128	0.154502156	0.155531357	0.156556624	0.157577852	0.158594936	0.159607772	0.160616257	0.161620288	0.162619765	0.163614586	0.164604652	0.165589862	0.166570119	0.167545323	0.168515379	0.169480189	0.170439657	0.171393687	0.172342185	0.173285057	0.174222207	0.175153543	0.176078972	0.176998401	0.177911739	0.178818893	0.179719772	0.180614286	0.181502343	0.182383853
369.mp3	0.092292601	0.093013985	0.09374027	0.094471504	0.095207735	0.09594901	0.096695377	0.097446884	0.098203577	0.098965505	0.099732713	0.100505248	0.101283157	0.102066485	0.102855278	0.103649581	0.104449438	0.105254893	0.10606599	0.106882772	0.10770528	0.108533556	0.10936764	0.110207572	0.11105339	0.111905132	0.112762835	0.113626534	0.114496263	0.115372054	0.11625394	0.11714195	0.118036112	0.118936453	0.119842998	0.120755769	0.121674788	0.122600074	0.123531643	0.124469509	0.125413685	0.126364179	0.127320998	0.128284145	0.129253622	0.130229426	0.131211552	0.132199989	0.133194725
370.mp3	0.057310379	0.057512688	0.057715443	0.057918667	0.058122384	0.058326618	0.058531393	0.058736734	0.058942665	0.059149211	0.059356396	0.059564244	0.059772782	0.059982034	0.060192026	0.060402782	0.060614329	0.060826693	0.061039899	0.061253973	0.061468943	0.061684835	0.061901675	0.062119492	0.062338312	0.062558163	0.062779074	0.063001072	0.063224187	0.063448446	0.06367388	0.063900518	0.06412839	0.064357526	0.064587956	0.064819712	0.065052825	0.065287327	0.065523251	0.065760628	0.065999491	0.066239875	0.066481813	0.06672534	0.066970491	0.0672173	0.067465805	0.067716041	0.067968045
371.mp3	0.081405742	0.082218712	0.0830396	0.083868495	0.084705486	0.085550665	0.08640412	0.087265944	0.088136226	0.089015057	0.089902528	0.090798729	0.091703751	0.092617683	0.093540615	0.094472637	0.095413837	0.096364304	0.097324124	0.098293384	0.099272171	0.100260567	0.101258658	0.102266524	0.103284247	0.104311905	0.105349575	0.106397333	0.107455252	0.108523403	0.109601854	0.110690671	0.111789917	0.112899652	0.114019932	0.115150811	0.116292337	0.117444556	0.11860751	0.119781234	0.12096576	0.122161115	0.12336732	0.12458439	0.125812335	0.127051158	0.128300853	0.129561412	0.130832814
372.mp3	0.109633019	0.110520587	0.11141262	0.112309119	0.113210084	0.114115514	0.115025407	0.115939758	0.116858563	0.117781815	0.118709505	0.119641623	0.120578159	0.1215191	0.122464429	0.12341413	0.124368186	0.125326574	0.126289272	0.127256256	0.128227499	0.12920297	0.13018264	0.131166473	0.132154433	0.133146481	0.134142575	0.135142671	0.136146722	0.137154676	0.138166482	0.139182082	0.140201418	0.141224425	0.142251039	0.14328119	0.144314803	0.145351803	0.146392109	0.147435636	0.148482295	0.149531996	0.150584639	0.151640126	0.152698349	0.1537592	0.154822564	0.155888323	0.156956351
374.mp3	0.04328784	0.043794582	0.044308794	0.044830629	0.045360246	0.045897808	0.046443481	0.046997434	0.047559843	0.048130884	0.048710741	0.0492996	0.049897651	0.05050509	0.051122117	0.051748937	0.052385757	0.053032793	0.053690264	0.054358392	0.055037407	0.055727543	0.056429039	0.057142139	0.057867095	0.05860416	0.059353597	0.060115672	0.060890657	0.061678831	0.062480477	0.063295885	0.064125352	0.064969178	0.065827672	0.066701147	0.067589923	0.068494325	0.069414685	0.070351341	0.071304636	0.07227492	0.073262546	0.074267876	0.075291276	0.076333117	0.077393774	0.078473631	0.079573071
375.mp3	0.106411261	0.107136941	0.107866667	0.108600474	0.109338392	0.110080454	0.110826691	0.111577135	0.112331815	0.113090762	0.113854006	0.114621575	0.115393498	0.116169802	0.116950515	0.117735662	0.11852527	0.119319362	0.120117963	0.120921096	0.121728782	0.122541043	0.123357898	0.124179366	0.125005464	0.12583621	0.126671617	0.127511699	0.12835647	0.129205938	0.130060114	0.130919004	0.131782614	0.132650949	0.133524009	0.134401796	0.135284306	0.136171535	0.137063477	0.137960123	0.138861461	0.139767477	0.140678155	0.141593475	0.142513414	0.143437947	0.144367046	0.145300678	0.146238809
376.mp3	0.051396584	0.051440292	0.051482925	0.051524495	0.051565013	0.051604489	0.051642933	0.051680356	0.051716765	0.051752171	0.051786582	0.051820007	0.051852453	0.051883929	0.051914442	0.051944	0.051972608	0.052000274	0.052027004	0.052052803	0.052077678	0.052101634	0.052124676	0.052146809	0.052168037	0.052188365	0.052207796	0.052226334	0.052243983	0.052260746	0.052276625	0.052291624	0.052305745	0.052318989	0.052331359	0.052342856	0.052353481	0.052363236	0.052372122	0.052380138	0.052387286	0.052393565	0.052398976	0.052403517	0.052407188	0.052409989	0.052411917	0.052412973	0.052413153
378.mp3	0.112012197	0.113415736	0.114820279	0.116225447	0.117630858	0.119036135	0.120440897	0.121844767	0.123247366	0.124648318	0.12604725	0.127443788	0.128837564	0.130228209	0.131615359	0.132998653	0.134377734	0.135752248	0.137121845	0.138486179	0.139844912	0.141197705	0.14254423	0.143884161	0.145217177	0.146542966	0.147861218	0.149171632	0.150473912	0.151767769	0.15305292	0.15432909	0.155596009	0.156853416	0.158101055	0.159338678	0.160566045	0.161782923	0.162989086	0.164184315	0.165368398	0.166541133	0.167702323	0.168851779	0.16998932	0.171114772	0.172227968	0.17332875	0.174416965
379.mp3	0.064007544	0.065014456	0.066036861	0.067074941	0.068128872	0.069198833	0.070284996	0.071387534	0.072506614	0.073642403	0.07479506	0.075964745	0.077151609	0.0783558	0.079577462	0.080816732	0.082073738	0.083348607	0.084641453	0.085952386	0.087281506	0.088628905	0.089994663	0.091378852	0.092781534	0.094202756	0.095642556	0.097100959	0.098577973	0.100073595	0.101587805	0.103120569	0.104671835	0.106241531	0.107829572	0.109435849	0.111060235	0.112702581	0.114362718	0.116040453	0.117735569	0.119447824	0.121176954	0.122922665	0.124684638	0.126462525	0.12825595	0.130064507	0.13188776
380.mp3	0.057233668	0.057595541	0.057958616	0.058322912	0.058688444	0.059055231	0.05942329	0.059792637	0.060163289	0.060535264	0.060908579	0.061283249	0.061659292	0.062036724	0.062415561	0.062795821	0.063177518	0.06356067	0.063945291	0.064331397	0.064719004	0.065108127	0.065498781	0.06589098	0.066284739	0.066680071	0.067076991	0.067475512	0.067875647	0.068277408	0.068680809	0.06908586	0.069492574	0.06990096	0.070311031	0.070722795	0.071136262	0.07155144	0.071968339	0.072386965	0.072807325	0.073229425	0.073653272	0.074078869	0.07450622	0.074935329	0.075366197	0.075798826	0.076233216
381.mp3	0.064534372	0.064558151	0.064580847	0.064602475	0.064623047	0.064642575	0.064661072	0.064678549	0.064695018	0.064710488	0.064724971	0.064738475	0.064751012	0.06476259	0.064773217	0.064782904	0.064791656	0.064799483	0.064806391	0.064812389	0.064817482	0.064821677	0.06482498	0.064827396	0.064828932	0.064829593	0.064829383	0.064828306	0.064826368	0.064823571	0.064819921	0.064815419	0.064810069	0.064803874	0.064796836	0.064788958	0.064780241	0.064770688	0.064760299	0.064749076	0.064737019	0.06472413	0.064710408	0.064695854	0.064680468	0.064664249	0.064647197	0.064629311	0.064610589
383.mp3	0.079888807	0.080820574	0.081762311	0.082714084	0.083675959	0.084648001	0.085630269	0.086622825	0.087625724	0.088639022	0.089662771	0.090697021	0.091741818	0.092797205	0.093863223	0.094939908	0.096027294	0.09712541	0.09823428	0.099353927	0.100484366	0.101625609	0.102777663	0.10394053	0.105114206	0.106298682	0.107493942	0.108699965	0.109916723	0.111144181	0.112382298	0.113631025	0.114890305	0.116160073	0.117440258	0.118730778	0.120031543	0.121342454	0.122663403	0.123994272	0.125334932	0.126685244	0.12804506	0.129414218	0.130792547	0.132179863	0.133575971	0.134980661	0.136393714
384.mp3	0.061774769	0.06218509	0.062598015	0.063013589	0.063431862	0.06385288	0.064276693	0.064703351	0.065132903	0.0655654	0.066000894	0.066439436	0.06688108	0.067325879	0.067773888	0.06822516	0.068679751	0.069137719	0.069599119	0.07006401	0.07053245	0.071004497	0.071480213	0.071959657	0.072442891	0.072929977	0.073420978	0.073915957	0.074414979	0.074918109	0.075425412	0.075936955	0.076452805	0.07697303	0.0774977	0.078026882	0.078560648	0.079099068	0.079642214	0.080190157	0.080742971	0.081300728	0.081863504	0.082431371	0.083004406	0.083582685	0.084166282	0.084755276	0.085349743
386.mp3	0.079994097	0.080427722	0.080863064	0.081300164	0.081739059	0.082179789	0.082622393	0.08306691	0.08351338	0.083961844	0.084412341	0.084864913	0.0853196	0.085776444	0.086235485	0.086696766	0.087160329	0.087626216	0.088094469	0.088565133	0.089038249	0.089513861	0.089992014	0.09047275	0.090956115	0.091442154	0.09193091	0.09242243	0.092916759	0.093413942	0.093914026	0.094417056	0.09492308	0.095432145	0.095944296	0.096459583	0.096978051	0.097499749	0.098024726	0.098553028	0.099084704	0.099619803	0.100158374	0.100700466	0.101246126	0.101795405	0.102348352	0.102905016	0.103465445
387.mp3	0.055179345	0.055236361	0.055293607	0.055351095	0.055408837	0.055466845	0.055525129	0.055583702	0.055642575	0.05570176	0.055761269	0.055821112	0.055881302	0.05594185	0.056002768	0.056064068	0.056125761	0.056187859	0.056250374	0.056313319	0.056376705	0.056440544	0.056504848	0.056569631	0.056634904	0.056700681	0.056766973	0.056833794	0.056901156	0.056969074	0.05703756	0.057106627	0.05717629	0.057246562	0.057317458	0.057388991	0.057461176	0.057534029	0.057607563	0.057681794	0.057756738	0.05783241	0.057908826	0.057986002	0.058063956	0.058142704	0.058222262	0.05830265	0.058383884
390.mp3	0.053344433	0.053869295	0.054400037	0.054936759	0.055479565	0.056028558	0.056583845	0.057145534	0.057713735	0.058288559	0.058870121	0.059458535	0.060053921	0.060656396	0.061266083	0.061883106	0.062507589	0.063139661	0.063779451	0.064427091	0.065082715	0.065746458	0.066418459	0.067098857	0.067787794	0.068485415	0.069191865	0.069907293	0.070631848	0.071365684	0.072108954	0.072861814	0.073624422	0.074396938	0.075179524	0.075972342	0.076775559	0.07758934	0.078413855	0.079249272	0.080095762	0.080953499	0.081822656	0.082703407	0.083595928	0.084500394	0.085416983	0.086345872	0.087287238
391.mp3	0.105368988	0.106463704	0.1075624	0.10866497	0.109771309	0.110881309	0.111994858	0.113111844	0.114232154	0.11535567	0.116482275	0.117611847	0.118744264	0.119879402	0.121017133	0.12215733	0.123299862	0.124444595	0.125591395	0.126740125	0.127890646	0.129042818	0.130196496	0.131351535	0.13250779	0.133665109	0.134823343	0.135982337	0.137141937	0.138301984	0.13946232	0.140622782	0.141783209	0.142943433	0.144103288	0.145262605	0.146421213	0.147578937	0.148735603	0.149891035	0.151045053	0.152197476	0.153348123	0.154496809	0.155643348	0.156787552	0.157929232	0.159068196	0.160204253
392.mp3	0.069288355	0.069588189	0.069889695	0.070192915	0.070497889	0.070804657	0.071113261	0.071423743	0.071736145	0.07205051	0.07236688	0.072685299	0.073005811	0.073328461	0.073653294	0.073980355	0.07430969	0.074641347	0.074975372	0.075311813	0.075650719	0.075992139	0.076336122	0.076682719	0.077031982	0.077383962	0.077738711	0.078096283	0.078456732	0.078820113	0.079186481	0.079555893	0.079928406	0.080304078	0.080682969	0.081065137	0.081450645	0.081839553	0.082231924	0.082627823	0.083027313	0.08343046	0.083837331	0.084247993	0.084662516	0.085080969	0.085503423	0.08592995	0.086360624
393.mp3	0.052009536	0.052063725	0.052117479	0.052170813	0.052223744	0.052276286	0.052328453	0.052380259	0.05243172	0.052482848	0.052533657	0.052584161	0.052634374	0.052684307	0.052733975	0.05278339	0.052832564	0.052881511	0.052930241	0.052978768	0.053027104	0.053075261	0.053123249	0.053171082	0.053218771	0.053266327	0.053313761	0.053361086	0.053408312	0.053455451	0.053502514	0.053549511	0.053596455	0.053643356	0.053690225	0.053737074	0.053783913	0.053830754	0.053877606	0.053924483	0.053971394	0.054018351	0.054065364	0.054112446	0.054159607	0.054206859	0.054254212	0.05430168	0.054349272
395.mp3	0.055974639	0.056422169	0.056872767	0.057326469	0.05778331	0.058243326	0.058706555	0.059173032	0.059642795	0.06011588	0.060592325	0.061072166	0.061555442	0.062042189	0.062532446	0.06302625	0.06352364	0.064024652	0.064529326	0.065037698	0.065549808	0.066065693	0.066585391	0.06710894	0.067636377	0.068167741	0.068703069	0.069242399	0.069785767	0.07033321	0.070884766	0.071440469	0.072000358	0.072564466	0.07313283	0.073705484	0.074282462	0.074863797	0.075449524	0.076039674	0.07663428	0.077233371	0.077836978	0.078445131	0.079057857	0.079675184	0.080297139	0.080923746	0.081555029
397.mp3	0.106250478	0.107314329	0.108383442	0.109457747	0.110537175	0.111621651	0.1127111	0.113805443	0.114904599	0.116008483	0.117117009	0.118230086	0.119347621	0.12046952	0.121595682	0.122726007	0.123860389	0.12499872	0.126140888	0.127286779	0.128436276	0.129589256	0.130745595	0.131905165	0.133067835	0.134233469	0.135401929	0.136573073	0.137746755	0.138922825	0.14010113	0.141281514	0.142463815	0.14364787	0.14483351	0.146020564	0.147208855	0.148398204	0.149588428	0.150779338	0.151970744	0.15316245	0.154354257	0.155545962	0.156737359	0.157928235	0.159118378	0.160307567	0.16149558
399.mp3	0.052605534	0.053141685	0.053683481	0.054231004	0.054784335	0.055343558	0.055908758	0.056480019	0.057057429	0.057641074	0.058231042	0.058827423	0.059430307	0.060039785	0.060655948	0.061278889	0.061908701	0.062545479	0.063189318	0.063840312	0.064498559	0.065164155	0.065837198	0.066517785	0.067206016	0.067901987	0.0686058	0.069317553	0.070037345	0.070765277	0.071501447	0.072245955	0.072998901	0.073760384	0.074530502	0.075309353	0.076097035	0.076893644	0.077699276	0.078514026	0.079337987	0.080171251	0.081013908	0.081866046	0.082727753	0.083599113	0.084480208	0.085371116	0.086271915
400.mp3	0.074597326	0.075490813	0.076393532	0.077305547	0.078226921	0.079157716	0.080097992	0.081047807	0.082007218	0.08297628	0.083955046	0.084943568	0.085941892	0.086950067	0.087968135	0.088996139	0.090034115	0.091082101	0.092140127	0.093208222	0.094286413	0.095374721	0.096473163	0.097581754	0.098700504	0.099829416	0.100968493	0.102117728	0.103277114	0.104446635	0.10562627	0.106815994	0.108015774	0.109225572	0.110445343	0.111675034	0.112914588	0.114163938	0.115423009	0.116691722	0.117969985	0.119257701	0.120554762	0.121861053	0.12317645	0.124500816	0.125834008	0.127175871	0.12852624
401.mp3	0.064591316	0.064805369	0.065020372	0.065236356	0.06545335	0.065671383	0.065890487	0.066110693	0.06633203	0.066554531	0.066778227	0.067003149	0.067229331	0.067456804	0.067685602	0.067915757	0.068147305	0.068380278	0.068614712	0.068850641	0.069088102	0.069327129	0.06956776	0.069810031	0.07005398	0.070299645	0.070547064	0.070796278	0.071047324	0.071300245	0.07155508	0.071811871	0.072070662	0.072331493	0.072594411	0.072859457	0.073126679	0.073396121	0.073667831	0.073941856	0.074218244	0.074497044	0.074778306	0.075062082	0.075348423	0.075637381	0.075929012	0.076223368	0.076520507
402.mp3	0.053862197	0.054148474	0.054436337	0.054725821	0.05501696	0.05530979	0.055604346	0.055900667	0.056198787	0.056498744	0.056800577	0.057104323	0.057410022	0.057717712	0.058027434	0.058339227	0.058653134	0.058969194	0.059287451	0.059607947	0.059930726	0.06025583	0.060583305	0.060913196	0.061245549	0.06158041	0.061917826	0.062257846	0.062600517	0.062945889	0.063294012	0.063644937	0.063998716	0.0643554	0.064715043	0.065077699	0.065443422	0.065812268	0.066184293	0.066559556	0.066938113	0.067320023	0.067705348	0.068094147	0.068486483	0.068882418	0.069282016	0.069685341	0.07009246
403.mp3	0.052957093	0.053394597	0.053835955	0.054281229	0.054730483	0.055183781	0.05564119	0.056102775	0.056568604	0.057038746	0.05751327	0.057992248	0.058475751	0.058963852	0.059456626	0.059954147	0.060456492	0.060963738	0.061475964	0.061993249	0.062515676	0.063043325	0.063576281	0.064114627	0.06465845	0.065207836	0.065762874	0.066323652	0.066890262	0.067462795	0.068041344	0.068626004	0.069216869	0.069814036	0.070417604	0.07102767	0.071644336	0.072267702	0.07289787	0.073534945	0.07417903	0.074830232	0.075488658	0.076154414	0.07682761	0.077508355	0.07819676	0.078892936	0.079596995
404.mp3	0.046298256	0.046382241	0.046466188	0.046550108	0.046634012	0.046717909	0.046801812	0.046885729	0.046969671	0.047053648	0.047137671	0.04722175	0.047305896	0.047390117	0.047474426	0.047558831	0.047643344	0.047727974	0.047812732	0.047897627	0.047982671	0.048067873	0.048153244	0.048238794	0.048324533	0.048410473	0.048496623	0.048582994	0.048669596	0.04875644	0.048843537	0.048930897	0.049018532	0.049106451	0.049194666	0.049283189	0.049372029	0.049461198	0.049550708	0.04964057	0.049730795	0.049821394	0.04991238	0.050003764	0.050095559	0.050187775	0.050280425	0.050373522	0.050467078
405.mp3	0.088019631	0.089178257	0.090348295	0.091529738	0.092722572	0.093926779	0.095142336	0.096369213	0.097607374	0.098856779	0.100117378	0.101389117	0.102671935	0.103965762	0.105270523	0.106586135	0.107912506	0.109249536	0.11059712	0.111955141	0.113323474	0.114701986	0.116090536	0.11748897	0.118897129	0.12031484	0.121741923	0.123178186	0.124623428	0.126077437	0.12753999	0.129010852	0.130489778	0.131976513	0.133470787	0.13497232	0.136480823	0.13799599	0.139517506	0.141045044	0.142578264	0.144116812	0.145660325	0.147208425	0.148760722	0.150316814	0.151876286	0.15343871	0.155003649
406.mp3	0.076914552	0.077356552	0.077801179	0.078248482	0.078698512	0.079151318	0.079606952	0.080065465	0.080526909	0.080991338	0.081458803	0.08192936	0.082403062	0.082879965	0.083360126	0.083843599	0.084330443	0.084820715	0.085314473	0.085811777	0.086312686	0.086817261	0.087325562	0.087837652	0.088353592	0.088873447	0.089397279	0.089925153	0.090457134	0.090993288	0.091533681	0.092078381	0.092627454	0.093180971	0.093738998	0.094301607	0.094868867	0.095440849	0.096017626	0.096599268	0.097185848	0.097777441	0.098374118	0.098975956	0.099583027	0.100195408	0.100813174	0.1014364	0.102065163
407.mp3	0.052825242	0.052865519	0.052904111	0.052941032	0.052976293	0.053009905	0.053041882	0.053072233	0.05310097	0.053128103	0.053153642	0.053177596	0.053199974	0.053220785	0.053240037	0.053257739	0.053273898	0.053288521	0.053301614	0.053313185	0.053323239	0.053331782	0.053338819	0.053344355	0.053348395	0.053350944	0.053352004	0.053351579	0.053349673	0.053346288	0.053341427	0.053335091	0.053327284	0.053318005	0.053307257	0.053295039	0.053281353	0.053266199	0.053249575	0.053231483	0.05321192	0.053190886	0.053168378	0.053144397	0.053118938	0.053092	0.05306358	0.053033675	0.053002281
408.mp3	0.043070125	0.043511697	0.043959076	0.044412381	0.044871739	0.045337275	0.04580912	0.046287408	0.046772274	0.04726386	0.047762308	0.048267766	0.048780382	0.049300313	0.049827715	0.05036275	0.050905583	0.051456385	0.052015329	0.052582593	0.053158359	0.053742814	0.054336149	0.054938561	0.055550249	0.056171419	0.056802282	0.057443054	0.058093953	0.058755208	0.059427048	0.060109711	0.060803439	0.06150848	0.062225087	0.062953521	0.063694047	0.064446936	0.065212467	0.065990923	0.066782594	0.067587778	0.068406778	0.069239903	0.070087468	0.070949798	0.07182722	0.072720071	0.073628693
410.mp3	0.073336749	0.073831309	0.074328701	0.074828972	0.075332168	0.075838336	0.076347524	0.076859781	0.077375153	0.077893691	0.078415444	0.078940461	0.079468792	0.080000489	0.080535602	0.081074182	0.081616281	0.082161952	0.082711247	0.083264219	0.083820921	0.084381408	0.084945733	0.085513951	0.086086116	0.086662283	0.087242508	0.087826847	0.088415355	0.089008089	0.089605104	0.090206459	0.090812208	0.091422409	0.09203712	0.092656397	0.093280297	0.093908879	0.094542198	0.095180312	0.095823278	0.096471154	0.097123995	0.097781859	0.098444802	0.099112879	0.099786146	0.100464659	0.101148471
415.mp3	0.054788137	0.054939465	0.055089748	0.055238996	0.055387214	0.05553441	0.055680591	0.055825762	0.05596993	0.056113101	0.056255279	0.056396471	0.05653668	0.056675912	0.05681417	0.056951459	0.057087781	0.057223141	0.057357541	0.057490983	0.05762347	0.057755003	0.057885585	0.058015216	0.058143898	0.05827163	0.058398413	0.058524247	0.05864913	0.058773063	0.058896044	0.059018071	0.059139141	0.059259253	0.059378403	0.059496589	0.059613806	0.059730051	0.059845318	0.059959603	0.060072901	0.060185205	0.060296509	0.060406807	0.060516091	0.060624354	0.060731587	0.060837782	0.060942929
416.mp3	0.151163419	0.152104169	0.153037715	0.153964024	0.154883062	0.155794804	0.156699224	0.157596301	0.158486019	0.159368362	0.16024332	0.161110883	0.161971047	0.162823808	0.163669165	0.164507119	0.165337676	0.166160841	0.166976621	0.167785028	0.168586072	0.169379767	0.170166128	0.17094517	0.171716913	0.172481374	0.173238574	0.173988533	0.174731274	0.175466819	0.176195192	0.176916417	0.177630518	0.178337521	0.179037452	0.179730335	0.180416198	0.181095065	0.181766965	0.182431922	0.183089963	0.183741114	0.184385401	0.185022848	0.185653482	0.186277327	0.186894406	0.187504744	0.188108364
419.mp3	0.04623898	0.046507776	0.046777252	0.04704742	0.047318291	0.047589877	0.047862189	0.04813524	0.04840904	0.048683601	0.048958935	0.049235051	0.049511963	0.049789679	0.050068213	0.050347573	0.050627772	0.050908819	0.051190724	0.051473499	0.051757153	0.052041696	0.052327138	0.052613488	0.052900756	0.05318895	0.053478081	0.053768155	0.054059182	0.054351171	0.054644128	0.054938061	0.055232978	0.055528885	0.05582579	0.056123698	0.056422616	0.056722548	0.057023501	0.057325479	0.057628486	0.057932525	0.058237602	0.058543717	0.058850874	0.059159075	0.059468321	0.059778613	0.06008995
420.mp3	0.125250589	0.126174147	0.127096178	0.128016616	0.1289354	0.129852467	0.130767758	0.131681213	0.132592774	0.133502381	0.134409979	0.13531551	0.13621892	0.137120153	0.138019156	0.138915874	0.139810255	0.140702246	0.141591796	0.142478852	0.143363364	0.144245282	0.145124554	0.146001132	0.146874965	0.147746005	0.148614201	0.149479506	0.150341869	0.151201244	0.15205758	0.152910829	0.153760943	0.154607872	0.155451569	0.156291985	0.157129069	0.157962774	0.158793049	0.159619845	0.160443112	0.1612628	0.162078857	0.162891233	0.163699876	0.164504734	0.165305754	0.166102883	0.166896067
422.mp3	0.037673935	0.037806244	0.037939233	0.038072923	0.03820733	0.038342474	0.038478374	0.038615049	0.038752518	0.038890802	0.03902992	0.039169891	0.039310738	0.039452478	0.039595135	0.039738728	0.039883279	0.040028809	0.04017534	0.040322895	0.040471495	0.040621164	0.040771924	0.040923799	0.041076812	0.041230988	0.041386351	0.041542926	0.041700738	0.041859812	0.042020175	0.042181853	0.042344872	0.042509261	0.042675047	0.042842258	0.043010922	0.04318107	0.043352731	0.043525935	0.043700713	0.043877096	0.044055117	0.044234807	0.0444162	0.044599331	0.044784232	0.04497094	0.04515949
423.mp3	0.062772132	0.063286841	0.063805291	0.06432753	0.064853609	0.065383576	0.065917481	0.066455375	0.066997308	0.067543331	0.068093496	0.068647855	0.06920646	0.069769363	0.070336618	0.070908277	0.071484395	0.072065025	0.072650221	0.073240038	0.073834529	0.074433751	0.075037758	0.075646604	0.076260346	0.076879039	0.077502737	0.078131498	0.078765375	0.079404425	0.080048703	0.080698264	0.081353164	0.082013456	0.082679197	0.08335044	0.084027239	0.084709649	0.085397721	0.08609151	0.086791066	0.087496441	0.088207687	0.088924852	0.089647986	0.090377137	0.091112351	0.091853676	0.092601155
425.mp3	0.056470731	0.057093105	0.057721726	0.05835665	0.058997933	0.059645633	0.060299804	0.060960503	0.061627786	0.062301706	0.062982317	0.063669675	0.06436383	0.065064836	0.065772743	0.066487601	0.067209461	0.067938369	0.068674374	0.06941752	0.070167851	0.070925412	0.071690242	0.072462381	0.073241867	0.074028736	0.074823021	0.075624754	0.076433964	0.077250677	0.078074919	0.07890671	0.07974607	0.080593013	0.081447552	0.082309696	0.083179451	0.084056819	0.084941797	0.08583438	0.086734557	0.087642314	0.088557632	0.089480487	0.09041085	0.091348686	0.092293956	0.093246616	0.094206614
426.mp3	0.062363078	0.063002765	0.063649646	0.064303838	0.064965458	0.065634627	0.066311465	0.066996097	0.067688647	0.068389241	0.069098011	0.069815084	0.070540595	0.071274677	0.072017467	0.072769102	0.073529722	0.074299468	0.075078483	0.075866913	0.076664903	0.077472601	0.078290158	0.079117724	0.079955452	0.080803497	0.081662013	0.082531158	0.08341109	0.084301967	0.08520395	0.0861172	0.087041879	0.08797815	0.088926176	0.089886121	0.090858148	0.091842422	0.092839107	0.093848367	0.094870364	0.095905263	0.096953224	0.098014407	0.099088973	0.100177079	0.10127888	0.102394529	0.103524177
427.mp3	0.047988846	0.048405408	0.048826085	0.04925095	0.049680078	0.050113543	0.050551423	0.050993797	0.051440743	0.051892344	0.052348682	0.052809841	0.053275907	0.053746966	0.054223109	0.054704424	0.055191005	0.055682944	0.056180337	0.056683281	0.057191873	0.057706215	0.058226407	0.058752555	0.059284762	0.059823136	0.060367785	0.060918821	0.061476356	0.062040503	0.062611379	0.063189101	0.063773788	0.064365563	0.064964547	0.065570866	0.066184646	0.066806016	0.067435105	0.068072044	0.068716968	0.069370012	0.07003131	0.070701003	0.071379228	0.072066128	0.072761844	0.073466521	0.074180302
428.mp3	0.066063229	0.066355429	0.066648839	0.066943499	0.067239449	0.06753673	0.067835382	0.068135447	0.068436966	0.068739981	0.069044535	0.06935067	0.06965843	0.069967858	0.070279	0.0705919	0.070906603	0.071223155	0.071541603	0.071861994	0.072184376	0.072508797	0.072835306	0.073163953	0.073494788	0.073827863	0.07416323	0.074500941	0.074841049	0.07518361	0.075528678	0.075876309	0.076226561	0.076579491	0.076935158	0.077293621	0.077654943	0.078019183	0.078386406	0.078756675	0.079130055	0.079506613	0.079886417	0.080269533	0.080656034	0.081045989	0.081439472	0.081836555	0.082237315
429.mp3	0.060345163	0.06059442	0.060844711	0.061096064	0.061348509	0.061602075	0.061856792	0.062112689	0.062369797	0.062628146	0.062887767	0.06314869	0.063410948	0.063674571	0.063939591	0.064206041	0.064473953	0.06474336	0.065014295	0.065286793	0.065560886	0.065836609	0.066113996	0.066393084	0.066673907	0.066956502	0.067240904	0.067527152	0.067815281	0.068105329	0.068397336	0.068691339	0.068987378	0.069285492	0.069585722	0.069888108	0.070192692	0.070499515	0.07080862	0.071120049	0.071433847	0.071750058	0.072068725	0.072389895	0.072713613	0.073039926	0.073368882	0.073700527	0.074034911
430.mp3	0.075478697	0.075945788	0.076415309	0.076887303	0.077361815	0.077838889	0.07831857	0.078800905	0.079285938	0.079773716	0.080264286	0.080757694	0.081253989	0.081753218	0.08225543	0.082760673	0.083268997	0.083780451	0.084295085	0.08481295	0.085334096	0.085858574	0.086386436	0.086917735	0.087452522	0.087990849	0.088532771	0.08907834	0.089627611	0.090180636	0.090737471	0.09129817	0.091862788	0.09243138	0.093004002	0.093580709	0.094161557	0.094746602	0.0953359	0.095929508	0.096527481	0.097129877	0.097736751	0.098348161	0.098964162	0.099584811	0.100210165	0.100840278	0.101475208
431.mp3	0.109404057	0.1102137	0.111025683	0.111839987	0.112656592	0.113475478	0.114296623	0.115120006	0.115945605	0.116773396	0.117603356	0.118435459	0.119269679	0.120105992	0.120944368	0.12178478	0.122627199	0.123471593	0.124317933	0.125166185	0.126016316	0.126868293	0.127722078	0.128577636	0.129434928	0.130293915	0.131154556	0.13201681	0.132880634	0.133745983	0.13461281	0.13548107	0.136350712	0.137221686	0.13809394	0.13896742	0.139842072	0.140717838	0.141594659	0.142472475	0.143351224	0.144230842	0.145111262	0.145992416	0.146874234	0.147756645	0.148639573	0.149522944	0.150406678
432.mp3	0.133400225	0.134323808	0.135248436	0.136174057	0.137100619	0.138028069	0.138956354	0.139885419	0.140815208	0.141745665	0.142676733	0.143608352	0.144540464	0.145473008	0.146405923	0.147339146	0.148272614	0.149206261	0.150140022	0.15107383	0.152007616	0.15294131	0.153874842	0.15480814	0.155741131	0.156673738	0.157605887	0.1585375	0.159468498	0.1603988	0.161328324	0.162256987	0.163184705	0.16411139	0.165036954	0.165961308	0.166884361	0.167806019	0.168726187	0.16964477	0.170561668	0.171476782	0.17239001	0.173301249	0.174210392	0.175117332	0.176021961	0.176924166	0.177823835
435.mp3	0.047665746	0.047698671	0.047730638	0.047761649	0.047791705	0.047820807	0.047848958	0.047876159	0.047902408	0.047927707	0.047952056	0.047975454	0.0479979	0.048019392	0.04803993	0.048059511	0.048078133	0.048095794	0.04811249	0.048128218	0.048142974	0.048156754	0.048169554	0.048181368	0.048192191	0.048202019	0.048210844	0.04821866	0.04822546	0.048231238	0.048235984	0.048239692	0.048242352	0.048243956	0.048244495	0.048243957	0.048242333	0.048239612	0.048235783	0.048230835	0.048224753	0.048217527	0.048209142	0.048199585	0.048188842	0.048176897	0.048163735	0.048149341	0.048133697
436.mp3	0.059679606	0.060102062	0.060527326	0.060955447	0.061386472	0.06182045	0.062257428	0.062697458	0.063140588	0.06358687	0.064036355	0.064489094	0.064945141	0.065404549	0.065867371	0.066333662	0.066803477	0.067276872	0.067753902	0.068234626	0.0687191	0.069207383	0.069699533	0.070195609	0.070695673	0.071199784	0.071708004	0.072220393	0.072737015	0.073257933	0.073783209	0.074312907	0.074847093	0.07538583	0.075929184	0.07647722	0.077030006	0.077587607	0.07815009	0.078717522	0.079289971	0.079867504	0.08045019	0.081038096	0.081631291	0.082229842	0.082833818	0.083443287	0.084058317
437.mp3	0.048629973	0.049395828	0.0501755	0.050969258	0.051777373	0.052600123	0.053437789	0.054290657	0.055159016	0.056043162	0.056943391	0.057860007	0.058793316	0.059743628	0.060711255	0.061696517	0.062699733	0.063721226	0.064761324	0.065820356	0.066898653	0.067996549	0.069114379	0.070252482	0.071411193	0.072590853	0.0737918	0.075014372	0.076258906	0.077525739	0.078815206	0.080127636	0.081463358	0.082822695	0.084205966	0.085613483	0.087045552	0.08850247	0.089984527	0.091492001	0.093025159	0.094584257	0.096169535	0.097781219	0.099419518	0.101084623	0.102776704	0.10449591	0.106242366
440.mp3	0.084277866	0.08485434	0.085434568	0.086018607	0.086606511	0.087198337	0.087794142	0.088393983	0.088997917	0.089606001	0.090218296	0.090834859	0.09145575	0.092081028	0.092710753	0.093344986	0.093983788	0.09462722	0.095275343	0.095928219	0.096585911	0.09724848	0.097915991	0.098588505	0.099266087	0.099948799	0.100636706	0.101329871	0.102028359	0.102732233	0.103441558	0.104156398	0.104876818	0.105602882	0.106334654	0.107072198	0.107815578	0.108564859	0.109320102	0.110081372	0.110848732	0.111622243	0.112401968	0.113187968	0.113980303	0.114779034	0.115584219	0.116395917	0.117214184
441.mp3	0.088292309	0.089400642	0.090519892	0.091650077	0.092791213	0.09394331	0.095106375	0.096280409	0.097465412	0.098661374	0.099868284	0.101086123	0.102314868	0.10355449	0.104804954	0.106066218	0.107338236	0.108620952	0.109914306	0.111218229	0.112532645	0.113857473	0.115192619	0.116537986	0.117893467	0.119258944	0.120634294	0.122019382	0.123414065	0.12481819	0.126231595	0.127654108	0.129085544	0.130525711	0.131974404	0.133431407	0.134896495	0.136369428	0.137849957	0.139337821	0.140832744	0.142334441	0.143842614	0.14535695	0.146877126	0.148402804	0.149933634	0.151469252	0.153009282
442.mp3	0.073491042	0.074112111	0.074737763	0.075368056	0.076003044	0.076642784	0.077287332	0.077936745	0.078591081	0.079250397	0.07991475	0.0805842	0.081258802	0.081938617	0.082623703	0.083314118	0.084009921	0.084711171	0.085417927	0.086130248	0.086848192	0.087571818	0.088301185	0.089036352	0.089777376	0.090524315	0.091277227	0.092036169	0.092801198	0.093572371	0.094349742	0.095133367	0.095923301	0.096719596	0.097522305	0.09833148	0.099147172	0.09996943	0.100798302	0.101633836	0.102476076	0.103325066	0.104180849	0.105043465	0.105912953	0.106789348	0.107672686	0.108562997	0.109460312
444.mp3	0.087184998	0.088291489	0.089409413	0.090538803	0.091679694	0.092832111	0.093996079	0.095171618	0.096358741	0.097557459	0.098767777	0.099989694	0.101223204	0.102468296	0.103724951	0.104993146	0.10627285	0.107564026	0.108866631	0.110180611	0.111505908	0.112842456	0.114190178	0.115548993	0.116918806	0.118299517	0.119691015	0.121093181	0.122505884	0.123928984	0.12536233	0.12680576	0.128259103	0.129722173	0.131194776	0.132676703	0.134167735	0.135667639	0.13717617	0.138693069	0.140218065	0.141750872	0.143291191	0.144838709	0.146393097	0.147954015	0.149521104	0.151093993	0.152672295
445.mp3	0.072014463	0.072567884	0.07312583	0.073688356	0.074255518	0.074827372	0.075403977	0.075985388	0.076571665	0.077162865	0.077759048	0.078360272	0.078966597	0.079578083	0.08019479	0.08081678	0.081444113	0.08207685	0.082715054	0.083358786	0.084008109	0.084663085	0.085323777	0.085990249	0.086662563	0.087340782	0.088024971	0.088715193	0.089411511	0.090113989	0.090822691	0.09153768	0.092259019	0.092986773	0.093721004	0.094461775	0.095209149	0.095963187	0.096723952	0.097491505	0.098265906	0.099047215	0.099835493	0.100630797	0.101433185	0.102242714	0.103059439	0.103883415	0.104714696
448.mp3	0.053343002	0.053494088	0.053643985	0.053792698	0.053940228	0.05408658	0.054231756	0.054375757	0.054518588	0.054660248	0.054800739	0.054940062	0.055078217	0.055215206	0.055351027	0.05548568	0.055619165	0.055751479	0.055882621	0.05601259	0.056141382	0.056268995	0.056395425	0.056520669	0.056644722	0.05676758	0.056889238	0.057009691	0.057128931	0.057246954	0.057363752	0.057479318	0.057593643	0.057706721	0.057818541	0.057929094	0.058038372	0.058146362	0.058253055	0.058358439	0.058462502	0.058565232	0.058666614	0.058766637	0.058865284	0.058962542	0.059058396	0.059152828	0.059245822
449.mp3	0.053971345	0.054398048	0.05482722	0.055258891	0.055693091	0.056129848	0.056569192	0.057011153	0.05745576	0.057903044	0.058353035	0.058805761	0.059261254	0.059719543	0.060180658	0.06064463	0.061111487	0.061581261	0.06205398	0.062529674	0.063008373	0.063490106	0.063974903	0.064462792	0.064953801	0.06544796	0.065945297	0.066445838	0.066949612	0.067456645	0.067966965	0.068480596	0.068997564	0.069517895	0.070041612	0.070568739	0.071099299	0.071633314	0.072170805	0.072711792	0.073256295	0.073804331	0.074355919	0.074911074	0.075469812	0.076032145	0.076598086	0.077167646	0.077740833
450.mp3	0.036374902	0.036592853	0.036812814	0.037034825	0.037258931	0.037485173	0.037713595	0.037944242	0.038177159	0.038412395	0.038649996	0.03889001	0.039132489	0.039377483	0.039625043	0.039875223	0.040128077	0.040383661	0.040642032	0.040903247	0.041167366	0.04143445	0.04170456	0.04197776	0.042254114	0.04253369	0.042816554	0.043102777	0.043392429	0.043685583	0.043982313	0.044282694	0.044586806	0.044894727	0.045206538	0.045522323	0.045842167	0.046166158	0.046494384	0.046826937	0.047163909	0.047505398	0.047851499	0.048202315	0.048557946	0.048918498	0.049284077	0.049654794	0.050030761
451.mp3	0.041895482	0.042102889	0.042310917	0.042519587	0.042728921	0.042938943	0.043149674	0.043361138	0.043573356	0.043786353	0.044000151	0.044214775	0.044430248	0.044646595	0.044863839	0.045082006	0.045301121	0.045521209	0.045742295	0.045964406	0.046187568	0.046411807	0.046637151	0.046863626	0.047091261	0.047320082	0.04755012	0.047781402	0.048013958	0.048247817	0.048483009	0.048719565	0.048957516	0.049196893	0.049437728	0.049680054	0.049923902	0.050169307	0.050416303	0.050664924	0.050915204	0.05116718	0.051420887	0.051676363	0.051933644	0.052192769	0.052453776	0.052716704	0.052981595
452.mp3	0.060177525	0.060258254	0.060337564	0.060415469	0.060491981	0.060567113	0.060640876	0.060713282	0.060784341	0.060854065	0.060922463	0.060989544	0.061055319	0.061119796	0.061182983	0.061244888	0.061305519	0.061364882	0.061422986	0.061479835	0.061535436	0.061589795	0.061642916	0.061694804	0.061745463	0.061794898	0.061843112	0.061890108	0.061935888	0.061980455	0.062023812	0.062065958	0.062106897	0.062146627	0.06218515	0.062222466	0.062258574	0.062293473	0.062327162	0.062359639	0.062390903	0.06242095	0.062449778	0.062477383	0.062503763	0.062528912	0.062552826	0.0625755	0.06259693
453.mp3	0.052369233	0.052382944	0.052395456	0.052406778	0.052416916	0.052425878	0.052433671	0.0524403	0.052445772	0.052450092	0.052453265	0.052455297	0.05245619	0.05245595	0.05245458	0.052452082	0.052448461	0.052443718	0.052437856	0.052430877	0.052422781	0.05241357	0.052403245	0.052391806	0.052379252	0.052365585	0.052350802	0.052334903	0.052317887	0.052299752	0.052280495	0.052260114	0.052238607	0.05221597	0.0521922	0.052167292	0.052141244	0.052114049	0.052085704	0.052056202	0.052025539	0.051993708	0.051960703	0.051926517	0.051891144	0.051854575	0.051816803	0.05177782	0.051737618
454.mp3	0.0544478	0.054723396	0.054999605	0.055276442	0.05555392	0.055832055	0.05611086	0.056390351	0.056670541	0.056951445	0.057233077	0.057515451	0.05779858	0.058082478	0.05836716	0.058652638	0.058938926	0.059226037	0.059513983	0.059802779	0.060092436	0.060382967	0.060674384	0.0609667	0.061259925	0.061554071	0.06184915	0.062145173	0.06244215	0.062740091	0.063039007	0.063338907	0.0636398	0.063941695	0.064244601	0.064548526	0.064853476	0.06515946	0.065466483	0.065774552	0.066083673	0.066393849	0.066705085	0.067017385	0.067330752	0.067645187	0.067960693	0.068277269	0.068594916
455.mp3	0.043686316	0.044030309	0.044377372	0.044727562	0.045080938	0.045437559	0.045797485	0.046160778	0.0465275	0.046897715	0.047271488	0.047648885	0.048029973	0.048414821	0.048803499	0.049196078	0.04959263	0.04999323	0.050397953	0.050806875	0.051220073	0.051637629	0.052059622	0.052486134	0.052917251	0.053353056	0.053793637	0.054239082	0.054689482	0.055144927	0.055605512	0.05607133	0.056542478	0.057019054	0.057501159	0.057988892	0.058482359	0.058981662	0.059486909	0.059998207	0.060515667	0.0610394	0.06156952	0.06210614	0.062649378	0.063199352	0.063756181	0.064319987	0.064890893
456.mp3	0.051500626	0.051838048	0.052177195	0.052518098	0.052860784	0.053205285	0.05355163	0.05389985	0.054249975	0.054602037	0.054956066	0.055312094	0.055670153	0.056030275	0.056392493	0.056756839	0.057123346	0.057492047	0.057862976	0.058236167	0.058611653	0.05898947	0.059369652	0.059752233	0.060137248	0.060524734	0.060914726	0.061307259	0.061702369	0.062100094	0.062500469	0.062903532	0.063309319	0.063717867	0.064129214	0.064543397	0.064960454	0.065380422	0.065803341	0.066229247	0.066658179	0.067090174	0.067525273	0.067963511	0.068404929	0.068849565	0.069297456	0.069748641	0.070203159
458.mp3	0.078534699	0.079173609	0.079817119	0.080465281	0.081118144	0.081775759	0.082438178	0.083105451	0.083777629	0.084454763	0.085136906	0.085824108	0.08651642	0.087213895	0.087916584	0.088624537	0.089337806	0.090056443	0.090780498	0.091510022	0.092245065	0.092985678	0.093731911	0.094483813	0.095241433	0.09600482	0.096774023	0.097549088	0.098330063	0.099116994	0.099909926	0.100708904	0.101513973	0.102325174	0.10314255	0.103966142	0.104795988	0.105632127	0.106474597	0.107323431	0.108178665	0.10904033	0.109908457	0.110783074	0.111664208	0.112551884	0.113446123	0.114346945	0.115254368
459.mp3	0.071765304	0.072181053	0.072599674	0.073021222	0.073445751	0.073873317	0.074303977	0.074737788	0.075174809	0.075615098	0.076058716	0.076505722	0.076956179	0.077410149	0.077867696	0.078328883	0.078793776	0.079262441	0.079734945	0.080211356	0.080691744	0.081176177	0.081664728	0.082157468	0.08265447	0.083155809	0.083661559	0.084171797	0.0846866	0.085206046	0.085730215	0.086259188	0.086793046	0.087331872	0.087875749	0.088424764	0.088979001	0.089538549	0.090103496	0.090673931	0.091249945	0.091831629	0.092419078	0.093012384	0.093611642	0.09421695	0.094828405	0.095446104	0.096070147
460.mp3	0.042040035	0.042497787	0.042962593	0.04343461	0.043913998	0.044400923	0.044895554	0.045398067	0.045908638	0.046427453	0.046954699	0.047490568	0.048035259	0.048588976	0.049151926	0.049724325	0.050306391	0.05089835	0.051500433	0.052112879	0.05273593	0.053369837	0.054014856	0.054671252	0.055339293	0.056019258	0.056711431	0.057416104	0.058133576	0.058864154	0.059608155	0.0603659	0.061137722	0.06192396	0.062724963	0.063541087	0.064372699	0.065220174	0.066083896	0.066964258	0.067861664	0.068776526	0.069709265	0.070660315	0.071630116	0.07261912	0.073627789	0.074656594	0.075706017
461.mp3	0.040426876	0.040522017	0.040615705	0.040707939	0.040798718	0.040888041	0.040975908	0.041062316	0.041147264	0.041230749	0.041312769	0.041393321	0.041472402	0.041550007	0.041626133	0.041700776	0.041773932	0.041845594	0.041915758	0.041984418	0.042051568	0.042117202	0.042181312	0.042243891	0.042304933	0.042364428	0.042422368	0.042478745	0.042533549	0.042586771	0.0426384	0.042688427	0.04273684	0.042783628	0.04282878	0.042872282	0.042914123	0.042954289	0.042992767	0.043029542	0.043064602	0.043097929	0.04312951	0.043159328	0.043187367	0.043213609	0.043238039	0.043260638	0.043281387
462.mp3	0.053684086	0.053973926	0.054264695	0.054556413	0.054849103	0.055142788	0.055437488	0.055733227	0.056030028	0.056327912	0.056626903	0.056927024	0.057228298	0.057530747	0.057834395	0.058139266	0.058445382	0.058752767	0.059061446	0.059371441	0.059682776	0.059995476	0.060309564	0.060625065	0.060942002	0.0612604	0.061580283	0.061901675	0.062224601	0.062549085	0.062875152	0.063202825	0.06353213	0.063863091	0.064195732	0.064530078	0.064866153	0.065203982	0.065543588	0.065884997	0.066228232	0.066573318	0.066920278	0.067269136	0.067619915	0.067972641	0.068327334	0.068684019	0.069042719
463.mp3	0.07086624	0.071255004	0.071644294	0.072034128	0.072424523	0.072815496	0.073207065	0.073599246	0.073992058	0.074385517	0.07477964	0.075174444	0.075569947	0.075966164	0.076363113	0.07676081	0.077159272	0.077558515	0.077958556	0.07835941	0.078761093	0.079163622	0.079567011	0.079971277	0.080376435	0.080782499	0.081189485	0.081597408	0.082006282	0.082416121	0.082826939	0.083238751	0.08365157	0.084065408	0.08448028	0.084896198	0.085313175	0.085731222	0.086150352	0.086570575	0.086991904	0.087414348	0.087837919	0.088262627	0.08868848	0.089115489	0.089543661	0.089973006	0.090403532
464.mp3	0.057765364	0.058065546	0.058367684	0.058671819	0.058977994	0.059286253	0.059596637	0.059909192	0.060223963	0.060540994	0.060860333	0.061182025	0.061506119	0.061832664	0.062161707	0.062493299	0.062827491	0.063164335	0.063503882	0.063846186	0.064191301	0.064539282	0.064890184	0.065244066	0.065600984	0.065960998	0.066324166	0.066690551	0.067060213	0.067433216	0.067809624	0.068189501	0.068572915	0.068959932	0.069350621	0.069745051	0.070143295	0.070545424	0.070951511	0.071361632	0.071775863	0.072194281	0.072616964	0.073043995	0.073475453	0.073911422	0.074351988	0.074797235	0.075247252
466.mp3	0.051475144	0.051618838	0.051761363	0.051902721	0.052042911	0.052181933	0.052319786	0.052456469	0.05259198	0.052726317	0.052859478	0.052991459	0.053122259	0.053251873	0.053380297	0.053507526	0.053633556	0.053758381	0.053881995	0.054004392	0.054125565	0.054245507	0.054364209	0.054481663	0.054597861	0.054712792	0.054826448	0.054938817	0.055049888	0.055159649	0.055268089	0.055375194	0.055480951	0.055585346	0.055688363	0.055789988	0.055890205	0.055988996	0.056086344	0.056182231	0.056276638	0.056369546	0.056460933	0.056550779	0.056639062	0.056725759	0.056810846	0.0568943	0.056976094
467.mp3	0.057871895	0.058064888	0.058258003	0.058451256	0.058644662	0.058838235	0.059031992	0.059225948	0.059420117	0.059614515	0.059809157	0.060004058	0.060199233	0.060394697	0.060590465	0.060786552	0.060982973	0.061179742	0.061376875	0.061574386	0.061772291	0.061970603	0.062169337	0.062368508	0.062568131	0.06276822	0.06296879	0.063169854	0.063371429	0.063573526	0.063776162	0.06397935	0.064183105	0.064387439	0.064592369	0.064797906	0.065004066	0.065210861	0.065418306	0.065626414	0.065835199	0.066044673	0.06625485	0.066465743	0.066677365	0.066889729	0.067102846	0.067316731	0.067531394
468.mp3	0.068169151	0.068623681	0.06908011	0.069538471	0.069998802	0.070461138	0.070925515	0.071391971	0.071860541	0.072331264	0.072804177	0.073279318	0.073756726	0.074236438	0.074718494	0.075202932	0.075689793	0.076179116	0.076670941	0.077165309	0.07766226	0.078161836	0.078664078	0.079169028	0.079676727	0.080187219	0.080700545	0.081216748	0.081735873	0.082257962	0.082783059	0.083311209	0.083842456	0.084376845	0.08491442	0.085455227	0.085999312	0.08654672	0.087097497	0.087651691	0.088209346	0.088770511	0.089335232	0.089903557	0.090475533	0.091051207	0.091630628	0.092213843	0.0928009
469.mp3	0.057141318	0.057342598	0.057544314	0.057746492	0.057949153	0.058152322	0.058356022	0.058560276	0.058765109	0.058970543	0.059176604	0.059383315	0.059590701	0.059798785	0.060007592	0.060217147	0.060427474	0.060638599	0.060850547	0.061063342	0.061277011	0.061491579	0.061707072	0.061923516	0.062140937	0.062359363	0.062578819	0.062799333	0.063020932	0.063243644	0.063467496	0.063692518	0.063918736	0.064146181	0.06437488	0.064604864	0.064836162	0.065068805	0.065302822	0.065538244	0.065775104	0.066013431	0.066253259	0.066494619	0.066737545	0.066982069	0.067228225	0.067476048	0.067725572
472.mp3	0.109765377	0.110747072	0.111732343	0.112721125	0.113713348	0.114708942	0.115707836	0.116709956	0.117715227	0.118723573	0.119734916	0.120749176	0.121766271	0.122786118	0.123808632	0.124833726	0.125861312	0.126891298	0.127923594	0.128958103	0.129994731	0.131033379	0.132073947	0.133116333	0.134160433	0.13520614	0.136253346	0.137301942	0.138351814	0.139402848	0.140454927	0.141507932	0.142561742	0.143616234	0.144671282	0.145726757	0.146782531	0.147838469	0.148894437	0.149950298	0.151005913	0.152061138	0.15311583	0.154169842	0.155223024	0.156275225	0.15732629	0.158376063	0.159424385
473.mp3	0.13199741	0.133057551	0.134115196	0.135170216	0.136222483	0.137271871	0.138318257	0.139361519	0.140401534	0.141438186	0.142471357	0.143500932	0.144526798	0.145548842	0.146566955	0.147581028	0.148590955	0.149596632	0.150597954	0.151594821	0.152587132	0.153574789	0.154557695	0.155535755	0.156508876	0.157476965	0.158439932	0.159397688	0.160350144	0.161297214	0.162238814	0.16317486	0.164105269	0.165029961	0.165948855	0.166861874	0.167768939	0.168669975	0.169564906	0.170453658	0.171336159	0.172212336	0.173082117	0.173945434	0.174802216	0.175652396	0.176495904	0.177332676	0.178162644
475.mp3	0.095586042	0.096346426	0.09711201	0.097882832	0.098658929	0.099440339	0.100227097	0.10101924	0.101816803	0.10261982	0.103428326	0.104242354	0.105061935	0.105887103	0.106717887	0.107554317	0.108396422	0.109244229	0.110097766	0.110957056	0.111822125	0.112692994	0.113569685	0.114452218	0.11534061	0.116234877	0.117135035	0.118041096	0.118953071	0.119870968	0.120794795	0.121724554	0.122660249	0.123601878	0.124549438	0.125502924	0.126462327	0.127427635	0.128398834	0.129375905	0.130358827	0.131347575	0.132342122	0.133342434	0.134348476	0.135360207	0.136377582	0.137400554	0.138429068
477.mp3	0.149156391	0.149978088	0.150793387	0.151602315	0.152404904	0.153201184	0.153991187	0.154774949	0.155552504	0.156323889	0.157089142	0.157848302	0.158601407	0.159348498	0.160089617	0.160824803	0.161554098	0.162277545	0.162995185	0.163707061	0.164413215	0.165113689	0.165808525	0.166497765	0.167181451	0.167859623	0.168532323	0.169199591	0.169861467	0.17051799	0.171169199	0.171815131	0.172455823	0.173091312	0.173721634	0.174346822	0.174966911	0.175581932	0.176191917	0.176796897	0.177396901	0.177991957	0.178582092	0.179167332	0.1797477	0.18032322	0.180893914	0.181459802	0.182020902
478.mp3	0.054828296	0.05531982	0.055815935	0.056316713	0.056822226	0.057332549	0.057847756	0.058367922	0.058893125	0.059423443	0.059958955	0.060499741	0.061045883	0.061597463	0.062154565	0.062717273	0.063285674	0.063859855	0.064439903	0.065025909	0.065617962	0.066216155	0.066820579	0.06743133	0.068048501	0.068672189	0.069302491	0.069939505	0.07058333	0.071234067	0.071891817	0.072556682	0.073228766	0.073908171	0.074595005	0.075289371	0.075991378	0.076701132	0.077418741	0.078144315	0.078877962	0.079619793	0.080369918	0.081128448	0.081895493	0.082671165	0.083455576	0.084248837	0.085051059
479.mp3	0.055246643	0.055274625	0.055301168	0.055326281	0.055349968	0.055372236	0.05539309	0.055412535	0.055430576	0.055447217	0.055462461	0.055476312	0.055488773	0.055499846	0.055509533	0.055517836	0.055524755	0.055530291	0.055534446	0.055537217	0.055538606	0.05553861	0.055537229	0.05553446	0.055530302	0.05552475	0.055517803	0.055509457	0.055499708	0.05548855	0.05547598	0.055461991	0.055446579	0.055429736	0.055411456	0.055391732	0.055370556	0.055347921	0.055323817	0.055298236	0.055271168	0.055242603	0.055212531	0.055180941	0.055147821	0.05511316	0.055076946	0.055039165	0.054999804
480.mp3	0.051484718	0.052071698	0.052666501	0.053269273	0.053880163	0.054499322	0.055126906	0.055763071	0.056407979	0.057061794	0.057724683	0.058396816	0.059078367	0.059769513	0.060470434	0.061181314	0.061902339	0.062633701	0.063375592	0.06412821	0.064891756	0.065666434	0.066452452	0.06725002	0.068059355	0.068880673	0.069714197	0.070560152	0.071418765	0.07229027	0.073174901	0.074072896	0.074984498	0.075909951	0.076849503	0.077803405	0.078771909	0.079755274	0.080753756	0.081767617	0.082797121	0.083842532	0.084904116	0.085982144	0.087076883	0.088188603	0.089317577	0.090464073	0.091628364
481.mp3	0.106926746	0.108072543	0.109228088	0.110393395	0.111568474	0.112753333	0.113947975	0.115152399	0.116366601	0.117590572	0.118824299	0.120067765	0.121320946	0.122583815	0.12385634	0.125138482	0.126430198	0.127731439	0.129042148	0.130362264	0.13169172	0.133030439	0.134378341	0.135735336	0.137101329	0.138476213	0.139859879	0.141252206	0.142653065	0.144062318	0.145479821	0.146905417	0.148338942	0.149780221	0.151229071	0.152685295	0.15414869	0.155619039	0.157096116	0.158579682	0.160069489	0.161565273	0.163066764	0.164573674	0.166085706	0.16760255	0.169123881	0.170649365	0.17217865
482.mp3	0.064517556	0.065195482	0.065880674	0.06657323	0.067273252	0.06798084	0.068696096	0.069419126	0.070150031	0.070888919	0.071635895	0.072391066	0.073154541	0.073926426	0.074706833	0.075495871	0.07629365	0.077100282	0.077915879	0.078740553	0.079574417	0.080417583	0.081270164	0.082132274	0.083004027	0.083885536	0.084776913	0.085678272	0.086589725	0.087511385	0.088443363	0.08938577	0.090338715	0.091302308	0.092276656	0.093261864	0.094258038	0.095265281	0.096283693	0.097313372	0.098354416	0.099406917	0.100470967	0.101546652	0.102634057	0.103733262	0.104844343	0.105967372	0.107102417
484.mp3	0.1174955	0.118421017	0.119349591	0.120281174	0.121215715	0.122153165	0.123093473	0.124036584	0.124982444	0.125930998	0.126882189	0.127835957	0.128792243	0.129750984	0.130712119	0.131675582	0.132641307	0.133609225	0.134579267	0.135551362	0.136525437	0.137501417	0.138479224	0.139458781	0.140440006	0.141422818	0.142407132	0.143392861	0.144379918	0.145368211	0.146357648	0.147348134	0.148339573	0.149331865	0.150324908	0.151318599	0.152312831	0.153307497	0.154302484	0.155297681	0.156292971	0.157288235	0.158283353	0.159278201	0.160272653	0.16126658	0.162259851	0.163252332	0.164243885
485.mp3	0.073356506	0.074448513	0.075555279	0.076676903	0.077813482	0.078965106	0.08013186	0.081313826	0.082511076	0.083723679	0.084951696	0.086195179	0.087454177	0.088728726	0.090018858	0.091324594	0.092645945	0.093982915	0.095335496	0.096703669	0.098087404	0.099486661	0.100901387	0.102331515	0.103776967	0.105237649	0.106713455	0.108204262	0.109709934	0.111230318	0.112765244	0.114314526	0.11587796	0.117455324	0.119046377	0.120650862	0.122268497	0.123898985	0.125542005	0.127197217	0.128864258	0.130542746	0.132232273	0.13393241	0.135642705	0.137362684	0.139091847	0.140829671	0.14257561
486.mp3	0.068112505	0.06887466	0.069645742	0.070425866	0.071215151	0.072013716	0.072821682	0.073639167	0.074466294	0.075303185	0.076149961	0.077006746	0.077873664	0.078750837	0.07963839	0.080536447	0.081445131	0.082364568	0.083294881	0.084236193	0.085188628	0.086152309	0.087127358	0.088113896	0.089112043	0.090121918	0.091143639	0.092177323	0.093223083	0.094281032	0.095351281	0.096433938	0.097529107	0.098636892	0.099757392	0.100890703	0.102036916	0.103196119	0.104368398	0.105553829	0.106752488	0.107964442	0.109189755	0.110428482	0.111680673	0.11294637	0.114225609	0.115518416	0.11682481
487.mp3	0.077537829	0.078046847	0.078559462	0.079075731	0.079595714	0.08011947	0.080647058	0.081178538	0.081713973	0.082253423	0.082796951	0.08334462	0.083896494	0.084452637	0.085013114	0.085577991	0.086147335	0.086721212	0.08729969	0.087882837	0.088470724	0.089063419	0.089660992	0.090263515	0.090871061	0.091483699	0.092101505	0.092724552	0.093352913	0.093986664	0.09462588	0.095270637	0.095921011	0.09657708	0.097238921	0.097906612	0.098580232	0.099259859	0.099945574	0.100637455	0.101335583	0.102040038	0.1027509	0.103468251	0.104192171	0.104922742	0.105660044	0.106404158	0.107155166
488.mp3	0.067054803	0.067875248	0.068707027	0.069550328	0.070405342	0.071272261	0.072151283	0.073042605	0.073946429	0.074862958	0.0757924	0.076734962	0.077690855	0.078660292	0.07964349	0.080640665	0.081652037	0.082677828	0.083718261	0.084773561	0.085843954	0.086929669	0.088030933	0.089147978	0.090281034	0.091430332	0.092596104	0.093778582	0.094977997	0.09619458	0.097428561	0.09868017	0.099949633	0.101237177	0.102543023	0.103867394	0.105210504	0.106572568	0.107953794	0.109354386	0.110774542	0.112214453	0.113674305	0.115154275	0.116654532	0.118175234	0.119716532	0.121278563	0.122861454
489.mp3	0.075379784	0.076084676	0.076796632	0.077515752	0.078242135	0.078975883	0.079717099	0.080465885	0.081222347	0.081986589	0.082758717	0.083538839	0.084327063	0.085123498	0.085928253	0.086741439	0.087563167	0.088393549	0.089232698	0.090080726	0.090937747	0.091803875	0.092679225	0.09356391	0.094458047	0.09536175	0.096275133	0.097198312	0.098131402	0.099074518	0.100027772	0.100991278	0.10196515	0.1029495	0.103944437	0.104950073	0.105966515	0.10699387	0.108032245	0.109081741	0.110142461	0.111214502	0.112297962	0.113392934	0.114499507	0.115617768	0.116747802	0.117889685	0.119043494
490.mp3	0.048312219	0.048465879	0.048619974	0.048774524	0.04892955	0.049085072	0.049241111	0.049397686	0.049554821	0.049712534	0.049870849	0.050029786	0.050189367	0.050349614	0.05051055	0.050672198	0.050834579	0.050997717	0.051161636	0.051326359	0.05149191	0.051658314	0.051825595	0.051993778	0.05216289	0.052332954	0.052503999	0.052676049	0.052849133	0.053023278	0.053198511	0.053374862	0.053552358	0.053731029	0.053910905	0.054092017	0.054274394	0.05445807	0.054643075	0.054829442	0.055017205	0.055206397	0.055397054	0.05558921	0.055782901	0.055978164	0.056175036	0.056373556	0.056573763
492.mp3	0.072806212	0.073263879	0.073723474	0.074185029	0.074648573	0.075114138	0.075581754	0.076051452	0.076523263	0.076997218	0.077473349	0.077951686	0.078432262	0.078915107	0.079400254	0.079887733	0.080377577	0.080869818	0.081364486	0.081861614	0.082361234	0.082863376	0.083368074	0.083875359	0.084385263	0.084897816	0.085413051	0.085931	0.086451693	0.086975162	0.087501438	0.088030551	0.088562533	0.089097415	0.089635226	0.090175996	0.090719756	0.091266534	0.091816361	0.092369264	0.092925272	0.093484414	0.094046716	0.094612206	0.09518091	0.095752854	0.096328064	0.096906564	0.097488379
493.mp3	0.141241461	0.142285913	0.143320906	0.144346411	0.145362409	0.146368885	0.147365831	0.148353246	0.149331133	0.150299502	0.151258367	0.152207748	0.153147668	0.154078156	0.154999245	0.15591097	0.156813372	0.157706494	0.158590384	0.15946509	0.160330666	0.161187166	0.162034648	0.162873171	0.163702797	0.164523588	0.16533561	0.166138928	0.166933611	0.167719726	0.168497343	0.169266532	0.170027364	0.17077991	0.171524242	0.17226043	0.172988548	0.173708666	0.174420856	0.17512519	0.175821737	0.176510569	0.177191755	0.177865364	0.178531463	0.179190122	0.179841404	0.180485377	0.181122103
494.mp3	0.103885445	0.104322124	0.104760168	0.105199615	0.105640499	0.10608286	0.106526732	0.106972153	0.10741916	0.107867789	0.108318076	0.108770059	0.109223773	0.109679255	0.110136542	0.110595669	0.111056673	0.11151959	0.111984457	0.112451309	0.112920183	0.113391115	0.113864141	0.114339296	0.114816617	0.115296139	0.115777899	0.116261931	0.116748271	0.117236955	0.117728019	0.118221496	0.118717423	0.119215834	0.119716764	0.120220248	0.12072632	0.121235015	0.121746366	0.122260407	0.122777172	0.123296694	0.123819007	0.124344142	0.124872132	0.12540301	0.125936806	0.126473553	0.12701328
496.mp3	0.063378932	0.063535197	0.063690055	0.063843512	0.063995579	0.064146261	0.064295567	0.064443504	0.064590077	0.064735293	0.064879157	0.065021675	0.065162852	0.065302693	0.0654412	0.065578378	0.065714231	0.065848761	0.06598197	0.066113861	0.066244435	0.066373694	0.066501637	0.066628266	0.06675358	0.066877579	0.067000262	0.067121627	0.067241672	0.067360395	0.067477793	0.067593863	0.067708601	0.067822002	0.067934062	0.068044776	0.068154137	0.06826214	0.068368777	0.068474042	0.068577926	0.068680421	0.068781519	0.068881209	0.068979481	0.069076326	0.069171731	0.069265685	0.069358177
497.mp3	0.09735017	0.098171098	0.098996117	0.099825219	0.100658394	0.101495633	0.102336923	0.103182254	0.104031612	0.104884982	0.10574235	0.106603699	0.107469013	0.108338271	0.109211456	0.110088544	0.110969515	0.111854344	0.112743006	0.113635475	0.114531723	0.11543172	0.116335434	0.117242834	0.118153885	0.119068551	0.119986793	0.120908572	0.121833847	0.122762574	0.123694707	0.124630199	0.125569001	0.12651106	0.127456323	0.128404733	0.129356231	0.130310757	0.131268248	0.132228637	0.133191856	0.134157833	0.135126495	0.136097765	0.137071564	0.138047809	0.139026416	0.140007294	0.140990354
498.mp3	0.067554264	0.068203772	0.068859746	0.069522285	0.070191487	0.070867451	0.071550277	0.072240068	0.072936928	0.07364096	0.074352271	0.075070967	0.075797158	0.076530953	0.077272463	0.078021799	0.078779076	0.079544407	0.080317908	0.081099696	0.081889888	0.082688604	0.083495963	0.084312085	0.085137093	0.085971109	0.086814257	0.087666659	0.088528441	0.089399729	0.090280647	0.091171323	0.092071883	0.092982453	0.093903161	0.094834133	0.095775497	0.096727379	0.097689905	0.098663201	0.099647393	0.100642604	0.101648957	0.102666576	0.103695579	0.104736086	0.105788215	0.10685208	0.107927794
499.mp3	0.068830693	0.069529138	0.070235777	0.070950735	0.07167414	0.07240612	0.073146806	0.073896329	0.074654824	0.075422424	0.076199267	0.076985492	0.077781237	0.078586644	0.079401856	0.080227018	0.081062273	0.081907771	0.082763657	0.083630082	0.084507196	0.08539515	0.086294097	0.08720419	0.088125582	0.08905843	0.090002888	0.090959111	0.091927256	0.09290748	0.093899937	0.094904785	0.095922179	0.096952275	0.097995226	0.099051187	0.10012031	0.101202746	0.102298645	0.103408154	0.104531418	0.105668581	0.106819781	0.107985156	0.109164839	0.110358959	0.111567641	0.112791004	0.114029163
500.mp3	0.058529144	0.058826872	0.05912472	0.059422695	0.059720803	0.060019049	0.060317439	0.060615978	0.060914671	0.061213523	0.061512538	0.061811719	0.062111071	0.062410596	0.062710297	0.063010177	0.063310236	0.063610477	0.0639109	0.064211506	0.064512295	0.064813265	0.065114417	0.065415747	0.065717254	0.066018935	0.066320786	0.066622803	0.06692498	0.067227312	0.067529793	0.067832415	0.06813517	0.068438049	0.068741042	0.069044139	0.069347328	0.069650596	0.069953931	0.070257316	0.070560736	0.070864175	0.071167614	0.071471035	0.071774416	0.072077736	0.072380971	0.072684098	0.072987089
501.mp3	0.080217768	0.080741932	0.081269115	0.08179937	0.082332748	0.082869303	0.083409089	0.08395216	0.08449857	0.085048375	0.08560163	0.086158391	0.086718716	0.087282662	0.087850286	0.088421648	0.088996805	0.089575818	0.090158745	0.090745649	0.091336589	0.091931628	0.092530826	0.093134247	0.093741954	0.094354009	0.094970477	0.095591421	0.096216908	0.096847	0.097481765	0.098121267	0.098765573	0.09941475	0.100068863	0.100727981	0.10139217	0.102061497	0.102736031	0.103415838	0.104100987	0.104791546	0.105487582	0.106189163	0.106896356	0.10760923	0.108327852	0.109052287	0.109782604
502.mp3	0.099760297	0.100418323	0.101079865	0.101744971	0.102413689	0.103086066	0.10376215	0.10444199	0.105125633	0.105813128	0.106504523	0.107199866	0.107899206	0.10860259	0.109310068	0.110021687	0.110737496	0.111457542	0.112181874	0.112910539	0.113643585	0.114381059	0.115123008	0.11586948	0.11662052	0.117376175	0.118136491	0.118901512	0.119671285	0.120445853	0.12122526	0.122009549	0.122798762	0.123592942	0.124392129	0.125196363	0.126005684	0.126820129	0.127639735	0.12846454	0.129294576	0.130129879	0.130970479	0.131816408	0.132667694	0.133524365	0.134386447	0.135253963	0.136126935
503.mp3	0.042791814	0.042885452	0.042977837	0.043068967	0.043158842	0.043247463	0.043334828	0.043420937	0.043505786	0.043589376	0.043671703	0.043752764	0.043832557	0.043911079	0.043988325	0.044064291	0.044138973	0.044212365	0.044284464	0.044355261	0.044424752	0.04449293	0.044559787	0.044625317	0.044689511	0.04475236	0.044813857	0.044873991	0.044932754	0.044990133	0.04504612	0.045100702	0.045153868	0.045205606	0.045255902	0.045304744	0.045352118	0.045398008	0.045442402	0.045485282	0.045526633	0.045566438	0.04560468	0.045641341	0.045676403	0.045709846	0.045741652	0.045771799	0.045800266
504.mp3	0.085906691	0.086870439	0.087842797	0.08882378	0.089813402	0.090811675	0.091818607	0.092834204	0.093858469	0.094891402	0.095932998	0.096983252	0.098042152	0.099109684	0.100185832	0.101270572	0.102363881	0.103465726	0.104576075	0.105694889	0.106822123	0.10795773	0.109101657	0.110253845	0.111414231	0.112582745	0.113759312	0.114943852	0.116136279	0.117336499	0.118544413	0.119759916	0.120982896	0.122213232	0.1234508	0.124695466	0.125947088	0.127205519	0.128470601	0.129742173	0.13102006	0.132304083	0.133594053	0.134889773	0.136191037	0.137497629	0.138809326	0.140125896	0.141447094
506.mp3	0.059476993	0.060065224	0.060660203	0.061262048	0.06187088	0.062486823	0.063110002	0.063740545	0.064378582	0.065024246	0.065677672	0.066338996	0.067008358	0.067685901	0.068371768	0.069066107	0.069769067	0.0704808	0.07120146	0.071931204	0.072670192	0.073418585	0.074176548	0.074944248	0.075721856	0.076509542	0.077307482	0.078115852	0.078934834	0.079764607	0.080605358	0.081457274	0.082320542	0.083195356	0.084081908	0.084980394	0.085891014	0.086813966	0.087749452	0.088697676	0.089658844	0.090633161	0.091620837	0.092622079	0.093637099	0.094666107	0.095709316	0.096766936	0.097839181
507.mp3	0.080280977	0.080983266	0.081691885	0.082406901	0.083128381	0.083856392	0.084591001	0.085332275	0.086080282	0.086835089	0.087596762	0.08836537	0.089140978	0.089923654	0.090713463	0.091510473	0.092314748	0.093126354	0.093945357	0.094771818	0.095605804	0.096447375	0.097296595	0.098153523	0.099018221	0.099890747	0.100771159	0.101659513	0.102555865	0.103460267	0.104372772	0.10529343	0.106222289	0.107159396	0.108104794	0.109058525	0.110020629	0.110991141	0.111970097	0.112957526	0.113953457	0.114957914	0.115970917	0.116992485	0.118022629	0.11906136	0.120108682	0.121164594	0.122229093
512.mp3	0.130962217	0.132053652	0.133144332	0.134234117	0.135322865	0.136410436	0.137496689	0.138581483	0.139664681	0.140746141	0.141825726	0.142903297	0.143978716	0.145051846	0.14612255	0.147190691	0.148256135	0.149318744	0.150378385	0.151434924	0.152488226	0.153538158	0.154584589	0.155627386	0.156666418	0.157701555	0.158732666	0.159759621	0.160782293	0.161800553	0.162814273	0.163823327	0.164827589	0.165826932	0.166821232	0.167810364	0.168794206	0.169772633	0.170745524	0.171712757	0.172674211	0.173629765	0.174579299	0.175522695	0.176459833	0.177390596	0.178314866	0.179232527	0.180143462
513.mp3	0.09723687	0.097877972	0.098523052	0.099172162	0.099825358	0.100482694	0.101144224	0.101810003	0.102480087	0.10315453	0.103833389	0.104516718	0.105204574	0.105897013	0.106594091	0.107295863	0.108002387	0.108713718	0.109429914	0.110151029	0.110877121	0.111608246	0.112344461	0.11308582	0.11383238	0.114584197	0.115341326	0.116103822	0.116871741	0.117645137	0.118424063	0.119208574	0.119998722	0.120794561	0.121596141	0.122403515	0.123216732	0.124035842	0.124860893	0.125691933	0.126529009	0.127372166	0.128221448	0.129076898	0.129938556	0.130806462	0.131680655	0.13256117	0.133448043
514.mp3	0.129885045	0.131059713	0.132235527	0.133412311	0.134589891	0.135768089	0.136946727	0.138125625	0.139304602	0.140483475	0.141662062	0.142840176	0.144017632	0.145194242	0.146369819	0.147544172	0.148717112	0.149888447	0.151057986	0.152225534	0.153390899	0.154553887	0.155714301	0.156871948	0.158026629	0.159178149	0.160326311	0.161470917	0.162611769	0.16374867	0.164881421	0.166009823	0.167133679	0.168252789	0.169366956	0.170475981	0.171579666	0.172677813	0.173770224	0.174856703	0.175937051	0.177011073	0.178078573	0.179139356	0.180193226	0.181239991	0.182279455	0.183311429	0.184335719
515.mp3	0.091386165	0.092213526	0.093046001	0.093883597	0.094726324	0.095574188	0.096427195	0.097285352	0.098148662	0.099017127	0.099890751	0.100769533	0.101653472	0.102542566	0.103436813	0.104336206	0.105240739	0.106150403	0.10706519	0.107985088	0.108910082	0.109840159	0.1107753	0.111715487	0.112660698	0.113610911	0.1145661	0.115526237	0.116491292	0.117461232	0.118436023	0.119415627	0.120400003	0.121389109	0.122382898	0.123381323	0.12438433	0.125391865	0.12640387	0.127420283	0.12844104	0.129466072	0.130495307	0.13152867	0.132566082	0.133607458	0.134652712	0.135701752	0.136754483
518.mp3	0.049773656	0.050204667	0.050640059	0.051079913	0.05152431	0.051973333	0.052427066	0.052885595	0.053349009	0.053817396	0.054290848	0.054769457	0.055253318	0.055742526	0.056237181	0.056737382	0.057243229	0.057754828	0.058272282	0.0587957	0.059325191	0.059860865	0.060402835	0.060951216	0.061506126	0.062067683	0.062636008	0.063211224	0.063793457	0.064382832	0.064979479	0.065583528	0.066195114	0.066814371	0.067441435	0.068076447	0.068719546	0.069370876	0.070030581	0.070698808	0.071375706	0.072061424	0.072756114	0.07345993	0.074173027	0.074895562	0.075627691	0.076369574	0.077121372
519.mp3	0.041681533	0.042173701	0.042672956	0.043179439	0.04369329	0.044214655	0.044743683	0.045280524	0.045825334	0.04637827	0.046939493	0.047509169	0.048087465	0.048674552	0.049270607	0.049875808	0.050490337	0.051114381	0.05174813	0.052391777	0.05304552	0.05370956	0.054384105	0.055069361	0.055765545	0.056472872	0.057191564	0.057921848	0.058663952	0.059418112	0.060184564	0.060963551	0.061755319	0.062560118	0.063378203	0.064209831	0.065055264	0.065914768	0.066788613	0.067677072	0.068580422	0.069498942	0.070432916	0.071382629	0.072348373	0.073330437	0.074329116	0.075344706	0.076377506
520.mp3	0.117019214	0.117955933	0.118897708	0.119844545	0.120796451	0.121753429	0.122715483	0.123682613	0.124654819	0.125632099	0.126614449	0.127601864	0.128594336	0.129591856	0.130594413	0.131601993	0.132614581	0.133632159	0.134654707	0.135682202	0.13671462	0.137751932	0.138794108	0.139841115	0.140892917	0.141949475	0.143010747	0.144076688	0.145147249	0.146222378	0.147302019	0.148386114	0.149474599	0.150567408	0.15166447	0.152765711	0.15387105	0.154980405	0.156093688	0.157210806	0.158331662	0.159456154	0.160584174	0.161715611	0.162850347	0.163988258	0.165129217	0.166273089	0.167419733
521.mp3	0.0939385	0.09485581	0.095780866	0.096713726	0.097654449	0.098603093	0.099559712	0.100524364	0.101497101	0.102477978	0.103467046	0.104464356	0.105469956	0.106483895	0.107506218	0.10853697	0.109576192	0.110623925	0.111680207	0.112745074	0.113818559	0.114900694	0.115991506	0.117091021	0.118199261	0.119316245	0.12044199	0.121576507	0.122719805	0.123871889	0.12503276	0.126202414	0.127380843	0.128568034	0.129763969	0.130968626	0.132181977	0.133403988	0.134634618	0.135873823	0.13712155	0.138377741	0.139642329	0.140915243	0.142196401	0.143485716	0.144783092	0.146088425	0.1474016
522.mp3	0.086695258	0.087454566	0.088220156	0.088992088	0.089770419	0.090555207	0.091346511	0.092144387	0.092948893	0.093760087	0.094578024	0.095402761	0.096234354	0.097072858	0.097918328	0.098770816	0.099630377	0.100497063	0.101370925	0.102252013	0.103140376	0.104036064	0.104939122	0.105849597	0.106767532	0.10769297	0.108625953	0.109566518	0.110514705	0.111470547	0.112434079	0.113405332	0.114384333	0.115371109	0.116365684	0.117368078	0.118378309	0.119396391	0.120422336	0.121456151	0.12249784	0.123547404	0.124604839	0.125670136	0.126743284	0.127824264	0.128913055	0.130009631	0.131113957
523.mp3	0.070457477	0.07126477	0.072081337	0.072907292	0.073742748	0.074587822	0.075442628	0.076307282	0.077181899	0.078066596	0.078961489	0.079866693	0.080782326	0.081708503	0.08264534	0.083592951	0.084551453	0.085520959	0.086501582	0.087493436	0.08849663	0.089511277	0.090537484	0.091575358	0.092625005	0.09368653	0.094760031	0.09584561	0.096943362	0.098053381	0.099175756	0.100310576	0.101457923	0.102617878	0.103790514	0.104975903	0.106174111	0.107385198	0.10860922	0.109846225	0.111096257	0.11235935	0.113635535	0.114924833	0.116227257	0.117542812	0.118871493	0.120213289	0.121568174
524.mp3	0.148814655	0.149738897	0.150656108	0.151566282	0.152469416	0.153365509	0.154254563	0.155136584	0.156011578	0.156879556	0.15774053	0.158594514	0.159441525	0.16028158	0.161114698	0.161940902	0.162760214	0.163572658	0.16437826	0.165177046	0.165969043	0.166754281	0.167532787	0.168304593	0.169069728	0.169828223	0.170580111	0.171325422	0.172064189	0.172796444	0.173522219	0.174241546	0.174954458	0.175660986	0.176361163	0.177055019	0.177742586	0.178423894	0.179098973	0.179767854	0.180430565	0.181087134	0.181737588	0.182381956	0.183020261	0.183652531	0.184278787	0.184899054	0.185513353
525.mp3	0.101278138	0.10211536	0.102957305	0.103803992	0.104655437	0.105511657	0.106372668	0.107238482	0.108109115	0.108984579	0.109864885	0.110750043	0.111640062	0.11253495	0.113434715	0.11433936	0.11524889	0.116163308	0.117082613	0.118006805	0.118935882	0.119869839	0.12080867	0.121752368	0.122700922	0.12365432	0.124612548	0.125575591	0.126543428	0.12751604	0.128493403	0.129475491	0.130462274	0.131453723	0.132449802	0.133450474	0.134455699	0.135465434	0.136479631	0.137498242	0.138521212	0.139548484	0.140579997	0.141615688	0.142655486	0.14369932	0.144747113	0.145798784	0.146854246
527.mp3	0.094021687	0.094644114	0.095269511	0.095897916	0.096529369	0.097163911	0.097801581	0.09844242	0.099086466	0.09973376	0.100384342	0.101038251	0.101695528	0.102356211	0.103020341	0.103687957	0.104359098	0.105033803	0.105712112	0.106394063	0.107079694	0.107769045	0.108462152	0.109159054	0.109859787	0.11056439	0.111272897	0.111985346	0.112701771	0.113422208	0.114146691	0.114875254	0.11560793	0.116344752	0.11708575	0.117830956	0.118580399	0.119334109	0.120092114	0.12085444	0.121621113	0.122392159	0.123167599	0.123947458	0.124731754	0.125520507	0.126313735	0.127111454	0.127913678
529.mp3	0.064516106	0.064645675	0.064773788	0.064900456	0.065025689	0.065149496	0.065271889	0.065392876	0.065512466	0.065630668	0.06574749	0.065862939	0.065977023	0.066089749	0.066201124	0.066311153	0.066419843	0.066527199	0.066633226	0.066737929	0.066841312	0.066943378	0.067044132	0.067143576	0.067241713	0.067338545	0.067434074	0.067528302	0.067621229	0.067712856	0.067803184	0.067892212	0.06797994	0.068066366	0.06815149	0.068235309	0.068317821	0.068399024	0.068478914	0.068557487	0.068634741	0.06871067	0.068785269	0.068858534	0.068930458	0.069001035	0.069070259	0.069138122	0.069204618
530.mp3	0.049926246	0.050532378	0.051146954	0.051770127	0.052402053	0.05304289	0.053692799	0.054351944	0.055020494	0.055698619	0.05638649	0.057084286	0.057792185	0.058510369	0.059239024	0.059978338	0.060728503	0.061489714	0.062262167	0.063046064	0.063841608	0.064649006	0.065468468	0.066300206	0.067144435	0.068001374	0.068871244	0.069754268	0.070650674	0.071560688	0.072484544	0.073422474	0.074374713	0.0753415	0.076323074	0.077319676	0.078331548	0.079358935	0.08040208	0.08146123	0.08253663	0.083628526	0.084737165	0.08586279	0.087005648	0.088165981	0.089344029	0.090540033	0.091754228
535.mp3	0.068480894	0.069246861	0.070021957	0.070806315	0.071600069	0.072403356	0.073216313	0.074039078	0.074871791	0.075714594	0.076567629	0.07743104	0.078304973	0.079189572	0.080084985	0.080991359	0.081908844	0.082837589	0.083777744	0.08472946	0.085692887	0.086668178	0.087655484	0.088654957	0.089666748	0.090691009	0.09172789	0.092777543	0.093840116	0.094915758	0.096004617	0.097106837	0.098222565	0.09935194	0.100495104	0.101652195	0.102823345	0.104008688	0.10520835	0.106422457	0.107651126	0.108894475	0.110152611	0.111425641	0.112713662	0.114016766	0.115335038	0.116668555	0.118017386
536.mp3	0.088957969	0.089696996	0.090442237	0.09119375	0.091951591	0.092715819	0.09348649	0.094263664	0.095047396	0.095837744	0.096634764	0.097438514	0.09824905	0.099066427	0.099890701	0.100721927	0.10156016	0.102405454	0.103257861	0.104117434	0.104984225	0.105858285	0.106739664	0.10762841	0.108524572	0.109428195	0.110339325	0.111258006	0.112184281	0.113118189	0.11405977	0.115009061	0.115966098	0.116930913	0.117903537	0.118884	0.119872327	0.120868542	0.121872666	0.122884716	0.123904708	0.124932653	0.125968558	0.127012429	0.128064267	0.129124067	0.130191822	0.131267521	0.132351147
537.mp3	0.042612271	0.043202862	0.043803609	0.044414734	0.045036461	0.045669021	0.046312652	0.046967594	0.047634095	0.048312409	0.049002795	0.049705519	0.05042085	0.051149068	0.051890455	0.052645302	0.053413906	0.05419657	0.054993604	0.055805324	0.056632054	0.057474126	0.058331875	0.059205646	0.060095791	0.061002668	0.061926643	0.062868089	0.063827385	0.064804918	0.065801082	0.066816279	0.067850915	0.068905405	0.069980171	0.07107564	0.072192246	0.073330428	0.074490634	0.075673313	0.076878923	0.078107925	0.079360784	0.08063797	0.081939956	0.083267216	0.084620228	0.085999472	0.087405426
540.mp3	0.094404765	0.095352225	0.096307349	0.097270176	0.098240739	0.099219072	0.100205209	0.10119918	0.102201014	0.103210736	0.104228374	0.105253948	0.10628748	0.107328988	0.108378489	0.109435994	0.110501515	0.111575059	0.112656631	0.113746234	0.114843864	0.115949517	0.117063185	0.118184855	0.119314511	0.120452133	0.121597697	0.122751174	0.123912531	0.125081729	0.126258726	0.127443475	0.128635921	0.129836006	0.131043665	0.132258829	0.133481421	0.134711358	0.135948552	0.137192905	0.138444316	0.139702673	0.140967861	0.142239753	0.143518216	0.144803111	0.146094286	0.147391584	0.148694839
544.mp3	0.122638333	0.123645864	0.12465425	0.125663409	0.126673255	0.127683707	0.128694678	0.129706084	0.13071784	0.13172986	0.132742056	0.133754343	0.134766631	0.135778834	0.136790862	0.137802625	0.138814034	0.139824998	0.140835425	0.141845224	0.142854302	0.143862565	0.144869919	0.145876269	0.14688152	0.147885576	0.148888338	0.14988971	0.150889593	0.151887886	0.15288449	0.153879304	0.154872224	0.155863149	0.156851975	0.157838596	0.158822906	0.1598048	0.16078417	0.161760906	0.162734899	0.163706039	0.164674213	0.165639309	0.166601214	0.167559812	0.168514987	0.169466623	0.1704146
547.mp3	0.156652377	0.15754273	0.158427957	0.159308035	0.160182947	0.161052671	0.161917191	0.162776491	0.163630555	0.164479369	0.165322921	0.166161198	0.166994189	0.167821883	0.168644271	0.169461344	0.170273093	0.171079511	0.17188059	0.172676324	0.173466705	0.174251728	0.175031387	0.175805676	0.176574589	0.177338121	0.178096267	0.178849021	0.179596378	0.180338332	0.181074877	0.181806009	0.18253172	0.183252004	0.183966855	0.184676265	0.185380227	0.186078733	0.186771775	0.187459342	0.188141427	0.188818018	0.189489105	0.190154676	0.190814719	0.19146922	0.192118166	0.192761541	0.19339933
550.mp3	0.088670741	0.089655864	0.090650667	0.091655207	0.092669541	0.093693725	0.094727811	0.095771849	0.096825888	0.097889974	0.09896415	0.100048457	0.101142931	0.102247608	0.103362519	0.104487691	0.105623148	0.106768911	0.107924995	0.109091414	0.110268174	0.111455278	0.112652725	0.113860506	0.115078611	0.11630702	0.11754571	0.118794651	0.120053807	0.121323134	0.122602584	0.123892098	0.125191613	0.126501056	0.127820348	0.1291494	0.130488114	0.131836384	0.133194096	0.134561124	0.135937334	0.13732258	0.138716707	0.140119549	0.141530927	0.142950653	0.144378526	0.145814332	0.147257846
551.mp3	0.066745592	0.066828874	0.066910895	0.066991661	0.067071177	0.067149447	0.067226477	0.06730227	0.06737683	0.06745016	0.067522263	0.06759314	0.067662794	0.067731226	0.067798438	0.067864428	0.067929199	0.067992748	0.068055075	0.068116179	0.068176058	0.06823471	0.068292131	0.06834832	0.068403271	0.06845698	0.068509444	0.068560656	0.06861061	0.068659302	0.068706723	0.068752867	0.068797725	0.068841289	0.06888355	0.068924499	0.068964125	0.069002418	0.069039366	0.069074958	0.06910918	0.06914202	0.069173464	0.069203498	0.069232105	0.069259271	0.069284979	0.069309211	0.06933195
554.mp3	0.029387238	0.02973079	0.030079969	0.030434905	0.030795734	0.031162597	0.031535635	0.031914998	0.032300836	0.032693305	0.033092565	0.033498782	0.033912125	0.034332769	0.034760893	0.035196682	0.035640326	0.03609202	0.036551965	0.037020369	0.037497445	0.037983412	0.038478495	0.038982927	0.039496947	0.0400208	0.04055474	0.041099028	0.041653932	0.042219727	0.042796698	0.043385138	0.043985347	0.044597635	0.045222321	0.045859733	0.046510208	0.047174093	0.047851747	0.048543535	0.049249838	0.049971042	0.050707548	0.051459768	0.052228122	0.053013047	0.053814987	0.054634401	0.05547176
555.mp3	0.078591897	0.079450353	0.080317741	0.081194152	0.082079674	0.082974399	0.083878415	0.084791811	0.085714676	0.086647097	0.087589162	0.088540956	0.089502565	0.090474073	0.091455564	0.092447119	0.093448819	0.094460743	0.095482968	0.096515569	0.09755862	0.098612191	0.099676353	0.10075117	0.101836707	0.102933025	0.104040181	0.10515823	0.106287222	0.107427204	0.10857822	0.109740307	0.110913501	0.112097831	0.113293321	0.114499989	0.115717851	0.116946912	0.118187175	0.119438634	0.120701276	0.121975082	0.123260024	0.124556068	0.12586317	0.127181277	0.128510328	0.129850252	0.131200967
556.mp3	0.066381759	0.066573008	0.066763884	0.066954415	0.067144626	0.067334545	0.067524198	0.067713612	0.067902813	0.068091828	0.068280681	0.0684694	0.06865801	0.068846536	0.069035005	0.069223441	0.069411871	0.069600319	0.069788811	0.069977373	0.070166029	0.070354804	0.070543725	0.070732815	0.070922101	0.071111608	0.07130136	0.071491383	0.071681703	0.071872345	0.072063334	0.072254695	0.072446455	0.072638639	0.072831273	0.073024382	0.073217993	0.073412133	0.073606826	0.073802101	0.073997983	0.074194499	0.074391677	0.074589543	0.074788126	0.074987453	0.075187552	0.075388451	0.075590179
558.mp3	0.049686829	0.049762492	0.049836875	0.049909981	0.049981813	0.050052373	0.050121666	0.050189692	0.050256454	0.050321953	0.050386189	0.050449164	0.050510879	0.050571331	0.050630522	0.05068845	0.050745114	0.050800512	0.050854641	0.0509075	0.050959085	0.051009393	0.05105842	0.051106161	0.051152613	0.051197769	0.051241624	0.051284172	0.051325407	0.051365322	0.051403908	0.051441159	0.051477066	0.051511619	0.05154481	0.051576629	0.051607065	0.051636107	0.051663744	0.051689963	0.051714754	0.051738101	0.051759992	0.051780413	0.051799348	0.051816783	0.051832702	0.051847087	0.051859922
560.mp3	0.150325873	0.151025463	0.151716768	0.152399971	0.153075256	0.153742801	0.154402785	0.155055383	0.155700767	0.156339106	0.156970568	0.157595316	0.15821351	0.158825308	0.159430863	0.160030328	0.160623849	0.16121157	0.161793633	0.162370175	0.16294133	0.163507229	0.164067999	0.164623764	0.165174644	0.165720757	0.166262216	0.166799132	0.167331611	0.167859757	0.168383671	0.16890345	0.169419187	0.169930974	0.170438896	0.17094304	0.171443485	0.17194031	0.172433589	0.172923395	0.173409796	0.173892858	0.174372644	0.174849213	0.175322623	0.175792927	0.176260177	0.176724421	0.177185704
561.mp3	0.073002692	0.073551109	0.074103162	0.074658902	0.075218382	0.075781655	0.076348773	0.076919792	0.077494764	0.078073746	0.078656792	0.079243957	0.079835299	0.080430872	0.081030734	0.081634943	0.082243554	0.082856627	0.083474219	0.084096388	0.084723194	0.085354695	0.085990949	0.086632017	0.087277957	0.087928829	0.088584692	0.089245607	0.089911632	0.090582827	0.091259251	0.091940964	0.092628025	0.093320493	0.094018426	0.094721882	0.095430919	0.096145595	0.096865966	0.097592088	0.098324016	0.099061806	0.09980551	0.100555181	0.101310871	0.102072631	0.102840509	0.103614553	0.10439481
564.mp3	0.057101028	0.057236688	0.057371241	0.057504696	0.057637061	0.057768344	0.057898553	0.058027697	0.058155783	0.058282817	0.058408806	0.058533758	0.058657678	0.058780572	0.058902446	0.059023304	0.059143153	0.059261995	0.059379837	0.059496681	0.059612531	0.059727391	0.059841263	0.059954151	0.060066056	0.06017698	0.060286926	0.060395895	0.060503887	0.060610903	0.060716943	0.060822008	0.060926097	0.06102921	0.061131344	0.061232499	0.061332673	0.061431863	0.061530067	0.061627282	0.061723505	0.061818732	0.061912959	0.062006181	0.062098393	0.06218959	0.062279767	0.062368917	0.062457034
565.mp3	0.085147561	0.085808019	0.086473317	0.087143513	0.087818667	0.088498836	0.089184082	0.089874463	0.09057004	0.091270873	0.091977021	0.092688547	0.093405509	0.09412797	0.094855991	0.095589631	0.096328954	0.097074018	0.097824887	0.09858162	0.099344278	0.100112923	0.100887616	0.101668415	0.102455382	0.103248577	0.104048057	0.104853884	0.105666114	0.106484807	0.107310018	0.108141805	0.108980222	0.109825326	0.11067717	0.111535807	0.112401289	0.113273665	0.114152986	0.115039299	0.115932651	0.116833085	0.117740646	0.118655374	0.119577307	0.120506483	0.121442937	0.1223867	0.123337802
568.mp3	0.068712514	0.069234738	0.069760789	0.070290727	0.070824612	0.071362506	0.071904468	0.072450562	0.07300085	0.073555396	0.074114264	0.074677519	0.075245228	0.075817455	0.076394269	0.076975738	0.07756193	0.078152914	0.07874876	0.07934954	0.079955323	0.080566184	0.081182193	0.081803424	0.082429952	0.083061851	0.083699195	0.084342061	0.084990525	0.085644663	0.086304552	0.086970271	0.087641897	0.088319509	0.089003186	0.089693006	0.09038905	0.091091396	0.091800125	0.092515316	0.093237049	0.093965405	0.094700464	0.095442304	0.096191005	0.096946648	0.097709309	0.098479069	0.099256004
574.mp3	0.080858861	0.081887201	0.082925036	0.08397235	0.085029125	0.086095338	0.08717096	0.088255959	0.089350299	0.090453939	0.091566831	0.092688925	0.093820164	0.094960486	0.096109823	0.097268104	0.098435248	0.099611171	0.100795783	0.101988986	0.103190677	0.104400745	0.105619075	0.106845542	0.108080017	0.109322361	0.110572429	0.11183007	0.113095124	0.114367423	0.115646792	0.116933048	0.118226	0.119525449	0.120831187	0.122142998	0.123460658	0.124783935	0.126112588	0.127446365	0.128785009	0.130128253	0.131475819	0.132827424	0.134182773	0.135541564	0.136903485	0.138268216	0.139635427
577.mp3	0.110304097	0.111130906	0.111961946	0.112797223	0.11363674	0.114480502	0.115328511	0.116180768	0.117037272	0.117898024	0.118763021	0.119632259	0.120505734	0.121383439	0.122265368	0.123151512	0.12404186	0.124936401	0.12583512	0.126738004	0.127645034	0.128556193	0.12947146	0.130390812	0.131314226	0.132241675	0.13317313	0.134108561	0.135047935	0.135991216	0.136938368	0.137889349	0.138844118	0.139802628	0.140764832	0.141730679	0.142700115	0.143673083	0.144649524	0.145629375	0.14661257	0.147599038	0.148588707	0.149581501	0.150577339	0.151576137	0.152577808	0.15358226	0.154589397
579.mp3	0.053717533	0.05437734	0.055046446	0.055725017	0.056413225	0.057111242	0.057819244	0.058537409	0.05926592	0.060004963	0.060754724	0.061515397	0.062287174	0.063070254	0.063864838	0.064671128	0.065489333	0.066319661	0.067162326	0.068017544	0.068885534	0.069766517	0.070660718	0.071568364	0.072489686	0.073424916	0.074374289	0.075338043	0.076316417	0.077309654	0.078317998	0.079341694	0.080380989	0.081436133	0.082507374	0.083594964	0.084699155	0.085820197	0.086958343	0.088113845	0.089286953	0.090477917	0.091686984	0.092914403	0.094160416	0.095425263	0.096709184	0.09801241	0.099335169
580.mp3	0.040322414	0.040323197	0.040322437	0.040320142	0.040316319	0.040310976	0.04030412	0.040295757	0.040285894	0.040274537	0.04026169	0.040247359	0.040231549	0.040214264	0.040195508	0.040175285	0.040153598	0.040130449	0.040105842	0.040079779	0.040052261	0.040023289	0.039992866	0.039960992	0.039927667	0.039892892	0.039856665	0.039818988	0.039779858	0.039739274	0.039697235	0.03965374	0.039608785	0.039562368	0.039514487	0.039465137	0.039414316	0.03936202	0.039308244	0.039252984	0.039196235	0.039137992	0.03907825	0.039017002	0.038954243	0.038889966	0.038824164	0.03875683	0.038687958
581.mp3	0.099733201	0.100960173	0.102193342	0.103432519	0.104677506	0.105928104	0.107184107	0.108445305	0.109711482	0.110982419	0.112257892	0.113537671	0.114821524	0.116109211	0.117400492	0.118695118	0.119992841	0.121293404	0.122596548	0.123902012	0.125209528	0.126518827	0.127829634	0.129141672	0.13045466	0.131768316	0.133082352	0.134396478	0.135710403	0.137023831	0.138336465	0.139648005	0.14095815	0.142266596	0.143573037	0.144877167	0.146178677	0.147477257	0.148772598	0.150064386	0.151352311	0.152636059	0.153915318	0.155189775	0.156459117	0.157723031	0.158981205	0.160233329	0.161479092
582.mp3	0.14131329	0.142469035	0.14361755	0.144758687	0.145892304	0.147018268	0.148136448	0.149246722	0.150348973	0.151443089	0.152528965	0.153606502	0.154675603	0.155736181	0.156788151	0.157831436	0.15886596	0.159891656	0.160908459	0.161916311	0.162915157	0.163904945	0.164885631	0.165857172	0.166819531	0.167772673	0.168716568	0.16965119	0.170576515	0.171492523	0.172399198	0.173296527	0.174184498	0.175063104	0.175932339	0.176792201	0.17764269	0.178483807	0.179315558	0.180137947	0.180950984	0.181754679	0.182549042	0.183334087	0.184109829	0.184876283	0.185633467	0.186381399	0.187120097
584.mp3	0.109958279	0.11099271	0.112034504	0.11308367	0.114140212	0.115204133	0.116275431	0.117354106	0.11844015	0.119533557	0.120634315	0.12174241	0.122857824	0.123980538	0.125110528	0.126247766	0.127392221	0.128543857	0.129702637	0.130868518	0.132041451	0.133221386	0.134408266	0.135602031	0.136802614	0.138009946	0.13922395	0.140444545	0.141671644	0.142905155	0.144144979	0.145391012	0.146643143	0.147901256	0.149165226	0.150434924	0.151710211	0.152990944	0.154276971	0.155568132	0.15686426	0.158165181	0.159470711	0.16078066	0.162094827	0.163413005	0.164734976	0.166060515	0.167389387
585.mp3	0.087637148	0.088477283	0.08932573	0.090182589	0.091047958	0.09192194	0.092804634	0.09369614	0.094596561	0.095505997	0.09642455	0.09735232	0.09828941	0.099235919	0.100191949	0.101157601	0.102132973	0.103118166	0.104113277	0.105118405	0.106133647	0.107159099	0.108194854	0.109241007	0.110297649	0.11136487	0.112442758	0.1135314	0.114630879	0.115741276	0.116862671	0.117995138	0.119138752	0.120293581	0.121459692	0.122637145	0.123825999	0.125026306	0.126238116	0.12746147	0.128696409	0.129942962	0.131201157	0.132471012	0.13375254	0.135045746	0.136350627	0.137667173	0.138995363
586.mp3	0.100678434	0.101847972	0.10302593	0.104212236	0.105406816	0.10660959	0.107820473	0.109039374	0.1102662	0.111500849	0.112743217	0.113993192	0.115250658	0.116515492	0.117787567	0.119066749	0.120352897	0.121645867	0.122945506	0.124251655	0.12556415	0.126882819	0.128207485	0.129537964	0.130874063	0.132215585	0.133562326	0.134914072	0.136270607	0.137631702	0.138997126	0.140366638	0.141739991	0.143116929	0.144497192	0.145880509	0.147266603	0.148655192	0.150045983	0.151438679	0.152832972	0.15422855	0.155625093	0.157022272	0.158419754	0.159817196	0.16121425	0.162610559	0.164005763
591.mp3	0.093864273	0.094671307	0.095483627	0.096301258	0.09712422	0.097952536	0.098786226	0.099625308	0.100469802	0.101319725	0.102175092	0.10303592	0.103902222	0.10477401	0.105651296	0.106534089	0.107422399	0.10831623	0.109215589	0.110120479	0.111030902	0.111946857	0.112868342	0.113795353	0.114727883	0.115665925	0.116609467	0.117558496	0.118512997	0.119472951	0.120438338	0.121409133	0.122385311	0.123366842	0.124353694	0.12534583	0.126343211	0.127345796	0.128353538	0.129366388	0.130384291	0.131407191	0.132435026	0.133467731	0.134505236	0.135547466	0.136594342	0.137645782	0.138701695
592.mp3	0.14058106	0.141682329	0.142781182	0.143877486	0.144971105	0.146061907	0.14714976	0.148234533	0.149316096	0.15039432	0.151469079	0.152540245	0.153607694	0.154671302	0.155730945	0.156786503	0.157837854	0.15888488	0.159927463	0.160965484	0.161998829	0.163027382	0.16405103	0.16506966	0.166083162	0.167091424	0.168094338	0.169091796	0.170083689	0.171069914	0.172050364	0.173024935	0.173993525	0.174956033	0.175912356	0.176862395	0.177806051	0.178743227	0.179673824	0.180597747	0.181514901	0.18242519	0.183328521	0.184224802	0.185113939	0.185995843	0.186870421	0.187737585	0.188597245
594.mp3	0.069350829	0.06978415	0.070219284	0.070656266	0.07109513	0.071535908	0.071978636	0.072423347	0.072870077	0.07331886	0.073769732	0.074222728	0.074677883	0.075135234	0.075594817	0.076056667	0.076520822	0.076987318	0.077456193	0.077927483	0.078401225	0.078877458	0.07935622	0.079837547	0.080321479	0.080808053	0.081297309	0.081789285	0.082284019	0.082781551	0.08328192	0.083785164	0.084291324	0.084800439	0.085312547	0.08582769	0.086345906	0.086867234	0.087391716	0.087919389	0.088450295	0.088984472	0.08952196	0.090062799	0.090607028	0.091154686	0.091705813	0.092260447	0.092818627
597.mp3	0.09858329	0.099284374	0.099990022	0.100700286	0.101415218	0.10213487	0.102859295	0.103588544	0.104322669	0.105061722	0.105805756	0.106554822	0.107308971	0.108068256	0.108832727	0.109602436	0.110377433	0.11115777	0.111943496	0.112734661	0.113531314	0.114333506	0.115141283	0.115954694	0.116773786	0.117598605	0.118429198	0.119265609	0.120107883	0.120956062	0.121810189	0.122670305	0.12353645	0.124408662	0.125286979	0.126171437	0.12706207	0.127958911	0.128861991	0.129771339	0.130686983	0.131608949	0.132537258	0.133471932	0.13441299	0.135360447	0.136314317	0.13727461	0.138241334
598.mp3	0.067256479	0.067651378	0.068047623	0.068445242	0.068844263	0.069244712	0.069646616	0.070050004	0.070454902	0.070861339	0.071269342	0.071678939	0.072090158	0.072503028	0.072917575	0.073333829	0.073751818	0.074171571	0.074593115	0.075016479	0.075441693	0.075868783	0.07629778	0.076728711	0.077161606	0.077596492	0.078033399	0.078472355	0.078913389	0.07935653	0.079801805	0.080249243	0.080698873	0.081150722	0.081604819	0.082061192	0.082519868	0.082980874	0.083444239	0.08390999	0.084378153	0.084848754	0.085321821	0.08579738	0.086275455	0.086756072	0.087239256	0.087725032	0.088213424
600.mp3	0.129275697	0.130234478	0.131195651	0.132159176	0.133125009	0.134093106	0.135063423	0.136035912	0.137010526	0.137987215	0.138965929	0.139946615	0.140929218	0.141913685	0.142899957	0.143887975	0.144877679	0.145869008	0.146861896	0.147856278	0.148852087	0.149849252	0.150847702	0.151847364	0.152848163	0.153850019	0.154852855	0.155856587	0.156861132	0.157866403	0.158872312	0.159878768	0.160885678	0.161892946	0.162900473	0.163908159	0.164915901	0.165923593	0.166931126	0.16793839	0.16894527	0.169951651	0.170957411	0.171962431	0.172966583	0.17396974	0.174971772	0.175972543	0.176971917
605.mp3	0.130176329	0.131382467	0.132584748	0.133782982	0.134976985	0.136166575	0.137351573	0.138531807	0.139707105	0.140877301	0.142042233	0.143201742	0.144355672	0.145503872	0.146646195	0.147782496	0.148912637	0.15003648	0.151153893	0.152264747	0.153368917	0.15446628	0.15555672	0.156640121	0.157716372	0.158785365	0.159846996	0.160901165	0.161947772	0.162986724	0.164017929	0.165041299	0.166056748	0.167064194	0.168063557	0.169054761	0.170037732	0.171012398	0.171978691	0.172936544	0.173885895	0.174826681	0.175758843	0.176682325	0.177597072	0.178503031	0.179400152	0.180288386	0.181167686
606.mp3	0.074195789	0.075076815	0.075966367	0.076864494	0.07777124	0.078686648	0.079610761	0.080543618	0.081485258	0.082435716	0.083395027	0.084363223	0.085340333	0.086326383	0.087321399	0.088325402	0.089338411	0.090360442	0.091391506	0.092431614	0.09348077	0.094538979	0.095606237	0.096682539	0.097767876	0.098862233	0.099965593	0.101077931	0.102199222	0.10332943	0.10446852	0.105616446	0.10677316	0.107938607	0.109112726	0.110295451	0.111486707	0.112686415	0.113894487	0.11511083	0.116335343	0.117567916	0.118808433	0.120056771	0.121312795	0.122576367	0.123847335	0.125125543	0.126410822
607.mp3	0.085084418	0.085984422	0.086893036	0.087810338	0.088736402	0.089671303	0.090615114	0.091567908	0.092529758	0.093500735	0.094480909	0.095470348	0.096469121	0.097477294	0.098494931	0.099522095	0.100558848	0.10160525	0.102661357	0.103727224	0.104802905	0.10588845	0.106983905	0.108089317	0.109204726	0.110330172	0.111465688	0.112611307	0.113767056	0.114932959	0.116109035	0.117295299	0.11849176	0.119698425	0.120915292	0.122142356	0.123379606	0.124627024	0.125884587	0.127152263	0.128430016	0.129717801	0.131015565	0.132323248	0.133640783	0.134968092	0.136305089	0.13765168	0.139007759
608.mp3	0.053858027	0.054287492	0.054720417	0.055156859	0.055596876	0.056040526	0.056487869	0.056938965	0.057393875	0.057852662	0.058315388	0.058782118	0.059252916	0.059727847	0.06020698	0.06069038	0.061178116	0.061670258	0.062166875	0.06266804	0.063173824	0.063684299	0.064199541	0.064719623	0.065244621	0.065774612	0.066309673	0.066849883	0.06739532	0.067946065	0.068502198	0.069063801	0.069630956	0.070203746	0.070782256	0.07136657	0.071956772	0.07255295	0.073155188	0.073763575	0.074378197	0.074999143	0.075626501	0.076260359	0.076900807	0.077547933	0.078201826	0.078862577	0.079530273
609.mp3	0.124260785	0.125461933	0.126661328	0.127858758	0.129054009	0.130246873	0.131437142	0.13262461	0.133809075	0.134990334	0.136168191	0.137342448	0.138512913	0.139679394	0.140841703	0.141999655	0.143153068	0.14430176	0.145445555	0.146584279	0.14771776	0.14884583	0.149968322	0.151085076	0.15219593	0.153300729	0.154399318	0.155491548	0.15657727	0.15765634	0.158728616	0.15979396	0.160852235	0.16190331	0.162947055	0.163983343	0.16501205	0.166033055	0.16704624	0.168051491	0.169048693	0.170037739	0.17101852	0.171990933	0.172954876	0.173910251	0.17485696	0.17579491	0.17672401
610.mp3	0.064437535	0.064934915	0.065435721	0.065940006	0.066447819	0.066959212	0.067474236	0.067992943	0.068515386	0.069041619	0.069571695	0.070105668	0.070643594	0.071185528	0.071731527	0.072281645	0.072835942	0.073394474	0.073957298	0.074524475	0.075096064	0.075672122	0.076252712	0.076837894	0.077427728	0.078022276	0.078621601	0.079225764	0.07983483	0.08044886	0.08106792	0.081692072	0.082321382	0.082955914	0.083595734	0.084240906	0.084891497	0.085547573	0.0862092	0.086876444	0.087549372	0.08822805	0.088912545	0.089602924	0.090299253	0.0910016	0.09171003	0.092424611	0.093145407
611.mp3	0.063207866	0.063918155	0.064638063	0.065367761	0.06610742	0.066857217	0.06761733	0.068387941	0.069169234	0.069961396	0.070764619	0.071579096	0.072405024	0.073242601	0.074092032	0.074953521	0.075827276	0.07671351	0.077612437	0.078524274	0.07944924	0.080387559	0.081339457	0.08230516	0.0832849	0.084278909	0.085287422	0.086310678	0.087348914	0.088402373	0.089471298	0.090555932	0.091656521	0.092773313	0.093906555	0.095056495	0.096223381	0.097407462	0.098608987	0.099828203	0.101065355	0.102320689	0.103594447	0.10488687	0.106198195	0.107528655	0.10887848	0.110247895	0.111637118
612.mp3	0.063044215	0.063789605	0.064543984	0.065307473	0.066080197	0.06686228	0.067653846	0.068455024	0.069265939	0.07008672	0.070917495	0.071758394	0.072609547	0.073471085	0.074343137	0.075225836	0.076119312	0.077023696	0.077939122	0.078865718	0.079803617	0.080752949	0.081713845	0.082686432	0.083670839	0.084667194	0.085675623	0.08669625	0.087729198	0.088774587	0.089832537	0.090903163	0.09198658	0.093082897	0.094192223	0.095314661	0.096450311	0.09759927	0.098761628	0.099937471	0.101126882	0.102329934	0.103546697	0.104777235	0.106021601	0.107279845	0.108552006	0.109838116	0.111138197
613.mp3	0.088476039	0.089375588	0.090283342	0.091199378	0.092123776	0.093056614	0.093997969	0.09494792	0.095906543	0.096873915	0.09785011	0.098835205	0.099829273	0.100832386	0.101844618	0.102866039	0.103896717	0.104936722	0.105986119	0.107044973	0.108113348	0.109191303	0.110278898	0.111376189	0.112483231	0.113600074	0.114726767	0.115863357	0.117009884	0.118166389	0.119332907	0.12050947	0.121696104	0.122892834	0.124099678	0.125316651	0.126543761	0.127781012	0.129028402	0.130285924	0.131553564	0.1328313	0.134119108	0.135416951	0.136724788	0.13804257	0.139370239	0.14070773	0.142054966
614.mp3	0.094631382	0.095861235	0.097096058	0.098335619	0.099579684	0.100828013	0.102080367	0.103336501	0.104596167	0.105859116	0.107125096	0.108393851	0.109665124	0.110938656	0.112214186	0.113491449	0.114770182	0.116050117	0.117330987	0.118612522	0.119894451	0.121176505	0.12245841	0.123739894	0.125020685	0.126300508	0.127579091	0.12885616	0.130131441	0.131404663	0.132675553	0.13394384	0.135209252	0.13647152	0.137730376	0.138985552	0.140236783	0.141483804	0.142726353	0.143964169	0.145196995	0.146424573	0.147646649	0.148862973	0.150073294	0.151277366	0.152474946	0.153665793	0.154849669
615.mp3	0.104111331	0.104800094	0.10549357	0.1061918	0.106894824	0.107602682	0.108315415	0.109033061	0.109755662	0.110483255	0.111215881	0.111953578	0.112696384	0.113444338	0.114197477	0.114955839	0.115719461	0.116488378	0.117262627	0.118042243	0.11882726	0.119617711	0.120413631	0.12121505	0.122022001	0.122834514	0.123652618	0.124476341	0.125305711	0.126140754	0.126981494	0.127827956	0.12868016	0.129538129	0.130401879	0.13127143	0.132146796	0.133027991	0.133915027	0.134807913	0.135706657	0.136611265	0.137521738	0.138438078	0.139360281	0.140288343	0.141222257	0.14216201	0.143107589
616.mp3	0.058483577	0.058659209	0.058835256	0.059011743	0.059188693	0.059366131	0.059544081	0.059722567	0.059901614	0.060081245	0.060261486	0.06044236	0.060623894	0.06080611	0.060989035	0.061172694	0.06135711	0.061542311	0.061728321	0.061915166	0.062102871	0.062291464	0.062480969	0.062671414	0.062862825	0.063055229	0.063248652	0.063443123	0.06363867	0.063835319	0.064033099	0.064232038	0.064432166	0.064633512	0.064836104	0.065039974	0.06524515	0.065451663	0.065659545	0.065868826	0.066079539	0.066291715	0.066505387	0.066720588	0.066937352	0.067155712	0.067375703	0.067597361	0.067820719
617.mp3	0.063569953	0.064332188	0.065104957	0.065888437	0.066682804	0.06748824	0.068304926	0.069133049	0.069972795	0.070824356	0.071687923	0.072563691	0.073451858	0.074352622	0.075266184	0.076192749	0.077132522	0.07808571	0.079052521	0.080033167	0.081027861	0.082036814	0.083060243	0.084098363	0.085151391	0.086219545	0.087303041	0.0884021	0.089516939	0.090647775	0.091794826	0.092958309	0.094138439	0.09533543	0.096549494	0.09778084	0.099029675	0.100296202	0.101580621	0.102883129	0.104203915	0.105543164	0.106901058	0.108277767	0.109673458	0.111088288	0.112522404	0.113975946	0.115449042
620.mp3	0.05660642	0.056943779	0.057282832	0.057623615	0.057966162	0.058310506	0.058656684	0.059004732	0.059354684	0.059706578	0.060060451	0.060416339	0.06077428	0.061134313	0.061496475	0.061860806	0.062227345	0.062596132	0.062967207	0.06334061	0.063716384	0.064094569	0.064475208	0.064858343	0.065244017	0.065632274	0.066023157	0.066416711	0.066812982	0.067212014	0.067613853	0.068018545	0.068426139	0.06883668	0.069250217	0.069666798	0.070086472	0.070509288	0.070935296	0.071364546	0.07179709	0.072232977	0.072672261	0.073114993	0.073561225	0.074011011	0.074464405	0.074921459	0.075382229
621.mp3	0.063627721	0.063868937	0.064109614	0.064349765	0.0645894	0.064828532	0.065067171	0.06530533	0.065543019	0.065780248	0.066017029	0.066253372	0.066489287	0.066724783	0.066959872	0.067194561	0.067428861	0.06766278	0.067896328	0.068129513	0.068362342	0.068594826	0.06882697	0.069058783	0.069290272	0.069521444	0.069752307	0.069982866	0.070213127	0.070443098	0.070672782	0.070902187	0.071131317	0.071360176	0.07158877	0.071817102	0.072045176	0.072272996	0.072500565	0.072727886	0.072954961	0.073181792	0.073408381	0.073634731	0.07386084	0.074086711	0.074312343	0.074537737	0.074762891
622.mp3	0.073830628	0.074239069	0.074649479	0.075061898	0.075476368	0.07589293	0.076311627	0.076732502	0.077155597	0.077580955	0.078008621	0.078438638	0.078871052	0.079305907	0.079743248	0.080183122	0.080625575	0.081070653	0.081518404	0.081968876	0.082422116	0.082878173	0.083337096	0.083798935	0.084263739	0.084731559	0.085202446	0.08567645	0.086153624	0.08663402	0.087117691	0.087604689	0.088095068	0.088588882	0.089086186	0.089587034	0.090091482	0.090599585	0.0911114	0.091626983	0.092146391	0.092669681	0.093196911	0.09372814	0.094263424	0.094802824	0.095346397	0.095894204	0.096446303
623.mp3	0.099200129	0.100298815	0.10140756	0.102526409	0.103655411	0.104794609	0.105944044	0.107103754	0.108273775	0.109454139	0.110644874	0.111846005	0.113057556	0.114279543	0.11551198	0.116754876	0.118008237	0.119272063	0.120546349	0.121831085	0.123126256	0.124431842	0.125747814	0.127074141	0.128410782	0.129757693	0.13111482	0.132482102	0.133859472	0.135246855	0.136644166	0.138051314	0.139468198	0.140894707	0.142330722	0.143776115	0.145230747	0.146694467	0.148167117	0.149648524	0.151138507	0.152636872	0.154143412	0.155657908	0.15718013	0.158709833	0.16024676	0.161790639	0.163341184
625.mp3	0.111910938	0.113153814	0.114401795	0.115654691	0.11691231	0.118174452	0.119440917	0.120711496	0.12198598	0.123264154	0.124545799	0.12583069	0.127118602	0.128409303	0.129702558	0.130998127	0.132295768	0.133595235	0.134896276	0.136198639	0.137502066	0.138806295	0.140111064	0.141416105	0.142721148	0.144025918	0.14533014	0.146633535	0.147935821	0.149236714	0.150535927	0.151833171	0.153128156	0.154420586	0.155710169	0.156996607	0.158279601	0.159558852	0.160834059	0.16210492	0.163371131	0.164632388	0.165888387	0.167138823	0.16838339	0.169621782	0.170853695	0.172078823	0.17329686
628.mp3	0.100451445	0.100921522	0.101392749	0.101865164	0.102338807	0.102813717	0.103289936	0.103767502	0.104246455	0.104726835	0.105208682	0.105692036	0.106176936	0.106663422	0.107151534	0.107641312	0.108132796	0.108626027	0.109121042	0.109617884	0.110116591	0.110617204	0.111119762	0.111624307	0.112130877	0.112639512	0.113150254	0.113663141	0.114178214	0.114695513	0.115215078	0.115736948	0.116261165	0.116787767	0.117316794	0.117848287	0.118382284	0.118918827	0.119457953	0.119999703	0.120544116	0.121091232	0.121641088	0.122193725	0.12274918	0.123307493	0.123868701	0.124432843	0.124999957
629.mp3	0.078501594	0.079353846	0.080215518	0.081086719	0.081967556	0.082858136	0.083758568	0.08466896	0.085589419	0.086520052	0.087460967	0.088412269	0.089374066	0.090346462	0.091329561	0.092323467	0.093328283	0.094344109	0.095371045	0.096409189	0.097458637	0.098519484	0.099591821	0.10067574	0.101771327	0.102878666	0.103997839	0.105128925	0.106271998	0.107427129	0.108594385	0.109773829	0.110965519	0.112169508	0.113385843	0.114614568	0.115855717	0.117109321	0.118375403	0.119653979	0.120945057	0.122248638	0.123564713	0.124893267	0.126234274	0.127587696	0.128953489	0.130331595	0.131721947
631.mp3	0.079203198	0.080074087	0.080955394	0.081847259	0.082749823	0.083663226	0.084587611	0.085523119	0.086469894	0.08742808	0.088397821	0.089379261	0.090372544	0.091377816	0.09239522	0.093424901	0.094467002	0.095521668	0.09658904	0.097669261	0.098762471	0.09986881	0.100988415	0.102121422	0.103267966	0.104428178	0.105602188	0.106790123	0.107992105	0.109208255	0.11043869	0.11168352	0.112942854	0.114216795	0.11550544	0.11680888	0.118127201	0.119460482	0.120808794	0.122172202	0.123550761	0.124944518	0.12635351	0.127777766	0.129217302	0.130672123	0.132142224	0.133627585	0.135128174
632.mp3	0.103272228	0.104064255	0.104860116	0.105659814	0.106463353	0.107270738	0.10808197	0.10889705	0.109715979	0.110538756	0.111365381	0.11219585	0.113030161	0.113868307	0.114710285	0.115556086	0.116405702	0.117259124	0.118116341	0.11897734	0.119842109	0.120710631	0.121582889	0.122458867	0.123338543	0.124221895	0.125108901	0.125999536	0.126893771	0.127791578	0.128692925	0.12959778	0.130506107	0.131417869	0.132333026	0.133251535	0.134173353	0.135098431	0.136026722	0.136958171	0.137892726	0.138830327	0.139770914	0.140714424	0.141660791	0.142609944	0.143561812	0.144516317	0.145473381
634.mp3	0.081253516	0.081834396	0.082419218	0.083008037	0.083600909	0.08419789	0.084799036	0.085404406	0.086014055	0.086628043	0.087246427	0.087869266	0.088496619	0.089128547	0.089765108	0.090406363	0.091052373	0.091703199	0.092358902	0.093019544	0.093685186	0.094355892	0.095031724	0.095712743	0.096399015	0.0970906	0.097787564	0.098489968	0.099197878	0.099911356	0.100630466	0.101355272	0.102085837	0.102822225	0.1035645	0.104312724	0.10506696	0.105827272	0.106593721	0.10736637	0.108145279	0.108930511	0.109722125	0.110520182	0.111324739	0.112135855	0.112953588	0.113777993	0.114609126
635.mp3	0.056702021	0.057068575	0.057436524	0.057805894	0.058176712	0.058549007	0.058922806	0.059298137	0.059675027	0.060053506	0.060433603	0.060815345	0.061198762	0.061583885	0.061970741	0.062359362	0.062749777	0.063142016	0.063536111	0.063932093	0.064329992	0.064729839	0.065131667	0.065535508	0.065941393	0.066349356	0.066759427	0.067171642	0.067586032	0.068002632	0.068421474	0.068842593	0.069266024	0.069691799	0.070119955	0.070550527	0.070983548	0.071419055	0.071857084	0.07229767	0.07274085	0.073186659	0.073635136	0.074086315	0.074540236	0.074996934	0.075456448	0.075918815	0.076384074
637.mp3	0.057231929	0.057414371	0.057596696	0.057778921	0.057961062	0.058143134	0.058325154	0.058507138	0.0586891	0.058871057	0.059053024	0.059235018	0.059417052	0.059599144	0.059781308	0.059963559	0.060145913	0.060328385	0.06051099	0.060693744	0.06087666	0.061059756	0.061243045	0.061426542	0.061610263	0.061794222	0.061978434	0.062162914	0.062347677	0.062532738	0.062718111	0.062903812	0.063089854	0.063276253	0.063463023	0.063650179	0.063837736	0.064025708	0.06421411	0.064402956	0.064592261	0.06478204	0.064972307	0.065163076	0.065354363	0.065546181	0.065738545	0.065931469	0.066124969
638.mp3	0.096821877	0.097686824	0.098558176	0.099435982	0.10032029	0.101211146	0.102108598	0.103012691	0.103923471	0.104840982	0.105765268	0.10669637	0.10763433	0.108579188	0.109530983	0.110489753	0.111455534	0.11242836	0.113408265	0.11439528	0.115389435	0.116390756	0.117399271	0.118415003	0.119437973	0.120468199	0.121505699	0.122550486	0.123602572	0.124661964	0.125728668	0.126802685	0.127884015	0.128972652	0.130068587	0.131171809	0.132282301	0.133400042	0.134525007	0.135657167	0.136796487	0.137942927	0.139096443	0.140256985	0.141424497	0.142598919	0.143780182	0.144968212	0.146162929
639.mp3	0.073899391	0.074628814	0.075364621	0.076106877	0.076855646	0.077610992	0.078372981	0.079141677	0.079917143	0.080699446	0.081488648	0.082284814	0.083088008	0.083898293	0.084715731	0.085540387	0.086372321	0.087211596	0.088058272	0.088912409	0.089774067	0.090643304	0.091520178	0.092404744	0.093297059	0.094197176	0.095105147	0.096021025	0.096944858	0.097876694	0.098816579	0.099764557	0.100720671	0.101684959	0.10265746	0.103638207	0.104627234	0.105624569	0.106630238	0.107644265	0.108666669	0.109697467	0.110736671	0.111784289	0.112840326	0.113904781	0.11497765	0.116058924	0.117148587
640.mp3	0.108238774	0.109317095	0.11040118	0.111490961	0.112586369	0.113687332	0.114793773	0.115905614	0.117022773	0.118145164	0.119272699	0.120405286	0.121542828	0.122685227	0.12383238	0.12498418	0.126140517	0.127301278	0.128466344	0.129635594	0.130808902	0.131986138	0.133167168	0.134351855	0.135540056	0.136731624	0.137926409	0.139124256	0.140325005	0.141528492	0.142734549	0.143943002	0.145153674	0.146366383	0.147580943	0.14879716	0.15001484	0.151233781	0.152453778	0.15367462	0.154896092	0.156117975	0.157340042	0.158562066	0.159783811	0.161005038	0.162225504	0.163444961	0.164663154
643.mp3	0.037149841	0.037321149	0.037491825	0.037661868	0.037831273	0.038000039	0.03816816	0.038335633	0.038502455	0.038668621	0.038834127	0.038998967	0.039163139	0.039326636	0.039489453	0.039651585	0.039813025	0.039973769	0.04013381	0.040293141	0.040451755	0.040609646	0.040766806	0.040923228	0.041078904	0.041233825	0.041387984	0.041541371	0.041693977	0.041845793	0.04199681	0.042147016	0.042296403	0.042444958	0.042592672	0.042739532	0.042885528	0.043030646	0.043174875	0.043318202	0.043460613	0.043602095	0.043742635	0.043882217	0.044020827	0.044158451	0.044295072	0.044430675	0.044565244
644.mp3	0.103171426	0.10412137	0.105076188	0.106035845	0.107000303	0.107969522	0.108943462	0.109922081	0.110905332	0.11189317	0.112885547	0.113882411	0.114883709	0.115889389	0.116899391	0.117913657	0.118932127	0.119954735	0.120981416	0.122012102	0.123046721	0.124085201	0.125127464	0.126173433	0.127223026	0.128276158	0.129332743	0.130392692	0.13145591	0.132522304	0.133591773	0.134664217	0.135739529	0.136817604	0.137898328	0.138981588	0.140067265	0.141155239	0.142245383	0.143337571	0.14443167	0.145527545	0.146625057	0.147724063	0.148824416	0.149925966	0.151028559	0.152132037	0.153236237
645.mp3	0.128170484	0.129447762	0.130724148	0.131999379	0.13327319	0.134545321	0.135815509	0.137083495	0.138349017	0.139611818	0.140871641	0.142128231	0.143381332	0.144630694	0.145876065	0.147117198	0.148353845	0.149585764	0.150812711	0.152034449	0.153250741	0.154461352	0.155666052	0.156864612	0.158056807	0.159242415	0.160421217	0.161592997	0.162757543	0.163914646	0.165064099	0.166205702	0.167339255	0.168464563	0.169581437	0.170689687	0.171789131	0.172879588	0.173960884	0.175032845	0.176095304	0.177148097	0.178191062	0.179224045	0.180246892	0.181259455	0.182261591	0.183253157	0.184234019
646.mp3	0.143289755	0.143892777	0.144492153	0.145087985	0.145680369	0.146269402	0.146855176	0.147437781	0.148017303	0.148593828	0.149167437	0.149738209	0.150306223	0.150871551	0.151434266	0.151994438	0.152552132	0.153107415	0.153660347	0.154210988	0.154759397	0.155305628	0.155849734	0.156391767	0.156931773	0.157469801	0.158005893	0.158540092	0.159072438	0.159602969	0.160131721	0.160658726	0.161184018	0.161707626	0.162229577	0.162749897	0.163268611	0.16378574	0.164301305	0.164815323	0.165327811	0.165838783	0.166348252	0.166856228	0.167362721	0.167867738	0.168371283	0.168873359	0.16937397
647.mp3	0.085162909	0.08576877	0.086379175	0.086994186	0.087613867	0.088238281	0.088867494	0.08950157	0.090140576	0.090784576	0.091433637	0.092087827	0.092747212	0.09341186	0.09408184	0.094757221	0.09543807	0.096124458	0.096816453	0.097514126	0.098217547	0.098926787	0.099641915	0.100363002	0.10109012	0.101823339	0.102562729	0.103308363	0.104060309	0.10481864	0.105583426	0.106354736	0.107132641	0.10791721	0.108708512	0.109506617	0.11031159	0.111123501	0.111942414	0.112768397	0.113601512	0.114441825	0.115289396	0.116144286	0.117006556	0.117876263	0.118753462	0.119638209	0.120530555
648.mp3	0.137836265	0.138917583	0.139997344	0.141075419	0.142151682	0.143226006	0.144298265	0.145368334	0.146436087	0.147501402	0.148564153	0.149624219	0.150681477	0.151735805	0.152787082	0.153835187	0.154880002	0.155921406	0.15695928	0.157993509	0.159023972	0.160050555	0.161073141	0.162091614	0.163105859	0.164115763	0.165121211	0.166122091	0.167118289	0.168109695	0.169096196	0.170077682	0.171054042	0.172025167	0.172990948	0.173951275	0.174906042	0.175855139	0.17679846	0.177735898	0.178667347	0.179592701	0.180511855	0.181424703	0.182331142	0.183231066	0.184124372	0.185010957	0.185890718
649.mp3	0.082472936	0.08316942	0.083872133	0.084581144	0.085296524	0.086018346	0.086746679	0.087481596	0.088223169	0.088971469	0.089726569	0.09048854	0.091257455	0.092033386	0.092816406	0.093606585	0.094403997	0.095208711	0.096020801	0.096840337	0.097667388	0.098502027	0.099344321	0.10019434	0.101052152	0.101917824	0.102791424	0.103673015	0.104562663	0.105460431	0.106366381	0.107280572	0.108203065	0.109133916	0.110073181	0.111020913	0.111977163	0.112941981	0.113915414	0.114897505	0.115888296	0.116887826	0.117896129	0.118913239	0.119939183	0.120973987	0.122017671	0.123070252	0.124131742
650.mp3	0.065480847	0.066210775	0.066949865	0.067698258	0.068456101	0.06922354	0.070000726	0.070787808	0.07158494	0.072392277	0.073209974	0.074038191	0.074877087	0.075726823	0.076587563	0.077459472	0.078342714	0.079237459	0.080143875	0.081062132	0.0819924	0.082934853	0.083889664	0.084857005	0.085837053	0.086829981	0.087835966	0.088855183	0.089887807	0.090934014	0.091993979	0.093067877	0.09415588	0.095258161	0.096374891	0.097506239	0.098652373	0.099813457	0.100989654	0.102181123	0.103388019	0.104610495	0.105848697	0.10710277	0.108372849	0.109659067	0.11096155	0.112280415	0.113615773
651.mp3	0.076269359	0.076855962	0.077446333	0.078040515	0.078638554	0.079240496	0.079846384	0.080456266	0.081070187	0.081688193	0.082310331	0.082936646	0.083567185	0.084201994	0.084841121	0.085484612	0.086132513	0.086784872	0.087441735	0.08810315	0.088769162	0.089439818	0.090115165	0.09079525	0.091480118	0.092169815	0.092864387	0.09356388	0.094268339	0.094977808	0.095692333	0.096411956	0.097136721	0.097866672	0.09860185	0.099342297	0.100088054	0.100839161	0.101595658	0.102357582	0.103124972	0.103897864	0.104676293	0.105460292	0.106249896	0.107045136	0.107846041	0.108652641	0.109464962
652.mp3	0.143620555	0.144566832	0.145506923	0.146440802	0.147368444	0.148289829	0.149204941	0.150113762	0.151016282	0.151912489	0.152802376	0.153685936	0.154563167	0.155434066	0.156298633	0.15715687	0.158008781	0.15885437	0.159693643	0.160526608	0.161353274	0.16217365	0.162987748	0.163795578	0.164597155	0.16539249	0.166181598	0.166964493	0.167741191	0.168511707	0.169276056	0.170034254	0.170786318	0.171532263	0.172272106	0.173005864	0.173733552	0.174455185	0.175170781	0.175880354	0.176583918	0.17728149	0.177973082	0.178658708	0.179338382	0.180012115	0.180679919	0.181341804	0.181997782
653.mp3	0.099456937	0.100473588	0.101496748	0.102526393	0.103562497	0.104605031	0.105653962	0.106709256	0.107770878	0.108838787	0.109912941	0.110993297	0.112079806	0.113172417	0.114271077	0.115375729	0.116486312	0.117602765	0.118725019	0.119853005	0.120986649	0.122125874	0.123270598	0.124420737	0.125576201	0.126736899	0.127902732	0.1290736	0.130249397	0.131430014	0.132615337	0.133805245	0.134999617	0.136198323	0.137401232	0.138608204	0.139819097	0.141033764	0.142252049	0.143473797	0.144698841	0.145927015	0.147158141	0.148392041	0.149628528	0.150867411	0.152108492	0.153351568	0.15459643
654.mp3	0.066460891	0.067078458	0.067702056	0.068331776	0.068967705	0.069609936	0.070258559	0.070913667	0.071575355	0.072243718	0.07291885	0.073600851	0.074289816	0.074985847	0.075689043	0.076399505	0.077117336	0.077842638	0.078575516	0.079316075	0.080064419	0.080820657	0.081584895	0.082357241	0.083137804	0.083926694	0.08472402	0.085529893	0.086344424	0.087167724	0.087999904	0.088841077	0.089691354	0.090550847	0.091419668	0.092297929	0.093185741	0.094083215	0.094990461	0.09590759	0.096834709	0.097771928	0.098719352	0.099677087	0.100645236	0.101623903	0.102613187	0.103613185	0.104623994
656.mp3	0.068990961	0.069600285	0.070214658	0.070834141	0.071458796	0.072088685	0.072723872	0.07336442	0.074010392	0.074661853	0.075318868	0.075981501	0.076649818	0.077323884	0.078003766	0.078689528	0.079381238	0.080078963	0.080782768	0.081492721	0.082208888	0.082931337	0.083660135	0.084395348	0.085137044	0.085885288	0.086640148	0.08740169	0.08816998	0.088945083	0.089727064	0.090515988	0.09131192	0.092114922	0.092925057	0.093742387	0.094566974	0.095398875	0.096238152	0.09708486	0.097939057	0.098800798	0.099670134	0.100547119	0.101431802	0.10232423	0.10322445	0.104132504	0.105048435
657.mp3	0.073718541	0.074247452	0.074779583	0.075314976	0.075853677	0.076395731	0.076941181	0.077490074	0.078042455	0.07859837	0.079157865	0.079720987	0.080287781	0.080858296	0.081432578	0.082010673	0.082592631	0.083178498	0.083768321	0.08436215	0.084960032	0.085562015	0.086168148	0.086778478	0.087393054	0.088011924	0.088635137	0.08926274	0.089894782	0.090531311	0.091172374	0.09181802	0.092468295	0.093123248	0.093782924	0.09444737	0.095116632	0.095790756	0.096469787	0.09715377	0.097842749	0.098536766	0.099235865	0.099940087	0.100649473	0.101364063	0.102083896	0.102809009	0.103539441
658.mp3	0.132289029	0.133318618	0.134346679	0.135373107	0.136397794	0.137420636	0.138441529	0.139460368	0.140477051	0.141491476	0.142503543	0.14351315	0.144520199	0.14552459	0.146526227	0.14752501	0.148520845	0.149513635	0.150503285	0.151489701	0.152472789	0.153452456	0.154428609	0.155401158	0.15637001	0.157335074	0.158296262	0.159253483	0.160206647	0.161155668	0.162100456	0.163040924	0.163976985	0.164908551	0.165835537	0.166757857	0.167675424	0.168588154	0.169495961	0.17039876	0.171296466	0.172188996	0.173076265	0.173958188	0.174834683	0.175705665	0.176571049	0.177430754	0.178284694
660.mp3	0.062183365	0.062633588	0.063086451	0.063541991	0.064000244	0.064461248	0.064925038	0.065391654	0.065861132	0.06633351	0.066808827	0.06728712	0.067768429	0.068252791	0.068740246	0.069230833	0.069724591	0.070221559	0.070721778	0.071225285	0.071732122	0.072242328	0.072755942	0.073273005	0.073793556	0.074317636	0.074845284	0.075376539	0.075911442	0.076450033	0.076992349	0.077538432	0.07808832	0.078642051	0.079199664	0.079761197	0.080326689	0.080896176	0.081469696	0.082047284	0.082628978	0.083214812	0.083804821	0.084399039	0.084997499	0.085600234	0.086207274	0.086818652	0.087434395
661.mp3	0.145541558	0.146793827	0.148047722	0.149303066	0.15055968	0.151817383	0.153075989	0.154335312	0.155595161	0.156855344	0.158115665	0.159375925	0.160635925	0.16189546	0.163154325	0.164412311	0.165669207	0.166924799	0.168178871	0.169431205	0.17068158	0.171929772	0.173175557	0.174418706	0.175658991	0.176896178	0.178130034	0.179360322	0.180586806	0.181809245	0.183027398	0.184241021	0.185449869	0.186653696	0.187852254	0.189045293	0.190232562	0.191413811	0.192588785	0.19375723	0.194918891	0.196073512	0.197220836	0.198360606	0.199492563	0.20061645	0.201732006	0.202838974	0.203937093
662.mp3	0.096705013	0.097334182	0.097967091	0.098603783	0.099244304	0.099888695	0.100537002	0.101189267	0.101845534	0.102505848	0.103170252	0.103838789	0.104511503	0.105188437	0.105869635	0.106555139	0.107244992	0.107939238	0.108637918	0.109341074	0.11004875	0.110760985	0.111477821	0.112199299	0.112925459	0.113656341	0.114391984	0.115132427	0.115877709	0.116627866	0.117382935	0.118142952	0.118907952	0.11967797	0.120453039	0.121233191	0.122018457	0.122808868	0.123604452	0.124405238	0.12521125	0.126022515	0.126839055	0.127660892	0.128488046	0.129320535	0.130158376	0.131001582	0.131850166
663.mp3	0.058652185	0.058975414	0.059299756	0.059625238	0.059951886	0.060279726	0.060608787	0.060939094	0.061270675	0.061603558	0.06193777	0.062273339	0.062610294	0.062948662	0.063288472	0.063629752	0.063972532	0.064316841	0.064662707	0.065010161	0.065359232	0.065709949	0.066062344	0.066416446	0.066772285	0.067129893	0.0674893	0.067850537	0.068213636	0.068578628	0.068945545	0.069314418	0.069685279	0.070058161	0.070433096	0.070810116	0.071189254	0.071570543	0.071954016	0.072339705	0.072727644	0.073117867	0.073510407	0.073905297	0.074302571	0.074702263	0.075104406	0.075509035	0.075916183
664.mp3	0.043619189	0.043852278	0.044085827	0.044319844	0.044554339	0.044789319	0.045024793	0.045260769	0.045497256	0.045734259	0.045971788	0.046209849	0.04644845	0.046687596	0.046927295	0.047167552	0.047408372	0.047649762	0.047891727	0.04813427	0.048377396	0.048621108	0.048865411	0.049110306	0.049355796	0.049601883	0.049848567	0.05009585	0.05034373	0.050592207	0.05084128	0.051090946	0.051341202	0.051592044	0.051843468	0.052095467	0.052348034	0.052601163	0.052854844	0.053109067	0.053363821	0.053619095	0.053874873	0.054131141	0.054387883	0.05464508	0.054902713	0.05516076	0.0554192
665.mp3	0.14531987	0.146459151	0.147591629	0.148717148	0.149835559	0.150946718	0.152050486	0.153146729	0.154235319	0.155316131	0.156389049	0.157453958	0.15851075	0.159559322	0.160599575	0.161631415	0.162654753	0.163669505	0.16467559	0.165672933	0.166661461	0.167641108	0.168611811	0.16957351	0.170526149	0.171469679	0.172404049	0.173329217	0.174245142	0.175151785	0.176049114	0.176937096	0.177815704	0.178684913	0.179544701	0.180395047	0.181235936	0.182067352	0.182889284	0.183701721	0.184504657	0.185298085	0.186082002	0.186856405	0.187621296	0.188376675	0.189122545	0.189858912	0.19058578
666.mp3	0.061742434	0.062068247	0.062395034	0.06272282	0.063051632	0.063381494	0.063712432	0.064044472	0.064377639	0.064711959	0.065047459	0.065384165	0.065722102	0.066061298	0.066401779	0.066743572	0.067086703	0.067431201	0.06777709	0.0681244	0.068473158	0.068823391	0.069175126	0.069528392	0.069883216	0.070239627	0.070597652	0.070957321	0.071318661	0.0716817	0.072046469	0.072412994	0.072781306	0.073151433	0.073523404	0.073897249	0.074272996	0.074650675	0.075030316	0.075411947	0.075795598	0.0761813	0.076569081	0.076958971	0.077351	0.077745197	0.078141593	0.078540217	0.078941098
667.mp3	0.08398956	0.084601479	0.085216781	0.085835504	0.086457688	0.087083371	0.087712591	0.088345387	0.088981798	0.089621862	0.090265618	0.090913104	0.091564359	0.092219421	0.092878329	0.09354112	0.094207834	0.094878507	0.095553178	0.096231884	0.096914661	0.097601548	0.098292581	0.098987796	0.099687228	0.100390914	0.101098889	0.101811186	0.10252784	0.103248885	0.103974353	0.104704276	0.105438686	0.106177614	0.106921089	0.10766914	0.108421796	0.109179084	0.109941029	0.110707657	0.111478992	0.112255055	0.113035869	0.113821453	0.114611825	0.115407003	0.116207002	0.117011835	0.117821515
668.mp3	0.060686026	0.060803905	0.060921312	0.061038258	0.061154754	0.061270811	0.061386439	0.06150165	0.061616454	0.06173086	0.061844879	0.06195852	0.062071793	0.062184708	0.062297273	0.062409498	0.062521391	0.062632962	0.062744219	0.06285517	0.062965823	0.063076187	0.063186268	0.063296076	0.063405617	0.063514899	0.063623928	0.063732712	0.063841258	0.063949572	0.06405766	0.064165529	0.064273185	0.064380634	0.064487881	0.064594933	0.064701793	0.064808468	0.064914962	0.065021281	0.065127428	0.065233408	0.065339225	0.065444882	0.065550385	0.065655735	0.065760937	0.065865993	0.065970906
671.mp3	0.081388758	0.081996991	0.082609205	0.083225447	0.083845766	0.084470211	0.085098831	0.085731674	0.086368791	0.08701023	0.087656042	0.088306276	0.088960982	0.089620211	0.090284013	0.090952437	0.091625535	0.092303356	0.092985952	0.093673372	0.094365667	0.095062887	0.095765083	0.096472303	0.0971846	0.097902021	0.098624616	0.099352435	0.100085526	0.100823937	0.101567717	0.102316913	0.103071572	0.10383174	0.104597463	0.105368786	0.106145753	0.106928409	0.107716794	0.108510952	0.109310922	0.110116743	0.110928455	0.111746094	0.112569695	0.113399292	0.114234918	0.115076604	0.115924379
672.mp3	0.060325407	0.060496288	0.060667274	0.060838384	0.061009635	0.061181045	0.061352631	0.06152441	0.0616964	0.061868619	0.062041084	0.062213812	0.062386821	0.062560129	0.062733753	0.06290771	0.063082019	0.063256697	0.063431762	0.063607231	0.063783122	0.063959453	0.064136242	0.064313508	0.064491267	0.064669539	0.064848342	0.065027693	0.065207611	0.065388115	0.065569223	0.065750953	0.065933326	0.066116358	0.06630007	0.066484481	0.066669609	0.066855474	0.067042096	0.067229493	0.067417687	0.067606695	0.067796539	0.067987239	0.068178814	0.068371285	0.068564674	0.068758999	0.068954283
673.mp3	0.065414003	0.065720577	0.066027914	0.066336035	0.06664496	0.066954712	0.06726531	0.067576776	0.067889131	0.068202397	0.068516594	0.068831743	0.069147866	0.069464983	0.069783116	0.070102285	0.070422511	0.070743817	0.071066221	0.071389745	0.07171441	0.072040236	0.072367244	0.072695453	0.073024886	0.073355561	0.073687498	0.074020718	0.074355239	0.074691083	0.075028266	0.07536681	0.075706732	0.076048051	0.076390785	0.076734952	0.077080569	0.077427654	0.077776224	0.078126294	0.078477881	0.078831	0.079185667	0.079541894	0.079899697	0.080259088	0.08062008	0.080982684	0.081346912
674.mp3	0.088970773	0.089635123	0.090304343	0.090978496	0.091657648	0.092341862	0.093031203	0.093725738	0.094425532	0.09513065	0.09584116	0.096557129	0.097278622	0.098005709	0.098738455	0.099476931	0.100221202	0.100971338	0.101727407	0.102489478	0.103257619	0.104031898	0.104812384	0.105599146	0.106392252	0.107191769	0.107997767	0.108810313	0.109629474	0.110455316	0.111287908	0.112127313	0.112973599	0.113826829	0.114687068	0.115554377	0.11642882	0.117310458	0.118199349	0.119095553	0.119999127	0.120910127	0.121828606	0.122754617	0.12368821	0.124629434	0.125578334	0.126534954	0.127499337
675.mp3	0.08440508	0.085022385	0.085642961	0.086266846	0.08689408	0.087524701	0.088158747	0.088796256	0.089437268	0.090081822	0.090729955	0.091381706	0.092037115	0.092696219	0.093359057	0.094025668	0.094696089	0.095370359	0.096048515	0.096730596	0.097416638	0.09810668	0.098800757	0.099498908	0.100201167	0.10090757	0.101618154	0.102332954	0.103052003	0.103775336	0.104502987	0.105234987	0.105971371	0.106712167	0.107457409	0.108207124	0.108961343	0.109720094	0.110483403	0.111251296	0.112023799	0.112800936	0.113582729	0.114369198	0.115160365	0.115956247	0.116756862	0.117562225	0.118372348
676.mp3	0.071485646	0.071860439	0.072236024	0.072612423	0.072989662	0.073367764	0.073746754	0.074126656	0.074507495	0.074889295	0.075272081	0.075655878	0.076040709	0.076426599	0.076813574	0.077201657	0.077590873	0.077981248	0.078372804	0.078765569	0.079159565	0.079554817	0.07995135	0.080349189	0.080748358	0.081148882	0.081550785	0.081954091	0.082358825	0.082765011	0.083172674	0.083581836	0.083992523	0.084404758	0.084818564	0.085233966	0.085650987	0.086069651	0.086489979	0.086911996	0.087335724	0.087761185	0.088188402	0.088617397	0.089048192	0.089480807	0.089915265	0.090351585	0.09078979
677.mp3	0.095802223	0.096874276	0.09795617	0.09904793	0.100149578	0.101261135	0.102382615	0.10351403	0.10465539	0.105806699	0.106967957	0.108139161	0.109320303	0.11051137	0.111712344	0.112923204	0.114143922	0.115374464	0.116614792	0.117864862	0.119124622	0.120394017	0.121672982	0.122961449	0.124259338	0.125566567	0.126883044	0.128208668	0.129543334	0.130886924	0.132239314	0.133600373	0.134969958	0.136347918	0.137734092	0.13912831	0.140530392	0.141940147	0.143357374	0.144781862	0.146213386	0.147651714	0.149096599	0.150547784	0.152005	0.153467965	0.154936386	0.156409956	0.157888355
681.mp3	0.052947662	0.053132484	0.053316877	0.053500849	0.053684408	0.05386756	0.054050313	0.054232673	0.054414647	0.054596242	0.054777463	0.054958316	0.055138808	0.055318942	0.055498726	0.055678163	0.055857258	0.056036016	0.056214441	0.056392536	0.056570305	0.056747751	0.056924878	0.057101688	0.057278183	0.057454365	0.057630237	0.057805798	0.057981052	0.058155997	0.058330635	0.058504965	0.058678986	0.058852699	0.059026101	0.059199191	0.059371968	0.059544427	0.059716566	0.059888383	0.060059872	0.06023103	0.060401851	0.060572329	0.06074246	0.060912236	0.06108165	0.061250695	0.061419362
682.mp3	0.058590687	0.058674576	0.058757878	0.058840602	0.05892276	0.059004362	0.059085417	0.059165936	0.059245928	0.059325403	0.059404369	0.059482835	0.059560811	0.059638304	0.059715323	0.059791876	0.05986797	0.059943615	0.060018816	0.060093581	0.060167918	0.060241833	0.060315333	0.060388425	0.060461115	0.060533408	0.060605312	0.060676831	0.060747972	0.06081874	0.060889141	0.060959178	0.061028858	0.061098185	0.061167163	0.061235797	0.061304092	0.06137205	0.061439677	0.061506975	0.061573949	0.061640601	0.061706936	0.061772954	0.061838661	0.061904058	0.061969147	0.062033931	0.062098412
684.mp3	0.12727185	0.128307472	0.129339922	0.130369104	0.131394925	0.132417296	0.133436126	0.134451331	0.135462827	0.136470533	0.137474368	0.138474256	0.139470121	0.140461891	0.141449494	0.142432861	0.143411924	0.144386617	0.145356878	0.146322642	0.147283851	0.148240445	0.149192366	0.150139559	0.151081969	0.152019543	0.152952228	0.153879975	0.154802733	0.155720455	0.156633094	0.157540602	0.158442935	0.159340048	0.160231899	0.161118444	0.161999641	0.162875449	0.163745828	0.164610738	0.165470139	0.166323992	0.167172258	0.1680149	0.168851879	0.169683157	0.170508698	0.171328463	0.172142416
685.mp3	0.050766081	0.050924676	0.05108284	0.05124058	0.0513979	0.051554804	0.051711299	0.051867387	0.052023073	0.052178361	0.052333255	0.052487756	0.052641869	0.052795595	0.052948938	0.053101898	0.053254477	0.053406676	0.053558497	0.053709939	0.053861003	0.054011688	0.054161994	0.054311918	0.05446146	0.054610618	0.054759388	0.054907769	0.055055755	0.055203344	0.055350531	0.05549731	0.055643676	0.055789623	0.055935144	0.056080232	0.056224877	0.056369072	0.056512808	0.056656073	0.056798857	0.056941149	0.057082935	0.057224203	0.057364939	0.057505128	0.057644753	0.057783798	0.057922245
686.mp3	0.054392755	0.05440103	0.054407786	0.054413034	0.054416783	0.054419042	0.054419818	0.054419119	0.054416953	0.054413326	0.054408244	0.054401714	0.054393741	0.054384329	0.054373483	0.054361207	0.054347505	0.054332379	0.054315832	0.054297868	0.054278486	0.054257689	0.054235478	0.054211853	0.054186814	0.054160361	0.054132493	0.054103208	0.054072506	0.054040383	0.054006839	0.053971868	0.053935469	0.053897638	0.05385837	0.053817661	0.053775505	0.053731897	0.053686832	0.053640303	0.053592303	0.053542825	0.053491862	0.053439406	0.053385447	0.053329978	0.053272988	0.053214468	0.053154409
687.mp3	0.077455194	0.078164264	0.078879752	0.079601732	0.080330277	0.081065463	0.081807363	0.082556055	0.083311613	0.084074112	0.08484363	0.085620241	0.086404023	0.087195052	0.087993404	0.088799155	0.089612381	0.090433159	0.091261564	0.092097673	0.092941559	0.093793298	0.094652965	0.095520632	0.096396374	0.097280262	0.098172367	0.099072761	0.099981513	0.10089869	0.101824361	0.102758591	0.103701443	0.104652981	0.105613265	0.106582354	0.107560304	0.10854717	0.109543004	0.110547856	0.111561771	0.112584794	0.113616965	0.114658322	0.115708898	0.116768723	0.117837822	0.118916218	0.120003927
688.mp3	0.08664909	0.087312825	0.087981421	0.088654943	0.089333457	0.090017028	0.090705722	0.091399607	0.09209875	0.092803217	0.093513078	0.094228401	0.094949255	0.095675709	0.096407833	0.097145697	0.097889372	0.098638927	0.099394435	0.100155966	0.100923592	0.101697384	0.102477413	0.103263753	0.104056473	0.104855647	0.105661346	0.106473641	0.107292604	0.108118307	0.10895082	0.109790213	0.110636558	0.111489924	0.112350381	0.113217995	0.114092837	0.114974972	0.115864466	0.116761385	0.117665793	0.118577752	0.119497324	0.120424568	0.121359544	0.122302306	0.123252911	0.12421141	0.125177854
689.mp3	0.092613542	0.093281538	0.093954087	0.094631238	0.09531304	0.09599954	0.096690788	0.097386833	0.098087723	0.098793507	0.099504234	0.100219953	0.100940713	0.101666563	0.10239755	0.103133724	0.103875133	0.104621826	0.105373849	0.106131251	0.106894079	0.10766238	0.108436201	0.109215588	0.110000587	0.110791242	0.111587599	0.112389702	0.113197593	0.114011316	0.114830912	0.115656422	0.116487887	0.117325345	0.118168833	0.11901839	0.11987405	0.120735847	0.121603815	0.122477984	0.123358384	0.124245043	0.125137988	0.126037242	0.126942828	0.127854766	0.128773074	0.129697767	0.130628858
690.mp3	0.074671201	0.074810907	0.074949134	0.075085902	0.075221232	0.075355144	0.075487657	0.07561879	0.075748561	0.075876988	0.07600409	0.076129883	0.076254383	0.076377608	0.076499572	0.076620293	0.076739784	0.07685806	0.076975136	0.077091025	0.077205742	0.077319299	0.077431709	0.077542985	0.077653138	0.07776218	0.077870124	0.077976978	0.078082756	0.078187465	0.078291118	0.078393722	0.078495288	0.078595825	0.078695341	0.078793844	0.078891342	0.078987843	0.079083355	0.079177884	0.079271438	0.079364022	0.079455642	0.079546305	0.079636017	0.079724781	0.079812604	0.079899489	0.079985442
691.mp3	0.107676207	0.108478122	0.10928478	0.110096212	0.110912448	0.111733521	0.112559459	0.113390291	0.114226047	0.115066754	0.115912439	0.116763127	0.117618845	0.118479616	0.119345463	0.12021641	0.121092476	0.121973681	0.122860045	0.123751584	0.124648315	0.125550252	0.126457407	0.127369793	0.128287418	0.129210291	0.130138419	0.131071805	0.132010451	0.132954357	0.133903523	0.134857942	0.135817609	0.136782514	0.137752646	0.138727989	0.139708528	0.140694241	0.141685105	0.142681094	0.143682179	0.144688325	0.145699497	0.146715654	0.147736751	0.148762742	0.149793573	0.150829187	0.151869525
692.mp3	0.053410499	0.053948443	0.054493254	0.055045063	0.055604007	0.056170222	0.05674385	0.057325034	0.057913922	0.058510662	0.059115409	0.059728319	0.06034955	0.060979266	0.061617634	0.062264821	0.062921003	0.063586355	0.064261058	0.064945296	0.065639255	0.066343129	0.067057111	0.067781402	0.068516204	0.069261724	0.070018173	0.070785766	0.071564722	0.072355265	0.073157622	0.073972025	0.074798708	0.075637912	0.076489881	0.077354864	0.078233112	0.079124882	0.080030434	0.080950034	0.081883951	0.082832456	0.083795827	0.084774343	0.085768289	0.086777952	0.087803623	0.088845596	0.089904168
693.mp3	0.060659609	0.061365838	0.06207983	0.062801671	0.063531445	0.064269237	0.065015133	0.065769218	0.066531576	0.067302292	0.068081451	0.068869137	0.069665433	0.070470423	0.07128419	0.072106816	0.072938382	0.073778968	0.074628654	0.075487517	0.076355636	0.077233085	0.07811994	0.079016271	0.079922151	0.080837647	0.081762827	0.082697754	0.083642492	0.084597099	0.085561631	0.086536142	0.087520683	0.088515301	0.089520037	0.090534933	0.091560023	0.092595337	0.093640903	0.09469674	0.095762867	0.096839293	0.097926023	0.099023056	0.100130386	0.101247998	0.102375871	0.103513977	0.10466228
695.mp3	0.133825167	0.134524137	0.135216667	0.135902932	0.136583102	0.137257344	0.137925824	0.1385887	0.139246129	0.139898266	0.140545258	0.141187252	0.141824389	0.142456809	0.143084644	0.143708028	0.144327086	0.144941942	0.145552716	0.146159525	0.146762481	0.147361695	0.147957271	0.148549312	0.149137918	0.149723183	0.1503052	0.150884059	0.151459845	0.152032641	0.152602525	0.153169576	0.153733865	0.154295464	0.15485444	0.155410857	0.155964776	0.156516257	0.157065355	0.157612124	0.158156613	0.158698871	0.159238942	0.159776869	0.160312691	0.160846445	0.161378167	0.161907888	0.162435637
696.mp3	0.123723257	0.124532886	0.125337485	0.126137131	0.126931903	0.127721879	0.128507136	0.129287751	0.1300638	0.130835358	0.131602502	0.132365303	0.133123837	0.133878173	0.134628384	0.135374539	0.136116706	0.136854952	0.137589345	0.138319947	0.139046823	0.139770034	0.140489641	0.141205702	0.141918275	0.142627416	0.143333178	0.144035615	0.144734778	0.145430716	0.146123477	0.146813107	0.147499651	0.148183151	0.148863649	0.149541183	0.150215792	0.150887511	0.151556375	0.152222416	0.152885665	0.15354615	0.154203899	0.154858937	0.155511286	0.15616097	0.156808008	0.157452417	0.158094214
697.mp3	0.080606917	0.08103427	0.081463809	0.081895574	0.082329607	0.082765952	0.08320465	0.083645745	0.084089281	0.0845353	0.084983848	0.085434968	0.085888705	0.086345105	0.086804213	0.087266074	0.087730735	0.088198243	0.088668644	0.089141985	0.089618315	0.090097681	0.090580131	0.091065715	0.091554481	0.092046479	0.092541758	0.093040369	0.093542362	0.094047788	0.094556698	0.095069144	0.095585177	0.09610485	0.096628215	0.097155324	0.097686232	0.098220991	0.098759654	0.099302277	0.099848912	0.100399614	0.100954437	0.101513437	0.102076668	0.102644185	0.103216044	0.103792299	0.104373005
698.mp3	0.059585136	0.059646832	0.059707423	0.059766917	0.059825318	0.05988263	0.059938858	0.059994006	0.060048077	0.060101074	0.060152999	0.060203856	0.060253645	0.060302369	0.060350029	0.060396625	0.060442158	0.060486627	0.060530032	0.060572373	0.060613647	0.060653854	0.060692991	0.060731056	0.060768045	0.060803956	0.060838785	0.060872528	0.060905179	0.060936734	0.060967187	0.060996533	0.061024765	0.061051875	0.061077858	0.061102704	0.061126405	0.061148954	0.061170339	0.061190552	0.061209582	0.061227419	0.06124405	0.061259464	0.061273648	0.06128659	0.061298275	0.06130869	0.061317818
699.mp3	0.056713466	0.056994302	0.05727578	0.057557922	0.057840746	0.058124272	0.058408518	0.058693505	0.058979252	0.059265778	0.059553103	0.059841246	0.060130227	0.060420067	0.060710783	0.061002397	0.061294928	0.061588395	0.061882818	0.062178218	0.062474613	0.062772024	0.06307047	0.063369972	0.063670549	0.06397222	0.064275006	0.064578926	0.064884	0.065190248	0.065497689	0.065806342	0.066116228	0.066427366	0.066739775	0.067053474	0.067368483	0.067684821	0.068002507	0.06832156	0.068641998	0.06896384	0.069287105	0.069611811	0.069937976	0.070265617	0.070594754	0.070925403	0.071257582
700.mp3	0.092314093	0.09317219	0.094036527	0.094907137	0.095784052	0.096667302	0.097556916	0.098452924	0.099355353	0.100264227	0.101179573	0.102101413	0.103029768	0.103964659	0.104906104	0.105854118	0.106808718	0.107769914	0.108737719	0.109712139	0.110693181	0.111680849	0.112675144	0.113676064	0.114683605	0.11569776	0.116718519	0.117745868	0.118779792	0.11982027	0.12086728	0.121920794	0.122980782	0.124047208	0.125120035	0.126199219	0.127284713	0.128376465	0.129474418	0.130578511	0.131688677	0.132804843	0.133926934	0.135054866	0.13618855	0.137327892	0.13847279	0.139623138	0.140778823
702.mp3	0.055812156	0.056356211	0.056906126	0.057462001	0.05802394	0.058592047	0.059166427	0.059747189	0.060334441	0.060928296	0.061528867	0.062136269	0.06275062	0.063372039	0.064000647	0.064636568	0.065279925	0.065930848	0.066589464	0.067255905	0.067930303	0.068612796	0.069303518	0.07000261	0.070710213	0.071426469	0.072151525	0.072885526	0.073628622	0.074380964	0.075142704	0.075913997	0.076694999	0.077485868	0.078286764	0.079097847	0.079919281	0.080751229	0.081593858	0.082447333	0.083311823	0.084187496	0.085074522	0.085973071	0.086883314	0.087805422	0.088739567	0.089685921	0.090644654
703.mp3	0.118245757	0.119498311	0.120753091	0.122009881	0.123268465	0.124528622	0.125790133	0.127052775	0.128316323	0.129580552	0.130845235	0.132110143	0.133375047	0.134639715	0.135903917	0.137167418	0.138429986	0.139691385	0.140951382	0.142209739	0.14346622	0.14472059	0.145972611	0.147222045	0.148468657	0.149712208	0.150952462	0.152189182	0.153422131	0.154651073	0.155875773	0.157095995	0.158311505	0.159522069	0.160727455	0.161927431	0.163121767	0.164310232	0.165492599	0.16666864	0.16783813	0.169000845	0.170156563	0.171305062	0.172446123	0.17357953	0.174705066	0.175822518	0.176931675
704.mp3	0.11989188	0.121069181	0.122249812	0.123433615	0.124620429	0.125810092	0.127002438	0.128197298	0.129394502	0.130593875	0.13179524	0.132998419	0.13420323	0.135409489	0.136617007	0.137825597	0.139035065	0.140245217	0.141455856	0.142666784	0.143877797	0.145088693	0.146299265	0.147509304	0.1487186	0.149926941	0.151134111	0.152339894	0.153544072	0.154746423	0.155946726	0.157144756	0.158340288	0.159533094	0.160722946	0.161909614	0.163092865	0.164272468	0.165448188	0.166619789	0.167787035	0.16894969	0.170107515	0.171260271	0.172407718	0.173549617	0.174685727	0.175815806	0.176939613
706.mp3	0.094298549	0.095013709	0.095734696	0.096461576	0.097194419	0.097933295	0.098678273	0.099429424	0.100186817	0.100950523	0.101720613	0.102497156	0.103280225	0.10406989	0.104866221	0.10566929	0.106479167	0.107295923	0.108119629	0.108950354	0.109788168	0.110633142	0.111485343	0.112344842	0.113211705	0.114086	0.114967794	0.115857152	0.116754139	0.11765882	0.118571257	0.119491511	0.120419642	0.12135571	0.122299771	0.123251881	0.124212093	0.125180458	0.126157027	0.127141846	0.12813496	0.12913641	0.130146236	0.131164475	0.132191158	0.133226315	0.134269973	0.135322153	0.136382873
707.mp3	0.067315446	0.068010322	0.068713253	0.06942437	0.070143806	0.070871695	0.071608174	0.072353382	0.07310746	0.073870549	0.074642795	0.075424346	0.076215348	0.077015953	0.077826315	0.078646587	0.079476925	0.08031749	0.08116844	0.082029938	0.082902148	0.083785236	0.084679369	0.085584715	0.086501447	0.087429735	0.088369754	0.089321677	0.090285682	0.091261944	0.092250643	0.093251957	0.094266067	0.095293152	0.096333392	0.09738697	0.098454066	0.099534861	0.100629536	0.10173827	0.102861242	0.10399863	0.105150612	0.10631736	0.107499049	0.108695849	0.109907926	0.111135445	0.112378568
708.mp3	0.102324677	0.103314736	0.104310229	0.105311117	0.106317359	0.107328913	0.108345733	0.109367772	0.110394981	0.111427309	0.1124647	0.1135071	0.114554447	0.115606682	0.11666374	0.117725553	0.118792054	0.119863168	0.120938822	0.122018936	0.123103431	0.124192222	0.125285222	0.12638234	0.127483483	0.128588555	0.129697456	0.130810081	0.131926324	0.133046074	0.134169218	0.135295638	0.136425211	0.137557815	0.138693318	0.139831589	0.14097249	0.142115881	0.143261618	0.144409551	0.145559526	0.146711388	0.147864975	0.149020119	0.150176653	0.1513344	0.152493183	0.153652817	0.154813116
709.mp3	0.090424473	0.090994695	0.091568034	0.092144538	0.092724259	0.093307247	0.093893552	0.094483226	0.095076321	0.095672888	0.09627298	0.096876649	0.097483948	0.09809493	0.098709649	0.099328158	0.099950511	0.100576763	0.101206968	0.10184118	0.102479455	0.103121847	0.103768412	0.104419205	0.105074282	0.105733699	0.10639751	0.107065773	0.107738542	0.108415875	0.109097826	0.109784452	0.110475807	0.111171949	0.111872932	0.112578812	0.113289644	0.114005482	0.114726381	0.115452395	0.116183578	0.116919982	0.117661661	0.118408666	0.119161048	0.119918859	0.120682147	0.121450961	0.12222535
710.mp3	0.044469459	0.04474125	0.045014132	0.045288121	0.045563234	0.045839489	0.046116902	0.046395491	0.046675272	0.046956262	0.047238478	0.047521937	0.047806657	0.048092653	0.048379943	0.048668543	0.048958469	0.049249739	0.049542368	0.049836373	0.050131769	0.050428573	0.050726801	0.051026467	0.051327587	0.051630176	0.051934248	0.052239819	0.052546902	0.052855511	0.053165659	0.05347736	0.053790626	0.054105469	0.054421902	0.054739934	0.055059576	0.05538084	0.055703733	0.056028265	0.056354444	0.056682276	0.05701177	0.057342929	0.057675758	0.058010262	0.058346444	0.058684304	0.059023844
711.mp3	0.087681324	0.088106691	0.088532345	0.08895831	0.089384612	0.089811274	0.090238322	0.09066578	0.091093672	0.091522023	0.091950856	0.092380196	0.092810066	0.093240491	0.093671494	0.094103099	0.09453533	0.094968208	0.095401759	0.095836004	0.096270968	0.096706671	0.097143139	0.097580392	0.098018452	0.098457344	0.098897087	0.099337704	0.099779217	0.100221647	0.100665015	0.101109342	0.101554649	0.102000957	0.102448285	0.102896654	0.103346084	0.103796594	0.104248203	0.104700931	0.105154796	0.105609816	0.10606601	0.106523394	0.106981988	0.107441806	0.107902867	0.108365187	0.108828781
712.mp3	0.047374363	0.047498124	0.047621329	0.047743985	0.0478661	0.047987682	0.048108737	0.048229274	0.048349298	0.048468817	0.048587837	0.048706365	0.048824406	0.048941967	0.049059053	0.04917567	0.049291823	0.049407517	0.049522757	0.049637548	0.049751893	0.049865798	0.049979266	0.0500923	0.050204905	0.050317084	0.050428839	0.050540174	0.05065109	0.050761591	0.050871678	0.050981353	0.051090617	0.051199472	0.051307919	0.051415958	0.051523589	0.051630813	0.05173763	0.051844038	0.051950038	0.052055627	0.052160805	0.05226557	0.052369919	0.052473849	0.052577359	0.052680444	0.052783101
713.mp3	0.082087797	0.08261577	0.083147184	0.083682095	0.084220557	0.084762629	0.085308366	0.085857828	0.086411071	0.086968155	0.087529139	0.088094083	0.088663048	0.089236094	0.089813283	0.090394678	0.09098034	0.091570333	0.092164721	0.092763568	0.093366939	0.093974899	0.094587514	0.095204852	0.095826977	0.096453959	0.097085865	0.097722763	0.098364722	0.099011812	0.099664102	0.100321662	0.100984564	0.101652877	0.102326674	0.103006025	0.103691003	0.10438168	0.105078128	0.105780419	0.106488628	0.107202825	0.107923085	0.10864948	0.109382082	0.110120966	0.110866204	0.111617867	0.112376029
714.mp3	0.099771626	0.100659694	0.101552823	0.102451	0.10335421	0.104262439	0.105175668	0.106093879	0.107017052	0.107945163	0.10887819	0.109816108	0.110758887	0.111706501	0.112658916	0.113616101	0.11457802	0.115544636	0.116515909	0.117491798	0.118472258	0.119457245	0.120446708	0.121440597	0.122438857	0.123441433	0.124448265	0.125459292	0.126474448	0.127493667	0.128516877	0.129544004	0.130574972	0.131609702	0.132648108	0.133690105	0.134735603	0.135784507	0.136836721	0.137892144	0.13895067	0.140012191	0.141076595	0.142143764	0.143213579	0.144285915	0.145360643	0.146437628	0.147516735
715.mp3	0.086940342	0.08749482	0.088052556	0.0886136	0.089178	0.089745809	0.090317076	0.090891852	0.091470189	0.092052139	0.092637754	0.093227086	0.093820187	0.094417111	0.095017911	0.09562264	0.096231353	0.096844103	0.097460945	0.098081934	0.098707124	0.09933657	0.099970328	0.100608454	0.101251002	0.101898029	0.102549591	0.103205743	0.103866542	0.104532044	0.105202305	0.105877381	0.10655733	0.107242206	0.107932066	0.108626965	0.10932696	0.110032107	0.110742459	0.111458073	0.112179003	0.112905304	0.113637028	0.114374229	0.115116961	0.115865275	0.116619222	0.117378854	0.118144219
717.mp3	0.079221331	0.079734624	0.080251524	0.080772092	0.081296388	0.081824477	0.08235642	0.082892283	0.083432128	0.083976023	0.084524033	0.085076225	0.085632667	0.086193428	0.086758577	0.087328184	0.087902321	0.088481059	0.08906447	0.089652629	0.09024561	0.090843488	0.091446337	0.092054237	0.092667262	0.093285493	0.093909008	0.094537887	0.09517221	0.095812058	0.096457515	0.097108662	0.097765583	0.098428362	0.099097084	0.099771834	0.100452699	0.101139764	0.101833118	0.102532847	0.10323904	0.103951786	0.104671173	0.10539729	0.106130227	0.106870073	0.107616919	0.108370853	0.109131967
718.mp3	0.058662057	0.059032707	0.059405475	0.059780402	0.060157529	0.060536898	0.060918552	0.061302532	0.061688882	0.062077646	0.062468868	0.062862594	0.063258868	0.063657738	0.064059248	0.064463448	0.064870384	0.065280106	0.065692662	0.066108101	0.066526475	0.066947834	0.06737223	0.067799714	0.06823034	0.068664161	0.069101231	0.069541605	0.069985337	0.070432485	0.070883103	0.071337251	0.071794984	0.072256362	0.072721443	0.073190288	0.073662956	0.074139508	0.074620005	0.075104509	0.075593082	0.076085788	0.07658269	0.077083851	0.077589337	0.078099211	0.078613538	0.079132386	0.079655819
719.mp3	0.058380162	0.058648296	0.058916384	0.059184444	0.059452489	0.059720537	0.059988603	0.060256702	0.060524851	0.060793065	0.06106136	0.061329752	0.061598255	0.061866885	0.062135659	0.062404591	0.062673696	0.062942991	0.06321249	0.063482209	0.063752163	0.064022367	0.064292836	0.064563586	0.064834631	0.065105986	0.065377667	0.065649689	0.065922065	0.066194812	0.066467944	0.066741475	0.067015421	0.067289796	0.067564614	0.067839891	0.068115641	0.068391878	0.068668617	0.068945872	0.069223658	0.069501988	0.069780878	0.070060341	0.070340392	0.070621045	0.070902313	0.071184212	0.071466754
721.mp3	0.12980269	0.131027906	0.132253625	0.133479661	0.134705825	0.135931928	0.137157779	0.138383188	0.139607964	0.140831914	0.142054845	0.143276565	0.14449688	0.145715595	0.146932517	0.148147451	0.149360202	0.150570575	0.151778375	0.152983406	0.154185473	0.155384381	0.156579935	0.15777194	0.158960201	0.160144523	0.161324712	0.162500575	0.163671918	0.164838547	0.166000271	0.167156898	0.168308235	0.169454093	0.170594282	0.171728612	0.172856895	0.173978943	0.17509457	0.17620359	0.177305819	0.178401072	0.179489167	0.180569923	0.18164316	0.182708697	0.183766357	0.184815964	0.185857342
722.mp3	0.072991062	0.073631658	0.074279246	0.074933933	0.07559583	0.076265046	0.076941694	0.077625888	0.078317741	0.079017372	0.079724897	0.080440437	0.081164113	0.081896046	0.082636361	0.083385184	0.08414264	0.084908858	0.085683968	0.0864681	0.087261387	0.088063961	0.088875957	0.089697512	0.090528761	0.091369842	0.092220895	0.093082058	0.093953473	0.094835281	0.095727623	0.096630642	0.097544481	0.098469283	0.099405191	0.100352349	0.101310899	0.102280987	0.103262753	0.10425634	0.105261889	0.106279541	0.107309435	0.108351708	0.109406497	0.110473935	0.111554154	0.112647285	0.113753452
723.mp3	0.083503013	0.084002242	0.084504738	0.085010551	0.08551973	0.086032325	0.086548385	0.087067962	0.087591106	0.088117869	0.088648302	0.089182458	0.089720388	0.090262146	0.090807786	0.09135736	0.091910924	0.092468531	0.093030235	0.093596094	0.094166161	0.094740493	0.095319145	0.095902176	0.09648964	0.097081595	0.0976781	0.09827921	0.098884985	0.099495482	0.100110759	0.100730875	0.101355889	0.101985859	0.102620845	0.103260904	0.103906097	0.104556481	0.105212116	0.105873061	0.106539374	0.107211114	0.10788834	0.108571109	0.109259478	0.109953507	0.110653251	0.111358767	0.112070111
724.mp3	0.060853372	0.061457805	0.062068938	0.062686877	0.063311734	0.063943619	0.064582646	0.065228929	0.065882586	0.066543735	0.067212495	0.067888988	0.068573339	0.069265671	0.069966112	0.070674791	0.071391838	0.072117385	0.072851564	0.073594513	0.074346366	0.075107263	0.075877344	0.07665675	0.077445624	0.07824411	0.079052354	0.079870502	0.080698704	0.081537108	0.082385866	0.083245127	0.084115046	0.084995775	0.085887467	0.086790278	0.087704363	0.088629876	0.089566973	0.09051581	0.091476541	0.092449322	0.093434307	0.09443165	0.095441502	0.096464016	0.097499341	0.098547625	0.099609013
725.mp3	0.054574524	0.054755792	0.054936386	0.055116311	0.055295569	0.055474166	0.055652102	0.055829382	0.056006007	0.056181979	0.0563573	0.056531971	0.056705993	0.056879367	0.057052092	0.057224168	0.057395595	0.057566371	0.057736495	0.057905965	0.058074778	0.058242932	0.058410422	0.058577246	0.058743398	0.058908874	0.059073668	0.059237775	0.059401188	0.0595639	0.059725902	0.059887188	0.060047747	0.060207571	0.060366649	0.06052497	0.060682523	0.060839296	0.060995275	0.061150446	0.061304796	0.061458308	0.061610966	0.061762755	0.061913654	0.062063647	0.062212713	0.062360831	0.06250798
726.mp3	0.127798163	0.128995318	0.130190877	0.131384643	0.13257642	0.133766016	0.134953238	0.136137894	0.137319797	0.138498759	0.139674594	0.140847119	0.142016151	0.14318151	0.144343019	0.145500501	0.146653782	0.14780269	0.148947056	0.150086711	0.151221489	0.152351228	0.153475767	0.154594946	0.155708608	0.1568166	0.157918769	0.159014966	0.160105044	0.161188856	0.162266261	0.163337118	0.16440129	0.165458639	0.166509034	0.167552344	0.168588439	0.169617193	0.170638482	0.171652186	0.172658183	0.173656358	0.174646595	0.175628782	0.176602807	0.177568564	0.178525946	0.179474848	0.180415169
727.mp3	0.093673616	0.094354929	0.09503959	0.095727613	0.096419015	0.097113811	0.097812017	0.098513647	0.099218715	0.099927235	0.10063922	0.101354682	0.102073633	0.102796084	0.103522046	0.104251529	0.104984542	0.105721093	0.10646119	0.107204839	0.107952047	0.108702817	0.109457155	0.110215062	0.110976541	0.111741592	0.112510215	0.113282409	0.11405817	0.114837495	0.115620377	0.116406811	0.117196787	0.117990296	0.118787327	0.119587866	0.120391899	0.12119941	0.12201038	0.122824789	0.123642615	0.124463834	0.12528842	0.126116346	0.126947579	0.127782088	0.128619838	0.129460791	0.130304908
728.mp3	0.121177029	0.122356328	0.123542463	0.12473537	0.125934976	0.127141207	0.128353985	0.129573226	0.130798843	0.132030744	0.133268833	0.134513009	0.135763166	0.137019194	0.138280976	0.139548394	0.140821319	0.142099623	0.143383167	0.14467181	0.145965405	0.147263798	0.14856683	0.149874336	0.151186145	0.152502079	0.153821956	0.155145585	0.156472771	0.15780331	0.159136994	0.160473607	0.161812926	0.163154721	0.164498757	0.165844791	0.167192572	0.168541842	0.169892338	0.171243788	0.172595914	0.173948429	0.17530104	0.176653447	0.178005342	0.179356411	0.18070633	0.182054772	0.183401398
729.mp3	0.069864156	0.070450053	0.071039762	0.071633329	0.072230798	0.072832216	0.073437628	0.074047081	0.074660621	0.075278295	0.075900151	0.076526235	0.077156596	0.07779128	0.078430338	0.079073816	0.079721763	0.080374228	0.08103126	0.081692907	0.08235922	0.083030246	0.083706035	0.084386636	0.085072099	0.085762473	0.086457807	0.08715815	0.087863551	0.088574059	0.089289723	0.090010591	0.090736711	0.091468131	0.092204899	0.092947063	0.093694668	0.094447761	0.095206388	0.095970595	0.096740425	0.097515922	0.09829713	0.099084091	0.099876846	0.100675435	0.101479899	0.102290275	0.1031066
730.mp3	0.082617302	0.08337635	0.084143109	0.084917684	0.08570018	0.086490701	0.087289353	0.088096245	0.088911483	0.089735176	0.090567432	0.091408363	0.092258076	0.093116684	0.093984297	0.094861027	0.095746986	0.096642284	0.097547035	0.09846135	0.099385341	0.10031912	0.101262799	0.102216487	0.103180297	0.104154338	0.105138719	0.106133548	0.107138932	0.108154977	0.109181787	0.110219465	0.111268111	0.112327826	0.113398704	0.11448084	0.115574326	0.11667925	0.117795697	0.118923748	0.120063481	0.121214969	0.122378282	0.123553484	0.124740634	0.125939785	0.127150984	0.128374273	0.129609685
731.mp3	0.084117307	0.085187178	0.086268936	0.087362636	0.08846833	0.089586064	0.090715884	0.091857827	0.09301193	0.094178224	0.095356732	0.096547477	0.097750473	0.09896573	0.100193251	0.101433034	0.10268507	0.103949343	0.10522583	0.106514501	0.107815318	0.109128237	0.110453201	0.11179015	0.113139011	0.114499704	0.115872139	0.117256214	0.118651821	0.120058837	0.12147713	0.122906557	0.124346964	0.125798181	0.127260032	0.128732322	0.130214847	0.131707388	0.133209713	0.134721576	0.136242715	0.137772854	0.139311704	0.140858958	0.142414295	0.143977377	0.14554785	0.147125345	0.148709475
732.mp3	0.076076045	0.076523233	0.076973202	0.077426001	0.077881681	0.078340295	0.078801893	0.079266529	0.079734255	0.080205125	0.080679195	0.081156519	0.081637152	0.082121151	0.082608573	0.083099475	0.083593917	0.084091956	0.084593652	0.085099066	0.085608259	0.086121292	0.086638228	0.08715913	0.087684061	0.088213087	0.088746271	0.089283681	0.089825384	0.090371445	0.090921934	0.091476919	0.09203647	0.092600657	0.093169551	0.093743224	0.094321747	0.094905195	0.095493641	0.096087159	0.096685824	0.097289713	0.097898901	0.098513465	0.099133483	0.099759034	0.100390195	0.101027047	0.101669668
733.mp3	0.101399611	0.102430542	0.103469564	0.104516698	0.105571965	0.106635383	0.10770697	0.108786739	0.109874702	0.110970867	0.112075242	0.113187829	0.114308629	0.115437639	0.116574855	0.117720267	0.118873862	0.120035624	0.121205534	0.122383567	0.123569696	0.124763889	0.125966109	0.127176314	0.12839446	0.129620495	0.130854363	0.132096003	0.133345349	0.134602328	0.135866862	0.137138867	0.138418253	0.139704922	0.140998771	0.14229969	0.143607561	0.144922259	0.146243653	0.147571602	0.148905959	0.150246568	0.151593264	0.152945875	0.154304219	0.155668105	0.157037334	0.158411697	0.159790974
734.mp3	0.083586025	0.084441792	0.085305614	0.08617757	0.087057735	0.087946187	0.088843001	0.089748253	0.090662019	0.091584373	0.092515388	0.093455139	0.094403696	0.09536113	0.096327513	0.097302913	0.098287397	0.09928103	0.100283879	0.101296005	0.102317468	0.103348329	0.104388644	0.105438467	0.10649785	0.107566842	0.108645491	0.109733839	0.110831927	0.111939793	0.113057468	0.114184984	0.115322365	0.116469633	0.117626805	0.118793892	0.119970903	0.121157838	0.122354694	0.123561462	0.124778125	0.126004663	0.127241046	0.128487238	0.129743196	0.13100887	0.132284201	0.13356912	0.134863554
735.mp3	0.060074519	0.060527618	0.060985461	0.061448137	0.061915736	0.062388352	0.062866076	0.063349006	0.063837239	0.064330875	0.064830016	0.065334764	0.065845226	0.066361509	0.066883724	0.067411982	0.067946398	0.068487088	0.069034172	0.069587769	0.070148005	0.070715004	0.071288896	0.071869812	0.072457885	0.073053251	0.073656049	0.074266422	0.074884513	0.075510469	0.076144441	0.07678658	0.077437044	0.078095991	0.078763582	0.079439981	0.080125358	0.080819882	0.081523727	0.082237071	0.082960093	0.083692977	0.084435909	0.08518908	0.085952681	0.086726909	0.087511964	0.088308047	0.089115364
736.mp3	0.047528271	0.047696082	0.047863281	0.048029876	0.048195874	0.048361284	0.048526111	0.048690363	0.048854048	0.049017172	0.049179741	0.049341762	0.049503241	0.049664184	0.049824597	0.049984486	0.050143855	0.05030271	0.050461056	0.050618898	0.050776239	0.050933086	0.051089441	0.051245308	0.051400692	0.051555595	0.05171002	0.051863971	0.052017451	0.052170461	0.052323004	0.052475082	0.052626696	0.052777848	0.05292854	0.053078771	0.053228542	0.053377854	0.053526707	0.0536751	0.053823033	0.053970504	0.054117514	0.054264059	0.054410139	0.054555751	0.054700892	0.054845561	0.054989752
737.mp3	0.14328005	0.14405839	0.144831594	0.145599715	0.146362807	0.147120924	0.147874118	0.148622445	0.149365957	0.150104708	0.150838751	0.151568139	0.152292923	0.153013155	0.153728886	0.154440167	0.155147047	0.155849575	0.156547799	0.157241766	0.157931522	0.158617113	0.159298583	0.159975976	0.160649333	0.161318695	0.161984103	0.162645595	0.163303208	0.16395698	0.164606945	0.165253137	0.165895588	0.166534329	0.167169391	0.167800801	0.168428586	0.169052772	0.169673382	0.17029044	0.170903967	0.171513981	0.172120501	0.172723543	0.173323123	0.173919253	0.174511944	0.175101208	0.175687051
738.mp3	0.139383597	0.140601173	0.141813838	0.143021378	0.144223583	0.145420249	0.146611174	0.147796161	0.148975018	0.150147556	0.151313594	0.15247295	0.153625452	0.154770929	0.155909216	0.157040152	0.158163581	0.15927935	0.160387314	0.161487328	0.162579255	0.163662961	0.164738316	0.165805196	0.166863479	0.167913049	0.168953795	0.169985607	0.171008382	0.17202202	0.173026426	0.174021506	0.175007175	0.175983346	0.17694994	0.17790688	0.178854093	0.179791509	0.180719061	0.181636687	0.182544327	0.183441924	0.184329425	0.185206779	0.186073939	0.18693086	0.1877775	0.18861382	0.189439782
739.mp3	0.134185105	0.135148112	0.136105519	0.137057289	0.138003387	0.13894378	0.13987844	0.140807341	0.14173046	0.142647777	0.143559273	0.144464933	0.145364744	0.146258695	0.147146776	0.148028983	0.148905308	0.149775749	0.150640304	0.151498973	0.152351757	0.153198659	0.154039683	0.154874833	0.155704115	0.156527537	0.157345107	0.158156832	0.158962722	0.159762786	0.160557036	0.161345481	0.162128133	0.162905002	0.163676102	0.164441442	0.165201034	0.165954891	0.166703024	0.167445444	0.168182162	0.168913189	0.169638535	0.17035821	0.171072225	0.171780587	0.172483306	0.173180388	0.173871842
740.mp3	0.045847302	0.045938103	0.046028583	0.046118752	0.046208618	0.046298191	0.04638748	0.046476495	0.046565244	0.046653737	0.046741981	0.046829986	0.046917759	0.04700531	0.047092647	0.047179777	0.047266709	0.047353451	0.04744001	0.047526395	0.047612612	0.04769867	0.047784575	0.047870336	0.047955959	0.048041451	0.04812682	0.048212073	0.048297216	0.048382256	0.048467199	0.048552054	0.048636825	0.048721519	0.048806143	0.048890703	0.048975205	0.049059655	0.049144059	0.049228423	0.049312752	0.049397054	0.049481332	0.049565593	0.049649842	0.049734084	0.049818325	0.04990257	0.049986824
741.mp3	0.072156171	0.072318287	0.072480678	0.072643369	0.072806385	0.072969753	0.073133495	0.073297639	0.073462209	0.073627229	0.073792726	0.073958724	0.074125248	0.074292323	0.074459975	0.074628229	0.07479711	0.074966643	0.075136854	0.075307769	0.075479413	0.075651812	0.075824992	0.075998979	0.0761738	0.07634948	0.076526048	0.076703528	0.07688195	0.077061339	0.077241724	0.077423131	0.07760559	0.077789129	0.077973776	0.07815956	0.07834651	0.078534656	0.078724028	0.078914657	0.079106572	0.079299804	0.079494387	0.07969035	0.079887726	0.080086549	0.080286851	0.080488666	0.080692028
742.mp3	0.117901979	0.119229765	0.120563404	0.121902695	0.123247434	0.124597413	0.125952414	0.127312218	0.128676597	0.130045322	0.131418153	0.13279485	0.134175163	0.13555884	0.136945623	0.138335247	0.139727444	0.141121941	0.142518458	0.143916711	0.145316411	0.146717265	0.148118975	0.149521238	0.150923746	0.152326188	0.153728247	0.155129603	0.156529932	0.157928906	0.159326194	0.160721458	0.162114362	0.163504562	0.164891713	0.166275468	0.167655475	0.169031381	0.17040283	0.171769464	0.173130923	0.174486846	0.175836869	0.177180628	0.178517758	0.179847891	0.181170662	0.182485701	0.183792643
743.mp3	0.153472144	0.154497818	0.15551713	0.156530003	0.157536368	0.158536155	0.1595293	0.16051574	0.161495417	0.162468275	0.16343426	0.164393323	0.165345414	0.166290489	0.167228504	0.16815942	0.169083198	0.169999802	0.170909197	0.171811354	0.17270624	0.173593829	0.174474095	0.175347012	0.176212558	0.177070712	0.177921454	0.178764765	0.179600629	0.18042903	0.181249952	0.182063383	0.182869309	0.18366772	0.184458604	0.185241951	0.186017752	0.186785999	0.187546683	0.188299796	0.189045333	0.189783286	0.190513648	0.191236414	0.191951577	0.192659132	0.193359073	0.194051394	0.194736089
744.mp3	0.075544538	0.07598209	0.076422282	0.076865167	0.077310794	0.077759216	0.078210486	0.078664657	0.079121782	0.079581915	0.080045113	0.08051143	0.080980922	0.081453648	0.081929664	0.082409029	0.082891802	0.083378043	0.083867813	0.084361172	0.084858183	0.085358908	0.085863411	0.086371756	0.086884009	0.087400235	0.0879205	0.088444873	0.088973421	0.089506213	0.090043319	0.090584811	0.091130758	0.091681234	0.092236311	0.092796064	0.093360567	0.093929896	0.094504126	0.095083336	0.095667603	0.096257005	0.096851623	0.097451536	0.098056826	0.098667574	0.099283863	0.099905777	0.100533398
745.mp3	0.107973122	0.109061215	0.110156055	0.11125761	0.112365849	0.113480737	0.114602233	0.115730299	0.116864888	0.118005955	0.119153448	0.120307314	0.121467495	0.122633931	0.123806557	0.124985306	0.126170105	0.12736088	0.128557551	0.129760033	0.13096824	0.132182079	0.133401453	0.134626262	0.1358564	0.137091756	0.138332215	0.139577658	0.140827958	0.142082986	0.143342607	0.144606678	0.145875054	0.147147583	0.148424107	0.149704463	0.150988481	0.152275986	0.153566797	0.154860727	0.156157581	0.157457159	0.158759256	0.160063657	0.161370143	0.162678488	0.163988459	0.165299815	0.166612311
746.mp3	0.125777459	0.127017968	0.128264572	0.129517174	0.130775676	0.132039974	0.133309961	0.134585526	0.135866553	0.137152921	0.138444505	0.139741176	0.1410428	0.142349238	0.143660346	0.144975976	0.146295974	0.147620181	0.148948433	0.150280563	0.151616394	0.152955748	0.15429844	0.155644279	0.156993069	0.158344609	0.159698691	0.161055102	0.162413623	0.163774031	0.165136094	0.166499576	0.167864235	0.169229824	0.170596087	0.171962766	0.173329593	0.174696297	0.176062599	0.177428217	0.178792859	0.18015623	0.181518027	0.182877943	0.184235665	0.185590871	0.186943238	0.188292433	0.189638121
747.mp3	0.051832092	0.052244849	0.052660782	0.053079936	0.053502358	0.053928095	0.054357195	0.054789707	0.055225678	0.055665159	0.056108199	0.056554849	0.05700516	0.057459183	0.057916972	0.058378577	0.058844053	0.059313453	0.059786832	0.060264243	0.060745742	0.061231386	0.061721229	0.062215329	0.062713742	0.063216527	0.063723741	0.064235442	0.06475169	0.065272542	0.06579806	0.066328301	0.066863328	0.067403199	0.067947976	0.06849772	0.06905249	0.06961235	0.070177359	0.070747579	0.071323073	0.0719039	0.072490123	0.073081803	0.073679001	0.074281777	0.074890193	0.075504309	0.076124185
748.mp3	0.049295101	0.049940183	0.050595367	0.051260849	0.051936824	0.052623497	0.053321072	0.05402976	0.054749773	0.055481329	0.056224651	0.056979964	0.057747496	0.058527483	0.059320162	0.060125775	0.060944567	0.061776789	0.062622695	0.063482543	0.064356595	0.065245116	0.066148378	0.067066652	0.068000218	0.068949355	0.069914349	0.070895486	0.071893059	0.072907362	0.073938691	0.074987347	0.076053631	0.07713785	0.078240308	0.079361315	0.080501179	0.081660212	0.082838725	0.084037028	0.085255434	0.086494252	0.087753791	0.089034358	0.090336257	0.09165979	0.093005255	0.094372942	0.09576314
749.mp3	0.104670837	0.10572624	0.10678861	0.107857911	0.108934102	0.11001714	0.11110698	0.112203572	0.113306862	0.114416795	0.11553331	0.116656344	0.117785829	0.118921693	0.120063862	0.121212255	0.122366789	0.123527376	0.124693924	0.125866335	0.127044509	0.128228338	0.129417712	0.130612515	0.131812626	0.133017918	0.13422826	0.135443517	0.136663544	0.137888196	0.139117318	0.140350752	0.141588333	0.14282989	0.144075247	0.14532422	0.146576622	0.147832256	0.149090922	0.150352412	0.151616511	0.152882998	0.154151647	0.155422223	0.156694486	0.157968188	0.159243076	0.160518888	0.161795356
750.mp3	0.113868846	0.114865265	0.115865203	0.116868609	0.117875425	0.118885596	0.119899063	0.120915767	0.121935644	0.122958633	0.123984666	0.125013677	0.126045597	0.127080355	0.128117878	0.12915809	0.130200915	0.131246274	0.132294085	0.133344265	0.134396729	0.135451388	0.136508154	0.137566933	0.13862763	0.13969015	0.140754391	0.141820253	0.142887631	0.143956418	0.145026505	0.146097779	0.147170125	0.148243427	0.149317563	0.150392412	0.151467848	0.152543741	0.153619961	0.154696373	0.155772841	0.156849224	0.157925379	0.15900116	0.160076418	0.161151002	0.162224755	0.163297521	0.164369136
756.mp3	0.103025072	0.103456659	0.10389008	0.104325377	0.104762595	0.105201778	0.105642969	0.106086212	0.106531551	0.10697903	0.107428693	0.107880584	0.108334747	0.108791226	0.109250065	0.10971131	0.110175003	0.11064119	0.111109916	0.111581224	0.112055161	0.11253177	0.113011097	0.113493187	0.113978086	0.114465839	0.114956491	0.115450088	0.115946677	0.116446303	0.116949011	0.11745485	0.117963864	0.1184761	0.118991604	0.119510425	0.120032607	0.120558198	0.121087245	0.121619796	0.122155896	0.122695593	0.123238935	0.123785968	0.12433674	0.124891297	0.125449688	0.126011958	0.126578155
757.mp3	0.064724737	0.065474042	0.066232127	0.06699911	0.067775108	0.068560242	0.069354632	0.0701584	0.070971667	0.071794558	0.072627196	0.073469705	0.074322211	0.075184839	0.076057716	0.076940967	0.07783472	0.078739102	0.079654239	0.080580259	0.081517288	0.082465453	0.08342488	0.084395695	0.085378022	0.086371986	0.087377709	0.088395314	0.089424921	0.090466648	0.091520613	0.092586932	0.093665716	0.094757076	0.09586112	0.096977952	0.098107674	0.099250383	0.100406174	0.101575135	0.102757353	0.103952906	0.10516187	0.106384314	0.107620302	0.108869888	0.110133124	0.111410052	0.112700705
758.mp3	0.097376764	0.098339129	0.099308504	0.100284889	0.101268286	0.102258691	0.1032561	0.104260505	0.105271898	0.106290267	0.107315597	0.108347871	0.109387071	0.110433172	0.111486151	0.112545977	0.11361262	0.114686044	0.115766212	0.11685308	0.117946605	0.119046736	0.12015342	0.121266601	0.122386218	0.123512204	0.124644491	0.125783005	0.126927667	0.128078393	0.129235095	0.130397681	0.131566051	0.132740102	0.133919726	0.135104807	0.136295227	0.137490858	0.138691569	0.139897223	0.141107674	0.142322774	0.143542365	0.144766283	0.145994359	0.147226415	0.148462268	0.149701727	0.150944594
759.mp3	0.055675841	0.056297474	0.056926982	0.057564496	0.058210155	0.058864095	0.059526459	0.060197389	0.06087703	0.061565531	0.062263042	0.062969715	0.063685705	0.064411169	0.065146268	0.065891163	0.066646019	0.067411002	0.068186282	0.068972031	0.069768421	0.070575629	0.071393833	0.072223215	0.073063955	0.07391624	0.074780256	0.075656192	0.076544238	0.077444586	0.078357432	0.079282971	0.080221399	0.081172917	0.082137723	0.083116018	0.084108005	0.085113887	0.086133865	0.087168144	0.088216928	0.089280419	0.090358821	0.091452337	0.092561167	0.093685512	0.09482557	0.095981537	0.097153607
763.mp3	0.122969303	0.124176127	0.1253878	0.126604191	0.127825163	0.129050576	0.130280289	0.131514153	0.132752018	0.133993728	0.135239125	0.136488046	0.137740325	0.138995789	0.140254266	0.141515575	0.142779534	0.144045956	0.14531465	0.146585421	0.14785807	0.149132392	0.150408182	0.151685227	0.152963312	0.154242217	0.155521718	0.156801589	0.158081596	0.159361505	0.160641075	0.161920064	0.163198223	0.164475301	0.165751044	0.167025192	0.168297483	0.169567651	0.170835425	0.172100534	0.173362699	0.174621641	0.175877077	0.177128721	0.178376282	0.179619469	0.180857986	0.182091534	0.183319814
764.mp3	0.078120252	0.078792704	0.079469592	0.080150956	0.080836839	0.081527281	0.082222325	0.082922012	0.083626384	0.084335482	0.085049347	0.085768022	0.086491546	0.087219961	0.087953308	0.088691626	0.089434957	0.09018334	0.090936815	0.091695421	0.092459196	0.093228179	0.094002407	0.094781918	0.095566748	0.096356933	0.097152508	0.097953508	0.098759967	0.099571916	0.100389388	0.101212413	0.102041022	0.102875242	0.103715101	0.104560626	0.10541184	0.106268768	0.107131431	0.107999849	0.108874041	0.109754023	0.110639811	0.111531418	0.112428854	0.113332127	0.114241246	0.115156212	0.116077029
767.mp3	0.041321622	0.041543715	0.041767615	0.04199336	0.042220989	0.04245054	0.042682054	0.04291557	0.043151132	0.04338878	0.043628559	0.043870512	0.044114684	0.044361122	0.044609871	0.044860981	0.0451145	0.045370478	0.045628966	0.045890015	0.04615368	0.046420015	0.046689074	0.046960916	0.047235598	0.047513179	0.047793721	0.048077284	0.048363933	0.048653733	0.048946751	0.049243053	0.049542709	0.049845792	0.050152373	0.050462527	0.05077633	0.051093861	0.051415199	0.051740426	0.052069627	0.052402886	0.052740293	0.053081937	0.053427909	0.053778306	0.054133224	0.054492761	0.05485702
769.mp3	0.134514565	0.13563672	0.136753893	0.137865944	0.138972737	0.140074139	0.141170025	0.142260269	0.143344753	0.14442336	0.145495978	0.1465625	0.147622822	0.148676842	0.149724465	0.150765597	0.151800147	0.152828031	0.153849164	0.154863469	0.155870867	0.156871287	0.157864658	0.158850913	0.159829989	0.160801824	0.161766359	0.162723539	0.163673312	0.164615626	0.165550433	0.166477687	0.167397346	0.168309368	0.169213713	0.170110345	0.170999228	0.17188033	0.172753617	0.173619061	0.174476633	0.175326307	0.176168057	0.177001858	0.177827689	0.178645528	0.179455354	0.180257148	0.181050891
773.mp3	0.08338997	0.084106387	0.084827572	0.085553559	0.086284385	0.087020083	0.087760689	0.088506236	0.08925676	0.090012294	0.09077287	0.091538522	0.092309283	0.093085183	0.093866255	0.094652529	0.095444035	0.096240802	0.097042859	0.097850234	0.098662954	0.099481045	0.100304532	0.101133439	0.10196779	0.102807606	0.103652908	0.104503716	0.105360048	0.106221921	0.107089351	0.10796235	0.108840933	0.109725109	0.110614886	0.111510273	0.112411274	0.113317893	0.114230129	0.115147983	0.11607145	0.117000524	0.117935197	0.118875458	0.119821293	0.120772685	0.121729614	0.122692058	0.123659991
775.mp3	0.142595478	0.143223999	0.143848237	0.14446832	0.145084372	0.145696512	0.146304857	0.146909522	0.147510614	0.14810824	0.148702504	0.149293504	0.149881338	0.150466097	0.151047872	0.15162675	0.152202814	0.152776146	0.153346821	0.153914917	0.154480503	0.15504365	0.155604423	0.156162886	0.156719101	0.157273124	0.157825012	0.158374818	0.158922591	0.159468381	0.160012233	0.16055419	0.161094293	0.16163258	0.162169087	0.162703848	0.163236896	0.163768259	0.164297965	0.164826038	0.165352502	0.165877377	0.166400682	0.166922433	0.167442646	0.167961333	0.168478503	0.168994165	0.169508326
776.mp3	0.085519474	0.086442692	0.087374874	0.088316097	0.089266438	0.090225972	0.091194774	0.092172919	0.093160478	0.094157524	0.095164128	0.096180356	0.097206278	0.098241959	0.099287463	0.100342851	0.101408184	0.102483519	0.103568911	0.104664413	0.105770075	0.106885943	0.108012061	0.109148471	0.110295208	0.111452306	0.112619794	0.113797698	0.114986038	0.11618483	0.117394085	0.11861381	0.119844004	0.121084663	0.122335775	0.123597324	0.124869286	0.126151628	0.127444315	0.128747299	0.130060529	0.131383941	0.132717466	0.134061026	0.135414531	0.136777884	0.138150978	0.139533693	0.1409259
777.mp3	0.137167949	0.138264193	0.139358996	0.140452223	0.141543741	0.142633419	0.143721124	0.144806724	0.145890089	0.146971088	0.148049591	0.149125468	0.150198592	0.151268833	0.152336063	0.153400157	0.154460986	0.155518426	0.15657235	0.157622634	0.158669154	0.159711786	0.160750407	0.161784895	0.162815129	0.163840986	0.164862347	0.165879093	0.166891102	0.167898258	0.168900442	0.169897536	0.170889424	0.17187599	0.172857118	0.173832693	0.1748026	0.175766727	0.17672496	0.177677185	0.178623292	0.179563168	0.180496703	0.181423786	0.182344307	0.183258157	0.184165227	0.185065409	0.185958595
779.mp3	0.082093513	0.082420553	0.082749434	0.083080198	0.083412888	0.083747545	0.084084213	0.084422935	0.084763753	0.085106711	0.085451851	0.085799219	0.086148857	0.086500811	0.086855123	0.08721184	0.087571007	0.087932668	0.08829687	0.088663659	0.089033081	0.089405184	0.089780014	0.09015762	0.09053805	0.090921352	0.091307576	0.091696772	0.092088988	0.092484277	0.092882689	0.093284276	0.09368909	0.094097184	0.094508611	0.094923426	0.095341682	0.095763435	0.096188741	0.096617656	0.097050236	0.097486541	0.097926627	0.098370555	0.098818382	0.099270171	0.099725981	0.100185875	0.100649915
780.mp3	0.071483741	0.071932271	0.072383765	0.072838274	0.07329585	0.073756546	0.074220416	0.074687514	0.075157894	0.075631612	0.076108725	0.076589289	0.07707336	0.077560999	0.078052263	0.078547211	0.079045905	0.079548405	0.080054772	0.08056507	0.08107936	0.081597707	0.082120176	0.082646831	0.083177739	0.083712966	0.084252579	0.084796647	0.08534524	0.085898425	0.086456274	0.087018858	0.087586249	0.088158518	0.08873574	0.089317988	0.089905337	0.090497861	0.091095638	0.091698742	0.092307253	0.092921246	0.093540801	0.094165997	0.094796912	0.095433628	0.096076223	0.09672478	0.097379378
781.mp3	0.061476985	0.061717067	0.061957622	0.062198677	0.062440258	0.06268239	0.0629251	0.063168414	0.063412359	0.06365696	0.063902245	0.06414824	0.064394973	0.06464247	0.064890759	0.065139868	0.065389825	0.065640657	0.065892393	0.066145061	0.066398691	0.06665331	0.066908949	0.067165637	0.067423404	0.06768228	0.067942295	0.06820348	0.068465866	0.068729484	0.068994367	0.069260546	0.069528053	0.069796922	0.070067185	0.070338877	0.07061203	0.07088668	0.071162861	0.071440608	0.071719957	0.072000944	0.072283606	0.072567979	0.072854102	0.073142011	0.073431747	0.073723347	0.074016851
782.mp3	0.083950229	0.085021581	0.086102474	0.087192875	0.088292747	0.089402048	0.090520733	0.091648749	0.092786041	0.093932547	0.0950882	0.096252927	0.097426651	0.098609288	0.099800748	0.101000934	0.102209746	0.103427073	0.104652803	0.105886812	0.107128973	0.10837915	0.109637201	0.110902976	0.112176319	0.113457067	0.114745046	0.116040078	0.117341977	0.118650547	0.119965585	0.121286881	0.122614216	0.123947364	0.125286088	0.126630146	0.127979286	0.129333247	0.130691761	0.132054551	0.133421332	0.134791809	0.13616568	0.137542634	0.138922353	0.140304508	0.141688764	0.143074777	0.144462194
784.mp3	0.104801822	0.105821902	0.106848681	0.107882145	0.10892228	0.109969069	0.111022494	0.112082532	0.113149158	0.114222346	0.115302064	0.116388281	0.117480959	0.11858006	0.119685541	0.120797355	0.121915454	0.123039785	0.124170291	0.125306912	0.126449583	0.127598236	0.128752798	0.129913194	0.131079341	0.132251155	0.133428545	0.134611417	0.13579967	0.136993201	0.138191899	0.139395649	0.140604332	0.141817821	0.143035986	0.144258689	0.145485787	0.146717132	0.147952569	0.149191937	0.150435069	0.15168179	0.15293192	0.154185274	0.155441656	0.156700866	0.157962697	0.159226934	0.160493356
787.mp3	0.083764498	0.084791121	0.085829171	0.086878735	0.0879399	0.089012749	0.090097365	0.091193827	0.092302212	0.093422594	0.094555045	0.095699633	0.096856422	0.098025475	0.099206847	0.100400593	0.101606762	0.102825397	0.104056539	0.105300222	0.106556474	0.107825319	0.109106774	0.110400851	0.111707552	0.113026876	0.114358812	0.115703343	0.117060442	0.118430075	0.119812199	0.12120676	0.122613698	0.12403294	0.125464403	0.126907994	0.128363608	0.129831129	0.131310427	0.132801362	0.134303778	0.135817508	0.13734237	0.138878167	0.140424688	0.141981705	0.143548977	0.145126243	0.146713229
789.mp3	0.1098141	0.111014994	0.112220196	0.113429534	0.114642832	0.115859912	0.117080592	0.118304687	0.119532009	0.120762368	0.121995569	0.123231417	0.124469712	0.125710251	0.126952829	0.128197238	0.129443269	0.130690708	0.131939339	0.133188944	0.134439303	0.135690193	0.136941389	0.138192664	0.139443788	0.140694529	0.141944655	0.14319393	0.144442117	0.145688977	0.14693427	0.148177754	0.149419185	0.150658318	0.151894908	0.153128708	0.154359468	0.15558694	0.156810874	0.158031019	0.159247123	0.160458935	0.161666202	0.16286867	0.164066088	0.165258202	0.166444758	0.167625504	0.168800187
790.mp3	0.04681664	0.047224632	0.047636836	0.048053327	0.048474183	0.048899482	0.049329302	0.049763726	0.050202836	0.050646716	0.051095452	0.051549131	0.052007843	0.052471677	0.052940728	0.053415088	0.053894853	0.054380122	0.054870993	0.055367568	0.055869951	0.056378245	0.056892559	0.057413001	0.057939681	0.058472714	0.059012214	0.059558298	0.060111085	0.060670696	0.061237256	0.061810888	0.062391721	0.062979885	0.063575512	0.064178736	0.064789693	0.065408524	0.066035367	0.066670368	0.067313671	0.067965424	0.068625778	0.069294884	0.069972898	0.070659976	0.071356277	0.072061963	0.072777197
791.mp3	0.055507352	0.055658888	0.055809365	0.055958782	0.056107142	0.056254445	0.05640069	0.056545877	0.056690006	0.056833075	0.056975083	0.057116027	0.057255904	0.057394713	0.057532448	0.057669107	0.057804684	0.057939175	0.058072574	0.058204875	0.058336072	0.058466156	0.058595121	0.058722958	0.058849658	0.058975212	0.059099609	0.059222839	0.05934489	0.059465751	0.059585407	0.059703847	0.059821055	0.059937017	0.060051717	0.060165139	0.060277265	0.060388077	0.060497556	0.060605683	0.060712437	0.060817796	0.060921738	0.061024239	0.061125275	0.061224821	0.06132285	0.061419334	0.061514246
794.mp3	0.095006137	0.095905429	0.096812554	0.097727586	0.0986506	0.09958167	0.10052087	0.101468272	0.102423951	0.103387977	0.104360421	0.105341355	0.106330848	0.107328968	0.108335783	0.109351359	0.110375761	0.111409052	0.112451295	0.113502549	0.114562872	0.115632321	0.116710951	0.117798813	0.118895956	0.120002428	0.121118273	0.122243532	0.123378243	0.12452244	0.125676155	0.126839415	0.128012243	0.129194659	0.130386678	0.131588309	0.132799557	0.134020423	0.135250901	0.136490979	0.137740641	0.138999861	0.140268611	0.141546852	0.142834539	0.144131621	0.145438037	0.146753718	0.148078586
795.mp3	0.095232765	0.095866743	0.096504132	0.097144957	0.09778924	0.098437003	0.09908827	0.099743062	0.100401402	0.101063311	0.10172881	0.102397921	0.103070664	0.103747059	0.104427127	0.105110887	0.105798358	0.106489559	0.107184508	0.107883222	0.108585719	0.109292015	0.110002125	0.110716066	0.111433851	0.112155495	0.11288101	0.113610409	0.114343704	0.115080905	0.115822021	0.116567061	0.117316034	0.118068946	0.118825802	0.119586608	0.120351365	0.121120077	0.121892744	0.122669366	0.123449941	0.124234464	0.125022932	0.125815337	0.126611671	0.127411925	0.128216086	0.129024141	0.129836074
796.mp3	0.055925166	0.05639275	0.056864553	0.057340642	0.057821085	0.058305951	0.058795311	0.059289235	0.059787796	0.060291066	0.06079912	0.061312033	0.061829881	0.062352742	0.062880693	0.063413815	0.063952186	0.064495889	0.065045006	0.065599621	0.066159817	0.06672568	0.067297296	0.067874753	0.068458138	0.069047541	0.069643053	0.070244763	0.070852763	0.071467147	0.072088007	0.072715438	0.073349534	0.07399039	0.074638104	0.07529277	0.075954488	0.076623353	0.077299464	0.077982919	0.078673816	0.079372254	0.080078332	0.080792147	0.081513799	0.082243384	0.082981001	0.083726746	0.084480716
797.mp3	0.076319758	0.076902783	0.077489696	0.078080549	0.078675399	0.0792743	0.079877308	0.080484479	0.081095869	0.081711536	0.082331538	0.082955931	0.083584775	0.084218128	0.084856049	0.085498598	0.086145835	0.08679782	0.087454612	0.088116275	0.088782867	0.089454452	0.09013109	0.090812844	0.091499775	0.092191947	0.09288942	0.093592259	0.094300525	0.095014281	0.095733589	0.096458513	0.097189115	0.097925457	0.098667602	0.099415611	0.100169545	0.100929467	0.101695438	0.102467517	0.103245764	0.104030239	0.104821001	0.105618107	0.106421614	0.107231578	0.108048055	0.108871098	0.109700759
798.mp3	0.099037085	0.10013469	0.101241874	0.102358633	0.103484962	0.10462085	0.105766282	0.106921238	0.108085695	0.109259624	0.110442992	0.11163576	0.112837885	0.114049317	0.115270001	0.116499876	0.117738876	0.118986928	0.120243951	0.121509861	0.122784563	0.124067957	0.125359937	0.126660388	0.127969186	0.129286202	0.130611296	0.131944322	0.133285125	0.13463354	0.135989394	0.137352505	0.138722682	0.140099722	0.141483414	0.142873539	0.144269865	0.145672149	0.147080141	0.148493578	0.149912187	0.151335682	0.152763768	0.154196139	0.155632476	0.157072449	0.158515717	0.159961928	0.161410716
799.mp3	0.073953764	0.074592514	0.075236469	0.075885699	0.076540273	0.077200263	0.077865738	0.078536771	0.079213434	0.0798958	0.080583942	0.081277934	0.081977851	0.082683767	0.083395758	0.084113899	0.084838266	0.085568936	0.086305985	0.087049491	0.087799531	0.088556181	0.08931952	0.090089625	0.090866574	0.091650444	0.092441313	0.093239259	0.094044357	0.094856686	0.095676321	0.096503339	0.097337816	0.098179825	0.099029441	0.099886737	0.100751785	0.101624658	0.102505424	0.103394153	0.104290911	0.105195765	0.106108779	0.107030014	0.107959531	0.108897388	0.109843639	0.110798339	0.111761537
800.mp3	0.05722569	0.057456442	0.057687063	0.057917565	0.058147955	0.058378244	0.058608441	0.058838555	0.059068594	0.059298567	0.059528483	0.059758349	0.059988174	0.060217964	0.060447728	0.060677473	0.060907204	0.06113693	0.061366656	0.061596388	0.061826131	0.062055892	0.062285676	0.062515486	0.062745328	0.062975205	0.063205121	0.06343508	0.063665084	0.063895135	0.064125236	0.064355389	0.064585594	0.064815853	0.065046165	0.06527653	0.065506947	0.065737416	0.065967933	0.066198498	0.066429106	0.066659754	0.066890437	0.067121152	0.067351891	0.067582649	0.067813419	0.068044192	0.068274961
801.mp3	0.06041519	0.061289783	0.062176652	0.063075937	0.063987777	0.06491231	0.065849673	0.066800001	0.067763428	0.068740088	0.069730109	0.070733622	0.071750753	0.072781624	0.073826358	0.074885073	0.075957882	0.077044898	0.078146227	0.079261971	0.08039223	0.081537095	0.082696657	0.083870996	0.085060188	0.086264305	0.087483408	0.088717553	0.089966787	0.091231152	0.092510676	0.093805383	0.095115283	0.096440379	0.097780662	0.099136111	0.100506694	0.101892367	0.103293072	0.104708738	0.10613928	0.107584597	0.109044573	0.110519078	0.112007963	0.113511062	0.115028192	0.116559151	0.118103716
804.mp3	0.061279328	0.062008516	0.062747676	0.063496978	0.064256596	0.065026706	0.065807488	0.066599123	0.067401795	0.068215692	0.069041004	0.069877924	0.070726647	0.07158737	0.072460295	0.073345625	0.074243566	0.075154324	0.076078112	0.077015143	0.07796563	0.078929792	0.079907847	0.080900018	0.081906527	0.082927599	0.08396346	0.085014337	0.086080461	0.08716206	0.088259365	0.089372607	0.090502017	0.091647827	0.092810267	0.093989569	0.09518596	0.096399671	0.097630926	0.09887995	0.100146965	0.101432188	0.102735836	0.104058119	0.105399242	0.106759406	0.108138807	0.109537631	0.110956059
805.mp3	0.090790059	0.09150389	0.092221921	0.092944187	0.093670723	0.094401563	0.095136744	0.095876297	0.096620259	0.097368662	0.098121539	0.098878923	0.099640847	0.100407343	0.101178441	0.101954172	0.102734568	0.103519657	0.104309468	0.105104029	0.105903367	0.10670751	0.107516482	0.108330309	0.109149013	0.109972618	0.110801144	0.111634613	0.112473044	0.113316453	0.114164858	0.115018273	0.115876712	0.116740187	0.117608707	0.118482281	0.119360915	0.120244615	0.121133383	0.122027218	0.12292612	0.123830084	0.124739104	0.125653171	0.126572273	0.127496396	0.128425522	0.129359632	0.130298702
806.mp3	0.05290894	0.053063285	0.05321693	0.053369887	0.053522164	0.05367377	0.053824714	0.053975005	0.054124652	0.054273662	0.054422043	0.054569804	0.054716952	0.054863494	0.055009438	0.055154789	0.055299555	0.055443742	0.055587357	0.055730404	0.05587289	0.056014821	0.056156201	0.056297035	0.056437329	0.056577085	0.056716309	0.056855005	0.056993176	0.057130825	0.057267956	0.057404571	0.057540673	0.057676264	0.057811347	0.057945922	0.058079992	0.058213557	0.058346618	0.058479176	0.058611231	0.058742783	0.058873831	0.059004374	0.059134412	0.059263943	0.059392965	0.059521476	0.059649473
807.mp3	0.079199353	0.079670996	0.080144895	0.080621091	0.081099623	0.081580533	0.082063862	0.082549653	0.083037946	0.083528783	0.084022209	0.084518264	0.085016992	0.085518436	0.08602264	0.086529647	0.087039502	0.087552249	0.088067932	0.088586595	0.089108285	0.089633046	0.090160924	0.090691964	0.091226212	0.091763713	0.092304515	0.092848663	0.093396204	0.093947184	0.09450165	0.095059648	0.095621225	0.096186429	0.096755305	0.097327901	0.097904264	0.09848444	0.099068475	0.099656416	0.10024831	0.100844203	0.10144414	0.102048168	0.102656331	0.103268674	0.103885243	0.104506081	0.105131232
808.mp3	0.05851799	0.058561738	0.058604258	0.058645556	0.058685641	0.05872452	0.058762199	0.058798684	0.058833981	0.058868095	0.058901032	0.058932796	0.058963392	0.058992822	0.059021091	0.059048201	0.059074156	0.059098957	0.059122606	0.059145106	0.059166457	0.05918666	0.059205715	0.059223622	0.059240382	0.059255993	0.059270454	0.059283763	0.059295919	0.05930692	0.059316763	0.059325444	0.059332961	0.059339309	0.059344484	0.059348482	0.059351297	0.059352925	0.059353359	0.059352593	0.05935062	0.059347434	0.059343027	0.059337391	0.059330517	0.059322397	0.059313022	0.059302382	0.059290466
810.mp3	0.028378735	0.028502312	0.028626263	0.028750602	0.028875338	0.029000482	0.029126046	0.02925204	0.029378476	0.029505365	0.029632718	0.029760547	0.029888863	0.030017678	0.030147002	0.030276848	0.030407227	0.030538151	0.030669631	0.030801679	0.030934308	0.031067529	0.031201353	0.031335793	0.03147086	0.031606567	0.031742925	0.031879947	0.032017644	0.032156029	0.032295112	0.032434907	0.032575425	0.032716678	0.032858678	0.033001436	0.033144964	0.033289273	0.033434376	0.033580283	0.033727005	0.033874554	0.034022941	0.034172175	0.034322268	0.034473229	0.034625069	0.034777797	0.034931422
811.mp3	0.077549649	0.078238195	0.078933332	0.079635139	0.080343691	0.081059065	0.081781339	0.082510592	0.0832469	0.083990344	0.084741001	0.085498952	0.086264274	0.087037047	0.087817352	0.088605267	0.089400872	0.090204246	0.091015468	0.091834619	0.092661775	0.093497016	0.09434042	0.095192065	0.096052026	0.096920381	0.097797205	0.098682572	0.099576556	0.100479229	0.101390664	0.102310929	0.103240093	0.104178224	0.105125386	0.106081642	0.107047054	0.108021681	0.10900558	0.109998804	0.111001405	0.112013432	0.113034929	0.114065939	0.1151065	0.116156647	0.11721641	0.118285816	0.119364886
813.mp3	0.072938017	0.073352075	0.073768066	0.07418603	0.074606007	0.075028038	0.075452163	0.075878424	0.076306862	0.07673752	0.077170439	0.077605662	0.078043232	0.078483194	0.07892559	0.079370465	0.079817864	0.080267831	0.080720412	0.081175653	0.0816336	0.082094301	0.082557801	0.083024148	0.083493391	0.083965578	0.084440757	0.084918977	0.085400289	0.085884741	0.086372386	0.086863272	0.087357452	0.087854977	0.088355899	0.088860271	0.089368144	0.089879574	0.090394612	0.090913313	0.091435731	0.09196192	0.092491937	0.093025835	0.09356367	0.094105498	0.094651376	0.095201359	0.095755505
814.mp3	0.125342629	0.126426295	0.127511677	0.128598643	0.129687061	0.130776796	0.131867714	0.132959677	0.134052547	0.135146185	0.136240449	0.137335199	0.13843029	0.139525577	0.140620915	0.141716156	0.142811151	0.143905751	0.144999805	0.146093161	0.147185665	0.148277162	0.149367498	0.150456515	0.151544055	0.15262996	0.153714069	0.154796221	0.155876255	0.156954007	0.158029313	0.159102009	0.160171929	0.161238905	0.162302771	0.163363358	0.164420497	0.165474017	0.166523749	0.167569521	0.168611161	0.169648496	0.170681353	0.171709558	0.172732936	0.173751313	0.174764513	0.17577236	0.176774678
815.mp3	0.072411455	0.073134145	0.073863994	0.07460109	0.075345523	0.076097382	0.076856758	0.077623743	0.078398428	0.079180906	0.079971268	0.080769607	0.081576017	0.08239059	0.08321342	0.084044601	0.084884226	0.085732388	0.086589181	0.087454697	0.088329029	0.08921227	0.090104512	0.091005845	0.09191636	0.092836146	0.093765293	0.094703887	0.095652015	0.096609762	0.097577211	0.098554444	0.09954154	0.100538577	0.10154563	0.102562773	0.103590075	0.104627605	0.105675426	0.106733599	0.107802183	0.10888123	0.10997079	0.111070909	0.112181626	0.113302976	0.114434992	0.115577695	0.116731106
818.mp3	0.118571157	0.119613592	0.120658206	0.121704888	0.122753529	0.123804016	0.124856235	0.125910072	0.126965412	0.128022137	0.12908013	0.130139272	0.131199443	0.132260521	0.133322384	0.134384908	0.135447969	0.13651144	0.137575194	0.138639104	0.13970304	0.140766872	0.141830467	0.142893694	0.143956417	0.145018503	0.146079814	0.147140214	0.148199564	0.149257725	0.150314555	0.151369914	0.152423657	0.153475641	0.154525721	0.15557375	0.156619581	0.157663065	0.158704053	0.159742395	0.160777937	0.161810529	0.162840014	0.163866239	0.164889048	0.165908283	0.166923787	0.167935399	0.16894296
819.mp3	0.075306243	0.076072119	0.076846496	0.077629506	0.078421284	0.079221968	0.080031697	0.080850611	0.081678853	0.082516568	0.083363901	0.084221002	0.085088019	0.085965105	0.086852412	0.087750097	0.088658315	0.089577226	0.090506988	0.091447763	0.092399714	0.093363006	0.094337802	0.095324272	0.096322581	0.097332899	0.098355396	0.099390242	0.100437608	0.101497667	0.102570589	0.103656548	0.104755717	0.105868266	0.106994369	0.108134196	0.109287919	0.110455707	0.111637728	0.112834149	0.114045135	0.115270849	0.116511451	0.117767099	0.119037946	0.120324144	0.121625838	0.12294317	0.124276277
820.mp3	0.123499993	0.124722778	0.125951019	0.127184599	0.1284234	0.129667298	0.130916167	0.132169876	0.133428289	0.134691266	0.135958664	0.137230335	0.138506126	0.139785881	0.141069437	0.14235663	0.143647289	0.144941239	0.146238301	0.14753829	0.148841017	0.150146289	0.151453907	0.152763669	0.154075366	0.155388785	0.15670371	0.158019917	0.159337179	0.160655264	0.161973934	0.163292949	0.164612061	0.165931019	0.167249566	0.168567441	0.169884378	0.171200107	0.172514351	0.173826832	0.175137264	0.176445358	0.17775082	0.179053353	0.180352653	0.181648414	0.182940325	0.184228071	0.185511333
823.mp3	0.069944119	0.070472715	0.071005773	0.071543365	0.072085563	0.072632442	0.073184074	0.073740537	0.074301906	0.074868259	0.075439674	0.076016232	0.076598012	0.077185097	0.07777757	0.078375513	0.078979012	0.079588152	0.080203021	0.080823707	0.081450297	0.082082883	0.082721555	0.083366405	0.084017527	0.084675013	0.085338959	0.086009461	0.086686616	0.087370521	0.088061274	0.088758976	0.089463726	0.090175625	0.090894775	0.091621279	0.092355239	0.093096759	0.093845943	0.094602897	0.095367724	0.096140531	0.096921424	0.097710507	0.098507888	0.099313672	0.100127965	0.100950873	0.101782501
824.mp3	0.092201764	0.093463809	0.094736345	0.096019248	0.097312389	0.098615629	0.099928822	0.101251815	0.102584445	0.103926542	0.105277926	0.10663841	0.108007799	0.109385887	0.11077246	0.112167297	0.113570165	0.114980824	0.116399025	0.117824509	0.119257008	0.120696246	0.122141935	0.123593781	0.125051479	0.126514716	0.127983168	0.129456504	0.130934384	0.132416457	0.133902365	0.13539174	0.136884207	0.138379382	0.139876871	0.141376274	0.142877182	0.144379178	0.145881839	0.147384732	0.14888742	0.150389457	0.151890391	0.153389763	0.15488711	0.156381962	0.157873844	0.159362275	0.160846772
825.mp3	0.121168327	0.122161255	0.123151849	0.124140018	0.125125675	0.126108732	0.127089105	0.128066713	0.129041473	0.130013309	0.130982142	0.131947898	0.132910504	0.133869888	0.13482598	0.135778712	0.136728017	0.13767383	0.138616087	0.139554725	0.140489684	0.141420904	0.142348327	0.143271894	0.144191551	0.145107242	0.146018913	0.146926512	0.147829987	0.148729285	0.149624359	0.150515157	0.151401632	0.152283735	0.15316142	0.154034639	0.154903348	0.155767499	0.156627048	0.157481951	0.158332163	0.159177639	0.160018337	0.160854213	0.161685222	0.162511322	0.16333247	0.164148622	0.164959735
826.mp3	0.057473499	0.057711298	0.057948141	0.058184026	0.058418947	0.058652899	0.058885876	0.059117872	0.059348881	0.059578896	0.059807908	0.06003591	0.060262893	0.060488847	0.060713763	0.06093763	0.061160436	0.061382171	0.061602821	0.061822373	0.062040814	0.062258129	0.062474302	0.062689318	0.062903159	0.063115808	0.063327247	0.063537456	0.063746415	0.063954103	0.064160498	0.064365577	0.064569317	0.064771691	0.064972676	0.065172243	0.065370365	0.065567012	0.065762155	0.065955763	0.066147802	0.066338239	0.06652704	0.066714168	0.066899585	0.067083253	0.067265132	0.067445181	0.067623356
829.mp3	0.071487014	0.071763952	0.072041773	0.072320511	0.072600197	0.072880865	0.073162546	0.073445275	0.073729084	0.074014007	0.074300077	0.074587329	0.074875797	0.075165514	0.075456516	0.075748837	0.076042514	0.07633758	0.076634072	0.076932026	0.077231479	0.077532467	0.077835027	0.078139197	0.078445014	0.078752517	0.079061744	0.079372734	0.079685527	0.080000162	0.08031668	0.080635121	0.080955527	0.081277938	0.081602398	0.081928948	0.082257633	0.082588494	0.082921577	0.083256927	0.083594587	0.083934605	0.084277027	0.084621899	0.084969269	0.085319185	0.085671697	0.086026853	0.086384703
830.mp3	0.073721139	0.073815901	0.073908739	0.073999662	0.074088676	0.074175786	0.074261	0.074344322	0.074425757	0.07450531	0.074582983	0.074658781	0.074732706	0.07480476	0.074874944	0.074943261	0.075009709	0.07507429	0.075137003	0.075197847	0.075256819	0.075313919	0.075369143	0.075422489	0.075473951	0.075523527	0.07557121	0.075616996	0.075660878	0.075702851	0.075742906	0.075781035	0.075817232	0.075851485	0.075883787	0.075914127	0.075942493	0.075968876	0.075993262	0.07601564	0.076035995	0.076054314	0.076070584	0.076084787	0.07609691	0.076106935	0.076114845	0.076120623	0.07612425
831.mp3	0.061012167	0.06164135	0.062277987	0.062922201	0.063574116	0.064233856	0.064901549	0.065577325	0.066261316	0.066953654	0.067654474	0.068363914	0.069082112	0.069809209	0.070545348	0.071290674	0.072045332	0.072809471	0.07358324	0.074366792	0.075160279	0.075963856	0.07677768	0.077601909	0.078436702	0.07928222	0.080138626	0.081006083	0.081884754	0.082774807	0.083676408	0.084589723	0.085514922	0.086452171	0.087401641	0.0883635	0.089337917	0.090325061	0.091325102	0.092338205	0.093364539	0.094404269	0.09545756	0.096524574	0.097605472	0.098700412	0.09980955	0.100933039	0.102071027
833.mp3	0.059475975	0.060563584	0.061668504	0.062790853	0.063930745	0.065088283	0.066263565	0.067456679	0.068667704	0.069896707	0.07114375	0.072408878	0.073692129	0.074993527	0.076313084	0.077650799	0.079006656	0.080380627	0.081772667	0.083182715	0.084610695	0.086056514	0.087520061	0.089001206	0.090499802	0.092015682	0.093548658	0.095098521	0.096665044	0.098247974	0.099847039	0.101461942	0.103092364	0.104737961	0.106398365	0.108073183	0.109761999	0.111464369	0.113179823	0.114907869	0.116647983	0.118399619	0.120162203	0.121935135	0.123717788	0.125509509	0.127309619	0.129117413	0.13093216
834.mp3	0.115703418	0.116830251	0.117962231	0.119099255	0.120241218	0.12138801	0.12253952	0.123695631	0.124856226	0.126021181	0.127190371	0.128363666	0.129540934	0.130722038	0.13190684	0.133095194	0.134286954	0.13548197	0.136680086	0.137881144	0.139084982	0.140291436	0.141500334	0.142711503	0.143924767	0.145139944	0.146356848	0.147575292	0.148795083	0.150016023	0.151237912	0.152460546	0.153683716	0.154907211	0.156130814	0.157354305	0.158577461	0.159800053	0.161021851	0.162242619	0.163462119	0.164680108	0.165896339	0.167110563	0.168322527	0.169531973	0.170738641	0.171942267	0.173142585
836.mp3	0.045866326	0.04604276	0.046219379	0.046396199	0.046573238	0.046750512	0.046928039	0.047105834	0.047283916	0.0474623	0.047641005	0.047820046	0.047999442	0.048179209	0.048359366	0.048539928	0.048720915	0.048902343	0.049084229	0.049266593	0.049449451	0.049632821	0.049816723	0.050001173	0.05018619	0.050371792	0.050557999	0.050744828	0.050932298	0.051120429	0.051309239	0.051498748	0.051688974	0.051879939	0.05207166	0.052264158	0.052457454	0.052651566	0.052846516	0.053042325	0.053239012	0.053436599	0.053635107	0.053834557	0.054034971	0.054236371	0.054438779	0.054642217	0.054846707
839.mp3	0.047456214	0.047612102	0.047768589	0.047925697	0.048083448	0.048241865	0.048400971	0.04856079	0.048721346	0.04888266	0.049044758	0.049207664	0.049371401	0.049535994	0.049701468	0.049867847	0.050035158	0.050203426	0.050372676	0.050542935	0.05071423	0.050886586	0.051060032	0.051234595	0.051410302	0.051587183	0.051765266	0.05194458	0.052125154	0.052307019	0.052490205	0.052674744	0.052860666	0.053048004	0.05323679	0.053427058	0.05361884	0.053812172	0.054007088	0.054203623	0.054401814	0.054601697	0.054803309	0.05500669	0.055211878	0.055418912	0.055627832	0.055838681	0.056051499
841.mp3	0.070565419	0.071102602	0.071643152	0.072187116	0.072734539	0.073285469	0.073839952	0.074398035	0.074959766	0.075525194	0.076094367	0.076667333	0.077244142	0.077824843	0.078409485	0.078998119	0.079590795	0.080187563	0.080788474	0.081393579	0.082002929	0.082616575	0.083234569	0.083856963	0.084483809	0.085115157	0.085751061	0.086391572	0.087036743	0.087686625	0.08834127	0.08900073	0.089665057	0.090334303	0.09100852	0.091687757	0.092372068	0.093061501	0.093756108	0.094455938	0.09516104	0.095871465	0.096587259	0.097308471	0.098035148	0.098767335	0.099505078	0.100248422	0.10099741
844.mp3	0.076433978	0.077140845	0.077854482	0.078574984	0.079302444	0.08003696	0.080778627	0.081527542	0.082283805	0.083047514	0.083818769	0.084597672	0.085384324	0.086178828	0.086981286	0.087791804	0.088610484	0.089437433	0.090272755	0.091116558	0.091968948	0.092830031	0.093699914	0.094578706	0.095466514	0.096363446	0.097269608	0.098185109	0.099110056	0.100044556	0.100988715	0.101942639	0.102906433	0.103880202	0.10486405	0.105858078	0.106862387	0.107877076	0.108902245	0.109937987	0.110984399	0.11204157	0.11310959	0.114188545	0.115278519	0.116379592	0.117491841	0.118615337	0.11975015
845.mp3	0.085116609	0.08585492	0.086599257	0.08734969	0.088106288	0.088869122	0.089638263	0.09041378	0.091195745	0.09198423	0.092779305	0.093581041	0.094389511	0.095204785	0.096026936	0.096856034	0.09769215	0.098535355	0.099385721	0.100243317	0.101108213	0.10198048	0.102860185	0.103747398	0.104642185	0.105544615	0.106454753	0.107372664	0.108298412	0.109232061	0.110173671	0.111123303	0.112081016	0.113046867	0.114020912	0.115003203	0.115993792	0.116992729	0.118000061	0.119015831	0.120040081	0.121072851	0.122114176	0.123164089	0.124222619	0.125289791	0.126365627	0.127450144	0.128543356
846.mp3	0.132613633	0.133785044	0.134954068	0.13612052	0.137284221	0.138444989	0.139602646	0.140757017	0.141907928	0.143055207	0.144198684	0.145338192	0.146473565	0.14760464	0.148731257	0.149853256	0.15097048	0.152082777	0.153189993	0.15429198	0.155388589	0.156479677	0.157565099	0.158644716	0.15971839	0.160785985	0.161847368	0.162902407	0.163950973	0.16499294	0.166028185	0.167056583	0.168078017	0.169092367	0.170099519	0.17109936	0.172091778	0.173076664	0.174053911	0.175023414	0.175985071	0.176938781	0.177884444	0.178821964	0.179751246	0.180672196	0.181584722	0.182488736	0.183384149
848.mp3	0.057153088	0.057771	0.058396635	0.059030129	0.059671625	0.060321264	0.060979193	0.06164556	0.062320516	0.063004216	0.063696816	0.064398476	0.065109358	0.065829626	0.06655945	0.067298999	0.068048448	0.068807974	0.069577755	0.070357974	0.071148817	0.071950472	0.07276313	0.073586986	0.074422236	0.075269079	0.07612772	0.076998362	0.077881215	0.078776488	0.079684396	0.080605155	0.081538982	0.082486099	0.083446729	0.084421097	0.085409429	0.086411956	0.087428908	0.088460518	0.089507018	0.090568644	0.091645632	0.092738217	0.093846636	0.094971127	0.096111925	0.097269266	0.098443385
850.mp3	0.10146894	0.102471318	0.103480812	0.104497428	0.105521172	0.106552046	0.107590052	0.108635187	0.109687449	0.110746831	0.111813323	0.112886914	0.113967589	0.115055331	0.116150119	0.117251928	0.118360733	0.119476503	0.120599203	0.121728795	0.122865238	0.124008486	0.12515849	0.126315196	0.127478546	0.128648476	0.12982492	0.131007806	0.132197055	0.133392587	0.134594313	0.135802141	0.137015972	0.138235703	0.139461222	0.140692415	0.141929159	0.143171326	0.144418779	0.145671379	0.146928975	0.148191413	0.14945853	0.150730155	0.152006111	0.153286214	0.154570269	0.155858077	0.157149428
851.mp3	0.118195999	0.119126804	0.120059724	0.120994715	0.121931733	0.122870733	0.123811669	0.124754493	0.125699158	0.126645613	0.127593809	0.128543695	0.129495218	0.130448324	0.131402959	0.132359067	0.133316591	0.134275472	0.135235651	0.136197067	0.137159657	0.138123357	0.139088104	0.140053829	0.141020466	0.141987944	0.142956193	0.14392514	0.144894711	0.14586483	0.146835419	0.1478064	0.148777692	0.149749212	0.150720875	0.151692596	0.152664286	0.153635855	0.154607212	0.155578262	0.156548909	0.157519057	0.158488604	0.159457449	0.160425487	0.161392613	0.162358718	0.16332369	0.164287418
852.mp3	0.0638938	0.064388996	0.064887633	0.065389751	0.065895393	0.0664046	0.066917415	0.06743388	0.067954038	0.068477931	0.069005603	0.069537098	0.070072458	0.070611728	0.071154951	0.071702172	0.072253435	0.072808784	0.073368263	0.073931917	0.07449979	0.075071927	0.075648372	0.076229171	0.076814366	0.077404003	0.077998126	0.078596779	0.079200005	0.079807849	0.080420353	0.081037561	0.081659516	0.08228626	0.082917834	0.083554281	0.08419564	0.084841954	0.08549326	0.086149599	0.086811008	0.087477525	0.088149187	0.088826028	0.089508084	0.090195388	0.090887973	0.091585869	0.092289107
854.mp3	0.134389444	0.135503934	0.136616636	0.137727411	0.138836124	0.139942637	0.141046816	0.142148528	0.143247639	0.144344018	0.145437534	0.146528058	0.147615461	0.148699615	0.149780394	0.150857673	0.151931327	0.153001233	0.154067268	0.155129312	0.156187244	0.157240946	0.158290298	0.159335184	0.160375489	0.161411096	0.162441892	0.163467764	0.1644886	0.165504288	0.166514719	0.167519782	0.168519371	0.169513377	0.170501693	0.171484215	0.172460837	0.173431455	0.174395966	0.175354267	0.176306258	0.177251836	0.178190902	0.179123356	0.1800491	0.180968035	0.181880064	0.182785089	0.183683015
855.mp3	0.064019034	0.064255224	0.064492101	0.064729692	0.064968026	0.065207128	0.065447027	0.065687751	0.065929327	0.066171783	0.066415147	0.066659449	0.066904717	0.067150979	0.067398266	0.067646606	0.067896029	0.068146565	0.068398244	0.068651098	0.068905157	0.069160451	0.069417013	0.069674874	0.069934066	0.070194623	0.070456576	0.070719959	0.070984806	0.07125115	0.071519026	0.071788468	0.072059513	0.072332195	0.072606551	0.072882617	0.073160429	0.073440027	0.073721447	0.074004728	0.074289909	0.07457703	0.074866129	0.075157249	0.07545043	0.075745714	0.076043143	0.07634276	0.076644608
856.mp3	0.124695516	0.126112289	0.127532336	0.128955335	0.130380962	0.131808888	0.133238779	0.134670296	0.136103099	0.137536839	0.138971169	0.140405735	0.141840181	0.143274146	0.14470727	0.146139188	0.147569532	0.148997934	0.150424023	0.151847428	0.153267773	0.154684686	0.156097791	0.157506712	0.158911073	0.160310499	0.161704614	0.163093043	0.164475414	0.165851352	0.167220487	0.168582449	0.169936872	0.17128339	0.17262164	0.173951264	0.175271903	0.176583206	0.177884823	0.179176409	0.180457621	0.181728123	0.182987583	0.184235672	0.18547207	0.186696457	0.187908524	0.189107965	0.190294479
857.mp3	0.130211814	0.131225353	0.132241528	0.133260255	0.134281447	0.135305017	0.136330876	0.137358931	0.13838909	0.139421258	0.140455337	0.141491228	0.14252883	0.14356804	0.144608753	0.145650862	0.146694257	0.147738826	0.148784458	0.149831034	0.150878439	0.151926552	0.15297525	0.154024409	0.155073902	0.1561236	0.157173372	0.158223085	0.159272601	0.160321783	0.16137049	0.16241858	0.163465905	0.16451232	0.165557672	0.166601811	0.167644579	0.168685821	0.169725375	0.17076308	0.17179877	0.172832278	0.173863435	0.174892067	0.175918	0.176941058	0.17796106	0.178977824	0.179991166
858.mp3	0.030653418	0.030789915	0.030927828	0.031067188	0.031208026	0.031350374	0.031494266	0.031639735	0.031786816	0.031935544	0.032085957	0.032238091	0.032391984	0.032547676	0.032705208	0.032864619	0.033025954	0.033189254	0.033354566	0.033521933	0.033691404	0.033863027	0.034036851	0.034212927	0.034391307	0.034572046	0.034755197	0.034940819	0.035128968	0.035319706	0.035513094	0.035709195	0.035908075	0.0361098	0.03631444	0.036522067	0.036732752	0.036946573	0.037163605	0.03738393	0.03760763	0.03783479	0.038065497	0.038299842	0.038537918	0.03877982	0.039025649	0.039275505	0.039529494
859.mp3	0.086865678	0.087439465	0.088017096	0.08859862	0.089184092	0.089773563	0.090367085	0.090964713	0.0915665	0.092172499	0.092782764	0.09339735	0.094016313	0.094639706	0.095267585	0.095900005	0.096537023	0.097178695	0.097825076	0.098476224	0.099132194	0.099793044	0.10045883	0.10112961	0.10180544	0.102486378	0.103172481	0.103863805	0.104560409	0.105262349	0.105969681	0.106682464	0.107400753	0.108124605	0.108854075	0.10958922	0.110330094	0.111076754	0.111829252	0.112587643	0.11335198	0.114122315	0.114898701	0.115681188	0.116469825	0.117264663	0.118065748	0.118873128	0.119686847
860.mp3	0.039584671	0.040069658	0.040562297	0.041062754	0.041571199	0.042087809	0.042612762	0.043146243	0.04368844	0.044239547	0.044799763	0.04536929	0.045948337	0.046537118	0.04713585	0.04774476	0.048364076	0.048994034	0.049634876	0.050286849	0.050950207	0.051625209	0.052312121	0.053011217	0.053722774	0.054447079	0.055184424	0.05593511	0.056699442	0.057477736	0.058270311	0.059077497	0.05989963	0.060737054	0.061590119	0.062459185	0.063344619	0.064246796	0.065166098	0.066102916	0.067057648	0.068030701	0.069022488	0.070033433	0.071063964	0.072114518	0.073185541	0.074277485	0.075390808
863.mp3	0.099951758	0.101081267	0.102221154	0.103371447	0.104532169	0.105703341	0.106884978	0.108077093	0.109279694	0.110492787	0.11171637	0.112950439	0.114194985	0.115449991	0.11671544	0.117991304	0.119277552	0.120574149	0.121881049	0.123198204	0.124525557	0.125863043	0.127210594	0.12856813	0.129935566	0.131312808	0.132699753	0.134096292	0.135502304	0.136917662	0.138342227	0.139775852	0.141218379	0.14266964	0.144129457	0.145597641	0.147073991	0.148558296	0.150050333	0.151549866	0.153056648	0.154570418	0.156090904	0.15761782	0.159150867	0.160689732	0.162234089	0.163783598	0.165337903
864.mp3	0.050141213	0.050491716	0.050844364	0.051199194	0.051556243	0.051915547	0.052277145	0.052641075	0.053007375	0.053376083	0.053747241	0.054120887	0.054497062	0.054875807	0.055257163	0.055641171	0.056027876	0.056417318	0.056809541	0.05720459	0.057602507	0.058003339	0.058407129	0.058813923	0.059223769	0.05963671	0.060052796	0.060472073	0.060894589	0.061320392	0.061749531	0.062182055	0.062618014	0.063057456	0.063500434	0.063946996	0.064397194	0.064851079	0.065308704	0.065770119	0.066235376	0.06670453	0.06717763	0.067654732	0.068135887	0.068621149	0.069110571	0.069604206	0.070102107
865.mp3	0.11098299	0.112186757	0.113395958	0.114610453	0.115830098	0.117054745	0.118284241	0.119518432	0.120757156	0.12200025	0.123247545	0.12449887	0.125754048	0.127012899	0.128275238	0.129540877	0.130809623	0.13208128	0.133355648	0.134632521	0.135911691	0.137192946	0.138476068	0.139760837	0.141047029	0.142334415	0.143622763	0.144911837	0.146201398	0.147491202	0.148781002	0.150070548	0.151359585	0.152647857	0.153935102	0.155221056	0.156505452	0.15778802	0.159068485	0.160346573	0.161622004	0.162894496	0.164163764	0.165429522	0.166691481	0.167949349	0.169202832	0.170451635	0.171695461
866.mp3	0.056719805	0.057149887	0.057584425	0.058023492	0.058467163	0.05891551	0.059368611	0.059826542	0.060289383	0.060757212	0.061230112	0.061708164	0.062191453	0.062680064	0.063174083	0.0636736	0.064178703	0.064689483	0.065206034	0.065728449	0.066256825	0.066791257	0.067331845	0.06787869	0.068431893	0.068991557	0.069557788	0.070130693	0.070710379	0.071296958	0.07189054	0.072491238	0.073099169	0.073714449	0.074337195	0.074967528	0.075605569	0.076251443	0.076905272	0.077567185	0.07823731	0.078915775	0.079602713	0.080298256	0.081002539	0.081715696	0.082437867	0.083169188	0.083909801
867.mp3	0.107156982	0.108138677	0.109126888	0.110121611	0.111122841	0.11213057	0.113144789	0.114165485	0.115192645	0.116226251	0.117266283	0.11831272	0.119365537	0.120424705	0.121490195	0.122561971	0.123639998	0.124724234	0.125814636	0.126911157	0.128013745	0.129122346	0.130236902	0.13135735	0.132483624	0.133615652	0.134753359	0.135896666	0.137045488	0.138199737	0.139359318	0.140524132	0.141694076	0.14286904	0.14404891	0.145233565	0.146422879	0.14761672	0.148814952	0.150017429	0.151224002	0.152434515	0.153648805	0.154866702	0.15608803	0.157312607	0.158540241	0.159770735	0.161003886
869.mp3	0.042335943	0.042440258	0.042543935	0.04264698	0.042749399	0.042851199	0.042952386	0.043052964	0.04315294	0.043252319	0.043351106	0.043449306	0.043546922	0.043643961	0.043740426	0.04383632	0.043931648	0.044026414	0.044120621	0.044214271	0.044307368	0.044399915	0.044491913	0.044583366	0.044674275	0.044764642	0.044854469	0.044943756	0.045032506	0.045120718	0.045208394	0.045295533	0.045382136	0.045468203	0.045553734	0.045638726	0.045723181	0.045807096	0.045890469	0.0459733	0.046055586	0.046137325	0.046218514	0.04629915	0.046379229	0.04645875	0.046537706	0.046616096	0.046693913
871.mp3	0.065010882	0.065814279	0.066626703	0.067448242	0.068278987	0.069119025	0.069968446	0.070827337	0.071695786	0.072573879	0.073461702	0.074359339	0.075266875	0.076184391	0.07711197	0.07804969	0.078997631	0.079955868	0.080924477	0.08190353	0.082893097	0.083893246	0.084904044	0.085925552	0.086957831	0.088000938	0.089054926	0.090119845	0.091195742	0.092282658	0.093380631	0.094489696	0.095609881	0.096741209	0.0978837	0.099037367	0.100202216	0.101378249	0.10256546	0.103763838	0.104973363	0.106194009	0.107425741	0.108668517	0.109922287	0.11118699	0.112462558	0.113748913	0.115045967
872.mp3	0.080552884	0.081602189	0.082663091	0.083735641	0.084819886	0.085915871	0.087023637	0.088143222	0.089274657	0.090417971	0.091573188	0.092740327	0.093919401	0.095110419	0.096313384	0.097528292	0.098755136	0.099993899	0.10124456	0.10250709	0.103781453	0.105067605	0.106365496	0.107675066	0.108996248	0.110328966	0.111673134	0.113028659	0.114395437	0.115773353	0.117162284	0.118562096	0.119972643	0.121393769	0.122825306	0.124267075	0.125718884	0.127180528	0.128651791	0.130132444	0.131622243	0.133120931	0.134628239	0.136143881	0.137667559	0.139198958	0.140737751	0.142283593	0.143836127
873.mp3	0.065530402	0.06589365	0.066257422	0.066621739	0.066986621	0.067352091	0.067718169	0.068084876	0.068452234	0.068820265	0.06918899	0.06955843	0.069928609	0.070299546	0.070671266	0.071043788	0.071417136	0.071791332	0.072166398	0.072542356	0.072919229	0.07329704	0.07367581	0.074055562	0.07443632	0.074818106	0.075200943	0.075584854	0.075969862	0.076355989	0.07674326	0.077131697	0.077521324	0.077912164	0.07830424	0.078697577	0.079092197	0.079488125	0.079885383	0.080283997	0.080683989	0.081085384	0.081488206	0.081892478	0.082298225	0.082705471	0.083114241	0.083524559	0.083936449
874.mp3	0.046980609	0.047594489	0.048218569	0.048853067	0.049498207	0.050154216	0.050821327	0.051499781	0.052189821	0.052891697	0.053605665	0.054331987	0.05507093	0.055822767	0.056587778	0.057366249	0.058158472	0.058964745	0.059785373	0.060620668	0.061470947	0.062336534	0.063217762	0.064114969	0.065028498	0.065958702	0.06690594	0.067870576	0.068852983	0.06985354	0.070872632	0.071910651	0.072967997	0.074045075	0.075142297	0.07626008	0.077398849	0.078559032	0.079741065	0.080945389	0.082172448	0.083422693	0.084696576	0.085994555	0.08731709	0.088664644	0.090037681	0.091436667	0.092862068
876.mp3	0.064707258	0.065708099	0.066724008	0.067755142	0.068801655	0.069863701	0.070941426	0.072034978	0.073144497	0.074270121	0.075411982	0.076570208	0.077744921	0.078936238	0.080144269	0.081369117	0.082610878	0.083869642	0.085145489	0.08643849	0.087748708	0.089076195	0.090420994	0.091783135	0.093162638	0.09455951	0.095973746	0.097405326	0.098854217	0.10032037	0.101803721	0.103304189	0.104821677	0.10635607	0.107907232	0.109475012	0.111059235	0.112659708	0.114276214	0.115908516	0.117556352	0.119219438	0.120897465	0.122590098	0.124296976	0.126017713	0.127751895	0.129499081	0.131258799
879.mp3	0.122889335	0.124122437	0.125355506	0.126588319	0.127820655	0.129052291	0.130283007	0.131512581	0.132740793	0.133967424	0.135192253	0.136415062	0.137635634	0.138853752	0.1400692	0.141281765	0.142491232	0.143697389	0.144900027	0.146098936	0.147293907	0.148484737	0.149671219	0.150853151	0.152030333	0.153202566	0.154369652	0.155531398	0.156687609	0.157838095	0.158982668	0.160121141	0.161253329	0.162379052	0.16349813	0.164610384	0.165715642	0.16681373	0.167904479	0.168987722	0.170063293	0.17113103	0.172190775	0.17324237	0.17428566	0.175320494	0.176346723	0.177364199	0.17837278
880.mp3	0.054978953	0.055585928	0.056201313	0.056825268	0.057457957	0.058099544	0.058750199	0.059410095	0.060079408	0.060758317	0.061447005	0.062145658	0.062854467	0.063573625	0.064303329	0.065043781	0.065795184	0.066557748	0.067331683	0.068117207	0.068914537	0.069723899	0.070545519	0.071379628	0.07222646	0.073086253	0.073959251	0.074845699	0.075745845	0.076659944	0.077588251	0.078531026	0.079488532	0.080461037	0.081448808	0.082452119	0.083471244	0.084506462	0.085558052	0.086626297	0.087711481	0.088813889	0.089933809	0.091071529	0.092227338	0.093401526	0.094594379	0.095806188	0.09703724
[truncated: 1,074 more rows]
[truncated: 11 more columns]
