# Supplementary material for: Music-induced emotion flow modeling by ENMI Network
Source: PLoS One. 2024 Oct 21;19(10):e0297712. doi: 10.1371/journal.pone.0297712 (PMC11493256; doi:10.1371/journal.pone.0297712)
Supplement: S1 File — (ZIP) [file pone.0297712.s001.zip › minimal dataset/DEAM dataset/Music features/tonnetz_features.csv]

Unnamed: 0	30	31	32	33	34	35	36	37	38	39	40	41	42	43	44	45	46	47	48	49	50	51	52	53	54	55	56	57	58	59	60	61	62	63	64	65	66	67	68	69	70	71	72	73	74	75	76	77	78
2.mp3	0.020423528	0.019345404	-0.024976492	0.01008915	-0.020462777	-0.013513936	-0.02890635	0.114396678	0.035057947	0.095707436	0.04924116	0.065322999	0.023420584	0.021292647	0.05348028	-0.013486216	0.033482363	-0.004437987	0.034786123	0.012938163	0.004708187	-0.032736459	-0.030465002	-0.050621354	-0.037424163	-0.042155866	-0.033460926	0.014436468	0.028925816	0.021059199	0.025319953	0.014106745	0.013341517	0.012566187	0.002612851	-0.04552682	-0.046124386	-0.041652449	-0.025850067	-0.012343416	-0.028641253	0.054587056	0.035609684	0.013233082	0.034609696	-0.001725593	0.008745598	0.015112798	0.008981832
3.mp3	0.051290055	0.01735609	0.058741025	0.044302064	0.278747973	0.214796558	0.232070137	0.305964638	0.026222961	0.003696058	-0.002966299	0.020581487	0.089846557	0.102984544	0.1313701	0.031706249	0.056904711	0.124394869	0.1547992	0.067799503	0.047920817	0.025120396	0.060484225	0.055019007	0.286002176	0.309266093	0.251001362	0.309897466	0.059106718	-0.049053783	-0.045314819	0.058118002	0.157322584	0.137017849	0.171586607	0.029385686	0.065907723	0.125338979	0.128183183	0.09116466	0.049552394	0.015824417	0.05830367	0.04096811	0.284573142	0.232771933	0.225885911	0.31866439	0.023422571
4.mp3	0.021739563	0.029352208	0.025526876	0.020421305	0.035803083	0.012305906	0.086613963	0.041325836	0.007948287	0.034573698	0.032516374	0.013646549	0.036586962	0.037004192	0.076136956	0.053014055	0.030987228	0.047234712	0.023866164	0.011636016	0.030868982	0.010483905	0.031269441	0.101020093	0.025030666	0.040013606	0.019075791	0.027248128	0.031346577	0.003117877	0.066321579	0.000583957	0.023015613	0.006124307	0.053163968	0.027718881	0.122877704	-0.028290739	0.012151734	0.017374315	-0.026599915	0.055242551	0.014690301	0.009065538	0.019061718	0.089756666	0.125770698	0.062520529	0.004676332
5.mp3	-0.032834484	-0.083177843	-0.091677273	-0.180203492	-0.101000118	-0.030802287	-0.01671847	-0.05062618	-0.034952119	-0.030889211	-0.055798511	-0.068864173	-0.07334574	-0.050072025	-0.075603613	-0.025959532	0.00843596	-0.013013458	-0.07904291	-0.058836769	-0.03193374	-0.04535107	-0.040854507	-0.094289193	-0.137916836	-0.102580073	-0.111749175	-0.077982195	-0.055528388	-0.0828429	-0.018429579	-0.002605457	-0.064117074	0.078796504	-0.019979948	-0.093221205	-0.033336897	0.046914112	-0.027375848	0.003153443	-0.00561086	-0.104586409	-0.16634976	-0.050028868	-0.060528777	-0.01734978	-0.127189809	-0.006381805	0.064432558
7.mp3	-0.004052745	0.041931774	0.116252627	-0.001562418	0.056904602	0.056408277	0.005833194	-0.002790891	0.044401115	0.060518431	-0.028763101	-0.100636423	0.011241797	-0.003712299	-0.020098483	0.083604526	0.00853649	0.038028927	0.070352507	0.002611143	0.055500558	0.058184564	0.014404428	-0.00014843	0.051912898	-0.043076663	-0.052189805	-0.012493679	0.066490452	0.056652158	0.007858453	-0.004697821	0.048918025	0.036266636	0.003957689	0.001739951	0.075699913	0.057683592	0.014459989	0.007690882	0.069388423	0.058043676	-0.019080063	0.082410015	0.028057544	0.044012912	-0.017564718	0.105916666	0.042807817
8.mp3	0.074202258	0.049101527	0.025825545	0.041938734	0.007355235	0.024233726	0.00105936	0.03148425	0.033948012	0.028814123	0.049455922	0.025386148	0.015417399	0.069822998	0.049834388	0.00774068	0.003530942	0.010670286	0.006897649	-0.032728658	-0.009893599	0.039583496	0.000182432	0.024701997	0.028817724	-0.01135174	0.025878799	0.015388531	-0.007600939	-0.048615901	0.000758259	-0.004325879	0.020903061	0.002699728	-0.007614187	0.001644394	0.011782183	-0.006064744	-0.004791986	-0.012467818	0.0214169	0.032994656	0.028602693	0.037013388	0.019348993	0.032221466	0.031304536	0.016185953	0.050318917
10.mp3	0.200008972	0.035249634	0.035645365	-0.004945477	-0.001388504	-0.004832836	-0.01933556	0.119660626	0.027090125	0.098919494	0.02700717	-0.041436896	-0.002686499	0.069490396	0.012233805	-0.050015961	-0.018105421	-0.005418889	0.02969557	0.100081226	0.099798979	-0.034968109	0.005625293	0.044089036	0.039235959	0.074888051	0.021079811	0.044377162	-0.023975775	0.011956424	0.14531395	0.021594393	0.034146821	-0.003315573	0.013810109	0.01434732	-0.060032225	0.018544375	0.212014819	0.015217489	-0.018289003	0.013431599	0.072999117	-0.006701275	-0.004264897	0.075537527	0.118862358	0.048838117	0.001236486
12.mp3	-0.021310741	0.040658617	0.035819234	0.144127913	0.101441444	0.044385652	0.030573538	0.047322472	-0.011066866	0.180036302	0.021044217	0.181732876	0.126907204	0.052831648	0.106605796	0.025419857	0.001772648	-0.073298631	0.132134843	0.261542639	0.046484012	0.218128375	-0.001619796	0.039508247	0.089569835	0.012777299	0.236752297	0.169081419	0.031066383	0.102144216	0.10998222	0.070936708	-0.050494843	0.012801181	0.053602954	-0.129174026	-0.064417165	-0.006770144	-0.003510832	-0.037849576	0.0060525	0.118489348	0.19312842	0.019598309	0.122094476	0.031610902	-0.071015527	-0.105797211	0.00552302
13.mp3	-0.128914626	-0.075044652	-0.104670289	-0.086518504	-0.145085918	-0.050557987	-0.048650362	-0.075673369	-0.109442036	-0.022500702	0.188537591	0.240624611	0.186554391	0.259646804	0.188057829	0.250284761	0.185578408	0.139495328	0.291468086	0.155086352	0.140981365	-0.160849355	-0.110965418	-0.047077449	-0.105192656	-0.111984304	-0.097170578	-0.130565841	-0.088382393	-0.10434113	-0.011394412	-0.106950871	0.251187494	0.222378525	0.04225905	0.32447032	0.218801778	0.114289548	0.317272118	0.279748427	0.14243942	0.151523815	0.108901718	-0.078990296	-0.061143192	-0.058755989	-0.084751626	-0.080114586	-0.056712439
17.mp3	0.134603161	0.00333625	-0.035554148	-0.023073948	-0.015852127	0.018385491	0.134866221	0.026132719	0.031338576	0.011783592	0.067842942	0.078218725	0.07271694	0.020130967	0.008778121	-0.026968471	-0.000777818	0.067207408	0.072314187	0.079351095	0.076638956	0.05113591	0.013634107	0.106975352	0.054138382	0.032010089	0.01253462	-0.004582299	-0.000466576	0.031555078	0.086043378	0.034210412	0.114836584	0.064230722	0.025407208	0.097946319	0.102890851	0.049258458	-0.002023488	-0.014349397	-0.002291958	0.073539489	0.074540882	0.152305369	0.079340832	0.028542368	0.0113444	0.072962828	0.086644594
18.mp3	0.080671126	0.038355264	0.005498699	0.047461548	0.012262269	0.057433713	0.007137876	0.012032101	0.038148013	0.046676723	0.062836773	0.00857989	0.107349797	0.062225458	0.039911535	0.059106447	0.049665382	0.028290023	0.039608353	0.023809088	0.083258644	0.063388682	0.024354301	0.098665037	0.006761157	-0.057931622	-0.032193134	-0.035586739	0.042684175	0.013651736	0.05194245	0.097416387	0.020265619	0.049861357	0.065085329	0.034576625	0.063233386	0.021601386	0.061746614	0.017546156	0.035034909	0.049408007	0.034277416	0.055174598	0.1096356	0.015727131	0.004427614	0.002149761	0.072685615
19.mp3	-0.021142941	0.016421432	0.025086274	0.021867904	0.03352494	0.005427332	0.013531663	-0.005660511	-0.009100642	-0.039243463	-0.027794835	-0.016899769	-0.003458747	-0.008911762	-0.00030006	8.58E-05	0.011160921	0.029504932	0.027449818	0.009707005	0.020077118	0.001608451	0.010145021	0.020747325	-0.0248421	-0.04291896	-0.001225972	-0.019337468	-0.030301335	-0.018186766	-0.019520007	-0.012068723	0.036137074	0.028875221	0.017153446	0.005349239	-0.006708004	-0.017520633	-0.009545174	0.024419882	0.003060349	0.004199133	-0.003878641	0.005139273	-0.016579148	-0.020407679	-0.01142037	0.029602755	0.027220189
20.mp3	0.014857642	0.021056148	0.039448565	0.02362548	0.070600357	-0.008820181	-0.02251979	0.00274463	0.010338114	-0.004668469	0.054085674	0.002740605	0.035207175	0.020282763	0.039565377	0.061973547	0.028519917	0.035262784	-0.045597798	0.062332151	0.012984378	0.030428425	0.004229999	-0.049050646	0.02571279	0.011463678	0.021861278	0.051882333	0.0276667	0.090454198	0.00489316	0.058497376	-0.004186935	0.007180098	0.015694138	0.051785149	-0.005512378	0.009422147	-0.0206461	-0.028665829	0.051794044	0.022619236	-0.002531626	0.060378531	0.039664696	0.041052971	0.013489415	-0.015169976	-0.031806506
21.mp3	0.01161221	0.010320732	0.087010885	0.083504342	0.108031403	-0.014973323	0.003759072	0.00253833	0.009926966	-0.010133511	-0.010246886	0.041924967	0.006571428	-0.002584966	-0.002243708	-0.022663534	-0.026037671	-0.012454327	-0.029961323	-0.019248894	0.000435443	-0.003251257	-0.016437206	-0.019822493	-0.026808669	-0.010379606	0.012114012	0.004066697	0.006825893	-0.007470803	-0.018418675	-0.055458989	-0.020419657	0.002141846	-0.014999417	-0.002677445	-0.004942489	0.002864219	-0.009582909	-0.039344413	-0.031267561	-0.020696925	0.00647431	-0.058199674	-0.018306268	-0.055693389	0.066899347	-0.0633638	0.039327658
22.mp3	0.005494565	0.00651439	-0.014301916	0.000298664	-0.007293116	0.003963084	-0.007291675	-0.003616991	0.017465856	0.00737079	0.011840136	0.011185546	0.002619589	-0.00888849	0.010963514	0.053717056	0.048369012	0.031554256	-0.032878982	0.011527044	0.003679996	0.028170708	0.016020414	-0.000657142	0.036101244	-0.001464447	0.01677778	0.012904234	-0.023176364	-0.001630275	0.016302514	0.000159311	0.010728503	0.022951095	0.011938335	0.058673558	0.028744686	-0.010100346	0.068071246	0.022689765	0.016889562	-0.011615577	-0.005736729	-0.016064363	-0.003698886	-0.001086421	-0.014422397	0.01143947	0.014562657
24.mp3	-0.01337885	0.007795274	0.019632297	0.120314683	0.113839075	0.002894113	-0.07247582	0.015738717	0.060915164	0.050632079	-0.014637461	-0.054503323	-0.01373465	-0.047308983	-0.034148463	-0.019283015	-0.033613761	-0.034245655	-0.062063755	-0.019230557	-0.015987995	-0.006721028	-0.117817952	-0.026639296	-0.063979812	-0.022158017	-0.068875205	-0.050953743	0.049609728	-0.008358701	0.058535293	-0.051197559	-0.011896991	0.00509772	-0.003537192	0.040163146	-0.009395749	-0.104084596	-0.024972476	-0.067991101	-0.069207831	-0.117930238	0.014199816	-0.045718616	-0.054627338	-0.024448428	-0.030680731	-0.019839556	-0.018156309
25.mp3	0.013892953	-0.003885436	0.018629366	-0.00923299	0.009476367	-0.025801172	-0.026197561	0.016233141	0.014370307	0.041742588	0.040319411	0.021613657	0.007280313	-0.03005297	0.038754654	-0.021091564	0.024256288	0.020146184	-0.011581419	0.03478445	-0.012908612	0.04629064	0.01734936	-0.018872215	-0.021819956	0.034646651	0.027585261	0.057241411	-0.01122493	-0.018974718	0.020175	0.051973659	-0.008900906	-0.058166489	-0.023310556	0.054009771	0.033792343	0.02901591	-0.079837298	-0.019734189	-0.014386954	0.056409724	0.002811394	-0.047784745	-0.045368344	0.031837942	0.043747521	0.029173261	-0.050907597
31.mp3	0.003477616	-0.003134758	-0.008709373	0.004373414	-0.017544008	-0.000676555	-0.009323163	-0.00078838	0.003661318	0.045413691	0.033843802	-0.058320687	-0.004943373	-0.058779282	-0.138129458	0.052015752	0.032744857	-0.041551581	-0.019140474	0.004844207	-0.005799727	0.055161651	0.036689884	-0.039903865	-0.001661294	-0.017180902	-0.168821711	0.017317981	0.049592122	-0.047222605	-0.00715056	-0.00110675	-0.139707919	0.020655914	0.05299791	-0.062067485	0.00661194	-0.019276311	-0.166441733	0.011341921	0.035591459	-0.089889456	-0.007044481	-0.016014114	-0.125536555	0.006627561	0.035191765	-0.090381446	0.021037926
32.mp3	0.04308579	0.127011066	0.036056002	0.039574365	0.042203745	0.072951581	0.051679483	0.010051595	0.111994673	0.042001668	0.032861475	0.139549259	0.062461076	0.034554612	0.077568334	0.036707288	-0.06194698	-0.021437935	0.041351708	0.012317582	0.051368499	0.030218845	-0.057771407	0.043581113	0.075114364	0.013899339	-0.035664199	0.006344316	0.060197648	0.075197172	0.05135468	0.039093786	0.036244168	0.075955613	0.050830789	-0.006328342	0.038420606	0.138454764	0.212633324	0.05943091	0.035881575	0.050222964	0.075175844	0.101624994	0.056737514	0.039012672	0.043820728	0.1010361	0.065051335
35.mp3	-0.074439585	-0.023352694	-0.024932614	-0.026513427	-0.087914676	-0.066233507	-0.050464825	0.02033498	-0.015315169	-0.062313308	-0.053813441	-0.018879322	-0.079666803	-0.046252699	-0.062015179	0.019639088	-0.070471075	-0.003236173	0.009365447	0.024875621	-0.073625564	-0.01617013	-0.050034873	-0.069621263	-0.036642198	-0.032668649	-0.063844569	-0.035209575	-0.067622999	-0.062383104	-0.058604751	0.000578441	-0.077978439	-0.025811571	0.009762846	0.02084628	-0.036703613	-0.003947792	0.003693788	-0.004565245	-0.019767188	-0.045284024	-0.064551609	-0.038780149	-0.054337546	-0.045596491	-0.033377894	0.020322949	-0.060862597
37.mp3	0.017276395	0.017126039	0.015931826	0.022762532	0.025335523	0.01088252	-0.00094573	0.036756743	0.00738481	-0.006497373	0.001861996	0.04791695	0.023155141	-0.007101315	0.014684635	-0.004993824	0.011818177	0.025251876	0.025490657	0.041410426	-0.001004102	0.00823598	0.044960437	0.015684045	0.009308129	0.031497937	0.006961481	0.020241598	0.015581752	0.022279122	0.042492158	-0.001633715	0.056219376	0.025236356	0.000105008	0.024279513	-0.006111914	0.00631837	0.009612946	-0.010682297	0.026810331	0.00825288	0.026469641	0.032206251	-0.002824827	0.017526282	0.000279994	0.002960223	-0.000267417
39.mp3	0.001937272	0.001199771	0.001624878	-0.01150662	0.029326045	0.029766585	0.046334176	0.005868394	0.007449496	0.034653434	0.031887212	0.030103914	0.013730158	0.033297567	0.026611659	0.02532012	0.005207428	0.027960092	0.003376292	0.076977617	0.028206427	0.038762429	0.008453045	0.023120287	0.025363048	-0.010855199	0.024837833	0.005321683	0.040572305	0.002541095	0.051840124	0.038554476	0.02185264	0.029177811	0.026740811	0.011053998	0.040295741	-0.004650736	-0.010108423	0.029707299	-0.054511979	-0.005591342	-0.012938306	0.039358295	0.092533953	0.022852225	-0.02042205	0.024109694	0.016998965
40.mp3	0.020906357	0.293170929	0.2661171	0.040980561	0.112560875	0.107977233	0.074167998	0.178203621	0.10392225	0.122353505	0.099653058	0.058484688	0.154775919	0.213358283	0.064962179	0.140235762	0.089275995	0.045848749	0.123097568	0.028591044	0.022481992	-0.077325907	0.012728515	-0.01260116	0.014437604	-0.02035082	-0.030082609	-0.06312841	-0.018481082	0.07782065	0.009662695	0.090656354	-0.026792624	-0.013672903	-0.00191246	0.210234997	0.13975737	0.109016881	0.122351008	0.054000002	0.014144313	0.130386952	0.048098267	-0.00912467	-0.076681077	-0.011383536	0.024546624	0.113376272	0.048971102
41.mp3	-0.033869157	-0.021069712	-0.022558078	-0.029349601	-0.040552767	-0.03615154	-0.010115846	-0.054796113	-0.049865611	-0.039555896	0.006819387	-0.021221084	-0.005919596	-0.019992293	-0.042022981	-0.055464415	-0.05756708	-0.012975934	-0.019148823	-0.019099836	0.017837209	0.003773033	-0.054806103	-0.021188067	-0.01134234	-0.068824966	0.010229841	-0.015435968	-0.01532222	-0.033327649	-0.005104216	-0.009103809	-0.001951052	-0.061662502	-0.009824217	-0.051107939	-0.02791785	-0.031471211	0.002020339	-0.023828515	0.01597873	-0.026849467	-0.079309789	0.009847478	-0.017305345	-0.012538532	0.00224317	-0.010611977	0.001512841
42.mp3	-0.019314524	-0.000212173	0.067849149	0.057599965	0.034290152	0.039139704	0.042967494	-0.013148029	0.006236081	0.007394253	0.016434118	0.042151834	0.047690618	0.045703454	0.042497334	-0.022310225	-0.018126453	0.006217663	-0.013800584	-0.012812265	0.05643927	0.047963184	0.054297614	0.019453384	0.014510289	0.029875884	0.032179198	0.006266596	0.020717267	-0.003228328	0.00519194	0.015803599	0.011244375	0.00790947	-0.001541531	0.035639892	0.027000474	0.055526235	0.022372763	0.041620537	0.042615805	0.002638984	-0.036007762	-0.028341817	-0.014986139	0.005527972	0.024333208	0.005835904	0.009806871
43.mp3	0.012772092	0.006889894	0.006529175	0.032298265	-0.017504194	0.022817303	0.016176683	-0.004579354	-0.007047945	-0.002817368	0.030974315	-0.016409522	-0.01315482	-0.01871629	-0.004797253	-0.025791011	0.062023989	-0.002184047	0.00432892	-0.022072548	-0.00028249	-0.016966259	0.024832897	0.009214024	-0.02302995	0.003902193	0.00158182	0.003507384	-0.018890525	0.02555346	0.001607642	-0.015843997	-0.006002584	0.027027728	-0.002491366	-0.044619942	-0.018493702	-0.00154285	-0.027481897	-0.011808867	-0.039402066	-0.003948621	0.002587545	-0.030036691	-0.006878075	-0.030179757	-0.02664449	-0.020025878	-0.050347557
44.mp3	0.077696527	-0.031288542	-0.050133515	-0.069480978	-0.035264821	-0.034423303	0.001284507	-0.030605594	-0.05589113	-0.017606593	-0.05103535	-0.081482747	-0.04628687	0.037722967	0.022258263	0.008834306	0.067150414	0.002324815	0.02405477	-0.070375462	0.016803427	-0.022198875	-0.031884782	0.021145419	-0.030747539	-0.035671681	-0.013585827	0.005584561	0.006087885	0.006108064	0.028137465	-0.053491749	-0.015985758	-0.029446354	-0.016872473	-0.00393484	-0.000894228	0.000579849	-0.046466339	-0.033668706	-0.029601567	-0.018809186	-0.060880288	-0.011977022	0.015329151	0.010768606	0.047465078	-0.01034908	-0.029415533
45.mp3	0.016254083	-0.023332523	-0.036079883	-0.028589023	-0.026289249	-0.022817999	-0.028793347	-0.02895049	-0.011907238	-0.028412982	-0.009494681	0.021555306	-0.00736714	-0.020943851	-0.035047341	0.015283212	0.007883948	-0.017402224	-0.004316655	0.001158691	-0.011195987	-0.004417883	-0.036272592	-0.045385328	-0.012903114	0.011133429	0.005958814	-0.026014181	-0.039835124	-0.019724252	-0.009836951	-0.018637856	0.005831846	-0.019387269	-0.02682694	-0.02401565	0.002480071	0.007345383	-0.049908221	-0.054353124	-0.02219158	0.022243141	0.006567426	-0.001788041	-0.009102345	-0.025804908	-0.021007174	-0.007434386	0.024922605
46.mp3	-0.011641271	-0.012981432	-0.016997189	-0.048163969	-0.018688214	-0.010096973	-0.051586389	-0.018961137	-0.017001025	-0.032838991	-0.036698401	0.012610171	0.037824871	-0.118231139	0.001103295	-0.029168558	-0.009522809	-0.000881166	0.00310129	-0.062514476	-0.024390629	-0.020203206	0.076241612	-0.015293296	-0.017544916	0.003615912	0.035266725	-0.017478322	-0.03199121	-0.034566166	-0.044182793	-0.030390316	-0.019190718	-0.034665363	-0.025476552	-0.028632842	-0.045061342	-0.026669644	0.001365013	-0.036889597	-0.070460661	-0.014751333	-0.023952771	-0.011082516	0.000315932	-0.053734935	-0.027347154	-0.022130664	-0.019119734
47.mp3	0.024324416	0.031446542	-0.020860672	0.017913179	0.03868812	-0.006188684	-0.02704246	0.047976886	-0.012438971	0.015534619	0.043546504	0.026682391	0.029208294	0.038693977	-0.02769552	-0.005601577	0.043069952	-0.006984918	-0.007680525	0.041273675	-0.020703986	0.018672215	0.036247661	-0.000362731	0.023698689	0.040849053	0.069142926	0.015086918	0.02068755	0.04223978	0.027321454	0.028069317	-0.022350477	0.007986658	0.043066369	0.045650813	0.010649099	0.004601188	-0.078970146	0.002187368	-0.053973536	-0.011528873	-0.012596803	0.031030349	-0.010665561	0.028497485	0.049296213	-0.004501242	0.040985469
48.mp3	-0.025594572	-0.007881265	-0.054774014	-0.01416286	-0.012658662	0.015512518	-0.034870554	-0.043159345	-0.025329024	-0.0962229	-0.04483095	-0.065098023	-0.019256748	-0.001334824	-0.018386564	-0.013118169	-0.050641117	-0.036838072	-0.015076695	-0.017107008	-0.042042801	-0.002887556	-0.023102802	-0.015683562	-0.013871799	-0.028253207	-0.023118946	-0.038656035	-0.055935068	-0.006901048	-0.038710143	-0.030223124	-0.034276314	0.000192585	-0.008719221	-0.019046693	-0.029733544	-0.042511794	-0.017616789	-0.051113607	-0.01908299	-0.02905662	-0.013481301	-0.031035464	-0.077794664	-0.057078978	-0.07338271	-0.030331162	-0.028549776
49.mp3	0.091411701	0.059670613	0.055104921	-0.028523549	0.031543847	-0.035908058	0.041174604	0.059956021	0.085317136	0.054765838	0.00945463	0.008186784	-0.009741937	0.009420259	0.015584984	0.049845621	0.093811701	0.097055513	0.05768235	0.047200108	0.006141064	-0.010534891	-0.046601879	-0.03622713	0.072736517	0.103637148	0.071957889	0.06688921	0.056998733	0.024626514	0.023001834	0.010946235	-0.106765851	0.023120682	0.047708446	0.066731245	0.098430986	0.100830516	0.065036061	-0.009980078	0.023707249	0.015679664	0.121488711	0.10374398	0.10039041	0.097746955	0.070491279	0.106899521	0.030662703
50.mp3	0.056868539	-0.046660417	-0.052398597	-0.026152092	0.014052591	0.080802302	-0.033637086	-0.052306085	-0.038665783	0.007061401	0.026851235	-0.031779471	-0.133681134	-0.100088462	-0.080284888	-0.048354636	-0.021390773	0.056945791	0.051947661	0.005612533	0.052143228	-0.064652695	-0.059922646	-0.04676316	-0.002274543	0.037676229	-0.039065127	-0.058733517	-0.068154244	-0.016010606	0.007286132	-0.03768711	-0.06013918	-0.038884398	-0.010632783	0.055931447	-0.016666795	-0.06846804	-0.037983736	-0.012124047	0.057531511	0.00389314	-0.063261299	-0.011616559	-0.007165882	0.055784743	-0.00225502	-0.059038343	-0.04472722
51.mp3	-0.011079722	-0.010498273	-0.015370112	-0.029234614	-0.020171289	0.002270152	0.068124586	-0.0125073	-0.03297955	-0.020396939	-0.024248463	-0.006078753	-0.020290523	-0.009289182	-0.005357111	0.006159303	0.010453939	0.006093012	0.003640347	-0.002154053	0.003615149	-0.00326352	0.011605547	-0.005992244	-0.00969969	-0.0278329	-0.026719659	-0.022892535	-0.025272338	0.012528014	-0.036837426	0.010664618	0.014385166	0.018217377	-0.017753527	-0.011358753	0.004707577	0.011292278	0.013110077	-0.013442867	-0.013172742	-0.020646311	-0.021730625	-0.03169074	-0.027730091	-0.002938089	-0.004585813	-0.019869241	-0.030357852
52.mp3	-0.009477367	-0.013743636	-0.077315002	-0.02176549	-0.035053861	-0.02420336	-0.026985092	-0.014903556	-0.044366416	-0.013178414	-0.021144009	-0.027080109	-0.022695276	-0.073240124	-0.035269829	-0.05167634	-0.001163409	-0.001109007	0.00066117	-0.031053628	-0.052803226	-0.015007241	-0.055497544	-0.026902996	-0.04261624	-0.045687391	-0.000127439	0.024376329	-0.023330065	-0.007883744	-0.020960832	-0.010415985	-0.022415692	-0.065736452	-0.036119303	0.004970779	-0.006086374	-0.029405035	-0.054466164	-0.037401038	-0.03570147	-0.037470085	-0.017899329	-0.001889936	-0.00531429	-0.0523443	-0.036414098	-0.070618298	-0.037426459
53.mp3	0.090972392	0.116613659	0.063871344	0.03021008	0.011863492	0.071310547	0.009601078	-0.012292633	-0.023104544	0.000256129	0.001624285	-0.016181417	-0.049860203	0.08699701	0.059725105	0.075496102	0.075521116	-0.043704948	-0.042371195	-0.024146735	-0.011605062	-0.017837934	-0.007882624	0.009696036	-0.003792925	-0.010601304	-0.009081509	0.020409068	-0.027830528	-0.024458502	-0.025038435	-0.027032419	0.025837661	0.057511307	0.043266216	0.056187792	0.039105818	0.06193842	0.056395857	0.042449472	0.022136128	0.031754323	-0.007147078	0.003984485	-0.016088986	0.037959021	0.047255112	0.025667994	0.048485243
54.mp3	0.188425047	0.187278528	0.248147907	0.276887372	0.279950657	0.181772691	0.049074812	0.096433666	0.242946731	0.240019157	0.223152614	0.126373852	0.118328514	0.065391431	0.221682327	0.17934251	0.328245354	0.357187229	0.076803255	-0.007575875	0.178360629	0.190674893	0.140998526	0.161971789	0.135347248	0.062045268	0.095260988	0.299652685	0.241477028	0.198240949	0.056703247	0.198438898	0.032930082	0.057256185	0.059986081	0.068158412	0.033595498	0.053871837	0.011864183	0.078741738	0.062993462	0.063726695	0.066638298	0.024843918	0.046067062	-0.034548649	-0.056008743	-0.043289917	-0.038430579
55.mp3	0.023184466	0.028683094	-0.011383755	-0.020855262	0.006964375	-0.011945932	0.004037384	0.038240301	-0.037216015	-0.041443038	-0.033071109	-0.043884023	-0.01086251	-0.059271281	-0.006847591	-0.024420706	0.013834569	-0.013454166	-0.043234557	-0.029173669	-0.039169842	-0.064647972	-0.008434941	-0.020339683	-0.032742259	0.022237394	0.019145961	0.031956918	0.023944398	0.009871227	0.001487241	0.025140939	0.013226209	-0.050232795	-0.030555369	0.003110101	0.001501059	-0.011877495	-0.003416393	-0.080450452	0.007662143	0.003724153	0.033479452	-0.000784397	0.006559016	0.040878852	0.013791249	-0.043477539	-0.047776333
56.mp3	0.026868446	-0.002487232	0.065398087	0.087549853	0.181976906	0.033111999	0.033210479	-0.013911495	0.00879259	0.005222139	-0.01443213	0.030663769	0.080630966	0.145493379	0.073990811	0.051532328	0.106231307	-0.001476102	0.00241455	0.002100385	0.0113154	0.048261014	-0.022211843	0.143685359	0.14315317	0.1201218	0.024345819	0.04546869	0.005074067	0.019210952	0.016875317	0.021800046	0.008472293	0.104208576	0.090110538	0.05121891	0.05113471	0.116555135	0.0230146	0.012729074	0.045577922	0.019132522	0.039557713	-0.027451987	0.176447083	0.04773438	0.197237175	0.044589131	0.076103235
58.mp3	0.025690979	0.149947142	0.130205021	0.121271737	0.116621548	0.115039139	0.008833773	0.001515093	0.022181762	-0.008604944	-0.155116855	-0.125215944	-0.070625097	-0.015823819	-0.010844655	-0.016029551	0.04681956	0.013278976	0.012769649	0.096958705	0.105528959	0.06098873	0.015649853	0.000265198	0.053117015	0.048717798	-0.001246781	0.020130723	-0.056428029	-0.111096363	0.002319293	-0.122170319	-0.114935939	-0.10958112	-0.085692964	-0.043185325	-0.024756652	0.014793661	0.017184878	-0.027462156	0.021496506	0.021281707	0.019108432	0.110254168	0.088239421	0.075266338	-0.005569014	-0.004250785	0.059742853
59.mp3	-0.025091718	-0.000593476	-0.044855996	-0.022272766	0.048391965	0.081837888	-0.028770538	-0.021927646	0.147457135	0.006077882	-0.010912818	0.000466096	-0.010366188	-0.022251978	-0.007911271	-0.010098427	-0.00679103	-0.013507819	0.015356526	-0.042051351	-0.044729703	-0.062421523	-0.055301082	-0.038497692	0.000482288	0.059130262	0.071309383	0.022417436	-0.009114683	-0.008008144	-0.010158325	0.023922513	0.0096453	0.010834957	-0.003678652	-0.002794669	0.039470584	0.020397839	0.001672142	-0.009013226	0.010886074	0.044112594	-0.004953889	0.040175571	0.027121571	0.025456291	0.049817948	0.018318812	-0.001293843
60.mp3	0.016853312	-0.001099402	0.031870442	-0.0063187	0.034563143	0.001718961	0.010621725	-0.021367926	0.046330284	-0.026298051	-0.010059063	0.024670427	0.000757848	0.038482337	-0.013297043	-0.01296686	-0.00274132	0.051000506	0.001448473	-0.021692479	-0.01630497	0.00062989	0.01353443	-0.018965206	0.009859205	0.012507521	0.008709837	-0.008573857	0.000474248	-0.019709624	0.025134788	-0.008004556	0.004144501	-0.013281643	-0.003197504	0.028593133	0.020041694	0.012774589	0.00306389	-0.004400909	-0.013993994	-0.010800309	0.050920514	0.002741338	0.004303528	0.005691574	0.051121928	0.059237042	0.011441181
62.mp3	0.027505368	0.005585186	0.014214132	-0.003808769	0.033980451	-0.005547325	0.012090223	-0.017556073	0.004987642	0.010445091	0.008408431	-0.006268849	-0.026380617	-0.028056601	-0.015508155	0.003797301	0.021332164	0.015958766	-0.02657576	0.017791736	-0.005221564	-0.016793148	-0.031289939	0.013436735	0.00950012	0.012164209	-0.017073487	-0.042384178	0.001832924	0.015737971	-0.003478942	0.002322019	-0.032808169	-0.014402055	-0.012463307	0.000791209	0.009475591	0.024342105	0.007002796	0.044356992	0.022645224	-0.040903847	-0.005457769	-0.006948665	-0.029428911	-0.020639338	0.00549256	0.029746086	0.02108337
64.mp3	-0.020451406	0.024221669	0.020466699	0.039701141	0.039458469	-0.004228089	0.122182226	0.087874626	0.102321275	0.093545548	0.078803767	0.07955285	0.044310365	0.047216465	0.04642884	0.063784117	0.048417584	0.043883137	0.043460789	0.050205175	0.090833729	0.018793977	0.042480612	0.059945839	0.057065297	0.027340219	0.042975347	0.076307605	0.059445883	0.007431389	0.014545071	-0.012683428	0.002352794	-0.024032844	-0.001399656	0.016017909	0.001712614	0.017529083	0.137130475	0.161222262	0.112271673	0.098513557	0.061834738	0.122158725	0.083567055	0.063824663	0.068524725	0.029485583	0.046994511
65.mp3	0.0001511	-0.026611285	0.02557438	-0.005387629	0.000791094	-0.002072134	-0.019224262	-0.013290055	0.018649699	-0.003274472	-0.025169613	0.002040207	0.013218964	0.032655414	0.005913292	0.009787268	0.002187691	0.060492006	0.006548347	0.031696663	-0.005491267	-0.000760778	-0.036196031	-0.044708894	0.009374379	0.033047492	-0.057799928	-0.035836799	-0.029889062	0.07212395	-0.01401247	-0.006901028	-0.007651893	-0.004334408	0.029344418	-0.003192634	-0.00115095	0.002703044	-0.02511077	0.011788564	0.014406696	-0.010282181	-0.001676767	0.032590467	0.021436098	0.002122046	0.02892231	0.005887348	-0.003610843
67.mp3	0.019243886	-0.018894779	-0.000409242	-0.031623482	-0.01619546	0.024650922	0.005076751	-0.015110906	0.039392141	0.042483176	-0.010175658	0.010976567	0.012304941	0.019325509	0.015406025	0.006307115	-0.001510773	0.007595165	0.007899224	0.016638382	0.004415854	-0.021634649	-0.011550702	0.012794446	-0.016658194	-0.007874946	0.002984944	0.006190908	0.008247019	0.032724347	0.030969554	0.004819868	0.011683802	-0.002313144	-0.003768601	0.011693947	0.013738913	-0.011791949	0.002315462	-0.012645018	0.01613767	0.037545488	0.027834016	0.000490977	0.009518965	0.003174236	0.02798902	0.010719428	-0.019476931
68.mp3	0.008485456	-0.008429031	-0.007451663	-0.043115002	-0.023424869	-0.030883448	-0.019140539	-0.021491442	-0.032733914	-0.065025757	-0.046731727	0.046990734	0.023394045	-0.009982338	-0.006740547	-0.004101057	-0.027792261	-0.035741573	-0.0409758	-0.054502622	-0.033710412	-0.007835094	-0.028421062	-0.033599525	-0.034591129	-0.023741189	-0.026908626	-0.036752389	-0.034391354	-0.045915409	-0.024811711	-0.02768335	-0.009665364	-0.02556002	-0.016040536	-0.008649174	0.050249463	0.007391436	-0.025888884	-0.024784044	-0.042408345	0.000260721	-0.029647631	-0.017787216	-0.035576037	-0.051141979	-0.008383227	0.029889507	0.041192092
69.mp3	0.038481629	0.02849567	0.052384462	0.018186755	0.047468414	0.054346513	0.085352611	0.002368675	0.076962604	0.106402411	0.137151686	0.104317197	0.037497321	-0.035695925	0.024286003	-0.008915453	0.01647023	-0.005682134	0.040218768	0.004002603	0.013027916	0.049136635	0.085555369	0.010708117	0.033736155	0.105861308	0.004201507	0.063523523	0.054110944	-0.031050669	0.039981019	0.039864743	0.012288754	0.044106671	0.014324379	0.005010298	0.080262434	0.048974234	0.031698705	0.037305644	0.023893325	0.034290003	0.02700841	0.044587693	0.017965395	0.041753083	-0.043220545	-0.015561893	-0.067034566
70.mp3	0.004837928	-0.031991782	-0.020597999	-0.008053757	-0.032921099	-0.001844316	0.000314717	-0.009360397	0.052713649	0.030497576	0.023608172	0.008536964	-0.017446248	0.074837931	0.106422085	0.02569474	0.094448608	-0.010936852	-0.010711166	-0.006584855	-0.015074154	-0.072321099	-0.055825287	-0.028324356	-0.003451745	-0.009867312	-0.066040659	-0.016385118	-0.015817232	-0.019656923	-0.013351612	0.025595857	0.028148039	0.025245474	0.058994381	0.049940476	-0.015820486	0.076555573	0.10206918	0.139629385	0.072101349	-0.043565204	0.02333731	0.022064833	-0.040811931	-0.006375039	-0.025773352	-0.022602683	-0.023179603
71.mp3	0.042778578	0.083859767	0.061219852	0.06751046	0.064100444	0.039982199	0.08111111	0.087062106	0.043617935	0.063608066	0.041106499	0.057850021	0.110309994	0.007980728	0.056644733	0.044583491	0.044662523	0.033168853	0.013286825	0.029974114	0.103497734	0.003458554	0.047490897	0.05455222	0.111273672	0.02451943	0.007100995	0.040008148	0.092368903	0.022013991	0.007564448	0.000999367	0.02565723	0.011000755	0.056229002	0.011018937	0.086159869	0.063812085	0.118338921	0.044337537	0.046405023	-0.008249501	0.030047113	0.045338772	0.044216634	0.02384366	0.106458285	0.043001211	0.091379736
72.mp3	0.054427308	-0.00047463	0.032436125	0.120921344	0.096385313	0.134256828	0.015343432	0.042103351	0.00753232	0.077062232	0.190275364	0.023462907	0.033743712	0.01985263	0.0324154	0.028099244	0.1166729	0.083677953	0.065028141	-0.015983072	-0.032767911	-0.03547625	-0.002697278	-0.038102887	-0.03222313	-0.036253286	-6.33E-05	0.010621567	-0.005308993	0.022488834	0.012969714	0.036663249	0.031834523	-0.008381145	-0.016516537	0.024189828	0.020206408	0.023389519	0.034366479	0.007740467	0.008774866	0.000946435	0.042033034	0.046011561	0.049058452	0.053074243	-0.003656913	0.013635874	0.000373965
73.mp3	0.044674735	0.034240613	-0.009854314	0.102375659	0.109997026	0.034500795	-0.051077421	-0.012910588	0.02371527	0.045497191	0.072566033	0.027627755	0.174496476	0.110259029	0.039683345	0.005258191	0.00472847	0.059472245	0.045369699	0.045421983	0.020846945	0.01579727	0.074431533	0.025161602	-0.007539098	-0.024280148	0.035938286	0.02489454	0.044847592	0.006998469	-0.039130181	0.146085802	0.092058594	-0.010606312	0.059378041	0.01235701	0.048239287	0.043430011	0.009265366	0.037776135	0.105220794	-0.04412694	-0.028146512	-0.014683365	0.101820844	0.049216035	0.046338681	0.049318492	-0.054124967
74.mp3	0.001462652	-0.010924359	0.001825255	-0.015391998	-0.027738695	-0.016497537	0.018123571	-0.009880983	-0.059333042	-0.026098331	-0.058687276	-0.043813331	-0.055590993	-0.009630111	0.013182108	-0.080757992	0.027848872	-0.021293022	0.045836915	-0.059403391	-0.027414596	-0.090660399	0.018949117	-0.008740568	0.040178591	-0.02286175	-0.008083753	0.014167155	0.015990478	-0.042208824	-0.001375842	0.020318658	0.003046617	0.12129854	0.020757063	-0.005823993	0.077719001	-0.06699333	-0.004331605	0.014600259	-0.031222364	-0.012738829	0.010329186	-0.021087981	0.095768989	0.031983555	-0.061774076	-0.064222074	-0.006364088
76.mp3	0.032748957	-0.030843656	-0.047283846	-0.080848528	0.161293998	0.054551855	-0.0579579	-0.032860431	-0.091173272	0.177028213	0.033874593	0.035947991	-0.053929116	-0.092476909	0.087772557	0.010145976	0.076891657	-0.031735182	-0.078852749	0.114539492	0.005634545	0.072939251	-0.027481868	-0.074187813	0.175401019	-0.001809945	0.060077901	-0.022026693	-0.070015459	0.164542787	0.005817568	0.079448096	-0.022769149	-0.073173735	0.066429987	0.021537404	0.064974554	-0.039284237	-0.07466274	0.033231363	0.007930497	-0.069408125	-0.051100492	-0.052439867	0.151404874	-0.000214324	-0.089044904	-0.040427433	-0.047681439
77.mp3	-0.034688193	-0.015769067	0.12171631	0.138210896	0.066975847	0.047198568	-0.006341157	0.09464841	0.136510335	0.091822113	0.035560132	0.008916411	0.036635669	-0.062362484	-0.091886572	-0.056896988	0.081393606	0.109736027	0.139064841	0.01796556	0.057399878	0.025664264	0.00858391	0.10558695	0.041424968	0.022468153	0.021448063	-0.021363253	0.078594472	0.006109574	-0.000952911	0.003107482	0.067169956	0.022586291	0.098958682	-0.017405226	0.09350231	-0.021192384	0.069230845	0.154578861	0.001746749	0.049142714	0.060041592	0.137190098	0.156370099	0.10862041	0.119621102	0.111442122	0.107110468
78.mp3	0.049211752	0.027653253	-0.044328067	-0.01751363	-0.02669165	-0.016117656	-0.051056383	-0.06728784	-0.028280129	-0.028551703	-0.026437787	-0.054820684	-0.048234038	-0.041057801	-0.108039744	-0.005950988	0.056921156	0.064444722	0.059883562	0.034470296	0.062689463	0.004675521	0.0286037	0.003155799	0.138074657	-0.055039103	-0.027749483	0.046396921	-0.042787139	-0.040163295	-0.100259939	-0.008325462	0.010130096	-0.022625364	-0.037455852	-0.019299506	-0.051987965	-0.139746661	-0.064232066	-0.02929174	-0.030695911	-0.024481584	-0.035825674	-0.009856822	-0.043917093	0.010869026	0.001542862	-0.042445864	-0.190448088
79.mp3	-0.025992907	0.002889279	-0.02299342	0.003405135	0.027108939	-0.004882939	0.000414578	-0.001729901	0.015801277	0.01497556	0.00153274	-0.019714779	0.030050922	-0.002694894	-0.022263105	0.004045751	-0.003507371	-0.001750259	0.005624021	-0.012492047	0.02403901	-0.024834288	-0.006823486	-0.010813436	0.001572825	-0.046963798	0.000489905	0.013612169	-0.009442972	0.004909735	0.01849116	0.027579753	0.009726134	0.013336633	-0.023523453	-0.010951182	0.003428275	-0.010593444	0.012226677	-0.035714822	-0.008080314	-0.015908081	0.018138013	-0.012043355	0.020489468	0.046369325	-0.000608103	-0.001629565	-0.012058371
80.mp3	0.063186933	0.061715284	0.001603096	0.026468639	0.088345174	0.03309416	0.131336064	0.050305635	0.058200455	0.091270488	0.093736628	0.002409217	0.067391339	0.020985924	0.019928023	0.117469683	0.027707482	0.041497881	0.014216043	0.04544286	0.005259891	0.104006409	0.020284636	0.059488162	0.050335254	0.001667762	0.048271087	0.057701327	0.026266929	0.119220576	0.049731156	0.012249675	0.007211047	0.013971209	0.026189575	0.053246812	0.025677293	0.018330813	0.095868896	0.037882374	0.1144261	0.057606691	0.005489487	0.026399302	0.086691281	0.044267727	0.13998217	0.050614763	0.00823962
81.mp3	0.00430574	-0.03953386	0.011279901	0.000596835	-0.021456897	0.045927731	-0.018580034	0.059752732	0.03167455	0.014922082	0.009304166	0.052157335	-0.001572497	0.039948824	0.059356856	0.018988938	0.01819332	0.011049155	0.013947704	-0.000706484	0.024013672	0.033715917	0.005477154	0.00457061	-0.001313748	-0.007821729	-5.23E-05	0.00895947	-0.017185524	0.024929658	0.018751276	-0.023920995	0.013135067	0.016933113	0.006602735	-0.007075769	0.007753931	0.006583118	0.030667774	-0.006265161	-0.017031008	0.034608532	0.039388733	-0.028799411	-0.00443149	0.022837599	0.057935108	-0.004765841	-0.004318943
82.mp3	-0.01721011	-0.046024364	-0.033552333	-0.021396025	0.018087897	0.019263232	0.029336303	-0.008519069	-0.147344524	-0.19733178	-0.14671219	-0.120747045	0.029083268	0.041448878	0.109561156	0.001002228	-0.026045885	-0.010896247	-0.008285151	0.034332177	0.025024229	0.054693603	-0.032530428	-0.020812769	0.005865995	0.043275316	-0.008381377	0.014134547	0.005600289	0.051782617	-0.02835772	-0.038775181	-0.005642431	-0.005001619	0.030974438	0.032444033	0.009870788	0.013174255	0.095044497	0.102145486	0.122508863	-0.115755517	0.061928727	0.012273434	0.006097608	0.029769364	0.013894923	0.001530132	0.030854464
83.mp3	-0.023048245	-0.033455275	-0.013783972	-0.016076036	-0.020372284	-0.04516387	-0.038503943	0.006742077	-0.061742165	-0.023562388	0.011909003	-0.041023308	-0.038209199	-0.040776285	-0.03282936	-0.024660535	-0.04612661	-0.044023454	-0.008951445	-0.020422103	-0.033075893	0.006815023	-0.026645747	-0.043467485	-0.026772532	-0.006545061	-0.051445338	-0.047248397	-0.032896255	-0.037902233	-0.07688966	-0.101141341	-0.01703157	-0.024747648	-0.011144605	0.008717221	-0.001720925	-0.016744689	-0.051677355	-0.011099097	-0.040287966	-0.067153221	-0.01209706	-0.009975569	-0.014119493	0.003746508	-0.014285734	-0.018728866	-0.022761905
84.mp3	0.015828178	0.025735891	0.044317917	-0.01475142	0.009054844	0.01422272	0.025259589	-0.0044865	-0.038331394	0.055786409	0.044172516	0.04269811	0.025987263	0.015916925	0.011905137	0.02474737	-0.007028564	0.022875124	0.0874461	0.040964124	-0.036682443	0.041168	0.04130228	0.004245442	0.03635915	0.009204255	0.029001377	0.002438892	0.017021939	-0.011555801	-0.024238507	0.027254813	-0.002811125	0.002260802	0.029781243	0.018110711	0.059174798	0.00397512	0.010062927	0.027244651	0.023335487	0.031474215	0.050513712	0.035382728	-0.040666255	-0.005782262	0.010462891	-0.010010752	0.029594812
85.mp3	0.063938992	0.02372388	0.039224365	-0.002368698	-0.01279989	-0.008231096	0.038885079	0.081297359	0.085789435	0.084668693	0.057984769	0.006486478	0.071771843	0.05613726	0.014377025	0.033034041	0.034962435	0.006940926	0.054319461	0.075851835	0.039758323	-0.009248134	0.032302575	0.010755971	0.049440699	0.023878391	0.03504209	0.091886941	0.077536254	0.000739307	0.074366981	0.050595974	0.048278861	0.003854483	0.000948338	0.000686998	0.087500898	0.039683645	0.053131201	0.078828003	0.03891406	0.048676186	0.072341381	0.035530368	0.048667831	-0.008385013	0.018503215	0.007089988	0.071929378
86.mp3	0.017000219	0.008910399	0.022682452	0.040400429	0.006201222	-0.00967432	0.004806218	0.031038543	0.025046875	0.007606189	0.012903188	0.029596194	0.025738687	0.018111406	-0.004010819	0.00860447	0.044440104	0.039701418	0.026336111	-0.053149291	0.019773311	0.011895397	0.022814394	0.003971683	-0.003063369	0.020512767	0.056025774	0.031744429	0.001844786	-0.009932619	-0.000670668	0.059033037	0.042898107	-0.008669877	-0.014532189	0.016777556	0.043731087	0.037336549	-0.026443539	-0.013521402	0.024911061	0.037653994	0.01849038	-0.017126644	-0.001554246	0.012285392	0.040293841	0.014176877	-0.011421217
87.mp3	0.080964272	0.039237726	0.020147412	0.042589044	0.038996686	0.035004115	0.050310484	0.057631195	0.056077962	0.06144202	0.059577855	0.018120005	0.021383799	0.055213783	0.038094283	0.02247249	0.007814685	0.007102929	0.029789548	0.036301394	0.057035848	0.028177932	0.020788204	0.030011701	0.022525115	0.061461435	0.021611804	0.007355329	-0.019433507	0.003624154	0.007773498	0.020543703	0.022048436	0.046565208	0.019517577	0.027792069	0.036781697	-0.036402668	0.063545711	0.038270045	0.058626808	0.030758024	0.023759424	0.049594486	0.017342841	0.036596412	0.020649625	-0.041982605	-0.016349351
88.mp3	0.013311671	0.014783441	0.017550883	0.024337384	0.03141136	0.029930371	0.035655968	0.058353296	0.065548871	0.041983625	0.029729456	0.051611194	0.009065666	0.017540402	0.02137048	0.040874698	0.029343636	0.043905318	0.056688089	0.0504746	0.037448033	0.020975715	0.025891509	0.011869819	0.005141636	0.014193247	0.010085156	0.00945712	0.01748152	0.023348205	0.023811088	0.026351176	0.046188186	0.018137173	0.02743376	0.0282327	0.022169057	0.035571984	0.028892134	0.020886708	0.044131952	0.018847202	0.012908444	0.027251787	0.016194273	0.026428639	0.033372071	0.034548594	0.02889076
89.mp3	-0.019437511	-0.027522087	0.005821054	-0.024826343	-0.031158316	-0.008110611	-0.025974681	-0.020112572	0.006003783	-0.015358307	-0.007479168	-0.026200281	-0.025488916	-0.025979001	-0.017299925	-0.023825419	-0.033847153	-0.014722979	-0.025296305	-0.001834594	-0.041558048	-0.021430318	-0.026449009	-0.041683336	-0.027687568	-0.00705088	-0.014394423	-0.010437356	-0.006488711	-0.013907117	-0.023115936	-0.026548272	-0.025455534	-0.031921787	-0.019011357	-0.03629493	-0.017283263	-0.008270189	-0.01204728	-0.040072547	-0.010509081	-0.024354834	0.001014989	-0.007327335	-0.009455134	-0.009596231	-0.015570403	-0.006328065	-0.025959381
90.mp3	-0.027485639	-0.021631274	-0.016733111	0.027057715	0.150994925	0.232837194	0.238792598	0.034358864	-0.00933432	0.098024006	0.126588757	0.097876543	0.015718018	0.015978953	-0.007473273	-0.024104199	-0.005188239	-0.009230401	-0.006369856	-0.000531471	-0.008777788	-0.001553631	-0.023262135	0.019275876	0.21113509	0.260392414	0.159747577	0.01906197	0.030171533	0.099519241	0.13853832	0.113740135	0.017338552	0.012318504	-0.004801772	-0.006503731	-0.008100684	-0.002987887	0.002828671	-0.006399997	-0.014489713	-0.019678013	-0.016879584	-0.01441172	-0.011970345	-0.065777425	-0.069013351	-0.069107097	-0.082812933
91.mp3	-0.000176071	-0.001739326	0.004536986	0.007515738	-0.02009737	-0.014427768	-0.003094143	-0.027340834	0.019173772	-0.004866385	-0.001466256	-0.004373373	-0.012216851	-0.011328817	-0.006509394	-0.029831766	0.032045545	0.01750006	-0.005658392	-0.015478509	-0.027604612	-0.037558051	0.003972711	0.000986907	0.002714645	-0.025969479	0.007924607	-0.009452296	-0.035506184	0.00800442	-0.000644851	-0.000989188	0.045045774	0.067294872	0.011435295	0.009077004	0.003081274	0.000738414	0.001566742	-0.004795085	0.004512885	0.020820246	0.015474055	-0.020189384	-0.051949809	-0.00463713	-0.023726614	0.025038178	-0.036894903
92.mp3	0.016055043	-0.014785977	-0.003366836	-0.05392373	-0.015243145	-0.007121667	0.014362122	0.023315481	0.001905678	0.047620717	0.029254684	0.013276408	0.044705022	0.033913324	-0.011457393	0.018342028	-0.057668583	0.00273573	-0.009911328	0.053443181	0.024763538	0.042329097	0.010408589	0.001678945	-0.024015409	-0.015775796	-0.008464375	0.007949544	-0.021666885	-0.038764697	0.016012821	0.004916081	0.013527476	-0.054449037	0.01275821	-0.037677496	0.007209657	-0.014669822	0.037244042	0.042051625	0.026631086	-0.00578954	-0.004367364	0.035174529	0.054521445	0.064420161	0.016357695	0.026214638	0.024167331
93.mp3	0.01606375	0.020341988	0.036293773	0.013069515	-0.009500295	-0.004461633	0.015215604	0.025626305	0.035873467	0.011757844	-0.007113763	0.016091997	0.004432857	0.03415983	0.000191209	-0.020157471	0.019133769	-0.005039199	0.013427734	0.003886803	0.010102564	0.031062676	0.012172133	0.017160728	0.000426595	0.015545902	0.009251395	0.006935988	0.026775396	0.007227952	0.023742798	-0.00293648	-0.007209455	0.008774534	-0.010347162	0.001444529	0.02449099	0.053142557	0.012499127	-0.021411075	0.06868429	0.014140856	-0.006177237	0.012525321	0.019898127	0.005778229	0.01538982	0.005708618	0.00234233
95.mp3	0.099010903	0.08382839	0.040471384	0.130420714	0.106363633	0.224493733	0.014348736	0.107756562	0.168753085	0.156400147	0.07710247	0.061355256	0.084207849	0.087920813	0.10629559	0.091335257	0.073244257	0.039505774	0.137667404	0.096999444	0.159371883	0.052378272	0.030337422	0.078730097	0.168784075	0.12535911	0.238296399	0.124421989	0.251134869	0.106339677	0.23196131	0.119558926	0.210205968	0.094152903	0.200000586	0.15692577	0.13275017	0.184897497	0.073799997	0.09655482	0.061625755	0.116262061	0.016915719	0.179837913	0.044316435	0.174309679	0.061787738	0.084509033	0.043319777
96.mp3	0.018298685	0.061272104	-0.006883873	-0.046185512	-0.034047853	-0.032832895	-0.036543974	-0.048479127	-0.03637745	-0.054434883	-0.009251471	-0.030483771	-0.039436782	-0.046669844	-0.008485547	-0.027888612	-0.021380479	-0.039648821	-0.038206978	-0.056141702	-0.025708007	-0.066662874	0.036583642	0.015516874	-0.032759458	0.066201417	0.017976105	-0.031107988	-0.014734536	0.004639603	0.06768592	0.007334515	-0.051800445	0.041028517	-0.015932416	0.069121685	-0.026016225	-0.020453285	-0.022087472	0.086089597	-0.021271267	-0.009018403	0.087370174	-0.002448006	0.021705168	-0.049177551	0.062681971	-0.036781103	-0.024763596
98.mp3	0.022233988	0.032454965	0.034382886	0.01929988	0.047024166	0.044210841	0.04578976	0.044921049	0.026508948	0.057855862	0.05736156	0.06570184	0.066288121	0.039970168	0.037501947	0.021968517	0.018723369	0.034493234	0.033770922	0.02428267	0.01943542	0.028622392	-0.015553807	-7.37E-05	0.004045831	0.019389479	0.003456559	0.012230858	0.059920896	0.035916341	0.017296482	0.032819975	0.074650282	0.069387912	0.02666278	0.018781215	0.017740232	0.019173945	0.011390579	0.020776318	0.078131153	0.046211722	0.021016509	0.041812841	0.043041755	0.017005434	0.018499939	-0.023440075	0.031367309
99.mp3	-0.037610365	0.128657522	0.130278496	0.09373841	0.074731855	0.087243685	0.058999979	0.028325958	-0.003496836	0.008075269	-0.00515476	0.056428965	0.024566202	-0.001337524	-0.033625598	-0.015110402	0.010105043	0.095218814	0.010864092	0.024755864	0.019280773	0.060898246	0.01109547	-0.007194531	0.162931909	0.141083489	0.14208007	0.077157098	0.020335234	0.075764021	0.034431613	0.049040407	0.013387088	-0.008162351	0.009792219	0.043898462	0.013104932	0.019801549	0.060337219	0.016552713	0.018677539	0.010780209	0.008376909	-0.00646561	0.001531566	0.014036719	0.006605689	-0.000310266	-0.027708123
101.mp3	0.227392659	0.265717294	0.065916073	0.133173379	0.299290672	0.167372582	0.237092445	0.089657328	0.251463516	0.175353492	0.171724389	0.230665495	0.181407252	0.111138037	0.2620794	0.299598156	0.15518043	0.290215093	0.134197681	0.192073025	0.095822948	0.069431603	0.158205615	0.245405892	0.006360145	0.158386847	0.226259257	0.144635388	0.11861974	0.109753975	0.209263176	0.088710454	-0.011245774	-0.078957149	0.181758711	0.0105459	0.007651556	0.106697456	-0.10651951	0.027201595	0.058535601	0.25742092	0.081315305	-0.007422794	-0.093185932	0.137403122	0.161662008	0.066860194	0.141606567
102.mp3	0.003616359	-0.075047017	-0.035455733	-0.008243912	0.041774774	-0.023398609	-0.0392225	0.017229916	0.038744447	-0.095958695	-0.026808174	-0.005807351	-0.029917669	-0.020203943	-0.015383456	-0.009454568	-0.02119693	-0.045331103	-0.00414236	-0.101273527	-0.057810037	-0.02383452	-0.092537903	-0.0200137	-0.014024163	-0.03449477	-0.042381642	-0.032336984	-0.0285687	-0.01924517	-0.015624064	-0.015184506	-0.025505999	0.043203552	-0.029396863	-0.009773253	0.038202124	-0.012957117	-0.020181811	0.051151042	0.033505103	0.012148937	-0.024210607	-0.036820847	-0.039909848	0.004314255	-0.033465391	-0.013118328	-0.030162399
103.mp3	-0.045429189	-0.053028442	-0.066203281	-0.058835453	-0.007994104	0.015997311	0.011190026	0.021037365	0.045282451	0.020340061	0.020448896	-0.140232747	-0.147193126	-0.067103326	-0.027106448	-0.068589092	-0.052609994	0.022109491	0.028364746	0.005791504	0.032516572	0.019674259	0.00758405	-0.055019609	-0.083633902	-0.084578542	-0.069011801	-0.102235179	-0.03693454	0.014076506	0.057703081	0.014202504	0.024796854	0.003197481	0.018660808	0.011140529	-0.022125426	-0.133173804	-0.177658709	-0.159993876	-0.146029396	-0.021595776	0.045180697	0.011193366	0.023975605	0.01550399	0.027975169	-0.002751629	-0.001086891
104.mp3	0.051488387	0.063973033	0.091906612	0.051015837	0.074355087	0.061267738	0.088235828	0.037496552	0.061149479	0.025706212	0.058160459	0.086014703	0.040136551	0.065049714	0.033091041	0.094660911	0.121123591	0.138252219	0.117839427	0.051148875	0.056593265	0.054887419	0.070125646	0.101094574	0.085822287	0.096535912	0.051239531	0.04390671	0.063962512	0.097718511	0.03202413	0.030581066	0.051130554	0.056797427	0.098890924	0.038232002	0.032303073	0.043699662	0.094089907	0.044053899	0.057492111	0.056851948	0.01619655	0.060164591	0.069029137	0.101725518	0.091077843	0.010054894	0.087035844
105.mp3	0.053606938	-0.003275472	0.003896458	-0.019437061	-0.015926941	0.017229765	-0.010487997	0.005604075	0.009327876	-0.013591104	0.007693292	0.006787206	0.013737267	0.006692132	0.009961265	0.032820323	0.013201324	0.012973299	-0.00280079	-0.000665813	0.029523906	0.016915482	-0.018071645	0.008590792	0.015069537	0.000112022	0.021862301	0.045917022	-0.011433753	0.001346332	0.011811054	0.012314968	0.022307952	0.019921645	0.014166665	-0.008068805	0.155908112	0.15272481	0.108528123	-0.007275009	-0.009726014	0.014171555	0.004221565	-0.001413508	-0.022141882	0.002895973	0.08112232	0.058049087	0.008691895
106.mp3	0.006731785	-0.013286403	-0.015384334	0.016602974	-0.010671856	-0.032271045	-0.005499707	0.01599037	0.045049776	0.033834729	0.039087039	0.026344172	0.028598734	0.021683882	0.075946707	-0.051072958	-0.038439254	-0.011998522	-0.015446987	-0.0329744	0.017612427	-0.005767733	0.018622857	0.003066301	0.025537044	-0.004522509	-0.046765771	-0.030929273	0.011755469	-0.000701257	0.012806485	0.076598551	-0.023669211	0.005162384	-0.008229932	0.014306698	0.025930414	-0.026794626	-0.049869346	-0.058257327	-0.033949088	0.038281933	0.066142093	0.034720634	0.064865435	0.024456458	0.105836869	0.035520026	0.039863436
107.mp3	-0.023939077	-0.04007804	0.048836333	0.065875295	0.037900234	0.028445554	0.038079104	0.068863068	0.006311739	-0.012851476	-0.002091116	0.019479667	0.028248471	0.036679786	0.026533176	0.024109763	0.104832696	0.022840488	0.038669263	0.051863671	0.018278211	0.045948223	0.031975629	0.023326615	0.054907291	0.018614759	0.024242739	0.031109073	-0.039625902	-0.030988802	0.020324882	0.007721786	0.024749973	0.014428862	0.020412853	0.044010383	0.043200954	0.028414484	0.006379272	0.007085274	0.06559451	0.037130499	0.030389029	0.052602071	0.055855335	0.044193725	0.067108475	0.091867683	0.06057753
108.mp3	-0.111436424	0.077085564	0.049667718	-0.044336139	-0.151778842	-0.134044298	-0.150498796	-0.125372773	-0.034785269	-0.031229555	-0.041004827	-0.013155456	-0.035137233	-0.028621103	-0.132311877	-0.114156211	-0.11468518	-0.146715663	-0.064598719	-0.030713839	-0.066759142	-0.119545785	-0.12672894	-0.1774592	-0.130969273	-0.043004708	-0.051969214	-0.094924306	-0.170224269	-0.017274426	-0.033150655	-0.13760452	-0.094419671	-0.082579591	-0.147434737	-0.019261786	-0.017351432	-0.053810292	-0.129264633	-0.013851403	-0.029275414	-0.050618739	-0.050732114	0.001017937	-0.014089923	-0.04403886	-0.036840924	-0.047944683	-0.05966029
109.mp3	-0.047869733	0.090907253	-0.002421609	-0.060711571	0.001253834	-0.039607168	-0.029536723	0.001522787	0.001346769	-0.028217515	-0.00722127	-0.013209099	-0.100631356	-0.03806095	-0.064929759	-0.101448341	-0.063322121	-0.126680438	-0.144244213	-0.151526338	-0.124228262	-0.132842714	-0.061806787	0.079447741	0.113762665	0.141253625	-0.096792999	-0.052267341	0.03815361	-0.130766629	-0.069024109	-0.063281003	-0.031840738	-0.05008819	-0.039878794	-0.038838463	-0.012425729	0.225423792	-0.080485923	0.018371839	0.281413135	-0.138008161	-0.182819133	0.064268092	0.147083748	-0.082805621	-0.013913271	0.103696557	0.06958605
110.mp3	0.000619451	0.07365029	0.060012224	0.026813223	0.014878349	0.065003078	0.046636074	0.019479724	0.052652405	0.008401128	0.053899834	0.039964782	0.071619253	0.034856658	0.031970389	0.130135019	0.042732086	0.029387871	0.028480388	0.113713515	0.051564702	0.044288795	0.038741746	0.037130202	0.041373358	0.036835397	0.03529745	0.043914656	0.006542964	0.141557958	0.065413517	0.013067668	0.042322628	0.042066131	0.063869421	0.058763418	0.024802216	0.062618978	0.033929251	0.090793	0.078979252	0.010656108	0.056914154	0.01096269	0.01614019	0.048326226	0.02604717	0.026055733	0.042172269
111.mp3	0.013554521	0.004868571	0.019322193	0.018206524	0.014215716	0.001377012	0.042675411	0.012360632	0.025278661	-0.009269274	-7.64E-05	0.146882649	-0.004183377	0.00627291	0.030546433	0.023544303	0.010078809	0.021553741	-0.010091272	-0.015450478	0.020035232	0.011499612	-0.012513055	0.02303353	-0.031491403	0.013627495	0.011778467	-0.018399526	-0.011356057	0.012327149	0.051672701	0.015936429	-0.03930472	-0.004044884	-0.019664945	0.046452069	0.010963669	-0.0345954	-0.063565781	0.012972972	-0.013798229	0.006128863	0.033515841	-0.041663841	0.02396726	-0.009117232	0.042982253	-0.01505881	4.04E-05
112.mp3	-0.028168011	-0.001684724	-0.009158874	0.039040103	0.016934227	0.0370994	-0.006306716	0.003861319	0.01532493	0.03694546	0.035952487	-0.058640817	0.0396281	0.00789818	0.00279514	-0.016002155	-0.028096555	-0.009360579	0.00513901	-0.009455655	-0.014959712	-0.009972781	0.013251844	0.014222619	0.020891008	-0.024489204	-0.002368561	0.072777691	0.011251231	-0.017942987	-0.008568875	-0.0075141	-0.015194697	0.011806338	-0.003981945	0.016182078	-0.020811987	-0.010746856	-0.006374189	0.05218683	0.03406204	0.068304732	-0.021584301	0.035632603	-0.095086857	0.032738413	-0.03472519	-0.019929251	-0.011800368
113.mp3	0.069621949	0.042590135	0.017566949	0.083359467	0.005268092	0.034515609	0.034430368	0.036297679	0.004606716	0.102986254	0.038106592	0.038381402	0.059521288	0.040589747	0.018633158	-0.018886059	0.025751397	0.061564121	0.044833319	0.071404114	0.078372879	0.017645825	0.031564757	0.021119024	0.012116395	0.02901222	0.028950839	0.013445725	0.136413849	0.052859859	0.016120868	0.0236521	0.1036949	0.019169711	0.029025871	0.033518274	-0.008129648	0.016601859	0.086170104	0.066255456	0.04094953	0.027457413	-0.015177237	-0.002543186	-0.011937319	0.0462428	0.045338381	0.017209264	0.085560144
114.mp3	0.026288781	0.033201838	-0.072528543	-0.020140799	0.003933592	-0.061853093	-0.199664481	-0.086377215	-0.113624735	-0.019826045	0.002288454	-0.04409001	0.00555859	-0.027716515	0.002968028	0.001848694	-0.015126583	-0.000391047	-0.028814968	-0.046001369	-0.020299598	0.021700665	-0.010930195	0.000130647	-0.01301417	-0.025773737	-0.096859852	-0.274399816	-0.227389668	-0.151591997	-0.03162323	-0.025617495	-0.008501082	-0.020686726	-0.033110168	0.001282237	-0.00032713	-0.01470599	-0.004783701	-0.013139845	-0.003119394	-0.026182767	0.027017176	-0.013115888	-0.056075032	-0.002925189	0.009071853	-0.136852517	-0.102998556
115.mp3	-0.011387031	0.011617805	0.017081053	-0.015985817	-0.012798546	-0.021555109	0.001342618	-0.065239068	0.011373274	-0.048049183	-0.006997535	-0.028792772	0.025511679	-0.025334432	-0.034828496	-0.001987806	-0.049668647	-0.029587	-0.039610438	-0.013099927	-0.036117315	0.001902186	0.013060343	-0.001226726	0.004313088	-0.007774594	-0.002037824	-0.042043267	-0.016515644	-0.002307712	0.031749203	-0.018553644	0.002786546	-0.032878795	-0.019223663	0.013920603	-0.008487071	0.009547698	-0.068123853	-0.061054706	-0.053854543	-0.010034359	0.011123737	-0.012524423	-0.001634203	-0.071289398	-0.019256968	-0.023038369	-0.026550054
116.mp3	0.011203084	0.003815955	0.003721409	0.025265187	0.010332793	-0.00334108	0.040687716	0.031511249	0.016926299	0.047033427	0.030432487	-0.002656788	-0.035846045	0.00408182	0.001724406	0.03130038	0.043100528	-0.020729614	-0.005000717	0.07897442	0.013575855	0.061822876	0.002108288	0.012758959	0.01198792	0.090062205	-0.001780646	0.023957983	0.058351611	-0.011507639	0.00120219	-0.02656442	0.009868932	0.050371596	0.02281063	-0.002513069	-0.027811553	-0.008575681	0.022524998	0.039835861	0.029213513	0.000418996	0.048027574	0.012485029	0.013668092	0.085842946	0.057467587	0.038405758	-0.022272312
117.mp3	-0.182408557	-0.124749071	-0.144790624	-0.109135049	0.001686139	-0.025836456	-0.007626454	0.010200397	-0.08027606	-0.109160397	-0.185503803	-0.01441345	0.061600436	0.097901178	0.033331747	0.061917118	0.027086751	0.067479449	0.055070685	0.018643284	-0.119577425	-0.025425503	-0.05353945	-0.032621308	-0.145519628	-0.02324651	0.087951905	0.03449123	-0.040217364	-0.022875571	-0.023108648	-0.048484011	-0.149727767	-0.036808414	-0.024598694	-0.090672284	-0.119142764	-0.016866669	-0.010443206	-0.03340076	-0.010623408	0.015051106	0.038487736	0.03706982	-0.015150613	0.017713114	0.014304294	-0.006296278	0.097846691
118.mp3	0.002208356	0.002654763	-0.005809098	0.014637473	0.005841967	0.007155104	0.005974826	0.029581862	0.015622718	0.016248304	-0.000141579	0.009776077	0.007275966	0.031539623	0.014170254	0.017254475	0.012214168	0.012268326	-0.000266702	0.013594269	0.001758193	0.034027015	0.008406182	0.016172269	-0.00802397	-0.015248319	-0.020605381	-0.019347588	0.009717564	-0.008557249	0.020271983	-0.003049872	0.007061688	-0.007586163	-0.018605184	0.000117728	-0.010764625	0.008935721	0.010256276	0.0191265	0.021620013	0.008785072	-0.008626846	0.003452846	-0.010309467	0.029477967	0.001227823	0.012130832	0.001609845
119.mp3	-0.053135832	-0.065029606	-0.031040758	-0.020922673	-0.059719761	-0.033735185	0.0106022	-0.027727348	-0.097408191	-0.063683265	-0.083434185	-0.050874981	-0.045505438	-0.053215432	-0.0017858	-0.036071641	-0.051212627	0.011898018	0.013050347	-0.001426761	-0.021266838	-0.008155901	0.007542091	0.005478523	0.0079108	-0.001725859	0.001243879	-0.066987855	-0.038056475	-0.027527475	-0.156695596	-0.064679474	-0.096354553	-0.147676828	-0.119285496	-0.040133019	-0.159668668	-0.075514653	-0.035124575	-0.167374085	-0.092641613	-0.008518521	-0.03217967	-0.052859248	-0.050322923	-0.108540304	-0.071464643	-0.031958414	-0.093409315
120.mp3	0.063043725	0.050126599	0.094829842	0.062480238	0.127902186	0.037762862	0.077059686	-0.001431473	-0.036259843	0.081970498	0.089253088	0.045824735	0.039532824	0.113080842	0.047974986	0.051907386	0.072096801	-0.050644174	0.091403144	0.020614638	0.075535076	0.094906176	0.043397985	0.011350078	0.024800045	-0.004785689	-0.041826001	-0.017473574	0.030185588	0.00087647	0.058630721	0.015268475	0.010120849	0.057700256	-0.001533678	-0.043830675	0.061890716	0.011427094	-0.026887229	0.008727229	0.072755715	0.08448342	0.077030086	0.0586404	0.132912265	0.142076464	0.052513426	0.054815665	0.033854328
121.mp3	-0.044517591	-0.014714099	-0.054509115	-0.015549513	0.006609206	0.004304456	0.125493366	0.041247538	-0.058898773	-0.088524834	-0.014295683	-0.025836232	0.043416037	0.096869815	0.078094365	-0.015267618	0.012247429	-0.024324567	0.011380487	0.064110615	-0.01596555	-0.010493542	-0.023193192	-0.063200012	-0.019267102	0.011917311	-0.028928193	-0.087263065	-0.023824232	-0.017515095	-0.071086858	-0.04876217	-0.011113647	0.027397865	-0.012992777	0.034418756	0.038251175	0.04347326	0.098334856	-0.000715139	-0.010552179	-0.019026022	0.034394181	0.056962264	0.01828652	-0.019799021	-0.029569583	-0.020105415	-0.000101341
122.mp3	0.008285219	-0.008877652	0.073258909	0.010555054	0.024455631	0.034208997	0.002573162	-0.019013226	-0.010049252	-0.009473943	0.059155501	0.002205214	0.015810045	0.08977612	0.027237725	-0.01985354	-0.022510283	0.005417165	0.079028845	0.036146073	0.036820981	0.021831026	0.024837675	0.025425833	0.04316533	0.000140859	0.000840293	-0.00964361	0.02289182	0.007317853	0.04871088	0.088688714	0.117188739	0.109318437	0.074853049	0.056700017	0.132062736	0.020042503	-0.023455828	-0.037208201	0.090870127	0.040408722	0.072389814	0.166139933	0.101363227	0.060834336	0.051258072	0.071396825	0.023295431
123.mp3	-0.018411473	0.010791281	0.162871522	0.049217558	0.041517956	-0.006423632	-0.009033101	-0.007172207	-0.020562279	-0.001786033	0.167257949	0.061351248	0.028255633	-0.012541539	0.007668597	0.014932987	-0.049043941	-0.013973087	0.060907563	0.019244092	0.017775301	0.054203051	0.004363111	-0.002746643	-0.043122483	-0.045415693	0.084247461	0.056582087	0.000412203	0.023329071	0.014756172	0.010107692	-0.01567706	-0.023952282	0.185489021	0.134070447	-0.006031894	0.012066603	-0.000625324	0.018816234	-0.036507449	-0.049009013	0.158593796	0.145440393	0.037698084	0.029985316	0.00674301	0.046692566	-0.037806781
124.mp3	0.040995596	0.035950132	0.020615633	0.072211255	0.042403799	-0.006747779	0.025066178	0.051766586	0.035732557	0.053808989	0.019285609	0.039739423	0.018625585	0.021000705	0.022344665	0.009548177	0.019933916	-0.015114622	0.026455114	0.013348473	-0.029178385	0.019394721	0.021819926	0.018138071	0.020598781	0.034892678	0.068127536	0.008846236	0.015957121	0.01556378	0.015328159	0.009706947	0.027056877	0.040552813	-0.035439461	0.029411764	0.04123344	0.043772524	0.025769272	0.034457984	0.02193162	0.039173885	0.071522411	0.048791966	0.021141533	0.035917264	0.061801991	0.09669091	-0.022473861
125.mp3	-0.015267829	-0.022301386	-0.023659111	-0.008296556	-0.018875808	0.066219269	0.082316019	0.065903859	0.060676622	-0.001355811	0.032675436	-0.046299013	0.038009449	-0.008061437	-0.004394341	0.050976551	0.015224746	0.104618548	0.079421222	-0.016051409	0.025469081	0.162646436	0.053710532	0.110991032	0.160375367	0.047968089	0.035709192	0.066752151	0.006717101	0.04540474	0.02244027	0.037063901	-0.000146848	0.053253142	0.058098579	-0.008136856	0.043414726	0.027903025	0.102009257	0.108408273	0.026031925	0.088896928	0.001100191	-0.010873266	-0.000791335	0.005469089	0.062799829	0.046018833	0.09998246
126.mp3	-0.075927632	-0.11050495	-0.084533952	-0.129074003	-0.124295258	-0.107702853	-0.113281625	0.062399119	0.09082588	0.171988946	-0.056834897	-0.048758001	-0.050697073	-0.045300145	-0.043203667	0.010243703	0.051366917	0.063402654	0.068469443	0.053431946	0.081202434	0.066176382	0.13463579	0.085386921	0.113347217	0.050966176	-0.017932952	0.073587486	0.059393664	-0.1347936	-0.139707265	-0.131851834	-0.08437646	-0.047821009	-0.019257514	-0.037594457	-0.048622305	-0.019317914	-0.138193317	-0.03538797	-0.115585772	-0.066256885	0.038427004	0.123664747	-0.001734796	0.052105733	0.003330234	-0.169451374	-0.135719637
127.mp3	0.028615818	0.055951719	0.072347298	0.107758082	0.053807401	0.030161713	0.056171736	0.099071198	0.098302121	0.190354364	0.047995811	0.093486528	0.047499705	0.03658731	0.064794582	0.038178911	0.110353074	0.062480513	0.105552331	0.151701957	0.032384054	-0.013367356	0.027860732	0.130115491	0.110041967	-0.00242509	0.195468365	0.125898852	0.121817302	0.154090501	0.243543039	0.167985908	0.13465954	0.120485211	0.120239975	0.208175569	0.031977456	0.078563103	0.098256725	0.060656153	0.051909217	0.0031146	0.03803116	0.075800225	0.122086277	0.080200886	0.29927168	0.114097323	0.11255952
128.mp3	-0.021389226	-0.057731981	0.048246392	0.000555487	0.04461976	0.022114263	0.000564214	-0.036233589	-0.029177297	-0.065781515	0.014122483	0.04350528	0.05130828	0.106157514	-0.007651547	-0.036752104	-0.053211381	-0.028572549	-0.005734765	0.002781211	0.033871121	-0.003779343	-0.046260465	-0.03482664	-0.072132548	-0.079540472	0.042364463	0.0215638	0.024566058	0.044191586	0.063484096	0.009177742	0.022312234	0.008965877	0.071110157	0.058675714	-0.024739973	0.035347079	0.063773699	0.03560611	0.04267893	0.006135848	0.022423145	0.061758828	0.05889804	0.058305406	0.000933152	0.028132748	0.003515303
129.mp3	0.064925265	0.043502154	0.09047045	0.089494435	0.06597844	0.046538684	0.018282357	0.03978066	0.046097516	0.044153039	0.047526981	0.036780369	0.012104381	0.025853697	0.053371124	0.015078647	0.000245956	-0.007747866	0.030702446	-0.002198046	-0.042835798	0.034076433	0.010163484	0.013622699	-0.000878902	0.041142531	0.059085685	0.081658706	0.049429793	0.01761448	0.130877007	0.094154773	0.033884573	0.02555266	0.091177354	0.069307775	0.028851879	0.055960437	0.068967996	0.057736698	0.06032118	0.018007927	0.038607429	0.004530717	0.086913497	0.089225188	0.030574721	-0.040389989	-0.000323647
130.mp3	0.003292975	0.016019163	-0.02173014	0.011484748	0.01822257	-0.019796016	0.128386238	0.119072969	0.051800878	0.11126843	-0.013676678	0.170779518	0.138089748	0.072899645	0.006578558	-0.013656456	-0.01697714	0.00199023	0.015699598	-0.041672919	0.05407873	0.215458482	0.120881443	0.067119358	0.006051225	0.075028925	0.10207284	0.056298557	0.046476332	0.005028371	0.019049898	-0.015810712	0.003191576	0.027167378	-0.011344603	0.162300485	0.206428497	0.053079073	0.019461606	-0.013159201	0.110007091	0.016371005	0.071916804	0.009379609	0.019096781	0.002773507	0.015550076	0.030018959	-0.023200571
131.mp3	-0.051262904	-0.04911508	-0.029900394	-0.031488628	-0.025104492	-0.03516793	-0.009003715	0.008280551	-0.01875392	-0.000333216	-0.008214658	-0.007026861	-0.012439223	-0.006648141	-0.000948782	0.007283057	-0.009008508	-0.002554366	-0.020653252	0.004622916	-0.01922661	0.004417489	-0.020551198	-0.005220063	-0.016504105	-0.003319908	-0.008882332	-0.015962329	0.012659106	-0.018104312	-0.035629128	-0.02571047	-0.032286944	-0.023586177	-0.028482151	-0.024703473	-0.054900855	-0.019110243	0.00439378	0.010708007	0.00334401	-0.01880338	0.00244142	-0.013621273	0.006183159	-0.006331709	0.004008549	-0.002766943	0.005611592
133.mp3	-0.014860609	-0.011215124	-0.008756831	-0.011485723	-0.003136545	0.002144549	0.013717765	0.01068658	0.022318775	0.028253675	0.017583579	0.01177585	0.006557061	0.016953538	0.00832575	-0.003788753	-0.011844845	-0.027035221	-0.004100261	-0.008381514	-0.01628456	-0.012722849	0.004254353	-0.011324098	-0.007706336	-0.00253379	0.002625187	-0.016900811	-0.011523438	-0.030456246	-0.03184871	-0.030333524	-0.016941807	-0.025062493	-0.02913364	-0.018144871	-0.042419547	-0.046098038	-0.030248919	-0.043635443	-0.039989165	-0.040451644	-0.045680809	-0.041565026	-0.020519798	-0.027295689	-0.023440382	-0.021594987	-0.03050813
134.mp3	-0.032044295	-0.028088782	-0.074996932	-0.02118486	-0.045497223	-0.050486084	-0.028929296	-0.04373091	-0.01709549	-0.031347693	-0.088304576	-0.109831688	-0.112492559	-0.100024028	-0.115186221	-0.098613032	-0.118753831	-0.129686121	-0.109216123	-0.050434214	-0.043197892	-0.029195536	0.005186861	0.016736057	-0.003141269	-0.046145878	-0.024530243	-0.018004413	0.01408521	-0.006370817	0.001180978	-0.021038177	-0.009686853	0.004557721	-0.00361767	0.020283004	-0.034098652	-0.044485392	-0.006561583	-0.004425799	-0.035059415	-0.001225361	-0.01674712	-0.019181214	-0.012612915	-0.052357781	-0.023245581	-0.016354957	-0.001443941
135.mp3	-0.006133169	-0.093530184	0.078260508	-0.164786559	-0.119755946	-0.113999749	-0.12723457	-0.21016768	-0.08626685	-0.080231593	-0.183299482	-0.102924807	-0.033243397	-0.06864909	-0.053002553	-0.045138709	-0.014965333	-0.053039328	-0.112898368	0.00200971	-0.134510612	0.106340317	0.105231153	-0.053601028	-0.070052326	0.018620912	0.109436113	-0.088172002	-0.004374545	-0.073236582	-0.185912103	-0.145911006	-0.199882867	-0.085234857	-0.122574444	-0.102312385	-0.06837678	-0.107123026	-0.038734251	-0.060312564	-0.150266623	0.039259243	0.032225887	-0.035125876	-0.089331652	-0.154338726	0.046186164	0.022585409	-0.131615388
136.mp3	0.008730817	-0.014756324	-0.01043783	-0.000953764	0.001240276	-0.000327435	-0.015197214	-0.003693347	0.001431125	-0.036743601	-0.002705669	-0.017453026	-0.037012718	-0.024583069	0.005819414	-0.027419053	-0.016497711	-0.005514191	-0.037178126	-0.013871543	-0.041883686	-0.020620805	-0.007874925	-0.032030036	-0.010213938	0.004827061	-0.005469203	-0.001531586	-0.021070475	-0.006883733	-0.002616812	0.003692003	0.022373444	-0.019817321	0.001180191	-0.005878128	-0.013539015	-0.004846142	-0.014484505	-0.008697684	-0.012004134	-0.005512353	-0.019618449	-0.011254315	-0.01128638	-0.001167695	-0.001830324	-0.015526523	-0.020235147
137.mp3	0.020622609	0.174309231	0.12010322	0.157230077	0.213424314	0.224627822	0.137118617	0.037038095	0.13305145	0.00912425	0.100905089	0.223901956	0.114821996	0.015698218	0.202082781	0.014580804	0.194251391	0.086042747	0.064666061	0.131969983	0.045403337	0.048321945	0.021737024	0.175777034	0.10946408	0.030904667	0.150596339	0.002758458	0.141362231	0.104030945	-0.002735177	-0.027919965	0.018535036	0.15402178	0.122300513	0.087701257	0.17590692	0.206789778	-0.027669632	-0.017782789	0.165466704	0.122535923	0.16951437	0.022730217	-0.024714562	0.240771994	0.265681976	0.15103513	0.023163104
138.mp3	-0.052954984	-0.035566742	-0.008315301	-0.120735926	0.011655764	0.002321328	-0.09045792	0.053865316	0.033313308	-0.038328662	0.045028687	-0.030828434	0.010368265	0.091310236	0.022613572	0.034254075	-0.032624223	0.00571341	0.017464514	0.043740047	0.082976874	0.095059134	0.029162002	0.003680278	0.019129544	0.082158059	-0.037486092	0.031888936	0.124490515	0.050054961	0.092006466	0.152673884	0.112276136	0.068131253	0.060327075	0.058552101	0.014972261	0.022552216	0.040541873	0.00885072	0.02210394	-0.017125949	-0.034780832	-0.00138872	-0.041879828	-0.048256123	0.015221041	-0.02544716	-0.025253978
140.mp3	0.047539883	0.121436266	0.066825176	0.133256302	0.035297599	0.091008134	0.055088965	0.076971562	0.103351624	0.060773635	0.187460681	0.036908636	0.063398978	0.10983262	0.074824362	0.062790437	0.110809512	0.159406105	0.045813818	0.114065853	0.064857485	0.077374806	0.07207643	0.080944154	0.093093062	0.098396722	0.082176105	0.073699567	0.100229761	0.045224642	0.080649476	0.09100049	0.11288087	0.034418714	0.136813683	0.082896684	0.063186952	0.121160028	0.07324209	0.107493587	0.030189091	0.089252935	0.057338622	0.081593632	0.103142249	0.061977784	0.174646584	0.049494279	0.065502879
142.mp3	0.043893657	-0.036171615	-0.039738344	0.09616891	0.195752184	0.081884159	-0.015529363	-0.04277352	0.17583438	0.189643735	-0.034153636	-0.031784183	0.077531453	0.100514766	0.126873411	0.089103915	0.092709894	0.051781761	0.125061677	0.047067747	0.116761265	0.079561864	0.154020641	0.240891886	0.167596489	0.188183641	0.193481877	0.047881833	0.003706137	0.045464717	0.043216602	0.010140496	0.026138158	0.019209753	0.092571627	0.026705704	0.037223872	0.18361246	0.146043437	0.066073663	0.058331605	0.019977184	0.064590832	0.031226174	0.117427172	0.100267107	0.055291578	0.115082355	0.083819035
143.mp3	0.071677777	-0.080719042	-0.078688082	-0.098587914	-0.09357258	-0.039385223	-0.02221912	-0.013351699	-0.009109744	-0.104573943	-0.052253537	-0.040102796	-0.079028296	0.013727935	-0.021154432	0.070410334	0.102312314	0.108857636	0.137234173	0.087242767	0.076433814	0.093081843	0.014596979	-0.029638809	-0.033144376	0.008706293	-0.00233476	-0.043050885	0.08747589	-0.072638327	-0.001092509	0.055559554	0.044778668	-0.00619826	-0.003701513	0.158273431	0.078085013	-0.03365284	-0.036870268	0.108527809	0.056036672	-0.037246421	-0.011650778	0.038292727	0.000516384	-0.047535953	-0.044857533	-0.005140158	-5.23E-05
144.mp3	0.142416594	0.173395536	0.180705348	0.194736249	0.147585236	0.198118259	0.215142133	0.17924808	0.216560802	0.175451852	0.146449434	0.162389817	0.162415231	0.141473384	0.193227213	0.143093032	0.150222396	0.176564751	0.150594802	0.176723479	0.111902874	0.095449639	0.238197213	0.211199004	0.156937943	0.090668682	0.104504627	0.158216947	0.169018177	0.149732289	0.17548908	0.15277019	0.146319952	0.175157769	0.167616776	0.195018647	0.14637376	0.200139569	0.231352405	0.179086702	0.224459974	0.173431452	0.150179551	0.169007121	0.167498595	0.148232789	0.198612029	0.165294122	0.171115673
145.mp3	0.049083359	-0.07071304	-0.018098676	-0.035562381	-0.069281697	-0.097614438	-0.040431411	-0.065779571	0.038286013	0.02616079	-0.011872961	0.08990765	-0.034666632	-0.072669352	-0.058326972	-0.003179019	-0.049423708	0.017437129	-0.06584671	0.017501822	0.006789941	0.030890828	0.070581763	0.03597271	-0.180897251	-0.209348567	-0.207183282	-0.218899634	-0.211054176	-0.22391457	-0.209898678	-0.209826876	-0.224422489	-0.188476935	-0.187227008	-0.104576633	0.118734169	-0.082861285	-0.100004802	-0.035181488	0.149976486	-0.036911306	-0.012947226	-0.022884252	-0.118073892	-0.05434646	-0.121461231	-0.086522856	-0.1170151
146.mp3	-0.021982194	0.029413325	-0.015072483	-0.079388924	0.018827719	0.012650026	0.003772787	0.197222571	0.123902592	0.071992707	-0.055279751	-0.071685897	-0.04175195	-0.06111569	-0.083327245	-0.065664379	-0.10938703	-0.108957329	-0.090638319	0.029529784	-0.054389348	-0.035891169	-0.156898617	-0.065452926	-0.060341661	0.127536243	-0.001995924	0.054415196	-0.095990848	-0.081284511	-0.087551416	-0.137167375	-0.138542519	-0.109873777	-0.10680526	-0.11067523	-0.038033297	-8.75E-05	-0.023579036	-0.083568721	0.018745177	0.01838791	-0.005983516	0.179528563	0.126300759	0.057647359	-0.047174125	-0.070687379	-0.03554525
148.mp3	0.059353703	0.088625906	0.077033674	0.016789303	0.016897801	0.065660634	0.063191403	0.017132829	-0.044448044	-0.053255806	-0.041790773	-0.041498719	0.091996553	0.211603239	0.245363868	0.112688593	0.018598609	0.074212514	0.067505604	0.021883346	0.020553902	0.089296375	0.076330311	0.017761461	0.090292522	0.22905367	0.252676227	0.130823657	0.123402868	0.160138666	0.122627489	0.046002584	-0.013075462	0.103692488	0.093785727	0.013635306	0.089146721	0.096518813	0.072115268	0.015227581	-0.038707386	-0.044489126	-0.00200943	-0.025616007	0.073573637	0.203137769	0.223609237	0.115428702	0.012913264
149.mp3	0.029434576	-0.025088774	0.042814357	0.059101727	0.0205797	-0.019843392	0.026387521	-0.048735744	0.09525766	-0.011094953	0.03414537	0.010696405	0.045890361	0.057169146	0.088167054	0.042811539	-0.019501772	-0.001828975	0.026330983	0.065919659	-0.066729923	0.016456283	-0.109528872	0.038287244	0.004338009	-0.022594084	-0.03863175	-0.03772673	-0.015145079	-0.030561323	-0.012891317	-0.00790868	0.057182264	-0.000993284	-0.014633798	-0.000788541	-0.03000216	-0.023872568	-0.01026863	-0.009239811	-0.010821311	-0.011068852	-0.015407352	-0.021781759	-0.022457714	-0.014706583	-0.015057128	-0.013826657	-0.006204106
150.mp3	0.090814679	0.26648404	0.074221751	0.082613043	0.08849289	0.172029919	0.057061215	0.059259486	0.126271566	0.05208958	0.055699272	-0.053522823	0.015688365	-0.012854279	-0.068409144	0.188018603	0.125270863	0.160199645	0.052062598	-0.040043531	-0.128488889	0.318033998	-0.085030204	0.154963063	-0.028041775	-0.000550403	0.058258417	-0.056216886	0.186147738	0.137575611	0.132500119	0.005439342	-0.088349561	0.065961716	0.144597466	0.13336362	0.130706421	0.138427115	0.226421024	0.134419094	0.0787148	-0.011362933	0.019202178	0.021662186	0.180119409	0.049079105	0.010966993	0.117690427	-0.028990567
151.mp3	0.036678382	-0.048502794	-0.025065362	0.033173814	-0.070245435	0.117590805	0.080464291	0.025461155	0.033983908	0.054358738	0.072180297	-0.070998907	-0.001948619	-0.028334693	0.095024962	-0.003116028	-0.000504285	0.021269985	0.017773383	0.032785289	-0.029076274	-0.003092312	-0.030682569	0.107755709	-0.01889168	0.078948791	0.013502732	-0.007996657	0.085897554	0.019956189	-0.031551879	0.03841975	0.007853046	0.000145593	0.01783814	0.055401061	0.027336666	-0.063273809	0.044227913	0.111106739	0.026714173	-0.022840801	-0.137140372	-0.009946251	0.009793277	0.051091347	0.034234939	0.029895037	0.038893592
152.mp3	-0.026636481	-0.072965167	-0.03293523	-0.013820981	0.111927094	-0.002100124	0.011350108	0.020842107	0.026559227	0.000673025	0.02380152	0.094208239	0.071352528	-0.019095122	0.022937188	0.023138064	-0.016530782	-0.037974167	-0.012288389	-0.015089384	-0.022490802	-0.022832966	-0.008094741	-0.056432827	-0.030494699	-0.03191251	-0.044077207	-0.018253714	-0.014955877	0.000699618	0.042465291	-0.02152918	0.00983514	-0.001792519	0.033537175	0.003979444	0.054503806	0.014271329	-0.000107598	0.008445957	0.018841108	-0.016129286	-0.025659034	-0.046230926	-0.038652589	-0.019058114	-0.019929421	-0.01808069	-0.032944532
153.mp3	0.012353906	0.013883436	0.045303703	-0.004848769	-0.00721447	-0.00305643	-0.027555392	-0.024736178	0.007628759	0.040514423	0.047392584	0.106725175	0.13148469	0.101049138	0.068007757	0.046492035	0.156329674	0.133037452	0.133740498	0.113594002	0.110806336	0.121797398	0.054208101	-0.032338434	0.020254379	0.090928342	0.165391939	0.144115263	0.039432718	0.040528605	0.035915324	0.143116764	0.018957131	0.151282115	0.101553362	0.054003931	0.04915529	0.037130984	0.162888684	0.152795016	0.024928711	-0.006774983	0.070772477	0.092823281	0.087366202	0.056118312	0.0811261	0.134056319	0.117895045
154.mp3	0.168612612	0.187010891	0.114307933	0.055959177	0.161806072	0.093908587	0.124305748	0.048239656	0.079233886	0.036306912	0.016063062	0.075351789	0.08410939	0.005916739	0.024160733	0.084913361	0.075270506	0.012517043	0.023651429	0.04713348	0.126989463	0.003793851	0.172407262	0.12573443	0.058242191	-0.000132373	0.056640656	0.047991306	0.044696229	0.109481897	0.101605256	0.115193632	0.048735578	0.060189467	0.075249604	0.079555694	-0.067620426	-0.00768306	0.103321635	0.080964007	-0.019975513	-0.049408292	-0.002352283	0.003980106	-0.070821129	-0.041994759	0.003312892	0.093621405	0.060836726
155.mp3	0.029578037	0.028525449	0.005572402	-0.010463554	-0.00470835	0.0282271	0.002665549	0.012973506	-0.025004154	0.030647481	0.080680654	-0.004380744	0.020497388	0.008400918	0.024732106	0.051482556	-0.006011201	-0.034090895	0.019548318	0.004403564	0.091969884	-0.008969523	-0.040690047	0.013427139	0.021657986	-0.008123451	-0.007150707	-0.044878256	0.016247946	0.040050068	0.005087043	0.03488609	0.039458766	0.005605009	0.046122692	0.000281569	-0.006648154	0.013372817	0.044424552	0.069877284	-0.009695678	-0.032642304	0.028008303	0.195473479	-0.075324428	-0.011874534	0.081581902	0.094596335	0.135432169
156.mp3	0.005270299	0.009075939	0.00614057	0.022534905	0.014544467	-0.008706046	0.005995592	0.074120772	-0.011836693	0.023327306	-0.005024387	-0.039844422	-0.023691768	-0.016918369	0.027647895	-0.034090581	-0.0211997	-0.055648857	-0.015333652	-0.043217184	-0.011558944	-0.00083569	-0.057725959	-0.004915449	0.010114483	0.046413135	-0.024125352	0.068594992	-0.025342924	-0.019377638	-0.018096417	0.016724342	0.008330329	-0.02326046	-0.010108007	-0.031693817	-0.030893096	-0.048191786	-0.022395693	-0.038908296	-0.004304938	-0.01489094	0.015402292	-0.036105964	0.000976252	0.004930413	0.008608552	0.008178465	0.008848946
157.mp3	0.046832818	0.017415394	0.033046509	0.039452914	0.126033917	0.053403917	-0.002811368	-0.017944914	0.16006739	0.061998118	0.044653093	0.163015384	0.147143786	0.154263989	0.059144801	0.009891251	0.03825572	0.01106588	0.12190877	0.007015823	0.074907999	0.138047487	0.107679063	0.065475896	0.030103005	-0.003616048	-0.026695329	0.132655445	0.05565674	0.101102177	0.197465112	0.132177883	0.081541483	-0.015148303	0.010859065	0.07876045	0.079165277	0.069709742	0.12814079	0.165346995	0.162242045	0.10209296	0.214746807	0.19906386	0.103249212	0.116945013	0.09349633	0.113620454	0.114539225
158.mp3	-0.146173558	-0.141052168	0.006820186	-0.013650164	-0.011111716	-0.09773101	-0.149725995	-0.174190566	-0.20190878	-0.161184114	-0.212036035	-0.16651766	-0.154290459	-0.141109214	-0.146978603	-0.193954327	-0.18504334	-0.157405065	-0.151234477	-0.141379817	-0.099955489	0.125489089	-0.024861767	0.009028998	0.194850911	0.254102267	-0.068862466	-0.108640393	-0.099776718	-0.116985104	-0.156073493	-0.075472619	-0.115937366	-0.09911121	-0.094394354	-0.155154049	-0.073093001	-0.207145194	-0.143277028	-0.180874394	-0.024884587	0.153981332	-0.045854757	-0.111512808	-0.136447013	-0.136047721	-0.145317467	-0.048374416	0.065865793
159.mp3	-0.003076046	0.006273778	-0.007213024	0.003446477	0.010477316	-0.009784146	0.003833578	0.00602325	0.01394372	0.033164004	0.008342583	0.021600572	0.035473643	0.006344033	0.01674947	0.004002838	0.007982163	0.026968884	-0.011287588	-0.009230711	0.019704015	-0.003782663	0.02363737	-0.007456586	-0.005596592	-0.008955748	0.000343459	0.036557374	0.004566697	0.00998329	0.017390464	0.003062853	-0.002582288	0.021789154	-0.012206698	0.00736538	-0.000941158	0.016449465	-0.003813884	0.021666481	0.018025111	-0.003342791	0.001321504	0.019510344	0.011577367	-0.002616059	0.000457804	0.000667289	-0.012662286
160.mp3	0.062423495	0.098861769	0.009350632	0.016236579	-0.06358964	-0.014092574	-0.039475025	0.075086101	0.010115292	-0.071135507	0.065579333	0.15490568	0.068495768	0.083578571	0.125888109	0.117859793	0.167116755	0.118698052	0.050478463	0.04432636	0.10724067	0.126385084	0.132157893	0.053679782	0.068237416	0.079638059	0.035086546	0.108014663	0.084689931	0.154442956	0.200524305	-0.032510039	-0.059068115	0.033740448	0.072094976	-0.018351236	-0.052869101	-0.047649303	-0.049912702	-0.106174762	-0.118670809	-0.089580788	0.074251217	0.044912308	0.018570821	0.031143521	0.013350255	0.032000113	-0.031343111
161.mp3	0.061699409	0.026515086	0.007082152	-7.44E-05	0.049437895	0.04816729	0.012599127	0.009271391	0.00426678	0.060727062	0.079741111	-0.012217303	9.85E-05	-0.00174777	0.040147224	0.024454537	-0.011422249	0.017924197	0.004291184	-0.017584252	-0.034940062	-0.015187609	0.036755921	0.017965202	0.009763966	0.040005339	-0.003772145	0.02737552	-0.007420957	0.011171217	0.023974545	0.005521946	0.044709688	0.023837388	0.016083399	0.033909442	0.019097583	0.049423115	0.015014622	0.044615278	0.025430558	-0.025853833	0.03057547	0.01071652	0.007503498	0.006657672	-0.00187941	0.037546045	0.019742318
162.mp3	0.121343174	0.058340423	0.072932654	0.033469076	0.142177541	0.069092038	0.008980048	-0.047198271	-0.041593796	-0.045934421	-0.039810019	-0.032207442	-0.035912086	0.028400302	0.038223623	-0.007867192	0.054984941	0.012543842	0.056982707	0.029820865	0.023166376	0.083791643	0.211844256	0.156769863	0.236787439	0.153290532	0.244943837	0.183703368	0.201826496	0.221400182	0.003423448	-0.05289359	-0.035871492	-0.029687935	-0.037304303	-0.055077641	0.091079722	-0.031252077	-0.10101329	-0.050878549	0.012676107	-0.049015888	-0.072756608	0.112111571	0.032284165	0.141627593	0.082869038	-0.004432033	0.049001332
163.mp3	-0.007817987	-0.006864885	0.076782834	0.026654992	0.035825306	0.050857341	-0.008526229	-0.056881668	-0.001679866	-0.006108885	-0.059133636	0.077825564	0.032478758	0.015387769	-0.012454104	-0.030628252	-0.043689359	0.04342561	-0.014175646	-0.033112057	-0.029562084	0.005762464	0.002125212	-0.042982351	-0.011708562	0.005026222	0.078802421	0.019344826	0.025338517	0.032521684	-0.010244021	-0.063082444	-0.009296387	-0.000234914	-0.048088279	0.048086224	0.019476685	0.021633171	-0.006775837	-0.030267275	-0.052401119	0.03631078	-0.015855639	-0.039433779	-0.029070373	0.013155678	-0.001856591	-0.046056131	-0.007837052
164.mp3	-0.150916961	-0.153957488	-0.14784184	-0.140045215	-0.131878977	-0.098061487	-0.130723694	-0.145019189	-0.155233385	-0.137240617	-0.142943749	-0.140927091	-0.12464984	-0.09254884	-0.085881043	-0.047150266	-0.042529304	-0.094603376	-0.042325807	0.001856747	-0.014571249	-0.032097622	-0.033432876	-0.056535439	-0.060412967	-0.047405948	-0.047696502	-0.054963639	-0.01853422	-0.029010536	-0.006154665	0.017594076	-0.002603459	0.015010928	0.02255939	0.008034642	-0.022663407	0.021766791	0.124367031	-0.030154231	0.021560529	-0.083864328	-0.041124972	-0.029924141	-0.044861559	-0.022369711	0.004017536	-0.005951135	0.032901065
166.mp3	0.063247411	0.083909345	0.029964917	0.064701205	0.041915757	-0.003309485	0.02018964	0.035250186	0.022468765	0.071425209	0.04117343	0.006914878	0.047268246	0.09243533	0.02439528	0.084243296	0.058736339	-0.002119899	0.026905612	0.041664329	0.025688583	0.067102463	0.0386469	3.68E-06	0.030911679	0.074197024	0.010874272	0.061690043	0.047556739	0.001713623	0.036149201	0.064635022	0.02353231	0.08332455	0.049705092	0.006527442	0.038629666	0.065196769	0.021510435	0.055848068	0.05026511	-0.010930464	0.035398555	0.063173172	0.041945064	0.104092942	0.073559424	0.019851479	0.056895623
167.mp3	0.044255936	-0.019240351	0.025608292	-0.032953075	-0.033593478	0.122303341	-0.261501613	-0.076511179	0.112383609	-0.047760006	-0.061368491	0.094472669	-0.037032017	0.148469526	-0.005565175	-0.046494506	-0.092752225	0.000633927	-0.018614111	0.155203205	-0.097051619	-0.017505391	-0.127706941	0.050602771	0.175510809	0.112680513	-0.046950025	-0.027709755	-0.189314202	0.059583746	-0.054415288	0.278999045	0.257782481	-0.044216912	0.084089562	-0.007827689	-0.09394387	-0.073343279	-0.066701519	-0.058708028	0.086819593	-0.003337384	0.149579798	-0.061360624	0.005178951	-0.010882839	0.059048131	0.05662543	-0.045324599
168.mp3	0.002651387	-0.003722171	-0.009727409	-0.015186324	0.118792467	0.045173033	0.039677066	0.075352793	0.027652506	0.038949463	0.155713879	0.058452596	0.132374397	0.142600084	0.21599836	0.008098649	0.02424136	-0.043925885	-0.017719819	0.142706411	0.150036284	0.03144331	0.053557346	0.053222441	0.036590027	0.087779091	0.048954687	0.030018641	0.097479075	0.08129138	0.103477177	0.062782583	0.031536022	0.088896765	0.07708461	0.05856726	0.029691612	0.16461216	0.158597045	0.162080639	0.091288452	0.02056558	0.129242636	0.126835862	0.160117524	0.20893183	0.057735385	0.056578918	-0.005272725
169.mp3	0.089392062	0.226098949	-0.036260037	0.008904367	0.004498271	0.063312756	-0.036609073	-0.063923762	0.030200858	0.110511901	0.016029499	0.007546526	0.014344493	0.067894245	-0.057439404	-0.270375061	0.088234914	0.252018829	0.209643972	0.049632941	-0.06625169	-0.015380131	0.045050199	0.091021684	0.002425481	-0.08978872	0.028074528	0.09297337	-0.095214823	-0.084456593	-0.030867254	-0.084295494	-0.081560029	-0.053534318	-0.113982377	-0.074462778	-0.03740159	0.032477467	-0.039020915	-0.011689798	0.009084093	0.02871289	0.023587293	0.049292457	0.050576187	0.042981983	-0.054056296	-0.087482633	0.039567884
170.mp3	0.134665462	0.109630016	0.05625156	0.120492974	0.12859265	0.135921203	0.141064839	0.119572497	0.074539581	0.10159356	0.121361034	0.118770362	0.027382942	0.035369732	0.099018682	0.129832741	0.034707318	0.105331253	0.130179393	0.139224323	0.090969608	0.062261879	0.079250454	0.085492983	0.084876337	0.092028976	0.091447524	-0.030643135	-0.028972345	0.009570548	0.000340684	0.082980038	0.139328438	0.070690615	0.046508116	0.036026131	0.011556665	0.058241995	0.076472755	0.09771415	0.03800989	0.064403392	0.131521135	0.137219991	0.106638464	0.060802123	0.114823065	0.122866916	0.081569885
171.mp3	-0.097902015	0.000638719	0.009867155	0.05064098	0.121406864	0.076630623	0.117553191	0.144482269	0.093262257	0.124338518	0.119402114	0.138567322	-0.047061141	-0.04978772	-0.055010377	-0.081486185	-0.03604685	-0.114257063	-0.129706219	-0.029393733	0.021063334	0.114325306	0.074477032	0.115866874	0.131557492	0.070307129	0.049620775	0.104543991	0.152550562	0.01441179	-0.036151408	-0.063598037	-0.065699605	-0.051220709	-0.104027375	-0.100222008	-0.028538985	-0.068825988	0.082140496	0.042801977	0.065873132	0.075903565	0.067674523	0.108149137	0.080149804	0.102840688	0.129910318	-0.03146311	-0.066802057
172.mp3	-0.121483029	-0.144495157	-0.143894263	-0.105004421	-0.129533995	-0.134447628	-0.146937487	-0.115061461	-0.123409351	-0.054081546	-0.067636877	-0.124261785	-0.118239403	-0.12569763	-0.114711173	-0.122149007	-0.096350461	-0.080745063	-0.145361496	-0.142391937	-0.126374182	-0.080242689	-0.161335616	-0.029000172	-0.040505638	-0.116850854	-0.085216973	-0.118227494	-0.093966197	-0.13848236	-0.124138916	-0.124489445	-0.107810784	-0.077617059	-0.113540337	-0.115244124	-0.136415551	-0.049979666	-0.076444731	-0.122797993	-0.088737566	-0.072814565	-0.096029867	-0.120078574	-0.133836328	-0.116851257	-0.101481209	-0.097304921	-0.094487151
173.mp3	0.043899711	0.021866941	0.052678113	0.054615773	-0.005417789	-0.032526825	0.035075296	0.025316059	0.011775868	0.005096046	-0.05135585	-0.053577081	-0.055697278	-0.083866626	-0.069736307	-0.026305439	-0.001808524	0.012267018	-0.012858603	-0.012530392	-0.004712517	-0.008000779	-0.006766613	-0.002102144	0.001991945	-0.012149119	0.011002872	0.001695802	-0.015454637	0.002178497	0.028527132	0.031278385	-0.003004381	-0.030194178	-0.013173533	0.00270181	0.031835906	0.028489092	0.022367778	-0.023539604	-0.027153553	-0.021125841	-0.017657156	0.001450556	0.00814438	0.02282485	0.00808874	0.022936928	0.03486492
174.mp3	0.068485842	0.055122722	0.05999524	0.177839981	0.090590742	0.101577664	0.091713507	0.140458223	0.068201317	0.096728017	0.052834828	-0.011868354	-0.012558498	-0.011609682	-0.017616824	-0.020001478	-0.055277307	-0.036237647	-0.00828173	-0.048422486	0.088895737	0.129658879	0.072534649	0.072462843	0.094532008	0.062906699	0.017952189	0.072464712	0.095473207	0.00516134	0.007261569	0.046766508	0.115268122	0.063978378	0.037084538	0.004963599	0.025819405	0.032522654	0.069117393	0.054916538	0.138469642	0.038983816	0.021207632	0.048114319	-0.046411367	-0.043524178	-0.027694347	0.014894905	0.053409279
175.mp3	0.118993098	0.098053626	0.072690514	0.023367243	0.042383817	0.052182921	0.041896117	0.030113511	0.003926751	0.084874257	0.001092155	0.110889415	0.084212308	0.079229453	0.04623748	0.066478485	0.038033505	0.034092993	0.03670675	0.028510524	0.03718891	0.023485235	0.022339622	-0.019212512	0.033237671	0.060287975	-0.007775632	0.017161499	0.038699312	-0.009011978	0.014584237	0.028688561	-0.034223727	-0.041624297	-0.066922361	-0.056501685	-0.05261593	-0.047252507	-0.056403966	-0.033557032	-0.018999026	-0.05759265	-0.082245373	0.038554672	0.050447849	0.058295764	0.100391033	0.0864196	0.095189911
176.mp3	-0.067706982	0.069558865	0.049627262	0.050669674	0.041466451	0.040840311	0.040218584	0.057768498	0.042086884	-0.063318131	0.014637123	0.072134711	0.052540732	0.09040136	0.058141834	0.119637609	0.051865002	0.186228458	0.051518292	0.085806262	0.044619668	0.102038152	0.056055969	0.196519567	0.099998254	0.235747492	0.055554295	0.094434211	0.016046475	0.087949722	-0.065102819	0.071294897	-0.009244877	0.090487578	0.001812087	0.020623672	-0.039031989	-0.034538535	-0.103473646	-0.102661367	-0.107453881	-0.013697183	-0.021679316	0.074256381	-0.021862824	0.068887883	-0.062439084	0.049098216	-0.002826601
177.mp3	0.066069283	-0.066939943	0.020275887	0.056402065	0.021774943	0.084548841	-0.018118832	0.037742337	0.049365196	0.053970209	0.058858029	-0.024923378	0.088237368	0.095578902	0.018804598	-0.018242456	0.032331475	0.074341806	-0.004221468	0.04395229	0.043576573	0.054658478	0.100489502	0.052424173	0.063642052	-0.016230311	0.015780031	-0.009380947	0.032091207	0.081071138	0.057039476	0.057142248	-0.019352016	0.027400025	0.11769078	0.039872232	0.032252901	0.000736775	0.064250633	0.023769166	0.033770154	-0.002437765	-0.004608589	0.085492672	0.047792256	0.047980038	0.051678671	0.02852263	0.104538573
178.mp3	0.06609918	0.060975014	0.025118954	0.017420373	0.009304176	0.018834574	0.012821256	0.009505015	0.103368948	0.057889026	0.053954682	0.029499009	0.019355292	-0.031875029	0.009372764	-0.009111222	-0.004198024	0.010130604	0.017175758	0.090286381	0.104426601	0.078567518	0.07096684	0.066055086	-0.005420333	0.015079044	0.003305071	-0.001196933	0.008592281	0.047062101	0.086992767	0.071876539	0.071677969	0.029683554	0.008798264	0.007260256	-0.022996882	-0.009850932	-0.003421972	0.00113829	0.115015026	0.080245742	0.07677891	0.060372671	0.016077574	-0.013244618	0.016734342	0.004083974	-0.014540977
179.mp3	-0.022936502	-0.027417065	-0.018394366	-0.019058508	0.01883528	0.025416915	-0.00742985	0.031841794	-0.03658341	-0.057407558	-0.025817521	-0.053597798	-0.06109205	-0.086411696	-0.132944891	-0.17378391	-0.163202938	-0.141244142	-0.119855768	-0.052991476	-0.025068541	-0.039180606	-0.040373379	-0.01695357	0.007672001	0.028153456	0.002776965	-0.019080901	-0.036735933	-0.047318747	-0.052212999	-0.031527007	-0.065161125	-0.091302791	-0.15774558	-0.147676269	-0.147689318	-0.139912191	-0.093003787	-0.064053403	-0.055203532	-0.00430968	-0.057911074	-0.007185578	0.032131048	-0.029138611	0.047181769	0.042721512	-0.034483153
180.mp3	0.030708565	0.041406065	-0.008172341	-0.04079554	0.035626604	0.026281585	-0.081289209	-0.014622516	0.021225951	0.024422902	0.007141224	-0.011616137	-0.018752606	-0.03255493	-0.044014607	0.028905057	-0.043467574	-0.034273793	0.025744366	0.041679972	0.018180874	-0.050903967	0.019583954	0.013038595	-0.033647731	-0.016947689	0.03941261	0.050207884	-0.020316226	0.016167275	0.040125232	-0.026983879	-0.03549043	0.02514683	0.027274	-0.049823283	0.027880792	0.03839375	-0.006515269	-0.040006978	0.025433668	-0.011286299	-0.079747147	-0.039150401	0.010199919	-0.022084076	0.005761114	-0.015221643	-0.03508125
181.mp3	0.039154378	0.039221868	0.026746653	0.0300467	0.052650526	0.044764697	0.042978303	0.055621116	0.021940886	0.011959522	0.047032714	0.051486562	0.040339891	0.047995302	0.030283901	0.040986503	0.02800466	0.027950746	0.002278881	-0.011757718	0.034896327	0.063714936	0.040604998	0.02752532	0.041070547	0.013801987	0.095497254	0.112000681	0.100078776	0.037999354	0.02254047	0.074252399	0.074840356	0.059718073	0.038532545	0.090315966	0.022951387	0.048096509	0.03577899	0.039349333	0.02269308	0.023195389	0.030273137	0.046279178	0.05060396	0.038078302	0.044391011	0.075044509	0.023585622
182.mp3	0.008119697	0.005668307	0.008579717	0.028745623	0.030848364	0.041053733	0.006171901	0.018677929	0.035379919	-0.016852479	-0.004236431	0.035460435	0.023884648	0.009459732	-0.00195073	0.030689229	0.039992384	-0.000461803	0.022859183	0.011293002	0.009127521	0.0402832	0.076329182	0.012461316	-0.003750475	0.046157809	0.109829978	-0.073135644	0.011809638	0.032637737	0.023308926	0.043021795	-0.012904178	-0.004456377	0.004940485	0.101342744	0.067411375	0.005722112	-0.010308965	0.046599598	0.022427471	0.034237566	-0.024352177	-0.00162301	-0.009331543	-0.018650507	0.09088184	0.067869425	0.010868475
184.mp3	0.056287498	0.078697591	0.085569832	-0.000977915	0.073332178	0.053837003	0.077738726	0.060857906	0.268679261	0.292948536	0.254359321	0.066516128	0.067831875	0.065192916	0.114452808	0.068372569	0.152095362	0.087354423	0.031764546	0.037429771	0.187965072	0.009785987	0.045633757	0.063988773	0.281486656	0.110792825	0.120710337	-0.050454921	-0.031015472	0.063661234	0.007055474	0.029201646	0.005289208	0.0060341	-0.001929094	0.009985322	-0.025103811	0.006584529	0.162914341	0.097140359	0.102435464	0.129647149	-0.073001841	0.036785474	0.026670358	0.106005305	0.041550257	0.135520236	0.18587396
185.mp3	0.006970559	0.019176072	-0.005306775	0.0278072	0.007499468	0.074510473	0.023395922	0.028491487	0.044975267	0.006998215	0.025138487	-0.10085461	-0.150570564	-0.125640544	-0.095430342	-0.030368805	-0.022324449	-0.067804009	-0.120046447	-0.127787994	-0.119793958	-0.033930583	-0.029530266	-0.056295823	-0.049416665	-0.05261507	-0.006711041	-0.051374826	0.152879053	-0.013490381	-0.002142091	0.020248767	-0.004577988	-0.031967297	0.010516078	0.036356909	0.100383451	0.080310719	0.055798967	-0.098398566	-0.107426635	-0.000801874	0.017521833	-0.036772587	0.001325445	0.037590526	0.008414684	-0.024546862	-0.005019767
186.mp3	0.05862176	0.098187898	0.080224961	0.067145324	0.117055456	0.063806725	0.12177902	0.045032525	0.081786433	0.07719354	0.119984271	0.1383362	0.053375163	0.152482614	0.108623943	0.149598108	0.144981164	0.16494053	0.161305292	0.039468232	0.095050915	0.08456871	0.179507	0.108087082	0.133001771	0.067929693	0.043254924	0.035456611	0.041946894	0.09981844	0.026575427	0.09527396	0.055958944	0.059750235	0.017763826	0.089580071	0.080121335	0.007890383	0.113550225	0.123125339	0.118709927	0.032446435	0.095725713	0.143574921	0.052229602	0.14950494	0.146712792	0.174704898	0.072367691
187.mp3	0.050751377	0.098838546	0.103479456	0.04344281	0.066191275	0.096278363	0.032819757	-0.063030966	-0.066302985	-0.03029899	-0.012006834	-0.059357778	0.097630225	0.040182073	0.131972126	0.0012123	0.068139796	0.035750201	0.060559848	0.078067993	0.045126242	-0.012326948	0.007218498	-0.033232854	0.107318249	0.047264589	0.130365264	-0.00791143	0.085758355	0.049266563	0.064739256	0.075596967	0.042413844	0.158254215	0.034903035	-0.083772784	0.053988753	0.023593985	0.231235295	-0.044339883	0.031317462	0.00399214	-0.006807437	0.003469758	0.01959971	0.210747436	0.039411136	-0.077655945	0.070968566
188.mp3	0.006596155	0.005198315	0.079100859	0.033506426	0.08482877	0.156401705	0.004858494	-0.056270591	-0.062478808	0.021316357	0.143582661	0.069113026	0.018465821	0.041536032	-0.008388992	0.043330033	0.001825753	0.000665255	0.083781061	0.102176743	0.121988831	0.012940876	-0.005891509	-0.027663239	-0.019703076	-0.002460815	0.117706568	0.046697017	-0.007392522	-0.05676832	0.123902311	0.212972572	0.208414262	0.065768222	-0.034345724	0.000759635	0.089388173	0.223694697	0.167009053	0.064787795	-0.002207574	0.015380491	0.057363273	0.203213096	0.02202452	0.054673396	0.037116712	0.084424607	0.063251617
189.mp3	-0.053973848	-0.025161239	-0.030013658	-0.010256014	0.02669324	-0.005781821	0.00778345	-0.03268057	0.01396982	0.108919053	0.07600333	-0.006978082	0.062205219	0.019269419	0.000697867	-0.036260028	-0.005235074	0.035516149	0.058656424	0.020567623	0.060543745	0.000790048	-0.011090281	-0.005404213	0.024311764	-0.011546921	0.052017762	0.030184157	0.060864731	0.026162417	-0.02783718	0.07978087	0.081229123	0.040451769	-0.019683801	-0.006096725	9.18E-05	-0.042021861	-0.009931593	-0.005339511	0.013267937	-0.010827086	0.007698039	-0.003767218	0.006415802	0.028566989	-0.01370097	0.00204257	0.007341545
190.mp3	-0.023155052	-0.032905401	0.037150938	0.13278214	0.047455047	0.039263318	0.043384929	0.045589105	-0.007121296	0.02604029	0.044982114	0.042534797	0.056319706	0.020203371	0.024664161	0.000831709	-0.031033751	-0.002862951	0.000775572	0.022643476	-0.001133534	-0.001658632	0.018804669	0.005278051	-0.009418826	-0.021218722	0.136035649	0.057318497	0.013332419	0.001257269	0.001614572	-0.023151356	-0.009123705	-0.00984359	0.085882829	0.020404057	-0.001007823	0.020664367	0.030292804	0.00415824	0.035471701	0.016060158	0.030848866	0.053866808	0.046443291	0.045084824	0.08007699	-0.001476912	0.014143264
191.mp3	0.099733933	0.046509856	0.004488217	0.000395501	-0.087314025	0.023666452	-0.05526355	0.029148302	-0.026678964	-0.056830127	-0.001716532	0.04956498	-0.048653928	0.003491459	0.036149806	0.072157114	0.01216799	-0.019591356	0.016654941	0.022418184	-0.02275319	-0.00423806	-0.072707617	-0.079732392	-0.011771108	0.00354023	-0.00172043	0.011760693	0.04129432	0.029870388	0.036265187	-0.001269407	-0.035152019	-0.058063815	-0.055393258	0.132567179	0.072949379	0.074281669	-0.008941716	-0.084526804	-0.050297609	0.077303691	-0.019098561	0.053504147	0.060159303	0.038022939	0.071821027	0.158482976	0.127850503
192.mp3	-0.075181608	0.000428752	-0.034080355	-0.022608233	0.047001365	-0.025500449	-0.104639401	0.03715233	0.054531269	0.036476304	-0.005996107	0.011781208	0.014946731	0.113927848	0.034032854	-0.04089523	0.012154079	-0.02384862	0.114194817	-0.101056204	-0.119610326	-0.046781051	0.002633107	-0.037812619	0.009108009	-0.003764696	0.031843688	0.100127767	0.115911884	-0.018343843	0.025497748	0.022532022	-0.017778519	0.145005292	0.071543541	0.067174893	-0.082183802	-0.095507616	-0.005282451	0.032425161	-0.015300078	-0.056570275	0.053248873	0.129283407	0.114304666	0.064323265	-0.024790456	-0.05142644	-0.084836894
193.mp3	0.101343806	0.103610727	0.100353693	0.116375267	0.122647248	0.092385139	0.134546439	0.080987624	0.106336483	0.114944771	0.111571946	0.144437364	0.104550359	0.083848816	0.088818552	0.08655966	0.105113	0.114198492	0.095626514	0.083866755	0.067297055	0.102841787	0.100310956	0.086540107	0.092049279	0.096189652	0.057254217	0.072777252	0.105512362	0.11602622	0.098626137	0.083507088	0.088580799	0.089925211	0.097548929	0.087676662	0.077371793	0.063138663	0.089819009	0.100211349	0.157278014	0.142089236	0.088802248	0.078576975	0.087977356	0.087273962	0.090014364	0.112770058	0.104753669
194.mp3	0.121916661	0.137355146	0.141439458	0.054936848	0.123257474	-0.010278218	0.061654424	0.146680572	0.069622825	-0.001573134	0.117078741	0.010532334	0.134016736	0.036050957	0.039720037	0.083626505	0.111591304	-0.014863904	0.084052763	0.065777882	0.052150457	0.114089378	-0.021614537	-0.032871937	0.133721309	0.059686663	0.062388474	0.144682205	-0.024138109	0.033206105	0.092328818	0.077145203	0.024770662	0.115409137	-0.004351346	0.065830795	0.138950992	0.116135638	0.081176397	0.077238607	0.147435526	0.050111267	0.119617661	0.077931352	0.070414211	0.039164818	-0.067945497	0.037169611	0.048578402
195.mp3	0.02294413	0.093714176	0.061239576	0.068317433	0.111041972	0.026694899	0.017499368	0.021504301	0.07905157	0.14465117	0.170702774	0.129593971	0.035972081	0.028512012	0.038658983	-0.015366234	0.051297272	-0.021970164	0.021313353	0.016419374	0.059728681	0.033276205	0.02242543	-0.010479215	0.005685852	0.092638258	0.176446037	0.091281212	0.169777477	-0.000448723	0.024202721	-0.007614887	-0.001045849	0.081471123	0.044221907	0.071972227	0.027343409	0.030429719	0.02235994	0.012837096	0.037220106	0.067552022	0.134875798	0.127643291	0.115067245	0.07496748	-0.002357329	0.01656342	0.003236945
196.mp3	0.074890963	0.049076688	-0.071442865	-0.105273634	-0.148536379	-0.056942332	0.000967064	-0.039778367	0.014277773	0.038280101	-0.004908831	0.014701235	0.130373494	0.129396199	-0.108909669	-0.123840967	-0.114079061	-0.074614421	-0.109576939	-0.127256651	0.060319091	0.056694763	0.004193694	0.09632414	-0.041401481	0.101894215	0.059898454	0.118863279	0.091523398	-0.017138623	0.031419842	-0.032869344	0.057300677	-0.018162514	0.059942344	0.022407792	0.053862569	0.059970762	-0.030725686	0.034511356	-0.010021159	0.018495424	0.04787822	-0.025191149	-0.028987296	-0.082803501	-0.025131989	-0.052383019	-0.040092882
197.mp3	-0.09609477	-0.060064792	-0.095913733	-0.119466955	-0.127843299	-0.123012154	-0.120027585	0.00313034	0.001173983	-0.057081174	0.065991496	0.039142749	-0.028324833	-0.100061498	-0.050741976	-0.082468595	-0.05431715	-0.050139399	-0.047481453	-0.092456488	-0.086805431	-0.059739092	0.002643848	-0.042952168	-0.044717487	-0.009960912	-0.04432982	-4.20E-05	-0.001393695	-0.010928176	-0.023352387	-0.013119303	-0.013827232	-0.131175604	-0.118706364	-0.127155952	-0.187166188	-0.148865365	-0.148934534	-0.14319805	-0.096746748	-0.136907985	-0.153834177	-0.117363898	-0.141890155	-0.067450011	-0.112306279	-0.098467545	0.024926129
198.mp3	0.192869447	0.182156325	0.17311381	0.206526305	0.192182697	0.142221656	0.18234626	0.210091643	0.146358717	0.204173693	0.212393198	0.195119914	0.171241883	0.193028223	0.15413354	0.180576472	0.174952998	0.168008747	0.152643972	0.129675877	0.127449824	0.170007763	0.175884269	0.088268433	0.151288434	0.14387775	0.191567223	0.115904428	0.16714988	0.114655329	0.155449426	0.125771082	0.112578503	0.137861533	0.101155325	0.094914474	0.106250507	0.099915702	0.122389286	0.139131954	0.125594249	0.113474377	0.095942941	0.137353494	0.125324213	0.166666702	0.124726364	0.13851795	0.184384476
199.mp3	0.030044829	-0.046697939	-0.04744673	-0.100525938	-0.011855695	0.080008199	0.00988668	0.034525401	-0.046229127	-0.039521917	0.027381487	0.035051005	-0.049448864	-0.055125504	0.043639614	-0.069352964	0.017272434	0.001966538	-0.001000585	0.010976724	-0.021465199	-0.147781506	-0.095009634	-0.073859993	-0.131992995	-0.109685371	-0.172409171	-0.130769979	-0.085590467	-0.133373829	-0.165029733	-0.140839346	-0.135591338	-0.111263836	-0.062671083	-0.007795398	-0.070435085	-0.044684192	0.001107962	-0.111644049	-0.129200143	-0.115791749	-0.118980722	-0.14669019	-0.031761239	-0.091649417	-0.162682981	-0.127385497	-0.106148645
201.mp3	-0.056460669	-0.152267462	-0.066836518	0.037006592	0.048256508	0.066655215	0.159439861	0.120008853	0.030640998	0.13123549	0.018649636	0.028452235	-0.013943398	0.092213589	0.016600106	-0.015118102	-0.044599543	0.173009879	-0.118826353	-0.093376856	-0.066838999	0.061291297	-0.034502991	0.029053851	0.110800371	0.030212011	0.070978229	-0.004566878	0.061613423	0.089489094	0.003545055	0.217828553	0.091098467	-0.09690369	0.140445236	0.042033831	-0.063829373	-0.091699873	-0.026558339	-0.043949101	0.040152646	0.099804977	0.124897486	0.068318487	0.047697556	0.168440017	0.052268106	0.031103458	0.078290143
202.mp3	-0.001985483	0.073306934	0.136938611	0.038861332	0.110231693	0.056264275	0.012541759	0.097944087	0.195397069	0.071811174	0.089927885	0.111172983	0.076083119	0.125280075	0.014687713	0.049018903	0.111622322	0.07795924	0.082826675	0.064989965	0.043517787	0.075282561	0.110475025	0.051559202	0.011195185	0.063250894	0.061706799	0.1285064	0.143201387	0.053443826	0.290960393	0.124323095	0.089952231	0.087728331	-0.024447006	0.033972779	0.109358825	0.095935076	0.053651343	0.030435792	0.310797526	0.204735202	0.209173	-0.036975977	0.018551191	0.01376627	-0.06129244	-0.027009212	0.048794308
203.mp3	0.095263894	-0.021570627	0.023605307	-0.025844765	0.082490316	0.018575699	0.071873093	0.072565454	0.232056552	-0.018948099	-0.014124404	0.105022468	0.103983168	0.073765527	0.136074838	0.132852409	-0.056841092	0.010189964	0.101826032	-0.018955561	0.020429924	-0.023675573	0.086510128	0.019338311	0.082768933	0.067485931	0.231297309	-0.017223639	-0.009277463	0.097698997	0.111062705	0.07846116	0.133835785	0.14721528	-0.050151533	0.012644029	0.10428098	-0.018579207	0.019105402	-0.024513864	0.082474856	0.020130928	0.085762444	0.069229673	0.23227064	-0.019161809	-0.007971003	0.098012543	0.100924279
204.mp3	0.021215579	0.013063021	-0.023233042	0.003653291	-0.031538229	-0.05188044	-0.017477727	-0.006606409	-0.01746571	-0.036008988	-0.024945885	-0.016221902	-0.015122046	-0.005700099	0.029894659	-0.038592942	-0.014248683	-0.006236333	0.024242693	-0.022494062	0.002466069	-0.011818284	0.031626833	-0.005548633	-0.015723992	-0.001769331	-0.029238549	0.120768098	-0.016087599	-0.022000325	-0.096214977	-0.020219325	-0.004599119	0.030181347	0.013625195	0.012546678	-0.039656494	-0.030118728	0.043185658	-0.028508864	-0.050504002	-0.048430051	0.008950929	-0.026427828	0.017520649	-0.031916822	-0.013855912	0.0458834	-0.033113867
205.mp3	0.293952872	0.253294793	0.255017692	0.208252105	0.068745946	0.190392653	0.060927964	0.023694353	0.070962768	0.051233303	0.065116132	0.008280987	0.038831486	0.088574151	-0.003649503	-0.027825769	-0.061681555	0.015815017	-0.073246622	-0.011678012	-0.021363919	-0.005999572	-0.029919999	-0.043791699	-0.031080329	-0.02001592	-0.022664205	-0.015718886	-0.038083803	-0.014324021	-0.033496181	-0.015886921	0.073686579	0.275512953	0.228819012	0.273668941	0.264381651	0.243129309	0.257731989	0.24974774	0.23553538	0.065756314	0.065718905	0.040762446	0.039613366	0.012740432	0.059262764	0.062300643	0.037304314
206.mp3	-0.017558285	0.066360761	0.066140703	0.066773219	0.054452753	0.074361661	-0.102503831	-0.14005671	0.153358873	0.13876034	0.156065934	-0.161436893	-0.166148113	-0.148987218	-0.156131793	-0.152662986	-0.161962213	-0.10883478	0.284310438	0.266207121	0.062745884	0.199501882	-0.070231878	-0.09533355	-0.105283373	-0.097503262	0.252191045	0.274785307	0.251051466	0.010662722	-0.07721484	-0.03827685	0.142712953	0.087847943	0.100200912	0.054085445	0.049748599	0.056050268	-0.095654063	0.046236868	-0.041835252	-0.049542781	-0.020835332	0.11267297	0.139706118	0.114479468	0.115348922	0.06770772	0.103610877
207.mp3	-0.010340069	-0.006061053	-0.009936199	-0.015827808	-0.011716218	-0.004336388	-0.006845686	-0.013297714	-0.012227722	-0.009503983	-0.011624822	-0.020060954	-0.024597249	-0.010932769	-0.0011372	-0.012116284	-0.022048684	-0.010195047	-0.009956123	-0.020236288	-0.029695399	-0.020170255	-0.000914534	-0.022042598	-0.024913495	-0.020505864	-0.023754056	-0.035874622	-0.030286719	-0.022023932	-0.007178859	-0.019535804	-0.029601128	-0.017070271	-0.022366993	-0.015876596	0.001570082	0.000552753	0.007505333	-0.009954652	-0.002821277	-0.004986005	0.005029026	-0.010978103	0.000289301	0.000284979	0.005962875	-0.006206386	-0.007135038
208.mp3	0.064124241	0.073246096	0.164832122	0.046126897	0.030987234	0.012125236	0.010756191	0.021110153	0.047216726	0.042338798	0.035004344	0.005118774	0.026477559	0.005352667	0.003378209	0.029446363	0.045828083	-0.002165516	0.073912359	0.00635418	0.031465389	-0.008898013	0.023342907	0.038070462	0.066444938	0.006580144	0.066337567	-0.006761265	0.033586048	0.018284209	0.021605454	0.042574031	0.046093315	0.050644482	0.032308878	0.020372214	0.018952343	0.012025446	0.031548863	0.037038384	0.010113567	0.015479953	0.008688357	-0.013102925	0.002031082	0.007763924	0.026622088	-0.008100252	0.000105091
209.mp3	0.286704028	0.270424562	0.243919659	0.257385332	0.129824313	0.261991272	0.212905501	0.2034269	0.249336551	0.253634648	0.273744303	0.292112323	0.163741245	0.171226054	0.082328362	0.041414932	0.083273329	0.079280198	0.199515658	0.260086264	0.242690158	0.17630166	0.18536004	0.230075685	0.233011775	0.263507818	0.26871619	0.223822825	0.270351139	0.269633228	0.103757194	0.224334889	0.094706215	0.110889699	0.123965186	0.127079043	0.076916752	0.096592349	0.080237994	0.08278193	0.120773173	0.264017547	0.24763309	0.305293469	0.276050408	0.253343357	0.286866487	0.275031476	0.239108099
210.mp3	0.024949258	-0.052983654	0.080321974	0.20030769	0.198687617	0.100827747	0.052475345	0.005663778	0.046588191	0.198083798	0.218532669	0.128394756	0.066016317	-0.023488021	0.051669925	0.045671021	0.177707927	0.159148572	0.15063472	0.072162933	0.092138978	0.017104066	0.158221614	0.143760832	0.15791187	0.124589893	0.023141425	0.016940871	-0.060065805	0.078651394	0.201286895	0.176558683	0.1145669	0.058107026	0.068284506	-0.031226383	0.126297884	0.187176578	0.107043878	0.012855423	0.047016878	0.119005883	0.02263512	0.010342974	0.072662717	0.016236155	-0.058320724	0.132439167	-0.043381909
211.mp3	-0.036029602	-0.053094048	-0.037518671	-0.001919787	-0.021890786	-0.046511745	-0.040694522	-0.085493299	-0.046941539	-0.029033795	-0.081328073	-0.038080561	-0.065887325	-0.039088157	-0.044732592	-0.067970682	0.01335494	0.13471967	0.153027835	0.125235838	0.100767003	0.063104331	-0.01091155	0.001984934	-0.071079919	-0.060475375	0.024076215	0.044574829	-0.093567116	-0.048201116	-0.136143989	-0.068841985	-0.082856174	-0.05864963	-0.06509762	-0.056181875	-0.097496864	-0.123994784	-0.092215834	-0.114580143	-0.052615917	-0.02374815	-0.088727201	-0.00389896	0.06645269	-0.084566687	-0.051568186	-0.045615859	-0.00940523
212.mp3	-0.005707254	-0.043095593	-0.029731621	-0.036643871	-0.029984508	-0.056896914	-0.046487891	-0.05260806	-0.040671803	-0.040318822	-0.034678005	-0.01886953	-0.067992342	-0.057256747	-0.039345122	-0.021516834	-0.04588406	-0.038639282	-0.025338382	-0.090253664	-0.080046344	-0.052092143	-0.065781992	-0.040671425	-0.051874012	-0.042806215	-0.057327976	-0.034429127	-0.048457071	-0.043197062	-0.035929107	-0.072426384	-0.006691129	-0.053858649	-0.036968793	-0.088270568	-0.064973815	-0.034082473	-0.089385935	-0.068275954	-0.046272912	-0.013298166	-0.03614592	-0.053038543	-0.024894892	-0.062585898	-0.040105315	-0.065553934	-0.021216078
213.mp3	0.01059097	-0.098271967	-0.090391909	-0.000130293	-0.030830413	0.072878623	-0.084536496	-0.081887999	0.00406244	0.100030124	0.072405397	0.08533314	0.015540417	0.070081099	0.070382645	0.130342565	0.104836342	0.087341572	0.091646421	0.091088304	0.111168794	0.065972513	0.101682423	0.149706696	0.21075663	0.147655585	0.165263713	0.146669296	0.082002641	0.170576418	0.083013293	0.117878655	0.188544412	0.174858202	0.176674583	0.208264699	0.101742463	-0.00301387	-0.064736488	-0.031636891	0.129799535	0.102110435	0.152689638	0.124171631	0.12225556	0.15873615	0.146099142	0.148879059	0.13644908
214.mp3	0.20998611	0.213859068	0.183426955	0.135303924	0.113365048	0.075089289	0.005819247	0.00242468	0.040681423	-0.032135758	0.003244426	-0.141079712	0.139021802	0.082807716	0.015703951	-0.012785763	0.047385802	0.037139371	0.097630202	0.040716609	0.051656867	-0.016650677	-0.010516505	-0.035530279	0.031596177	0.025969163	0.031511861	-0.056253535	0.211603062	0.19533714	0.153340556	0.081741982	0.112288263	0.169643985	0.114431725	0.024867807	0.061659123	-0.037199606	-0.0295567	-0.042407335	0.003569862	-0.024649238	-0.099968687	-0.055493094	0.106957741	0.04936025	0.072201783	0.078339239	0.020669656
215.mp3	0.012350217	-0.023276801	0.026141113	-0.093756973	-0.009032418	-0.028135348	0.014023569	0.063856934	-0.010107147	-0.024129092	-0.136976418	-0.088431539	0.177843906	0.010336544	0.048388789	-0.008060366	-0.011561091	-0.01437025	-0.001949492	-0.049640316	-0.043819141	0.037014716	0.062483131	-0.036741708	-0.066286781	0.032115207	-0.03176644	-0.018134653	-0.166813573	-0.046889434	-0.043604245	0.00956685	-0.04783001	-0.069922965	-0.048177416	-0.062248479	-0.046085072	-0.023733684	-0.007828991	-0.006711921	0.003055834	-0.049983505	0.00669089	0.015137646	-0.064180161	-0.066892253	0.065911738	0.090713781	-0.032464444
216.mp3	0.233091117	-0.050670864	-0.047352391	0.036397557	0.036760865	0.190163829	0.019487924	-0.0142162	0.012500946	0.04862673	0.104042357	0.26778654	0.238464488	0.147510602	0.274396367	0.124519242	-0.025884097	-0.065544238	-0.021383912	-0.054876226	-0.069320743	-0.023410363	-0.019267077	-0.019733335	0.027770626	0.004011153	-0.050881305	-0.02483743	-0.06469085	-0.050125489	-0.04384385	0.131488839	0.124286642	0.071389259	0.114270456	0.061547994	-0.053276392	-0.055050681	-0.03602377	-0.057355852	-0.063524207	0.005427521	0.083121573	0.10936942	-0.03557589	0.006360198	-0.01308867	-0.036508895	-0.044474269
217.mp3	0.047342117	0.043708061	0.046641554	0.064158901	0.063768075	0.062332222	0.129760637	0.075262845	0.080498357	0.052695052	0.056037501	0.071384186	0.094856937	0.089621745	0.039079096	0.048510055	-0.005547351	0.17208388	0.130787057	0.031611966	0.03581587	0.060877724	0.073379718	0.258771922	0.045673538	0.172752421	-0.077635839	0.055802932	0.142748072	0.209307203	0.087796813	0.060600973	0.165163857	0.101686859	0.200960626	-0.003129861	0.065787367	0.016644594	0.192715059	0.131957018	0.036184075	0.029225524	-0.077117065	-0.013457977	0.248164303	0.060335849	0.118138428	-0.066538192	0.173422146
218.mp3	0.201296918	0.148318567	0.267644372	0.165123468	0.098563676	0.277951445	0.029325903	0.073837433	-0.020172587	0.002363741	-0.019270602	-0.043001666	0.02620207	0.267402114	0.089541121	0.004334098	-0.05559032	0.009331549	0.070043448	0.095138443	-0.023002192	0.016180929	0.081396115	0.194817223	0.091695479	0.121081591	0.089377568	0.177022362	0.016075587	0.021941727	0.084963058	0.18855456	0.107159272	0.147774458	0.082080422	0.037881468	0.043514434	0.05857299	-0.072501083	0.178040545	0.068546626	0.026052628	-0.080928193	0.142102383	0.03329174	0.037254584	-0.069817638	0.140722548	0.019846911
219.mp3	-0.133458587	-0.076064282	-0.091728035	-0.090604777	-0.094578599	-0.113581005	-0.099234992	-0.076751964	-0.08048472	0.000438937	0.007641558	0.044852574	0.029073942	0.045740457	0.01673613	-0.009251006	0.035273368	-0.019228671	-0.036153009	0.033627796	-0.02809113	0.005204838	0.004950694	-0.004734863	0.044211064	0.014700489	0.055135225	-0.006800471	0.001642441	0.06529095	0.012143045	-0.055386959	-0.046558808	-0.007563243	-0.039869776	-0.020630189	0.11842002	-0.018844804	-0.019372802	0.037527524	-0.004761084	-0.008640097	0.139073131	0.049995075	0.027281856	-0.015223133	0.09864024	-0.044583714	0.033108836
220.mp3	-0.077495443	-0.044853221	-0.053989669	-0.026311624	-0.083895754	-0.059275946	-0.043217586	-0.048111393	-0.064967799	-0.019544587	-0.008606175	-0.010435595	-0.072926598	-0.033703829	-0.054636963	-0.056328393	-0.047877937	-0.039919394	-0.037985	-0.021346293	-0.006931943	-0.046097445	-0.009238162	-0.00658679	-0.028179988	-0.005326487	0.000787401	-0.015013995	-0.004834905	0.049534619	-0.03345049	-0.006450125	-0.023031574	-0.027054601	-0.042353375	-0.066651643	-0.009152049	0.000619468	-0.034708984	-0.025168502	-0.012610747	-0.010001796	-0.006169928	0.020684269	-0.000539864	0.003492878	-0.005624075	0.0022202	-0.003770808
221.mp3	0.080274067	0.021016838	-0.07281154	0.081981483	-0.042689921	-0.028057381	-0.049910624	-0.018016228	0.042402348	-0.017282951	-0.011303385	-0.003860085	0.054916007	0.163521287	0.087442318	0.03262613	-0.016627015	-0.024327474	-0.04471686	-0.053589952	-0.052743446	-0.033315484	0.030440484	0.066863406	-0.019735654	0.024402574	0.029923371	-0.022502392	0.000649149	-0.030820593	-0.003314162	0.012539368	0.103809583	0.017976348	0.021984511	0.006199408	-0.009698183	-0.009137282	-0.002095323	0.042195464	0.014845823	0.041289868	0.096301082	0.001892359	0.048595753	0.032407537	0.018508096	-0.017290621	-0.076829898
222.mp3	-0.034818098	-0.049854979	-0.01772666	0.148825487	0.087967214	-0.029239497	0.052189256	-0.075744438	-0.029003269	-0.075389882	-0.039975239	0.20499575	0.054603415	-0.109543472	-0.000976143	-0.005548086	-0.05635848	-0.025333177	0.048110708	-0.06865452	-0.050909364	0.073842243	-0.041058835	0.057134177	-0.07433844	-0.042101841	-0.045190535	0.040927153	-0.053240849	-0.009904608	-0.00827248	-0.064039533	-0.025461514	0.118326869	0.047213621	0.001196707	-0.006726682	-0.087890119	-0.027408073	-0.025218283	-0.021879656	0.127269365	0.052202404	0.008632806	0.032787352	0.016618369	-0.003038614	-0.068765054	0.13116121
223.mp3	-0.016583574	-0.010989639	0.066073425	0.055235515	0.076126506	0.068806888	0.041941369	0.066813549	0.034287063	0.070540626	0.046932938	0.02943097	0.034830758	-0.027841246	0.055872598	0.058659903	0.041414341	0.04757236	-0.008175777	0.032896586	0.003256741	0.027920301	0.038480982	0.044193421	0.054171386	0.005030814	0.0473309	0.043303151	0.001906731	0.011019129	-0.005422052	0.031344626	0.008183643	-0.053341689	-0.056346249	-0.029740749	-0.01706653	-0.034189136	-0.052833746	-0.044052598	0.009903128	0.014624349	-0.038556507	-0.035639065	-0.02570363	-0.010134764	-0.033115066	-0.064305232	-0.054739894
224.mp3	-0.058611148	-0.023311463	-0.065364198	-0.067584548	-0.003159374	-0.09946356	-0.024408771	-0.064386328	-0.082724403	-0.053558292	-0.046515204	-0.007908991	-0.088822542	-0.005424651	-0.11081718	-0.095298129	-0.006074393	-0.128042298	-0.067689066	-0.097077622	-0.088876253	-0.095967876	-0.040426745	-0.09017852	0.008886008	-0.01379865	-0.06309227	-0.074403538	-0.000416037	0.017922676	-0.061630048	0.033206152	-0.06528245	-0.068666478	-0.02965731	-0.074767448	-0.111554989	-0.079113303	-0.047491984	-0.058214347	-0.059408568	-0.036790417	-0.114476105	-0.012621868	-0.073085381	-0.071746792	-0.004315935	-0.099796593	-0.066088146
225.mp3	0.04652649	0.038394597	-0.027124429	-0.011902739	-0.066293608	0.006398274	-0.072732861	0.026632843	0.060640883	0.049987269	0.080270358	0.109333229	0.02780775	0.002741919	-0.013580122	0.082679306	0.056419592	0.037339419	-0.09789583	0.036279455	0.037215728	-0.019396417	-0.026044406	0.028144595	0.014093324	0.013917869	0.030781141	0.080815102	0.065011371	0.051224784	0.120178646	0.044867808	0.056869669	0.017755512	0.048468276	0.075380022	0.039656883	-0.057563488	0.035119389	-0.011282041	-0.019530077	-0.026891038	0.005918882	-0.006423837	0.014513327	0.040068301	0.037461964	0.037582334	0.015461954
226.mp3	0.031527137	0.046637495	0.027571936	0.072856221	0.025668036	-0.042539599	0.020588715	0.011855095	0.025055823	0.04335795	0.032288881	0.055418163	0.015035893	0.02710564	-0.020348774	0.017153438	0.030305091	0.039786872	0.013192834	0.033359004	0.029703263	0.027115679	0.004187028	0.01186145	0.005303012	0.007569475	0.046773538	0.014236217	0.012478783	0.022696977	0.008812043	0.009761565	0.04792219	0.012392959	0.020022728	0.008815591	0.00829707	0.012929343	0.048018012	0.023047195	0.010155859	0.00352941	0.00163149	0.016899366	0.049488744	0.01711378	0.033526548	0.032205177	-0.033308885
227.mp3	-0.005616398	-0.039199773	-0.073676083	-0.061077142	-0.045306547	-0.079686492	0.020684129	-0.017852342	-0.028353101	-0.006257187	-0.057990358	-0.010036066	-0.055945885	-0.089542094	0.019328835	0.034942048	0.013363152	-0.050563454	-0.071826947	-0.082570677	-0.035634011	-0.041103653	-0.04744476	-0.076611115	-0.07771269	0.014851026	0.028710286	0.001948137	-0.028226689	-0.051882173	-0.075243392	-0.078120142	-0.042946604	-0.050289003	-0.04281211	-0.039768937	-0.055855032	0.080886948	-0.087692069	0.026141688	-0.02854502	-0.05035112	-0.048420333	-0.050600514	-0.035555781	-0.056972411	-0.009834247	-0.04795223	0.100585509
228.mp3	-0.035138773	-0.027415116	-0.06873864	0.112337731	0.000824921	-0.077091636	0.067852629	-0.041118736	-0.069964268	0.183596123	0.002179362	-0.026686216	0.006556112	0.078267558	0.177857681	0.057602211	0.02286049	0.098105428	-0.107344825	0.048642911	0.10459994	-0.007905415	0.041408585	0.057471091	-0.031090764	-0.02364142	-0.077654203	0.098761993	-7.10E-05	-0.076353424	0.067901939	-0.03818132	-0.069390876	0.163709548	-0.002142279	-0.028148619	0.009002933	0.074398167	0.183328523	0.057990479	0.022356702	0.101244503	-0.105491103	0.05114144	0.106543037	-0.005392618	0.040086982	0.055221601	-0.029134655
229.mp3	0.010919585	0.016438195	-0.007648503	0.043168963	0.081946529	0.038380933	0.021777707	0.039740884	0.030283765	0.022047747	0.026532733	0.057045833	0.028398865	0.023833571	0.030268821	0.033742819	0.001842156	0.031997521	0.018751408	-0.004485397	0.018146752	0.050755156	0.026951975	0.022807924	0.087533911	0.032612477	-0.006423152	0.000508615	0.043543874	0.000717895	0.022262236	0.062402349	0.021581084	0.064104919	0.073133462	0.035489717	0.023040648	0.045567109	0.012336774	9.93E-05	0.057970708	0.009954791	0.005259913	0.122675409	0.084461209	0.058901022	0.052324336	0.084416353	0.053905526
231.mp3	0.049096919	0.037539501	0.057637217	0.050827687	0.003517868	0.029401492	0.022180871	0.027999309	0.022949965	0.000479859	0.046085081	0.026915485	0.049424538	0.053738878	0.023802547	0.018108223	0.018822361	0.021840525	0.049930978	0.054016133	0.027730128	0.028525395	0.0313772	0.015677282	-0.009256688	-0.006045921	0.006097703	0.010835164	0.023839187	-0.003519031	0.030633281	0.025832896	0.05012899	0.093880451	0.095984039	0.088341831	0.091231981	0.12492324	0.147527336	0.178898777	0.079242639	0.092501954	0.075317516	0.114853149	0.17472594	0.083987727	-0.009696186	0.013300432	0.09980615
232.mp3	0.10259111	0.13012929	0.09164355	0.088056116	0.046552942	0.001182244	0.057189978	0.077114627	0.064055677	0.130940908	0.125464987	0.128855304	0.111814062	0.130101054	0.119094573	0.108405496	0.044592891	0.035399355	0.033128362	0.007837728	-0.023181863	0.026297499	-0.034814248	-0.022742822	0.001004461	0.038610797	0.018973999	0.001813943	-0.037542771	-0.00809462	-0.08839544	-0.190458471	-0.147269401	-0.042278332	-0.015322442	-0.100034206	-0.060944498	-0.043181449	-0.030973376	-0.113786931	-0.157497183	-0.13392814	-0.091075423	0.037511162	0.0854056	0.047461137	0.028439185	-0.031430388	-0.031107036
233.mp3	0.010653316	-0.016115945	-0.00668068	-0.005430276	-0.005899246	-0.03358682	0.009124139	-0.000678815	-0.034002912	-0.006948054	-0.007638182	0.004455773	-0.025814723	0.010430591	-0.003388461	-0.021670462	-0.011433022	-0.013768521	-0.007993989	-0.023920079	-0.011624842	-0.005510357	-0.017895585	-0.013315455	-0.011223515	-0.018341803	0.001998851	0.00071227	0.001222539	-0.00081918	0.011048708	-0.002445466	-0.010643603	-0.002141608	-0.015205314	-0.0200801	0.026097948	0.008784391	-0.02883822	-0.002293239	-0.011124005	0.004916832	-0.013660663	-0.008929117	0.014791217	0.005560451	0.015214654	-0.009601965	0.028615667
234.mp3	0.025125164	0.023014258	0.024646323	0.026417622	0.029253451	0.033231884	0.030191334	0.023767937	-0.004733135	0.12096973	0.131844864	0.109283931	0.092110639	0.09028587	0.107891613	0.100282611	0.103750019	0.102342602	0.039275345	0.141095341	-0.042588727	-0.193946761	-0.0424079	0.081887972	0.038875125	-0.009675124	-0.025947724	-0.027057332	0.025311895	0.015163542	0.001789281	0.081919752	0.021510026	0.116145109	0.086588398	0.0148922	0.040107012	0.04359746	0.00401745	-0.026952397	-0.011551507	0.097634949	0.031326597	0.087383349	-0.007801765	0.017934054	0.016514598	0.037203384	0.015755815
235.mp3	0.031110327	0.039832829	0.02077137	-0.011840128	0.023475904	0.029808292	-0.017041249	-0.030582406	-0.053791824	0.055573191	0.04783052	0.052025142	0.042103599	-0.001667659	0.072580164	0.060700821	-0.048521146	-0.053549894	0.010511767	-0.165495137	-0.093372328	-0.200012613	-0.089706838	-0.078970934	-0.121140916	-0.018376523	0.031749612	-0.038639945	-0.01575085	-0.07614239	0.004487197	-0.164220661	-0.093219145	-0.234520459	-0.1250094	0.032614413	0.059405215	-0.017568654	-0.119763042	0.006317719	-0.137592959	0.071868335	-0.10935388	-0.219176977	-0.165729123	-0.223774382	-0.127253116	-0.231271826	0.039529534
236.mp3	-0.088779782	-0.036500363	-0.095133345	-0.050143442	-0.020460202	-0.062404281	-0.078795975	-0.061989372	-0.099367008	-0.074609098	-0.039767344	-0.040687112	-0.045255696	-0.043042651	-0.036616474	0.106504078	0.210293866	0.141116174	0.090395332	0.02741657	0.017056923	-0.001134751	0.002852404	0.001944955	0.016855656	-0.03626457	-0.048534329	-0.059146157	0.001634675	0.015469537	-0.01020944	-0.001874542	-0.008438041	-0.00768326	0.007242743	0.009775075	-0.012520512	-0.011549119	0.003504216	-0.011875879	0.008004009	0.022825128	-0.01863021	-0.033340759	-0.039984065	-0.000551399	-0.011118232	-0.017025612	0.017670612
237.mp3	-0.011797794	-0.042818016	0.115225404	0.152996256	0.173563396	0.137571629	0.014939372	0.014714135	-0.00020453	0.02694559	0.069616105	0.142625341	-0.022313413	0.004551534	-0.002172207	0.038031808	0.091586051	-0.022125004	0.077981969	0.137439343	0.052834925	0.144127387	0.000800982	-0.034188414	0.027046749	-0.012661711	-0.053138478	0.005117191	-0.000408128	-0.02627237	-0.011220447	-0.026382459	0.056859915	-0.026799634	0.079186721	-0.006891302	0.059905952	-0.013293849	0.027397467	0.090396539	0.084343198	0.098343344	0.09386516	0.09071703	0.001520704	0.037008289	-0.017119923	0.057868957	0.032316832
238.mp3	0.041490076	0.087576681	0.261792322	0.188109635	0.201265495	0.090757181	0.109573756	-0.070720929	0.001203419	0.052778866	0.038531428	0.086100173	-0.050722338	-0.020745532	0.076998686	0.041665678	0.115719275	0.036609986	0.076383651	0.112482025	0.138930304	0.099274376	0.055100569	0.105144557	0.106641485	0.132261176	0.047710046	-0.016598144	0.005674999	-0.005955129	0.115417075	0.042968558	-0.002149613	0.000803411	-0.033791911	0.099994134	0.087491684	0.05598142	0.039038336	0.002649529	0.009068769	0.101378437	0.02689457	-0.024304361	0.022770104	-0.006125877	0.149975732	0.064383486	0.161228319
239.mp3	-0.107885126	0.175920343	0.057298726	0.053986486	0.061855225	-0.137035779	-0.135499135	-0.134617321	-0.14655568	-0.157583148	-0.115054987	-0.160915988	-0.162661417	-0.095960562	-0.125559545	-0.101947531	0.143402319	0.045140567	0.023964952	-0.067825443	-0.067821207	-0.02998886	-0.098510014	-0.122446973	-0.103011446	-0.140060751	-0.16803639	-0.073084318	-0.0940732	-0.12036349	0.176756856	0.024390019	0.033580106	0.004301745	-0.053824057	-0.098993812	-0.117887541	-0.118521597	-0.112474813	-0.037755386	-0.159544768	-0.124954059	-0.118934339	-0.120046173	0.188447302	0.074299605	0.012352255	0.052401666	-0.096234094
240.mp3	0.032273455	0.007713288	0.048567165	0.064907193	0.05045935	0.029682797	-0.008254354	-0.067685143	-0.042019648	-0.053842213	-0.087654117	-0.044975912	-0.048765196	-0.03216773	-0.011324153	0.002985502	-0.049966773	-0.006200939	-0.004882544	-0.005444886	-0.001399271	0.016258631	0.012805206	-0.036418335	-0.041032314	0.000416288	0.001441912	-0.002764544	-0.000651012	0.055029259	0.043872204	0.032117666	-0.005622178	0.011331042	0.001220628	0.123320487	0.007104353	0.028838015	-0.026335246	-0.025575288	-0.026131367	0.06905336	0.079804981	0.025227108	0.006216973	0.005047822	-0.003797776	0.011793032	-0.033441945
241.mp3	0.066672649	0.115634272	0.049794801	0.056299539	0.072629899	0.079631592	0.04958384	0.054274546	0.072051952	0.143240255	0.118398873	0.069554045	0.054292037	0.089077212	0.050358412	0.085686014	0.078587894	0.115718562	0.072174046	0.056090148	0.006374238	-0.020408195	-0.000580323	0.037004273	-0.004463175	-0.008964742	0.002281351	-0.03096358	0.009470433	-0.013491447	0.014811237	-0.017970126	-0.019572318	-0.011461965	-0.037394924	0.003749326	0.044373657	0.03375494	0.043690757	0.070643593	0.037370411	0.063499176	0.078951834	0.055045353	0.075504794	0.017943542	0.05165864	0.116714015	0.116999898
242.mp3	0.050169042	0.129303344	0.149576932	0.130894965	0.16320729	0.138787011	0.104091333	0.13189256	0.114337381	0.165977321	0.129836641	0.074094878	0.085073499	0.043666478	0.038708333	0.02614186	0.103144701	0.093218574	0.115502503	0.10580196	0.127494885	0.096065896	0.106025553	0.087911989	0.032124057	0.05747359	0.073702539	0.189804722	0.146874581	0.100350263	0.09228296	0.131327486	0.138513825	0.022080226	0.051623994	0.140082604	0.04579727	0.083637088	0.086054002	0.149226443	0.16413109	-0.009132011	0.031430358	0.029445934	-0.001583702	-0.019977366	-0.05976872	-0.045328306	-0.034324916
243.mp3	0.04940034	0.001484351	0.013276377	0.011835251	0.009686916	0.038875055	-0.011828236	0.024811799	0.014681994	0.024519328	-0.005076886	0.014750377	0.038050882	0.023198912	0.017083405	-0.007485466	0.003227455	0.012801617	0.015476824	0.026570943	-0.029173478	0.005105013	-0.003084756	0.000807936	0.026042366	0.020960926	0.001805852	-0.002237235	0.002580087	0.026418606	0.020144438	0.034989273	-0.013658892	0.022395785	0.041880309	0.002666035	0.026590145	0.018224807	0.02750741	-0.003957718	0.020699706	0.008100575	0.027254614	0.014376898	0.01517936	0.012977347	0.023989469	0.004963228	0.024228856
244.mp3	0.017127973	0.042537095	0.151429387	0.199404639	0.157647762	0.220546966	0.195616127	0.231962057	0.150797846	0.211720972	0.199377597	0.204138953	0.146339393	0.191151408	0.163375948	0.186609061	0.143883124	0.174288268	0.057535751	0.116280607	0.105318577	0.109664784	0.211996569	0.161649564	0.208507461	0.245278691	0.237665506	0.186658688	0.109500635	0.188255716	0.159260776	0.137662296	0.172429823	0.205757775	0.191403354	0.114937586	0.1192813	0.0815403	0.03787575	0.166440807	0.192612292	0.166707951	0.221244267	0.226269376	0.24049022	0.180127686	0.090160046	0.182519371	0.191663645
245.mp3	0.000174096	0.02346426	-0.023494023	-0.016839398	-0.040097113	-0.028133591	0.025126328	0.000280515	0.025483353	0.01642083	-0.028533856	-0.023225221	-0.038844046	0.017764073	0.005792384	-0.084754396	-0.079603685	-0.006386487	0.01750858	-0.031903967	-0.029968139	-0.060038494	0.031921051	0.017394055	0.098721648	0.044565676	0.028772072	0.056169308	-0.005136591	-0.054561176	-0.066314931	-0.017287447	0.067744511	-0.047764024	0.021141875	0.037761453	0.028954874	-0.070270141	-0.042921442	-0.020430321	-0.002101573	0.021215557	0.085386524	-0.03084109	-0.030513458	0.044689652	-0.011989325	-0.051308858	0.070947839
246.mp3	-0.088632496	-0.085815265	-0.076890373	-0.045923285	-0.041072633	-0.075097379	-0.062189393	-0.103274815	-0.110563792	-0.107392755	-0.110000455	-0.060662015	-0.049408204	-0.035767087	-0.053276586	-0.076747046	-0.078147651	-0.071905464	-0.109916375	-0.09106297	-0.057143394	-0.077470448	-0.072397996	-0.054994155	-0.086482325	-0.046723031	-0.037472322	-0.106869695	-0.111076835	-0.098909899	-0.077816083	-0.01654088	-0.032307792	-0.076850327	-0.057283334	-0.061146074	-0.1162132	-0.126390235	-0.094894897	-0.106559173	-0.060675714	-0.02757874	-0.066239921	-0.040981796	-0.005239102	-0.030349	-0.078608712	-0.108596887	-0.11287256
247.mp3	0.042033863	0.030240891	0.041971586	0.06901517	0.07261279	0.011520924	-0.000671734	0.113190462	0.018075031	0.097830402	0.091193548	0.06749822	-0.003621758	0.036006801	0.060012761	0.01417392	0.10522809	0.072708342	0.041410433	0.076065571	0.048476093	0.079686942	0.075435427	0.000739938	0.007684342	0.119504712	0.015102432	0.092498116	0.058430308	0.068479735	-0.013560024	0.015855053	0.062441755	0.001366077	0.10251727	0.069348894	0.040310329	0.098957577	0.02351719	0.059244972	0.064750487	0.043024633	0.037509321	0.048647577	0.062222389	0.015920755	0.06593607	-0.007045189	0.061157904
248.mp3	0.10705633	0.072450336	0.066504392	0.048140246	0.065621179	0.090617932	0.116191365	0.132578349	0.134505732	0.149806989	0.093435187	0.119469133	0.090647608	0.008581614	-0.02799594	-0.04555648	-0.042594436	-0.066533922	-0.064752295	-0.051542194	-0.034566176	0.08777464	0.102259729	0.062352512	0.062202375	0.070091936	0.082152288	0.096169581	0.159466099	0.039020926	-0.037634981	-0.015531755	-0.042443579	-0.014720528	-0.026623453	-0.025813863	0.061068072	0.139731557	0.13691213	0.152444929	0.129706688	0.096402425	0.095312768	0.102294051	0.062265764	0.006872219	-0.049031541	-0.02833359	-0.028901414
250.mp3	0.168915158	0.144038602	0.175196774	0.150817408	0.20150088	0.176482049	0.131841583	0.136959619	0.17211893	0.198393994	0.20929318	0.120755159	0.153126952	0.190774245	0.049096115	0.139940488	0.148737348	0.148669253	0.116624074	0.136932778	0.201469006	0.174492495	0.001898233	0.025617748	0.158672992	0.120005408	0.161184904	0.190441464	0.101106521	0.118839652	0.18800089	0.220590851	0.164202736	-0.040312042	0.000695634	-0.04011722	0.000253028	0.118290722	-0.053098196	-0.060623978	0.123475684	0.006790838	0.011341705	-0.004165484	0.009567752	0.105516976	0.140159409	-0.029091072	-0.017443592
253.mp3	0.032800196	-0.040625208	-0.011007248	-0.017153844	-0.062968135	-0.022663284	0.042709062	0.103924188	0.056240478	0.114526562	0.077196144	0.058736817	0.028202208	0.008491137	0.089714006	0.106379796	-0.025632437	-0.043753899	0.150398288	0.092349367	0.075407397	0.06271787	0.001001745	0.016086532	-0.011303673	-0.007697077	-0.025018324	-0.04107178	-0.028741994	-0.059790589	-0.059174681	-0.063053106	0.070217306	0.021404267	0.00562634	0.001544163	0.013150911	-0.020837898	0.011020151	0.022533283	0.062107499	-0.029124414	-0.024191301	-0.051961596	-0.019488453	0.005753799	0.079584118	0.106892165	0.040990927
254.mp3	0.134412535	0.024116405	0.058967244	0.054478331	0.028317067	-0.021726904	0.144587306	0.054156192	0.114251618	-0.103293083	-0.103416362	0.123933632	0.163335495	0.16966055	0.191499672	0.082835907	0.026904102	0.015549809	-0.062950003	-0.076535469	-0.062553259	0.011838862	0.018038121	-0.026426335	0.142210559	0.045785492	0.064296021	-0.035477873	0.04526936	0.13134411	0.163609055	0.147335568	0.213675193	0.061213427	0.007131525	0.120647232	0.110576943	-0.032696033	0.093571772	0.217916316	0.075634888	0.031649779	0.236162525	0.142133223	0.165609331	-0.01793155	0.004967886	0.110549391	0.09798674
257.mp3	0.045830663	0.024807244	0.015981123	0.009824708	-0.007881323	-0.019765062	-0.026043163	-0.001760933	0.009005863	-0.028039063	-0.022288289	-0.02795467	0.027522626	0.054509363	-0.018901185	0.003200583	-0.042335565	0.044276537	0.03819943	0.033787426	-0.007809637	-0.031696848	-0.016990408	-0.018271234	0.046733412	0.084312805	-0.016644571	-0.040563227	-0.013211791	-0.004874383	0.021812656	-0.028486233	0.011444341	-0.021465377	0.012720023	0.013912992	-0.019438622	0.004854404	-0.039344111	0.057344109	0.086591125	-0.031073342	0.000976534	0.000917792	-0.007455742	-0.009199278	-0.002617179	0.006498027	-0.016153854
258.mp3	0.009921011	0.112835983	0.050848558	0.062578895	0.060499628	-0.007483354	-0.032594391	0.014971072	0.029085061	-0.039421764	0.200701557	0.031672848	-0.003501195	0.011162778	-0.062479737	0.14568071	0.228751497	-0.007587702	0.232744445	0.1286227	0.016046145	0.014612515	0.015705104	-0.019492483	0.270432463	0.182956051	0.017592904	0.023242357	0.026294201	0.000686748	0.016191329	-0.028808638	0.035862599	-0.10377722	-0.02352167	-0.060401864	-0.00566816	-0.131826398	0.084473732	-0.006618802	-0.028955628	-0.108691581	-0.028165604	-0.079355739	-0.035979002	0.025395062	0.036762959	-0.022215627	-0.026364253
260.mp3	-0.012700962	-0.029260416	0.005163794	0.079523329	0.085414641	0.037113826	0.127000054	0.028037266	-0.054821459	-0.004028222	0.006289819	-0.035744636	-0.004124637	0.029371041	0.009586544	-0.001916159	-0.002721758	-0.00207461	0.027596152	-0.030864323	0.002492607	0.050394397	0.038819301	0.008460967	-0.007346621	0.006417255	0.054267341	-0.014901266	-0.041597535	-0.011210913	-7.44E-05	0.025888234	-0.01884811	0.06024868	-0.015894273	0.026509886	-0.001645868	-0.014018777	-0.008321172	0.012766069	0.012609963	-0.017348611	-0.025916681	-0.009917744	0.008766987	-0.01275387	0.076309499	-0.005627608	0.02792304
262.mp3	0.186797257	0.147030832	0.056973431	-0.017656541	0.173219321	0.143727911	0.173739611	0.025311169	0.247839922	0.173083264	0.166111046	0.196783219	-0.02778524	0.118506733	0.087018259	0.024650724	0.115293573	0.010395996	0.0843007	0.036279503	0.152306519	0.069435861	-0.016194632	0.058165901	0.142757822	0.138783478	0.111064918	0.021041311	0.091917948	0.090979638	0.182431852	0.178775103	0.136877236	0.064597696	-0.030773048	0.282061759	0.225960723	0.221841999	0.066437637	0.259265069	0.182073901	-0.013265816	0.038863574	0.049776037	-0.010534083	0.032931633	0.163209637	0.165719235	0.168207016
264.mp3	0.078680574	-0.006332156	0.095680276	0.040423732	0.052728202	0.088540389	-0.016303695	0.029704787	0.076373804	0.048834784	0.047802267	-0.039532892	0.152948125	0.057443654	0.086051899	0.023298619	-0.01543003	4.18E-05	-0.006405062	0.005818919	-0.06743911	0.029848661	0.00255976	0.019773397	-0.010892257	0.005084158	0.015740243	0.017789121	-0.011779367	-0.016848244	-0.010478701	0.013480695	0.037361184	0.070712518	0.047956132	0.075591708	0.039848021	0.06150335	0.073461756	-0.098272602	-0.076119279	-0.088474065	-0.026782078	-0.029766214	0.045945715	0.115734308	0.006470947	0.050862481	0.024726867
265.mp3	-0.051272485	0.003808915	0.166088018	0.048983366	-0.052785833	-0.054586289	-0.026506769	-0.033295128	-0.001137974	-0.018660877	-0.03533527	-0.02678134	0.009757401	-0.097353252	-0.003605599	0.067714702	0.063544346	0.068010126	-0.008493997	0.124227549	0.059614295	-0.009656221	-0.046882163	-0.046902957	-0.043004257	-0.020308622	-0.009692603	-0.001824731	-0.024960469	-0.017496048	0.014317884	0.028462441	0.065133984	-0.042309563	-0.035368944	-0.002093768	-0.071193487	-0.014672524	-0.002377976	-0.029925137	-0.020773604	-0.008098394	-0.074434525	-0.031321047	-0.09810952	-0.084424918	-0.073015423	-0.02144132	-0.014821995
266.mp3	0.01148301	0.022372374	0.017026771	0.056702392	0.031654758	0.013922325	0.015170673	0.047129502	0.033148733	0.036766856	-0.037000831	-0.054000369	-0.023568646	0.098079064	0.110055608	0.111287311	0.020079365	0.017298538	0.011589329	0.047825921	0.168320006	0.15491119	0.119541138	0.027295192	0.016470018	0.016351636	0.070288655	0.08378557	0.06015777	0.016369887	0.06949676	0.000684967	0.021096898	0.041984977	0.041413738	0.022774926	-0.01920729	-0.014362354	0.050533378	0.114552248	0.130681428	0.077324527	0.027888315	0.038252012	0.027660601	0.113401119	0.190634908	0.124847464	0.1367471
269.mp3	-0.025045843	-0.013681466	0.02116907	0.006414421	0.01516928	-0.007318182	-0.044486722	-0.014777265	0.020420934	0.059156601	0.040130833	-0.007753183	-0.053159267	-0.04508511	-0.008356626	-0.01476183	-0.010527155	0.06085305	-0.001281643	0.02273018	-0.030384234	-0.026104317	-0.036344465	-0.019785145	-0.016183764	0.01359793	-0.014189228	-0.018817478	-0.012765452	-0.066875936	-0.041994075	0.007638549	0.098400002	0.115289589	0.000982285	-0.04899073	-0.02760628	0.010842106	0.0298736	0.065557954	0.00364638	0.016561693	0.046210991	0.015474506	0.025405652	0.071440465	-0.002404172	0.017104137	0.053873986
270.mp3	0.015483733	-0.002716274	-0.016297723	-0.073252288	0.104271937	0.02094578	0.043702358	0.000248746	0.105783594	0.00957814	0.071709942	-0.009971742	0.048243218	0.06617741	0.037461474	0.091737661	-0.001439952	0.11616759	0.068289195	0.043158286	0.077210346	0.027879904	0.055675855	0.050597936	0.1021776	0.071529047	0.000741617	0.019974842	-0.013476632	-0.034607859	0.030127426	0.048261654	0.007119621	0.007179933	0.073601168	0.047602439	0.118374772	0.069322315	0.011837734	-0.052922794	-0.074020723	-0.022910351	0.002512293	-0.03701283	0.002932156	0.071746097	0.061125706	0.112291723	-0.05514128
272.mp3	-0.00353204	-0.018436039	0.017845357	0.004860517	0.011160126	-0.041945633	0.004992855	-0.014656848	0.026959785	0.006643991	-0.026566047	0.006502211	0.065741465	-0.052560699	-0.023480083	-0.006113934	0.007326162	0.00792526	-0.0010491	-0.023102296	-0.042882526	0.024177901	0.032502442	-0.027061996	-0.005480195	0.045405804	0.001967092	-0.019063756	0.019147327	-0.010666949	0.037048828	-0.027357228	-0.027783839	-0.009263778	0.062400932	0.006018033	-0.016045622	0.011824518	0.020605932	0.032202535	-8.99E-05	-0.002764948	-0.009336004	0.037726199	0.006409732	-0.00492841	-0.002140165	0.044118557	0.013771286
273.mp3	0.00110554	0.007219072	0.048630597	0.039580966	-0.016759734	-0.039554822	-0.021358724	0.014547106	0.010163712	0.011801625	-0.008283531	0.046854228	0.008752133	-0.002893709	0.044121958	0.01403079	0.01634148	0.024867285	0.006891732	0.036978272	-0.004606881	0.083530224	0.019864693	0.029031596	-0.015909313	0.0174097	-0.026477669	0.040874819	0.008887656	0.013148316	0.018965368	0.032635368	-0.019092509	0.041471619	0.032375092	-0.003804497	-0.031650061	0.067663056	0.071789442	0.031457597	-0.008399688	0.031346965	0.047125697	0.017020504	-0.00044356	0.02323025	0.008500675	0.02734305	0.00600351
274.mp3	-0.011963229	0.008054046	0.015858456	0.00234225	-0.040294724	-0.012129445	0.000560027	-0.016055056	0.008900146	0.03839719	0.013227198	-0.030065045	-0.008523796	0.02379559	-0.050567039	-0.020886934	0.004319894	0.005786132	-0.024449952	-0.009045828	-0.054487996	0.010212385	0.005317617	-0.021529946	0.002390483	0.006862958	-0.001302414	-0.028064959	-0.006464519	0.005981291	-0.016945968	-0.006231309	0.016431447	-0.005465758	-0.016119989	-0.008781165	-0.020359167	-5.53E-05	-0.015421319	-0.026473668	-0.018936302	0.01001052	0.009817854	-0.004103986	0.010224245	0.010447614	-0.004319034	0.003724376	0.0197713
275.mp3	0.039860748	0.040198011	0.063771627	0.021605098	0.000869191	0.015119698	0.058187764	0.042183631	0.065910281	0.047548691	0.047325366	0.066216789	0.01911625	0.041785359	0.075339307	0.025550831	0.035003561	0.03389612	0.035946703	0.063372427	0.001643883	0.039860374	0.024097911	0.07510176	0.007428187	0.032351515	0.080042219	-0.002187512	0.056469962	0.096319956	0.023878912	0.003566084	0.048895922	-0.01437329	-0.006501265	0.043181055	0.015423017	0.060196838	0.132329034	0.035071002	0.143281806	0.04324434	0.020585942	0.053391775	0.067303852	-0.008218287	0.047016644	-0.067563149	0.009409868
276.mp3	-0.00600993	-0.010195978	0.015358162	-0.059453528	-0.031450791	0.018179169	-0.022731537	0.035566088	-0.005416757	-0.021818134	0.021331868	-0.020900175	-0.02368874	-0.024420173	-0.008914972	-0.015934184	-0.02187063	-0.049378236	-0.021294116	0.06574768	-0.028024199	-0.032339408	0.064129688	-0.014671061	-0.009686183	-0.010034661	-0.043950367	-0.018463727	0.053975745	-0.057842404	0.036500917	0.106035726	-0.017807604	-0.056401833	0.00540957	-0.048330095	0.052286033	-0.005504953	-0.052951062	0.022574732	0.012477558	-0.045184204	0.070749151	0.014814593	-0.02810406	-0.019874545	0.008166202	0.006273325	0.001500264
278.mp3	-0.00452907	-0.015394344	-0.024814737	-0.00582628	0.00473008	-0.012166108	-0.009816778	-0.009209401	0.000379687	0.0148255	0.041367812	0.028513308	0.017973663	0.026397775	0.001482635	0.025289823	-0.00558611	0.029179785	0.021763322	0.04137478	0.016677676	-0.022128971	0.021462429	0.010689249	0.025910437	0.022977694	0.059662442	0.011367266	0.049181967	0.034764777	0.015816875	0.042539672	0.014683555	0.00517504	0.020633341	-0.010794115	-0.026767942	-0.055276531	-0.04781689	-0.051048774	0.040937357	0.014866521	0.060519016	0.02796594	0.047805585	0.011284735	0.012301899	-0.006726802	0.037988858
279.mp3	0.10263622	0.136698546	0.149511667	-0.015338084	0.003179086	0.005805323	0.037080512	0.043507824	-0.000609257	0.066525738	0.049814575	0.001838339	0.032403164	0.144884055	0.083152202	0.088636647	-0.019653492	-0.029116769	0.028892418	0.01068547	0.038556113	-0.020049393	0.024642371	0.086745339	0.049216888	0.021007419	0.017666529	0.083182442	0.079864439	0.015975429	0.015170592	0.127587953	0.088112681	0.149844798	0.067123985	0.066154785	0.094438824	0.116942066	0.029046174	0.029300602	0.046978682	0.012967515	0.051797051	0.004154877	0.002965502	0.038958123	0.019323487	0.002659236	0.133023062
280.mp3	0.020676867	-0.001734297	0.036834427	0.017787578	0.005546761	0.030551764	0.020569755	0.105248852	0.004537934	0.050285457	0.060670061	0.141149034	-0.065400012	0.008487347	-0.012957141	-0.023656431	0.001993994	-0.041726576	0.020889247	0.102395297	0.011441918	0.007538252	-0.029320762	-0.038448816	0.090737754	0.14257596	-0.027957142	0.014735251	0.089100954	0.09751812	0.114993677	0.06844067	0.054510304	-0.021545509	-0.032845186	0.029928875	0.103469046	0.108220684	0.07256197	0.081493869	0.145902042	0.033988477	0.065381129	0.038812657	0.034245096	0.03329195	-0.176613423	0.070867483	0.111610832
281.mp3	0.009446214	-0.003893726	-0.002393859	0.212037951	0.026436027	-0.0240715	-0.033088502	-0.00392943	0.076935922	0.008910843	-0.023082437	0.108239147	0.034522453	0.038362007	-0.00729588	-0.033054093	-0.005582058	0.056220313	0.05529293	0.011601439	-0.051737436	0.056091509	-0.034595251	0.087590767	0.035061446	0.019028253	0.103737845	0.012846993	0.158582597	-0.032893707	-0.056726933	-0.02777152	-0.07709717	-0.037332229	0.139813353	0.007196335	-0.043294009	-0.024822526	-0.042500799	0.044163313	0.0152677	0.002070749	0.018011542	0.181268158	-0.017617241	-0.062687398	-0.020332856	-0.003727205	0.059174476
282.mp3	0.002662586	-0.036774629	-0.023266002	-0.027159677	-0.033267726	-0.001672679	-0.04589851	-0.086551675	-0.160110656	-0.122237896	-0.066656778	-0.06553509	-0.114618826	-0.066808377	-0.009434837	0.020187561	-0.003808157	-0.022006739	-0.055394679	-0.063076043	0.005281472	-0.020400991	-0.007764875	0.03516187	-8.94E-05	-0.028109366	-0.009979499	-0.005664454	-0.034159265	-0.029305218	-0.052286717	-0.096760401	-0.035072763	-0.025800021	-0.047848293	-0.054813706	-0.033683526	-0.043836766	-0.087955889	-0.080367036	-0.033638423	-0.029716191	0.00228487	-0.009996538	0.002047271	-0.060071973	-0.084058692	-0.039095346	-0.005384407
284.mp3	0.093359111	0.122410718	-0.004542615	0.17959412	0.073531837	-0.003259605	0.085097523	0.072483688	-0.015911968	-0.030783942	-0.029321503	-0.026488305	-0.016342245	-0.010958071	0.01665904	-0.019588409	-0.019515134	-0.017427331	-0.01077457	-0.031039898	0.019308634	0.143091031	0.114074988	0.023290959	0.077285524	0.091272453	0.046633652	0.294251495	0.25730169	0.052503648	0.122922339	0.147812273	0.075530742	0.220938527	0.175623635	-0.017413636	0.080859487	0.086278069	0.022626193	0.194463722	0.152957929	0.063704083	0.070007954	0.090293285	0.077275523	0.307608877	0.121248146	0.21945855	0.103239166
285.mp3	0.009683186	0.030876524	0.016289806	0.006848474	-0.003333124	0.000935439	0.010276908	-0.033891574	-0.020575815	0.009875659	-0.032391326	0.009148284	0.001012958	0.021605386	0.012367705	-0.001308653	0.038295421	-0.003875236	0.114762399	-0.034567146	0.053322534	0.001246469	-0.059262789	0.008059502	-0.044216181	-0.020949398	-0.023558976	-0.131296927	-0.055232221	0.024618391	-0.118185182	-0.045079286	0.065923938	-0.050901721	0.044616634	-0.047613067	0.04046177	0.02392167	0.025677758	0.017743999	0.038635702	0.036982954	0.041069144	0.031761088	-0.031918557	0.032830096	0.030648632	0.00758691	0.012342658
286.mp3	0.112757995	-0.10711914	-0.111766461	-0.094273993	0.011108743	0.034798398	0.029261163	-0.051052175	-0.049357708	-0.025584364	0.030910801	0.065113712	0.112364964	0.076090223	-0.000935667	0.001655055	-0.00598464	-0.084397464	-0.096116239	-0.093933679	0.094154866	-0.033858905	0.096439303	0.044596173	-0.010963933	-0.034848929	-0.134026105	0.053641125	0.019406125	0.050874388	0.027213285	0.117944022	-0.053074147	0.066558235	-0.02743912	-0.153606951	-0.125283562	-0.022054586	0.05256707	0.061500002	0.005103471	0.02106978	0.048808295	-0.044419498	-0.042751186	-0.004485604	0.067729302	-0.002038889	-0.057058401
288.mp3	-0.011114665	-0.03101145	-0.002757103	-0.006228588	-0.003511341	0.002646388	-0.022911154	-0.01984211	0.00229188	0.013101553	-0.013313999	0.009677213	-0.01373471	-0.02478526	-0.015889792	-0.064314108	-0.169974727	-0.034755357	-0.06507932	-0.031259522	-0.064629718	-0.03440312	-0.041080923	-0.097660235	-0.061266712	-0.191568235	-0.092760348	-0.069508829	-0.05736137	-0.058135255	-0.094659611	-0.081532222	-0.043218663	-0.145735295	-0.034899562	-0.12338676	-0.05213069	-0.046235815	-0.095849069	-0.06807187	-0.133009211	-0.077416584	-0.062636218	0.006790152	-0.028244387	-0.033967438	-0.095475526	-0.020375563	-0.082638742
289.mp3	0.017754484	-0.055330268	0.077508976	0.033004987	-0.058012381	-0.035367434	-0.050244744	-0.061063053	-0.020889586	-0.065246275	-0.072555495	-0.031790342	-0.111068314	0.0517917	0.02950452	-0.031649709	-0.057121119	-0.069876361	-0.066510252	0.126094047	0.082258909	0.041576837	0.049021761	0.022269572	0.049532566	0.028299426	-0.037143171	0.00186631	-0.040841877	-0.030859438	-0.017529471	-0.027119129	-0.066747637	-0.046304729	0.061890912	-0.091111195	-0.080199289	-0.012080778	0.028311325	-0.121032889	-0.067964811	-0.031331005	-0.062293983	0.093913773	0.099521918	-0.003169775	0.033423839	-0.099793743	-0.090424961
290.mp3	0.003888184	0.035701779	0.036795914	0.032852971	0.018043481	-0.000994322	-0.037331077	-0.034356169	-0.021266266	0.007670516	0.002100836	0.028301657	0.010785014	0.03818914	0.028889691	0.037340986	0.040298244	0.055209024	0.035273821	0.003220346	-0.010041632	-0.017833287	-0.009863754	-0.034439246	-0.01634784	-0.014940271	-0.006463301	0.05250511	0.012173376	-0.016805175	0.025059913	0.042792735	0.003588555	0.007184414	-0.004532993	-0.020812677	-0.023854253	-0.033954225	-0.026891259	0.029418935	0.093980874	0.036446071	0.084792564	0.015270266	0.042096688	0.011319009	0.024680203	0.049558174	0.016954017
292.mp3	0.104799142	-0.009479324	-0.022358528	0.005788449	0.0239535	0.079347258	0.05617051	0.003261963	-0.002115835	-0.014478258	-0.005459407	0.020451752	-0.007727455	0.075574286	0.050413024	0.028140568	0.022879862	0.015765395	0.020420644	-0.025418312	-0.018197721	0.020272681	0.011540176	0.022111391	0.062782266	0.058074429	0.047480128	-0.003161542	0.026622105	0.008117623	0.075234436	-0.024121773	0.033746302	0.023007473	0.002086526	-0.022122072	-0.00839765	0.040315384	0.038438024	0.006063823	-0.026839398	-0.015431675	0.022565475	0.02531484	0.019777735	-0.013478622	-0.007182132	0.028467425	0.050027747
293.mp3	-0.00011703	0.006916134	0.014681177	0.042610512	0.024982503	-0.002213135	0.010966416	0.002683645	0.01421003	0.01728244	-0.006740798	0.009025123	0.010398102	0.04081431	0.02905629	-0.018503682	-0.054861242	-0.002264046	-0.039025589	0.002787871	0.010846884	0.000712929	0.000634726	0.012445291	0.013921741	0.009792202	0.030851348	-0.020452283	0.038834962	0.016815918	0.011913375	-0.012052197	-0.005868014	0.020756823	0.006278406	0.015954161	-0.017276806	-0.003203914	-0.05300352	0.009228298	0.016739961	0.006309189	0.00620161	-0.013307262	-0.015701146	-0.010896009	-0.01011673	-0.000187096	0.010533985
294.mp3	0.102720577	0.020219481	0.095437293	0.042687949	0.039220542	0.084779373	0.03089355	0.063825216	0.046433764	-0.022879868	0.01597155	0.00050174	0.082885703	0.056598065	-0.001857742	0.04914771	0.024755184	0.007036136	-0.053663234	0.042691037	0.045748364	0.007653066	0.101186553	0.057855664	0.054671373	0.02432806	-0.003500476	-0.000918578	-0.03459045	0.015582257	0.010537251	0.104579244	0.107182283	-0.013012641	0.038612881	0.022117552	-0.045559815	-0.025847464	0.014042241	0.151518257	0.05602478	-0.084416623	0.054927925	0.073310086	0.039295727	0.050173984	-0.027133247	-0.036212047	0.026792805
296.mp3	-0.04087973	-0.040339507	0.030399538	-0.002484182	0.024920945	0.029867984	-0.063505105	-0.009645655	0.001061495	0.005536633	-0.0095476	-0.087538184	-0.074578929	-0.079578198	-0.10575527	0.046629134	-0.014574086	-0.003752171	-0.047455582	0.012929048	0.003619419	0.113932777	-0.003344981	-0.13726458	-0.116586369	-0.050729576	-0.007209813	0.007656121	0.033532935	-0.03249663	-0.069073179	0.034014557	0.057451614	0.006449144	-0.066217361	-0.096193326	-0.02008231	-0.048577187	0.037733914	-0.01454137	-0.022037401	-0.058439382	-0.040550412	0.005994168	0.019688281	-0.052146734	-0.045438315	-0.065383195	0.044897689
297.mp3	-0.030240607	-0.116181889	-0.128577559	-0.119176593	-0.059475847	-0.094883506	-0.109688792	0.066449024	-0.137748735	-0.184817021	-0.20140276	0.030388948	-0.107998281	-0.1126253	0.088720778	-0.060679797	-0.06961175	-0.039317817	0.025843952	0.017725765	-0.052459134	0.059207511	0.053970259	0.044823283	0.068878108	-0.058031464	-0.010930392	0.068966604	-0.02596745	-0.072098089	-0.145836995	-0.181801932	-0.059105885	-0.032109575	-0.141225048	-0.039925296	-0.027432892	-0.190731321	-0.208217366	-0.158047621	-0.005892735	-0.088415693	-0.030618988	0.051187197	-0.077089852	-0.025963263	0.005223326	0.003705037	-0.021214859
298.mp3	-0.010458381	0.012962189	-0.029421043	-0.013602047	0.036346139	-0.026490212	-0.11762707	-0.064035984	-0.056093916	0.000372214	-0.142522422	-0.076970939	0.000923115	-0.002022529	0.011090221	0.037128282	-0.049512407	-0.007740662	-0.050624705	-0.055965793	-0.07228449	-0.025138723	-0.084247911	-0.11714569	-0.044862329	-0.021890867	0.063693371	-0.018656165	-0.01038962	0.006090748	0.001802525	-0.028329866	0.047748123	-0.13975297	-0.043115551	-0.046133752	-0.024040587	-0.119990476	-0.069597836	0.053194577	0.036827691	0.041383057	-0.050464028	0.086692272	0.027355821	0.036108464	0.000735912	-0.085990058	-0.044187845
299.mp3	-0.036447609	-0.012324348	-0.045696155	-0.068408832	-0.038745186	-0.008302606	-0.050466293	-0.012811834	-0.041223018	-0.066501961	-0.017099319	-0.034330644	-0.037621542	-0.05368337	-0.025961005	-0.026009614	0.000660222	-0.026626421	-0.026404318	-0.040148776	-0.046879829	-0.036561454	-0.059118275	-0.037715751	-0.02372969	-0.039822243	-0.046835852	-0.022105629	-0.010414719	-0.007317741	0.003363996	-0.026972167	-0.040516551	-0.063598936	-0.012738118	-0.038982369	-0.014284819	-0.037467815	-0.048680876	-0.010399622	-0.028954993	-0.037797635	-0.03901493	-0.02981455	-0.007616008	-0.016482212	-0.044672102	-0.027555438	-0.050183894
300.mp3	0.010166612	-0.010287313	-0.02530111	0.008008542	-0.027974313	0.042537616	0.009239439	0.019441842	0.001351856	-0.037174629	-0.012363428	-0.017251045	-0.020527251	-0.009930688	-0.010825417	-0.051738793	-0.00517428	0.025446683	0.018117925	-0.005252486	0.001054526	0.00161676	-0.011416223	-0.008740341	-0.021500671	-0.00514364	-0.011226182	-0.002633712	0.000694443	-0.011967626	-0.005535849	-0.020820835	-0.014478113	0.031888762	0.049592372	0.007129544	-0.006487563	-0.008611736	-0.017051625	-0.012779729	-0.016562898	0.013702048	-0.018619538	-0.001823207	-0.013710258	-0.014225619	0.023639839	0.008739927	-0.012445075
301.mp3	0.094369929	-0.01560396	0.090382865	0.090947716	0.022100455	-0.020865504	0.064143408	0.056522429	0.065534009	-0.08628417	-0.079513579	-0.062508954	-0.098291712	-0.107878815	-0.071521737	-0.080723911	-0.116799027	-0.082333336	-0.07272432	-0.049388572	0.035155399	0.038983318	-0.008254843	-0.005805302	-0.009834183	-0.015917539	-0.00224963	-0.007931079	-0.009089132	-0.000153657	-0.025243985	0.108680731	-0.090184215	-0.021014086	-0.083164496	-0.083705461	-0.014625652	-0.085243361	-0.124147676	-0.066992055	-0.068576821	-0.027686798	-0.067652783	0.048787658	0.048313595	-0.019916907	0.014322541	-0.005581232	-0.004306578
302.mp3	0.022833889	-0.012660145	-0.033736572	-0.085092401	-0.058481246	-0.030406022	-0.045629302	-0.024527908	0.001963442	-0.012307196	-0.024162891	-0.011028697	0.002178888	-0.017426319	0.015475401	0.08552568	0.065837574	0.148401284	0.042877742	0.078339528	-0.05773358	0.028949933	0.023352566	0.013869545	0.007106552	-0.011263385	-0.004507785	0.004024234	-0.001813931	-0.030897309	-0.001506263	-0.006789177	-0.00322768	-0.018999559	-0.004581446	0.013800421	-0.005036439	-0.048917037	-0.008105934	0.002137029	0.009541035	0.007850007	-0.008768102	0.059106608	-0.008291519	-0.02946716	-0.004896783	-0.004627067	0.015278729
303.mp3	0.016657177	0.01766833	0.000241966	0.021307158	0.010714612	0.007625875	0.002190058	-0.003017753	0.001430267	-0.001484798	-0.003198081	0.001475198	-0.005679907	0.022302977	-0.001716527	0.012656567	0.013535639	0.006940425	0.018220481	0.009887142	-0.015658386	0.002853128	0.000127801	-0.012917229	-0.003235661	0.008740179	-0.057389031	-0.002937595	-0.002895291	0.024878356	0.003383889	0.014447894	-0.066603013	-0.004694208	0.005968098	0.003266421	0.005434974	-0.008904214	0.030284474	0.018942284	0.010611024	0.059971256	0.071500519	0.042280895	0.00477984	-0.016038647	-0.015844652	-0.037841396	-0.011280164
304.mp3	0.013021536	-0.040028515	0.069963483	0.205855754	-0.060151405	-0.099924519	0.047944174	0.081149982	-0.006684761	0.214689045	-0.003266547	0.005557637	-0.002711164	0.205740961	0.03456052	0.005756823	-0.070362637	-0.065505209	-0.047551665	-0.036681047	-0.057474175	-0.120394577	-0.049657553	0.178108954	0.054004965	0.055740081	0.233395366	0.024495014	-0.019292625	-0.138753436	0.081010906	-0.015022676	-0.013856307	0.007139954	-0.215073298	-0.136695581	-0.044668458	-0.096950562	-0.111447515	-0.084312653	0.137460981	0.043175314	-0.023947621	-0.078284152	-0.101207071	-0.155601252	0.036746024	0.112365564	-0.035461539
305.mp3	0.049621354	0.011550733	0.007335898	0.001444913	0.027913491	0.007365407	0.030047111	0.067783008	0.052888659	0.044697998	-0.011357941	-0.019817821	-0.006627255	0.024141464	-0.012233069	-0.03315583	-0.006975144	-0.020634713	-0.021231531	-0.054299484	0.027112112	-0.014341557	0.020326362	-0.029803939	0.059825992	0.064228092	0.068865356	0.007677539	-0.025550218	0.006023448	-0.010184708	-0.041651577	-0.003088628	-0.013289993	-0.009495845	-0.002224349	0.003502745	0.02515002	0.008844422	0.056601435	0.021245424	0.058957415	0.040950131	0.002131584	0.023784628	0.017282489	0.003110489	-0.009528008	-0.001822994
306.mp3	0.057667082	0.029058118	0.00101749	0.150593516	0.04817231	0.011082447	0.059937553	0.002059162	0.04502282	0.019362559	-0.063679547	0.06489829	-0.000339137	0.011343794	-0.028853008	0.011224912	0.022632262	0.026982289	0.025802145	-0.072063086	0.081364782	0.099628356	0.048420017	0.011592834	0.04566508	0.089162514	-0.074200317	0.004422127	0.05550648	-0.05395978	-0.064466517	-0.042194424	-0.055895095	0.050996128	0.055158798	-0.030801609	0.050746412	-0.091148419	0.036755198	0.07896434	0.02218151	0.014520919	0.046534322	0.042045992	-0.077241512	0.061241504	-0.111363891	0.023928571	-0.004983824
307.mp3	0.034092372	0.021922554	0.126661144	0.085377934	0.09157704	0.052413282	0.118506842	0.049478374	0.068696622	0.030117407	0.071736958	0.027107012	0.011161529	0.077558614	0.048339177	0.050516404	0.069042405	0.050168406	0.080735481	0.06230583	0.001728032	0.088309517	0.061113607	0.074561471	0.083917124	0.046979519	0.076478863	0.057343654	-0.011474463	0.112498441	0.08894494	0.03413925	0.072768263	0.048176296	0.07578065	0.075643902	0.015244121	0.076223835	0.083178002	0.057201282	0.075614786	0.048084344	0.04891746	0.073099526	0.005349399	0.090463191	0.086967316	0.082828264	0.005385515
308.mp3	0.009032104	0.025377641	-0.000766191	-0.008177905	-0.00135675	0.021098302	0.001588835	0.000833635	-0.004714414	0.018258239	0.008728071	0.011540721	-0.01396741	-0.065408893	-0.064752076	-0.003564083	-0.000894157	-0.021385199	-0.016270528	0.006435878	-0.011354341	0.016256208	0.048122731	0.005389247	0.066030792	0.045587984	0.012563658	0.026409107	0.008996908	-0.001812742	0.002449307	-0.024837418	-0.021081913	0.006608133	-0.04528504	0.022603029	0.044318524	0.014496132	0.038443081	0.048674742	0.013636741	0.040996239	0.009993702	0.035728573	0.02392881	0.002481104	0.032124989	-0.016160083	-0.012182519
309.mp3	-0.000866238	-0.014280662	0.010049013	0.004060546	0.020029528	0.011333632	0.056184093	0.041959222	0.01162712	0.008944871	-0.021328736	-0.010381872	0.025692936	0.022290726	0.006879376	0.02279958	0.02989395	0.064377705	0.020795975	0.041292294	-0.003151819	-0.063936559	-0.045794099	-0.029317998	-0.038083892	0.008699828	0.033516758	0.056056818	0.035522318	0.032263781	0.047328869	-0.001415493	-0.009400066	0.017396727	0.021065315	0.024168143	0.028896881	0.029939739	-0.030178696	-0.06156385	-0.027799023	-0.041225895	-0.01557039	0.035485703	0.024406805	0.014666668	0.012732309	-0.018706609	-0.017704284
310.mp3	-0.028473212	-0.052486377	0.059595249	-0.070952717	0.048436823	-0.015296933	0.038626307	0.009378008	0.04907342	-0.042612024	-0.016422091	0.050770377	0.030973121	0.078136984	0.155312754	0.085729038	0.095816054	0.025397287	0.015078936	0.013204731	0.03259944	0.200901522	0.05426167	0.012165826	-0.029687695	-0.111427234	0.081290134	0.010662588	0.013980068	-0.000412473	0.037733605	-0.001272108	0.051458564	0.023033203	-0.079872844	-0.018079223	0.027111909	-0.020738888	-0.068594531	-0.08193372	-0.017768519	-0.00410478	0.080776675	0.025147461	0.048477674	0.007768028	0.066323647	-0.005347006	0.044091185
311.mp3	-0.05655845	-0.008086033	0.02211544	-0.004483386	0.048050181	0.004941824	0.042724013	0.14079252	-0.017093201	-0.032796805	-0.064743594	-0.042418499	0.042517507	0.075621524	0.030087819	0.051868197	0.018462679	-0.026801292	0.011699942	0.034867753	0.111545841	0.055388969	-0.067874779	-0.063394642	-0.041661766	-0.008566488	0.049794173	0.041396721	0.024079036	0.023893289	-0.012526487	-0.03301855	0.009113803	-0.040290281	-0.018180202	-0.001752796	-0.046814112	0.051405199	-0.014148751	0.012952405	0.112453073	-0.049407388	0.021341971	0.065761411	-0.080758854	-0.034394085	0.018765763	-0.01825559	-0.013140572
312.mp3	0.009807993	0.017063244	-0.011406416	0.005954304	0.126190146	0.024225481	0.024733995	0.030433421	-0.020204641	0.008528342	-0.035361856	-0.006508167	0.069412933	0.070481818	-0.013062755	-0.024119361	0.025360192	0.02872028	0.015008305	0.005551181	0.025453886	0.073164151	0.036362167	0.034074869	0.020693409	0.140431453	0.007258149	0.04291114	0.089081795	0.029384773	0.027648208	0.074908552	0.027870932	0.021379504	0.015451714	0.052647262	0.040043084	0.000637922	0.028894703	0.059454662	0.05371213	0.01423441	0.017914709	0.02373355	0.084439977	0.024456598	-0.003497536	-0.027871903	0.024563108
313.mp3	0.01760548	0.025067999	0.020414614	0.007640127	0.16131144	0.063116588	0.018072999	0.03457232	0.144890366	0.108382496	0.068381602	0.006624634	0.079566367	0.019033615	0.042976288	0.034495551	0.017568329	0.029376149	0.072337382	0.052839195	0.058782401	0.035086299	0.013780158	0.06219269	0.118122178	0.102094505	0.135883205	0.149157376	0.051519613	0.018716197	0.049871188	0.099417912	0.050865535	0.007977757	0.042584425	-0.011434092	0.022696645	0.013742795	0.035050474	0.074054597	0.029837567	0.013306191	0.045634337	0.038603249	0.029733348	0.031753304	0.033057906	0.01080156	0.044006606
314.mp3	0.022725593	0.015367275	0.007381483	0.013175171	0.009214554	0.013530846	-0.030878562	0.01395701	-0.010201518	-0.010914775	-0.018420743	0.014334316	0.006369575	0.002382631	-0.007589944	-0.002267217	-0.006598423	-0.004516241	0.017374385	-0.012919639	0.007043941	0.014680116	-0.009563083	-0.026191012	-0.003991735	-0.001692113	0.009565508	0.009553955	0.017853114	-0.011260948	-0.000686045	0.008391948	-0.003685051	0.008158506	0.008622291	0.020995882	-0.009573792	0.000220347	-0.013332045	0.021936157	0.010168736	-0.006113422	0.065642582	0.028205273	0.011494217	-0.015656977	0.001381673	0.036590794	0.00161898
315.mp3	0.059672872	-0.072265927	0.051914442	0.091016271	0.072572238	0.098732166	0.034818475	0.090084965	0.04453741	-0.006766275	0.000651272	0.058951642	0.056272306	0.085522524	0.025064441	0.068634604	0.065382974	0.061425499	-0.027395885	0.083369543	0.063121161	0.120988185	0.030839224	0.134425367	0.095036218	0.024946993	0.05346967	0.03589997	-0.003577198	0.125274524	0.050208202	0.122586493	0.093029263	0.071298623	-0.003351315	0.087108512	0.09289144	0.100072322	0.034699066	0.152676906	0.114663085	0.027518701	0.021181235	0.01187047	0.010297997	0.112791472	0.004907732	0.03932452	0.077810371
316.mp3	-0.013408022	-0.043631363	-0.053531428	0.008486987	0.070295688	0.106368025	0.031410692	0.027613866	-0.010384378	-0.027274617	0.009416646	0.026949326	-0.008762364	-0.027407978	0.002638496	-0.043219059	0.003802618	0.000372901	-0.001333381	0.004924809	0.048890324	-0.014173867	-0.006011545	-0.008784007	0.003413768	0.042508278	0.000696104	0.060646043	0.029439167	0.01338377	0.068124676	0.101448067	0.014950966	0.003373349	-0.007825774	-0.019972784	0.009710151	-0.008291741	0.000753604	-0.019754282	-0.026930387	0.027209891	0.060160484	0.021464115	0.036196141	0.011670919	0.021011607	0.019344243	0.025913214
317.mp3	-0.006545024	-0.012239228	-0.003831465	0.026004083	-0.019316444	-0.0048629	0.010319798	-0.004831227	0.055936926	0.010699907	-0.004965294	0.021770914	0.010895226	-0.006204545	-0.002481078	0.023667583	0.007747098	0.027207263	0.001834371	0.003192579	0.021094897	0.027992397	-0.009678629	0.029249097	0.030544837	0.022319797	0.022788158	0.032964426	0.028030569	0.000583361	0.027940374	0.013836635	0.010877794	0.026681199	0.018349419	0.046851987	-0.008569388	0.009571795	0.009533225	0.004086278	-0.013671885	-0.011752577	0.032526865	0.01590848	0.006801416	0.028670414	0.021468909	-0.009884367	-0.03331999
318.mp3	0.04398116	0.02298731	0.063369999	0.031779207	0.017829885	0.034753246	0.027598568	-0.01095896	0.033124374	0.010600015	0.020044184	0.051394137	0.017105018	0.033509886	0.032119758	0.039902358	0.033257452	0.045800174	0.031881589	0.028383503	0.039860694	0.025981891	0.056096557	0.053479187	0.014807493	0.020666952	0.035434353	0.068030953	0.025876328	0.015798431	0.045044793	0.028146625	0.018339792	0.086412351	0.028050471	0.045516377	0.046159753	0.032188511	0.035935207	0.038758713	0.036778139	0.016256008	0.042420559	0.051912016	0.030329407	0.026613134	0.01672401	0.018173183	0.022086209
319.mp3	0.000792049	-0.026945143	-0.025174878	-0.019385725	0.027549943	-0.01625061	0.008595179	0.020505889	0.031102194	-0.006606089	-0.023621511	-0.032974782	-0.018116678	0.027175357	-0.029293252	-0.029090181	0.017599132	-0.063952549	-0.031916482	-0.106928694	0.025476875	-0.026219828	-0.013348262	0.028848073	0.046708493	-0.115678304	-0.020377346	-0.040783619	-0.018175157	-0.006089626	-0.033711811	0.028493321	-0.059772754	-0.023540652	-0.128821743	-0.107017876	-0.037662834	-0.103549266	-0.01576401	-0.020374941	-0.008531166	0.006055487	0.220072121	-0.089045003	-0.002573236	-0.005256131	-0.008250546	0.023995816	-0.073317825
320.mp3	-0.022532562	-0.000352658	-0.012741587	0.001798043	0.031806635	-0.027382459	-0.049901937	-0.045998574	-0.009388388	0.011007416	0.025201313	0.007225368	-0.004092634	0.028041099	0.016843373	0.046694839	6.58E-05	0.042542708	0.018835337	0.007374974	0.024901369	-0.00019258	-0.036411273	0.002038112	0.034573134	-0.028969528	-0.02519898	0.004747063	0.026003408	0.004349874	-0.033277436	-0.025187086	-0.036759586	-0.032925181	0.032256349	-0.007810367	-0.008561785	-0.007107524	-0.004724891	0.031768421	-0.016252998	0.005730696	-0.035570709	0.000424815	0.027305002	-0.023199404	0.005532307	-0.003571588	-0.024419621
321.mp3	-0.074238132	-0.038166956	0.011374077	0.009019323	-0.045820108	-0.074513952	0.003452192	0.002753797	-0.000647899	-0.016735641	-0.022095687	0.066811854	0.036872789	-0.027045215	-0.018009886	0.025043526	0.006277792	-0.021227424	-0.045493134	-0.013520127	0.00047956	0.012634979	-0.011097748	-0.013461869	0.037339103	0.006423026	-0.010627285	-0.014035889	0.051631367	0.082737492	-0.017512003	-0.02285914	-0.009433027	0.028101812	0.029151058	-0.024326699	-0.030631328	0.029296257	0.012430305	0.002186369	0.007296791	-0.022657425	-0.015433753	-0.012251203	-0.048392791	-0.036724563	-0.019597677	0.019632981	0.026434223
322.mp3	-0.017494251	-0.006247927	0.010120579	-0.007413468	-0.006444936	-0.00459069	-0.019219136	0.033222699	-0.02894358	0.007550099	0.006953379	0.032137085	0.017012141	0.002163323	-0.001408881	0.009503586	0.011373486	0.059591982	0.006293077	0.0052238	0.025651147	0.022319605	0.034730638	0.024072259	-0.048433462	0.069838227	0.083539394	0.042686192	0.019960559	0.047891564	-0.052932293	-0.003086836	0.004978846	-0.005335671	-0.002864511	-0.01011256	0.04722844	-0.009524761	-0.035926778	0.060973691	0.029283411	0.062043691	0.026196332	0.024297017	-0.05421374	-0.037746108	0.023910609	0.014861675	0.039920388
323.mp3	0.003412625	0.041790655	0.035693893	-0.003055453	-0.037896261	-0.00842838	-0.036182993	0.002497222	0.075913048	-0.028840556	-0.010267331	0.062786324	0.001136743	-0.0093064	0.016584157	0.02322251	0.023478563	-0.023216858	-0.052878207	-0.002576693	-0.021305917	-0.004489541	-0.058295114	0.057305526	0.000283059	-0.027735233	-0.043258227	-0.002746457	0.073282389	-0.003883358	-0.028587718	-0.026480515	0.008539807	0.008672791	0.026275956	-0.018728149	-0.012930427	0.026235759	-0.034900125	-0.036685111	-0.031202506	0.037892084	0.015292511	-0.022243658	-0.023915717	-0.010406704	0.009745439	0.002080984	-0.042001426
324.mp3	0.005892702	0.006269176	-0.038729384	-0.089132251	-0.104527382	-0.04629796	-0.071765783	-0.002072081	-0.001506941	0.049804245	0.04404553	0.063856439	-0.022846503	0.014593038	-0.091250449	-0.104350895	-0.110742625	-0.0439236	0.001172302	0.000339473	0.028954061	-0.024312543	0.009604908	-0.023450994	-0.007778812	-0.029159055	-0.02908204	-0.097310013	-0.066099039	-0.066904401	-0.045769599	-0.013837467	0.012870406	0.012649419	-0.001762184	0.023688672	-0.018380065	-0.010320395	-0.029604243	-0.112924732	-0.102669617	-0.022317075	-0.001248915	0.046915878	-0.004105268	-0.01772012	-0.020973834	-0.034655442	0.01486674
325.mp3	0.009967133	0.059665965	0.042352207	0.063866459	0.010120423	0.017816171	0.050792065	0.145369133	0.098652649	0.035170037	0.043592331	0.019132496	0.065508176	0.081278986	0.047845891	0.038002303	0.063074237	0.032341987	-0.020338035	0.109244199	-0.012539875	-0.008386351	0.031747651	0.05620224	-0.002556013	0.016107915	0.072404351	0.048404532	0.057564106	0.102638972	0.109173264	0.045921534	0.045341186	0.019207343	0.045141796	0.01443186	0.014909513	0.051009567	0.074144727	0.078825314	0.072388974	0.058518657	0.088319412	0.048838235	0.049780343	0.042753128	0.102203945	0.088774283	0.020993303
326.mp3	0.084663472	0.143860485	0.075116768	0.034827046	0.014611175	0.02746345	0.275036848	0.238427346	0.086546495	0.071712509	0.063904533	-0.003097703	0.018329198	0.041905941	-0.01352507	0.047048585	0.03937811	0.033395161	0.07588297	0.034367641	0.011911629	-0.00123257	0.009910733	0.031681807	0.048179534	-0.005223195	0.034142702	0.020364551	0.012914216	0.067895088	0.014495721	0.080094593	0.05058895	0.034110008	0.028821715	0.122098942	-0.004135552	0.055704956	0.018528227	0.016763957	0.091134117	0.043872863	0.00389818	0.013849633	0.023701279	0.001228427	0.089547804	0.007625658	0.078502318
327.mp3	0.026445584	-0.074203273	-0.001055737	-0.01904801	0.041796057	0.041932862	-0.039582754	0.030619569	0.01693659	0.037918201	-0.031158363	0.003931627	-0.059374594	0.005697723	-0.101620004	0.04942144	-0.115057902	-0.013659011	-0.094245654	0.057063736	-0.054950469	-0.047832655	-0.024886869	0.040517779	0.004214166	-0.039595668	0.023820263	0.027416423	0.034473364	-0.059288137	0.010611467	-0.043146336	0.012645946	-0.052471131	0.038629355	-0.091062544	-0.013541504	-0.052152919	0.040710862	-0.052864975	-0.00041524	-0.014110848	0.041581452	0.020096144	-0.072379214	0.007551297	0.02705535	0.056009235	-0.00220219
328.mp3	0.023656047	0.044303334	0.058164379	0.034444291	0.023808897	0.034837107	0.046281987	0.042628301	0.042142102	0.054773801	0.035090714	0.043498022	0.07011125	0.050578141	0.061238943	0.024264139	-0.00941629	0.01158439	0.068278934	0.012127626	0.02878132	0.02479486	0.03230208	0.059668697	0.069344086	0.024797486	0.025516939	0.001524302	0.026408123	0.018448708	0.027840527	0.027602382	0.058462019	0.054971852	0.02498235	0.049500999	0.040210873	0.026020148	0.018140905	0.037707131	0.022413791	0.023506852	0.038004579	-0.004860604	-0.009361837	0.044484168	0.063252357	-0.004199283	-0.019271327
329.mp3	-0.075217641	-0.07733966	0.020467671	0.028476634	0.092412348	0.018750556	0.062054314	0.022009217	-0.044194018	-0.023841073	0.00968695	-0.016593583	-0.025713152	0.099511343	0.11996312	0.093972495	0.07603945	0.03562223	0.036524726	-0.012095232	-0.008237457	-0.050850248	-0.01187828	0.028407388	0.138841811	0.127584993	0.107657232	0.130352599	0.0200013	-0.020806263	-0.038827418	-0.008897099	-0.074108664	-0.059146996	-0.0140667	0.053000409	0.178090441	0.051157093	0.058292052	0.044595618	-0.030317922	-0.032099481	-0.014678982	-0.038705552	-0.048883269	0.069799783	0.096860511	0.055473382	0.142505988
330.mp3	-0.027509567	0.02090261	0.005760705	-0.019600674	-0.011168878	-0.002593025	-0.002774516	-0.018241564	-0.009906624	-0.026803331	-0.028981411	-0.017325148	-0.001111029	-0.003756283	-0.014391922	-0.003348617	-0.00372385	0.00873769	-0.010100632	0.005492594	-0.00463099	0.011620098	0.011366511	0.017543153	0.017104953	0.014500407	0.004618618	0.015922009	0.000737721	0.005787907	-0.000559753	0.004967145	-0.013207032	0.01458412	0.026353972	0.0071391	0.021254553	-0.012657559	0.011281181	0.005205032	0.020255365	0.008815679	-0.001220878	-0.000117922	0.008428362	0.011465986	-0.03334702	-0.019653677	0.026123074
332.mp3	0.032868492	0.067865017	0.041255152	0.028827074	0.066001066	0.048156898	0.030179942	0.052190419	0.016509561	0.061009369	0.01558546	0.051535979	0.058484558	0.035330093	0.012858632	0.033227142	-0.002008928	-0.00355121	-0.02515803	0.006906002	-0.007573525	0.017667831	-0.000390464	-0.001251492	-0.022367849	-0.008140595	-0.017167564	0.009424311	-0.024826806	-0.004959235	-0.014141353	0.005584891	-0.002576243	0.012791804	0.007084779	0.021651387	-0.007202793	0.017746341	0.003193593	0.017242701	-0.02806654	-0.003698227	-0.011332934	-0.00409534	-0.036759408	-0.039028701	-0.011311863	0.026221605	0.005344957
333.mp3	0.0134773	0.004035702	0.033199289	0.013882705	9.68E-05	-0.004466162	0.001208925	0.020635131	0.059190925	0.025798042	0.004500895	-0.011513439	0.002056381	-0.003702227	0.005352334	0.045033527	0.005072504	0.004602727	0.020165598	0.019435876	0.046560568	0.00487774	-0.005144982	0.02127253	0.000531153	-0.007847575	-0.00672846	0.007761545	0.002051671	0.008130892	-0.010582787	-0.006414438	0.014482926	-0.010527767	0.00293794	0.013882013	-0.010817533	-0.001606357	0.000685065	0.017961765	0.013674388	0.031140438	0.055843909	0.047894572	0.041635887	0.027120939	0.031643145	-0.008863559	0.037359332
334.mp3	0.015672378	-0.023417973	-0.017949733	-0.023816793	0.056949681	-6.02E-05	0.003837518	0.048932533	0.013255017	0.040472693	0.000247244	0.021260919	0.014837139	-0.0123294	0.012859507	-0.01042749	0.01299719	-0.002243727	-0.020598501	0.037492557	-0.011809909	-0.013502513	-0.012188223	0.016092974	0.023655285	0.007592192	-0.012974281	0.016502719	0.011497519	-0.017997331	0.015982061	0.043255474	0.050797195	-0.006816354	0.017514571	0.029441918	0.066746583	-0.030561944	0.004102773	0.036086448	0.043318596	0.056531679	0.019454129	0.02415936	0.083887484	0.066340081	0.074395084	0.014758931	0.048224966
335.mp3	0.044551127	-0.060568588	0.027409469	0.002673407	0.012326543	0.019881157	0.009314815	0.021262304	0.007124445	0.011659726	0.033480418	0.011342407	-0.043284025	-0.009518832	-0.039421776	0.021569875	-0.020339705	0.038848992	-0.00396251	0.020208772	0.021631017	0.004419356	0.008635396	0.0126854	-0.003588722	0.020830408	-0.01466409	0.015613481	0.013431499	0.054018526	0.004764951	-0.005448248	0.033619445	-0.002281537	-0.001861784	0.044378599	0.023147733	-0.014589756	-0.008192277	-0.000440979	0.00121262	-0.003635893	-0.076714851	-0.104299832	-0.01071831	-0.002082997	-0.022782056	0.032042049	-0.009195611
336.mp3	0.125533336	0.006290636	0.04994928	-0.004129413	-0.033434739	0.029674361	-0.006772924	-0.043457273	-0.024488406	0.046762427	0.091765338	0.018526089	0.061084207	0.02249506	0.00311861	0.060457035	-0.020267451	0.073200143	-0.018362307	0.079178305	0.085842834	0.057656976	0.036328925	-0.039562644	0.031220431	-0.048869378	-0.025110504	0.029799018	0.037066443	-0.051696173	-0.04125035	0.010288144	0.05136861	0.004131703	0.156716633	-0.047109466	-0.033587883	-0.036859094	-0.010747243	0.129560964	-0.030720474	0.054165691	0.025744473	-0.044482485	0.03122743	-0.032045965	0.059058043	0.01293874	-0.043911378
338.mp3	0.022946422	0.017035331	0.006852435	-0.007638176	0.023015301	0.089797442	0.050491178	0.118489026	0.026462966	0.038776454	0.076298875	0.036534411	-0.003119745	0.040491206	0.034089513	0.095104692	0.136770481	0.034699503	0.060520933	0.083115487	0.010824803	0.054611964	0.091769368	0.060740613	0.084326453	0.008677127	0.041057982	0.072694702	0.002448604	0.041623666	0.092050412	0.024660892	0.07685441	0.030782607	-0.072375841	-0.016466968	0.077466865	0.043913166	0.033814081	0.098648644	0.096412279	0.038953973	-0.020938931	0.01317265	0.042822791	0.059159659	-0.022588941	0.077948128	0.062006158
339.mp3	0.047451461	0.092437466	0.015064546	0.055632302	0.007869622	0.003610273	0.052937649	0.025780466	0.066526121	-0.003214965	0.02449933	0.013098103	0.026655673	0.014590343	0.072327868	0.034415712	0.013211198	0.055275325	0.023490209	-0.004279437	0.013907803	0.040130569	0.045913598	0.029571083	0.022719649	0.04787749	0.047949034	0.044485786	-0.008201882	0.005196677	0.012279357	0.028386497	0.027448665	0.044923721	0.055699104	0.05000118	0.104913581	0.087842239	0.075521373	0.058820447	0.051708585	0.101843446	0.063453485	0.013678852	0.037074829	0.016898545	0.04741799	0.033154345	-0.001591919
340.mp3	0.016481808	-0.064112561	-0.089200862	-0.126917568	-0.0324558	-0.033976034	-0.059663181	-0.008511528	-0.029938689	0.01597335	-0.04763514	-0.01484424	-0.002893998	-0.029525017	-0.018021976	0.036402949	0.009789852	-0.060641587	0.021257797	0.18249125	-0.023988557	0.055812665	0.080635235	-0.00276726	0.10466951	0.063431106	0.132759301	0.128738609	0.10062259	0.104873458	0.022021668	-0.039840298	0.032481543	0.029174768	-0.020178778	0.092331873	0.055705522	0.112777883	0.01485217	-0.016697013	0.006849637	0.07304232	0.002395112	-0.023504601	-0.04943986	0.045613708	0.019180308	-0.042612139	-0.014816689
341.mp3	0.011871651	0.129205215	0.034753093	0.059335366	0.03238278	0.039815466	0.095851902	0.052393073	0.040974553	0.05860271	0.092718159	0.008205122	0.004325211	-0.043614551	0.116721336	-0.02762746	0.025461174	0.035420702	0.119198227	0.00120577	0.086677818	0.052058461	0.020910491	0.133881313	0.131114808	0.028594048	-0.004070015	0.079913457	0.025472555	0.05187311	0.004823881	0.004454129	0.013237363	0.047199046	0.048474131	0.001198487	-0.033732363	0.003609262	-0.045907482	0.101974208	0.00050157	0.017698228	-0.027814162	0.14156663	0.034962433	0.032872886	0.035250528	0.026037887	-0.015048202
342.mp3	0.058213185	0.181742051	0.125598458	0.15311898	0.06446374	0.182331083	0.1226819	0.184399235	0.113723584	0.166788403	0.146713617	0.204262187	0.14676537	0.17689897	0.156478045	0.165780758	0.074392775	0.183045817	0.087340024	0.124883561	0.088462537	0.180167943	0.062108363	0.204602949	0.120888598	0.170828551	0.174774776	0.193783305	0.146933366	0.184030339	0.137627557	0.207811036	0.154915571	0.179071823	0.126185733	0.166196683	0.146985169	0.203377962	0.088332174	0.182532418	0.201314714	0.219484492	0.195468988	0.204530088	0.14014412	0.185702668	0.167154192	0.173203961	0.13481641
343.mp3	0.034368992	-0.011031256	-0.027997446	0.015809359	-0.01414718	0.09026409	0.050475114	-0.033829185	0.035759385	0.040402707	0.041726015	0.037229804	-0.01673083	0.00078276	0.037755467	-0.000317214	-0.007028886	-0.028361245	0.023512675	-0.001624464	0.074191698	0.018989499	0.094442128	0.040038942	0.008819323	0.026027427	0.049534757	-0.003022594	-0.008037698	0.00816996	-0.010061701	0.06739052	0.017867054	0.01117898	0.048724108	-0.004092626	0.055732673	0.012736451	0.042503131	0.003292433	0.019448337	0.003415694	0.034343125	0.034419911	0.07089243	0.030652963	0.023045333	-0.0293939	0.042348759
344.mp3	-0.029420261	-0.001999437	-0.006175665	-0.095046271	-0.062078951	-0.04300432	-0.045091121	-0.011202004	-0.043806024	-0.01311613	-0.043064029	-0.003469578	0.030829519	-0.004599134	-0.004154858	0.025488474	0.080299	0.033137947	0.021800982	0.028879548	0.06326789	0.054089343	0.029416119	0.003832273	0.022500443	0.052564076	-0.088548877	0.032318151	0.000158549	0.031186564	0.007215408	0.046028879	-0.010849816	-0.14194055	-0.069879881	-0.060827522	0.001850052	-0.056805502	-0.019367539	-0.04191967	-0.153279867	-0.06294319	-0.104331791	-0.035095487	-0.103252893	-0.037816733	-0.077205347	-0.005066231	-0.023672304
345.mp3	0.011363445	-0.017813677	0.032338012	-0.011728135	-0.014641047	0.020991783	-0.005801745	-0.001913995	-0.01425385	-0.020691781	0.050137296	-0.04371702	-0.003016067	0.000102311	0.006653122	0.027931611	0.007967381	-0.02949613	-0.068777545	0.003277708	0.057320414	-0.044522607	-0.024281688	0.011674884	0.004870923	0.020111033	-0.010589609	-0.026446083	0.001021216	-0.039285731	4.44E-05	-0.015100496	0.000594208	0.019815451	-0.002292108	0.000680304	0.000991302	-0.00447575	-0.002970702	0.025635584	0.015608343	-0.034540321	0.005918036	0.03845947	0.002617139	-0.014841767	0.016434011	-0.000699211	0.012946049
346.mp3	-0.075801891	-0.09640231	-0.036086861	-0.006272016	0.019520671	-0.01006481	-0.019262214	-0.025552275	0.008417107	-0.023466216	-0.012688502	0.004901404	-0.012698982	0.003446406	-0.024448718	-0.025111726	-0.010454378	-0.002004424	-0.004236138	-0.01203477	-0.010712626	0.003131642	0.022764644	0.006934231	0.007513463	-1.04E-05	0.007729845	-0.005656794	-0.039739443	-0.025094288	-0.062665176	-0.029687389	-0.045519488	-0.032566309	-0.037780696	-0.019637989	0.007553184	-0.002635676	-0.017795023	-0.031362799	-0.002652799	-0.004316473	-0.017348194	-0.036784711	-0.016034745	-0.007799422	-0.018271492	-0.022888006	0.000888465
347.mp3	0.000914949	0.052455722	0.01629712	0.049249775	0.015032377	0.053166588	0.009093028	-0.006891415	-0.062707101	-0.006445588	-0.03017708	-0.002936011	-0.059070069	0.035150973	0.04092661	0.058890342	0.038151071	0.069333652	0.022747741	-0.026325177	0.033680826	0.045318874	0.042875142	0.035944022	0.010251413	0.019259781	0.053037738	0.037966273	-0.014982278	0.043623669	0.040740322	0.02797598	0.054993893	0.019618234	-0.065192709	0.032737994	0.016418089	-0.002455984	0.006137772	0.017207269	-0.008557302	0.032622596	0.045218718	-0.009825601	0.06205071	-0.045865718	0.01942726	0.004468833	0.007271611
348.mp3	0.055865679	0.086270569	-0.021659666	-0.013073691	0.020256912	0.056428117	0.037040453	0.052265431	0.049178569	0.031478963	0.099386615	0.085641535	-0.003905678	-0.031127952	-0.060821642	0.043887313	-0.000620443	0.024808125	0.033887658	-0.034380338	-0.021084741	-0.005989217	0.074656399	0.047065238	0.028647224	0.043702207	0.040273816	-0.027265096	0.123882908	0.039688801	0.063103552	0.072940052	0.095557147	0.044921372	0.075023126	0.013386782	0.062189226	0.01570185	-0.023365071	-0.01171944	0.013025064	0.057979401	0.029123538	0.018215408	0.008290099	0.038278698	0.076874198	0.008971131	0.014503548
349.mp3	0.080763713	0.140775884	0.09409842	0.055190084	0.14972869	0.16991135	0.139710503	0.194007687	0.165778839	0.088760256	0.12350694	0.093588944	0.126872424	0.110783356	-0.051161551	0.070377499	0.08237756	0.112742878	0.144775607	0.092435276	0.136296021	-0.002062559	0.114797671	0.199106885	0.096188986	-0.006410466	0.15227356	0.141669937	0.124822309	0.060015909	0.194293498	0.189802502	0.074700041	0.133366923	0.168208554	0.011704027	-0.007339667	0.209874612	0.140052473	0.06984053	0.043048908	0.145517149	0.152333342	0.116379336	0.115368546	0.068000354	0.154610083	0.163292773	0.123284691
350.mp3	0.015094167	-0.017890223	-0.008157917	-0.010126929	-0.005945384	-0.018948673	0.010099375	-0.031095839	0.0058348	-0.08905701	0.003472598	-0.049470551	-0.015437742	-0.011139889	-0.047158297	0.013888295	-0.087860357	-0.016645717	-0.023000384	-0.016080683	-0.043018261	-0.01198416	0.032480662	0.037873628	0.085203069	0.044980168	0.093375036	0.087774487	0.04624496	0.003957361	0.004320101	0.006753829	0.032154131	0.080200716	0.039023513	0.031867756	0.085740835	0.086953434	0.056926592	0.049855828	0.002473393	0.001135311	0.004420204	-0.005355417	0.009390506	0.074700174	0.005314032	0.000520277	0.026664081
352.mp3	0.025924734	-0.096585084	0.032847472	0.07940354	0.120763248	0.051705215	0.023179144	0.026316043	0.118777219	0.099051161	0.044523866	0.009443507	0.134136198	0.061946446	0.079311811	-0.007161905	0.155282278	0.024890423	0.015209844	0.153508714	0.001959882	0.041553443	0.145516161	0.057988289	0.057887782	0.047968173	-0.000903284	0.091965173	0.046823191	-0.002694986	-0.005960667	0.04784579	0.106714645	0.023918786	0.122865853	0.139993493	0.007472493	0.060743872	-0.017297795	-0.093111784	0.062682197	0.072959372	0.123463504	0.221247601	0.090364765	-0.012546241	-0.033837957	0.054552781	-0.018992009
353.mp3	-0.006390269	0.009829084	0.031342068	-0.008650404	-0.001350831	0.006713248	0.022862078	0.02359277	-0.013200903	-0.058034321	-0.028050334	-0.025262801	-0.007112081	0.013999695	0.013444329	0.006976379	-0.001669541	0.002297205	-0.015734581	0.00701225	0.042549739	0.035791755	0.050082136	-0.021961917	0.01931942	0.079109089	0.019144377	0.034336296	0.001320083	0.029744051	0.001317849	0.105276486	0.06432813	0.074491464	-0.14201272	-0.025726631	0.017351416	0.026172073	0.082223011	0.047237817	-0.000926242	-0.003093296	0.022021583	0.083224198	0.005727941	-0.074077377	-0.021837949	-0.013917198	-0.014358348
354.mp3	0.049616237	0.055538185	0.088967942	0.058744596	0.033745321	0.001683502	-0.046174162	0.010931719	0.003917667	-0.016442254	0.003597184	0.04730457	0.061631162	0.057343593	0.064345147	0.023478106	0.025788637	0.061552436	0.066415181	-0.011070774	0.042894271	0.01133796	-0.014457814	0.001900158	-0.016824399	-0.002283637	-0.001913146	0.01931262	0.059116505	0.012516636	0.051182008	0.009004904	0.041363493	0.004831726	0.071552148	0.005525229	0.037781419	0.023994687	0.001610454	0.047201151	0.001697951	0.019911742	0.013198499	0.01297569	-0.017120883	-0.01261888	0.002594623	-0.027643534	0.021757222
355.mp3	-0.018385948	-0.002792404	-0.009626566	-0.053076629	0.048206034	0.030973578	0.090358908	0.137800749	0.081259981	0.051225355	0.047646702	-0.040804863	0.028351352	-0.000145665	0.078589624	-0.030166163	-0.073616235	0.08927917	0.008197111	0.001138788	0.206262658	-0.019765811	0.034719796	-0.033812168	-0.017895584	-0.023735801	-0.005226679	0.059962626	0.0231321	0.074107463	0.083881621	-0.014849347	0.015798654	-0.020361578	0.03331984	0.066627146	0.011574222	-0.103980967	0.035698344	0.024430623	-0.066994422	-0.033743959	-0.007725856	0.011225648	0.041078271	-0.023875563	-0.031093618	0.075566262	0.10439649
356.mp3	-0.055579203	-0.046307413	-0.063119964	-0.054916832	-0.056178388	-0.049471443	-0.065063675	-0.051436803	-0.052790666	-0.048674008	-0.02300377	-0.012361273	-0.043857153	-0.028891542	-0.022105077	0.008476915	-0.003577623	-0.022139501	-0.037704137	-0.02328418	-0.042269318	-0.034315378	-0.037566995	-0.020463354	-0.042230351	-0.020356561	-0.063332059	-0.050943493	-0.056381824	-0.055357253	-0.030178364	-0.015562842	-0.018384195	-0.014250083	-0.062453472	-0.052942262	-0.052645849	-0.044385441	-0.021576619	0.01068986	-0.003503543	-0.020488855	-0.036594749	-0.021714549	-0.043650399	-0.010997195	-0.031423055	-0.014428652	-0.016715206
357.mp3	-0.000397608	-0.005788995	-0.090444867	-0.031284662	-0.091487077	-0.064908687	-0.036871485	0.000424831	-0.027807988	-0.006346345	-0.001795907	0.02215648	0.041966705	-0.013850779	-0.019225488	0.030051367	0.045811693	-0.104776783	-0.018292838	-0.078228889	-0.037262824	-0.012933982	-0.067549501	-0.013347628	-0.033578124	-0.041730002	0.006728572	0.001559322	-0.042806026	0.050452933	-0.044486786	0.007803521	0.017515417	-0.036048918	0.008972578	-0.00544353	0.002496071	-0.012015163	0.002626413	-0.01494451	-0.006210645	-0.011748331	-0.025385264	0.004218562	-0.063746227	0.000840908	-0.004686736	-0.018859147	-0.031664863
358.mp3	0.057506401	0.007835837	0.055849208	0.033528355	0.100232395	0.016176953	0.025932721	0.029612411	0.019036683	-0.026545702	0.047193625	0.017803905	0.07631324	0.01375877	-0.042553407	0.009091845	0.033987212	-0.03645051	0.02286578	0.081556999	0.070390723	0.076784928	0.043621988	0.022259039	0.025133304	0.021456174	0.018980827	0.038944841	0.029880051	0.034284551	0.041160309	0.06775126	0.029170579	0.022578824	0.046478089	0.044435697	0.07436804	0.038774896	0.040958335	-0.015181341	-0.00158572	0.118964722	-0.022036804	0.031421872	0.123902637	0.08009311	0.120014336	0.016969114	0.060352279
359.mp3	0.329250795	0.318131375	0.193004127	0.120164611	0.051530461	0.272175376	0.276085857	0.254788017	0.254772629	0.100535717	0.051209332	0.242735607	0.341653524	0.339673937	0.336257727	0.327008964	0.192794801	0.065143699	0.166973526	0.070611471	0.315946959	0.324229462	0.327490531	0.038342456	0.055452752	0.173342025	0.14449007	0.205905637	0.199077283	0.213619809	0.023659513	0.002759448	0.108037926	0.132671349	0.181403336	0.164571299	0.079655489	0.008667335	0.015810264	0.022459925	0.025171207	0.036955994	0.041987372	0.036481348	0.007083675	0.046952165	0.11383939	0.112846946	0.110349274
360.mp3	0.003384373	0.015426498	-0.004775822	0.003532245	-0.010817425	0.007783495	-0.005914831	-0.011661618	-0.166962562	-0.057641844	-0.153296453	-9.24E-05	-0.058158234	-0.020807759	-0.03784955	-0.017392775	-0.104338596	-0.023859845	-0.104152867	-0.031620784	-0.083002662	-0.031834206	-0.07165836	-0.036520194	-0.117259346	-0.028199078	-0.10249668	-0.02654045	-0.080788796	-0.016537435	-0.062419798	-0.024121068	0.007156446	0.008704218	0.002273337	0.000269968	-0.021715904	0.004057167	-0.009588981	-0.013206398	-0.173951942	-0.075869197	-0.148888804	-0.039279031	-0.084496567	-0.041899875	-0.059223064	-0.043689852	-0.113141726
361.mp3	0.04812474	0.008677329	-0.063963768	-0.057013512	-0.017050437	-0.075717918	-0.067918668	-0.031074766	-0.082620855	0.033059288	0.004588979	0.011087863	0.127812831	-0.043803675	0.057653781	0.04624101	-0.009681293	0.100427934	0.020416683	0.091217296	-0.047180554	0.042517619	0.031297145	0.050674942	0.141035835	0.005075892	0.006542652	0.081190366	-0.057135589	0.025386713	0.091379715	0.046863853	0.044785014	0.001327656	0.075467419	-0.064555103	-0.021783979	-0.010912633	-0.045094364	0.057246593	-0.030428481	-0.06232403	-0.027760778	-0.006801724	0.098944307	-0.004823829	0.040831714	-0.033067983	-0.039703251
362.mp3	-0.089828977	-0.063112001	-0.065896517	-0.0639729	-0.03316523	-0.052173326	-0.038129844	-0.060614263	-0.026539837	-0.023386101	-0.045030677	-0.074449707	-0.038064067	-0.006871912	-0.054781991	-0.153948295	-0.150862648	-0.057070769	-0.053879354	-0.06166756	0.141203363	0.125059564	0.131997369	0.101922541	0.099817862	0.042909559	-0.016392966	-0.091549717	0.032502691	0.09058499	0.054724242	-0.005668298	-0.04206493	-0.033712143	-0.040656107	-0.050327631	-0.061155682	0.006159785	-0.035771003	0.167238438	0.126529754	0.062610938	-0.050922785	-0.044154543	-1.46E-05	-0.035953793	-0.074110604	0.006709264	-0.024461161
364.mp3	0.140963971	0.108442125	-0.050216858	0.025529217	-0.032215649	0.036461129	-0.063517224	-0.046457834	-0.049950856	-0.020405995	-0.062584452	0.037204588	-0.042461882	-0.031305569	0.017118732	-0.018784117	0.132253336	-0.036685738	-0.038515456	0.039398602	-0.04394262	-0.075564438	0.023221069	-0.056743089	0.027421918	-0.039746361	0.020070688	-0.048702384	0.023462581	0.026089238	0.098409727	-0.00059488	0.136147303	-7.00E-05	-0.026916282	0.032621929	-0.034477297	0.014182677	0.097842846	0.017078161	0.082524902	0.017803144	-0.050996024	0.045348582	-0.026917188	-0.008151819	-0.060625444	0.095770368	0.073795313
365.mp3	0.029167036	0.03652399	0.069285032	-0.006738791	0.033492712	-0.014060894	0.034951695	-0.011636502	0.025475349	0.034818778	-0.005886699	0.018511372	0.001656304	-0.004778447	0.035461352	0.036707242	-0.013774575	-0.011764045	0.033886988	0.005927171	0.005599649	-0.029300174	0.001827461	0.011233137	0.004248316	-0.002572671	0.067969554	0.029993076	0.007577791	0.027464483	-0.013206107	-0.015946058	0.004612305	-0.074636448	-0.009268671	0.033213936	0.035509166	-0.001170662	0.03107553	0.018356753	-0.030861245	0.030243877	0.012943807	-0.004937391	0.01531391	-0.058191767	-0.023766899	0.026714654	-0.00189613
366.mp3	0.002124832	0.004835133	0.016854164	0.022354798	-0.000525114	0.014494266	0.0605485	0.081641235	0.033093984	0.009634533	0.01419754	-0.004818966	0.018854828	0.021177225	-0.003176795	0.038384628	0.104745626	0.045266767	0.028631067	0.003581564	0.00848559	0.062570708	0.053153514	0.035671426	-0.013952352	0.004072345	0.057838195	0.056441274	-0.007596638	-0.005113532	-0.020778551	0.048455341	0.079272082	0.059288935	0.094232258	0.102038349	0.062592054	-0.01117037	0.026131952	0.001724767	-0.027037371	-0.048341689	0.056768318	0.096140815	0.050211177	0.107872199	0.030949034	0.063913145	0.002212704
367.mp3	0.127522071	-0.004090021	0.0583454	0.082525927	0.068724597	0.050512986	0.039651794	0.025100968	0.141315125	0.187445543	0.198332096	0.055690374	0.106984199	-0.009616237	0.100365862	0.023334581	0.069214395	0.030907248	0.025693553	0.105186634	0.116021327	0.084763774	0.007308893	0.111699132	0.036664655	0.051915426	0.043479131	0.01825155	-0.000132679	0.088481915	0.044035803	0.059344807	0.099056853	0.024615589	0.118489511	0.181287611	0.188662922	0.171655725	0.100575676	0.061741017	0.058109337	0.081149005	0.012532959	0.018669763	0.088615757	0.094083731	0.027055863	0.119304646	0.176415031
368.mp3	0.024635127	0.011383522	0.002312003	-0.03604176	0.034936682	0.04240595	0.017200941	0.049720946	0.071930394	0.008741057	-0.034570364	-0.029730507	-0.016195599	0.000340393	0.003672999	-0.025722938	-0.023107203	-0.049623155	-0.018644327	0.004601062	0.035688718	-0.013291305	0.029318404	-0.002875795	-0.015232283	0.085522518	-0.016240436	0.064103569	0.079342118	0.05042318	0.053077547	0.005673226	-0.01734954	-0.015646709	-0.010095622	-0.031966897	-0.090199911	0.043469374	-0.001482749	-0.003105125	-0.016159707	0.077861382	0.015057363	0.028804631	-0.065527765	-0.028892174	-0.002638685	-0.000488663	0.001055743
369.mp3	-0.077608683	-0.110417182	-0.014595753	-0.101637201	0.017401821	-0.028399247	-0.111331864	-0.048901957	-0.093790245	-0.012849601	-0.049989556	-0.099814068	0.008824615	0.007485123	-0.043289054	0.004491775	-0.023396416	-0.067106208	-0.056834448	0.004488964	0.016247798	0.000530939	-0.082715971	-0.049075992	-0.070806815	-0.089468307	-0.063589023	-0.047870699	0.025701973	0.104084529	0.027397318	-0.032479287	-0.099393199	-0.071834085	-0.047169935	0.014181087	-0.079259921	0.048349902	-0.047330795	-0.050702363	-0.028704773	-0.020365884	-0.008952889	-0.017936705	0.034760217	-0.030598058	-0.104690495	-0.068388177	-0.011939077
370.mp3	0.047098146	0.055837066	0.054252131	-0.003757061	0.057421782	0.067534029	0.184713545	0.055933078	0.100775903	0.068640188	-0.036015532	0.037061242	0.011132693	-0.009660914	0.010641588	0.086076661	0.0500927	-0.001010857	-0.017007356	0.100813228	0.048703925	-0.011061364	-0.043926696	0.031762661	0.045534081	-0.031635597	0.001176274	0.139205915	0.025127147	0.112168333	0.140559379	0.160513347	0.003323498	-0.061614787	-0.033747843	0.094395151	0.056804966	0.033206024	0.130147801	0.013158678	-0.019855999	0.036205339	0.0823432	0.128783525	0.011774095	0.096060926	0.028283331	0.056131219	0.065345376
371.mp3	-0.097587956	-0.08559151	-0.005918417	-0.075514848	-0.048541971	0.030861229	0.038772527	-0.025681254	0.003256128	0.006035323	0.011330756	0.008769518	0.058029793	0.014582853	0.013685615	-0.012632156	-0.031884647	-0.03909465	-0.001866722	0.09932466	0.013714543	0.016559363	-0.023938062	0.063485465	0.012990269	0.026364386	0.065414952	0.002694747	0.026077949	0.074593979	-0.050858911	-0.058122667	-0.029810239	-0.030326043	-0.038637948	-0.04390938	0.004899954	0.007290596	-0.008851178	0.041692332	0.028503968	0.009497212	0.030706195	0.01051145	0.024451218	0.017767807	-0.086940301	-0.051135422	-0.079796362
372.mp3	0.005029387	0.003782775	-0.020736062	0.022427232	-0.027964606	0.031250753	-0.048107638	-0.076044612	-0.052682689	-0.037921951	-0.01066661	0.009558748	-0.027649644	-0.00317499	0.064951889	0.057195803	0.057298719	-0.025324044	-0.018123735	0.012210076	0.030081533	-0.057680178	-0.076491933	-0.013637298	-0.028451768	-0.031310335	0.010678707	-0.039671632	-0.01011556	0.06188924	0.101363315	0.039776986	-0.025675383	-0.03068031	0.039679319	0.008023434	-0.082941844	-0.060874402	-0.076199503	-0.027830788	-0.005409535	-0.049775545	-0.032415229	0.010808177	0.117612613	0.016666374	0.003901162	0.020056241	-0.011985141
374.mp3	0.018307146	0.011887203	0.003296902	0.015829557	0.008986891	0.005669883	0.004581401	-0.00411679	0.03230596	-0.004790485	0.001712498	0.011057942	-0.005880291	-0.018054692	-0.01720605	0.003925869	-0.009365549	0.009230604	0.009582477	0.014519536	-0.007814726	0.027781456	0.013641028	0.009076707	-0.013573188	0.007537777	0.02871515	0.001126138	-0.019770225	0.008236249	-0.010666094	-0.013852048	-0.002782601	-0.009266145	0.01772952	0.017452922	0.018675812	-0.002475968	-0.003197142	-0.008522781	0.031946418	0.010120011	-0.012298749	-0.020231685	0.011641382	0.009751732	0.024204417	0.020469105	-0.003650723
375.mp3	-0.02468134	-0.043690464	-0.027988552	-0.049927677	-0.050308157	0.050145732	-0.003945241	-0.057346873	-0.031801513	-0.041451702	-0.021954308	-0.038756876	-0.042860699	-0.022938865	-0.038308495	-0.038409835	0.069132062	-0.050698975	-0.015477107	0.000698269	-0.051646571	-0.028725382	-0.01754255	0.008573046	-0.011260278	-0.018136642	-0.011906042	-0.062628437	-0.016978637	-0.046152197	-0.028289302	-0.017405531	-0.043871141	-0.012920879	-0.086520177	0.027985863	0.02178567	-0.093811873	-0.009426558	-0.054058562	-0.034256091	-0.040891328	-0.026084618	-0.033988388	0.007197683	0.050693984	0.031484319	0.032825653	-0.040440088
376.mp3	-0.002140302	-0.005619208	-0.019589405	-0.024527056	0.001758728	0.001020883	0.009440351	0.016896968	0.036878507	0.003432688	-0.013691693	0.032948004	-0.016344957	-0.017560094	0.016460164	0.00769157	-0.010785844	-0.015856322	-0.028356302	0.007047128	0.008731539	0.02393135	-0.020154377	-0.007300326	-0.016065851	0.047011031	0.034717883	-0.013061343	-0.025506521	0.004704083	-0.002340372	-0.030248047	-0.017655637	-0.017670103	0.00164826	0.020211896	6.66E-06	0.008490778	0.009105347	0.009856767	0.053714406	0.044544325	-0.012028467	0.010674274	0.002398155	-0.004461488	-0.039802463	-0.037500104	-0.008568023
378.mp3	0.125258881	-0.008684336	-0.014201692	-0.040193847	-0.028299501	0.010468087	-0.001788866	-0.006512186	0.01046922	-0.011880748	0.02754177	0.036105765	-0.007695525	-0.006156949	-0.009735171	-0.011905294	-0.049954464	0.013306193	0.042131434	-0.027023478	-0.00535709	-0.049812182	0.002018026	0.097521548	-0.015985366	-0.008591381	0.078202146	-0.037456235	-0.007081753	-0.067670386	-0.020773782	0.058798461	0.071636693	0.121492916	0.044331195	0.096878452	0.007162063	0.098241884	0.076896246	0.07228946	0.018451899	0.045423801	-0.000848483	-0.038555101	0.08402077	0.11227102	0.076238228	0.043130701	0.027956174
379.mp3	-0.017089125	-0.006780124	0.032530001	0.062868564	0.070063734	0.097580784	0.023256614	0.046882224	0.023955727	0.017469829	0.016007058	0.053129546	0.041663045	0.021287364	0.040439819	0.029570976	0.024248963	0.025285505	0.07202702	0.048644323	0.026620247	-0.007516147	0.016316385	0.000699636	-0.031385853	-0.035102988	-0.067768202	-0.090253299	-0.074330104	-0.081363106	-0.10338969	-0.081530501	-0.106945572	-0.073299	-0.047616279	-0.012579995	0.041167099	0.077509692	0.04389007	0.068208347	0.108284573	0.024811867	0.025357917	0.03235513	0.039767301	0.024495274	0.013234583	0.020199435	0.025401502
380.mp3	-0.029944255	-0.01171994	-0.005066283	0.00271645	0.005452275	-0.015895244	-0.007846851	-0.000679854	-0.018869386	-0.01549738	-0.023901038	-0.103557331	-0.0610516	-0.071213805	-0.051128868	-0.056983971	-0.066678694	-0.041936709	-0.027502411	-0.045386493	-0.030190721	-0.033207772	-0.022134306	-0.033222101	-0.069641266	-0.059246453	-0.047923053	-0.088793132	-0.064904875	-0.036885072	-0.050474129	-0.031146346	-0.040360971	-0.018863472	-0.046825019	-0.044118614	-0.021724501	-0.08026637	-0.074070087	-0.057236538	-0.066719277	-0.038664139	-0.034139543	-0.063540547	0.002863061	-0.029620065	-0.036704094	-0.012801521	-0.052581544
381.mp3	-0.022782307	0.005874461	-0.009434505	-0.018731267	0.015160058	0.00115959	-0.010700237	0.003819027	-0.009560561	-0.00582998	1.05E-05	-0.00599993	-0.012611251	0.01723954	0.008200712	0.00499631	-0.008007396	0.013818096	0.005729622	0.043860038	0.011084632	-0.010828938	-0.011219916	0.010337478	-0.00589945	0.016710621	0.029977057	-0.019273015	0.013275216	-0.038554451	-0.058463372	-0.004684872	0.033675734	0.028555675	-0.003774207	0.018026447	-0.166929961	-0.041456418	0.032929855	0.040197775	-0.006888564	0.018886803	-0.107323125	-0.033303669	0.025982902	0.027518975	-0.00341039	0.013762659	0.005973979
383.mp3	0.106678113	0.136986421	0.166408893	0.12325389	0.168523947	0.180800123	0.140780277	0.123953641	0.181176886	0.101901084	0.15681327	0.193648544	0.159690011	0.170218997	0.205036525	0.216012438	0.034376229	0.118578001	0.103349123	0.075883484	0.117711639	0.127645536	0.064690464	0.098616057	0.037004714	0.040176907	0.07396567	0.053003557	0.040837712	0.030000335	0.106899506	0.117805098	0.096541515	0.092348909	0.111669095	-0.086430794	0.013321188	-0.010044406	-0.043529125	0.019087364	0.023875301	-0.092768995	0.027780721	-0.019630956	-0.093442909	-0.071611354	0.030917785	0.115987626	0.186216514
384.mp3	0.000711982	-0.005911333	-0.046533997	0.007234332	-0.016457018	0.029931499	0.00491028	-0.03103102	0.001042108	3.05E-05	-0.034009356	0.025284642	-0.017180762	-0.051641151	-0.009077136	-0.009818273	-0.065699987	-0.014659912	-0.006365114	-0.047188867	0.007620615	-0.018362681	0.03004638	0.002109252	-0.032378915	-0.005469107	-0.015723033	-0.031304652	0.019857958	-0.015511744	-0.057983216	0.013027898	-0.00826701	-0.050994517	0.006706221	-0.010711881	-0.041636673	-0.004658911	-0.009463269	-0.011782509	0.022508281	0.025238027	0.001969302	0.009648939	0.012659158	-0.004869077	0.021543756	0.01171156	0.001444058
386.mp3	-0.014211243	-0.00434045	-0.054137857	0.118553008	0.026695614	0.078915315	0.112860799	0.039806095	0.082507212	0.173818939	0.057642944	0.06660032	0.131163794	-0.001281408	0.029515146	0.060096313	0.000556971	0.036754136	0.036161096	0.009237489	0.082097471	0.05894045	0.049620629	0.051605955	0.032859127	-0.001284447	-0.013398205	0.002416895	0.012897041	-0.00314859	0.007021929	0.008489086	-0.009395847	-0.005842603	0.01262607	-0.010576979	0.021655599	-0.0099556	-0.023387329	0.015079121	-0.020532963	0.020953989	0.019205185	-0.02721872	0.026071255	-0.002675498	-0.007684263	-0.008859418	-0.015132553
387.mp3	0.041126204	0.02382609	-0.013417084	-0.100039085	-0.084074394	-0.126671031	-0.066613236	0.024272692	0.005768614	0.046131908	-0.084871542	-0.062000759	0.019724426	0.011204061	0.000489608	-0.002727568	-0.014014416	-0.026034578	-0.021102857	0.006075864	0.008703207	0.013133535	0.0104234	0.014658013	0.008133232	-0.00973352	-0.023070914	-0.015954378	-0.00589025	-0.006350789	-0.003042392	0.002398547	0.02939568	-0.008551025	0.020577246	0.021269346	0.011325701	0.006145562	-0.005646285	-0.01348249	-0.055436721	-0.028463424	0.000136451	0.004401178	0.000607807	0.001206676	0.012400208	-0.004450251	-0.00869734
390.mp3	0.103292832	0.125619684	0.082118645	0.074098152	0.033861547	0.008357453	0.004905915	0.026225984	0.120341972	0.021189911	0.011865306	0.009028529	-3.77E-05	-0.01845334	0.031872232	0.008712486	0.017023984	0.021571209	0.074721999	0.014183968	0.01717219	0.017338085	-0.004067393	0.011966729	0.000717646	-0.002079676	0.018902376	0.132287258	0.019812839	0.004780638	-0.009531232	0.005040854	-0.00555323	-0.001853508	-0.01309395	0.069045696	-0.001997524	0.002703359	-0.009475192	-0.016360378	0.174132097	0.074573476	-0.02622545	-0.006849887	-0.013703526	-0.039169202	-0.029829368	0.025668585	-0.039179222
391.mp3	0.070815554	0.051133432	0.11303588	0.005915203	0.003110676	0.011375973	0.026230037	0.059186403	0.003421269	0.010393806	0.020302164	0.015889098	0.025927413	0.078949041	5.21E-05	0.052541776	-0.004538611	0.10220591	0.012679709	0.000453898	-0.008011558	0.038718343	0.068914326	-0.006088458	0.012518296	0.004302396	-0.008197823	-0.012055131	0.008526356	0.005718105	0.003589507	-0.00724942	0.006819225	0.012083437	0.00909308	0.02017676	-0.006619154	0.026099559	-0.006722239	-0.00246001	0.001223796	-0.003150296	0.019556049	0.026485372	-0.0046246	-0.020303302	-0.016672211	0.005186994	-0.008346329
392.mp3	-0.004362192	0.060461865	0.040733633	0.067506728	0.027868827	0.008917137	0.056507546	0.102324251	0.039018903	0.04300896	-1.67E-05	0.032736615	-0.080224225	-0.105401077	-0.031534069	-0.052730817	-0.025145037	0.020673592	0.070428547	0.094203077	0.035401389	-0.002087621	-0.008852484	0.017239976	-0.003901593	0.007838849	0.051143421	-0.01473597	0.036269427	0.059106114	0.168997451	0.016929583	0.019218543	0.022016465	-0.044784047	-0.080428024	-0.067981461	-0.045464737	-0.021960241	-0.011763569	0.057523102	0.048521997	0.010974064	0.054732494	0.021841816	-0.025669988	-0.010293607	0.00412718	-0.003125249
393.mp3	0.144935815	0.009721442	0.142416817	-0.001446238	-0.016608771	0.113955336	0.002702764	0.063955751	-0.004639588	0.058709549	0.018796794	0.035985942	0.008601792	0.018634707	0.092587505	0.01345876	0.113257752	-0.011393315	0.020298513	-0.036994493	0.090564128	0.013518168	-0.005098184	0.024975805	0.061201548	0.057170307	-0.014206826	-0.039573581	-0.022538338	0.014849925	0.043295927	0.084492147	0.144461009	0.023623808	0.077302267	0.032885968	0.006255465	0.049072317	0.025658969	-0.033821972	-0.024263509	0.025490715	0.063341538	0.108233276	0.01790065	0.013583433	0.051712178	-0.010907793	-0.017443789
395.mp3	-0.008118127	0.054213964	0.020188566	0.006842225	0.031134055	0.028136955	-0.012307675	0.025059315	-0.027727311	0.069802151	0.062236099	-0.020270783	0.041071925	0.005697905	-0.034018255	0.011570017	0.032809007	0.044440561	0.03420754	-0.018444462	0.096157929	0.029558081	0.041443137	0.043512816	0.060998686	0.052764082	0.015896866	-0.013591007	0.067403195	0.051894735	-0.018859442	0.150193391	0.061917993	0.031860621	0.042214317	0.049731245	0.03417785	0.028698529	0.044029176	0.066686053	0.083662131	0.095201096	0.071647792	0.04025516	0.002395766	0.010426527	0.038545324	0.032995338	0.028284831
397.mp3	-0.008479478	0.022359519	3.80E-05	-0.022535444	0.007718211	0.034797551	0.008949645	-0.011345214	0.039793365	0.004279618	0.030793567	0.007734722	0.08286107	-0.016790743	-0.016440801	0.00076187	-0.015037281	-0.004501069	-0.005661167	0.014669749	-0.00518674	-0.027954993	-0.021677959	-0.032217458	-0.050472098	-0.017721941	-0.0294389	-0.048087178	-0.003002993	-0.01575519	-0.023186246	-0.002107396	0.017039423	0.001837972	-0.003146921	-0.004542441	0.037289938	-0.01784829	-0.03872819	-0.020669043	-0.038811656	-0.030493055	-0.000579561	-0.024399527	-0.016697258	-0.004687901	-0.005160628	0.065569755	-0.034433935
399.mp3	-0.086922046	-0.086443309	-0.04747444	-0.054014329	-0.063458088	-0.141645647	-0.088885386	-0.071676259	-0.046331022	-0.059319337	-0.023039048	-0.028725697	-0.02431914	-0.023367377	-0.026903204	-0.006499102	-0.020918942	0.021015543	0.019284946	0.013057683	-0.117275326	-0.09566463	-0.116616817	-0.114142951	-0.080144725	-0.091162693	-0.102253694	-0.090234692	-0.117272649	-0.048836905	-0.041459527	-0.051282539	-0.051496888	-0.015679983	-0.033215457	0.017051663	-0.003459147	0.02424923	0.037259844	0.052151297	0.044941636	0.070997126	0.046954368	0.044732868	0.057454254	0.053062437	0.055017147	0.053359414	0.059903206
400.mp3	0.055364476	-0.039518492	0.067218802	-0.009014392	0.010169397	-0.042137745	-0.042257441	-0.017736747	-0.037231086	-0.011593576	-0.027415245	0.055009444	-0.014226627	-0.009078807	0.022851145	0.011389289	0.0169632	0.003540256	0.026888307	0.007722061	0.000115072	0.013822413	0.013576462	0.00954782	0.010944563	0.005478309	0.006867908	0.007789657	0.013121335	0.028516922	0.012253974	0.004174674	0.005344274	0.014138159	0.009634018	0.00747659	0.004934619	0.012228098	0.010130873	0.014342315	0.025124289	0.005954948	5.37E-06	0.009187921	0.014387687	0.009085626	0.007213225	0.006725504	0.001139638
401.mp3	0.003670956	0.003116075	-0.029489742	0.002054775	-0.008121551	-0.011748404	-0.01445125	0.016868611	-0.004835774	-0.025242533	-0.02984315	-0.010324174	0.011447093	0.02544727	0.002699821	0.018165186	-0.007632442	-0.0086387	-0.000338089	-0.003624206	-0.000936364	-0.006056364	-0.014521312	-0.010202788	0.01097081	-0.0213497	0.019974788	0.000492047	-0.003596285	-0.02020618	-4.32E-05	-0.003802655	-0.015072415	-0.03147309	-0.013793583	-0.004644218	-0.015746468	0.018307806	-0.013936072	0.000686692	-0.02439056	0.002312359	-0.020019775	-0.009136874	-0.021390813	-0.005873424	-0.017836411	-0.012672261	-0.010416814
402.mp3	0.014745619	-0.04277114	0.00628073	0.019596929	0.015562219	0.005531313	-0.015473417	-0.02374009	-0.030658826	-0.029558861	-0.008703687	-0.027721812	-0.048176825	-0.028130089	0.055193151	-0.038049794	0.023497764	0.008043796	0.029931868	0.027663244	0.017935771	0.008164577	0.008381292	0.02848269	0.01724525	0.009625732	-0.017784469	-0.020786825	-0.031995355	0.006356069	0.000144213	0.006170821	0.007667475	-0.002252306	0.004927427	-0.00370891	-0.003060012	-0.001523098	-0.019346078	-0.00671101	-0.021749804	-0.011953912	-0.018423952	-0.052675342	0.024160967	0.008693772	-0.019469314	-0.012384354	0.002370483
403.mp3	-0.018053835	0.01510687	0.035199414	-0.020513359	-0.009668111	-0.060349873	-0.085209769	-0.077752629	-0.066703883	-0.046102521	-0.039280782	-0.024216965	-0.003471069	-0.024509172	-0.021334785	0.006585154	0.008254554	0.008814009	-0.025027106	-0.027443191	-0.060011648	-0.063982046	-0.062467231	-0.056162469	-0.052232157	-0.044832548	-0.013207361	-0.006200575	-0.004982233	0.020793392	0.022487814	0.002812246	0.042973403	-0.016793969	-0.03030863	-0.064436449	-0.029103366	-0.015584796	-0.066209678	-0.030430355	0.008049651	0.034568455	-0.012699092	0.003109876	0.00963759	0.000899557	-0.017595528	0.00194908	0.003103752
404.mp3	0.005084982	0.007086624	0.00743061	0.005903411	0.003251649	0.005640998	-0.007770191	7.91E-05	-0.005402779	0.002172014	-0.007075706	-0.007870795	0.000356914	-0.016576069	-0.002904843	-0.000228616	0.000624557	0.003028254	0.008846442	-0.000711864	0.003325533	0.009854544	-0.004352756	0.004362411	0.008253999	-0.008115781	0.002696008	0.000830386	-0.011607147	-0.004161156	-0.002378468	0.004185755	0.008928344	-0.001388118	-0.013179004	-0.00556966	0.004850605	0.009797505	0.006417236	0.002038437	0.0053942	0.005568477	-0.018859657	-0.010756832	-0.021561539	-0.000646161	-0.027892466	-0.021128547	0.004181476
405.mp3	-0.009178301	0.0110523	0.00366996	0.007297582	-0.005810762	-0.011020496	-0.04565597	-0.031143812	-0.027036383	-0.037544963	-0.032956428	-0.040734945	-0.019192142	-0.010981333	0.007813872	-0.015645284	0.015166285	-0.01374035	-0.020910033	-0.037673879	-0.012894135	-0.011782849	-0.050457297	-0.023014638	-0.026842304	-0.027120831	-0.012206733	-0.021029207	0.085809774	-0.012383066	-0.006762547	-0.046753051	0.087393858	-0.012935927	0.052921828	0.002459497	0.00760381	-0.000920793	-0.002479487	0.085052722	-0.015677948	-0.010980216	-0.015695233	0.033391195	-0.048662448	-0.010771472	-0.0379222	0.071076209	-0.008709213
406.mp3	-0.010710673	0.051553732	0.048878248	0.004017204	0.004443753	0.021261854	0.017451339	0.022415384	0.004516802	0.035782304	0.012900336	0.033051637	-0.001531286	0.035464941	0.026408619	0.043592671	0.014763052	-0.025530475	0.025124186	0.009314173	0.033342033	-0.01304108	0.039429668	0.004139518	0.018580867	0.012546944	0.004238733	0.033122659	0.028982563	0.001130884	-0.009409696	0.030733287	0.011771886	0.026683758	-0.025244686	0.038864328	0.033703331	0.024619099	-0.028316491	0.040172346	-0.003305937	0.034806454	0.011074188	0.010990372	0.048795248	0.022901992	0.015226586	-0.0147158	0.027960014
407.mp3	-0.022850898	0.036208613	0.023068101	-0.006168776	-0.032573771	-0.005214579	0.026028479	-0.020109451	-0.023534113	0.011931411	-0.012042655	-0.005659251	0.017316596	0.004241134	0.025734128	-0.020064497	0.004648063	0.019145435	-0.011327109	-0.016169116	0.020639794	-0.033283581	0.018729917	0.004325275	-0.01981939	-0.002570016	0.002859084	0.014503113	-0.013232336	0.001874648	0.005203419	0.011206841	-0.023255466	0.034364106	0.023766767	-0.006248974	-0.03018758	-0.004029031	0.026565964	-0.019970935	0.013340898	0.022166637	-0.012724754	-0.00490831	0.012259557	0.023659566	-0.021156163	-0.038526301	0.005738952
408.mp3	0.034271477	-0.00064896	-0.002078631	0.006257821	-0.003693353	-0.008371407	-0.071879748	-0.032659328	-0.021549481	0.026558409	-0.011177376	0.002143489	0.010691885	0.03166846	-0.006874326	0.02557175	0.005099451	-0.002205196	-0.012596042	-0.006960719	-0.017418622	-0.020279673	-0.018631404	-0.066496009	-0.012728358	0.029450181	0.013086511	-7.92E-05	0.00945989	0.043589958	0.051734286	0.055424916	0.011024295	-0.008651208	-0.004416414	0.00536777	0.003484755	0.036699243	-0.06707127	-0.028515279	-0.045344319	0.029309059	-0.006538784	0.002603522	0.000883939	0.035600002	0.007967281	0.011688454	-0.00336581
410.mp3	0.039734294	0.099614292	0.074291256	0.064498288	0.087761481	0.138819541	0.028374003	0.016805329	0.115077654	0.044634205	0.035504432	0.082943743	0.01424109	0.031111956	0.098267483	0.042300497	0.095779295	0.116595892	0.038266513	0.052772529	0.032877602	0.080145599	0.108239801	0.071726652	0.033551243	0.00625762	0.081935523	0.070422579	0.114336674	0.064808545	0.057629115	0.100251456	0.056860114	0.014728271	0.090201609	0.062085034	0.036373839	0.09097427	0.0357805	0.02066865	0.06891529	-0.008740617	0.011968121	0.094823553	0.057958894	0.038373192	0.091514508	0.059651458	0.066984286
415.mp3	-0.015716423	-0.013425365	-0.024248955	0.028581862	0.017345317	0.014078979	0.0234795	0.020260905	0.085044552	0.062779191	0.031371506	0.009684223	0.023085217	0.026055231	0.015527285	0.09502325	0.049900862	0.0235114	0.002313123	0.029855119	0.02714429	0.02680515	0.094219176	0.030074061	0.026564217	0.003715579	0.017509567	0.010545253	0.035524081	0.030546039	0.018700208	0.017089018	0.00400655	0.024495536	0.029154193	0.034279321	0.059477911	0.028133	0.008503953	0.006520544	0.02801916	0.021381395	0.046225976	0.067640067	0.024595962	-0.007313066	0.000905318	0.000609743	0.005514833
416.mp3	-0.041426593	-0.044593565	-0.151119678	-0.018667346	0.048903653	0.04756684	0.01499699	0.022156634	0.037315433	0.017465033	0.036152501	0.000327327	-0.065209927	-0.093721799	-0.066406775	-0.065712448	-0.093625055	-0.133714884	-0.079995372	0.013700135	0.022649157	0.033871763	0.011865541	0.017438625	0.023872906	0.040470194	0.0122606	-0.039388024	-0.075609926	-0.054851744	-0.086123194	-0.068129051	-0.127394928	-0.020574428	0.041109315	0.028195778	0.027989756	0.015179414	0.010675132	-0.002875496	0.021071025	0.008704042	0.002497974	-0.02199807	0.003440505	0.017100042	0.040894094	-0.120382831	-0.065892517
419.mp3	-8.29E-06	0.014151102	-0.027315298	-0.001169567	-0.018659265	0.009235222	-0.02160392	-0.015413255	0.014622773	0.043785364	-0.003115322	-0.011148516	-0.018224233	-0.004671333	0.013557459	0.034057985	0.007993844	0.035101758	0.012551159	-0.018830615	-0.017742115	-0.004822254	0.024618554	0.010341166	0.064474487	-0.009343141	0.008994649	-0.016605481	0.067472778	0.006431853	0.018247842	0.006490404	-0.011157611	0.020028977	-0.03589699	0.007934492	-0.021880845	0.022123142	-0.004476279	0.055812562	0.012602589	0.009667343	0.01543328	0.026879328	0.012130855	0.014759802	0.001684949	0.025793375	0.012076492
420.mp3	-0.119437038	0.000731582	-0.023666256	-0.010892834	0.004181269	-0.014720963	-0.01708561	-0.049238998	-0.052774812	-0.00953105	0.007885062	-0.025487909	-0.022894247	0.009246133	-0.08569824	-0.08600549	-0.087926536	-0.012312809	-0.02191985	-0.039591473	-0.069260915	-0.020026348	-0.045759654	-0.001233606	-0.034600237	-0.069659532	-0.000688639	-0.053994588	-0.041812592	-0.008883284	-0.133116779	-0.075597014	-0.105227204	0.001901498	-0.031288199	-0.000174086	-0.004601864	-0.024934945	-0.024191139	-0.04182297	-0.064662904	-0.009127778	-0.001930499	-0.033524875	-0.024531694	-0.070549811	-0.122331526	-0.086505203	-0.111008891
422.mp3	0.215301404	0.193584602	0.212745013	0.176631816	0.133812866	0.096012389	0.161545028	0.210763092	0.219898462	0.198858064	0.197618672	0.214764574	0.122215972	0.087616171	0.069325349	0.097355298	0.088878	0.059598963	0.073898653	0.053790295	0.089895452	0.126170735	0.13736014	0.135484301	0.1195605	0.049841659	0.052540052	0.036306925	0.026390126	0.039722797	-0.028160196	0.104562561	0.054573057	0.083563018	0.087640767	0.098879734	0.104642795	0.043869989	0.017191579	0.12025626	0.147868019	0.02539613	0.030754809	0.054603749	0.071736408	0.062417104	0.114968339	0.03932416	-0.008400416
423.mp3	0.005890186	0.022710039	0.078458855	0.102554188	0.127303963	0.11374629	0.04682146	0.013324963	0.090526654	0.012142099	0.006406405	0.011786171	0.007639115	0.067608081	0.027460653	0.026318078	0.01284537	-0.010904135	0.011272736	0.021926505	-0.035129037	0.031103312	-0.003823575	0.019014881	0.046728095	0.07869096	0.137361532	0.121099351	0.058176072	0.012409245	0.085778551	0.001807309	0.004407041	0.017879679	0.023920015	0.106490349	0.042863546	0.047788242	0.000472707	0.002339612	-0.00044217	-0.00179907	-0.032010391	0.013837221	0.002682306	0.0153534	0.086205445	0.085398882	0.148982665
425.mp3	-0.008503789	-0.013111737	-0.012241599	-0.005231665	0.000418107	0.007494449	0.012479486	0.016959759	0.016194199	0.004555291	-0.004237745	-0.011119263	0.000549021	-0.003491335	0.015627726	0.016278919	0.011182842	0.033521908	0.019515192	0.026205877	0.017776467	0.017776184	0.015624634	0.036207237	0.038791069	0.041616808	0.04333673	0.038848699	0.019358602	0.026641707	0.005575086	0.039582596	0.024880963	0.031819933	0.036712126	0.048403616	0.02315474	0.017120711	-0.005780665	0.027436025	0.036133266	0.006699367	0.005008013	0.021368886	0.028947908	0.018024675	0.003983827	0.015214714	0.031605451
426.mp3	0.029108312	0.028401819	0.010242719	0.012250518	0.032141489	0.042329864	0.031310973	0.039266781	0.015384939	0.028234873	0.003437075	0.039704243	0.035986333	0.036251235	0.02413093	0.028787556	0.033973687	0.001585951	0.014568842	0.014890988	0.037004884	0.035830823	-0.001111907	0.01988215	0.00375439	-0.002300664	0.015291121	0.038879638	-0.033446119	0.058157453	-0.026282749	-0.033619567	-0.03723267	0.042050901	-0.019485221	0.027190853	0.037226707	0.039895915	0.001133234	0.020510877	0.003706114	-0.001871224	0.012136363	0.007505935	0.029934052	0.041421061	0.030164467	0.049600688	0.027921359
427.mp3	0.027659593	-0.025404416	-0.020239786	-0.015233616	0.038711759	0.087954516	0.049015373	0.091411456	0.115938801	0.054296493	0.06868083	0.080231811	0.039956037	0.017036988	0.03104083	0.021546296	0.003001985	0.030677371	0.020933652	0.065128534	0.045551598	0.014393491	0.010355861	0.03678703	0.003798127	-0.002035689	-0.014443987	-0.002225206	-0.003544622	-0.024840832	0.0181463	0.111355279	0.113004888	0.05579596	0.051558229	0.07202621	0.047216163	0.021289136	0.02867384	-0.007115087	0.024963864	0.028432622	0.039218287	0.023605376	0.055480405	-0.003580317	0.010783647	0.037758711	0.002169406
428.mp3	-0.007193286	0.024484414	0.031644725	0.018660198	0.003511352	0.021488725	0.019252112	0.029067288	0.010303408	0.023199551	-0.001263826	-0.003604226	0.021753469	0.006885125	0.011274504	-0.003919333	0.009419304	-0.005999322	0.007931226	0.001686297	0.00389612	0.021773569	0.006086223	-0.006022527	-0.003677652	-0.013001214	-0.014558511	-0.018916943	-0.016397484	0.00563753	-0.014613395	-0.002691719	-0.014351358	-0.007621779	-0.013698258	0.012396151	-0.007854809	0.011777592	-0.002953014	0.017681339	-0.00587672	0.012335202	-0.007559239	0.01737334	-0.007598396	0.011115676	0.000314009	-0.025060766	-0.013971169
429.mp3	0.00518107	0.042908452	0.03987104	0.007517478	-0.055855667	0.062861433	0.099124363	0.032357091	0.039552373	0.050444786	0.006213181	0.002345169	-6.77E-05	0.060692024	0.002910569	-0.01745799	0.022551264	-0.042269292	-0.001116563	-0.069992367	-0.037767208	-0.06896521	-0.075145997	-0.067405494	-0.065491137	-0.023159721	-0.069549022	-0.043084354	-0.111740198	-0.156886367	-0.146299153	-0.184886399	-0.18511194	-0.156461963	-0.155093975	-0.150443941	-0.138928868	-0.092670851	-0.122192676	-0.100235947	-0.149499882	-0.136019869	-0.135246169	-0.127407415	-0.128874446	-0.139853309	-0.107111112	-0.122919548	-0.101131413
430.mp3	-0.032972374	-0.039892354	-0.048173981	-0.036493861	-0.04436103	-0.038388286	0.005400345	-0.038191568	-0.128163199	-0.034008186	-0.042438846	-0.033551634	-0.030104489	-0.042140164	-0.038122787	-0.007177724	-0.033772972	-0.181192508	-0.04425677	-0.042769186	-0.036582946	-0.054849944	-0.046266864	-0.056188666	-0.009716913	-0.03848067	-0.119265978	-0.031920659	-0.034808203	-0.042094846	-0.019753718	-0.035231613	-0.031000857	-0.013238556	-0.012099732	-0.132831449	-0.026480327	-0.033032849	-0.02878013	-0.048732592	-0.035081454	-0.029318346	-0.034192551	0.015034529	-0.026245311	-0.0914826	-0.033163161	-0.047883994	-0.043790222
431.mp3	0.014840516	-0.017218159	0.011470739	0.009011732	-0.002777977	0.014123613	0.011230532	0.008678447	0.019433822	0.001667977	-0.003847049	-0.004189703	0.007079879	0.02200737	0.03265019	0.007315202	0.014444401	0.003180661	0.026655003	0.033071012	0.008662693	-0.005624408	0.06275039	0.005961636	0.036383341	0.046873153	0.027234448	0.009535506	0.02310738	0.014956608	0.005149453	0.007127995	-0.006511094	0.01490365	0.025144421	-0.00269234	0.001215404	-0.006459681	-0.015630008	0.067459644	0.016721632	0.041283077	0.114182898	-0.000562004	-0.007566124	0.015350548	0.014084642	0.024372052	-0.016378144
432.mp3	0.003735555	-0.00339346	0.013816438	0.018091975	0.01470768	-0.002771916	0.002715275	-0.003597983	-0.01664103	0.004645383	-0.010189546	-0.002669552	-0.041630134	-0.011356723	0.001916031	0.001024818	-0.005500529	-0.018246838	-0.013174868	-0.003710855	0.020986035	0.012226229	0.000595505	0.006599262	-0.011543052	-0.026311716	-0.044671015	-0.030249699	-0.053854183	0.01220926	0.006453835	0.021559383	-0.014397033	-0.01917057	-0.034199714	-0.030605972	-0.047012963	-0.042931642	0.028083311	0.014866634	0.003328214	-0.00463953	-0.007887429	-0.028438118	-0.041356223	-0.033469151	-0.037204401	0.023678909	0.002008678
435.mp3	-0.020004865	0.017362521	0.046373479	0.046081092	0.016061903	0.028893744	0.028229025	0.018199496	0.032617656	0.028496732	0.02553984	0.014578227	0.044653281	0.031351094	0.033465525	0.019192992	0.065807471	0.009158942	0.031400223	0.020429429	0.020611005	-0.004624117	0.024792577	0.031174877	0.033454666	0.023884975	0.036955069	0.019841276	0.021922546	0.032026074	0.050785898	0.013923588	0.017385457	0.052357513	0.023361109	0.066370055	0.015635831	0.172570449	0.030240214	0.055126786	0.014398691	0.031637025	-0.020043737	0.001270553	-0.013882742	-0.003845555	-0.026164494	-0.015243869	0.019823274
436.mp3	-0.006598402	-0.087633133	-0.037996058	0.003726585	-0.025709796	0.001797627	-0.025399647	-0.004108962	-0.00956656	-0.033664952	0.013053808	0.022416403	-0.015587017	-0.048563922	-0.027406881	-0.048460966	0.013710312	0.011903604	-0.02338221	0.005194874	-0.03719844	0.013702844	-0.031593487	-0.013317371	-0.014029762	-0.018211744	0.002271134	-0.005395741	0.010314803	-0.021806932	0.001077987	-0.000823428	0.024481495	-0.060927259	-0.063703981	-0.027455531	-0.024866787	-0.023943307	-0.045249408	-0.01101109	-0.041662439	-0.03710807	-0.022518845	-0.033214469	-0.025466613	-0.022657289	0.004103814	0.005013642	-0.013795143
437.mp3	0.116794175	0.120804337	0.092071451	0.099213265	0.086077976	0.085906908	0.095417628	0.082722959	0.117877287	0.174539626	0.151467572	0.135521299	0.122312057	0.167644921	0.057223437	-0.034625094	0.023092442	0.011164091	-0.007933332	0.002062458	-0.008444224	-0.020154664	-0.010261544	-0.007850669	-0.031883807	-0.046859953	-0.008604089	0.136387336	0.162936297	0.148882257	0.119546474	0.15950172	0.139611649	0.178452263	0.19793286	0.188808048	0.233849684	0.202929736	0.226049359	0.19998015	0.188753386	0.163535981	0.160458471	0.197514502	0.133385958	0.156919618	0.208996086	0.176218195	0.191850948
440.mp3	-0.024378648	-0.013169016	-0.060001403	-0.003423085	-0.006969436	-0.030325776	-0.016834796	-0.018665431	0.010475494	0.0171648	-0.018777134	-0.048226014	-0.029104154	0.00455413	0.004203174	-0.003492344	-0.019359999	-0.034991505	-0.010708833	-0.005154099	0.010112831	-0.017124562	-0.01728929	-0.043722638	-0.038354369	0.000111903	-0.008668586	0.010024069	-0.047142056	-0.005342846	-0.018843054	0.011949615	-0.013223671	-0.033478172	-0.026826992	0.007073021	0.004538567	-0.015575587	0.001615125	-0.054574832	-4.22E-05	-0.018510316	0.006034384	-0.010597022	0.008910604	-0.017503121	-0.020543233	0.008359498	-0.015948403
441.mp3	0.014240689	0.017107937	0.00931733	0.021355391	0.025456713	0.005636385	0.024068034	-0.003756802	0.02866152	-0.003610899	-0.003061288	0.008102031	0.013811092	-0.006657018	-0.00162618	0.011403969	0.029811864	0.004193485	0.021951376	-0.00434901	-0.015787639	0.003480112	0.019271951	0.02827755	0.010784913	0.001585895	0.007918244	0.011967459	0.006350624	0.006940723	-0.005637822	-0.019486428	0.028369091	0.062922469	-0.015592849	0.027677997	0.005262428	0.019726234	0.021403098	0.017009222	0.019335747	0.005759311	0.005770523	0.008233418	0.019852228	-0.008806731	0.001793312	0.006728049	0.001836604
442.mp3	0.074389975	0.039301331	0.045617748	-0.030605803	-0.077934603	-0.082791379	-0.061305746	-0.002797932	0.025919361	-0.008006655	0.028227782	-0.055425028	-0.077143465	-0.050949223	-0.054641559	0.025148532	0.026842713	0.022521114	0.011954768	-0.021614015	-0.026796537	-0.042580837	-0.036045393	0.034253261	-0.031402467	0.019385098	0.012043083	-0.028402918	-0.049963919	-0.024156339	-0.001102438	0.040167771	0.042970646	0.001827221	0.012196458	0.051111843	0.033396291	0.018468481	0.001606295	0.063528372	0.006089158	0.02341906	0.046528171	0.074367107	0.037184386	0.028224919	0.044117878	0.050675188	0.036325044
444.mp3	0.03039318	-0.001987258	-0.006677343	-0.005028686	-0.006363628	0.023710366	-0.003165924	-0.005369779	-0.010676674	-0.00703545	0.003645533	-0.015438808	-0.022881431	-0.014109249	-3.39E-05	-0.032666269	-0.021479573	-0.006219958	0.002480409	-0.023281175	-0.002427399	-0.011209491	-0.021047952	-0.006537919	-0.016606248	-0.012624239	-0.0174239	-0.014301595	-0.009463508	0.017431694	0.016201206	-0.001288177	-3.17E-05	-0.025162226	0.008920478	0.000738686	-0.001117427	0.004826817	-0.008627701	0.000251487	-0.007183921	-0.006999401	-0.011466096	-0.014951582	-0.007797244	-0.012379355	-0.013829904	-0.007804967	-0.000892775
445.mp3	-0.112622789	0.272464938	0.292856568	0.102803879	-0.02634965	-0.01763107	-0.025164349	-0.021010131	-0.014617286	-0.011099439	0.021465562	0.182057227	0.077721922	0.110951431	0.064629697	-0.014967796	-0.252196753	-0.080101894	-0.034952825	-0.088966803	-0.120663235	-0.130773601	0.2566074	0.079267757	-0.002211151	-0.019685033	-0.045857425	0.056255537	0.042148729	0.034415521	-0.014869775	0.224292272	0.087973226	-0.05729246	0.309720536	0.016580419	-0.118031197	0.005131226	-0.056879222	-0.139539014	-0.076299756	-0.042854526	0.182712148	0.174349888	0.042843005	-0.088181342	0.308816136	0.094753	-0.029208705
448.mp3	0.0282566	0.024054319	0.001126046	0.003795958	0.093469284	-0.011869794	0.016733995	0.16043797	0.023361178	-0.002515533	0.025774633	-0.017191519	0.010725729	0.078213711	0.01758038	0.00645282	0.053781332	-0.000640914	0.025209882	0.009364211	-0.030785969	0.073254064	0.071350687	0.03055213	0.027764966	0.024484288	0.039412773	-0.046948977	0.05159197	0.047199575	0.057817038	0.015907794	0.049712513	0.017765858	-0.003701607	0.009813419	0.067592582	-0.002682742	-0.063483575	0.015895078	0.074889101	0.038810399	0.030854266	-0.017474527	0.028266566	-0.013865985	0.06500495	-0.046205921	-0.001896166
449.mp3	0.199638723	0.083348607	0.045529131	0.019156034	0.072667455	0.094407367	0.090191694	0.069990907	0.124325477	0.169933911	0.182456762	0.120287194	0.110391548	0.150257776	0.135304982	0.114601902	0.090729181	0.098243677	0.053242208	0.113059199	0.106890752	0.063291211	0.027334711	0.064894428	0.044873785	0.067827521	0.056381769	0.015009826	0.047675285	0.020049552	0.037665386	0.061440537	0.028648683	0.047027239	0.029387869	0.009805271	0.033566356	0.039307738	-0.010629481	-0.001047618	-0.017868301	0.008221667	-0.00402392	0.020315329	0.012482652	0.033596768	-0.022629973	0.007063845	0.005341978
450.mp3	0.007831854	0.005553163	0.01281234	0.011545423	0.012798302	0.00199625	0.021295228	-0.002793048	0.010327319	0.007957198	0.017842835	-0.001951467	-0.022411564	-0.045628094	-0.018204922	-0.036164343	-0.01968507	-0.031963341	-0.019764632	-0.000816418	0.013757223	-0.000427108	-0.013729552	0.032212634	0.04646749	-0.00074151	-0.014461317	-0.039706641	0.064589854	0.017392344	0.11090536	-0.033891657	0.094582397	0.031572837	0.130304019	-0.046579004	-0.032312444	-0.015146284	-0.020107361	-0.034243828	0.005581828	0.003490827	-0.015441698	-0.018273705	-0.030196628	-0.023463137	-0.013015387	-0.014229399	-0.029278514
451.mp3	-0.036701818	-0.046886234	-0.047447215	-0.044169178	-0.000334469	0.004200279	0.007899036	-0.001387614	0.014730763	0.004109296	-0.000937285	0.011236333	0.007664336	-0.001354216	0.009229134	0.004931199	0.001840525	0.006662758	0.006271522	-0.000159087	0.011326742	0.004027527	-0.002444313	0.015649872	0.006273869	0.002625495	0.020374251	0.010023853	-7.46E-05	0.01927313	0.013761839	0.010082178	0.064426297	0.012936232	0.023838812	7.20E-05	0.001883084	-4.51E-05	0.003827618	0.001600231	0.017593929	0.018132245	0.033173872	0.009926585	0.022624415	0.032114605	0.011493711	0.014812982	0.034471126
452.mp3	0.066545597	-0.033685963	-0.03039739	0.098386914	0.156306187	0.04116878	0.153324981	0.093354372	0.060312975	0.125274167	0.035445909	-0.035796577	-0.010957931	0.160943631	0.06723743	0.108661209	0.173126954	0.056147899	0.12199979	0.063894606	0.046630322	0.082272226	0.054902806	0.03840473	0.067812836	0.108525164	0.062030815	-0.01264906	-0.016071149	-0.010067081	-0.0215071	-0.025337106	0.065271428	0.145728388	0.087697728	0.038876406	-0.024097914	0.106311389	0.072058903	0.102336018	0.103592541	0.025993221	0.115894623	0.057608415	0.039383157	0.106409389	0.007175594	-0.03296321	-0.014366645
453.mp3	0.005979274	0.00325809	0.004608546	-0.004177598	0.034123906	-0.001418205	0.031160081	0.028412854	0.030027194	0.014685912	0.013989634	0.020914914	0.031353401	0.021875418	0.018148665	0.032185271	0.040752357	-0.000377799	0.006794384	0.016069453	0.0015617	0.032603695	-0.004328167	0.0363638	0.004559379	0.061666411	0.010075179	0.005665263	0.001929895	0.049885499	0.019921972	0.030553758	-0.010614233	0.03124757	0.009587099	0.009877509	0.020954764	0.017606014	-0.008098098	0.00969836	0.029082759	0.055030844	0.051645136	0.021309354	0.024292597	-0.002368948	0.016057041	0.006991564	0.036373658
454.mp3	-0.005748663	0.00032302	0.011101027	0.001586511	-0.007817614	-0.012109871	-0.004121736	0.008274243	0.009865229	-0.003331303	-0.010202338	-0.013453985	-0.004035434	0.001107731	0.005466497	-0.006494561	-0.018557683	-0.009521498	-0.007867339	-0.012728863	-0.013834159	-0.011424612	-0.004306119	-0.008448543	-0.002685761	-0.001704701	0.007713405	-0.002080241	-0.009417996	-0.010290643	-0.009272063	0.005219735	0.008486973	-0.005783317	-0.011150657	-0.01176876	-0.003143932	0.003401586	0.006468293	0.000165788	-0.01078809	-0.005243981	-0.000213679	0.009937542	0.006245637	-0.005824284	-0.008810966	-0.005461278	-0.002964484
455.mp3	0.073178955	0.054298717	-0.020923352	-0.015274906	0.002667263	0.016995904	0.019516948	0.007863446	0.013093912	0.02521138	0.025820459	0.039842471	0.038139057	0.08470584	0.031238029	0.03053641	0.092455678	0.144380108	0.05852567	0.087353734	0.075590669	0.070043767	0.064878122	0.021886633	-0.009159019	0.018890139	0.010843831	0.012049081	0.02213891	0.010068759	0.029508082	0.029377106	0.067528442	0.032927702	0.042160716	0.068777651	0.011302094	0.059880027	0.091524425	0.07110769	0.068969905	0.055254091	0.052743625	0.016733558	0.01539936	0.004418737	0.015784069	0.007430334	0.014549151
456.mp3	-0.005656443	0.010329757	0.006150347	0.027366816	0.025816253	0.040678004	0.006022934	-0.006011265	-0.005285957	-0.004512066	-0.000361875	0.014232408	0.011977915	0.042405163	0.016479479	0.048183057	-0.007135405	0.021955513	-0.001515932	0.024650193	0.002753509	0.053579209	-0.013345515	0.001054676	0.002057156	-0.002769509	-0.024779136	-0.000787948	0.007066911	0.022956858	0.000537754	0.010985073	-0.018841622	2.65E-07	-0.008172546	0.018992007	-0.001450349	0.032266179	-0.006826744	0.009319859	0.004456278	0.010621988	0.006865626	0.003422524	0.017047025	0.037443966	0.000560352	0.025841189	-0.012155018
458.mp3	0.02576908	0.109211669	-0.003403336	0.046597779	0.057090636	0.02017029	0.045616764	-0.003831639	0.009758245	0.008003574	-0.010719032	0.048338642	0.074121364	0.007354806	0.070809719	0.021362583	0.028030834	0.06224819	0.007965309	0.011838651	-0.004115684	0.009636308	0.071965571	0.010291465	0.019339516	0.063021384	0.045911409	0.047352889	0.043669049	0.003293318	0.017483993	-0.006938464	0.024051667	0.115803437	0.005724532	0.040150234	0.038857589	0.024778152	0.038178197	0.008685233	0.012126508	0.016933448	-0.006505967	0.041813074	0.082267129	-0.008126151	0.073902407	0.046032575	0.027050895
459.mp3	-0.056313014	-0.036501079	-0.046019433	-0.001172032	0.075160048	-0.015358977	-0.081835369	0.050208673	0.095430387	-0.025091264	0.13139993	0.014187859	0.043116616	0.010171529	-0.041969743	-0.026518027	0.02421695	-0.014384206	-0.017141609	0.128345327	-0.039155115	-0.036400498	-0.044623895	-0.053664686	-0.012106347	-0.010414711	-0.006057158	-0.006360398	-0.04989312	-0.038192871	-0.015251955	0.036772905	-0.025352227	0.019558825	-0.005753543	-0.007465603	0.051522266	0.01837214	0.027206485	0.102644965	0.104743132	0.108373574	0.080301903	-0.072161416	-0.028715284	-0.012957508	-0.041376246	-0.021660651	0.027257134
460.mp3	0.079548322	0.071751484	0.038417295	0.035285039	-0.006732653	0.081213514	0.023361056	0.053822713	0.018616517	0.034649313	0.008945383	0.042939099	0.077784359	-0.003778436	0.04080912	0.030057855	0.073705251	0.0939398	0.004512298	0.016706123	0.023134303	0.016735417	-0.006387148	0.02854907	-0.003685562	-0.021351352	0.00295987	0.039946916	0.048786743	0.004947157	0.007806484	0.035652288	-0.018457762	-0.016674427	-0.036193274	-0.021456654	-0.037583203	0.03411877	-0.002187015	0.004567644	0.022790949	-0.00246748	0.00201231	-0.000848116	-0.014996996	-0.035165852	-0.018917158	-0.03999155	0.007534494
461.mp3	-0.194408813	-0.121554967	-0.236176166	-0.054609043	-0.214760665	-0.119214243	-0.111294475	-0.159350111	-0.170910321	-0.1038792	-0.167376362	-0.093744371	-0.181660249	-0.130676432	-0.232637969	-0.079720069	-0.226538841	-0.090727101	-0.10275588	-0.133209492	-0.111452071	-0.045774057	-0.035886131	-0.076039164	-0.066663182	-0.004839205	-0.027897117	-0.051818352	-0.019937045	-0.034322953	-0.046523069	-0.021144902	-0.034415548	0.00254532	-0.097015071	-0.039492187	-0.067801817	-0.083891351	-0.074120717	-0.029722807	-0.038911048	-0.0525489	-0.016657991	-0.036052114	-0.053936416	-0.025120836	-0.03478508	0.000952552	-0.090205539
462.mp3	0.133261208	0.247908884	0.069060786	0.116894132	0.08253382	0.099038702	-0.004904848	-0.015238681	-0.051055442	-0.028999096	0.011085907	0.021131647	0.023602871	-0.002042227	-0.031106625	-0.072015717	-0.013309207	-0.010745982	0.053925319	0.099253931	0.172973545	0.121111493	0.186949345	0.191256073	0.117319314	0.159674379	0.118746291	0.118323623	0.176008216	0.143185025	0.20941311	0.093587209	0.190137416	-0.004965228	-0.044536909	-0.054574851	-0.025124388	-0.040041197	-0.053418975	-0.033861864	-0.033630604	-0.019595299	-0.015843051	-0.030233946	-0.017077088	-0.020788723	0.011544953	-0.012645433	-0.019662213
463.mp3	0.091871661	-0.034842071	-0.098961692	-0.061032778	-0.062697315	-0.022101047	0.000802414	-0.03734484	-0.033790342	-0.034175043	-0.051111399	-0.029087866	-0.019314064	-0.060430175	-0.056911331	-0.092533517	-0.012236785	-0.00362507	-0.020845001	-0.023390264	-0.028377714	-0.016111492	0.135361274	-0.006210834	-0.055965343	-0.123109151	-0.083563692	-0.026426418	-0.042406031	0.006786662	0.03620086	0.032802772	0.0059482	0.076162383	-0.030146774	-0.090043811	-0.066118666	-0.037025957	-0.024045363	-0.065683898	0.053573794	0.061270348	0.09241537	0.051014463	0.079400332	0.00844761	-0.038049764	-0.066880749	-0.019719916
464.mp3	-0.031812557	-0.008774634	-0.002594634	-0.00195922	-0.012124952	0.012711353	0.001231055	0.016445625	-0.054963798	-0.027661057	-0.079691599	-0.006694551	0.054850173	0.012663713	0.01536454	-0.001703455	-0.011576914	0.00385393	-0.045105985	-0.07758158	-0.049533825	-0.046224172	-0.01693414	-0.044375449	-0.040359093	0.00725458	0.048982148	0.010875268	0.028885536	0.016230694	-0.003186296	0.012593717	-0.044979731	-0.065423857	-0.0346251	-0.047385814	-0.07652223	-0.085788554	-0.0567807	0.015342389	0.027637365	0.024809382	0.023832481	-0.017802689	-0.017133172	-0.002214105	-0.045865626	-0.047759491	-0.035156632
466.mp3	-0.001611289	0.018383539	-0.009050467	0.005139333	0.019906283	0.01139043	0.010086216	0.004931279	0.040654143	0.015479206	0.021096779	0.007416348	-0.003817394	0.012794045	0.005645744	0.007852859	0.0022431	0.01131717	0.011895189	0.009839492	-0.00435099	-0.007492498	0.009839684	-0.001165559	-0.00506466	0.012070529	0.012258363	-0.024328585	-0.002895727	0.009628069	-0.006235635	0.000518396	0.020169254	0.016925087	0.016066745	0.014914123	0.012721661	0.000463658	0.019540466	-0.011518697	0.004799638	0.018085027	0.012150723	0.010331823	0.000820391	0.045928466	0.014617554	0.010986656	0.009839977
467.mp3	-0.045630074	0.028434315	-0.009595255	0.024812673	0.034658774	-0.004082967	0.025425254	0.062102728	-0.03261474	0.027434012	-0.005954306	0.007123555	0.006490534	0.07130914	0.043746434	-0.036103161	0.016641228	-0.007537847	0.040363127	0.016379381	-0.003594555	0.029034633	0.066750185	-0.030404556	0.05378067	0.010877221	0.031030828	-0.008282891	0.032447263	0.018391641	-0.029906512	0.003661586	0.022918423	0.043840209	0.00390242	0.007970171	0.034477711	0.047624537	-0.023927183	0.00730282	0.054614592	0.047395628	-0.018218527	0.073625843	0.040880922	-0.011149255	-0.009795845	0.032726634	0.041328047
468.mp3	0.026186377	0.028791865	-0.008494863	0.016104726	0.027782545	0.010274904	-0.000662239	0.018749861	-0.009925044	0.006555092	0.047209154	-0.003455342	0.04577505	0.028623839	-0.047425658	0.017691526	0.01231797	-0.019273422	0.027417235	0.008687103	-0.027334311	0.038637688	-0.006821349	0.010184421	0.041856138	0.007419778	-0.024371606	-0.005034719	-0.002532581	-0.000666216	0.020974803	0.008286774	0.002327131	0.019897228	0.030586844	0.034080282	-0.009673305	-0.00438506	-0.002226322	-0.018584542	0.019051245	0.069988187	-0.011288444	-0.004810461	-0.005271314	-0.01391863	-0.012251566	-0.009440245	-0.012417159
469.mp3	-0.010556428	-0.013586126	-0.049860932	-0.003769834	-0.020473732	-0.044653306	-0.06685328	-0.00846545	0.023622305	-0.012771952	-0.046572901	0.127586183	0.009109512	-0.019045025	0.003704602	-0.002125315	-0.015316086	-0.047660676	-0.015893577	-0.000548807	-0.018055332	-0.037778562	0.040129704	0.013606273	-0.033858323	0.003317422	-0.000389114	-0.01973339	-0.054728388	-0.012498253	-0.0212157	-0.001736473	-0.03258658	0.010257722	0.008525192	-0.0120536	-0.007024722	-0.009489277	-0.02948805	-0.020483654	-0.014373054	-0.021893754	0.053149238	-0.019496947	-0.002364198	0.005339661	-0.020540447	-0.004432107	-0.008451719
472.mp3	-0.01484236	0.00043389	-0.015014709	-0.019526202	-0.001049676	-0.000178265	0.001900191	-0.071139632	-0.026566832	0.019109265	0.021922309	-0.006463148	0.03245772	0.010136897	-0.030045355	-0.022520002	-0.014210287	-0.019026286	-0.007266645	-0.022345723	-0.011563573	0.010895221	-0.0145952	0.007364216	0.0166923	-0.00533707	0.01200404	-0.01076351	-0.005024709	-0.008984784	-0.0037761	0.005628094	0.008684888	-0.009933732	-0.019962627	0.011286206	-0.010150453	-0.03739879	-0.011212603	0.003068273	-0.024252561	-0.012059581	0.002224523	-0.015494461	0.015054843	0.009363734	-0.006135353	0.013932124	-0.005664759
473.mp3	-0.025604274	-0.03528338	-0.049769323	0.016843334	-0.022978191	0.007048309	-0.012103105	-0.003819079	-0.067922597	-0.012965597	-0.012153966	-0.03989524	-0.030105271	-0.017306035	-0.022777334	-0.025724326	-0.040979683	0.021182271	-0.030981829	0.007839732	-0.014402667	-0.004348993	-0.076192773	-0.055880313	-0.035335631	-0.048716802	-0.01809605	-0.026396916	-0.019858851	-0.031749397	-0.048727394	0.025475249	-0.039349277	0.002557354	-0.016294813	-0.00516357	-0.054869601	0.000601675	-0.010434645	-0.045966713	-0.031349537	-0.030345604	-0.014435205	-0.031842415	-0.050882173	0.025311949	-0.040901592	-0.001385864	-0.015990479
475.mp3	-0.011524403	-0.007602601	0.005450328	-0.030817865	-0.039089951	-0.037696798	-0.020093853	-0.014393863	0.02889151	0.01380927	0.001253486	0.016125783	-0.026870794	-0.002152913	-0.010973544	0.002971842	-0.013646583	-0.038498743	-0.044158576	-0.033389566	-0.016044237	-0.015761466	0.024278136	0.016131824	0.007537207	0.012220631	-0.003905766	-0.031897019	-0.012054311	0.006996407	-0.025401665	-0.036396563	-0.0537062	-0.019319519	-0.006799959	-0.018787772	0.03053719	0.010717672	0.005424813	0.02657662	-0.032106103	-0.004263833	-0.017029488	0.018342955	-0.004346397	-0.038705407	-0.059869994	-0.017621026	-0.005358526
477.mp3	0.004351516	-0.001197267	0.006501121	0.001163109	-0.001924721	-0.001521894	0.000247568	0.003127891	0.009876649	0.023128783	-0.002480882	-0.010628433	0.014585532	0.008826448	-0.006307355	0.007326151	-0.002040076	0.007109918	0.009216916	-0.00145076	-0.001856923	0.001555685	0.004595989	0.013544729	0.024788652	-0.001765866	-0.016391125	0.016836166	-0.000231227	-0.005852809	0.001242628	-0.002026733	0.007799532	0.004133117	-0.003299607	-0.000486279	-0.000407984	0.004917591	0.01276952	0.026923485	0.026958966	0.010673634	0.046478902	0.018733715	0.0027201	0.023401694	0.018690936	0.04718463	0.030326324
478.mp3	0.022072958	0.017207439	-0.01457183	-0.027383307	-0.00868793	0.011759917	0.019953481	-0.011902708	-0.006385946	0.066958476	-0.016830224	-0.000590975	0.041955392	0.066089333	-0.047686614	0.016140279	-0.014468494	-0.001898866	0.014132688	0.041278782	-0.017043116	-0.007557205	-0.007359216	0.027902869	-0.02644052	0.009845959	-0.003168926	0.051832377	0.063590664	0.066132683	0.032436429	0.014875846	0.020543393	-0.004410971	-0.005354953	0.009854015	0.009058109	0.022490302	0.047428738	0.024037181	0.004895156	0.021595625	-0.032927601	-0.002569527	0.012569778	0.015695265	-0.027200953	0.022407685	-0.009550361
479.mp3	-0.052112044	0.069698218	0.041353519	0.127480301	0.131405648	-0.033847998	0.039704297	0.007155363	0.004374317	0.112574156	-0.055089098	0.027750519	0.054875491	0.084837357	0.193686804	-0.024063547	0.014266885	0.127568204	-0.04010199	0.181747069	-0.028794286	-0.020889559	0.084293975	0.039330717	0.063869566	-0.023862968	0.012859386	0.072804391	-0.045102482	0.044182371	-0.002033784	0.001197393	0.099830983	-0.012834295	0.08511202	0.039706676	0.021610056	0.108957062	-0.027530019	0.016850967	0.099729691	0.014561687	0.109728775	-0.003707578	0.110945274	0.070762703	-0.021672661	0.073046476	0.00693545
480.mp3	0.170348912	0.187206452	0.189846188	0.183800388	0.17934476	0.16518035	0.172191591	0.145636091	0.154892817	0.108027151	0.211951677	0.228536312	0.227446372	0.246325026	0.253056381	0.237680516	0.287264848	0.281991235	0.296077031	0.274143956	0.282155133	0.197047849	0.294034213	0.304228504	0.329986591	0.332203363	0.339151181	0.330674263	0.29497413	0.295977921	0.310417297	0.26990865	0.276049663	0.278522747	0.225621647	0.206969017	0.191062934	0.152107754	0.10859294	0.102634291	0.015164514	0.040371845	0.11380309	0.130571393	0.082096624	0.149918538	0.195986438	0.195593089	0.246006793
481.mp3	-0.033119473	-0.072802902	-0.10177896	-0.164508786	-0.104442399	-0.088140864	-0.062246844	-0.011487442	0.021994729	0.038159184	0.079611446	-0.001319348	0.030399501	0.01576726	0.032562862	0.012338968	-0.02658677	-0.029661186	-0.019100045	-0.032441676	-0.141763399	-0.106083353	-0.049776387	-0.109671525	0.005752763	-0.021005231	-0.04235673	-0.058717432	-0.008640402	0.028379474	0.032051097	0.027909996	0.018090378	-0.037794489	-0.086465724	-0.119195058	-0.147933832	-0.114033594	-0.084251656	-0.027507452	-0.04688499	0.019526511	-0.009391095	-0.027608496	-0.042462685	0.031691538	0.026909383	0.030316922	0.010698598
482.mp3	-0.037610251	-0.075263528	-0.067717903	-0.002730433	-0.032787654	0.005119478	0.063761211	0.061293965	0.049094013	0.085887928	0.095282989	0.061041933	0.025837021	-0.013580974	0.00769001	-0.001651743	-0.011121451	-0.000345902	0.009761801	0.019107919	0.008340526	0.011720515	0.201338557	0.085854789	0.058947465	0.100924642	0.062265477	0.080697513	0.056155077	0.081883705	0.175268718	0.16786361	0.157783048	0.074719425	0.087640175	0.124927313	0.10520057	0.060888845	0.108056806	0.140660036	0.132660516	0.091226895	0.081509023	0.091579628	0.020611873	0.063977148	0.059425113	0.107754202	0.057518472
484.mp3	-0.001267991	-0.000936892	0.025000279	0.001911656	-0.027844218	0.006414659	0.00123922	-0.001792688	-0.015253753	-0.004432257	-0.009693028	-0.006382493	-0.004117959	-0.00573077	-0.003410315	-0.001937067	-0.000117353	0.004307701	-0.001705318	0.001617486	0.001522744	0.000599182	-0.005547243	-0.011250048	-0.003837668	-0.010479646	-0.005655709	-0.007115446	-0.006214039	-0.002723846	-0.002417355	-0.000501706	0.003455856	-0.002122168	0.000766661	-0.00133742	0.0019158	-0.005692441	-0.014999941	-0.003836646	-0.013475608	-0.006179484	-0.006359419	-0.003714028	-0.002461722	-0.001881275	-0.000440272	0.003320659	-0.004219578
485.mp3	-0.123715614	-0.123195804	-0.170016275	-0.101679657	-0.139185049	-0.124569745	-0.071562449	-0.136819349	-0.177119842	-0.142284355	-0.178500135	-0.17045407	-0.128854733	-0.136820799	-0.155342721	-0.038411107	0.003218881	0.041113549	0.050213943	0.060895917	0.068846136	0.043393835	0.082135583	0.069596219	0.044114499	0.062584735	0.045999437	-0.046165215	-0.041877783	-0.06979074	-0.034724534	-0.088982937	-0.041613016	-0.051776699	-0.066878881	-0.051281082	-0.040112383	-0.047862013	-0.073096285	-0.101128631	-0.07711238	-0.127878203	-0.055732021	-0.090316907	-0.124585873	-0.094798178	-0.119974593	-0.125492504	-0.128552401
486.mp3	0.048780535	0.02251836	0.051584694	0.047091361	0.057896397	0.035243127	0.082141026	0.066414222	0.044076612	0.034194123	0.089878532	0.087465425	0.06702572	0.011782968	0.045212321	0.033255907	0.029068347	0.02278178	0.021806247	0.031970821	0.008450847	0.022031451	0.033546537	0.015878291	0.017962491	0.020198296	0.061900202	0.01852343	0.014922105	0.016292764	0.052873671	0.010599226	0.093304898	0.067328768	0.061519824	0.024316061	0.076716231	0.046433272	0.031127438	0.049000169	0.02920953	0.14009564	0.035947937	0.045187767	0.030251975	0.032169005	0.047596545	0.032336422	0.032886693
487.mp3	-0.003623502	-0.014209706	0.001634312	-0.003211418	-0.001832927	-0.011465258	0.004013832	0.002369891	-0.000197269	0.01090745	0.008657819	0.000902988	-0.006527336	0.002432835	-0.006375341	0.00102835	-0.004712478	-0.015297757	-0.007089491	-0.005879744	0.001854446	-0.000644522	-0.002023798	0.008530703	-0.007468225	-0.001661196	-0.003085829	-0.023542807	-0.011794529	-0.010930687	-0.004851925	-0.011323599	-0.003205913	-0.003971065	-0.001772625	0.002430634	-0.007175809	0.019215907	0.000657301	0.005747183	-0.00182777	-0.00662827	-0.012291773	0.0030122	-0.003570192	0.00316592	0.007084073	-0.00311142	-0.000855754
488.mp3	-0.117704823	-0.096242577	-0.174585945	-0.119757048	-0.06551699	-0.094384098	-0.091262794	-0.109832109	-0.123687796	-0.095642713	-0.108068263	-0.165759847	-0.108139819	-0.1038852	-0.136757233	-0.102992529	-0.113849313	-0.125602759	-0.1422945	-0.119631993	-0.136943926	-0.107026965	-0.114770589	-0.122932986	-0.109995019	-0.127880797	-0.097682887	-0.127689688	-0.119948349	-0.125932412	-0.106150703	-0.095429619	-0.127416348	-0.161718112	-0.082603277	-0.109839298	-0.147998411	-0.115452085	-0.123271943	-0.093524063	-0.11091408	-0.10058236	-0.148088693	-0.117417263	-0.110210786	-0.097427174	-0.087158897	-0.123741406	-0.085052337
489.mp3	0.063866742	0.063215688	0.129799817	0.087025904	0.063310703	0.07156307	-0.013327255	0.041547715	0.047180082	0.008534691	0.181385018	0.115091908	-0.108797465	0.01058036	-0.018047096	0.037126692	0.067232717	0.069408803	0.053465371	0.07445801	0.043173419	0.080909258	0.074570398	0.056872541	0.047919314	0.022656546	0.037430492	0.072745477	0.000986688	0.076626747	0.010140056	0.077011124	0.040001491	0.004029332	0.061390714	0.092852412	0.080980126	0.082292203	0.071725541	0.08651495	0.100807597	0.124881331	0.104269155	0.075231063	0.123602385	-0.017655481	-0.002280677	0.002554228	0.021188999
490.mp3	-0.017301351	0.016902054	0.021584259	0.041097812	0.015691886	0.011196109	-0.003337513	0.019462728	-0.012083416	0.010279113	0.007486187	-0.004714304	0.004782779	-0.014123842	0.022855229	0.003222966	-0.016249503	-0.042923838	-0.015976777	0.01087692	0.016935921	-0.067571452	-0.024247804	0.010813043	-0.022358773	0.014971841	0.01722804	-0.045010711	-0.044774771	-0.118605428	-0.009126752	0.017996086	0.014480745	0.057822407	0.071106461	0.076523174	0.064628137	0.123860785	0.10795069	0.136231099	0.095585821	0.052334535	-0.024958798	-0.00917412	-0.000264535	0.024659572	0.026813234	0.02882364	-0.020620456
492.mp3	0.060044471	-0.029939955	0.033202212	-0.105182231	-0.013910778	-0.012263583	-0.048728261	-0.054484848	-0.020427403	-0.06244712	-0.014256724	-0.006652145	-0.024405779	-0.051590618	0.043488988	0.013036352	0.014326113	-0.00529447	0.01106592	-0.003338595	-0.001096433	-0.003141039	0.005593756	0.012238948	-0.016376881	0.00799297	0.020736497	-0.001673003	-0.008674005	-0.004775896	-0.02599213	-0.011003182	-0.001061189	-0.025545497	-0.030317616	-0.009101632	0.001823231	-0.003801273	-0.011627842	-0.000747004	-0.009983004	-0.013325291	0.000711009	-0.013415928	-0.014883672	0.008199332	-0.001784074	-0.004742435	-0.010276857
493.mp3	0.034137506	0.064099262	0.073086259	0.075502483	0.034891231	0.03400725	0.032397065	0.11282466	0.114087389	0.091455298	0.074245742	0.053795297	0.111446619	0.088816535	0.133973734	0.101158814	0.151070022	0.114471709	0.099454336	0.130265424	0.119745689	0.1215947	0.011522359	0.019712001	0.025578314	0.036223808	0.030556568	0.013862541	0.055259795	0.050541613	0.008523525	0.06711803	0.083195564	0.045178139	0.065876269	0.075443537	-0.03251498	0.087036295	0.164532249	0.144812402	0.193513097	0.212144631	0.191795241	0.142072764	0.181030566	0.104325739	0.121121243	0.062262035	0.037824597
494.mp3	-0.260915471	-0.199681418	-0.247587537	-0.246462712	-0.144118094	-0.135352122	-0.06361568	-0.007796986	0.005732724	0.003002401	0.025752009	0.029171128	0.017577753	-0.049850304	-0.068321032	-0.073018814	-0.071976459	-0.076620872	-0.104068344	-0.147293218	-0.058517155	-0.064963336	-0.050979614	-0.044904141	-0.071900581	-0.058442231	-0.10232911	-0.061523908	-0.09010859	-0.017996514	-0.00969383	-0.016718024	-0.092662997	-0.05996674	-0.02663201	-0.033749503	-0.012415373	-0.016178487	-0.036385394	-0.019274039	-0.012124873	-0.011153844	-0.008585117	-0.003634544	-0.011950273	-0.000249188	-0.008343765	-0.004532089	-0.004273077
496.mp3	-0.024302508	-0.02515558	0.002502898	8.54E-05	-0.000631913	-0.003197716	-0.00534276	0.002975273	0.007232791	-0.014129704	0.020548227	-0.003554045	-0.021853263	-0.006318113	-2.17E-05	0.002843417	0.008028654	-0.003051384	-0.015237953	-0.020305381	-0.001242777	-0.009752265	0.062899673	-0.052832591	-0.028667327	-0.029730666	0.003353222	-0.014674024	0.089855516	-0.049823604	-0.022063144	-0.022656548	0.003023699	-0.010211152	0.025382537	-0.050827297	-0.026944114	-0.018151582	-0.00397335	-0.013123054	0.054668869	-0.051544844	-0.008137804	-0.031747046	-0.003201336	-0.00867315	0.056123458	-0.053932893	-0.028234322
497.mp3	0.001925897	0.006561654	0.010825993	0.006167674	-0.011171119	0.013908611	0.033002728	0.016942706	0.020500112	0.019775988	0.005935627	-0.003174482	-6.63E-05	-0.00680331	0.002368212	0.004622355	-0.007862982	0.000966281	0.001000885	0.00572369	-0.01606355	-0.007977837	0.000600639	0.027236629	0.031081083	0.02072479	-0.019601524	0.010318549	0.017844677	0.012152369	0.012418003	0.002180123	0.000245816	-0.011819569	-0.013682197	-0.004275323	0.00527693	0.011368186	-0.017088345	-0.017649316	-0.016066906	-0.011985071	-7.25E-05	0.000497849	0.001867304	-0.000298924	-0.004789405	0.011087705	0.009102596
498.mp3	-0.019423432	-0.021692693	0.035980365	0.030786523	0.043196218	-0.020071688	0.010284514	0.025697254	-0.000630302	-0.010420596	0.014114984	-0.047975861	-0.004996599	-0.004150587	-0.018732354	0.018394535	0.047839416	0.020442437	0.005597638	-0.012270935	-0.00947535	0.032941072	0.001196357	-0.013403641	0.006379137	-0.002923636	0.005060347	-0.009879107	0.042080709	0.006996327	-0.022086678	-0.035287065	-0.052768512	-0.077937515	-0.070134457	-0.08755981	-0.066083583	-0.0893678	-0.098832586	-0.100507555	-0.075313017	-0.111836794	-0.110474274	-0.134567663	-0.072295245	-0.0726254	-0.045224247	-0.056604217	-0.058169195
499.mp3	0.00152062	-0.000618698	0.000810363	0.000191381	0.003543573	0.011161927	0.004520018	0.010919911	0.025199663	-0.012901142	0.016147672	0.032170524	0.006477116	0.026094121	0.004823634	-0.028203927	0.003038883	0.007263089	0.008447908	-0.002620555	-0.005249052	-0.0129785	0.003680795	0.028015986	0.014388213	0.027206446	-0.002357305	0.006272124	0.000301562	-0.00381987	0.003691445	0.01069008	0.048280992	0.006209559	-0.037130134	-0.032573556	-0.020522983	0.014483288	-0.028886215	-0.039248135	-0.091082315	-0.056975496	0.003051556	0.016055837	0.040035294	0.014777543	0.023347178	0.006572428	-0.024445574
500.mp3	-0.008544427	0.025029534	0.017791865	-0.012752549	-0.051488343	0.029626353	0.026322771	0.012661279	0.000797121	0.013864821	0.040968392	-0.014334905	0.051190814	0.014715849	0.010578731	-0.010052865	-0.001379069	0.025900937	-0.003936396	-0.027034706	0.011322811	0.01381747	0.010391126	-0.017188718	0.017911697	0.007548442	-0.002711375	-0.014265307	0.013707256	0.013922326	0.012748263	-0.010336382	-0.002916888	-0.005863146	0.025202049	-0.007558501	0.03577279	0.019432249	0.016075971	-0.003668287	0.018245294	0.009281732	0.001544149	-0.046807548	0.000521468	0.014837838	0.018248889	-0.00885739	0.031852211
501.mp3	-0.002722756	0.000708178	-0.007889713	-0.006775186	-0.012260478	-0.001703081	-0.008388835	0.006301815	-0.002077443	0.042415112	0.009521896	-0.012553142	-0.009567876	-0.026222965	-0.007284813	-0.008020121	-0.002072455	-0.000620733	-0.019696411	-0.021215837	-0.025889096	-0.015386018	-0.035657321	-0.007141874	-0.007925852	0.035062617	0.004171155	0.146751771	0.037857404	0.084186078	0.001263433	-0.013034461	-0.010225248	-0.014976008	-0.011162255	-0.04047581	-0.043890463	-0.017325965	-0.060554987	-0.010029345	-0.006164505	0.00847335	0.100440982	0.008671795	0.18192523	0.057113145	0.041371845	0.044944792	-0.008149218
502.mp3	-0.026581763	-0.018425772	0.029939096	0.03097473	0.009700995	0.036892508	0.007652094	0.015918317	0.00854523	-0.010779709	-0.016690649	-0.012954157	-0.014711136	-0.033182668	0.01320958	-0.051323978	-0.014917694	0.06262099	0.022073673	0.003681812	0.000774082	-0.004663471	-0.010870246	-0.024481347	0.021590622	0.003933237	-0.010639059	-0.013917114	-0.036441574	-0.114628865	-0.03885658	-0.03872489	-0.071057153	-0.067567489	0.033354627	-0.158990632	-0.125352555	-0.101978246	-0.042143892	-0.016060407	-0.094335389	-0.115712397	-0.092511504	-0.013308345	-0.00554297	-0.051804201	-0.081416157	-0.024973252	-0.047208944
503.mp3	-0.031456312	0.012285502	-0.014074141	0.034864262	0.017977528	0.01042125	0.014673551	-0.008644652	-0.080664061	-0.109339732	-0.083874904	-0.036116541	-0.049456554	-0.05272558	-0.055939163	-0.046630299	-0.003347003	-0.005544347	0.015180792	-0.004814518	-0.002346036	0.017152725	-0.008099259	-0.038010093	-0.073147463	-0.06100952	-0.044687846	-0.019245836	-0.055827807	-0.047964089	-0.042065815	-0.010233789	-0.018244206	-0.01342714	-0.001686598	0.004059518	0.008125704	0.0023945	0.004182697	-0.012112215	-0.049838152	-0.07374389	-0.043327651	-0.086281128	-0.034157508	-0.05201055	-0.01825683	0.001210472	0.028392325
504.mp3	0.017320288	0.044048926	0.039451458	0.052217513	0.037338199	-0.050059809	-0.014664051	-0.005993395	0.035957993	-0.005554822	0.071169437	0.033872725	0.014310671	0.050963076	0.00535693	0.017281412	0.016370417	0.032781714	0.047707123	0.020607776	0.022322229	0.045786448	0.012881843	0.009103727	-0.00583505	-0.008757927	0.011605699	0.039423717	0.026758352	-0.005177212	0.029017007	0.057362678	0.024835493	0.03844196	0.019390212	0.021712687	0.040256184	0.036281905	0.040998148	0.002401479	-0.018396674	0.010923705	0.016628064	0.034266809	0.059947349	-0.007282892	0.003987621	0.034983409	0.017838197
506.mp3	-0.005051514	-0.039363754	-0.039861682	-0.020176986	-0.100323116	-0.105713767	-0.096956214	-0.05066727	-0.091708923	-0.089372816	-0.062370839	-0.068839186	-0.022066217	-0.03568586	-0.0236299	-0.032458401	-0.027108795	-0.052496016	-0.020607429	0.0243876	-0.094406914	-0.069769237	-0.081983042	-0.094808452	-0.086656918	-0.079240573	-0.070126229	-0.065262521	-0.047902927	-0.082773481	-0.074330017	-0.04125693	-0.030569835	-0.029636849	-0.044910133	-0.007308955	-0.021578443	-0.10467637	-0.011360533	-0.029695366	-0.073772302	-0.054368538	-0.060302216	-0.041475695	-0.025358769	0.006841762	-0.041754633	-0.025376704	-0.020418737
507.mp3	-0.002414372	0.018738764	0.105611231	0.008619355	-0.048932031	0.014298033	0.049148378	-0.003901701	-0.040779883	-0.016802422	0.090380415	-0.027099097	0.016859706	0.028280732	0.112421561	-0.033129528	0.036381371	-0.017518521	0.007677753	0.017342491	0.115795958	0.019750992	0.059503718	-0.034256033	0.068342473	0.039719346	-0.008073687	-0.074060006	-0.036981229	-0.057877487	0.110922431	0.069377937	0.08377431	0.032564932	0.017704611	-0.034807618	-0.014189999	0.037124418	0.115374265	0.166254367	0.259443348	0.243088558	0.108967231	0.041066558	0.175759822	0.216124123	0.260582286	0.253990094	0.040043205
512.mp3	-0.088114686	0.005022827	0.024173252	0.034652484	-0.117866648	0.069656566	-0.000676541	-0.11172028	-0.058219181	-0.045983172	-0.087037305	-0.090718271	-0.087546362	-0.023238925	0.004522642	0.012137297	0.006381165	-0.004571524	-0.028279636	0.026122448	0.002938465	-0.011389073	0.027492391	0.090120615	-0.015967487	-0.020635361	0.001715514	-0.032198156	-0.009786704	-0.003729638	-0.029961941	-0.055011469	-0.031861891	-0.026466512	-0.002477423	0.010850416	-0.003114875	-0.041087144	-0.035198901	0.055538647	-0.018030393	-0.016976825	0.061833678	-0.027618196	-0.005053873	-0.027011175	-0.027382082	-0.047149021	-0.021040483
513.mp3	0.119868427	0.007994213	0.01438824	0.113122157	0.090072475	0.091524436	0.129111352	0.306115873	0.133731032	0.110308709	0.041462434	0.07676451	0.085055916	0.095297711	0.153233576	0.167997458	0.215666595	0.207533713	0.081084188	0.26963302	0.094799772	0.115594636	0.118552124	0.271558133	0.111498472	0.146622975	0.049562826	0.077277273	0.135734349	0.150572791	0.143087223	0.193913937	0.183551284	0.206341967	0.178045729	0.270179598	0.141276039	0.238258946	0.144327011	0.087408588	0.098130995	0.117222921	0.063053969	0.13360538	0.026141116	0.068988168	0.111817224	0.113554866	0.256983165
514.mp3	-0.056942407	-0.058628879	-0.037838497	-0.044988082	-0.082061084	-0.034621572	-0.020641556	-0.022389673	0.012986555	0.067951667	0.063902901	-0.075200845	-0.0552802	-0.04411789	-0.028186488	-0.012987656	-0.036097018	-0.011652996	-0.009865744	-0.006408706	0.034434797	0.11954904	0.106390494	-0.094354962	-0.074741071	-0.055684683	-0.096437317	-0.063962199	0.009776509	-0.034005644	-0.010733571	-0.033848048	0.013685842	0.103327461	0.062465608	0.03256544	0.054395449	0.037686078	0.075338646	0.075668286	0.053504733	-0.007885843	-0.009597226	0.003223253	-0.036108554	-0.050395003	-0.020686847	-0.139900527	-0.111514027
515.mp3	-0.004765741	-0.117737517	-0.051928285	0.004622748	-0.000188042	-0.008090739	-0.006226821	0.003012731	-0.034892171	-0.037771592	-0.008517062	-0.025440653	-0.062549566	-0.015531866	-0.020981547	-0.004258302	-0.022744733	-0.022859817	0.013564207	-0.013282858	-0.068536549	0.052258294	0.007469137	-0.004460275	-0.03029802	-0.052761068	-0.01138337	-0.045343628	-0.039303796	-0.006827653	-0.005281341	0.002974104	-0.032280896	-0.002119173	0.012621597	-0.000506288	-0.05472044	0.012290835	-0.004927455	-0.050122703	-0.016053592	-0.011496662	-0.017070062	-0.040838237	0.027932027	-0.006009825	-0.020498797	-0.012169004	0.018086477
518.mp3	-0.007010064	-0.008711388	0.001659338	-0.016072772	0.010227773	-0.016230729	0.00087924	-0.008968093	-0.020505698	-0.009576159	-0.021650411	-0.007997517	-0.019496959	-0.009409199	-0.001489354	-0.003345655	0.000280584	-0.004566198	-0.006770726	0.00132242	-0.000720887	-0.003403603	0.014547755	-0.004933471	0.001861058	-0.012673604	0.006323541	-0.006318752	-0.009528891	-0.01919016	0.002234746	-0.004716929	-0.021610668	0.00986576	-0.018035285	-0.019980824	-0.04628578	-0.01308365	-0.012461274	0.007807384	0.006148752	0.014038778	-0.004881302	-0.009567693	-0.016386438	-0.00020874	0.022173106	-0.006668527	-0.013461857
519.mp3	-0.023541854	-0.023438267	0.037926512	-0.0242314	0.003307049	0.004803675	-0.00798876	0.018348907	-0.004812094	-0.000594034	-0.015135564	-0.010004311	0.002484329	-0.043553986	-0.028939847	0.010911447	-0.001267643	0.008265151	0.016061336	0.021561126	0.032071528	-0.012324461	0.00442124	-0.006481374	-0.026445627	-0.008595548	-0.008530911	-9.80E-05	0.004516086	0.013865509	-0.015754035	0.046444044	0.02191425	0.006966151	-0.01785484	0.019196066	0.023427277	-0.016068139	-0.01333042	-0.022515103	0.013166934	0.006028826	0.009825381	-0.005198848	-0.01681821	0.001639902	0.001366177	-0.006318501	0.010121347
520.mp3	0.001523278	0.048653296	-0.009807208	0.120799459	-0.034245644	0.029319216	0.056854684	0.032695291	0.043728086	0.043286397	0.064967229	0.046737232	-0.066953064	0.054833797	0.038770422	0.042060136	0.030142072	0.074414322	0.066595628	0.048542915	0.070552848	0.094199594	0.022416221	-0.062331737	0.065100972	0.027166335	0.01525013	0.032242415	0.068936004	0.013111072	0.009598298	0.045529494	0.038061957	0.03308502	-0.065695265	0.044533229	0.028979056	0.034702244	-0.043061508	0.04641266	0.014699625	-0.005860512	-0.023354066	-0.015198901	0.048168962	0.064735489	0.059002823	-0.074959231	0.021661874
521.mp3	0.087353694	0.004320166	0.153189375	0.099361921	0.052192531	0.145927428	0.080630892	0.180166673	0.070196948	0.035097656	0.042114649	0.15843668	0.064154888	0.050892319	0.079671068	0.150068119	0.127069259	0.05688515	0.033907295	0.113827189	0.116438282	0.043576981	0.049671883	0.156292766	0.097159443	0.097977369	0.049454705	0.17774665	0.058181458	0.076414342	0.038214201	0.153398707	0.06081024	0.113571981	0.024139926	0.14303365	0.076669606	0.030214602	0.098034824	0.081225557	0.103922425	0.100716892	0.065434185	0.06838816	0.143873865	0.029810338	0.169808681	0.037710887	0.192074265
522.mp3	0.141346549	0.206027631	0.030926027	-0.002346848	0.087617035	0.02927088	0.07716887	-0.06143262	-0.034859878	-0.041883656	0.027256084	0.175779727	0.139302107	0.148768163	0.106462793	0.005857631	0.031349607	-0.005738709	0.00490435	0.008176421	0.021469942	0.012970609	0.008308689	-0.01804153	0.062458716	0.005670418	0.033082603	0.01617305	0.060832786	0.009181086	-0.011298772	-0.00136453	0.013881801	0.0024696	-0.107648444	0.004201401	0.026754246	-0.028567952	0.007979997	-0.007987488	0.060870874	0.039122299	0.158201239	0.155117374	0.177004932	0.182304805	0.214722854	0.063655789	0.075328093
523.mp3	0.068570117	0.027570026	0.041488799	0.023034678	0.017102193	0.021151908	0.010953366	0.016929412	0.038848714	0.040345993	0.036269269	0.046927249	0.02699407	0.050404055	0.046024823	0.019310668	0.027602135	0.015698405	0.022949033	0.027537176	0.041060639	0.031899438	0.04800275	0.034854946	0.022428108	0.035461349	0.042811924	0.029163264	0.010747182	0.025816226	-0.00309858	0.025188419	0.020411398	-0.003526584	0.039617712	0.060864811	0.021710874	0.024478022	0.032844704	0.036836979	0.026461781	0.019526639	0.014181758	0.023730936	0.027618739	0.032971486	0.038018973	0.028424708	0.027716857
524.mp3	0.013919708	0.01295941	0.004366532	-0.013937332	-0.029773409	0.006011344	-0.021870936	0.035500097	0.012453022	-0.004676414	0.024360866	-0.005509112	-0.01137751	0.014542438	0.001361362	-0.025716984	0.024899045	0.016267209	-0.005763408	-0.005439276	0.025850043	-0.002353197	0.013478279	-0.01110584	-0.025443702	-0.025528071	-0.007648415	0.013222084	0.00743411	0.068534673	-0.005946353	-0.0222631	0.017799185	-0.000942228	-0.048828017	-0.011455716	-0.00153003	-0.010574466	0.010682654	0.016023271	0.001196672	-0.003463085	-0.020554066	-0.005338938	-0.017290881	0.007371201	-0.013088368	-0.000485651	-0.010504344
525.mp3	0.007212411	0.025516786	0.028822489	0.003637355	-0.019612424	0.021044209	0.033159688	0.024597184	0.077741096	0.055140608	0.02194765	0.034045343	0.05344242	0.040463674	-0.047631275	-0.007809218	0.017123675	0.016420461	0.029813647	0.043211187	0.013655418	0.008204303	0.054359192	0.043424781	0.052613773	0.021016696	0.02107368	5.67E-05	-0.014521921	0.210913281	0.028220284	-0.027327739	-0.004645081	-0.033747703	0.039431446	0.030603538	0.013518004	0.008917472	-0.036805152	0.00426983	0.05629361	0.028819977	0.056227513	0.004974203	-0.038670391	0.010493437	0.017133324	0.020867986	0.023867415
527.mp3	0.059102379	-0.024798109	0.017854232	0.14328398	0.069802834	0.113952784	0.11452453	0.117333605	0.021784104	-0.017949963	-0.020364062	0.045805097	-0.030448577	0.053420002	0.026551556	0.028658883	0.012815996	0.036369199	0.019186582	0.03152443	0.059183548	-0.022960468	0.041871556	-0.040607674	0.010899853	0.074525854	0.128283949	0.056871833	0.085427904	0.072404567	0.046694664	0.021004701	0.02510505	0.005827057	0.028456461	0.035537309	0.150615231	0.11851355	0.106862437	0.085412113	0.080785663	0.015181087	-0.014044283	0.012492912	-0.001481034	0.018072318	-0.003526463	-0.018940499	0.012157555
529.mp3	-0.037365586	-0.006907066	0.007032667	0.012127375	-0.010998154	0.011953014	-0.00783926	-0.015308302	0.005759749	0.023790315	-0.005763833	-0.007288532	-0.054385649	0.036964703	0.022490059	0.032848946	-0.031849995	0.007802562	-0.031644758	-0.01241066	-0.014510953	-0.024467186	0.003755429	0.074053223	0.005460054	-0.006884545	-0.003572502	-0.040865473	-0.007796637	-0.000389664	-0.009016509	-0.01126836	0.00600644	0.021541726	-0.003090575	-0.055548578	-0.019993918	0.011023037	-0.040600324	0.001831044	0.04475804	0.035866504	0.057436587	0.029313764	0.0066239	-0.008288807	0.040536913	0.027895221	0.022246096
530.mp3	-0.034227189	-0.034183521	-0.03917918	0.010103678	-0.030572245	0.007141446	-0.046294132	0.038417966	0.034083099	0.077971181	0.056111553	0.083345221	0.094260655	0.115096094	0.14605248	0.108906457	0.12279217	0.013596108	-0.011284157	-0.038397765	-0.018581173	-0.017572346	0.002532665	0.006064309	-0.013602555	-0.005758411	0.046567383	0.081017158	0.072039663	0.061845011	0.084440027	0.119663068	0.139462394	0.046500497	0.032686806	0.008972888	-0.017744659	-0.025588727	-0.004245921	-0.020113632	0.019721124	-0.033166227	-0.016894672	-0.012759802	0.010120686	0.057296814	0.062092838	0.07825539	0.070672616
535.mp3	0.009296219	0.053622563	0.088776243	0.096928139	0.12484191	0.050526296	0.066529308	0.139381758	0.060474228	-0.038455612	0.063082264	0.089116411	0.045256636	0.050426318	0.118784976	0.083412774	0.063646586	0.095774526	0.040153441	0.080957704	0.066074044	0.070877089	0.088308848	0.107370717	0.064058014	0.124386545	0.089211879	0.077781737	0.034987129	0.021110592	0.115939517	0.11231101	0.104398059	0.079404507	0.069180987	0.05073464	0.00649316	0.026473854	-0.005717665	0.007921418	0.110929073	0.023179617	0.010856268	0.066524401	0.069779037	0.016737611	-0.006437306	0.006714438	0.011663985
536.mp3	0.006670916	-0.033824661	-0.030221109	-0.039038358	-0.034256641	-0.034909458	-0.026279933	-0.030682233	0.037393506	0.029516639	0.075483947	0.070934945	0.116739843	0.052088365	0.073951737	0.045020387	0.061702773	0.044370795	0.023909666	0.059175667	0.044218114	0.088692436	0.02620727	0.023878424	0.027143278	0.049328734	0.032775115	-0.027631086	0.16270586	0.046914242	0.074034679	0.004810891	0.060777636	-0.025754663	-0.034646851	0.096573053	0.023403898	-0.030521413	0.027600944	0.044238443	0.068514585	0.062157642	0.108699763	-0.038797578	-0.06275057	-0.071040256	-0.000223926	0.039858807	0.053998145
537.mp3	-0.018748822	-0.025998984	-0.02702514	-0.029198491	-0.031455423	-0.064658317	-0.04240317	-0.022393432	-0.011285135	-0.031768232	-0.013423768	-0.021854195	-0.04249247	-0.025406522	-0.049639809	-0.040682599	-0.023535352	-0.032434694	-0.023019855	-0.03711906	-0.030577687	-0.006900488	-0.017132484	-0.036223571	-0.009160536	-0.041379548	-0.021744041	-0.037282873	-0.033735089	-0.054202462	-0.024337968	-0.058880336	-0.040697608	-0.015546642	-0.032825119	-0.036352118	-0.053961595	-0.030381093	-0.006817961	-0.007107955	-0.020146353	-0.000314569	-0.03771063	-0.01566459	-0.036062929	-0.022544208	-0.02923841	-0.023092014	0.012021645
540.mp3	0.070058132	0.120191286	0.096947118	0.089051229	0.103528335	0.121333371	0.040403176	0.070312189	0.043161825	0.067314069	0.059976986	0.065572562	0.054118538	0.086296657	0.089780184	0.10475325	0.121552081	0.107368418	0.063415651	0.045489272	0.085827497	0.093876292	0.114890301	0.13496729	0.051740061	0.085688849	0.068511572	0.074836555	0.070137073	0.135332633	0.126607194	0.060341561	0.060571144	0.10549188	0.121227636	0.085454698	0.098276019	0.069647271	0.070745729	0.137128676	0.069270565	0.091018654	0.067386765	0.121143779	0.106470261	0.1056228	0.059299273	0.081512764	0.085672635
544.mp3	-0.001938991	-0.011596735	-0.118848288	-0.022100313	-0.066846985	-0.013525657	-0.020678443	-0.059929391	-0.021098226	-0.015351391	-0.003959168	-0.009234004	-0.005676535	0.00442716	-0.032044143	-0.007524976	-0.004793123	-0.029693442	-0.009132338	-0.03189371	-0.018165979	-0.023203682	-0.067425866	-0.137992281	-0.051546967	-0.078098652	-0.037415223	-0.011017987	-0.049077738	-0.029954083	-0.020840231	-0.015462676	-0.018815664	-0.0481591	-0.020408456	-0.053370367	-0.010640428	-0.016983726	-0.063006327	-0.024327943	-0.021333458	0.003229648	0.005672998	-0.079609827	-0.058584676	-0.039990007	-0.044795433	-0.011342152	-0.063297023
547.mp3	-0.116445387	-0.005504297	0.039974405	0.010873367	0.010000301	-0.062845187	-0.130561896	-0.095270672	-0.007073867	-0.205545575	0.109907534	-0.139523008	0.020214172	0.039799491	-0.039124692	-0.150293286	-0.185882027	0.092845638	0.032645427	-0.10169574	-0.134153184	-0.147125358	-0.092023902	-0.006101638	0.088829233	-0.065615729	0.007215559	0.005567317	-0.16602319	-0.02700737	-0.033336823	0.023570021	0.121524544	-0.003474305	0.122212294	0.060615266	-0.00517051	0.116707505	-0.0208566	0.029623476	-0.167952358	-0.012146849	0.144920189	-0.079270313	-0.064478841	-0.030223758	-0.027937305	0.150222184	-0.068487071
550.mp3	0.001240007	-0.02291237	0.009251975	-0.006255404	0.002902773	0.026605061	0.007004827	-0.049183881	-0.033436052	-0.001248188	0.042038505	0.022450396	0.00890343	-0.00718865	0.009081999	-0.011374276	-0.01042708	0.007189176	0.003547372	-0.008785966	0.047637287	0.02607698	0.015804521	0.018720659	-0.017887228	-0.014633877	0.001770826	0.03240812	-0.014098704	0.007664653	-0.01170901	0.013093501	-0.006703044	-0.020407733	-0.046825296	0.011985447	-0.012811714	-0.027653211	-0.005943105	-0.028600326	-0.001097563	0.020694745	9.31E-05	-0.014860429	0.030697351	-0.0454909	-0.027283112	0.025740397	0.003666653
551.mp3	0.054958275	-0.012551479	0.036124619	0.061054996	0.033126753	0.005500513	-0.038954337	0.036279583	0.009282293	0.002982461	0.081454956	-0.001366524	0.011302999	0.035813694	-0.037773068	0.027660745	-0.021572494	0.044038086	0.019487348	0.012563866	-0.010695319	0.108077467	0.011330817	0.049257475	0.142225584	0.090204036	0.056845487	0.191008975	0.020100939	0.018663869	0.204701732	-0.024324322	0.085790222	0.11419577	0.038340096	0.038973649	0.03921581	0.005728138	0.105146412	0.007805476	-0.022817714	0.065433842	-0.012407464	0.010871017	-0.007793968	0.057698983	0.018826231	0.048060774	0.00258185
554.mp3	-0.07590972	-0.066220332	-0.029240825	0.029408739	0.086722994	0.131422591	0.128318543	0.066054119	0.042200602	0.04788391	0.062573894	0.071737663	0.084034414	0.058496455	0.052783276	0.021751129	0.013803198	0.024394699	0.024663634	0.011390777	-0.001518739	-0.049832155	-0.060185955	-0.098209349	-0.077337778	-0.086577227	-0.014797917	-0.012058564	0.015275617	0.056802169	0.08095338	0.09392427	0.061926695	0.019538072	0.033807105	0.026230193	0.002354812	0.014336	0.042513971	0.047302148	0.043790607	0.048590983	0.040425178	-0.036201174	-0.068633344	-0.07878463	-0.066395908	-0.069592201	-0.074300858
555.mp3	0.001442323	-0.002254435	-0.011192802	-0.015507609	0.021047115	0.022222781	-0.002491669	0.013112084	-0.001527993	0.005578501	0.021423025	-0.003470121	-0.005288691	-0.00371975	0.039207128	0.001217171	-0.001415783	0.014852336	0.023111695	0.017070816	0.001753613	-0.010324103	0.002631343	-0.006611412	0.033676788	-0.020432984	-0.020377603	0.054046459	0.005835415	0.018213463	-0.028983276	-0.01325428	-0.001446	0.016263699	-0.040455421	0.018981409	3.16E-05	0.00840989	-0.005805943	-0.001021624	0.00888863	0.008021114	0.00206057	-0.026167926	0.03667276	-0.002055593	0.009573971	0.028663825	0.000519403
556.mp3	0.010423818	0.000763136	0.009826208	-0.038889888	0.013624108	0.029643313	0.008689932	0.013365916	-0.030546962	0.02904616	0.00534135	0.021468999	0.011615066	0.054433688	-0.015970523	-0.041806713	-0.002240235	0.146733014	-0.094503179	0.016156408	0.078780942	0.050656787	0.065881345	0.042733446	0.021144104	-0.004906407	0.096986708	0.020213269	0.007058263	-0.033472181	-0.055744576	-0.045882802	-0.019066907	0.016722672	0.045515999	0.01455117	0.063571266	0.128770204	0.0247503	0.120959191	0.116292122	0.016043734	-0.04267065	-0.029053629	-0.015335388	-0.00200964	-0.002872977	-0.004527907	0.034032015
558.mp3	0.083068818	-0.011697624	-0.009503934	0.000537136	0.001312306	-0.005940905	0.100159959	-0.15713158	0.174046241	0.127196346	0.140305546	-0.02232136	-0.174911669	-0.191522659	0.03883986	0.153423752	0.000575072	-0.022433118	-0.002488801	0.015547055	0.025619472	-0.0237626	-0.036190416	0.131631221	0.032404633	0.123244993	-0.02132158	-0.044494511	0.094500895	-0.003893902	-0.045451203	-0.079680328	0.021645098	-0.015276702	1.54E-05	0.109193313	-0.189407005	0.153042283	0.131632737	0.166831298	-0.090048629	-0.150339769	-0.200225239	0.122873343	-0.081481173	-0.141454053	0.090558618	-0.007142332	0.012883874
560.mp3	0.044265578	0.10179399	0.075614402	0.049181085	0.081115455	0.113871394	0.074324636	0.030319947	0.069788687	0.142327615	-0.005063791	-0.001908985	0.030317044	-0.02757662	0.017968374	0.024552263	-0.008211664	0.008648728	0.006876075	-0.015504671	-0.025110923	-0.030986467	0.010490848	0.038740208	0.007461259	0.014903974	0.054385441	-0.016827682	-0.004440309	0.050736513	0.113889409	0.090702138	0.069211653	0.057527585	0.041570119	-0.039360357	-0.025656843	0.002095694	-0.013276503	-0.016891951	-0.008415086	0.049766115	0.085077337	0.031201988	-0.020731106	0.024777684	-0.05347082	0.024981736	0.10410943
561.mp3	0.022311827	0.01670642	0.033401071	0.017427411	0.038839522	0.005697809	0.002250985	-0.002581654	0.003498985	0.057961589	0.005149464	0.034362446	0.010087965	-0.008134031	0.007006467	-0.027850291	-0.01827467	-0.00692496	-0.004446719	-0.005536511	-0.003431539	-0.001413487	0.006502901	0.012245899	-0.004412438	-0.010181146	-0.004761517	0.001062172	0.005076635	0.001631014	-0.014884052	0.003702766	0.02416936	0.016717201	0.002526426	0.00172053	0.066215007	0.034653102	0.037349262	0.012601025	0.030272588	0.003444945	-0.008504525	0.030126111	0.021038317	0.018223584	0.003723998	0.027170709	-0.004095783
564.mp3	-0.055438061	0.003854901	-0.020714301	-0.050265633	-0.022831796	0.016129788	-0.055984995	-0.074368233	0.022741442	-0.020897066	-0.032569171	-0.033845549	-0.008068907	-0.018445093	-0.028817254	-0.033062472	0.014571471	-0.02385805	-0.008899525	-0.034385506	-0.075649583	-0.054157657	-0.008626947	-0.014512576	0.001798934	-0.074589061	-0.110420956	-0.001393794	-0.005347277	-0.081688598	-0.013903315	-0.073810683	-0.044947134	-0.08188153	-0.050393262	-0.012421584	-0.076447103	-0.051423173	-0.023887632	-0.054858282	-0.056098419	-0.019312764	-0.008470692	-0.034364237	-0.010337428	-0.003697762	-0.059438305	-0.031450073	0.003684739
565.mp3	-0.015591371	-0.03554292	-0.079672955	-0.012614474	-0.030618127	-0.066864763	-0.043468081	0.020443632	-0.037819127	-0.029930945	-0.023472223	-0.044750115	-0.072570191	-0.006841989	-0.045651129	-0.047845646	0.005534319	-0.028635292	-0.077142523	-0.042706566	-0.031615482	-0.021899654	-0.040500078	-0.029436713	-0.064138771	-0.049512441	-0.021147238	-0.034937552	0.014683447	-0.056175633	-0.019035069	-0.011061949	-0.003002862	-0.056466644	0.012617439	-0.002001607	-0.007303156	-0.009390985	-0.064869687	-0.025462996	0.013658008	-0.029085797	-0.037368793	-0.049178308	-0.028685934	-0.047520572	-0.055977145	-0.037424079	-0.069176701
568.mp3	-0.02628086	0.067763147	0.01697011	0.019096183	-0.005707362	-0.024151025	-0.033234966	-0.001745117	-0.020735526	0.086790466	0.03115248	0.002128885	0.044607711	0.039263959	-0.017626269	0.057760332	0.003750131	-0.018258742	0.038181516	0.004627683	0.083029746	0.083538358	0.0649874	0.03254989	0.050899609	0.038947922	0.080534207	0.073109894	0.016944961	-0.043702743	-0.017967955	0.033696107	0.014124379	-0.023333188	0.031286687	0.037564743	0.004338495	-0.069864197	-0.03494553	-0.017719492	0.001957439	0.026902627	0.021065961	0.051603121	0.059104551	0.074410364	0.10067779	0.0678588	-0.042275697
574.mp3	0.043710375	-0.005403054	0.004310907	0.101211221	0.18598701	0.153283335	0.050297995	0.186589536	0.022820923	0.032970904	0.034339184	0.045238866	-0.079056539	0.009553117	-0.055244454	0.264939696	0.076242597	0.053418409	0.187424165	0.150465529	0.10482813	0.059931513	0.149862614	0.130595292	0.117644405	0.103162686	0.076624779	0.063443868	0.114533689	0.257709784	0.190749817	0.117801939	0.213251687	0.109664992	-0.092103914	-0.128575031	-0.106875049	-0.12160551	-0.105512489	-0.104231402	-0.111382509	-0.027743627	-0.026636184	-0.0510455	0.04912527	-0.048536736	-0.105142741	-0.100957826	-0.109806546
577.mp3	0.078583568	0.028800727	0.078143816	0.150239911	0.177244402	0.061395616	0.009822725	0.021529005	0.059626198	0.041061832	0.121861271	0.081588531	0.079654337	0.047854347	-0.016327496	-0.029084996	-0.018488909	0.03002702	0.12500593	0.00350438	0.119271365	-0.067220393	-0.108226562	-0.105801619	-0.035724018	0.125351888	0.0658419	0.053339093	-0.015246948	0.138230503	0.043381549	0.030710369	0.060768631	0.141749456	0.102144334	0.10900206	0.037415354	0.047899907	0.052471722	0.058372967	0.219626618	0.046394897	0.013649967	-0.022526013	-0.020101488	-0.023617332	-0.014845828	0.120092872	0.079330179
579.mp3	0.002244173	-0.032893221	0.00680238	0.011350172	0.008703116	-0.000579153	0.009925498	0.00780138	0.007127607	0.016161921	0.010047343	0.002039636	0.017337033	-0.003575207	0.028288104	-0.012849481	0.02247595	0.007261676	0.028920253	0.015371842	0.001684916	0.030384197	0.007027968	0.002604154	0.00873453	0.019331619	0.032459961	0.033859788	0.020703404	-0.009959052	0.020154813	0.014774098	0.022315263	0.013373753	0.015273389	-0.015798112	0.002418635	0.015582932	0.02710056	0.029369593	0.024464257	0.0307249	0.029343463	0.030286348	0.010893359	0.042135257	0.028703271	0.018377414	0.012072878
580.mp3	0.035334352	0.031802184	0.004415438	0.015671324	0.016284237	0.012137372	0.094956203	-0.002268774	-0.023557485	-0.030233199	-0.029207194	-0.000653098	-0.009836153	-0.019549135	-0.071478655	0.106972051	0.080213444	0.059327141	0.039469491	-0.008435944	0.003356704	0.019342118	0.02415853	0.073238491	0.057741538	0.04311758	0.055108955	0.047426527	0.025979216	0.030966353	0.038300806	-0.007511556	0.018982259	-0.011218761	-0.021775289	-0.008323652	-0.00370752	-0.0123458	-0.008027308	0.000986083	-0.073794558	-0.054681722	0.039019925	0.035782635	0.028370672	-0.047957263	-0.019095307	-0.037062069	0.118724263
581.mp3	0.034479836	0.021899758	0.047789572	-0.008610202	-0.015466311	0.018253734	-0.022735836	0.03185584	0.022523558	0.038809189	0.008873565	-0.017554834	-0.0054149	-0.011629652	-0.039791482	0.02394135	0.045983898	0.052894928	0.02977371	-0.018359352	-0.037146307	-0.022130794	-0.040507541	0.031938498	0.0520509	0.055608375	0.033320837	0.065715377	0.030232914	0.040901085	0.028466729	0.050420634	0.023990245	-0.027721624	-0.011205908	0.097911958	0.058898726	0.035780774	0.010963692	0.044427247	0.017202071	-0.005932147	0.004990149	0.137216595	0.026003753	-0.007835385	0.016660917	0.066541098	0.025410325
582.mp3	-0.100935223	-0.134189595	-0.100990764	-0.079163492	-0.050704097	-0.069322365	0.000893145	-0.088186142	-0.090426525	-0.130300245	-0.053135722	-0.058360616	-0.078491935	-0.104523355	0.002798816	-0.103008684	-0.154323448	-0.15881747	-0.083150997	-0.170167976	-0.103687325	-0.16569062	0.006000891	0.041603177	-0.017910367	0.00472199	-0.052025818	-0.02611465	0.012897422	0.004375279	0.006053682	-0.01784969	-0.109346946	-0.111982946	-0.042867219	-0.086182444	-0.052749352	-0.058660501	-0.011838219	-0.105833951	-0.144473711	-0.171735439	-0.12226479	-0.119083705	-0.136721498	-0.138423758	-0.017620081	-0.118805869	-0.16226897
584.mp3	-0.0696484	0.054244066	0.008922685	0.074583833	0.056403219	0.044665779	0.004358227	-0.033250406	-0.010290743	0.014357597	0.027715091	0.050366203	0.033264564	0.034044596	0.018230851	0.004274004	0.028334074	0.03942258	0.042973987	0.021788805	0.026906665	0.018248882	-0.018730372	0.010817143	-0.012885864	0.065950031	0.041715916	0.023800275	-0.004627342	0.014240274	0.034924663	0.088731453	0.051528282	-0.026451502	0.033464744	0.002544853	0.022152042	-0.000737408	0.056238683	-0.029465676	0.046539524	0.050701639	0.025889021	-0.015693471	0.030092528	0.032960084	-0.010823151	0.024911857	0.047970465
585.mp3	0.082292018	0.094183001	0.060856786	0.090685487	-0.042191999	0.035186569	0.028084661	0.066861035	0.007104159	0.019230945	0.109507703	0.176227095	-0.008667147	-0.016004401	0.04447721	0.086034687	0.136472829	0.179371847	0.071579326	0.047795737	0.065702619	0.021275849	-0.012494845	0.154045002	0.115294434	0.004281854	0.019630921	0.096016374	0.094650783	-0.002421013	-0.0117378	0.073023616	0.041648312	0.016429126	0.078644352	0.082572581	0.087266044	-0.027162647	0.032408962	0.065086805	0.022701046	-0.019614526	0.003690934	0.204878845	0.146356642	-0.042380581	-0.003048025	0.157636413	0.093940449
586.mp3	0.036814979	0.024146177	0.029513644	0.047263666	0.016298874	0.020165188	0.01954027	0.006051707	0.002390199	-0.023851696	0.004112007	0.000731643	-0.049012913	0.041303207	-0.007803441	0.002471443	0.011820634	0.008719323	-0.084618398	-0.042097232	-0.017225707	-0.003003719	-0.017491562	0.016645751	-0.016367648	-0.00350268	0.029835476	0.05206148	0.019267744	0.000612531	0.014545723	-0.00777319	0.001619376	-0.036443128	-0.002257036	0.026001849	0.034731012	0.016669946	0.027391496	0.021321368	0.030565614	0.066698292	-0.015480083	-0.007070638	0.011116198	0.025803978	0.042487421	0.009601044	-0.002967304
591.mp3	0.025547502	0.046619615	0.026317496	-0.02729958	-0.047673408	-0.002146932	-0.025260398	-0.022643081	-0.004987389	0.046911289	0.047404524	0.079715311	0.10471928	0.066865968	0.10424305	0.038411588	0.023886582	0.069499984	0.059582713	-0.007656859	0.068992121	0.018874652	0.053756165	0.04588742	0.070507823	0.051175014	-0.024378045	0.038036019	0.094214419	0.023924818	-0.002599083	0.025516952	-0.00362673	0.00354358	0.02554231	0.042648606	0.066413941	0.029961857	0.052844075	0.028914739	0.039936058	-0.035126188	-0.006142351	-0.004617362	-0.050742711	0.014772494	0.019456619	0.036473214	0.02662396
592.mp3	0.036952502	-0.005366682	0.069449709	0.009002993	0.008603454	-0.006615353	0.03352987	-0.00282441	-0.04312218	-0.038854215	0.000396213	0.016216009	-0.013857987	0.014807962	-0.013586924	0.024934091	-0.007800986	0.037681256	0.057752824	0.087778451	0.074150708	0.088328804	0.098254369	0.035205111	0.046556702	-0.002760621	0.007851124	-0.004405525	0.022343237	0.007609435	0.026316467	0.01075027	0.035664669	-0.013331767	-0.007472755	-0.016558037	-0.017320536	-0.015052107	-0.013721132	-0.035874086	-0.011058843	0.001333912	-0.000817317	-0.006686464	0.018151102	0.027643227	0.042945766	-0.004397909	0.090957681
594.mp3	0.00763284	-0.032339913	-0.023092998	-0.096469247	-0.021290811	-0.032207111	-0.042111312	-0.022653102	0.021540321	0.013081924	0.027086789	0.018753182	0.002263734	0.115527915	0.134943766	0.019805557	0.015780438	-0.011851092	0.070601257	-0.044374625	0.044397036	0.035459441	0.034860722	0.026417432	-0.004878245	0.00798898	-0.033644055	0.013759146	0.196886492	0.123749526	0.15542488	-0.023121857	-0.001535949	-0.060447057	0.006210907	-0.043671524	-0.111455486	-0.049090672	-0.003029756	0.082882137	0.162406646	0.180045431	0.047341387	0.216031116	0.119290868	0.095335074	0.001317482	0.004199618	-0.000531505
597.mp3	0.001146912	-0.028945411	-0.031849611	-0.019212447	-0.03199306	-0.032645473	-0.046811983	-0.030577487	-0.040022699	-0.098728357	-0.071560296	-0.073820748	-0.086038665	-0.090967754	-0.063877603	-0.079814723	0.011796408	0.04557021	-0.000592404	0.09456898	0.02165902	0.007059099	0.077106435	0.08154721	-0.05540732	-0.050673193	-0.095882035	-0.051925715	-0.06354868	0.009984324	0.048834281	-0.065278416	0.007380235	-0.023836857	0.005799752	-0.012566918	-0.009751534	-0.002214476	0.004103159	-0.005132995	-0.035057167	-0.036590578	-0.061404729	-0.026747656	-0.047493642	-0.060510894	-0.075468463	-0.008288958	0.009343322
598.mp3	0.104651237	0.113338561	0.122962042	0.069552333	0.06083283	0.148867536	0.063503623	0.079993912	0.075716128	0.057482937	0.018480154	-0.003334352	0.048371809	0.041581949	0.01129688	0.044196967	0.032958235	0.106454505	0.105547682	0.056256782	0.140023759	0.197409412	0.049356427	0.143869201	0.059414151	0.066583293	0.132220203	0.077005716	0.131424454	0.045191706	0.041705763	0.032437447	-0.02418886	0.147313852	0.113003427	0.029124039	0.049482854	0.006504031	0.128256797	0.136039461	0.062925645	0.08575434	0.070504672	0.117525106	0.138627467	0.02958856	0.120182665	0.083560189	0.080477217
600.mp3	-0.006874955	0.055248775	-0.02815093	0.065594035	0.001565791	-0.023316061	-0.001770226	0.081093203	-0.04667217	-0.004366182	-0.016987608	0.014743389	0.003153521	-0.000469329	-0.015992126	-0.001652207	0.002096949	-0.013989117	-0.007011063	-0.026889935	-0.029080878	0.028785246	0.036512674	0.006552396	0.002215733	-0.018510526	0.018525665	-0.01249677	-0.031297499	-0.031577645	0.008247092	0.025790964	0.002046423	-0.093206764	-0.091223992	-0.079401138	-0.09949876	-0.005999583	-0.0757315	-0.083827492	-0.07529805	-0.048464544	-0.016293081	-0.075027159	-0.039267824	-0.012982885	-0.014750487	-0.072468463	-0.060153439
605.mp3	0.100773046	0.03168364	0.078661735	0.076344024	0.086058349	0.016214512	0.099619106	0.059425117	0.128025917	0.002857503	0.019221344	-0.000452811	0.066726028	0.007799103	0.028729745	-0.00027725	0.07478376	0.006667491	0.012207916	0.023690257	0.067673205	0.003448791	0.021200015	0.01075037	0.11242643	0.013044619	0.013419142	0.040341433	0.052711924	0.006100721	0.047859377	0.010129507	0.116499257	0.012094225	0.032429624	0.035542408	0.070441777	0.061404117	0.013352276	0.008535622	0.062074091	-0.019814901	0.015444985	0.035128591	0.025887508	0.020073147	0.034655589	0.029487889	0.031233335
606.mp3	-0.051464776	0.02485024	-0.002887197	0.102880784	0.050811484	0.077307201	0.022388845	0.009971737	-0.08579333	-0.005033712	-0.016809851	0.028167918	-0.023539832	-0.005412392	-0.011704899	-0.023552209	0.029212984	-0.027054019	0.013183931	0.038710994	-0.012921755	-0.042681939	-0.00660183	-0.060334834	0.025021498	0.024806976	0.004822603	0.034920539	-0.0095643	-0.027707156	-0.005032036	-0.057321424	-0.000991719	-0.021292843	0.003027939	-0.004626654	0.011228982	0.012219571	0.003602711	0.028662742	0.030731185	0.006412581	0.005104434	0.037753061	0.04008577	0.03839104	0.025824555	0.058551068	0.056641216
607.mp3	0.113468619	0.119538084	0.036436506	0.139726154	0.073147267	0.164391059	0.101004061	0.072526478	0.084164697	0.0351608	0.146756604	0.084749131	0.182821692	0.072608717	0.07287354	0.119585034	0.148763288	0.09404049	0.094878028	0.136293651	0.133576085	0.127838996	0.117738318	0.125000204	0.09172266	0.112505923	0.140053313	0.180091799	0.098977299	0.086853819	0.132072885	0.134173085	0.177080954	0.108820271	0.08998403	0.127256981	0.021331885	0.079561597	0.195161903	0.064567824	0.127886023	0.008067938	0.119359945	0.108348906	0.094730739	0.13887623	0.134103185	0.188632153	0.101310846
608.mp3	0.002883332	-0.045268319	-0.050638586	-0.001193467	0.032541884	-0.012797283	0.065015169	-0.003028246	0.054509106	0.030504858	-0.023494803	0.00582044	0.027629986	-0.01172659	-0.018559483	-0.015593054	0.017651086	-0.001050406	-0.03702805	0.074322272	0.062088284	0.008868074	0.06366563	-0.00568789	0.053584653	0.030806613	-0.020654692	0.004290269	0.025481876	-0.007631006	-0.018222003	-0.017599971	0.022403648	0.000565136	-0.033925688	0.086549189	0.06503454	0.014965088	-0.014679577	-0.015497088	0.008546234	-0.036531377	-0.045115339	0.03471317	-0.017537595	-0.010830134	0.141295674	0.026469209	0.001998759
609.mp3	-0.006951015	-0.006095717	-0.001263573	-0.013151113	-0.010424413	-0.01847519	-0.007292165	-0.013917855	0.005702793	-0.033862375	-0.009222069	-0.006521737	-0.015056644	-0.004261392	-0.004797637	0.001920932	0.011896814	0.006513356	-0.006802759	-0.010432516	-0.015102707	-0.004048986	-0.009915581	-0.025562751	-0.003265299	-0.022609112	-0.023977798	-0.008616279	0.00394493	-0.006125027	-0.013967424	-0.007274811	-0.031528744	-0.013038229	-0.013600726	0.000234856	-0.032916975	-0.019218383	-0.011875473	-0.029523278	-0.00239712	0.015602736	0.008242458	-0.000616905	-0.000661803	-0.01285169	-0.02647106	-0.004564578	-0.00596339
610.mp3	-0.008554276	-0.008393651	-0.024282567	-0.009546525	0.002554407	0.001284859	-0.031741682	0.00611736	-0.024428756	-0.004543091	0.00587657	-0.017422363	-0.026149212	-0.006970898	-0.024701234	-0.017600078	-0.021541682	-0.01601391	-0.025871425	-0.031205462	-0.01597377	-0.021910493	-0.015507491	-0.031327095	-0.012566399	-0.028016912	-0.01416898	-0.012704412	-0.005377486	-0.014001946	0.00034021	0.103145881	0.055849342	0.101565874	0.063879709	0.105593758	0.051418252	-0.012766291	0.036038586	0.09157816	0.030525775	0.067472057	0.043772696	0.054917425	0.057845095	-0.010857712	0.057930158	-0.005935222	-0.011570502
611.mp3	0.014914861	0.048344092	0.024263279	0.103793057	0.07193886	0.098405235	0.074905885	0.076738773	0.074882368	0.03068532	0.045132629	0.010917212	0.013902221	0.025012114	0.022050532	0.131050965	0.057826029	0.017101311	-0.002281495	0.026056175	0.027008676	0.003073865	0.023918004	0.033552753	0.080420905	0.03688144	0.011328283	0.038694288	0.017921303	0.020698381	0.134087465	0.053976047	0.003672605	-0.009938779	0.036775027	0.040204302	0.037361502	0.045285891	0.038306945	-0.005378918	0.031876916	0.042918151	0.042393177	0.057471779	0.030919772	0.022818919	0.021795721	0.032707247	0.023013995
612.mp3	0.052579391	0.047646558	0.074388378	0.05753416	0.047166835	0.05011698	0.064390647	0.052715094	0.05190739	0.057037078	0.014912792	0.04740159	0.059393711	0.03618855	0.067803094	0.059370575	0.085684215	0.009810675	0.081847882	0.066958384	0.049830507	0.055574732	0.011763988	0.008294853	0.061281232	0.02652563	0.05236151	0.058059502	0.059686893	0.038450638	0.051774761	0.085711224	0.105778888	0.038300008	0.05981599	0.04288387	0.061874231	0.035333345	0.016366307	0.099608992	0.043964114	0.081319156	0.071005525	0.060267016	0.101843896	0.077029232	0.097536993	0.045935545	0.10278859
613.mp3	0.186814265	0.156150088	0.198755983	0.165071873	0.195743797	0.19176581	0.037761648	0.079699931	0.176568339	0.173001363	0.138252847	0.107151428	0.190785393	0.130928574	0.230158383	0.231688263	0.10083793	0.154393575	0.135665703	0.052336287	0.143360629	0.106765017	0.127179194	0.108175977	0.153255104	0.236709501	0.054045564	0.033627543	0.008612662	0.08744891	-0.000197263	0.060423245	0.099271957	0.12466567	0.086909644	0.160404037	0.087331941	0.023614083	0.035265758	0.05797736	0.084161123	0.106001552	0.23596439	0.118355041	0.10036075	0.112540892	0.113108021	-0.001518761	0.04637128
614.mp3	-0.044291318	0.000708209	-0.040053145	-0.047511511	-0.019194934	-0.020171767	-0.002926086	-0.009578607	-0.028526023	-0.022869123	-0.021668049	-0.015067198	-0.02528477	-0.013379826	-0.016779599	-0.000205795	0.01298174	-0.013218966	-0.039861586	-0.041358701	-0.042393889	-0.031118975	-0.052672376	-0.029965396	-0.012345053	-0.001023993	0.030823208	-0.00780311	0.011473831	0.021933049	0.013501956	0.036091877	0.027509489	-0.066221741	-0.042738037	-0.020612443	-0.018928321	-0.037681532	-0.008613525	-0.062334355	-0.054789581	-0.052278971	-0.034581769	-0.050065615	-0.043303089	-0.015756836	-0.025842241	0.003755253	-0.009030438
615.mp3	-0.020761672	-0.049385825	-0.014273455	-0.006436945	-0.016219318	0.080161061	0.029512365	-0.04799905	0.014298694	0.00111564	-0.038188478	-0.029622002	0.015133318	0.008661393	-0.021331	-0.051987391	-0.033614185	-0.05592641	-0.029335934	-0.086999217	-0.038263549	-0.05038722	-0.005636734	0.01803137	0.061725532	0.001349289	0.047738735	0.02101302	-0.054073908	-0.065737572	0.079458408	-0.044269494	-0.047572157	-0.034071473	-0.016996799	0.018458789	-0.006628577	0.022211502	-0.053916486	-0.028756369	-0.037575681	0.004938634	0.007942	-0.005473104	0.000132862	-0.065259652	-0.000345351	-0.022870971	-0.011651776
616.mp3	-0.016535006	-0.119832275	-0.081558209	-0.023931361	0.036842278	-0.074992087	-0.102805693	-0.012162334	0.039490241	0.006152482	0.002285632	0.029456538	-0.00660773	0.01822289	-0.086113652	-0.090602307	-0.03885217	-0.070872681	0.011866043	0.028570549	-0.004191788	0.008412083	-0.120996507	-0.105880017	-0.083323045	-0.041307733	0.017830439	0.00372388	0.000605081	-0.003850805	-0.048295	-0.047472202	-0.060269629	-0.269424463	-0.296171345	-0.301953312	-0.303418685	-0.275916881	-0.008862626	-0.024617451	0.043872321	0.013692119	-0.020770553	-0.011867404	-0.005250842	0.028938769	0.056479706	-0.015587973	0.035329326
617.mp3	-0.002287591	0.022292119	0.036804306	0.023406881	0.025942732	0.047969558	0.006439098	0.006902203	0.029800685	0.023678075	0.034888143	0.036243858	0.021785002	0.012880618	0.04120861	0.057888541	0.027747638	0.040603888	0.021464148	0.00489549	0.020896585	0.034126823	0.036780135	0.020238785	0.014586017	0.026157699	0.03124848	0.003699867	0.037831288	0.012125088	0.014878668	0.028862635	0.047344732	0.010064854	0.047198486	0.018796345	0.042913398	0.034806324	0.028929906	0.01905287	0.030355519	0.009244435	0.016646829	0.015826049	0.009094321	-0.012329855	0.027189277	0.006298315	0.025868628
620.mp3	0.01689347	0.013736444	-0.005455398	0.035773757	0.03717576	0.001714833	0.012316777	0.010769792	0.00761687	0.016707721	-0.002412665	0.000425112	0.014332485	0.029056369	0.012243987	0.003416149	0.005887497	0.020984758	0.01372262	0.014515279	0.026791108	0.031470323	-0.003450034	0.005448742	0.007618649	0.009164805	0.024349485	-0.000485235	0.01493599	-0.001197527	0.040663178	0.043851158	0.011031536	0.023939686	0.03716598	-0.006037508	-0.001556947	0.026179541	0.003155032	0.004783718	0.011813307	0.016925982	0.007992732	-0.008245551	0.009520674	0.006703156	0.005993188	0.002187297	0.016158987
621.mp3	-0.010885288	-0.020396042	0.00582191	-0.018789026	0.006663894	-0.011847668	-0.038650778	-0.057391207	-0.022906437	-0.026172078	-0.032131617	-0.029761508	-0.002100448	-0.007212013	-0.032744348	-0.016297234	-0.028256105	-0.015955008	-0.032666887	-0.019567745	0.006756946	-0.003558596	-0.047568539	-0.020200302	-0.037613337	-0.032724209	-0.01549986	0.032903838	-0.021238289	-0.03237999	0.035030043	0.01361427	-0.023942068	-0.008080984	-0.003231239	-0.015229692	0.04187607	0.000332656	-0.042547477	-0.005789422	-0.045203097	-0.031050416	0.003796383	-0.026210613	0.005715094	-0.018231454	-0.003563768	-0.022088504	-0.02427513
622.mp3	-0.008439481	-0.013380127	-0.019262605	-0.015615028	0.079916195	0.048112913	0.040063326	0.040030286	0.037776993	-0.030613237	-0.007955099	0.017920121	-0.018807189	-0.037889545	0.086737933	0.013776207	0.04288996	0.071178209	0.046143842	-0.03096746	-0.01147693	0.015586469	-0.019810402	-0.038365947	0.069817619	0.015863609	0.079282047	0.049044225	0.114831827	-0.032839953	0.030010143	-0.051047543	-0.037010035	-0.053440973	0.008381408	0.018216523	0.000976747	0.014240343	0.003335053	-0.022697979	-0.010595425	-0.012837024	-0.014662607	-0.007349799	-0.016116586	-0.061713599	-0.055341166	-0.04891167	-0.041892515
623.mp3	0.004131726	-0.008867671	0.028079562	0.007622911	-0.003406879	-0.004296273	-0.023348158	0.037112494	-0.029129929	-0.05432971	-0.094606746	-0.069457143	-0.073550141	-0.06018162	0.01101193	0.098346965	0.102358375	0.001712414	-0.046194845	0.033805239	0.034532997	-0.011417908	-0.028457849	-0.022105532	0.018860803	0.04866764	0.029113373	0.012564129	-0.026338694	0.002916978	0.020706115	-0.034227602	-0.007087125	-0.057978649	-0.06095912	-0.01123036	0.024427832	0.029130104	0.004103332	0.030199196	0.022336782	-0.01133607	-0.029427074	-0.095541035	0.013112317	0.05579639	0.052342192	0.020297216	0.024251676
625.mp3	0.113254295	0.115310093	0.132004251	0.053464064	0.033909008	0.134019795	0.113288433	0.125762644	-0.041794473	-0.029345364	-0.040470459	0.040681265	-0.01438954	0.012278485	0.010083631	0.088065154	0.118386546	0.109248505	0.109201282	0.181314868	0.129076895	0.053826625	0.214902424	-0.033807215	-0.00850708	0.004927485	-0.015316956	0.067803502	0.008112157	0.028433986	0.10737771	0.147012259	0.115536309	0.08229469	0.156986322	0.180670673	0.12521539	0.14274471	0.054583854	-0.015201243	-0.020581996	-0.01316437	-0.006206405	-0.030515146	-0.021693966	-0.010388621	0.0436015	-0.039104049	-0.014513616
628.mp3	-0.023727917	0.056012006	-0.031016149	0.024174888	0.004110043	0.00183233	0.025135324	0.008721234	-0.033920109	-0.011427436	0.005881253	-0.009831301	0.062047789	-0.004505697	-0.015607103	0.07224977	-0.006629713	-0.009697395	-0.007023126	0.091908757	0.016227075	0.025181105	0.024293965	0.007467615	-0.048722945	0.007308506	-0.074874365	-0.038940649	-0.023743519	0.004234374	-0.050059325	-0.073204955	0.027174284	-0.009879008	-0.036590412	0.020057226	0.009664079	-0.048484165	0.029390852	0.01202483	-0.027644438	-0.019196314	-0.016595013	0.051871662	0.025960807	0.038772045	0.003092644	0.013320788	-0.020063643
629.mp3	0.077256733	0.052204665	0.097025823	-0.013856525	0.017298481	0.023979207	-1.87E-05	0.026057232	0.015823335	-0.007472984	0.018806982	-0.015815015	-0.000999674	0.009359367	-0.017179796	-0.010156558	-0.01291089	-0.034982176	0.009268694	0.059275166	-0.00217112	0.030609011	0.028499512	0.088001417	0.019211765	0.009329176	0.033905782	0.008741728	0.017236283	0.029026444	0.059851474	0.057307571	0.007337618	0.065739977	0.016162027	0.000281503	0.008355042	0.045927363	0.065909151	0.010910047	0.050357679	0.019322334	0.017750975	0.006173496	0.029733801	0.030936039	0.015422074	0.058006596	0.0051147
631.mp3	0.033477066	0.034660172	-0.01096831	-0.012909575	0.02291085	0.002836353	0.016131262	0.000818262	-0.002074201	0.014798863	0.037398448	0.036570939	0.011700053	0.006795168	0.014520647	0.031316869	0.021132082	-0.020874304	-0.042255057	0.006698585	0.038423155	0.008796324	0.001609651	0.002851181	-0.006456475	0.005141128	0.01622178	-0.004609725	0.005525443	0.009555269	-0.015167348	-0.016718462	0.002813283	-0.00059785	0.005126258	0.021942633	0.031404262	-0.026672149	0.00248645	-0.006853182	0.004926994	0.018398361	0.016249633	0.004786418	0.010403451	0.033810386	-0.023472628	0.000126028	0.032073175
632.mp3	-0.020081883	0.009325211	-0.052497442	0.012928713	0.024195571	0.026200454	-0.010909918	-0.029859937	-0.016699861	-0.03593335	-0.019891845	-0.014999602	0.001411082	0.023001212	0.019773444	0.022241419	-0.006052175	-0.065081401	-0.056186919	-0.007497846	-0.092966706	-0.046713547	0.002640789	-0.006504986	0.014802935	0.02324624	-0.009062801	-0.034791272	-0.024421533	-0.011428434	-0.054024718	-0.067767475	0.021925072	0.00071002	-0.016173218	-0.03647204	-0.018762359	-0.002594746	-0.03104982	-0.009398937	-0.038757661	-0.110220149	0.01356635	-0.009544737	-0.018700279	-0.00070977	-0.039625174	-0.02213429	-0.012664849
634.mp3	0.185768924	-0.023108744	-0.0177525	-0.108128516	-0.022039151	0.007205852	0.061222632	0.192322828	0.023085434	-0.044345833	0.003483755	-0.016701896	0.015726456	0.152963239	0.117508679	0.004438703	-0.041967074	-0.04737249	-0.023656663	-0.00289266	0.113921283	0.039750135	0.016753982	-0.064026878	0.062007451	-0.007607091	0.013164792	0.171817638	0.011679093	0.00031262	-0.109570116	-0.010992963	-0.010226858	0.060872952	0.090042033	0.014794623	-0.056302169	-0.02055911	-0.018424498	-0.002004455	0.189091988	0.027903654	0.033970422	-0.072195117	0.002661428	-0.027619675	0.010273298	0.133597125	0.005838817
635.mp3	-0.036507809	-0.010690366	-0.026049058	-0.03765218	-0.006607867	-0.029706386	-0.031470852	0.016488923	-0.027385596	-0.040576895	-0.010210965	-0.016261811	0.014040838	-0.004830668	0.015451415	0.00067319	-0.00744567	-0.006412594	-0.01396499	0.051038762	0.00669702	-0.000356395	0.080672618	0.001211272	4.70E-05	0.081319379	0.018106878	-0.025110694	0.043816528	0.016038125	-0.001837407	0.039975349	0.020111477	0.011403477	0.010175766	0.012997637	0.015007776	-0.029314689	-0.029321827	-0.054660468	-0.059428291	-0.120335549	-0.041606414	0.018792436	-0.03966256	-0.040053326	-0.024427483	-0.036126608	-0.002077583
637.mp3	-0.030956396	-0.005426552	-0.049738282	0.032680413	0.005297311	-0.005733858	-0.044702179	-0.024091528	-0.02541358	0.089238048	-0.032248472	0.01648179	0.002524307	-0.037584377	-0.006942659	0.027636119	0.106274328	0.098164526	0.067581386	0.017696165	-0.053223721	0.103839093	0.090762123	0.118496264	0.092748161	0.095854984	0.140591039	0.104444687	0.187353912	0.139870944	0.197342539	0.195630113	0.04912498	0.186223915	0.18129972	0.065472097	0.065415625	0.005107844	0.005599062	-0.000776881	-0.050428324	-0.010254391	-0.012018587	0.073821749	-0.011333364	0.026615696	0.004997222	-0.059118444	-0.027897284
638.mp3	0.184406617	0.073382528	0.047818428	0.116973582	0.082577725	0.04090312	0.054744046	0.010749166	0.087777936	0.026261056	0.035404332	0.023060013	0.085063186	0.060520694	0.049880919	0.033899432	0.042397384	0.069330125	0.017211933	0.011455505	0.083285727	0.091472308	0.059557212	0.109870562	-0.020404887	0.041927407	0.038776874	0.064427358	0.174441401	0.048024486	0.019253377	0.022948191	0.04484688	0.064538234	0.082502897	0.081487579	0.018270439	0.054856938	0.089793228	0.180222079	0.151695274	0.249415881	0.14782794	0.07164996	0.163839271	0.145940827	0.070848733	0.223620915	-0.008458783
639.mp3	-0.108258498	0.038876281	0.098584356	-0.041162852	-0.062360405	-0.056113065	0.060932427	0.048012194	-0.072171012	-0.123784261	-0.111528668	-0.117462531	-0.089926001	-0.095811653	-0.082096595	-0.097338264	-0.047798037	0.109419031	0.078671792	-0.038606384	-0.069729315	-0.057733917	-0.052252215	-0.012830889	-0.037115357	-0.038733506	-0.040665284	-0.032356038	0.0214449	-0.03715741	-0.051417109	-0.057898073	-0.047241621	-0.001261843	-0.015196589	-0.030151003	-0.078066345	-0.04739727	0.067462178	0.04203	-0.049413667	-0.030073681	-0.038325544	-0.077168919	-0.058940211	-0.060679536	-0.034667755	-0.068948937	-0.049073627
640.mp3	0.012812184	0.034073933	0.02187793	0.054196177	0.038935625	-0.022264701	0.021925591	-0.001094503	0.012598228	-0.031141528	-0.02224022	0.030226703	-0.023768001	0.028488585	-0.015614328	0.01621055	0.027444021	0.016360227	0.01189151	-0.019462973	0.004122212	0.00969993	-0.060021978	-0.042915329	0.002574866	0.012628788	0.050917981	-0.051074361	-0.074072627	0.040084587	0.060391464	-0.00557524	-0.056626784	-0.050749321	-0.011192806	0.050958124	-0.018031932	-0.026231575	0.019078824	0.041644895	0.120672551	0.000154044	-0.012768056	0.0172015	-0.021930852	0.058174514	0.014009864	-0.015219264	0.015585932
643.mp3	0.119417305	0.134809472	0.083827492	0.041130441	0.012950293	0.100779242	0.041234252	0.072572426	0.080190333	0.035660374	0.012962208	0.120582645	0.003880987	0.039554823	0.117931795	-0.115617229	-0.042266879	0.085809563	0.007730924	-0.067098499	-0.011018949	-0.041067895	0.080047805	0.12894399	0.129564151	0.082328456	0.077281547	0.060033246	-0.002279686	-0.078300854	-0.004908917	0.265099617	-0.089039307	-0.067989657	-0.066733717	0.237382623	-0.071468302	0.061289233	0.066232695	0.067131435	0.289446332	0.200498291	0.090605666	0.07777885	-0.090422834	0.267874828	0.02990743	0.30904302	0.252175235
644.mp3	0.030687933	0.009179834	-0.0312649	-0.042264004	0.028432685	0.058066446	0.006975378	0.008353563	0.050603914	0.020768053	-0.011330913	-0.017351044	-0.002927142	-0.018301277	0.032810743	0.03309779	0.014040591	0.00601452	0.017434508	-0.001827754	-0.034322368	-0.031450346	-0.036734073	0.00929556	-0.012607898	0.002518758	0.000471173	0.004894722	-0.017548367	0.033269844	0.022595237	0.038906927	0.04785922	-0.021227613	-0.015044729	-0.0394407	-0.010767294	-0.005161884	-0.00617308	0.057193496	0.041360826	0.014405895	0.027286126	0.004875616	-0.025279746	-0.064684716	-0.040818283	-0.011249728	0.017276761
645.mp3	-0.021571612	-0.025856883	-0.069939659	-0.057997779	-0.061500205	-0.041052497	-0.083494298	-0.077411385	-0.017877844	-0.027108378	-0.007769756	-0.070715953	-0.010425403	-0.028644244	-0.052789549	-0.074371932	-0.041871406	0.010381293	-0.0417834	-0.101309543	-0.059705971	-0.071549816	-0.062550662	-0.071018519	-0.202426824	-0.066237163	-0.151693582	-0.094748063	0.025769509	0.076565044	0.061393926	0.042815254	0.026099421	0.014700492	0.009746781	0.017281835	-0.037810321	0.000867966	0.029193441	0.038201531	0.01477386	-0.009255036	-0.004686821	-0.002657968	0.069359107	0.016997879	-0.031071007	0.004884611	0.009225679
646.mp3	0.099485887	0.026356298	0.044549047	0.004431084	0.101954103	0.149903134	0.094583533	0.129762797	0.056455719	0.12493947	0.058160868	0.05861764	0.0498709	0.059876237	0.118956901	0.018913873	-0.019127236	0.036896625	0.091390097	0.134215141	0.112252817	0.13615366	0.085549606	0.104610348	0.049150371	0.089460947	0.076109508	0.074945829	0.099260476	0.058839108	0.019659667	0.011747216	0.103420119	0.111959197	0.079416552	0.035776665	0.044872538	0.092003199	0.039831878	0.045442441	0.057415137	0.097376086	0.108185353	0.034395073	0.045759135	0.091495446	0.120239459	0.053208135	0.097314977
647.mp3	-0.013756423	0.065780051	0.075893087	0.000833644	-0.052175595	-0.142312836	-0.086622473	-0.091600274	-0.089580562	-0.116368257	0.088448107	-0.004415055	0.06507439	0.102738454	0.01358206	-0.036941469	0.068056601	-0.009097004	-0.075413661	-0.007943217	-0.040993849	-0.009937294	-0.048109647	0.042466962	-0.060045564	-0.001721593	-0.070119129	0.075635424	0.030107292	-0.003704166	-0.083556671	0.010839821	-0.000393218	-0.001113711	-0.035947484	0.029657761	-0.039110584	-0.033483242	-0.036377233	-0.026426632	-0.005782261	-0.076185065	0.002824179	0.029681739	0.002700284	-0.034356809	-0.078259907	-0.019016811	0.086327821
648.mp3	-0.032964328	0.008541483	0.025112682	0.021011371	-0.058321611	0.089533064	0.017759603	-0.002371763	-0.042662499	0.016306995	-0.009207084	0.005948706	-1.65E-06	-0.041039432	-0.053293561	0.063302553	0.078710487	0.034525203	-0.016896381	-0.055674912	-0.041018562	0.005580507	-0.043020124	-0.027239947	0.061461075	0.119749416	0.040250699	-0.019634581	0.042551604	-0.028346409	0.004522654	-0.046617933	-0.041623369	0.053998832	0.043825658	-0.019844146	0.01569424	0.015351056	-0.043627912	-0.069342037	0.002447797	-0.01990674	0.000430863	-0.035443011	0.066077105	-0.008956544	0.016945734	-0.02962541	-0.006984478
649.mp3	-0.001261778	-0.012548956	0.032305133	0.019113346	0.009873302	0.018625444	-0.034301496	-0.069249598	-0.024598739	-0.047814819	0.043327867	-0.006384723	-0.007728833	0.017229349	0.003802505	0.03701271	0.078492363	0.003008402	0.032389049	0.021502005	0.022120316	0.013139789	-0.037348861	-0.052209932	-0.011551927	-0.021934211	0.002528866	0.000891621	0.012192166	0.027768142	0.039383758	0.037769779	0.015525994	0.035717593	0.040243397	0.018441851	0.027241744	0.015201257	0.029553144	0.026338487	0.038020993	0.031308884	0.033262355	0.046890851	0.045034723	0.037722267	0.026433825	0.036971731	0.028903122
650.mp3	-0.022838014	-0.015091304	-0.027847077	-0.018487851	-0.023479003	-0.018810745	-0.011667662	-0.023866538	-0.021474613	-0.037360891	-0.008386079	0.002202372	-0.020705265	-0.000436524	-0.038458286	-0.047479794	-0.061964436	-0.05674558	-0.056072592	-0.05468547	-0.034997222	-0.032880561	-0.031161675	-0.030140472	-0.048216101	-0.029766926	-0.030096565	-0.04908311	-0.026543883	0.009667525	-0.015893982	-0.020473766	-0.018442909	-0.015212761	-0.049723388	-0.032163296	0.008665931	-0.016474397	-0.018378392	-0.002802142	0.002642776	-0.002491043	0.000141034	-0.035762733	-0.026307416	-0.012213753	-0.02461787	-0.020897971	-0.040587371
651.mp3	-0.009538503	-0.001112432	0.015548638	0.002451302	-0.012997049	-0.028066087	-0.023613608	-0.023329156	-0.07368375	0.00859651	0.015771281	-0.013734197	0.012362149	-0.006668288	-0.036206748	-0.010049247	0.015583775	0.001741988	0.007042302	-0.010001316	-0.007897775	-0.01922233	0.011721287	-0.001047896	0.006366846	0.000888831	-0.009901835	-0.030715869	-0.017104797	-0.007429217	0.016128255	0.003407024	-0.034122241	-0.020421728	-0.012333629	0.004808459	-0.018305908	-0.04100143	0.017087282	0.005494316	-0.012461576	-0.014829857	0.016470519	0.017976895	-0.010378363	-0.023729684	-0.010818424	-0.021432018	-0.029753754
652.mp3	0.150454522	0.031583765	-0.076336117	0.034886609	0.055507657	5.53E-05	-0.032528691	0.003708503	-0.030224659	0.011927326	-0.002859869	-0.009479264	0.041958597	0.237290732	0.040653272	0.096446711	-0.008692483	0.017453232	0.038710816	0.146928082	0.166161332	0.274372833	0.222491802	0.168681897	0.210717208	0.24531047	0.230200818	0.131972905	-0.001715802	-0.008442257	-0.007248478	0.030396052	0.001093151	0.040030588	0.012638444	-0.061399747	-0.146304726	-0.121568735	-0.050313645	-0.128380379	-0.0442621	0.060669971	0.02318644	-0.059416916	0.017773994	0.017953859	0.187278589	0.240505173	-0.071984421
653.mp3	-0.01621277	0.039690046	-0.007004598	0.011945761	0.010119471	0.01977041	0.02282884	0.023541427	0.011116049	0.001067023	0.007695168	0.021606005	0.016502169	0.025278738	0.031029074	0.03193334	0.019755512	-0.009889818	0.016580317	0.000891174	0.011284877	0.008750448	0.01865448	0.013603098	-0.00552668	-0.002375462	0.021698309	-0.008369598	0.022458302	0.015739015	0.027237729	0.013409315	0.019530069	0.021639778	0.022431474	0.023896818	0.018619809	0.027636902	0.009984798	0.030945363	-0.008790078	0.02342426	0.0075638	0.01180719	0.008648536	0.013774784	0.01460636	0.024707002	0.028248276
654.mp3	-0.041405704	-0.017116443	-0.118815432	0.049282641	0.02551062	0.001347305	-0.0174467	-0.096698484	-0.013409544	-0.0599862	0.079562945	-0.081885937	-0.034790187	0.022256077	-0.054949581	-0.030194071	-0.003849117	-0.05497282	0.091255264	0.076408252	-0.012636875	0.042197765	-0.019311762	-0.004403646	-0.028177725	-0.016279341	-0.025002656	-0.054518512	-0.005573468	-0.126844296	-0.018379306	-0.190231501	-0.043864553	-0.004442188	-0.040049293	-0.009757092	-0.063716121	-0.037271312	-0.025329629	0.134107068	0.038148323	0.050253284	0.030667744	0.028998218	0.003720159	-0.024944414	-0.074306259	-0.00606443	-0.038656425
656.mp3	0.028167579	-0.02137465	0.186571371	0.182490666	0.081326842	0.102225207	0.081472604	0.081900267	0.104178064	0.101628018	0.064455795	0.089356908	0.083443142	0.068951616	0.225917943	0.091694392	0.099056395	0.042597265	0.133517424	0.021793179	0.122307306	0.116258781	0.048611002	0.061948861	0.020110631	0.203873023	0.176982974	0.16616432	0.116961649	0.15748069	0.149932928	0.152733783	0.142478625	0.116986137	-0.088587798	0.013388427	0.036674983	0.02195652	0.028493498	0.022505211	0.04652753	-0.030349616	-0.040724565	0.004516879	0.075953672	-0.000304999	-0.015129448	0.07526851	-0.064612142
657.mp3	0.054103541	0.064492944	0.042289905	-0.001166778	0.090439621	0.041450396	0.036365934	0.017731729	0.056309492	0.048322459	0.032739277	0.046377528	0.100041766	0.053124812	0.05161108	0.028997569	0.086594875	0.064646762	-0.004753188	0.174473132	0.122373364	0.077317745	0.023513699	0.082642064	0.066020015	0.010322995	0.02087226	0.170257132	0.105232028	0.062107488	0.054498421	0.037641182	-0.00264331	0.033078364	0.109969853	0.164705632	0.162395485	0.072476468	0.077501049	0.065872036	0.057234501	0.043101165	0.071911903	-0.015312669	-0.000892798	-0.007460057	0.026502675	0.057215444	0.039768775
658.mp3	-0.065259803	-0.059315297	-0.14669881	-0.053746815	-0.06865804	-0.028215592	-0.099579199	-0.038546172	-0.038594032	-0.072432891	-0.082307889	-0.089259776	-0.047820638	-0.052653958	-0.023928365	-0.098797673	-0.028066821	-0.085586223	-0.081253906	-0.113693015	-0.097503182	-0.025385689	-0.03686741	-0.041438994	-0.046994429	-0.027909974	-0.066889408	-0.056239204	-0.12498829	-0.049664842	-0.069353029	-0.034945209	-0.070727437	-0.046079592	-0.040554946	-0.071961175	-0.084877029	-0.087110848	-0.047004554	-0.056982666	-0.025472359	-0.094521516	-0.030815895	-0.081029125	-0.082624817	-0.106044611	-0.090296761	-0.02459203	-0.037822693
660.mp3	0.109159863	0.086179573	0.052614173	0.034216697	0.13847389	0.122514894	0.059404254	0.028918668	0.036907895	-0.01153862	-0.072518659	-0.080851268	-0.020340645	-0.082646216	-0.035689768	0.005002012	-0.079540696	-0.005978245	-0.001488682	0.011247017	0.178209874	0.103319561	0.09982527	0.077224302	0.026942284	0.175860856	0.094638442	0.078322593	0.042140188	0.018117315	-0.049691882	-0.060693664	-0.061952818	-0.045778145	-0.091709819	-0.054918135	-0.068177913	-0.114317107	-0.032624483	-0.013955769	0.048760261	0.1621373	0.064409194	0.066583705	0.030975149	0.012363126	0.203497418	0.131148906	0.083050925
661.mp3	0.029761283	-0.017552885	0.001340473	-0.005374779	0.003748807	0.004079452	-0.046914049	-0.009234298	0.01475445	0.009853864	-0.000201237	-0.00135129	0.011734244	-0.000813837	-0.020970832	-0.03662087	-0.003926936	0.00797958	0.024280704	0.047963607	0.026113957	0.02006083	0.016497049	0.022254075	0.016919783	0.007238934	0.01203984	0.016463386	-0.006286839	0.004208609	0.007653788	-0.007102701	-0.022146778	-0.032429526	-0.0037851	-0.001545979	-0.008980673	0.006913172	-0.03266565	-0.004261114	0.013432667	-0.021974487	-0.024614449	0.013050554	0.02652405	0.027290587	-0.007362686	0.039676197	0.004062644
662.mp3	-0.113264653	0.06108033	-0.049739406	-0.005183595	-0.008399719	-0.025928936	0.003344952	0.014549416	0.067441137	0.055639585	0.008959797	-0.04443846	0.001556293	-0.022435993	-0.060162681	-0.002237438	0.043659796	0.106169853	0.016964247	0.08161781	0.058887154	0.08579844	-0.029077041	-0.08276692	-0.002252158	-0.052074698	-0.017260631	0.057199689	-0.047452256	-0.011769598	-0.040364196	-0.136058106	0.045955286	-0.031464179	-0.044976311	-0.065327633	0.047830959	0.004704273	0.076051014	-0.032233915	-0.048925871	-0.063443746	-0.00097011	-0.030003487	-0.047695693	-0.040621186	-0.014103195	-0.053001517	-0.018696932
663.mp3	-0.022637859	-0.004062376	0.002692277	-0.000865646	-0.011850541	-0.062483184	-0.087276716	-0.057356925	0.000677603	-0.008437281	0.003198731	0.010793103	-0.004273055	-0.006801395	-0.0002415	-0.030521942	-0.014402191	-0.003154502	0.015102537	-0.007747337	-0.035831009	-0.050844409	-0.031228777	-0.02040787	-0.009910221	-0.006747357	-0.025710249	-0.01880783	-0.063140944	0.003505166	-0.043900699	0.006178162	-0.009924373	0.008062765	0.002206216	0.005355432	0.006422065	-0.049820708	-0.050574611	-0.047593902	-0.042148412	-0.034567102	-0.011843901	-0.002667059	-0.008286554	0.002363696	-0.014169582	0.016092083	0.010671373
664.mp3	0.013918557	0.053300274	0.037620918	-0.003732218	-0.000998188	0.022967825	0.023315859	0.03592249	0.03834456	0.046938796	-0.00469054	0.039573064	0.071160755	0.013015462	0.015529469	0.013799063	-0.008904283	0.038560092	0.021235537	0.051408487	0.019126275	0.035959189	0.064997583	-0.004834363	0.011352899	0.040380299	0.04818536	0.019490314	0.014608739	0.026655024	0.01557001	0.025488409	0.018866231	0.007209356	0.01179819	0.026927003	-0.024421616	0.019091531	0.017090632	0.002213937	0.048424404	0.016169426	-0.013461076	0.001463817	0.017730394	0.065093269	0.004930763	0.045474319	0.032870855
665.mp3	-0.02263769	-0.065104875	-0.020099894	0.003823764	0.007544884	0.034649858	-0.019032784	-0.029769864	0.050019297	-0.013375629	0.017404116	-0.021190617	0.034607135	-0.077036714	-0.017940421	0.055722219	0.006394112	-0.021847909	-0.060391434	0.011656596	0.054841759	0.01166033	0.018062261	0.028435778	-0.000528548	0.016235642	0.034918852	0.012237316	0.005079657	-0.010840645	0.036398309	0.047409291	-0.008158427	0.036268903	-0.030213451	0.002526819	0.016189611	-0.070305599	-0.026575874	-0.015583363	0.001579457	-0.030699046	-0.031071642	-0.054643121	0.035336153	0.025141225	-0.038600341	0.07901007	0.011069754
666.mp3	-0.063902184	0.004854559	-0.012212172	-0.005917735	-0.0374597	-0.007430196	-0.000843772	-0.0248616	0.020809815	-4.37E-05	0.011544437	-0.032321061	-0.034879692	-0.02364734	-0.018927054	-0.001267506	0.006544486	-0.001595749	-0.027119103	0.026670466	-0.022565107	-0.046980572	0.023241593	-0.024985934	-0.022191487	-0.018247899	0.008071821	-0.031077835	0.025574181	-0.014435179	0.016303841	-0.049823554	-0.031834155	-0.020901406	-0.01416239	-0.006161155	-0.034574922	0.03603617	-0.010260539	0.018865064	-0.037880276	-0.011594742	-0.006079334	0.007308665	-0.002618009	0.019683829	-0.002400698	-0.03200142	-0.016068754
667.mp3	0.005360466	-0.034455728	-0.031351655	0.031725965	-0.096758399	0.008445015	0.002758474	0.089377128	0.071349425	0.07281599	0.056568104	-0.087209614	-0.040182658	-0.028964236	0.016773545	0.072741176	-0.022605065	-0.072811794	-0.033267685	-0.028096985	-0.093603279	-0.023520078	0.049961235	-0.085909677	-0.020007493	0.012354834	0.03803284	0.046354585	0.036875072	0.012661408	0.104743887	-0.030350142	-0.065901271	-0.164635453	-0.04226082	-0.13099755	-0.058047989	-0.104978285	-0.054034795	-0.035950985	-0.021714461	-0.00251334	0.031411162	0.014174858	0.002200557	0.055724778	0.076565217	0.025011337	0.016407529
668.mp3	-0.021227587	-0.008190376	-0.012064074	-0.011476728	-0.01243672	0.091180649	0.141071443	0.001107584	0.156306016	0.139426233	-0.021152661	0.085458588	-0.01197796	-0.007533381	-0.036885971	0.000747035	-0.002446082	0.004423908	0.026274032	0.012363233	-0.021766803	-0.009929696	-0.003109476	-0.017082652	0.071627658	0.030292051	0.038321333	0.034034906	0.102680443	0.023742397	0.094870826	0.043134231	0.045532788	0.080609036	-0.024084108	0.003977224	0.02799354	0.022863909	0.084474864	-0.011833881	0.033249825	0.027259567	-0.005443386	0.010981611	0.010370519	-0.002225106	0.041102778	0.030490226	0.175285939
671.mp3	0.090141191	-0.011958179	0.059064298	-0.011376207	0.082965184	-0.137922486	0.013742904	0.032490492	-0.014422062	0.009818767	0.16035641	0.011197063	-0.033889902	-0.03658817	0.025893565	0.203124418	0.13276209	0.122982417	0.176709222	0.204944641	0.037668533	0.138572223	0.169004132	0.05611556	0.08786303	0.075621524	0.091376679	0.137262889	0.145672758	-0.066143738	0.041183868	0.008708783	-0.059054054	0.08108381	0.06639398	-0.028973136	0.046121222	-0.02420443	-0.068189611	-0.121303017	-0.099742872	-0.105330377	-0.142323368	0.065575991	0.167456068	0.129436627	-0.023377869	-0.027415289	-0.02716865
672.mp3	0.045446483	0.121677027	0.000328732	-0.006392697	0.026024761	-0.00250832	-0.019441269	0.03610395	0.073398347	0.030546334	0.002360362	0.023470695	-0.018640172	-0.016346042	-0.020160953	0.079276929	0.115478716	-0.020143489	-0.003642236	-2.20E-05	0.026514829	0.003401284	0.005579867	0.054155013	0.000897141	-0.007783214	0.03830275	-0.006265943	-0.01257922	0.033060421	0.072982246	0.067657454	-0.020360372	0.010618147	-0.025745122	0.026084784	0.02249372	0.130444557	0.141040743	0.022062922	-0.00876053	0.017276091	0.008979054	0.004868553	-0.026389071	0.086126941	0.031030211	-0.004410785	0.045695347
673.mp3	0.04224095	0.081152883	0.040690816	0.130561491	0.084153844	0.010936724	0.006057487	0.077147802	0.061556445	0.062578146	0.021563352	0.011967931	0.034446692	0.079204381	0.002577107	0.02447792	0.062141614	0.03619252	0.049666911	-8.36E-05	0.077172851	0.036681936	0.138188556	0.063512567	-0.001781797	-0.015432228	0.020473091	0.029470913	0.012438894	0.004258838	-0.071166335	0.053032985	-0.003878413	-0.03524256	-0.015004436	-0.053603028	0.048787719	0.017158175	-0.000766154	-0.03652838	0.010274393	0.041520866	-0.007614086	0.022473463	0.001312123	0.041868933	0.022777107	0.103788034	0.0658646
674.mp3	0.027794852	-0.010261095	0.047100781	0.06147556	-0.035331952	-0.06123149	-0.073708101	0.001755079	-0.05732791	0.079407766	0.019146615	0.074106763	0.05330469	0.007385324	0.07259289	-0.019573425	-0.069798585	0.002387883	-0.018922929	-0.029650819	0.044944239	0.035914903	-0.029470947	-0.023412959	-0.021578692	0.033751055	-0.035129026	-0.001536214	0.0281104	0.039192687	0.078167785	-0.016589358	-0.047998686	-0.016636916	-0.014529813	-0.012204062	0.022866531	-0.020279309	0.060844134	0.035700943	-0.012142897	-0.061403215	0.011571301	0.005319273	-0.01002984	0.002464696	0.018844035	0.018930761	0.028953798
675.mp3	0.092867468	0.06652174	0.048331243	0.00587291	0.130088888	0.078613298	0.03930823	-0.011067405	0.084076265	0.017220574	0.067146863	0.011616378	0.061149907	0.019850168	0.025866533	0.047297528	0.019738414	-0.006393977	0.021120466	0.063887826	0.027719955	0.013489318	0.016116207	0.035458221	-0.009623703	0.014061022	0.069887643	0.027795804	-0.002851779	0.052279679	0.052534686	0.045639799	-0.002315422	0.065399507	0.068459801	0.014131336	-0.022231388	0.064781311	0.068789302	0.017348439	0.004225161	0.077342603	0.063849773	0.044306182	-0.004018858	0.0791309	0.043067129	0.010708502	0.018526686
676.mp3	-0.002618831	0.061942228	0.010132363	-0.016865077	-0.012928866	0.003660851	-0.001890303	0.023833033	-0.014460165	-0.000907408	-0.025258355	-0.004772016	-0.003920144	-0.012116945	0.008952001	-0.002624192	-0.016796266	0.032947543	-0.023303039	-0.012500013	-0.013908568	-0.020190087	0.004491883	-0.016556807	0.011279485	0.034891993	-0.014572028	-0.032442448	-0.016401057	0.00343306	0.014026494	-0.006331665	-0.015930689	-0.011048033	0.007591833	0.002944012	-0.009986748	-0.021591554	-0.014531437	-0.00719622	0.010198086	-0.018808885	0.006948643	-0.036944512	0.000120521	-0.020790729	-0.013296931	-0.015685952	-0.014606728
677.mp3	-0.025830267	0.042414986	-0.016118387	-0.007991877	-0.001425003	0.008093201	0.022286865	-0.008845053	-0.027159457	-0.015141174	-0.000720729	-0.011288309	0.008256666	-0.019689001	0.003415077	0.026292604	-0.012658861	0.034894165	0.002457723	0.009724813	0.025965547	0.022558192	0.018241121	-0.010454923	0.001668202	0.025953026	0.02759213	0.009481838	0.018073494	0.007978414	0.012332129	0.012600157	-0.026396791	0.038117884	0.006961915	0.003268537	0.018453937	0.009715022	0.009209271	0.005765578	0.075525131	0.032831561	0.019301651	0.039996933	0.034424322	0.04440329	0.018882403	-0.045980418	0.006998227
681.mp3	-0.035024587	-0.004102771	-0.017589342	0.003036463	0.010713354	0.007667676	0.03563783	0.018209121	0.052819476	0.039409107	-0.006443686	0.005730436	0.007843939	0.057587682	0.065004698	-0.041421855	0.012698529	0.013938647	0.013106484	-0.03309234	0.050625631	0.040514247	0.023332019	-0.014352844	0.035069002	0.076473284	0.064424207	-0.02533876	-0.032451843	-0.053129358	0.001499084	-0.005019709	0.052830624	0.020471693	-0.024353697	-0.021392034	0.002365265	-0.00833551	-0.028309331	-0.010644381	-0.007595007	-0.012623449	-0.007575787	0.059336827	-0.005928012	-0.01542417	0.039741172	0.010668619	-0.010344097
682.mp3	-0.037729011	0.014651217	0.054785714	-0.034757054	0.037258381	-0.031432835	0.006907495	-0.021828426	-0.008159168	0.006311129	0.010327782	0.020220183	0.028169727	0.027257357	0.056091393	0.051683126	-0.003735486	0.043313267	0.021240225	0.070820482	-0.016189132	0.043723172	0.056263866	0.079419401	0.028670594	0.040029523	0.015105772	-0.042801707	-0.055492175	-0.023700449	0.011035336	-0.026638901	-0.017942072	-0.046586545	-0.039077538	0.050544449	0.011734599	0.005519616	-0.035138175	-0.051552859	-0.029211021	-0.019857637	-0.004018229	-0.025888585	-0.055539754	-0.013993302	-0.011213249	-0.031697654	-0.009548884
684.mp3	-0.043507555	-0.050946612	-0.067656475	-0.068410028	-0.099435755	-0.042849367	-0.013368008	-0.025479505	-0.021133962	-0.004147024	-0.07311382	-0.016358036	0.029268388	0.012601941	-0.100731561	-0.00266615	-0.121872196	-0.011204271	-0.112279745	-0.009438819	-0.038119951	-0.048997909	-0.054085258	-0.054174865	-0.05994244	0.007948031	-0.042849893	-0.13766918	-0.000279397	-0.12861769	-0.00709636	-0.099077234	-0.024091528	-0.023187784	-0.027942352	-0.064349536	-0.105954365	-0.034139378	0.002365192	-0.043241659	-0.084514038	-0.026735982	-0.149962571	-0.016542846	-0.029136765	-0.012163924	-0.007546832	-0.02246948	-0.037157353
685.mp3	-0.043048541	-0.028186972	-0.020043777	-0.013955906	-0.099089078	-0.067823374	-0.098212358	-0.078939027	-0.00455529	-0.016724538	-0.021352025	-0.016953325	-0.072753133	-0.043711131	-0.02464093	-0.027925656	-0.009877547	-0.028543601	-0.045599732	-0.082147118	-0.087272675	-0.039913462	-0.04112383	-0.024091048	-0.025357386	-0.038431714	-0.059230935	-0.082289736	-0.099205899	-0.050234493	-0.05259928	-0.035899459	-0.0410344	-0.027003283	-0.025646269	-0.057214175	-0.071272858	-0.030480599	0.003357942	-0.035337315	-0.040537333	-0.042359645	-0.063920848	-0.088078769	-0.068160636	-0.079653034	-0.066761723	-0.058792056	-0.050529431
686.mp3	0.135280423	0.184746191	0.092217732	0.089668714	0.055028605	0.123157818	0.17857403	0.214266829	0.170789913	0.089722562	0.169944206	0.141831011	0.077054076	0.142605026	0.151616426	0.11306436	0.039023993	-0.047626986	0.018542918	0.090798879	-0.020422931	0.109311095	0.080314765	0.129914978	0.197673665	0.095743875	0.074894042	0.168381624	0.224310657	0.153223688	0.014855176	-0.029788522	0.074195898	0.056653543	0.058019794	0.088827531	0.053918439	0.077187344	0.07208703	0.130549008	0.001829299	-0.032772428	0.040243342	-0.023490836	-0.009042949	0.016317233	0.037605907	0.026982489	0.073367384
687.mp3	0.028302445	-0.02509483	-0.016094321	-0.019236394	-0.055979454	0.011027403	0.020672059	0.005691307	-0.004086024	-0.012160395	-0.002724646	-0.006936892	-0.013729347	-0.078684069	0.050993638	0.030662156	0.005286243	-0.005435667	-0.033558536	0.021404633	-0.005423603	-0.019458299	-0.007565294	-0.012281256	-0.013704199	-0.012898089	-0.025193054	0.024793729	-0.020816525	-0.016282115	-0.004526359	-0.047349975	-0.00483865	-0.001315591	0.002039846	-0.008770355	0.001891923	-0.004725527	-0.039109534	-0.017412568	-0.011396958	-0.082071679	0.033135216	0.150193998	0.001721132	-0.011843995	-0.027492463	-0.027106412	-0.008927335
688.mp3	0.055832018	0.11616698	-0.01344639	0.146382187	-0.147084659	-0.087737446	0.214522245	0.036339767	0.074547437	-0.021293861	0.074507198	0.053911694	-0.011803597	0.024406507	0.15008123	0.010911829	-0.010845617	-0.039271685	0.045959322	0.086604664	-0.029086301	-0.025479636	-0.010561759	0.027559883	0.113726641	0.136997548	0.127835048	0.090473929	0.123783996	0.121468197	0.182289954	0.081601073	0.127428893	0.098602248	0.129243179	0.04145728	0.050983077	0.076054449	0.105893794	-0.019873729	0.069574111	-0.002711833	0.021989837	0.021478895	-0.051304464	0.071856473	0.083468674	0.090530324	-0.033542593
689.mp3	-0.005661622	0.048606312	0.098067735	0.026967318	0.027037428	0.03196973	0.098638331	0.080312537	0.064458241	0.039375936	0.015430954	0.033995205	0.039757806	0.021826649	0.031869501	-0.01428845	0.02467142	0.01428447	0.058722352	-0.026724409	0.040096599	0.087726813	0.042946622	0.029494086	0.034488627	0.107082715	0.120888104	0.042390305	0.062769755	0.040298219	0.039923657	0.125536515	0.055853022	0.014373368	0.021272528	0.004363709	0.084734954	0.046779087	0.017039691	0.000629327	0.043984783	0.074564363	0.037609658	0.043302534	0.06778761	0.08379551	0.043838846	0.097808785	0.040374314
690.mp3	-0.077803747	0.013443863	-0.045289592	-0.033854514	-0.028143661	0.048277031	-0.033819499	0.117767902	0.121929827	0.120850492	0.082881423	0.136499803	-0.01017773	0.111090431	0.052553395	-0.062153093	-0.022740726	0.005367366	-0.004785379	0.065943106	0.036695228	0.015056016	0.083429952	0.063974416	0.098443155	0.047358243	0.034427717	0.037296272	0.028785659	0.07555319	-0.043496842	-0.050281109	0.002057642	-0.013011278	-0.017445017	-0.022113525	0.009765937	-0.041904802	0.09485355	-0.025667585	0.127216499	0.23235359	0.132182743	0.122619086	0.085579296	-0.058876673	-0.077680189	0.038693151	-0.045015782
691.mp3	0.046072072	0.080672318	0.021670991	0.01681957	0.024770192	0.002553072	0.060682401	0.021072284	0.015557879	0.065005332	-0.051099384	-0.054154531	-0.026036243	-0.008222809	0.066675456	-0.019152438	0.041875253	0.210789904	-0.019085067	0.215855113	0.008154181	0.174294145	-0.018720992	0.01409809	-0.042807907	0.015820165	0.032578084	0.013998425	0.005115551	-0.000394159	-0.008235619	0.1578589	0.013105443	0.103080286	0.00106229	0.071780946	0.020973209	-0.033642076	-0.019705351	0.034543596	-0.03828437	0.015817326	0.029144357	0.08254252	-0.002243236	-0.029116176	0.039777863	-0.020991147	-0.047760126
692.mp3	0.012808255	0.014217988	0.012036596	0.018163922	0.010542423	0.022447294	0.015323799	0.028368735	0.010288564	0.014277514	0.010518862	0.016866358	0.0114716	-0.000599974	0.002302004	0.020120623	-0.004637826	-0.002633463	-0.004793871	0.008765652	-0.010373802	0.013139211	-0.005421141	0.007733158	-9.71E-05	0.009237079	-0.008731792	-0.002630475	0.010370745	0.007938965	0.005727784	0.00854307	0.000839946	0.009054408	0.071139798	-0.003110608	0.015945151	0.008794168	0.008230194	0.013869215	0.017219776	0.015207073	-0.001327374	-0.000887372	0.005233312	0.001439484	0.005721479	0.017572015	0.00641926
693.mp3	0.003857815	-0.010082819	0.02129365	0.005983408	-0.001005836	0.031182973	0.02875548	0.030110023	-0.000357086	0.012951872	0.015899722	0.02046839	0.024139706	-0.008682994	0.022733947	0.162760886	0.097880059	0.000196548	0.027384036	0.025347694	0.01745074	0.013867138	0.030148868	-0.023814778	0.008094114	0.032845709	0.051685123	0.024060371	0.013879798	0.005151229	-0.026724713	-0.029604341	0.002488118	0.040978999	-0.010978995	-0.005971596	-0.003748288	-0.014899314	0.020978846	0.006817653	0.040304219	0.004873746	-0.033903598	0.005530175	-0.011303588	0.003373127	-0.024218821	0.015155831	0.005604482
695.mp3	0.005630749	-0.018418936	-0.012980225	0.013559848	-0.056460747	0.003490333	-0.007733617	-0.013327827	0.009416197	-0.006999796	0.017986801	-0.01817089	0.009309922	0.001033591	-0.095277773	-0.009537345	-0.036282	-0.046596996	0.007304393	-0.031230417	0.009877517	-0.003911948	0.0075063	-0.001077974	-0.062252988	-0.005660944	-0.030922123	0.00098536	0.01029392	-0.010081527	0.00694644	-0.078574633	0.000404927	-0.025584214	-0.05036755	-0.00581211	-0.01963209	-0.013560899	0.025204071	0.033078814	0.023857454	-0.003033994	-0.031363	0.006408442	-0.002233431	-0.004712457	0.026206678	0.006920118	0.005603472
696.mp3	-0.065693853	-0.006774008	0.040267078	0.047451671	-0.022774605	-0.025489905	-0.003357992	0.003926711	-0.006912326	-0.029067926	0.003292125	-0.004198031	-0.045824789	-0.055228114	0.038627291	0.008968277	0.020691602	-0.019574333	0.059391437	0.021524095	-0.001399996	0.018752148	0.036751541	-0.005468415	-0.029236639	-0.006098845	-0.014857119	-0.0473035	-0.02559377	0.000901708	0.029166469	-0.007795268	-0.044483133	-0.048498511	-0.030948354	-0.051597773	-0.003110937	-0.001401248	-0.018204832	-0.043802337	-0.011754564	-0.003265653	-0.023277739	-0.002735992	-0.037708114	-0.005486002	-0.002736425	0.000602663	-0.017132537
697.mp3	0.055511751	0.022795323	-0.00166992	-0.009234573	-0.004516146	0.030113064	0.09600666	0.064145187	-0.039850457	-0.038910197	-0.025154776	0.071328567	-0.003416451	-0.011642339	0.016150782	-0.008423797	-0.021724961	0.01794041	0.022742283	0.01827462	0.023199277	0.026966949	0.075208924	0.048851559	-0.018894203	-0.009033486	0.001735654	0.04501575	0.03494547	0.025859511	-0.020776601	-0.035281584	-0.010265627	0.072731797	0.015952491	-0.011356032	0.024181887	-0.004399759	0.034320599	0.021209926	0.096033543	0.065524505	0.072034033	0.013302933	0.058973793	0.050943694	-0.019026733	-0.021294336	0.006370581
698.mp3	0.295053857	0.167118868	0.30769979	0.07396804	0.027108686	-0.00932945	0.011042118	0.085068495	0.024359436	-0.043945831	0.000238819	-0.030311012	-0.069585513	-0.09380581	0.043426616	0.234799155	0.204696944	0.170981321	0.255768426	0.106971736	0.071981538	0.194278989	0.226443793	0.157347311	0.351216361	-0.067621177	0.02851863	0.139654144	0.125951957	0.069886583	-0.060438618	0.030774928	-0.026681696	0.074168711	-0.026687513	-0.04498693	-0.012264307	0.307782144	0.305538036	0.072272253	0.126860307	0.012147494	0.044340456	0.169170593	0.318011728	0.311777272	0.077690905	-0.007946948	-0.03422083
699.mp3	-0.020058274	0.047501137	0.165048994	0.184158854	0.13009164	0.044401939	0.059835274	0.020416398	0.008768504	-0.002310409	0.27104164	0.043231803	0.148305811	0.014538872	0.028412606	0.039453896	0.054089988	0.031275648	0.153995261	0.196519446	0.163697066	0.175341875	0.115951221	0.090441168	0.048423919	0.014068251	0.033378813	0.08310372	0.055849001	0.107882588	-0.023441482	-0.010512703	0.003125485	0.028396638	0.019820661	0.127982768	0.164841879	0.158216383	0.178422029	0.036391947	0.048763519	0.037420055	0.023410061	0.104965555	0.2705007	0.102235651	0.151985011	-0.0063982	0.005322043
700.mp3	-0.01601141	0.000272025	0.000132723	-0.003327261	-0.019424326	-0.012484608	0.018881249	-0.003934737	-0.022135744	-0.012823341	0.004722955	-0.013622618	0.007724709	0.013952189	0.016586284	-0.02192276	-0.027459828	-0.009152656	-0.012265769	-0.017463439	-0.015941829	-0.005509272	-0.026686189	-0.024683726	0.000668569	0.011164797	-0.005906048	0.009816944	-0.010400874	-0.012271014	-0.012991093	-0.01447169	-0.018106725	0.000294928	-0.026788866	0.002065806	-0.003001456	-0.017639442	0.001215844	0.007505677	-0.01445937	-0.003892077	-0.021441372	-0.036538128	-0.023527016	-0.008723982	0.011102537	0.005067336	-0.00173586
702.mp3	-0.005227939	0.016322035	0.024313121	0.025180784	0.004600322	0.000270344	0.021825795	0.001814888	0.009212101	-0.00724676	-0.00851637	0.003225907	0.008862432	-0.007412027	0.008969629	-0.005262114	-0.012184118	-0.02173042	-0.003254207	-0.012402608	0.002043556	-0.000885562	0.004163242	-0.025175519	-0.003018985	-0.002925933	0.004709667	0.00807298	-0.005174082	0.032230498	0.018890427	0.007972272	-0.008345604	0.003252468	0.019919669	0.012253847	-0.000949991	0.04030662	0.004840767	-0.005153241	-0.028368377	-0.008078789	0.004296765	0.034033544	0.001506265	0.022517708	0.015053842	0.004242231	-0.012301883
703.mp3	0.01162923	0.044415567	0.011556693	0.025959549	0.037836809	-0.003146591	0.037001389	0.001313214	0.070901204	-0.010611763	0.020130512	-0.016384981	0.093184648	0.058145621	0.064516251	0.024250253	0.026210722	-0.003552684	-0.00744046	0.012965911	0.036891396	0.044651328	0.001478733	0.003036802	-0.003767723	0.016177685	0.055398965	0.115230404	-0.005044367	0.098372867	-0.023527589	0.057083792	0.005850327	0.022255212	0.025900242	-0.007435456	4.18E-05	-0.02319145	0.023222451	0.041588753	0.107102925	0.007778606	0.063675469	-0.024957077	0.010492768	0.02786503	0.017607016	-0.006076838	-0.006675316
704.mp3	-0.090824958	0.020855955	-0.060382088	-0.158176647	-0.115271	-0.168863851	-0.017582501	0.059114202	-0.006423705	0.067758084	-0.004441906	-0.132763332	-0.04249723	-0.121121938	-0.032463524	0.003535603	-0.047821761	0.032119051	-0.041360554	-0.129699958	-0.096304367	-0.148891457	-0.109640013	0.08392792	0.070848277	0.071602275	0.078531674	-0.129478079	-0.102361137	-0.094171511	-0.079089407	-0.008611964	-0.045737908	-0.040819208	-0.034550713	-0.036802276	-0.042297098	-0.072843373	-0.044901531	0.017532181	0.052383112	0.024565813	0.0194706	-0.037287076	-0.017633987	0.004717955	-0.037855867	0.005628733	-0.008952552
706.mp3	0.039731106	-0.002483352	0.014884121	-0.051112309	0.034278891	0.005938088	-0.078028303	0.016533616	-0.029760184	-0.003715044	-0.096853135	0.012158791	-0.008930368	0.030835262	-0.041055196	-0.038876497	-0.006133657	0.006270036	0.020346032	-0.029258168	0.013321139	-0.038618676	0.003335203	-0.011491401	-0.050575646	-0.03843511	0.030324765	-0.003436867	0.017668017	0.025471136	-0.067008937	-0.01364241	-0.000654005	-0.006340187	-0.005534562	-0.062150755	-0.068277022	-0.077560536	-0.096243584	0.042498079	-0.00549678	-0.001638436	-0.047785707	0.011621785	0.006887016	0.108806858	0.013930502	-0.131010598	-0.104943799
707.mp3	-0.133829136	-0.099499734	-0.181860142	-0.205083912	-0.109156632	-0.126295729	-0.137549187	-0.071112292	-0.187340819	0.037602399	0.04635229	0.024837575	0.052325824	0.03320518	0.062936121	0.03931231	-0.014356309	0.000773809	-0.003991134	-0.009612316	0.182366557	-0.005012801	-0.016896446	0.019751713	-0.008715046	0.004144648	0.152686572	-0.013170939	-0.017467054	0.019011156	0.032189743	0.04739868	0.157499431	0.067045715	0.059194632	0.058299068	0.086380657	0.080673889	0.055355226	0.112834629	0.115489378	0.053500497	0.102387741	0.109270037	0.075161022	0.099153356	0.117359097	0.054280619	0.102072964
708.mp3	-0.012741678	0.030367731	0.014644225	0.027287857	0.021771093	-0.003118758	0.032395949	-0.002309192	0.027446371	0.020754416	0.001978948	0.027382306	0.002264645	0.027280642	0.026978836	-0.003121563	0.028917658	0.006405794	0.028632028	0.000917757	0.021715838	0.029393779	0.001579581	0.022190529	0.005830333	0.002269026	0.024245972	-0.012195078	0.012988406	0.033561946	-0.013625875	0.017076032	0.020252739	0.031990758	0.008298451	0.009269069	0.022658568	-0.003066559	0.02048133	0.007166202	0.019558389	0.029335157	0.010292133	0.028659762	0.01455801	0.02432863	0.0316204	0.010308342	0.029546847
709.mp3	0.009286393	0.100169157	-0.025664482	0.05390285	0.000624938	0.034959524	0.032031782	0.001131537	0.058607562	-0.00346509	0.042144741	0.019310687	0.020576933	0.069140467	0.0585758	0.021984392	0.018477004	0.067379882	0.040961912	0.103857167	0.053926	0.093693245	0.099880549	0.026897455	-0.011751805	0.029163983	0.016962663	0.05886458	-0.007424053	0.001098148	-0.007304913	0.009604802	-0.044290555	-0.03290563	-0.012227715	0.0221981	-0.010995582	-0.025873818	0.03603138	-0.012145232	0.021852993	-0.015545898	0.0219542	0.01381951	0.012529295	0.083202747	0.035347814	0.005908971	0.014741856
710.mp3	-0.000345212	0.018515358	-0.020296545	-0.018328715	-0.001556856	-0.009947818	-0.009194121	0.00240696	0.001079251	-0.011197337	0.006561833	-0.016867537	-0.025503964	-0.029166766	0.011519765	-0.001724698	-0.010300764	-0.009135614	-0.007925248	0.020093685	-0.00876205	0.012572351	-0.000266554	-0.00109587	-0.009712256	0.006531973	0.006667763	0.011525149	0.006047763	0.002033968	-0.00467922	0.004108068	-0.011343249	0.004672039	-0.008565707	0.00378674	-0.030353619	-0.013210964	-0.015150923	-0.019216248	-0.002995394	0.0033095	-0.006096087	0.018872941	0.000508797	0.00148329	0.003711584	-0.014379773	-0.013430573
711.mp3	0.075878849	-0.023082227	0.152018272	-0.037504551	0.153522889	-0.000761698	-0.016174847	0.124667831	-0.032334763	0.135562327	-0.038193036	-0.084532966	-0.104248	-0.037283472	0.079530889	0.003883851	0.164515681	-0.022396743	0.161380642	-0.01089232	0.147935194	0.002813069	-0.029172579	0.116315949	-0.037213082	-0.089367283	-0.066000077	-0.036579272	0.004948735	0.132478115	-0.002873583	0.006038367	0.149119248	0.00125686	0.042958156	0.004308721	0.035249443	0.005670407	0.144376747	0.200254629	0.227446216	0.064960633	0.0112703	0.141816687	0.023174324	0.005029004	0.140411071	0.01305988	0.037497309
712.mp3	0.030203334	0.009944679	0.047090187	0.073835937	0.042540717	0.055788123	0.040572781	0.037380078	0.029164352	-0.010684708	-0.009723134	-0.002152744	-0.044446314	0.021459522	-0.017013889	0.038480426	0.010078537	0.005790183	0.050718537	0.079962073	0.032960838	0.049975712	0.058410047	0.049791915	-0.096029707	0.003696404	0.041014094	0.043494721	0.047003494	0.065415648	0.056026159	0.045956546	0.023254983	0.061258089	0.039676373	0.064673219	0.026758017	0.048794169	0.043929348	0.083609989	0.020452874	0.077309576	0.00859211	-0.023448222	-0.019692937	0.02027583	-0.017559605	-0.008451999	0.039456707
713.mp3	0.020816669	-0.005473053	0.008084444	0.021302422	-0.00155163	0.017340538	0.0347031	-0.013160776	-0.007766901	-0.003503003	0.010179159	0.029316959	-0.003223621	0.014402893	-0.006842787	0.011402495	0.041478926	-0.009138479	0.007575863	0.003250677	0.004422877	-0.008381806	0.020254558	-0.003450743	0.008558609	-0.002283325	-0.010037839	-0.014113496	-0.005284989	-0.002153915	0.027645727	0.014485712	-0.005994876	0.001540566	-0.008466762	0.049414557	-0.007079421	-0.004999924	-0.008358019	0.007216087	0.033491823	0.045130436	0.002843841	0.002284647	0.011922027	-0.010888982	-0.002185573	0.011218697	0.007008933
714.mp3	0.012259205	0.042644209	-0.139014799	-0.010980283	0.016188539	0.107790697	0.013490201	-0.020040921	0.053447116	-0.016078528	-0.012937451	-0.049282101	-0.000696367	0.027762889	0.087136013	0.014868993	0.105562956	-0.026538087	-0.021206318	0.017137045	0.006441722	0.028002655	0.089206117	0.036269287	-0.005734216	-0.075120045	-0.046471065	-0.016087865	0.036591952	0.047304333	0.104498959	0.133795903	0.04233504	0.023857498	-0.014223382	0.030289302	0.00041202	0.082662864	0.014222986	0.140986503	0.136469294	0.171803398	0.043229892	0.048437512	0.027677987	0.136458375	-0.006192014	-0.03882809	-0.008481219
715.mp3	0.025826723	0.034457165	-0.048435339	-0.027934284	-0.14291074	-0.152071763	-0.213925515	-0.036218211	-0.129961719	-0.131138409	-0.050018888	-0.065046945	-0.002417247	0.047569681	0.090394603	0.134842514	0.008933703	0.042627366	0.028996617	0.062735354	-0.039858595	-0.035893351	-0.155728178	-0.170943407	-0.219818328	-0.044145435	-0.13432025	-0.113507836	-0.042982702	-0.064682211	0.016035431	0.055009272	0.084000905	0.167721857	0.013851407	0.041457628	0.025091599	0.053761236	-0.037977746	-0.041586099	-0.146139111	-0.148439497	-0.247648433	0.157510558	-0.07942671	0.074645099	0.032431392	-0.107228997	-0.164879986
717.mp3	-0.013147194	-0.026720005	-0.004258226	-0.029920061	0.004763983	-0.043022615	-0.048802182	-0.001172272	0.031698907	0.005677185	-0.012250534	-0.02918528	-0.042171867	0.017223917	0.077333089	0.016486873	0.038132514	0.019506781	-0.017090393	-0.014758543	0.00031729	0.01116504	-0.028850302	-0.033362288	-0.039870927	0.027639164	0.018765125	-0.001508264	0.022554849	-0.003475872	0.014128902	0.021844439	-0.005578733	0.016450477	0.091834591	0.001413405	0.00020128	-0.033036373	-0.031876311	0.023429213	-0.044700302	-0.036663344	0.041691215	0.016441615	-0.034789257	-0.008664287	-0.027270805	0.007199578	0.007001008
718.mp3	0.018100534	0.003916307	-0.014864948	-0.004758822	0.034600152	0.017752256	0.012771203	0.038745097	0.000693882	-0.004862714	0.039761233	0.010394387	0.009706564	0.065993707	0.003235662	0.010044149	0.034419607	0.04632084	-0.008388707	0.012654043	0.054910109	0.001172803	0.027088508	0.059774744	0.006648106	0.036038295	0.051439832	0.016144897	-0.017521367	-0.001960589	0.01096542	-0.002242778	0.001617231	-0.021630298	-0.005105525	-0.013635867	0.041894221	0.064907478	-0.012896311	0.006810148	0.013973328	0.010776859	0.008455803	-0.018046265	-0.002408106	-0.025455367	0.020950903	0.035380468	0.029299622
719.mp3	-0.00275546	-0.002384113	-0.010554936	0.002937072	-0.005848783	-0.019424732	0.011017974	-0.037535055	0.02586067	-0.009519932	-0.017078254	-0.01428073	0.023153001	-0.009347158	-0.016817577	0.005438965	-0.007296889	0.004754101	-0.013373691	0.000143048	0.014358688	-0.074641269	0.012713649	0.010592891	-0.021787949	-0.013168721	-0.00918431	-0.005624176	-0.020044193	0.001842045	-0.005948009	0.011233065	0.038099253	0.01583672	-0.02593967	-0.008738602	0.008158101	0.029597385	-0.051026624	0.025805762	0.005915529	-0.00430753	-9.82E-05	-0.00584646	-0.006619489	-0.022587593	0.024003146	-0.037818639	0.000995283
721.mp3	-0.005342801	-0.011408376	-0.035656078	-0.066191943	-0.033941294	0.001467989	-0.035243798	0.06568486	0.092928301	-0.019001789	-0.071863976	0.010220019	-0.029612377	-0.013248586	-0.026654626	-0.01761152	-0.014026261	0.027272487	-0.048220396	-0.019076394	-0.056696628	-0.016893746	0.022633531	-0.022280492	0.016091445	-0.010770728	0.03774198	-0.015996637	0.043577742	-0.037318073	-0.012952036	0.072730717	0.017977598	0.037818029	-0.022776535	-0.031796641	0.040950685	-0.004634113	-0.002886898	0.020406354	0.06225964	0.015929931	-0.002147006	0.077788532	0.00405402	-0.010489944	0.032243908	-0.014273769	-0.023878203
722.mp3	0.139187991	0.109104249	0.011274516	-0.008422372	0.052923108	0.153688708	-0.009957036	0.017522833	0.031857394	0.046888334	0.003225258	-0.00429165	-0.007815998	0.122797007	0.072030961	0.078164297	0.130375994	0.028598233	0.113690022	0.057110004	-0.022745028	-0.012602	0.107663283	0.042700871	-0.08105557	-0.037447562	-0.021608146	-0.009829427	-0.001590804	-0.01347408	0.035415798	0.066246688	-0.008857941	-0.022471939	0.049379557	0.171337878	0.044197321	-0.023314308	-0.003215896	0.080372842	0.04229638	0.00095587	-0.004545779	0.099702204	0.179048293	0.193804449	0.070095232	0.041972791	0.194337383
723.mp3	-0.002174926	-0.051987915	-0.022528009	-0.025719809	-0.03070703	-0.002254892	0.009634774	-0.013491334	0.005290638	-0.102810393	-0.042760076	0.017247711	0.022792477	-0.003162192	-0.005201988	-0.016547679	-0.002634364	-0.022031582	0.000352654	-0.01049361	-0.024481816	0.002534743	-0.040539978	-0.025243077	-0.05043806	-0.005254822	-0.012178107	0.07779664	-0.081004309	-0.041465444	-0.029619187	-0.005322426	-0.007831126	-0.046195004	-0.016461535	-0.046099825	-0.005569943	-0.014815329	-0.050287845	0.009183803	-0.001870499	0.012090136	-0.026255664	0.002452182	-0.0156239	-0.039546571	-0.027448921	0.012472445	-0.035935586
724.mp3	0.030919762	0.00871684	0.002583974	-0.002719438	0.032585013	0.008519642	0.039057332	0.000262701	0.045669164	0.018404207	0.019778753	-0.002357862	0.08783262	0.010067442	0.001296107	0.011482432	0.089142307	0.008092452	0.004179023	-0.023292916	0.066318336	0.006999415	-9.90E-05	-0.016702059	0.030611459	0.017871771	0.026073584	-0.005581052	0.016739826	0.021663014	-0.007838831	-0.039598058	0.007752019	0.027075964	-0.002877593	0.004302824	0.013789413	0.025991108	0.03454714	-0.001767965	0.015277285	0.085204617	0.00565246	0.003496799	0.011105914	0.085480381	0.040893541	0.023001222	0.007502337
725.mp3	0.010040809	0.001391884	0.007604973	-0.015833513	0.028349127	0.010872898	-0.013294568	-0.008679683	-0.020282223	-0.028392555	-0.008844769	-0.016806808	-0.001086368	-0.013876487	-0.027961965	-0.028389607	-0.005222414	0.003577559	-0.009686919	-0.002715881	0.010573286	-0.013488341	-0.012167386	-0.019721628	-0.016993865	-0.008688272	-0.010466786	-0.01973992	-0.004567347	-0.009749777	0.012540126	-0.020905399	-0.015033844	9.00E-05	-0.009307191	-0.003143049	-0.019860247	-0.001342608	-0.020854654	-0.01994827	-0.018238651	-0.013643529	-0.017289326	-0.024258707	-0.008357624	-0.023632577	-0.004297867	0.027103066	0.024136841
726.mp3	-0.0362333	-0.004371566	-0.03336647	-0.040883151	0.038307967	-0.015561565	-0.031830347	0.008933767	-0.038940247	-0.001896917	-0.014882003	-0.017049958	-0.033583055	0.00910606	-0.011806771	0.001198506	-0.026651458	0.030287283	0.001214012	-0.027509299	0.010053101	0.062351921	0.002189624	-0.010424147	-0.049840047	-0.011013973	0.01166993	0.000467274	-0.025302298	0.028578409	-0.007718846	0.008814501	0.027869461	0.049787407	0.050152855	0.018863262	-0.04637301	0.001640588	0.009527324	0.002596157	-0.01111474	-0.059181945	0.045453726	-0.028090761	-0.057861917	-0.014511508	-0.001511401	0.103866074	0.010664872
727.mp3	0.174225284	-0.048132939	0.13183858	-0.018542741	0.054708365	0.065894905	0.061301074	0.06413724	0.183212871	0.090041472	0.128678789	0.055174923	0.069507186	0.059506301	0.063957028	0.053722642	0.076304608	0.187604303	0.105046405	0.130289259	0.066225414	0.034687318	0.149579943	0.060822472	0.02480379	0.144584298	0.074885654	0.172919672	0.05941026	0.068012939	0.059350979	0.096748949	0.054580596	0.027440677	0.148629921	0.074657797	0.170343245	0.064734294	0.06423473	0.059642008	0.094403474	0.069588326	0.080707034	0.003850732	0.123998066	-0.004864096	0.097054915	0.002731857	0.205831374
728.mp3	0.061662408	0.104219582	0.003492788	0.113299234	0.111144926	0.127551424	0.055529239	-0.008075005	-0.004747517	-0.001906592	-0.001024327	0.04542985	0.059868393	0.058830806	0.088216977	-0.006727605	0.074227802	0.008185504	-0.024422794	-0.022969519	0.022157061	0.058997504	0.013307	-0.012473622	-0.01115214	0.026053188	0.060440639	0.079563759	-0.002268928	0.013565912	0.008295984	0.014582104	0.001084336	-0.028610861	0.041039196	-0.013261131	-0.023980898	0.01390095	0.046510841	-0.008686817	0.102689997	0.057586776	0.005661854	0.02510681	0.026591336	0.008733116	-0.004865138	0.015060376	-0.012823706
729.mp3	0.002009538	-0.004702752	0.023211821	0.013159652	0.030254745	0.039723927	0.024989115	0.023202913	0.034422563	-0.004026639	0.014016521	-0.083714824	-0.006821341	0.023455804	0.007764062	0.001186829	0.122439665	0.047606748	-0.004255482	0.010149645	0.011492277	-0.005783574	-0.012127077	0.024444708	0.014054215	0.035363474	-0.006344549	-0.023685715	0.065633703	-0.007986982	-0.000223119	0.033305543	0.030896723	-0.023164859	-0.01799543	0.023002866	-0.006608334	0.014992061	-0.042274777	0.013763943	0.041841238	0.01078363	0.033519215	0.063593428	0.018034765	0.01148849	0.01497332	-0.000682163	-0.013463825
730.mp3	-0.037470315	-0.003988544	0.036704946	-0.108050016	-0.120496797	-0.08320173	-0.034806203	0.008010657	-0.005930953	0.007450365	-0.006393254	-0.082108561	-0.105964085	-0.055422466	-0.06630001	0.082160004	-0.032809999	-0.017348215	0.039489976	-0.105023706	-0.117018267	-0.0383205	-0.033016145	-0.009297523	0.009056247	0.021863554	-0.002134235	-0.074184682	-0.116410497	0.055261638	0.014292373	0.024759171	-0.051567456	0.011168849	0.014546135	-0.110384235	-0.124911094	-0.082513574	-0.019730635	-0.012778324	0.008584986	-0.004756506	-0.033308357	-0.088023757	-0.098167747	-0.054869986	-0.060818457	0.057733457	-0.033572027
731.mp3	0.121924184	0.076389648	0.095809228	0.144024891	0.150087452	-0.013863779	-0.008515908	-0.013789533	-0.042357724	0.000907617	-0.026070531	-0.022996843	0.020526612	0.000588545	-0.02475596	-0.023714094	0.013166258	0.005420458	-0.012155257	0.00572414	-0.038208527	-0.010773782	-0.02331769	0.008367417	-0.055724611	-0.007228848	0.002036628	-0.020380723	-0.007657295	0.008186087	-0.032425556	-0.022539459	0.019676061	-0.028437103	0.009278607	-0.054694828	-0.045556658	-0.015694826	0.030315226	-0.010101073	-0.017013655	-0.030962236	0.016524613	-0.014314422	0.005424819	-0.023636357	-0.009947304	-0.035540977	-0.000296286
732.mp3	-0.016250047	-0.025456547	-0.012746069	-0.004188722	-0.009283053	-0.002027014	0.01431867	-0.030070444	0.06061607	0.002288495	0.026426811	0.005961611	-0.014267316	-0.051639588	-0.001395726	0.023750416	0.10160003	0.020779517	0.0112357	0.016511451	-0.020243141	0.048904363	-0.016930273	0.00052299	-0.004634581	-0.016713337	0.00198052	0.079605757	-0.013487404	0.019412931	-0.013948912	-0.000770128	0.092505989	-0.01505838	-0.003896778	-0.016886836	-0.013646681	0.017686507	-0.007902056	0.032628411	-0.007136511	-0.031866379	0.024201044	0.087490387	-0.020647812	0.020351005	-0.016108243	-0.000474233	0.046690574
733.mp3	0.143446109	0.166199341	0.137544382	0.144547098	0.088261769	0.241325013	0.039597238	0.028947328	0.014867426	0.131171839	0.002158967	0.041642183	0.038203114	0.006908966	-0.028596832	0.053811601	-0.006914516	0.040879701	0.021326594	0.065568717	0.023030068	0.049625413	0.045018303	0.055669246	0.151490113	0.17107658	0.208989613	0.162317175	0.125195171	0.125551833	0.153412844	0.105324072	0.15359616	0.153820649	0.20216012	0.126109824	0.146595718	0.16337521	0.191573941	0.005307611	0.025016476	-0.020696638	0.062820747	-0.00253169	0.116343254	0.086823595	0.012718455	-0.032723528	-0.00762385
734.mp3	-0.040203558	0.072356479	-0.010456824	-0.036322172	0.007811268	0.018105733	-0.0410168	0.024117495	-0.089917699	0.031710372	0.008287789	-0.060406441	-0.035751909	0.000137618	0.056228941	-0.037987226	-0.052597287	0.016806943	-0.061156133	-0.092232988	0.111650231	0.050202112	0.094403916	-0.067243069	-0.023597928	0.033025868	-0.00582266	0.043634056	0.111888904	-0.036350159	-0.035941191	-0.040254028	-0.110168488	-0.106320331	-0.033953461	0.068911629	0.09459954	0.08537332	0.002404891	0.015352597	0.002267048	-0.003367987	-0.004974533	0.044285909	0.023745975	-0.027027921	-0.073991981	-0.031766801	0.028680095
735.mp3	-0.016186063	-0.033881755	-0.039981458	-0.024429875	-0.047619801	-0.025515296	-0.018775635	-0.042561362	-0.001884518	-0.008456958	-0.000194699	-0.019117295	-0.00888819	-0.01958535	-0.015808225	-0.00863906	-0.026344334	-0.070278147	-0.036508028	-0.015893043	-0.008332971	-0.046265675	-0.100531376	-0.060018137	-0.02060923	-0.023711347	-0.070487592	-0.104454343	-0.054141842	-0.046758596	-0.048952573	-0.108707653	-0.149113454	-0.085961543	-0.048078621	-0.050114414	-0.094451657	-0.138179565	-0.073453892	-0.090442265	-0.048286892	-0.062402673	-0.057224135	-0.050539983	-0.034008528	-0.01162004	-0.07115839	-0.055430146	-0.042683922
736.mp3	-0.005262171	-0.013355825	-0.014666597	-0.018285923	-0.017722542	-0.030045398	0.105452221	0.117079359	0.116257759	0.060373004	0.226310206	0.246459642	0.263500988	0.28399112	0.276313102	0.292652905	0.354527354	0.367828429	0.104886118	0.243049622	0.289673105	0.335842542	0.334968243	0.223636362	0.30481978	0.125429258	0.057036038	0.28906909	0.119315617	0.10457357	0.075076789	0.000480419	-0.002084532	-0.028083618	0.026586729	0.007550236	0.186683834	0.189528598	0.212316873	0.180061728	0.144295173	0.15024225	0.172105394	0.173781484	0.261064529	0.327526858	0.306299675	0.238075948	0.211525215
737.mp3	-0.005925931	0.110568979	0.046861177	0.104649901	-0.059531135	-0.072061944	-0.01655226	-0.024411723	-0.008214606	-0.059545749	-0.011453254	0.000724084	-0.039133522	-0.107597159	-0.075941177	-0.006846595	-0.008407702	0.093408178	0.089089745	0.046372746	-0.0170779	0.054332625	-0.055782121	-0.011019399	0.017031907	-0.011638085	-0.020492149	0.009686073	-0.033088984	-0.046060413	-0.029397281	0.019100809	0.016167811	0.056475817	0.032059196	0.004462605	-0.010593055	-0.048689482	-0.066274685	0.001921035	0.003519223	0.023283113	0.005771045	0.005409171	-0.000963059	-0.020342848	0.004706674	0.03672671	0.01673744
738.mp3	-0.019003026	0.00132781	-0.007173527	0.00778852	-0.014157664	0.058988327	-0.016131709	-0.027676002	-0.030602099	0.005680339	-0.011538705	-0.001266799	0.017013096	-0.011845726	-0.031661536	0.004755257	-0.03404273	0.013788399	-0.006859979	0.049392393	0.012197956	-0.005546046	-0.013962115	-0.004418739	0.016258498	0.039178441	-0.010254545	0.002637915	-0.015087156	0.066303744	0.105641242	-0.029999059	-0.002591691	0.005520246	0.034452	0.008576119	-0.019335661	-0.001975641	-0.003968162	0.005717708	-0.030350062	0.004694857	0.01010708	0.06203551	-0.05352271	-0.002045984	0.040005938	0.000706778	0.018399548
739.mp3	0.026798323	-0.044919968	-0.022901377	0.018771768	-0.00606297	0.174841854	0.125593964	-0.005370213	0.019249361	0.004208959	-0.001608628	0.086992936	0.067772719	-0.008819038	-0.081628449	-0.037763949	-0.014817296	0.037181147	0.056267626	-0.047936459	0.009539855	0.045376334	0.015559871	0.026299773	0.086214013	0.042208554	0.004263678	0.042288001	0.032607126	0.040094352	0.088528817	0.026858518	-0.024353811	0.03583958	-0.000965991	0.049115226	0.043559883	0.030006488	0.019571224	0.007828076	0.017622903	0.087531419	0.072417867	0.065367914	-0.010264667	0.00906975	0.022439965	0.080062929	0.041421032
740.mp3	0.015677728	0.056490829	0.038880485	-0.01341198	0.013418315	-0.014351631	-0.058391307	-0.009467599	0.028282361	0.024256952	0.109464144	-0.014224767	0.020086058	0.000125246	-0.012952093	-0.004620924	0.006382141	-0.038517907	-0.012843224	0.029583739	0.036491603	0.107770306	-0.000158006	0.039262908	0.019831712	-0.015011022	-0.016228344	0.002508406	-0.021213718	-0.013135206	-0.001000562	0.037280079	0.115384554	0.017849631	0.025965164	0.149197183	0.052495984	0.025327418	0.148331802	-0.006007179	0.062699426	0.153220424	0.021018292	0.048003778	0.069088785	-0.027432465	0.074514997	0.100273395	0.006915659
741.mp3	0.044827047	0.002844247	-0.000410519	-0.019519467	-0.024531428	-0.011552783	-0.011351815	0.039790412	0.016462658	0.033011139	0.010970407	-0.015924744	-0.028102197	-0.011552982	0.030854815	-0.07882489	-0.039696099	0.003692859	0.080092118	0.00538338	-0.00724613	0.025015543	-0.028769053	-0.003647871	0.015817127	0.014369803	0.052743355	0.011424658	-0.002864961	-0.022241868	-0.04196063	0.009318555	-0.019775876	-0.033541612	0.004937492	0.050734646	0.001109922	0.003659778	0.00620518	0.007448541	-0.002020445	0.001107038	-0.019095527	0.013800015	0.068479139	0.037499518	-0.036750179	-0.0334515	0.03848093
742.mp3	0.073418043	0.032912291	0.051353758	-0.081577774	-0.003553949	0.008213402	-0.003208903	0.085994135	0.050471771	0.064480164	0.005498278	-0.030720859	0.036429884	0.002305411	0.067787122	-0.008859253	-0.000542498	-0.016656575	0.041517494	-0.013969081	-0.00119647	-0.034078592	0.031470089	0.03394705	0.011515117	-0.003322409	0.040221486	0.039025453	0.018205842	-0.027532538	0.068375798	0.064285936	0.014931122	-0.031490026	-0.044580634	-0.005838118	-0.034561734	0.00777126	0.018046238	0.060833022	0.022883072	0.015325645	0.005311821	0.095753236	0.011052295	0.037134198	0.061268516	0.042926658	0.01055642
743.mp3	-0.005163862	0.009119806	-0.063725614	-0.080058844	-0.092168067	-0.061265639	-0.065398619	-0.027367965	-0.075330386	-0.021057313	-0.102321363	-0.027622123	-0.063576502	0.00745319	-0.090145106	-0.024693619	-0.079489868	-0.022127158	-0.115771984	-0.07568426	-0.104540268	-0.04361918	-0.128141421	-0.04412866	-0.071995229	-0.054692822	-0.103505642	-0.07745265	-0.113052229	-0.066178213	-0.111915518	-0.044661972	-0.081675519	-0.066472023	-0.088297736	-0.079619966	-0.093493439	-0.082324178	-0.129799142	-0.039925231	-0.058089087	-0.032763599	-0.099315256	-0.072562527	-0.037352555	-0.047135971	-0.107953165	0.004533406	-0.019709268
744.mp3	0.003637933	-0.006403894	0.007696456	0.015799719	-0.071671953	-0.041665487	-0.14619068	-0.009864575	-0.011375404	0.0881301	0.085354809	0.002432896	0.002962304	0.003713215	-0.013002397	-0.023818282	-0.028383342	-0.004873056	-0.049706094	-0.141390167	-0.035060865	-0.021254338	0.01863552	0.015168508	0.01014916	0.0051194	-0.014621884	0.013577215	0.007222251	-0.021164034	0.004003215	0.000499387	-0.067791009	-0.04648309	-0.027248539	-0.029589064	-0.084616684	0.004359069	0.019940552	-0.009561648	-0.006974562	-0.010810426	-0.015427021	0.005985151	-0.023754054	-0.026445466	-0.018311363	-0.05933328	-0.028059854
745.mp3	0.004592449	-0.038057886	-0.012795299	0.040177874	0.007197382	0.011891986	-0.04580488	0.010374669	-0.015571889	-0.031498882	0.035595035	-0.005448304	0.013939197	-0.018520878	-0.018098407	-0.043473745	-0.035584739	-0.026642518	0.00830286	-0.033493668	0.022686253	-0.030420567	-0.004451151	0.053428153	0.010955943	-8.98E-05	-0.031165712	-0.009913343	-0.015544603	-0.046486296	0.005094749	0.001974882	0.004900207	0.025848045	-0.027301208	-0.004459237	0.004690427	0.007256067	0.024962502	-0.024030291	0.003782554	-0.024106771	-0.039543054	0.054214541	-0.005906255	0.015238472	-0.011530639	-0.012361359	0.005302414
746.mp3	-0.035819554	0.12685552	-0.038499505	-0.008031369	-0.081063427	0.110591244	0.028095057	-0.055739676	-0.042898023	-0.039011376	-0.106499831	-0.016121141	-0.076458	-0.056328561	0.135632829	0.259495198	0.17996129	-0.098402137	-0.05715754	-0.098933979	0.032525918	0.08402705	0.068464503	0.093984952	-0.00610979	-0.099293053	0.037183309	0.024259215	0.010128874	-0.103748625	0.015181019	0.00932071	-0.023640325	-0.060539372	0.137205955	0.205467984	0.065229826	0.216969706	0.231613663	-0.071224028	0.06192719	0.034523764	-0.073149376	0.016223118	-0.130438344	-0.060032435	0.155422577	0.117216595	0.018642089
747.mp3	-0.002488853	-0.01019498	0.070521869	0.044685407	0.03953626	0.051872481	0.013254041	0.014306046	0.063373495	0.03875846	0.084134495	0.037481525	0.012790126	-0.006007972	0.033643422	0.087526507	-0.004045379	0.143064551	0.10892535	-0.068391381	-0.049013752	0.092027552	0.02621675	0.031554969	0.154991142	-0.058799257	-0.076283436	-0.076687403	-0.029298831	0.159862245	0.099249803	0.09386641	0.006495275	0.03675113	-0.02540044	0.121166229	0.035491703	-0.016702599	-0.034528766	0.12626022	0.053593326	0.138810825	0.070958131	-0.042916443	0.050938588	0.012597055	0.004208747	-0.017503697	-0.016022287
748.mp3	-0.023634311	-0.033005152	0.003648692	-0.018505153	-0.024364131	0.009603371	0.002427942	-0.033899009	0.0031138	0.009209296	0.03079646	0.033829116	-0.017140693	0.006559226	0.003518016	0.002786593	0.031542243	0.015751291	0.034731313	0.049057693	0.047603449	0.058370763	0.051802113	0.018055811	-0.000209387	0.015274017	0.005403271	0.007314553	0.016625172	0.037113121	0.023383544	0.030844111	0.01466608	0.011467123	0.051764962	0.037583213	0.017959882	0.070348111	-0.018067602	0.026438192	0.029417008	0.003516245	0.046817525	0.015989283	0.001074804	0.021266089	0.02885541	0.005396219	0.016729452
749.mp3	-0.017666466	-0.0261683	0.028845922	-0.023546692	-0.020981829	-0.077996465	0.016212195	-0.005455063	0.047965833	-0.03264273	-0.004264142	0.007228075	-0.029117995	0.004995477	-0.052986326	-0.031043682	0.058130441	-0.005658099	-0.020465066	-0.032691161	-0.056472747	-0.07674768	0.027518997	-0.028952354	0.012812563	-0.034322794	-0.016168505	-0.013107827	-0.00546171	-0.000107059	-0.044490333	-0.054413586	-0.034357424	-0.057623883	-0.028243279	-0.022065923	0.000199962	-0.015060257	-0.01206869	-0.000445536	-0.006589988	0.003731873	-0.030054614	-0.03462777	-0.045356276	-0.000923914	-0.044773247	-0.10008614	-0.005383873
750.mp3	0.091298295	0.039784945	0.127485086	-0.001660479	0.015549337	0.235423555	0.031023978	-0.001783703	0.041871164	-0.010360517	0.132938515	0.144254784	0.1312615	0.09520032	0.111443922	0.16103243	0.111248191	0.204430502	-0.089363395	0.003946869	-0.049690513	0.010974321	-0.117404121	-0.063323932	0.046913437	0.046378721	-0.005624451	0.099879099	-0.08613739	0.0319589	-0.066167147	0.176412344	0.163332167	-0.080974644	-0.105047629	-0.029332729	-0.031097157	0.235419338	0.13017492	-0.03181194	-0.105322743	-0.056333425	0.035448707	0.083721444	0.011345276	-0.043030706	-0.026772969	-0.053778363	-0.00851338
756.mp3	-0.047195434	-0.019550058	-0.02822124	-0.050301682	-0.038155016	-0.083022615	-0.023861682	-0.052638033	-0.060323331	-0.024760722	-0.028304351	-0.032949993	-0.044604554	-0.045497696	-0.02948506	-0.033733691	-0.043205117	-0.029674521	-0.029544769	-0.05377833	-0.033174358	-0.081403551	-0.017203123	-0.052271508	-0.020735176	-0.016472469	-0.001401949	-0.013285935	-0.028235489	-0.0439383	-0.02755626	-0.022853731	-0.045353177	-0.001249992	-0.021920968	-0.040752079	-0.045098654	-0.069989893	-0.015954033	-0.042264317	-0.044770122	0.004477761	-0.015487849	-0.028659977	-0.04246083	-0.038332383	-0.024705296	-0.017932836	-0.031383771
757.mp3	-0.017603552	-0.028018977	-0.008542335	-0.039840462	-0.049532234	-0.068108178	-0.051318606	-0.048303451	-0.051050554	-0.034596696	-0.045063232	-0.014823514	-0.0495255	-0.018212038	-0.015732809	0.002721104	-0.005865554	-0.019897703	-0.01952752	-0.040052996	-0.02607821	-0.020686215	-0.025698741	-0.034080048	-0.013529774	-0.028766331	-0.017916109	-0.015153339	0.000527114	-0.016179606	-0.011460327	-0.016479289	-0.023906732	-0.009317476	0.014723632	-0.024914765	-0.071085423	-0.00402398	-0.006142521	-0.009113356	-0.029478569	0.001652978	-0.008372758	-0.020921475	-0.019930669	-0.01447312	-0.034757412	-0.035125682	-0.016321932
758.mp3	0.006269783	0.041494425	0.0161893	0.015353874	0.105507898	0.119523845	0.056599034	0.032707866	0.043988166	0.065941218	0.095094609	0.10075644	0.048259397	0.02888612	0.018800404	0.004859178	0.001327728	0.138589079	0.006310582	0.009207216	0.017236633	-0.007102568	-0.006874212	0.095066843	0.115798678	0.095469968	0.010073326	0.004154706	0.104194113	0.113296527	0.091080121	0.066025018	0.020795844	0.00821969	-0.011213637	0.032551899	0.152478366	0.006976491	0.02211971	0.00788209	-0.003016766	0.022452485	0.075774711	0.061615378	0.067726312	0.043430733	0.006808109	0.072272998	0.092601296
759.mp3	0.015362069	0.033319306	-0.026079788	0.039073384	0.019268646	-0.001466406	0.033181673	0.03125761	-0.006883943	-0.008428366	0.010455382	0.043647131	0.019088544	0.012328166	0.027019345	0.028484633	-0.006763335	0.009023765	-0.000659427	-0.015931056	0.034452083	0.01685544	0.06631852	0.045559269	0.012942342	0.034339166	0.027614412	0.006394266	0.025206383	0.048245417	0.011811553	0.005347294	0.038905134	-0.012574481	0.000471692	-0.065797461	-0.008112219	0.009078983	-0.029861652	0.018055741	-0.050219076	-0.012747782	-0.019346149	-0.022949294	0.011976849	0.018997981	0.015684704	0.011476212	-0.018555124
763.mp3	0.083933916	0.121063693	-9.36E-05	-0.0338247	0.072801044	-0.005756789	0.017052223	0.094276727	0.096765406	0.111846464	0.055511829	-0.031471303	0.024555815	-0.002287272	0.016089171	0.034702971	0.073616437	0.067242124	-0.000332844	0.024724706	0.075449236	0.066327634	0.046489129	0.061101586	0.130222526	0.05671396	0.060309939	0.143490107	0.02415533	-0.003499065	-0.002120803	0.013513409	0.023879788	0.118380557	0.041778318	0.037883123	0.02483607	0.083808222	0.087982822	0.074789984	0.079470928	0.044554559	0.064640081	0.155315258	0.064262779	0.044435154	0.090992922	0.011138313	0.040248117
764.mp3	-0.002306672	-0.017694527	-0.009388546	-0.020878209	-0.010561777	0.005284335	-0.006962682	0.00926323	-0.013700637	-0.023877076	-0.012139273	-0.011996312	-0.012745374	0.008502652	0.039353764	0.004693357	0.025850597	0.034825098	0.020734815	0.015372898	0.007861442	0.001624786	0.018872883	0.00535409	-6.50E-05	0.044039497	0.026790292	0.048643784	0.023752267	0.023584949	-0.02339597	-0.019215859	-0.018162094	0.008155809	-0.022219538	-0.013857521	0.041444509	0.072963642	0.06741492	0.060604408	-0.0007675	-0.027895378	-0.004479094	0.00984451	0.003553053	-0.019177897	-0.047692231	0.007958989	0.047973731
767.mp3	-0.161963709	-0.076328609	-0.158975784	-0.081882278	-0.164453172	0.058846867	0.142542593	0.058324313	0.140677972	0.01202562	-0.026433608	0.011527261	0.005670814	-0.0439284	-0.048423058	-0.048732116	-0.053625381	-0.039701593	-0.049423791	-0.048211754	-0.066284759	0.003654999	0.010066825	0.020684491	0.011874909	-0.038400909	-0.039885724	-0.040701833	-0.010523495	-0.013164595	-0.033303455	-0.004391687	-0.022473094	0.018042004	-0.061048626	-0.003282458	-0.031004962	-0.00244262	-0.052180238	0.000755778	-0.023877314	-0.022809762	-0.030788123	-0.000939146	-0.004609997	-0.020432185	-0.038632329	-0.024249933	-0.02369596
769.mp3	-0.017464904	0.001527108	-0.026315187	-0.00525203	0.008560458	-0.024473151	0.017992328	-0.003864482	-0.009725058	0.009628073	0.007157451	-0.023811418	0.031717697	0.013048205	0.040231898	-0.023893469	0.023935708	0.0062126	-0.048231055	0.033325647	0.003536236	-0.018652318	0.008991967	-0.021475869	-0.021944556	-0.038305051	0.003919361	0.004413544	0.031300282	-0.023406004	0.001238983	0.003792454	-0.008209849	0.020580449	-0.011138737	-0.029207162	-0.03331822	0.007264607	-0.027603087	-0.014175772	-0.056620746	-0.048780617	-0.045104383	-0.013468786	-0.011084433	-0.072958488	-0.041721406	-0.035836261	-0.023264387
773.mp3	-0.028980199	-0.01229649	-0.046945063	-0.0918916	-0.107060701	-0.122137965	-0.064179947	-0.028504618	-0.02800422	-0.066262886	-0.033982528	-0.019967138	-0.114804957	-0.047936059	-0.08213157	-0.061240665	-0.084955804	-0.040906951	-0.031927083	-0.052289804	-0.044871617	-0.067058508	-0.060153809	-0.110724206	-0.12366055	-0.094608772	-0.050168146	-0.033653103	-0.034586491	-0.018654204	-0.045439921	-0.080209406	-0.093264223	-0.103119196	-0.056364845	-0.059014996	-0.033925294	-0.048825614	-0.02005377	-0.033881497	-0.093893443	-0.075584775	-0.075215218	-0.02537172	-0.08505077	-0.049490918	-0.035761282	-0.065148597	-0.026135757
775.mp3	0.018389388	-0.009974732	0.005640783	0.063639914	0.029617165	0.042909005	-0.009085512	0.010624838	0.012134859	0.039178622	0.066565508	0.003930478	0.021800674	-0.00596546	0.009644609	0.075799996	0.027523362	0.039105251	-0.008979549	0.010881765	0.028803832	0.044953605	0.06101053	0.00371014	0.02503284	0.002648358	0.013316531	0.073640659	0.024409187	0.03772746	-0.010013619	0.012741225	0.03867876	0.041769658	0.057411507	0.001669648	0.020387426	0.013031364	0.028287563	0.076555692	0.029557989	0.02861896	-0.006536978	0.008837165	0.03974387	0.031140549	0.039550856	3.15E-05	6.76E-06
776.mp3	-0.038327384	-0.052702499	0.01630632	0.047286847	-0.008795598	-0.02518399	-0.064282879	-0.068680186	-0.047766354	-0.034138681	-0.050391556	0.011102181	0.016242224	0.008124585	-0.011846006	-0.033187423	-0.050755596	-0.040103232	-0.030135531	-0.030550418	-0.041757646	0.016864514	0.048671674	-0.009970122	-0.04210683	-0.049652225	-0.066657689	-0.048459054	-0.036509032	-0.029137237	0.025319326	0.032927988	-0.014182435	-0.044962993	-0.051284448	-0.048799216	-0.053914667	-0.028945287	-0.020465326	-0.023792887	0.03071311	0.030618293	0.01603257	-0.02007203	-0.002676825	0.000711025	-0.019369098	-0.013710326	-0.042302857
777.mp3	-0.018776256	0.000417254	-0.018325314	0.001832545	-0.000786656	-0.039433697	0.019998923	-0.007998426	0.034733274	0.067559773	0.057053718	0.011733414	-0.002923321	0.042846165	0.00198163	0.00402841	-0.030696818	-0.015425788	-0.038192043	-0.079666679	-0.048715578	-0.0069876	-0.024727708	-0.007624978	-0.012750701	0.021028039	-0.002335399	0.019430501	-0.006481539	0.041655466	0.012741911	0.017920762	0.078674311	-0.023806772	0.035734346	-0.003210606	0.078839054	0.023411001	0.077116126	-0.005946048	-0.007626119	-0.064710088	0.020728166	-0.137636031	-0.000509275	0.029436942	-0.037744482	0.027249524	0.023624307
779.mp3	0.001596882	0.040045629	0.034294596	0.038598742	0.081672277	0.035640816	0.00073426	-0.016468858	0.012209262	-0.015267747	-0.014943458	0.023581275	-0.037438137	0.002102148	0.002272549	-0.033349695	0.000762302	-0.00564089	0.019018997	-0.017952058	0.01131085	0.018377102	0.017835766	0.011575676	0.017765294	-0.027095517	-0.019915532	-0.018137711	-0.011548551	-0.002454708	0.00573465	0.017414232	0.006226568	-0.008784178	0.037606977	0.016361285	0.001763787	0.005121307	0.000882563	0.01895104	0.039237716	0.004967185	-0.005569425	-0.012023041	0.043959562	0.012248049	-0.00052089	-0.002111896	0.013089456
780.mp3	-0.019708967	-0.008858201	-0.025918878	-0.099174403	-0.012407825	-0.022914844	-0.000450791	-0.008971002	0.001440885	-0.013359614	-0.013967372	-0.057002114	-0.024393844	-0.01218276	-0.019495121	0.004066175	0.042897579	-0.11774281	0.047969299	-0.109405477	2.76E-05	0.029058062	0.007295837	-0.002397558	-0.00206627	-0.01303485	0.002059926	0.001208791	-0.013451936	0.010497394	-0.030942868	-0.017877231	0.021013085	0.004009099	0.032702875	-0.00779029	0.002411925	0.004307152	-0.014031704	0.008107007	-0.003606458	-0.010639745	0.005127926	-0.027720386	-0.000365662	0.013546725	-0.025359036	0.027054197	-0.029858581
781.mp3	0.006001905	-0.005423416	-0.052626611	0.028901839	-0.006199181	-6.03E-05	-0.014094011	0.024703287	-0.003447935	0.009558564	0.017919699	0.020193195	-0.019679842	0.026227364	-0.063146891	0.012445982	-0.037546	0.014963407	-0.029263231	0.01104187	0.011304645	0.020515899	-0.021090998	-0.003979081	0.011307838	0.008919274	-0.005112669	-0.021636477	0.01162006	0.014633464	-0.024915297	-0.033812379	0.02216314	0.021770349	-0.010982119	-0.044709181	0.005749974	-0.016385425	0.015027185	-0.033219668	-0.003876483	0.015678259	0.008958189	0.006890285	-0.007628456	0.01559932	-0.011516764	0.014987509	0.025131449
782.mp3	0.02614217	0.034754433	0.038488666	0.018797314	0.013668438	0.028157668	0.043699324	0.001721851	0.002153402	0.023842743	0.056492626	0.07271449	0.028255103	0.049336178	0.009301921	0.012835403	-0.013774082	-0.015956863	0.049280424	0.027082456	0.007437497	0.061603907	0.003652274	0.031312016	0.007084599	0.019793872	0.001077285	-0.013123536	0.001177372	0.026772845	0.01916612	-0.000791075	-0.02620686	-0.008925698	-0.000380611	-0.006938026	0.057232864	0.022287389	-0.003645914	0.060720462	0.067282329	-0.024944697	-0.012917521	-0.024862423	0.015537477	0.01514659	0.031082414	0.083760374	0.029819628
784.mp3	-0.005275417	-0.005157841	0.003085096	-0.061539426	0.042309156	-0.007329436	0.035048398	-0.001808177	-0.011510286	-0.008103771	-0.042439043	-0.023208753	0.007746613	-0.009003286	0.057961554	-0.001405609	0.094613454	-0.048102832	0.017782771	-0.000216091	0.029346863	0.046970451	0.031919657	0.014648545	0.007552346	0.002211512	-0.008754208	0.053236559	-0.002958358	0.007472892	-0.019783961	0.048163638	0.037624982	0.047462127	0.022581954	-0.002391852	-0.004513237	0.016147835	0.001387395	0.053898485	0.006218088	-0.015080494	0.005228395	0.030293705	-0.026812506	-0.022740453	-0.040135228	-0.009010894	-0.01497385
787.mp3	-0.071254926	0.012683166	-0.013110962	-0.02392856	-0.042749688	-0.019757975	-0.045246382	-0.016570769	-0.0455535	-0.026223718	0.01382195	-0.044746358	-0.025975389	-0.028353729	-0.011957982	-0.031749575	-0.00013214	-0.024384731	-0.033260729	-0.033045131	-0.035715416	-0.037198183	0.006019476	-0.051044679	-0.033720811	0.001848536	-0.022250854	-0.064513255	-0.035155135	-0.031574192	-0.028480873	-0.016102716	-0.011599667	-0.041707692	-0.001207088	-0.033808637	-0.012996276	-0.012714181	-0.023746523	-0.025622988	-0.015401869	-0.02035988	-0.027776643	-0.03001983	-0.035722667	-0.022691678	-0.059488663	-0.013359226	-0.02552079
789.mp3	0.079622087	0.163632362	0.118980139	0.050562593	0.16034024	0.10499301	0.042391213	0.21306553	0.128189429	0.108745401	0.073158027	0.116762616	0.058750445	0.07910385	0.042430702	0.147843869	0.007821265	0.015499639	0.155532194	0.226777571	0.048767209	0.163521674	0.073105795	0.046721735	0.036818559	0.063984486	0.253471672	0.098217225	0.074166328	0.074170718	0.076639041	0.082638132	0.059675458	0.203749813	0.031482204	0.077261637	0.116703882	0.041162774	0.133846201	0.039621876	0.106263179	0.078209285	0.027197834	0.073181912	0.13884383	0.100874706	0.027348021	0.078393456	0.020065373
790.mp3	0.057155952	0.022895829	0.027690722	-0.012398296	0.093588299	0.031581538	0.00682645	-0.018527878	0.003004487	0.002340498	-0.000254572	-0.007663469	-0.040464856	-0.032376767	0.129626151	0.028972567	-0.002770371	-0.006299112	-0.004648752	0.01578469	0.012703198	0.009878426	-0.046444937	-0.025673791	0.127738784	0.038061575	-0.001087408	0.036705612	0.00193059	0.004406018	0.007168686	-0.006158412	-0.049917406	0.089915392	-0.023990046	0.030921443	-0.008233889	-0.015160293	0.01062332	-0.003009303	-0.017715835	0.001286042	0.046767521	-0.036627359	-0.072256102	-0.110950922	-0.125144181	-0.100860591	0.039922012
791.mp3	-0.110495646	0.005536988	-0.098865856	-0.165200117	-0.078951249	-0.118507034	-0.144167201	0.019714184	-0.027558041	-0.05249897	0.104891877	-0.069134172	-0.111849968	-0.167919473	0.074982888	-0.127355329	-0.128722244	-0.116595036	-0.176055111	-0.011578714	-0.105572109	-0.116430381	-0.08212732	-0.159397883	-0.195032555	-0.073819815	-0.105873876	-0.116474041	-0.11806063	-0.109194458	-0.073033123	-0.049789578	-0.003708483	-0.146223104	-0.127813392	-0.166589191	-0.033134887	0.007603225	-0.140058018	-0.145728177	-0.063059082	-0.083985197	-0.041122871	-0.134607117	-0.061458518	-0.107664291	-0.148578197	-0.161234567	-0.064608224
794.mp3	0.125084611	0.115381959	0.228304351	0.161351135	0.170479165	0.069689263	0.108395162	0.133895806	0.106759536	0.129575034	0.04141156	0.137652615	0.133752587	0.130638443	0.091217833	0.082486261	0.187262428	0.166137072	0.190270642	0.242611642	0.119934858	0.120393492	0.16561106	0.180073908	0.161955756	0.118865729	0.08833074	0.084340711	0.102408287	0.064548638	0.111508559	0.063505925	0.081275645	0.10827036	0.122279705	0.140563066	0.075507064	0.160228374	0.04328497	0.112369843	0.114460316	0.133753922	0.15772814	0.060271962	0.102478648	0.111448496	0.162421202	0.079161739	0.057131384
795.mp3	-0.023351355	0.042183351	-0.042221407	-0.117214646	-0.036086596	-0.104211597	-0.005877515	-0.125596433	-0.023044504	-0.093638118	-0.024892315	-0.105853423	-0.114648209	-0.011111505	-0.064611639	-0.07271485	-0.029451119	-0.059641499	-0.078942193	2.60E-05	-0.044072108	-0.073030582	-0.062252136	-0.056183719	0.032884656	-0.043919243	-0.035414318	-0.020721941	-0.085314451	-0.01360051	-0.062302369	-0.055171848	-0.028003017	-0.038976021	-0.063402549	-0.075062762	-0.01427165	-0.061952677	-0.066766687	-0.046960741	-0.095384014	-0.002955921	-0.033339495	-0.103295628	-0.047505272	0.05547866	-0.036606405	-0.021382241	-0.049502349
796.mp3	-0.071475993	0.001659453	-0.05883329	0.000956952	0.019236097	0.045966669	-0.030851799	-0.069804849	-0.065159469	-0.077047771	-0.069488825	-0.06455176	-0.073517932	-0.077483404	-0.004472408	0.04355001	0.04468337	-0.001198176	-0.054616379	-0.025306095	-0.065280517	-0.060778896	-0.04574445	-0.03730709	-0.039168739	-0.0259148	0.031822566	0.009322336	0.038106401	-0.022487241	-0.137689809	-0.159620591	-0.127593959	-0.14283363	-0.093306025	-0.071946231	-0.136760757	-0.034260447	-0.032088059	-0.070760226	-0.052104704	-0.053581793	-0.125218132	-0.070915899	-0.09482651	-0.077176895	-0.028365795	-0.010142395	0.002294877
797.mp3	0.062764188	0.045326572	0.030924313	0.067435415	0.091371705	0.008665052	0.055535797	0.101904303	0.13013483	0.060031521	0.055852735	0.165524566	0.107096895	0.017739166	0.078890941	0.119936564	0.116864311	0.17080498	0.03509077	-0.010011876	0.024780689	0.146598131	0.109056679	0.054229063	0.053668845	0.076128247	-0.031947547	-0.026094511	0.060540475	0.130979164	0.088303957	0.149543617	0.052376163	0.049335153	0.160973819	0.126782309	0.00736013	0.086585245	0.106244144	0.142366047	0.070368931	0.092181286	0.155416226	0.079475021	0.052285863	0.023775429	0.115681166	0.087306787	0.137105685
798.mp3	-0.015250387	-9.09E-05	-0.014529333	-0.001986378	0.027942817	0.012157457	0.00993139	-0.015121179	-0.022262704	-0.003475936	-0.003987841	0.00668918	0.02286158	0.018977222	0.01689617	-0.002153341	-0.011386678	0.003551222	-0.018396362	0.008548506	0.031781681	0.022759414	0.010437914	-0.000418078	-0.013403103	0.011005515	-0.005647161	0.005853041	0.032930988	0.013123729	0.035535804	-0.00429275	0.000342917	0.014717321	-0.01848363	0.01937718	0.047678407	0.018205416	0.012785572	-0.002340405	-0.025303742	0.006579454	-0.001678385	0.019507406	0.031799749	0.021413267	0.030734814	-0.002940715	-0.001441539
799.mp3	-0.09697583	-0.052022346	-0.178865721	-0.079317157	-0.006375519	-0.113145513	-0.043405469	-0.062527229	-0.080976409	-0.050063183	-0.083754	-0.047487377	-0.066369101	-0.125866327	-0.070530365	-0.068458089	-0.142168523	-0.072230258	-0.040378916	-0.14860574	-0.05210665	-0.042279421	-0.106260223	-0.052940987	-0.066002242	-0.063552464	-0.052135016	-0.101921858	-0.051224765	-0.074301808	-0.127796513	-0.084363324	-0.052424619	-0.170893073	-0.058404544	-0.062018401	-0.14799331	-0.053616314	-0.063649818	-0.087460904	-0.054882983	-0.076428684	-0.045937079	-0.052759257	-0.119942272	-0.075084554	-0.066922075	-0.156364403	-0.086916329
800.mp3	0.010730869	0.085554679	0.044169483	0.062678866	0.037715352	-0.006819128	0.078385499	0.014466338	0.074144897	-0.004227328	0.03450475	0.024920211	0.00136799	0.021761703	-0.022405412	-0.00715602	0.00107728	0.044045334	0.003265993	0.124967575	0.096979812	0.031482446	0.150373486	0.030106407	-0.001246536	0.127492431	0.06712867	0.037000392	0.078390147	0.030871499	0.015367882	0.025560051	0.028031768	0.00851859	-0.027587351	0.026602449	0.02111222	0.018081536	-0.048486099	0.029083529	0.02369496	-0.009870155	-0.003762187	0.160976719	0.025993068	0.057152806	0.034837546	-0.024134787	0.07691029
801.mp3	-0.003348763	0.004922152	0.031354103	0.019870067	0.012043455	-0.011653248	-0.062953019	0.013400333	-0.037062268	0.008589918	-0.002991727	-0.017822706	-0.001763608	-0.021569696	0.021079017	0.004299429	-0.005579198	0.016231738	0.01957443	-0.003110586	0.01281917	-0.018791351	-0.006757018	-0.021586961	-0.006182021	-0.01014141	-0.010472141	-0.01230026	-0.014727197	-0.010761106	0.0072764	0.021519587	0.025954506	0.01890982	0.02884675	0.022764671	0.025417924	0.014996899	0.034487844	0.006824332	-0.011694799	-0.005208093	-0.008091208	0.000212136	0.012192265	-0.005359212	0.00804103	0.005340335	0.009077084
804.mp3	-0.034792274	-0.085282125	-0.028151333	0.03733853	0.01835901	0.013222436	-0.022440194	0.062192801	0.037317475	0.00883225	0.001129187	-0.054271945	-0.033341217	-0.036687374	-0.011970882	-0.020171451	-0.023561358	-0.037843862	-0.001226426	0.013049466	-0.004992533	0.007709504	-0.01427286	0.006383187	-0.006541375	-0.003969789	-0.030118275	-0.014885373	-0.006379297	0.012770329	-0.039267706	-0.025122058	0.004283214	-0.019890669	-0.099529583	-0.076323286	-0.037263303	-0.032214827	-0.062809794	-0.042079783	-0.023289322	0.011782116	-0.008751588	0.013304451	-0.005569786	0.034488755	0.001146818	0.027672945	-0.015242762
805.mp3	-0.055044579	-0.005082073	0.047002773	0.038635927	0.061452245	0.054336277	0.048094602	-0.029139705	-0.04693266	-0.051397125	0.042798094	0.060639989	0.021455499	-0.118751814	-0.123568383	-0.141965802	-0.143211992	-0.125941751	0.01596274	0.034881145	0.044647457	0.10948575	0.100268923	0.026407295	0.072936482	0.222514775	0.23261893	0.23041797	0.120084807	0.245667823	0.06302255	0.022509972	0.053498855	-0.008573524	-0.033444198	0.0492739	-0.015475095	-0.112552394	-0.107870561	-0.132819835	-0.155305905	-0.135961183	-0.037498258	-0.014131625	-0.007113707	0.017072906	0.015066881	0.036249057	0.031368418
806.mp3	-0.031911334	0.114240833	0.067584629	0.009040785	0.145689488	0.044255864	0.074548798	-0.020530828	0.000175091	-0.001819285	0.055209972	0.001384611	-0.02276099	0.101721952	0.094580567	-0.026726627	-0.012118291	-0.00827465	-0.001383726	0.046433373	0.057198187	0.094963326	0.07077272	-0.003805959	0.087771865	0.058780335	0.068019866	-0.028037116	-0.011944617	0.018667239	-0.037150267	-0.004017464	0.049814405	0.028169648	0.066623335	0.040358519	0.029354103	0.084907986	0.036594675	0.076819674	-0.013160907	0.029503042	0.028692993	-0.017400863	0.091527156	-0.031380447	0.048071171	0.07397952	0.081405769
807.mp3	0.011730322	0.034355617	0.020814286	-0.026973396	-0.028089575	-0.029507425	-0.007430295	-0.025705582	-0.013644187	0.002679546	-0.005355993	-0.018189138	-0.031293505	-0.009845565	-0.036324567	-0.027897103	-0.027623376	-0.018711284	-0.024789249	-0.122687801	-0.10709694	-0.067997275	-0.059174466	-0.118643844	-0.070345171	-0.081876804	-0.041742346	0.056237383	0.03618197	0.045255784	0.034227693	0.051746391	0.0291593	0.047007663	0.055628705	-0.050729737	-0.048429765	-0.021543494	-0.017230125	-0.002935164	-4.92E-05	-0.00952269	0.011087819	-0.014252793	-0.007107784	-0.012067207	-0.013397296	-0.024645149	-0.004488844
808.mp3	0.027281762	0.072050412	0.007357702	-0.075024386	-0.000418358	0.022656875	-0.02899491	0.023961807	0.075238264	0.044207058	0.208608937	0.203616827	0.08195017	0.192135015	0.032684596	0.192708312	0.17224107	0.063525893	0.033927243	0.008349428	0.03421838	0.018117451	-0.033784654	0.003873	0.003550307	-0.018272246	0.010112022	0.188342344	0.014885291	0.077175162	0.267629668	0.029989719	0.110794652	0.071251038	0.130496443	0.134280686	0.050718382	0.128163679	0.005913894	0.055932921	0.021241581	-0.004749819	0.00029921	0.007177261	-0.006838265	0.003554983	0.187242777	0.013291517	0.069918844
810.mp3	-0.012528715	-0.005408662	0.014186922	0.000337839	0.006925498	0.001643912	0.011441175	-0.053480392	0.01276986	0.003494392	0.01631432	0.000873938	0.036846678	0.020598325	0.020639672	-0.007801903	0.016238116	0.027594511	-0.009819158	0.026333369	0.006323043	0.033445125	-0.038168462	-0.012996181	-0.011817484	0.027160752	0.022316204	0.009049224	-0.004297145	0.037046698	-0.013794606	0.007623574	-0.005587322	0.009485953	0.015360004	-0.00687235	0.005231404	0.014092711	0.009584187	-0.012446069	0.004301307	0.004622239	0.008796179	-0.003672449	0.016664343	-0.027980451	-0.044206394	-0.02270115	-0.002861507
811.mp3	0.055221231	-0.02010762	0.022430563	-0.004765852	-0.010971835	-0.022166929	0.037507612	0.030688423	-0.006408383	0.088603419	0.015511586	0.127490207	0.060143102	0.05283834	0.052124173	0.133163913	0.00999663	0.065163155	0.090773685	0.038765822	0.132872865	0.105649159	0.078914395	-0.011807539	0.078779257	0.037423548	0.038491749	0.033719702	0.107659057	0.025886239	0.045915925	0.034166683	-0.031901787	-0.012459455	-0.023689091	-0.028402113	0.000113654	-0.026942101	-0.027992316	0.070711146	0.107854175	0.083479815	0.08948919	0.072168872	0.100823696	0.083325181	0.110605618	0.006299799	-0.004608836
813.mp3	-0.013850792	-0.040011287	-0.004560141	-0.025585818	-0.05453083	-0.100084176	-0.046723046	-0.038811849	0.022365801	0.016780357	-0.006883604	-0.029257093	0.088009743	-0.00978934	-0.040713672	-0.058512356	-0.033281675	-0.043641995	-0.05702137	-0.086935654	-0.028533004	-0.018666354	0.027354942	0.034949115	0.035134668	0.043165033	-0.069547689	0.05221787	-0.020551372	-0.014018416	-0.072106471	-0.048074964	-0.095168788	-0.076352053	-0.033353853	-0.054256114	-0.037537471	-0.071501261	-0.077396642	-0.081879292	0.031951425	-0.037547278	0.004819724	-0.024734689	-0.072440763	-0.054648162	-0.061139146	-0.072890363	-0.045298212
814.mp3	0.028494491	0.004325472	0.050712381	0.028493226	-0.002706479	0.024531689	0.019824094	0.022850072	0.004007088	0.013134706	0.016218596	0.029157959	-0.019285772	-0.011454519	0.012799084	0.019981318	-0.012216577	0.00421191	0.040005388	0.023585743	0.022477747	0.0251864	0.000303771	0.011090817	-0.009207251	-0.016961139	0.014908208	0.010072047	0.005184034	0.005967066	0.003795069	0.00458182	0.00504698	0.013898875	-0.019284294	-0.005946852	-0.002638006	-6.38E-05	0.006089835	-0.012111657	-0.017684752	-0.016307637	-0.062198219	-0.039740445	-0.01693708	-0.01453588	-0.024210201	-0.062340653	-0.028527291
815.mp3	-0.025612074	-0.044984682	-0.031727237	-0.048442479	-0.014309752	0.012192628	0.006752295	0.007175134	-0.007305207	-0.004322887	-0.02365539	0.002976196	0.013268774	-0.011983941	0.003463435	0.010736684	-0.011263251	-0.041501178	-0.036976316	-0.03692107	-0.023412307	-0.0335122	-0.032538188	-0.017391817	-0.030486209	-0.041426371	-0.018406322	-0.033386931	-0.028500178	0.019767211	0.013188517	0.005618371	-0.001889534	-6.82E-05	-0.003944828	-0.000732066	-0.003585537	-0.005999256	-0.008841702	-0.001558364	-0.01323232	-0.032342253	-0.023930055	-0.022370451	-0.018901128	-0.026572456	-0.013478731	-0.008379123	-0.004302759
818.mp3	0.00018114	-0.014236827	-0.024505726	0.007505694	-0.008799708	-0.042251962	-0.005761266	-0.034051288	0.003074128	-0.002364067	-0.010458568	-0.017258341	-0.058060921	-0.000632261	-0.016046113	-0.03178892	0.007451121	0.008301789	-0.004205837	-0.026537882	-0.018592714	-0.018362599	-0.012962852	-0.008809207	-0.038237846	0.013526491	0.012565126	-0.026372325	-0.009144996	-0.01697713	0.004160129	-0.010929126	0.001762893	0.010937937	0.030490687	-0.005146681	-0.005308432	0.009771397	0.051969203	0.022758297	0.034158925	0.058071291	-0.002581771	-0.009716343	-0.006119532	-0.004692936	0.040022325	0.034411273	0.025890641
819.mp3	0.091373984	0.104974641	0.092446935	-0.028368447	-0.02383922	0.038324286	0.105327764	0.091583745	0.107040046	0.092666182	-0.029494724	-0.023895392	0.107314582	0.091037547	0.108014101	0.093835409	-0.028412352	-0.024534307	0.036423571	-0.068564286	0.111533792	0.095260298	0.109750291	0.093215361	0.107254823	0.091504045	-0.025959864	-0.024983323	0.105618334	0.086002479	0.109976793	0.098088169	-0.031957179	-0.022350236	0.037629967	0.107382343	0.090015042	0.105839055	0.092545474	-0.022972279	-0.025319525	0.107888524	0.089716511	0.110032546	0.086741406	-0.029219397	-0.022824115	0.039008385	-0.07115162
820.mp3	-0.05925483	-0.046757368	0.047144206	0.01597456	-0.035457149	0.006117265	-0.014700432	-0.008023089	-0.010352331	-0.001200137	-0.0141001	0.003825983	0.002385508	-0.003110492	-0.021325609	0.008981614	0.017669131	0.004645923	0.014497386	0.004677934	0.012923588	-0.017200337	0.00505866	-0.0143789	0.016775665	-0.034104064	-0.008598008	-0.037524767	0.006909914	-0.052047673	-0.013650527	0.000167954	0.002301367	0.006215745	0.005481388	-0.004955413	-0.016285357	-0.001122011	-0.011508984	0.007740847	-0.008282247	-0.060003499	-0.08160174	0.003573802	-0.001527276	0.003567086	-0.005049007	-0.00082722	-0.005743982
823.mp3	0.021713318	0.008962014	0.019645288	-0.019400909	-0.048380479	-0.068557307	-0.028823309	-0.045368783	-0.034749645	-0.053040149	-0.056595598	-0.038663318	-0.036138869	-0.000692001	0.000185223	0.029498598	0.0249596	0.005500994	0.002487802	-0.001721312	-0.004763028	-0.038108286	-0.018457409	-0.090745245	-0.054778893	-0.087975589	-0.034733412	-0.040664991	-0.057405294	-0.007173218	-0.036773534	0.006281671	-0.036945112	-0.05839126	-0.053757619	-0.061479044	-0.028125545	-0.024307534	-0.053405999	-0.049695452	-0.108097117	-0.014359495	-0.00892321	-0.007999094	-0.041139322	-0.092296469	-0.050325749	-0.043201021	-0.096580822
824.mp3	-0.030636445	-0.013803983	-0.046079614	-0.023606768	-0.058708045	-0.007818977	-0.044291882	-0.028247904	0.002567791	-0.004063926	-0.022548482	-0.007853023	0.006929839	0.000739675	0.026764094	0.001166187	-0.01641698	-0.089320474	-0.009639012	-0.064429346	-0.025919763	-0.044034704	-0.007279611	-0.005349118	0.000812453	0.001919745	-0.004196552	-0.024849351	-0.000308209	-0.001064324	-0.040469125	-0.020686429	-0.049936066	-0.032071217	-0.027475809	-0.065374292	-0.027961836	0.014829526	-0.010349736	0.002189876	-0.001071173	-0.000771822	0.003249279	-0.001521206	-0.030180042	-0.030467813	-0.074044798	-0.028137713	-0.07628588
825.mp3	0.007231389	-0.016717566	-0.017252368	-0.109297961	-0.026406775	-0.033442721	0.011989765	0.011362236	0.055014056	0.029177227	-0.015877995	-0.007650788	-0.01768521	0.027539321	0.101122352	-0.001240327	-0.016792755	-0.03100803	-0.03381896	-0.031536698	-0.026799142	0.019510248	0.007184149	0.061556572	0.029844495	0.043520767	-0.010533895	-0.004736077	0.073129026	0.108690526	-0.000972323	-0.016988184	-0.039627431	-0.086273771	-0.067658863	-0.040197654	0.008564901	0.016769143	0.054995274	0.014696371	-0.018755401	-0.001517686	-0.011416464	0.011340524	0.042480206	-0.011425694	-0.007563198	-0.077960555	-0.017881346
826.mp3	0.023121284	0.10224554	0.041518826	0.01524377	0.104046604	0.101305092	0.042032945	0.066200835	-0.020888884	-0.002281969	-0.012288723	-0.008708157	0.055094059	0.006702418	0.045491656	0.01430205	-0.004175055	-0.011877437	-0.059315564	-0.018946369	-0.033130117	-0.011238421	-0.004017976	0.012713	-0.003851731	0.034503644	0.039696214	0.03359955	-0.015172634	-0.005726758	-0.028534438	-0.019833941	0.017814541	0.019400592	-0.005120265	-0.014434804	0.172310226	0.04702013	0.052027446	0.053973317	0.06574561	0.055803543	0.048973898	0.099492376	0.0633425	0.045381871	0.076331144	0.082883606	-0.010253509
829.mp3	0.165741262	0.041415994	-0.006349934	0.013741757	0.055599183	0.031105421	0.134561514	0.143526302	0.135787246	-0.005317559	-0.000985893	0.022341825	0.009422449	0.169970536	0.054892454	0.029346481	0.001649323	0.212786201	0.06689003	0.116104186	0.028795075	0.110485608	0.068414734	-0.003259933	0.068955771	0.146484923	0.158356782	0.002399516	0.119623774	0.086259623	0.229946162	0.001739832	-0.01195211	0.021153797	0.115394349	0.088720574	0.135186733	0.09813986	0.034789381	-0.006169152	-0.005430747	0.016363846	0.050014709	0.229169559	0.024256674	0.013720024	0.065288046	0.206179016	0.179745133
830.mp3	-0.012168385	0.001775036	-0.000515637	-0.016315235	-0.004888496	-0.018008872	-0.017589837	-0.007317726	-0.004289128	-0.000373932	-0.005602599	-0.000962456	-0.0020759	-0.020655501	0.001757293	-0.016911851	0.000502756	0.011003693	-0.013308627	0.011049195	-0.005280314	-0.006021409	-0.006426579	-0.016302603	-0.001859772	0.011113933	-0.003166508	0.000248452	-0.01017967	-0.003904599	0.006271104	0.009547183	0.002187796	-0.003423665	0.001070575	4.09E-05	0.002099412	-0.008565604	0.003275411	-0.000680976	-0.014839761	0.001742861	0.019128001	0.000536857	-0.010213666	-0.017943857	0.017595313	-0.018644453	-0.001433066
831.mp3	0.012355645	0.054090953	0.02342009	0.03684991	0.03362473	-0.011403434	0.019761822	0.017916121	0.003330993	-0.001915765	0.016641805	0.033070295	0.042190897	0.000920087	0.023495451	0.011677812	0.022191772	0.014731662	0.028736614	0.023899991	-0.013837559	-0.011051712	0.027982423	0.008128088	0.000738487	-0.020554863	0.025905955	0.034279579	0.021801679	0.001853533	0.027746233	0.016233984	0.013912119	0.007830295	0.016821137	0.025983133	-0.0287371	-0.00138493	0.011403614	0.019000839	-0.001512458	-0.01364907	0.027087406	0.02206008	0.031456585	0.001593983	0.025444452	0.008043325	0.00951325
833.mp3	0.104719135	0.088431777	0.104034842	0.089842599	0.094847516	0.113785066	0.098146054	0.103266055	0.105247643	0.108698379	0.1015394	0.089607248	0.090542129	0.099869846	0.111512793	0.071538198	0.105497101	0.084004975	0.110255547	0.090490684	0.100865202	0.108329453	0.115114542	0.12441878	0.09100202	0.1150131	0.086288848	0.092345093	0.087133104	0.106894564	0.124026097	0.079078279	0.113250131	0.089945712	0.040522505	0.011476073	0.048010928	0.038106154	0.054647556	0.035796155	0.039435457	0.033058904	0.045909042	0.038700486	0.073180294	0.060748986	0.072625051	0.04337589	0.009127282
834.mp3	-0.157255847	-0.267374706	-0.274871351	-0.14223933	0.03650757	0.167628304	0.000118403	0.046686439	-0.037680906	0.049251026	0.171335147	0.205967617	0.218525468	0.072702478	0.051135061	0.07771391	0.071072106	0.079093554	0.007452099	0.084462027	0.156432619	0.139998423	0.004160348	0.00848623	0.045478808	0.061385551	-0.01692853	-0.004573593	0.04099138	0.061651548	0.020783093	0.083877675	0.03072726	0.00019404	0.02444254	-0.039322046	-0.047538415	-0.017932011	-0.025273117	-0.046646556	-0.035639832	-0.099362252	-0.037049881	-0.008856804	0.011536488	0.017465522	0.005344051	0.048380035	0.086863558
836.mp3	-0.044813443	-0.020465481	0.018096115	0.02449342	0.100113637	0.100181083	0.02031427	0.043170262	0.06159631	0.053685657	-0.029398608	0.018967503	0.018493178	0.064078286	0.137468471	0.135786799	0.066780805	0.047139131	0.050225429	-0.100654077	0.020333735	-0.000651155	0.025690902	0.026428095	0.013388703	0.060076133	0.055953958	0.043888321	-0.02447291	0.031413207	0.01956015	0.071402247	0.138488128	0.143351852	0.091231952	0.056923159	0.068325799	0.009459674	0.013243258	0.002056569	0.004244426	-0.037717868	-0.083163223	-0.065318813	0.018302821	-0.005166183	-0.019722266	-0.009755008	0.01726799
839.mp3	0.011513054	0.012890762	0.025425588	0.035008601	0.049206821	-0.010459013	-0.007328598	0.004528137	0.027544883	0.046299634	0.026458948	-0.033764104	-0.003993496	0.017985782	0.029491272	0.044229802	0.024137323	0.004490698	0.011951683	0.011096532	0.010663885	0.026636572	0.023656901	0.002680183	0.01804982	0.026292408	0.005874937	0.027535957	0.023786473	0.00236531	0.016729666	0.025419605	0.000609677	0.029078306	0.024577815	0.006479861	0.012399913	0.010574057	0.012113161	0.030217437	0.024690833	0.002541906	0.017248207	0.031924156	0.004331587	0.028309171	-0.002247645	0.004274971	0.01658688
841.mp3	-0.01579087	-0.04572876	-0.002936328	0.013929355	-0.061474296	0.020521367	0.000600163	-0.011751462	0.028714957	0.003479174	-0.013163494	0.011720434	0.15223905	0.120451592	0.034602829	0.042561713	0.076124493	0.09568663	0.014670857	0.044675782	0.017292086	0.038559927	0.100453655	0.027019068	0.053712544	-0.001194368	-0.06015556	0.073069729	0.006568836	-0.045097173	0.008814095	0.040738453	0.134458195	0.067450516	0.028270926	0.038046214	0.037508124	0.003224105	0.006473338	0.00856726	-0.025147812	-0.015185465	0.049840816	0.030660851	0.085655577	-0.004798944	0.026906993	-0.009362167	-0.004738504
844.mp3	0.099760041	0.110348225	0.114048419	0.162999878	0.192787103	0.21478042	0.21643933	0.198777021	0.191440391	0.162900313	0.153743229	0.169696746	0.172215399	0.180747736	0.223348187	0.19244762	0.192500438	0.223363356	0.209430062	0.163882511	0.155867889	0.143218402	0.159879407	0.146787953	0.131489091	0.187942673	0.179183473	0.193484284	0.213220395	0.220770717	0.185321453	0.203478763	0.220123681	0.216363151	0.226338561	0.167592737	0.152435518	0.15787238	0.149319376	0.135610711	0.182242687	0.188984531	0.207165662	0.182441497	0.112317773	0.188147245	0.187822491	0.176328471	0.165984652
845.mp3	0.202556282	0.127005987	0.121295865	0.102161811	0.144645536	0.061427337	0.049259336	0.036964745	0.01999214	0.082847776	0.06964647	0.104708374	0.016954157	0.075851946	0.111649834	0.114355163	0.061085119	0.07978917	0.144791934	0.03681485	0.066377695	0.075682439	0.099125497	0.094273442	0.094719735	0.082357483	0.035832101	0.067808979	0.066553279	0.10381249	0.063563424	0.095858303	0.109964983	0.053599197	0.085202245	0.179851266	0.098472236	0.019275371	-0.019227449	-0.021298626	0.074648401	0.166388395	0.201439935	0.239714798	0.128470534	0.001844161	0.064907588	0.035673629	0.06083496
846.mp3	-0.020424622	0.013611941	0.010121959	0.004348756	0.000435409	-0.004593441	0.016078985	-0.001383842	0.020742025	0.055033897	0.040651204	0.037584108	0.039663031	0.040612642	0.027785226	0.014473734	-0.021274672	-0.010183589	-0.009492809	-0.0136454	-0.011398559	-0.008341716	-0.011780617	-0.007761878	-0.018874537	-0.035893545	0.007770361	0.007256177	-0.03183568	-0.019563924	-0.027193838	-0.018017585	0.04991587	0.011941439	-0.002604454	-0.003000542	-0.001975823	0.001499552	-0.002242739	0.04498943	0.041858822	0.015825254	0.043334952	0.040770037	0.028883707	0.00605872	0.019775148	-0.000486725	-0.008525059
848.mp3	0.002439494	-0.00071415	-0.016985094	-0.013597313	0.038647969	0.021165523	0.03452469	0.024106959	0.002613313	0.063627179	-0.013610656	0.006844931	0.027002629	0.036234965	0.006525279	0.016515056	0.008044613	-0.009963618	0.00189109	0.01102933	-0.012320188	0.007274981	0.008630933	0.014771486	0.019903385	0.005688561	0.031754223	-0.015471414	0.02832648	0.032831273	0.012090788	0.017202685	0.019447359	0.025050577	-0.002423883	0.011737644	0.012491896	0.030623467	-0.028498128	0.004073919	0.020267091	0.045113456	0.015679728	0.021803606	0.026200906	0.031641168	0.023153947	0.033569725	0.001139214
850.mp3	0.025516045	0.007615827	0.022691358	-0.022234533	-0.029911786	0.029914611	0.034155659	0.031387248	-0.006961394	0.007074949	0.031730192	0.02278113	-0.006270096	0.022262589	0.013142759	0.017131404	-0.00329889	-0.068350972	-0.003621821	0.015518848	0.04559228	0.014249734	-0.009320534	0.032457298	0.020498428	0.013926828	0.02910955	0.017864747	-0.011536292	0.020929106	-0.037567898	0.021363089	-0.014636095	0.062998358	0.036817932	0.031167221	-0.011370039	0.025946544	0.006845407	0.030509901	0.011661622	-0.030180932	0.032079573	-0.005816457	0.024613273	0.022454836	-0.006634919	0.033515604	0.052060905
[truncated: 1,096 more rows]
[truncated: 10 more columns]
