# Supplementary material for: Music-induced emotion flow modeling by ENMI Network
Source: PLoS One. 2024 Oct 21;19(10):e0297712. doi: 10.1371/journal.pone.0297712 (PMC11493256; doi:10.1371/journal.pone.0297712)
Supplement: S1 File — (ZIP) [file pone.0297712.s001.zip › minimal dataset/DEAM dataset/Music features/zero_crossing_rate_features.csv]

Unnamed: 0	30	31	32	33	34	35	36	37	38	39	40	41	42	43	44	45	46	47	48	49	50	51	52	53	54	55	56	57	58	59	60	61	62	63	64	65	66	67	68	69	70	71	72	73	74	75	76	77	78
2.mp3	0.047619048	0.031473923	0.03414966	0.036462585	0.036281179	0.041405896	0.028526077	0.034603175	0.037687075	0.054965986	0.042040816	0.034875283	0.048843537	0.049478458	0.045986395	0.048888889	0.049705215	0.048526077	0.043764172	0.037369615	0.029795918	0.037959184	0.041587302	0.042539683	0.04276644	0.025170068	0.02707483	0.025487528	0.028072562	0.038412698	0.048435374	0.04984127	0.029931973	0.040725624	0.029750567	0.029659864	0.050929705	0.055192744	0.019274376	0.022086168	0.025714286	0.031746032	0.039637188	0.043310658	0.038911565	0.026303855	0.045034014	0.025759637	0.047891156
3.mp3	0.019818594	0.006938776	0.011292517	0.021768707	0.00861678	0.009705215	0.008888889	0.00430839	0.008526077	0.004852608	0.004671202	0.007437642	0.017097506	0.030249433	0.024217687	0.031201814	0.011111111	0.010839002	0.019773243	0.012018141	0.019138322	0.00893424	0.010748299	0.020589569	0.008526077	0.007709751	0.005351474	0.003401361	0.014557823	0.017278912	0.010612245	0.007664399	0.011972789	0.021632653	0.018412698	0.015011338	0.008979592	0.009070295	0.011111111	0.012063492	0.016099773	0.006666667	0.010566893	0.01814059	0.010793651	0.009070295	0.01106576	0.003582766	0.005623583
4.mp3	0.056054422	0.02185941	0.027619048	0.04861678	0.035238095	0.035283447	0.026984127	0.026802721	0.030068027	0.052426304	0.026621315	0.050929705	0.036235828	0.017687075	0.046984127	0.038820862	0.035918367	0.033469388	0.034557823	0.075011338	0.067755102	0.033197279	0.027528345	0.030929705	0.021814059	0.038866213	0.028888889	0.019863946	0.017823129	0.024535147	0.02585034	0.01845805	0.025079365	0.019954649	0.026530612	0.023900227	0.029614512	0.032108844	0.030748299	0.041723356	0.039092971	0.078231293	0.070022676	0.047528345	0.050022676	0.033605442	0.040272109	0.044761905	0.048662132
5.mp3	0.036689342	0.041360544	0.053197279	0.041088435	0.030566893	0.019229025	0.027482993	0.028480726	0.017777778	0.038367347	0.037596372	0.054013605	0.044943311	0.03414966	0.031927438	0.034331066	0.052063492	0.056507937	0.029160998	0.042811791	0.031972789	0.0369161	0.038367347	0.036371882	0.052653061	0.042993197	0.029659864	0.025396825	0.024081633	0.038639456	0.041315193	0.038911565	0.030839002	0.02244898	0.026575964	0.033333333	0.04185941	0.027120181	0.022585034	0.045396825	0.037188209	0.044444444	0.027755102	0.080680272	0.021814059	0.024444444	0.021678005	0.014693878	0.023492063
7.mp3	0.011519274	0.009659864	0.009206349	0.011836735	0.014512472	0.012834467	0.016462585	0.010612245	0.011609977	0.013605442	0.012879819	0.011972789	0.011609977	0.011201814	0.014739229	0.008344671	0.012834467	0.010702948	0.011292517	0.011882086	0.013333333	0.011882086	0.012154195	0.01292517	0.013378685	0.009297052	0.013151927	0.010022676	0.009070295	0.016734694	0.013605442	0.009115646	0.011882086	0.020408163	0.017732426	0.00984127	0.01106576	0.013424036	0.017369615	0.012108844	0.012063492	0.015963719	0.018639456	0.011292517	0.008117914	0.010340136	0.017823129	0.008117914	0.009886621
8.mp3	0.030204082	0.016961451	0.008888889	0.033424036	0.011156463	0.010612245	0.025306122	0.013197279	0.013922902	0.027029478	0.015963719	0.016598639	0.027619048	0.015147392	0.016598639	0.023673469	0.016780045	0.05015873	0.026802721	0.051247166	0.042358277	0.013650794	0.070702948	0.046893424	0.027936508	0.057324263	0.064081633	0.042267574	0.051836735	0.038730159	0.02707483	0.031519274	0.047528345	0.037414966	0.03015873	0.053151927	0.047619048	0.027573696	0.052698413	0.008526077	0.009795918	0.029070295	0.011337868	0.011292517	0.032199546	0.009297052	0.017641723	0.023673469	0.010839002
10.mp3	0.05569161	0.038639456	0.026349206	0.017142857	0.036417234	0.050929705	0.050022676	0.024943311	0.027301587	0.014058957	0.013560091	0.016099773	0.030975057	0.019274376	0.027755102	0.032471655	0.04521542	0.03478458	0.042675737	0.031201814	0.038367347	0.035918367	0.056553288	0.043900227	0.0461678	0.074058957	0.035555556	0.039773243	0.033151927	0.039410431	0.0430839	0.059455782	0.052063492	0.048888889	0.040181406	0.050929705	0.034331066	0.021678005	0.042131519	0.042403628	0.052743764	0.032290249	0.019637188	0.055419501	0.056281179	0.060408163	0.08739229	0.054739229	0.023129252
12.mp3	0.088435374	0.017414966	0.045895692	0.029433107	0.045351474	0.024263039	0.023446712	0.019274376	0.046485261	0.035328798	0.04244898	0.018367347	0.0461678	0.026621315	0.072290249	0.236054422	0.115056689	0.029115646	0.014920635	0.050068027	0.03015873	0.036553288	0.0538322	0.036099773	0.030702948	0.03138322	0.018730159	0.063492063	0.028662132	0.034739229	0.122403628	0.083809524	0.034240363	0.031247166	0.030430839	0.022539683	0.021723356	0.060680272	0.02553288	0.069569161	0.019365079	0.030385488	0.044988662	0.063718821	0.032698413	0.107301587	0.088072562	0.022358277	0.028480726
13.mp3	0.01537415	0.035283447	0.017369615	0.025804989	0.007619048	0.007981859	0.028072562	0.032517007	0.090113379	0.039365079	0.09015873	0.075238095	0.027165533	0.046485261	0.053287982	0.019637188	0.019546485	0.026077098	0.027664399	0.057505669	0.028390023	0.005714286	0.009478458	0.02031746	0.017097506	0.020226757	0.011564626	0.007528345	0.025306122	0.023446712	0.039365079	0.041315193	0.017460317	0.024535147	0.03324263	0.03047619	0.03968254	0.027482993	0.016145125	0.023492063	0.023718821	0.046530612	0.040090703	0.036326531	0.026938776	0.033424036	0.008072562	0.017823129	0.032108844
17.mp3	0.042811791	0.041405896	0.026802721	0.030204082	0.029024943	0.030521542	0.031564626	0.016099773	0.022312925	0.049433107	0.031428571	0.01968254	0.02739229	0.025306122	0.035102041	0.036417234	0.044263039	0.026712018	0.027346939	0.029750567	0.026621315	0.027482993	0.018004535	0.025895692	0.039002268	0.03138322	0.035056689	0.048526077	0.04675737	0.041814059	0.035056689	0.028390023	0.032244898	0.038231293	0.022403628	0.022222222	0.031882086	0.024036281	0.033151927	0.045351474	0.037868481	0.027845805	0.029297052	0.029342404	0.032834467	0.044081633	0.033015873	0.058004535	0.037868481
18.mp3	0.044761905	0.032653061	0.144126984	0.109659864	0.037006803	0.045487528	0.089478458	0.099183673	0.029387755	0.029160998	0.076870748	0.025623583	0.043129252	0.049433107	0.036462585	0.050657596	0.033197279	0.033650794	0.029977324	0.029795918	0.042947846	0.020816327	0.022312925	0.045714286	0.043628118	0.049614512	0.04585034	0.044943311	0.050839002	0.035782313	0.025170068	0.028979592	0.019954649	0.054512472	0.041678005	0.033015873	0.043356009	0.031836735	0.034875283	0.02399093	0.033968254	0.044580499	0.019047619	0.024399093	0.045804989	0.037097506	0.048208617	0.051655329	0.046077098
19.mp3	0.035782313	0.040136054	0.029070295	0.026938776	0.024988662	0.023582766	0.023310658	0.023900227	0.033378685	0.023219955	0.023900227	0.025714286	0.025623583	0.020136054	0.019909297	0.033469388	0.03814059	0.028390023	0.024444444	0.022312925	0.019954649	0.023129252	0.021587302	0.02553288	0.031428571	0.103038549	0.035419501	0.051791383	0.033650794	0.059002268	0.050793651	0.060136054	0.061632653	0.063764172	0.028752834	0.020634921	0.020181406	0.020544218	0.026031746	0.056689342	0.048571429	0.122222222	0.051927438	0.034512472	0.025442177	0.057188209	0.042857143	0.062494331	0.044535147
20.mp3	0.072517007	0.070113379	0.10462585	0.077777778	0.109024943	0.07292517	0.063854875	0.049659864	0.073968254	0.08521542	0.076281179	0.052562358	0.047981859	0.05877551	0.049206349	0.091020408	0.137641723	0.110113379	0.104081633	0.058684807	0.069977324	0.085079365	0.049931973	0.06	0.04707483	0.07478458	0.070748299	0.051655329	0.064126984	0.064036281	0.099546485	0.055873016	0.062585034	0.05324263	0.106122449	0.058548753	0.084943311	0.052426304	0.060136054	0.057732426	0.048117914	0.082630385	0.03845805	0.055102041	0.049251701	0.068253968	0.056643991	0.040272109	0.055011338
21.mp3	0.030294785	0.031927438	0.030612245	0.031020408	0.0338322	0.034512472	0.035419501	0.042358277	0.060362812	0.03755102	0.080634921	0.040045351	0.05877551	0.059546485	0.040226757	0.038730159	0.030249433	0.053378685	0.042267574	0.034965986	0.054376417	0.033741497	0.036507937	0.034693878	0.041088435	0.041587302	0.04707483	0.038321995	0.049115646	0.041632653	0.042494331	0.047528345	0.039002268	0.041814059	0.044897959	0.043900227	0.048480726	0.052698413	0.034920635	0.045351474	0.046439909	0.0369161	0.052199546	0.033424036	0.035464853	0.062312925	0.040226757	0.050657596	0.042040816
22.mp3	0.029433107	0.042811791	0.034875283	0.036371882	0.038503401	0.045260771	0.051927438	0.055056689	0.035238095	0.036598639	0.035011338	0.056689342	0.037777778	0.054376417	0.050793651	0.043038549	0.046621315	0.034920635	0.040045351	0.048662132	0.05015873	0.049251701	0.037505669	0.04462585	0.062630385	0.052471655	0.050884354	0.044081633	0.052199546	0.031746032	0.037324263	0.045986395	0.039727891	0.044943311	0.038548753	0.02984127	0.034376417	0.033151927	0.049024943	0.032653061	0.033650794	0.039274376	0.041451247	0.045351474	0.05138322	0.052517007	0.041496599	0.042131519	0.043718821
24.mp3	0.027301587	0.027664399	0.029478458	0.034920635	0.031111111	0.035238095	0.026621315	0.029297052	0.043219955	0.03292517	0.034557823	0.048707483	0.038866213	0.050612245	0.047482993	0.042086168	0.019727891	0.028435374	0.046621315	0.047528345	0.032517007	0.020226757	0.02462585	0.042040816	0.032426304	0.031020408	0.051972789	0.044535147	0.041496599	0.031882086	0.030113379	0.031927438	0.022902494	0.033106576	0.040907029	0.036689342	0.026712018	0.043628118	0.025986395	0.023673469	0.045714286	0.047482993	0.060997732	0.075238095	0.079183673	0.067800454	0.044263039	0.065623583	0.083310658
25.mp3	0.078639456	0.107664399	0.115873016	0.114421769	0.120498866	0.097913832	0.085260771	0.095464853	0.10122449	0.085260771	0.088117914	0.106984127	0.10739229	0.100272109	0.100816327	0.098095238	0.083265306	0.077188209	0.043764172	0.045668934	0.030566893	0.030884354	0.031292517	0.019591837	0.027573696	0.042675737	0.032789116	0.023310658	0.036417234	0.032154195	0.038321995	0.029115646	0.025986395	0.030294785	0.028843537	0.021496599	0.020272109	0.034421769	0.01877551	0.020725624	0.034240363	0.022857143	0.023129252	0.029705215	0.051020408	0.040408163	0.040498866	0.037732426	0.03138322
31.mp3	0.049886621	0.060226757	0.048571429	0.050929705	0.060226757	0.051247166	0.041315193	0.040226757	0.049115646	0.058548753	0.0461678	0.038004535	0.047301587	0.060090703	0.046848073	0.052380952	0.057142857	0.036326531	0.044081633	0.053197279	0.11047619	0.105941043	0.079727891	0.110793651	0.051927438	0.080453515	0.0261678	0.047210884	0.046439909	0.04553288	0.078412698	0.04553288	0.030793651	0.04122449	0.04739229	0.032970522	0.043628118	0.073015873	0.032244898	0.044535147	0.057868481	0.031020408	0.033061224	0.0938322	0.093015873	0.07755102	0.067755102	0.118730159	0.060226757
32.mp3	0.057460317	0.07446712	0.065442177	0.06399093	0.062902494	0.071337868	0.051519274	0.073061224	0.064897959	0.062811791	0.062947846	0.057006803	0.053968254	0.040453515	0.079138322	0.069024943	0.068208617	0.063718821	0.038594104	0.063945578	0.075192744	0.066349206	0.062494331	0.065714286	0.066485261	0.060725624	0.061315193	0.068526077	0.057913832	0.073333333	0.061088435	0.080408163	0.086485261	0.06829932	0.05968254	0.055963719	0.061269841	0.05569161	0.050839002	0.054376417	0.056326531	0.072517007	0.0661678	0.072698413	0.059909297	0.071655329	0.073106576	0.054557823	0.06122449
35.mp3	0.043038549	0.027936508	0.033650794	0.033106576	0.021904762	0.048163265	0.030022676	0.049705215	0.032562358	0.02675737	0.047029478	0.073287982	0.022267574	0.055419501	0.025079365	0.051791383	0.046848073	0.026439909	0.032108844	0.040136054	0.023945578	0.046077098	0.029206349	0.03324263	0.067619048	0.025351474	0.055011338	0.071609977	0.029387755	0.051609977	0.02	0.043310658	0.031836735	0.018730159	0.029569161	0.041269841	0.033197279	0.049569161	0.027845805	0.040997732	0.035555556	0.029024943	0.04244898	0.036417234	0.03138322	0.060634921	0.022721088	0.055192744	0.03015873
37.mp3	0.044580499	0.036371882	0.04430839	0.047165533	0.041043084	0.048571429	0.033424036	0.038594104	0.035827664	0.04585034	0.036145125	0.025986395	0.029433107	0.038231293	0.035419501	0.040816327	0.057913832	0.053061224	0.041405896	0.03569161	0.043764172	0.031111111	0.040770975	0.041179138	0.026258503	0.04185941	0.054058957	0.038639456	0.034512472	0.027165533	0.047437642	0.044761905	0.041768707	0.041405896	0.048662132	0.033424036	0.058594104	0.072380952	0.051791383	0.033287982	0.03015873	0.055464853	0.043809524	0.035782313	0.035600907	0.055238095	0.072970522	0.065487528	0.053015873
39.mp3	0.089070295	0.091292517	0.088390023	0.086938776	0.085396825	0.093061224	0.077959184	0.080408163	0.074603175	0.091020408	0.086122449	0.082675737	0.08739229	0.083038549	0.074104308	0.092018141	0.079410431	0.067528345	0.066439909	0.061269841	0.071882086	0.072108844	0.085578231	0.088843537	0.081587302	0.083219955	0.090793651	0.086303855	0.083219955	0.082358277	0.071564626	0.110839002	0.10553288	0.107210884	0.097097506	0.093333333	0.103537415	0.100770975	0.080453515	0.070748299	0.065986395	0.120362812	0.081496599	0.089795918	0.067573696	0.065986395	0.072380952	0.078503401	0.097052154
40.mp3	0.01845805	0.018231293	0.016507937	0.021496599	0.020453515	0.01877551	0.015600907	0.011927438	0.016099773	0.018956916	0.015646259	0.019092971	0.018095238	0.024444444	0.03170068	0.023492063	0.021405896	0.021632653	0.019637188	0.02031746	0.04430839	0.04553288	0.035011338	0.057324263	0.033650794	0.036507937	0.040634921	0.026077098	0.036553288	0.039092971	0.035646259	0.04	0.036462585	0.040136054	0.028390023	0.04430839	0.036961451	0.035056689	0.032471655	0.037460317	0.032199546	0.034104308	0.046666667	0.033922902	0.033015873	0.044852608	0.042630385	0.032063492	0.031882086
41.mp3	0.038866213	0.051746032	0.048571429	0.036734694	0.035873016	0.034557823	0.039092971	0.040181406	0.037097506	0.043174603	0.049206349	0.045668934	0.038321995	0.040861678	0.044353741	0.042176871	0.033015873	0.032199546	0.044126984	0.038503401	0.038185941	0.041768707	0.043718821	0.036371882	0.040090703	0.03292517	0.041723356	0.036145125	0.036326531	0.039047619	0.029886621	0.037006803	0.033877551	0.032517007	0.037142857	0.037868481	0.037777778	0.042222222	0.038594104	0.037913832	0.043945578	0.035736961	0.031247166	0.035011338	0.03814059	0.041632653	0.03755102	0.036961451	0.035918367
42.mp3	0.039909297	0.034648526	0.03170068	0.035238095	0.035056689	0.036235828	0.035782313	0.035419501	0.027256236	0.036145125	0.039274376	0.033197279	0.035963719	0.037052154	0.042086168	0.050566893	0.045351474	0.036507937	0.037777778	0.041814059	0.047573696	0.032154195	0.040907029	0.039818594	0.030975057	0.037006803	0.037687075	0.036235828	0.034376417	0.035328798	0.078820862	0.05106576	0.049297052	0.053151927	0.049795918	0.045442177	0.059727891	0.043446712	0.044852608	0.036235828	0.039410431	0.028843537	0.034421769	0.030566893	0.034058957	0.033605442	0.034512472	0.029342404	0.051836735
43.mp3	0.049433107	0.038911565	0.052154195	0.035464853	0.044580499	0.038503401	0.042267574	0.050385488	0.035646259	0.034331066	0.041088435	0.04952381	0.033968254	0.049569161	0.029977324	0.044852608	0.034875283	0.046485261	0.037823129	0.038730159	0.040816327	0.036780045	0.030294785	0.033922902	0.049070295	0.033151927	0.054920635	0.039727891	0.055283447	0.025941043	0.049750567	0.038684807	0.043673469	0.0369161	0.042040816	0.044263039	0.038503401	0.047664399	0.037913832	0.049795918	0.038820862	0.051972789	0.040589569	0.045714286	0.037913832	0.050884354	0.030249433	0.044580499	0.035963719
44.mp3	0.034557823	0.034693878	0.026485261	0.022222222	0.027346939	0.036689342	0.031428571	0.027301587	0.025623583	0.032290249	0.03260771	0.018548753	0.016689342	0.030566893	0.029251701	0.02893424	0.036961451	0.034376417	0.033015873	0.02	0.035646259	0.030340136	0.036371882	0.03414966	0.026349206	0.020408163	0.023401361	0.038412698	0.030793651	0.030249433	0.036326531	0.034421769	0.033151927	0.025396825	0.042040816	0.040861678	0.042721088	0.044807256	0.028526077	0.037959184	0.032335601	0.026258503	0.025941043	0.034512472	0.034920635	0.032653061	0.038004535	0.050521542	0.042040816
45.mp3	0.037097506	0.035600907	0.041315193	0.052335601	0.04829932	0.036643991	0.05106576	0.045124717	0.037369615	0.021179138	0.020498866	0.030113379	0.029795918	0.02553288	0.032471655	0.023537415	0.025306122	0.028163265	0.047619048	0.056145125	0.047619048	0.025759637	0.020952381	0.032970522	0.044263039	0.040045351	0.060997732	0.045759637	0.057052154	0.051836735	0.05047619	0.042902494	0.030884354	0.027755102	0.034920635	0.037324263	0.041133787	0.047210884	0.050748299	0.052335601	0.043310658	0.052063492	0.053560091	0.054240363	0.053560091	0.060544218	0.049024943	0.026077098	0.049705215
46.mp3	0.049886621	0.050022676	0.027029478	0.038730159	0.031473923	0.039863946	0.032018141	0.036598639	0.053922902	0.03414966	0.01569161	0.034875283	0.030657596	0.027120181	0.029705215	0.05569161	0.057414966	0.073333333	0.034240363	0.033333333	0.07015873	0.06984127	0.035419501	0.047301587	0.066712018	0.045623583	0.019818594	0.036734694	0.04952381	0.033786848	0.035600907	0.04462585	0.07260771	0.054557823	0.059455782	0.028888889	0.028208617	0.034240363	0.049659864	0.046439909	0.034331066	0.058548753	0.040453515	0.031337868	0.075419501	0.027709751	0.034829932	0.095555556	0.041405896
47.mp3	0.037188209	0.036281179	0.02521542	0.077913832	0.047346939	0.041043084	0.037188209	0.031473923	0.027936508	0.035600907	0.02585034	0.031156463	0.039954649	0.026666667	0.030657596	0.040408163	0.034285714	0.032517007	0.024943311	0.026122449	0.025759637	0.036689342	0.030113379	0.041179138	0.027981859	0.031927438	0.040045351	0.036870748	0.026349206	0.033469388	0.032063492	0.042131519	0.043219955	0.043219955	0.03292517	0.037687075	0.033560091	0.029886621	0.02893424	0.031247166	0.03015873	0.039365079	0.024036281	0.032653061	0.036235828	0.053650794	0.047981859	0.037460317	0.028707483
48.mp3	0.037460317	0.035963719	0.041133787	0.039909297	0.032063492	0.074603175	0.051337868	0.049886621	0.051972789	0.049931973	0.053197279	0.037006803	0.045623583	0.041950113	0.056054422	0.042993197	0.047573696	0.042267574	0.048072562	0.04244898	0.053333333	0.056553288	0.043174603	0.042494331	0.056961451	0.04829932	0.045668934	0.046575964	0.049070295	0.049024943	0.042086168	0.056235828	0.072879819	0.063673469	0.046394558	0.051292517	0.048707483	0.046031746	0.058367347	0.041269841	0.055238095	0.045804989	0.044172336	0.049569161	0.039501134	0.045623583	0.040045351	0.0461678	0.051473923
49.mp3	0.028752834	0.028390023	0.04031746	0.03569161	0.035510204	0.039455782	0.035646259	0.032789116	0.036054422	0.044852608	0.029750567	0.039365079	0.058594104	0.041179138	0.030839002	0.026575964	0.032471655	0.032199546	0.035555556	0.030430839	0.031519274	0.036507937	0.035238095	0.037414966	0.030521542	0.030929705	0.031428571	0.028253968	0.032063492	0.029705215	0.036598639	0.032471655	0.037324263	0.03537415	0.024126984	0.032335601	0.027165533	0.03138322	0.02861678	0.037732426	0.031882086	0.052517007	0.03106576	0.047709751	0.032879819	0.032380952	0.038866213	0.024580499	0.039365079
50.mp3	0.012018141	0.007210884	0.008344671	0.004943311	0.008344671	0.018639456	0.01015873	0.005986395	0.004897959	0.00553288	0.010793651	0.004897959	0.005759637	0.006575964	0.009070295	0.016734694	0.010884354	0.007165533	0.008253968	0.011655329	0.021179138	0.00675737	0.003764172	0.004807256	0.004852608	0.013424036	0.004172336	0.004126984	0.017732426	0.057278912	0.077823129	0.028253968	0.004761905	0.020090703	0.010294785	0.030929705	0.012517007	0.004399093	0.016054422	0.007301587	0.031156463	0.018866213	0.008344671	0.015419501	0.008163265	0.015283447	0.014331066	0.00521542	0.020952381
51.mp3	0.006258503	0.010385488	0.009795918	0.008253968	0.009569161	0.010884354	0.011972789	0.014331066	0.013605442	0.015873016	0.017278912	0.017006803	0.01755102	0.027482993	0.030340136	0.026848073	0.027301587	0.031746032	0.034058957	0.025396825	0.026303855	0.032108844	0.032698413	0.030294785	0.029297052	0.020498866	0.02462585	0.026848073	0.021678005	0.032517007	0.029342404	0.028072562	0.02399093	0.0261678	0.030249433	0.030929705	0.024217687	0.028208617	0.029115646	0.027800454	0.029750567	0.032970522	0.0369161	0.035283447	0.031564626	0.029569161	0.040725624	0.049115646	0.048526077
52.mp3	0.037460317	0.040498866	0.050929705	0.038004535	0.043492063	0.029251701	0.03845805	0.042494331	0.026349206	0.055873016	0.029795918	0.063265306	0.036507937	0.037278912	0.03814059	0.031156463	0.025895692	0.035192744	0.049297052	0.042811791	0.048163265	0.029297052	0.03968254	0.044716553	0.047981859	0.046258503	0.040589569	0.047256236	0.055464853	0.027891156	0.019773243	0.023854875	0.012517007	0.042222222	0.038412698	0.040090703	0.022267574	0.045668934	0.032290249	0.034376417	0.020634921	0.030975057	0.032834467	0.046712018	0.050068027	0.03968254	0.04675737	0.04122449	0.033560091
53.mp3	0.040997732	0.038231293	0.04122449	0.057414966	0.050249433	0.04154195	0.038956916	0.039727891	0.04031746	0.048480726	0.045941043	0.042131519	0.052471655	0.042993197	0.044036281	0.037687075	0.043446712	0.037006803	0.042947846	0.040045351	0.043401361	0.042312925	0.048888889	0.042721088	0.037505669	0.057732426	0.04430839	0.040997732	0.04399093	0.044580499	0.04553288	0.038231293	0.039773243	0.041768707	0.03414966	0.04031746	0.045306122	0.038231293	0.034195011	0.045079365	0.050884354	0.05106576	0.057052154	0.057959184	0.061587302	0.049478458	0.041814059	0.040181406	0.035782313
54.mp3	0.014693878	0.011020408	0.006530612	0.006031746	0.006621315	0.019138322	0.023582766	0.023537415	0.019909297	0.019909297	0.029433107	0.031564626	0.026031746	0.027346939	0.022947846	0.007301587	0.003356009	0.002358277	0.066893424	0.011111111	0.018231293	0.019274376	0.029251701	0.024353741	0.007755102	0.023446712	0.012154195	0.017823129	0.035328798	0.036689342	0.044126984	0.032244898	0.019183673	0.044444444	0.028117914	0.005442177	0.049569161	0.020408163	0.025578231	0.027755102	0.009931973	0.005306122	0.004988662	0.00707483	0.021451247	0.092335601	0.014104308	0.008979592	0.045941043
55.mp3	0.028752834	0.024444444	0.023673469	0.024036281	0.022312925	0.047437642	0.036598639	0.03814059	0.030022676	0.032517007	0.027891156	0.046621315	0.054058957	0.042675737	0.040634921	0.046938776	0.042993197	0.049659864	0.032970522	0.044263039	0.041496599	0.050566893	0.037913832	0.03845805	0.053922902	0.040589569	0.038548753	0.051655329	0.049297052	0.048979592	0.046485261	0.043492063	0.040589569	0.050929705	0.040181406	0.035873016	0.051519274	0.04675737	0.041496599	0.03138322	0.051201814	0.039546485	0.037913832	0.037324263	0.043310658	0.046848073	0.031791383	0.04521542	0.031292517
56.mp3	0.114285714	0.082539683	0.07537415	0.046349206	0.045170068	0.05537415	0.040952381	0.02984127	0.046848073	0.049160998	0.084172336	0.079229025	0.088027211	0.056961451	0.058866213	0.064081633	0.0569161	0.038276644	0.041405896	0.050113379	0.044444444	0.044489796	0.070702948	0.0769161	0.049977324	0.101768707	0.10829932	0.10707483	0.089433107	0.12122449	0.132426304	0.101179138	0.069977324	0.069160998	0.086349206	0.065442177	0.108480726	0.10739229	0.098004535	0.093378685	0.115328798	0.119319728	0.099501134	0.054058957	0.057732426	0.064671202	0.067664399	0.058276644	0.050113379
58.mp3	0.034285714	0.00675737	0.038639456	0.058095238	0.035419501	0.047210884	0.036825397	0.009297052	0.046893424	0.025396825	0.005804989	0.015328798	0.012063492	0.005396825	0.011609977	0.029115646	0.039274376	0.034195011	0.086848073	0.05170068	0.063174603	0.07446712	0.045170068	0.014693878	0.033287982	0.020634921	0.027528345	0.07755102	0.041451247	0.017777778	0.034376417	0.032517007	0.036870748	0.047936508	0.045306122	0.024761905	0.035011338	0.024943311	0.028253968	0.03537415	0.05600907	0.032199546	0.051927438	0.052426304	0.062902494	0.091927438	0.049478458	0.019319728	0.037505669
59.mp3	0.040816327	0.042811791	0.044217687	0.046621315	0.042721088	0.045986395	0.041360544	0.036371882	0.03260771	0.052970522	0.045487528	0.051746032	0.04399093	0.036507937	0.048253968	0.046258503	0.047437642	0.039319728	0.045487528	0.049750567	0.040544218	0.041814059	0.039410431	0.052335601	0.039773243	0.046666667	0.039637188	0.040136054	0.044126984	0.045124717	0.048888889	0.044353741	0.050839002	0.053287982	0.054285714	0.049160998	0.05106576	0.041133787	0.036371882	0.040725624	0.042947846	0.039365079	0.045351474	0.055056689	0.05292517	0.043628118	0.050839002	0.04675737	0.042630385
60.mp3	0.042539683	0.034512472	0.029387755	0.037959184	0.035736961	0.02585034	0.037414966	0.037097506	0.036870748	0.0430839	0.030929705	0.033650794	0.0338322	0.041814059	0.032380952	0.029160998	0.034648526	0.027619048	0.036780045	0.03106576	0.031609977	0.032290249	0.032380952	0.029750567	0.032970522	0.031247166	0.026122449	0.033605442	0.031337868	0.030249433	0.031655329	0.027800454	0.030975057	0.027573696	0.037460317	0.031292517	0.034240363	0.03755102	0.031473923	0.029795918	0.034739229	0.037414966	0.040680272	0.035736961	0.029614512	0.032698413	0.035464853	0.033877551	0.035555556
62.mp3	0.074195011	0.060680272	0.051746032	0.065895692	0.065578231	0.046802721	0.069569161	0.07106576	0.054195011	0.07845805	0.084444444	0.050068027	0.081133787	0.0830839	0.063129252	0.07600907	0.075873016	0.054240363	0.062857143	0.092653061	0.057414966	0.061133787	0.081451247	0.04893424	0.054331066	0.077687075	0.072562358	0.061405896	0.081405896	0.07138322	0.052018141	0.06739229	0.07015873	0.060272109	0.078095238	0.088480726	0.054331066	0.077913832	0.090521542	0.070340136	0.084943311	0.094195011	0.067528345	0.07723356	0.105034014	0.065941043	0.063537415	0.079773243	0.063809524
64.mp3	0.048707483	0.036190476	0.035873016	0.042811791	0.055600907	0.039591837	0.035510204	0.037777778	0.038548753	0.034829932	0.040136054	0.039229025	0.041043084	0.036190476	0.041043084	0.037369615	0.044126984	0.042267574	0.043310658	0.056145125	0.048979592	0.0538322	0.051882086	0.038321995	0.04399093	0.05106576	0.043537415	0.044263039	0.040589569	0.050113379	0.035918367	0.033741497	0.056507937	0.036417234	0.052879819	0.041814059	0.031337868	0.030566893	0.033877551	0.031292517	0.047256236	0.031655329	0.034603175	0.03106576	0.037687075	0.032426304	0.036507937	0.039863946	0.044807256
65.mp3	0.090793651	0.017097506	0.023628118	0.070612245	0.07047619	0.089931973	0.072471655	0.041179138	0.048843537	0.06276644	0.087256236	0.086031746	0.081904762	0.061995465	0.054693878	0.059818594	0.058503401	0.076780045	0.075600907	0.036780045	0.070566893	0.079727891	0.078367347	0.074104308	0.051473923	0.054829932	0.060226757	0.06154195	0.07324263	0.063764172	0.050657596	0.059455782	0.076598639	0.100226757	0.062721088	0.055827664	0.062176871	0.044988662	0.076417234	0.103038549	0.085034014	0.062131519	0.058956916	0.054285714	0.044399093	0.044444444	0.070884354	0.065578231	0.053378685
67.mp3	0.063174603	0.067981859	0.045034014	0.046938776	0.057142857	0.054829932	0.04430839	0.037006803	0.046439909	0.045804989	0.096281179	0.069614512	0.040952381	0.040680272	0.066485261	0.074739229	0.064671202	0.071655329	0.072743764	0.072879819	0.036507937	0.070884354	0.083537415	0.074648526	0.077823129	0.051247166	0.074104308	0.083219955	0.07047619	0.059365079	0.055056689	0.087619048	0.05814059	0.058503401	0.051791383	0.036326531	0.044353741	0.054557823	0.048752834	0.049931973	0.064807256	0.03047619	0.033968254	0.069614512	0.042811791	0.056371882	0.068072562	0.074285714	0.052789116
68.mp3	0.045986395	0.035147392	0.039818594	0.034104308	0.039863946	0.033514739	0.024716553	0.030612245	0.034875283	0.035011338	0.032290249	0.028390023	0.043446712	0.036417234	0.030249433	0.04521542	0.025124717	0.039229025	0.033968254	0.032562358	0.033922902	0.027800454	0.036326531	0.028163265	0.037777778	0.030294785	0.033287982	0.033605442	0.039954649	0.032970522	0.033106576	0.029750567	0.033197279	0.032335601	0.031972789	0.04031746	0.033106576	0.040408163	0.028117914	0.037505669	0.04675737	0.040362812	0.046530612	0.046984127	0.036825397	0.037913832	0.039727891	0.038684807	0.04861678
69.mp3	0.023582766	0.02675737	0.030839002	0.021088435	0.020861678	0.018412698	0.017868481	0.016598639	0.015147392	0.019818594	0.017959184	0.02861678	0.044353741	0.030113379	0.047891156	0.066893424	0.05446712	0.09478458	0.037823129	0.043265306	0.041360544	0.033786848	0.021995465	0.037505669	0.053696145	0.079727891	0.048843537	0.041360544	0.039909297	0.032063492	0.055827664	0.051337868	0.048798186	0.073877551	0.060634921	0.066802721	0.056371882	0.052970522	0.038911565	0.044716553	0.032244898	0.033424036	0.039455782	0.040498866	0.046666667	0.041088435	0.047346939	0.03138322	0.050702948
70.mp3	0.037959184	0.042040816	0.06185941	0.080680272	0.069206349	0.03723356	0.035782313	0.034195011	0.040634921	0.05446712	0.034285714	0.060272109	0.041995465	0.036643991	0.052426304	0.042947846	0.045623583	0.047573696	0.029297052	0.031655329	0.024807256	0.029478458	0.036961451	0.016780045	0.037596372	0.038503401	0.038367347	0.043310658	0.042902494	0.050929705	0.044217687	0.040544218	0.033968254	0.052018141	0.036961451	0.038820862	0.046621315	0.048208617	0.04707483	0.047800454	0.044943311	0.031836735	0.023174603	0.043854875	0.032653061	0.03569161	0.032698413	0.022222222	0.029750567
71.mp3	0.041043084	0.055873016	0.034557823	0.044943311	0.036462585	0.044897959	0.035510204	0.033378685	0.046077098	0.047528345	0.038820862	0.042403628	0.029342404	0.038276644	0.042993197	0.032290249	0.044172336	0.050521542	0.044172336	0.039410431	0.033424036	0.037732426	0.036054422	0.034512472	0.040408163	0.047437642	0.039727891	0.033922902	0.028798186	0.032380952	0.032789116	0.024126984	0.02462585	0.048435374	0.044353741	0.021904762	0.029977324	0.03569161	0.039002268	0.028435374	0.03324263	0.034739229	0.041678005	0.031836735	0.044353741	0.031292517	0.037324263	0.024852608	0.032426304
72.mp3	0.058231293	0.058548753	0.084172336	0.054648526	0.102176871	0.066439909	0.065759637	0.050612245	0.062494331	0.050385488	0.089977324	0.101360544	0.063401361	0.061315193	0.08430839	0.060816327	0.069251701	0.080090703	0.079229025	0.050068027	0.066485261	0.072244898	0.071292517	0.112290249	0.08952381	0.11414966	0.108390023	0.110113379	0.116054422	0.142267574	0.116190476	0.126031746	0.094240363	0.103219955	0.103310658	0.058639456	0.079591837	0.069931973	0.0938322	0.069024943	0.062539683	0.060907029	0.067664399	0.076553288	0.089795918	0.068208617	0.079455782	0.061360544	0.074013605
73.mp3	0.058004535	0.035555556	0.015102041	0.011609977	0.014421769	0.020181406	0.009659864	0.011746032	0.009115646	0.013922902	0.012879819	0.06675737	0.074829932	0.059546485	0.048843537	0.02276644	0.037913832	0.02430839	0.011655329	0.014104308	0.031428571	0.061723356	0.035419501	0.046439909	0.009160998	0.023854875	0.020725624	0.018049887	0.012154195	0.012018141	0.020090703	0.008344671	0.020997732	0.027619048	0.010068027	0.021360544	0.012018141	0.016235828	0.013560091	0.079229025	0.055782313	0.0538322	0.011337868	0.025714286	0.055510204	0.042539683	0.012743764	0.025714286	0.078503401
74.mp3	0.016961451	0.061315193	0.090113379	0.061315193	0.070975057	0.100498866	0.040997732	0.03106576	0.03877551	0.028752834	0.020907029	0.020997732	0.032426304	0.065170068	0.02	0.037414966	0.065170068	0.068843537	0.16829932	0.056507937	0.10276644	0.024217687	0.020907029	0.11138322	0.031473923	0.041995465	0.025487528	0.083446712	0.023764172	0.010249433	0.070839002	0.062494331	0.02154195	0.056689342	0.015555556	0.067437642	0.021814059	0.020816327	0.065759637	0.038095238	0.038820862	0.017505669	0.032335601	0.151791383	0.126938776	0.046938776	0.068163265	0.043265306	0.043673469
76.mp3	0.012789116	0.010204082	0.007120181	0.00952381	0.004943311	0.014331066	0.008072562	0.006439909	0.00861678	0.004716553	0.017732426	0.023582766	0.013106576	0.014829932	0.009569161	0.01569161	0.014965986	0.012335601	0.018594104	0.008208617	0.021587302	0.016145125	0.018231293	0.007755102	0.005124717	0.016825397	0.018911565	0.011927438	0.006984127	0.00521542	0.016780045	0.016870748	0.014920635	0.025804989	0.013605442	0.021814059	0.023854875	0.013741497	0.019229025	0.013968254	0.020589569	0.016235828	0.008435374	0.008117914	0.005986395	0.013061224	0.007619048	0.008707483	0.006575964
77.mp3	0.041360544	0.057052154	0.036553288	0.037414966	0.042721088	0.035419501	0.035963719	0.049251701	0.032743764	0.023038549	0.032879819	0.021360544	0.030975057	0.036462585	0.052834467	0.067029478	0.052290249	0.05015873	0.05260771	0.067981859	0.064716553	0.068571429	0.053605442	0.04984127	0.066712018	0.081405896	0.073514739	0.065396825	0.053605442	0.038684807	0.059863946	0.059773243	0.064988662	0.071746032	0.050521542	0.054648526	0.046258503	0.052335601	0.050340136	0.048843537	0.048707483	0.042811791	0.034965986	0.021451247	0.026031746	0.037414966	0.02739229	0.020045351	0.02675737
78.mp3	0.017097506	0.026213152	0.014195011	0.053650794	0.009931973	0.054557823	0.008798186	0.018095238	0.026031746	0.019591837	0.021043084	0.017052154	0.009478458	0.016145125	0.145804989	0.025306122	0.071111111	0.051201814	0.047573696	0.077188209	0.011927438	0.038049887	0.021814059	0.010294785	0.023129252	0.092471655	0.019727891	0.010113379	0.017732426	0.04276644	0.035510204	0.026258503	0.014739229	0.03478458	0.054285714	0.013605442	0.01723356	0.018548753	0.015192744	0.009478458	0.010204082	0.010657596	0.008027211	0.008707483	0.023038549	0.014739229	0.00984127	0.012335601	0.015736961
79.mp3	0.093560091	0.074920635	0.058548753	0.070294785	0.067845805	0.075963719	0.06154195	0.069569161	0.0538322	0.052335601	0.053469388	0.06462585	0.056235828	0.04430839	0.051156463	0.05414966	0.049115646	0.059637188	0.066303855	0.084943311	0.082902494	0.055328798	0.076870748	0.062267574	0.045578231	0.076643991	0.057913832	0.05170068	0.052471655	0.054376417	0.093922902	0.062494331	0.057913832	0.084671202	0.143401361	0.046213152	0.060861678	0.081179138	0.066530612	0.079591837	0.068163265	0.063356009	0.08430839	0.053514739	0.070884354	0.074557823	0.045895692	0.070521542	0.067482993
80.mp3	0.061950113	0.077006803	0.046394558	0.11260771	0.044535147	0.015238095	0.012970522	0.053061224	0.031337868	0.03106576	0.054058957	0.038004535	0.043582766	0.07814059	0.02893424	0.048163265	0.027120181	0.075147392	0.063219955	0.050612245	0.02521542	0.054875283	0.031337868	0.056643991	0.08	0.028480726	0.030113379	0.045079365	0.022222222	0.027845805	0.045170068	0.033424036	0.047936508	0.086122449	0.036734694	0.039909297	0.023854875	0.027800454	0.042131519	0.013197279	0.016598639	0.051201814	0.035736961	0.020272109	0.029070295	0.018866213	0.017097506	0.073469388	0.020136054
81.mp3	0.06	0.045941043	0.047120181	0.037596372	0.045124717	0.063038549	0.041088435	0.049115646	0.047800454	0.048117914	0.053968254	0.037052154	0.017687075	0.02739229	0.050340136	0.042947846	0.029206349	0.020498866	0.061678005	0.044897959	0.053333333	0.057868481	0.040725624	0.050521542	0.055238095	0.049614512	0.052698413	0.058639456	0.049115646	0.055147392	0.050249433	0.053741497	0.062494331	0.046893424	0.051882086	0.042675737	0.051791383	0.071609977	0.068208617	0.047800454	0.048571429	0.06	0.049886621	0.029614512	0.028752834	0.050385488	0.042312925	0.028163265	0.018684807
82.mp3	0.019727891	0.025034014	0.023492063	0.012834467	0.01170068	0.009297052	0.011020408	0.014875283	0.024807256	0.023401361	0.016598639	0.020634921	0.031111111	0.024716553	0.022993197	0.019591837	0.011655329	0.018004535	0.014739229	0.010249433	0.012517007	0.013696145	0.037369615	0.029115646	0.029569161	0.040907029	0.069387755	0.025442177	0.093605442	0.019954649	0.026077098	0.020816327	0.024580499	0.065442177	0.023628118	0.017868481	0.011882086	0.020589569	0.035555556	0.040816327	0.035056689	0.102993197	0.028888889	0.023764172	0.021269841	0.066530612	0.030702948	0.022222222	0.032834467
83.mp3	0.078820862	0.078911565	0.069750567	0.082176871	0.056734694	0.065578231	0.059773243	0.06185941	0.044716553	0.061179138	0.081451247	0.075102041	0.070929705	0.06553288	0.054104308	0.052154195	0.071337868	0.073922902	0.072743764	0.070793651	0.062539683	0.065986395	0.083310658	0.100408163	0.111292517	0.12	0.098594104	0.1030839	0.110839002	0.082312925	0.078548753	0.082721088	0.059637188	0.050521542	0.087755102	0.095283447	0.075192744	0.067165533	0.064897959	0.077777778	0.076643991	0.074331066	0.077913832	0.082857143	0.109795918	0.092108844	0.098684807	0.09015873	0.088208617
84.mp3	0.044988662	0.042721088	0.040725624	0.046122449	0.06585034	0.062902494	0.062176871	0.046938776	0.042040816	0.043945578	0.056462585	0.06	0.057188209	0.043265306	0.057324263	0.04430839	0.066349206	0.069387755	0.071201814	0.072335601	0.065578231	0.061133787	0.070385488	0.063174603	0.04399093	0.037732426	0.053741497	0.072244898	0.072108844	0.070657596	0.063492063	0.054421769	0.054421769	0.034421769	0.066031746	0.081088435	0.059183673	0.090204082	0.093015873	0.075328798	0.062721088	0.05877551	0.061088435	0.045804989	0.071201814	0.058185941	0.08244898	0.057913832	0.080136054
85.mp3	0.086439909	0.064943311	0.071428571	0.071655329	0.069206349	0.06430839	0.091655329	0.053378685	0.022086168	0.024399093	0.029795918	0.03845805	0.066530612	0.04707483	0.040725624	0.03260771	0.041133787	0.038095238	0.038321995	0.043718821	0.045759637	0.061496599	0.052199546	0.05414966	0.04984127	0.046031746	0.04244898	0.039909297	0.039047619	0.046621315	0.036598639	0.040634921	0.042358277	0.051428571	0.051927438	0.056870748	0.058231293	0.056553288	0.055283447	0.036689342	0.040725624	0.044036281	0.037687075	0.039229025	0.03755102	0.055283447	0.061723356	0.079591837	0.066439909
86.mp3	0.107210884	0.13446712	0.137641723	0.109251701	0.122902494	0.109977324	0.14952381	0.192562358	0.100680272	0.175827664	0.166802721	0.141133787	0.151156463	0.144263039	0.157142857	0.158911565	0.14952381	0.129705215	0.100498866	0.150612245	0.121950113	0.167664399	0.162811791	0.12462585	0.112063492	0.111519274	0.18244898	0.098956916	0.0461678	0.02952381	0.013514739	0.04984127	0.029297052	0.058049887	0.061360544	0.022312925	0.042902494	0.033514739	0.029387755	0.021632653	0.01968254	0.023764172	0.022857143	0.030521542	0.08675737	0.142403628	0.080181406	0.05537415	0.050793651
87.mp3	0.01260771	0.029206349	0.0230839	0.020725624	0.02707483	0.016417234	0.023446712	0.018049887	0.039229025	0.030340136	0.058004535	0.118548753	0.144217687	0.07478458	0.040680272	0.036689342	0.044489796	0.027619048	0.047528345	0.0230839	0.010249433	0.024897959	0.028979592	0.027029478	0.041179138	0.049251701	0.029387755	0.049206349	0.039183673	0.040362812	0.03446712	0.025396825	0.027346939	0.023492063	0.026122449	0.019319728	0.019229025	0.015963719	0.044897959	0.030385488	0.013333333	0.024353741	0.026439909	0.016507937	0.031111111	0.023809524	0.027210884	0.018004535	0.011156463
88.mp3	0.043900227	0.036145125	0.01260771	0.023673469	0.013968254	0.018049887	0.010113379	0.025668934	0.035056689	0.076598639	0.062131519	0.024444444	0.036190476	0.027936508	0.03755102	0.032879819	0.029024943	0.018866213	0.029206349	0.026258503	0.035782313	0.021723356	0.031882086	0.026621315	0.023446712	0.024353741	0.021405896	0.01723356	0.031020408	0.037278912	0.02430839	0.054920635	0.03446712	0.04829932	0.027120181	0.040634921	0.066485261	0.063492063	0.052471655	0.048117914	0.046802721	0.038095238	0.048253968	0.057732426	0.061451247	0.053015873	0.055782313	0.030294785	0.04185941
89.mp3	0.044126984	0.041179138	0.035011338	0.038503401	0.041496599	0.036190476	0.037414966	0.030294785	0.023582766	0.030385488	0.034240363	0.02861678	0.028072562	0.029070295	0.024353741	0.033378685	0.032244898	0.038276644	0.03845805	0.03292517	0.030521542	0.039092971	0.025895692	0.027437642	0.023038549	0.022494331	0.02675737	0.032426304	0.032562358	0.031655329	0.026893424	0.026485261	0.02952381	0.021904762	0.032290249	0.0261678	0.02154195	0.023854875	0.037414966	0.034421769	0.028707483	0.033333333	0.028979592	0.027528345	0.026984127	0.024263039	0.03600907	0.029931973	0.029614512
90.mp3	0.024535147	0.04276644	0.065260771	0.032244898	0.018503401	0.027120181	0.056689342	0.04430839	0.030204082	0.017687075	0.013151927	0.074331066	0.03478458	0.029297052	0.017278912	0.011111111	0.028117914	0.018231293	0.022494331	0.020453515	0.033197279	0.046439909	0.041995465	0.048888889	0.026258503	0.031564626	0.049886621	0.024807256	0.023219955	0.025351474	0.029659864	0.023174603	0.009342404	0.022857143	0.020861678	0.020952381	0.031201814	0.020861678	0.023038549	0.020680272	0.031337868	0.019773243	0.022131519	0.021678005	0.033696145	0.01600907	0.008888889	0.0061678	0.013968254
91.mp3	0.016507937	0.052380952	0.073741497	0.02707483	0.03814059	0.023446712	0.087619048	0.027755102	0.015238095	0.025668934	0.045759637	0.034648526	0.038956916	0.027800454	0.089160998	0.18399093	0.016235828	0.011111111	0.040090703	0.177823129	0.052970522	0.079365079	0.12399093	0.103174603	0.071927438	0.120408163	0.087845805	0.143582766	0.059818594	0.139229025	0.021496599	0.157052154	0.023038549	0.012108844	0.048390023	0.023854875	0.02122449	0.048979592	0.020952381	0.222993197	0.022811791	0.01968254	0.049387755	0.122857143	0.044580499	0.217596372	0.01845805	0.202176871	0.058684807
92.mp3	0.047301587	0.045804989	0.090884354	0.051247166	0.065578231	0.048435374	0.050249433	0.043764172	0.112426304	0.047437642	0.044852608	0.039002268	0.045079365	0.041360544	0.043809524	0.04122449	0.040272109	0.054512472	0.058911565	0.04739229	0.040362812	0.044399093	0.053922902	0.064943311	0.056643991	0.049297052	0.049251701	0.101587302	0.050022676	0.047210884	0.040544218	0.042267574	0.037505669	0.035510204	0.042131519	0.044263039	0.066031746	0.046621315	0.04031746	0.043764172	0.043628118	0.066349206	0.048163265	0.029478458	0.042086168	0.04585034	0.044943311	0.047210884	0.047528345
93.mp3	0.055011338	0.030566893	0.039319728	0.074013605	0.066666667	0.071201814	0.047256236	0.04031746	0.065306122	0.075056689	0.067346939	0.029750567	0.079047619	0.061723356	0.045306122	0.074557823	0.061995465	0.079410431	0.065578231	0.06244898	0.058276644	0.061632653	0.068208617	0.065578231	0.051791383	0.058185941	0.045306122	0.062267574	0.068662132	0.061133787	0.050702948	0.054648526	0.051882086	0.078095238	0.06675737	0.062267574	0.044535147	0.016734694	0.047755102	0.025487528	0.07106576	0.055600907	0.050975057	0.032879819	0.07414966	0.051292517	0.049024943	0.039183673	0.047755102
95.mp3	0.030657596	0.029024943	0.048163265	0.041587302	0.031746032	0.016326531	0.034104308	0.0369161	0.026394558	0.01968254	0.022040816	0.018231293	0.02675737	0.02462585	0.050022676	0.022494331	0.028662132	0.037097506	0.033061224	0.026031746	0.029795918	0.022358277	0.028888889	0.038503401	0.030521542	0.018276644	0.01324263	0.016371882	0.017142857	0.023356009	0.015419501	0.014058957	0.014240363	0.014195011	0.021360544	0.022494331	0.025759637	0.029070295	0.02861678	0.046349206	0.029977324	0.034829932	0.026575964	0.022902494	0.027437642	0.030340136	0.025941043	0.028888889	0.024761905
96.mp3	0.038956916	0.041950113	0.043900227	0.045759637	0.072018141	0.074829932	0.078367347	0.051564626	0.080136054	0.061496599	0.053696145	0.042040816	0.053560091	0.100544218	0.03537415	0.050975057	0.073424036	0.060725624	0.073650794	0.082403628	0.099319728	0.064807256	0.080589569	0.048253968	0.049750567	0.074739229	0.051882086	0.064444444	0.058820862	0.06031746	0.04154195	0.061269841	0.048072562	0.040634921	0.049115646	0.064081633	0.056643991	0.049115646	0.064444444	0.059455782	0.065306122	0.046712018	0.045668934	0.067120181	0.05755102	0.046303855	0.061451247	0.04122449	0.043718821
98.mp3	0.063537415	0.058095238	0.064172336	0.048480726	0.049750567	0.052335601	0.054875283	0.055328798	0.053061224	0.053514739	0.061904762	0.04829932	0.041678005	0.04707483	0.048752834	0.046394558	0.051655329	0.05260771	0.048707483	0.048707483	0.057142857	0.059319728	0.053696145	0.055102041	0.061043084	0.04952381	0.055510204	0.062675737	0.049115646	0.056598639	0.061269841	0.057006803	0.043446712	0.042993197	0.045351474	0.047936508	0.060997732	0.061088435	0.057641723	0.061043084	0.059727891	0.052970522	0.0461678	0.045079365	0.049206349	0.053424036	0.055464853	0.050839002	0.049614512
99.mp3	0.035056689	0.035147392	0.035600907	0.051791383	0.047936508	0.046394558	0.053605442	0.045578231	0.031882086	0.039909297	0.046621315	0.033560091	0.039002268	0.037369615	0.029070295	0.036643991	0.043038549	0.078321995	0.053197279	0.052698413	0.040544218	0.055192744	0.058004535	0.052290249	0.053197279	0.045804989	0.06739229	0.057913832	0.057868481	0.050748299	0.049931973	0.037369615	0.050702948	0.05814059	0.068027211	0.06829932	0.065986395	0.057913832	0.052743764	0.053922902	0.042947846	0.042086168	0.044353741	0.039319728	0.044807256	0.052879819	0.049614512	0.047437642	0.041723356
101.mp3	0.036643991	0.020453515	0.022358277	0.02	0.016281179	0.016281179	0.017959184	0.01478458	0.015011338	0.021587302	0.013061224	0.016598639	0.017641723	0.026122449	0.015147392	0.017687075	0.015192744	0.02154195	0.021678005	0.01814059	0.024081633	0.027301587	0.073061224	0.022857143	0.054739229	0.028480726	0.052471655	0.04430839	0.042947846	0.034421769	0.042176871	0.053968254	0.123446712	0.030839002	0.035782313	0.025804989	0.021405896	0.02861678	0.04276644	0.04585034	0.059818594	0.037052154	0.072244898	0.083537415	0.039002268	0.017278912	0.021814059	0.024081633	0.044807256
102.mp3	0.050657596	0.040861678	0.050702948	0.048662132	0.043582766	0.042494331	0.042585034	0.044761905	0.04521542	0.027755102	0.013287982	0.01569161	0.016281179	0.014331066	0.015963719	0.013197279	0.013151927	0.012154195	0.015555556	0.010068027	0.019319728	0.018730159	0.014920635	0.017460317	0.019183673	0.015555556	0.023446712	0.017687075	0.015464853	0.016417234	0.015600907	0.017142857	0.01814059	0.029931973	0.021133787	0.013605442	0.019591837	0.015056689	0.019591837	0.021405896	0.020680272	0.025124717	0.041904762	0.066394558	0.053061224	0.040272109	0.053015873	0.042040816	0.047891156
103.mp3	0.017505669	0.019138322	0.021814059	0.020816327	0.024535147	0.021405896	0.013922902	0.018594104	0.017460317	0.016281179	0.01814059	0.009977324	0.009614512	0.015147392	0.017369615	0.019047619	0.035011338	0.025260771	0.020498866	0.016780045	0.015192744	0.016961451	0.015464853	0.01569161	0.016417234	0.016099773	0.01845805	0.024943311	0.029206349	0.033786848	0.017823129	0.015782313	0.014376417	0.017868481	0.020634921	0.017460317	0.010068027	0.008253968	0.010340136	0.011247166	0.010340136	0.006213152	0.009795918	0.012335601	0.010068027	0.015600907	0.011836735	0.011020408	0.014512472
104.mp3	0.03877551	0.034285714	0.027891156	0.062176871	0.032970522	0.027709751	0.01814059	0.021768707	0.036371882	0.020770975	0.018684807	0.012517007	0.031609977	0.018684807	0.025396825	0.036598639	0.020362812	0.021405896	0.020453515	0.036371882	0.044716553	0.028979592	0.02893424	0.0369161	0.02984127	0.027573696	0.036099773	0.025124717	0.019591837	0.030340136	0.041451247	0.026213152	0.036643991	0.039863946	0.029614512	0.030884354	0.029115646	0.039501134	0.038004535	0.039455782	0.059818594	0.037732426	0.044399093	0.038231293	0.022358277	0.027528345	0.019591837	0.050566893	0.030566893
105.mp3	0.03814059	0.064671202	0.066031746	0.066031746	0.049795918	0.03600907	0.03755102	0.032154195	0.042857143	0.045260771	0.053786848	0.039591837	0.039501134	0.076780045	0.055827664	0.038185941	0.067619048	0.048798186	0.057913832	0.086031746	0.079818594	0.087301587	0.047120181	0.056643991	0.050884354	0.063129252	0.04861678	0.063356009	0.071519274	0.074512472	0.069024943	0.139863946	0.100181406	0.055283447	0.050975057	0.030340136	0.043628118	0.017414966	0.025170068	0.048798186	0.063401361	0.056145125	0.05600907	0.04984127	0.023401361	0.059365079	0.024081633	0.02952381	0.039909297
106.mp3	0.012879819	0.014603175	0.047573696	0.048117914	0.072834467	0.097278912	0.091428571	0.056145125	0.045351474	0.038594104	0.032244898	0.024535147	0.028117914	0.043764172	0.052199546	0.075873016	0.049206349	0.048979592	0.049478458	0.05723356	0.05845805	0.08276644	0.045578231	0.035056689	0.042630385	0.043038549	0.050068027	0.056099773	0.021451247	0.019954649	0.015555556	0.039455782	0.072380952	0.13537415	0.016507937	0.057596372	0.051292517	0.050113379	0.044897959	0.049251701	0.048707483	0.035736961	0.04861678	0.033151927	0.039637188	0.056054422	0.047981859	0.057868481	0.040589569
107.mp3	0.061405896	0.071882086	0.050113379	0.061315193	0.035328798	0.043945578	0.067120181	0.057505669	0.052653061	0.068888889	0.061814059	0.057505669	0.053287982	0.052426304	0.051337868	0.048072562	0.029659864	0.04462585	0.059909297	0.029024943	0.04462585	0.06276644	0.03170068	0.06122449	0.057324263	0.033968254	0.031655329	0.057777778	0.039773243	0.038185941	0.040090703	0.042131519	0.037188209	0.070702948	0.044807256	0.053741497	0.041088435	0.032335601	0.041451247	0.052743764	0.036145125	0.057641723	0.04185941	0.024580499	0.048208617	0.053650794	0.042131519	0.055782313	0.04031746
108.mp3	0.109795918	0.054512472	0.055328798	0.054512472	0.099365079	0.084444444	0.072199546	0.070884354	0.06521542	0.077052154	0.085668934	0.094739229	0.07755102	0.069115646	0.06707483	0.064671202	0.071337868	0.075328798	0.073197279	0.065170068	0.078231293	0.092108844	0.103129252	0.095918367	0.079138322	0.061405896	0.0830839	0.08430839	0.065034014	0.059365079	0.073061224	0.073151927	0.074739229	0.121088435	0.113197279	0.102403628	0.08553288	0.082630385	0.095056689	0.109795918	0.109297052	0.110612245	0.105260771	0.116190476	0.110702948	0.111201814	0.105034014	0.100680272	0.094965986
109.mp3	0.041678005	0.034557823	0.024353741	0.048435374	0.04031746	0.043219955	0.033922902	0.060136054	0.072743764	0.054875283	0.032970522	0.033605442	0.024126984	0.057142857	0.036825397	0.038866213	0.028662132	0.025895692	0.015782313	0.011428571	0.009705215	0.008843537	0.018231293	0.028435374	0.019047619	0.018185941	0.026122449	0.018911565	0.014331066	0.016281179	0.011292517	0.009659864	0.036462585	0.029342404	0.017596372	0.030385488	0.01877551	0.007346939	0.029115646	0.023809524	0.006303855	0.014104308	0.006666667	0.012199546	0.021904762	0.011927438	0.006712018	0.023582766	0.017823129
110.mp3	0.02739229	0.033378685	0.033560091	0.033061224	0.032290249	0.050929705	0.053197279	0.038730159	0.048253968	0.03292517	0.033741497	0.035510204	0.015419501	0.019455782	0.043129252	0.04984127	0.029886621	0.039818594	0.022811791	0.031020408	0.039773243	0.035827664	0.035056689	0.032517007	0.037188209	0.031292517	0.037596372	0.030793651	0.023945578	0.029251701	0.027120181	0.030022676	0.020816327	0.03106576	0.039501134	0.033514739	0.037687075	0.026258503	0.031972789	0.029070295	0.026303855	0.028526077	0.018730159	0.032879819	0.036054422	0.027845805	0.045260771	0.028027211	0.037142857
111.mp3	0.047755102	0.044217687	0.042176871	0.047619048	0.050793651	0.043854875	0.047346939	0.045714286	0.049659864	0.045442177	0.044943311	0.046893424	0.049977324	0.056780045	0.064172336	0.047210884	0.050430839	0.039092971	0.052653061	0.037460317	0.046984127	0.042539683	0.055963719	0.066303855	0.051292517	0.043038549	0.043673469	0.051882086	0.045986395	0.041451247	0.045623583	0.042857143	0.054195011	0.072063492	0.051428571	0.043582766	0.041269841	0.063673469	0.0430839	0.043174603	0.038367347	0.051655329	0.065759637	0.055827664	0.039501134	0.041723356	0.055283447	0.053378685	0.040907029
112.mp3	0.059002268	0.055827664	0.069931973	0.057097506	0.057687075	0.070793651	0.070521542	0.062721088	0.038639456	0.048253968	0.059229025	0.062811791	0.045306122	0.051111111	0.040181406	0.04122449	0.041995465	0.067800454	0.05324263	0.066530612	0.061043084	0.058956916	0.084036281	0.051836735	0.088843537	0.053061224	0.069251701	0.057097506	0.060725624	0.068979592	0.053968254	0.053741497	0.06893424	0.056371882	0.061088435	0.060634921	0.075011338	0.069977324	0.056371882	0.08122449	0.064671202	0.07106576	0.057913832	0.046439909	0.070249433	0.067573696	0.048843537	0.060498866	0.070748299
113.mp3	0.039773243	0.043401361	0.040498866	0.034104308	0.038276644	0.047482993	0.048117914	0.045487528	0.031292517	0.038730159	0.037732426	0.04276644	0.032380952	0.027482993	0.054739229	0.039591837	0.046213152	0.030385488	0.028662132	0.048435374	0.040498866	0.047528345	0.041632653	0.034829932	0.051201814	0.045260771	0.055782313	0.039773243	0.039455782	0.035918367	0.044535147	0.0369161	0.033560091	0.041678005	0.038911565	0.046802721	0.045396825	0.027845805	0.038185941	0.039727891	0.04829932	0.040136054	0.032879819	0.041179138	0.046031746	0.052970522	0.0430839	0.033968254	0.042040816
114.mp3	0.024126984	0.031247166	0.035555556	0.036598639	0.019455782	0.020997732	0.021179138	0.015782313	0.057641723	0.036689342	0.023537415	0.016190476	0.057913832	0.038639456	0.03170068	0.024761905	0.011927438	0.012335601	0.025396825	0.040544218	0.039773243	0.022040816	0.054013605	0.036145125	0.033877551	0.032789116	0.024897959	0.017596372	0.029977324	0.033151927	0.043900227	0.033696145	0.030294785	0.054739229	0.051791383	0.052063492	0.036507937	0.01723356	0.019591837	0.047891156	0.059138322	0.043718821	0.027800454	0.043401361	0.046485261	0.076780045	0.045124717	0.019183673	0.030113379
115.mp3	0.092018141	0.079319728	0.08	0.076689342	0.084943311	0.06861678	0.071746032	0.077777778	0.067755102	0.079727891	0.082993197	0.081950113	0.068888889	0.075873016	0.065986395	0.067981859	0.070022676	0.072879819	0.068480726	0.072562358	0.075555556	0.074195011	0.073560091	0.076190476	0.094557823	0.074648526	0.05478458	0.082585034	0.092108844	0.064353741	0.07015873	0.087845805	0.102630385	0.054693878	0.066575964	0.095192744	0.084444444	0.065668934	0.073378685	0.089886621	0.074285714	0.064217687	0.079591837	0.085170068	0.078503401	0.074965986	0.080997732	0.064761905	0.068843537
116.mp3	0.047709751	0.023174603	0.031927438	0.040544218	0.063401361	0.031519274	0.027528345	0.034421769	0.034965986	0.04462585	0.031292517	0.038095238	0.034058957	0.026439909	0.02	0.040725624	0.051201814	0.018866213	0.021496599	0.025396825	0.020453515	0.04	0.043310658	0.038276644	0.038820862	0.03569161	0.046077098	0.033514739	0.0369161	0.038820862	0.046621315	0.068390023	0.020181406	0.022403628	0.036371882	0.038367347	0.029206349	0.04276644	0.034104308	0.019138322	0.02462585	0.01414966	0.014693878	0.023265306	0.02707483	0.041814059	0.037460317	0.042222222	0.050975057
117.mp3	0.024172336	0.03723356	0.017732426	0.022403628	0.022630385	0.032471655	0.019410431	0.027891156	0.025623583	0.023038549	0.02430839	0.019818594	0.026031746	0.028888889	0.027619048	0.030204082	0.026848073	0.028208617	0.029160998	0.028027211	0.037596372	0.042993197	0.08553288	0.074285714	0.057596372	0.056553288	0.052743764	0.047709751	0.04031746	0.028163265	0.030249433	0.051791383	0.098185941	0.045759637	0.049387755	0.024580499	0.052653061	0.072063492	0.02399093	0.027573696	0.022811791	0.02031746	0.021179138	0.049160998	0.045623583	0.042902494	0.046303855	0.041496599	0.084172336
118.mp3	0.029750567	0.036598639	0.036190476	0.044807256	0.055147392	0.053333333	0.038049887	0.03324263	0.025260771	0.023401361	0.031156463	0.04521542	0.049614512	0.029614512	0.029387755	0.047210884	0.071609977	0.063582766	0.068435374	0.066394558	0.064761905	0.062947846	0.072154195	0.041995465	0.042675737	0.03324263	0.052743764	0.057687075	0.04739229	0.04462585	0.039365079	0.025442177	0.033650794	0.056689342	0.048435374	0.048526077	0.04185941	0.019138322	0.017278912	0.04893424	0.035056689	0.031111111	0.031836735	0.024535147	0.019863946	0.044943311	0.022403628	0.025941043	0.026439909
119.mp3	0.100408163	0.100634921	0.099546485	0.094603175	0.079002268	0.087165533	0.094557823	0.089750567	0.090385488	0.092743764	0.090566893	0.086848073	0.086485261	0.06952381	0.097278912	0.075328798	0.071836735	0.094331066	0.069160998	0.055782313	0.056553288	0.037596372	0.046439909	0.032879819	0.063310658	0.078956916	0.076417234	0.060362812	0.056235828	0.036371882	0.036462585	0.065034014	0.088072562	0.057505669	0.040816327	0.055192744	0.029160998	0.043582766	0.053197279	0.024263039	0.036598639	0.062585034	0.049659864	0.08185941	0.084217687	0.054829932	0.079818594	0.093877551	0.077959184
120.mp3	0.019773243	0.021360544	0.027210884	0.027346939	0.02675737	0.036371882	0.039501134	0.059047619	0.058820862	0.056371882	0.055419501	0.039954649	0.031655329	0.026802721	0.039637188	0.041133787	0.056235828	0.059909297	0.055011338	0.049478458	0.059727891	0.056780045	0.047619048	0.056689342	0.05324263	0.047755102	0.068208617	0.056462585	0.04707483	0.053106576	0.053514739	0.052517007	0.061405896	0.064126984	0.044761905	0.068526077	0.042630385	0.058548753	0.053424036	0.04244898	0.052879819	0.029387755	0.023673469	0.018503401	0.014875283	0.019365079	0.018367347	0.014104308	0.019183673
121.mp3	0.033650794	0.032562358	0.032562358	0.037369615	0.090702948	0.053514739	0.031836735	0.041587302	0.032335601	0.026530612	0.054965986	0.148344671	0.032335601	0.032154195	0.040181406	0.166893424	0.032471655	0.0630839	0.041768707	0.054285714	0.046530612	0.062358277	0.039138322	0.025487528	0.043038549	0.103673469	0.056190476	0.019229025	0.040453515	0.041814059	0.022222222	0.048480726	0.075736961	0.029614512	0.135464853	0.036598639	0.063492063	0.145941043	0.082222222	0.023446712	0.041179138	0.064489796	0.054331066	0.054240363	0.038049887	0.047482993	0.066621315	0.090204082	0.027755102
122.mp3	0.026530612	0.048390023	0.045396825	0.042086168	0.043673469	0.043401361	0.051927438	0.020136054	0.040634921	0.053424036	0.032970522	0.040226757	0.053786848	0.050793651	0.035918367	0.024716553	0.046530612	0.054013605	0.033650794	0.046621315	0.052970522	0.029569161	0.038639456	0.043673469	0.042947846	0.04185941	0.035555556	0.058004535	0.045895692	0.030113379	0.033151927	0.032879819	0.044217687	0.038866213	0.053741497	0.044353741	0.041814059	0.039455782	0.039183673	0.046213152	0.052108844	0.043401361	0.050113379	0.04585034	0.033696145	0.039501134	0.041405896	0.056326531	0.049024943
123.mp3	0.05968254	0.034739229	0.038276644	0.043945578	0.043356009	0.042630385	0.048571429	0.048390023	0.03814059	0.035464853	0.061315193	0.076190476	0.03877551	0.047256236	0.046213152	0.047936508	0.041723356	0.040816327	0.04707483	0.051111111	0.067482993	0.070022676	0.073650794	0.074829932	0.062993197	0.05260771	0.070204082	0.05015873	0.062358277	0.061315193	0.067709751	0.075782313	0.079229025	0.065941043	0.04952381	0.045442177	0.077324263	0.083446712	0.065623583	0.079047619	0.069433107	0.060226757	0.060907029	0.061315193	0.075419501	0.075510204	0.060952381	0.071337868	0.063129252
124.mp3	0.036462585	0.034421769	0.04	0.028344671	0.032834467	0.032199546	0.035328798	0.039002268	0.032063492	0.032970522	0.025804989	0.040544218	0.036326531	0.033605442	0.02984127	0.031337868	0.027482993	0.02276644	0.030657596	0.042494331	0.036371882	0.030929705	0.036371882	0.035011338	0.037414966	0.035192744	0.039863946	0.046485261	0.045668934	0.042403628	0.037324263	0.038956916	0.051337868	0.047981859	0.03968254	0.041995465	0.034512472	0.035646259	0.032698413	0.045034014	0.040680272	0.045396825	0.037823129	0.038639456	0.039047619	0.043492063	0.037913832	0.037052154	0.045170068
125.mp3	0.02	0.032562358	0.011972789	0.029795918	0.031111111	0.029024943	0.032970522	0.032199546	0.037505669	0.053605442	0.059092971	0.037505669	0.045714286	0.021133787	0.006848073	0.014965986	0.013696145	0.039365079	0.023854875	0.032063492	0.032108844	0.019274376	0.03968254	0.031655329	0.040453515	0.017959184	0.024671202	0.015464853	0.014331066	0.017868481	0.026258503	0.035102041	0.026349206	0.015328798	0.024716553	0.031111111	0.036326531	0.037097506	0.031655329	0.033061224	0.019591837	0.020770975	0.015147392	0.019909297	0.055963719	0.046303855	0.038820862	0.034557823	0.02952381
126.mp3	0.042267574	0.034603175	0.032471655	0.019954649	0.024807256	0.026485261	0.0338322	0.034557823	0.038639456	0.039047619	0.041496599	0.027619048	0.02952381	0.033922902	0.03478458	0.031156463	0.030839002	0.051564626	0.046394558	0.046802721	0.037641723	0.032879819	0.037777778	0.04031746	0.046303855	0.046893424	0.049977324	0.037097506	0.038639456	0.035238095	0.03015873	0.02521542	0.029659864	0.029387755	0.027845805	0.044897959	0.041632653	0.038412698	0.024081633	0.027573696	0.051655329	0.041269841	0.040272109	0.042721088	0.040816327	0.038276644	0.032199546	0.019319728	0.024353741
127.mp3	0.03324263	0.02675737	0.024036281	0.024126984	0.023945578	0.021405896	0.026530612	0.028390023	0.036643991	0.026575964	0.024761905	0.027528345	0.035600907	0.042494331	0.032698413	0.030657596	0.028163265	0.024036281	0.026938776	0.022902494	0.026394558	0.028843537	0.023492063	0.026666667	0.024444444	0.021723356	0.022857143	0.023582766	0.023582766	0.023310658	0.021043084	0.020362812	0.023900227	0.023537415	0.022312925	0.02244898	0.025124717	0.02675737	0.024988662	0.023537415	0.0261678	0.022857143	0.023446712	0.022539683	0.022675737	0.021814059	0.023401361	0.022539683	0.025442177
128.mp3	0.014693878	0.015873016	0.015918367	0.017006803	0.016371882	0.014965986	0.017777778	0.016507937	0.019818594	0.019002268	0.020136054	0.017823129	0.013922902	0.012653061	0.015011338	0.016371882	0.015419501	0.016780045	0.017777778	0.017777778	0.015736961	0.018321995	0.019047619	0.017641723	0.015056689	0.015827664	0.017324263	0.014376417	0.01446712	0.012244898	0.014285714	0.027256236	0.029977324	0.029070295	0.027755102	0.026666667	0.025941043	0.022902494	0.026893424	0.02707483	0.025986395	0.030839002	0.024580499	0.02399093	0.024489796	0.02462585	0.029795918	0.029070295	0.029886621
129.mp3	0.024671202	0.016553288	0.03600907	0.034603175	0.013061224	0.012335601	0.013333333	0.030566893	0.011292517	0.029659864	0.036281179	0.015827664	0.013968254	0.018412698	0.015238095	0.01537415	0.037959184	0.036643991	0.019319728	0.028344671	0.039546485	0.021405896	0.014512472	0.018594104	0.040907029	0.012743764	0.022222222	0.030249433	0.027165533	0.014965986	0.018730159	0.028707483	0.014376417	0.027936508	0.033015873	0.025396825	0.020272109	0.027619048	0.033151927	0.013560091	0.010068027	0.023356009	0.058911565	0.059863946	0.054648526	0.061315193	0.06521542	0.038911565	0.041269841
130.mp3	0.030521542	0.013287982	0.012063492	0.012426304	0.087437642	0.098684807	0.03260771	0.023401361	0.020226757	0.018956916	0.006984127	0.01324263	0.018639456	0.011337868	0.012426304	0.007210884	0.006258503	0.00675737	0.045623583	0.109297052	0.07600907	0.014285714	0.012970522	0.020272109	0.016643991	0.009115646	0.023673469	0.01324263	0.014013605	0.017913832	0.021950113	0.012108844	0.021360544	0.103764172	0.105034014	0.011927438	0.022131519	0.020453515	0.013061224	0.006802721	0.01755102	0.024716553	0.016734694	0.017687075	0.016190476	0.014693878	0.009614512	0.069977324	0.098503401
131.mp3	0.041496599	0.04952381	0.046031746	0.061632653	0.055011338	0.054648526	0.038639456	0.054195011	0.047936508	0.055147392	0.043673469	0.056326531	0.039455782	0.050612245	0.034240363	0.055102041	0.042176871	0.038004535	0.045941043	0.041678005	0.041496599	0.039183673	0.050430839	0.049024943	0.062176871	0.041904762	0.050113379	0.044444444	0.049478458	0.047029478	0.052834467	0.044943311	0.051473923	0.038684807	0.054376417	0.041451247	0.058367347	0.098684807	0.030294785	0.036326531	0.01755102	0.031428571	0.018276644	0.032108844	0.02185941	0.028435374	0.016870748	0.018866213	0.016825397
133.mp3	0.022358277	0.022358277	0.022358277	0.022312925	0.022539683	0.022902494	0.021451247	0.020453515	0.022403628	0.02154195	0.022902494	0.02399093	0.024217687	0.025079365	0.026349206	0.023900227	0.023537415	0.024671202	0.024671202	0.02276644	0.021904762	0.022267574	0.023628118	0.023219955	0.024897959	0.025442177	0.02893424	0.027437642	0.022993197	0.031927438	0.027301587	0.026893424	0.025759637	0.024852608	0.023945578	0.028662132	0.025351474	0.023854875	0.021587302	0.022358277	0.020589569	0.021814059	0.018684807	0.023038549	0.021587302	0.021315193	0.016553288	0.016417234	0.013786848
134.mp3	0.065260771	0.053560091	0.035328798	0.029569161	0.026984127	0.068480726	0.045578231	0.050385488	0.045034014	0.02893424	0.062539683	0.047120181	0.026213152	0.029478458	0.025170068	0.05015873	0.037959184	0.026485261	0.02462585	0.054920635	0.05324263	0.033287982	0.052653061	0.044263039	0.069705215	0.056825397	0.034512472	0.070793651	0.039546485	0.057006803	0.134285714	0.072426304	0.073514739	0.036462585	0.035283447	0.143219955	0.059047619	0.05537415	0.033061224	0.047981859	0.110839002	0.090022676	0.059047619	0.036326531	0.034013605	0.05170068	0.045170068	0.064353741	0.029070295
135.mp3	0.072380952	0.052562358	0.030975057	0.046712018	0.039591837	0.062312925	0.053650794	0.048480726	0.066938776	0.053015873	0.058684807	0.078004535	0.105034014	0.036689342	0.13047619	0.033469388	0.10952381	0.043356009	0.049977324	0.032018141	0.027573696	0.017959184	0.017278912	0.014331066	0.041451247	0.020952381	0.033560091	0.066712018	0.087845805	0.018095238	0.012879819	0.012970522	0.023265306	0.040045351	0.015056689	0.025260771	0.050793651	0.013424036	0.050793651	0.018503401	0.018503401	0.036145125	0.043129252	0.02984127	0.013469388	0.01755102	0.02276644	0.031655329	0.020090703
136.mp3	0.097414966	0.074013605	0.097687075	0.064263039	0.112562358	0.098684807	0.077641723	0.097278912	0.05170068	0.067891156	0.072653061	0.039954649	0.030702948	0.06244898	0.071428571	0.100589569	0.053378685	0.029206349	0.030385488	0.039365079	0.021133787	0.048979592	0.03170068	0.064943311	0.065034014	0.068344671	0.047573696	0.032653061	0.057052154	0.040136054	0.050204082	0.036689342	0.061723356	0.068888889	0.040907029	0.026077098	0.034693878	0.026712018	0.030748299	0.0261678	0.023582766	0.032879819	0.052970522	0.047936508	0.033650794	0.039229025	0.030657596	0.04952381	0.090385488
137.mp3	0.020498866	0.027029478	0.015646259	0.017142857	0.019410431	0.021632653	0.024988662	0.018049887	0.01845805	0.018730159	0.018231293	0.01877551	0.021904762	0.02244898	0.024943311	0.030294785	0.028163265	0.020725624	0.021723356	0.02521542	0.022993197	0.024217687	0.018594104	0.026893424	0.022539683	0.034693878	0.022358277	0.020498866	0.019637188	0.040090703	0.038367347	0.037687075	0.024988662	0.02	0.020952381	0.026802721	0.019501134	0.027482993	0.028390023	0.029569161	0.025986395	0.028253968	0.02276644	0.031836735	0.04430839	0.023582766	0.032244898	0.024126984	0.024988662
138.mp3	0.007573696	0.00675737	0.008571429	0.012471655	0.013968254	0.015464853	0.016462585	0.019863946	0.020498866	0.021950113	0.020725624	0.019591837	0.021587302	0.022585034	0.021315193	0.027528345	0.014013605	0.018866213	0.02185941	0.023900227	0.023809524	0.023945578	0.023310658	0.019773243	0.017006803	0.027029478	0.026077098	0.026303855	0.018730159	0.032653061	0.026575964	0.016417234	0.027256236	0.026621315	0.022993197	0.033968254	0.037777778	0.024716553	0.031337868	0.032789116	0.028027211	0.038004535	0.031428571	0.036825397	0.026893424	0.026802721	0.033560091	0.033197279	0.029115646
140.mp3	0.016780045	0.015873016	0.017142857	0.019138322	0.018684807	0.015782313	0.017052154	0.017097506	0.015555556	0.016326531	0.019727891	0.018684807	0.016326531	0.018276644	0.016689342	0.015011338	0.016961451	0.019183673	0.017052154	0.019954649	0.020634921	0.019591837	0.01845805	0.017188209	0.022585034	0.018503401	0.017324263	0.019818594	0.021496599	0.017278912	0.017777778	0.018820862	0.022131519	0.020589569	0.026575964	0.028843537	0.023809524	0.016734694	0.018276644	0.020952381	0.024444444	0.020907029	0.029024943	0.024172336	0.017097506	0.031473923	0.024535147	0.028888889	0.020136054
142.mp3	0.031428571	0.029433107	0.026938776	0.02893424	0.034875283	0.028571429	0.02675737	0.026666667	0.029160998	0.027120181	0.029750567	0.032789116	0.034965986	0.031473923	0.032653061	0.027981859	0.028027211	0.033287982	0.034331066	0.032471655	0.030385488	0.030929705	0.034920635	0.029569161	0.025124717	0.026485261	0.028888889	0.026530612	0.025578231	0.03106576	0.028208617	0.026666667	0.025895692	0.032290249	0.029977324	0.032426304	0.036734694	0.041043084	0.031519274	0.032154195	0.033741497	0.03324263	0.032698413	0.029251701	0.030975057	0.036462585	0.033287982	0.032517007	0.03047619
143.mp3	0.031020408	0.034058957	0.047573696	0.051927438	0.035736961	0.033287982	0.044263039	0.036553288	0.024036281	0.02430839	0.030294785	0.030022676	0.028571429	0.038866213	0.029705215	0.026439909	0.025895692	0.023537415	0.024489796	0.033333333	0.029705215	0.038367347	0.038503401	0.036961451	0.031927438	0.031292517	0.037913832	0.041043084	0.034739229	0.030975057	0.03106576	0.035736961	0.034331066	0.04	0.032970522	0.048253968	0.037278912	0.023129252	0.041451247	0.040181406	0.03814059	0.032834467	0.03170068	0.028253968	0.023446712	0.031836735	0.03755102	0.03446712	0.031882086
144.mp3	0.060725624	0.041814059	0.062993197	0.047619048	0.054195011	0.087210884	0.073106576	0.020816327	0.027845805	0.030430839	0.030249433	0.01755102	0.033378685	0.047845805	0.05814059	0.041632653	0.042040816	0.032154195	0.058367347	0.051609977	0.052970522	0.062267574	0.058730159	0.045895692	0.060725624	0.070022676	0.065986395	0.027165533	0.036145125	0.047437642	0.05478458	0.041088435	0.040408163	0.030566893	0.046530612	0.039546485	0.044716553	0.043582766	0.035646259	0.018185941	0.02585034	0.030068027	0.029977324	0.011247166	0.020136054	0.03968254	0.040498866	0.034603175	0.029977324
145.mp3	0.020090703	0.024353741	0.034829932	0.026303855	0.023446712	0.023537415	0.021043084	0.027029478	0.022040816	0.019637188	0.020861678	0.01755102	0.024897959	0.026530612	0.035283447	0.028526077	0.027800454	0.022539683	0.029387755	0.033197279	0.029251701	0.028707483	0.021587302	0.034285714	0.034829932	0.046621315	0.045578231	0.041179138	0.038866213	0.031473923	0.029614512	0.03015873	0.026303855	0.023492063	0.017097506	0.020680272	0.019319728	0.025578231	0.024217687	0.023492063	0.056054422	0.029251701	0.019773243	0.020816327	0.032335601	0.056507937	0.024489796	0.021451247	0.02984127
146.mp3	0.020680272	0.018594104	0.01723356	0.015963719	0.01600907	0.023219955	0.021269841	0.023219955	0.019637188	0.018276644	0.016099773	0.015918367	0.018594104	0.024399093	0.019727891	0.023401361	0.019365079	0.017732426	0.021451247	0.028253968	0.025986395	0.027573696	0.026031746	0.026666667	0.025714286	0.023945578	0.030612245	0.022902494	0.019002268	0.017596372	0.019138322	0.021179138	0.021133787	0.020634921	0.019229025	0.019818594	0.019229025	0.021451247	0.021768707	0.020453515	0.015782313	0.017596372	0.019501134	0.02276644	0.018049887	0.017188209	0.0169161	0.015827664	0.016281179
148.mp3	0.124580499	0.105170068	0.111836735	0.090839002	0.102857143	0.088163265	0.101904762	0.089478458	0.103764172	0.085442177	0.096190476	0.075464853	0.099818594	0.083673469	0.077823129	0.064988662	0.095464853	0.088979592	0.091746032	0.08244898	0.164943311	0.093287982	0.088662132	0.074512472	0.1	0.092471655	0.093469388	0.075147392	0.111972789	0.097278912	0.089931973	0.092154195	0.091337868	0.094829932	0.105034014	0.085895692	0.082857143	0.093151927	0.092653061	0.091020408	0.091836735	0.092698413	0.095555556	0.074240363	0.096825397	0.083129252	0.082222222	0.067256236	0.095827664
149.mp3	0.019501134	0.020408163	0.014875283	0.009433107	0.02276644	0.022585034	0.026802721	0.027755102	0.011156463	0.016281179	0.016371882	0.016371882	0.01414966	0.024535147	0.015419501	0.014421769	0.027482993	0.027936508	0.049977324	0.0461678	0.040634921	0.038004535	0.039092971	0.044580499	0.0430839	0.013560091	0.007301587	0.006575964	0.005986395	0.012743764	0.024897959	0.017142857	0.006848073	0.008027211	0.008027211	0.011020408	0.012244898	0.013741497	0.012879819	0.01047619	0.012471655	0.014829932	0.016326531	0.013922902	0.017868481	0.024489796	0.035600907	0.024807256	0.015555556
150.mp3	0.071519274	0.048435374	0.065986395	0.082222222	0.066349206	0.05968254	0.066077098	0.079229025	0.057052154	0.06462585	0.076689342	0.057324263	0.068480726	0.072380952	0.067437642	0.071156463	0.073333333	0.073560091	0.065079365	0.068117914	0.074920635	0.069795918	0.064943311	0.074240363	0.06	0.067346939	0.073560091	0.076961451	0.072562358	0.077460317	0.069478458	0.07446712	0.079410431	0.091337868	0.077369615	0.067256236	0.068843537	0.074421769	0.079002268	0.072789116	0.065396825	0.080136054	0.074331066	0.071655329	0.059863946	0.048027211	0.078321995	0.080861678	0.084172336
151.mp3	0.018095238	0.019637188	0.016281179	0.015736961	0.014376417	0.015147392	0.011111111	0.021043084	0.026349206	0.017913832	0.014285714	0.01292517	0.011156463	0.016734694	0.020997732	0.013605442	0.012426304	0.014829932	0.012834467	0.013378685	0.031882086	0.088798186	0.023174603	0.012789116	0.008979592	0.015646259	0.015918367	0.02031746	0.027346939	0.022811791	0.024988662	0.019092971	0.017687075	0.017777778	0.020634921	0.019546485	0.024852608	0.027346939	0.02861678	0.024263039	0.016417234	0.022176871	0.020816327	0.025306122	0.025306122	0.023764172	0.023356009	0.017052154	0.018321995
152.mp3	0.034240363	0.052380952	0.044126984	0.037641723	0.048662132	0.039501134	0.029659864	0.042176871	0.038049887	0.043809524	0.046485261	0.037006803	0.073333333	0.04739229	0.039138322	0.047528345	0.035736961	0.041043084	0.035555556	0.025034014	0.032471655	0.032517007	0.029342404	0.036598639	0.034739229	0.032653061	0.037414966	0.029569161	0.042131519	0.040498866	0.028435374	0.039773243	0.037641723	0.032789116	0.043401361	0.030657596	0.03260771	0.047120181	0.036734694	0.035464853	0.05138322	0.039365079	0.04276644	0.043174603	0.036190476	0.030975057	0.035782313	0.04276644	0.033605442
153.mp3	0.024126984	0.026077098	0.024943311	0.024126984	0.026213152	0.023718821	0.020997732	0.025260771	0.027301587	0.021496599	0.023628118	0.027210884	0.02553288	0.02399093	0.024081633	0.022811791	0.019909297	0.024081633	0.025124717	0.020408163	0.023900227	0.022539683	0.022675737	0.022086168	0.022312925	0.023174603	0.027528345	0.030793651	0.022539683	0.02430839	0.024399093	0.028390023	0.026984127	0.022811791	0.023900227	0.027936508	0.031927438	0.029795918	0.024489796	0.02430839	0.025442177	0.025941043	0.034421769	0.028707483	0.029115646	0.026122449	0.02861678	0.022811791	0.020453515
154.mp3	0.015827664	0.017641723	0.014331066	0.02154195	0.023809524	0.025396825	0.019954649	0.016825397	0.018684807	0.0230839	0.014875283	0.02707483	0.060861678	0.029569161	0.034376417	0.058049887	0.049977324	0.022857143	0.036689342	0.02984127	0.042494331	0.042086168	0.036462585	0.026031746	0.049569161	0.032380952	0.048390023	0.032743764	0.053469388	0.050929705	0.043492063	0.047210884	0.053922902	0.059319728	0.039773243	0.04031746	0.024126984	0.027301587	0.025986395	0.036190476	0.020226757	0.029297052	0.020362812	0.022993197	0.02244898	0.02154195	0.020907029	0.0230839	0.021269841
155.mp3	0.043265306	0.03047619	0.023219955	0.035646259	0.016734694	0.056825397	0.026213152	0.015963719	0.034875283	0.03260771	0.042857143	0.026077098	0.02553288	0.027346939	0.023356009	0.042902494	0.019002268	0.024535147	0.03047619	0.034875283	0.036870748	0.022630385	0.031609977	0.016825397	0.040816327	0.028571429	0.019183673	0.031337868	0.028390023	0.042675737	0.025986395	0.021315193	0.033287982	0.020453515	0.043174603	0.023582766	0.020725624	0.034013605	0.030385488	0.039501134	0.025351474	0.024852608	0.023174603	0.022947846	0.032471655	0.030702948	0.027301587	0.031111111	0.020861678
156.mp3	0.231292517	0.252380952	0.247755102	0.157596372	0.182267574	0.124535147	0.101723356	0.07047619	0.080997732	0.064716553	0.064807256	0.058820862	0.066439909	0.065895692	0.062675737	0.075011338	0.05292517	0.048163265	0.051746032	0.05723356	0.048526077	0.0430839	0.043900227	0.062721088	0.058911565	0.063628118	0.06	0.057188209	0.063356009	0.059818594	0.04952381	0.044172336	0.056145125	0.058911565	0.061950113	0.057097506	0.053696145	0.062947846	0.059138322	0.054376417	0.054104308	0.061269841	0.066439909	0.065668934	0.063038549	0.047573696	0.05600907	0.064217687	0.056689342
157.mp3	0.088072562	0.111337868	0.055510204	0.050022676	0.035192744	0.03537415	0.035600907	0.049750567	0.030748299	0.058820862	0.04893424	0.024217687	0.050249433	0.054104308	0.042086168	0.043219955	0.042358277	0.056417234	0.065260771	0.055419501	0.026439909	0.061723356	0.043219955	0.031428571	0.020453515	0.01414966	0.030249433	0.067755102	0.08829932	0.036190476	0.058866213	0.046984127	0.046258503	0.060907029	0.061678005	0.068707483	0.06861678	0.078639456	0.033378685	0.055011338	0.052789116	0.029659864	0.025941043	0.03324263	0.027936508	0.054875283	0.044444444	0.031746032	0.050929705
158.mp3	0.035419501	0.025034014	0.025623583	0.031972789	0.028979592	0.019138322	0.021632653	0.019727891	0.027029478	0.021315193	0.032698413	0.02122449	0.030249433	0.025351474	0.034603175	0.032789116	0.025578231	0.021950113	0.016417234	0.028072562	0.026712018	0.023446712	0.036870748	0.037823129	0.028979592	0.029024943	0.030793651	0.033514739	0.031791383	0.024036281	0.015918367	0.015873016	0.016734694	0.02430839	0.020816327	0.031972789	0.044852608	0.028979592	0.054104308	0.030068027	0.056462585	0.050022676	0.030612245	0.017959184	0.016054422	0.015918367	0.027437642	0.02675737	0.024126984
159.mp3	0.01170068	0.010975057	0.010975057	0.010657596	0.010657596	0.010521542	0.012335601	0.013015873	0.010702948	0.010113379	0.010657596	0.011746032	0.011519274	0.010702948	0.013106576	0.012471655	0.012471655	0.014104308	0.012834467	0.016417234	0.015873016	0.017460317	0.018684807	0.022086168	0.014965986	0.014920635	0.012018141	0.013469388	0.016643991	0.016054422	0.017641723	0.022585034	0.0169161	0.018684807	0.015555556	0.016145125	0.02154195	0.021315193	0.016780045	0.017868481	0.018730159	0.016553288	0.019092971	0.014285714	0.0138322	0.015873016	0.014829932	0.013424036	0.014421769
160.mp3	0.046893424	0.055102041	0.065170068	0.053197279	0.049297052	0.044263039	0.059002268	0.052426304	0.040045351	0.038321995	0.049478458	0.036099773	0.015283447	0.056235828	0.052290249	0.05260771	0.041995465	0.035011338	0.042947846	0.021405896	0.047437642	0.054603175	0.04675737	0.031655329	0.039727891	0.027664399	0.039727891	0.034240363	0.04462585	0.028208617	0.031609977	0.037732426	0.040725624	0.031519274	0.032290249	0.039546485	0.034693878	0.041768707	0.043764172	0.03968254	0.031020408	0.036825397	0.043673469	0.045895692	0.053741497	0.061179138	0.05292517	0.057097506	0.053968254
161.mp3	0.033968254	0.040498866	0.015510204	0.020997732	0.017868481	0.016553288	0.014058957	0.016371882	0.021496599	0.016417234	0.015918367	0.011746032	0.020181406	0.022176871	0.019002268	0.021315193	0.027528345	0.022539683	0.022902494	0.021995465	0.021814059	0.024897959	0.022630385	0.030022676	0.021768707	0.023809524	0.01755102	0.023356009	0.027437642	0.023809524	0.021723356	0.01446712	0.020362812	0.026984127	0.024036281	0.032698413	0.03047619	0.03569161	0.027891156	0.030929705	0.032743764	0.018095238	0.02122449	0.029160998	0.021995465	0.018231293	0.013650794	0.023764172	0.02462585
162.mp3	0.026666667	0.027891156	0.032154195	0.026893424	0.035238095	0.029115646	0.033287982	0.023854875	0.028662132	0.028027211	0.026666667	0.020770975	0.034285714	0.040816327	0.029750567	0.025487528	0.027210884	0.025578231	0.028208617	0.025034014	0.037278912	0.038367347	0.033605442	0.028526077	0.027755102	0.02952381	0.025668934	0.029297052	0.035238095	0.038866213	0.033560091	0.025578231	0.023854875	0.034421769	0.03138322	0.02707483	0.024126984	0.022358277	0.024807256	0.023401361	0.025170068	0.023446712	0.024988662	0.01968254	0.018911565	0.015056689	0.017097506	0.020498866	0.019047619
163.mp3	0.01015873	0.026712018	0.020544218	0.018911565	0.01170068	0.021814059	0.026303855	0.022131519	0.012108844	0.013424036	0.019727891	0.016507937	0.016417234	0.012789116	0.010204082	0.009251701	0.020680272	0.016598639	0.021632653	0.03478458	0.014648526	0.011882086	0.010249433	0.010521542	0.011292517	0.020498866	0.023219955	0.026349206	0.012108844	0.024489796	0.024671202	0.023401361	0.012834467	0.011428571	0.019637188	0.018004535	0.014512472	0.014512472	0.011156463	0.008072562	0.020680272	0.016825397	0.019818594	0.035464853	0.014331066	0.010430839	0.010385488	0.011519274	0.010975057
164.mp3	0.009070295	0.006213152	0.006530612	0.012562358	0.028027211	0.024671202	0.01446712	0.008344671	0.00829932	0.008435374	0.009387755	0.007528345	0.010204082	0.017596372	0.031882086	0.036734694	0.036598639	0.037641723	0.03968254	0.03569161	0.032199546	0.034104308	0.036643991	0.044399093	0.048979592	0.043945578	0.037913832	0.035011338	0.028662132	0.023718821	0.016553288	0.023673469	0.022585034	0.023809524	0.025260771	0.029251701	0.030975057	0.030340136	0.025442177	0.023764172	0.023129252	0.03106576	0.013560091	0.013514739	0.014240363	0.021179138	0.022675737	0.022585034	0.021904762
166.mp3	0.037687075	0.040907029	0.017913832	0.030612245	0.036235828	0.024399093	0.051201814	0.096734694	0.019229025	0.01106576	0.036371882	0.020680272	0.05537415	0.053106576	0.022312925	0.035873016	0.037777778	0.029387755	0.058639456	0.074693878	0.016689342	0.010884354	0.0338322	0.019773243	0.042131519	0.069931973	0.014557823	0.02861678	0.037052154	0.027845805	0.043492063	0.086485261	0.017414966	0.011156463	0.030748299	0.018956916	0.062902494	0.083219955	0.014240363	0.041315193	0.041995465	0.029886621	0.056734694	0.055646259	0.023492063	0.027437642	0.030022676	0.02276644	0.048480726
167.mp3	0.031927438	0.030068027	0.040816327	0.043492063	0.028526077	0.038004535	0.023854875	0.024671202	0.025986395	0.027120181	0.021995465	0.019047619	0.036235828	0.036281179	0.031156463	0.029977324	0.023492063	0.026122449	0.033877551	0.033650794	0.02276644	0.028480726	0.0338322	0.027210884	0.028888889	0.022040816	0.022857143	0.026621315	0.026893424	0.032653061	0.028253968	0.027029478	0.035056689	0.034376417	0.020226757	0.024761905	0.025034014	0.023945578	0.026621315	0.027482993	0.023492063	0.023265306	0.036507937	0.031882086	0.025804989	0.023900227	0.02707483	0.032471655	0.022857143
168.mp3	0.054195011	0.045804989	0.043764172	0.049297052	0.066258503	0.0569161	0.06276644	0.05446712	0.063038549	0.059546485	0.047800454	0.046122449	0.040136054	0.049433107	0.054739229	0.056507937	0.052562358	0.045759637	0.043537415	0.060226757	0.063219955	0.059183673	0.05755102	0.061088435	0.055736961	0.054739229	0.04521542	0.052698413	0.052879819	0.063945578	0.053378685	0.050430839	0.042267574	0.038548753	0.04185941	0.035192744	0.036417234	0.043310658	0.051020408	0.05047619	0.042857143	0.0338322	0.023628118	0.021995465	0.020997732	0.026439909	0.023401361	0.027210884	0.020136054
169.mp3	0.016689342	0.025442177	0.023401361	0.010657596	0.00829932	0.008344671	0.012380952	0.006893424	0.004444444	0.005487528	0.00707483	0.006712018	0.007528345	0.003492063	0.004081633	0.004852608	0.006621315	0.01015873	0.025714286	0.018095238	0.056598639	0.045578231	0.029659864	0.032244898	0.045442177	0.056780045	0.021179138	0.015328798	0.014920635	0.102630385	0.035873016	0.046394558	0.016190476	0.031247166	0.027845805	0.015102041	0.043401361	0.014693878	0.005306122	0.006712018	0.007301587	0.006485261	0.006893424	0.006893424	0.003764172	0.007845805	0.00585034	0.006802721	0.008979592
170.mp3	0.023401361	0.022267574	0.029705215	0.040861678	0.030975057	0.024897959	0.024036281	0.022857143	0.022131519	0.020952381	0.022312925	0.022630385	0.0261678	0.026122449	0.025578231	0.022267574	0.022312925	0.020181406	0.026485261	0.024761905	0.022222222	0.018321995	0.021405896	0.021995465	0.021179138	0.021678005	0.019365079	0.02	0.026621315	0.02739229	0.03260771	0.02122449	0.023900227	0.025941043	0.02276644	0.019818594	0.019591837	0.021496599	0.019229025	0.020816327	0.023129252	0.02553288	0.027256236	0.024399093	0.024217687	0.023446712	0.040589569	0.046394558	0.019954649
171.mp3	0.013514739	0.020997732	0.025487528	0.027346939	0.019546485	0.022811791	0.017278912	0.01537415	0.017596372	0.013968254	0.014648526	0.01537415	0.019365079	0.024263039	0.017097506	0.013696145	0.013605442	0.012743764	0.012335601	0.025714286	0.028888889	0.022947846	0.020136054	0.016598639	0.015102041	0.016734694	0.023673469	0.021315193	0.015192744	0.022993197	0.025396825	0.019410431	0.016870748	0.013469388	0.013061224	0.013424036	0.027709751	0.022539683	0.023129252	0.024761905	0.021904762	0.020544218	0.01845805	0.019183673	0.01569161	0.020453515	0.019546485	0.019591837	0.023401361
172.mp3	0.019229025	0.017052154	0.016870748	0.017414966	0.01723356	0.019365079	0.019909297	0.020362812	0.025668934	0.022585034	0.018820862	0.019863946	0.019365079	0.018412698	0.018185941	0.012244898	0.019727891	0.015419501	0.017097506	0.016462585	0.020680272	0.019410431	0.021904762	0.021723356	0.020589569	0.018911565	0.017414966	0.018639456	0.025306122	0.017823129	0.020544218	0.016326531	0.020816327	0.02031746	0.021768707	0.02244898	0.021360544	0.019002268	0.01968254	0.012653061	0.019183673	0.019183673	0.020045351	0.018866213	0.019591837	0.01414966	0.011609977	0.016689342	0.016553288
173.mp3	0.020045351	0.020589569	0.020136054	0.020181406	0.031836735	0.04861678	0.03106576	0.035419501	0.039727891	0.045306122	0.036326531	0.036054422	0.039138322	0.038412698	0.032335601	0.038004535	0.033378685	0.044217687	0.036326531	0.033287982	0.032335601	0.04893424	0.041179138	0.041405896	0.041496599	0.04707483	0.040544218	0.054376417	0.049433107	0.082585034	0.083356009	0.086349206	0.08585034	0.064489796	0.036507937	0.035600907	0.036326531	0.037142857	0.038412698	0.042993197	0.050884354	0.050748299	0.052789116	0.05446712	0.033469388	0.025895692	0.020226757	0.020907029	0.02185941
174.mp3	0.047619048	0.044716553	0.045668934	0.036326531	0.039727891	0.041496599	0.043492063	0.046848073	0.037777778	0.039319728	0.04861678	0.052562358	0.047981859	0.047256236	0.044943311	0.041587302	0.035011338	0.035963719	0.056780045	0.086122449	0.0461678	0.026802721	0.026893424	0.029614512	0.030294785	0.024444444	0.029070295	0.032244898	0.034648526	0.029387755	0.025396825	0.020136054	0.032335601	0.03260771	0.025804989	0.026258503	0.032698413	0.032789116	0.03877551	0.030521542	0.030521542	0.032426304	0.033424036	0.025351474	0.021995465	0.026621315	0.028027211	0.027346939	0.022539683
175.mp3	0.073287982	0.067482993	0.071791383	0.07260771	0.089931973	0.088662132	0.079047619	0.074920635	0.064444444	0.05968254	0.059909297	0.091473923	0.100181406	0.095646259	0.077052154	0.083718821	0.075192744	0.074693878	0.075736961	0.0738322	0.089433107	0.081360544	0.080907029	0.075238095	0.050249433	0.075464853	0.060816327	0.067981859	0.070430839	0.077505669	0.089931973	0.094512472	0.088480726	0.074240363	0.07260771	0.078049887	0.08707483	0.085714286	0.086394558	0.081904762	0.05015873	0.008979592	0.045759637	0.086621315	0.059727891	0.062358277	0.074512472	0.091927438	0.090975057
176.mp3	0.018004535	0.022675737	0.020907029	0.008752834	0.014104308	0.018231293	0.019954649	0.019954649	0.020362812	0.020861678	0.018639456	0.008526077	0.00893424	0.013877551	0.016326531	0.017868481	0.015510204	0.018367347	0.015963719	0.008526077	0.007573696	0.013877551	0.015328798	0.017868481	0.017052154	0.018231293	0.015600907	0.011836735	0.015419501	0.018639456	0.021133787	0.02154195	0.021451247	0.022176871	0.018956916	0.012879819	0.019637188	0.020498866	0.020816327	0.021043084	0.023537415	0.027891156	0.023854875	0.015963719	0.020634921	0.019773243	0.021133787	0.021133787	0.021405896
177.mp3	0.053287982	0.072743764	0.086802721	0.05047619	0.059546485	0.04952381	0.071428571	0.083492063	0.070294785	0.058321995	0.063492063	0.049160998	0.053968254	0.057732426	0.043945578	0.054965986	0.046122449	0.093786848	0.060181406	0.045941043	0.087256236	0.033015873	0.045306122	0.028117914	0.029705215	0.055646259	0.032471655	0.103673469	0.034739229	0.048843537	0.042494331	0.035328798	0.0430839	0.032517007	0.044580499	0.040816327	0.06984127	0.044172336	0.032471655	0.074875283	0.041950113	0.055600907	0.039501134	0.036371882	0.061088435	0.048163265	0.059727891	0.035510204	0.058185941
178.mp3	0.064444444	0.07723356	0.070657596	0.023673469	0.04707483	0.063356009	0.093922902	0.101179138	0.03292517	0.038503401	0.061632653	0.071428571	0.080272109	0.064444444	0.047528345	0.090521542	0.078095238	0.087936508	0.078866213	0.031655329	0.050612245	0.051292517	0.08707483	0.093287982	0.036961451	0.067528345	0.076961451	0.104172336	0.081043084	0.06	0.035827664	0.070294785	0.092018141	0.097324263	0.055510204	0.032562358	0.043446712	0.055464853	0.08122449	0.092471655	0.030385488	0.045351474	0.054739229	0.07260771	0.080680272	0.051927438	0.033741497	0.045170068	0.063356009
179.mp3	0.040680272	0.038820862	0.037823129	0.040589569	0.040498866	0.040045351	0.041904762	0.040816327	0.041496599	0.037278912	0.04521542	0.044217687	0.041451247	0.036870748	0.042176871	0.046984127	0.041179138	0.042811791	0.041405896	0.045759637	0.04675737	0.046893424	0.044036281	0.042902494	0.0430839	0.043537415	0.046122449	0.043310658	0.043401361	0.042312925	0.047029478	0.050204082	0.046802721	0.044489796	0.042675737	0.047755102	0.047346939	0.043446712	0.03877551	0.041632653	0.043038549	0.043446712	0.04276644	0.041587302	0.04	0.040045351	0.040045351	0.041088435	0.038095238
180.mp3	0.011836735	0.01292517	0.0230839	0.027664399	0.021133787	0.015464853	0.01260771	0.011519274	0.013650794	0.012517007	0.012108844	0.016145125	0.015782313	0.009977324	0.013061224	0.018095238	0.016281179	0.020136054	0.010657596	0.016462585	0.012471655	0.015238095	0.01446712	0.015782313	0.018639456	0.010839002	0.018684807	0.014512472	0.016689342	0.01478458	0.014331066	0.020589569	0.022494331	0.019501134	0.01845805	0.011020408	0.013469388	0.011927438	0.01138322	0.011836735	0.018049887	0.016099773	0.008435374	0.012970522	0.017097506	0.018321995	0.018594104	0.014376417	0.017414966
181.mp3	0.050839002	0.049795918	0.027709751	0.063628118	0.071111111	0.075963719	0.077142857	0.068707483	0.063764172	0.037868481	0.040952381	0.047845805	0.046122449	0.04675737	0.041133787	0.047346939	0.029251701	0.018866213	0.030657596	0.043718821	0.067936508	0.0630839	0.066893424	0.07537415	0.081405896	0.046530612	0.045895692	0.040589569	0.043628118	0.044580499	0.042539683	0.054013605	0.056507937	0.066394558	0.06521542	0.049387755	0.045759637	0.046349206	0.043265306	0.040997732	0.043809524	0.044263039	0.042040816	0.063673469	0.066848073	0.071156463	0.059138322	0.050204082	0.042403628
182.mp3	0.039637188	0.039546485	0.039818594	0.033877551	0.017097506	0.014376417	0.017097506	0.017732426	0.02031746	0.020226757	0.018004535	0.012698413	0.012743764	0.013015873	0.013151927	0.023310658	0.024535147	0.021950113	0.024353741	0.024217687	0.02553288	0.022267574	0.023945578	0.015782313	0.021814059	0.029795918	0.01877551	0.02276644	0.035192744	0.030204082	0.032018141	0.031201814	0.026530612	0.026848073	0.026802721	0.020634921	0.02707483	0.028979592	0.026893424	0.026575964	0.027256236	0.02276644	0.026848073	0.026485261	0.027301587	0.028571429	0.025714286	0.019319728	0.026122449
184.mp3	0.019047619	0.022358277	0.027619048	0.064580499	0.050204082	0.033968254	0.020725624	0.023673469	0.018276644	0.020362812	0.027709751	0.044761905	0.045623583	0.033650794	0.049160998	0.023446712	0.016145125	0.030612245	0.067755102	0.058321995	0.048344671	0.109659864	0.044126984	0.018684807	0.018503401	0.026303855	0.038231293	0.033333333	0.039365079	0.158548753	0.044081633	0.021995465	0.014240363	0.020952381	0.032698413	0.039365079	0.031020408	0.023582766	0.017687075	0.019863946	0.014195011	0.019637188	0.067482993	0.02984127	0.038412698	0.034195011	0.033650794	0.024036281	0.017596372
185.mp3	0.032789116	0.033786848	0.023854875	0.019092971	0.015827664	0.019818594	0.023265306	0.036643991	0.033922902	0.022494331	0.020680272	0.018367347	0.018594104	0.029297052	0.044535147	0.037732426	0.021814059	0.017777778	0.016689342	0.021360544	0.028571429	0.038321995	0.02984127	0.021088435	0.015419501	0.0169161	0.020861678	0.026485261	0.029750567	0.029206349	0.028662132	0.059637188	0.037868481	0.026031746	0.013786848	0.018594104	0.01755102	0.018684807	0.017505669	0.014013605	0.029750567	0.039455782	0.034739229	0.052743764	0.058956916	0.039183673	0.03170068	0.033741497	0.033696145
186.mp3	0.013469388	0.012970522	0.05260771	0.029206349	0.034829932	0.032879819	0.020907029	0.016054422	0.027936508	0.034693878	0.023401361	0.030566893	0.024217687	0.021133787	0.011156463	0.017188209	0.063718821	0.024671202	0.039365079	0.020907029	0.022358277	0.017959184	0.029478458	0.030929705	0.017505669	0.032789116	0.017414966	0.020090703	0.013106576	0.030113379	0.055238095	0.025759637	0.037823129	0.018594104	0.024444444	0.023945578	0.030612245	0.027664399	0.020952381	0.036145125	0.016145125	0.020634921	0.011473923	0.041360544	0.04185941	0.031111111	0.03845805	0.021768707	0.016643991
187.mp3	0.039319728	0.050521542	0.043900227	0.044036281	0.047210884	0.041587302	0.048344671	0.044807256	0.045623583	0.042358277	0.034376417	0.037097506	0.034693878	0.027800454	0.034285714	0.048117914	0.027482993	0.036145125	0.033786848	0.039138322	0.036825397	0.037823129	0.024489796	0.033287982	0.034376417	0.02829932	0.032743764	0.051609977	0.028526077	0.036870748	0.033786848	0.039455782	0.037414966	0.035238095	0.035646259	0.040181406	0.028435374	0.03877551	0.045396825	0.033424036	0.04185941	0.045396825	0.037959184	0.038049887	0.043356009	0.029297052	0.03260771	0.040453515	0.025079365
188.mp3	0.05537415	0.057097506	0.052970522	0.032426304	0.035328798	0.032108844	0.035827664	0.042086168	0.041315193	0.032108844	0.038231293	0.029070295	0.037641723	0.05292517	0.045442177	0.031020408	0.036961451	0.042947846	0.025351474	0.028526077	0.030249433	0.025714286	0.038684807	0.036961451	0.033514739	0.035328798	0.028390023	0.021360544	0.030748299	0.029297052	0.022675737	0.024852608	0.027346939	0.027301587	0.031609977	0.035918367	0.020680272	0.026893424	0.028390023	0.025306122	0.024852608	0.045306122	0.070884354	0.024036281	0.040680272	0.037006803	0.040634921	0.046893424	0.026984127
189.mp3	0.045442177	0.047755102	0.054603175	0.090521542	0.090521542	0.061269841	0.060362812	0.047210884	0.046349206	0.041814059	0.046303855	0.047346939	0.051746032	0.047981859	0.049569161	0.039863946	0.0461678	0.039773243	0.043628118	0.046122449	0.053469388	0.048390023	0.052653061	0.050657596	0.0430839	0.046439909	0.049251701	0.046303855	0.048888889	0.048798186	0.073287982	0.06244898	0.069478458	0.064671202	0.076553288	0.082857143	0.086621315	0.080680272	0.095328798	0.092471655	0.080226757	0.083356009	0.08122449	0.083401361	0.075646259	0.076598639	0.084761905	0.084126984	0.085895692
190.mp3	0.03755102	0.017052154	0.024807256	0.025170068	0.024081633	0.025714286	0.025941043	0.030702948	0.02984127	0.033378685	0.038911565	0.032743764	0.035510204	0.0261678	0.028344671	0.030340136	0.022176871	0.027029478	0.025941043	0.022993197	0.024172336	0.023764172	0.026394558	0.028571429	0.019410431	0.031020408	0.036961451	0.022902494	0.023718821	0.041405896	0.036235828	0.020090703	0.01755102	0.025351474	0.041179138	0.049705215	0.028526077	0.046303855	0.052834467	0.067800454	0.057369615	0.064353741	0.055419501	0.051201814	0.0538322	0.063582766	0.063582766	0.052789116	0.052743764
191.mp3	0.029659864	0.029387755	0.02553288	0.020226757	0.022993197	0.021269841	0.016553288	0.015782313	0.018503401	0.022675737	0.025396825	0.023219955	0.021632653	0.027891156	0.026349206	0.027210884	0.025986395	0.025487528	0.027800454	0.022539683	0.024036281	0.024399093	0.022312925	0.023356009	0.026984127	0.021043084	0.027165533	0.020861678	0.025804989	0.031972789	0.030657596	0.032335601	0.026575964	0.027573696	0.023582766	0.021587302	0.020589569	0.024988662	0.028344671	0.025170068	0.025986395	0.028752834	0.026439909	0.02893424	0.030657596	0.034376417	0.028390023	0.029070295	0.027482993
192.mp3	0.057052154	0.055056689	0.066575964	0.061904762	0.069977324	0.053968254	0.052018141	0.074693878	0.058911565	0.050113379	0.058185941	0.06122449	0.046349206	0.069478458	0.068979592	0.068752834	0.083310658	0.075963719	0.064852608	0.066122449	0.066031746	0.063356009	0.071337868	0.053197279	0.074240363	0.075963719	0.041133787	0.069297052	0.06430839	0.057505669	0.066984127	0.063764172	0.051111111	0.068117914	0.059909297	0.063764172	0.065306122	0.068027211	0.056825397	0.062947846	0.062721088	0.064535147	0.064126984	0.074557823	0.05446712	0.059229025	0.068390023	0.049931973	0.062358277
193.mp3	0.050022676	0.061904762	0.055918367	0.056235828	0.059455782	0.06185941	0.047891156	0.058503401	0.052743764	0.058185941	0.05814059	0.056870748	0.065396825	0.067256236	0.067437642	0.069705215	0.072108844	0.066349206	0.073333333	0.065578231	0.063129252	0.057505669	0.055238095	0.069478458	0.064263039	0.059183673	0.075011338	0.066938776	0.055646259	0.058095238	0.125170068	0.055510204	0.047619048	0.058956916	0.061088435	0.060408163	0.062403628	0.054058957	0.053968254	0.047029478	0.045170068	0.047346939	0.053650794	0.058639456	0.059818594	0.069387755	0.070702948	0.071791383	0.069931973
194.mp3	0.025260771	0.027120181	0.026848073	0.029115646	0.020634921	0.019365079	0.026439909	0.027528345	0.028571429	0.023718821	0.021496599	0.028435374	0.023038549	0.025260771	0.026122449	0.021179138	0.024263039	0.027709751	0.03138322	0.030612245	0.025986395	0.025124717	0.031519274	0.027437642	0.019002268	0.022902494	0.021360544	0.027619048	0.028435374	0.020362812	0.02585034	0.025714286	0.023401361	0.019138322	0.017369615	0.026848073	0.026984127	0.022993197	0.017324263	0.018095238	0.0261678	0.028662132	0.029705215	0.030068027	0.024671202	0.030612245	0.027528345	0.019455782	0.027664399
195.mp3	0.024807256	0.034693878	0.036371882	0.036553288	0.035238095	0.039092971	0.044897959	0.035328798	0.034739229	0.034195011	0.034104308	0.054285714	0.050839002	0.044807256	0.041723356	0.042176871	0.03723356	0.036780045	0.053061224	0.026303855	0.025079365	0.023265306	0.023582766	0.022585034	0.029478458	0.029478458	0.018276644	0.022902494	0.014104308	0.032154195	0.06399093	0.037913832	0.041587302	0.041315193	0.033378685	0.036281179	0.052834467	0.025487528	0.033741497	0.064807256	0.042222222	0.032517007	0.031791383	0.033877551	0.045079365	0.057414966	0.031882086	0.049160998	0.068027211
196.mp3	0.041133787	0.050340136	0.041088435	0.044852608	0.052018141	0.034421769	0.036099773	0.037278912	0.029977324	0.035419501	0.036507937	0.03877551	0.044580499	0.037188209	0.039455782	0.052108844	0.036643991	0.030929705	0.024081633	0.025714286	0.037369615	0.056417234	0.049569161	0.039591837	0.046666667	0.035782313	0.04031746	0.039863946	0.033786848	0.040181406	0.042267574	0.033287982	0.034421769	0.034013605	0.031791383	0.040362812	0.035238095	0.030068027	0.033287982	0.031519274	0.032244898	0.054195011	0.032653061	0.034965986	0.045759637	0.037278912	0.041269841	0.044897959	0.038911565
197.mp3	0.021315193	0.019002268	0.0169161	0.020816327	0.022857143	0.022494331	0.020680272	0.016281179	0.015147392	0.019365079	0.019455782	0.017777778	0.019455782	0.022358277	0.020997732	0.019183673	0.021179138	0.019455782	0.020634921	0.022267574	0.020090703	0.020181406	0.02031746	0.018730159	0.019229025	0.017732426	0.018911565	0.019092971	0.018594104	0.018594104	0.01814059	0.017913832	0.018639456	0.018231293	0.017596372	0.021678005	0.023174603	0.022040816	0.020589569	0.019365079	0.020408163	0.021360544	0.023038549	0.021043084	0.022222222	0.028253968	0.021814059	0.019773243	0.014648526
198.mp3	0.015600907	0.013469388	0.014421769	0.014376417	0.012063492	0.011337868	0.013061224	0.011882086	0.013968254	0.010612245	0.010204082	0.01260771	0.015646259	0.012063492	0.015238095	0.013741497	0.014693878	0.01414966	0.014693878	0.019138322	0.021269841	0.020589569	0.020952381	0.022086168	0.0230839	0.022403628	0.020498866	0.024217687	0.020362812	0.018911565	0.022086168	0.020090703	0.019773243	0.014512472	0.013287982	0.013015873	0.014331066	0.01047619	0.012471655	0.012970522	0.01047619	0.014648526	0.015283447	0.016825397	0.019410431	0.021632653	0.021768707	0.025260771	0.024535147
199.mp3	0.110294785	0.072743764	0.035873016	0.046621315	0.093061224	0.075963719	0.054195011	0.041405896	0.056598639	0.076961451	0.044852608	0.054648526	0.049160998	0.083673469	0.05569161	0.046893424	0.048117914	0.048571429	0.056099773	0.050929705	0.059002268	0.07569161	0.038367347	0.044988662	0.0430839	0.044535147	0.057505669	0.036326531	0.045487528	0.064580499	0.060997732	0.059047619	0.038095238	0.057097506	0.061451247	0.031020408	0.044217687	0.033333333	0.031927438	0.035782313	0.055283447	0.057913832	0.065079365	0.067256236	0.091473923	0.127891156	0.106394558	0.073106576	0.102721088
201.mp3	0.021950113	0.031519274	0.02707483	0.028027211	0.02675737	0.024671202	0.024761905	0.023673469	0.024716553	0.024716553	0.024943311	0.024807256	0.025623583	0.027482993	0.02675737	0.025487528	0.027664399	0.024761905	0.039546485	0.043900227	0.029115646	0.032653061	0.028027211	0.032154195	0.023310658	0.025034014	0.027619048	0.027165533	0.025260771	0.027437642	0.030702948	0.025396825	0.025714286	0.029886621	0.025079365	0.03755102	0.037641723	0.037324263	0.037868481	0.034920635	0.037142857	0.026848073	0.025079365	0.033333333	0.035963719	0.02675737	0.030566893	0.027528345	0.027301587
202.mp3	0.038639456	0.044943311	0.045396825	0.039637188	0.053877551	0.048752834	0.047664399	0.039092971	0.039773243	0.059183673	0.049115646	0.043492063	0.04952381	0.053333333	0.060453515	0.043356009	0.037505669	0.031473923	0.032244898	0.03106576	0.033424036	0.034648526	0.037641723	0.037052154	0.030884354	0.034013605	0.042176871	0.038367347	0.038185941	0.042721088	0.029342404	0.046575964	0.035963719	0.034829932	0.038004535	0.050340136	0.05292517	0.060952381	0.048208617	0.047301587	0.028117914	0.030249433	0.047936508	0.044263039	0.043628118	0.052063492	0.077732426	0.084217687	0.063900227
203.mp3	0.025986395	0.043492063	0.03260771	0.02585034	0.027619048	0.030657596	0.031247166	0.028117914	0.030113379	0.033469388	0.031746032	0.026031746	0.026984127	0.033605442	0.033650794	0.033151927	0.039092971	0.042857143	0.026530612	0.041360544	0.031201814	0.026258503	0.027165533	0.030068027	0.031609977	0.028117914	0.028798186	0.032562358	0.031972789	0.0261678	0.026485261	0.033968254	0.033922902	0.033151927	0.038820862	0.043038549	0.025714286	0.041950113	0.031247166	0.025714286	0.026575964	0.030340136	0.032244898	0.028117914	0.028752834	0.033696145	0.03170068	0.025714286	0.026984127
204.mp3	0.018367347	0.025260771	0.035510204	0.029977324	0.018049887	0.017823129	0.024897959	0.017823129	0.016825397	0.011972789	0.011519274	0.010566893	0.01138322	0.015056689	0.013106576	0.018911565	0.019229025	0.017006803	0.012834467	0.011337868	0.013560091	0.01537415	0.009115646	0.012789116	0.015827664	0.0138322	0.016734694	0.014648526	0.018276644	0.029297052	0.013650794	0.009206349	0.013106576	0.016643991	0.014603175	0.017052154	0.010521542	0.009569161	0.014829932	0.019319728	0.009478458	0.009614512	0.010249433	0.013378685	0.011836735	0.009569161	0.023582766	0.012653061	0.028752834
205.mp3	0.028752834	0.019410431	0.019546485	0.020181406	0.028117914	0.025578231	0.023900227	0.024353741	0.024897959	0.022403628	0.027891156	0.017596372	0.022403628	0.021179138	0.019365079	0.023537415	0.024217687	0.025941043	0.019637188	0.022176871	0.018548753	0.025034014	0.017052154	0.023492063	0.021133787	0.028072562	0.02585034	0.027891156	0.02462585	0.022675737	0.024036281	0.017414966	0.030385488	0.022993197	0.026439909	0.022494331	0.023492063	0.02399093	0.025079365	0.027664399	0.025124717	0.023582766	0.022312925	0.025623583	0.020861678	0.024217687	0.022494331	0.028253968	0.025487528
206.mp3	0.019365079	0.028435374	0.028571429	0.031337868	0.030430839	0.018866213	0.019863946	0.0169161	0.021995465	0.03015873	0.022494331	0.024172336	0.024172336	0.016689342	0.016689342	0.018956916	0.022131519	0.02244898	0.017823129	0.01968254	0.022993197	0.019183673	0.026984127	0.043718821	0.037687075	0.036235828	0.039773243	0.0369161	0.038911565	0.033197279	0.02739229	0.027301587	0.033151927	0.031337868	0.03015873	0.030294785	0.029977324	0.028662132	0.027709751	0.028662132	0.054376417	0.036281179	0.038548753	0.035918367	0.03600907	0.036145125	0.036099773	0.036190476	0.036145125
207.mp3	0.030022676	0.038412698	0.033061224	0.031791383	0.030294785	0.026349206	0.025941043	0.027845805	0.020136054	0.026077098	0.02154195	0.026530612	0.024988662	0.0261678	0.029977324	0.032471655	0.030702948	0.035600907	0.027482993	0.033106576	0.031111111	0.030929705	0.029478458	0.040634921	0.027619048	0.026893424	0.025034014	0.033741497	0.034557823	0.031836735	0.031655329	0.033696145	0.036553288	0.038956916	0.02829932	0.033287982	0.028344671	0.027120181	0.023356009	0.038049887	0.029206349	0.031156463	0.024126984	0.03877551	0.033922902	0.029569161	0.034240363	0.036326531	0.034512472
208.mp3	0.012335601	0.010566893	0.011519274	0.014875283	0.0430839	0.04276644	0.046530612	0.021405896	0.052244898	0.029115646	0.057959184	0.040272109	0.057868481	0.028072562	0.053378685	0.01537415	0.052743764	0.032154195	0.054829932	0.033151927	0.057324263	0.035646259	0.041496599	0.03015873	0.053786848	0.039501134	0.042312925	0.027482993	0.057188209	0.035419501	0.040181406	0.028798186	0.062993197	0.043265306	0.067482993	0.050702948	0.066666667	0.06276644	0.035147392	0.064671202	0.056870748	0.063174603	0.039229025	0.07260771	0.049297052	0.071927438	0.029705215	0.071428571	0.042811791
209.mp3	0.010113379	0.012018141	0.012154195	0.016643991	0.019591837	0.014376417	0.014920635	0.015963719	0.015328798	0.015056689	0.012879819	0.012290249	0.017641723	0.017732426	0.012335601	0.013197279	0.013514739	0.016689342	0.016326531	0.016417234	0.015600907	0.019047619	0.021995465	0.015147392	0.017823129	0.015419501	0.014875283	0.015510204	0.013197279	0.013378685	0.015328798	0.017687075	0.017505669	0.012517007	0.010793651	0.010884354	0.011201814	0.010249433	0.00952381	0.01138322	0.014603175	0.014240363	0.011882086	0.012154195	0.013151927	0.012471655	0.012335601	0.012834467	0.01414966
210.mp3	0.039455782	0.043945578	0.051836735	0.04185941	0.055918367	0.046077098	0.044036281	0.038730159	0.0338322	0.035283447	0.027437642	0.021315193	0.035600907	0.043129252	0.047845805	0.047981859	0.053151927	0.061088435	0.069478458	0.038185941	0.038503401	0.033968254	0.03755102	0.100272109	0.044172336	0.03292517	0.026485261	0.03968254	0.050204082	0.056462585	0.042312925	0.05723356	0.0461678	0.046848073	0.034058957	0.037868481	0.035963719	0.024444444	0.020498866	0.013696145	0.017505669	0.023129252	0.027664399	0.031927438	0.03106576	0.038639456	0.029206349	0.023492063	0.023129252
211.mp3	0.034331066	0.031201814	0.032199546	0.032335601	0.027210884	0.024943311	0.029024943	0.025668934	0.024943311	0.027800454	0.023038549	0.025487528	0.022312925	0.020907029	0.018185941	0.021133787	0.011927438	0.005306122	0.007029478	0.011428571	0.015056689	0.014285714	0.018820862	0.018594104	0.020544218	0.018503401	0.01814059	0.019047619	0.020589569	0.019909297	0.020952381	0.023628118	0.022585034	0.018548753	0.015238095	0.013968254	0.01814059	0.017732426	0.028027211	0.017959184	0.016371882	0.019637188	0.020362812	0.021179138	0.017913832	0.019319728	0.020272109	0.021179138	0.019591837
212.mp3	0.041360544	0.048163265	0.037052154	0.040816327	0.040770975	0.036462585	0.04122449	0.040136054	0.044807256	0.046031746	0.041269841	0.036507937	0.035283447	0.038503401	0.043764172	0.043038549	0.039818594	0.037369615	0.036507937	0.037369615	0.035873016	0.035555556	0.037006803	0.036417234	0.039002268	0.037913832	0.03814059	0.038367347	0.043718821	0.045351474	0.047210884	0.039092971	0.041587302	0.04707483	0.039138322	0.048888889	0.041995465	0.038684807	0.041405896	0.037142857	0.037097506	0.035918367	0.037505669	0.039818594	0.045986395	0.052970522	0.07015873	0.07015873	0.052380952
213.mp3	0.01968254	0.022721088	0.021950113	0.03569161	0.03138322	0.026530612	0.027346939	0.021496599	0.025034014	0.020589569	0.022494331	0.023582766	0.023582766	0.02553288	0.022630385	0.018049887	0.019092971	0.022902494	0.030022676	0.022993197	0.024535147	0.027482993	0.028163265	0.018820862	0.013151927	0.022403628	0.02829932	0.037324263	0.038684807	0.035782313	0.044172336	0.037460317	0.018004535	0.024535147	0.025668934	0.018730159	0.044036281	0.029886621	0.024761905	0.025759637	0.020634921	0.024263039	0.020226757	0.025623583	0.032834467	0.040090703	0.044399093	0.043492063	0.031111111
214.mp3	0.018231293	0.022358277	0.022267574	0.02185941	0.020770975	0.02244898	0.028662132	0.025260771	0.038911565	0.044263039	0.036099773	0.018820862	0.020861678	0.026530612	0.025079365	0.025124717	0.025668934	0.031609977	0.032290249	0.023492063	0.023492063	0.032517007	0.041360544	0.028526077	0.037641723	0.03755102	0.035963719	0.024353741	0.021088435	0.027800454	0.026349206	0.027891156	0.024172336	0.029614512	0.032879819	0.030839002	0.021315193	0.021904762	0.018730159	0.04185941	0.037959184	0.026258503	0.022494331	0.033197279	0.020861678	0.025170068	0.029886621	0.049977324	0.021678005
215.mp3	0.040181406	0.041587302	0.021405896	0.031836735	0.032199546	0.018594104	0.02521542	0.034739229	0.036326531	0.051972789	0.028979592	0.007437642	0.006575964	0.011746032	0.022222222	0.026258503	0.017369615	0.018503401	0.018049887	0.016553288	0.013560091	0.015238095	0.010294785	0.005623583	0.007210884	0.00984127	0.020226757	0.015782313	0.018276644	0.026938776	0.022131519	0.023265306	0.035600907	0.028707483	0.013106576	0.035963719	0.058956916	0.039591837	0.025759637	0.03138322	0.035510204	0.043628118	0.036417234	0.047256236	0.028435374	0.026984127	0.026394558	0.03047619	0.02893424
216.mp3	0.039501134	0.048752834	0.032244898	0.033424036	0.045124717	0.053106576	0.043673469	0.033922902	0.039138322	0.050294785	0.058866213	0.048480726	0.055283447	0.056961451	0.051111111	0.05292517	0.022539683	0.025623583	0.034058957	0.038684807	0.033877551	0.026213152	0.028571429	0.029750567	0.028253968	0.023310658	0.022902494	0.03537415	0.026031746	0.035827664	0.036734694	0.039319728	0.042176871	0.046575964	0.038321995	0.038095238	0.03478458	0.029795918	0.040090703	0.029251701	0.021678005	0.034013605	0.035328798	0.025396825	0.023356009	0.020634921	0.022811791	0.025170068	0.021904762
217.mp3	0.030657596	0.029886621	0.028888889	0.036507937	0.034557823	0.031111111	0.032199546	0.036734694	0.040136054	0.038820862	0.040816327	0.035419501	0.104353741	0.044489796	0.13414966	0.125442177	0.127573696	0.141360544	0.143129252	0.127256236	0.120680272	0.07414966	0.120090703	0.155238095	0.169024943	0.150566893	0.097868481	0.159410431	0.121723356	0.120181406	0.071111111	0.100045351	0.129795918	0.13845805	0.083492063	0.164126984	0.140226757	0.149705215	0.140680272	0.145714286	0.128072562	0.11537415	0.109251701	0.08984127	0.152743764	0.149433107	0.087029478	0.08739229	0.099909297
218.mp3	0.027120181	0.031972789	0.019002268	0.023809524	0.029297052	0.019274376	0.023356009	0.027210884	0.02031746	0.018639456	0.022539683	0.025623583	0.023900227	0.018820862	0.027891156	0.028888889	0.03106576	0.033106576	0.037324263	0.027029478	0.025714286	0.041043084	0.033650794	0.022403628	0.021451247	0.024852608	0.035646259	0.022585034	0.027120181	0.022630385	0.033015873	0.023764172	0.020453515	0.021950113	0.029206349	0.032562358	0.034603175	0.030249433	0.038503401	0.026575964	0.024036281	0.024807256	0.039138322	0.024353741	0.032018141	0.038548753	0.040498866	0.02462585	0.021496599
219.mp3	0.022040816	0.032789116	0.03047619	0.033877551	0.03015873	0.029659864	0.03047619	0.027936508	0.022358277	0.02399093	0.020544218	0.02553288	0.055646259	0.020544218	0.021768707	0.024807256	0.028843537	0.032517007	0.024217687	0.023038549	0.02553288	0.019002268	0.026575964	0.032879819	0.027573696	0.027664399	0.025034014	0.022947846	0.024353741	0.016281179	0.020453515	0.014965986	0.021496599	0.021587302	0.016870748	0.032653061	0.054104308	0.039274376	0.042902494	0.035646259	0.029705215	0.032199546	0.050929705	0.049206349	0.036553288	0.036825397	0.036598639	0.026893424	0.030385488
220.mp3	0.009569161	0.013061224	0.012879819	0.008707483	0.011156463	0.013968254	0.011519274	0.012380952	0.012653061	0.015238095	0.012834467	0.012063492	0.010430839	0.013968254	0.014557823	0.01292517	0.012970522	0.015147392	0.012154195	0.010657596	0.014875283	0.01478458	0.02430839	0.027800454	0.010793651	0.011791383	0.019954649	0.018095238	0.019546485	0.024671202	0.023129252	0.022494331	0.029433107	0.014648526	0.024036281	0.017188209	0.035056689	0.029115646	0.01138322	0.016507937	0.011609977	0.023537415	0.042131519	0.040634921	0.041451247	0.018321995	0.020770975	0.022947846	0.018548753
221.mp3	0.056371882	0.026394558	0.019501134	0.023310658	0.044897959	0.02952381	0.027301587	0.023310658	0.044263039	0.030430839	0.023537415	0.029387755	0.023900227	0.048117914	0.04154195	0.042403628	0.048526077	0.046802721	0.038956916	0.044263039	0.044535147	0.045941043	0.043718821	0.044943311	0.045351474	0.040181406	0.042403628	0.041496599	0.043492063	0.047936508	0.044217687	0.045804989	0.045804989	0.051247166	0.048571429	0.051564626	0.046666667	0.057641723	0.07106576	0.054376417	0.04984127	0.022539683	0.030793651	0.030068027	0.035011338	0.027256236	0.016235828	0.029070295	0.053197279
222.mp3	0.035510204	0.039002268	0.055056689	0.025714286	0.038049887	0.020907029	0.030068027	0.023310658	0.021632653	0.018095238	0.015328798	0.02185941	0.016643991	0.016326531	0.020181406	0.021995465	0.015555556	0.046984127	0.031882086	0.018956916	0.01877551	0.020136054	0.017913832	0.015419501	0.014376417	0.034965986	0.016235828	0.017142857	0.019773243	0.017052154	0.019047619	0.019047619	0.019501134	0.01723356	0.016235828	0.028662132	0.04585034	0.022040816	0.018412698	0.019138322	0.020498866	0.022086168	0.019909297	0.020997732	0.034920635	0.024807256	0.018548753	0.016734694	0.01814059
223.mp3	0.017641723	0.015918367	0.017959184	0.019319728	0.015147392	0.017868481	0.017687075	0.016417234	0.016598639	0.014693878	0.017324263	0.01755102	0.016190476	0.018095238	0.019909297	0.020226757	0.020589569	0.018684807	0.02185941	0.016417234	0.018276644	0.017777778	0.017777778	0.01877551	0.019319728	0.018730159	0.017460317	0.017324263	0.019954649	0.015555556	0.020181406	0.016825397	0.017097506	0.016190476	0.018911565	0.019909297	0.022267574	0.022086168	0.019410431	0.025895692	0.020634921	0.016734694	0.017959184	0.018820862	0.019501134	0.017777778	0.017324263	0.017052154	0.017006803
224.mp3	0.065668934	0.068707483	0.089297052	0.072335601	0.081315193	0.06861678	0.071836735	0.070385488	0.064761905	0.068480726	0.064444444	0.07260771	0.066893424	0.065623583	0.074058957	0.072108844	0.089705215	0.070884354	0.077188209	0.069659864	0.070929705	0.078639456	0.068480726	0.082993197	0.083401361	0.076553288	0.09755102	0.06952381	0.095192744	0.088888889	0.072426304	0.099818594	0.067120181	0.104172336	0.073061224	0.076553288	0.088888889	0.057913832	0.08521542	0.060861678	0.070748299	0.072879819	0.059455782	0.083718821	0.056961451	0.070793651	0.056507937	0.064036281	0.076553288
225.mp3	0.039092971	0.040136054	0.033424036	0.02553288	0.018911565	0.017732426	0.017732426	0.014603175	0.03414966	0.020589569	0.01877551	0.021405896	0.025941043	0.019092971	0.017596372	0.018820862	0.024126984	0.020997732	0.022902494	0.035283447	0.038594104	0.030113379	0.031292517	0.026258503	0.036689342	0.04952381	0.033968254	0.024897959	0.020226757	0.017959184	0.017596372	0.027301587	0.015600907	0.017142857	0.018956916	0.019002268	0.021950113	0.019274376	0.031609977	0.037641723	0.030793651	0.03537415	0.024897959	0.032789116	0.053786848	0.034603175	0.026802721	0.025260771	0.035963719
226.mp3	0.050929705	0.045714286	0.05106576	0.045306122	0.047755102	0.046439909	0.04462585	0.048843537	0.045351474	0.051836735	0.044716553	0.050249433	0.045941043	0.045306122	0.047891156	0.043854875	0.051111111	0.045623583	0.051428571	0.045124717	0.048662132	0.046349206	0.058684807	0.0661678	0.071156463	0.064897959	0.043174603	0.076099773	0.058004535	0.055646259	0.075510204	0.065170068	0.039637188	0.086621315	0.060453515	0.061723356	0.074920635	0.064217687	0.042358277	0.083446712	0.05106576	0.063129252	0.066394558	0.066213152	0.038276644	0.082040816	0.028435374	0.016553288	0.017823129
227.mp3	0.047301587	0.024489796	0.05537415	0.056553288	0.049342404	0.045170068	0.045895692	0.051836735	0.054965986	0.048253968	0.050294785	0.066077098	0.090793651	0.086077098	0.041360544	0.034240363	0.04154195	0.082131519	0.08521542	0.076145125	0.042086168	0.042403628	0.069115646	0.089115646	0.084353741	0.032789116	0.032789116	0.041904762	0.067619048	0.074331066	0.067845805	0.062040816	0.05537415	0.061451247	0.067755102	0.06185941	0.04675737	0.05968254	0.048027211	0.063764172	0.073015873	0.059229025	0.061904762	0.064897959	0.062902494	0.064353741	0.059410431	0.040498866	0.063718821
228.mp3	0.015464853	0.017959184	0.022267574	0.023718821	0.015510204	0.026666667	0.028571429	0.01845805	0.023673469	0.019455782	0.020453515	0.047256236	0.028752834	0.018594104	0.024399093	0.014512472	0.011156463	0.017641723	0.022947846	0.021043084	0.037052154	0.011428571	0.01260771	0.014376417	0.016734694	0.017505669	0.024897959	0.024761905	0.019183673	0.031791383	0.032653061	0.018321995	0.024580499	0.022131519	0.024263039	0.05260771	0.02984127	0.020997732	0.024716553	0.013605442	0.011882086	0.017823129	0.022993197	0.021814059	0.039047619	0.011156463	0.013015873	0.014603175	0.017959184
229.mp3	0.040362812	0.029297052	0.055600907	0.111337868	0.041133787	0.039002268	0.047573696	0.037868481	0.040453515	0.047528345	0.060997732	0.063492063	0.04893424	0.063764172	0.036689342	0.052108844	0.044535147	0.035056689	0.048390023	0.048888889	0.042086168	0.048798186	0.032426304	0.07292517	0.052517007	0.042585034	0.049297052	0.041496599	0.058049887	0.058911565	0.062040816	0.051655329	0.032879819	0.04399093	0.03170068	0.034240363	0.031836735	0.017596372	0.043265306	0.033560091	0.017142857	0.034739229	0.039818594	0.057641723	0.018321995	0.031337868	0.041995465	0.052244898	0.081360544
231.mp3	0.06861678	0.10462585	0.039546485	0.045306122	0.030294785	0.039954649	0.026349206	0.057369615	0.038911565	0.0769161	0.038594104	0.035918367	0.039591837	0.042222222	0.0461678	0.045306122	0.044807256	0.05446712	0.042312925	0.062267574	0.078049887	0.09845805	0.06675737	0.056507937	0.034104308	0.044263039	0.020498866	0.071428571	0.058956916	0.057369615	0.039138322	0.035283447	0.045306122	0.063401361	0.058412698	0.056281179	0.039546485	0.050204082	0.053197279	0.056462585	0.074739229	0.026530612	0.030657596	0.026848073	0.035102041	0.029886621	0.02430839	0.025941043	0.038866213
232.mp3	0.046666667	0.042176871	0.034648526	0.035328798	0.040181406	0.044897959	0.047664399	0.047891156	0.039274376	0.027120181	0.02585034	0.022086168	0.02185941	0.014603175	0.014829932	0.020045351	0.032063492	0.054512472	0.055555556	0.056235828	0.051746032	0.048163265	0.047800454	0.040634921	0.047437642	0.050113379	0.044943311	0.048843537	0.031927438	0.034693878	0.028390023	0.019909297	0.03814059	0.066848073	0.075873016	0.080816327	0.10462585	0.076689342	0.062403628	0.05414966	0.055963719	0.065668934	0.067573696	0.049659864	0.036734694	0.035827664	0.037777778	0.070068027	0.077913832
233.mp3	0.037732426	0.047619048	0.048526077	0.04553288	0.049977324	0.026666667	0.064444444	0.045396825	0.051609977	0.043809524	0.043401361	0.044399093	0.036417234	0.06154195	0.041814059	0.045396825	0.049659864	0.038503401	0.054920635	0.039002268	0.065124717	0.0461678	0.034512472	0.040453515	0.049795918	0.042902494	0.051609977	0.034512472	0.032380952	0.043900227	0.028526077	0.043764172	0.017596372	0.041632653	0.037959184	0.021632653	0.051020408	0.025668934	0.038503401	0.016507937	0.039591837	0.042131519	0.025396825	0.047755102	0.030702948	0.038911565	0.021269841	0.027029478	0.060634921
234.mp3	0.040498866	0.041269841	0.042040816	0.043310658	0.041360544	0.038684807	0.03170068	0.033106576	0.03170068	0.032199546	0.033650794	0.033786848	0.036689342	0.038231293	0.039092971	0.037732426	0.036099773	0.033424036	0.039954649	0.034920635	0.028752834	0.035555556	0.041179138	0.039002268	0.051201814	0.032517007	0.023129252	0.03047619	0.03106576	0.018684807	0.029206349	0.031927438	0.021043084	0.021179138	0.022131519	0.02154195	0.029251701	0.028526077	0.02521542	0.025759637	0.022721088	0.02399093	0.032335601	0.026303855	0.02553288	0.036054422	0.034557823	0.020408163	0.043764172
235.mp3	0.06829932	0.07446712	0.070294785	0.066303855	0.077687075	0.075464853	0.092653061	0.088208617	0.085578231	0.078911565	0.075510204	0.086213152	0.056145125	0.060861678	0.087936508	0.092290249	0.071746032	0.060498866	0.076462585	0.0969161	0.069659864	0.05292517	0.080770975	0.070748299	0.068979592	0.075600907	0.067210884	0.075102041	0.07755102	0.092653061	0.080770975	0.078684807	0.073061224	0.076462585	0.066621315	0.074920635	0.066666667	0.079319728	0.074920635	0.076870748	0.079501134	0.080226757	0.07478458	0.099274376	0.091746032	0.100090703	0.099183673	0.096235828	0.073106576
236.mp3	0.010566893	0.014013605	0.01047619	0.010839002	0.010022676	0.01478458	0.008888889	0.010748299	0.008571429	0.009750567	0.008752834	0.011746032	0.018276644	0.015238095	0.015283447	0.015782313	0.009297052	0.007845805	0.00739229	0.021904762	0.020816327	0.02185941	0.024399093	0.02430839	0.026077098	0.019863946	0.016734694	0.016553288	0.018367347	0.025714286	0.027210884	0.021133787	0.020226757	0.023174603	0.019637188	0.015555556	0.019319728	0.022086168	0.02185941	0.020408163	0.042312925	0.033061224	0.04185941	0.025351474	0.034376417	0.034965986	0.033424036	0.030022676	0.034240363
237.mp3	0.033968254	0.043265306	0.042131519	0.042086168	0.022086168	0.021405896	0.047709751	0.070340136	0.057188209	0.040816327	0.069705215	0.06984127	0.05170068	0.090068027	0.123265306	0.093741497	0.040907029	0.066394558	0.090793651	0.077913832	0.103537415	0.050612245	0.055238095	0.041950113	0.060907029	0.061587302	0.053968254	0.066213152	0.056825397	0.040589569	0.142176871	0.054013605	0.038412698	0.046213152	0.05414966	0.070068027	0.074058957	0.077460317	0.049705215	0.040090703	0.040226757	0.05600907	0.104716553	0.041133787	0.056462585	0.048526077	0.058185941	0.033741497	0.049795918
238.mp3	0.019909297	0.018548753	0.013968254	0.012471655	0.011927438	0.015782313	0.015782313	0.012199546	0.020272109	0.020045351	0.020952381	0.016326531	0.01015873	0.014058957	0.017687075	0.017823129	0.015283447	0.012698413	0.013469388	0.013922902	0.013605442	0.013151927	0.013922902	0.013378685	0.014285714	0.012834467	0.015464853	0.018594104	0.017732426	0.016417234	0.014920635	0.015056689	0.017142857	0.017959184	0.016145125	0.01814059	0.016235828	0.017006803	0.018911565	0.018684807	0.012789116	0.013424036	0.018367347	0.013197279	0.019818594	0.015555556	0.015873016	0.020272109	0.019183673
239.mp3	0.019637188	0.022811791	0.022086168	0.016099773	0.01569161	0.016780045	0.016780045	0.020544218	0.021179138	0.021133787	0.020861678	0.020498866	0.021405896	0.020997732	0.020770975	0.020090703	0.023628118	0.01814059	0.014240363	0.018095238	0.018820862	0.017823129	0.016553288	0.015827664	0.016099773	0.020272109	0.019092971	0.020997732	0.021451247	0.018730159	0.023129252	0.021678005	0.015600907	0.015283447	0.016281179	0.015827664	0.016099773	0.015873016	0.015827664	0.017324263	0.021179138	0.019591837	0.021133787	0.018956916	0.02154195	0.022675737	0.017278912	0.016145125	0.016145125
240.mp3	0.061360544	0.092244898	0.06154195	0.083219955	0.063764172	0.075464853	0.074376417	0.066575964	0.073650794	0.074058957	0.06399093	0.066258503	0.093741497	0.083446712	0.079546485	0.069886621	0.083854875	0.0769161	0.090249433	0.072018141	0.070702948	0.064671202	0.075646259	0.081315193	0.065941043	0.09755102	0.060226757	0.035283447	0.05446712	0.043628118	0.037732426	0.033151927	0.038684807	0.034648526	0.047029478	0.045714286	0.049931973	0.037868481	0.04707483	0.048752834	0.053741497	0.04276644	0.045124717	0.034240363	0.052562358	0.03968254	0.050294785	0.035238095	0.036643991
241.mp3	0.027981859	0.026258503	0.030793651	0.027301587	0.030068027	0.022585034	0.021904762	0.026848073	0.038911565	0.026258503	0.026213152	0.026258503	0.024943311	0.024489796	0.022539683	0.022857143	0.032199546	0.043945578	0.041360544	0.032834467	0.036462585	0.034739229	0.03170068	0.036507937	0.029977324	0.035873016	0.036553288	0.037641723	0.038730159	0.033469388	0.033061224	0.030702948	0.031972789	0.032063492	0.038548753	0.042358277	0.039773243	0.036281179	0.034195011	0.035827664	0.035011338	0.033106576	0.03814059	0.033696145	0.029614512	0.030521542	0.031746032	0.036190476	0.029251701
242.mp3	0.032970522	0.037641723	0.035056689	0.027120181	0.038412698	0.042721088	0.042857143	0.043673469	0.029750567	0.043718821	0.038866213	0.038276644	0.034421769	0.014240363	0.024761905	0.028979592	0.025941043	0.024761905	0.015646259	0.010022676	0.017006803	0.028888889	0.028163265	0.022222222	0.078639456	0.052517007	0.039727891	0.036462585	0.029659864	0.023764172	0.023673469	0.030022676	0.043900227	0.022721088	0.021904762	0.02031746	0.019229025	0.020453515	0.019773243	0.019818594	0.039183673	0.094331066	0.048480726	0.049251701	0.036054422	0.07569161	0.047755102	0.045487528	0.030249433
243.mp3	0.020770975	0.018911565	0.019183673	0.023492063	0.021904762	0.020952381	0.016598639	0.017142857	0.024217687	0.022131519	0.027437642	0.022494331	0.030385488	0.025396825	0.025170068	0.024217687	0.022222222	0.034240363	0.028435374	0.025034014	0.019591837	0.019909297	0.033922902	0.02675737	0.0261678	0.020544218	0.027800454	0.027619048	0.020997732	0.02185941	0.022040816	0.026712018	0.020634921	0.026122449	0.024897959	0.023537415	0.027709751	0.028027211	0.022539683	0.020816327	0.017868481	0.024807256	0.025442177	0.021405896	0.017097506	0.019818594	0.023673469	0.02521542	0.027664399
244.mp3	0.085759637	0.069614512	0.083401361	0.080907029	0.076326531	0.073560091	0.074376417	0.070929705	0.080453515	0.076553288	0.067664399	0.074240363	0.073333333	0.072653061	0.069569161	0.070521542	0.074603175	0.079047619	0.07537415	0.074648526	0.068480726	0.073922902	0.048072562	0.0569161	0.054693878	0.049931973	0.05292517	0.070839002	0.076553288	0.073151927	0.078820862	0.08154195	0.073424036	0.078185941	0.074331066	0.067936508	0.075147392	0.070521542	0.079637188	0.080453515	0.054875283	0.065442177	0.067891156	0.059546485	0.040181406	0.057687075	0.063174603	0.081043084	0.074920635
245.mp3	0.044852608	0.048707483	0.048843537	0.057732426	0.054693878	0.042267574	0.043764172	0.049614512	0.04739229	0.04244898	0.042040816	0.041587302	0.028435374	0.023809524	0.023356009	0.023673469	0.027482993	0.049478458	0.044263039	0.05106576	0.051836735	0.054829932	0.053922902	0.06	0.054920635	0.053106576	0.059546485	0.051473923	0.051473923	0.058004535	0.044807256	0.03414966	0.038594104	0.045351474	0.039818594	0.044353741	0.032517007	0.023174603	0.023945578	0.056235828	0.052789116	0.055827664	0.054421769	0.050249433	0.060226757	0.066439909	0.054693878	0.057687075	0.066530612
246.mp3	0.019455782	0.024126984	0.015963719	0.021360544	0.029297052	0.028979592	0.030430839	0.019183673	0.011564626	0.020226757	0.021405896	0.019818594	0.018820862	0.017641723	0.019138322	0.014240363	0.018684807	0.018231293	0.012879819	0.013877551	0.027981859	0.020453515	0.019183673	0.025623583	0.019637188	0.026712018	0.026077098	0.013469388	0.018820862	0.016689342	0.012653061	0.018503401	0.024353741	0.023265306	0.023310658	0.015873016	0.010068027	0.007256236	0.013106576	0.016371882	0.019501134	0.023900227	0.025170068	0.034421769	0.031473923	0.023854875	0.022131519	0.013650794	0.011882086
247.mp3	0.045668934	0.051927438	0.04244898	0.03877551	0.052108844	0.050521542	0.04893424	0.03814059	0.043945578	0.039092971	0.046213152	0.050884354	0.055102041	0.042494331	0.039365079	0.048662132	0.049160998	0.047755102	0.083310658	0.049070295	0.042086168	0.04553288	0.0569161	0.049659864	0.046802721	0.03537415	0.039365079	0.04185941	0.046938776	0.04675737	0.055827664	0.042222222	0.036235828	0.04521542	0.042585034	0.04952381	0.07968254	0.053151927	0.052199546	0.060498866	0.068526077	0.05569161	0.04462585	0.077097506	0.059229025	0.047891156	0.054104308	0.07260771	0.054195011
248.mp3	0.024172336	0.030929705	0.027120181	0.034376417	0.032154195	0.035102041	0.027346939	0.025170068	0.023628118	0.029297052	0.028117914	0.023900227	0.031201814	0.031428571	0.027664399	0.029931973	0.0230839	0.020952381	0.027120181	0.027165533	0.024353741	0.042811791	0.033469388	0.022902494	0.025396825	0.026712018	0.030612245	0.029115646	0.028662132	0.026258503	0.024172336	0.02952381	0.025714286	0.029160998	0.02462585	0.026439909	0.034013605	0.054648526	0.049569161	0.033287982	0.032653061	0.02707483	0.034557823	0.053197279	0.050294785	0.046122449	0.03260771	0.043174603	0.047936508
250.mp3	0.040907029	0.040952381	0.042947846	0.044172336	0.041088435	0.039818594	0.039501134	0.037052154	0.047528345	0.024353741	0.053968254	0.079954649	0.059546485	0.040136054	0.038004535	0.036462585	0.061587302	0.054104308	0.036643991	0.052335601	0.036145125	0.02984127	0.077097506	0.047256236	0.037460317	0.051746032	0.035736961	0.052199546	0.075600907	0.038231293	0.044761905	0.033061224	0.028798186	0.053015873	0.051111111	0.036689342	0.03324263	0.02952381	0.024126984	0.026984127	0.026666667	0.031564626	0.02861678	0.065895692	0.083038549	0.067981859	0.073469388	0.068163265	0.08031746
253.mp3	0.061179138	0.057596372	0.052653061	0.044489796	0.059229025	0.061269841	0.069659864	0.048117914	0.0430839	0.04861678	0.04952381	0.04893424	0.051791383	0.043129252	0.024852608	0.027573696	0.028752834	0.024489796	0.041723356	0.051791383	0.060090703	0.042902494	0.039546485	0.045895692	0.046893424	0.040770975	0.05877551	0.072244898	0.074421769	0.076235828	0.067709751	0.061133787	0.056507937	0.058548753	0.044263039	0.062176871	0.061496599	0.059909297	0.059092971	0.059183673	0.04521542	0.041950113	0.06553288	0.059455782	0.061995465	0.067755102	0.061768707	0.057052154	0.060498866
254.mp3	0.035419501	0.045034014	0.053786848	0.045941043	0.036054422	0.032244898	0.038367347	0.039909297	0.049977324	0.069931973	0.068027211	0.050748299	0.031337868	0.04707483	0.057868481	0.049478458	0.03755102	0.035238095	0.047210884	0.046258503	0.026303855	0.03047619	0.045442177	0.043764172	0.037596372	0.034058957	0.041995465	0.053106576	0.053786848	0.053106576	0.028344671	0.050657596	0.053560091	0.049115646	0.030521542	0.031927438	0.034965986	0.045351474	0.05138322	0.035328798	0.038820862	0.03537415	0.033333333	0.037278912	0.054104308	0.04521542	0.050068027	0.050249433	0.039138322
257.mp3	0.070884354	0.065578231	0.053197279	0.076417234	0.063356009	0.065668934	0.052063492	0.045623583	0.063900227	0.064852608	0.073015873	0.044897959	0.050204082	0.082585034	0.062902494	0.059274376	0.067981859	0.059909297	0.068707483	0.058231293	0.078548753	0.080907029	0.090975057	0.09047619	0.062403628	0.047437642	0.054965986	0.05292517	0.050748299	0.059410431	0.06031746	0.064671202	0.079773243	0.083582766	0.046122449	0.063582766	0.060362812	0.057369615	0.054739229	0.046666667	0.039591837	0.047709751	0.07292517	0.084943311	0.049206349	0.05324263	0.043356009	0.043219955	0.046666667
258.mp3	0.018639456	0.010702948	0.016145125	0.011791383	0.013696145	0.089251701	0.036281179	0.02244898	0.033877551	0.020770975	0.022176871	0.016870748	0.024716553	0.092653061	0.035510204	0.025079365	0.030929705	0.022811791	0.029160998	0.022947846	0.020907029	0.051972789	0.041451247	0.058367347	0.052471655	0.024081633	0.078412698	0.065034014	0.022585034	0.075238095	0.034376417	0.027301587	0.031111111	0.038684807	0.028480726	0.024036281	0.094693878	0.027437642	0.029705215	0.029297052	0.032335601	0.031564626	0.02861678	0.029024943	0.074965986	0.04399093	0.028979592	0.088888889	0.061451247
260.mp3	0.045578231	0.044126984	0.043219955	0.037188209	0.056099773	0.037687075	0.035782313	0.028888889	0.03292517	0.031111111	0.03845805	0.025668934	0.029977324	0.019637188	0.018730159	0.016235828	0.049206349	0.080181406	0.098004535	0.069886621	0.070022676	0.054648526	0.064852608	0.068027211	0.059229025	0.073469388	0.054965986	0.078639456	0.059092971	0.04462585	0.076689342	0.063219955	0.065714286	0.062222222	0.066213152	0.063038549	0.047800454	0.059909297	0.057959184	0.042585034	0.063854875	0.073015873	0.050340136	0.063764172	0.083537415	0.076507937	0.076507937	0.076598639	0.051201814
262.mp3	0.044353741	0.035510204	0.043401361	0.031337868	0.025804989	0.02462585	0.01814059	0.022267574	0.024353741	0.023446712	0.027664399	0.025759637	0.019773243	0.023174603	0.024353741	0.036281179	0.036734694	0.039319728	0.041814059	0.035464853	0.024081633	0.020725624	0.021678005	0.023265306	0.024036281	0.029342404	0.025306122	0.024172336	0.017959184	0.025306122	0.036371882	0.040136054	0.042222222	0.040907029	0.036145125	0.03138322	0.020272109	0.024126984	0.04952381	0.039092971	0.031519274	0.033696145	0.043764172	0.03755102	0.035918367	0.039002268	0.037641723	0.036870748	0.036780045
264.mp3	0.033378685	0.030385488	0.063945578	0.018503401	0.06154195	0.080453515	0.021950113	0.122358277	0.029795918	0.036507937	0.043900227	0.092290249	0.048480726	0.042857143	0.034013605	0.043582766	0.034376417	0.05015873	0.047845805	0.014421769	0.039591837	0.049795918	0.074965986	0.068390023	0.044489796	0.020952381	0.068526077	0.038503401	0.045578231	0.139954649	0.021904762	0.061814059	0.044852608	0.049024943	0.041904762	0.043219955	0.023310658	0.023446712	0.032018141	0.02430839	0.027210884	0.029614512	0.047709751	0.046621315	0.054965986	0.028117914	0.03292517	0.02031746	0.041496599
265.mp3	0.079818594	0.178095238	0.042086168	0.064489796	0.071655329	0.082403628	0.086848073	0.073968254	0.115600907	0.066848073	0.035419501	0.13292517	0.096689342	0.031292517	0.121632653	0.049070295	0.058231293	0.065034014	0.043718821	0.070068027	0.047891156	0.067709751	0.054058957	0.061179138	0.038231293	0.044489796	0.071927438	0.05877551	0.030521542	0.088253968	0.057097506	0.061043084	0.061632653	0.052879819	0.059002268	0.058548753	0.046621315	0.055600907	0.066077098	0.032199546	0.047800454	0.039229025	0.023446712	0.0261678	0.024852608	0.085306122	0.079138322	0.062312925	0.078412698
266.mp3	0.019365079	0.049024943	0.023356009	0.034376417	0.044761905	0.029705215	0.019818594	0.021723356	0.022176871	0.025260771	0.010385488	0.02154195	0.024444444	0.012426304	0.014557823	0.010566893	0.010793651	0.022267574	0.021315193	0.017596372	0.026213152	0.019909297	0.02739229	0.010249433	0.017188209	0.041179138	0.012018141	0.013151927	0.010657596	0.009886621	0.015918367	0.011564626	0.014285714	0.030113379	0.039455782	0.020861678	0.009795918	0.027800454	0.01877551	0.014013605	0.015238095	0.012562358	0.014875283	0.02276644	0.011201814	0.013287982	0.010204082	0.011519274	0.017641723
269.mp3	0.027482993	0.020045351	0.028480726	0.023537415	0.030294785	0.053560091	0.091519274	0.042585034	0.033560091	0.027664399	0.029206349	0.017687075	0.026122449	0.026712018	0.023718821	0.020907029	0.052154195	0.029705215	0.092834467	0.093877551	0.044353741	0.0169161	0.031428571	0.02553288	0.021043084	0.035963719	0.028117914	0.016507937	0.029160998	0.070294785	0.080272109	0.046984127	0.034240363	0.039637188	0.024399093	0.025396825	0.026031746	0.028027211	0.021179138	0.032970522	0.055736961	0.055600907	0.043582766	0.038004535	0.030839002	0.022585034	0.019138322	0.025714286	0.023219955
270.mp3	0.024444444	0.028027211	0.026077098	0.023582766	0.024807256	0.031292517	0.024081633	0.025442177	0.024399093	0.026802721	0.023945578	0.029795918	0.032517007	0.029206349	0.032789116	0.027256236	0.039954649	0.031609977	0.034331066	0.026349206	0.025034014	0.024535147	0.022630385	0.027664399	0.023582766	0.029387755	0.022993197	0.024852608	0.023900227	0.023673469	0.024444444	0.032562358	0.041814059	0.034875283	0.026893424	0.028208617	0.023129252	0.036145125	0.025759637	0.031655329	0.029387755	0.036780045	0.030929705	0.024943311	0.028480726	0.029705215	0.028888889	0.02861678	0.034331066
272.mp3	0.02553288	0.022902494	0.017052154	0.020362812	0.019909297	0.020544218	0.028253968	0.026031746	0.028344671	0.032380952	0.03537415	0.033514739	0.028662132	0.03446712	0.024897959	0.03446712	0.030748299	0.030430839	0.032789116	0.034285714	0.044172336	0.036780045	0.036371882	0.037324263	0.057868481	0.041995465	0.031564626	0.036281179	0.029795918	0.029886621	0.020952381	0.023628118	0.035510204	0.040226757	0.023900227	0.030975057	0.031836735	0.033424036	0.041723356	0.036326531	0.058503401	0.050839002	0.052199546	0.04122449	0.033922902	0.022403628	0.028571429	0.026349206	0.024353741
273.mp3	0.035646259	0.029115646	0.039002268	0.043310658	0.043356009	0.045170068	0.041723356	0.044444444	0.04244898	0.033333333	0.036371882	0.036643991	0.037823129	0.051428571	0.041315193	0.038185941	0.045623583	0.037006803	0.036190476	0.036190476	0.034920635	0.038367347	0.037188209	0.04276644	0.041179138	0.037823129	0.030068027	0.036326531	0.033151927	0.043356009	0.039229025	0.035011338	0.04585034	0.035918367	0.043492063	0.041904762	0.047845805	0.035736961	0.04	0.042585034	0.050249433	0.033650794	0.042040816	0.039909297	0.05015873	0.040362812	0.042993197	0.044535147	0.04585034
274.mp3	0.048390023	0.056145125	0.049614512	0.036235828	0.05324263	0.053968254	0.046666667	0.051473923	0.049750567	0.06707483	0.092290249	0.052743764	0.047800454	0.042585034	0.047800454	0.065941043	0.049931973	0.026213152	0.054013605	0.199002268	0.051519274	0.084897959	0.065306122	0.06707483	0.090385488	0.070340136	0.072562358	0.080272109	0.091201814	0.072426304	0.051746032	0.077687075	0.071609977	0.053514739	0.074557823	0.232108844	0.087981859	0.044263039	0.029160998	0.027120181	0.044353741	0.045668934	0.038185941	0.055328798	0.122675737	0.165895692	0.133696145	0.098004535	0.145351474
275.mp3	0.061179138	0.050068027	0.029569161	0.016190476	0.020952381	0.03446712	0.033696145	0.035328798	0.022721088	0.012018141	0.0169161	0.019183673	0.033786848	0.041088435	0.029342404	0.013650794	0.017142857	0.019637188	0.037006803	0.030294785	0.02893424	0.036145125	0.041904762	0.041315193	0.05015873	0.044263039	0.031746032	0.014240363	0.019773243	0.02829932	0.040362812	0.041451247	0.031020408	0.020634921	0.022947846	0.024489796	0.020181406	0.028208617	0.02675737	0.02553288	0.021451247	0.017687075	0.016417234	0.017959184	0.029705215	0.023673469	0.025351474	0.036598639	0.086984127
276.mp3	0.083764172	0.069160998	0.060453515	0.079410431	0.056371882	0.063219955	0.095011338	0.047437642	0.07292517	0.067437642	0.052426304	0.057414966	0.064172336	0.056507937	0.060408163	0.064807256	0.056507937	0.07106576	0.066984127	0.035464853	0.073424036	0.063401361	0.052244898	0.064580499	0.066485261	0.046984127	0.059183673	0.061904762	0.055283447	0.071156463	0.068571429	0.065986395	0.073061224	0.064852608	0.057052154	0.070022676	0.064671202	0.053015873	0.06984127	0.067165533	0.076371882	0.081723356	0.056417234	0.087664399	0.108253968	0.077505669	0.122539683	0.142947846	0.071655329
278.mp3	0.02893424	0.028027211	0.027120181	0.02585034	0.043718821	0.031247166	0.020362812	0.03170068	0.025895692	0.019183673	0.030702948	0.022358277	0.025986395	0.027664399	0.024535147	0.027573696	0.026122449	0.031428571	0.028526077	0.028843537	0.025941043	0.03478458	0.040498866	0.034512472	0.031791383	0.033287982	0.035328798	0.02829932	0.037823129	0.030249433	0.038820862	0.031746032	0.025079365	0.029024943	0.040907029	0.041904762	0.027981859	0.022857143	0.036507937	0.029160998	0.030430839	0.031927438	0.053151927	0.036961451	0.033922902	0.022585034	0.029115646	0.034331066	0.02675737
279.mp3	0.039727891	0.03600907	0.053287982	0.057052154	0.0569161	0.047029478	0.049251701	0.065941043	0.051020408	0.024852608	0.04154195	0.053514739	0.045487528	0.032970522	0.030068027	0.03877551	0.034693878	0.060907029	0.082131519	0.05968254	0.058321995	0.050657596	0.053968254	0.061269841	0.064807256	0.060136054	0.034920635	0.026077098	0.035510204	0.049024943	0.04675737	0.06031746	0.065260771	0.053378685	0.057959184	0.042494331	0.059909297	0.042312925	0.067346939	0.060045351	0.062675737	0.062947846	0.064761905	0.067482993	0.066666667	0.076235828	0.075056689	0.048480726	0.046802721
280.mp3	0.028390023	0.032335601	0.03600907	0.039818594	0.03047619	0.037278912	0.037052154	0.035555556	0.03015873	0.036507937	0.033741497	0.037641723	0.050748299	0.045124717	0.043809524	0.039455782	0.040680272	0.042131519	0.036734694	0.032108844	0.028163265	0.03138322	0.024580499	0.021315193	0.023854875	0.025260771	0.026077098	0.032653061	0.033877551	0.034331066	0.034875283	0.030748299	0.038095238	0.035782313	0.033922902	0.032154195	0.043492063	0.034013605	0.032290249	0.033424036	0.027210884	0.030612245	0.030748299	0.028798186	0.031156463	0.029070295	0.026077098	0.029433107	0.032517007
281.mp3	0.042312925	0.041496599	0.040997732	0.046439909	0.030204082	0.030793651	0.041995465	0.032970522	0.031337868	0.036054422	0.037732426	0.037868481	0.042494331	0.024716553	0.031927438	0.027120181	0.03170068	0.032018141	0.033333333	0.02984127	0.02244898	0.037324263	0.03845805	0.031201814	0.037369615	0.036145125	0.040226757	0.03755102	0.039274376	0.028571429	0.036643991	0.037505669	0.034920635	0.046439909	0.040090703	0.031247166	0.032244898	0.040589569	0.033151927	0.038684807	0.034285714	0.038412698	0.035736961	0.036689342	0.027346939	0.027891156	0.031882086	0.032970522	0.035918367
282.mp3	0.068253968	0.062675737	0.061405896	0.067845805	0.087528345	0.072290249	0.080861678	0.043174603	0.051609977	0.048344671	0.057324263	0.049115646	0.073650794	0.041632653	0.055238095	0.04829932	0.06185941	0.043174603	0.045124717	0.04430839	0.062222222	0.06984127	0.050793651	0.047165533	0.091791383	0.073922902	0.090566893	0.09877551	0.076190476	0.048707483	0.053469388	0.052698413	0.048480726	0.036643991	0.055782313	0.05569161	0.040453515	0.05106576	0.043854875	0.063492063	0.047664399	0.038911565	0.062630385	0.043401361	0.05324263	0.046666667	0.055600907	0.050249433	0.05047619
284.mp3	0.027709751	0.012108844	0.017324263	0.020136054	0.032471655	0.009659864	0.012063492	0.030521542	0.009478458	0.004444444	0.023265306	0.016190476	0.029024943	0.015646259	0.022902494	0.013922902	0.027482993	0.004081633	0.007664399	0.021632653	0.007845805	0.01015873	0.034195011	0.032789116	0.028752834	0.012426304	0.01845805	0.012471655	0.021587302	0.024943311	0.01478458	0.030566893	0.020045351	0.010748299	0.023854875	0.005623583	0.012335601	0.030385488	0.016099773	0.018820862	0.019274376	0.02893424	0.019773243	0.030793651	0.017324263	0.015782313	0.027936508	0.020045351	0.019229025
285.mp3	0.037460317	0.106984127	0.042947846	0.027210884	0.021678005	0.021678005	0.029024943	0.019183673	0.038321995	0.030929705	0.014648526	0.034965986	0.016281179	0.015419501	0.018231293	0.014421769	0.021496599	0.016235828	0.019229025	0.017913832	0.018412698	0.018730159	0.017959184	0.022403628	0.017278912	0.018956916	0.017959184	0.01414966	0.018185941	0.014965986	0.015510204	0.00984127	0.014195011	0.018367347	0.038730159	0.024444444	0.034557823	0.075283447	0.079455782	0.021496599	0.020045351	0.016598639	0.022494331	0.077052154	0.09414966	0.018956916	0.022358277	0.044943311	0.076462585
286.mp3	0.027664399	0.02154195	0.023038549	0.020952381	0.02430839	0.029977324	0.03106576	0.027845805	0.029024943	0.031247166	0.029206349	0.028888889	0.031156463	0.030566893	0.028843537	0.025487528	0.024988662	0.02430839	0.023854875	0.021587302	0.027755102	0.029251701	0.031655329	0.027891156	0.027301587	0.030657596	0.030385488	0.032018141	0.028072562	0.029115646	0.030430839	0.026530612	0.019092971	0.027936508	0.022857143	0.02276644	0.02185941	0.023401361	0.026394558	0.025895692	0.025306122	0.029478458	0.028707483	0.026485261	0.023628118	0.026303855	0.029024943	0.026485261	0.021995465
288.mp3	0.016553288	0.009931973	0.012743764	0.015238095	0.021451247	0.009659864	0.016099773	0.013469388	0.010385488	0.018684807	0.015646259	0.033786848	0.042721088	0.017097506	0.008526077	0.007256236	0.007936508	0.007709751	0.008843537	0.009750567	0.012970522	0.010748299	0.007528345	0.007029478	0.009931973	0.007755102	0.006712018	0.008798186	0.006258503	0.007619048	0.007573696	0.00893424	0.007029478	0.007845805	0.00952381	0.008843537	0.007800454	0.00861678	0.007528345	0.008208617	0.009251701	0.010340136	0.010294785	0.007845805	0.012743764	0.010113379	0.010068027	0.008435374	0.01106576
289.mp3	0.033015873	0.02893424	0.023582766	0.024217687	0.026122449	0.027936508	0.031655329	0.030975057	0.027165533	0.028208617	0.034829932	0.023038549	0.023628118	0.029478458	0.028072562	0.027619048	0.033877551	0.032834467	0.031882086	0.033378685	0.034648526	0.029886621	0.02739229	0.02521542	0.026712018	0.032426304	0.027709751	0.02521542	0.027301587	0.028117914	0.036099773	0.036235828	0.029931973	0.027664399	0.028072562	0.029977324	0.025668934	0.025714286	0.03015873	0.027165533	0.025986395	0.040680272	0.034195011	0.033424036	0.020997732	0.022902494	0.022086168	0.018503401	0.019002268
290.mp3	0.02430839	0.02739229	0.020907029	0.020181406	0.017732426	0.017142857	0.017006803	0.018684807	0.015963719	0.023945578	0.017505669	0.015782313	0.01968254	0.020589569	0.020861678	0.022902494	0.023174603	0.016825397	0.013741497	0.017641723	0.014875283	0.01755102	0.022403628	0.016780045	0.014739229	0.016371882	0.013786848	0.013560091	0.017777778	0.021405896	0.021950113	0.023628118	0.019365079	0.014195011	0.017369615	0.016598639	0.024716553	0.022176871	0.021315193	0.017414966	0.031247166	0.030340136	0.026394558	0.025396825	0.023129252	0.018956916	0.022086168	0.024852608	0.022267574
292.mp3	0.047845805	0.040362812	0.036598639	0.057188209	0.045714286	0.051791383	0.058367347	0.058684807	0.091337868	0.049614512	0.039410431	0.047120181	0.040725624	0.055238095	0.046303855	0.039909297	0.037505669	0.049115646	0.070521542	0.050068027	0.054603175	0.060589569	0.049931973	0.08829932	0.10521542	0.067664399	0.062721088	0.037687075	0.099863946	0.051020408	0.04707483	0.044535147	0.075011338	0.050521542	0.044217687	0.052154195	0.040907029	0.052698413	0.069886621	0.054240363	0.043718821	0.039274376	0.050748299	0.048163265	0.043854875	0.044444444	0.039909297	0.042222222	0.05324263
293.mp3	0.030702948	0.033696145	0.029342404	0.047120181	0.036507937	0.048253968	0.050612245	0.030702948	0.050612245	0.044761905	0.029705215	0.038231293	0.029024943	0.036825397	0.034920635	0.038820862	0.05414966	0.034965986	0.054693878	0.048480726	0.037777778	0.042947846	0.031428571	0.037369615	0.030068027	0.037097506	0.04244898	0.034739229	0.04675737	0.042539683	0.043854875	0.037823129	0.024580499	0.049160998	0.02984127	0.037641723	0.041179138	0.039773243	0.048390023	0.046394558	0.037868481	0.03877551	0.033106576	0.024852608	0.02276644	0.03446712	0.033560091	0.031882086	0.02244898
294.mp3	0.03755102	0.062993197	0.057505669	0.04521542	0.034285714	0.030022676	0.026893424	0.026802721	0.027256236	0.026349206	0.027573696	0.028208617	0.031564626	0.025804989	0.026077098	0.030249433	0.028526077	0.026666667	0.028208617	0.029750567	0.026621315	0.029115646	0.023265306	0.028707483	0.028707483	0.03106576	0.027891156	0.02553288	0.028888889	0.027709751	0.030748299	0.029705215	0.025170068	0.028798186	0.028208617	0.028117914	0.033741497	0.030340136	0.022630385	0.02893424	0.027301587	0.026394558	0.031882086	0.025124717	0.032018141	0.030294785	0.050385488	0.045079365	0.025986395
296.mp3	0.02707483	0.026077098	0.02893424	0.028843537	0.026258503	0.033061224	0.027709751	0.030748299	0.036326531	0.050249433	0.048888889	0.031156463	0.02739229	0.028480726	0.01723356	0.02399093	0.031927438	0.022585034	0.019455782	0.023673469	0.020816327	0.019319728	0.024217687	0.028117914	0.021904762	0.017414966	0.024761905	0.026938776	0.027528345	0.022312925	0.020045351	0.014965986	0.014693878	0.020090703	0.02430839	0.022086168	0.032199546	0.035782313	0.027210884	0.018730159	0.021814059	0.018820862	0.013378685	0.033696145	0.019002268	0.020136054	0.027709751	0.024489796	0.022902494
297.mp3	0.024444444	0.027120181	0.03106576	0.038594104	0.028979592	0.018231293	0.015328798	0.025170068	0.031972789	0.030884354	0.017823129	0.030385488	0.025941043	0.019410431	0.02154195	0.006802721	0.011609977	0.015646259	0.011111111	0.017052154	0.012517007	0.052879819	0.016145125	0.011791383	0.011609977	0.014058957	0.013650794	0.011882086	0.013514739	0.019138322	0.020680272	0.024897959	0.019410431	0.018684807	0.01170068	0.030068027	0.026485261	0.023628118	0.023809524	0.02861678	0.033650794	0.027437642	0.03478458	0.026802721	0.03170068	0.015963719	0.012879819	0.010204082	0.010929705
298.mp3	0.026984127	0.015056689	0.017324263	0.017278912	0.036235828	0.025759637	0.014285714	0.034421769	0.023038549	0.020589569	0.022312925	0.020634921	0.017868481	0.0138322	0.020272109	0.038321995	0.025668934	0.030657596	0.029977324	0.028798186	0.042494331	0.020680272	0.013378685	0.032562358	0.014240363	0.014739229	0.012743764	0.019319728	0.027981859	0.014557823	0.01845805	0.023900227	0.016190476	0.013061224	0.024852608	0.01446712	0.030702948	0.033378685	0.024671202	0.014920635	0.015827664	0.013197279	0.015510204	0.018276644	0.032199546	0.016870748	0.023446712	0.054058957	0.022494331
299.mp3	0.006439909	0.007165533	0.006349206	0.005442177	0.006122449	0.007120181	0.006621315	0.011292517	0.01138322	0.0061678	0.008072562	0.009115646	0.008888889	0.012380952	0.008253968	0.008798186	0.008253968	0.011746032	0.012244898	0.016780045	0.007709751	0.010748299	0.007165533	0.010884354	0.010657596	0.00829932	0.006258503	0.006031746	0.007755102	0.00707483	0.007120181	0.008117914	0.006122449	0.005623583	0.008752834	0.005714286	0.007210884	0.006394558	0.005442177	0.017142857	0.008888889	0.007800454	0.008163265	0.006258503	0.006394558	0.013469388	0.006984127	0.008208617	0.010113379
300.mp3	0.082403628	0.057278912	0.057868481	0.052789116	0.067755102	0.072698413	0.072517007	0.060634921	0.057097506	0.071111111	0.059773243	0.06952381	0.07414966	0.079092971	0.048979592	0.069115646	0.073696145	0.058049887	0.057959184	0.070113379	0.047029478	0.05414966	0.06430839	0.078639456	0.097052154	0.063945578	0.071020408	0.081587302	0.057188209	0.053877551	0.058276644	0.086802721	0.054421769	0.045804989	0.076371882	0.087437642	0.072154195	0.062312925	0.077687075	0.075736961	0.051927438	0.052290249	0.035011338	0.036507937	0.06430839	0.038639456	0.0738322	0.081814059	0.085351474
301.mp3	0.020226757	0.023038549	0.026213152	0.023764172	0.02399093	0.030521542	0.03015873	0.026258503	0.030068027	0.037460317	0.033696145	0.024852608	0.031247166	0.025487528	0.022176871	0.01292517	0.02399093	0.024852608	0.026530612	0.046621315	0.03047619	0.03047619	0.020997732	0.022312925	0.018095238	0.020136054	0.018594104	0.022993197	0.020816327	0.026303855	0.03170068	0.057278912	0.039637188	0.03877551	0.036553288	0.029433107	0.022585034	0.02553288	0.01170068	0.020045351	0.021405896	0.017777778	0.022947846	0.024716553	0.027301587	0.023219955	0.025260771	0.010294785	0.031247166
302.mp3	0.06430839	0.059954649	0.054829932	0.05015873	0.061269841	0.048208617	0.066439909	0.035419501	0.046439909	0.045941043	0.092426304	0.040453515	0.028117914	0.065442177	0.075600907	0.046802721	0.040226757	0.043628118	0.042403628	0.033696145	0.033378685	0.040952381	0.036326531	0.031292517	0.062040816	0.047981859	0.047437642	0.037913832	0.049750567	0.047437642	0.086712018	0.030566893	0.063401361	0.036689342	0.040680272	0.049614512	0.04553288	0.051428571	0.043219955	0.052290249	0.042222222	0.038367347	0.047619048	0.04185941	0.042902494	0.054331066	0.045895692	0.057188209	0.055600907
303.mp3	0.05845805	0.080272109	0.086984127	0.08861678	0.103628118	0.087482993	0.080272109	0.093424036	0.091655329	0.090884354	0.103900227	0.087029478	0.070204082	0.075873016	0.079410431	0.092789116	0.078911565	0.094739229	0.084716553	0.08553288	0.088435374	0.089160998	0.085396825	0.084580499	0.083582766	0.073333333	0.08521542	0.089433107	0.081405896	0.075555556	0.086848073	0.088344671	0.102630385	0.087120181	0.0830839	0.088571429	0.081632653	0.083537415	0.080226757	0.058911565	0.065351474	0.04185941	0.034648526	0.022947846	0.073106576	0.089160998	0.09845805	0.08893424	0.09446712
304.mp3	0.042086168	0.048571429	0.044943311	0.033106576	0.096643991	0.048571429	0.030204082	0.022040816	0.022176871	0.027619048	0.040589569	0.049387755	0.046122449	0.035963719	0.065442177	0.041088435	0.045759637	0.051473923	0.056417234	0.064761905	0.060680272	0.039319728	0.063310658	0.034693878	0.04031746	0.072244898	0.025578231	0.068707483	0.058231293	0.037732426	0.033378685	0.020907029	0.036190476	0.049024943	0.016825397	0.027709751	0.073151927	0.064444444	0.053650794	0.053197279	0.065442177	0.049115646	0.028526077	0.023582766	0.023174603	0.04462585	0.079773243	0.097959184	0.065396825
305.mp3	0.114195011	0.083219955	0.048253968	0.038548753	0.040498866	0.032517007	0.036054422	0.043945578	0.048979592	0.036190476	0.039637188	0.043265306	0.039546485	0.057687075	0.048526077	0.046077098	0.048117914	0.039818594	0.047528345	0.052290249	0.041904762	0.066848073	0.027664399	0.036689342	0.051655329	0.029251701	0.050521542	0.061043084	0.054195011	0.053514739	0.055238095	0.059092971	0.038548753	0.048208617	0.08399093	0.068571429	0.069160998	0.04675737	0.036553288	0.044444444	0.054875283	0.054920635	0.054240363	0.058548753	0.066712018	0.041814059	0.033514739	0.063129252	0.048208617
306.mp3	0.03814059	0.031337868	0.028208617	0.031791383	0.027301587	0.038684807	0.029387755	0.026077098	0.028798186	0.030068027	0.025623583	0.030612245	0.029795918	0.031247166	0.027845805	0.030975057	0.031292517	0.027301587	0.035056689	0.032335601	0.026893424	0.033106576	0.026938776	0.039274376	0.03260771	0.03106576	0.033151927	0.032471655	0.033514739	0.032063492	0.035102041	0.02553288	0.029024943	0.028027211	0.037278912	0.026349206	0.033650794	0.030929705	0.029750567	0.03260771	0.03047619	0.040272109	0.03292517	0.029433107	0.023900227	0.029750567	0.021360544	0.028979592	0.027573696
307.mp3	0.053061224	0.054693878	0.057777778	0.072789116	0.072108844	0.06707483	0.061950113	0.061315193	0.047437642	0.04893424	0.048662132	0.047120181	0.043854875	0.045578231	0.044444444	0.040226757	0.037687075	0.041405896	0.057596372	0.063673469	0.051247166	0.048526077	0.041360544	0.039863946	0.04122449	0.038049887	0.05414966	0.058548753	0.051020408	0.048707483	0.04244898	0.04	0.041043084	0.039863946	0.052018141	0.061995465	0.044897959	0.038412698	0.041405896	0.043401361	0.040226757	0.045034014	0.053514739	0.052879819	0.046712018	0.041768707	0.059591837	0.049614512	0.063537415
308.mp3	0.029024943	0.039138322	0.022539683	0.029433107	0.022040816	0.020453515	0.031791383	0.025034014	0.026848073	0.024535147	0.02399093	0.016553288	0.019637188	0.031156463	0.031655329	0.038548753	0.027256236	0.024353741	0.038866213	0.020952381	0.028253968	0.023628118	0.038820862	0.018548753	0.030294785	0.03446712	0.029659864	0.031020408	0.019455782	0.015238095	0.038185941	0.019954649	0.043265306	0.017097506	0.028027211	0.024852608	0.022312925	0.03138322	0.02031746	0.020952381	0.022222222	0.026213152	0.027528345	0.029387755	0.032471655	0.024535147	0.028843537	0.022312925	0.020725624
309.mp3	0.083446712	0.094013605	0.095555556	0.11138322	0.099365079	0.065396825	0.057868481	0.087210884	0.083628118	0.106893424	0.113378685	0.094603175	0.088480726	0.075056689	0.081360544	0.073333333	0.085895692	0.054512472	0.021678005	0.017959184	0.022131519	0.041995465	0.020362812	0.018185941	0.021632653	0.039319728	0.027981859	0.018321995	0.024761905	0.04185941	0.041587302	0.031927438	0.030204082	0.037460317	0.049931973	0.026122449	0.01814059	0.018185941	0.037369615	0.037777778	0.020725624	0.014421769	0.020907029	0.033560091	0.028072562	0.03047619	0.033922902	0.05968254	0.057142857
310.mp3	0.016326531	0.024943311	0.047981859	0.027936508	0.014013605	0.01414966	0.015238095	0.014829932	0.093197279	0.022539683	0.018321995	0.015827664	0.054648526	0.044716553	0.025396825	0.049342404	0.016825397	0.00952381	0.012063492	0.011473923	0.011609977	0.022902494	0.021088435	0.075328798	0.020816327	0.094331066	0.038095238	0.01478458	0.028843537	0.012562358	0.010929705	0.013287982	0.01138322	0.019365079	0.07414966	0.018367347	0.024852608	0.017006803	0.016598639	0.012335601	0.079410431	0.048344671	0.025623583	0.013333333	0.015102041	0.014058957	0.012743764	0.012426304	0.010884354
311.mp3	0.02829932	0.034331066	0.057596372	0.03569161	0.044807256	0.033560091	0.025578231	0.021904762	0.035147392	0.023628118	0.019727891	0.030839002	0.029342404	0.017732426	0.025668934	0.025759637	0.032108844	0.033015873	0.025260771	0.021269841	0.02739229	0.021088435	0.02739229	0.020453515	0.024444444	0.030068027	0.015011338	0.014512472	0.025170068	0.035827664	0.026349206	0.012789116	0.014648526	0.01723356	0.015600907	0.013469388	0.010294785	0.020453515	0.027346939	0.027619048	0.01814059	0.022630385	0.019818594	0.01478458	0.019092971	0.018866213	0.012154195	0.01478458	0.012879819
312.mp3	0.027800454	0.047029478	0.031882086	0.036734694	0.02861678	0.039546485	0.038639456	0.045895692	0.059410431	0.050975057	0.03723356	0.046031746	0.03600907	0.081269841	0.052653061	0.04707483	0.038367347	0.040861678	0.021632653	0.033786848	0.022267574	0.028843537	0.035827664	0.02893424	0.05814059	0.054240363	0.049206349	0.080362812	0.054648526	0.044580499	0.06276644	0.049433107	0.057006803	0.051564626	0.045487528	0.03755102	0.044535147	0.050566893	0.055782313	0.052879819	0.060226757	0.071882086	0.04984127	0.087528345	0.084671202	0.052199546	0.03292517	0.051428571	0.069977324
313.mp3	0.014285714	0.024943311	0.009659864	0.018367347	0.008707483	0.037913832	0.03478458	0.025260771	0.029024943	0.019274376	0.026394558	0.046575964	0.016145125	0.017868481	0.013696145	0.020453515	0.010430839	0.016643991	0.023718821	0.015600907	0.012063492	0.012426304	0.0169161	0.017142857	0.033560091	0.045941043	0.013741497	0.02553288	0.024897959	0.052335601	0.042267574	0.037052154	0.04553288	0.042222222	0.009705215	0.010839002	0.007709751	0.018231293	0.01138322	0.025170068	0.029387755	0.024172336	0.01106576	0.012426304	0.020136054	0.022312925	0.011111111	0.038548753	0.019546485
314.mp3	0.05600907	0.029387755	0.046485261	0.044761905	0.030929705	0.04430839	0.035600907	0.058956916	0.085442177	0.064399093	0.082947846	0.068072562	0.082086168	0.098367347	0.078866213	0.076145125	0.093287982	0.086077098	0.072426304	0.069024943	0.103265306	0.049251701	0.052834467	0.102222222	0.044217687	0.037369615	0.069342404	0.037959184	0.042358277	0.084353741	0.037414966	0.045351474	0.044897959	0.074965986	0.118231293	0.037278912	0.048253968	0.030521542	0.079455782	0.049750567	0.090022676	0.044353741	0.04430839	0.100680272	0.080362812	0.088072562	0.092199546	0.090748299	0.084807256
315.mp3	0.057052154	0.042312925	0.061768707	0.053786848	0.053106576	0.058185941	0.049977324	0.04861678	0.062131519	0.064081633	0.058503401	0.065396825	0.066712018	0.049070295	0.0430839	0.042086168	0.045079365	0.050340136	0.049206349	0.058639456	0.073424036	0.043356009	0.049478458	0.051337868	0.053061224	0.057641723	0.046666667	0.057959184	0.040634921	0.037732426	0.034965986	0.036734694	0.036462585	0.038004535	0.038911565	0.04893424	0.036235828	0.036825397	0.042494331	0.037505669	0.046848073	0.048480726	0.045442177	0.037278912	0.040589569	0.039455782	0.037369615	0.041678005	0.035918367
316.mp3	0.036235828	0.045623583	0.044716553	0.093424036	0.159637188	0.090657596	0.048163265	0.066802721	0.050975057	0.068571429	0.069569161	0.061043084	0.096598639	0.06399093	0.040861678	0.066031746	0.093786848	0.059274376	0.057596372	0.048480726	0.040362812	0.042993197	0.058185941	0.058412698	0.041678005	0.033877551	0.044263039	0.051428571	0.037142857	0.040408163	0.051428571	0.041496599	0.034512472	0.041043084	0.059092971	0.055782313	0.038004535	0.051972789	0.052879819	0.053106576	0.04675737	0.040226757	0.05292517	0.045351474	0.052562358	0.04707483	0.032698413	0.055510204	0.058367347
317.mp3	0.088253968	0.079727891	0.098594104	0.107528345	0.127029478	0.084716553	0.045895692	0.104897959	0.0661678	0.088480726	0.125396825	0.112380952	0.055056689	0.067437642	0.094013605	0.081315193	0.0938322	0.134603175	0.098639456	0.081269841	0.07723356	0.070430839	0.085487528	0.105759637	0.135419501	0.07814059	0.055238095	0.099274376	0.072653061	0.094557823	0.10707483	0.136462585	0.07170068	0.04893424	0.100181406	0.076145125	0.091201814	0.113469388	0.099410431	0.090884354	0.092834467	0.096507937	0.09138322	0.09292517	0.107528345	0.095238095	0.054603175	0.074920635	0.08
318.mp3	0.077369615	0.102902494	0.060861678	0.08244898	0.100226757	0.061904762	0.096371882	0.081269841	0.08185941	0.100589569	0.085079365	0.059546485	0.080498866	0.080181406	0.071836735	0.098049887	0.063129252	0.075736961	0.07292517	0.077097506	0.06893424	0.085487528	0.078503401	0.082811791	0.079501134	0.077460317	0.086439909	0.072879819	0.089659864	0.090839002	0.07260771	0.092244898	0.088480726	0.061950113	0.070340136	0.075056689	0.071020408	0.061088435	0.049977324	0.047573696	0.049795918	0.059365079	0.068979592	0.065124717	0.058503401	0.064217687	0.063900227	0.069931973	0.063174603
319.mp3	0.021179138	0.020770975	0.020816327	0.014285714	0.008707483	0.022403628	0.031473923	0.039274376	0.04430839	0.023038549	0.020136054	0.025804989	0.018367347	0.012335601	0.022358277	0.032380952	0.038412698	0.020907029	0.021088435	0.037188209	0.027891156	0.027437642	0.038367347	0.037460317	0.044943311	0.035555556	0.036462585	0.034920635	0.017687075	0.01324263	0.017052154	0.01324263	0.016689342	0.027165533	0.03569161	0.04	0.022403628	0.041995465	0.029886621	0.022902494	0.023900227	0.026530612	0.06	0.029705215	0.027346939	0.037097506	0.018412698	0.013786848	0.017460317
320.mp3	0.062040816	0.058956916	0.063265306	0.068843537	0.055873016	0.041269841	0.04521542	0.05170068	0.061587302	0.102585034	0.073968254	0.063356009	0.054603175	0.047301587	0.083129252	0.144399093	0.079410431	0.0738322	0.069024943	0.07015873	0.056507937	0.040226757	0.03845805	0.04185941	0.034195011	0.039591837	0.033560091	0.045396825	0.043945578	0.094376417	0.049569161	0.066122449	0.052154195	0.050839002	0.086984127	0.078231293	0.080907029	0.058004535	0.05968254	0.063764172	0.047619048	0.045986395	0.044671202	0.050068027	0.05047619	0.048707483	0.047936508	0.050929705	0.046394558
321.mp3	0.058095238	0.078321995	0.060453515	0.078911565	0.082993197	0.091247166	0.090975057	0.076689342	0.074920635	0.093605442	0.074195011	0.061587302	0.09106576	0.111201814	0.087755102	0.070566893	0.06	0.047029478	0.081768707	0.09015873	0.056598639	0.078639456	0.081768707	0.076462585	0.08984127	0.066621315	0.103537415	0.082585034	0.06031746	0.082585034	0.096961451	0.082947846	0.076870748	0.064761905	0.05537415	0.044489796	0.051927438	0.05414966	0.046394558	0.136780045	0.071655329	0.053877551	0.043854875	0.04031746	0.046575964	0.052018141	0.05414966	0.074285714	0.104081633
322.mp3	0.03260771	0.03015873	0.036553288	0.040725624	0.035646259	0.029070295	0.02521542	0.027981859	0.044671202	0.027301587	0.037913832	0.051882086	0.040770975	0.031111111	0.044535147	0.047346939	0.042494331	0.028707483	0.038412698	0.050385488	0.032199546	0.040453515	0.031156463	0.03414966	0.0338322	0.049160998	0.041179138	0.024217687	0.05537415	0.03877551	0.032789116	0.043718821	0.075011338	0.047573696	0.042267574	0.034058957	0.041632653	0.045351474	0.032834467	0.047437642	0.030022676	0.026621315	0.040181406	0.035283447	0.030022676	0.047619048	0.043764172	0.049342404	0.040226757
323.mp3	0.037369615	0.033424036	0.02462585	0.021360544	0.020362812	0.028163265	0.04430839	0.024897959	0.025351474	0.03170068	0.025986395	0.035283447	0.036870748	0.033877551	0.027120181	0.03170068	0.038548753	0.024081633	0.022176871	0.019727891	0.015782313	0.02707483	0.018321995	0.019909297	0.023310658	0.020272109	0.021678005	0.025079365	0.034875283	0.018594104	0.012789116	0.029977324	0.032199546	0.043129252	0.044399093	0.032380952	0.049750567	0.041632653	0.014965986	0.038820862	0.037687075	0.031564626	0.022131519	0.021269841	0.032290249	0.019274376	0.035147392	0.030975057	0.015736961
324.mp3	0.032879819	0.024217687	0.019501134	0.009886621	0.005623583	0.014693878	0.032743764	0.018231293	0.025895692	0.009569161	0.005895692	0.011201814	0.025351474	0.029024943	0.015736961	0.010294785	0.004716553	0.019455782	0.016371882	0.021043084	0.031428571	0.010294785	0.017142857	0.059546485	0.068888889	0.066439909	0.031519274	0.006712018	0.011428571	0.009569161	0.008571429	0.016553288	0.019455782	0.0061678	0.007437642	0.015011338	0.047482993	0.040997732	0.021768707	0.008253968	0.006303855	0.0138322	0.017596372	0.029387755	0.020181406	0.017732426	0.023356009	0.042040816	0.07414966
325.mp3	0.060408163	0.067301587	0.043854875	0.067165533	0.06585034	0.050612245	0.045895692	0.07478458	0.068344671	0.057732426	0.086575964	0.076417234	0.052108844	0.062539683	0.058185941	0.062993197	0.042222222	0.035419501	0.026621315	0.028798186	0.030294785	0.026258503	0.026802721	0.034376417	0.051292517	0.076598639	0.049251701	0.075238095	0.065759637	0.061995465	0.057052154	0.066439909	0.06430839	0.07446712	0.066621315	0.065714286	0.073061224	0.073786848	0.064399093	0.058367347	0.062312925	0.051927438	0.058095238	0.048888889	0.059818594	0.035873016	0.035600907	0.042585034	0.038367347
326.mp3	0.049977324	0.027482993	0.03755102	0.051791383	0.070748299	0.049569161	0.018231293	0.033287982	0.018004535	0.02430839	0.040589569	0.033061224	0.042403628	0.043809524	0.043809524	0.023265306	0.050975057	0.047891156	0.043900227	0.043718821	0.036689342	0.047709751	0.033015873	0.045170068	0.066213152	0.029297052	0.022312925	0.049070295	0.047029478	0.038866213	0.035419501	0.023764172	0.037823129	0.034875283	0.031428571	0.034195011	0.040408163	0.031247166	0.060680272	0.058684807	0.037732426	0.047482993	0.035147392	0.05047619	0.039410431	0.039773243	0.055782313	0.032380952	0.013424036
327.mp3	0.045986395	0.059773243	0.071473923	0.081678005	0.062176871	0.081133787	0.076190476	0.062358277	0.054512472	0.075011338	0.063900227	0.046031746	0.061904762	0.078503401	0.069977324	0.014421769	0.030884354	0.038095238	0.022539683	0.010385488	0.023537415	0.046439909	0.032970522	0.065079365	0.07814059	0.071337868	0.050702948	0.050748299	0.086485261	0.061360544	0.020634921	0.03260771	0.022947846	0.026077098	0.009478458	0.033741497	0.052743764	0.042494331	0.056734694	0.075510204	0.073287982	0.081269841	0.063537415	0.092154195	0.084535147	0.037052154	0.032290249	0.045759637	0.041768707
328.mp3	0.04553288	0.029387755	0.046530612	0.035192744	0.047029478	0.033786848	0.052335601	0.051111111	0.040226757	0.031519274	0.034512472	0.038095238	0.047936508	0.043219955	0.031156463	0.041587302	0.045578231	0.040272109	0.038095238	0.039002268	0.036326531	0.043945578	0.045442177	0.038231293	0.041360544	0.051337868	0.036326531	0.042176871	0.040589569	0.047845805	0.043310658	0.031247166	0.049024943	0.063537415	0.041315193	0.03537415	0.037687075	0.036190476	0.066530612	0.054013605	0.051020408	0.039410431	0.031882086	0.044126984	0.046848073	0.026666667	0.034058957	0.050521542	0.063764172
329.mp3	0.016235828	0.017460317	0.017505669	0.018321995	0.01537415	0.018185941	0.016825397	0.021315193	0.019229025	0.020680272	0.019229025	0.013151927	0.017868481	0.016598639	0.015011338	0.012199546	0.014512472	0.019909297	0.026848073	0.020136054	0.0230839	0.032244898	0.01478458	0.015056689	0.018639456	0.01537415	0.016689342	0.018684807	0.020997732	0.023673469	0.016462585	0.02553288	0.026258503	0.014285714	0.019365079	0.018956916	0.020272109	0.019229025	0.020725624	0.021768707	0.025986395	0.021678005	0.035419501	0.016734694	0.022176871	0.02031746	0.017369615	0.02031746	0.014603175
330.mp3	0.06675737	0.074331066	0.083174603	0.084172336	0.073151927	0.063265306	0.086848073	0.076870748	0.07138322	0.079138322	0.087800454	0.080498866	0.073605442	0.077097506	0.078503401	0.064807256	0.072199546	0.063265306	0.068888889	0.072063492	0.083628118	0.079047619	0.064761905	0.072290249	0.07170068	0.065986395	0.065759637	0.071655329	0.074693878	0.072517007	0.073786848	0.065623583	0.058730159	0.057505669	0.071156463	0.075238095	0.071428571	0.059410431	0.063174603	0.063945578	0.068888889	0.063718821	0.067301587	0.069569161	0.069750567	0.071111111	0.057505669	0.069433107	0.066802721
332.mp3	0.059410431	0.054013605	0.041995465	0.048163265	0.054376417	0.066077098	0.044897959	0.030022676	0.051156463	0.060181406	0.044353741	0.033469388	0.058594104	0.061133787	0.04185941	0.019818594	0.047301587	0.045079365	0.05106576	0.027210884	0.053287982	0.052879819	0.058730159	0.019319728	0.04	0.039954649	0.052108844	0.02675737	0.042539683	0.044761905	0.047845805	0.022358277	0.052743764	0.051156463	0.049478458	0.02861678	0.042312925	0.052018141	0.051473923	0.024943311	0.04185941	0.040997732	0.045351474	0.047981859	0.017369615	0.007755102	0.017732426	0.045442177	0.084807256
333.mp3	0.069886621	0.068208617	0.065986395	0.066439909	0.06399093	0.066575964	0.061315193	0.056825397	0.044716553	0.055056689	0.069070295	0.072970522	0.07569161	0.068798186	0.065986395	0.070839002	0.068390023	0.064081633	0.072743764	0.074285714	0.054875283	0.056326531	0.061995465	0.058820862	0.066213152	0.056689342	0.057460317	0.064126984	0.064217687	0.054739229	0.066848073	0.083265306	0.076870748	0.08244898	0.074603175	0.073560091	0.065306122	0.066530612	0.065714286	0.066303855	0.059274376	0.048390023	0.033333333	0.040181406	0.033560091	0.044444444	0.061496599	0.064671202	0.053287982
334.mp3	0.04553288	0.043582766	0.034557823	0.043764172	0.049024943	0.051247166	0.032879819	0.037687075	0.051428571	0.035328798	0.036099773	0.034648526	0.047528345	0.053151927	0.04585034	0.050022676	0.056281179	0.049614512	0.055782313	0.054965986	0.046530612	0.041043084	0.035918367	0.040544218	0.053968254	0.052380952	0.042358277	0.052380952	0.034693878	0.039092971	0.03600907	0.036281179	0.037777778	0.036462585	0.033560091	0.036553288	0.037052154	0.031337868	0.034331066	0.048344671	0.048798186	0.045034014	0.042993197	0.044036281	0.040770975	0.043038549	0.049795918	0.053560091	0.04462585
335.mp3	0.054058957	0.070793651	0.072199546	0.060272109	0.062585034	0.048662132	0.045079365	0.036235828	0.048253968	0.047256236	0.041043084	0.04952381	0.047664399	0.059319728	0.04521542	0.051655329	0.054104308	0.045623583	0.047029478	0.04984127	0.045079365	0.068662132	0.044988662	0.046031746	0.049115646	0.052108844	0.046122449	0.056462585	0.051428571	0.05968254	0.05968254	0.055192744	0.056870748	0.058185941	0.055056689	0.04952381	0.051428571	0.057052154	0.062086168	0.064489796	0.055238095	0.055147392	0.062358277	0.059138322	0.076417234	0.065895692	0.059909297	0.073378685	0.066122449
336.mp3	0.048390023	0.035600907	0.039727891	0.059818594	0.04675737	0.050612245	0.067210884	0.067482993	0.052380952	0.05047619	0.054376417	0.031337868	0.04	0.054285714	0.039319728	0.067482993	0.07106576	0.076961451	0.058276644	0.061315193	0.066258503	0.075600907	0.073287982	0.065623583	0.0830839	0.06707483	0.073197279	0.074104308	0.06521542	0.070702948	0.055600907	0.077641723	0.05814059	0.048208617	0.052426304	0.062902494	0.029251701	0.035555556	0.062675737	0.047936508	0.033514739	0.037324263	0.038412698	0.035918367	0.051564626	0.0338322	0.044535147	0.04185941	0.048344671
338.mp3	0.064444444	0.077732426	0.048526077	0.073469388	0.037596372	0.013151927	0.02185941	0.030566893	0.01324263	0.012562358	0.047437642	0.024943311	0.037687075	0.019501134	0.016734694	0.03015873	0.022176871	0.013061224	0.022585034	0.050793651	0.039546485	0.013877551	0.014058957	0.029433107	0.03047619	0.016780045	0.022993197	0.055827664	0.035283447	0.036598639	0.009795918	0.015238095	0.025986395	0.015782313	0.01600907	0.02154195	0.014648526	0.01292517	0.013741497	0.00952381	0.023854875	0.022993197	0.021315193	0.012063492	0.027664399	0.011201814	0.017369615	0.009160998	0.012426304
339.mp3	0.033469388	0.024535147	0.032471655	0.029886621	0.034013605	0.043718821	0.031927438	0.034965986	0.025351474	0.033560091	0.03047619	0.037052154	0.041133787	0.034603175	0.031247166	0.037006803	0.029115646	0.027165533	0.036235828	0.04553288	0.043854875	0.035510204	0.032244898	0.034331066	0.026666667	0.028526077	0.033015873	0.034512472	0.034421769	0.036870748	0.038367347	0.040498866	0.038095238	0.033968254	0.034693878	0.035600907	0.024535147	0.033650794	0.023673469	0.030430839	0.028208617	0.029750567	0.037868481	0.036145125	0.028390023	0.037959184	0.030340136	0.031428571	0.036507937
340.mp3	0.050839002	0.027482993	0.030975057	0.034013605	0.031791383	0.04	0.034648526	0.073469388	0.042630385	0.084081633	0.027845805	0.053922902	0.050430839	0.124761905	0.041814059	0.038412698	0.090566893	0.038367347	0.044081633	0.056507937	0.04430839	0.042131519	0.06521542	0.047891156	0.025260771	0.032063492	0.037641723	0.059727891	0.053650794	0.017324263	0.017505669	0.040136054	0.107528345	0.061768707	0.04276644	0.04276644	0.018276644	0.012834467	0.043673469	0.059274376	0.013061224	0.012653061	0.014875283	0.010521542	0.023492063	0.014603175	0.010929705	0.009705215	0.013696145
341.mp3	0.011156463	0.042993197	0.017188209	0.041950113	0.025986395	0.04276644	0.030521542	0.027664399	0.038049887	0.013469388	0.045124717	0.035827664	0.023582766	0.041995465	0.031428571	0.014875283	0.012789116	0.010793651	0.034195011	0.011564626	0.017052154	0.020680272	0.019092971	0.009478458	0.01106576	0.019773243	0.013696145	0.010566893	0.019954649	0.061315193	0.02462585	0.011519274	0.011473923	0.012834467	0.010521542	0.010068027	0.012879819	0.042086168	0.024036281	0.016190476	0.026938776	0.016643991	0.012653061	0.031655329	0.011519274	0.016190476	0.026213152	0.044172336	0.019727891
342.mp3	0.035963719	0.008480726	0.027845805	0.015782313	0.025578231	0.012562358	0.026848073	0.014965986	0.024807256	0.01015873	0.030793651	0.011111111	0.03260771	0.009750567	0.016190476	0.009433107	0.036961451	0.017913832	0.037777778	0.017732426	0.020272109	0.009115646	0.04675737	0.019319728	0.040861678	0.014285714	0.027437642	0.012517007	0.02031746	0.013514739	0.028163265	0.012335601	0.020181406	0.012199546	0.022630385	0.012789116	0.015918367	0.018231293	0.018185941	0.01170068	0.01968254	0.014920635	0.018367347	0.012290249	0.020272109	0.017142857	0.02399093	0.01814059	0.021315193
343.mp3	0.027256236	0.036054422	0.038231293	0.045396825	0.032698413	0.030521542	0.031337868	0.035646259	0.024988662	0.033469388	0.037006803	0.032063492	0.035419501	0.037006803	0.036462585	0.037097506	0.039092971	0.068662132	0.038820862	0.053015873	0.045895692	0.036099773	0.043356009	0.03755102	0.030884354	0.030566893	0.027981859	0.035056689	0.036190476	0.036689342	0.042902494	0.05537415	0.061179138	0.044807256	0.028253968	0.038095238	0.034875283	0.030340136	0.053650794	0.043401361	0.040226757	0.044353741	0.047165533	0.043945578	0.042993197	0.037596372	0.022630385	0.029750567	0.036190476
344.mp3	0.028707483	0.025668934	0.019002268	0.018095238	0.014557823	0.01047619	0.0338322	0.027482993	0.029705215	0.036190476	0.03600907	0.026984127	0.020589569	0.018185941	0.023854875	0.033469388	0.015510204	0.013605442	0.010068027	0.028480726	0.013514739	0.011201814	0.008435374	0.016145125	0.006984127	0.009070295	0.025396825	0.048526077	0.050566893	0.021315193	0.015147392	0.011564626	0.014240363	0.01138322	0.017505669	0.034875283	0.041678005	0.035782313	0.059909297	0.025487528	0.04122449	0.024580499	0.0230839	0.03106576	0.029931973	0.032789116	0.019002268	0.020589569	0.022222222
345.mp3	0.036643991	0.049297052	0.054648526	0.043446712	0.038548753	0.036190476	0.038911565	0.069387755	0.059410431	0.062585034	0.042630385	0.038412698	0.04521542	0.041405896	0.047891156	0.050521542	0.033378685	0.057006803	0.08244898	0.054512472	0.056145125	0.052426304	0.066303855	0.083582766	0.053061224	0.049478458	0.040136054	0.067528345	0.098321995	0.056462585	0.070566893	0.060226757	0.049795918	0.081678005	0.090294785	0.074875283	0.068662132	0.081723356	0.09877551	0.055419501	0.049478458	0.043945578	0.042902494	0.040725624	0.04675737	0.043356009	0.055736961	0.040090703	0.049705215
346.mp3	0.019229025	0.020725624	0.023446712	0.020907029	0.035873016	0.027120181	0.040680272	0.024263039	0.032290249	0.045941043	0.037641723	0.020045351	0.020997732	0.031655329	0.042857143	0.029886621	0.021814059	0.022267574	0.024081633	0.01755102	0.025759637	0.030022676	0.011247166	0.023219955	0.028979592	0.031428571	0.035736961	0.029342404	0.022539683	0.026530612	0.018321995	0.034648526	0.042267574	0.03324263	0.020272109	0.032698413	0.022585034	0.036190476	0.035782313	0.025260771	0.022857143	0.032653061	0.04276644	0.034920635	0.020362812	0.037823129	0.040952381	0.030702948	0.02739229
347.mp3	0.055510204	0.034603175	0.036825397	0.03446712	0.044263039	0.042267574	0.026712018	0.029024943	0.038231293	0.034557823	0.040725624	0.038049887	0.030975057	0.055510204	0.031428571	0.027981859	0.040634921	0.038866213	0.033106576	0.051564626	0.038956916	0.033877551	0.04739229	0.047210884	0.05446712	0.044263039	0.045079365	0.044353741	0.048253968	0.040136054	0.055918367	0.061995465	0.041315193	0.047210884	0.02739229	0.04276644	0.030884354	0.026485261	0.033605442	0.032199546	0.031836735	0.033015873	0.024489796	0.031927438	0.036281179	0.027981859	0.025895692	0.031156463	0.032743764
348.mp3	0.053378685	0.039637188	0.041405896	0.048662132	0.10707483	0.066530612	0.065986395	0.075238095	0.034285714	0.044807256	0.116145125	0.033424036	0.059002268	0.055963719	0.078049887	0.089115646	0.102267574	0.048208617	0.074104308	0.042585034	0.038049887	0.031201814	0.09755102	0.053514739	0.108344671	0.072970522	0.077414966	0.050839002	0.037959184	0.036689342	0.03414966	0.027482993	0.05478458	0.045804989	0.04154195	0.051927438	0.034285714	0.045941043	0.047482993	0.074421769	0.038594104	0.051111111	0.030702948	0.046122449	0.046938776	0.045487528	0.052743764	0.070748299	0.037596372
349.mp3	0.025351474	0.040725624	0.037052154	0.018367347	0.026575964	0.033786848	0.037006803	0.036825397	0.028752834	0.039727891	0.058095238	0.048435374	0.043129252	0.066485261	0.041496599	0.044444444	0.035510204	0.027891156	0.029160998	0.045487528	0.032335601	0.034331066	0.038639456	0.051882086	0.037006803	0.02553288	0.014965986	0.024399093	0.01814059	0.029478458	0.034421769	0.029977324	0.046439909	0.037732426	0.03170068	0.037142857	0.031473923	0.024988662	0.02585034	0.037913832	0.034285714	0.032335601	0.039229025	0.024671202	0.021451247	0.032244898	0.02739229	0.03047619	0.034376417
350.mp3	0.045487528	0.039546485	0.055600907	0.06276644	0.055283447	0.040816327	0.03138322	0.042040816	0.033922902	0.038412698	0.027437642	0.042312925	0.040907029	0.045306122	0.048435374	0.040226757	0.038276644	0.036054422	0.03569161	0.040997732	0.025442177	0.061133787	0.042993197	0.05968254	0.040861678	0.047936508	0.045941043	0.054013605	0.068752834	0.081587302	0.152244898	0.061451247	0.047664399	0.049115646	0.073560091	0.065170068	0.06244898	0.060498866	0.065668934	0.074331066	0.077868481	0.050793651	0.066848073	0.069886621	0.058095238	0.061995465	0.065668934	0.046893424	0.062267574
352.mp3	0.037369615	0.040272109	0.041315193	0.043129252	0.054648526	0.035147392	0.045487528	0.057596372	0.038548753	0.048526077	0.055555556	0.054240363	0.032426304	0.027709751	0.031337868	0.043401361	0.041360544	0.037006803	0.038594104	0.033424036	0.022222222	0.024671202	0.026984127	0.038684807	0.073015873	0.058866213	0.043945578	0.028571429	0.05047619	0.037868481	0.037913832	0.028843537	0.027573696	0.044489796	0.034058957	0.016553288	0.025351474	0.016870748	0.021496599	0.042040816	0.053061224	0.046258503	0.025079365	0.040634921	0.047346939	0.044535147	0.032380952	0.039319728	0.041496599
353.mp3	0.018004535	0.030022676	0.021723356	0.025804989	0.028888889	0.028752834	0.038231293	0.038820862	0.044081633	0.03260771	0.029206349	0.06707483	0.081995465	0.061995465	0.024807256	0.05968254	0.057505669	0.050022676	0.040680272	0.045396825	0.034693878	0.043764172	0.045578231	0.045941043	0.062267574	0.067165533	0.079365079	0.05478458	0.052653061	0.058911565	0.049297052	0.02154195	0.021904762	0.034013605	0.035464853	0.037868481	0.047573696	0.023718821	0.03600907	0.049342404	0.035102041	0.0430839	0.047800454	0.039546485	0.036780045	0.029342404	0.044807256	0.048888889	0.041587302
354.mp3	0.07845805	0.055464853	0.057505669	0.0830839	0.069251701	0.076780045	0.045351474	0.051882086	0.059727891	0.067891156	0.067664399	0.074058957	0.075873016	0.072154195	0.088208617	0.083854875	0.087165533	0.092517007	0.092789116	0.091882086	0.074739229	0.076598639	0.067845805	0.075736961	0.069795918	0.072290249	0.063129252	0.069478458	0.082312925	0.075873016	0.088707483	0.097052154	0.074104308	0.073560091	0.080816327	0.078956916	0.084807256	0.085668934	0.08861678	0.091337868	0.089433107	0.08521542	0.078321995	0.068390023	0.071292517	0.069478458	0.072018141	0.073786848	0.068117914
355.mp3	0.034512472	0.044081633	0.056281179	0.037505669	0.057732426	0.046938776	0.034557823	0.036190476	0.029478458	0.030975057	0.035056689	0.039002268	0.049977324	0.047482993	0.039092971	0.040544218	0.039637188	0.043219955	0.055011338	0.046984127	0.042176871	0.044988662	0.072290249	0.041632653	0.090884354	0.051791383	0.068979592	0.065306122	0.035918367	0.032063492	0.064489796	0.038095238	0.046031746	0.05446712	0.047120181	0.042086168	0.032380952	0.046394558	0.049659864	0.060680272	0.055192744	0.042947846	0.037460317	0.0738322	0.037596372	0.027165533	0.034739229	0.037777778	0.034013605
356.mp3	0.013378685	0.013015873	0.013560091	0.013469388	0.01324263	0.012380952	0.011655329	0.013197279	0.013106576	0.013877551	0.013106576	0.018911565	0.015238095	0.012154195	0.013106576	0.015011338	0.013922902	0.016417234	0.015827664	0.016145125	0.016326531	0.013378685	0.019183673	0.016780045	0.017052154	0.01138322	0.012834467	0.013106576	0.012108844	0.01569161	0.018684807	0.015147392	0.018820862	0.010521542	0.012834467	0.013741497	0.013287982	0.013786848	0.012653061	0.016780045	0.013741497	0.016598639	0.015646259	0.016145125	0.017052154	0.012970522	0.017687075	0.014512472	0.018004535
357.mp3	0.063537415	0.048979592	0.0630839	0.06154195	0.046077098	0.06553288	0.050839002	0.039501134	0.098095238	0.103809524	0.101814059	0.091564626	0.11015873	0.109886621	0.091473923	0.09814059	0.110022676	0.038956916	0.056371882	0.029705215	0.038820862	0.064081633	0.032335601	0.027029478	0.030657596	0.033287982	0.056643991	0.042675737	0.031746032	0.045578231	0.039818594	0.048480726	0.055827664	0.039727891	0.03478458	0.033605442	0.053378685	0.039954649	0.075147392	0.031519274	0.040634921	0.041496599	0.032562358	0.038956916	0.030521542	0.027619048	0.042312925	0.064489796	0.031655329
358.mp3	0.050430839	0.048707483	0.049387755	0.096462585	0.072154195	0.051473923	0.046621315	0.047528345	0.045487528	0.03537415	0.04244898	0.041451247	0.071791383	0.052108844	0.056190476	0.069433107	0.06430839	0.088208617	0.049614512	0.060589569	0.06276644	0.044852608	0.045623583	0.039818594	0.045759637	0.038594104	0.04399093	0.038866213	0.045034014	0.064761905	0.051655329	0.129977324	0.058730159	0.047029478	0.050884354	0.057687075	0.058004535	0.042494331	0.037732426	0.056780045	0.078276644	0.048480726	0.042857143	0.05292517	0.126802721	0.049070295	0.043854875	0.054195011	0.058231293
359.mp3	0.007891156	0.009977324	0.030975057	0.013106576	0.011292517	0.033061224	0.023900227	0.01877551	0.017505669	0.035827664	0.01814059	0.006712018	0.014648526	0.003900227	0.005396825	0.005759637	0.02	0.01047619	0.01292517	0.032789116	0.013877551	0.012380952	0.023038549	0.037687075	0.016462585	0.012335601	0.020634921	0.007256236	0.012380952	0.02276644	0.010612245	0.010521542	0.026848073	0.043219955	0.019092971	0.023401361	0.030294785	0.01845805	0.011247166	0.006349206	0.011020408	0.003174603	0.004716553	0.017142857	0.007256236	0.007619048	0.012244898	0.013061224	0.008888889
360.mp3	0.015827664	0.017641723	0.02122449	0.011201814	0.030612245	0.012562358	0.022993197	0.034104308	0.014376417	0.014195011	0.019455782	0.013378685	0.013696145	0.011111111	0.023265306	0.021904762	0.012199546	0.013968254	0.018412698	0.019229025	0.026485261	0.021995465	0.026258503	0.019501134	0.015283447	0.023219955	0.028526077	0.010430839	0.020498866	0.013741497	0.029478458	0.017278912	0.01755102	0.013741497	0.018684807	0.010340136	0.023582766	0.013424036	0.02553288	0.029024943	0.015918367	0.011882086	0.021360544	0.011156463	0.019365079	0.014603175	0.021723356	0.016780045	0.016054422
361.mp3	0.015238095	0.020770975	0.020181406	0.019863946	0.017913832	0.024126984	0.016961451	0.014557823	0.049795918	0.03015873	0.023219955	0.012789116	0.025396825	0.019047619	0.017823129	0.017052154	0.034195011	0.021179138	0.015102041	0.026848073	0.019229025	0.01845805	0.0230839	0.054013605	0.027437642	0.018367347	0.023219955	0.026984127	0.0138322	0.014603175	0.034920635	0.029659864	0.023945578	0.01845805	0.038185941	0.017460317	0.015918367	0.020090703	0.039092971	0.026485261	0.014603175	0.019727891	0.01877551	0.014829932	0.014331066	0.044807256	0.0369161	0.021315193	0.018503401
362.mp3	0.011020408	0.012698413	0.018185941	0.017278912	0.010340136	0.01047619	0.012517007	0.007619048	0.008707483	0.014739229	0.010702948	0.009433107	0.012018141	0.017006803	0.023945578	0.008798186	0.010929705	0.009750567	0.008752834	0.016643991	0.016281179	0.01047619	0.013469388	0.013378685	0.010566893	0.017823129	0.008163265	0.009024943	0.00893424	0.015555556	0.020952381	0.010521542	0.024172336	0.031791383	0.033514739	0.040408163	0.011519274	0.010884354	0.016099773	0.011428571	0.012290249	0.024852608	0.013061224	0.016780045	0.039274376	0.010702948	0.009705215	0.069387755	0.019229025
364.mp3	0.01537415	0.01755102	0.014603175	0.013560091	0.017687075	0.028571429	0.015963719	0.020725624	0.018820862	0.021360544	0.016371882	0.014331066	0.022585034	0.021360544	0.029387755	0.016281179	0.017868481	0.012789116	0.013968254	0.015555556	0.013333333	0.012154195	0.021088435	0.018503401	0.018049887	0.012335601	0.019546485	0.013469388	0.014875283	0.006303855	0.021133787	0.013061224	0.012789116	0.012108844	0.020680272	0.028117914	0.011972789	0.026122449	0.018639456	0.021269841	0.0169161	0.01755102	0.014331066	0.024988662	0.015102041	0.01414966	0.018594104	0.030204082	0.019909297
365.mp3	0.035782313	0.03537415	0.038594104	0.032698413	0.050929705	0.040861678	0.038367347	0.034829932	0.030612245	0.033514739	0.030022676	0.044036281	0.036145125	0.032970522	0.039954649	0.037505669	0.048390023	0.049795918	0.040045351	0.039591837	0.040816327	0.06276644	0.036870748	0.035873016	0.038231293	0.039773243	0.046031746	0.04185941	0.043129252	0.039954649	0.0430839	0.043764172	0.037188209	0.036870748	0.047437642	0.041496599	0.041678005	0.044716553	0.048344671	0.045941043	0.042721088	0.036689342	0.04707483	0.040544218	0.036643991	0.044399093	0.039909297	0.031927438	0.03845805
366.mp3	0.072743764	0.063129252	0.060997732	0.059501134	0.071927438	0.069659864	0.061405896	0.063174603	0.068480726	0.083537415	0.057097506	0.07292517	0.069886621	0.056870748	0.059727891	0.080408163	0.088707483	0.05138322	0.051927438	0.063129252	0.062947846	0.050975057	0.055600907	0.053786848	0.053741497	0.063582766	0.066666667	0.054648526	0.049886621	0.064535147	0.059229025	0.062539683	0.065034014	0.06154195	0.070430839	0.060045351	0.060136054	0.046621315	0.045079365	0.044217687	0.039637188	0.041678005	0.046349206	0.044172336	0.037823129	0.03260771	0.040680272	0.049569161	0.043764172
367.mp3	0.021723356	0.028480726	0.049614512	0.032834467	0.03138322	0.030249433	0.021723356	0.025306122	0.024036281	0.01968254	0.017732426	0.033469388	0.06399093	0.031156463	0.025986395	0.022086168	0.023582766	0.021904762	0.027845805	0.033424036	0.029750567	0.027346939	0.014376417	0.019637188	0.019909297	0.019546485	0.024353741	0.014965986	0.032698413	0.020453515	0.028480726	0.021723356	0.017687075	0.022222222	0.018684807	0.027437642	0.022040816	0.027800454	0.029750567	0.026893424	0.031111111	0.041678005	0.034603175	0.034421769	0.030793651	0.021904762	0.022811791	0.017596372	0.010975057
368.mp3	0.060498866	0.042176871	0.035464853	0.017097506	0.019818594	0.05814059	0.037188209	0.029795918	0.033287982	0.033741497	0.059229025	0.052335601	0.04829932	0.043446712	0.043446712	0.055192744	0.054331066	0.040907029	0.047210884	0.03446712	0.052335601	0.043038549	0.033560091	0.026031746	0.040453515	0.039501134	0.02984127	0.023174603	0.045034014	0.021995465	0.034557823	0.02585034	0.034875283	0.056099773	0.018321995	0.034104308	0.056462585	0.028344671	0.040634921	0.026394558	0.042721088	0.045351474	0.049297052	0.055102041	0.040952381	0.041179138	0.058412698	0.049569161	0.052471655
369.mp3	0.058321995	0.023582766	0.035056689	0.060181406	0.052018141	0.033424036	0.018956916	0.026802721	0.021723356	0.03600907	0.0230839	0.026485261	0.027482993	0.023310658	0.025895692	0.026712018	0.019546485	0.05478458	0.025124717	0.065986395	0.084761905	0.052743764	0.020589569	0.02739229	0.015918367	0.008662132	0.012653061	0.011519274	0.013333333	0.029206349	0.099954649	0.027437642	0.047165533	0.024444444	0.022721088	0.010839002	0.101768707	0.0369161	0.015918367	0.025759637	0.020544218	0.029478458	0.026802721	0.017006803	0.020362812	0.021451247	0.026349206	0.019863946	0.019818594
370.mp3	0.044716553	0.043038549	0.014058957	0.015283447	0.020680272	0.020952381	0.019183673	0.02	0.02	0.01845805	0.00707483	0.016598639	0.022494331	0.023854875	0.036281179	0.020408163	0.014965986	0.015555556	0.006213152	0.015736961	0.022630385	0.021133787	0.016099773	0.017324263	0.018412698	0.023265306	0.043401361	0.041451247	0.035056689	0.03814059	0.022947846	0.023038549	0.022857143	0.03106576	0.026712018	0.039002268	0.036961451	0.027891156	0.020045351	0.017278912	0.01260771	0.022539683	0.056825397	0.037505669	0.04462585	0.045941043	0.040725624	0.055419501	0.019637188
371.mp3	0.046712018	0.076235828	0.092063492	0.041133787	0.050294785	0.073560091	0.080090703	0.068072562	0.041587302	0.046031746	0.037142857	0.039591837	0.064580499	0.036780045	0.058956916	0.056598639	0.040362812	0.04739229	0.047664399	0.039138322	0.035873016	0.063129252	0.06031746	0.038049887	0.043401361	0.05292517	0.04893424	0.051746032	0.061950113	0.057913832	0.056462585	0.050839002	0.063129252	0.059909297	0.041678005	0.060408163	0.064897959	0.0769161	0.069569161	0.060907029	0.05537415	0.031791383	0.034875283	0.041360544	0.043356009	0.037414966	0.050430839	0.050113379	0.054195011
372.mp3	0.04739229	0.052970522	0.031201814	0.044263039	0.049160998	0.051247166	0.032834467	0.053514739	0.049931973	0.054331066	0.035238095	0.043900227	0.054739229	0.052653061	0.039773243	0.038185941	0.048798186	0.035147392	0.056099773	0.046485261	0.055419501	0.045714286	0.057006803	0.049886621	0.051972789	0.038367347	0.050657596	0.045804989	0.054058957	0.045804989	0.041632653	0.040181406	0.033378685	0.044988662	0.042675737	0.057097506	0.03845805	0.050793651	0.051111111	0.046666667	0.043582766	0.045668934	0.043401361	0.04553288	0.030521542	0.049070295	0.05138322	0.058367347	0.050385488
374.mp3	0.083854875	0.080453515	0.109977324	0.083628118	0.070521542	0.076825397	0.087256236	0.086213152	0.08585034	0.094195011	0.096235828	0.075238095	0.10399093	0.087800454	0.085578231	0.089024943	0.073106576	0.070204082	0.071882086	0.084807256	0.096507937	0.082494331	0.097687075	0.086712018	0.093696145	0.08675737	0.077052154	0.080408163	0.076689342	0.088888889	0.078231293	0.101315193	0.085396825	0.084580499	0.107664399	0.080680272	0.077823129	0.076825397	0.088707483	0.077460317	0.086621315	0.078049887	0.090521542	0.093650794	0.079229025	0.082675737	0.088526077	0.075192744	0.078367347
375.mp3	0.018367347	0.076870748	0.01845805	0.019501134	0.020952381	0.021904762	0.025759637	0.019863946	0.020544218	0.099183673	0.016326531	0.00861678	0.014693878	0.024263039	0.076417234	0.024172336	0.0138322	0.042630385	0.028752834	0.022947846	0.017596372	0.013968254	0.018730159	0.017596372	0.066485261	0.022267574	0.015192744	0.026984127	0.018321995	0.013741497	0.014013605	0.015102041	0.011655329	0.014920635	0.077052154	0.020136054	0.018548753	0.0138322	0.024036281	0.025941043	0.015963719	0.01814059	0.093424036	0.0138322	0.009569161	0.015238095	0.013696145	0.013015873	0.012517007
376.mp3	0.031020408	0.053696145	0.045578231	0.035056689	0.016825397	0.035782313	0.041632653	0.048163265	0.027301587	0.032018141	0.036825397	0.018956916	0.03723356	0.040408163	0.045804989	0.045895692	0.0569161	0.040272109	0.033469388	0.011609977	0.014965986	0.033650794	0.013151927	0.022222222	0.018684807	0.034739229	0.007437642	0.007800454	0.032108844	0.014376417	0.009478458	0.007437642	0.027755102	0.011020408	0.007891156	0.007891156	0.034421769	0.006621315	0.009024943	0.018503401	0.010975057	0.007981859	0.010340136	0.033922902	0.010430839	0.011111111	0.009750567	0.027482993	0.01015873
378.mp3	0.057278912	0.033197279	0.036235828	0.023446712	0.03414966	0.042585034	0.027755102	0.042993197	0.040498866	0.036961451	0.036281179	0.049931973	0.037913832	0.037460317	0.031473923	0.030294785	0.028798186	0.007845805	0.020725624	0.030385488	0.040226757	0.037959184	0.032879819	0.029886621	0.041587302	0.032018141	0.028526077	0.028480726	0.034920635	0.035782313	0.027346939	0.025396825	0.03537415	0.03138322	0.036870748	0.028888889	0.027301587	0.0369161	0.03877551	0.035646259	0.034376417	0.024761905	0.027346939	0.029251701	0.029024943	0.03106576	0.027573696	0.027437642	0.028390023
379.mp3	0.014603175	0.015736961	0.017188209	0.019138322	0.020725624	0.017687075	0.017278912	0.015827664	0.016326531	0.017006803	0.023038549	0.021632653	0.023945578	0.028888889	0.034965986	0.030612245	0.023310658	0.018049887	0.016235828	0.014376417	0.016825397	0.019863946	0.018049887	0.017142857	0.016099773	0.017777778	0.0169161	0.018820862	0.026077098	0.037052154	0.03292517	0.029569161	0.017959184	0.012743764	0.015011338	0.016326531	0.016643991	0.018911565	0.017641723	0.017278912	0.01600907	0.013287982	0.016099773	0.015147392	0.019092971	0.021043084	0.02553288	0.02952381	0.03324263
380.mp3	0.043401361	0.060272109	0.053922902	0.040770975	0.042675737	0.040045351	0.036507937	0.038548753	0.029659864	0.037596372	0.042222222	0.033968254	0.028208617	0.037414966	0.035782313	0.0630839	0.042176871	0.037006803	0.034648526	0.039818594	0.036281179	0.032154195	0.037188209	0.030839002	0.036145125	0.027346939	0.028526077	0.025668934	0.017596372	0.0338322	0.029977324	0.034875283	0.039501134	0.025623583	0.026122449	0.036643991	0.031882086	0.036553288	0.040181406	0.030793651	0.02893424	0.023310658	0.03569161	0.032335601	0.050294785	0.038730159	0.039501134	0.038185941	0.043265306
381.mp3	0.15138322	0.08185941	0.142947846	0.088707483	0.07106576	0.103038549	0.138594104	0.133514739	0.088843537	0.097324263	0.111111111	0.120816327	0.024761905	0.073287982	0.014557823	0.144444444	0.108117914	0.06861678	0.113968254	0.097687075	0.029070295	0.081723356	0.103401361	0.161723356	0.10399093	0.019773243	0.038367347	0.040181406	0.05845805	0.012743764	0.036326531	0.075782313	0.029024943	0.007755102	0.067709751	0.019002268	0.010612245	0.045941043	0.032653061	0.021814059	0.050521542	0.045442177	0.006893424	0.055464853	0.057324263	0.030294785	0.037369615	0.078367347	0.02675737
383.mp3	0.03106576	0.017913832	0.012834467	0.019183673	0.005668934	0.009387755	0.018548753	0.019773243	0.005759637	0.004172336	0.003945578	0.003764172	0.003764172	0.005578231	0.007482993	0.005306122	0.008253968	0.032335601	0.035510204	0.037687075	0.02829932	0.032426304	0.035464853	0.036417234	0.03292517	0.030204082	0.025260771	0.027573696	0.019954649	0.022131519	0.016870748	0.017641723	0.01755102	0.008117914	0.006485261	0.018321995	0.026258503	0.034693878	0.033378685	0.031292517	0.031927438	0.026303855	0.02276644	0.016417234	0.014965986	0.017868481	0.026621315	0.012834467	0.007301587
384.mp3	0.010702948	0.01324263	0.016235828	0.01047619	0.011655329	0.024489796	0.00984127	0.019818594	0.032380952	0.00861678	0.016190476	0.01600907	0.010249433	0.030068027	0.022358277	0.007709751	0.019727891	0.008208617	0.014058957	0.020045351	0.009115646	0.016734694	0.019047619	0.006802721	0.010702948	0.016870748	0.009705215	0.018049887	0.017414966	0.009024943	0.026666667	0.0261678	0.009478458	0.020498866	0.012380952	0.009795918	0.037006803	0.013514739	0.010975057	0.023219955	0.007346939	0.007346939	0.008208617	0.006848073	0.00861678	0.013151927	0.00430839	0.008526077	0.006031746
386.mp3	0.016825397	0.021179138	0.023219955	0.022721088	0.025442177	0.022176871	0.029342404	0.024671202	0.029342404	0.019229025	0.023446712	0.026485261	0.026485261	0.026213152	0.045306122	0.048435374	0.042040816	0.030748299	0.049569161	0.031473923	0.072517007	0.040861678	0.040272109	0.037687075	0.045487528	0.016235828	0.056734694	0.045668934	0.026984127	0.059092971	0.049750567	0.024036281	0.05047619	0.03260771	0.020997732	0.047755102	0.037097506	0.023310658	0.055238095	0.042630385	0.03877551	0.069115646	0.03968254	0.02462585	0.055464853	0.030340136	0.031337868	0.039954649	0.028707483
387.mp3	0.028752834	0.028253968	0.033741497	0.028390023	0.033106576	0.036825397	0.04276644	0.041360544	0.055328798	0.054195011	0.0461678	0.022811791	0.020498866	0.03292517	0.02585034	0.020362812	0.029977324	0.021315193	0.029160998	0.020090703	0.032471655	0.018276644	0.029659864	0.01877551	0.02829932	0.022721088	0.030022676	0.025895692	0.022358277	0.025487528	0.017868481	0.024399093	0.025986395	0.025714286	0.018276644	0.029070295	0.019365079	0.025351474	0.030113379	0.025623583	0.0261678	0.018911565	0.037052154	0.028798186	0.042222222	0.036235828	0.033922902	0.029206349	0.04031746
390.mp3	0.036643991	0.029750567	0.027573696	0.04829932	0.040907029	0.047210884	0.041315193	0.046485261	0.042857143	0.036235828	0.049931973	0.038956916	0.051564626	0.050748299	0.04399093	0.049977324	0.038820862	0.047120181	0.039773243	0.047981859	0.046439909	0.036870748	0.055963719	0.042630385	0.050204082	0.045714286	0.042222222	0.047981859	0.047029478	0.056417234	0.048435374	0.052471655	0.046938776	0.071791383	0.078367347	0.056507937	0.053968254	0.069659864	0.079455782	0.10462585	0.060408163	0.040952381	0.067573696	0.091882086	0.061315193	0.034058957	0.048843537	0.04829932	0.073696145
391.mp3	0.070612245	0.050249433	0.095736961	0.059410431	0.073786848	0.048707483	0.061269841	0.074875283	0.054512472	0.044897959	0.074421769	0.065759637	0.059727891	0.04185941	0.049614512	0.069614512	0.060952381	0.089433107	0.057959184	0.068208617	0.049160998	0.041133787	0.086666667	0.033015873	0.081632653	0.080272109	0.07755102	0.035827664	0.051972789	0.055102041	0.080408163	0.09537415	0.194512472	0.056281179	0.098503401	0.043673469	0.084263039	0.252063492	0.041451247	0.097460317	0.063718821	0.074058957	0.031791383	0.056371882	0.048208617	0.041269841	0.103809524	0.076371882	0.066439909
392.mp3	0.013061224	0.009160998	0.011927438	0.009750567	0.017913832	0.022947846	0.013061224	0.042086168	0.017641723	0.030975057	0.049659864	0.021451247	0.012380952	0.040634921	0.035056689	0.033151927	0.046848073	0.012970522	0.035102041	0.029795918	0.029705215	0.051020408	0.040997732	0.012562358	0.039818594	0.025941043	0.036145125	0.037006803	0.023174603	0.013741497	0.035238095	0.022267574	0.024943311	0.054920635	0.022857143	0.035283447	0.027210884	0.029115646	0.046530612	0.035600907	0.012879819	0.04399093	0.034058957	0.0369161	0.041496599	0.026666667	0.016099773	0.036825397	0.02244898
393.mp3	0.091156463	0.021405896	0.014875283	0.039773243	0.015238095	0.008027211	0.009206349	0.036462585	0.04521542	0.021632653	0.014512472	0.032063492	0.053922902	0.022811791	0.019727891	0.0138322	0.013922902	0.020498866	0.104489796	0.01877551	0.011201814	0.015918367	0.055102041	0.03015873	0.00739229	0.012789116	0.043219955	0.03814059	0.027573696	0.05478458	0.041950113	0.043718821	0.108979592	0.101043084	0.037142857	0.069977324	0.060498866	0.03292517	0.052426304	0.081088435	0.10399093	0.05968254	0.030068027	0.021179138	0.099818594	0.059455782	0.080272109	0.012562358	0.00893424
395.mp3	0.11968254	0.075600907	0.074013605	0.11015873	0.127528345	0.101360544	0.087256236	0.102086168	0.079047619	0.045442177	0.069977324	0.120045351	0.018185941	0.014739229	0.079002268	0.273015873	0.258866213	0.216643991	0.098276644	0.063492063	0.045396825	0.039455782	0.17260771	0.265034014	0.278820862	0.296643991	0.320408163	0.284444444	0.220045351	0.100680272	0.065442177	0.045396825	0.037188209	0.032199546	0.029795918	0.028208617	0.038185941	0.040770975	0.096417234	0.076643991	0.027437642	0.027709751	0.114285714	0.116825397	0.117324263	0.13138322	0.086439909	0.183854875	0.197732426
397.mp3	0.023628118	0.043219955	0.042721088	0.017505669	0.038367347	0.031337868	0.060952381	0.049931973	0.044172336	0.051746032	0.040498866	0.059002268	0.053469388	0.041043084	0.049070295	0.046938776	0.090793651	0.049251701	0.041995465	0.042902494	0.044988662	0.049160998	0.044943311	0.0230839	0.044172336	0.026077098	0.034013605	0.043038549	0.033650794	0.037687075	0.042539683	0.041950113	0.039274376	0.039229025	0.048798186	0.033287982	0.033741497	0.04521542	0.048480726	0.046485261	0.062403628	0.020997732	0.024852608	0.021043084	0.022947846	0.028662132	0.027482993	0.026666667	0.032970522
399.mp3	0.017913832	0.025759637	0.024036281	0.034512472	0.039319728	0.031337868	0.026848073	0.024671202	0.022585034	0.026666667	0.035963719	0.039909297	0.03845805	0.03260771	0.022403628	0.021360544	0.024716553	0.029070295	0.033968254	0.042222222	0.031020408	0.029342404	0.026258503	0.026712018	0.034693878	0.03845805	0.050839002	0.041995465	0.044716553	0.041950113	0.04893424	0.045442177	0.059274376	0.049886621	0.073650794	0.063038549	0.055011338	0.030521542	0.024761905	0.020680272	0.019863946	0.019591837	0.032290249	0.03047619	0.023174603	0.023129252	0.018321995	0.023129252	0.018594104
400.mp3	0.064172336	0.0630839	0.065941043	0.065351474	0.068163265	0.065623583	0.061360544	0.061904762	0.063446712	0.060589569	0.062267574	0.061179138	0.064897959	0.064943311	0.065124717	0.065306122	0.074421769	0.062811791	0.090702948	0.095736961	0.085351474	0.090430839	0.075646259	0.075782313	0.09106576	0.076054422	0.107709751	0.082358277	0.062857143	0.085941043	0.097324263	0.091927438	0.098095238	0.075555556	0.077732426	0.116734694	0.080725624	0.099047619	0.079229025	0.069342404	0.088707483	0.102721088	0.096553288	0.109931973	0.084852608	0.084489796	0.098956916	0.087755102	0.100362812
401.mp3	0.029070295	0.04122449	0.076054422	0.056054422	0.111020408	0.042267574	0.043764172	0.07260771	0.059138322	0.058911565	0.066893424	0.019637188	0.036099773	0.03723356	0.022902494	0.087528345	0.03414966	0.031882086	0.089478458	0.062494331	0.039274376	0.061315193	0.035011338	0.043038549	0.022176871	0.033151927	0.080770975	0.023945578	0.021360544	0.078684807	0.047482993	0.038820862	0.032789116	0.024807256	0.029433107	0.037868481	0.028979592	0.086712018	0.02707483	0.03106576	0.098412698	0.043854875	0.038594104	0.056462585	0.021995465	0.046394558	0.031746032	0.03324263	0.08739229
402.mp3	0.073287982	0.057097506	0.061405896	0.034013605	0.017732426	0.042267574	0.078367347	0.068798186	0.061814059	0.050975057	0.05814059	0.055192744	0.050521542	0.057414966	0.056507937	0.071791383	0.06	0.07414966	0.07723356	0.069433107	0.072380952	0.063582766	0.053333333	0.056190476	0.054285714	0.054285714	0.053106576	0.049070295	0.048707483	0.059455782	0.06031746	0.07138322	0.08244898	0.072018141	0.109070295	0.053696145	0.08122449	0.071111111	0.064807256	0.052834467	0.053287982	0.0538322	0.058911565	0.051519274	0.045578231	0.040770975	0.055102041	0.039002268	0.032018141
403.mp3	0.045578231	0.052879819	0.052154195	0.049297052	0.022176871	0.021768707	0.024217687	0.028843537	0.034104308	0.03755102	0.037777778	0.046122449	0.049795918	0.03845805	0.047301587	0.044444444	0.050521542	0.053514739	0.047256236	0.020498866	0.019365079	0.025668934	0.030294785	0.034648526	0.039047619	0.037732426	0.049251701	0.047619048	0.039319728	0.046485261	0.046439909	0.041179138	0.058095238	0.034013605	0.037596372	0.042585034	0.045170068	0.041632653	0.048707483	0.045759637	0.050839002	0.049297052	0.044444444	0.039365079	0.052290249	0.061133787	0.053061224	0.05292517	0.050068027
404.mp3	0.108752834	0.121088435	0.068027211	0.115963719	0.110068027	0.103673469	0.079773243	0.083945578	0.119410431	0.029024943	0.045668934	0.086077098	0.101269841	0.091201814	0.123446712	0.097097506	0.09814059	0.102630385	0.077732426	0.099274376	0.095464853	0.107437642	0.114693878	0.108072562	0.100634921	0.062358277	0.076462585	0.101133787	0.088843537	0.111201814	0.087709751	0.109569161	0.085941043	0.101179138	0.08984127	0.085124717	0.099773243	0.089750567	0.091156463	0.083809524	0.103582766	0.032426304	0.043356009	0.029886621	0.036961451	0.03600907	0.038231293	0.036326531	0.040680272
405.mp3	0.0430839	0.02707483	0.034557823	0.019818594	0.030022676	0.025260771	0.027664399	0.037142857	0.030022676	0.028526077	0.017006803	0.028163265	0.041814059	0.046848073	0.040680272	0.042040816	0.022040816	0.025260771	0.029160998	0.03292517	0.063854875	0.037732426	0.038730159	0.02521542	0.03968254	0.040362812	0.03877551	0.035555556	0.061405896	0.026893424	0.052108844	0.028208617	0.03414966	0.030521542	0.024217687	0.029251701	0.03324263	0.036145125	0.026258503	0.033696145	0.026530612	0.044036281	0.019501134	0.03877551	0.032743764	0.02675737	0.031927438	0.023219955	0.032517007
406.mp3	0.08185941	0.043219955	0.053015873	0.103219955	0.040816327	0.081904762	0.052154195	0.045079365	0.061995465	0.040634921	0.031791383	0.033424036	0.050430839	0.038820862	0.0261678	0.024081633	0.047800454	0.035555556	0.036235828	0.03845805	0.047619048	0.049160998	0.066349206	0.047709751	0.048480726	0.055963719	0.078367347	0.058503401	0.03569161	0.111020408	0.052698413	0.046802721	0.044897959	0.050068027	0.047528345	0.048979592	0.031927438	0.043446712	0.043265306	0.056235828	0.038503401	0.03814059	0.080861678	0.061043084	0.036825397	0.04	0.087301587	0.055782313	0.071609977
407.mp3	0.045034014	0.082947846	0.014376417	0.024988662	0.037369615	0.023492063	0.101723356	0.035782313	0.017414966	0.045941043	0.016235828	0.091428571	0.041814059	0.014920635	0.046258503	0.028752834	0.049478458	0.084036281	0.014648526	0.026984127	0.048027211	0.009977324	0.094920635	0.034195011	0.015328798	0.041269841	0.029160998	0.092426304	0.043174603	0.017913832	0.053469388	0.017414966	0.045351474	0.085306122	0.012562358	0.02399093	0.038956916	0.02276644	0.102358277	0.029795918	0.059501134	0.039410431	0.013786848	0.051791383	0.00829932	0.004399093	0.052199546	0.044988662	0.046394558
408.mp3	0.043900227	0.05292517	0.04122449	0.044897959	0.035283447	0.055600907	0.043537415	0.055510204	0.052653061	0.066893424	0.047528345	0.085260771	0.051972789	0.066938776	0.051882086	0.055102041	0.058049887	0.055963719	0.0461678	0.054331066	0.051111111	0.068979592	0.055102041	0.051473923	0.063401361	0.098594104	0.074875283	0.086530612	0.076643991	0.097278912	0.058956916	0.06553288	0.065941043	0.072653061	0.056099773	0.059546485	0.05446712	0.074920635	0.058730159	0.061043084	0.062675737	0.077732426	0.05260771	0.079092971	0.07015873	0.083219955	0.061814059	0.061814059	0.064671202
410.mp3	0.01414966	0.019274376	0.039727891	0.0261678	0.045487528	0.027800454	0.016281179	0.011428571	0.021179138	0.015510204	0.009433107	0.026485261	0.016598639	0.012743764	0.02154195	0.029297052	0.020589569	0.015238095	0.013696145	0.013469388	0.016281179	0.010929705	0.016417234	0.020907029	0.011337868	0.016553288	0.015600907	0.020408163	0.01877551	0.020861678	0.015646259	0.018866213	0.026439909	0.024535147	0.019319728	0.034285714	0.023310658	0.020952381	0.024943311	0.02122449	0.022857143	0.0169161	0.04861678	0.070793651	0.04399093	0.027981859	0.037006803	0.035782313	0.020997732
415.mp3	0.039274376	0.048480726	0.048888889	0.044217687	0.034920635	0.05755102	0.048208617	0.060408163	0.047165533	0.047709751	0.051247166	0.049342404	0.081088435	0.069206349	0.046258503	0.048843537	0.051609977	0.053922902	0.045260771	0.069297052	0.051927438	0.051882086	0.038095238	0.054331066	0.057959184	0.068979592	0.063492063	0.035963719	0.036145125	0.038231293	0.03015873	0.06675737	0.078049887	0.041678005	0.058049887	0.037868481	0.037777778	0.059818594	0.060816327	0.07877551	0.041405896	0.059863946	0.034603175	0.059229025	0.064671202	0.05537415	0.066802721	0.06276644	0.072426304
416.mp3	0.018820862	0.032199546	0.01015873	0.014739229	0.024353741	0.018095238	0.029886621	0.019365079	0.015736961	0.028752834	0.022947846	0.015056689	0.01968254	0.028344671	0.011519274	0.016825397	0.01446712	0.015464853	0.010113379	0.020816327	0.046303855	0.024263039	0.0169161	0.016235828	0.030793651	0.02585034	0.018548753	0.013106576	0.044444444	0.017777778	0.014421769	0.0230839	0.038594104	0.012562358	0.011473923	0.041043084	0.077097506	0.054058957	0.049478458	0.09478458	0.083809524	0.045759637	0.07047619	0.080453515	0.044897959	0.052698413	0.047120181	0.047709751	0.029433107
419.mp3	0.036961451	0.039138322	0.036870748	0.089070295	0.033061224	0.03845805	0.033333333	0.035555556	0.035918367	0.038049887	0.032244898	0.036507937	0.035102041	0.041995465	0.047709751	0.050884354	0.046303855	0.04276644	0.04122449	0.040498866	0.040861678	0.040770975	0.036054422	0.037414966	0.039319728	0.037414966	0.038185941	0.038185941	0.034421769	0.037052154	0.038503401	0.0369161	0.039954649	0.042267574	0.034195011	0.091972789	0.035963719	0.036190476	0.03260771	0.035147392	0.027981859	0.034603175	0.033605442	0.034285714	0.035827664	0.042131519	0.045623583	0.050521542	0.046394558
420.mp3	0.058276644	0.071836735	0.089569161	0.054875283	0.082811791	0.066938776	0.070793651	0.075419501	0.078639456	0.083809524	0.046575964	0.060181406	0.073741497	0.038684807	0.070748299	0.077414966	0.048843537	0.041451247	0.071791383	0.039954649	0.071201814	0.035827664	0.084761905	0.131791383	0.06430839	0.080907029	0.045351474	0.063129252	0.069387755	0.044535147	0.067891156	0.078730159	0.057142857	0.067256236	0.052108844	0.055419501	0.078185941	0.046848073	0.062539683	0.074058957	0.047845805	0.078956916	0.047664399	0.067346939	0.103446712	0.06553288	0.067709751	0.081088435	0.059954649
422.mp3	0.020907029	0.02707483	0.02861678	0.037732426	0.052562358	0.028027211	0.020725624	0.01600907	0.014829932	0.015782313	0.014557823	0.022403628	0.048208617	0.048888889	0.033605442	0.029206349	0.031428571	0.029659864	0.025260771	0.019954649	0.022993197	0.017913832	0.016054422	0.016145125	0.024988662	0.046802721	0.042267574	0.037006803	0.045260771	0.047528345	0.045034014	0.023628118	0.021133787	0.020498866	0.017097506	0.020045351	0.025941043	0.026666667	0.025396825	0.022857143	0.028117914	0.02276644	0.023945578	0.02154195	0.023219955	0.028843537	0.025668934	0.01755102	0.013424036
423.mp3	0.017142857	0.011836735	0.015011338	0.011156463	0.022040816	0.019637188	0.012199546	0.014648526	0.009569161	0.026621315	0.017142857	0.022312925	0.022358277	0.011473923	0.018548753	0.027664399	0.019229025	0.022902494	0.015963719	0.016145125	0.029206349	0.02675737	0.024444444	0.01446712	0.014195011	0.013061224	0.014693878	0.008390023	0.011972789	0.012562358	0.012063492	0.013151927	0.016598639	0.016190476	0.017460317	0.008480726	0.0169161	0.02829932	0.01292517	0.017006803	0.016643991	0.016462585	0.040045351	0.042721088	0.054285714	0.036099773	0.014421769	0.012471655	0.022494331
425.mp3	0.055328798	0.063900227	0.053106576	0.061678005	0.051473923	0.060453515	0.05414966	0.066077098	0.06244898	0.081950113	0.075192744	0.081360544	0.077097506	0.081179138	0.0861678	0.09814059	0.083582766	0.065714286	0.053378685	0.05414966	0.044852608	0.066303855	0.044671202	0.053968254	0.051473923	0.063673469	0.050612245	0.061814059	0.052517007	0.069387755	0.04984127	0.055238095	0.061814059	0.058866213	0.054512472	0.059410431	0.047528345	0.064353741	0.062358277	0.055736961	0.052018141	0.058185941	0.046213152	0.055238095	0.064036281	0.079954649	0.065351474	0.074512472	0.089387755
426.mp3	0.059274376	0.051292517	0.056507937	0.065623583	0.058684807	0.057369615	0.061995465	0.053650794	0.060770975	0.049659864	0.053424036	0.045034014	0.035419501	0.03814059	0.047482993	0.033968254	0.03446712	0.033469388	0.038639456	0.040498866	0.029342404	0.033514739	0.043764172	0.027664399	0.025759637	0.025578231	0.044671202	0.037641723	0.028390023	0.036054422	0.030566893	0.04244898	0.033877551	0.039773243	0.040997732	0.041043084	0.029977324	0.03877551	0.047482993	0.029659864	0.024943311	0.026031746	0.050340136	0.067981859	0.061405896	0.057823129	0.058820862	0.047755102	0.059047619
427.mp3	0.048435374	0.035827664	0.087165533	0.049886621	0.137097506	0.158367347	0.108208617	0.039727891	0.080272109	0.051292517	0.039319728	0.075011338	0.036598639	0.037324263	0.080725624	0.042630385	0.040997732	0.077460317	0.037278912	0.057460317	0.120861678	0.059455782	0.072517007	0.090022676	0.044807256	0.049569161	0.089569161	0.047029478	0.045759637	0.078412698	0.032426304	0.043945578	0.071791383	0.053514739	0.042312925	0.075056689	0.039637188	0.035918367	0.061360544	0.035827664	0.036190476	0.073061224	0.039229025	0.06675737	0.122358277	0.064897959	0.077097506	0.093287982	0.041451247
428.mp3	0.0338322	0.054739229	0.025986395	0.034331066	0.034195011	0.049569161	0.026938776	0.038095238	0.029886621	0.041451247	0.028344671	0.040725624	0.030385488	0.100907029	0.113786848	0.084807256	0.110022676	0.044761905	0.10893424	0.097959184	0.077324263	0.094739229	0.104126984	0.090839002	0.11755102	0.037006803	0.116054422	0.087755102	0.112562358	0.040362812	0.155510204	0.087755102	0.11814059	0.031972789	0.083900227	0.124126984	0.075238095	0.078503401	0.112789116	0.14893424	0.036643991	0.09106576	0.04984127	0.078367347	0.063401361	0.104671202	0.064943311	0.030340136	0.034195011
429.mp3	0.011791383	0.012199546	0.009977324	0.01260771	0.013333333	0.013877551	0.01106576	0.012471655	0.012653061	0.012335601	0.010521542	0.009614512	0.010249433	0.008571429	0.009387755	0.008163265	0.00829932	0.008480726	0.010657596	0.011020408	0.010929705	0.010929705	0.011292517	0.012018141	0.011020408	0.010204082	0.011655329	0.010657596	0.01106576	0.011791383	0.012018141	0.010068027	0.011609977	0.009160998	0.009977324	0.010657596	0.010430839	0.010340136	0.009070295	0.007346939	0.008344671	0.008435374	0.006712018	0.00553288	0.005986395	0.005714286	0.007891156	0.009614512	0.009024943
430.mp3	0.009705215	0.010249433	0.031791383	0.028480726	0.021269841	0.021315193	0.016235828	0.011247166	0.017777778	0.012154195	0.009886621	0.016689342	0.019637188	0.020272109	0.02122449	0.011564626	0.009478458	0.015328798	0.009977324	0.012471655	0.015510204	0.032970522	0.015782313	0.032789116	0.020589569	0.018503401	0.016643991	0.014195011	0.012789116	0.012063492	0.017596372	0.013151927	0.02553288	0.009024943	0.012834467	0.011292517	0.013605442	0.01324263	0.011111111	0.032879819	0.021723356	0.026439909	0.012879819	0.012426304	0.008117914	0.009160998	0.007619048	0.014693878	0.017414966
431.mp3	0.045306122	0.054920635	0.027936508	0.044807256	0.031156463	0.064897959	0.032199546	0.051564626	0.05170068	0.064036281	0.067891156	0.075328798	0.071655329	0.056190476	0.037959184	0.045351474	0.031247166	0.062403628	0.067210884	0.054829932	0.044716553	0.059229025	0.042902494	0.037052154	0.046530612	0.067936508	0.043900227	0.042131519	0.056734694	0.045759637	0.066258503	0.067981859	0.06739229	0.045986395	0.060725624	0.057006803	0.045306122	0.05755102	0.069886621	0.066394558	0.059319728	0.108390023	0.087981859	0.05414966	0.038548753	0.058684807	0.03569161	0.055600907	0.042040816
432.mp3	0.041496599	0.028480726	0.029251701	0.015328798	0.03446712	0.070793651	0.023854875	0.016190476	0.029342404	0.040090703	0.037641723	0.0338322	0.02122449	0.033333333	0.068662132	0.045895692	0.029614512	0.038231293	0.02707483	0.080136054	0.02952381	0.019455782	0.020453515	0.020498866	0.034693878	0.029297052	0.018004535	0.027845805	0.043401361	0.027936508	0.020362812	0.022857143	0.018730159	0.049569161	0.025895692	0.019773243	0.027981859	0.043265306	0.025714286	0.015510204	0.024943311	0.020680272	0.037913832	0.024263039	0.016417234	0.027301587	0.041405896	0.02430839	0.0230839
435.mp3	0.045623583	0.033968254	0.058594104	0.07106576	0.059183673	0.039183673	0.022086168	0.045578231	0.045714286	0.032018141	0.052244898	0.033877551	0.059818594	0.065986395	0.060634921	0.031201814	0.039501134	0.017913832	0.071247166	0.019183673	0.052199546	0.063219955	0.014829932	0.043446712	0.065986395	0.021632653	0.01814059	0.01324263	0.054058957	0.047755102	0.010929705	0.0661678	0.039863946	0.019727891	0.092063492	0.075283447	0.023854875	0.016598639	0.035782313	0.059365079	0.01324263	0.015510204	0.05478458	0.124036281	0.300725624	0.335419501	0.318095238	0.343854875	0.315736961
436.mp3	0.096281179	0.083038549	0.036507937	0.057687075	0.047528345	0.025034014	0.047528345	0.029659864	0.051247166	0.044897959	0.038049887	0.06031746	0.059637188	0.045623583	0.064217687	0.047619048	0.046848073	0.03537415	0.055464853	0.07755102	0.066575964	0.094965986	0.0769161	0.035918367	0.075056689	0.077414966	0.112517007	0.079455782	0.058866213	0.079365079	0.110657596	0.064263039	0.048571429	0.077596372	0.048480726	0.049387755	0.068888889	0.100226757	0.101587302	0.066349206	0.131972789	0.072335601	0.053333333	0.055283447	0.053378685	0.060861678	0.131156463	0.053605442	0.089024943
437.mp3	0.04984127	0.046530612	0.043900227	0.044172336	0.05814059	0.054512472	0.052471655	0.056326531	0.054285714	0.048843537	0.047165533	0.054965986	0.054512472	0.051247166	0.052653061	0.03600907	0.047709751	0.048390023	0.048707483	0.046213152	0.046303855	0.04276644	0.052970522	0.050022676	0.045124717	0.045396825	0.04031746	0.037777778	0.041405896	0.048253968	0.052063492	0.05047619	0.049251701	0.049297052	0.051247166	0.049478458	0.041950113	0.041405896	0.042721088	0.044761905	0.048163265	0.040816327	0.048435374	0.049160998	0.050566893	0.048208617	0.038956916	0.033197279	0.036689342
440.mp3	0.062539683	0.020498866	0.037142857	0.073696145	0.04399093	0.087845805	0.052063492	0.037913832	0.06829932	0.041678005	0.065714286	0.083492063	0.043673469	0.05106576	0.053378685	0.049977324	0.080453515	0.060272109	0.029795918	0.076870748	0.031247166	0.030702948	0.05877551	0.0338322	0.048480726	0.045034014	0.045759637	0.080861678	0.063446712	0.027165533	0.077687075	0.030430839	0.073786848	0.07260771	0.040952381	0.059637188	0.049160998	0.061904762	0.080861678	0.061360544	0.037868481	0.079274376	0.026666667	0.043945578	0.035238095	0.027664399	0.059637188	0.057687075	0.061950113
441.mp3	0.085260771	0.057414966	0.041043084	0.056099773	0.0830839	0.059501134	0.046984127	0.067573696	0.106349206	0.089115646	0.074920635	0.044444444	0.09537415	0.050748299	0.051337868	0.041814059	0.079591837	0.058594104	0.059818594	0.042222222	0.063628118	0.065351474	0.066122449	0.054557823	0.067301587	0.087120181	0.056145125	0.060408163	0.062721088	0.112879819	0.050566893	0.065668934	0.044535147	0.079455782	0.071337868	0.060634921	0.043265306	0.062312925	0.056643991	0.069977324	0.053605442	0.067437642	0.081814059	0.064399093	0.059410431	0.052834467	0.106031746	0.049931973	0.080226757
442.mp3	0.027120181	0.030929705	0.033061224	0.035192744	0.029251701	0.02154195	0.013560091	0.033378685	0.030249433	0.036099773	0.062993197	0.051655329	0.0369161	0.038548753	0.042811791	0.042675737	0.036326531	0.03877551	0.045941043	0.055600907	0.061315193	0.062630385	0.061088435	0.057777778	0.062267574	0.063628118	0.065714286	0.0661678	0.06675737	0.066938776	0.04430839	0.03569161	0.024353741	0.024988662	0.029024943	0.027165533	0.030748299	0.018049887	0.025079365	0.019002268	0.024081633	0.009433107	0.035600907	0.009024943	0.026848073	0.007709751	0.016281179	0.007346939	0.016371882
444.mp3	0.011201814	0.011655329	0.012879819	0.01260771	0.016054422	0.020589569	0.019863946	0.019183673	0.016643991	0.023265306	0.013786848	0.011882086	0.013061224	0.009886621	0.014104308	0.015102041	0.014512472	0.014739229	0.014195011	0.01446712	0.019591837	0.019727891	0.024217687	0.019637188	0.017460317	0.017324263	0.018594104	0.030068027	0.015873016	0.01047619	0.010340136	0.011247166	0.010340136	0.011655329	0.015873016	0.012789116	0.01106576	0.019229025	0.022131519	0.009160998	0.008072562	0.010566893	0.007709751	0.012834467	0.020045351	0.023219955	0.029160998	0.021315193	0.019229025
445.mp3	0.016281179	0.017959184	0.016371882	0.015102041	0.015782313	0.015782313	0.012653061	0.013786848	0.014013605	0.013061224	0.012879819	0.020997732	0.024081633	0.025442177	0.018548753	0.014603175	0.012562358	0.018911565	0.024988662	0.022040816	0.015782313	0.015782313	0.02893424	0.026621315	0.032698413	0.027346939	0.018548753	0.023900227	0.017959184	0.018639456	0.023356009	0.024580499	0.019773243	0.019410431	0.016190476	0.020362812	0.020498866	0.02585034	0.014739229	0.012653061	0.011791383	0.016507937	0.023809524	0.018911565	0.025079365	0.02553288	0.024489796	0.020544218	0.020045351
448.mp3	0.073650794	0.062993197	0.051791383	0.035918367	0.048253968	0.045986395	0.0338322	0.042675737	0.052154195	0.078321995	0.058730159	0.034285714	0.062630385	0.071337868	0.075238095	0.038004535	0.054829932	0.041360544	0.056598639	0.037823129	0.068752834	0.03968254	0.055238095	0.050113379	0.053922902	0.079455782	0.054920635	0.033469388	0.027845805	0.034195011	0.052653061	0.025578231	0.046621315	0.017777778	0.022222222	0.016734694	0.024172336	0.023356009	0.047981859	0.030975057	0.016643991	0.036462585	0.017324263	0.024263039	0.020453515	0.024263039	0.021179138	0.032426304	0.040816327
449.mp3	0.03814059	0.036054422	0.036190476	0.042086168	0.041678005	0.045759637	0.044761905	0.050249433	0.050385488	0.049886621	0.045895692	0.051519274	0.048798186	0.045396825	0.043265306	0.055328798	0.057687075	0.057732426	0.061496599	0.066213152	0.056598639	0.059455782	0.057596372	0.059047619	0.055102041	0.059818594	0.04952381	0.066893424	0.084172336	0.077913832	0.096235828	0.091337868	0.092471655	0.076281179	0.102312925	0.100634921	0.102947846	0.07446712	0.056507937	0.04893424	0.033015873	0.059410431	0.101269841	0.059591837	0.042086168	0.048027211	0.050839002	0.054693878	0.06707483
450.mp3	0.020589569	0.019727891	0.019229025	0.015600907	0.02	0.017687075	0.016326531	0.024081633	0.018321995	0.011519274	0.018956916	0.017505669	0.003764172	0.003038549	0.002811791	0.00244898	0.003446712	0.002902494	0.00276644	0.002539683	0.003129252	0.002902494	0.002630385	0.002675737	0.0030839	0.002585034	0.002675737	0.002811791	0.002811791	0.003038549	0.002811791	0.002947846	0.002811791	0.003174603	0.002539683	0.002630385	0.003537415	0.003764172	0.003537415	0.002630385	0.003764172	0.004671202	0.005396825	0.004263039	0.003492063	0.006530612	0.004353741	0.003628118	0.002947846
451.mp3	0.008435374	0.009070295	0.009342404	0.01015873	0.013333333	0.021768707	0.014512472	0.01723356	0.022857143	0.015873016	0.016870748	0.023129252	0.01877551	0.018412698	0.022131519	0.018231293	0.015510204	0.02276644	0.015056689	0.019047619	0.023129252	0.015056689	0.017052154	0.024852608	0.014603175	0.016689342	0.024036281	0.017959184	0.017414966	0.02	0.012879819	0.016734694	0.019546485	0.012018141	0.017278912	0.019863946	0.010657596	0.020408163	0.020362812	0.013378685	0.016870748	0.023673469	0.034013605	0.026938776	0.032380952	0.020589569	0.026394558	0.034285714	0.030566893
452.mp3	0.017142857	0.03106576	0.020544218	0.01877551	0.025487528	0.016417234	0.030839002	0.021360544	0.012653061	0.023628118	0.016326531	0.030884354	0.021315193	0.020725624	0.016417234	0.017913832	0.032789116	0.024489796	0.027482993	0.020680272	0.016326531	0.033968254	0.015056689	0.022630385	0.022312925	0.029659864	0.022086168	0.01723356	0.023174603	0.013741497	0.027573696	0.020090703	0.012698413	0.025396825	0.018095238	0.034829932	0.021995465	0.024444444	0.017868481	0.021179138	0.032063492	0.013333333	0.026802721	0.017777778	0.016961451	0.033106576	0.022539683	0.022585034	0.019319728
453.mp3	0.13877551	0.094875283	0.042403628	0.06185941	0.085124717	0.046439909	0.142947846	0.07414966	0.090294785	0.122176871	0.032698413	0.035464853	0.068208617	0.083129252	0.111927438	0.038956916	0.075147392	0.126349206	0.062358277	0.035555556	0.071247166	0.083446712	0.057278912	0.126938776	0.050612245	0.098594104	0.0830839	0.031791383	0.064172336	0.064761905	0.077868481	0.108888889	0.040498866	0.102721088	0.012562358	0.03414966	0.030430839	0.085986395	0.037687075	0.112789116	0.102585034	0.074693878	0.078639456	0.056281179	0.034240363	0.059047619	0.075238095	0.038956916	0.045170068
454.mp3	0.040498866	0.046349206	0.039319728	0.03015873	0.031609977	0.031020408	0.03106576	0.032108844	0.029750567	0.036281179	0.031882086	0.02430839	0.036145125	0.036371882	0.043310658	0.031564626	0.029024943	0.025170068	0.032743764	0.044807256	0.034285714	0.030521542	0.02829932	0.024852608	0.043310658	0.034013605	0.033015873	0.031020408	0.030521542	0.030657596	0.034331066	0.037006803	0.033469388	0.038231293	0.033378685	0.02462585	0.037324263	0.035192744	0.039501134	0.037278912	0.041632653	0.024852608	0.036780045	0.047981859	0.030340136	0.033333333	0.028888889	0.020952381	0.040136054
455.mp3	0.050294785	0.073151927	0.039591837	0.06276644	0.063446712	0.071746032	0.089160998	0.110294785	0.08675737	0.076689342	0.129342404	0.076054422	0.07260771	0.081904762	0.094013605	0.092471655	0.082131519	0.125124717	0.078956916	0.096099773	0.104988662	0.086575964	0.069070295	0.055827664	0.072879819	0.048707483	0.055555556	0.07170068	0.123401361	0.0630839	0.101360544	0.117687075	0.067619048	0.085260771	0.063265306	0.09138322	0.08462585	0.088390023	0.103174603	0.102811791	0.089251701	0.101405896	0.095238095	0.082675737	0.073424036	0.080272109	0.085306122	0.056281179	0.058820862
456.mp3	0.19968254	0.181360544	0.246621315	0.207936508	0.180136054	0.144353741	0.232199546	0.176643991	0.213333333	0.189795918	0.247482993	0.205170068	0.177777778	0.137913832	0.238367347	0.130793651	0.202947846	0.129070295	0.203356009	0.123265306	0.12952381	0.133650794	0.231564626	0.155102041	0.199818594	0.157414966	0.230068027	0.175782313	0.141179138	0.132789116	0.203537415	0.149569161	0.176780045	0.148117914	0.222585034	0.159818594	0.116417234	0.135963719	0.179002268	0.130657596	0.198911565	0.162721088	0.220226757	0.180498866	0.137006803	0.136553288	0.214058957	0.122040816	0.192970522
458.mp3	0.09478458	0.059727891	0.071519274	0.065759637	0.091927438	0.070249433	0.061723356	0.070022676	0.08462585	0.136054422	0.142086168	0.062267574	0.059954649	0.071927438	0.07047619	0.085442177	0.049659864	0.051020408	0.084353741	0.079138322	0.14244898	0.089705215	0.060408163	0.065895692	0.065124717	0.082539683	0.068480726	0.06122449	0.065941043	0.081950113	0.114421769	0.113287982	0.072335601	0.062040816	0.074920635	0.055510204	0.087619048	0.057278912	0.049251701	0.06707483	0.080634921	0.134376417	0.113560091	0.062993197	0.066485261	0.070113379	0.073378685	0.081904762	0.049931973
459.mp3	0.031337868	0.02244898	0.0138322	0.01569161	0.017097506	0.020136054	0.019818594	0.028571429	0.027301587	0.027346939	0.015963719	0.016145125	0.031337868	0.067346939	0.040770975	0.03845805	0.02952381	0.027845805	0.040226757	0.046031746	0.059229025	0.030521542	0.020453515	0.01414966	0.019410431	0.017732426	0.0169161	0.030294785	0.04154195	0.032562358	0.036417234	0.025034014	0.031020408	0.057687075	0.052743764	0.067346939	0.05446712	0.072199546	0.046938776	0.024716553	0.052970522	0.067256236	0.058911565	0.050385488	0.038185941	0.029297052	0.028843537	0.06462585	0.054195011
460.mp3	0.035918367	0.039229025	0.041587302	0.039863946	0.043945578	0.039455782	0.041587302	0.036281179	0.035238095	0.04185941	0.033333333	0.036961451	0.041133787	0.033514739	0.032653061	0.033922902	0.036054422	0.035238095	0.032562358	0.031519274	0.035283447	0.029614512	0.026712018	0.028344671	0.032199546	0.028526077	0.035555556	0.034421769	0.031927438	0.030884354	0.028027211	0.02707483	0.027619048	0.0230839	0.022403628	0.022585034	0.021315193	0.021632653	0.021995465	0.021360544	0.025623583	0.023718821	0.024807256	0.019954649	0.0230839	0.02675737	0.020453515	0.0261678	0.02585034
461.mp3	0.010748299	0.013786848	0.008117914	0.012199546	0.007437642	0.014648526	0.009569161	0.008390023	0.006712018	0.010521542	0.009614512	0.010566893	0.010204082	0.017142857	0.011564626	0.013333333	0.008480726	0.011882086	0.054240363	0.040090703	0.027664399	0.054875283	0.093877551	0.01814059	0.013151927	0.059727891	0.025668934	0.027845805	0.036643991	0.06829932	0.010294785	0.032154195	0.038911565	0.012834467	0.02739229	0.055147392	0.078684807	0.014421769	0.014013605	0.064444444	0.02739229	0.022131519	0.046303855	0.05755102	0.007981859	0.031836735	0.043310658	0.011201814	0.013968254
462.mp3	0.022131519	0.016417234	0.013151927	0.016099773	0.031247166	0.022312925	0.019274376	0.025034014	0.017460317	0.01723356	0.021904762	0.030612245	0.02244898	0.022403628	0.020453515	0.021133787	0.015646259	0.029433107	0.020725624	0.01569161	0.009206349	0.028480726	0.018911565	0.01047619	0.022131519	0.019274376	0.011111111	0.012018141	0.028208617	0.018049887	0.011201814	0.024988662	0.014693878	0.01170068	0.013922902	0.012244898	0.017052154	0.015873016	0.01723356	0.020090703	0.01478458	0.015056689	0.020045351	0.021768707	0.023582766	0.060362812	0.104852608	0.027845805	0.024988662
463.mp3	0.066031746	0.055056689	0.047165533	0.063537415	0.044988662	0.060634921	0.038548753	0.049297052	0.032562358	0.042675737	0.03877551	0.043174603	0.071927438	0.04861678	0.066530612	0.048253968	0.04952381	0.065623583	0.04185941	0.064671202	0.041904762	0.068571429	0.045668934	0.064081633	0.068208617	0.067573696	0.08154195	0.067709751	0.092426304	0.090022676	0.104671202	0.081269841	0.101950113	0.125034014	0.07537415	0.093015873	0.065804989	0.095827664	0.072970522	0.100725624	0.091201814	0.073514739	0.152108844	0.072290249	0.099365079	0.064353741	0.092970522	0.069569161	0.072335601
464.mp3	0.028344671	0.024943311	0.020045351	0.029931973	0.02893424	0.038367347	0.027256236	0.044988662	0.022222222	0.012108844	0.02	0.016507937	0.02	0.016417234	0.023718821	0.023809524	0.017188209	0.02430839	0.020680272	0.02154195	0.014557823	0.022131519	0.019546485	0.013741497	0.020453515	0.015963719	0.018956916	0.016145125	0.024988662	0.027301587	0.018276644	0.033968254	0.02122449	0.022312925	0.01600907	0.040272109	0.194013605	0.199501134	0.191609977	0.189614512	0.214693878	0.22893424	0.218503401	0.244807256	0.271292517	0.194920635	0.209977324	0.233061224	0.228480726
466.mp3	0.024353741	0.100136054	0.089070295	0.070068027	0.167800454	0.048843537	0.08893424	0.049614512	0.084489796	0.08244898	0.065941043	0.124943311	0.049795918	0.099909297	0.052063492	0.084671202	0.042585034	0.137777778	0.07723356	0.045351474	0.115102041	0.051519274	0.110702948	0.137687075	0.059455782	0.068798186	0.068208617	0.011836735	0.025079365	0.113650794	0.064217687	0.092244898	0.072199546	0.050430839	0.084852608	0.05106576	0.157188209	0.024943311	0.094965986	0.094195011	0.070657596	0.153605442	0.065941043	0.084353741	0.045941043	0.083265306	0.090204082	0.057505669	0.121360544
467.mp3	0.136281179	0.16430839	0.085668934	0.049750567	0.064399093	0.063945578	0.049024943	0.04952381	0.059092971	0.124217687	0.071655329	0.055147392	0.051791383	0.081632653	0.078820862	0.066394558	0.143764172	0.067482993	0.052018141	0.056235828	0.089433107	0.060136054	0.043809524	0.059319728	0.094013605	0.079274376	0.053968254	0.049387755	0.113061224	0.098503401	0.090430839	0.158367347	0.065351474	0.06399093	0.05047619	0.075238095	0.062494331	0.04553288	0.062630385	0.107664399	0.07015873	0.047891156	0.051020408	0.088117914	0.068526077	0.081496599	0.2338322	0.069795918	0.061995465
468.mp3	0.01537415	0.026031746	0.035192744	0.034331066	0.041814059	0.019863946	0.011655329	0.010022676	0.011020408	0.009024943	0.010340136	0.00952381	0.007664399	0.011111111	0.010022676	0.016235828	0.03015873	0.026712018	0.025487528	0.027936508	0.033741497	0.033287982	0.023628118	0.018276644	0.021269841	0.018412698	0.015192744	0.010294785	0.004716553	0.002086168	0.002131519	0.002630385	0.003174603	0.004671202	0.002811791	0.005034014	0.005442177	0.018412698	0.040589569	0.026984127	0.020272109	0.023401361	0.020544218	0.018594104	0.021950113	0.015011338	0.011836735	0.008435374	0.006485261
469.mp3	0.042539683	0.009297052	0.02585034	0.013378685	0.010975057	0.034104308	0.108072562	0.02675737	0.040952381	0.007256236	0.011746032	0.055238095	0.0738322	0.137959184	0.078548753	0.050294785	0.292380952	0.234648526	0.085895692	0.038548753	0.007573696	0.014104308	0.04521542	0.045759637	0.0461678	0.050612245	0.053106576	0.301088435	0.207664399	0.111428571	0.055736961	0.006439909	0.014421769	0.051882086	0.048027211	0.030839002	0.04122449	0.012426304	0.072517007	0.082086168	0.106530612	0.054965986	0.016281179	0.010068027	0.052743764	0.049070295	0.028163265	0.057641723	0.046485261
472.mp3	0.081678005	0.081133787	0.060498866	0.082222222	0.070884354	0.196870748	0.225351474	0.247709751	0.174104308	0.149160998	0.088027211	0.064897959	0.104172336	0.062494331	0.134829932	0.118956916	0.073333333	0.157823129	0.090521542	0.094512472	0.245759637	0.102539683	0.077324263	0.089024943	0.16675737	0.096235828	0.07478458	0.16553288	0.106077098	0.083809524	0.153469388	0.10399093	0.106938776	0.092517007	0.062267574	0.171836735	0.07755102	0.072698413	0.168843537	0.059954649	0.080498866	0.139410431	0.062403628	0.093106576	0.106848073	0.151473923	0.115918367	0.156326531	0.233061224
473.mp3	0.030204082	0.106394558	0.061950113	0.03292517	0.044852608	0.195555556	0.153560091	0.040453515	0.063854875	0.14185941	0.153605442	0.023401361	0.059365079	0.025396825	0.015827664	0.044807256	0.05723356	0.035918367	0.051972789	0.192380952	0.150385488	0.035419501	0.066938776	0.059455782	0.045804989	0.014739229	0.037913832	0.019818594	0.062585034	0.077868481	0.05814059	0.034285714	0.073287982	0.166666667	0.147755102	0.038049887	0.07047619	0.178866213	0.111428571	0.029206349	0.051791383	0.019410431	0.029659864	0.034376417	0.066893424	0.024081633	0.106984127	0.157188209	0.133514739
475.mp3	0.01015873	0.033968254	0.088707483	0.028979592	0.015419501	0.072653061	0.037006803	0.02185941	0.043356009	0.045623583	0.032063492	0.025804989	0.055646259	0.038049887	0.017596372	0.041723356	0.062585034	0.020453515	0.011927438	0.06675737	0.042176871	0.027346939	0.069160998	0.065079365	0.033333333	0.024263039	0.044444444	0.034875283	0.043401361	0.09015873	0.091791383	0.037823129	0.032063492	0.076326531	0.038185941	0.02739229	0.07047619	0.049251701	0.026712018	0.033333333	0.050975057	0.040589569	0.018594104	0.070975057	0.077006803	0.031020408	0.020997732	0.070521542	0.033151927
477.mp3	0.056145125	0.055102041	0.072199546	0.060136054	0.05968254	0.052380952	0.070748299	0.05537415	0.06122449	0.056961451	0.070294785	0.058866213	0.052108844	0.069024943	0.057823129	0.063038549	0.054648526	0.070249433	0.060498866	0.075011338	0.052562358	0.069750567	0.05446712	0.065442177	0.056734694	0.071020408	0.05723356	0.040045351	0.06829932	0.059092971	0.055600907	0.053922902	0.069160998	0.058049887	0.059138322	0.047210884	0.069931973	0.067891156	0.061995465	0.056825397	0.080045351	0.068526077	0.105623583	0.077913832	0.065623583	0.069115646	0.101904762	0.070022676	0.073106576
478.mp3	0.033151927	0.028163265	0.03968254	0.034376417	0.034875283	0.045442177	0.047936508	0.041269841	0.026077098	0.03015873	0.023174603	0.026893424	0.024897959	0.026485261	0.024263039	0.026666667	0.020907029	0.024172336	0.019319728	0.016099773	0.015827664	0.017913832	0.02185941	0.018866213	0.022312925	0.01755102	0.025668934	0.025170068	0.026031746	0.025941043	0.026575964	0.027664399	0.033197279	0.022131519	0.020090703	0.035419501	0.036145125	0.040362812	0.037278912	0.032426304	0.033696145	0.04031746	0.035283447	0.043401361	0.050612245	0.041904762	0.02430839	0.020725624	0.027936508
479.mp3	0.028072562	0.030385488	0.170929705	0.037460317	0.031201814	0.030839002	0.010748299	0.076326531	0.022539683	0.067346939	0.043945578	0.01170068	0.093333333	0.0738322	0.037097506	0.030113379	0.020136054	0.030068027	0.012290249	0.01324263	0.031972789	0.009750567	0.042176871	0.116326531	0.015419501	0.069251701	0.020997732	0.051428571	0.032879819	0.011836735	0.063492063	0.025487528	0.020544218	0.02861678	0.017823129	0.073786848	0.026213152	0.057369615	0.033151927	0.01569161	0.07600907	0.031201814	0.051473923	0.130612245	0.029977324	0.057142857	0.032834467	0.022947846	0.048798186
480.mp3	0.007573696	0.006621315	0.006893424	0.006938776	0.007528345	0.009115646	0.008888889	0.007755102	0.007528345	0.008752834	0.006077098	0.005941043	0.005986395	0.005986395	0.005941043	0.005941043	0.005986395	0.005941043	0.005986395	0.006031746	0.005986395	0.006394558	0.005941043	0.005986395	0.005941043	0.005986395	0.005941043	0.005986395	0.005986395	0.005941043	0.005986395	0.005941043	0.005986395	0.005941043	0.006122449	0.006439909	0.006077098	0.007256236	0.007800454	0.007437642	0.006893424	0.007482993	0.008571429	0.005804989	0.009387755	0.012018141	0.010748299	0.014648526	0.017324263
481.mp3	0.03569161	0.037324263	0.04154195	0.031111111	0.029795918	0.027256236	0.028526077	0.02154195	0.026893424	0.024897959	0.027346939	0.031655329	0.029977324	0.02585034	0.026394558	0.031836735	0.026530612	0.031609977	0.032018141	0.038412698	0.026439909	0.032834467	0.042131519	0.03537415	0.030612245	0.026893424	0.040952381	0.057369615	0.039727891	0.027709751	0.034058957	0.039047619	0.037052154	0.025759637	0.031836735	0.043537415	0.038231293	0.035464853	0.027709751	0.039319728	0.040453515	0.028117914	0.026938776	0.035192744	0.0461678	0.035419501	0.028662132	0.036145125	0.041088435
482.mp3	0.023945578	0.021451247	0.02185941	0.024126984	0.024580499	0.027120181	0.02399093	0.02675737	0.034331066	0.033877551	0.036643991	0.065034014	0.048435374	0.053469388	0.049115646	0.04739229	0.051519274	0.060680272	0.056371882	0.053696145	0.057687075	0.055056689	0.019501134	0.020045351	0.019183673	0.019319728	0.016462585	0.021133787	0.017777778	0.019546485	0.020272109	0.020498866	0.021723356	0.02122449	0.02154195	0.020090703	0.017278912	0.017687075	0.016507937	0.018503401	0.01877551	0.017052154	0.015600907	0.018231293	0.021995465	0.020408163	0.017414966	0.017641723	0.017414966
484.mp3	0.07968254	0.118639456	0.195646259	0.143945578	0.107029478	0.070113379	0.086893424	0.081405896	0.050612245	0.040045351	0.059637188	0.058095238	0.050748299	0.046712018	0.051111111	0.053015873	0.030294785	0.060997732	0.045079365	0.075736961	0.02675737	0.060589569	0.038049887	0.040997732	0.030249433	0.056462585	0.057913832	0.056190476	0.04154195	0.057188209	0.059591837	0.028798186	0.062811791	0.04861678	0.070249433	0.052879819	0.081360544	0.074240363	0.055238095	0.053560091	0.076598639	0.082947846	0.074331066	0.078730159	0.087301587	0.073151927	0.050521542	0.082358277	0.06861678
485.mp3	0.025306122	0.023537415	0.02244898	0.02244898	0.017732426	0.021405896	0.019365079	0.018730159	0.019229025	0.020498866	0.023718821	0.026303855	0.02122449	0.023446712	0.023718821	0.020362812	0.019637188	0.015056689	0.014648526	0.010975057	0.010702948	0.010793651	0.009024943	0.012426304	0.011791383	0.013605442	0.01845805	0.020408163	0.017278912	0.020226757	0.016462585	0.020136054	0.017052154	0.015782313	0.017777778	0.01723356	0.015328798	0.014875283	0.017414966	0.018548753	0.018548753	0.016190476	0.018412698	0.015056689	0.017687075	0.014648526	0.013015873	0.012834467	0.012018141
486.mp3	0.022811791	0.032290249	0.022040816	0.018911565	0.010839002	0.021995465	0.013469388	0.02521542	0.018730159	0.009659864	0.021768707	0.018684807	0.030430839	0.011972789	0.019183673	0.018095238	0.023356009	0.011609977	0.010702948	0.010294785	0.016281179	0.011519274	0.016417234	0.026258503	0.013469388	0.016371882	0.023628118	0.028390023	0.011972789	0.016598639	0.027936508	0.025986395	0.023718821	0.012517007	0.01723356	0.016507937	0.017596372	0.021904762	0.014331066	0.012562358	0.019047619	0.027301587	0.024126984	0.016598639	0.019591837	0.015782313	0.021950113	0.02031746	0.022947846
487.mp3	0.028435374	0.023310658	0.043673469	0.037460317	0.030113379	0.056417234	0.031791383	0.031791383	0.042902494	0.04984127	0.031428571	0.026122449	0.045578231	0.025759637	0.017142857	0.029160998	0.028480726	0.038820862	0.031111111	0.050340136	0.036462585	0.032834467	0.057823129	0.029614512	0.0461678	0.033605442	0.051746032	0.025442177	0.01569161	0.02952381	0.023446712	0.032154195	0.025260771	0.045351474	0.033378685	0.025170068	0.055510204	0.020272109	0.031746032	0.026439909	0.045578231	0.027573696	0.017959184	0.039909297	0.028888889	0.035419501	0.030702948	0.045895692	0.047120181
488.mp3	0.013197279	0.011927438	0.01170068	0.016961451	0.014965986	0.014421769	0.018095238	0.010385488	0.01414966	0.017913832	0.01600907	0.016054422	0.016870748	0.021088435	0.021950113	0.019229025	0.017596372	0.019410431	0.023446712	0.026621315	0.024126984	0.0230839	0.024126984	0.029931973	0.028979592	0.024988662	0.026077098	0.022131519	0.02399093	0.02739229	0.02952381	0.020907029	0.027301587	0.02276644	0.027845805	0.027981859	0.024897959	0.024761905	0.025804989	0.026938776	0.026439909	0.026893424	0.024535147	0.027210884	0.030975057	0.028163265	0.027755102	0.028163265	0.031882086
489.mp3	0.033106576	0.0261678	0.031836735	0.031020408	0.024852608	0.049931973	0.044353741	0.039591837	0.043628118	0.036734694	0.017369615	0.018321995	0.016145125	0.032199546	0.023945578	0.044943311	0.042267574	0.036598639	0.039183673	0.033197279	0.047891156	0.034965986	0.032743764	0.038049887	0.048979592	0.097097506	0.074058957	0.090294785	0.116689342	0.067437642	0.064716553	0.060090703	0.052879819	0.062721088	0.054013605	0.028707483	0.040181406	0.061904762	0.099002268	0.066031746	0.028752834	0.031201814	0.028117914	0.038004535	0.03446712	0.052970522	0.067210884	0.072789116	0.086984127
490.mp3	0.021405896	0.010204082	0.034195011	0.021496599	0.019909297	0.039319728	0.043854875	0.02276644	0.036598639	0.016417234	0.029115646	0.020907029	0.012879819	0.038185941	0.020816327	0.018684807	0.026077098	0.04	0.026530612	0.02829932	0.027210884	0.021995465	0.021451247	0.020997732	0.038866213	0.022721088	0.01414966	0.019591837	0.023945578	0.01814059	0.024263039	0.043718821	0.015782313	0.035873016	0.042902494	0.057278912	0.028253968	0.016643991	0.019727891	0.031247166	0.04861678	0.089478458	0.112108844	0.083219955	0.14276644	0.115736961	0.188843537	0.137052154	0.10521542
492.mp3	0.019138322	0.028480726	0.035646259	0.02276644	0.032517007	0.03755102	0.030612245	0.029659864	0.035283447	0.029750567	0.027528345	0.040952381	0.036689342	0.024897959	0.023854875	0.023945578	0.016190476	0.014240363	0.026077098	0.024399093	0.010430839	0.016235828	0.039863946	0.020045351	0.011564626	0.033151927	0.018276644	0.010385488	0.013696145	0.020952381	0.007845805	0.020090703	0.022312925	0.014829932	0.008072562	0.022993197	0.015464853	0.013015873	0.024580499	0.025351474	0.019365079	0.01015873	0.067528345	0.04276644	0.026802721	0.023129252	0.016734694	0.022358277	0.008163265
493.mp3	0.019863946	0.021950113	0.023356009	0.020498866	0.023582766	0.023174603	0.023174603	0.0230839	0.023265306	0.02430839	0.024172336	0.021179138	0.021269841	0.025034014	0.017641723	0.019365079	0.022358277	0.02399093	0.019183673	0.021269841	0.019591837	0.021632653	0.018866213	0.014058957	0.017596372	0.018639456	0.017777778	0.019274376	0.020408163	0.021360544	0.019637188	0.020816327	0.025578231	0.021451247	0.022721088	0.02	0.018321995	0.01845805	0.019818594	0.021814059	0.016643991	0.014376417	0.018412698	0.024081633	0.020997732	0.021451247	0.023718821	0.026303855	0.02
494.mp3	0.022585034	0.02553288	0.02861678	0.025306122	0.024353741	0.024671202	0.023809524	0.024172336	0.029614512	0.025895692	0.007755102	0.026213152	0.019591837	0.023265306	0.02675737	0.02585034	0.02521542	0.024036281	0.026077098	0.024852608	0.024761905	0.021632653	0.010884354	0.012653061	0.006893424	0.011111111	0.017414966	0.017777778	0.019637188	0.015827664	0.013378685	0.012970522	0.009478458	0.015056689	0.017097506	0.021814059	0.021315193	0.02462585	0.02861678	0.02185941	0.027165533	0.025714286	0.021315193	0.025623583	0.021995465	0.018321995	0.01755102	0.025895692	0.02031746
496.mp3	0.040408163	0.020816327	0.085260771	0.172244898	0.120997732	0.107482993	0.030430839	0.024263039	0.091791383	0.07537415	0.039365079	0.104399093	0.04462585	0.028208617	0.093287982	0.069886621	0.073786848	0.077913832	0.048208617	0.031655329	0.097369615	0.028072562	0.010748299	0.027029478	0.024897959	0.014331066	0.088979592	0.095646259	0.023809524	0.022494331	0.017460317	0.022585034	0.089750567	0.019546485	0.011564626	0.025396825	0.023265306	0.004897959	0.093469388	0.030612245	0.030566893	0.023174603	0.020907029	0.046122449	0.101496599	0.040226757	0.020907029	0.033469388	0.024716553
497.mp3	0.122857143	0.105079365	0.058185941	0.092335601	0.094285714	0.093741497	0.118367347	0.099183673	0.078049887	0.113061224	0.069886621	0.091609977	0.06829932	0.048117914	0.081360544	0.11723356	0.086303855	0.113877551	0.092108844	0.082902494	0.156371882	0.035510204	0.110068027	0.154829932	0.10675737	0.095646259	0.12031746	0.082539683	0.129478458	0.133514739	0.099773243	0.110204082	0.031473923	0.048072562	0.069931973	0.02707483	0.073877551	0.076462585	0.025578231	0.084580499	0.029705215	0.030975057	0.121043084	0.073605442	0.040544218	0.07600907	0.027664399	0.068390023	0.080453515
498.mp3	0.009070295	0.013424036	0.018956916	0.023854875	0.035827664	0.037641723	0.031337868	0.02984127	0.024217687	0.01600907	0.018956916	0.009795918	0.011836735	0.008571429	0.009795918	0.010430839	0.01446712	0.021043084	0.025351474	0.037505669	0.038095238	0.034013605	0.029206349	0.02462585	0.023537415	0.020090703	0.017505669	0.015782313	0.018412698	0.012199546	0.014013605	0.023174603	0.037278912	0.037142857	0.044263039	0.027891156	0.028027211	0.028117914	0.021133787	0.024943311	0.022176871	0.020634921	0.01755102	0.011972789	0.014195011	0.014693878	0.012879819	0.023718821	0.02675737
499.mp3	0.01414966	0.007755102	0.029795918	0.015147392	0.023718821	0.022585034	0.020408163	0.025442177	0.033287982	0.034331066	0.010839002	0.025079365	0.023401361	0.022176871	0.009342404	0.034104308	0.034331066	0.023673469	0.027482993	0.019365079	0.032290249	0.030566893	0.021451247	0.017868481	0.016371882	0.02739229	0.027800454	0.02861678	0.027029478	0.036734694	0.038820862	0.03478458	0.030430839	0.022222222	0.020226757	0.022630385	0.025941043	0.018684807	0.02462585	0.022993197	0.022811791	0.021768707	0.017959184	0.021315193	0.024761905	0.027800454	0.022857143	0.022811791	0.040045351
500.mp3	0.117823129	0.135510204	0.118503401	0.174739229	0.1138322	0.122721088	0.12521542	0.132653061	0.127981859	0.175419501	0.120408163	0.126848073	0.140408163	0.150748299	0.116417234	0.159229025	0.104489796	0.137142857	0.126938776	0.095283447	0.136145125	0.072108844	0.033015873	0.050612245	0.069750567	0.139773243	0.065351474	0.093378685	0.119818594	0.163446712	0.130929705	0.139818594	0.124535147	0.190204082	0.107981859	0.144897959	0.153922902	0.151473923	0.126077098	0.157414966	0.1138322	0.183854875	0.134829932	0.120226757	0.138367347	0.187029478	0.112789116	0.145895692	0.133922902
501.mp3	0.009705215	0.007165533	0.002585034	0.004353741	0.007346939	0.00952381	0.007029478	0.004852608	0.01446712	0.010657596	0.011428571	0.00185941	0.012154195	0.008072562	0.007528345	0.005124717	0.002947846	0.013560091	0.010612245	0.012380952	0.003401361	0.011519274	0.00829932	0.010204082	0.006031746	0.009433107	0.00984127	0.007981859	0.006213152	0.00952381	0.006394558	0.009070295	0.008435374	0.003718821	0.008662132	0.007120181	0.007210884	0.00430839	0.006802721	0.007528345	0.00739229	0.009886621	0.009024943	0.005578231	0.008571429	0.004444444	0.008390023	0.013560091	0.008208617
502.mp3	0.063446712	0.034240363	0.022902494	0.078276644	0.076099773	0.032290249	0.034557823	0.058548753	0.082312925	0.028752834	0.027936508	0.086893424	0.064217687	0.046893424	0.048117914	0.052380952	0.029206349	0.029387755	0.015646259	0.033287982	0.033605442	0.043854875	0.061768707	0.043356009	0.092517007	0.043129252	0.041904762	0.08984127	0.060680272	0.035419501	0.05106576	0.065941043	0.053741497	0.036734694	0.049569161	0.013560091	0.024761905	0.084535147	0.072426304	0.060498866	0.028979592	0.039727891	0.047120181	0.030975057	0.077006803	0.076145125	0.050566893	0.058185941	0.050385488
503.mp3	0.032154195	0.063492063	0.063854875	0.042131519	0.04893424	0.055555556	0.0661678	0.051292517	0.022131519	0.045578231	0.036553288	0.023038549	0.019455782	0.023718821	0.018684807	0.03324263	0.062721088	0.10399093	0.055464853	0.117142857	0.186213152	0.148344671	0.055646259	0.01845805	0.050657596	0.034693878	0.023129252	0.017460317	0.020861678	0.027301587	0.053877551	0.092063492	0.050702948	0.059047619	0.11537415	0.116099773	0.102176871	0.10861678	0.050975057	0.048435374	0.048888889	0.09260771	0.030022676	0.067346939	0.030748299	0.058049887	0.034376417	0.050612245	0.041768707
504.mp3	0.055963719	0.045714286	0.052970522	0.060045351	0.070521542	0.052108844	0.041587302	0.040362812	0.059047619	0.06	0.044761905	0.058321995	0.047709751	0.038866213	0.047528345	0.047800454	0.024444444	0.06399093	0.05814059	0.05845805	0.05106576	0.058276644	0.044988662	0.05047619	0.037460317	0.052517007	0.059319728	0.049433107	0.036825397	0.042857143	0.040680272	0.036281179	0.030975057	0.044489796	0.047210884	0.043945578	0.050068027	0.053151927	0.046712018	0.051020408	0.035555556	0.045623583	0.045442177	0.064081633	0.054240363	0.064353741	0.050249433	0.061133787	0.057732426
506.mp3	0.058231293	0.023174603	0.024535147	0.021723356	0.020498866	0.021451247	0.022902494	0.023219955	0.023401361	0.022494331	0.022494331	0.025895692	0.023310658	0.02462585	0.024263039	0.022675737	0.024671202	0.024671202	0.019410431	0.022086168	0.021315193	0.022358277	0.022630385	0.021632653	0.022222222	0.023628118	0.022222222	0.02185941	0.022176871	0.020770975	0.023038549	0.022630385	0.022630385	0.020907029	0.021995465	0.023038549	0.022358277	0.020770975	0.024126984	0.02462585	0.025170068	0.02521542	0.024716553	0.025124717	0.024081633	0.023854875	0.021814059	0.022539683	0.020816327
507.mp3	0.01170068	0.01478458	0.008752834	0.01414966	0.007936508	0.022358277	0.022902494	0.024716553	0.015419501	0.017414966	0.008888889	0.020770975	0.022494331	0.031791383	0.021587302	0.020181406	0.040362812	0.012970522	0.018503401	0.019319728	0.023582766	0.012562358	0.014739229	0.011609977	0.014739229	0.009750567	0.03877551	0.040816327	0.017505669	0.011746032	0.00739229	0.030385488	0.005986395	0.029160998	0.014648526	0.013061224	0.019319728	0.027256236	0.011882086	0.011836735	0.009977324	0.011746032	0.013061224	0.017823129	0.019773243	0.014875283	0.009115646	0.007482993	0.035419501
512.mp3	0.076734694	0.074603175	0.068798186	0.066394558	0.097369615	0.081043084	0.053877551	0.067437642	0.037188209	0.048843537	0.075555556	0.070929705	0.066349206	0.06430839	0.042358277	0.04185941	0.049478458	0.051428571	0.048390023	0.046666667	0.05478458	0.064716553	0.057460317	0.056825397	0.055873016	0.075464853	0.054648526	0.072290249	0.06399093	0.049569161	0.055464853	0.056462585	0.062630385	0.037868481	0.074421769	0.040453515	0.097097506	0.057913832	0.082267574	0.070068027	0.060997732	0.054331066	0.055510204	0.06	0.064172336	0.08893424	0.081904762	0.057959184	0.049387755
513.mp3	0.031655329	0.027120181	0.027800454	0.029251701	0.031927438	0.026666667	0.031927438	0.031428571	0.022176871	0.019637188	0.024897959	0.031473923	0.029886621	0.02861678	0.036643991	0.029297052	0.022811791	0.022675737	0.027619048	0.0261678	0.031473923	0.03260771	0.037188209	0.028752834	0.023356009	0.021043084	0.027346939	0.032426304	0.030839002	0.028707483	0.033741497	0.028979592	0.030521542	0.027755102	0.036643991	0.027528345	0.031746032	0.033333333	0.032743764	0.020680272	0.022267574	0.020226757	0.017913832	0.019546485	0.017097506	0.014693878	0.019546485	0.017052154	0.015782313
514.mp3	0.05446712	0.033968254	0.043582766	0.034875283	0.029160998	0.016553288	0.021179138	0.022040816	0.019909297	0.032380952	0.030294785	0.019501134	0.025895692	0.026802721	0.02462585	0.035192744	0.031746032	0.021678005	0.029795918	0.029659864	0.035918367	0.044036281	0.030566893	0.018095238	0.044399093	0.021632653	0.016281179	0.030929705	0.035011338	0.01877551	0.022086168	0.030612245	0.020680272	0.027891156	0.029387755	0.01845805	0.006575964	0.007120181	0.00553288	0.002947846	0.006077098	0.015736961	0.036780045	0.021133787	0.022993197	0.025941043	0.023537415	0.01015873	0.03569161
515.mp3	0.024444444	0.034058957	0.026938776	0.02984127	0.026213152	0.031020408	0.048888889	0.036507937	0.034104308	0.031609977	0.028435374	0.029931973	0.039138322	0.035056689	0.051927438	0.045714286	0.038276644	0.042358277	0.057823129	0.043038549	0.045578231	0.049070295	0.035510204	0.032154195	0.036281179	0.033061224	0.029342404	0.036734694	0.057460317	0.043356009	0.051655329	0.051927438	0.04185941	0.054240363	0.045941043	0.043265306	0.059954649	0.046485261	0.045941043	0.042358277	0.044943311	0.035192744	0.033696145	0.049342404	0.047891156	0.047120181	0.054875283	0.044897959	0.037369615
518.mp3	0.026394558	0.033333333	0.035464853	0.031927438	0.033197279	0.036371882	0.032108844	0.038639456	0.028843537	0.02707483	0.039591837	0.040952381	0.046938776	0.03478458	0.04276644	0.033514739	0.031609977	0.027482993	0.032517007	0.028208617	0.025442177	0.0261678	0.032199546	0.028662132	0.023809524	0.03047619	0.027709751	0.028707483	0.027256236	0.036734694	0.031972789	0.030022676	0.025941043	0.036507937	0.031111111	0.032698413	0.026485261	0.036099773	0.03324263	0.036371882	0.034693878	0.036553288	0.037505669	0.032154195	0.033061224	0.034240363	0.030929705	0.029387755	0.031564626
519.mp3	0.065351474	0.069977324	0.05537415	0.055102041	0.052698413	0.050975057	0.048163265	0.047981859	0.051337868	0.045623583	0.043900227	0.046031746	0.047256236	0.059909297	0.047664399	0.05478458	0.066893424	0.059863946	0.058730159	0.055918367	0.031020408	0.038004535	0.058095238	0.036371882	0.033786848	0.023945578	0.025079365	0.028571429	0.03755102	0.033378685	0.028526077	0.032517007	0.025487528	0.015963719	0.031473923	0.03877551	0.032471655	0.031247166	0.030022676	0.024399093	0.018321995	0.030975057	0.038321995	0.034648526	0.033968254	0.035056689	0.035011338	0.040589569	0.026303855
520.mp3	0.032471655	0.03723356	0.014240363	0.00861678	0.018049887	0.024580499	0.050022676	0.033469388	0.035011338	0.039410431	0.036553288	0.038367347	0.063038549	0.045124717	0.038049887	0.055782313	0.013424036	0.029433107	0.015963719	0.031156463	0.023628118	0.010385488	0.033378685	0.043038549	0.040589569	0.038321995	0.030748299	0.013877551	0.03015873	0.045986395	0.036190476	0.031247166	0.022267574	0.045124717	0.036235828	0.033378685	0.038231293	0.053696145	0.028390023	0.047029478	0.037097506	0.026984127	0.012471655	0.018503401	0.040408163	0.03877551	0.024399093	0.01260771	0.017732426
521.mp3	0.053605442	0.077777778	0.051156463	0.080997732	0.090385488	0.073741497	0.043129252	0.058911565	0.055283447	0.060045351	0.052380952	0.061133787	0.076643991	0.076099773	0.063900227	0.078956916	0.086848073	0.062585034	0.077687075	0.062630385	0.062947846	0.077959184	0.081632653	0.046077098	0.085487528	0.067346939	0.079274376	0.047981859	0.064580499	0.078321995	0.060952381	0.045941043	0.082222222	0.067301587	0.094013605	0.052335601	0.063129252	0.081632653	0.064807256	0.050204082	0.075464853	0.075238095	0.067210884	0.059591837	0.064852608	0.083628118	0.043038549	0.038911565	0.065668934
522.mp3	0.057188209	0.032517007	0.030839002	0.031201814	0.034058957	0.042721088	0.035283447	0.026122449	0.023174603	0.104807256	0.036825397	0.024671202	0.022131519	0.026439909	0.019092971	0.016054422	0.038412698	0.040907029	0.03292517	0.031292517	0.045034014	0.03015873	0.02829932	0.017777778	0.028435374	0.027573696	0.017006803	0.01600907	0.030884354	0.041179138	0.03845805	0.047936508	0.031836735	0.027120181	0.028027211	0.037959184	0.026258503	0.02553288	0.035782313	0.034376417	0.110566893	0.03446712	0.024036281	0.022267574	0.018911565	0.014285714	0.01170068	0.015555556	0.023900227
523.mp3	0.029160998	0.033650794	0.035918367	0.0369161	0.035102041	0.038049887	0.051609977	0.05446712	0.043537415	0.034058957	0.039637188	0.035147392	0.0430839	0.043900227	0.047029478	0.044126984	0.040589569	0.040680272	0.035918367	0.037006803	0.037369615	0.045260771	0.05814059	0.092380952	0.105306122	0.058639456	0.045941043	0.048888889	0.055873016	0.04675737	0.050249433	0.050113379	0.050249433	0.048526077	0.037823129	0.040453515	0.047936508	0.047845805	0.04861678	0.04553288	0.048752834	0.064943311	0.067301587	0.047120181	0.042494331	0.045260771	0.049387755	0.04553288	0.041814059
524.mp3	0.019092971	0.020090703	0.024081633	0.022176871	0.027981859	0.023628118	0.021632653	0.026394558	0.024444444	0.01755102	0.02399093	0.012018141	0.015056689	0.01968254	0.012970522	0.013650794	0.019863946	0.023401361	0.014648526	0.016553288	0.019909297	0.023628118	0.014058957	0.023356009	0.020136054	0.01260771	0.019909297	0.011473923	0.02	0.03260771	0.014195011	0.017006803	0.02861678	0.018412698	0.017188209	0.023945578	0.024897959	0.013650794	0.014013605	0.019410431	0.019909297	0.019591837	0.019773243	0.022811791	0.015827664	0.026712018	0.017777778	0.017641723	0.028163265
525.mp3	0.017732426	0.017913832	0.019637188	0.011111111	0.011201814	0.015464853	0.02185941	0.014829932	0.013287982	0.012063492	0.021360544	0.012879819	0.0169161	0.02154195	0.016780045	0.015419501	0.019727891	0.016235828	0.017278912	0.014285714	0.015510204	0.017188209	0.016780045	0.022086168	0.017823129	0.0138322	0.011337868	0.014875283	0.014648526	0.01446712	0.012834467	0.018321995	0.014058957	0.014331066	0.020952381	0.018866213	0.016235828	0.01845805	0.015782313	0.013877551	0.021315193	0.017596372	0.030113379	0.032426304	0.016417234	0.025578231	0.022993197	0.027528345	0.025351474
527.mp3	0.032743764	0.032154195	0.020453515	0.024580499	0.026802721	0.035192744	0.023492063	0.022222222	0.022222222	0.026258503	0.021587302	0.028480726	0.02399093	0.019727891	0.019546485	0.016417234	0.023718821	0.022993197	0.018730159	0.019410431	0.034512472	0.03723356	0.03260771	0.036371882	0.029977324	0.034331066	0.030884354	0.027165533	0.026258503	0.035283447	0.020453515	0.020453515	0.027845805	0.01877551	0.018820862	0.023310658	0.029070295	0.0230839	0.023582766	0.026031746	0.035147392	0.038684807	0.023537415	0.039319728	0.042176871	0.023673469	0.031609977	0.03106576	0.026258503
529.mp3	0.027755102	0.024580499	0.01292517	0.018956916	0.012335601	0.021269841	0.069705215	0.053786848	0.021814059	0.012517007	0.018412698	0.011247166	0.013650794	0.018367347	0.017777778	0.030657596	0.023673469	0.046122449	0.025668934	0.053106576	0.024263039	0.029886621	0.025396825	0.02031746	0.022494331	0.027301587	0.027301587	0.018276644	0.032290249	0.027619048	0.016326531	0.014693878	0.0138322	0.017505669	0.02	0.0569161	0.087800454	0.02675737	0.018866213	0.019591837	0.016643991	0.026575964	0.016281179	0.033650794	0.024535147	0.025034014	0.0169161	0.027256236	0.024943311
530.mp3	0.037505669	0.061678005	0.077596372	0.072063492	0.058049887	0.058594104	0.074965986	0.069297052	0.052471655	0.05138322	0.049024943	0.04276644	0.060362812	0.084217687	0.062630385	0.043129252	0.036145125	0.035102041	0.041179138	0.057369615	0.079501134	0.071428571	0.090566893	0.079909297	0.079501134	0.082086168	0.062857143	0.058820862	0.045306122	0.047165533	0.049342404	0.033197279	0.030294785	0.070748299	0.053469388	0.053696145	0.047845805	0.0461678	0.055646259	0.064671202	0.059546485	0.070884354	0.079138322	0.055011338	0.06675737	0.061995465	0.048027211	0.041269841	0.067755102
535.mp3	0.057959184	0.050521542	0.038730159	0.030793651	0.034058957	0.043854875	0.038820862	0.039410431	0.055464853	0.059410431	0.046122449	0.043038549	0.035192744	0.041814059	0.042675737	0.041678005	0.040589569	0.039365079	0.040362812	0.047800454	0.049387755	0.038231293	0.043129252	0.051337868	0.042403628	0.036780045	0.036326531	0.03723356	0.03292517	0.05047619	0.035102041	0.040181406	0.038503401	0.035736961	0.050340136	0.060680272	0.069977324	0.062721088	0.051927438	0.050657596	0.040453515	0.065668934	0.059591837	0.038639456	0.048208617	0.060544218	0.070068027	0.055283447	0.054603175
536.mp3	0.074376417	0.084081633	0.09015873	0.084988662	0.084988662	0.084172336	0.087800454	0.040090703	0.081269841	0.078639456	0.07414966	0.087573696	0.087619048	0.08861678	0.087845805	0.087437642	0.087619048	0.085170068	0.08154195	0.075283447	0.076507937	0.07478458	0.059773243	0.077868481	0.082176871	0.058321995	0.079183673	0.093877551	0.083174603	0.07292517	0.084489796	0.075782313	0.064036281	0.080544218	0.075918367	0.07755102	0.080544218	0.075328798	0.078684807	0.080907029	0.079455782	0.078866213	0.074920635	0.07537415	0.078911565	0.0769161	0.09170068	0.083174603	0.087165533
537.mp3	0.091972789	0.102131519	0.094603175	0.085306122	0.087528345	0.098049887	0.100816327	0.0969161	0.097868481	0.092108844	0.098820862	0.100907029	0.092743764	0.102403628	0.096190476	0.095600907	0.092562358	0.095328798	0.095011338	0.090022676	0.095873016	0.098321995	0.095283447	0.092018141	0.093061224	0.102585034	0.090839002	0.094739229	0.093786848	0.086213152	0.088662132	0.096281179	0.099229025	0.096507937	0.091746032	0.087891156	0.093650794	0.095238095	0.098185941	0.088072562	0.094875283	0.083537415	0.09845805	0.093741497	0.100362812	0.098730159	0.095464853	0.093786848	0.09877551
540.mp3	0.036417234	0.030340136	0.046712018	0.029251701	0.029160998	0.013106576	0.031156463	0.040226757	0.032018141	0.030022676	0.018049887	0.017823129	0.013786848	0.027210884	0.020997732	0.016689342	0.024897959	0.021723356	0.031927438	0.019455782	0.022403628	0.025396825	0.026122449	0.024399093	0.027346939	0.021133787	0.022086168	0.028843537	0.02	0.026213152	0.02185941	0.030839002	0.029886621	0.024081633	0.023718821	0.020090703	0.020997732	0.025714286	0.02861678	0.03138322	0.021995465	0.013151927	0.022585034	0.037913832	0.014104308	0.012471655	0.026394558	0.027573696	0.022040816
544.mp3	0.030113379	0.071111111	0.041451247	0.043900227	0.061678005	0.044217687	0.036870748	0.03814059	0.040453515	0.062403628	0.032335601	0.080272109	0.031927438	0.047845805	0.054104308	0.044263039	0.034285714	0.030748299	0.028480726	0.054058957	0.032743764	0.055011338	0.041451247	0.045759637	0.062630385	0.050249433	0.037097506	0.037369615	0.041950113	0.04	0.047709751	0.037505669	0.063038549	0.046077098	0.043492063	0.058412698	0.036281179	0.032380952	0.036734694	0.036689342	0.064988662	0.032290249	0.07537415	0.038503401	0.048752834	0.059138322	0.037460317	0.028662132	0.029977324
547.mp3	0.010657596	0.0230839	0.022267574	0.020272109	0.029387755	0.026984127	0.010748299	0.01292517	0.080634921	0.084263039	0.015192744	0.017052154	0.021814059	0.015102041	0.013061224	0.079274376	0.014331066	0.015918367	0.023174603	0.100907029	0.013741497	0.02244898	0.081496599	0.021950113	0.015011338	0.042902494	0.029569161	0.018503401	0.015102041	0.023537415	0.057823129	0.019274376	0.02521542	0.017777778	0.018594104	0.020362812	0.074648526	0.023446712	0.023310658	0.017052154	0.012154195	0.016462585	0.022585034	0.030294785	0.014421769	0.078185941	0.017777778	0.019410431	0.010884354
550.mp3	0.058095238	0.046439909	0.049342404	0.040272109	0.034285714	0.030975057	0.031292517	0.044217687	0.025034014	0.032743764	0.032290249	0.073560091	0.030839002	0.033922902	0.027664399	0.032426304	0.037278912	0.025487528	0.028117914	0.046530612	0.039954649	0.057777778	0.056825397	0.057414966	0.044126984	0.033378685	0.041451247	0.037142857	0.036870748	0.034512472	0.069795918	0.030975057	0.038049887	0.028979592	0.038820862	0.032108844	0.032698413	0.033106576	0.032789116	0.026575964	0.025170068	0.026122449	0.040090703	0.05047619	0.047256236	0.041315193	0.032789116	0.03446712	0.029297052
551.mp3	0.010612245	0.006575964	0.011473923	0.023038549	0.022585034	0.015827664	0.017868481	0.013469388	0.096462585	0.045623583	0.095646259	0.024671202	0.021678005	0.009297052	0.028480726	0.037687075	0.016553288	0.013106576	0.013560091	0.013968254	0.015827664	0.023809524	0.030430839	0.014285714	0.011292517	0.025442177	0.03324263	0.013968254	0.018321995	0.015918367	0.011655329	0.010612245	0.016961451	0.010204082	0.025034014	0.020408163	0.02244898	0.008888889	0.008117914	0.020634921	0.009251701	0.008798186	0.008662132	0.008571429	0.020544218	0.0169161	0.026031746	0.023628118	0.019002268
554.mp3	0.033786848	0.035646259	0.036507937	0.035782313	0.03478458	0.03446712	0.034512472	0.034195011	0.034013605	0.033015873	0.032698413	0.030657596	0.031247166	0.030340136	0.030566893	0.030430839	0.028526077	0.02861678	0.02952381	0.027619048	0.026621315	0.028344671	0.029160998	0.027256236	0.029478458	0.030839002	0.035464853	0.037324263	0.0338322	0.034512472	0.034240363	0.033151927	0.033424036	0.034512472	0.032199546	0.032335601	0.031564626	0.030657596	0.031020408	0.032154195	0.031292517	0.030884354	0.030793651	0.031020408	0.031020408	0.029931973	0.031201814	0.03414966	0.035873016
555.mp3	0.019863946	0.017959184	0.024217687	0.016507937	0.024353741	0.020136054	0.030113379	0.01292517	0.023174603	0.028163265	0.014240363	0.024126984	0.014648526	0.027029478	0.022993197	0.019818594	0.041950113	0.037505669	0.031428571	0.037188209	0.022675737	0.015328798	0.016235828	0.023310658	0.018548753	0.027664399	0.036099773	0.040725624	0.032653061	0.034920635	0.022902494	0.01537415	0.033197279	0.018956916	0.032743764	0.040181406	0.043129252	0.037369615	0.055147392	0.044399093	0.02707483	0.043854875	0.01537415	0.029024943	0.033151927	0.044126984	0.034240363	0.03260771	0.036417234
556.mp3	0.06430839	0.049115646	0.051111111	0.054104308	0.037505669	0.072698413	0.054376417	0.057006803	0.065986395	0.05537415	0.084036281	0.060907029	0.051337868	0.042675737	0.035102041	0.059727891	0.055736961	0.038866213	0.042403628	0.039092971	0.063310658	0.061723356	0.063900227	0.075011338	0.066621315	0.050793651	0.077052154	0.077278912	0.063129252	0.031111111	0.070385488	0.078185941	0.066031746	0.090022676	0.089024943	0.07755102	0.068344671	0.062947846	0.055963719	0.072970522	0.082222222	0.038956916	0.082993197	0.079546485	0.089705215	0.084444444	0.081451247	0.0769161	0.076462585
558.mp3	0.045260771	0.035782313	0.128707483	0.130702948	0.119546485	0.093650794	0.031519274	0.026258503	0.043356009	0.038321995	0.041678005	0.147528345	0.024081633	0.020544218	0.070249433	0.092108844	0.090068027	0.020952381	0.12675737	0.105941043	0.090068027	0.030702948	0.047301587	0.019455782	0.071428571	0.122857143	0.048707483	0.034240363	0.020045351	0.085895692	0.015102041	0.024671202	0.139818594	0.10399093	0.133424036	0.038503401	0.039773243	0.033968254	0.029659864	0.027619048	0.040090703	0.098231293	0.074829932	0.018820862	0.030294785	0.030204082	0.022721088	0.128843537	0.111337868
560.mp3	0.02893424	0.016689342	0.016643991	0.013786848	0.012018141	0.011882086	0.011111111	0.015192744	0.014875283	0.012244898	0.010022676	0.01446712	0.014875283	0.017052154	0.018231293	0.016734694	0.017823129	0.028072562	0.01292517	0.015419501	0.010249433	0.007936508	0.01600907	0.009886621	0.016780045	0.027210884	0.030929705	0.021950113	0.018185941	0.008163265	0.008072562	0.012970522	0.01324263	0.020090703	0.020816327	0.018004535	0.011972789	0.015102041	0.015011338	0.022086168	0.030294785	0.021768707	0.02031746	0.018231293	0.021995465	0.021315193	0.015102041	0.01537415	0.009206349
561.mp3	0.030884354	0.035827664	0.030204082	0.029569161	0.024353741	0.033741497	0.044988662	0.038956916	0.047210884	0.057097506	0.044444444	0.037006803	0.033469388	0.037278912	0.027573696	0.032789116	0.036825397	0.04154195	0.039863946	0.032653061	0.035419501	0.029024943	0.047437642	0.036734694	0.041043084	0.035827664	0.038503401	0.026712018	0.034104308	0.033287982	0.029750567	0.031882086	0.031292517	0.038911565	0.044036281	0.032426304	0.03968254	0.058049887	0.052199546	0.034013605	0.041904762	0.052698413	0.041360544	0.04585034	0.036780045	0.029206349	0.038276644	0.06	0.038820862
564.mp3	0.02553288	0.031156463	0.034603175	0.0261678	0.028752834	0.016145125	0.020952381	0.062222222	0.029614512	0.036870748	0.032834467	0.045396825	0.033968254	0.026031746	0.018503401	0.059909297	0.038730159	0.034421769	0.02707483	0.043310658	0.033151927	0.019183673	0.036235828	0.05324263	0.04585034	0.035600907	0.026893424	0.037505669	0.042086168	0.027891156	0.038231293	0.028344671	0.02185941	0.028027211	0.018095238	0.023945578	0.022539683	0.028526077	0.0261678	0.047755102	0.020453515	0.043446712	0.0230839	0.026666667	0.027029478	0.034512472	0.053061224	0.031564626	0.052290249
565.mp3	0.01569161	0.018321995	0.023356009	0.02861678	0.028798186	0.028707483	0.026666667	0.029478458	0.021904762	0.016553288	0.013469388	0.016371882	0.015782313	0.023582766	0.01755102	0.016099773	0.015918367	0.019002268	0.015192744	0.015736961	0.016553288	0.014376417	0.0138322	0.019183673	0.018730159	0.016190476	0.019727891	0.031655329	0.023265306	0.018367347	0.022539683	0.032335601	0.021269841	0.020453515	0.019501134	0.015510204	0.016643991	0.016825397	0.019818594	0.01537415	0.017142857	0.0169161	0.018594104	0.010294785	0.009886621	0.013696145	0.012335601	0.017687075	0.016553288
568.mp3	0.020680272	0.02244898	0.020907029	0.019637188	0.019002268	0.034739229	0.026893424	0.028344671	0.019002268	0.024172336	0.021360544	0.022630385	0.025986395	0.027573696	0.028163265	0.015147392	0.028027211	0.031473923	0.030657596	0.022902494	0.020136054	0.023265306	0.023492063	0.020181406	0.028480726	0.026984127	0.029251701	0.023492063	0.025396825	0.020272109	0.023174603	0.025804989	0.028163265	0.028752834	0.026984127	0.024353741	0.019501134	0.027664399	0.020408163	0.025759637	0.02462585	0.019637188	0.02	0.028027211	0.028253968	0.028480726	0.02462585	0.025895692	0.017641723
574.mp3	0.025986395	0.030022676	0.029659864	0.019365079	0.018095238	0.017052154	0.019637188	0.02553288	0.026439909	0.026258503	0.026077098	0.02675737	0.02829932	0.037959184	0.052834467	0.020997732	0.021179138	0.017052154	0.015056689	0.012517007	0.01324263	0.016281179	0.019909297	0.025260771	0.03537415	0.024263039	0.03446712	0.029115646	0.018276644	0.020770975	0.029206349	0.027301587	0.02430839	0.024399093	0.019229025	0.028072562	0.035419501	0.029387755	0.025396825	0.026712018	0.044807256	0.015873016	0.012517007	0.012380952	0.016825397	0.012290249	0.016326531	0.016235828	0.016462585
577.mp3	0.039138322	0.054421769	0.051292517	0.02462585	0.028888889	0.067301587	0.041587302	0.032244898	0.042585034	0.066984127	0.040907029	0.042358277	0.03845805	0.042947846	0.016961451	0.030612245	0.033469388	0.031156463	0.026802721	0.02952381	0.046666667	0.027210884	0.026893424	0.028208617	0.034648526	0.032290249	0.039909297	0.023038549	0.025623583	0.019274376	0.023310658	0.024126984	0.027346939	0.022585034	0.033786848	0.037188209	0.024217687	0.020453515	0.029614512	0.031927438	0.022403628	0.038639456	0.036553288	0.013287982	0.012063492	0.022902494	0.050884354	0.025442177	0.029478458
579.mp3	0.017052154	0.016598639	0.015328798	0.017188209	0.019319728	0.020907029	0.013741497	0.01478458	0.019455782	0.01877551	0.017959184	0.02	0.018049887	0.016145125	0.018730159	0.019365079	0.015011338	0.016734694	0.019183673	0.017006803	0.021587302	0.020907029	0.017324263	0.019591837	0.01877551	0.021950113	0.020816327	0.022222222	0.021768707	0.015918367	0.019546485	0.024444444	0.020136054	0.023174603	0.019727891	0.0230839	0.02462585	0.024036281	0.021950113	0.021405896	0.020634921	0.021950113	0.022358277	0.022358277	0.02399093	0.02675737	0.028344671	0.026077098	0.027755102
580.mp3	0.026938776	0.022222222	0.015600907	0.01814059	0.024081633	0.013650794	0.020997732	0.019863946	0.019365079	0.016417234	0.016326531	0.016235828	0.014557823	0.015464853	0.022539683	0.020226757	0.02521542	0.019319728	0.019455782	0.023718821	0.016780045	0.019047619	0.01877551	0.018820862	0.018367347	0.022494331	0.019410431	0.017505669	0.015102041	0.016281179	0.018004535	0.019455782	0.015555556	0.013786848	0.012154195	0.012562358	0.014195011	0.013514739	0.014512472	0.013106576	0.012244898	0.012154195	0.01414966	0.018095238	0.017596372	0.013197279	0.011519274	0.012698413	0.015419501
581.mp3	0.095600907	0.091428571	0.065260771	0.076190476	0.095102041	0.083265306	0.084217687	0.12244898	0.131791383	0.090793651	0.121587302	0.093605442	0.065714286	0.074829932	0.070702948	0.109659864	0.118185941	0.086575964	0.08829932	0.113197279	0.098730159	0.084263039	0.085895692	0.105668934	0.115600907	0.086439909	0.101632653	0.037823129	0.055782313	0.041723356	0.052789116	0.027165533	0.056780045	0.042040816	0.055600907	0.023537415	0.058639456	0.037052154	0.054875283	0.033333333	0.06399093	0.055600907	0.058503401	0.027256236	0.060136054	0.041043084	0.06399093	0.055510204	0.13047619
582.mp3	0.043673469	0.022131519	0.02276644	0.017777778	0.04185941	0.021995465	0.020090703	0.013605442	0.037188209	0.024217687	0.020362812	0.014739229	0.036870748	0.037052154	0.028163265	0.023492063	0.036689342	0.026077098	0.044852608	0.027845805	0.054058957	0.025079365	0.014648526	0.017052154	0.036417234	0.031836735	0.047437642	0.026213152	0.031337868	0.020408163	0.031882086	0.036961451	0.036870748	0.025079365	0.039501134	0.027346939	0.050385488	0.048979592	0.026712018	0.020952381	0.033650794	0.02154195	0.043628118	0.028526077	0.034829932	0.036371882	0.022993197	0.011020408	0.031156463
584.mp3	0.042811791	0.032108844	0.024807256	0.040181406	0.023310658	0.023628118	0.028208617	0.032154195	0.054421769	0.03170068	0.025714286	0.026984127	0.023537415	0.027845805	0.022539683	0.029931973	0.027891156	0.027165533	0.033378685	0.030702948	0.03138322	0.032335601	0.032108844	0.01968254	0.029387755	0.026848073	0.026666667	0.026666667	0.032517007	0.027120181	0.028072562	0.026938776	0.026712018	0.024217687	0.031564626	0.026303855	0.030975057	0.02861678	0.034421769	0.027437642	0.069115646	0.042358277	0.026938776	0.026349206	0.034739229	0.060634921	0.05877551	0.03324263	0.021723356
585.mp3	0.019410431	0.024172336	0.025804989	0.018276644	0.01968254	0.025804989	0.033650794	0.02031746	0.022312925	0.027528345	0.020453515	0.016553288	0.043537415	0.026077098	0.018367347	0.018276644	0.016825397	0.015283447	0.012426304	0.011428571	0.015419501	0.013469388	0.028798186	0.019727891	0.023492063	0.018185941	0.023219955	0.018594104	0.02675737	0.018820862	0.022675737	0.017687075	0.029115646	0.017959184	0.02521542	0.0138322	0.017324263	0.017142857	0.020181406	0.017369615	0.019410431	0.010748299	0.026938776	0.014739229	0.029297052	0.022494331	0.019637188	0.015827664	0.018185941
586.mp3	0.039319728	0.033287982	0.026666667	0.020226757	0.022222222	0.032789116	0.036054422	0.037324263	0.042902494	0.037596372	0.05106576	0.045170068	0.036099773	0.024126984	0.025941043	0.022947846	0.02829932	0.028707483	0.020226757	0.023718821	0.024036281	0.030657596	0.026712018	0.026893424	0.032698413	0.030249433	0.062086168	0.03106576	0.044353741	0.028526077	0.033560091	0.03170068	0.032199546	0.02707483	0.042585034	0.034376417	0.0338322	0.035238095	0.026394558	0.036326531	0.022040816	0.038321995	0.047346939	0.029750567	0.04	0.028208617	0.027664399	0.03968254	0.042267574
591.mp3	0.044126984	0.044716553	0.063219955	0.076371882	0.053741497	0.047165533	0.046893424	0.028979592	0.047800454	0.050249433	0.04984127	0.04462585	0.036145125	0.042947846	0.046621315	0.048979592	0.053786848	0.055192744	0.029024943	0.02585034	0.04861678	0.043038549	0.041587302	0.047845805	0.058231293	0.034557823	0.039863946	0.037596372	0.054285714	0.051655329	0.040997732	0.048662132	0.050748299	0.044353741	0.028888889	0.023174603	0.037324263	0.037868481	0.039909297	0.037732426	0.046394558	0.046485261	0.037006803	0.039319728	0.047165533	0.028888889	0.03414966	0.034829932	0.05260771
592.mp3	0.030612245	0.031836735	0.059773243	0.046712018	0.049387755	0.04707483	0.051156463	0.057823129	0.057641723	0.0661678	0.059229025	0.058548753	0.058412698	0.057641723	0.053696145	0.059546485	0.051020408	0.06244898	0.039863946	0.042222222	0.043900227	0.039365079	0.050385488	0.037188209	0.049931973	0.04462585	0.042267574	0.036734694	0.036870748	0.037460317	0.036326531	0.034829932	0.050657596	0.052426304	0.044263039	0.053378685	0.054557823	0.062721088	0.059365079	0.066485261	0.055328798	0.065941043	0.056462585	0.062267574	0.060090703	0.054829932	0.057324263	0.039274376	0.027845805
594.mp3	0.016371882	0.01968254	0.013469388	0.021496599	0.065895692	0.044263039	0.033287982	0.026712018	0.037823129	0.030113379	0.025306122	0.01968254	0.040544218	0.029024943	0.031473923	0.02893424	0.043265306	0.031609977	0.027800454	0.049433107	0.036054422	0.035600907	0.058321995	0.03968254	0.057052154	0.038956916	0.031156463	0.029342404	0.035646259	0.046485261	0.033197279	0.026349206	0.016825397	0.025442177	0.017641723	0.028253968	0.030022676	0.03170068	0.028072562	0.016190476	0.019501134	0.020090703	0.017324263	0.030566893	0.044126984	0.031020408	0.02984127	0.025351474	0.045170068
597.mp3	0.022131519	0.041451247	0.03047619	0.035646259	0.065578231	0.052290249	0.022902494	0.030839002	0.038095238	0.02521542	0.023854875	0.027256236	0.027981859	0.033197279	0.026485261	0.032199546	0.039092971	0.024353741	0.052789116	0.014013605	0.018730159	0.014965986	0.01569161	0.024081633	0.032562358	0.0169161	0.015963719	0.017913832	0.017369615	0.03292517	0.028707483	0.023265306	0.021995465	0.015646259	0.018503401	0.02707483	0.021496599	0.022040816	0.020589569	0.028117914	0.012154195	0.017414966	0.01015873	0.013968254	0.015555556	0.012335601	0.012290249	0.020770975	0.019047619
598.mp3	0.026802721	0.031836735	0.027301587	0.036190476	0.030702948	0.023174603	0.033015873	0.026575964	0.021405896	0.035782313	0.031836735	0.030702948	0.026485261	0.035555556	0.029206349	0.032108844	0.042176871	0.023129252	0.030385488	0.043310658	0.019274376	0.020453515	0.028435374	0.048435374	0.045895692	0.0230839	0.032244898	0.033151927	0.026575964	0.044399093	0.024671202	0.035011338	0.03170068	0.022312925	0.027120181	0.023537415	0.026712018	0.035600907	0.029569161	0.03755102	0.03170068	0.037142857	0.046802721	0.028253968	0.049569161	0.042086168	0.035873016	0.039002268	0.036643991
600.mp3	0.014557823	0.034965986	0.055963719	0.049931973	0.032199546	0.023401361	0.045941043	0.074557823	0.046938776	0.031428571	0.039818594	0.062176871	0.053696145	0.039047619	0.028843537	0.02861678	0.053424036	0.039455782	0.037687075	0.030929705	0.037324263	0.063900227	0.042312925	0.026303855	0.041088435	0.094557823	0.063945578	0.064444444	0.047165533	0.056235828	0.105941043	0.062312925	0.042312925	0.032517007	0.038231293	0.075555556	0.05047619	0.04861678	0.038503401	0.057823129	0.055510204	0.042630385	0.015464853	0.035736961	0.108117914	0.048027211	0.034920635	0.029115646	0.053741497
605.mp3	0.020136054	0.037278912	0.03260771	0.049886621	0.019863946	0.039002268	0.034648526	0.044217687	0.020952381	0.040498866	0.032879819	0.036870748	0.027528345	0.038004535	0.03292517	0.045668934	0.022267574	0.030657596	0.044807256	0.034013605	0.025578231	0.034195011	0.048979592	0.037687075	0.026621315	0.030929705	0.037641723	0.042902494	0.045623583	0.039727891	0.049024943	0.031609977	0.032789116	0.033015873	0.043219955	0.03478458	0.031111111	0.039954649	0.043401361	0.02707483	0.032879819	0.033968254	0.03845805	0.020090703	0.029931973	0.03478458	0.051609977	0.034739229	0.059501134
606.mp3	0.046349206	0.04244898	0.036780045	0.039319728	0.050612245	0.050702948	0.0430839	0.034965986	0.036643991	0.036553288	0.0338322	0.043129252	0.046213152	0.044217687	0.047256236	0.044217687	0.039455782	0.048571429	0.032789116	0.043356009	0.037278912	0.038956916	0.0430839	0.042993197	0.047573696	0.0369161	0.036462585	0.046394558	0.042267574	0.040362812	0.043945578	0.050340136	0.044399093	0.04031746	0.033786848	0.036553288	0.047573696	0.050340136	0.048480726	0.02893424	0.028571429	0.028662132	0.041315193	0.038412698	0.029115646	0.059410431	0.058004535	0.050068027	0.049342404
607.mp3	0.027210884	0.027528345	0.031791383	0.032108844	0.042086168	0.021723356	0.027165533	0.02829932	0.027664399	0.036371882	0.024036281	0.028435374	0.022721088	0.028027211	0.028707483	0.026258503	0.028798186	0.027936508	0.023446712	0.020090703	0.022086168	0.023356009	0.020045351	0.024671202	0.022993197	0.021088435	0.027664399	0.036870748	0.035464853	0.045487528	0.026621315	0.0338322	0.029297052	0.029387755	0.04154195	0.02675737	0.027165533	0.0338322	0.030430839	0.032562358	0.0338322	0.028662132	0.039546485	0.034648526	0.03569161	0.029478458	0.032970522	0.031247166	0.031564626
608.mp3	0.027664399	0.016689342	0.015464853	0.019591837	0.017097506	0.019546485	0.027664399	0.017596372	0.02739229	0.027301587	0.029251701	0.021405896	0.017097506	0.018004535	0.01755102	0.016780045	0.026530612	0.021814059	0.019773243	0.028072562	0.026303855	0.030340136	0.026575964	0.018004535	0.026938776	0.026848073	0.030249433	0.020861678	0.017324263	0.018276644	0.017913832	0.017052154	0.026848073	0.022267574	0.020045351	0.029206349	0.027482993	0.03015873	0.017641723	0.017324263	0.020045351	0.016598639	0.015963719	0.029886621	0.019591837	0.02399093	0.026621315	0.033560091	0.027210884
609.mp3	0.024036281	0.047029478	0.023356009	0.03446712	0.036507937	0.037414966	0.027210884	0.020725624	0.050975057	0.042539683	0.037823129	0.035736961	0.023900227	0.026439909	0.036235828	0.028843537	0.057596372	0.072154195	0.053333333	0.030884354	0.027120181	0.033696145	0.062176871	0.036825397	0.028027211	0.051791383	0.029297052	0.025351474	0.044807256	0.021587302	0.033015873	0.042267574	0.04185941	0.029614512	0.021995465	0.045578231	0.049931973	0.037959184	0.038049887	0.030657596	0.029115646	0.052199546	0.040453515	0.038956916	0.084172336	0.053061224	0.032380952	0.031791383	0.036507937
610.mp3	0.01106576	0.030521542	0.010702948	0.042721088	0.008662132	0.03292517	0.018004535	0.026439909	0.008163265	0.037596372	0.010068027	0.031292517	0.008163265	0.039229025	0.02707483	0.035600907	0.013696145	0.027346939	0.014013605	0.045895692	0.011609977	0.035238095	0.02031746	0.038095238	0.011746032	0.035056689	0.013968254	0.027528345	0.008571429	0.029251701	0.01755102	0.032244898	0.010702948	0.037687075	0.016462585	0.037414966	0.012562358	0.033197279	0.024535147	0.041315193	0.014557823	0.04	0.015600907	0.039954649	0.014104308	0.031882086	0.02707483	0.038004535	0.012108844
611.mp3	0.046258503	0.026621315	0.041814059	0.019138322	0.040634921	0.024126984	0.037369615	0.02122449	0.038730159	0.02430839	0.031020408	0.037959184	0.053741497	0.043945578	0.048888889	0.045668934	0.040498866	0.050929705	0.040952381	0.051746032	0.045260771	0.063174603	0.047210884	0.05600907	0.036145125	0.039501134	0.035102041	0.054512472	0.038231293	0.056417234	0.032970522	0.050385488	0.03414966	0.05324263	0.044852608	0.063219955	0.04829932	0.060816327	0.056235828	0.046575964	0.052517007	0.052335601	0.049251701	0.039637188	0.05723356	0.03968254	0.052517007	0.038594104	0.055873016
612.mp3	0.068208617	0.068435374	0.077278912	0.06185941	0.087709751	0.071791383	0.082539683	0.071609977	0.081814059	0.080861678	0.10521542	0.074648526	0.070294785	0.084716553	0.081315193	0.069795918	0.077959184	0.091609977	0.093424036	0.082040816	0.071473923	0.072743764	0.078684807	0.067528345	0.059863946	0.066893424	0.072063492	0.067936508	0.052244898	0.055555556	0.065079365	0.058639456	0.078548753	0.066893424	0.0769161	0.062675737	0.056689342	0.06861678	0.087664399	0.08553288	0.100181406	0.069160998	0.086303855	0.068163265	0.064852608	0.076145125	0.095192744	0.112471655	0.085668934
613.mp3	0.037913832	0.043582766	0.058684807	0.050839002	0.04861678	0.047936508	0.043537415	0.049931973	0.056689342	0.050748299	0.044580499	0.045986395	0.052970522	0.04707483	0.057868481	0.055646259	0.04893424	0.051156463	0.051247166	0.047619048	0.046122449	0.035283447	0.051201814	0.052018141	0.050113379	0.048662132	0.047800454	0.048163265	0.052154195	0.056371882	0.045578231	0.033922902	0.046984127	0.044897959	0.047891156	0.049931973	0.050839002	0.045034014	0.050068027	0.042585034	0.043628118	0.037732426	0.0369161	0.044852608	0.045804989	0.047437642	0.040453515	0.04185941	0.047165533
614.mp3	0.062947846	0.060453515	0.052244898	0.055464853	0.057868481	0.061632653	0.057868481	0.057913832	0.044807256	0.046349206	0.061133787	0.050884354	0.047256236	0.065034014	0.062857143	0.051519274	0.062494331	0.066938776	0.056734694	0.050975057	0.070884354	0.062947846	0.04861678	0.060861678	0.06185941	0.037505669	0.033560091	0.016190476	0.009795918	0.007210884	0.009070295	0.007709751	0.021814059	0.048888889	0.020408163	0.070022676	0.031609977	0.029433107	0.015147392	0.0261678	0.033333333	0.031020408	0.025759637	0.030839002	0.025396825	0.02861678	0.105986395	0.071519274	0.01814059
615.mp3	0.13478458	0.127256236	0.032562358	0.179501134	0.136371882	0.030566893	0.031791383	0.075328798	0.041088435	0.022902494	0.037369615	0.103265306	0.016507937	0.075419501	0.141814059	0.092335601	0.02521542	0.029251701	0.026712018	0.028344671	0.038866213	0.036507937	0.045260771	0.040408163	0.025079365	0.026258503	0.018049887	0.083219955	0.049931973	0.0261678	0.02553288	0.024217687	0.060770975	0.050068027	0.114058957	0.076598639	0.029931973	0.134285714	0.034557823	0.023854875	0.025714286	0.020090703	0.086984127	0.029160998	0.094557823	0.069886621	0.058503401	0.044943311	0.062675737
616.mp3	0.010068027	0.011111111	0.013560091	0.011655329	0.010884354	0.009795918	0.016734694	0.012471655	0.012743764	0.016326531	0.015419501	0.036145125	0.011836735	0.025442177	0.011882086	0.013333333	0.020907029	0.014603175	0.012063492	0.016553288	0.02	0.016417234	0.012335601	0.008843537	0.011247166	0.017460317	0.028253968	0.020816327	0.01968254	0.020226757	0.026938776	0.012335601	0.007482993	0.006258503	0.006258503	0.006258503	0.006258503	0.008253968	0.034421769	0.042403628	0.021360544	0.019863946	0.01814059	0.018503401	0.015011338	0.015056689	0.014376417	0.023219955	0.025578231
617.mp3	0.118049887	0.090430839	0.095419501	0.096870748	0.118231293	0.140272109	0.107664399	0.076417234	0.062811791	0.093333333	0.094920635	0.103219955	0.114104308	0.062993197	0.052199546	0.124897959	0.064761905	0.078004535	0.075736961	0.054875283	0.060272109	0.097142857	0.114693878	0.088480726	0.102222222	0.074965986	0.060090703	0.065578231	0.063628118	0.053560091	0.060045351	0.059410431	0.054875283	0.084217687	0.10122449	0.080770975	0.050612245	0.047120181	0.055555556	0.073197279	0.069433107	0.092789116	0.092653061	0.093650794	0.089115646	0.103446712	0.080861678	0.156190476	0.098594104
620.mp3	0.026077098	0.013106576	0.018548753	0.030294785	0.037777778	0.025260771	0.032743764	0.032743764	0.044580499	0.04244898	0.044761905	0.03324263	0.014421769	0.037324263	0.00893424	0.020861678	0.030249433	0.02154195	0.054965986	0.028390023	0.037687075	0.037097506	0.047120181	0.038049887	0.052653061	0.02122449	0.024671202	0.027573696	0.018956916	0.026712018	0.036825397	0.038503401	0.026938776	0.039727891	0.04	0.046485261	0.037142857	0.038548753	0.044988662	0.018866213	0.032879819	0.012834467	0.01723356	0.031746032	0.021043084	0.045442177	0.034739229	0.036507937	0.03446712
621.mp3	0.018684807	0.018185941	0.018276644	0.019410431	0.020226757	0.020816327	0.023492063	0.037369615	0.024580499	0.023038549	0.025396825	0.022358277	0.019909297	0.020634921	0.019637188	0.022403628	0.019138322	0.019138322	0.018866213	0.019274376	0.024172336	0.017868481	0.016417234	0.016689342	0.019138322	0.02553288	0.024036281	0.019410431	0.036190476	0.017732426	0.014648526	0.015510204	0.016235828	0.017823129	0.015192744	0.019274376	0.017777778	0.025260771	0.018185941	0.019410431	0.019229025	0.019047619	0.017460317	0.0169161	0.017142857	0.017052154	0.019002268	0.0169161	0.019863946
622.mp3	0.014829932	0.022902494	0.012834467	0.015736961	0.019047619	0.013106576	0.021814059	0.015419501	0.011564626	0.023854875	0.015011338	0.025079365	0.012244898	0.013877551	0.010430839	0.013650794	0.011519274	0.011519274	0.012335601	0.010793651	0.01047619	0.014285714	0.011201814	0.012199546	0.010521542	0.010204082	0.011519274	0.010975057	0.010294785	0.009886621	0.011292517	0.011746032	0.01047619	0.013197279	0.010113379	0.007664399	0.012562358	0.010521542	0.015147392	0.014739229	0.01170068	0.014285714	0.014104308	0.018185941	0.021904762	0.015238095	0.01170068	0.01324263	0.013968254
623.mp3	0.034331066	0.038911565	0.045306122	0.036190476	0.044535147	0.047800454	0.036553288	0.040362812	0.054875283	0.04585034	0.051519274	0.045306122	0.042539683	0.042358277	0.04244898	0.024716553	0.044535147	0.06707483	0.043764172	0.045351474	0.045986395	0.031247166	0.040362812	0.037414966	0.040453515	0.050975057	0.04462585	0.028435374	0.041632653	0.039410431	0.040907029	0.062494331	0.052789116	0.051428571	0.074920635	0.076099773	0.037097506	0.048435374	0.04739229	0.032471655	0.050839002	0.042086168	0.044172336	0.057142857	0.045034014	0.020816327	0.036689342	0.043129252	0.040090703
625.mp3	0.003310658	0.004535147	0.006031746	0.015510204	0.014240363	0.016507937	0.020997732	0.015736961	0.013877551	0.006122449	0.050748299	0.032653061	0.097959184	0.029705215	0.009478458	0.00585034	0.003854875	0.00462585	0.01446712	0.028571429	0.016553288	0.041904762	0.004852608	0.005668934	0.006258503	0.007120181	0.008707483	0.037505669	0.026213152	0.008752834	0.004172336	0.004126984	0.00430839	0.005986395	0.003900227	0.003764172	0.012244898	0.009478458	0.012335601	0.0138322	0.007755102	0.010068027	0.00829932	0.009614512	0.00829932	0.007573696	0.012018141	0.007120181	0.011337868
628.mp3	0.020816327	0.012970522	0.025306122	0.013741497	0.019183673	0.018684807	0.019863946	0.020453515	0.021269841	0.013424036	0.023356009	0.022040816	0.016099773	0.015102041	0.022176871	0.018866213	0.02154195	0.02154195	0.017006803	0.012834467	0.020634921	0.016780045	0.024172336	0.018321995	0.016689342	0.023673469	0.01877551	0.017777778	0.024897959	0.022358277	0.011292517	0.014376417	0.018321995	0.024943311	0.03170068	0.022131519	0.016643991	0.021269841	0.029750567	0.025895692	0.029206349	0.023537415	0.033514739	0.023718821	0.01600907	0.027256236	0.032426304	0.023628118	0.033968254
629.mp3	0.080498866	0.087891156	0.07260771	0.091111111	0.063038549	0.082040816	0.078911565	0.070521542	0.083174603	0.072653061	0.091564626	0.110022676	0.116462585	0.111292517	0.109297052	0.111791383	0.118185941	0.071519274	0.102312925	0.069160998	0.074104308	0.075192744	0.076689342	0.076417234	0.062403628	0.073650794	0.078049887	0.069478458	0.073197279	0.071882086	0.09015873	0.080272109	0.072834467	0.066485261	0.065079365	0.065578231	0.062086168	0.079954649	0.079818594	0.077823129	0.075963719	0.07170068	0.084126984	0.073197279	0.082675737	0.06399093	0.082675737	0.087482993	0.080816327
631.mp3	0.053469388	0.043854875	0.052743764	0.047482993	0.060045351	0.064807256	0.044126984	0.064172336	0.042811791	0.060181406	0.049931973	0.043038549	0.03478458	0.028843537	0.034058957	0.036417234	0.0430839	0.038866213	0.044807256	0.041360544	0.04031746	0.045034014	0.056190476	0.099727891	0.065260771	0.0769161	0.092380952	0.048798186	0.048526077	0.03723356	0.055056689	0.045623583	0.042176871	0.039138322	0.052108844	0.039229025	0.027845805	0.033514739	0.034512472	0.028435374	0.040680272	0.056371882	0.048979592	0.049387755	0.044580499	0.043310658	0.052834467	0.061405896	0.031519274
632.mp3	0.064263039	0.037369615	0.023945578	0.048072562	0.041360544	0.033922902	0.05446712	0.026938776	0.035736961	0.031292517	0.032653061	0.031201814	0.033197279	0.040816327	0.034829932	0.038503401	0.048707483	0.047437642	0.04154195	0.046394558	0.054195011	0.021723356	0.033514739	0.031020408	0.037414966	0.045759637	0.030657596	0.054875283	0.037868481	0.024988662	0.04185941	0.026213152	0.031791383	0.027165533	0.028662132	0.037913832	0.042902494	0.063492063	0.037732426	0.06	0.031655329	0.025487528	0.028979592	0.030793651	0.047619048	0.038367347	0.030340136	0.040136054	0.019501134
634.mp3	0.022857143	0.020907029	0.040181406	0.030566893	0.024807256	0.010793651	0.021950113	0.018820862	0.027482993	0.030204082	0.014058957	0.036643991	0.011337868	0.013968254	0.014195011	0.016507937	0.0138322	0.025124717	0.011746032	0.016145125	0.015056689	0.017142857	0.039909297	0.008435374	0.014195011	0.023356009	0.021995465	0.028072562	0.022721088	0.042947846	0.042539683	0.03047619	0.018730159	0.033922902	0.02675737	0.038095238	0.026485261	0.035600907	0.019591837	0.030340136	0.0138322	0.01292517	0.031111111	0.025895692	0.035464853	0.012199546	0.026303855	0.02031746	0.047573696
635.mp3	0.073197279	0.087709751	0.083628118	0.081950113	0.071247166	0.071428571	0.076235828	0.085396825	0.079229025	0.077596372	0.072789116	0.075102041	0.071020408	0.119092971	0.165396825	0.116553288	0.05170068	0.072199546	0.074920635	0.099546485	0.071927438	0.08276644	0.040952381	0.065487528	0.069614512	0.043582766	0.066122449	0.060226757	0.051156463	0.087709751	0.048072562	0.051609977	0.064353741	0.064353741	0.042403628	0.05170068	0.052063492	0.056961451	0.02553288	0.040226757	0.027437642	0.019863946	0.008480726	0.006349206	0.044081633	0.098231293	0.061950113	0.051791383	0.064353741
637.mp3	0.029886621	0.042222222	0.030294785	0.029387755	0.027210884	0.027256236	0.017052154	0.019092971	0.030521542	0.040952381	0.033650794	0.043129252	0.032154195	0.020181406	0.025941043	0.035147392	0.043401361	0.03723356	0.043537415	0.031292517	0.01414966	0.023582766	0.037732426	0.032063492	0.040045351	0.039954649	0.031111111	0.026666667	0.042494331	0.036462585	0.039501134	0.040816327	0.036870748	0.023854875	0.019773243	0.028707483	0.034240363	0.033287982	0.035510204	0.037142857	0.019773243	0.02675737	0.030204082	0.043854875	0.034603175	0.03814059	0.030793651	0.017414966	0.022086168
638.mp3	0.019501134	0.021179138	0.01755102	0.023174603	0.019365079	0.021723356	0.020498866	0.018004535	0.019002268	0.018548753	0.017188209	0.017006803	0.019727891	0.023492063	0.021043084	0.022721088	0.021315193	0.019274376	0.019501134	0.017777778	0.018911565	0.020362812	0.018866213	0.022040816	0.017868481	0.022675737	0.021360544	0.019501134	0.018911565	0.019546485	0.016870748	0.018049887	0.017505669	0.021451247	0.017868481	0.029614512	0.034875283	0.02430839	0.031972789	0.023492063	0.020589569	0.019319728	0.021950113	0.023673469	0.021904762	0.02585034	0.032789116	0.026439909	0.022131519
639.mp3	0.055056689	0.084943311	0.057052154	0.0569161	0.076281179	0.041814059	0.056598639	0.041088435	0.087482993	0.059909297	0.058730159	0.071156463	0.072653061	0.059319728	0.064535147	0.044943311	0.039501134	0.044263039	0.034557823	0.100136054	0.093786848	0.039773243	0.07414966	0.109977324	0.086031746	0.075827664	0.076326531	0.080770975	0.03814059	0.117460317	0.126893424	0.098956916	0.123854875	0.070340136	0.094557823	0.127346939	0.076371882	0.040770975	0.051428571	0.083537415	0.080997732	0.089478458	0.047301587	0.09324263	0.057913832	0.122267574	0.136099773	0.092154195	0.123673469
640.mp3	0.033786848	0.062312925	0.027029478	0.059727891	0.04707483	0.109206349	0.041360544	0.047165533	0.087619048	0.048571429	0.089705215	0.052879819	0.036371882	0.039501134	0.043809524	0.042222222	0.022811791	0.033514739	0.039092971	0.050793651	0.04154195	0.030022676	0.070566893	0.059274376	0.059455782	0.062721088	0.073605442	0.058866213	0.080362812	0.034920635	0.049750567	0.066621315	0.062222222	0.057777778	0.074739229	0.075510204	0.076326531	0.076371882	0.063310658	0.063854875	0.04462585	0.068526077	0.02861678	0.02521542	0.027256236	0.022630385	0.029297052	0.03755102	0.046077098
643.mp3	0.040770975	0.0738322	0.087664399	0.087664399	0.106984127	0.062539683	0.077732426	0.129070295	0.129024943	0.149342404	0.105079365	0.083219955	0.073696145	0.064217687	0.052562358	0.045396825	0.049478458	0.125124717	0.069342404	0.051428571	0.037868481	0.028526077	0.039909297	0.031020408	0.05015873	0.113696145	0.072562358	0.064852608	0.048480726	0.023900227	0.018866213	0.02707483	0.024716553	0.020907029	0.019455782	0.019002268	0.014693878	0.041088435	0.017097506	0.015283447	0.019229025	0.058503401	0.219319728	0.3261678	0.051972789	0.024353741	0.021496599	0.027210884	0.025714286
644.mp3	0.047301587	0.052154195	0.029705215	0.043265306	0.045986395	0.043628118	0.048435374	0.030340136	0.058185941	0.033605442	0.046439909	0.04861678	0.030430839	0.052970522	0.048027211	0.038956916	0.03723356	0.04829932	0.041043084	0.033287982	0.047210884	0.025351474	0.04185941	0.051927438	0.099002268	0.147800454	0.138185941	0.165714286	0.138049887	0.054421769	0.046712018	0.044761905	0.047573696	0.04829932	0.053877551	0.059591837	0.060181406	0.053151927	0.050022676	0.045578231	0.054829932	0.044852608	0.046575964	0.050113379	0.06122449	0.038548753	0.070340136	0.046938776	0.056780045
645.mp3	0.025895692	0.019047619	0.031927438	0.022403628	0.022222222	0.028117914	0.033741497	0.038684807	0.056643991	0.068662132	0.062675737	0.041587302	0.038367347	0.036507937	0.0369161	0.041768707	0.03170068	0.035328798	0.043764172	0.048253968	0.039047619	0.039092971	0.031564626	0.029886621	0.024353741	0.044716553	0.040680272	0.030793651	0.030113379	0.021950113	0.028163265	0.029569161	0.033650794	0.03414966	0.025351474	0.027165533	0.02154195	0.023809524	0.060498866	0.056825397	0.035283447	0.022312925	0.034739229	0.036281179	0.03015873	0.036281179	0.031111111	0.031519274	0.039546485
646.mp3	0.003673469	0.007936508	0.006893424	0.005759637	0.006122449	0.004081633	0.006349206	0.005442177	0.014331066	0.005170068	0.005487528	0.007482993	0.004988662	0.007981859	0.003673469	0.009024943	0.008208617	0.009659864	0.00952381	0.004852608	0.012199546	0.0061678	0.009024943	0.005623583	0.005668934	0.013106576	0.009795918	0.015147392	0.00399093	0.008072562	0.009387755	0.008117914	0.007981859	0.004852608	0.009569161	0.004852608	0.013650794	0.004943311	0.006485261	0.008979592	0.004761905	0.006712018	0.003492063	0.005351474	0.005396825	0.007573696	0.011927438	0.004081633	0.007346939
647.mp3	0.017868481	0.022040816	0.020816327	0.023537415	0.033061224	0.014603175	0.02707483	0.043809524	0.039909297	0.016825397	0.012154195	0.017006803	0.023945578	0.023174603	0.028798186	0.061950113	0.031791383	0.019773243	0.02893424	0.02739229	0.040226757	0.018594104	0.018820862	0.01569161	0.023945578	0.01537415	0.023265306	0.031746032	0.11600907	0.102902494	0.106122449	0.048526077	0.032789116	0.027256236	0.025578231	0.032108844	0.019138322	0.026485261	0.019002268	0.017777778	0.020272109	0.027800454	0.032834467	0.019047619	0.02893424	0.026530612	0.035147392	0.03723356	0.028208617
648.mp3	0.026213152	0.019773243	0.022176871	0.032743764	0.030657596	0.030113379	0.036507937	0.017188209	0.030793651	0.021950113	0.029569161	0.032335601	0.022131519	0.027619048	0.015464853	0.026938776	0.030929705	0.032471655	0.022358277	0.032698413	0.034920635	0.021451247	0.030430839	0.02893424	0.022267574	0.018231293	0.025895692	0.013922902	0.034648526	0.030521542	0.017505669	0.022131519	0.032970522	0.021950113	0.026122449	0.02244898	0.024489796	0.020589569	0.0369161	0.020226757	0.01845805	0.034013605	0.0261678	0.028253968	0.032199546	0.027619048	0.030430839	0.02430839	0.027664399
649.mp3	0.046485261	0.040498866	0.042312925	0.040544218	0.032789116	0.036235828	0.040272109	0.039455782	0.038911565	0.03968254	0.042675737	0.042086168	0.04244898	0.036780045	0.033197279	0.039002268	0.019047619	0.016643991	0.035464853	0.035782313	0.15600907	0.039047619	0.044761905	0.0430839	0.0430839	0.012335601	0.044353741	0.052199546	0.052063492	0.044444444	0.041496599	0.036281179	0.029750567	0.035782313	0.043446712	0.035873016	0.082539683	0.083945578	0.036825397	0.03414966	0.039773243	0.06185941	0.059501134	0.046439909	0.079954649	0.099319728	0.056099773	0.044943311	0.046938776
650.mp3	0.099954649	0.095147392	0.067664399	0.105668934	0.092834467	0.094557823	0.081043084	0.097097506	0.088798186	0.089206349	0.074920635	0.085804989	0.078231293	0.033151927	0.057777778	0.074829932	0.079637188	0.087709751	0.056371882	0.077732426	0.083537415	0.082721088	0.060770975	0.058639456	0.077052154	0.079002268	0.072380952	0.089705215	0.085941043	0.059455782	0.058095238	0.060680272	0.05877551	0.080181406	0.059410431	0.050702948	0.062857143	0.066439909	0.061088435	0.056734694	0.083310658	0.084716553	0.074512472	0.053560091	0.071609977	0.056326531	0.05755102	0.071746032	0.069750567
651.mp3	0.038095238	0.0261678	0.044126984	0.051020408	0.04276644	0.056235828	0.043900227	0.062494331	0.07845805	0.133877551	0.058911565	0.059773243	0.036054422	0.076462585	0.055056689	0.058911565	0.036054422	0.035646259	0.050929705	0.035827664	0.036326531	0.040090703	0.059365079	0.040907029	0.055192744	0.055918367	0.06185941	0.041768707	0.047800454	0.034285714	0.053333333	0.039863946	0.048752834	0.049705215	0.052970522	0.042358277	0.065396825	0.050113379	0.050294785	0.039909297	0.057687075	0.053378685	0.050249433	0.042947846	0.057641723	0.037913832	0.045170068	0.036462585	0.038639456
652.mp3	0.004036281	0.006303855	0.008571429	0.006303855	0.006485261	0.005714286	0.004852608	0.01414966	0.009251701	0.022630385	0.0230839	0.011247166	0.012335601	0.004716553	0.014965986	0.016870748	0.017687075	0.020136054	0.017097506	0.006439909	0.02154195	0.005351474	0.004036281	0.006530612	0.003900227	0.005396825	0.003673469	0.006575964	0.014512472	0.010975057	0.016054422	0.010521542	0.014058957	0.013424036	0.020136054	0.019455782	0.027346939	0.059954649	0.064671202	0.015011338	0.013605442	0.030884354	0.010884354	0.007165533	0.008843537	0.0061678	0.004807256	0.003174603	0.006213152
653.mp3	0.037823129	0.048117914	0.073061224	0.079909297	0.069297052	0.050249433	0.046575964	0.045351474	0.027755102	0.058367347	0.097732426	0.047619048	0.06739229	0.044399093	0.052834467	0.043129252	0.064036281	0.051927438	0.058594104	0.034739229	0.06	0.033061224	0.070430839	0.035827664	0.056099773	0.072970522	0.043492063	0.055328798	0.039727891	0.054195011	0.060408163	0.100453515	0.018866213	0.108163265	0.064081633	0.065804989	0.03845805	0.060997732	0.041451247	0.035873016	0.066848073	0.099954649	0.041360544	0.078321995	0.048526077	0.044217687	0.05138322	0.04585034	0.110204082
654.mp3	0.158185941	0.18	0.072653061	0.012834467	0.10430839	0.049115646	0.107346939	0.087301587	0.117823129	0.104716553	0.327528345	0.222675737	0.08553288	0.099591837	0.053015873	0.091201814	0.08893424	0.131972789	0.089251701	0.10430839	0.132108844	0.057959184	0.130068027	0.174693878	0.249115646	0.086122449	0.237097506	0.273968254	0.262857143	0.158684807	0.145034014	0.089931973	0.319092971	0.142086168	0.195102041	0.158730159	0.078276644	0.152154195	0.276553288	0.082086168	0.1338322	0.109115646	0.138004535	0.101133787	0.08185941	0.055464853	0.084807256	0.119183673	0.0938322
656.mp3	0.03015873	0.024761905	0.019410431	0.018367347	0.018594104	0.028979592	0.026031746	0.023446712	0.020544218	0.020181406	0.018095238	0.0230839	0.019954649	0.024036281	0.02031746	0.025351474	0.021315193	0.018276644	0.02122449	0.021179138	0.020272109	0.021723356	0.019818594	0.023174603	0.019319728	0.021133787	0.016780045	0.020725624	0.020861678	0.020136054	0.019773243	0.016734694	0.014920635	0.019365079	0.022721088	0.019818594	0.015873016	0.013922902	0.015646259	0.014648526	0.015873016	0.01968254	0.018684807	0.01600907	0.015736961	0.015873016	0.017188209	0.018503401	0.019229025
657.mp3	0.043673469	0.035963719	0.030430839	0.03755102	0.021587302	0.027528345	0.024761905	0.032970522	0.025986395	0.02707483	0.023174603	0.04893424	0.028027211	0.062857143	0.022630385	0.030657596	0.03537415	0.08	0.046984127	0.023628118	0.029977324	0.019138322	0.028253968	0.030430839	0.030748299	0.024126984	0.038866213	0.044444444	0.043174603	0.046122449	0.038639456	0.036235828	0.036235828	0.034421769	0.020725624	0.056371882	0.041995465	0.032108844	0.023219955	0.026712018	0.046031746	0.037188209	0.039909297	0.068798186	0.05170068	0.028752834	0.01877551	0.033650794	0.040997732
658.mp3	0.018911565	0.009795918	0.021315193	0.019501134	0.026439909	0.01478458	0.024126984	0.021179138	0.01968254	0.016054422	0.016780045	0.02553288	0.02276644	0.021587302	0.016507937	0.025306122	0.018276644	0.021587302	0.012426304	0.022222222	0.020861678	0.02462585	0.020725624	0.020907029	0.026258503	0.019773243	0.018321995	0.007528345	0.02739229	0.018367347	0.025487528	0.016825397	0.024489796	0.024897959	0.020045351	0.016553288	0.014875283	0.026213152	0.022176871	0.023310658	0.015011338	0.02521542	0.021315193	0.021133787	0.027029478	0.033741497	0.047845805	0.024761905	0.018185941
660.mp3	0.028163265	0.024353741	0.025623583	0.021315193	0.012834467	0.013560091	0.019229025	0.050521542	0.026712018	0.039591837	0.026802721	0.018820862	0.023492063	0.021179138	0.017097506	0.013922902	0.021995465	0.034058957	0.026802721	0.018185941	0.043492063	0.02430839	0.024489796	0.02185941	0.02122449	0.011337868	0.013741497	0.025487528	0.046303855	0.029569161	0.041269841	0.029614512	0.018956916	0.021269841	0.020725624	0.015555556	0.013514739	0.020861678	0.035782313	0.026213152	0.025260771	0.048798186	0.025306122	0.022040816	0.02122449	0.020680272	0.00893424	0.013106576	0.031473923
661.mp3	0.12553288	0.131882086	0.115827664	0.129569161	0.138004535	0.067936508	0.077188209	0.114829932	0.132426304	0.131473923	0.139319728	0.128752834	0.130793651	0.134240363	0.113469388	0.104761905	0.111836735	0.12861678	0.124172336	0.119591837	0.110793651	0.105351474	0.106984127	0.11138322	0.111927438	0.132244898	0.128571429	0.114965986	0.11537415	0.122630385	0.132970522	0.129705215	0.131292517	0.119954649	0.119183673	0.115646259	0.104353741	0.106349206	0.106984127	0.116598639	0.100634921	0.097006803	0.114240363	0.102267574	0.112653061	0.107891156	0.101904762	0.111292517	0.129478458
662.mp3	0.044807256	0.023356009	0.013061224	0.019410431	0.044353741	0.019138322	0.026394558	0.031519274	0.044444444	0.030022676	0.031882086	0.016099773	0.025306122	0.029160998	0.007664399	0.029569161	0.031337868	0.032517007	0.047210884	0.014693878	0.038276644	0.050022676	0.039455782	0.040136054	0.037460317	0.037596372	0.039092971	0.03814059	0.039365079	0.041269841	0.031292517	0.019863946	0.02	0.009433107	0.035918367	0.021360544	0.02984127	0.028480726	0.023492063	0.034965986	0.031201814	0.016190476	0.034421769	0.04244898	0.020362812	0.031564626	0.013968254	0.03324263	0.030884354
663.mp3	0.005759637	0.14122449	0.179546485	0.042131519	0.046122449	0.03446712	0.021678005	0.025034014	0.008435374	0.011655329	0.02	0.028707483	0.016099773	0.026621315	0.080226757	0.137505669	0.085079365	0.082494331	0.065895692	0.040498866	0.030702948	0.019501134	0.014013605	0.024263039	0.024081633	0.016734694	0.032789116	0.107981859	0.110022676	0.19106576	0.085170068	0.128117914	0.081269841	0.079410431	0.006485261	0.012108844	0.008752834	0.010929705	0.011201814	0.010566893	0.026802721	0.04276644	0.028072562	0.080634921	0.085170068	0.067755102	0.03845805	0.006349206	0.011292517
664.mp3	0.042993197	0.056462585	0.032970522	0.054013605	0.063900227	0.080226757	0.060589569	0.046258503	0.075736961	0.053106576	0.049931973	0.060952381	0.048526077	0.065260771	0.051519274	0.048027211	0.063401361	0.051020408	0.062222222	0.03845805	0.05260771	0.058412698	0.046031746	0.0661678	0.049614512	0.040634921	0.069795918	0.058231293	0.067800454	0.054421769	0.056054422	0.079818594	0.047482993	0.059954649	0.060090703	0.050975057	0.058594104	0.055102041	0.064897959	0.068208617	0.044081633	0.067664399	0.059909297	0.060272109	0.065124717	0.052244898	0.065034014	0.051473923	0.060816327
665.mp3	0.028253968	0.030340136	0.023401361	0.031201814	0.015918367	0.040997732	0.037641723	0.020725624	0.02893424	0.043628118	0.040907029	0.026893424	0.023537415	0.034875283	0.023537415	0.028344671	0.039909297	0.020634921	0.032199546	0.036598639	0.030748299	0.027210884	0.034557823	0.025578231	0.026621315	0.030612245	0.03845805	0.038095238	0.036099773	0.016870748	0.021496599	0.018956916	0.015873016	0.020997732	0.015782313	0.018412698	0.015918367	0.012517007	0.026349206	0.026712018	0.024036281	0.019410431	0.017324263	0.019365079	0.032743764	0.023310658	0.026077098	0.022403628	0.025170068
666.mp3	0.043219955	0.039501134	0.024852608	0.11446712	0.020725624	0.028979592	0.017868481	0.031292517	0.046303855	0.051473923	0.068798186	0.044671202	0.027120181	0.040045351	0.02399093	0.035873016	0.093015873	0.07324263	0.058276644	0.060634921	0.066802721	0.03845805	0.034421769	0.098004535	0.035646259	0.045079365	0.048752834	0.051972789	0.022176871	0.023900227	0.06399093	0.02829932	0.031428571	0.031428571	0.027936508	0.01537415	0.096281179	0.045714286	0.036961451	0.033061224	0.038730159	0.034512472	0.036825397	0.090929705	0.043900227	0.038503401	0.044716553	0.039047619	0.029795918
667.mp3	0.036417234	0.023492063	0.030929705	0.040226757	0.025351474	0.027029478	0.025578231	0.019365079	0.02739229	0.032789116	0.021451247	0.041133787	0.045668934	0.035102041	0.029251701	0.01537415	0.02893424	0.009795918	0.013424036	0.028253968	0.041360544	0.054240363	0.02829932	0.039002268	0.037369615	0.032380952	0.031247166	0.01877551	0.022675737	0.143310658	0.037097506	0.047845805	0.031156463	0.021315193	0.043310658	0.027165533	0.027482993	0.035419501	0.0430839	0.028390023	0.032653061	0.023537415	0.042176871	0.036281179	0.028344671	0.030249433	0.012743764	0.021814059	0.022176871
668.mp3	0.024716553	0.033197279	0.03292517	0.024217687	0.064263039	0.043356009	0.020861678	0.020498866	0.031519274	0.016235828	0.050249433	0.089251701	0.030839002	0.030430839	0.015782313	0.034512472	0.06244898	0.032517007	0.022585034	0.02462585	0.024353741	0.032879819	0.081723356	0.050022676	0.025442177	0.026303855	0.021043084	0.05414966	0.072290249	0.0338322	0.022811791	0.028843537	0.015600907	0.050113379	0.073741497	0.049115646	0.038730159	0.041360544	0.029115646	0.029387755	0.027573696	0.026031746	0.020090703	0.016825397	0.016235828	0.014331066	0.016689342	0.017823129	0.018594104
671.mp3	0.022857143	0.02739229	0.01755102	0.02861678	0.035147392	0.023265306	0.033197279	0.031519274	0.03324263	0.040816327	0.034829932	0.02430839	0.014240363	0.044263039	0.048752834	0.047346939	0.036145125	0.032879819	0.029977324	0.029478458	0.034376417	0.036870748	0.029659864	0.031201814	0.029297052	0.026439909	0.021360544	0.013877551	0.024535147	0.039546485	0.040589569	0.038367347	0.027256236	0.027210884	0.023854875	0.02707483	0.016099773	0.013106576	0.017959184	0.015963719	0.014693878	0.010430839	0.049659864	0.034013605	0.034058957	0.033378685	0.040136054	0.04244898	0.026893424
672.mp3	0.006031746	0.019092971	0.013650794	0.011201814	0.010340136	0.008979592	0.013786848	0.009160998	0.013696145	0.027755102	0.015147392	0.011473923	0.013424036	0.009795918	0.014058957	0.007482993	0.028571429	0.016417234	0.010113379	0.019274376	0.012108844	0.016689342	0.006530612	0.034557823	0.021269841	0.012562358	0.011655329	0.016190476	0.017006803	0.013197279	0.013378685	0.025079365	0.01138322	0.009750567	0.012290249	0.00829932	0.019138322	0.009569161	0.014376417	0.012154195	0.012199546	0.008979592	0.0061678	0.00829932	0.005941043	0.007210884	0.013605442	0.006077098	0.010702948
673.mp3	0.147891156	0.20984127	0.14585034	0.071609977	0.068117914	0.06675737	0.076417234	0.129795918	0.146575964	0.123582766	0.181179138	0.190430839	0.086984127	0.083129252	0.104716553	0.069795918	0.110612245	0.141360544	0.112380952	0.159773243	0.166802721	0.105306122	0.068752834	0.122585034	0.075102041	0.103945578	0.111201814	0.13600907	0.146666667	0.119002268	0.178095238	0.166893424	0.094195011	0.175464853	0.130884354	0.146394558	0.104716553	0.158185941	0.156281179	0.127709751	0.149387755	0.105804989	0.139455782	0.137369615	0.055102041	0.089433107	0.151337868	0.139274376	0.197006803
674.mp3	0.013696145	0.019410431	0.025668934	0.026666667	0.014195011	0.021405896	0.023628118	0.024263039	0.012789116	0.020272109	0.017777778	0.013650794	0.021768707	0.013061224	0.027120181	0.030113379	0.037460317	0.019410431	0.034058957	0.030340136	0.031473923	0.018276644	0.013605442	0.024761905	0.023174603	0.020816327	0.013151927	0.010884354	0.017414966	0.013877551	0.01260771	0.016689342	0.030521542	0.023718821	0.038911565	0.030793651	0.028752834	0.027256236	0.036417234	0.048390023	0.047709751	0.032834467	0.029251701	0.018594104	0.014557823	0.01292517	0.016371882	0.017505669	0.019274376
675.mp3	0.018594104	0.023129252	0.019229025	0.019773243	0.014557823	0.017777778	0.022312925	0.016099773	0.015873016	0.020272109	0.021179138	0.015510204	0.011972789	0.021995465	0.021904762	0.01446712	0.018639456	0.020544218	0.021768707	0.016643991	0.011020408	0.018911565	0.015736961	0.019501134	0.017097506	0.019229025	0.018639456	0.01877551	0.012562358	0.0138322	0.015102041	0.026213152	0.01845805	0.022312925	0.01537415	0.024897959	0.015464853	0.019455782	0.015918367	0.028072562	0.011156463	0.019092971	0.01600907	0.028344671	0.012380952	0.021678005	0.013786848	0.025578231	0.01755102
676.mp3	0.051201814	0.041405896	0.047482993	0.049614512	0.065986395	0.050748299	0.05106576	0.054603175	0.049931973	0.050566893	0.062312925	0.046303855	0.057188209	0.056054422	0.057505669	0.039410431	0.052244898	0.045442177	0.05138322	0.053287982	0.059274376	0.061360544	0.054104308	0.049160998	0.045260771	0.040090703	0.049478458	0.049024943	0.041405896	0.041995465	0.058639456	0.071247166	0.066712018	0.069115646	0.055238095	0.064399093	0.067981859	0.053424036	0.053424036	0.070521542	0.056643991	0.057505669	0.058185941	0.071655329	0.061133787	0.057324263	0.0661678	0.060453515	0.058956916
677.mp3	0.085079365	0.086530612	0.08553288	0.080544218	0.119818594	0.094013605	0.066984127	0.065079365	0.083854875	0.068888889	0.065668934	0.084897959	0.069750567	0.092562358	0.074331066	0.12430839	0.095419501	0.089115646	0.065396825	0.064444444	0.059818594	0.071655329	0.089478458	0.073151927	0.081814059	0.076099773	0.15537415	0.076417234	0.074739229	0.078412698	0.084263039	0.058049887	0.092970522	0.093877551	0.072970522	0.096734694	0.137868481	0.109569161	0.050702948	0.063129252	0.077142857	0.074195011	0.055600907	0.052018141	0.08984127	0.062721088	0.067528345	0.118004535	0.062539683
681.mp3	0.055555556	0.041768707	0.04462585	0.063446712	0.084671202	0.062086168	0.049024943	0.055736961	0.04185941	0.04	0.068117914	0.058095238	0.055464853	0.049795918	0.045034014	0.038730159	0.039274376	0.062040816	0.065804989	0.051201814	0.043900227	0.058548753	0.042358277	0.033151927	0.04893424	0.065714286	0.044399093	0.044353741	0.072244898	0.086394558	0.086485261	0.075963719	0.07015873	0.03755102	0.033378685	0.051337868	0.067482993	0.058684807	0.059319728	0.044126984	0.039092971	0.041133787	0.045668934	0.051564626	0.045351474	0.060226757	0.042267574	0.04984127	0.032743764
682.mp3	0.02122449	0.027800454	0.018956916	0.020770975	0.019138322	0.019863946	0.027936508	0.02521542	0.024761905	0.024126984	0.020680272	0.023628118	0.019591837	0.017823129	0.025623583	0.025941043	0.012653061	0.023809524	0.025442177	0.019773243	0.016598639	0.012063492	0.024081633	0.02739229	0.03414966	0.019773243	0.026485261	0.013514739	0.017414966	0.012562358	0.018503401	0.023356009	0.032290249	0.018004535	0.027891156	0.017006803	0.022947846	0.019138322	0.019863946	0.025260771	0.032698413	0.016462585	0.029070295	0.037414966	0.018911565	0.020090703	0.023038549	0.020952381	0.021587302
684.mp3	0.012517007	0.012879819	0.01414966	0.009931973	0.011927438	0.01478458	0.015782313	0.014512472	0.016507937	0.018594104	0.013605442	0.01537415	0.017823129	0.013786848	0.016054422	0.012562358	0.014829932	0.011156463	0.016235828	0.011882086	0.014512472	0.015102041	0.01324263	0.01324263	0.019410431	0.011655329	0.01414966	0.009569161	0.00739229	0.010430839	0.008798186	0.015827664	0.010068027	0.01845805	0.014965986	0.01260771	0.013968254	0.016507937	0.011247166	0.010068027	0.008390023	0.008253968	0.009024943	0.011337868	0.015238095	0.012834467	0.01324263	0.013061224	0.011201814
685.mp3	0.033015873	0.0338322	0.035328798	0.032380952	0.032335601	0.035600907	0.035192744	0.037913832	0.055963719	0.042358277	0.04893424	0.039954649	0.035328798	0.035646259	0.03968254	0.037959184	0.038004535	0.035827664	0.036145125	0.032335601	0.033514739	0.039637188	0.042222222	0.049886621	0.045124717	0.035600907	0.034104308	0.032789116	0.032562358	0.035102041	0.033560091	0.033922902	0.033786848	0.033696145	0.033650794	0.035464853	0.034875283	0.041678005	0.03600907	0.036417234	0.036054422	0.037097506	0.050612245	0.036190476	0.044399093	0.048979592	0.04	0.033378685	0.034920635
686.mp3	0.014421769	0.012244898	0.017460317	0.011292517	0.010294785	0.015555556	0.017460317	0.032743764	0.024217687	0.025306122	0.019773243	0.027664399	0.037460317	0.023219955	0.027936508	0.022222222	0.021269841	0.013378685	0.012290249	0.025623583	0.018866213	0.024036281	0.017641723	0.017460317	0.02031746	0.038004535	0.022358277	0.023945578	0.0230839	0.017052154	0.021723356	0.014421769	0.014603175	0.015736961	0.015238095	0.013333333	0.014195011	0.012108844	0.01106576	0.021360544	0.013514739	0.029569161	0.032653061	0.032063492	0.015510204	0.01324263	0.014648526	0.024081633	0.054875283
687.mp3	0.042539683	0.04829932	0.057052154	0.044852608	0.043854875	0.029070295	0.055328798	0.043628118	0.041133787	0.062222222	0.05537415	0.058095238	0.049795918	0.061360544	0.036961451	0.040090703	0.045714286	0.031746032	0.050294785	0.04031746	0.041179138	0.038095238	0.04276644	0.044535147	0.03968254	0.049206349	0.045351474	0.050793651	0.036417234	0.046439909	0.056145125	0.058956916	0.045079365	0.043764172	0.050521542	0.051564626	0.048979592	0.036553288	0.051337868	0.045578231	0.058639456	0.067165533	0.058684807	0.03877551	0.050612245	0.039274376	0.047165533	0.051882086	0.053877551
688.mp3	0.022222222	0.020816327	0.036462585	0.02675737	0.023673469	0.016553288	0.012380952	0.012290249	0.016507937	0.025578231	0.01845805	0.027528345	0.01968254	0.022086168	0.038548753	0.043854875	0.038276644	0.029659864	0.021723356	0.016507937	0.012018141	0.011428571	0.018321995	0.028480726	0.027210884	0.024761905	0.026439909	0.018956916	0.017913832	0.015510204	0.015102041	0.018321995	0.019274376	0.024217687	0.026122449	0.018321995	0.021043084	0.016961451	0.015464853	0.020544218	0.022358277	0.036598639	0.026485261	0.027845805	0.020907029	0.016780045	0.014376417	0.016371882	0.025759637
689.mp3	0.020453515	0.027165533	0.030566893	0.055419501	0.057732426	0.018730159	0.031337868	0.020544218	0.026439909	0.047165533	0.019138322	0.030385488	0.034557823	0.034648526	0.03138322	0.021678005	0.033106576	0.027573696	0.02829932	0.025986395	0.022539683	0.030657596	0.045759637	0.042993197	0.022947846	0.021995465	0.035918367	0.020090703	0.048480726	0.024263039	0.018820862	0.034693878	0.04829932	0.049297052	0.020498866	0.027120181	0.021496599	0.028707483	0.036825397	0.022222222	0.031927438	0.023265306	0.046712018	0.037687075	0.019274376	0.029705215	0.03170068	0.021950113	0.047709751
690.mp3	0.014240363	0.024263039	0.035782313	0.016235828	0.015873016	0.013650794	0.01845805	0.020408163	0.024580499	0.015873016	0.028571429	0.030793651	0.033378685	0.030929705	0.03324263	0.029070295	0.062857143	0.017324263	0.014104308	0.01478458	0.020181406	0.022630385	0.017278912	0.017414966	0.012471655	0.020272109	0.018095238	0.031609977	0.022630385	0.023945578	0.09324263	0.02399093	0.037188209	0.022403628	0.070521542	0.023764172	0.023446712	0.013197279	0.015056689	0.019274376	0.046077098	0.016643991	0.013333333	0.040226757	0.129070295	0.018911565	0.01446712	0.031927438	0.060589569
691.mp3	0.019138322	0.030249433	0.035192744	0.032426304	0.032834467	0.035736961	0.023401361	0.032834467	0.025170068	0.040634921	0.042947846	0.077142857	0.049705215	0.053650794	0.039863946	0.060045351	0.109931973	0.017913832	0.025260771	0.017052154	0.030249433	0.019546485	0.028752834	0.030748299	0.076145125	0.033061224	0.020544218	0.069206349	0.026666667	0.022131519	0.024988662	0.021451247	0.019501134	0.024807256	0.026621315	0.026984127	0.014875283	0.029160998	0.020952381	0.025895692	0.024353741	0.033741497	0.02521542	0.019138322	0.029160998	0.024081633	0.025396825	0.021133787	0.03047619
692.mp3	0.137142857	0.115056689	0.112517007	0.130294785	0.108480726	0.114058957	0.110340136	0.107165533	0.112335601	0.10739229	0.144263039	0.133197279	0.144217687	0.128163265	0.097324263	0.127709751	0.130204082	0.121088435	0.108435374	0.127664399	0.121179138	0.13755102	0.096507937	0.114920635	0.088662132	0.15968254	0.090113379	0.147346939	0.099138322	0.111972789	0.079818594	0.108979592	0.070748299	0.086077098	0.11170068	0.139546485	0.116371882	0.164489796	0.101315193	0.149614512	0.125623583	0.165986395	0.150566893	0.162630385	0.178367347	0.171201814	0.150839002	0.170929705	0.170430839
693.mp3	0.023582766	0.028027211	0.018594104	0.013696145	0.016870748	0.024580499	0.02553288	0.05170068	0.050929705	0.045396825	0.082176871	0.063900227	0.083673469	0.093741497	0.058503401	0.055238095	0.095510204	0.110793651	0.208072562	0.234285714	0.205759637	0.23106576	0.233922902	0.178956916	0.187165533	0.17723356	0.16984127	0.179455782	0.183582766	0.107346939	0.075192744	0.057188209	0.018276644	0.010929705	0.011927438	0.017052154	0.013061224	0.024399093	0.021768707	0.021723356	0.025260771	0.022811791	0.024807256	0.023809524	0.036780045	0.025396825	0.019455782	0.025124717	0.025895692
695.mp3	0.053696145	0.051836735	0.045804989	0.111564626	0.06585034	0.071609977	0.086077098	0.076326531	0.101768707	0.107619048	0.082947846	0.058049887	0.054739229	0.056462585	0.071292517	0.072335601	0.078049887	0.069931973	0.055464853	0.054421769	0.060907029	0.060136054	0.06585034	0.056371882	0.060997732	0.082267574	0.101904762	0.110068027	0.080907029	0.077596372	0.094376417	0.07414966	0.062721088	0.112653061	0.084444444	0.065079365	0.057641723	0.048798186	0.06984127	0.092244898	0.075419501	0.077460317	0.085306122	0.074739229	0.052199546	0.061179138	0.077732426	0.069115646	0.055283447
696.mp3	0.023219955	0.046848073	0.027981859	0.020544218	0.011156463	0.008435374	0.015555556	0.026213152	0.015011338	0.0138322	0.006893424	0.009251701	0.009251701	0.006893424	0.00585034	0.008163265	0.011292517	0.006666667	0.005079365	0.007346939	0.009115646	0.008253968	0.006031746	0.006802721	0.007845805	0.021133787	0.006938776	0.005170068	0.006621315	0.009387755	0.009070295	0.00585034	0.005396825	0.010204082	0.007755102	0.006984127	0.00585034	0.005170068	0.025306122	0.028662132	0.058730159	0.041950113	0.059773243	0.024535147	0.021904762	0.027800454	0.032108844	0.035056689	0.024988662
697.mp3	0.014376417	0.041088435	0.033378685	0.017460317	0.062086168	0.008163265	0.01600907	0.068707483	0.008344671	0.04675737	0.029342404	0.0169161	0.06739229	0.053061224	0.023174603	0.065759637	0.071746032	0.081814059	0.157188209	0.189387755	0.204943311	0.017097506	0.012970522	0.05138322	0.029251701	0.010566893	0.055464853	0.006848073	0.051609977	0.033514739	0.007619048	0.042811791	0.017913832	0.01600907	0.075918367	0.033151927	0.018004535	0.045941043	0.015102041	0.05138322	0.027029478	0.007845805	0.026530612	0.020589569	0.012517007	0.051746032	0.024036281	0.043718821	0.021088435
698.mp3	0.019591837	0.036462585	0.013650794	0.016689342	0.055147392	0.028843537	0.031791383	0.008752834	0.014058957	0.018321995	0.012517007	0.026122449	0.01845805	0.013922902	0.035056689	0.071655329	0.01446712	0.040725624	0.009297052	0.026621315	0.018911565	0.011972789	0.009931973	0.012879819	0.005170068	0.010430839	0.013696145	0.00984127	0.009433107	0.010022676	0.036099773	0.018049887	0.024172336	0.032199546	0.018095238	0.028253968	0.016689342	0.011156463	0.007210884	0.02739229	0.050521542	0.038730159	0.035011338	0.020272109	0.009024943	0.013378685	0.037823129	0.018730159	0.010612245
699.mp3	0.034240363	0.032063492	0.028752834	0.026349206	0.02430839	0.047120181	0.037052154	0.039319728	0.048979592	0.038004535	0.023356009	0.016507937	0.044489796	0.040680272	0.030022676	0.027664399	0.041814059	0.041496599	0.033696145	0.029569161	0.026439909	0.026077098	0.061496599	0.044126984	0.057324263	0.051020408	0.038594104	0.028888889	0.021451247	0.047482993	0.036462585	0.022131519	0.045714286	0.042902494	0.036598639	0.024535147	0.028027211	0.029659864	0.026984127	0.052290249	0.041451247	0.057641723	0.041904762	0.030657596	0.031609977	0.023038549	0.060136054	0.032426304	0.028072562
700.mp3	0.077414966	0.077097506	0.103129252	0.051292517	0.06185941	0.068072562	0.044535147	0.049297052	0.090975057	0.052743764	0.082131519	0.073333333	0.072426304	0.060090703	0.065487528	0.066258503	0.075510204	0.097823129	0.06739229	0.130612245	0.091655329	0.051473923	0.060272109	0.037732426	0.05600907	0.080680272	0.084580499	0.08185941	0.103401361	0.064716553	0.053287982	0.072154195	0.061496599	0.054739229	0.079319728	0.070430839	0.054557823	0.085396825	0.038730159	0.066712018	0.060362812	0.047709751	0.030839002	0.031746032	0.084399093	0.057278912	0.032698413	0.028163265	0.023718821
702.mp3	0.114058957	0.097142857	0.120770975	0.14031746	0.123854875	0.094013605	0.11106576	0.117460317	0.119501134	0.147664399	0.097823129	0.11446712	0.078594104	0.049569161	0.088072562	0.132018141	0.084036281	0.12031746	0.096054422	0.064943311	0.112108844	0.09537415	0.093106576	0.072018141	0.074648526	0.092834467	0.08430839	0.07877551	0.107482993	0.088843537	0.102131519	0.079319728	0.106530612	0.090249433	0.11260771	0.093560091	0.140136054	0.11877551	0.079365079	0.105396825	0.11106576	0.132879819	0.113968254	0.130884354	0.121179138	0.105124717	0.119546485	0.114013605	0.107573696
703.mp3	0.037052154	0.0430839	0.020272109	0.055918367	0.018004535	0.032335601	0.027256236	0.063265306	0.030657596	0.08739229	0.036190476	0.046122449	0.015963719	0.038412698	0.01569161	0.034739229	0.019183673	0.022857143	0.045442177	0.023310658	0.035827664	0.025124717	0.061587302	0.02276644	0.035918367	0.020907029	0.045260771	0.013514739	0.034648526	0.023900227	0.080453515	0.043628118	0.029569161	0.026349206	0.017732426	0.087120181	0.033922902	0.046893424	0.015963719	0.048843537	0.021950113	0.033333333	0.022857143	0.03047619	0.022902494	0.026122449	0.057369615	0.030839002	0.074376417
704.mp3	0.02031746	0.032426304	0.030566893	0.035827664	0.035011338	0.035464853	0.027619048	0.037052154	0.045170068	0.035918367	0.037505669	0.037868481	0.045170068	0.036825397	0.025034014	0.033650794	0.02430839	0.030566893	0.029387755	0.032879819	0.037414966	0.035192744	0.029795918	0.033877551	0.045170068	0.036553288	0.038866213	0.034331066	0.045034014	0.038639456	0.036099773	0.082721088	0.060997732	0.062086168	0.056281179	0.031882086	0.02893424	0.025759637	0.026122449	0.027891156	0.037823129	0.031337868	0.03170068	0.027120181	0.039637188	0.032471655	0.032335601	0.033197279	0.035147392
706.mp3	0.038639456	0.041587302	0.046530612	0.04	0.030748299	0.025079365	0.021088435	0.017052154	0.037777778	0.036961451	0.028888889	0.047210884	0.03814059	0.023900227	0.035736961	0.044353741	0.025396825	0.029659864	0.021043084	0.029750567	0.032879819	0.028843537	0.035782313	0.031519274	0.026666667	0.026530612	0.029070295	0.028662132	0.026213152	0.033560091	0.026666667	0.032698413	0.034557823	0.05047619	0.049931973	0.031746032	0.028163265	0.028072562	0.017460317	0.02462585	0.028979592	0.02553288	0.01968254	0.024126984	0.020997732	0.01845805	0.024263039	0.028435374	0.022267574
707.mp3	0.043809524	0.046938776	0.044852608	0.042993197	0.046984127	0.050385488	0.049070295	0.045306122	0.039773243	0.03845805	0.039455782	0.045034014	0.039591837	0.04122449	0.036054422	0.039410431	0.042403628	0.04585034	0.046802721	0.046530612	0.037913832	0.045759637	0.045804989	0.050068027	0.048435374	0.043492063	0.033696145	0.035283447	0.049115646	0.052426304	0.058412698	0.051247166	0.052471655	0.057142857	0.052426304	0.04893424	0.057777778	0.062403628	0.055510204	0.060272109	0.060136054	0.059818594	0.060725624	0.060725624	0.060453515	0.058730159	0.054557823	0.056145125	0.05015873
708.mp3	0.20952381	0.204897959	0.196190476	0.205941043	0.181678005	0.198730159	0.193378685	0.19877551	0.215963719	0.18952381	0.227981859	0.186303855	0.238095238	0.226530612	0.187301587	0.167619048	0.002312925	0.014421769	0.010839002	0.024943311	0.034512472	0.005442177	0.017732426	0.032244898	0.005714286	0.011201814	0.003038549	0.000634921	0.012108844	0.003310658	0.000907029	0.000816327	0.085396825	0.145124717	0.185487528	0.179501134	0.199727891	0.198548753	0.202267574	0.211201814	0.222993197	0.20553288	0.226031746	0.21260771	0.204081633	0.211519274	0.182403628	0.212471655	0.210113379
709.mp3	0.049342404	0.052426304	0.03755102	0.061723356	0.037324263	0.037460317	0.051609977	0.051836735	0.048163265	0.06185941	0.054058957	0.060816327	0.060589569	0.070113379	0.056417234	0.048163265	0.052834467	0.061678005	0.047981859	0.056689342	0.052743764	0.044399093	0.042403628	0.04521542	0.033333333	0.038820862	0.039591837	0.043492063	0.033514739	0.034603175	0.0430839	0.038820862	0.047482993	0.037868481	0.056326531	0.052108844	0.073287982	0.034648526	0.045124717	0.043764172	0.062222222	0.051292517	0.066213152	0.0569161	0.072244898	0.070929705	0.083174603	0.053968254	0.062585034
710.mp3	0.051201814	0.031564626	0.02462585	0.043401361	0.027619048	0.045578231	0.052834467	0.040907029	0.050385488	0.030884354	0.026258503	0.025170068	0.024263039	0.043628118	0.054739229	0.060589569	0.05478458	0.038049887	0.032108844	0.024716553	0.031791383	0.038639456	0.035192744	0.031473923	0.038820862	0.034648526	0.039047619	0.02585034	0.043764172	0.02952381	0.033786848	0.052199546	0.064263039	0.040634921	0.032471655	0.028208617	0.038049887	0.025941043	0.032380952	0.028571429	0.030748299	0.032244898	0.052517007	0.046938776	0.062267574	0.053061224	0.051020408	0.049977324	0.036235828
711.mp3	0.010566893	0.00462585	0.005623583	0.006213152	0.006575964	0.012426304	0.013922902	0.014195011	0.005895692	0.008072562	0.015464853	0.01260771	0.023945578	0.047981859	0.010521542	0.006303855	0.00585034	0.005623583	0.006848073	0.009750567	0.008344671	0.012743764	0.012063492	0.010068027	0.010748299	0.01324263	0.031201814	0.065396825	0.010204082	0.006893424	0.008163265	0.005396825	0.006349206	0.009569161	0.010612245	0.00952381	0.013605442	0.011609977	0.01414966	0.014013605	0.023718821	0.048435374	0.008571429	0.005396825	0.00861678	0.005124717	0.005986395	0.009160998	0.008843537
712.mp3	0.017687075	0.114104308	0.013015873	0.022312925	0.011746032	0.01723356	0.011791383	0.005079365	0.005668934	0.121179138	0.028798186	0.029070295	0.015147392	0.014421769	0.009251701	0.003809524	0.007120181	0.062857143	0.014104308	0.025306122	0.016643991	0.018004535	0.016054422	0.01292517	0.012653061	0.017868481	0.030068027	0.024580499	0.020770975	0.033424036	0.018185941	0.023492063	0.017777778	0.02675737	0.022267574	0.026575964	0.014648526	0.021496599	0.018049887	0.031882086	0.022630385	0.03723356	0.018866213	0.025759637	0.016371882	0.025442177	0.013968254	0.033197279	0.023219955
713.mp3	0.040861678	0.023038549	0.029070295	0.032199546	0.028072562	0.035646259	0.014195011	0.022993197	0.02984127	0.029659864	0.042086168	0.031519274	0.041315193	0.030022676	0.029478458	0.026712018	0.021723356	0.037278912	0.034512472	0.035419501	0.031519274	0.028752834	0.035646259	0.029206349	0.039863946	0.021451247	0.038911565	0.040408163	0.032471655	0.04399093	0.026938776	0.032108844	0.037641723	0.032517007	0.037460317	0.023265306	0.035328798	0.043174603	0.041632653	0.043537415	0.03047619	0.044761905	0.037278912	0.040408163	0.020816327	0.031337868	0.032108844	0.033469388	0.044126984
714.mp3	0.075510204	0.067755102	0.019591837	0.023537415	0.039229025	0.058594104	0.067346939	0.035646259	0.026349206	0.042857143	0.166938776	0.026621315	0.130748299	0.13845805	0.053061224	0.07600907	0.054557823	0.02952381	0.026530612	0.055555556	0.114331066	0.058639456	0.085623583	0.030975057	0.055011338	0.048117914	0.018730159	0.0261678	0.075600907	0.068072562	0.038412698	0.034104308	0.019637188	0.02031746	0.017823129	0.025895692	0.007528345	0.008163265	0.025759637	0.010839002	0.00952381	0.004852608	0.025306122	0.05478458	0.039637188	0.02430839	0.043446712	0.036689342	0.058004535
715.mp3	0.023854875	0.017959184	0.022494331	0.031247166	0.031564626	0.021995465	0.02122449	0.027165533	0.022811791	0.019047619	0.02185941	0.021723356	0.032244898	0.02031746	0.017414966	0.021133787	0.02984127	0.01600907	0.02399093	0.017823129	0.021814059	0.02984127	0.029160998	0.024036281	0.021269841	0.028480726	0.023446712	0.020498866	0.022222222	0.022040816	0.031247166	0.026575964	0.020090703	0.019455782	0.029931973	0.01723356	0.023809524	0.018276644	0.022358277	0.030566893	0.03138322	0.026666667	0.013922902	0.023265306	0.018095238	0.025804989	0.02154195	0.024172336	0.019909297
717.mp3	0.10861678	0.067664399	0.068208617	0.03292517	0.07292517	0.057460317	0.05047619	0.048435374	0.054013605	0.059092971	0.05723356	0.061723356	0.041904762	0.084897959	0.054603175	0.080272109	0.058911565	0.072154195	0.064081633	0.058049887	0.073424036	0.060816327	0.062086168	0.05015873	0.057188209	0.053741497	0.07260771	0.075918367	0.059591837	0.053378685	0.072789116	0.066349206	0.036961451	0.037142857	0.071247166	0.029297052	0.027165533	0.054104308	0.043310658	0.042902494	0.022222222	0.026712018	0.034058957	0.047437642	0.016961451	0.029115646	0.031519274	0.068163265	0.047165533
718.mp3	0.044081633	0.040453515	0.034512472	0.05170068	0.033560091	0.040634921	0.03600907	0.03723356	0.042040816	0.033151927	0.047845805	0.07015873	0.051564626	0.050294785	0.050975057	0.048163265	0.054920635	0.055283447	0.063492063	0.045170068	0.043038549	0.038594104	0.035328798	0.031882086	0.031972789	0.032879819	0.042721088	0.032653061	0.05292517	0.043492063	0.040725624	0.046031746	0.033197279	0.040362812	0.045034014	0.049070295	0.043900227	0.04521542	0.045487528	0.06031746	0.048435374	0.050430839	0.051791383	0.044126984	0.040272109	0.037641723	0.04122449	0.050294785	0.047845805
719.mp3	0.089931973	0.13814059	0.068888889	0.047210884	0.082131519	0.046938776	0.050839002	0.077596372	0.068208617	0.080045351	0.126802721	0.062403628	0.05755102	0.059365079	0.063401361	0.068117914	0.077777778	0.129251701	0.086213152	0.043537415	0.069569161	0.085124717	0.085759637	0.126349206	0.114739229	0.061496599	0.058276644	0.056961451	0.056462585	0.06707483	0.174920635	0.153061224	0.026893424	0.027619048	0.123628118	0.084716553	0.0769161	0.097596372	0.086122449	0.083854875	0.082312925	0.094331066	0.095646259	0.082131519	0.079138322	0.106666667	0.08675737	0.092244898	0.117868481
721.mp3	0.038049887	0.030657596	0.025124717	0.023809524	0.020770975	0.035056689	0.051247166	0.03537415	0.026394558	0.019591837	0.049251701	0.025895692	0.024036281	0.023401361	0.02399093	0.037414966	0.020907029	0.03537415	0.022811791	0.03106576	0.060589569	0.030839002	0.028480726	0.056598639	0.025759637	0.031972789	0.028072562	0.030022676	0.034195011	0.033333333	0.031564626	0.032380952	0.037188209	0.035555556	0.031156463	0.032879819	0.040589569	0.031836735	0.029024943	0.032154195	0.029659864	0.032108844	0.141632653	0.030068027	0.026303855	0.021950113	0.037823129	0.034195011	0.043718821
722.mp3	0.055238095	0.051337868	0.053106576	0.073786848	0.03845805	0.042358277	0.059954649	0.053015873	0.056553288	0.121496599	0.087437642	0.045079365	0.061723356	0.064580499	0.05755102	0.046984127	0.0461678	0.05324263	0.051655329	0.07260771	0.047619048	0.037596372	0.049478458	0.057460317	0.065260771	0.051972789	0.082131519	0.05292517	0.069750567	0.031564626	0.045034014	0.05414966	0.060589569	0.067709751	0.080680272	0.065396825	0.069614512	0.046349206	0.027664399	0.044716553	0.055056689	0.093922902	0.091156463	0.039591837	0.019410431	0.029478458	0.125578231	0.045941043	0.044761905
723.mp3	0.054104308	0.037868481	0.065124717	0.075918367	0.018866213	0.053333333	0.02675737	0.040861678	0.034058957	0.051111111	0.06276644	0.029387755	0.040816327	0.044943311	0.023673469	0.117324263	0.036145125	0.046938776	0.041723356	0.020816327	0.058730159	0.028344671	0.055011338	0.074285714	0.026258503	0.032517007	0.035918367	0.043628118	0.051201814	0.030884354	0.046984127	0.050657596	0.04952381	0.058231293	0.024036281	0.044988662	0.078095238	0.033605442	0.061587302	0.01877551	0.050340136	0.043673469	0.041678005	0.064716553	0.035827664	0.035102041	0.044353741	0.038004535	0.048027211
724.mp3	0.046621315	0.055510204	0.047845805	0.05478458	0.054240363	0.053378685	0.045487528	0.058866213	0.042630385	0.051292517	0.046893424	0.045487528	0.043718821	0.06462585	0.067437642	0.066439909	0.048798186	0.065124717	0.053650794	0.028072562	0.061405896	0.1	0.072290249	0.064716553	0.043038549	0.05478458	0.055600907	0.055102041	0.043537415	0.052063492	0.051791383	0.064943311	0.051020408	0.053650794	0.054058957	0.052879819	0.060907029	0.071020408	0.068526077	0.074557823	0.046893424	0.050839002	0.068798186	0.069070295	0.067664399	0.073605442	0.065351474	0.055464853	0.046802721
725.mp3	0.103673469	0.082585034	0.117052154	0.101315193	0.107120181	0.098367347	0.08399093	0.061088435	0.028208617	0.051655329	0.043854875	0.076054422	0.044399093	0.040861678	0.059410431	0.120589569	0.087573696	0.052426304	0.041451247	0.039727891	0.059138322	0.073650794	0.033696145	0.08430839	0.097460317	0.087981859	0.080952381	0.037823129	0.085170068	0.054331066	0.05170068	0.047664399	0.058095238	0.064943311	0.087800454	0.110113379	0.104897959	0.095963719	0.111201814	0.099183673	0.092653061	0.156099773	0.082902494	0.130430839	0.075963719	0.08276644	0.073333333	0.049387755	0.091473923
726.mp3	0.027165533	0.04553288	0.045668934	0.058548753	0.033015873	0.045351474	0.0430839	0.040408163	0.031564626	0.0338322	0.030975057	0.038185941	0.054240363	0.02462585	0.035918367	0.043174603	0.024852608	0.031564626	0.040680272	0.033287982	0.033106576	0.036689342	0.053333333	0.037913832	0.044988662	0.031746032	0.059546485	0.092879819	0.064716553	0.059501134	0.058503401	0.069160998	0.06154195	0.062403628	0.061269841	0.069342404	0.059229025	0.057324263	0.05446712	0.071201814	0.063356009	0.069115646	0.060181406	0.067482993	0.064807256	0.072063492	0.072199546	0.05877551	0.07478458
727.mp3	0.029160998	0.028843537	0.025759637	0.028027211	0.021723356	0.024761905	0.021315193	0.029750567	0.023174603	0.02	0.025260771	0.020544218	0.02399093	0.020816327	0.02521542	0.021315193	0.030566893	0.023764172	0.021768707	0.025941043	0.020498866	0.021496599	0.025941043	0.022403628	0.025306122	0.0230839	0.025895692	0.024943311	0.021995465	0.025034014	0.021133787	0.023446712	0.021587302	0.023854875	0.022630385	0.025260771	0.022675737	0.020952381	0.025079365	0.020770975	0.023356009	0.021768707	0.015736961	0.018730159	0.026938776	0.040816327	0.030340136	0.024036281	0.023718821
728.mp3	0.038639456	0.032471655	0.034421769	0.028435374	0.041950113	0.04122449	0.035782313	0.04430839	0.04154195	0.046621315	0.039455782	0.049569161	0.043718821	0.060589569	0.056870748	0.049160998	0.034603175	0.053877551	0.052063492	0.046848073	0.031882086	0.023310658	0.029977324	0.019183673	0.019138322	0.023809524	0.025487528	0.03138322	0.035192744	0.033333333	0.039637188	0.033514739	0.031882086	0.032834467	0.02984127	0.028435374	0.048798186	0.03324263	0.033015873	0.035782313	0.039047619	0.037641723	0.042675737	0.037913832	0.035555556	0.035102041	0.030748299	0.031247166	0.033560091
729.mp3	0.100589569	0.096553288	0.080498866	0.100634921	0.117777778	0.066077098	0.080589569	0.055238095	0.156961451	0.126938776	0.091337868	0.091836735	0.089931973	0.090566893	0.103900227	0.089569161	0.134195011	0.082176871	0.078185941	0.078956916	0.049024943	0.026122449	0.041405896	0.063900227	0.030612245	0.058276644	0.057052154	0.034557823	0.032789116	0.055782313	0.023718821	0.036145125	0.048390023	0.044535147	0.049977324	0.062312925	0.051201814	0.012698413	0.059410431	0.057278912	0.035328798	0.076734694	0.042811791	0.030068027	0.040045351	0.047709751	0.021950113	0.075646259	0.052834467
730.mp3	0.060544218	0.056734694	0.04675737	0.033877551	0.035873016	0.124036281	0.221496599	0.117188209	0.191791383	0.31968254	0.173015873	0.042947846	0.064988662	0.191564626	0.156281179	0.156326531	0.208390023	0.19478458	0.143537415	0.025170068	0.030612245	0.092199546	0.124036281	0.290521542	0.195147392	0.183401361	0.156643991	0.046848073	0.078367347	0.073968254	0.074693878	0.114920635	0.095646259	0.079546485	0.064126984	0.024988662	0.035736961	0.089614512	0.156780045	0.171519274	0.172743764	0.205396825	0.104126984	0.045759637	0.059637188	0.119637188	0.127528345	0.095192744	0.240997732
731.mp3	0.051337868	0.010929705	0.005442177	0.016780045	0.009115646	0.038276644	0.069115646	0.095056689	0.072562358	0.086802721	0.153560091	0.142585034	0.162312925	0.123174603	0.122902494	0.161496599	0.060181406	0.186621315	0.168072562	0.185170068	0.179092971	0.115918367	0.114104308	0.113106576	0.084716553	0.102902494	0.082040816	0.085759637	0.122585034	0.083673469	0.09324263	0.06462585	0.036054422	0.039229025	0.039954649	0.05414966	0.037732426	0.047029478	0.068390023	0.06553288	0.067800454	0.06154195	0.086077098	0.083129252	0.048752834	0.032290249	0.054920635	0.032335601	0.055056689
732.mp3	0.043310658	0.038412698	0.048798186	0.058004535	0.059591837	0.086077098	0.064217687	0.071791383	0.041315193	0.06122449	0.086984127	0.066213152	0.071972789	0.085396825	0.047573696	0.056462585	0.039954649	0.046258503	0.040680272	0.037777778	0.044399093	0.034648526	0.047800454	0.05292517	0.048480726	0.043310658	0.041088435	0.032970522	0.038548753	0.039501134	0.032471655	0.049977324	0.03047619	0.044716553	0.047936508	0.030748299	0.048526077	0.042993197	0.042222222	0.052653061	0.047120181	0.047573696	0.051791383	0.039863946	0.054104308	0.056825397	0.048208617	0.0430839	0.041723356
733.mp3	0.021496599	0.022585034	0.020272109	0.021360544	0.017460317	0.011428571	0.027619048	0.022630385	0.01877551	0.025260771	0.034603175	0.029569161	0.038820862	0.057142857	0.024535147	0.019047619	0.02585034	0.03600907	0.021360544	0.03324263	0.020907029	0.030793651	0.034603175	0.040952381	0.034240363	0.030657596	0.026031746	0.022721088	0.017777778	0.025442177	0.025895692	0.035011338	0.023628118	0.022040816	0.020136054	0.025714286	0.026848073	0.023628118	0.019047619	0.016553288	0.018004535	0.04244898	0.052471655	0.042993197	0.04521542	0.047755102	0.012018141	0.018956916	0.029024943
734.mp3	0.127346939	0.086303855	0.113151927	0.077006803	0.117687075	0.136961451	0.095464853	0.086938776	0.109795918	0.108072562	0.123628118	0.08430839	0.098730159	0.104399093	0.072834467	0.094603175	0.095056689	0.156326531	0.113560091	0.111201814	0.111247166	0.091111111	0.115283447	0.12952381	0.101768707	0.107664399	0.09814059	0.065714286	0.139863946	0.084444444	0.118049887	0.137324263	0.109297052	0.10154195	0.099229025	0.091609977	0.126666667	0.110340136	0.135827664	0.103673469	0.109569161	0.080770975	0.111473923	0.089115646	0.111836735	0.127120181	0.090839002	0.096734694	0.153605442
735.mp3	0.075600907	0.043038549	0.035600907	0.031247166	0.03047619	0.043310658	0.040544218	0.034739229	0.043492063	0.035782313	0.021315193	0.043174603	0.021995465	0.035827664	0.057324263	0.059818594	0.065396825	0.044489796	0.019727891	0.028798186	0.053015873	0.041315193	0.021814059	0.009433107	0.041496599	0.035827664	0.039773243	0.025170068	0.015419501	0.029977324	0.033650794	0.035238095	0.024263039	0.017641723	0.03260771	0.033151927	0.031292517	0.026575964	0.014829932	0.025170068	0.03324263	0.033333333	0.021043084	0.017868481	0.033333333	0.030702948	0.024897959	0.029433107	0.025487528
736.mp3	0.0230839	0.02244898	0.02154195	0.020226757	0.01845805	0.017460317	0.019863946	0.019818594	0.020408163	0.018684807	0.013151927	0.011292517	0.010884354	0.010204082	0.008480726	0.009115646	0.035555556	0.032834467	0.022040816	0.029977324	0.025396825	0.016734694	0.014013605	0.018004535	0.015056689	0.021269841	0.02553288	0.03170068	0.04	0.032426304	0.03292517	0.029342404	0.023628118	0.023401361	0.022267574	0.033696145	0.026938776	0.025623583	0.026712018	0.026122449	0.026258503	0.024761905	0.025895692	0.019501134	0.011791383	0.008979592	0.021043084	0.01755102	0.019229025
737.mp3	0.033061224	0.028752834	0.047891156	0.031836735	0.031020408	0.046712018	0.028752834	0.039319728	0.037052154	0.027981859	0.046122449	0.026213152	0.034739229	0.030385488	0.024671202	0.03814059	0.025351474	0.020498866	0.040498866	0.017142857	0.033061224	0.021814059	0.016553288	0.032698413	0.019138322	0.015011338	0.032471655	0.01292517	0.024399093	0.015283447	0.013061224	0.015873016	0.009342404	0.012698413	0.026485261	0.006575964	0.019092971	0.014965986	0.008843537	0.025668934	0.010839002	0.011927438	0.02031746	0.007891156	0.018095238	0.013560091	0.010113379	0.014603175	0.00829932
738.mp3	0.05569161	0.060090703	0.05015873	0.046666667	0.027256236	0.054512472	0.042494331	0.041088435	0.04244898	0.044897959	0.041451247	0.042675737	0.046485261	0.053469388	0.051519274	0.048979592	0.028888889	0.069387755	0.049659864	0.055328798	0.038548753	0.047891156	0.046349206	0.114058957	0.067301587	0.045124717	0.069886621	0.052290249	0.075827664	0.051020408	0.046349206	0.062267574	0.072743764	0.067301587	0.047256236	0.04430839	0.048571429	0.083492063	0.0769161	0.053514739	0.075510204	0.070702948	0.057913832	0.062721088	0.060544218	0.064399093	0.049569161	0.043174603	0.054285714
739.mp3	0.041179138	0.049024943	0.043718821	0.162176871	0.098911565	0.046984127	0.081133787	0.076326531	0.05015873	0.10893424	0.226258503	0.060181406	0.048979592	0.089478458	0.035464853	0.041723356	0.062403628	0.012517007	0.015011338	0.028526077	0.10244898	0.0461678	0.061496599	0.139002268	0.098594104	0.090702948	0.116417234	0.086258503	0.081632653	0.067482993	0.070249433	0.090204082	0.116281179	0.102086168	0.077006803	0.067800454	0.083628118	0.068072562	0.114920635	0.070702948	0.070975057	0.071292517	0.069705215	0.067346939	0.09106576	0.120045351	0.090340136	0.086485261	0.07138322
740.mp3	0.031519274	0.021587302	0.04244898	0.024761905	0.05138322	0.042993197	0.058684807	0.082993197	0.05015873	0.006349206	0.006439909	0.034013605	0.054920635	0.077278912	0.045714286	0.075011338	0.06553288	0.058956916	0.085668934	0.043310658	0.006258503	0.021950113	0.050839002	0.06553288	0.103537415	0.032970522	0.072743764	0.0969161	0.087029478	0.110385488	0.057278912	0.045260771	0.015736961	0.056326531	0.092290249	0.005668934	0.015238095	0.039818594	0.015238095	0.064943311	0.048344671	0.012970522	0.018730159	0.01877551	0.025442177	0.058956916	0.033650794	0.017868481	0.044897959
741.mp3	0.036235828	0.022585034	0.011201814	0.070929705	0.05569161	0.045578231	0.032018141	0.03292517	0.027664399	0.035646259	0.047891156	0.042267574	0.033605442	0.020498866	0.045668934	0.041587302	0.018956916	0.023628118	0.029977324	0.053922902	0.029251701	0.021315193	0.045306122	0.046575964	0.039183673	0.026621315	0.016734694	0.024489796	0.022721088	0.030022676	0.014195011	0.059773243	0.030566893	0.023446712	0.020226757	0.023310658	0.017777778	0.034739229	0.01478458	0.040272109	0.029433107	0.030929705	0.027256236	0.035827664	0.025578231	0.026938776	0.039183673	0.042539683	0.048798186
742.mp3	0.036780045	0.050022676	0.027120181	0.037596372	0.035736961	0.047029478	0.04154195	0.039365079	0.037324263	0.044172336	0.040997732	0.044807256	0.036961451	0.030839002	0.027981859	0.020952381	0.022902494	0.045170068	0.039501134	0.032879819	0.042040816	0.043356009	0.037732426	0.04276644	0.063265306	0.053877551	0.047210884	0.046938776	0.046258503	0.029478458	0.033922902	0.037414966	0.049160998	0.038185941	0.022494331	0.038684807	0.016870748	0.051882086	0.044897959	0.047755102	0.036371882	0.043718821	0.045804989	0.042131519	0.037913832	0.031473923	0.057596372	0.052789116	0.036689342
743.mp3	0.021269841	0.027800454	0.05723356	0.050975057	0.060589569	0.062267574	0.058231293	0.053877551	0.027528345	0.072698413	0.086575964	0.039591837	0.08154195	0.100907029	0.045578231	0.082312925	0.015873016	0.038185941	0.020498866	0.022222222	0.013605442	0.021315193	0.01845805	0.01537415	0.011337868	0.033514739	0.01537415	0.011564626	0.008480726	0.011337868	0.01814059	0.019047619	0.013741497	0.034376417	0.027845805	0.020680272	0.010748299	0.022857143	0.021950113	0.016825397	0.011882086	0.038185941	0.018004535	0.012562358	0.019365079	0.022675737	0.022585034	0.019863946	0.014331066
744.mp3	0.059591837	0.07446712	0.076417234	0.074875283	0.031020408	0.0569161	0.041133787	0.049070295	0.047709751	0.027573696	0.037369615	0.055827664	0.05260771	0.043265306	0.063446712	0.030975057	0.04244898	0.029931973	0.060453515	0.024852608	0.063446712	0.051882086	0.041814059	0.028435374	0.037324263	0.049750567	0.032018141	0.037142857	0.050022676	0.047845805	0.047936508	0.085170068	0.044671202	0.029433107	0.025306122	0.03478458	0.051882086	0.087800454	0.084671202	0.044036281	0.033968254	0.026893424	0.056507937	0.056961451	0.059954649	0.063401361	0.035102041	0.020181406	0.040362812
745.mp3	0.030657596	0.026394558	0.032471655	0.035873016	0.020498866	0.043945578	0.031836735	0.025351474	0.035646259	0.027301587	0.039410431	0.019002268	0.026258503	0.02675737	0.013015873	0.039274376	0.027845805	0.027755102	0.033197279	0.032743764	0.03600907	0.025396825	0.038231293	0.036371882	0.01814059	0.035918367	0.026258503	0.011519274	0.048707483	0.016145125	0.032154195	0.031972789	0.03755102	0.042902494	0.014512472	0.047755102	0.025124717	0.024716553	0.033424036	0.019637188	0.021723356	0.03755102	0.022993197	0.040725624	0.023673469	0.037505669	0.040362812	0.015464853	0.044489796
746.mp3	0.02707483	0.043945578	0.033333333	0.019727891	0.023764172	0.027528345	0.030929705	0.036780045	0.038049887	0.029070295	0.018911565	0.031746032	0.031247166	0.039954649	0.039274376	0.012426304	0.033469388	0.031609977	0.036961451	0.083854875	0.02893424	0.040907029	0.01814059	0.029342404	0.03537415	0.031836735	0.043174603	0.021133787	0.027845805	0.026848073	0.045941043	0.036054422	0.044897959	0.042721088	0.018730159	0.020090703	0.024943311	0.012244898	0.017414966	0.023945578	0.027664399	0.030521542	0.027891156	0.076371882	0.018820862	0.041451247	0.03324263	0.018049887	0.033514739
747.mp3	0.035827664	0.028480726	0.021950113	0.020408163	0.020544218	0.023809524	0.019501134	0.020090703	0.02	0.018956916	0.017006803	0.019410431	0.019773243	0.021088435	0.023265306	0.02861678	0.026848073	0.02553288	0.020408163	0.019818594	0.020272109	0.037913832	0.023628118	0.023265306	0.023809524	0.020589569	0.023900227	0.026485261	0.027528345	0.025034014	0.023401361	0.018911565	0.028662132	0.020589569	0.022403628	0.021405896	0.024172336	0.021496599	0.028526077	0.018866213	0.017913832	0.018594104	0.024852608	0.01569161	0.017278912	0.017006803	0.014285714	0.015464853	0.01814059
748.mp3	0.041814059	0.034603175	0.035056689	0.038367347	0.039047619	0.031337868	0.033287982	0.036145125	0.037868481	0.031927438	0.035283447	0.038412698	0.039909297	0.037777778	0.038503401	0.040090703	0.037959184	0.043673469	0.04244898	0.044489796	0.044489796	0.039138322	0.037006803	0.044353741	0.038503401	0.039591837	0.043356009	0.039727891	0.043129252	0.03845805	0.041451247	0.034512472	0.039546485	0.037278912	0.041315193	0.038412698	0.044399093	0.044580499	0.038730159	0.041678005	0.040861678	0.043673469	0.04276644	0.036326531	0.039818594	0.044716553	0.041995465	0.041133787	0.04276644
749.mp3	0.028662132	0.036099773	0.031791383	0.035918367	0.016734694	0.023219955	0.017188209	0.024489796	0.02399093	0.026439909	0.035283447	0.039092971	0.03478458	0.042267574	0.036553288	0.033378685	0.03537415	0.024671202	0.021587302	0.058095238	0.019183673	0.031519274	0.032743764	0.071519274	0.038185941	0.042312925	0.030702948	0.035238095	0.042222222	0.081133787	0.042267574	0.033968254	0.035555556	0.041360544	0.032562358	0.04122449	0.029024943	0.022585034	0.031156463	0.030068027	0.023809524	0.030566893	0.026621315	0.023582766	0.029024943	0.03478458	0.036462585	0.022947846	0.031564626
750.mp3	0.058049887	0.053424036	0.063809524	0.060181406	0.062902494	0.079138322	0.067437642	0.053197279	0.059229025	0.059546485	0.063673469	0.059818594	0.070340136	0.062947846	0.06462585	0.087120181	0.061360544	0.063129252	0.069795918	0.065623583	0.074376417	0.061179138	0.074512472	0.068526077	0.06829932	0.071473923	0.05814059	0.068390023	0.072380952	0.082267574	0.081405896	0.089070295	0.070839002	0.065079365	0.064807256	0.055238095	0.051882086	0.063174603	0.072380952	0.076417234	0.063764172	0.06585034	0.072290249	0.054104308	0.037959184	0.043356009	0.052517007	0.051156463	0.059455782
756.mp3	0.03138322	0.085124717	0.027709751	0.074058957	0.032335601	0.072743764	0.027482993	0.063582766	0.034648526	0.084761905	0.02430839	0.062857143	0.034648526	0.06585034	0.028480726	0.057324263	0.035056689	0.085804989	0.02739229	0.069297052	0.028798186	0.070204082	0.027755102	0.059047619	0.032290249	0.080136054	0.025668934	0.059954649	0.033424036	0.074285714	0.026213152	0.055963719	0.030521542	0.083809524	0.025578231	0.068888889	0.03138322	0.077460317	0.024671202	0.061995465	0.034013605	0.074648526	0.021405896	0.05569161	0.034557823	0.074058957	0.025578231	0.053968254	0.032834467
757.mp3	0.078185941	0.088707483	0.094104308	0.073605442	0.071473923	0.081088435	0.089024943	0.088571429	0.07414966	0.081814059	0.095464853	0.092290249	0.072743764	0.084081633	0.081496599	0.106848073	0.077823129	0.075419501	0.091473923	0.108752834	0.08031746	0.079818594	0.095600907	0.098639456	0.0830839	0.076417234	0.079455782	0.084399093	0.107845805	0.075963719	0.077369615	0.088843537	0.104444444	0.079727891	0.064217687	0.061678005	0.098231293	0.080453515	0.081496599	0.082539683	0.069070295	0.061995465	0.07260771	0.062993197	0.072426304	0.086122449	0.069977324	0.07015873	0.082947846
758.mp3	0.04893424	0.066575964	0.066575964	0.021496599	0.016825397	0.015328798	0.008480726	0.025759637	0.013197279	0.022494331	0.01047619	0.016099773	0.026439909	0.023492063	0.034693878	0.014285714	0.02675737	0.025578231	0.014240363	0.030975057	0.025034014	0.028390023	0.043945578	0.013287982	0.031473923	0.021043084	0.036326531	0.021405896	0.019183673	0.020090703	0.023945578	0.044353741	0.034104308	0.038185941	0.029931973	0.023356009	0.042176871	0.025351474	0.031746032	0.035283447	0.04	0.045170068	0.026485261	0.03138322	0.021995465	0.03292517	0.03138322	0.0230839	0.032698413
759.mp3	0.078367347	0.088344671	0.091655329	0.106848073	0.081269841	0.095555556	0.097732426	0.074739229	0.073605442	0.027845805	0.025396825	0.026349206	0.023356009	0.025442177	0.024761905	0.033968254	0.044580499	0.039546485	0.035736961	0.028843537	0.044852608	0.088390023	0.097687075	0.060680272	0.054965986	0.045442177	0.055782313	0.085804989	0.057097506	0.039183673	0.081995465	0.084535147	0.079909297	0.053605442	0.120770975	0.053696145	0.052380952	0.061269841	0.058004535	0.0461678	0.161632653	0.064172336	0.079183673	0.067755102	0.080045351	0.077278912	0.107165533	0.113741497	0.093197279
763.mp3	0.047936508	0.039863946	0.0338322	0.039909297	0.037188209	0.037732426	0.02984127	0.03478458	0.038231293	0.039365079	0.03414966	0.026258503	0.034875283	0.036235828	0.026394558	0.07138322	0.057823129	0.051292517	0.035011338	0.031882086	0.02861678	0.038956916	0.035782313	0.031292517	0.02739229	0.037687075	0.03047619	0.032244898	0.036190476	0.039546485	0.053741497	0.037868481	0.04521542	0.037414966	0.047891156	0.035147392	0.035056689	0.032562358	0.040226757	0.042857143	0.046031746	0.028707483	0.031564626	0.038321995	0.031337868	0.036371882	0.03260771	0.041133787	0.03414966
764.mp3	0.046031746	0.05260771	0.131746032	0.057596372	0.058004535	0.059546485	0.049024943	0.076099773	0.12399093	0.054739229	0.059365079	0.049160998	0.043446712	0.075056689	0.055328798	0.053877551	0.04553288	0.047120181	0.109931973	0.033015873	0.016825397	0.058639456	0.025487528	0.039591837	0.044671202	0.034603175	0.022675737	0.009659864	0.022585034	0.027210884	0.053151927	0.033786848	0.032970522	0.035510204	0.025895692	0.036825397	0.022721088	0.018276644	0.013968254	0.01968254	0.025396825	0.038095238	0.042086168	0.052244898	0.036099773	0.059637188	0.036190476	0.040181406	0.014920635
767.mp3	0.127891156	0.110884354	0.076643991	0.098231293	0.06952381	0.104489796	0.076281179	0.089433107	0.134195011	0.102857143	0.092063492	0.118730159	0.107664399	0.066575964	0.044535147	0.063446712	0.075464853	0.06430839	0.042721088	0.062040816	0.035827664	0.07260771	0.04739229	0.069478458	0.09015873	0.079229025	0.07537415	0.096145125	0.081904762	0.073696145	0.074195011	0.071519274	0.063854875	0.06244898	0.074920635	0.074920635	0.050975057	0.075963719	0.075056689	0.075147392	0.056643991	0.091882086	0.090884354	0.081088435	0.069614512	0.07845805	0.08585034	0.079727891	0.065487528
769.mp3	0.044807256	0.059229025	0.037868481	0.04952381	0.057324263	0.046122449	0.059002268	0.111927438	0.099138322	0.105260771	0.066802721	0.069659864	0.081768707	0.088707483	0.08399093	0.076780045	0.088798186	0.059546485	0.064535147	0.060634921	0.060408163	0.06276644	0.057052154	0.066394558	0.097460317	0.084444444	0.107664399	0.103356009	0.103174603	0.07047619	0.049795918	0.060226757	0.052063492	0.082539683	0.059773243	0.05170068	0.05478458	0.053151927	0.055918367	0.065034014	0.058684807	0.049659864	0.055918367	0.047800454	0.054421769	0.058231293	0.04430839	0.054693878	0.054331066
773.mp3	0.006122449	0.011972789	0.007437642	0.008435374	0.02	0.007981859	0.015510204	0.006303855	0.013106576	0.006485261	0.006213152	0.014920635	0.007981859	0.017868481	0.007755102	0.01537415	0.009705215	0.007256236	0.012698413	0.006213152	0.013061224	0.007256236	0.016099773	0.011564626	0.009931973	0.015328798	0.007120181	0.01170068	0.005124717	0.012199546	0.007301587	0.015963719	0.017913832	0.022494331	0.030340136	0.02244898	0.021632653	0.011655329	0.00984127	0.008117914	0.009569161	0.028344671	0.02675737	0.027256236	0.020907029	0.016281179	0.018185941	0.025351474	0.025034014
775.mp3	0.010294785	0.00952381	0.019138322	0.015147392	0.017324263	0.012698413	0.013424036	0.011746032	0.014693878	0.018231293	0.014195011	0.016190476	0.010340136	0.012834467	0.017959184	0.014331066	0.017868481	0.014104308	0.010022676	0.017278912	0.015056689	0.018503401	0.014240363	0.018231293	0.010068027	0.013877551	0.020272109	0.01414966	0.018321995	0.014195011	0.01047619	0.019047619	0.017278912	0.020725624	0.01569161	0.019455782	0.01324263	0.016417234	0.024897959	0.020362812	0.020997732	0.018820862	0.013424036	0.021950113	0.020045351	0.02521542	0.020453515	0.024172336	0.014195011
776.mp3	0.056780045	0.048344671	0.046712018	0.044535147	0.038866213	0.045578231	0.045623583	0.048163265	0.048253968	0.056099773	0.046439909	0.048888889	0.044807256	0.036281179	0.045170068	0.04399093	0.044353741	0.051655329	0.04984127	0.050702948	0.042312925	0.040544218	0.040997732	0.037868481	0.047301587	0.04399093	0.047029478	0.050702948	0.050385488	0.042494331	0.050113379	0.042222222	0.039092971	0.039818594	0.044126984	0.044897959	0.047437642	0.047528345	0.047800454	0.046439909	0.043038549	0.06521542	0.083900227	0.089931973	0.071882086	0.083537415	0.075102041	0.067256236	0.067755102
777.mp3	0.027165533	0.032743764	0.04185941	0.04462585	0.046938776	0.042675737	0.043673469	0.05170068	0.07015873	0.042857143	0.021315193	0.038321995	0.054376417	0.044897959	0.035555556	0.026984127	0.0630839	0.051292517	0.036371882	0.017097506	0.023492063	0.052199546	0.053922902	0.044716553	0.025986395	0.059229025	0.058548753	0.041088435	0.023129252	0.026893424	0.040045351	0.023219955	0.024036281	0.014875283	0.01845805	0.024353741	0.037687075	0.049977324	0.028208617	0.024943311	0.031655329	0.020226757	0.03877551	0.027709751	0.035646259	0.032018141	0.028707483	0.042721088	0.03292517
779.mp3	0.013151927	0.011927438	0.012335601	0.012471655	0.012517007	0.013560091	0.013968254	0.013333333	0.013968254	0.012426304	0.011927438	0.010521542	0.012471655	0.012471655	0.010975057	0.011609977	0.014421769	0.014875283	0.012426304	0.010068027	0.011428571	0.010793651	0.012743764	0.015464853	0.012380952	0.011746032	0.01292517	0.013333333	0.012471655	0.010702948	0.010204082	0.015328798	0.014331066	0.018730159	0.017777778	0.015736961	0.018004535	0.020544218	0.016326531	0.030793651	0.017369615	0.021043084	0.013696145	0.017414966	0.018866213	0.014648526	0.014920635	0.020181406	0.018594104
780.mp3	0.126394558	0.186303855	0.196145125	0.146984127	0.124761905	0.164399093	0.130249433	0.178684807	0.199501134	0.122539683	0.145442177	0.141451247	0.248027211	0.150839002	0.120770975	0.023492063	0.050748299	0.03047619	0.016870748	0.064353741	0.09845805	0.125578231	0.092517007	0.13015873	0.068027211	0.128888889	0.141678005	0.125396825	0.107528345	0.115419501	0.096281179	0.090294785	0.104943311	0.176145125	0.123129252	0.092789116	0.13047619	0.065895692	0.127210884	0.132108844	0.13292517	0.101632653	0.098185941	0.114693878	0.112199546	0.118049887	0.159909297	0.141405896	0.112653061
781.mp3	0.08893424	0.032517007	0.071836735	0.048979592	0.079863946	0.064444444	0.06154195	0.080272109	0.068072562	0.041678005	0.073061224	0.030612245	0.054965986	0.044126984	0.083718821	0.029342404	0.039047619	0.04861678	0.074965986	0.043945578	0.054104308	0.068163265	0.069024943	0.037052154	0.043809524	0.075736961	0.054013605	0.041768707	0.043900227	0.077913832	0.074013605	0.057868481	0.086530612	0.082312925	0.070113379	0.079319728	0.054739229	0.066349206	0.097460317	0.079818594	0.073106576	0.070748299	0.07569161	0.08399093	0.064535147	0.0661678	0.083219955	0.070657596	0.064353741
782.mp3	0.060544218	0.057777778	0.06031746	0.05569161	0.050340136	0.051609977	0.045668934	0.053469388	0.047891156	0.058276644	0.056825397	0.052018141	0.048843537	0.049931973	0.037460317	0.040952381	0.053560091	0.058820862	0.049024943	0.056961451	0.045941043	0.044671202	0.044852608	0.044217687	0.045578231	0.047800454	0.04122449	0.056054422	0.056643991	0.055147392	0.056553288	0.052834467	0.06031746	0.03324263	0.028571429	0.013514739	0.04122449	0.018911565	0.027664399	0.011972789	0.025623583	0.014331066	0.020997732	0.009750567	0.025351474	0.015782313	0.021678005	0.011746032	0.016689342
784.mp3	0.13877551	0.201133787	0.237324263	0.108163265	0.068979592	0.082312925	0.189750567	0.229342404	0.142539683	0.113106576	0.07138322	0.181723356	0.159773243	0.176235828	0.131247166	0.088798186	0.075827664	0.082358277	0.146077098	0.171836735	0.137732426	0.140907029	0.087936508	0.117142857	0.221995465	0.175918367	0.125668934	0.095056689	0.098684807	0.186349206	0.177777778	0.104489796	0.103401361	0.078095238	0.121587302	0.120907029	0.160408163	0.103356009	0.125986395	0.087346939	0.094648526	0.190566893	0.195782313	0.087120181	0.107120181	0.075283447	0.144263039	0.215011338	0.130022676
787.mp3	0.073287982	0.064761905	0.065714286	0.104580499	0.058866213	0.06553288	0.067301587	0.056190476	0.059863946	0.068344671	0.05414966	0.080680272	0.069433107	0.082675737	0.059909297	0.083038549	0.062811791	0.082947846	0.067165533	0.060045351	0.057324263	0.065578231	0.094195011	0.092154195	0.060770975	0.068888889	0.054920635	0.078276644	0.076507937	0.078594104	0.049070295	0.08829932	0.076054422	0.071746032	0.060680272	0.071746032	0.112063492	0.053877551	0.06521542	0.074920635	0.065895692	0.069342404	0.06707483	0.057414966	0.06122449	0.060907029	0.055646259	0.042358277	0.060181406
789.mp3	0.025714286	0.024263039	0.035328798	0.03723356	0.030068027	0.043582766	0.038911565	0.029387755	0.029115646	0.038367347	0.033197279	0.021814059	0.037641723	0.0261678	0.025623583	0.020136054	0.034013605	0.026031746	0.023310658	0.031746032	0.035419501	0.021360544	0.025442177	0.040408163	0.021723356	0.038866213	0.029387755	0.033151927	0.033514739	0.024761905	0.029024943	0.020544218	0.072517007	0.037460317	0.036281179	0.040498866	0.032517007	0.040544218	0.027120181	0.031836735	0.030793651	0.045034014	0.033605442	0.031655329	0.028526077	0.023582766	0.039818594	0.039501134	0.054512472
790.mp3	0.089070295	0.085260771	0.090022676	0.068163265	0.089115646	0.076190476	0.051609977	0.086303855	0.082176871	0.196598639	0.062494331	0.053514739	0.08829932	0.059546485	0.094739229	0.076734694	0.063038549	0.087120181	0.082539683	0.203582766	0.064217687	0.059909297	0.088888889	0.070340136	0.101315193	0.066984127	0.059274376	0.10675737	0.069886621	0.136281179	0.063129252	0.068117914	0.088208617	0.066666667	0.092290249	0.059954649	0.071746032	0.100272109	0.087664399	0.128662132	0.051428571	0.053696145	0.067755102	0.035827664	0.073061224	0.0661678	0.046575964	0.082086168	0.083265306
791.mp3	0.022675737	0.024399093	0.02244898	0.032108844	0.024263039	0.0230839	0.02553288	0.025306122	0.02122449	0.02154195	0.022267574	0.024036281	0.021995465	0.020453515	0.022811791	0.021678005	0.024716553	0.021043084	0.021405896	0.023718821	0.025124717	0.020181406	0.020136054	0.019365079	0.014195011	0.021678005	0.018911565	0.02521542	0.02739229	0.017052154	0.021995465	0.028571429	0.029297052	0.024943311	0.023900227	0.024081633	0.01968254	0.022131519	0.016780045	0.016507937	0.03047619	0.0338322	0.024263039	0.02707483	0.025895692	0.02244898	0.022494331	0.021179138	0.021678005
794.mp3	0.034240363	0.036553288	0.026031746	0.027800454	0.031972789	0.039637188	0.041496599	0.039274376	0.036054422	0.037097506	0.034058957	0.032108844	0.030657596	0.029024943	0.033015873	0.035510204	0.026802721	0.03106576	0.02707483	0.026349206	0.023265306	0.024489796	0.028798186	0.02952381	0.02707483	0.027755102	0.031564626	0.033378685	0.033378685	0.032244898	0.035646259	0.037097506	0.028163265	0.029931973	0.02739229	0.026349206	0.028526077	0.033650794	0.033469388	0.037188209	0.038730159	0.040589569	0.036054422	0.034104308	0.034875283	0.034421769	0.034013605	0.035011338	0.031428571
795.mp3	0.017959184	0.017188209	0.021587302	0.018049887	0.019773243	0.020544218	0.017868481	0.02185941	0.011791383	0.012426304	0.01138322	0.010657596	0.015736961	0.012743764	0.014603175	0.022040816	0.015782313	0.015963719	0.020770975	0.019138322	0.018866213	0.013560091	0.020952381	0.017505669	0.019637188	0.018231293	0.015555556	0.017414966	0.01877551	0.016054422	0.012154195	0.01814059	0.014603175	0.017641723	0.014603175	0.015102041	0.0169161	0.016689342	0.014421769	0.021088435	0.013061224	0.020362812	0.01569161	0.017052154	0.01569161	0.019727891	0.016507937	0.013922902	0.021315193
796.mp3	0.037278912	0.04707483	0.044036281	0.081088435	0.05292517	0.058956916	0.063038549	0.056780045	0.061043084	0.064943311	0.057913832	0.054421769	0.054965986	0.056326531	0.053151927	0.05877551	0.060408163	0.05414966	0.051746032	0.048117914	0.058594104	0.052108844	0.049614512	0.055918367	0.059092971	0.050702948	0.051882086	0.056281179	0.046213152	0.04952381	0.023492063	0.08829932	0.032108844	0.04952381	0.100907029	0.050113379	0.10952381	0.051564626	0.070113379	0.086530612	0.041133787	0.041814059	0.081315193	0.043945578	0.042403628	0.05569161	0.046349206	0.043900227	0.044535147
797.mp3	0.015827664	0.017142857	0.025804989	0.030294785	0.021904762	0.01569161	0.020272109	0.025260771	0.020770975	0.016235828	0.02585034	0.022947846	0.029342404	0.02031746	0.025941043	0.023945578	0.019909297	0.016417234	0.024943311	0.020544218	0.029160998	0.017278912	0.027301587	0.025487528	0.022267574	0.022993197	0.024580499	0.019455782	0.023219955	0.019092971	0.01723356	0.015238095	0.021088435	0.034875283	0.029206349	0.025124717	0.021723356	0.031473923	0.028888889	0.018820862	0.021496599	0.031609977	0.026712018	0.026802721	0.02553288	0.032653061	0.026848073	0.025306122	0.024081633
798.mp3	0.077913832	0.054104308	0.061315193	0.067891156	0.071746032	0.050340136	0.062403628	0.062902494	0.078548753	0.076235828	0.047981859	0.06430839	0.068571429	0.043900227	0.046122449	0.06399093	0.084444444	0.055510204	0.056780045	0.060680272	0.071247166	0.039727891	0.069433107	0.080680272	0.07106576	0.070657596	0.048027211	0.066712018	0.066575964	0.047346939	0.036780045	0.062312925	0.092290249	0.066031746	0.046938776	0.050702948	0.070430839	0.034331066	0.039818594	0.067573696	0.075464853	0.062811791	0.043310658	0.070385488	0.047346939	0.032380952	0.028752834	0.053968254	0.09478458
799.mp3	0.030385488	0.024671202	0.018639456	0.049659864	0.039365079	0.018548753	0.030294785	0.038004535	0.021133787	0.025895692	0.029795918	0.033378685	0.041405896	0.02122449	0.032380952	0.033378685	0.017278912	0.035328798	0.018730159	0.020362812	0.031428571	0.023537415	0.017414966	0.026938776	0.02739229	0.028027211	0.026485261	0.016689342	0.025170068	0.026575964	0.011156463	0.033424036	0.0261678	0.016507937	0.036371882	0.040226757	0.020498866	0.037505669	0.041043084	0.03324263	0.043446712	0.031337868	0.027619048	0.027029478	0.013877551	0.025759637	0.030748299	0.015782313	0.037460317
800.mp3	0.057959184	0.068662132	0.054829932	0.029977324	0.061451247	0.056507937	0.039909297	0.043446712	0.073786848	0.054829932	0.064716553	0.06553288	0.056507937	0.073061224	0.062539683	0.03845805	0.04553288	0.049977324	0.038004535	0.067120181	0.075646259	0.066122449	0.060181406	0.080589569	0.056598639	0.037868481	0.060408163	0.029206349	0.042857143	0.064807256	0.159591837	0.056417234	0.072199546	0.052426304	0.069342404	0.104988662	0.125306122	0.080362812	0.070929705	0.048208617	0.055555556	0.0769161	0.061995465	0.04521542	0.052743764	0.036598639	0.052879819	0.048707483	0.027981859
801.mp3	0.104217687	0.080045351	0.11537415	0.12122449	0.115283447	0.115873016	0.114104308	0.082086168	0.094920635	0.098276644	0.10861678	0.114557823	0.102947846	0.09138322	0.098503401	0.09968254	0.096145125	0.096598639	0.094376417	0.09723356	0.113151927	0.095102041	0.098639456	0.101043084	0.097823129	0.110929705	0.109070295	0.098276644	0.086258503	0.08185941	0.083582766	0.084081633	0.092879819	0.105260771	0.119818594	0.131247166	0.138730159	0.135147392	0.13138322	0.135963719	0.11414966	0.090748299	0.085714286	0.090385488	0.087301587	0.097596372	0.10829932	0.122131519	0.132154195
804.mp3	0.060045351	0.044943311	0.086575964	0.048843537	0.059410431	0.053469388	0.064580499	0.05968254	0.040952381	0.071927438	0.076689342	0.063174603	0.03600907	0.070793651	0.052517007	0.066439909	0.043492063	0.07478458	0.058548753	0.058730159	0.041904762	0.072108844	0.049297052	0.065623583	0.052063492	0.085714286	0.052653061	0.066938776	0.058049887	0.070430839	0.068390023	0.052834467	0.070657596	0.074875283	0.066122449	0.040997732	0.077097506	0.055827664	0.069297052	0.041632653	0.075328798	0.063673469	0.067029478	0.042403628	0.075192744	0.04521542	0.062222222	0.042585034	0.090249433
805.mp3	0.027528345	0.027573696	0.027981859	0.028117914	0.028163265	0.028208617	0.025124717	0.02739229	0.036190476	0.031927438	0.033741497	0.026848073	0.026802721	0.019637188	0.018866213	0.019954649	0.020408163	0.019092971	0.022086168	0.020816327	0.020498866	0.023628118	0.021133787	0.024580499	0.026303855	0.022494331	0.025668934	0.034285714	0.036507937	0.034421769	0.029705215	0.028662132	0.031247166	0.026077098	0.023628118	0.025714286	0.02553288	0.02154195	0.023492063	0.021088435	0.020770975	0.019138322	0.02	0.025941043	0.027664399	0.027800454	0.027709751	0.027210884	0.027891156
806.mp3	0.055328798	0.078367347	0.055283447	0.055419501	0.056371882	0.064399093	0.067664399	0.052154195	0.054693878	0.065034014	0.053378685	0.045034014	0.040952381	0.053560091	0.037188209	0.174013605	0.114058957	0.131428571	0.100226757	0.050204082	0.058321995	0.052108844	0.03324263	0.051292517	0.029750567	0.09755102	0.085714286	0.051111111	0.056780045	0.036462585	0.025668934	0.035736961	0.038820862	0.055963719	0.071156463	0.107256236	0.056961451	0.043401361	0.035419501	0.033106576	0.035873016	0.056326531	0.06399093	0.025668934	0.027301587	0.051609977	0.055192744	0.046530612	0.042630385
807.mp3	0.035328798	0.047528345	0.018276644	0.038866213	0.031927438	0.043038549	0.017006803	0.04031746	0.043628118	0.062086168	0.033922902	0.018866213	0.026712018	0.025804989	0.017188209	0.016643991	0.039818594	0.03324263	0.016190476	0.015782313	0.026802721	0.027709751	0.015963719	0.021768707	0.03537415	0.030884354	0.019727891	0.035192744	0.023265306	0.044852608	0.014240363	0.041269841	0.036825397	0.053968254	0.021587302	0.033469388	0.021723356	0.05138322	0.014875283	0.04154195	0.043809524	0.038503401	0.028843537	0.022947846	0.032698413	0.031428571	0.024081633	0.029433107	0.023628118
808.mp3	0.042675737	0.042086168	0.023764172	0.041904762	0.04893424	0.056507937	0.06154195	0.032562358	0.030748299	0.013922902	0.04031746	0.018911565	0.024172336	0.037052154	0.022358277	0.058185941	0.041632653	0.03446712	0.042993197	0.042993197	0.033197279	0.033378685	0.045034014	0.036643991	0.063310658	0.052244898	0.028435374	0.035827664	0.016099773	0.028480726	0.028662132	0.028208617	0.044126984	0.025351474	0.058866213	0.049206349	0.03478458	0.049070295	0.024263039	0.053968254	0.062358277	0.027709751	0.048888889	0.054512472	0.038185941	0.048072562	0.038095238	0.015238095	0.031791383
810.mp3	0.063945578	0.071020408	0.07537415	0.062312925	0.059637188	0.085986395	0.086848073	0.052517007	0.057414966	0.088480726	0.075600907	0.072018141	0.045396825	0.102403628	0.081043084	0.067755102	0.036099773	0.098594104	0.060725624	0.054875283	0.04521542	0.097687075	0.059773243	0.063492063	0.052063492	0.080589569	0.071428571	0.072834467	0.107664399	0.137006803	0.093015873	0.08585034	0.086621315	0.105986395	0.076734694	0.056598639	0.071473923	0.064172336	0.060907029	0.068435374	0.076870748	0.075011338	0.067755102	0.066802721	0.072063492	0.075464853	0.075736961	0.08154195	0.074875283
811.mp3	0.009024943	0.020816327	0.026575964	0.017097506	0.017369615	0.012380952	0.040408163	0.032018141	0.026394558	0.017052154	0.027210884	0.01106576	0.023718821	0.011609977	0.016961451	0.009614512	0.01478458	0.011156463	0.017641723	0.018276644	0.012335601	0.01569161	0.023219955	0.015510204	0.019455782	0.017505669	0.018185941	0.017732426	0.007120181	0.013333333	0.012834467	0.014965986	0.046893424	0.042358277	0.040725624	0.04861678	0.051156463	0.047437642	0.054829932	0.042539683	0.035646259	0.035056689	0.040589569	0.047528345	0.039092971	0.041587302	0.0569161	0.043401361	0.050657596
813.mp3	0.031247166	0.027709751	0.034648526	0.038503401	0.033424036	0.034693878	0.03537415	0.087891156	0.04244898	0.032154195	0.02122449	0.021950113	0.041315193	0.031201814	0.030884354	0.048798186	0.050294785	0.052244898	0.020226757	0.028027211	0.030068027	0.058684807	0.041315193	0.029931973	0.025396825	0.027029478	0.039909297	0.037142857	0.032471655	0.033106576	0.033605442	0.035056689	0.040997732	0.047437642	0.061814059	0.032653061	0.054013605	0.029387755	0.032789116	0.022630385	0.034512472	0.029750567	0.029977324	0.025034014	0.04122449	0.036780045	0.030430839	0.039229025	0.065351474
814.mp3	0.037777778	0.272562358	0.413061224	0.069206349	0.05478458	0.056780045	0.068435374	0.065714286	0.069795918	0.066122449	0.051609977	0.061768707	0.067664399	0.065079365	0.063537415	0.066213152	0.072290249	0.067210884	0.064353741	0.065351474	0.0769161	0.060362812	0.06739229	0.079319728	0.085351474	0.100272109	0.081814059	0.072517007	0.057596372	0.067165533	0.059274376	0.065759637	0.114603175	0.289614512	0.283718821	0.451564626	0.300952381	0.530022676	0.533151927	0.605759637	0.595736961	0.531746032	0.573968254	0.595238095	0.565986395	0.505623583	0.552879819	0.506666667	0.507210884
815.mp3	0.052244898	0.048798186	0.054195011	0.042403628	0.049931973	0.055419501	0.045306122	0.041768707	0.054285714	0.042902494	0.048253968	0.051655329	0.035510204	0.049342404	0.064852608	0.048072562	0.058730159	0.058956916	0.047845805	0.048526077	0.06244898	0.037596372	0.047120181	0.050294785	0.039637188	0.04462585	0.055464853	0.038594104	0.051111111	0.055419501	0.050294785	0.047120181	0.047981859	0.040226757	0.055600907	0.043900227	0.042086168	0.046893424	0.059954649	0.043809524	0.048843537	0.058321995	0.042403628	0.065260771	0.062494331	0.044943311	0.053106576	0.052018141	0.043628118
818.mp3	0.042811791	0.05537415	0.039727891	0.051337868	0.048072562	0.051337868	0.047755102	0.040226757	0.054285714	0.043310658	0.056462585	0.04185941	0.051746032	0.053197279	0.053650794	0.050068027	0.078095238	0.04739229	0.049115646	0.048344671	0.054965986	0.052199546	0.042721088	0.061496599	0.036235828	0.073514739	0.042630385	0.051473923	0.04462585	0.059546485	0.068752834	0.043582766	0.056371882	0.098276644	0.089795918	0.053560091	0.067165533	0.059047619	0.124399093	0.063265306	0.066485261	0.07170068	0.118367347	0.073605442	0.055056689	0.06585034	0.092834467	0.074195011	0.063764172
819.mp3	0.031746032	0.026848073	0.031746032	0.028526077	0.029569161	0.03015873	0.026666667	0.031746032	0.027210884	0.031292517	0.028072562	0.029750567	0.026621315	0.031746032	0.026394558	0.031746032	0.028526077	0.028662132	0.02861678	0.029342404	0.027120181	0.032743764	0.02675737	0.032290249	0.028027211	0.03138322	0.027709751	0.030113379	0.027437642	0.032199546	0.02739229	0.031927438	0.029251701	0.029569161	0.028435374	0.027210884	0.032380952	0.028208617	0.031292517	0.029160998	0.029795918	0.02829932	0.031201814	0.027755102	0.031927438	0.027981859	0.029024943	0.029070295	0.030657596
820.mp3	0.058276644	0.039818594	0.033514739	0.084489796	0.20122449	0.079183673	0.225895692	0.06399093	0.208253968	0.172743764	0.239410431	0.081632653	0.208662132	0.077913832	0.174240363	0.090022676	0.158730159	0.136780045	0.176326531	0.135192744	0.145895692	0.166213152	0.095192744	0.167301587	0.131247166	0.260816327	0.105079365	0.124081633	0.102947846	0.192970522	0.077868481	0.177505669	0.058911565	0.167664399	0.078956916	0.112244898	0.131836735	0.107755102	0.072290249	0.106893424	0.073968254	0.120498866	0.159092971	0.11047619	0.098367347	0.090975057	0.126485261	0.096417234	0.115419501
823.mp3	0.023809524	0.025170068	0.033061224	0.031609977	0.030839002	0.031247166	0.03015873	0.025804989	0.023401361	0.02553288	0.022902494	0.01814059	0.027936508	0.022902494	0.030430839	0.021269841	0.019365079	0.025396825	0.026530612	0.025079365	0.025714286	0.054195011	0.037596372	0.037369615	0.047256236	0.053922902	0.035056689	0.035555556	0.048979592	0.064489796	0.030113379	0.026575964	0.040498866	0.039501134	0.034739229	0.033424036	0.077097506	0.036643991	0.030884354	0.055147392	0.045986395	0.03292517	0.029614512	0.057097506	0.048888889	0.041632653	0.040589569	0.030975057	0.020589569
824.mp3	0.050340136	0.059591837	0.051428571	0.066938776	0.047437642	0.053197279	0.069297052	0.056462585	0.067709751	0.043219955	0.068979592	0.057687075	0.055600907	0.055283447	0.059909297	0.060634921	0.05814059	0.040770975	0.051428571	0.04707483	0.05845805	0.072517007	0.043900227	0.063764172	0.047482993	0.064353741	0.055646259	0.054104308	0.05138322	0.04276644	0.052199546	0.051337868	0.056689342	0.052562358	0.048344671	0.048798186	0.043582766	0.054195011	0.032063492	0.06952381	0.023673469	0.053877551	0.058231293	0.045895692	0.059138322	0.047573696	0.053151927	0.033650794	0.063219955
825.mp3	0.028344671	0.026485261	0.056326531	0.029160998	0.034331066	0.033741497	0.087709751	0.039274376	0.019954649	0.052290249	0.034875283	0.025986395	0.02707483	0.078684807	0.030793651	0.022176871	0.017278912	0.052834467	0.021360544	0.024716553	0.058412698	0.049297052	0.025079365	0.021950113	0.087029478	0.022993197	0.020544218	0.02244898	0.080589569	0.025804989	0.022312925	0.027301587	0.04031746	0.019092971	0.030929705	0.077505669	0.030113379	0.02	0.016326531	0.066077098	0.020861678	0.022721088	0.02952381	0.071519274	0.022312925	0.020907029	0.050657596	0.020544218	0.020725624
826.mp3	0.026122449	0.020453515	0.02	0.013786848	0.016235828	0.024444444	0.023673469	0.017913832	0.023537415	0.0261678	0.020997732	0.021768707	0.013015873	0.021043084	0.092290249	0.029387755	0.023174603	0.035600907	0.029659864	0.024671202	0.020680272	0.012063492	0.01324263	0.0169161	0.013197279	0.015011338	0.018276644	0.024489796	0.025487528	0.02185941	0.012108844	0.021950113	0.043401361	0.02553288	0.019319728	0.016870748	0.021451247	0.028571429	0.030430839	0.031201814	0.021587302	0.020498866	0.029115646	0.027482993	0.018185941	0.012018141	0.010748299	0.012290249	0.018820862
829.mp3	0.010839002	0.006122449	0.010249433	0.015011338	0.011791383	0.011519274	0.009387755	0.011746032	0.008888889	0.006485261	0.005260771	0.011428571	0.009251701	0.007755102	0.008571429	0.015646259	0.008888889	0.008480726	0.014603175	0.010340136	0.007981859	0.008390023	0.01414966	0.014557823	0.01260771	0.016507937	0.014965986	0.008888889	0.004444444	0.007800454	0.008707483	0.008027211	0.011609977	0.013922902	0.009569161	0.012789116	0.014058957	0.013968254	0.006712018	0.006258503	0.010793651	0.012789116	0.008435374	0.006802721	0.014603175	0.008027211	0.01047619	0.012517007	0.017732426
830.mp3	0.049659864	0.080997732	0.053424036	0.072108844	0.057868481	0.059954649	0.069387755	0.093514739	0.057505669	0.076371882	0.051791383	0.079274376	0.051564626	0.06031746	0.042131519	0.084671202	0.051972789	0.075782313	0.058503401	0.089977324	0.051428571	0.077732426	0.054739229	0.082086168	0.057414966	0.078956916	0.058321995	0.078367347	0.062902494	0.065124717	0.063945578	0.092879819	0.060861678	0.083219955	0.065442177	0.087936508	0.063900227	0.067664399	0.067845805	0.091428571	0.059047619	0.067482993	0.059954649	0.060453515	0.052108844	0.055600907	0.044852608	0.067437642	0.049115646
831.mp3	0.066258503	0.081043084	0.048798186	0.070340136	0.051247166	0.056326531	0.036371882	0.054603175	0.031473923	0.053786848	0.036281179	0.058911565	0.038730159	0.06585034	0.036598639	0.062902494	0.049206349	0.063673469	0.034421769	0.05537415	0.037414966	0.060680272	0.03845805	0.05170068	0.034195011	0.05324263	0.038185941	0.056961451	0.038095238	0.060045351	0.043174603	0.057142857	0.041451247	0.060045351	0.037823129	0.052879819	0.038820862	0.047800454	0.032471655	0.048344671	0.031882086	0.051473923	0.036190476	0.053106576	0.043310658	0.060181406	0.047891156	0.059138322	0.0430839
833.mp3	0.08154195	0.099229025	0.103038549	0.131655329	0.114058957	0.122358277	0.111972789	0.121950113	0.116780045	0.1169161	0.092290249	0.094195011	0.081315193	0.099319728	0.089206349	0.089297052	0.09877551	0.114965986	0.086575964	0.080045351	0.076870748	0.092471655	0.068253968	0.090929705	0.07877551	0.092834467	0.071882086	0.087120181	0.092018141	0.113424036	0.104716553	0.118594104	0.130294785	0.133469388	0.106984127	0.104897959	0.090294785	0.108253968	0.094829932	0.11015873	0.101315193	0.110884354	0.0969161	0.1138322	0.12276644	0.126485261	0.120861678	0.12585034	0.118548753
834.mp3	0.017188209	0.006938776	0.007619048	0.014104308	0.017052154	0.028888889	0.024580499	0.016643991	0.075646259	0.015011338	0.00861678	0.004081633	0.003764172	0.016553288	0.071337868	0.01138322	0.011473923	0.008843537	0.080816327	0.063356009	0.031836735	0.047165533	0.021360544	0.017596372	0.041814059	0.021768707	0.023310658	0.029024943	0.02739229	0.068344671	0.03814059	0.033922902	0.044988662	0.029070295	0.036326531	0.028480726	0.019455782	0.02707483	0.025079365	0.033605442	0.030204082	0.052154195	0.044353741	0.076371882	0.022585034	0.024172336	0.031882086	0.049206349	0.030657596
836.mp3	0.007256236	0.085804989	0.071655329	0.042902494	0.030612245	0.024081633	0.031655329	0.033378685	0.025170068	0.036417234	0.019818594	0.016689342	0.032380952	0.020408163	0.021451247	0.012879819	0.026031746	0.020272109	0.032063492	0.018004535	0.024988662	0.033469388	0.02185941	0.018684807	0.013061224	0.0230839	0.023174603	0.049387755	0.032199546	0.02122449	0.026666667	0.020226757	0.020907029	0.015827664	0.02276644	0.024716553	0.031609977	0.056507937	0.055283447	0.081269841	0.105941043	0.083310658	0.087664399	0.158321995	0.116417234	0.090385488	0.122721088	0.111247166	0.096507937
839.mp3	0.028208617	0.037142857	0.020861678	0.021405896	0.022585034	0.034829932	0.039183673	0.047346939	0.023492063	0.021405896	0.020770975	0.034648526	0.031746032	0.03446712	0.02521542	0.022494331	0.020634921	0.024761905	0.020498866	0.026621315	0.041678005	0.036689342	0.040045351	0.024126984	0.020997732	0.024217687	0.042585034	0.036961451	0.039591837	0.023764172	0.020453515	0.023673469	0.045578231	0.036598639	0.041043084	0.025487528	0.02031746	0.025986395	0.040861678	0.036780045	0.040589569	0.023764172	0.021360544	0.023582766	0.042312925	0.037142857	0.045487528	0.023310658	0.02154195
841.mp3	0.022721088	0.032471655	0.030884354	0.031609977	0.028027211	0.023764172	0.032199546	0.02399093	0.023174603	0.027845805	0.024580499	0.046394558	0.028752834	0.049387755	0.045079365	0.081723356	0.033015873	0.02893424	0.02984127	0.032471655	0.032879819	0.028208617	0.025124717	0.02553288	0.03324263	0.035192744	0.062131519	0.04739229	0.022947846	0.019183673	0.028526077	0.033650794	0.03047619	0.029931973	0.03170068	0.028253968	0.05106576	0.048707483	0.034648526	0.031836735	0.035827664	0.044580499	0.046848073	0.038639456	0.028253968	0.027891156	0.029024943	0.04585034	0.048117914
844.mp3	0.046893424	0.054195011	0.049297052	0.051337868	0.046213152	0.046439909	0.046485261	0.042857143	0.036780045	0.032698413	0.036235828	0.039637188	0.044399093	0.047482993	0.045759637	0.048163265	0.052471655	0.045351474	0.070204082	0.03292517	0.038231293	0.048571429	0.04984127	0.027664399	0.036099773	0.019591837	0.016870748	0.023764172	0.021043084	0.015782313	0.018956916	0.008888889	0.007709751	0.006621315	0.002630385	0.001904762	0.000453515	0	0	0	9.07E-05	0.000362812	0.000544218	0.001451247	0.00244898	0.000272109	0.000544218	0.001088435	0
845.mp3	0.033015873	0.032879819	0.032970522	0.030249433	0.035147392	0.036825397	0.033061224	0.035827664	0.036689342	0.036099773	0.028072562	0.03446712	0.018276644	0.020770975	0.026439909	0.024988662	0.026439909	0.032244898	0.036417234	0.035102041	0.035192744	0.038639456	0.039410431	0.041995465	0.045170068	0.054421769	0.049115646	0.034739229	0.028662132	0.027800454	0.030793651	0.028888889	0.030022676	0.03047619	0.025124717	0.022947846	0.023038549	0.0261678	0.031111111	0.039183673	0.032970522	0.033741497	0.025351474	0.027709751	0.033968254	0.024036281	0.02521542	0.030975057	0.027528345
846.mp3	0.040544218	0.048707483	0.040408163	0.035011338	0.038911565	0.030566893	0.042403628	0.028208617	0.046349206	0.021179138	0.029614512	0.045396825	0.038321995	0.036235828	0.03138322	0.043038549	0.06031746	0.061995465	0.0430839	0.029886621	0.030022676	0.021678005	0.033922902	0.037188209	0.063900227	0.052426304	0.046122449	0.045034014	0.041269841	0.046394558	0.033968254	0.054693878	0.048344671	0.04430839	0.047029478	0.028571429	0.025442177	0.031473923	0.048798186	0.021814059	0.027845805	0.04185941	0.050430839	0.032743764	0.040226757	0.049206349	0.055873016	0.09292517	0.040272109
848.mp3	0.070340136	0.052063492	0.047845805	0.053106576	0.07260771	0.059501134	0.066349206	0.060589569	0.068571429	0.056825397	0.054331066	0.071428571	0.091564626	0.06893424	0.079047619	0.084217687	0.107709751	0.070340136	0.07755102	0.06430839	0.069115646	0.063718821	0.059727891	0.060589569	0.076734694	0.078049887	0.084217687	0.097142857	0.074285714	0.071927438	0.096598639	0.095736961	0.080589569	0.080045351	0.066258503	0.065759637	0.075782313	0.090294785	0.083900227	0.065170068	0.091156463	0.089387755	0.090657596	0.109160998	0.126258503	0.105351474	0.086712018	0.089070295	0.060362812
850.mp3	0.078911565	0.09292517	0.055918367	0.054331066	0.076099773	0.049115646	0.041451247	0.055555556	0.039954649	0.048253968	0.036507937	0.027891156	0.038548753	0.071746032	0.04829932	0.035419501	0.071972789	0.040272109	0.04244898	0.050022676	0.064580499	0.032108844	0.041405896	0.0338322	0.036462585	0.079863946	0.062312925	0.063401361	0.058911565	0.055147392	0.056507937	0.046666667	0.060045351	0.052380952	0.02585034	0.034285714	0.0461678	0.083492063	0.079591837	0.062312925	0.068979592	0.080680272	0.069070295	0.06952381	0.067800454	0.055555556	0.074240363	0.057369615	0.029251701
851.mp3	0.041723356	0.033560091	0.049342404	0.044761905	0.043945578	0.021587302	0.031972789	0.018730159	0.03015873	0.037278912	0.031020408	0.034104308	0.034693878	0.050385488	0.031292517	0.042267574	0.039501134	0.041995465	0.032471655	0.025804989	0.034240363	0.019047619	0.029342404	0.052018141	0.029614512	0.037596372	0.040453515	0.022721088	0.035283447	0.037324263	0.050385488	0.034920635	0.019274376	0.038548753	0.017097506	0.02952381	0.04244898	0.033968254	0.028072562	0.034875283	0.043356009	0.021043084	0.033560091	0.0569161	0.03260771	0.024444444	0.034512472	0.020997732	0.025895692
852.mp3	0.015963719	0.015283447	0.016780045	0.016145125	0.015646259	0.01600907	0.016870748	0.017414966	0.013287982	0.012335601	0.007437642	0.017732426	0.021950113	0.022086168	0.018594104	0.016371882	0.014739229	0.014739229	0.015283447	0.015918367	0.01537415	0.015328798	0.017414966	0.018956916	0.020136054	0.014603175	0.015782313	0.02031746	0.014965986	0.013696145	0.017414966	0.021904762	0.012789116	0.019138322	0.019047619	0.011201814	0.013560091	0.014376417	0.017369615	0.020498866	0.01723356	0.011020408	0.013106576	0.01569161	0.015555556	0.019818594	0.022131519	0.029614512	0.023356009
854.mp3	0.021723356	0.038820862	0.085442177	0.042539683	0.048072562	0.036689342	0.016462585	0.078049887	0.043129252	0.073333333	0.016598639	0.019229025	0.026258503	0.014512472	0.034965986	0.026666667	0.011428571	0.032834467	0.035963719	0.061632653	0.047346939	0.017414966	0.036780045	0.023310658	0.021678005	0.022902494	0.020770975	0.017913832	0.012154195	0.02521542	0.014058957	0.016870748	0.024172336	0.018231293	0.089614512	0.014739229	0.020952381	0.086485261	0.030793651	0.030884354	0.013650794	0.015192744	0.047755102	0.04829932	0.014693878	0.011473923	0.025487528	0.022312925	0.022222222
855.mp3	0.066077098	0.091746032	0.083854875	0.079319728	0.068344671	0.068662132	0.085396825	0.065895692	0.047210884	0.065034014	0.096462585	0.07170068	0.078594104	0.052335601	0.076145125	0.066621315	0.039773243	0.039818594	0.057324263	0.024807256	0.034104308	0.038639456	0.056507937	0.036598639	0.028526077	0.0661678	0.068027211	0.044444444	0.030657596	0.057913832	0.0430839	0.054421769	0.033696145	0.055328798	0.043446712	0.055056689	0.069024943	0.086893424	0.090294785	0.091972789	0.087619048	0.083945578	0.081269841	0.07324263	0.075147392	0.045895692	0.06399093	0.058594104	0.052426304
856.mp3	0.073696145	0.116190476	0.086984127	0.043945578	0.043038549	0.074875283	0.069977324	0.072698413	0.062857143	0.064761905	0.053378685	0.052970522	0.05260771	0.06430839	0.08739229	0.047800454	0.044716553	0.052562358	0.038820862	0.050249433	0.049931973	0.058503401	0.051428571	0.05968254	0.058503401	0.054285714	0.061587302	0.045759637	0.053151927	0.053061224	0.060362812	0.044172336	0.062222222	0.056417234	0.03755102	0.042902494	0.053378685	0.051428571	0.06430839	0.066621315	0.067165533	0.053514739	0.055056689	0.056825397	0.055192744	0.033424036	0.051020408	0.059047619	0.049251701
857.mp3	0.046439909	0.06	0.080272109	0.104943311	0.034739229	0.030385488	0.059138322	0.142902494	0.029070295	0.031927438	0.032789116	0.056870748	0.053061224	0.028117914	0.035192744	0.036734694	0.043945578	0.051519274	0.096734694	0.037732426	0.058321995	0.058049887	0.077278912	0.106530612	0.051927438	0.028979592	0.074965986	0.040362812	0.054739229	0.036235828	0.042630385	0.037641723	0.059092971	0.040226757	0.04154195	0.051927438	0.047619048	0.074648526	0.064263039	0.048707483	0.078276644	0.052834467	0.036825397	0.04739229	0.037188209	0.042494331	0.066530612	0.044897959	0.043310658
858.mp3	0.003718821	0.106712018	0.065668934	0.053015873	0.003492063	0.055646259	0.116281179	0.037913832	0.036371882	0.248888889	0.443854875	0.134331066	0.041179138	0.037097506	0.034013605	0.030430839	0.032154195	0.033786848	0.05537415	0.045623583	0.050113379	0.038911565	0.040226757	0.027210884	0.030975057	0.033106576	0.034648526	0.04984127	0.047210884	0.041632653	0.034285714	0.028662132	0.029206349	0.026258503	0.022358277	0.032743764	0.039591837	0.040181406	0.040362812	0.035238095	0.033877551	0.034331066	0.025170068	0.026439909	0.039365079	0.059410431	0.058412698	0.036462585	0.032108844
859.mp3	0.049659864	0.041043084	0.064036281	0.02521542	0.024716553	0.033605442	0.051247166	0.035510204	0.055328798	0.025170068	0.049478458	0.021043084	0.023809524	0.018321995	0.038276644	0.035873016	0.019773243	0.047165533	0.028571429	0.045895692	0.022222222	0.020770975	0.029297052	0.027845805	0.035963719	0.020226757	0.044399093	0.031609977	0.039501134	0.021496599	0.020770975	0.027845805	0.030430839	0.03600907	0.055873016	0.03324263	0.035510204	0.030657596	0.022176871	0.020634921	0.029070295	0.03755102	0.023537415	0.043628118	0.026575964	0.044716553	0.019047619	0.024897959	0.022630385
860.mp3	0.040362812	0.045351474	0.039365079	0.035918367	0.038911565	0.045714286	0.03138322	0.035646259	0.035963719	0.038866213	0.037732426	0.036462585	0.039727891	0.048798186	0.039455782	0.04244898	0.043174603	0.046984127	0.043219955	0.042902494	0.040362812	0.046893424	0.039092971	0.042267574	0.039092971	0.041269841	0.041269841	0.040408163	0.035646259	0.049024943	0.051201814	0.042494331	0.041995465	0.052698413	0.050657596	0.048662132	0.038231293	0.049478458	0.044580499	0.045623583	0.048571429	0.047936508	0.046394558	0.0461678	0.039818594	0.055600907	0.038594104	0.042040816	0.041950113
863.mp3	0.099319728	0.083038549	0.08984127	0.05968254	0.078367347	0.099773243	0.084988662	0.062086168	0.092063492	0.096643991	0.070657596	0.110884354	0.104807256	0.10122449	0.064444444	0.131201814	0.088480726	0.117505669	0.129024943	0.060453515	0.092018141	0.10399093	0.058231293	0.051201814	0.089795918	0.083764172	0.056870748	0.073968254	0.088798186	0.089433107	0.079229025	0.116190476	0.129070295	0.107891156	0.074965986	0.107120181	0.1030839	0.112108844	0.094965986	0.070657596	0.107619048	0.099546485	0.062857143	0.085578231	0.102539683	0.106802721	0.112335601	0.105260771	0.128843537
864.mp3	0.025170068	0.024716553	0.016689342	0.030702948	0.02553288	0.014920635	0.023809524	0.017369615	0.026530612	0.027165533	0.019863946	0.034648526	0.020408163	0.018866213	0.038820862	0.021723356	0.025487528	0.024126984	0.019183673	0.031292517	0.025396825	0.01723356	0.037868481	0.018412698	0.032244898	0.028117914	0.021133787	0.024036281	0.018503401	0.016734694	0.03600907	0.017641723	0.025351474	0.020453515	0.017959184	0.02952381	0.024535147	0.01537415	0.03723356	0.014875283	0.029795918	0.026575964	0.019138322	0.021768707	0.019365079	0.016462585	0.0338322	0.016643991	0.029705215
865.mp3	0.023310658	0.021904762	0.027573696	0.022675737	0.015419501	0.0169161	0.015963719	0.013922902	0.011292517	0.025079365	0.020181406	0.015464853	0.015600907	0.017913832	0.017913832	0.01324263	0.016598639	0.013650794	0.019909297	0.02	0.02	0.021723356	0.028344671	0.02675737	0.028072562	0.033378685	0.028344671	0.035555556	0.040226757	0.039455782	0.031020408	0.0261678	0.037687075	0.052517007	0.027664399	0.029251701	0.034376417	0.026666667	0.037687075	0.059047619	0.021133787	0.040226757	0.03292517	0.035600907	0.031292517	0.031564626	0.023809524	0.034648526	0.028072562
866.mp3	0.098866213	0.043265306	0.062585034	0.051337868	0.042630385	0.057142857	0.100453515	0.069705215	0.102403628	0.078321995	0.047936508	0.055736961	0.041995465	0.039501134	0.03015873	0.046802721	0.033560091	0.028843537	0.026666667	0.042902494	0.050521542	0.056643991	0.048027211	0.036553288	0.036553288	0.041678005	0.040770975	0.03292517	0.029931973	0.042086168	0.031156463	0.029297052	0.027573696	0.035328798	0.036462585	0.029297052	0.031020408	0.039773243	0.032970522	0.03600907	0.034376417	0.032698413	0.040952381	0.040181406	0.047256236	0.078185941	0.103673469	0.063537415	0.05260771
867.mp3	0.051655329	0.062131519	0.073968254	0.080589569	0.045260771	0.065260771	0.079365079	0.068707483	0.061315193	0.088526077	0.091292517	0.075102041	0.102086168	0.085578231	0.12031746	0.111927438	0.109342404	0.091836735	0.080544218	0.086530612	0.104761905	0.092290249	0.072335601	0.134648526	0.101768707	0.115283447	0.076054422	0.081995465	0.083446712	0.082947846	0.072517007	0.085895692	0.153469388	0.086802721	0.099229025	0.067755102	0.091519274	0.088390023	0.119092971	0.081587302	0.13324263	0.128707483	0.101088435	0.172244898	0.080589569	0.133605442	0.090793651	0.108526077	0.075328798
869.mp3	0.018503401	0.021405896	0.017687075	0.020453515	0.018095238	0.0261678	0.019863946	0.029750567	0.021405896	0.023401361	0.016689342	0.020770975	0.020634921	0.023764172	0.016643991	0.033015873	0.018956916	0.021904762	0.031519274	0.018866213	0.02244898	0.016417234	0.048526077	0.015283447	0.020045351	0.019274376	0.021088435	0.019229025	0.025260771	0.01968254	0.019455782	0.016734694	0.024897959	0.019591837	0.021632653	0.024489796	0.024399093	0.026394558	0.018548753	0.027755102	0.024081633	0.033922902	0.024761905	0.020997732	0.017596372	0.022630385	0.017687075	0.02031746	0.022857143
871.mp3	0.070430839	0.072108844	0.1030839	0.080680272	0.070839002	0.082086168	0.082947846	0.076870748	0.058185941	0.083582766	0.065714286	0.101814059	0.081133787	0.076190476	0.09260771	0.077369615	0.06430839	0.051791383	0.082539683	0.050022676	0.068072562	0.053378685	0.071111111	0.053378685	0.082086168	0.060226757	0.061814059	0.082131519	0.072063492	0.08675737	0.075782313	0.107528345	0.050702948	0.045578231	0.037052154	0.047482993	0.039047619	0.026349206	0.015736961	0.033287982	0.025034014	0.046621315	0.046938776	0.039410431	0.040498866	0.032244898	0.019591837	0.014965986	0.040725624
872.mp3	0.011882086	0.013424036	0.018367347	0.018820862	0.020362812	0.021315193	0.014648526	0.013741497	0.01260771	0.014104308	0.017188209	0.01446712	0.020544218	0.017823129	0.012244898	0.012018141	0.012743764	0.013287982	0.028798186	0.021904762	0.017959184	0.017278912	0.013333333	0.016961451	0.011927438	0.010839002	0.015192744	0.015419501	0.023718821	0.017732426	0.019818594	0.012698413	0.013514739	0.013469388	0.020045351	0.019365079	0.018503401	0.016689342	0.010385488	0.010975057	0.010612245	0.01106576	0.019092971	0.017641723	0.018095238	0.013514739	0.015419501	0.008027211	0.011746032
873.mp3	0.070657596	0.047301587	0.047664399	0.051609977	0.065668934	0.061269841	0.052834467	0.072653061	0.082312925	0.056417234	0.05292517	0.075192744	0.064353741	0.056462585	0.052562358	0.076507937	0.0569161	0.054512472	0.049206349	0.079138322	0.077777778	0.061995465	0.052335601	0.128843537	0.0830839	0.071972789	0.075238095	0.096780045	0.084263039	0.079546485	0.093015873	0.084036281	0.091519274	0.074421769	0.12984127	0.048526077	0.162040816	0.186530612	0.20185941	0.18675737	0.188979592	0.145170068	0.179727891	0.173106576	0.186712018	0.178004535	0.194104308	0.179591837	0.179002268
874.mp3	0.067664399	0.074693878	0.084217687	0.081133787	0.051247166	0.06984127	0.065759637	0.067346939	0.045759637	0.073378685	0.065578231	0.071020408	0.073061224	0.080997732	0.06585034	0.068843537	0.057959184	0.058866213	0.058866213	0.063718821	0.046213152	0.065170068	0.05292517	0.061179138	0.051609977	0.075419501	0.067256236	0.077142857	0.06675737	0.077460317	0.063401361	0.067346939	0.060226757	0.057324263	0.059818594	0.063673469	0.042040816	0.050884354	0.058594104	0.055328798	0.042902494	0.055011338	0.063129252	0.07106576	0.069387755	0.075283447	0.07324263	0.071201814	0.071428571
876.mp3	0.069160998	0.070884354	0.082675737	0.085941043	0.079229025	0.070340136	0.07170068	0.089070295	0.095147392	0.070702948	0.084444444	0.087301587	0.074013605	0.0630839	0.077913832	0.066666667	0.082675737	0.091927438	0.079637188	0.062040816	0.05814059	0.067619048	0.069614512	0.074557823	0.060362812	0.063038549	0.071156463	0.075102041	0.066122449	0.073605442	0.079863946	0.072335601	0.028027211	0.01968254	0.018095238	0.010748299	0.032517007	0.066258503	0.048571429	0.062630385	0.049206349	0.051156463	0.097188209	0.033741497	0.044399093	0.120997732	0.135963719	0.097460317	0.136371882
879.mp3	0.010839002	0.008798186	0.008798186	0.012562358	0.012834467	0.012018141	0.014421769	0.024081633	0.031247166	0.024761905	0.020272109	0.024172336	0.022312925	0.022040816	0.033151927	0.019365079	0.016734694	0.028072562	0.028526077	0.022675737	0.028707483	0.020952381	0.012199546	0.02122449	0.018321995	0.019183673	0.012879819	0.02553288	0.02739229	0.017732426	0.023809524	0.025941043	0.02430839	0.021133787	0.020589569	0.022222222	0.021405896	0.023854875	0.031337868	0.030340136	0.024535147	0.024761905	0.016417234	0.020226757	0.016190476	0.020045351	0.021587302	0.016145125	0.021950113
880.mp3	0.071519274	0.062585034	0.068435374	0.057641723	0.049795918	0.088435374	0.079637188	0.079410431	0.062358277	0.083401361	0.079229025	0.0738322	0.058231293	0.064217687	0.071473923	0.072834467	0.075873016	0.070385488	0.066439909	0.080725624	0.053696145	0.047210884	0.068344671	0.060181406	0.07537415	0.077959184	0.07015873	0.063582766	0.051972789	0.027528345	0.032426304	0.03600907	0.054285714	0.07446712	0.072970522	0.071020408	0.075102041	0.089659864	0.07260771	0.062222222	0.081405896	0.073197279	0.062993197	0.07260771	0.083219955	0.079501134	0.078095238	0.087437642	0.080997732
882.mp3	0.096371882	0.093650794	0.07414966	0.082721088	0.073106576	0.087482993	0.077687075	0.074829932	0.083356009	0.071428571	0.058548753	0.062403628	0.060362812	0.061904762	0.049433107	0.05446712	0.042176871	0.058095238	0.051791383	0.064807256	0.080453515	0.06707483	0.072789116	0.074648526	0.069705215	0.060861678	0.060136054	0.059909297	0.0569161	0.064580499	0.068707483	0.060816327	0.062721088	0.053061224	0.062993197	0.05569161	0.063446712	0.064897959	0.06707483	0.065623583	0.077052154	0.047029478	0.042585034	0.062312925	0.073015873	0.070657596	0.073696145	0.069433107	0.06430839
[truncated: 1,073 more rows]
[truncated: 11 more columns]
