# Supplementary material for: Music-induced emotion flow modeling by ENMI Network
Source: PLoS One. 2024 Oct 21;19(10):e0297712. doi: 10.1371/journal.pone.0297712 (PMC11493256; doi:10.1371/journal.pone.0297712)
Supplement: S1 File — (ZIP) [file pone.0297712.s001.zip › minimal dataset/Emomusic dataset/Dimension label/arousal_cont_average.csv]

song_id	sample_15000ms	sample_15500ms	sample_16000ms	sample_16500ms	sample_17000ms	sample_17500ms	sample_18000ms	sample_18500ms	sample_19000ms	sample_19500ms	sample_20000ms	sample_20500ms	sample_21000ms	sample_21500ms	sample_22000ms	sample_22500ms	sample_23000ms	sample_23500ms	sample_24000ms	sample_24500ms	sample_25000ms	sample_25500ms	sample_26000ms	sample_26500ms	sample_27000ms	sample_27500ms	sample_28000ms	sample_28500ms	sample_29000ms	sample_29500ms	sample_30000ms	sample_30500ms	sample_31000ms	sample_31500ms	sample_32000ms	sample_32500ms	sample_33000ms	sample_33500ms	sample_34000ms	sample_34500ms	sample_35000ms	sample_35500ms	sample_36000ms	sample_36500ms	sample_37000ms	sample_37500ms	sample_38000ms	sample_38500ms	sample_39000ms
2	-0.109387732373192	-0.114942729568455	-0.116413683818254	-0.118614488147851	-0.12645808575	-0.133199927971651	-0.136856706983293	-0.144714024986454	-0.13898654925	-0.137603644428571	-0.138576578820458	-0.140524389209486	-0.144349490773364	-0.150367349824132	-0.152447529186603	-0.15349631466983	-0.155345204603175	-0.153443735587414	-0.147348981584582	-0.146430595662993	-0.143976155199838	-0.141599938892857	-0.140725780008807	-0.1406877	-0.139948582914286	-0.147283800083544	-0.157787116525369	-0.164250991099105	-0.168295527948011	-0.164519155324326	-0.157691348521081	-0.153777278987241	-0.207366522436507	-0.25338515537917	-0.256742990428571	-0.2542187	-0.252782873	-0.258114365688312	-0.263374049423461	-0.2701779813392	-0.2720353	-0.267795396198634	-0.26261669666478	-0.261572490118623	-0.261160485300351	-0.258945042099606	-0.262110970369276	-0.261051609960868	-0.256468616009442
3	-0.110846729846141	-0.123973926294545	-0.131103787302883	-0.135956985287699	-0.140776713700432	-0.144664400426136	-0.163118406206225	-0.165217604075663	-0.158858697931939	-0.156783065186789	-0.160081949345421	-0.169373808080808	-0.165857405739935	-0.164108135629435	-0.16176467926874	-0.162446034554566	-0.170078913303499	-0.168090433463128	-0.164871317151257	-0.161530161132611	-0.161726242770767	-0.171526252849432	-0.172795929507747	-0.172408796383037	-0.169303906318681	-0.17270211851272	-0.174472462116808	-0.168315934847298	-0.166760770124805	-0.164219587325581	-0.164255038037776	-0.174866760197678	-0.181806548649552	-0.18119434922278	-0.185402534171123	-0.183284858893673	-0.195657021986275	-0.20460472402929	-0.201496379677988	-0.200206965014605	-0.199741103811915	-0.215121488975092	-0.22377260263563	-0.229498521704569	-0.235221818370989	-0.241271875608919	-0.246205195584472	-0.253426481905686	-0.256364534970063
4	0.222327863191652	0.179447566410672	0.178389088475552	0.18405731530222	0.17604276137517	0.178719903509976	0.176345198426828	0.175793120407348	0.176154980970911	0.176605232426373	0.180138307826348	0.176361263434688	0.168877260079225	0.171422701963993	0.169539414822134	0.168494122413559	0.169783094064567	0.173216825116186	0.164226705674237	0.165260241660037	0.172209736096866	0.177908417133306	0.185147052220334	0.215622472543604	0.256678450890211	0.263117239423041	0.246702434362118	0.243829784074185	0.248545719719978	0.249932044322631	0.262920570814302	0.260945374446247	0.271850043431757	0.265925400897413	0.274904663825789	0.27070781809164	0.282363448735029	0.281385778910488	0.282713501698725	0.27885378220343	0.302644634603178	0.29550301031746	0.295633054074573	0.294176558412841	0.307457589102215	0.315198562626961	0.309677881097465	0.307304149422386	0.306245657746479
5	-0.255612741828385	-0.251577909003238	-0.2519566	-0.251123060793651	-0.250762320915033	-0.2519565	-0.2519565	-0.2519565	-0.2519565	-0.2519565	-0.250847071699605	-0.247443712138264	-0.242064589086262	-0.241087	-0.241087	-0.241087	-0.238961750136452	-0.2397826	-0.2376087	-0.2376087	-0.2376087	-0.2376087	-0.236710486792453	-0.2358696	-0.2358696	-0.2358696	-0.234920856846307	-0.232772534250399	-0.2302174	-0.230181595294118	-0.2267392	-0.2267392	-0.227617569988231	-0.228476095475819	-0.226737334633385	-0.224566010416667	-0.2223914	-0.220231253921569	-0.22429574695503	-0.234853308015873	-0.238743169506204	-0.2393478	-0.238913052119249	-0.231929020673453	-0.232799882615505	-0.2328261	-0.232010498830409	-0.23024480908379	-0.22908774556962
7	0.464232871428571	0.460787983827205	0.460990448030748	0.461045690567253	0.45723876008807	0.465701332001491	0.471808238286015	0.469918328571429	0.47337570892914	0.470050161844432	0.464497356872369	0.471904048388996	0.477970192857143	0.449070071086066	0.403072658874193	0.394003760628187	0.398358325	0.393432267641748	0.392229978917319	0.386150039849624	0.385555033752628	0.384041464535714	0.385499475353837	0.381374319770297	0.377776627213454	0.370105951114286	0.346994441062696	0.349431877999905	0.351036031339028	0.342569666231411	0.343067636438884	0.346314346199142	0.341944652897263	0.3392975625	0.336535332719342	0.331993165254043	0.332120956374502	0.333513401785714	0.32696743714606	0.325431171428571	0.326776426024601	0.326238043900959	0.324212203536978	0.329853095238838	0.330194555215266	0.3317820375	0.3311609125	0.33173575875	0.332561493432108
8	-0.138132769203965	-0.136935298611098	-0.140470172374798	-0.138988089424795	-0.138146505219902	-0.1407523895791	-0.14085103700255	-0.138512438807569	-0.140281330975942	-0.125733492586397	-0.122031637679423	-0.125407619270986	-0.13791822500769	-0.14064518663956	-0.140938422242056	-0.141906166137084	-0.140921558321429	-0.142273713066762	-0.142974425702811	-0.143438247069251	-0.138674424818021	-0.130721610782327	-0.127777741799912	-0.1265217	-0.126126045980707	-0.122663391448785	-0.1191304	-0.117786154349607	-0.114978180436789	-0.112737903507692	-0.112010481064666	-0.11163454561748	-0.11113378297568	-0.110864656737334	-0.110025160294338	-0.107805537250077	-0.105283613006483	-0.10353369941033	-0.104310125568182	-0.104650227	-0.108994756524468	-0.1181050103938	-0.124374172778761	-0.125461501787352	-0.130257248809139	-0.134755525629058	-0.1360868	-0.136390309535452	-0.13902664793732
10	-0.129006236035714	-0.13293026097298	-0.13865210482526	-0.139500396024031	-0.142656254279503	-0.151036026121896	-0.156879547410512	-0.150730432335555	-0.159735891839768	-0.151489257	-0.146070293601078	-0.146194242214286	-0.159052594790455	-0.163348272970468	-0.179090838970637	-0.183918826842221	-0.183715030903894	-0.188859991225529	-0.188853831595859	-0.186446648706419	-0.183435558086398	-0.180090583708467	-0.174316577685303	-0.16577225887987	-0.17299576826913	-0.176319335918786	-0.171517363573943	-0.163078250102226	-0.163835911568193	-0.163971955873592	-0.169435262541344	-0.177515601299121	-0.188537859699893	-0.179774579034483	-0.171713387131177	-0.176404714571429	-0.179868060850487	-0.179768684714286	-0.177902491785714	-0.179584527340215	-0.197295545091176	-0.199521120643969	-0.186924163098901	-0.173988665	-0.179667921408163	-0.169546686571428	-0.174726221761606	-0.182263821519036	-0.182023928404762
12	0.22214144127369	0.2248720364	0.2307326	0.231652253060597	0.233456032820671	0.232911159920025	0.230096372307692	0.230826127209302	0.2407524224	0.252763003113699	0.256130065977606	0.2515955	0.2515955	0.241879442960158	0.247035507415346	0.250220980420721	0.265240413178295	0.270919678461538	0.26559047032218	0.275548427626438	0.281932335250692	0.280474286559449	0.274757578252845	0.28082505245478	0.284774720701323	0.286719550769231	0.283729469978468	0.282754700676715	0.284496819661538	0.293476953343076	0.295418140719894	0.30250236840014	0.310332732307692	0.310127587942172	0.3089584	0.309351652845278	0.3007716	0.295939417761552	0.298353004427574	0.298985476725298	0.303828778461538	0.318427834806625	0.322957799397802	0.320925138064751	0.3172069	0.321071799412443	0.325065114610889	0.330449453846154	0.332595759058751
13	-0.342128662051482	-0.346549651372104	-0.3475444	-0.349168008962264	-0.346889987049485	-0.349121645749489	-0.351599281082744	-0.353714101218672	-0.345940614677067	-0.340478110888957	-0.336127820404107	-0.333638932597036	-0.329188297037245	-0.3279772	-0.325756501838652	-0.318694302736647	-0.3158011	-0.317797013846154	-0.320134407316558	-0.315472201691787	-0.3136277	-0.315172079254183	-0.322545760333965	-0.325931230495684	-0.327635615976923	-0.331463708600805	-0.333843465350998	-0.342585995349428	-0.343235268071363	-0.3427719	-0.330561415384615	-0.330231998400492	-0.323450721439613	-0.310531980187438	-0.3063958467245	-0.301941042136278	-0.293306916238005	-0.288898856199816	-0.30303164021165	-0.318546236875029	-0.314232498581918	-0.312166068506267	-0.312196540414508	-0.315409008142292	-0.3158005	-0.315053884139004	-0.318723605512489	-0.324453876464394	-0.329501520314931
17	0.0159647677847908	0.0171681946643067	0.0173470739925341	0.0174582929457833	0.0173439348277523	0.0081581795484422	0.00175179040697509	-0.00575395672630883	-0.00251601753571429	-0.00175460064262765	-0.00152160000000001	-0.00107152671428573	-0.000295098142857153	-0.000217300000000009	-0.000652799316445524	-0.00152170000000001	-0.00803816589085074	-0.0162607513221154	-0.016739	-0.016739	-0.016739	-0.016739	-0.00577378244451821	0.0298052018949182	0.05513784737004	0.071082127899108	0.0806523	0.0806523	0.0802221810212242	0.0797827	0.0797827	0.0801086447142857	0.0817849005	0.083261	0.0848602649478022	0.0858697	0.0858697	0.0858697	0.0858697	0.0793844369532902	0.0644962883708181	0.0527832915758997	0.0510871	0.0415176661341854	0.0386295347826087	0.0357165759388901	0.0322292596823749	0.0249231871713147	0.0231699755813954
18	-0.1660271	-0.1660271	-0.1660514488	-0.1664862432	-0.168680833864542	-0.1695053	-0.170020912708499	-0.173381406379446	-0.1734183	-0.1734183	-0.1734183	-0.1734183	-0.1734183	-0.1734165612	-0.1721105216	-0.169551624829199	-0.170712763476493	-0.171677467729084	-0.172110535458167	-0.1729817608	-0.173214774503011	-0.1712432	-0.1699382	-0.172955617928287	-0.175134715139442	-0.176067375265995	-0.175422214640884	-0.1760251	-0.176413032270916	-0.1764598	-0.17278259248	-0.157894791553785	-0.145307198332672	-0.138770712952799	-0.135709755972414	-0.133320137097037	-0.132420234177215	-0.127758252431373	-0.125791257277364	-0.124682383935743	-0.1255712688	-0.1255904	-0.124930267235902	-0.122504632589641	-0.1216773	-0.1216773	-0.121714056486486	-0.1225468	-0.1225468
19	0.329243610676974	0.325206650027911	0.321571076089811	0.305423337117904	0.3049984104	0.292841455254698	0.237199761084932	0.268316162242921	0.272354764130144	0.272544119641663	0.276433485080037	0.279140199933753	0.280738954857353	0.280536002330864	0.283268579456594	0.284294699039417	0.288194101729527	0.291328994832041	0.29110999047619	0.291007166492566	0.290558590909091	0.292006982743771	0.293490328968254	0.29121339648	0.289820591318754	0.288665650082809	0.287461135803922	0.280350684262389	0.282342236032914	0.284873268691833	0.292084320907167	0.289744442770984	0.280104895281696	0.28286907654321	0.287932338158331	0.282482341120086	0.276494687119752	0.270942211305249	0.259348951798884	0.218419162196867	0.235601374545736	0.249749109188058	0.259781984589214	0.264963835104001	0.2698451	0.2702799	0.2705251272	0.27254855142035	0.279969905647297
20	0.0333062197121399	0.0391453656211813	0.0397016469890649	0.0424669380434783	0.0530026610107128	0.0573366612815521	0.0527176357765048	0.066390193333165	0.0417523886084517	0.0308666919053679	0.0398392243702163	0.043484814487327	0.0484159438061041	0.0565842972790197	0.0543551643281039	0.054005111810018	0.0487967801104498	0.0498535456141277	0.0443247267488834	0.0358255402554537	0.0387247822233671	0.0380918245906166	0.0319348254716981	0.0349199532472192	0.0397319454642857	0.0423897687672352	0.0434101098591549	0.0390940631428571	0.039326600415639	0.0415547199285714	0.0376337471748687	0.0405194264316073	0.0339288135357143	0.0347233210150825	0.0317574311738375	0.0329364542075825	0.0348722432778546	0.0273758573238115	0.0296555719189911	0.0287227730654646	0.0347525143590566	0.0289958896192437	0.0348491944879326	0.0372447208385714	0.0406071521038263	0.0368802476057951	0.0395775418246869	0.0410428865301514	0.0447850002881947
21	0.392353310533289	0.3908144	0.382355791087437	0.38172555732	0.3777709	0.381705528246753	0.386637721192607	0.37771579344	0.3773363	0.3773363	0.377351926470588	0.3782058	0.3782058	0.3786406	0.379347176617705	0.384722344047619	0.389135950996016	0.3895101	0.3895101	0.3895101	0.3895101	0.3895101	0.39406802613944	0.394730689242054	0.395597	0.395959160793651	0.396897840233918	0.397690038437002	0.398294096072099	0.399292382403001	0.401379632788113	0.403372252945489	0.403858	0.404286313020501	0.405604051740506	0.406370097734046	0.4069014	0.406986059612427	0.408091470119522	0.4086406	0.4086406	0.4121188	0.4134231	0.414861215172556	0.4151623	0.404692319920635	0.399977896656299	0.394327049027392	0.386828897364279
22	-0.161469574708681	-0.163650953538861	-0.163198313718824	-0.152918471251897	-0.149202214468619	-0.138588408989383	-0.134072871557227	-0.137985104693046	-0.148241006068268	-0.154106852088661	-0.152509224707846	-0.1662259258229	-0.170014639927728	-0.171332511253813	-0.17199498898902	-0.165684843790584	-0.161979482285714	-0.161915666524407	-0.165393850976357	-0.166231468442192	-0.159118940455236	-0.158414741276304	-0.160714946698543	-0.161808850808303	-0.163288669480821	-0.157845522193527	-0.156040636205128	-0.15978214678935	-0.157786957666848	-0.156965838782048	-0.159101800714541	-0.160588889018293	-0.1525670330608	-0.150846661140303	-0.148639368298368	-0.147876766120033	-0.154295578821343	-0.159891857651246	-0.169671321681036	-0.178956235369128	-0.172691507605199	-0.173459742162574	-0.177936081472156	-0.175724823546924	-0.180222807501184	-0.183356323996986	-0.184394036870829	-0.190133634050325	-0.180304445098921
24	0.0782426547273762	0.0873634614508999	0.0901391957521515	0.0914689718089271	0.0903114550926409	0.0841175921821234	0.0796447621711446	0.0700878368243912	0.080010264523044	0.0830046570816458	0.0835223005714286	0.0880786427398778	0.0975007120594426	0.105749946299954	0.0793241494077631	0.0867840053107488	0.0959111274255657	0.10104650936587	0.105375645162442	0.102515964747916	0.098078399862069	0.0924774186428571	0.0895295132904609	0.0856116145714286	0.0949090753571429	0.100438696251339	0.0942276667738478	0.0944398031034483	0.0929508631203142	0.0958761553373795	0.0972007754538049	0.0941551226164659	0.0853454581428571	0.0809874302285714	0.074289476	0.0720789280245346	0.0734077718562891	0.0750059117972214	0.0675626624371569	0.0835993805457141	0.105270114800018	0.104333591128024	0.115172583098293	0.125087317018782	0.126305823259933	0.152861322549351	0.184647754177039	0.193391013708241	0.180980706332962
25	0.502564368377366	0.511875273856318	0.509122155452123	0.536576856860916	0.529613888317591	0.553173629864985	0.548206501408994	0.555880463408939	0.578936406264642	0.594313981556782	0.580731926556939	0.574766283639475	0.571979409417051	0.576687637795552	0.582525930264284	0.577581947377004	0.576730565337278	0.584290787121326	0.569061019660315	0.565768076134942	0.57213673460784	0.570880289497231	0.564885155589484	0.554903843058277	0.526811669480611	0.508792711358269	0.490707028512852	0.49143937227064	0.504022690040976	0.508502571147458	0.519520685194117	0.506956490222821	0.494728204538999	0.513041170516989	0.50157961037896	0.510690315173647	0.505921232650169	0.506344441952922	0.504335593754125	0.505190526571429	0.512702422752143	0.5027573780344	0.498674119501945	0.522440708266603	0.534724051890465	0.53196276092335	0.537445400429304	0.55321555349092	0.556627474356006
31	0.0607808575043169	0.0509718358908251	0.046550095249332	0.0418843779115251	0.0443338430270745	0.0475250970779221	0.049733355990603	0.0511923577464031	0.0620754440101066	0.0678960354882606	0.0737097528214174	0.0793019881416965	0.0818267594435108	0.0837751894285714	0.0825457934210526	0.0839136411212838	0.0855656439194423	0.0861668	0.0880109844383775	0.0883408	0.0887788346123728	0.0896496608391609	0.0918299857142857	0.0931335416227899	0.0933831660578011	0.0976338048403362	0.0974713	0.099373032480315	0.105982913150249	0.103873592924035	0.0990512668220668	0.0963221800065045	0.0946550684100105	0.0935581	0.0848162522567796	0.0809495	0.0827563974160207	0.0863185664566929	0.0840419017114914	0.082302101547619	0.0805223535284128	0.0734126429466333	0.0753655677018634	0.0798665293610297	0.0831554158612967	0.065569551575106	0.064274570435384	0.0590217805101634	0.0579061
32	-0.0025389589749518	0.00160133940149627	0.00155341876061123	-0.000564454520692753	0.00262885088786078	-0.0100426423490699	-0.0257432964409142	-0.0305038836653386	-0.0309303833718215	-0.0208197290780142	-0.0167869821133837	-0.0203699107790822	-0.0217049600390041	-0.0221973922556458	-0.0287910671105147	-0.0294684738066376	-0.0334585373719534	-0.043744882832932	-0.0434631636729599	-0.0450707245160795	-0.052784303808102	-0.0526895400573271	-0.0509444875177305	-0.0535450762214773	-0.0596561122737512	-0.0502866842976577	-0.0460427211038664	-0.0480656583539385	-0.0483073816329273	-0.0453190060868143	-0.0364118314674931	-0.0392652914366596	-0.0374498606448554	-0.0377651522644904	-0.0411860586283198	-0.0436093987489245	-0.0420487817733383	-0.0467182314675129	-0.0422109414577905	-0.0126200976342405	-0.0088909924938618	-0.0124220471543851	-0.0078388618770478	-0.00373160104384138	0.000210761013923594	-0.000972095211267604	0.00058152541651896	-0.0022368685254777	-0.00787872851405126
35	0.0336626552	0.0274533400238001	0.0183018962384894	0.0168906647371299	0.017965336	0.0189132	0.0195645007074746	0.0236370847692308	0.0241306	0.0257583912	0.0284227456	0.0284784	0.0284784	0.0345027888	0.0345654	0.0310871	0.0310871	0.0325924731467241	0.0345654	0.0350900265480135	0.0306132740701039	0.0293879070907886	0.0297828	0.030030636	0.0293188418571429	0.0284170068571429	0.0280437	0.0280437	0.0242468421730382	0.0160790721004384	0.0145654	0.0144809756129887	0.0141306	0.0141306	0.0141306	0.0141306	0.0102175	0.00637885560430795	-0.00346606844229217	-0.0054347	-0.0106081403180914	-0.0132607	-0.0132607	-0.0132607	-0.0132607	-0.0132607	-0.0132607	-0.0131695141684511	-0.0121738
37	0.3553176	0.354236252802242	0.350252362510056	0.346853537123343	0.343673751538434	0.3448829	0.3448829	0.3448829	0.3448829	0.3448829	0.3448829	0.3448829	0.3448829	0.349278601660631	0.358102682357658	0.365403218854205	0.3701002	0.3701002	0.3701002	0.3701002	0.3701002	0.3709698	0.368468988180515	0.363087512307692	0.360770538909478	0.3614046	0.361690347114556	0.3618394	0.359251720193081	0.352724338087585	0.3522742	0.347748685741445	0.346617618408736	0.344523395982839	0.3422742	0.3422742	0.330650985004075	0.3240134	0.331542462837317	0.3431521700489	0.344695188636364	0.336469447520736	0.337260972854914	0.340325655114566	0.3411872	0.356496264063492	0.373856212589106	0.398913823109538	0.408198508926417
39	0.555262440707741	0.559062169961863	0.563613664484406	0.56758556099006	0.554031837833703	0.55141941057217	0.552458174239082	0.551556253376206	0.548529938419904	0.552428831810633	0.553798938694945	0.555668618358135	0.548591597226027	0.556169467238342	0.561913528893573	0.566188615260721	0.572041350206066	0.573899658607143	0.570252437357143	0.57787711836917	0.58143067525883	0.580489544403291	0.578939651366358	0.577558702204053	0.582058098928189	0.578811214737263	0.576751053120548	0.583626988180341	0.586777760428572	0.581031097931166	0.578508997791218	0.573534360577685	0.578877551219302	0.586441878540417	0.588248208017159	0.587143657477632	0.594258182975535	0.590390126503212	0.592488302173746	0.597048052861854	0.597225860772689	0.601991398704523	0.606656711503633	0.615511976482901	0.61584645187472	0.619114549013348	0.624738564544163	0.625646579577379	0.627898173973581
40	-0.308848354100215	-0.310728688206028	-0.314574939821429	-0.314526469439486	-0.314561037021277	-0.314779004817622	-0.31690657025	-0.32230727068331	-0.320766431118257	-0.31753250175	-0.316910703137931	-0.316193621138913	-0.309461607174603	-0.306294075742574	-0.3058695	-0.3105514709219	-0.311004300407664	-0.308067091144985	-0.310225410944206	-0.311496361655172	-0.308960788318965	-0.28593828919407	-0.276498618818938	-0.254692547963038	-0.242958355636457	-0.238712151321429	-0.237573846692885	-0.237474388642857	-0.238660996498054	-0.23323807475	-0.23404485725	-0.232724698428571	-0.233344047896552	-0.232934489428571	-0.233299876714286	-0.227438412388433	-0.226901114821429	-0.226966876294181	-0.223917421053413	-0.21720514564856	-0.202792645245395	-0.199613816215587	-0.198425930011905	-0.181782883132834	-0.159130505953012	-0.0979274327362205	-0.100023853150056	-0.0974195721288222	-0.102125693642857
41	-0.138384711499539	-0.1401858	-0.139320541850987	-0.138845129992169	-0.140052308408532	-0.141532432321575	-0.146198373694636	-0.157375884302867	-0.159953270344545	-0.159505215644638	-0.155831638399337	-0.152194615310289	-0.144619505532916	-0.142165518750087	-0.137398062312238	-0.13395606048302	-0.130104709250172	-0.130458861014512	-0.132823573878862	-0.135839287460685	-0.146725721985379	-0.156353406878313	-0.163353156339372	-0.16949274760133	-0.173174253679751	-0.177419529949179	-0.174513649546957	-0.179383151887037	-0.184361730260047	-0.186100132810047	-0.188002	-0.188882822659377	-0.184590506705782	-0.181394642708616	-0.182481017652387	-0.185550150299246	-0.18699474722982	-0.193721896632733	-0.195133982334038	-0.193760671481465	-0.192260781713273	-0.194490030383712	-0.19681024054974	-0.197844997635406	-0.197919195098039	-0.199965221364379	-0.199723	-0.200199511938062	-0.203020343656422
42	0.289949159015091	0.2909088	0.295897268531469	0.30213855886076	0.305990023400936	0.307319757020281	0.306626107913079	0.307859	0.307859	0.307145204962513	0.306368934130668	0.305034210066556	0.303980033954619	0.3039464	0.3039464	0.304734067001675	0.3048156	0.304771571895425	0.3052502	0.3052502	0.304897901428571	0.307554855961007	0.3104677	0.310843635942492	0.310081644149515	0.3087286	0.307054624350649	0.3074243	0.3078591	0.307301295114263	0.305387133449613	0.3048158	0.304133915422078	0.3039466	0.304054488329897	0.3043813	0.3043813	0.304736123628119	0.305720667647059	0.3056857	0.3056857	0.307394274509804	0.3078587	0.3078587	0.3078587	0.3082935	0.308685655968689	0.3082934	0.308144446853147
43	0.375329240609952	0.376014490850608	0.38403165140633	0.392705346964286	0.397937585232418	0.399101365467706	0.401275629302785	0.40143936389533	0.400356631931103	0.40223772220128	0.4019565	0.40680257533979	0.4097826	0.407849718163511	0.405	0.405	0.4032609	0.408598348408014	0.4071739	0.4071739	0.408774259256265	0.409117101376739	0.4097826	0.413098197284345	0.415878344687887	0.4163043	0.415957865414141	0.415247284398808	0.4154348	0.4154348	0.416088671630919	0.4163044	0.4154348	0.415180890626035	0.415	0.415625688686869	0.417264062308766	0.4180435	0.418964368499798	0.422432348784441	0.422492572474329	0.422503957200995	0.423365157882988	0.424561960792239	0.425246497841172	0.4236957	0.4281109947954	0.430619638976219	0.431087
44	-0.248745284455756	-0.25383733991984	-0.257062506546645	-0.258601375961559	-0.255483519274194	-0.257215376475344	-0.260754270017358	-0.263743176134122	-0.265731322746615	-0.266190085731119	-0.268683443398739	-0.2713043	-0.270794521306818	-0.2695652	-0.2704348	-0.271795339288602	-0.277140624313409	-0.288703130337219	-0.293853633784932	-0.298394920017986	-0.301490491333638	-0.303636953224359	-0.308524511152903	-0.313202720940925	-0.319253937560527	-0.329157116626506	-0.332668865214286	-0.333912825214286	-0.285529487553156	-0.278063660610523	-0.27668627773328	-0.276509175465974	-0.277827315495208	-0.279126350815109	-0.279694819079165	-0.279260410442876	-0.279126726587771	-0.276975277684964	-0.27310756851253	-0.27217180464833	-0.2713044	-0.2708696	-0.2687749054555	-0.265467060681166	-0.263574347251415	-0.262977350248427	-0.25358342379495	-0.2534783	-0.251797029442667
45	0.04695993275	0.0457970890737687	0.0483723964044448	0.0470132830869833	0.0400597932653647	0.0341375525687216	0.037544899853431	0.037421196711099	0.0354353336466114	0.0346548542977638	0.03603716704154	0.036725770543365	0.033577742631982	0.0296979039466699	0.0272634594285715	0.0259077977124162	0.0252414340851669	0.0271597230540642	0.0264115252128504	0.0312667452440244	0.0390541371567578	0.0413719954431818	0.0402241386294212	0.0390755037980401	0.036463638	0.0454771010642258	0.0508973913213548	0.0645934009793991	0.0671984112615823	0.0672464332857143	0.0650421525714286	0.0678133413646731	0.063807677976488	0.0679612185236288	0.0643117777043453	0.0614649072871812	0.0619883384423008	0.0608048428928571	0.0611438552857143	0.0583713287142857	0.0609678164285714	0.063233501	0.0607370097892104	0.0611628	0.0595053517556076	-0.0596266427991887	-0.0588196712440668	-0.0620711617529062	-0.0594629969251337
46	0.247087353564424	0.2471739	0.249163118086395	0.248955710391496	0.232244884121267	0.193717154924081	0.18814537916065	0.178605973663059	0.201482147457324	0.189484874117902	0.169048459558824	0.157046544040565	0.141456193181818	0.135830894706748	0.143548536923077	0.14375079551155	0.156172572872261	0.164990070236582	0.178226176172707	0.185006354039099	0.195357430450844	0.203184679306172	0.194898310877054	0.178922561784805	0.164771140032721	0.159554091458501	0.17037176093009	0.16570393126929	0.151874239564867	0.170301125415677	0.191283560882763	0.201733611847958	0.198846702189647	0.193489810544118	0.201077634269105	0.209197647582621	0.202516377168693	0.195066591216512	0.192125770679724	0.202181528431376	0.199407298192045	0.178297579466508	0.168843568	0.161504483703011	0.171110213426509	0.181287049861819	0.185449903997795	0.185839026406311	0.181826373384
47	0.0329614429913861	0.0336022847251963	0.0286906880597867	0.0277426393243009	0.0267104707142957	0.0196965160138786	0.0205450918305377	0.0230996868937918	0.0206911103379721	0.0192688123110929	0.0187947275431735	0.0181228884923077	0.0168510432789911	0.0119723097816057	0.0101338184540672	0.00997727234302852	0.0097826	0.00679758917256229	0.00584701308088166	0.0080436	0.00794993010474961	0.0090127662745098	0.0100021269943594	0.00978975466010458	0.00758913614292426	0.0084783	0.0083492439363817	0.00806539028527371	0.00761953580246914	0.00768593774999999	0.0182099535122598	0.0236958	0.0236958	0.0239346513814137	0.0238471976007382	0.0230959605659797	0.0211253352	0.019348	0.019348	0.019348	0.019348	0.019348	0.019348	0.019348	0.0196205402261712	0.0209924532446323	0.0224387768135986	0.0236308249171637	0.023522629158383
48	0.0300679285625473	0.0305056214483848	0.0348185976071429	0.0333935620357143	0.0340050583506248	0.0295030917630218	0.0356072603284035	0.037661219201995	0.0401823514576245	0.0414936524285714	0.0426138671785714	0.0444532981428571	0.0454564427758007	0.0441897705797584	0.0439949333571428	0.045177242755448	0.0468128335674569	0.0419205980321768	0.0388124272980302	0.0312260716594335	0.0353638995263068	0.0325808026749518	0.0345321399979298	0.0278806821659256	-0.00475068815224817	-0.0154743193232783	-0.0192756594642857	-0.0183978103187251	-0.0208991883714286	-0.0202001544440016	-0.0180488997609562	-0.0157332174385841	-0.0186449645483756	-0.0199275419123258	-0.016544287981455	-0.0127267039205488	-0.00376403673034933	-0.000433853843812271	-0.00269278306490776	-0.00770436258760175	-0.00578420724999998	-0.0134089392871149	-0.0175103649892305	-0.01667563825	-0.0164176788635537	-0.0211452320637716	-0.0184819868590998	-0.022927708818009	-0.0127191519968676
49	-0.0472922356489422	-0.0451160438576535	-0.023882908076047	-0.0315928264526141	-0.0307334777864077	-0.0284820408602151	-0.0264981858828065	-0.025088462205029	-0.0331660855338223	-0.0200410370786517	-0.0194744091949487	-0.029302026484375	-0.0356556985270049	-0.0194814245967742	-0.0340289663271798	-0.0393767084766943	-0.0187961621408746	-0.0241343313832254	-0.0386561803542673	-0.0309635243724697	-0.0239550816558441	-0.0326361007140024	-0.0417857675019275	-0.042872	-0.0369864094307743	-0.0369684012058839	-0.0442943022823331	-0.0478332214253247	-0.0451716993796405	-0.0424657963555171	-0.0437049237163814	-0.0417111264425524	-0.0431178721152695	-0.0504567985062893	-0.0518702182509506	-0.0388683051978061	-0.0154041402274237	-0.0143823918458746	-0.0378309839598997	-0.0297906278850103	-0.0264172766640564	-0.0315242472102654	-0.0320061	-0.0320061	-0.031852382017229	-0.0290868727337362	-0.0334107943873518	-0.0346148	-0.0346148
50	-0.341318431394422	-0.34174977284689	-0.34304767408	-0.318811364483855	-0.299079708499743	-0.2917392	-0.292174	-0.291653717823742	-0.273423039952438	-0.280100640677764	-0.287006086656201	-0.287529672310127	-0.285968878713264	-0.2852175	-0.2852175	-0.2852175	-0.2852175	-0.283843999755501	-0.2834783	-0.283568152994129	-0.284167723428221	-0.283538036972403	-0.280294642159587	-0.278144766044802	-0.277220896872629	-0.275829569066911	-0.276039256396571	-0.277478157210402	-0.286758197938303	-0.298922992281961	-0.304387456581646	-0.325633582796755	-0.332235737770604	-0.309107134896119	-0.28024691172518	-0.25502498190102	-0.242787891701649	-0.227701506689662	-0.218242320409871	-0.209168561246453	-0.207970188893348	-0.203437873664569	-0.197924376372094	-0.1895651	-0.1886956	-0.18733355856	-0.186562542270059	-0.188219971798781	-0.190722954704845
51	-0.306912997488018	-0.316227845235184	-0.319494087382136	-0.322047201955179	-0.334062947640156	-0.341611553787594	-0.340638503966984	-0.341012292567568	-0.339580411714286	-0.3410577	-0.340761013895782	-0.334469850821429	-0.333210808352322	-0.328101175352935	-0.309005438968775	-0.297609793590749	-0.292648825647713	-0.289612470505611	-0.283849415780556	-0.277266436423661	-0.272568697428571	-0.2714994	-0.268060986062838	-0.27054844957477	-0.2706774665	-0.2688916	-0.267508681315634	-0.269681013633198	-0.272797927480371	-0.271760321221865	-0.270535506345004	-0.2684569	-0.261685169244191	-0.259203477908903	-0.259555212164588	-0.254573828176946	-0.247856730988578	-0.245751106139779	-0.247960513288208	-0.255361134185303	-0.244200168321429	-0.246770277586681	-0.246067303393329	-0.251389155776074	-0.242630180663883	-0.233858355306938	-0.229724553056943	-0.225181640851375	-0.192696767386811
52	0.0143493074030942	0.0174479534727915	0.020951638725869	0.0218667161428571	0.0152324792163417	0.00986696142095916	0.00704426741898012	0.0147366493884088	0.0291825154143223	0.0382820848763251	0.0361568881909265	0.0323862877298784	0.0368180492620535	0.033243704963117	0.0259430641940086	0.0313703982212736	0.0343164170964324	0.0308523966819994	0.00538320767016668	0.0108425369503546	0.00799409145766889	0.00709264568830152	-0.00531744421582733	-0.00799758891916224	-0.00865885404831382	0.0216064065509978	0.0367380571071428	0.0307892396326386	0.0273941006344869	0.0136347837841827	0.0131717051892946	0.00752980339285714	0.0192096342704626	0.0388755735993778	0.0428520940844086	0.0299683980350126	0.0147260541428571	0.010572	-0.00294383367056423	-0.0202350967481733	-0.0241325744019993	-0.0138447020101496	-0.0282393994927811	-0.0278314375753957	-0.0122278040400367	0.00465624045113563	-0.00791995602465873	0.00723640805149411	0.00873461100234925
53	-0.0652174	-0.0652174	-0.0652174	-0.0652174	-0.0652174	-0.0590145502192109	-0.0565218	-0.0564588449548811	-0.0541994204255319	-0.052174	-0.0530996792369225	-0.0559701263736264	-0.0554501611667782	-0.052174	-0.0517392	-0.0525004271882815	-0.052158981915654	-0.0509475808282756	-0.0505135488390713	-0.0504347	-0.0504757289215686	-0.048310543862384	-0.046087	-0.046087	-0.0460539637254902	-0.0456522	-0.0464278511794139	-0.0475492528566295	-0.0487826213232364	-0.0491304	-0.0486956	-0.0488946172290591	-0.0537884263492064	-0.053913	-0.0543478	-0.0543478	-0.0557924256204964	-0.0585410044444445	-0.0591304	-0.0653735223954061	-0.0693861139681824	-0.0748897790849673	-0.0786956	-0.0824129063397129	-0.0913616343799058	-0.0943478	-0.0961093632485323	-0.0981508366465361	-0.10656041024
54	-0.146257685787176	-0.145852646571429	-0.146584326209048	-0.1477785	-0.184532633773292	-0.206087286591766	-0.209264557653907	-0.211155154967702	-0.21729699430538	-0.220657313987037	-0.224622611476725	-0.226633653668533	-0.230218738926447	-0.225960499365273	-0.221154916481754	-0.220981922729681	-0.225792645257007	-0.22782408974359	-0.227646461522325	-0.2286489	-0.22861577558443	-0.229549252669611	-0.232428469658062	-0.224740861043195	-0.222979627028439	-0.22069694659689	-0.221743694572581	-0.221691370101507	-0.222292225033647	-0.220823307306138	-0.220391652287582	-0.223722803874139	-0.22819650094872	-0.229504337490196	-0.2316958	-0.231672379751247	-0.231884042	-0.225165210565604	-0.22650472130263	-0.2273472	-0.227507315120734	-0.2289175772	-0.231148122977545	-0.234632627586392	-0.242530417315245	-0.243648690560674	-0.245948830453409	-0.246592536023476	-0.247743147229224
55	0.2254485	0.225834172498343	0.221755226863292	0.21785711547619	0.2180573	0.2180573	0.217653390824706	0.211760851451671	0.214195300397614	0.216955550430725	0.219294198078834	0.219705395348837	0.221649026308814	0.2219703	0.2232746	0.2241442	0.224529744749917	0.224579	0.224458846520875	0.2241442	0.22440041371315	0.224579	0.224579	0.2250138	0.226653905914442	0.2271877	0.2280572	0.228492	0.228492	0.22838757815261	0.227722494733355	0.2280572	0.227787647051027	0.2271876	0.227998708018555	0.228492	0.228598719708513	0.228949897359735	0.229604256129887	0.2297963	0.2275148924	0.224564974881898	0.2215354	0.221898189400464	0.222435591285714	0.22301205219644	0.222405	0.222321475310699	0.222284886319974
56	0.280732488204001	0.300118331906583	0.302064552216079	0.293551840752814	0.307056365433222	0.335485875557758	0.262778907456042	0.256880405518294	0.299957569359847	0.299554899811981	0.297267124630173	0.328947746538848	0.156398342949209	0.14476096407371	0.130456676342763	0.135412191470713	0.181611537082416	0.263058061839073	0.313482086136807	0.329360113254605	0.244268693757783	0.152719299034508	0.150753273186298	0.187422824556755	0.171936873998891	0.193021967468743	0.262302151091893	0.290890874243633	0.299517486981077	0.296936942537337	0.307645250294855	0.318199474094747	0.327264580728144	0.320319815837893	0.309189412100927	0.303333762301209	0.320449020286446	0.32976322566694	0.336940779952515	0.335763900680147	0.331007443945579	0.321586718675564	0.316538262666667	0.319173119763076	0.322136320344727	0.318264655924448	0.313651950773994	0.309756923326394	0.307957475942861
58	-0.28855305156365	-0.287657035178571	-0.298347341748568	-0.302609354522639	-0.298241134396389	-0.299123184352106	-0.302068571602406	-0.299807135246192	-0.302258398960843	-0.29553722045106	-0.293007764561584	-0.289465985357143	-0.28759337697251	-0.285346776389784	-0.28007466189985	-0.278967929589286	-0.271654331501623	-0.274382075516064	-0.282883322520292	-0.277648930905153	-0.273323336858124	-0.268356368136693	-0.256548286071429	-0.257584942194506	-0.259657458664111	-0.255113175886103	-0.260439043815888	-0.265426050420168	-0.270607770992263	-0.271372763214286	-0.276407639111288	-0.267220602357985	-0.268704879980478	-0.27307846826849	-0.278110680103942	-0.285548924264847	-0.287002087590379	-0.284569827252641	-0.284691670535714	-0.281414652857143	-0.279774935714286	-0.281341793310042	-0.292090980096967	-0.283043267154588	-0.28251637625	-0.282676613252789	-0.279707196841415	-0.284497482170813	-0.284207370259232
59	0.339452774952782	0.334478302764728	0.330272455651154	0.328756808134315	0.324906168043511	0.322213151292247	0.325108092424242	0.328902937342063	0.330493571418698	0.3306521	0.329083223571429	0.326366581966865	0.326071401012832	0.327888696656984	0.328309364942249	0.325464538142857	0.312499646406228	0.293720655800525	0.291172805937288	0.291087	0.288499748178145	0.280577692031872	0.280167028006471	0.2832609	0.2836957	0.281217413111592	0.296354064285714	0.305372159380952	0.306682720714286	0.306863011363636	0.3067392	0.308742906857143	0.314561991498195	0.322554860571429	0.325371847286286	0.327151017714286	0.326590799362042	0.330141289447663	0.332202603	0.3310871	0.332339886041508	0.331234210857143	0.331425832191235	0.328891699279712	0.325527399519616	0.329886112502057	0.332399500809907	0.332901153547409	0.321220282064568
60	0.0608987547665776	0.0618605204645547	0.0686446282403916	0.0715604924131082	0.0708546722574524	0.0730171903109321	0.0715382323165148	0.0782118521507856	0.0694731357815929	0.0750888611116822	0.0841735567433583	0.097686451898739	0.0866775552367366	0.0817336540092754	0.0855425124050539	0.0846280850342845	0.0938184329339393	0.0875627326010289	0.0858158414144494	0.0919422955198857	0.0961594520240224	0.0868906453210499	0.0815030982755345	0.0844991051262854	0.0756189719347643	0.0706649963927991	0.0915022079999359	0.073445950336022	0.0802364157880555	0.0927759660305264	0.0637456773935714	0.0889145282736739	0.0719221240012344	0.0754848405155915	0.0710064796981295	0.0663419134539781	0.0711357958542029	0.0775583483080561	0.0547181072637694	0.0910154169668519	0.0630336302501986	0.0918460580851586	0.0604096799281577	0.0759321996087992	0.0844294814698025	0.072252538418757	0.0854253354307951	0.0797184434138497	0.0769624739227341
62	0.207156032786144	0.234208435309509	0.21664085791283	0.207303668160377	0.212065845691663	0.215117122858625	0.215894646577722	0.216543117928571	0.218116552604325	0.224453584934259	0.231399312987013	0.235028393198968	0.240195353556883	0.245065926698065	0.243616677944325	0.240800582815291	0.245512693751731	0.249981061894519	0.254005581273393	0.254280836919228	0.251172954063077	0.251699211642857	0.253012911308487	0.253704828357143	0.24159455503676	0.238803884976694	0.234519763928571	0.2414066855	0.240239027571429	0.235164778543377	0.229850413384032	0.224733246762871	0.224555537306122	0.235384074214286	0.226917099251409	0.224979760521615	0.232409009069418	0.2373960596318	0.242707273365203	0.250133702056361	0.251642939285714	0.248691978758045	0.25012700582467	0.244056340054051	0.240456268554684	0.225953455718472	0.221483018173133	0.219804666576144	0.216691420899902
64	-0.137685246806993	-0.142781801922536	-0.138941716689005	-0.141678671927963	-0.146232564892193	-0.149272612752938	-0.144037125383803	-0.13982140537763	-0.138729049174838	-0.138444376640966	-0.140453294822074	-0.138847437062854	-0.136560236561562	-0.1348034330871	-0.137006983660222	-0.136451029201331	-0.142270055271495	-0.145515106608248	-0.145443614786988	-0.146163727996478	-0.14213704360568	-0.149137788892974	-0.145037109743683	-0.147957837880536	-0.145802262822086	-0.146361725610374	-0.147202615164545	-0.147552922104057	-0.152065290390913	-0.155231581131295	-0.153654425054052	-0.149580546720451	-0.152760917554258	-0.158447518909294	-0.159041205558148	-0.167720701092044	-0.165965168767135	-0.170923439338678	-0.170385068857318	-0.17812109159218	-0.161086568962981	-0.170868726008212	-0.170683989404745	-0.172791663993176	-0.178643125363914	-0.180979584481853	-0.184563603617638	-0.186388420126181	-0.187993366390492
65	0.300618751184967	0.29598387055448	0.28809608035642	0.331463717248376	0.340471280628272	0.35013398830757	0.334628957379401	0.34663850254372	0.353557704455423	0.344440153287056	0.345061558953722	0.354500565363128	0.356470678618675	0.352383003757921	0.358804994378819	0.365568915385055	0.356809360365112	0.349198512251259	0.357805131445483	0.353853118707619	0.356228711752311	0.37771526048298	0.374517290952762	0.372228733959428	0.360351901584364	0.34216368546042	0.3544238875	0.358525141105526	0.360786858481422	0.354582488256659	0.351052813818182	0.355344445958987	0.350414879513185	0.340581806498891	0.351984137664277	0.337109475520921	0.328968722869955	0.343901901574803	0.356228170210229	0.360526709471545	0.348550786217362	0.336166589063513	0.333307712205045	0.332326585298869	0.331663840440014	0.330578495031129	0.335397455549068	0.33217946812652	0.324025117735756
67	0.44969977447971	0.451691905285714	0.453818705163141	0.454437926779138	0.462222626392857	0.46219580256672	0.458511043230824	0.460905876607143	0.458212313892857	0.465027450392857	0.464853835456476	0.467404399215686	0.4661077955	0.464009262415307	0.469273043623086	0.469097227410035	0.474882187932908	0.478373310897143	0.477473296654804	0.479480985091122	0.479548290904508	0.482984354107143	0.487971154632445	0.488810142446808	0.490205248153371	0.49165200817495	0.488292180348879	0.487077273661516	0.487967177228363	0.487764874712644	0.487838313138165	0.483562801558847	0.483442842537313	0.491232729682617	0.499798362221708	0.504416646490454	0.502943451321429	0.505803103764867	0.503191365607143	0.506854460597602	0.509162680089669	0.50876986290791	0.509775126964286	0.510646402932857	0.506823738974026	0.510866249214286	0.514965955686978	0.512162615357143	0.513727103440937
68	-0.0444109462759497	-0.0444479599202038	-0.0474423564569842	-0.052071157261568	-0.0598197727232196	-0.0628858314904346	-0.06348890912	-0.0727371810049459	-0.0982578566876435	-0.0968080993373524	-0.0994277633977629	-0.101720562789296	-0.103922925612574	-0.107269831723046	-0.112536218140486	-0.112542978108871	-0.113249448600136	-0.115834118054846	-0.119147927427895	-0.121597222005911	-0.122574712704058	-0.121535642509548	-0.124562701577266	-0.121623694665887	-0.121016440158474	-0.120478287569721	-0.120309686938027	-0.120288144277907	-0.114903528935853	-0.110552606401728	-0.108602992117501	-0.102555975	-0.0881733716829881	-0.0745955651132789	-0.0662970284189467	-0.0652174	-0.0629972691950977	-0.0614657037429613	-0.0604348	-0.0593412068895299	-0.0604742556624696	-0.0647966018381445	-0.0686863334828038	-0.067298829706981	-0.0670974716	-0.0700424131949367	-0.0664803175124807	-0.0665844076	-0.0678575056
69	-0.3826086	-0.3826086	-0.382585399719101	-0.3821739	-0.382155993402639	-0.3817391	-0.3817391	-0.3817391	-0.3817391	-0.3817391	-0.381735790224359	-0.3813043	-0.3813043	-0.3813043	-0.3813043	-0.3813043	-0.371106244719012	-0.3569565	-0.3565217	-0.3565217	-0.352186326836046	-0.3521739	-0.3521739	-0.3521739	-0.350326706294821	-0.349874194601427	-0.3478261	-0.3478261	-0.3473913	-0.3473913	-0.3473913	-0.3473913	-0.3473913	-0.34649700877193	-0.346063511404562	-0.345034198319328	-0.337859006925689	-0.3369565	-0.336935618307087	-0.336087	-0.3369565	-0.338321215480872	-0.3426087	-0.342029332328586	-0.340954600662691	-0.3408696	-0.3408696	-0.3408696	-0.3408696
70	0.0534478408149466	0.088875478186825	0.0996414917857143	0.0880042543044338	0.0710094419767732	0.0572378501712262	0.0553824906587661	0.0560869	0.0522474557657979	0.0494611033571429	0.050710298207053	0.0455949500206565	0.035733853790892	0.0328941127791244	0.0277281145	0.0266218915	0.0282540155523775	0.0271283565714286	0.0286830025488869	0.0317389	0.031524837886873	0.0299998	0.03153237	0.02959658725	0.0286082027857143	0.0303642555714286	0.0318917173571429	0.0321737	0.0323013110891256	0.0300690574285714	0.0304346	0.0332439291428571	0.0323554359285714	0.0281702007497322	0.0274106495983332	0.0273749950624981	0.0288616656050955	0.0314032722857143	0.0328334083202512	0.0299653189268186	0.0274927335	0.0269705862857143	0.0265207380552708	0.0284541151706209	0.0277362677789583	0.0226609557549434	0.0217530624991368	0.0228612861571624	0.0239129552605186
71	0.1617112	0.157015495232625	0.154074174162679	0.156299728883147	0.160983679604743	0.163736212810248	0.164259693355209	0.160321560141504	0.152790673990562	0.159007955679835	0.162480150876653	0.162182559489633	0.1621491	0.161798182270916	0.162539104763795	0.163701513688096	0.164848055449622	0.166700997539219	0.168669	0.17567563752	0.184950063998161	0.195331150258526	0.200745053474811	0.202791546251994	0.2020970765498	0.196266384933261	0.194498541125807	0.196556145436101	0.199550288094551	0.200971658054227	0.207846688290043	0.210161088949858	0.211325871708082	0.213468512807706	0.212256471982912	0.209867445983577	0.201520337669394	0.199947784023822	0.199762380808151	0.2043186	0.20734819349817	0.211585785528052	0.218769861873314	0.224458932081862	0.229497631664222	0.23105985009824	0.232677549235849	0.228970307799466	0.2308402
72	0.463954385348236	0.461972694225436	0.454644890089286	0.455038269827386	0.452470687217143	0.446352296622658	0.449280586562064	0.478187619303575	0.49942986668861	0.528508033308864	0.553228180449151	0.562378547496852	0.576921710345776	0.5803424725	0.5804348	0.579302171034483	0.578399865099206	0.580817647850592	0.584067816687536	0.587168704607256	0.585479802678571	0.5834783	0.58383011451316	0.585124389065583	0.592981743978906	0.59489232962963	0.597405264456257	0.6008696	0.600344734285714	0.601465508448276	0.6026087	0.601849440178571	0.604975154285714	0.603284900214362	0.604413873392857	0.603401889660158	0.6129020115572	0.619112761712419	0.62250053815534	0.623898703870962	0.626365338645289	0.631248678468285	0.633943682452467	0.629800087350558	0.6299859562991	0.628776263750625	0.62295261754952	0.616869153089827	0.617846617401224
73	0.364498540159046	0.362739343259357	0.361182862139781	0.360652	0.360652	0.360652	0.360745316890467	0.3615216	0.3615216	0.3615216	0.3602172	0.359700481649553	0.3584781	0.35711053501992	0.341880990505439	0.340724727825205	0.332407314379687	0.3306521	0.3297825	0.33022600296237	0.3306521	0.3306521	0.326365690026363	0.323400792214983	0.3254346	0.324890316350908	0.324512379492669	0.310024198073564	0.298728287098474	0.297065194037844	0.2967389	0.293908183118496	0.29234904792	0.290652	0.289929156024341	0.284440791178302	0.283415101059495	0.2832606	0.2832606	0.280397292176039	0.280567884860558	0.289205504922588	0.284948053646268	0.287369375670023	0.292528966812749	0.304765125869196	0.310398065348101	0.314397634688995	0.321033275140112
74	-0.264141981903595	-0.266021071142857	-0.268242782928571	-0.266514308642857	-0.258353831892857	-0.256725439928571	-0.257394184321429	-0.249645698535714	-0.241652476245073	-0.239699093395624	-0.23756037775	-0.2345533	-0.234603610642857	-0.238434681345055	-0.24940015287668	-0.254464913814788	-0.256076119594956	-0.257784044855458	-0.245783655974392	-0.239500767365017	-0.238148230113591	-0.239644531964286	-0.233441235571429	-0.229889798160498	-0.225037984800579	-0.2167298	-0.222856985212937	-0.228409945162335	-0.236417691429252	-0.251729620343407	-0.26409846256398	-0.269178836334117	-0.272108372395768	-0.269140043385552	-0.272674358010103	-0.27771897689924	-0.286358604214286	-0.277833544867623	-0.2703624737004	-0.266712185365436	-0.256395716329891	-0.255531865	-0.256872137928571	-0.252749917107172	-0.2441211	-0.244279100678571	-0.242416865928571	-0.238431523170732	-0.235687825392857
76	-0.222115827718451	-0.222421569368561	-0.23535434694866	-0.229430945578232	-0.218225250958176	-0.220318381877042	-0.233926993018694	-0.229876748693648	-0.230386956695663	-0.227908689013887	-0.216386296948517	-0.218224304642482	-0.19374467763161	-0.188186733058728	-0.190017225577598	-0.188767572653879	-0.1882296488259	-0.164173259426441	-0.150931964775402	-0.163511875796916	-0.152125119949653	-0.147172289021766	-0.154999266266513	-0.138022493257419	-0.140077993825711	-0.108619329460202	-0.116357287797441	-0.117936782143728	-0.0898351112495987	-0.11543605615476	-0.0951971349157465	-0.102653303199171	-0.0826964177145398	-0.0650246246565054	-0.0868478305274217	-0.0595904112852291	-0.0626165348904005	-0.0653483481452273	-0.060612601193664	-0.0628855366451293	-0.0585460986729267	-0.0620694748607785	-0.0688530369569227	-0.0696695295710983	-0.0647566649828392	-0.0599345436206987	-0.075070503511638	-0.0776380007719906	-0.0898016425009867
77	0.0254379440797835	0.0148646596441569	0.00722732973182016	-0.00369520294450863	0.0186038606404385	0.0185933377058316	0.0212659155272265	0.014449489822459	0.00224814603389914	-0.0130932471899376	-0.0229188484210526	-0.0188587797115516	-0.016221133121813	-0.0183149697647759	-0.0110645202011176	0.00836375250508982	0.0133134642828922	0.013919624085796	0.0113847510948905	0.00931345806882172	0.00709169281437126	0.00259957660699755	0.00148899392084006	0.00127015130403714	0.000291753428571422	-0.00131504257192729	-0.00649608926562377	-0.00975356986437614	-0.0125957065698649	-0.0122274156075403	-0.0216766304331491	-0.0338527612053378	-0.0379427945864087	-0.0425187524857376	-0.0407236577558447	-0.040975642537128	-0.0400934619589001	-0.0314596771178312	-0.0197944952787369	-0.00520117730871238	-0.0018865637083426	-0.00469925002952492	-0.0110353207874055	-0.0026509694660895	-0.000442964491574507	-0.0128043734298982	-0.0179332274030642	-0.00672648690702265	-0.00124480753160766
78	-0.361488876756851	-0.351965738757349	-0.32447938450765	-0.329313732872016	-0.328206975079251	-0.32552704075	-0.327516032595502	-0.334930224642857	-0.32951391813638	-0.325144781857143	-0.321440711421089	-0.320637718616987	-0.324885074421582	-0.335164663214286	-0.330722175357143	-0.327809118571429	-0.328381133568408	-0.333301911242015	-0.335127906587827	-0.335407210282042	-0.338182569751741	-0.33890687244786	-0.329848673392857	-0.328701863613642	-0.333194984619823	-0.337793447380056	-0.338874977329525	-0.33882166429465	-0.338015869011068	-0.340063986542591	-0.339382291832542	-0.335380870467508	-0.332988373571429	-0.330560342635967	-0.3293479	-0.336478820061616	-0.3414620625	-0.337481364482759	-0.332696536428571	-0.332464668689754	-0.335529637321429	-0.344225860693848	-0.352569383567728	-0.361807626464208	-0.342637532678571	-0.336737630535714	-0.33336940226645	-0.334847103035714	-0.333094763392857
79	0.238763351433831	0.243360694374797	0.244952525150233	0.246822569192101	0.248913027363387	0.25374732497693	0.253050814535714	0.249472557180195	0.252976114466523	0.253648479672578	0.253184158464286	0.256420472444603	0.255353608399867	0.252930764952806	0.252411454925723	0.250985909	0.249822197857143	0.253005164035714	0.253617746571429	0.250433011642857	0.241838118558227	0.237786116360305	0.237009220073529	0.241056871266322	0.238515071344156	0.241087	0.24188082342076	0.241010655845208	0.244041373736655	0.244183305476758	0.246252469372893	0.246760355387991	0.245136546778275	0.242267758966104	0.2423913	0.240767243612491	0.237783878699071	0.240877519571429	0.242842848449427	0.243416797892857	0.241248316928571	0.240363888482961	0.237636027278493	0.243828103565769	0.246638743544894	0.252961567464285	0.252625201321429	0.256686956091418	0.260806964571429
80	0.3043477	0.305243067460704	0.3065216	0.305874294222728	0.311825050151898	0.319248602540722	0.322756125347158	0.3226086	0.32282076709387	0.3252173	0.3252173	0.3265216	0.3313042	0.3313042	0.3313042	0.3313042	0.331345212446184	0.331739	0.332217212168487	0.332810554587647	0.3334782	0.32803243301964	0.330017939052288	0.3304348	0.3313043	0.33032944344294	0.328380302203742	0.327826	0.3282608	0.3282608	0.3282608	0.3282608	0.3282608	0.3282608	0.327367105354804	0.3252173	0.3234782	0.32289058474026	0.3221738	0.323818882776242	0.32406527153505	0.323150910162763	0.324694457266864	0.325652	0.326316483269082	0.323942975080894	0.3208695	0.320400175786164	0.319702697130331
81	0.367489535841389	0.359407229021178	0.344023179392828	0.35270861229987	0.352160299414818	0.298256813051195	0.327125325898339	0.328508494291424	0.328821759285714	0.327348200943396	0.332955484029557	0.329100575846774	0.329094231345948	0.308409854658975	0.309878989698021	0.311133617212875	0.344602680155277	0.315594821588086	0.329432951642857	0.318731931625443	0.291079783899573	0.285705574698795	0.299894342369458	0.289277446032801	0.303585218421174	0.293372683981529	0.299559261765166	0.290442507402596	0.299315406279309	0.304989952848749	0.291657235187877	0.280666753405513	0.276645625962813	0.286362149602983	0.284696356130586	0.301598445308284	0.291493144917461	0.285651344293264	0.288357117062602	0.29773302904107	0.28185484502925	0.278412537478297	0.272569868628533	0.284418096759908	0.279996213884789	0.286649020011747	0.279309856476787	0.297929074821429	0.299030814715686
82	-0.366094976923077	-0.363526667713548	-0.358647629257143	-0.35603947822537	-0.351429837330896	-0.352119611803981	-0.35948274224896	-0.366211604598425	-0.36964943792	-0.37095244656	-0.36427075060241	-0.364602280876494	-0.36373638	-0.362832	-0.360745056	-0.358957005577689	-0.3580493	-0.35604462490891	-0.356813006553585	-0.356393957507363	-0.358021583665339	-0.362198759365012	-0.3691537012	-0.3693537	-0.364360591269841	-0.363920925585365	-0.3650058	-0.361537835990676	-0.359788	-0.359138803357314	-0.358483	-0.3576131	-0.356903262558205	-0.356086254268037	-0.354368768674699	-0.3541331	-0.3541331	-0.3541331	-0.3541331	-0.353074826835138	-0.351314871743874	-0.34179880777489	-0.3354371	-0.325937556756835	-0.31166932754644	-0.304574575609756	-0.321326571322925	-0.305821902530208	-0.315822787266295
83	0.354382386444018	0.379923798920094	0.38096990612	0.385853699037513	0.387713889931391	0.384863740513496	0.389198787367746	0.401302226555024	0.401933436036606	0.408449020705507	0.410216341414578	0.411500678675118	0.39538135886324	0.394192873145458	0.403085585533597	0.417893789784503	0.416223161826485	0.426836523186486	0.432424343995558	0.419209004342001	0.424559311938482	0.426682786644807	0.426044533710741	0.41240389906205	0.417429221466667	0.420508804004146	0.418184662636256	0.413884417035009	0.416726240696959	0.415395665734215	0.409903966428593	0.392840111301011	0.388348645548402	0.387212535342081	0.387502418864213	0.380807779522471	0.3829649373967	0.38415615338579	0.381365169656845	0.391415483390459	0.378942691785779	0.391486335934775	0.367049316399671	0.381586637631202	0.398440588265029	0.411940146207195	0.414135427539253	0.383063073653154	0.389307196279027
84	0.582255023714286	0.584212060635261	0.587931655333333	0.589926769714286	0.589322355944306	0.586517312482093	0.513056023119953	0.494381073892857	0.496622987290402	0.502127077176543	0.507024907529507	0.510020359673675	0.509271278646852	0.512241950143164	0.512634542	0.51197817547286	0.511127347895679	0.506150066719173	0.499066638497653	0.502128	0.503185124357143	0.50158954964	0.502150671714286	0.500802368726269	0.500883315689655	0.5008236	0.501060851841473	0.501188249326241	0.498429504857143	0.497980815195325	0.4982489725	0.501444149473077	0.502861945964286	0.501732277813505	0.502969238	0.502887402428571	0.5038671	0.504584126964286	0.502613655785714	0.503604511857143	0.5056062	0.50350295175	0.502906406865564	0.502963647714286	0.502703854714286	0.5029975	0.504303514681797	0.503392825607143	0.504069854812165
85	0.570365841501621	0.552329923135054	0.568625406673945	0.566692508907621	0.570235564558254	0.558338749906966	0.577566080590158	0.578171739871955	0.569513908713093	0.559637146691357	0.540029011549913	0.516413692310908	0.530332974937966	0.517921762641854	0.558335651697722	0.560282049035304	0.571426490222749	0.558345683430232	0.56984085094867	0.589715652334656	0.568318410896356	0.583418303621056	0.596495485848705	0.542885290339259	0.552052740380731	0.562244738038436	0.556680258293575	0.55907096734405	0.556743184224287	0.571071654271903	0.547601646047389	0.563624451549034	0.561029727037352	0.609859057387798	0.619199545029396	0.543200251810599	0.539882926727032	0.54515931077153	0.553000174084042	0.558766596666378	0.564170601896435	0.567331028599042	0.567050203175302	0.576639438412513	0.577594700469522	0.571807365539659	0.572552418805878	0.581483471705091	0.575899398319229
86	0.296643261371641	0.298649595312871	0.300782676788902	0.3073028338	0.311724917888705	0.312967583752888	0.314731847283648	0.314250245287142	0.325648472282519	0.330422109069372	0.330637420491496	0.330723659268769	0.347684245205372	0.394505482120508	0.307619971287941	0.328446924954109	0.346361685272547	0.346878198490295	0.348562882742987	0.351971000130498	0.354663547177364	0.361154769226636	0.364516978322344	0.370805426754402	0.372823639563855	0.383210255305545	0.397466684147991	0.391777280395425	0.373769817809179	0.34385049724113	0.293265383092898	0.26760187906599	0.255957208341797	0.243570063552233	0.238650542313677	0.209085807005718	0.200561562318352	0.198477983250806	0.175027152897869	0.165792834315048	0.164615975814051	0.147039399749232	0.134196465190239	0.125967603881614	0.116997527808337	0.123795390114214	0.141588736823572	0.16769166600039	0.178937118470345
87	0.122381100341636	0.11953720868464	0.109432403198728	0.10158025475913	0.0969957204816834	0.0915101187782326	0.0872085562325711	0.0975642470044649	0.101619622876984	0.100884749713274	0.0982122041049726	0.0983726259786214	0.107171810265638	0.121938750867636	0.128892064728715	0.141596209826107	0.138754829545455	0.133029697583946	0.138572055126453	0.143032169555581	0.120457618628596	0.113898943914191	0.127303001968545	0.116899024714032	0.105171964728175	0.100885796465226	0.0961916512319562	0.106782404557976	0.111218368685855	0.108513496264784	0.110855719655075	0.107980641786894	0.108262362010986	0.112364956541205	0.111473870778967	0.107910781067188	0.10537186063866	0.107460290465319	0.112645852978554	0.116462418518519	0.117083097712615	0.105661638276365	0.0952512598031173	0.089445904683268	0.0826527047579983	0.079845627130306	0.0672898804934493	0.0658186521899842	0.0699666501182033
88	0.318763289354966	0.3288302	0.327503319968799	0.324145906994577	0.3236005	0.320000408702409	0.317409886071981	0.309657350366558	0.303893686710418	0.300135599884716	0.294207196279403	0.292961554023904	0.289350187191699	0.287560710366308	0.288541683947858	0.290940375830116	0.304068153367604	0.316210486464814	0.320877617780701	0.331709024571569	0.33863556277965	0.344736798395865	0.34716061403846	0.354497536571429	0.361366755256724	0.366230610862162	0.375446506560783	0.380792893273175	0.383290537625289	0.389729042735696	0.390953884363636	0.386835253184699	0.392449109460946	0.395625763963698	0.398525324475459	0.40086668143907	0.398295433466613	0.402697506577917	0.4063374	0.409449771663405	0.413530050708661	0.418150824289191	0.422661392667707	0.4228857	0.424844706026893	0.4302941	0.430700895324036	0.435729604019688	0.4359605
89	-0.110435	-0.108896095535714	-0.110400527728505	-0.10880642406616	-0.107333212858619	-0.117671766135817	-0.120561782254914	-0.119106430714286	-0.121996694861729	-0.129489803165077	-0.130519305037049	-0.131019244848776	-0.128506814031477	-0.130463910242643	-0.120219979893308	-0.108500216231306	-0.106431747421428	-0.103832059641159	-0.104491869569683	-0.104130385713286	-0.10186150012113	-0.104406311988514	-0.101856440714286	-0.102201951428571	-0.103843231325112	-0.10633158375	-0.10542545593141	-0.109811196580547	-0.109629507230348	-0.116931042621331	-0.122122810203577	-0.121776134291797	-0.13677915796412	-0.145930306200998	-0.156156202142857	-0.163493014775046	-0.16637148958568	-0.167713956616769	-0.16775795650974	-0.171162781038196	-0.197001403896606	-0.211939032764447	-0.213396568049429	-0.225387185744652	-0.231057832873992	-0.238612810736366	-0.250005121	-0.255190240244028	-0.263903090535714
90	-0.0364432638941242	-0.0520213770368519	-0.0760652896883666	-0.0735974221625935	-0.0630817490269311	-0.0630720954	-0.0674861261521972	-0.0666870832202785	-0.0640880046766921	-0.0610799	-0.0602896635487326	-0.0602104	-0.0602104	-0.0613112030367989	-0.0602552063905748	-0.0630668048615385	-0.0697668062055933	-0.0783488528760381	-0.0733506677142857	-0.072819	-0.0731376983244207	-0.0710799	-0.0710799	-0.0710799	-0.07161307511603	-0.0732538	-0.0723842	-0.0719494	-0.0684388231017771	-0.0699219068320455	-0.0703578748886189	-0.0697755	-0.0697755	-0.085799168777733	-0.0982941904361745	-0.100276345934571	-0.111658967545639	-0.125665229318735	-0.1310799	-0.139149406164875	-0.157207599974536	-0.185653600711479	-0.197024073398926	-0.2002104	-0.20434414732577	-0.210932064826842	-0.217219820891826	-0.223333812369057	-0.22977225374471
91	-0.129764665010945	-0.1293477	-0.129333575381605	-0.122087822358673	-0.113276341562534	-0.10767894160318	-0.099841195029821	-0.0769004806227228	-0.0823083878105333	-0.0875553121563432	-0.0833076944021199	-0.0846289135806558	-0.0763306999006294	-0.0783679551175886	-0.0757599704188657	-0.0755012377939715	-0.0769415876076872	-0.0727766396488904	-0.0711290799271282	-0.0810869	-0.0725418299043062	-0.0720182257949268	-0.0713199539717267	-0.067498509974358	-0.0693478	-0.0755323942345924	-0.0715929509440212	-0.0646034574362372	-0.0699131765044035	-0.0649999	-0.0745682375289831	-0.0689644017946877	-0.0758518615970842	-0.0690210770453793	-0.0762164687541418	-0.0684781	-0.0681487034285128	-0.0650520246839249	-0.0717950672290022	-0.0674901792144589	-0.0686867971182511	-0.066748548111332	-0.0692914913518887	-0.0658334029811196	-0.0703385232196091	-0.0674783076872101	-0.0595381803013993	-0.0612092799933753	-0.0563955541901292
92	0.33288169188473	0.3353285625	0.334979257142857	0.335045137185918	0.336120458928571	0.335436932167083	0.33825376072864	0.33687749652692	0.335492949086247	0.338828571537442	0.335399229155967	0.337503894201458	0.336249727226051	0.313200511269794	0.225992429554455	0.203110994861972	0.308044935838945	0.35469950181677	0.360673296675206	0.372311995431429	0.36694134696	0.3650578	0.359521746211429	0.364407406117599	0.361395293571429	0.365732963274638	0.373541854904178	0.375440971475673	0.379102843016899	0.3785366	0.378190312857143	0.3781018	0.3743378075	0.371604869285714	0.367667	0.3710101325	0.373775803108253	0.379290678275862	0.3802757	0.3802757	0.380204268571429	0.378650503727904	0.378469727142857	0.376905315899304	0.3743081425	0.37307721378486	0.375588050357143	0.371314032592036	0.36918362012848
93	0.3697842	0.369388880457955	0.3693494	0.370618084285714	0.37516954995695	0.375120869266896	0.3758711	0.373721896578687	0.3706537	0.370733631765485	0.370903351531235	0.372449437727724	0.374646196654521	0.379700022954621	0.379064863329745	0.382894137793971	0.387714270020411	0.390580925273269	0.39031837005631	0.390866560006627	0.395437399384697	0.396708296720768	0.396394972503948	0.398035099701789	0.398872921771769	0.400039577840344	0.400113578926441	0.395221542193453	0.396526221099702	0.395796292898492	0.396036871636846	0.398510402215077	0.40304162799957	0.404019837845262	0.407062419547135	0.409316607187811	0.408904004900729	0.406750741274586	0.407107744659784	0.404575298307784	0.403082038736535	0.4018640832	0.464127005995363	0.49356054370997	0.497748184763855	0.491652216760517	0.49684579055666	0.499650973823724	0.495597738224578
95	-0.430267347366678	-0.4313043	-0.42924744545762	-0.427853170725579	-0.41579640696	-0.410710731538	-0.409794938449673	-0.409513262944758	-0.408677216602716	-0.4064442056	-0.401739	-0.397303482184137	-0.394196480401606	-0.3939129	-0.3943478	-0.3947826	-0.3947826	-0.3947826	-0.394235677401355	-0.393108779462103	-0.388523465147327	-0.388695677987692	-0.384478962708077	-0.381724550209499	-0.380660507661783	-0.376821411557514	-0.375241480555885	-0.3752173	-0.368176451212557	-0.3703682194	-0.362136812870401	-0.364965811597084	-0.364170436315697	-0.368307984100696	-0.366341550992972	-0.357826868717318	-0.357341611137255	-0.359902051333201	-0.3655262799444	-0.373431326453144	-0.3747826	-0.371246796052632	-0.378769450280816	-0.400452320928371	-0.408537200014954	-0.41122939897776	-0.408300773424955	-0.407832790732673	-0.40618990249621
96	0.366413851517621	0.3639877931043	0.369481782613414	0.37264578692607	0.372928805847176	0.375919775390625	0.395471691729323	0.3992962	0.400134559928372	0.403083047663262	0.4045136	0.406260579751974	0.406554568455931	0.404628358556478	0.410661051397699	0.414719172745304	0.414932716100729	0.417012938496341	0.419494159665736	0.423125757952286	0.428130584776575	0.433547727349628	0.4345134	0.434777944570901	0.43802185113142	0.444098061382114	0.43613693034233	0.430106972940618	0.430023818018626	0.410070276154608	0.428018054986293	0.4388612	0.437660881473409	0.429649336896429	0.421499896981939	0.414048214234017	0.427232433661773	0.428871905078997	0.419261121356749	0.41866545	0.415653252904304	0.430112791497976	0.42907540954845	0.420818969387163	0.416982186522654	0.42058235939127	0.400679273710938	0.403393768978896	0.419716490402953
98	0.12319634860048	0.118298284028053	0.117260740539827	0.118749031864856	0.119722372188118	0.0907092040393187	0.0653755842121135	0.067699521595811	0.103281584201196	0.107341793386699	0.110212380324774	0.117206966484367	0.126960468412698	0.127059221139828	0.128582543358728	0.126080411229709	0.123668293858136	0.125781289994385	0.125791423775257	0.130633388091451	0.133208473177484	0.14160960848	0.141088387048692	0.140918748130381	0.142422110901708	0.140184334026211	0.141696225703875	0.1444407685222	0.145114468863862	0.139844813797024	0.134514441698334	0.135053582312024	0.134972415718241	0.135545524312686	0.1360868	0.137421072799909	0.137826	0.138151199867506	0.136006116968522	0.132747411212861	0.1335095044	0.137152368830739	0.141468826046532	0.141841865208748	0.141532085247219	0.138111445843625	0.13183123030303	0.131910398448138	0.131739
99	0.049703	0.0495964818654924	0.0440509	0.0374521390438247	0.0317915633466136	0.031882	0.0310586751428572	0.03251890875	0.0327515	0.03261938225	0.0323168	0.0323168	0.0331863	0.0321380661428572	0.0319675624285714	0.0323168	0.0323168	0.0323168	0.0323168	0.0324191409527622	0.0366871257831325	0.0381089016071429	0.0373559802671509	0.036532973	0.0384115195714286	0.0378259933448276	0.0390792481428571	0.0401345698571429	0.0388384	0.0388384	0.039708	0.04792319775	0.05204388625	0.0500905697533071	0.0452663878214286	0.0410903534285714	0.0457943553391135	0.0424342351785714	0.0440558	0.0440558	0.0377436494802001	0.0392194176117636	0.0389561105023895	0.034610673366853	0.0311062977134691	0.022372434691832	0.02282331775	0.0178134402142857	0.0328699282088304
101	-0.23486578961039	-0.2336955	-0.227757156045048	-0.226573229246436	-0.222826	-0.213012808836996	-0.211397347562148	-0.217036794047935	-0.220307295293518	-0.2197826	-0.246928790344454	-0.24430353168329	-0.239369286790453	-0.23712809945625	-0.233741921172621	-0.240049286229108	-0.252603328454126	-0.266198189033708	-0.292464035925397	-0.309970575601039	-0.318617110196528	-0.329761902468974	-0.288644753540949	-0.258458964631622	-0.244871052153608	-0.236377651483694	-0.21912255386053	-0.20993895734452	-0.203031133465054	-0.193278940535185	-0.18209419165634	-0.176686376134343	-0.169381564443834	-0.165076762761233	-0.160421100056555	-0.156289617336004	-0.156803409164312	-0.181246059066698	-0.204106081423591	-0.180696338678122	-0.162170692625255	-0.154910064734223	-0.148668974968888	-0.143359960616018	-0.139083179552775	-0.136401285626564	-0.135161666183357	-0.137484377161993	-0.145097713037388
102	0.336946599609236	0.339227446131805	0.3403919	0.3403919	0.3390876	0.3390876	0.3390876	0.339448401	0.3408267	0.3408267	0.344101043714972	0.346147842486798	0.3473485	0.348244346175299	0.347729133678756	0.334288271155378	0.322331098414912	0.3195223	0.3212614	0.3188180782	0.314102570501475	0.297661399172916	0.2969136	0.296614547557037	0.297065173705179	0.295163554388871	0.29734419407411	0.300566479349574	0.300535392644135	0.297968500515873	0.298293933382756	0.300011599056698	0.305779699865667	0.317686052727273	0.320486210083699	0.324880735013894	0.3268996	0.3268996	0.328385611006831	0.332485345393169	0.335751030532213	0.334832775910364	0.334080302111554	0.336315935703422	0.343999129672483	0.362389580956568	0.372801941130365	0.3755927	0.37956905324
103	0.301583226905023	0.300327328850856	0.299098000571428	0.29772616356998	0.29842032329878	0.300067131655844	0.3004347	0.299519135428571	0.2986955	0.298727799428571	0.300257240816326	0.294919993904521	0.287593905515298	0.284616889522986	0.2813042	0.280954406455084	0.279758071217221	0.2791303	0.279207477	0.2778259	0.2760868	0.275217765488936	0.277835769142478	0.281002898995979	0.273195131794949	0.266040848163013	0.261538603695497	0.259123156857143	0.260061046892857	0.26441232941095	0.269174533125181	0.272674690343753	0.283395334543217	0.290102706646154	0.296223063334359	0.3	0.302300539829814	0.298253306150098	0.275748916426276	0.296955773724105	0.3047825	0.308458256589007	0.300756179023719	0.297425248075329	0.291126153907496	0.287425364536792	0.282177172584294	0.280187824381973	0.270076921826395
104	0.499154371558655	0.4951707	0.494096005660377	0.492662042292951	0.4899533	0.486163737729972	0.476215132824688	0.472297245132353	0.463710337118486	0.453072712554211	0.431946118822526	0.4256055	0.425095051726152	0.423700865428571	0.422355259428571	0.4221273	0.422066003880384	0.420046296469575	0.4186491	0.41950054218591	0.4190838	0.418799736063065	0.407586534133404	0.403376363608918	0.404308255896141	0.406161714102106	0.406712376571428	0.406363602671215	0.401552445557961	0.402924766857143	0.403443217980698	0.4016925	0.402562	0.40469297111791	0.403468614818716	0.399131360841582	0.395515379	0.395688435545706	0.401604268738835	0.410867295835012	0.4129969	0.41196894732126	0.404612799569472	0.401819226405694	0.398814402980837	0.3995186	0.399857596929668	0.401752129714286	0.4029969
105	0.3588083191904	0.371125134102076	0.375061227494438	0.376645141270975	0.377174	0.376771188857143	0.3758697	0.3767392	0.376425113798701	0.369744072081017	0.3745653	0.3745653	0.3745653	0.374987884615385	0.381882836622465	0.382735052709163	0.3845653	0.379477339573261	0.3776088	0.3776088	0.3776088	0.377528985818423	0.3767392	0.3767392	0.374894071371769	0.373261	0.372935980516899	0.371087	0.371087	0.3697827	0.3697827	0.3697827	0.369605230612245	0.36766352490891	0.3676088	0.3676088	0.3689131	0.3689131	0.3689131	0.3689131	0.366316213651425	0.3658696	0.3658696	0.365576869492203	0.36229713352	0.3567392	0.3567392	0.354738314891913	0.3519567
106	0.00616984429898913	0.0117893236137442	0.0182938684575812	0.0273573663430664	0.0393203450257718	0.0448802626200544	0.049182387829251	0.0532375380301469	0.0518903905862682	0.0541788622967036	0.0525446447285688	0.0495907927104128	0.0490748651501067	0.0329106462995415	0.0401025587579397	0.0468410335732572	0.0530715854369172	0.0588540146987106	0.0530516851209823	0.0506948755076923	0.023461632667745	-0.0192178106955583	-0.0234770043692308	-0.0296517469453038	-0.0349116977142857	-0.0378452180662587	-0.0344412016160221	-0.0238187442396229	-0.0223914	-0.0230114621850041	-0.0226752459642857	-0.0251850631816318	-0.0258148095890411	-0.0265474904734907	-0.0265577167120027	-0.0265676588255677	-0.0290392267324582	-0.0292535727857143	-0.0283770537142857	-0.030889166	-0.0296658145365169	-0.0270118943428169	-0.0176087	-0.0160319900888099	-0.0178949225581558	-0.0227789349661531	-0.020144569270851	-0.01134806724	-0.0097827
107	0.227181612729895	0.228664045161986	0.228899700497717	0.2327500635	0.230724097084162	0.234838166515219	0.239918205800472	0.240528226714286	0.238002082225851	0.242619911588852	0.242709854908961	0.242824462338523	0.249280323076062	0.2539131	0.253433095507818	0.261286849267157	0.260687273956505	0.265158425178827	0.269613453848279	0.274084674361626	0.27582402275	0.276087526049318	0.274332825303618	0.276986871687758	0.272540741657619	0.273957330194105	0.276562020360405	0.279869929595049	0.281350691675598	0.279795926648965	0.284263748213947	0.287496482601242	0.287974146741303	0.282962993621868	0.291214140622537	0.289796631514286	0.289944695506135	0.288059452159943	0.283599391552745	0.279069769226371	0.289521971072824	0.291403128990894	0.296574388654084	0.298369661192431	0.2991306	0.298222644428571	0.297702577067083	0.299482055134474	0.299609934888729
108	-0.0487675434483495	-0.0550023491785714	-0.0387975018561688	-0.0273755314731385	-0.031889692739205	-0.0336230501598579	-0.0310455802119722	-0.0310339008130618	-0.0292065597428572	-0.0347303796896825	-0.0414686742936593	-0.0456506743817587	-0.0493710719361856	-0.0522272306785714	-0.0441773677290837	-0.0446992370948723	-0.0422857401642857	-0.04107836675	-0.042292213006403	-0.0435680882186267	-0.0438579902565016	-0.0488736411832226	-0.0540642548961207	-0.0466803606528238	-0.0482004856218958	-0.0502544815879647	-0.0434712338176831	-0.0402657229873587	-0.041078058265129	-0.0474614337810002	-0.0474979423602621	-0.0532457966071949	-0.053774550928743	-0.0505762862324348	-0.0530995342870812	-0.05841254214201	-0.0629535447261237	-0.0652212212468732	-0.0655131650273714	-0.0733437399687624	-0.0848986446672744	-0.0818293845323426	-0.0698879256217042	-0.0690698485919051	-0.0611699599623725	-0.0474184533373098	-0.0403890585938216	-0.0388668426857489	-0.0430906426436997
109	0.0293109556974041	0.040435	0.043764485910847	0.0528804920745921	0.0534784	0.0530436	0.052905377183901	0.0549791765548281	0.0652677921470019	0.0665219	0.0659557057801132	0.066317890872211	0.0680362886363636	0.0705992586234494	0.0713046	0.0750401388956304	0.0727721595219738	0.0804306949709865	0.0786957	0.0786957	0.0715970986852589	0.0671873642914331	0.0646160061111111	0.0552437578977898	0.0562001471492541	0.0563661246239012	0.0490605604284559	0.0437796235708022	0.0460764308204999	0.0330317907725272	0.0308388605	0.0302988126127263	0.0301458793957153	0.030002808806425	0.0303419391428571	0.0269278898046898	0.019111505458767	0.010502837951778	0.00874410580164639	0.0069566	0.000449445454545444	-0.0112312932000001	-0.0126087	-0.0140205953627843	-0.0215034615114542	-0.0315199298244129	-0.0367105950536509	-0.0375615343615295	-0.038649736479117
110	-0.2504037	-0.248525774284835	-0.236570500609023	-0.2382298	-0.2382298	-0.238781213920455	-0.243149851120691	-0.240712879299103	-0.241169979427403	-0.243296858339541	-0.243695443032829	-0.244048610081404	-0.243666859458367	-0.245848491471302	-0.246807014574362	-0.246251264495899	-0.246404134749605	-0.239136326596055	-0.23157238030861	-0.226462589302968	-0.219739622358702	-0.207103548511398	-0.201168690245105	-0.180247916364676	-0.153754955596424	-0.139934344956734	-0.12047898457375	-0.108790059335589	-0.106803425961243	-0.105230363499363	-0.107234062951054	-0.110715230950293	-0.112266979661392	-0.117535638444945	-0.122047106103423	-0.126056956286648	-0.127237736038961	-0.128096617250222	-0.129822511381114	-0.130521294247924	-0.130650836428571	-0.132474687648544	-0.133831879944632	-0.135554262011689	-0.136356809448287	-0.137027290920111	-0.139131833405106	-0.139534	-0.139534
111	0.0798761823794626	0.082587786610243	0.0851660523039612	0.0902412579649792	0.0941448811299435	0.0971648943057722	0.0996596	0.103811498751407	0.106047168581907	0.108189648713309	0.103884560689083	0.104080194441743	0.100279349994916	0.101364358107964	0.124950608489089	0.118697401787103	0.113804048338808	0.109427565123264	0.118237485930587	0.133067732009879	0.120272719728711	0.11959677963084	0.118405858914088	0.130154962783685	0.12662079170678	0.123103527778462	0.11139711750153	0.108030430883984	0.116247991226227	0.126146812067332	0.109998264175728	0.0956103759094018	0.0965015192766097	0.114275997570606	0.112570240443262	0.0971429061283676	0.091080081119576	0.089627284781987	0.102324423710087	0.0953740411220312	0.0887786745900074	0.0743696375125867	0.0899573789559606	0.0912806585394959	0.0964277135729802	0.0932768140254271	0.0738654599037728	0.0939611350319527	0.0917172426658854
112	0.357613570668399	0.359221303328291	0.366753469743259	0.370893307919967	0.360711310549822	0.340172793105166	0.340948675328733	0.339078453135062	0.343069407212368	0.327613270352275	0.332355297528699	0.3434861058085	0.351737020583368	0.364625378353252	0.356951530119217	0.361883954792332	0.3525015	0.3609541214471	0.352333201076555	0.365030849082965	0.360791535397149	0.364493807535264	0.357208756345687	0.358226473714286	0.3585886	0.358398601361089	0.362706761613692	0.364131983665988	0.368767623399176	0.374863931904525	0.3759799	0.373364167518281	0.372697081395675	0.377854982945968	0.375445676561862	0.379412651807141	0.380724978822197	0.379755676162411	0.383510559099864	0.386184890327613	0.383602200632912	0.37850257936255	0.377932533168317	0.375877590768421	0.374019253622069	0.373025485040884	0.368088280807708	0.360780890123117	0.354832774494013
113	0.224076721383817	0.226415571059896	0.227686396608354	0.2296728	0.228381574353955	0.227192953409356	0.231162359502229	0.23286004365646	0.23489	0.238405499019608	0.239890543694177	0.240682251273588	0.243130834229529	0.24609870956486	0.245126343639167	0.246334431793265	0.245946307711532	0.241459389970653	0.245021096447508	0.248432031835052	0.248706451702786	0.249346643112063	0.252471234696127	0.249783600278231	0.249422750641026	0.251040914653784	0.251310395578093	0.250574011745805	0.248615856980652	0.248952106804945	0.245820068798617	0.245888678324885	0.248641626801774	0.249633142149447	0.259025781123288	0.255092878247168	0.252800403269551	0.255759336388766	0.257752303237114	0.259922949136752	0.269181023337945	0.256259530654175	0.269213302493731	0.260512758533605	0.264048733405992	0.264029131028443	0.260888371185479	0.255152325238414	0.255705597646696
114	0.0741845964694547	0.079834250255861	0.0865831315773903	0.0825649848452508	0.084332343293866	0.0792079827547342	0.0751352322983584	0.0697302570682445	0.0644744708049003	0.0569991775	0.0627103379642858	0.0657192187304934	0.0722009841428572	0.0735805435210167	0.0703909293571429	0.0709885712267516	0.0782664887308923	0.070854883693609	0.0732102292247231	0.0711369840715262	0.0729967201085605	0.0783948564663694	0.0842343045762042	0.091389713932977	0.093877083692769	0.0942662375136117	0.0967601997499107	0.0923815993211862	0.0834947655586703	0.0783969647894089	0.0765091325601172	0.0797085758928572	0.0812989239016226	0.083374669068496	0.111974146714069	0.204778099668765	0.21575074218102	0.219513688690688	0.21601210354567	0.2227707775	0.221270781136625	0.226589320042176	0.233908426560393	0.235557450267762	0.240241932948179	0.236309435146226	0.237662733624164	0.2354639	0.240017815715898
115	0.656922776488367	0.655746917214088	0.633975674317562	0.649854051330775	0.665575915592151	0.660111170625884	0.67873608770635	0.643552896915365	0.639978462674945	0.689869912690908	0.65495077030438	0.661100246943788	0.66211416746443	0.685642888270936	0.646180981039254	0.652648414173618	0.648045139840728	0.695185118370208	0.685323939136131	0.689943826705745	0.723795453583383	0.725160503411567	0.727091669002776	0.718814890327326	0.727177980167602	0.726978806813834	0.707528394259369	0.715922565885816	0.699276431634363	0.688022690533751	0.700036625127533	0.701787273920585	0.697624372435897	0.694290192362658	0.699577346802668	0.701450707439759	0.697572069068466	0.698766750446314	0.696936340134716	0.697273098556536	0.69517974994983	0.68862789652224	0.69080459963195	0.690335028587886	0.689557563060525	0.689098496784054	0.690978122649011	0.673077687389807	0.640201254433345
116	0.00285234766576751	0.00614652010539117	0.0110181883211679	0.00510740763202595	-0.0253536380781184	-0.00595778700462531	0.0102657774193024	0.017747542020202	0.012788710456197	0.0119552080215895	0.0130069969230769	0.00291364924763853	0.0112499114231392	0.0147974875443919	-0.00244650298478272	-0.00616467773290165	0.00141525081275571	0.000109189356159806	-0.0128833955956601	-0.0126896400562475	-0.0111330568088317	-0.00762563007495474	-0.00859927525359014	-0.0224312505955108	-0.0167892176020909	-0.0111617068510783	-0.00220779749021958	0.00108200613400468	-0.0241339055856367	-0.0317571058635264	-0.0301282437320831	-0.024519043713118	-0.0241518166240372	-0.0197080764289633	-0.0216829375284467	-0.012891528639332	-0.0143224622404248	-0.0147038208785365	-0.0182061025653073	-0.0105738636208431	-0.020929665430612	-0.0168321146580707	-0.0262046638022136	-0.0333632641047091	-0.035751779358543	-0.0316583794023855	-0.0401842372218899	-0.0310904795863601	-0.0326930667546622
117	-0.128359875109327	-0.1331726	-0.137268743884313	-0.14322075917024	-0.155254076772823	-0.158503105730694	-0.163754370273484	-0.1736493502285	-0.176141295248352	-0.180874824978467	-0.183728273998013	-0.1831706	-0.1831706	-0.1831706	-0.150429904829283	-0.146909899304175	-0.161137303699602	-0.161427463414634	-0.160561	-0.160561	-0.157149335294118	-0.155829022730874	-0.164969879178822	-0.18226124120897	-0.191395055060729	-0.185563112598425	-0.180999464024509	-0.175351684863404	-0.159172174075795	-0.134453504651796	-0.116934070052502	-0.106036314285714	-0.101211902070297	-0.0943975296113503	-0.104704979381219	-0.0807083099199844	-0.073818614626655	-0.0652869131396306	-0.0754217180192117	-0.0670152681682677	-0.0539484547902685	-0.0594502979879769	-0.0661633865585642	-0.0729286304776498	-0.0644465729000163	-0.0506451994585948	-0.0460471692383308	-0.0402510005631004	-0.0388223
118	-0.127372461661941	-0.124478238526374	-0.115565675259054	-0.0935331574563492	-0.100244954717532	-0.0698458216508382	-0.105753034488764	-0.105000993758495	-0.100455268670944	-0.111421041913052	-0.11430522152502	-0.112319513621865	-0.104644626040314	-0.098342110225164	-0.0889810711942959	-0.0923697104556823	-0.0744053667360663	-0.0388284827420508	-0.0545450606401734	-0.0849477876407496	-0.0803420000424661	-0.0811113783739939	-0.0790806206847458	-0.0770617249721519	-0.0812274403024633	-0.0913880980256116	-0.0879890410179211	-0.0697658151683768	-0.0565403839880953	-0.0562237867629249	-0.0672146818148207	-0.0633743825507582	-0.0562010017677782	-0.04900681074144	-0.0382586602055455	-0.0485031816785714	-0.0471478051128572	-0.0382944393358944	-0.0366451898982518	-0.0416868428085489	-0.0414967524086081	-0.0360697151835783	-0.0330660137563611	-0.0281937058242857	-0.0246002084767836	-0.02613775672	-0.019890748854526	-0.0165684128371513	-0.0197330517926967
119	-0.0360755	-0.0370547665582378	-0.0370034279871692	-0.0365709432009627	-0.0356416	-0.0357835186528498	-0.0378594996812749	-0.0382503	-0.0382503	-0.0382503	-0.03657655808	-0.0331919901521217	-0.0330329	-0.0330329	-0.0330329	-0.0330329	-0.0330329	-0.0343373	-0.0360764	-0.0454069907526021	-0.054789289556962	-0.0534345972043367	-0.0582515	-0.0582515	-0.0584354028224366	-0.0595530157950907	-0.0608602	-0.0624157347887324	-0.0625993	-0.0515403754203363	-0.0529782296650718	-0.0717301	-0.0717301	-0.0726499608086469	-0.073173578	-0.0671572540669856	-0.0597211486789432	-0.0582518	-0.0582518	-0.0582518	-0.0582518	-0.0582518	-0.0582518	-0.0582518	-0.0582518	-0.0582518	-0.0582518	-0.0582518	-0.0582518
120	-0.134646749223108	-0.146279751811996	-0.176541743318215	-0.188084430341541	-0.1884676	-0.185855090872698	-0.177406931172632	-0.175585690199038	-0.170888954368546	-0.173525292061084	-0.154874140358603	-0.156174709420302	-0.148587441639793	-0.142441608867402	-0.144749013458987	-0.144818855150301	-0.1442923611598	-0.145205386055777	-0.143381195142886	-0.144169902579593	-0.145342725756763	-0.136761241347386	-0.130896055614585	-0.127357380198113	-0.128839282692425	-0.125891087540193	-0.122500308898116	-0.121235415627836	-0.120757996360954	-0.1206348	-0.1193305	-0.117722485944838	-0.109366372617865	-0.1080262	-0.106287	-0.106287	-0.106287	-0.110071608437626	-0.109928874900398	-0.111097894389176	-0.110803101032566	-0.1106338	-0.110724109865573	-0.119078010119522	-0.124791761240097	-0.128333220085623	-0.125519745371449	-0.126716002927526	-0.1288913
121	-0.39764406879085	-0.406067467488233	-0.419172012877038	-0.432848618081761	-0.438343682426333	-0.41811413290083	-0.39950368416735	-0.39706612073503	-0.393141242060946	-0.3850186	-0.378558585233798	-0.373677552090032	-0.380731873634882	-0.382792082712133	-0.375181229017857	-0.375194598273833	-0.370517824425654	-0.370976323478939	-0.374943476608187	-0.369365	-0.369762825618945	-0.370299209516381	-0.3680607	-0.369484991893333	-0.373664376886792	-0.37668431706721	-0.376813924433676	-0.386284926213737	-0.393862223206232	-0.391755785309524	-0.396570350999134	-0.399799078670954	-0.403297454390823	-0.404230262166405	-0.3917890371574	-0.395029863209393	-0.390813063962558	-0.387888287831513	-0.388564651695906	-0.390923222983555	-0.392314622932917	-0.3941475	-0.393117950743931	-0.389747609046455	-0.388154859820701	-0.384648092233787	-0.385790829860541	-0.387191	-0.386239597175527
122	0.274950381762365	0.263515053989557	0.265878890765588	0.264042106225492	0.2665216	0.264492618823879	0.265954226934943	0.272032495666664	0.26873114271144	0.27596949685021	0.274990049785714	0.2852608085	0.277375658665362	0.281925653428571	0.2804378316092	0.283373401417064	0.278308708457322	0.282898010928571	0.281923073173639	0.283245582	0.283120732285714	0.286469269336779	0.289483213857143	0.290548779714286	0.2913043	0.289202125357143	0.29114762884873	0.290671747	0.289905882670626	0.278908023394428	0.273670555191399	0.270275374428571	0.267696814236872	0.270482516914752	0.274374294197802	0.279254784931296	0.283411793985426	0.28063000860732	0.284151568488164	0.28161478263045	0.286250711482512	0.293459605859413	0.295271270578022	0.293946998215203	0.294647812	0.290176981642857	0.295831905847348	0.291588653887659	0.286194912229988
123	0.332830699084114	0.322339043500009	0.314524206784442	0.306360709168954	0.300343825403054	0.301379262799539	0.295773146278	0.29235369423456	0.294017108954836	0.279346901173255	0.270039927564454	0.273138383574764	0.29229809752	0.280727018	0.273049651453131	0.288849598776102	0.293474631578947	0.299240113146899	0.290784425769231	0.283269050733871	0.286317873781312	0.280215826708466	0.297074580489268	0.300288554528508	0.292205709963718	0.319500893009774	0.330702791849268	0.337153541270158	0.344187359154439	0.349114093780973	0.357365981728606	0.347405001563047	0.358895203011583	0.34519676032967	0.354194270696612	0.35068302838192	0.371342748053655	0.385694196459293	0.3636924	0.37663845198556	0.382775396720648	0.384187800772201	0.370484238267262	0.382446315456544	0.387258128666198	0.379111412024292	0.35663619928986	0.365501330486365	0.372471488888889
124	-0.110059767901716	-0.128155352310102	-0.117178279672215	-0.0903252535513009	-0.0886277208268331	-0.0906277859634321	-0.104520282828283	-0.120169675632911	-0.1234622	-0.1234622	-0.126712234208368	-0.128185845588235	-0.1291144	-0.1291144	-0.130201144714286	-0.131536446571429	-0.133493101857143	-0.133897	-0.13445565375	-0.1352013	-0.140167207910272	-0.13950471571224	-0.1188665425	-0.125537312937507	-0.138971799711969	-0.131821772419301	-0.107819910166486	-0.0890161264335596	-0.0809648512195122	-0.0774687697418196	-0.0702230694473362	-0.0557703690310818	-0.0436487860033401	-0.0547897819465649	-0.0391935275931522	-0.0414097329306271	-0.0636012068841463	-0.0369040608221772	-0.0245249747703962	-0.0433043694072811	-0.0439282677142857	-0.0670615799651204	-0.0741273147342995	-0.0728728037911026	-0.0467133052466719	-0.0342673841715976	-0.0254958995151516	-0.0247665	-0.0169170091348088
125	-0.00822895458167331	-0.0116898629482072	-0.0153795	-0.0153795	-0.0157603556	-0.0166838	-0.0171186	-0.0144666207171315	-0.0116681472	-0.0100455736	-0.00972730000000001	-0.00929249999999999	-0.0131388545447558	-0.0161137583366814	-0.0209372825666007	-0.0230770613652675	-0.020701152	-0.0238456861200642	-0.0191755149577805	-0.0176520867050721	-0.0165979482819454	-0.023283882906445	-0.0253795	-0.0253795	-0.0243034939339622	-0.0216463876639362	-0.0242387997349397	-0.0269859580385852	-0.0291161344547862	-0.03713877472	-0.0406769032	-0.0435762698146795	-0.0448890689532646	-0.0403212315001123	-0.0497794819380123	-0.054234933507014	-0.0552559435834451	-0.059910501557363	-0.0608237949558519	-0.0571256	-0.0555485312898876	-0.0586969001607071	-0.0654474430142857	-0.0706306751696254	-0.0753929049672526	-0.0764522883635094	-0.079071925362098	-0.0792524689445149	-0.0817322324204591
126	0.0126929452886249	0.0316796857352626	0.0350807618950206	0.0379693624305004	0.0397148109561753	0.0397278	0.0397278	0.0397278	0.0507897622293505	0.0726566366690323	0.0762495	0.0762495	0.0762495	0.0742043827835881	0.0699661680079681	0.0670177816463436	0.0669166711700844	0.0671652198571429	0.0697837651860744	0.072906039111289	0.0740756	0.0761227250591016	0.0766849	0.0766849	0.0766849	0.0768395093538022	0.0771807927422238	0.0805501820591846	0.0844447498524386	0.0909160948809524	0.0923371	0.0923371	0.0947535179282869	0.0953806	0.0953806	0.0953806	0.0953806	0.0970855730952381	0.0975545	0.0993734895177361	0.0997284	0.0997284	0.0997284	0.0997284	0.099225829	0.0988589	0.0988589	0.0995005916000699	0.100914225672372
127	-0.447174236087877	-0.450283140661722	-0.446468231913876	-0.444962	-0.444724836363636	-0.44635869510826	-0.44445089668586	-0.44344597086743	-0.44630256382553	-0.446326495934659	-0.44606565403289	-0.445171635400908	-0.449140103144654	-0.449608826320201	-0.45062243589329	-0.446701	-0.449111357792208	-0.455642099681021	-0.457352578857143	-0.45847065775554	-0.461191618098018	-0.4636575	-0.462861755578011	-0.462189566939444	-0.466857307361002	-0.469580960898502	-0.469200017642436	-0.471026855460785	-0.477374136247102	-0.4775706	-0.4784402	-0.4784402	-0.4784402	-0.478875	-0.481032507642857	-0.482880329107143	-0.486192649484467	-0.489169577	-0.485141724285714	-0.4832228	-0.491079796904938	-0.502062800513093	-0.489601960146566	-0.483715202416553	-0.487459812417445	-0.496871742719804	-0.500522540054483	-0.502527288097103	-0.507136
128	-0.312490051683633	-0.314823036407143	-0.315498529217648	-0.316637035378571	-0.316613169604915	-0.320253675226597	-0.3261459	-0.326796081439873	-0.3304936	-0.334371916	-0.342634265333333	-0.339989332	-0.337850216	-0.337347345549902	-0.335209811325967	-0.3435372	-0.348024128	-0.353113498562347	-0.35391555	-0.353208412891645	-0.353861928391167	-0.344471752975181	-0.328469760583366	-0.326888552009437	-0.309246477948742	-0.302434187225549	-0.303505026189508	-0.3039721	-0.3039721	-0.3052764	-0.299880557881044	-0.299078769151494	-0.296545289506656	-0.296458028424362	-0.293336240545088	-0.288877531849614	-0.296650510517928	-0.297665527247542	-0.299762732568807	-0.300473189307072	-0.298330246823726	-0.306736714502376	-0.312233804454545	-0.312639332198142	-0.310900480187941	-0.311977793145806	-0.316555663778095	-0.317337046270928	-0.316097261381132
129	-0.0756786682583332	-0.0748277877092335	-0.077191965294896	-0.07944703161467	-0.0820632756275304	-0.0822792881079855	-0.0858514893921526	-0.0849036730499205	-0.0811002883634419	-0.0734976457072535	-0.0731854956220433	-0.0734130205378973	-0.07538030725	-0.0808816415522019	-0.0848249782217386	-0.0868821789137281	-0.0884111753498535	-0.085707062235529	-0.0889064818345592	-0.0881715854853896	-0.0923622604103774	-0.0889758335796973	-0.0944306456526758	-0.0921815769368083	-0.0964197580181307	-0.093843821487621	-0.0915210183663186	-0.0986501667531021	-0.0968485294838139	-0.0985556046769011	-0.0992947842599844	-0.098270174930028	-0.0987648491961415	-0.0992076270617637	-0.0995645663928572	-0.100745141855912	-0.101405821450858	-0.100876314164004	-0.09819031825	-0.0971105897545407	-0.094855029673506	-0.0950407204334365	-0.0941907251926978	-0.0928348124955373	-0.097766518653886	-0.10780113290622	-0.114061322542453	-0.115346935768321	-0.121697741454851
130	-0.0583298318413729	-0.0529438011151197	-0.0599997561467915	-0.0577904	-0.0633072852138794	-0.0640890460524802	-0.0679020191986963	-0.123603064181791	-0.163554654619931	-0.215861817562149	-0.207122298084416	-0.203130848177233	-0.200003458807293	-0.189749007975661	-0.196674807619378	-0.19934167272965	-0.1973599	-0.198874933322292	-0.202225833015873	-0.214083329158205	-0.222778090584693	-0.240545707412163	-0.241949133455583	-0.240036986011756	-0.230413005288549	-0.232275866919965	-0.235120343428571	-0.234045902063173	-0.236164321993079	-0.226870998987533	-0.225505869783397	-0.228576659101064	-0.234254386868632	-0.236527530641373	-0.248785709710569	-0.26814459592417	-0.267354255894294	-0.266780184864136	-0.268285961814516	-0.275254491719868	-0.279565472671567	-0.281401117282397	-0.271918993688165	-0.262813203597539	-0.266154189928264	-0.27731936445843	-0.28546151725737	-0.294862719576019	-0.290473199692362
131	0.121105981402806	0.126853102309059	0.133117308912511	0.134369759	0.151738872710855	0.174963850633308	0.207448591255741	0.214438587760727	0.22295722743981	0.247098358837314	0.268278168436798	0.280690987841657	0.293920511204232	0.304781772778938	0.313676412467124	0.31985976608443	0.329255006928314	0.339214773469388	0.343785479238365	0.348058719326154	0.354226125069829	0.361181431987702	0.365762212964782	0.373606968617696	0.385708138201788	0.389695743665339	0.392094239436429	0.393206565959151	0.39225114935743	0.3878974	0.3878974	0.3878974	0.3878974	0.3878974	0.3878974	0.3878974	0.389646625728155	0.391083153697749	0.3913757	0.38740873399756	0.380024301494346	0.375216678516417	0.365113256406124	0.356645301090909	0.352577642222222	0.351274932397755	0.347806136665318	0.346940728675577	0.3457235
133	-0.355431451685708	-0.35739920032	-0.358560764772727	-0.358065895905512	-0.3571738	-0.355063771770335	-0.352852136443033	-0.354491348148148	-0.357852012682337	-0.355922584462482	-0.354265746975368	-0.351658746016658	-0.350175912880298	-0.350784404852071	-0.35031205781962	-0.350652	-0.349411561736334	-0.348977638596491	-0.349825433208333	-0.351633219193154	-0.352683221865828	-0.353287614664702	-0.3536955	-0.3536955	-0.3536955	-0.3536955	-0.352043294797919	-0.35274891675268	-0.35661908885081	-0.36322615877551	-0.357205440705971	-0.3525061308888	-0.350480075418948	-0.352609018030183	-0.3558694	-0.359924263166143	-0.3602172	-0.360597826461039	-0.357367136615443	-0.35301318676236	-0.349782852350081	-0.347320381674405	-0.3471739	-0.347896151111111	-0.353683431035194	-0.357294232698413	-0.362597226227408	-0.377740820298018	-0.397018767025518
134	0.0273643974005522	0.0258713687410062	0.023567257655195	0.0152996218896886	0.0097936237772993	0.00828560137505457	0.00494111513746274	0.000674868555334673	-0.00631077891767798	-0.00971206539526299	-0.00947798	-0.0119067150507146	-0.0126809834116231	-0.0181637104769771	-0.0218138897039824	-0.0251928912742504	-0.027433451050931	-0.028421209412931	-0.0389136281660039	-0.0462382604428809	-0.0458286949483163	-0.043083169164963	-0.0338385461608614	-0.0235600858312719	-0.00975686099828386	0.00141482432924387	0.0162246044073303	0.0299487563826321	0.0415269711033318	0.0339533915087022	-0.0673167819073192	-0.0164996105575083	-0.0135821035807136	0.00113222065295244	0.013828114617101	0.0165244700174418	0.0169896309748413	0.0337335177733465	0.0396701367589822	0.0356062712419791	0.0453110500603622	0.048639357470616	0.0593163176742558	0.0797743658074816	0.108618084567665	0.132966860999955	0.133187654143089	0.136279930952381	0.139154422407718
135	-0.0501687020692347	-0.0532936154479381	-0.0525886479863998	-0.0538676698410695	-0.0538455631344505	-0.0517203303203363	-0.0534247011737586	-0.0540409553995407	-0.0583442122080698	-0.0624474819210145	-0.0646332986857062	-0.0629542956276913	-0.0635275551515247	-0.0630648167350287	-0.0596453213944235	-0.0614459531750914	-0.0596324156309937	-0.058560591991992	-0.0579239227470305	-0.0560907752581414	-0.0543413934612373	-0.0546071651305019	-0.0547389321206992	-0.0628364092769351	-0.0747988145402486	-0.0848706115390199	-0.0904509742690058	-0.0937400670850088	-0.0979929391725873	-0.101268178885751	-0.104443358691075	-0.111895731466542	-0.122393308508985	-0.147670365644235	-0.156460971157763	-0.159445973192384	-0.16451218822233	-0.168049712695144	-0.171354214027892	-0.177473245843361	-0.184176880233445	-0.189155228539688	-0.18731838122629	-0.185941952653767	-0.186385485464711	-0.18604199927564	-0.190018098763836	-0.18846152800869	-0.181874140702792
136	0.4926086	0.492851946313646	0.495350269496855	0.496443712063492	0.4965217	0.4965217	0.4972252994	0.497826	0.497826	0.497968731166078	0.499219434	0.501354491186791	0.499559020229612	0.494098574099836	0.49230630672	0.491517735044825	0.4891305	0.490386999378641	0.475923799204788	0.450315332671088	0.434460322316276	0.435583112793942	0.4365218	0.4369566	0.437010344727273	0.4373913	0.43743824628483	0.438804248609977	0.4408696	0.442852330278455	0.443981539107505	0.445036650654888	0.44663790455516	0.448725789785714	0.452868879415318	0.459577649431818	0.461005866612795	0.462262450540541	0.4626087	0.4626087	0.4626087	0.458170394420601	0.459503836413255	0.4595652	0.4595652	0.46046210544	0.461764363622047	0.462192960504202	0.463010190138549
137	-0.169080662096544	-0.155875202121387	-0.165057950308226	-0.165966255002814	-0.170138122987167	-0.179483824014245	-0.17962440148923	-0.184352167536182	-0.188772080564007	-0.188524767407476	-0.187108976588115	-0.191448441757249	-0.202571646200138	-0.206003156379367	-0.201735465160613	-0.203476321636168	-0.205238493211448	-0.205766389509544	-0.206045594799602	-0.202762650778403	-0.20407140907886	-0.201796080815109	-0.200110168333885	-0.198277712286412	-0.198250205860033	-0.196393037164624	-0.19658520652534	-0.1971732	-0.199568156329303	-0.206887511332008	-0.206485581754804	-0.203090596457712	-0.196893189820593	-0.1949992	-0.19453498999829	-0.192827130634905	-0.189609636734018	-0.187326598547532	-0.185912124187765	-0.189148337949439	-0.196087809460882	-0.200082886783703	-0.200603180980782	-0.202138551429756	-0.20373451793282	-0.205539954755525	-0.2058688	-0.20664561683802	-0.206587743960465
138	-0.0823512528957649	-0.0810420331326314	-0.0906173246060172	-0.101399883853368	-0.108488381613709	-0.1175121825	-0.123853381754428	-0.119236338955336	-0.113760874206098	-0.11800388515492	-0.112452629187489	-0.124116104161519	-0.127086508209693	-0.117035654620849	-0.116281686106163	-0.104932476723154	-0.121093517792939	-0.122881459486448	-0.124838030125833	-0.112811325827574	-0.103982989193084	-0.102208171653237	-0.0962295506508705	-0.105561490953008	-0.0991108764726883	-0.0959362218928571	-0.0957750815	-0.0901528011419895	-0.0868286272892801	-0.0857677379457138	-0.0839273510639161	-0.0869233452162107	-0.0793669953355969	-0.0850267638034553	-0.0875217672553061	-0.0839812020632044	-0.0896292158571429	-0.0854908467077357	-0.0775928908435964	-0.0798860756801948	-0.0717949278887304	-0.0729698109464286	-0.0739043802467533	-0.0680229222155681	-0.0712622290156132	-0.0723018131071429	-0.0721442652540168	-0.0704978245023084	-0.0733716653208126
140	-0.041526778685186	-0.0366839250760735	-0.0345055262948207	-0.0327875478526639	-0.0309502148325359	-0.0308696	-0.0279500942261455	-0.0172516773547095	-0.00741656963114755	-0.0056522	-0.00998784615999999	-0.012990644679155	-0.0117392	-0.01299698944	-0.0159560684362395	-0.00865926390123173	-0.00688955672087792	0.00478663496001174	0.00790217696000001	0.0191521247894104	0.024243446798638	0.0311813713578829	0.0378261	0.0378261	0.0369565	0.0375027218659703	0.0565217	0.0544891014878622	0.0481490536594412	0.0452174	0.0438933045454546	0.0428351311777302	0.0423078579115185	0.0422384452830189	0.0426086	0.0426758352748154	0.0506890754247305	0.0463028962601178	0.0323539736376567	0.0241996107093245	0.0202271563311689	0.0168713400681819	0.0124617507439311	0.0136413949023593	0.0127631805911673	0.012096509788567	0.0106856966974721	0.00907167601593624	0.00785337309476475
142	-0.0180133979978996	-0.01482417840291	-0.0248600533548909	-0.0260801214285714	-0.0218022089285714	-0.0240925642857143	-0.0228804800659329	-0.0241994136383039	-0.0221981785714286	-0.0234326	-0.0179442748654988	-0.0189373053571429	-0.0217589995428571	-0.0230677785714286	-0.0259098846596291	-0.0184336380122024	-0.0146764760827478	-0.0171536226315517	-0.0227916545853269	-0.025903970936255	-0.0276212068037975	-0.0268887804780876	-0.0260805214285714	-0.0226565714285714	-0.0258302008571428	-0.0237106012857143	-0.0227665283082707	-0.020475052938247	-0.0191770486354582	-0.0118260711051094	-0.00655307428374526	-0.00223416756395791	-0.00706705401552259	-0.000756162701439622	0.00765686054303671	0.0206989299639711	0.0375285001830602	0.0422828733770582	0.0413014660714286	0.042865978152864	0.0311844175075282	0.0410031689764818	0.0370532994243127	0.0427033067287044	0.0370771232142857	0.0343186359466551	0.0385039113095239	0.0286605287361712	0.0137791005522975
143	-0.180326243971631	-0.180741	-0.179856606275758	-0.176950471553785	-0.176962306396256	-0.179039974760208	-0.185730972128856	-0.184419946589785	-0.193661010579703	-0.204186787862542	-0.20821537444979	-0.213530982753699	-0.2146541	-0.214460845299944	-0.217781280053816	-0.216828	-0.212777275709961	-0.212573729209084	-0.210056675367535	-0.209338533859981	-0.208940094426623	-0.204644180825659	-0.206758489306799	-0.202642459501181	-0.199458481802649	-0.189447956241697	-0.199340070341175	-0.195428277757498	-0.198055077030903	-0.201889045982783	-0.201968922582306	-0.192283813808912	-0.178283700230442	-0.16143399932	-0.151902507313257	-0.146084905206026	-0.141717488825623	-0.158783213557461	-0.174387107748811	-0.186770310884488	-0.183869989214991	-0.195986294305659	-0.200896802030508	-0.193279684836948	-0.195628251180456	-0.200670309527773	-0.18628832076277	-0.176689992682226	-0.155361664038975
144	-0.310755746570397	-0.3091085	-0.311844569434416	-0.317487613660104	-0.327882980514	-0.334493593900482	-0.338030848837209	-0.342640326143262	-0.344693045064205	-0.3452078	-0.347132806024096	-0.353117654803084	-0.355089213185124	-0.3539081	-0.347715887399679	-0.341427602325581	-0.336901325671881	-0.335304363395012	-0.337631376522436	-0.340872817490953	-0.344892369236948	-0.347702269627851	-0.3491232	-0.350199032144289	-0.352572613416099	-0.354419854421222	-0.359633740329714	-0.361613460048135	-0.362046093835068	-0.363348328056112	-0.359822788261218	-0.348402790497193	-0.344036972	-0.348448180465303	-0.352321170550422	-0.356354621674213	-0.359545383165526	-0.361635243612298	-0.363744014657219	-0.364629667105294	-0.366537329540737	-0.373297363581236	-0.381292223159327	-0.383179908190243	-0.383089262051726	-0.378100238268713	-0.367973657902692	-0.357397542789005	-0.349428735574398
145	-0.257244507317073	-0.254570161078987	-0.259294168665962	-0.25768755810014	-0.259501621776062	-0.257806646726313	-0.259759610714286	-0.268745766455218	-0.287312622670446	-0.2922286	-0.2909243	-0.294498353243136	-0.307832556750391	-0.31416561725227	-0.315349921211401	-0.309185	-0.30670195859375	-0.306093197130868	-0.305427498451883	-0.30551760804321	-0.3086532	-0.308033008214424	-0.311303725424887	-0.313388885719679	-0.303691869072581	-0.302969904736842	-0.299185	-0.297488599471545	-0.290743871137255	-0.300207859689922	-0.297153816034036	-0.297870925945946	-0.299025922719728	-0.2974459	-0.296899913953488	-0.298843047826087	-0.299314633312125	-0.295553023259301	-0.301150149591837	-0.307511605699699	-0.305503996857143	-0.307999152538794	-0.306182897208808	-0.305635680667924	-0.316319279593572	-0.305790307637132	-0.308381763141079	-0.306223209688716	-0.302906849919355
146	-0.5337404	-0.5337404	-0.5337404	-0.5337404	-0.5337404	-0.540325915470494	-0.54461	-0.54461	-0.54461	-0.54461	-0.54461	-0.54461	-0.54461	-0.54584421024	-0.54931961323764	-0.547591121115538	-0.5413285424	-0.53686146832	-0.5367839	-0.5367839	-0.5367839	-0.533811387755102	-0.5337404	-0.5337404	-0.5337404	-0.5337404	-0.5337404	-0.542950154643284	-0.546652436941176	-0.5467839	-0.551378900642857	-0.555294763733906	-0.558893750964286	-0.561782918357143	-0.563118325428571	-0.560394618546614	-0.570116332669323	-0.5715217	-0.5715217	-0.5715217	-0.5715217	-0.56644826859865	-0.5623913	-0.5623913	-0.5623913	-0.562772219722901	-0.564715106535948	-0.5654348	-0.567204125428571
148	0.103447768459199	0.0995573796824251	0.0907671950242255	0.0846584823865666	0.0829450166382881	0.0795652	0.0778102606084868	0.0707587215139442	0.0576781530677291	0.0467651262830698	0.0375334427033528	0.0313243807380122	0.0266573161904762	0.0243478	0.0118610079387966	0.0124474996862649	0.0134782	0.0134782	0.0113043	0.0113043	0.0103317858461539	0.00956520000000002	0.00878010852090032	0.00926560387673957	0.0119114522583557	0.0128871852220013	0.0122315434327899	0.013717719306812	-0.00434429842491534	-0.0162985872541692	-0.0156522	-0.0188592843034926	-0.0195653	-0.0210865894285714	-0.0219889886568239	-0.0240511541935484	-0.0264926238705087	-0.0272822894285714	-0.028726036	-0.0386036258298514	-0.0447825	-0.0447825	-0.0447825	-0.0447825	-0.0452173	-0.0452173	-0.0431145589972316	-0.0410925268058316	-0.0386956
149	-0.14405395248509	-0.1552953	-0.170213002778492	-0.16809284382819	-0.154779547970558	-0.146307723765692	-0.140632410219264	-0.135333776456876	-0.128198925338491	-0.121996030207614	-0.120456324431979	-0.139233307528501	-0.144576079642398	-0.1453059	-0.142838290430309	-0.139796133548909	-0.141103325974026	-0.144622782909091	-0.1457405	-0.147039430176302	-0.149193584485391	-0.151821798113208	-0.149682404506895	-0.143910345515127	-0.137655266846956	-0.133458152216394	-0.13085911529175	-0.125657168464052	-0.120867164040453	-0.11608914248366	-0.115894655101229	-0.124667513640202	-0.124170883596534	-0.127876418753603	-0.127702779824118	-0.12807268472791	-0.128078149347387	-0.125469047176054	-0.124528285841446	-0.126820171693451	-0.133259745086107	-0.139216755186218	-0.144017705979197	-0.150917880009676	-0.157476514788918	-0.162915759289823	-0.16686193667103	-0.170958345685955	-0.182035312811386
150	-0.0349144155357143	-0.0234240826286243	-0.0151920874608844	-0.0156039984285714	-0.0198915224371187	-0.0115245527512854	0.00450344251194521	0.0402642981570809	0.0295567452142857	0.0335592064340834	0.0294442949840425	0.031723585654467	0.0359594474448052	0.0367856696134589	0.0433850505735966	0.0508093545974328	0.0545247925232848	0.0581647624927516	0.0672229304750393	0.0545067440165631	0.0515442699497613	0.0527407447442778	0.0503320295326879	0.0447981711800773	0.0595992115075863	0.0639708234642857	0.0550294281130952	0.0497739270803443	0.0553672368928571	0.0543397289642857	0.0565453375114443	0.0607511346958204	0.0573262655619979	0.0566335218338076	0.0603057444091629	0.0542702737857143	0.0536037038670839	0.0519140346480098	-0.0373442449256377	-0.0559673247169474	-0.0537096258505773	-0.051598705346725	-0.0631894443799186	-0.0567556624070331	-0.0588555105244381	-0.0318766210813791	0.038801889308567	0.0523948643246024	0.061365698
151	-0.242989249462629	-0.2195253	-0.217220680876494	-0.2095293	-0.2117023	-0.212478001179414	-0.213674245412353	-0.227891018060158	-0.229843861618332	-0.231286780364156	-0.2321258	-0.240879109037657	-0.245075474375446	-0.257147325632784	-0.30429385907926	-0.407559203825435	-0.419407074874372	-0.428242987096774	-0.4370477	-0.4417747	-0.4417747	-0.4417747	-0.4417747	-0.438881763716109	-0.4387313	-0.443373307606085	-0.4448183	-0.4448183	-0.4448183	-0.444141058708649	-0.443616297299444	-0.4422096	-0.4417748	-0.443695378346457	-0.4487313	-0.4487313	-0.4487313	-0.4487313	-0.4491661	-0.45134	-0.45134	-0.45134	-0.45134	-0.447685727064018	-0.445597327431907	-0.442458839685039	-0.448540621353601	-0.45188980652522	-0.456323905962385
152	-0.187835235489087	-0.179799789729872	-0.173361302137446	-0.168090928291224	-0.1769567	-0.170612399522673	-0.168828010849305	-0.168403017294521	-0.168261	-0.164963875440001	-0.15327970387484	-0.109927338904656	-0.0762916549375052	-0.0603970265970096	-0.0533338562876015	-0.0491769819599109	-0.0490704988505747	-0.0511282599837662	-0.0531511816293279	-0.0543479	-0.0535743800309598	-0.0502838949743696	-0.0480390743253662	-0.0473914	-0.0473914	-0.0476130353300733	-0.0494263638776915	-0.0471002299330445	-0.0443754868604651	-0.0438936971602434	-0.0403400184320387	-0.048089097156438	-0.0536565926010881	-0.0519263703829205	-0.0503003026487368	-0.0490969645497436	-0.0493821564996085	-0.0491171915824916	-0.0506038115833208	-0.0774896298144242	-0.0866470844401062	-0.0968286991938474	-0.112444498127554	-0.131591480141543	-0.149546123214524	-0.152639712798916	-0.100602575907692	-0.0904438892576848	-0.0855872955914109
153	-0.0205462488631831	-0.021184511941511	-0.0191995062474645	-0.0166372259015905	-0.0197767	-0.012816487018837	-0.0137907159785993	-0.0203464603465889	-0.0209278832296036	0.00296904643767754	-0.000534203402187111	-0.00203050269165203	-0.0473271436564513	-0.0093217239914255	0.00812337339414103	0.0216360116055672	0.0255134973419251	-0.00912710324600432	-0.0133714240786241	-0.0116696052245344	-0.0147597201886786	-0.0134366160699031	-0.0170971333600963	-0.00751101382893684	-0.0257465521088201	-0.0425081846715328	-0.0487180441116957	-0.056261936096787	-0.049425705796514	-0.0490221942961165	-0.0500775903015485	-0.0476752101461039	-0.0472296720647774	-0.0468886855051767	-0.0688917406498653	-0.0659956537671385	-0.0623045577836802	-0.0671833785544083	-0.0644632172399838	-0.0687949581300813	-0.0707618259000349	-0.0823890761371714	-0.0827090833876221	-0.0907154121345614	-0.096440599592668	-0.0986605518931845	-0.102437973712183	-0.109203593518887	-0.116218496416938
154	-0.107518639464286	-0.10986414125	-0.112557695305566	-0.115328030864852	-0.105898166416575	-0.107392879428484	-0.113141405357143	-0.108840280554092	-0.0975298376591755	-0.0930779925602458	-0.0884346248423069	-0.0911676252931733	-0.100326989559501	-0.0957062745669935	-0.105547740498652	-0.0928369745109178	-0.102899657691482	-0.0950362330150184	-0.100487769236581	-0.0867471871112293	-0.0953104044892927	-0.09200538	-0.106623537926771	-0.0986351658928571	-0.100489070071382	-0.0930046817236025	-0.0995697246765499	-0.0995991091535375	-0.100653222465655	-0.101215886308275	-0.100372849339995	-0.10384784248855	-0.110577930374937	-0.114862477896537	-0.117232637376896	-0.112636496460084	-0.111318976098529	-0.121451027304626	-0.117862983804676	-0.13012040651873	-0.124304514510057	-0.132143627658845	-0.125619114135524	-0.115784336398174	-0.111413401807987	-0.111112806796766	-0.0992205742008099	-0.0881385642494233	-0.0862211798214286
155	-0.267786	-0.267786	-0.267786	-0.2673513	-0.267568622384863	-0.268158291321429	-0.270518400321429	-0.273623936035714	-0.275794238314425	-0.2760469	-0.275231000398406	-0.275574065805169	-0.276106611924478	-0.27623532928	-0.272556188888889	-0.266623491337131	-0.276611011743643	-0.271198987163858	-0.279778560202072	-0.279969037105564	-0.2782208	-0.2899599	-0.290920595626243	-0.2912642	-0.285946197539683	-0.2825686	-0.282803094996029	-0.284099851394422	-0.2843077	-0.28495572592	-0.2851773	-0.28481788418735	-0.280095496506697	-0.269336350949367	-0.263381358868075	-0.2656121	-0.2656121	-0.265893420796813	-0.2690904	-0.2690904	-0.2690904	-0.2690904	-0.2690904	-0.2690904	-0.2690904	-0.270176786523254	-0.268086921424483	-0.264810856927495	-0.2756976212
156	0.25661791645722	0.315098779288548	0.342657251246089	0.353992414016021	0.35924861996664	0.337604741159585	0.330065269640082	0.328572688313223	0.330957574730636	0.342962341965712	0.344493799880634	0.347217357094952	0.350940807164049	0.354862302142826	0.358000354153687	0.360768107790751	0.366709454248582	0.370041209996692	0.373595058818959	0.377551563898963	0.380866658033274	0.384726349248742	0.387508590138549	0.389551052592895	0.374661145088267	0.374135910032421	0.387055043094554	0.392645631004016	0.394442930417652	0.397291418372579	0.400936560943249	0.4032224	0.403894954305945	0.407103420492049	0.409910837749114	0.405794893333333	0.408204813946419	0.411190383678892	0.414591483593994	0.417310903249392	0.420783333502706	0.423086071428571	0.433300896022804	0.437931439869281	0.440881082497455	0.444176687887758	0.44718496773934	0.4498154	0.451754927631624
157	-0.239112296085409	-0.239168	-0.238421288827055	-0.238473048699029	-0.237304444368132	-0.237532320578029	-0.239639328748671	-0.241186172341185	-0.2413419	-0.241165860691824	-0.240789310776545	-0.238478341974378	-0.238126749480249	-0.237355597380952	-0.233443571118394	-0.2356892	-0.235396693515358	-0.2339499	-0.234635245018007	-0.24346720898815	-0.243810677836045	-0.250484145275462	-0.253573891054313	-0.362577420278513	-0.357634240594059	-0.3787326	-0.3787326	-0.3800369	-0.34384883924269	-0.265193031144916	-0.2643847	-0.264356983665339	-0.2630804	-0.261015496076861	-0.259017921317983	-0.272170994119048	-0.288893493603239	-0.291573767326733	-0.283132717405063	-0.27981232757649	-0.272479160626299	-0.2635152	-0.2635152	-0.2635152	-0.2635152	-0.260389880859375	-0.254039698897638	-0.251894808406725	-0.250316519127651
158	-0.406384873470893	-0.407338014963709	-0.40566489125	-0.407466274410293	-0.400663373349317	-0.405739275008925	-0.404598426045016	-0.4011509	-0.40208628925	-0.399238163892857	-0.40018999725	-0.3976726	-0.399415451642857	-0.399647542119374	-0.4021254675	-0.403387612560104	-0.406165660285714	-0.410342387260305	-0.415862907717042	-0.425219853093664	-0.428868468285714	-0.4333259	-0.429543061737395	-0.425330086923901	-0.422441818632749	-0.420920003142857	-0.423234592	-0.420576301213419	-0.416194996604183	-0.420578541588156	-0.420864487285714	-0.424666096058224	-0.420619129287392	-0.423445908970219	-0.442400067366883	-0.450485779199687	-0.46339079101532	-0.464664884142857	-0.464202341757647	-0.464550808248213	-0.46470991316048	-0.464390065063378	-0.47441047127551	-0.480891202896081	-0.48295006268083	-0.474846450444394	-0.47939879895103	-0.486820845820156	-0.500847694222811
159	-0.308005514878622	-0.3068099	-0.307796447807361	-0.3089838	-0.308943815801887	-0.3081143	-0.308008035234216	-0.3063751	-0.30351440762987	-0.300225357411188	-0.297379639613831	-0.291907940602975	-0.28759198947164	-0.280186952245863	-0.280756433112287	-0.280559591155481	-0.277641946315789	-0.276768803488372	-0.277249814109483	-0.272831129083821	-0.268517191290323	-0.267814759706487	-0.262551358301535	-0.262593770777666	-0.257548400857285	-0.248921230592455	-0.251803517105465	-0.243654023516453	-0.235545565768621	-0.233974765346915	-0.214920554547767	-0.192567843387993	-0.188053046992481	-0.188532430846696	-0.187242441948485	-0.189148211175325	-0.192138720995113	-0.196961439466119	-0.1941503678156	-0.190659115871122	-0.18941008529654	-0.191442374014905	-0.185926399149929	-0.18147327012987	-0.179051347139985	-0.184780550456149	-0.185747729015748	-0.181103463671535	-0.174274957333333
160	-0.346448407003122	-0.351960367279149	-0.352479220307949	-0.359878086036347	-0.345330232573496	-0.33821224867133	-0.325221615123008	-0.313346011130098	-0.303120439950714	-0.290287215238682	-0.279177060862278	-0.268821740682024	-0.260869868812085	-0.254886758053617	-0.257012883057102	-0.258975705118289	-0.272691394912466	-0.279732134541776	-0.29165030932139	-0.309713359810877	-0.318050962393536	-0.312852515991301	-0.304372495818539	-0.288107495472469	-0.263656536564351	-0.262739228838276	-0.268798629399702	-0.293826697277254	-0.288783363350895	-0.285038840288693	-0.289256341034701	-0.292784471520054	-0.297155601614869	-0.309415409925004	-0.322604755424161	-0.324828427912343	-0.330634249693225	-0.3362573	-0.340089890256769	-0.326301458623445	-0.315357704044264	-0.307709905862951	-0.293207806215284	-0.284083421357903	-0.227270670906858	-0.214643256395577	-0.213336895068842	-0.209344592078137	-0.1993412204988
161	0.00977865570971185	0.00658525975784243	0.00478270000000001	0.00498033636363637	0.00744016390243904	0.0129157718267552	0.018188949382413	0.0234982763062981	0.0301360743828571	0.0389861050770867	0.0488548543610858	0.0504347	0.0525665944754723	0.0552700469632495	0.054944368962554	0.0884729315894459	0.182059160079026	0.173006973212175	0.172151605808231	0.172637598383185	0.174300336290834	0.1743477	0.177826	0.18394076161143	0.197131215561745	0.20762041947717	0.220914896644442	0.270756862335301	0.301478894223947	0.313343725734005	0.322871447699625	0.329514799075725	0.33752886526646	0.34072332393712	0.343802287388844	0.346825604178571	0.351349873415093	0.355736303401874	0.358128891230262	0.365068104871648	0.370172937349398	0.3714762132	0.377327991395194	0.381242715097403	0.382468265944272	0.384189985298183	0.385050961921708	0.3852173	0.3852173
162	-0.0722316306820162	-0.0643969826950355	-0.0684127768190758	-0.0627648421065095	-0.0585040815692624	-0.061820380476906	-0.115342189162228	-0.131743872821905	-0.15161147817534	-0.156697351848371	-0.162887804143812	-0.162449204387328	-0.160344406324582	-0.159947512619434	-0.172291471335847	-0.167485494186506	-0.178000540939101	-0.183735260845014	-0.192362986203791	-0.190870802609058	-0.198420168422687	-0.193914321770453	-0.192614735733871	-0.198617859346298	-0.201389192806723	-0.207427034647619	-0.19692477919283	-0.195958914846548	-0.194102677617378	-0.192689140571429	-0.193679777352428	-0.193949131795102	-0.196486459668508	-0.197031699754198	-0.195850914169316	-0.198216166201802	-0.197306448617993	-0.206416576560758	-0.211680285897898	-0.210514606934451	-0.209530890279221	-0.219313737671463	-0.242896609843302	-0.250391152554038	-0.256323663646537	-0.247179667284267	-0.259952581813733	-0.277403528951835	-0.276288520998355
163	-0.0822134221922805	-0.0913718426599276	-0.085862281941883	-0.0730228136806329	-0.0683167455051762	-0.0750355510416657	-0.076459392171143	-0.07069782112916	-0.0737160367538272	-0.0869091052857143	-0.087687494439168	-0.0885515051250797	-0.0824212587142857	-0.0835683388736349	-0.077742941987478	-0.0725187423420807	-0.0695595741511291	-0.0749191555910543	-0.0720655486939571	-0.0656296627095612	-0.06700866060099	-0.0702252614760721	-0.0723909	-0.0724808737148289	-0.0744177127142857	-0.0819964836138814	-0.0777057003331672	-0.0707121003993507	-0.0676069	-0.0793604024013417	-0.0735426331887316	-0.0696403407030101	-0.07362188225	-0.0847758193179741	-0.0745032452799758	-0.0558868070365449	-0.0634188011275909	-0.0822387662333424	-0.0819500028809022	-0.0808622012261159	-0.0692419000031998	-0.0676089	-0.0709784505360511	-0.0719314682727273	-0.071204480795281	-0.0611614422783019	-0.0608918680330967	-0.0760392580041432	-0.0869338250592028
164	-0.144407775603156	-0.158614798777425	-0.153722480420399	-0.158890239619787	-0.162759733487052	-0.163910476602086	-0.161758009943182	-0.161878	-0.161878	-0.160114382656827	-0.159243618621821	-0.160425634615385	-0.160980989440504	-0.159418549985244	-0.159461035365721	-0.172111474746827	-0.163541587873888	-0.16298373937537	-0.170250977441212	-0.173809682698413	-0.168112788245033	-0.169436785341351	-0.157806397209787	-0.148217253318985	-0.140915640640968	-0.143420096190307	-0.134884894005093	-0.136115294111141	-0.136817983320165	-0.127846334597377	-0.127014710443894	-0.133451756795229	-0.136307622261527	-0.136633842810794	-0.149754544141239	-0.143881471315767	-0.15371864759246	-0.152896213956873	-0.160083644252632	-0.159780367569981	-0.154269963753107	-0.153257224862801	-0.143717785234483	-0.15445488240118	-0.140079520157171	-0.139879573391628	-0.144847016020151	-0.143283072235481	-0.139450441659819
166	-0.234907060947119	-0.227844955851911	-0.232568462949895	-0.238762868661355	-0.220168739848277	-0.223580041414808	-0.223213804314822	-0.213440193090575	-0.220571948443186	-0.232732180849592	-0.215276510855302	-0.217984021021914	-0.229751944615051	-0.224900040138506	-0.238310450531589	-0.251306108784109	-0.239564731961259	-0.23807279702558	-0.245476227863854	-0.241795401530877	-0.257055397562534	-0.274115229198297	-0.282753956596565	-0.276835477196088	-0.273130560329398	-0.278716776169331	-0.287528447850542	-0.283304604881953	-0.268537476621593	-0.265505829267327	-0.263907794201135	-0.26165597610211	-0.255916812820712	-0.256017266620379	-0.259081377571601	-0.260443164140982	-0.258277925125955	-0.253616574023029	-0.260070277347475	-0.263620796766917	-0.265705155682451	-0.275917567343597	-0.275395357803323	-0.261210740157355	-0.265954130595631	-0.255806006041964	-0.253083936076708	-0.261123329301948	-0.263579127707911
167	-0.422734282196708	-0.42507540605873	-0.432473610660764	-0.427292375445313	-0.418880894192167	-0.429959672551738	-0.433851697813365	-0.459437601354919	-0.453727220026973	-0.467733556818792	-0.470893722666819	-0.481430368809446	-0.475660128270718	-0.480805926610963	-0.485993047792762	-0.480060038561321	-0.473389484856424	-0.466524968063373	-0.448676403145021	-0.4476086	-0.452294977061299	-0.457061443260365	-0.449574000831987	-0.445944663505402	-0.451677298264984	-0.4476086	-0.4480434	-0.4483251581031	-0.447028158727811	-0.463600599013393	-0.466916099075755	-0.458416579499816	-0.443039896499721	-0.452220149794577	-0.459565419491447	-0.445012331001867	-0.435907829272937	-0.417083712953931	-0.423041262361747	-0.407056017187034	-0.391688932737587	-0.394935527900651	-0.379476107919516	-0.379661915341076	-0.394698870059833	-0.394633875572684	-0.398172666836735	-0.391903325141384	-0.397223347303783
168	-0.178484582168702	-0.170693920602197	-0.162573235936657	-0.1608159	-0.155515158784668	-0.142321246154498	-0.136760245591681	-0.130990735982603	-0.137113446351767	-0.128549818830064	-0.113231447299915	-0.122003644044305	-0.123811065151728	-0.139848979447758	-0.131123923438291	-0.145045370917323	-0.122845046187804	-0.136246392485582	-0.111207265647098	-0.144435723356856	-0.160528066436419	-0.164250424394056	-0.170749470220185	-0.175342624127794	-0.177524297116573	-0.174537026662343	-0.167327654522363	-0.180905256006628	-0.146773332888475	-0.161842415788433	-0.154350749028749	-0.152671724049988	-0.153846762362205	-0.15183705156158	-0.132918245497228	-0.1408105	-0.142855675209585	-0.135234251260691	-0.132237556603774	-0.136606164137931	-0.154659040467426	-0.171429066759706	-0.176014510756235	-0.172471423626475	-0.192486452523389	-0.184608394116936	-0.208160336751837	-0.208901892999703	-0.22536286552839
169	-0.472655853008413	-0.477972820359124	-0.480551223408049	-0.484534194818059	-0.48938060263936	-0.497572056996875	-0.504414928181699	-0.512145512999144	-0.517543080476156	-0.524443245103538	-0.530591837025205	-0.536361823516607	-0.546072048169394	-0.547998158241079	-0.549593956250143	-0.553253298317808	-0.556016998213648	-0.561508451125357	-0.567253265614293	-0.562652686224685	-0.52928392224117	-0.49983477788073	-0.488373725808204	-0.487669627111328	-0.484202998979719	-0.479316483872052	-0.483814628075712	-0.481660972892857	-0.482042217077528	-0.480141886998037	-0.472065415267908	-0.466322737830743	-0.449851095031163	-0.443797921734629	-0.446661840116867	-0.443658919558402	-0.438584404677104	-0.434189418704029	-0.4353346860959	-0.44387417299471	-0.446990905657754	-0.456699054120775	-0.477377077363502	-0.489570693747022	-0.505258250682264	-0.516672887650235	-0.517564535795756	-0.51942820636349	-0.521904752010971
170	-0.35308425201426	-0.353124673852271	-0.346668640070088	-0.336897204113642	-0.340639586261732	-0.336184256308555	-0.343927925080386	-0.346871629748403	-0.351043218342232	-0.350787482185886	-0.358607046973271	-0.361654437665017	-0.351727985162674	-0.35096281654838	-0.36912027508673	-0.385923737307236	-0.405759888245322	-0.396583206911469	-0.385430625061777	-0.390409970076559	-0.394718640825397	-0.395515548571429	-0.405899191775966	-0.420397147321429	-0.423680451160899	-0.422468345678571	-0.428154111809897	-0.426662279131897	-0.425833723903289	-0.436026331208383	-0.444247924545871	-0.440293944067491	-0.439444919258578	-0.433228883944251	-0.433299541246779	-0.43867013034779	-0.446676713702503	-0.449374706466989	-0.458531557222286	-0.461985569535714	-0.465217220767462	-0.460504433132351	-0.450773418214286	-0.450324703634255	-0.444194167142857	-0.445334979629241	-0.449572151116625	-0.44303706821866	-0.437319182452381
171	-0.389982601233396	-0.393791763859945	-0.3979602878451	-0.40327460145991	-0.409610328878852	-0.416501129659623	-0.419429472564599	-0.423171276050144	-0.421410425279265	-0.423785681348762	-0.428948866178571	-0.437325364163875	-0.435995115518789	-0.428157643374183	-0.398126883690916	-0.40379774329902	-0.419534666314248	-0.432379759676158	-0.440797694205105	-0.449102322449827	-0.453491814357143	-0.452493339802288	-0.45716785968	-0.457830675121326	-0.463166629632111	-0.468036352865385	-0.468315410943253	-0.468777709639414	-0.46973147148157	-0.4681434945	-0.464825302160864	-0.454769320239926	-0.449257780149649	-0.442984879923077	-0.435206450016533	-0.437792035343774	-0.436702175347558	-0.428471314606815	-0.425262473006401	-0.449434795576816	-0.469824846296215	-0.476896856354282	-0.482566148774023	-0.4896794895	-0.494315735571429	-0.490402174928571	-0.498319918421457	-0.491011012322703	-0.485887447905316
172	-0.205303704645355	-0.205953061419678	-0.20402478020283	-0.203895174598956	-0.202720444654088	-0.195748663632726	-0.190333841146646	-0.186518897151931	-0.178085015104774	-0.174448862629482	-0.172456059493671	-0.1722249	-0.171445130317848	-0.170575518668831	-0.1700509	-0.1696162	-0.1696162	-0.1696162	-0.168932433305989	-0.1683118	-0.167540065522876	-0.166852735428571	-0.165951690149893	-0.164742480825853	-0.163529821071429	-0.1626596	-0.1622248	-0.1622248	-0.1622248	-0.1622248	-0.160007081270096	-0.157877	-0.157877	-0.154482485152838	-0.1535292	-0.1530944	-0.151729056023102	-0.153922189354095	-0.165645367114094	-0.167609364781793	-0.177247053137411	-0.186808172732919	-0.20304303596	-0.2052682	-0.2052682	-0.2052682	-0.205523416203336	-0.2065726	-0.209172799754902
173	-0.0263890535726627	-0.0252616579278788	-0.0279464493058535	-0.0313876787760843	-0.0476900972131955	-0.0591022204869831	-0.0658043247782717	-0.0758964707469354	-0.0844492467111772	-0.104121714310317	-0.117498923806068	-0.129825475172523	-0.141739316799112	-0.148204662046028	-0.150972396211721	-0.1508696	-0.149872479621568	-0.156981345954285	-0.163649179075015	-0.149341503179708	-0.133648499040032	-0.121089072604002	-0.0984429896622639	-0.0722070425827259	-0.0611243369325746	-0.05017252664145	-0.0381438312770919	-0.0172256248075008	-0.0153079893342166	-0.0166237346195753	-0.00697936075833652	0.00338861810064935	0.00403916257038753	0.00380628133710522	0.00390707717131475	-0.00803112426801411	-0.00967573854701628	-0.00784690220911052	-0.00824402435536282	-0.00405875058938714	-0.000699366217960862	-0.00405081771282663	-0.0113922884354726	-0.065889030795634	-0.081317941548364	-0.0903039760370578	-0.0919859964637972	-0.0924236013535685	-0.0943973236070652
174	-0.117010000962857	-0.115898021714286	-0.117016389428571	-0.119362601314741	-0.119050397914247	-0.119726452332016	-0.11932767679198	-0.119253500999286	-0.116439331557708	-0.10945359996673	-0.109556070454545	-0.106977563376036	-0.103831959248476	-0.0983208	-0.0892754759031362	-0.0833958789892023	-0.079008404104218	-0.0749642862284375	-0.0693777815853512	-0.0527888232156741	-0.0398014845779221	-0.0530759577119394	-0.0794210073382886	-0.0911736186722808	-0.0981610746473875	-0.108311248153102	-0.118626889626867	-0.121823894001548	-0.1239434663611	-0.1239731	-0.127408059899008	-0.131724336070148	-0.132234	-0.132625130131004	-0.135953076547619	-0.136147	-0.136147	-0.136147	-0.13732165015873	-0.137741535028902	-0.137571094649826	-0.131039858185645	-0.1291905	-0.1278861	-0.126926785228729	-0.126504287390438	-0.125626685498108	-0.121538738412189	-0.128155399269481
175	-0.16744986414481	-0.170991020837498	-0.173338480847035	-0.174589595000359	-0.169169253571429	-0.164400362068965	-0.159532390997315	-0.162594503403876	-0.168327091327135	-0.177421499124163	-0.169829329468668	-0.170643005906122	-0.159957572610573	-0.148457014631141	-0.145038938923571	-0.146172509607655	-0.13962621080336	-0.140631709241806	-0.146764312938786	-0.15379733525825	-0.165163001677972	-0.185247844477213	-0.190736185120589	-0.1942872827405	-0.187237200236081	-0.160978486794576	-0.14763219294448	-0.159021430339325	-0.155370890972928	-0.146229227261509	-0.1476072525	-0.154118962156373	-0.15458716925604	-0.161365249973998	-0.159704951785714	-0.156395103797468	-0.15267246165253	-0.151892652323477	-0.149100782829624	-0.142036302874948	-0.129262103045971	-0.174765721975081	-0.194262525492438	-0.172916615819449	-0.166661695150368	-0.198757060823321	-0.210704605432038	-0.198057539782575	-0.190428938385669
176	-0.5815217	-0.581500892036092	-0.581676939753055	-0.586769207607143	-0.592314360671723	-0.5941304	-0.5941304	-0.596563116269841	-0.5976086	-0.5976086	-0.5976086	-0.5971738	-0.5971738	-0.5971738	-0.5971738	-0.5971738	-0.5971738	-0.5971738	-0.596739	-0.596739	-0.5963043	-0.5963043	-0.596739	-0.596739	-0.596739	-0.597142121714286	-0.599596845834054	-0.600344463453171	-0.584222662679426	-0.5806521	-0.5806521	-0.575028334107286	-0.56954427503937	-0.565	-0.56499930448	-0.563264018087649	-0.555858079976038	-0.55326107394958	-0.553892234382859	-0.54701655985914	-0.5423913	-0.5423913	-0.5384783	-0.5371739	-0.544616922917917	-0.552401670548219	-0.5541304	-0.557568919055244	-0.559658253843074
177	0.011867238741304	0.0171923660470514	0.020951689158067	0.0300529963630502	0.0473027553532616	0.051789103628822	0.0520107484080794	0.0530809716368456	0.0550930858092937	0.0573678893897621	0.0568730618524333	0.0585513342950959	0.0586266075245573	0.0570236775667815	0.0549810758703481	0.0546971296411856	0.0543740789295601	0.0596095205697251	0.0656047234845975	0.0660927499231006	0.0656336378420641	0.0647628	0.0641632177626303	0.0634579	0.0631609487876812	0.0640062143552452	0.0654948371660748	0.0667022042318435	0.068146518	0.0694043822920386	0.0695174165005863	0.0682762149598007	0.0699608122113503	0.0687407406259991	0.0645223449459555	0.0554369790399805	0.0421699691848906	0.0363378087446174	0.0306114214489086	0.0257423794483294	0.0156049169147003	0.00429054750848407	0.00190593315396342	0.0179499471901156	0.0146719937021614	0.0143189	0.0143189	0.0138841	0.0231736862573717
178	-0.487917156366586	-0.488468724725051	-0.4895652	-0.49	-0.491388181769911	-0.494458596847211	-0.495710915308755	-0.4965216	-0.4969564	-0.497891713703994	-0.50060649902439	-0.502146586344239	-0.501739	-0.50157762603912	-0.5004347	-0.499927003597413	-0.498519895501184	-0.49835240554046	-0.497690970876565	-0.4982609	-0.4982609	-0.4982609	-0.498113772504092	-0.495755592788845	-0.4956522	-0.498564788566892	-0.50081137015285	-0.5013044	-0.500843046142857	-0.50124630294599	-0.50345788148747	-0.505811318003413	-0.5065217	-0.5065217	-0.5065217	-0.506663917678208	-0.507261677751101	-0.50861284384	-0.50913142137823	-0.5104347	-0.5104347	-0.5104347	-0.5104347	-0.5104347	-0.5104347	-0.511215374108089	-0.5121738	-0.512592599857092	-0.513382098439376
179	0.0817264135681818	0.0887793698927943	0.0846169699763762	0.0878021824911651	0.0884608954856504	0.0891794131305903	0.090696434609227	0.091475778996366	0.0928170305963679	0.0939219685031474	0.0960086440246575	0.0898801938195382	0.0893989526195305	0.0874195155412647	0.0890074667861965	0.0823117893125051	0.0776955349827467	0.0806030515143847	0.0827799042114129	0.0778772489522026	0.0858913599270586	0.0965154254668989	0.0984782479038305	0.101184402207267	0.101557026847263	0.104127652275974	0.108222766527566	0.110532936857143	0.110397567486699	0.119397752893236	0.127361085009892	0.13744132152336	0.12653975598428	0.124600943469615	0.135318436899819	0.138679327581133	0.13755112557687	0.138208110890756	0.14374949268318	0.140473392692504	0.136402620503759	0.132361216441989	0.131705158725255	0.132653118681923	0.128926001230234	0.128278424800198	0.125026847079314	0.124992507602282	0.12624815136552
180	0.0785155	0.0800358030529842	0.0822014567138631	0.0839872848166311	0.0844517456795836	0.0901569767548701	0.0897182988600629	0.087174472942223	0.0853937695752896	0.0843919821219187	0.0828633	0.0817035215909091	0.0786793523698524	0.0758369643251776	0.0751225014964769	0.0744464551215011	0.0778067615625745	0.078622473197556	0.0798735855745721	0.0803517424107143	0.082051453038674	0.082952298125	0.0810859193698608	0.0774233971414886	0.0790331010201092	0.0807374857142857	0.083110144975232	0.0825284142742903	0.0808058518986041	0.0718179337072136	0.0631581315675187	0.0467436762442708	0.0463747195495138	0.0513873546617679	0.0498197567412737	0.049057795673077	0.0495737230278885	0.049383	0.0497990264105642	0.0524091834254144	0.0525093437538462	0.0498186	0.05004126579514	0.0585203705230769	0.0495612094124885	0.0469469107492699	0.0472098	0.047815259	0.0512610072540576
181	-0.163524189829242	-0.100393308441565	-0.109515767019796	-0.106540919766181	-0.0812757164397598	-0.0401716734889062	-0.0160055426506024	-0.0159402731785714	-0.0301605556964286	-0.0542531369600483	-0.0827274127702265	-0.0430585540129623	-0.0260112348803999	-0.0350046428874913	-0.0459682629687322	-0.0557345082443898	-0.0609163801157999	-0.0881208510597234	-0.113476888554316	-0.116038904849217	-0.0854390053844144	-0.0897011040088636	-0.0725837143872416	-0.0659164983466743	-0.0627235333696564	-0.0623668674098063	-0.053606771817242	-0.0416968277147488	-0.0412016361650485	-0.0431864805494093	-0.0364617420566151	-0.0290697288928719	-0.0402398930730046	-0.0313668894648645	-0.0306365927318681	-0.0275660845558272	-0.0265073511183708	-0.0238223369868742	-0.015451196078367	-0.00955012599761522	-0.00385398469967532	-0.00224606837606836	-0.0119660588018011	-0.0320412983214286	-0.0360113765214172	-0.0459665339965593	-0.0482237804143761	-0.0520060493627395	-0.0421273916447768
182	-0.366388653567404	-0.357953094683714	-0.337332063888034	-0.335477942147197	-0.360215213399372	-0.37129877534736	-0.373674516713441	-0.379601931078579	-0.379039953	-0.373395447684165	-0.372066237856561	-0.373986388047809	-0.375772377365227	-0.379027143	-0.381430339728776	-0.405812782505209	-0.414543409522169	-0.41895207557933	-0.41627728645617	-0.425597654809288	-0.43160753273703	-0.436594551817534	-0.43933806059354	-0.458220377795518	-0.464844618014124	-0.467962808285714	-0.464564465878355	-0.463273781912797	-0.455089639420629	-0.45834131888854	-0.449976331145654	-0.443201279795095	-0.440923600415584	-0.443651471142857	-0.4420790867963	-0.445777908146163	-0.452291483773719	-0.459753568285714	-0.453897392410073	-0.457381319620872	-0.455654198137237	-0.461797180365681	-0.464945589262857	-0.448054044519387	-0.44801545160626	-0.450057097047619	-0.450720061524414	-0.450437814209211	-0.455172149522668
184	-0.149978732107356	-0.151820637827095	-0.152789060921138	-0.155330234448493	-0.151168759604471	-0.14577871212322	-0.148537821871345	-0.196174534516971	-0.208015328439331	-0.212053743921828	-0.21313797810481	-0.213374274296125	-0.15510387568957	-0.141030623731967	-0.171297308341476	-0.217448984763859	-0.13411948045063	-0.125853109280284	-0.127770375587943	-0.126458347746852	-0.124729786878728	-0.123488921272366	-0.123697568333885	-0.1220649	-0.122961002584493	-0.125396628848224	-0.127000037509789	-0.125264005135852	-0.121938593408413	-0.121125737760848	-0.121629405200376	-0.121543948592249	-0.1198909	-0.118799839118914	-0.122040957039741	-0.122796254545455	-0.1224997	-0.122174500132494	-0.1242388	-0.122473300099371	-0.121779271194376	-0.123283175322955	-0.123625228684995	-0.119934508813784	-0.119204035321405	-0.117684651399893	-0.1172824	-0.116570622412417	-0.1151085
185	-0.303383186224721	-0.290639438924969	-0.29493589	-0.302281349464286	-0.3059773887934	-0.300007277186719	-0.290015259392857	-0.290188948571429	-0.288744210495483	-0.2921050125	-0.295429484982037	-0.294772221551724	-0.28422377375	-0.275973767142857	-0.26791281425	-0.273924947392866	-0.273515806282513	-0.272017056652697	-0.276311558489456	-0.265079879021758	-0.251752560102677	-0.250983766690468	-0.248725655357143	-0.253692392650947	-0.257599867678571	-0.255788539642857	-0.245695423392857	-0.239042506290552	-0.232766009107143	-0.22663461824819	-0.1881963999969	-0.190150106964286	-0.162605416131264	-0.13137352229922	-0.126783767981519	-0.115895544928389	-0.111046382341697	-0.0806348235879281	-0.0873839359532967	-0.087744207880531	-0.0838111226127541	-0.0876270897875302	-0.0741332863084369	-0.0737688680058932	-0.0617137929116946	-0.0695141280529953	-0.0669204155660377	-0.0678021060594527	-0.0542977265019856
186	-0.179928666208926	-0.167199470186429	-0.163163931292678	-0.159735887969364	-0.159626522390438	-0.15930890139165	-0.158155493624331	-0.155635979409299	-0.151862768635166	-0.149555644494178	-0.149690782592251	-0.153731847403041	-0.154019768537152	-0.153869690584416	-0.158038046630922	-0.159317139066937	-0.160708320330969	-0.1608697	-0.161859602346707	-0.157475207292387	-0.152277449819928	-0.1517393	-0.15239797991035	-0.153721623439067	-0.155890428111137	-0.156904805908092	-0.154662309612534	-0.153955748734816	-0.154662993181489	-0.157749676409964	-0.167804407081818	-0.172955855349748	-0.179926045020278	-0.182061752613321	-0.151162417541112	-0.152073108872952	-0.162853615414637	-0.1643478	-0.168358577065382	-0.175658345691889	-0.185331922734801	-0.197385236730937	-0.199624377069944	-0.200536966819178	-0.201697362951334	-0.202214677036384	-0.204820949835903	-0.205903130490681	-0.209116515116793
187	-0.6260084	-0.629160300008871	-0.625115734158028	-0.627492063737049	-0.626079561735094	-0.62904309018666	-0.632679688050567	-0.633071023860246	-0.631721625779376	-0.6338345	-0.633867589691497	-0.633461496607143	-0.633444499214566	-0.634012202142857	-0.634704	-0.634704	-0.634370756857143	-0.63464877752809	-0.639370078900922	-0.643092205412991	-0.6433963	-0.6447003	-0.646374042983514	-0.64740488869745	-0.6477429	-0.648076106859593	-0.6464385	-0.644987402572347	-0.648027692100288	-0.649680680062424	-0.649553812807271	-0.653347099571275	-0.6529603	-0.650779409646302	-0.650002828285714	-0.649661263737049	-0.64843300819378	-0.648311438482759	-0.649877457428572	-0.649015969335468	-0.643371098953528	-0.642641329188996	-0.641563365235325	-0.64154586339244	-0.649968717963958	-0.647883967965214	-0.649185504285714	-0.650957881675824	-0.648762928301043
188	-0.0362221808851881	-0.0398127113535565	-0.0426461997131729	-0.046691157462256	-0.0501376085875811	-0.0510590986663282	-0.0525145979143894	-0.046527102404369	-0.04216836780772	-0.045848760169045	-0.0497766369582348	-0.05137306975	-0.0523474173667853	-0.0562513295828658	-0.0602278072735084	-0.0657456622484221	-0.0692363756075054	-0.0773577749211579	-0.0803877039195602	-0.0797250110969068	-0.0915931847226043	-0.105231860495626	-0.110752140725893	-0.112091229892367	-0.1157829	-0.1175221	-0.1192619	-0.12393669214654	-0.133719983457535	-0.153433082649265	-0.169680204717648	-0.178154170769231	-0.181333603291262	-0.191428491529268	-0.196604897377598	-0.2023173	-0.208838167210089	-0.215763440663265	-0.221605829142118	-0.224904541833282	-0.217162225462864	-0.220624853708569	-0.224088426955254	-0.226017941028894	-0.22744719435479	-0.212497065383088	-0.195290165124869	-0.18534394077373	-0.181030583328207
189	0.320934247389558	0.341640803999347	0.351898129746179	0.354040360770156	0.386046819733382	0.37590598659115	0.34715330827256	0.354980127016441	0.346526437159622	0.363102620073439	0.359387119936595	0.344245005190346	0.343631792310789	0.329453236867529	0.324258667872524	0.33557273410475	0.330815409797952	0.337995406425703	0.349624350248011	0.326453243403909	0.32462625516129	0.368447632632615	0.370577624151858	0.360544137939394	0.359333182419371	0.374469161833465	0.388967837420709	0.402796029896517	0.386810567319435	0.400173940804796	0.410922552523878	0.4321739	0.430627439284531	0.416822271262458	0.425514341901292	0.420648319277907	0.415111349855519	0.408600426366346	0.394479099957493	0.392893398462012	0.396089824516644	0.397817139187942	0.4047826	0.409566078076671	0.4117392	0.412388236305388	0.4152174	0.415284701138111	0.4165218
190	-0.27222740129199	-0.282626158738462	-0.2870192	-0.288990625495263	-0.282882684615385	-0.288197559173127	-0.296871636204421	-0.301970316923077	-0.3031143	-0.3031143	-0.301832957575758	-0.3044199	-0.3044199	-0.305794754320988	-0.306715619821392	-0.3065959	-0.304873129230769	-0.309609979340545	-0.322207392344498	-0.326162	-0.3292055	-0.3292055	-0.3292055	-0.329579517791898	-0.331316691792829	-0.3313794	-0.32503029741618	-0.306623231250044	-0.294079685529716	-0.288302290679791	-0.281053182343894	-0.278612669078381	-0.283075235384615	-0.288925410864525	-0.300652718346253	-0.295657275384616	-0.29622150390649	-0.302229295601354	-0.298976764072593	-0.306520964441955	-0.315931063729647	-0.318808042475962	-0.32485700963195	-0.3278969	-0.325707937285714	-0.325713166679419	-0.335806109579628	-0.326750579022989	-0.316534972320016
191	0.0612446883928571	0.0643114123968531	0.0641626491209928	0.0645424258275326	0.064409784378359	0.0654980523330093	0.0674630621293319	0.0657004637543751	0.0643478	0.0637945230617103	0.0663779644231629	0.07104336875	0.0753268782731733	0.0810767031184266	0.0857069549124687	0.087838371053106	0.0878601358928572	0.088345250316333	0.095674755095068	0.0935531140357143	0.0997308399528403	0.103219573416442	0.105915727295285	0.111584387569211	0.123257426753112	0.118521239899048	0.10050714008623	0.103475217820904	0.101731926563503	0.0952119122752871	0.0957983388542987	0.0964162264647177	0.100583740612398	0.0990698585540646	0.0987645993013928	0.097598450163768	0.0969723359539709	0.0957047275658627	0.100640774629438	0.102227635031342	0.0975277502520189	0.100112682142857	0.1019993125	0.105479685480716	0.1072837067807	0.107533695689655	0.105610806730819	0.109461491399491	0.10576295185632
192	0.101295237971734	0.117849246124843	0.125645949983438	0.1327929854066	0.136545326194706	0.1389132	0.133081587661644	0.129044048661304	0.128364562332298	0.104542641640471	0.101176322730285	0.1006522	0.101226977873468	0.100066824353877	0.0989826042398145	0.0988442425637628	0.105750449718166	0.125334068708159	0.128584875687314	0.12833185980782	0.129359515470494	0.132716510982294	0.133908688506128	0.134894954542187	0.134505467329357	0.133186551771076	0.115884534183504	0.108908470025955	0.107042754878764	0.107880910772581	0.104520004252021	0.104612269444173	0.1043376796815	0.11070268901352	0.128558749331496	0.139571480015581	0.138003706127857	0.137718400132494	0.140788920990312	0.140961159695174	0.138657313021869	0.138674268830739	0.139511031502029	0.1415218	0.141661300695825	0.1383447843737	0.141505276956894	0.14153017670118	0.140793399041939
193	0.0245459577235772	0.0209360931378486	0.00722904093686397	-0.0104222371047431	-0.0254665064606742	-0.0267724001587302	-0.0274225056	-0.0276468758301158	-0.0272241175806452	-0.0254171251953488	-0.0451258964802492	-0.0664833826853707	-0.0684810416	-0.0782023291532974	-0.0815805708502024	-0.07589936279375	-0.0743478	-0.0736118078285714	-0.0753885859949982	-0.0743478	-0.0743478	-0.074212941300813	-0.0734782	-0.0779223526623049	-0.0799999	-0.0795652	-0.0791304	-0.0817572110978994	-0.0884239893211683	-0.0947109314846737	-0.0964399301678265	-0.0972793750588235	-0.0973335360219576	-0.0997951375399361	-0.103248730161943	-0.104876369157217	-0.107633634229191	-0.117765518692886	-0.113337814927864	-0.0988992323089825	-0.13152415403136	-0.125916939162307	-0.126065739319322	-0.132293013014094	-0.113431072516989	-0.113900904436994	-0.115261073799138	-0.1160868	-0.105686460650563
194	-0.39767922054902	-0.399606518535332	-0.402768861121482	-0.401188589011858	-0.397595986414893	-0.399074466370178	-0.399288412703808	-0.397653159350089	-0.397441094242153	-0.394959650179354	-0.392113093492063	-0.392987291709845	-0.3930437	-0.39208435728	-0.391782640752602	-0.3921741	-0.3921741	-0.391305897865613	-0.383786750039841	-0.379846206175299	-0.376686557249498	-0.37261549086994	-0.368803777922041	-0.36657225653204	-0.365924014757852	-0.370119797036773	-0.370234867154286	-0.369626812003088	-0.368762075581549	-0.372762470903249	-0.372311860904567	-0.367836107860027	-0.365692867464115	-0.361577940334795	-0.3613045	-0.3613045	-0.3613045	-0.361590653402722	-0.361439963585657	-0.359983079359431	-0.3565219	-0.3565219	-0.356695439726027	-0.357386905943152	-0.354562355139442	-0.355399191482616	-0.3578262	-0.3578262	-0.35702097615046
195	-0.209992027733598	-0.216569275819451	-0.219043594794905	-0.216607789234846	-0.214449889239766	-0.217795631113605	-0.230209453722649	-0.231551511493872	-0.2321991	-0.231898829612454	-0.23158615	-0.232352338555813	-0.234373	-0.235037157720345	-0.235494781119576	-0.240619976852922	-0.248439952872	-0.251644504915081	-0.256595483656608	-0.259059606030484	-0.255136157286432	-0.251109606759443	-0.248231498476317	-0.24699773451474	-0.243408412899996	-0.241073653759523	-0.245441764631882	-0.253813216070245	-0.262475976277433	-0.263729451365056	-0.274095291560576	-0.270839078116733	-0.269755637692698	-0.267507257792034	-0.258232435839682	-0.26125523606028	-0.26486744546365	-0.263205047693192	-0.257670932825611	-0.257085928694903	-0.255225739407564	-0.251303128795016	-0.25046	-0.247943049533381	-0.243510852981475	-0.245492598930656	-0.242178441901292	-0.247912737144548	-0.253150940207881
196	-0.0875058783554891	-0.0839930355166146	-0.0844251004826881	-0.0764493515236388	-0.0750154192916483	-0.0690829805069786	-0.0647532815125919	-0.0722500061337957	-0.0752335876313419	-0.0725478728571429	-0.0708498724416191	-0.0721199731825459	-0.0810375132856465	-0.0774821766268508	-0.0815716163590777	-0.0732034767850977	-0.0718376105001656	-0.0673747759085783	-0.0704938718142724	-0.079406516962695	-0.0979399640827958	-0.0786625144798059	-0.0665396421739526	-0.0647982897721126	-0.0687471806564715	-0.0710236589917884	-0.0729211730614441	-0.0740433704952265	-0.0672942267066358	-0.0619737741500084	-0.0540700955710956	-0.0530364952848314	-0.0457611159110512	-0.042513044	-0.0433290248905101	-0.0452731315824151	-0.0483196095642019	-0.0440891215678329	-0.0391064220893614	-0.0412355957145765	-0.0370699305844931	-0.0408505709353681	-0.0350632240163436	-0.0340917580826912	-0.0234191740398363	-0.0258538463432151	-0.0271939259804305	-0.0307778573119858	-0.031378797424969
197	-0.563913	-0.563913	-0.565195773555992	-0.563913	-0.563030172854914	-0.562156784344423	-0.562078384311328	-0.563913	-0.563913	-0.565185462558187	-0.568606308173532	-0.570933160323464	-0.574527636419753	-0.5747826	-0.574942763615819	-0.572395048275862	-0.571546236858721	-0.573995754970986	-0.574266098538961	-0.573411784718262	-0.574291389288601	-0.5743478	-0.574139210434846	-0.574525775883541	-0.572399073467826	-0.572055463680982	-0.5713043	-0.571818902798354	-0.578056852408727	-0.581218638028169	-0.5826087	-0.584262330572755	-0.584944123218481	-0.59111570458967	-0.593768867403315	-0.59691513101018	-0.5973913	-0.5960869	-0.59546595019425	-0.595817148067681	-0.5956521	-0.5956521	-0.595041737752161	-0.594600991984283	-0.593100729084923	-0.590713987591241	-0.59458463688	-0.5969564	-0.60214406814853
198	-0.5171739	-0.5171739	-0.516251719608611	-0.515	-0.515	-0.515319545653876	-0.519411757933279	-0.519498749907105	-0.51994631878589	-0.521812563294373	-0.523959044815699	-0.525859385434612	-0.528900842991386	-0.531519146554424	-0.532826635028712	-0.534134323543888	-0.473341661041936	-0.501800610020425	-0.50326658825372	-0.5036956	-0.503703909360374	-0.504101402028081	-0.5008824701593	-0.4963043	-0.495874738297872	-0.498157592032803	-0.501239949392857	-0.503010062299179	-0.504844348428572	-0.506295211193738	-0.508041897572435	-0.510220229984302	-0.512823376623377	-0.516732998981255	-0.519783040485513	-0.526746836106489	-0.53289996211125	-0.551098110286186	-0.577912064701195	-0.591604404215647	-0.592827440933112	-0.611677968521934	-0.635502809848574	-0.65257718022524	-0.654357961131603	-0.655099230606161	-0.655494583678393	-0.655129733723185	-0.654593049569303
199	0.156440186658206	0.156534578696895	0.14963128234662	0.158310723462869	0.166173147387618	0.170618490457256	0.168010895981645	0.165686981119576	0.164741571710791	0.165002243015873	0.165	0.162143264819165	0.159241471875734	0.15477236438477	0.14762970600516	0.144010199057861	0.144228789216471	0.148411879283673	0.150799037228693	0.161321969266769	0.165432484049746	0.166921231753501	0.162067359285031	0.150923451980701	0.147466853860271	0.153001941891154	0.157421023363335	0.154739623392975	0.150262446868119	0.148317166518118	0.147764243648108	0.1476087	0.148364323809524	0.148913	0.146575081456693	0.143517571653543	0.1423913	0.143917396442688	0.1393478	0.1393478	0.1393478	0.1393478	0.134971960708661	0.0967662182534307	0.0436448014423335	0.0369538329410425	0.020935360718207	0.0105894452462959	0.0089131
201	-0.208957132857143	-0.210398960714286	-0.202585397556915	-0.204536949273468	-0.200047176325229	-0.200631780178571	-0.201797973415703	-0.203800291718735	-0.206467271795967	-0.20047811734939	-0.20474943959987	-0.195851877250006	-0.203331277942857	-0.2022677504	-0.204119435867999	-0.201706620187861	-0.203887191462009	-0.204531672515802	-0.201740257250996	-0.20027714976723	-0.197239986901805	-0.196116382194503	-0.1952118	-0.197121251462418	-0.203819127075163	-0.20457654103526	-0.199678628493104	-0.202665418525182	-0.200008927308214	-0.199140963201424	-0.205618240863075	-0.202244770163752	-0.204955350232226	-0.196209742199765	-0.18916322415781	-0.18873153292595	-0.191595089572393	-0.195591962484312	-0.185688343695577	-0.178043443035714	-0.180817193001104	-0.179586452365242	-0.179253123007856	-0.1860520125	-0.184532552546284	-0.184336315034915	-0.168479787471999	-0.169597070749242	-0.159704759457063
202	-0.0769915669542584	-0.0710460093475819	-0.0761623428199817	-0.0734429238047326	-0.0681102248373984	-0.0668180811676146	-0.0666671312201653	-0.0732144831924655	-0.0656289535714286	-0.0705279767857143	-0.0648520992257742	-0.0752299848970721	-0.0501530859378308	-0.045116318605559	-0.0483981706342922	-0.0449794188871057	-0.0374639516709957	-0.0306739972989668	-0.0382112249196785	-0.0429894301683738	-0.0702367182757581	-0.088830071719286	-0.0751328885925637	-0.0710769602131439	-0.0721869216005344	-0.075033220463748	-0.0756611951460142	-0.0762279810043145	-0.0776319003418823	-0.0601501656411878	-0.0535029391533834	-0.0475644316208945	-0.043745042658722	-0.0674037327659328	-0.0647582493773078	-0.0630118362213727	-0.0511946515254641	-0.0601189838840688	-0.0603527411997455	-0.0623347505804794	-0.0680667942467652	-0.0667240757112103	-0.0653147675065121	-0.0687046450274409	-0.074563572169642	-0.0845239831331526	-0.0921651878039456	-0.0960568427089251	-0.104398579032057
203	-0.279459940159046	-0.2773526	-0.277160475720437	-0.279131463021869	-0.259642263641511	-0.257147935522067	-0.26485852572093	-0.269458152875259	-0.26944475704294	-0.2685525176	-0.269077	-0.268801967994996	-0.2686422	-0.269306357720345	-0.269077	-0.267101554581673	-0.263033216218836	-0.259557635046043	-0.256280679842625	-0.255904682041087	-0.255430536539842	-0.255204507090789	-0.25625008777741	-0.257986220203641	-0.27089323126808	-0.278395589431573	-0.279348790258449	-0.2786417	-0.276221124621514	-0.276033	-0.276772830263158	-0.279722720549719	-0.285832247844111	-0.278756605642082	-0.275843719199165	-0.271732246924722	-0.269638031108176	-0.271188796290583	-0.2725553	-0.273042999801259	-0.274479579760956	-0.27840926314741	-0.280020539791187	-0.279282730417495	-0.281406100558102	-0.284640014924611	-0.291613363441272	-0.301433980060402	-0.307765706567826
204	-0.0412767680615385	0.0179402900473252	0.0249956902183943	0.0329544160737807	0.0368135864089279	0.0410520604991846	0.0509721042769231	0.0539359119381517	0.0514243322027847	0.0510049	0.0521379284328744	0.056189775516427	0.0485040011416974	0.0556877988003691	0.0651159335290912	0.0562686050805325	0.0655183633593339	0.0699231122304222	0.0723717127587011	0.0725624605224552	0.0718103683338854	0.0746695561466095	0.065858092311987	0.0192737223460412	0.0155664133819146	0.0205389414645751	0.0223331329910566	0.0244816680998429	0.0253778200858034	0.0242052830328046	0.0309296444792019	0.0338400667746767	0.0342063131951364	0.0332227955808846	0.0318885	0.0193567547793444	0.00876856952907811	-0.00510337158756121	-0.049791221968697	-0.087298848837209	-0.0800286132011633	-0.0733197079091621	-0.0714158274547445	-0.0521308629013389	-0.0449153352870373	-0.0383415402952937	-0.0288688636520241	-0.0295194654045436	-0.0318085481022463
205	-0.445439094943789	-0.443512305714286	-0.436301354291835	-0.435271967115999	-0.4324316	-0.4328664	-0.4306925	-0.4306925	-0.430414754092527	-0.429641307968694	-0.429300881643543	-0.4289534	-0.4289534	-0.430039325628035	-0.431731632583065	-0.434604698893252	-0.437960596909471	-0.440962801171273	-0.443511294972885	-0.458066029678723	-0.512415942942296	-0.527263652461917	-0.533233524065906	-0.5276507	-0.525211444946619	-0.5233029	-0.506694619610656	-0.492688644304867	-0.475581148871352	-0.455379534543987	-0.456082697727273	-0.458524	-0.45518119120415	-0.448638943797157	-0.4467849	-0.440982480521042	-0.437332454971933	-0.427390129905866	-0.428152293235833	-0.425415795088968	-0.424520123913811	-0.420156407408412	-0.415882134467574	-0.4154808	-0.413994061258013	-0.408775050569281	-0.41429589073888	-0.417317131873322	-0.417434485760518
206	-0.34979935851474	-0.366177411933519	-0.370735481499289	-0.385130316871775	-0.397931036971333	-0.408831388099728	-0.414818579042386	-0.411545190984439	-0.416608848592677	-0.418741463455149	-0.426165067788463	-0.438098495314363	-0.441261406659031	-0.443878731457439	-0.445802857809695	-0.448733423263109	-0.451647769520621	-0.452827034997464	-0.45653776966254	-0.449503410022809	-0.452570326642588	-0.453797704017794	-0.457564342943477	-0.449671921708185	-0.444580818485736	-0.44452361985503	-0.448754008115573	-0.444230037075925	-0.443643774982299	-0.441099668769863	-0.436129315889723	-0.440494918279775	-0.449389461888952	-0.442590221135816	-0.43551887684518	-0.434571627240014	-0.443052141844639	-0.445178535421903	-0.454318624977763	-0.457437177070908	-0.4656550707491	-0.462845391294964	-0.457636279382511	-0.452314552149907	-0.451921555961542	-0.456326947192225	-0.465684149732238	-0.467824970884618	-0.456291108166667
207	0.0248722194526009	0.0208730537282055	0.0170995261078319	0.0300525279540568	0.0220380235939769	0.0365723820797421	0.0458144060672841	0.0537357858378602	0.0547308684536666	0.0619654030791921	0.0608451080767518	0.0678632942848541	0.0665440000581915	0.075400097666432	0.071478823387931	0.0790404711475444	0.0818565678370841	0.0835973708936665	0.0926960033951497	0.0864845011686846	0.0916109771443928	0.0888061517027545	0.090296707294369	0.0965479834420029	0.0950327192373436	0.0900937088110202	0.0914942620102847	0.0983594555529772	0.104126523400537	0.106602292903565	0.105379041290323	0.103071854484713	0.104370071609923	0.102628491884479	0.102034755129283	0.102441865588813	0.100117181702474	0.107288861361071	0.108473535584123	0.109887242693948	0.112616158008757	0.117289658735263	0.118657376066456	0.11626760272922	0.115099119029163	0.115695552581191	0.116207583808825	0.115765262642857	0.116391166655172
208	-0.00389901569526865	-0.00448980000000001	-0.00448980000000001	-0.00490665687089583	-0.0044898	-0.00200095363239381	0.00821666944444443	0.00898840000000001	0.00898840000000001	0.00965898972623809	0.0133362	0.013445032361133	0.0124583979203838	0.00793880808959005	0.00402815119284294	0.0074595885977861	0.0131868751979825	0.00707960033391652	0.00485485425637628	0.00464059999999999	0.00464059999999999	0.00464059999999999	0.0024552090865012	0.0015971	0.000835054005432276	-0.000576799999999991	-0.000576799999999991	-0.000576799999999991	-0.000576799999999991	-0.000576799999999991	-0.000576799999999991	-0.000576799999999991	-0.000576799999999991	-0.000576799999999991	-0.000576799999999991	-0.000576799999999991	-0.000576799999999991	0.00387527641292949	0.0124296828540277	0.0142058	0.0142058	0.0142058	0.0142058	0.0165131855084067	0.0181188	0.0181188	0.0181188	0.0181188	0.0181188
209	-0.206698197849407	-0.216889485483038	-0.219254081503314	-0.221272144358312	-0.225326576233197	-0.221340215148197	-0.2215218	-0.220174013303465	-0.219500233653956	-0.219575758831128	-0.220504705357143	-0.216467444642857	-0.220448476301616	-0.219390974698103	-0.216204720518961	-0.222034123214286	-0.216692516071429	-0.223495875076674	-0.238186160134765	-0.241798949087684	-0.248820447364488	-0.257096161461201	-0.255192050076805	-0.255704116801386	-0.25534366405696	-0.25893121018689	-0.259012309851313	-0.253342341416658	-0.251181724285714	-0.254471509646302	-0.258800230905705	-0.260792654509806	-0.259254683928571	-0.257522706135458	-0.258767907207279	-0.266540598851518	-0.267864091988822	-0.274437866774162	-0.284843866724057	-0.292919025168862	-0.289871787483246	-0.279075701354241	-0.277507805357143	-0.277219298264087	-0.280032419542506	-0.285384597293975	-0.285904646490068	-0.286120257296651	-0.28461955
210	-0.358108916737855	-0.341104985616728	-0.33222217462069	-0.341970207864291	-0.341223142275931	-0.342162132071429	-0.334190039239328	-0.333783788660874	-0.337604360695418	-0.339274754894281	-0.342809699048518	-0.349650914428571	-0.366693753824141	-0.358120754116901	-0.342184470216134	-0.3206637861881	-0.322765789055991	-0.316226455697767	-0.322142256484496	-0.32404827525372	-0.33472446301583	-0.334322117580325	-0.326849156350764	-0.327658155455315	-0.324453874483993	-0.315135163623675	-0.326911548084859	-0.334612845379037	-0.31133811133026	-0.293722056128913	-0.3012993435	-0.307561429663704	-0.309259909410959	-0.323028763562213	-0.331279643355505	-0.320135057874853	-0.312115776615506	-0.311542873612366	-0.317401337865446	-0.335314929713816	-0.340370975979845	-0.355621468872997	-0.356585205425405	-0.351030474642857	-0.349684663646742	-0.344882767349173	-0.34773992452681	-0.35051621039657	-0.346545718968851
211	-0.185269858754549	-0.185128102606212	-0.180937985448073	-0.182150574013551	-0.180451412101878	-0.180221856946277	-0.18011116512	-0.184965905523083	-0.1862128	-0.178935398098852	-0.177193830517928	-0.171025122504112	-0.177829117884538	-0.179771531946688	-0.17800330231582	-0.173524462992126	-0.171163105112084	-0.175943569634002	-0.194183074448735	-0.204021683010413	-0.217685446331666	-0.224454527511829	-0.229791739726027	-0.234282818194234	-0.246190505329418	-0.257443945101837	-0.258585005396016	-0.264771582009559	-0.266572853314286	-0.261267722002847	-0.262492396	-0.259553221813031	-0.262819239146995	-0.268229605289588	-0.274543089738822	-0.273589614857143	-0.272630788480178	-0.272572638970414	-0.27411060296897	-0.274329130068966	-0.272440082005864	-0.277381122929772	-0.280281292165821	-0.283681976107223	-0.286669083360137	-0.291897871711273	-0.294720976649365	-0.296505261279979	-0.300152689683708
212	0.0340713519285714	0.0298621006428571	0.0470482413387043	0.048574578	0.0458777443571429	0.0478173	0.047839069729029	0.0361453766868975	0.0340359501119902	0.0330846575	0.0320682445517241	0.0300247397857143	0.0255506483404026	0.0181857611636367	0.0102312694346099	0.00352666909476379	0.00257350521143994	0.00319466186206897	0.00328374350000001	0.00456283865807041	-0.000972830330282212	-0.00592089369951949	-0.00495428092899037	0.000701589451131723	-0.00185207309753486	-0.00467593948863639	-0.0127141819298246	-0.0113103582014498	-0.0126292239478261	-0.00935616961554361	-0.0100241832669323	-0.0111404597102449	-0.0117483	-0.0105131268310111	-0.00759180649999999	-0.00244835868262979	-0.0113493155349985	-0.0311729957479871	-0.0352716976217028	-0.0438904692068312	-0.0514022903942263	-0.0584865501428571	-0.0611235548385863	-0.0540146017869907	-0.0532172505533738	-0.0497005718274264	-0.0479277666645781	-0.0406257015433005	-0.0342392575719787
213	-0.350346229205212	-0.347463882289589	-0.354082469767442	-0.356459502459656	-0.3558696	-0.383239039655813	-0.3945653	-0.395488095932173	-0.394969983169935	-0.394508999300124	-0.3936957	-0.3928261	-0.392793549960599	-0.391454301497242	-0.390182500234926	-0.3897826	-0.388091216366612	-0.380578771428571	-0.3780435	-0.412790047677261	-0.4341305	-0.434102442694805	-0.4336957	-0.4336957	-0.4336957	-0.428874645059761	-0.4254348	-0.424128766347687	-0.4236957	-0.4232609	-0.42273017794928	-0.420879974093959	-0.419299659081998	-0.420178849041096	-0.418913	-0.414648592366377	-0.413672945760649	-0.412819012795436	-0.414926175846951	-0.416679794848708	-0.413832652232855	-0.40775391652	-0.407162755817738	-0.41227095428	-0.412321324302789	-0.4119565	-0.4110869	-0.410639252285264	-0.3993209016
214	-0.146600616148877	-0.100640573415385	-0.0737690818824977	-0.0948652030589632	-0.117379801107352	-0.1262954237766	-0.135679237114237	-0.141092735025919	-0.140754526188558	-0.147332282641535	-0.169140815166831	-0.291971686879127	-0.298418115322415	-0.305142768866001	-0.320743031634283	-0.3254153	-0.326877693210125	-0.327642727525562	-0.325599179187984	-0.317737973317826	-0.311982714908279	-0.307686099474747	-0.306640883117932	-0.306477738297014	-0.307509070649985	-0.306701577166936	-0.309948249627741	-0.3123718	-0.299433196985357	-0.272390655678231	-0.275662252814519	-0.280416946601046	-0.286219040233774	-0.29840915001538	-0.310192759555434	-0.320126158	-0.318525726207705	-0.316658977644506	-0.314511707644197	-0.312219007642857	-0.3106327	-0.306007836214286	-0.3032414	-0.299056330607904	-0.2988935	-0.298417366503468	-0.297817285298701	-0.2971544	-0.2975891
215	-0.244770971507087	-0.238028291906863	-0.237904650892857	-0.245229569332381	-0.24611893125	-0.246597461986424	-0.235333660884886	-0.230917263534754	-0.227179607305195	-0.232558552865313	-0.212236461799328	-0.195053232492545	-0.1949003	-0.195330843931089	-0.194488104986523	-0.213196911581921	-0.243301160078208	-0.245898010714286	-0.243813624054773	-0.250610542641049	-0.2376184806554	-0.241766461558944	-0.243525965254582	-0.257343952857143	-0.259722430392157	-0.256681061764706	-0.255860231132076	-0.258064270535714	-0.259346198047193	-0.254515332026144	-0.258145138714286	-0.260815874428571	-0.263486904391289	-0.249326637665593	-0.240020599964298	-0.247303987299893	-0.25192442300777	-0.243088461911864	-0.232899464806867	-0.230621989573922	-0.22897491879332	-0.230296354464286	-0.2292482	-0.2292482	-0.2292482	-0.2292482	-0.2292482	-0.2292482	-0.2292482
216	0.00343800000000001	0.00516514227965541	0.0061763190791653	0.00575851358065586	0.00755506928605876	0.00613062016554678	0.0034379	0.00190704627919814	-0.00717823144384546	-0.0178077277438265	-0.0234347634809907	-0.0242162403465224	-0.0248228	-0.0248554194724459	-0.0235855891585289	-0.0257252808545876	-0.0265619	-0.0247787215755387	-0.0243502508527646	-0.0108623878169839	-0.00270090486373309	-0.00061867375673114	0.00201880678077836	0.00238684019669936	0.00260578457688353	0.00115290437375744	0.0020192119244783	0.00213369999999999	0.00331536890200555	0.00497635568016042	0.00623406200417704	0.00781948599725294	0.0144347851249326	0.00727119257396489	0.00287871195112539	-0.00433111793230246	-0.0101654128	-0.0107974328708182	-0.0107100895199773	-0.00763907856906261	-0.00731241615894946	-0.0106820619218501	-0.01379659	-0.0367758828075116	-0.0386217426047942	-0.0383692560233433	-0.048111861937171	-0.0466685518847512	-0.0467581855193245
217	-0.107203315074597	-0.107527418563748	-0.104751335161726	-0.104832399209537	-0.108030137701173	-0.113298266003976	-0.115096997140814	-0.120557427	-0.123427558035856	-0.120387542033147	-0.118022695234638	-0.121145848713367	-0.13211417579158	-0.151014177377743	-0.17704384177621	-0.214429530598081	-0.245692211079378	-0.263965923158911	-0.266017273167624	-0.272515124685303	-0.286302146903431	-0.294872564	-0.303999445294459	-0.306124430025086	-0.295515494466126	-0.295726866988617	-0.296596509107143	-0.293742642519317	-0.297172011506309	-0.304481160692464	-0.305177708457946	-0.305774	-0.307783796964286	-0.308095371479628	-0.308378621102359	-0.308473162491481	-0.309602687875964	-0.309004548701299	-0.31059733146851	-0.310869263101592	-0.311239421993237	-0.268779852644359	-0.231567050172315	-0.228476020495105	-0.298239005207634	-0.319626339672412	-0.3338693484918	-0.346928406778277	-0.3483826
218	-0.276265639135053	-0.271110777847114	-0.276691020400803	-0.290978565640778	-0.285312811949166	-0.285174463945137	-0.279325782498986	-0.2854094	-0.309220800696703	-0.389635106571514	-0.411960971886213	-0.418958415609698	-0.4193225	-0.415456132020281	-0.412840805207518	-0.409355735530421	-0.401936779826194	-0.394278494576404	-0.387229670211039	-0.3862789	-0.387131507127356	-0.385544817453799	-0.390021993299144	-0.396144834544355	-0.401896872972338	-0.414924565135357	-0.41709105786364	-0.410892926362928	-0.408504113312451	-0.410506832803899	-0.414622489561105	-0.409206393447738	-0.403018118129941	-0.401969782672883	-0.3988876	-0.410104973187367	-0.41421845975425	-0.409093948829325	-0.401733753007149	-0.386375659983633	-0.389012581019389	-0.40201487528126	-0.4208185281359	-0.410388713327403	-0.395238476063023	-0.392009506578947	-0.404263730748651	-0.387769086232996	-0.384072739261381
219	-0.211232572195704	-0.22216613487574	-0.223568894778324	-0.223577088406757	-0.2202387	-0.2202387	-0.220368906213473	-0.224921316834171	-0.228389426270456	-0.2293659	-0.229644308877112	-0.2298005	-0.229091083511075	-0.2284962	-0.229034786524823	-0.231240722340426	-0.23224712889585	-0.235828280990464	-0.241808078830769	-0.243497043617348	-0.2450148	-0.246440301559454	-0.2532736	-0.244973037415882	-0.231802960873577	-0.232208651236144	-0.233398217207792	-0.235386937935578	-0.234464655801836	-0.237075157274685	-0.241692247026811	-0.24366849796897	-0.247747505314111	-0.250191369691951	-0.251264781913257	-0.241521707578348	-0.242126136339242	-0.260272361053265	-0.258682158365493	-0.253074216209445	-0.255469321347665	-0.265048733185918	-0.272371863430201	-0.274589820103367	-0.282384783798844	-0.291301381671798	-0.29703970272	-0.2971891	-0.294855344012121
220	0.00659708418734988	0.00686893419407796	0.0102018084584456	0.00782593014047242	-0.00835652685194983	-0.0258941152995829	-0.0271314676576664	-0.0326172921566992	-0.0348135312984061	-0.037193421804944	-0.0455731580222399	-0.0582608	-0.0589073178234273	-0.0600379587301587	-0.0586956	-0.0569415989361702	-0.0565218	-0.0565756516871774	-0.0639131	-0.0639131	-0.0635335594422311	-0.0627977216907478	-0.0667862638453381	-0.0686330663000498	-0.0722506111428571	-0.0754604714033228	-0.0764902217142857	-0.0819070138137619	-0.0988423157762298	-0.105642312514851	-0.106632991492828	-0.115592678373016	-0.126610502180231	-0.128569597928287	-0.1291305	-0.1273914	-0.122048338974005	-0.115124637695617	-0.1153288088	-0.1173913	-0.121264194567025	-0.116349302777778	-0.1139132	-0.114433789945467	-0.113665442805359	-0.116615721076357	-0.128535214221944	-0.132552073633323	-0.135149254160363
221	-0.171366639964286	-0.175646123081228	-0.180338032506495	-0.179903457496693	-0.174177653001905	-0.175778162510441	-0.170136647569804	-0.170468856464286	-0.170206886131109	-0.165902978178571	-0.167190257535714	-0.1652268	-0.170677439142857	-0.171282121714286	-0.170972792571429	-0.180147577976472	-0.173289721013454	-0.134520610608378	-0.137620761136592	-0.1325483725	-0.126804706590159	-0.137972979642857	-0.129312973723581	-0.12878002663331	-0.132146878373876	-0.134260396434519	-0.142480168554286	-0.138888472931034	-0.135161382553922	-0.133621356037531	-0.127768737821429	-0.127025902642857	-0.1317756	-0.126005259785714	-0.127362898741912	-0.131934479216237	-0.126074040409656	-0.143090920469074	-0.141819968017968	-0.147272160105044	-0.154182078089879	-0.165300053709813	-0.169590515020958	-0.166425245314261	-0.158183102593181	-0.154673206858659	-0.162273778917146	-0.15959117275	-0.153794721574183
222	-0.345112464214286	-0.344778678127307	-0.345668716361785	-0.347274101142449	-0.348655194224599	-0.3469565	-0.345518727064712	-0.344136300857143	-0.349125406142857	-0.3494235	-0.347360032065899	-0.351153544349413	-0.361395275273696	-0.376534607980445	-0.392621164413334	-0.401513997782413	-0.403849955262759	-0.40419532733683	-0.402121290717503	-0.399815730684837	-0.397998659296214	-0.40221677234062	-0.403334345656454	-0.404185426428571	-0.400133065778218	-0.402250242357	-0.404297855580666	-0.406840780356917	-0.406469294619836	-0.41093397114816	-0.416532183238027	-0.417283742285714	-0.429446782997636	-0.4379325455	-0.435208914571429	-0.435261688357143	-0.435620066357143	-0.437300946766703	-0.430954963214286	-0.4404897585	-0.430888821357143	-0.433372600065243	-0.440166964357143	-0.446254397370224	-0.443782935217416	-0.446002322768374	-0.448094511278155	-0.442378827714286	-0.451185972285714
223	-0.560193	-0.562250289075959	-0.561215055555556	-0.554306724455235	-0.55199845502008	-0.549487612407045	-0.549247040183267	-0.553452043790584	-0.556867043543462	-0.562128979232572	-0.566082694355127	-0.5688886	-0.560062663306723	-0.557389243288854	-0.555938360714286	-0.558702731552063	-0.55787970624025	-0.554449109347636	-0.550206539363817	-0.5455196056796	-0.54122847595928	-0.537191637326813	-0.542913964399185	-0.549943452804729	-0.5497588	-0.545255732485644	-0.544261392739951	-0.541781805578343	-0.5454109	-0.5454109	-0.544601217982799	-0.552516231397174	-0.557523157928287	-0.562052562539845	-0.568074234518407	-0.573871763013699	-0.564804765288612	-0.55833225990566	-0.556087604796905	-0.5554091	-0.556011623819055	-0.558236650515646	-0.559517618831169	-0.5606264	-0.5606264	-0.561781409922099	-0.567519842003444	-0.569466828199109	-0.57299979755002
224	0.273462372971986	0.270995485142857	0.272264167834283	0.278541500360348	0.275172636832752	0.2684082	0.268957457219318	0.2701473	0.2710168	0.270809040073831	0.2684081	0.268332800163399	0.2675386	0.266661817810458	0.267439162066151	0.269239380880252	0.267974770527975	0.267816772	0.2688429	0.268881010684932	0.263133504879907	0.263208451805234	0.264691870495334	0.265437833962264	0.2666684	0.2662336	0.266291352767528	0.267281989142857	0.268870922943038	0.269129272006643	0.269698767619611	0.272377777974356	0.275862484156224	0.274753967165348	0.270778304751726	0.268407852350081	0.267614921714286	0.266572272678547	0.265200773420062	0.266206058339653	0.264001948688645	0.257513017960801	0.253084560689655	0.2511217671331	0.244546912524462	0.2431901	0.2423205	0.241015671770479	0.238416042196684
225	-0.393612615428571	-0.391166706964728	-0.400034319700919	-0.403842299173794	-0.398939142962602	-0.399282784135724	-0.3973502033956	-0.394500652654395	-0.379243007803248	-0.382590635198897	-0.377768537469489	-0.372963824502165	-0.376762379718511	-0.369534457299843	-0.361754107804751	-0.35538937267732	-0.345666884209561	-0.348024303716622	-0.349062980704705	-0.3448538866963	-0.348583161418448	-0.35108557268332	-0.343707581728781	-0.322783768657237	-0.304033296678494	-0.301651990316808	-0.288352784272727	-0.291320548750366	-0.297833997124279	-0.3124098577189	-0.331733747886197	-0.34105804525589	-0.342501023515548	-0.347016059723805	-0.344793158199994	-0.347616115927646	-0.360412499638069	-0.358924707924371	-0.355620550729578	-0.353457981824928	-0.344936774942398	-0.347112364365631	-0.308123820403626	-0.282643521779617	-0.268666793452959	-0.254504765882556	-0.249729315704651	-0.247430962776185	-0.226706981586362
226	-0.023462781273316	-0.0397430373197824	-0.0475379885245674	-0.0503221914258638	-0.0538671989994646	-0.0693119329093773	-0.0774724654856544	-0.0784191991392693	-0.0778096344134537	-0.0780917334529792	-0.0758204881982228	-0.0756050207425231	-0.0781520304769604	-0.0819047467443926	-0.0868595145434829	-0.0944690358653093	-0.0979975882478764	-0.103488114396131	-0.106775060846154	-0.112376007214159	-0.12285049495691	-0.13239813679708	-0.138794704045055	-0.0915131870972556	-0.0712216713352569	-0.0407660646955017	-0.0194618935226061	0.00571250431591068	0.0388403623594997	0.077834092795518	0.124178073961147	0.186986387634197	0.215947538749204	0.164896415658962	0.155086142371373	0.149705464391343	0.153534543043948	0.162522237332127	0.201855231498706	0.201097043617021	0.205507750273763	0.222435766916995	0.24032865936255	0.254650668819911	0.266418268693412	0.272742796549008	0.27618405209622	0.279164041658084	0.278928397081973
227	-0.131986881461273	-0.135755971160428	-0.131696931076135	-0.127161103312144	-0.126932583481785	-0.120792598334004	-0.114816687777061	-0.110888865098155	-0.113418071539574	-0.102029971358575	-0.0990340248982913	-0.103301594987645	-0.10105465566153	-0.110423046723771	-0.1069109535346	-0.105420626265874	-0.106096041351889	-0.106768425276069	-0.100451207087502	-0.08810644344131	-0.0825679747164492	-0.0874649617115264	-0.0867442772991591	-0.0952072935985814	-0.102962560101518	-0.114305289454238	-0.123483732312473	-0.123597283645942	-0.122623622149705	-0.117367517825434	-0.117980924143892	-0.122920982220421	-0.13796723774373	-0.154724717551505	-0.18120862666991	-0.191885913107417	-0.200677744130875	-0.213741976291531	-0.244394567140807	-0.248498440629941	-0.255438501978661	-0.257987609233539	-0.260298311195603	-0.262677593572896	-0.268500357995149	-0.276350366992576	-0.285735326022161	-0.296161476875272	-0.308795611874982
228	-0.249879002081793	-0.245736257550035	-0.24503961294106	-0.246408442157914	-0.246090176541848	-0.242458875628931	-0.23824029808943	-0.242114021618452	-0.244244441645928	-0.242661071832168	-0.2442972	-0.249490951204351	-0.2521233	-0.258191913969436	-0.265098096029874	-0.280707265640826	-0.291498526438888	-0.287347319639378	-0.273334153587614	-0.262066980724344	-0.25956885	-0.261278323394326	-0.262403197163959	-0.249509580690368	-0.237747029072623	-0.237309311648893	-0.233644650236407	-0.225032451402538	-0.221784815379655	-0.228493171408826	-0.230960094515886	-0.239177721517814	-0.245066825858481	-0.247118317148642	-0.244778225176194	-0.243406823376005	-0.248287161063048	-0.24712952096496	-0.261449030748989	-0.273541469419392	-0.273867400659177	-0.275336792514156	-0.278270842298521	-0.280870363395894	-0.272419763694182	-0.266537349751573	-0.266991909145129	-0.271032190397003	-0.275370580073801
229	-0.0276832180833919	-0.0328843954302035	-0.036617554330319	-0.0438442089851018	-0.03834535787598	-0.0359231457142857	-0.0306892306605651	-0.0263619791173966	-0.0291339330667487	-0.0255453727736521	-0.0184347981298062	-0.0146210778709916	-0.00582039920024608	0.000236337717968382	0.00389827991166729	0.00374061906679917	-0.00242871004552725	0.00352280385273847	0.00229940268870865	0.00834739099090391	0.0081247439890648	0.013201938546005	0.0155233278571429	0.0120034126923077	0.013426030790526	0.0139561363084613	0.0148738800499931	0.012302815	0.0150512657142857	0.0140077985714286	0.015495698794143	0.01043484	0.0063914	0.00492753522010791	0.00144809138638229	0.00257758285714285	0.00195938191104219	0.00137030094058974	-1.41058522652227e-05	-0.01537104	-0.0165802593746729	-0.0137998007142857	-0.0186439335529679	-0.0123069	-0.0111615115986128	-0.00800590429085698	-0.00259782330289793	0.00628637882352943	0.0132650293810289
231	-0.00755973971428572	-0.00891256423809524	-0.00678944279086366	-0.001900068617989	-0.0032307253484003	-0.000737094475721323	0.0036668240740741	0.00717530385764251	0.0072029116707845	-0.000590461596398284	0.00178337324999999	0.00663516530146687	0.0122084345225417	0.00898653135714286	0.0118565609270926	0.0129369065824382	0.01897404252	0.0214790091752945	0.0221678325361865	0.0233985840395294	0.0191475267142857	0.0139989598609411	0.00785808992111892	0.0106419625401312	0.0129690894829932	0.0108959691785714	0.0150368001078529	0.0175212092183633	0.0159636484285714	0.0169922716071429	0.0203053082773227	0.0253580341428571	0.0285294443586686	0.0280030640731445	0.0227546936927059	0.00934106539684353	0.0247032877588324	0.0132744073933508	0.00248436419290283	-0.00152801999852304	0.000255782216941147	-0.0027384329404011	-0.00545175638753349	-0.00858984683872784	-0.0122298558253425	-0.0108864027410566	-0.0161899160442375	-0.0261683041307332	-0.0347003124772116
232	-0.398669271589236	-0.403499639035573	-0.410303316978267	-0.413019528256431	-0.419121908389739	-0.428460808008637	-0.4359061232	-0.438525020450829	-0.446193289254191	-0.451989307945497	-0.460999016283942	-0.465787528246056	-0.470779589122937	-0.476825216205186	-0.482618208936308	-0.489010215263689	-0.494103593947744	-0.4977951028537	-0.500311690361446	-0.50621893478903	-0.509592031188111	-0.507267589099602	-0.508095422840857	-0.511741949757329	-0.513169090371439	-0.516662877260142	-0.519675997036007	-0.518451122534606	-0.5163044	-0.516795332998826	-0.52098417033154	-0.524142279639701	-0.509991238208139	-0.525393900521136	-0.523261	-0.521118745589559	-0.524545825191258	-0.524259273661854	-0.525330390121209	-0.525198940767704	-0.528643351670732	-0.52541436491732	-0.527962202184087	-0.53049256819354	-0.531406269327075	-0.531116231746032	-0.5306521	-0.53033629598949	-0.526253376759523
233	-0.029481410887931	-0.026497785402357	-0.021182328	-0.014554115172924	-0.0104849977272727	-0.0083785343609142	-0.00263777034542835	0.00636823516690009	0.00371325232857145	0.000969844476509701	0.00116924470881507	0.00924785697888591	0.00744309218919343	0.00740642651428573	0.0130893451964414	0.046819620920133	0.0543213700662308	0.0655802757612163	0.084317214	0.08491205018658	0.0934955945807254	0.0946411865805676	0.0985489757315806	0.0992934	0.0993471288571429	0.103680642571429	0.1061912325	0.108799589506656	0.110157881231763	0.119468623417767	0.123885244433698	0.12754790781123	0.134886606928571	0.139623833627602	0.146013076463385	0.149260772698159	0.150747462409699	0.150587094893839	0.152721251053948	0.155085192839758	0.153687563972209	0.155537305438071	0.154776494137931	0.154118528	0.154706129142857	0.155185804433102	0.160352859155111	0.16449071143922	0.167374795508682
234	0.0380839423437819	0.0554416278145603	0.0960428852011803	0.114148708662843	0.117082721628482	0.128683443314286	0.129251899147669	0.120653221985065	0.099446961300982	0.0943990915780731	0.089291101107157	0.0809629070439865	0.071063894028211	0.0675001	0.0646503671740461	0.0556611090303479	0.0515927024553571	0.0289412097202212	0.0257917571428571	-0.0361690423032967	-0.0803446196862504	-0.065892038586295	-0.0647572869578591	-0.0643449	-0.0643449	-0.0662700860965856	-0.0724593355890495	-0.07435	-0.0755503645032298	-0.07696	-0.0802222992925254	-0.0809076521685635	-0.08324719474008	-0.0890021470624423	-0.0913151	-0.0917495894285714	-0.0917499	-0.0917499	-0.0917499	-0.0918118368796858	-0.0921847	-0.0921847	-0.0921847	-0.0927435289896466	-0.0935197061115082	-0.0939238	-0.0939238	-0.0947934	-0.0920902055367579
235	-0.338281747664602	-0.341621216025444	-0.340021766825077	-0.339667046604836	-0.3407906	-0.3407906	-0.3394396811527	-0.339447041478292	-0.3399211	-0.340964721629679	-0.341837817244942	-0.342170968389662	-0.342168158034321	-0.342737912086659	-0.346014433500858	-0.353609188738589	-0.362597544842372	-0.36405384194831	-0.363834	-0.362826691685989	-0.363891661115235	-0.361628513474026	-0.3612253	-0.3603557	-0.3612253	-0.3612253	-0.362583666516946	-0.361159643396226	-0.359459203388495	-0.3590513	-0.3568774	-0.358122608959421	-0.356909129082825	-0.351873442114056	-0.34720052474769	-0.3464427	-0.346027129902153	-0.346541454359526	-0.344718358908813	-0.3420949	-0.3390514	-0.337823356527502	-0.338735832206759	-0.34021424869162	-0.340841976673294	-0.339386404307488	-0.338692055303327	-0.341261320280811	-0.3433992
236	-0.384894827510318	-0.3887053	-0.38982464912	-0.390560275794621	-0.391038084995032	-0.396820579562516	-0.388104626679612	-0.3860975	-0.3856627	-0.385575547432763	-0.385228	-0.385228	-0.384961971023622	-0.385453867647063	-0.3856637	-0.38624305527847	-0.387732591751724	-0.388548070273711	-0.388854813021869	-0.3891424	-0.3895772	-0.3882733	-0.387869712428571	-0.390710900575273	-0.396064752384937	-0.396320134612373	-0.406624297113884	-0.407728027115764	-0.402951503975033	-0.401333476514523	-0.40176904814664	-0.405723440039821	-0.413920841494507	-0.419013649837112	-0.416337253632335	-0.419119095454546	-0.418397152083333	-0.4147969	-0.411646917462336	-0.414148597183603	-0.426682343611001	-0.438998858221563	-0.448635527699823	-0.455381959234591	-0.458261134083968	-0.470102747549335	-0.476286648496994	-0.4764888	-0.4773584
237	-0.198957475476056	-0.201917168845072	-0.211336125897337	-0.214576504198728	-0.214255282983683	-0.2126448	-0.2126448	-0.212618946273073	-0.214964040987409	-0.218626436533322	-0.25542132441354	-0.229620126703211	-0.229113603246108	-0.226764294996629	-0.226474046554424	-0.225762349921691	-0.223579673218481	-0.221336367870156	-0.223642235886482	-0.223299642352114	-0.223712595256408	-0.223099606985294	-0.221800169533469	-0.2213375	-0.21926057745098	-0.217891973529412	-0.216587978763222	-0.2161201	-0.216415630772262	-0.221305442857143	-0.224217835819736	-0.230299088182832	-0.226553341544118	-0.222039254411765	-0.2213375	-0.2209027	-0.219699133806147	-0.21926506468285	-0.218394233737769	-0.218294	-0.2178593	-0.2178593	-0.2191636	-0.219935750937245	-0.220468	-0.219354426907301	-0.220163082117081	-0.220340817924528	-0.215998611764706
238	-0.405534116739327	-0.4047825	-0.4030434	-0.4030434	-0.4030434	-0.403664593480033	-0.4069452832	-0.405110339364303	-0.4056690672974	-0.406102156140351	-0.4069565	-0.4069565	-0.407780948186528	-0.409108129331733	-0.4095652	-0.4095652	-0.408916308035282	-0.409424837656306	-0.411117646571429	-0.414723096206156	-0.418725855877099	-0.421117233273831	-0.4226086	-0.4226086	-0.4226086	-0.422857101462719	-0.423913	-0.423913	-0.421718699613974	-0.426078832814947	-0.420287696196958	-0.42033360386526	-0.420455220667943	-0.416848931385108	-0.416307679274611	-0.4156521	-0.4156521	-0.4156521	-0.41564186525974	-0.4152173	-0.4152173	-0.418004932906325	-0.422845413394022	-0.427547936321195	-0.429511541060127	-0.4260869	-0.427423289432485	-0.429599585082224	-0.4304347
239	-0.5441164	-0.545691281419878	-0.552316293067729	-0.555661449734873	-0.5589	-0.559900207342657	-0.559441052128937	-0.554746537846144	-0.555859910994152	-0.5575925	-0.559881925274725	-0.561656796600022	-0.562480450366748	-0.5632464	-0.5649855	-0.566199734285714	-0.569311879864334	-0.571723118016692	-0.574755010593282	-0.57794452074897	-0.580738624107143	-0.583112853181657	-0.585685381424984	-0.589307631922441	-0.591604784779517	-0.591215064254335	-0.594415176449662	-0.595035344198895	-0.596280289679715	-0.594904969657365	-0.595896412769396	-0.594944201785714	-0.626501157371525	-0.637227914199938	-0.6380308	-0.638409141637011	-0.6393358	-0.6393358	-0.6393358	-0.6393358	-0.637800141637011	-0.636563572821429	-0.639846925	-0.641702635153223	-0.642382657651246	-0.643933128571429	-0.644855066333452	-0.645481193547477	-0.644664763021421
240	0.46864734879781	0.482013856300124	0.482316968469591	0.48828516674667	0.488993409821443	0.495843997954995	0.491078296529006	0.498091770063463	0.49748883566751	0.509070300512714	0.518380015054976	0.51369208153958	0.516370339516247	0.506564396699467	0.50992764942581	0.513757362403955	0.510853837666406	0.511395913681952	0.511274606513528	0.504406389834566	0.506185989909675	0.465056480667978	0.46181165480168	0.446192538539845	0.461253082885213	0.465997977673401	0.458533913626067	0.4698025799021	0.501423663193871	0.48135280455457	0.468361364579687	0.458310558345634	0.434263969088195	0.414615497250138	0.399045367837346	0.386025777716599	0.365640085596672	0.350418264657227	0.361343704463063	0.358031350346914	0.350247096999805	0.334542305562358	0.330934795087278	0.32706772704447	0.333754886431453	0.324005022517563	0.323441470236508	0.305853225529945	0.305711237805099
241	-0.217194059412338	-0.217801173285714	-0.2180032	-0.218438	-0.218922521654501	-0.220647742766234	-0.220844983857143	-0.2201772	-0.2210467	-0.220896886374315	-0.2206119	-0.2206119	-0.2198211984375	-0.213169320543807	-0.213126746829268	-0.217951977374847	-0.227036056455507	-0.231600935738242	-0.225453508571429	-0.2253945	-0.2253945	-0.2201771	-0.2201771	-0.2201771	-0.2201771	-0.222213335277778	-0.227492506031746	-0.2301771	-0.2301771	-0.23050181307815	-0.230363842020707	-0.232081836758587	-0.226819829411765	-0.19627194279172	-0.154793334125491	-0.15673613144	-0.147228754972687	-0.1479564	-0.147552316071429	-0.146088420634921	-0.147467475225049	-0.146216	-0.1457812	-0.147198681111323	-0.147580131863613	-0.1447223945599	-0.138569742579643	-0.11966710603568	-0.1175205
242	-0.315513147469218	-0.315799900071429	-0.315578665891424	-0.32255838800443	-0.325665444228265	-0.327639471248103	-0.328096144490474	-0.330730476464897	-0.331428821346705	-0.330119964024901	-0.324724953244276	-0.341912078031828	-0.348613329	-0.348018519429305	-0.352319085571429	-0.350240256714286	-0.35325014433207	-0.352327434026345	-0.353029725766643	-0.3492626145	-0.347054232806892	-0.34730415923063	-0.347514254639649	-0.349634724871644	-0.359388185071319	-0.368056755737705	-0.36645239209515	-0.359189669208579	-0.358198137990967	-0.353488271642857	-0.349438035018631	-0.346797875606444	-0.338438086246145	-0.340499980823077	-0.343228988564139	-0.336588807705673	-0.340127469597591	-0.335654953768384	-0.344115183688348	-0.347050507015863	-0.342979799539108	-0.34601462699096	-0.33644590756044	-0.329717824119598	-0.325128106688684	-0.317167618249692	-0.317187720745253	-0.312161998231014	-0.318867447230374
243	0.317282841207299	0.319728389733627	0.32681564859199	0.337448623534137	0.342789354575331	0.349743023904105	0.35344742255874	0.35655482121033	0.364169991647276	0.368531924605776	0.371213922727273	0.376181533475311	0.377144764760173	0.381079897909167	0.387025746297242	0.392270586154462	0.369059420331122	0.299543570790676	0.299895294323027	0.304962065001063	0.461206080068759	0.51694890237329	0.523280759941073	0.529425339532356	0.535552185046537	0.535732630304328	0.537419154342318	0.5384996	0.538724152421032	0.540021459356363	0.541011878955823	0.540766128552539	0.540279493333738	0.54535880974006	0.548862701837373	0.553291232827826	0.561206964983883	0.562800491075697	0.571098621042798	0.579738000606985	0.582419781204617	0.583651636634051	0.585678575797448	0.589225291419657	0.596279630097466	0.5963793	0.597851906084868	0.600255741855425	0.601797610795455
244	0.103241290178571	0.1010868	0.103124161511162	0.0996970294642857	0.0938009543785137	0.0839865189962951	0.0782627333466774	0.0678503864	0.0371236313969757	0.0255717984223534	0.0171102807485822	-0.00368665298423997	-0.0318070616328735	-0.0591035157439748	-0.0789250317246336	-0.0997998201266777	-0.122163357455956	-0.138698814060985	-0.152852725553282	-0.153779874506041	-0.130889427411063	-0.114045249406762	-0.114170274129444	-0.128315132984523	-0.129098119174808	-0.127636357251608	-0.128321379177278	-0.132133741964356	-0.143848570743558	-0.160447423778859	-0.167924637404573	-0.166610174988604	-0.174567486888278	-0.190698863019546	-0.205063965124186	-0.206742285481139	-0.188169373078752	-0.174517874557685	-0.172244589614278	-0.175696763131673	-0.178979731466084	-0.178500114076442	-0.177174	-0.1793479	-0.180729497048805	-0.182439225832616	-0.193474312878455	-0.181977845363129	-0.192281124001555
245	-0.142544043315745	-0.145371212269104	-0.150311351508084	-0.145855440928571	-0.146027940128526	-0.152107715877537	-0.154470338071429	-0.146930557313318	-0.146185969932014	-0.142619116497046	-0.143618122055931	-0.146500362691896	-0.146956181766454	-0.146956723293398	-0.1476035435	-0.144307257571429	-0.143794472285714	-0.147288089157371	-0.154075887885714	-0.158167698373841	-0.161632897042097	-0.159338099587565	-0.15791020484638	-0.16262391737931	-0.162251805508634	-0.163182514626987	-0.159166424486301	-0.16111910794618	-0.163781528285714	-0.166010670380626	-0.172532739160103	-0.159073950471429	-0.155652942664485	-0.154587724063989	-0.152802366456092	-0.145851212694609	-0.147595471137126	-0.140052436847362	-0.127881390546559	-0.13501050571058	-0.144068162090264	-0.14331660958481	-0.145844046158487	-0.14523176841995	-0.15119627763757	-0.153853209821429	-0.153227986388318	-0.152227628857143	-0.151740963817541
246	-0.1334782	-0.1334782	-0.133542026350822	-0.135317543095723	-0.137110546699267	-0.139331470795734	-0.14207083936	-0.141539160398445	-0.142663082075472	-0.143101476122931	-0.1434782	-0.143538465935787	-0.143047075575695	-0.1443477	-0.145336344305772	-0.1460869	-0.146145937534247	-0.1465216	-0.1465216	-0.1465216	-0.146551642295473	-0.150879793625498	-0.1513042	-0.1508695	-0.149925421428571	-0.1495652	-0.1495652	-0.1495652	-0.149085626155051	-0.1482608	-0.147459179566563	-0.1491303	-0.149279703166023	-0.1513042	-0.150700238571429	-0.149492241770796	-0.148715942428571	-0.1482608	-0.1471738	-0.1452173	-0.14749979375956	-0.141366328571429	-0.146739035714286	-0.156563969522809	-0.163618277575413	-0.168148902857143	-0.174510287826087	-0.181490574285714	-0.185962577142857
247	-0.0932107052124204	-0.104539454586232	-0.111308424996054	-0.0946610178756881	-0.0849562096549914	-0.0800387083870968	-0.0683261839393561	-0.0581179139775698	-0.0647275586206897	-0.0514551014720609	-0.0468695022759128	-0.0548468413062966	-0.0589034	-0.045092574826978	-0.0500181170272144	-0.0580365299938554	-0.0515338971885523	-0.049123562422737	-0.0610533004901508	-0.0644245578483262	-0.0679768670670263	-0.054034801361268	-0.0519948978239184	-0.0485510816993464	-0.036291523825847	-0.0422947176688423	-0.0499253028826325	-0.0397942249534238	-0.0255604825404384	-0.0383474426319937	-0.0476819674436675	-0.0336019190591075	-0.041592091037182	-0.0484947480814409	-0.0466438869532982	-0.0448373714958202	-0.0457577460576021	-0.0507897883475902	-0.0548342347630194	-0.0498463202576554	-0.0478546455853869	-0.0479626879151994	-0.0497585112234724	-0.0502894941125845	-0.0535556192274939	-0.0552703221843157	-0.0567302561050527	-0.0506127659002678	-0.0447836091669902
248	-0.422625010207337	-0.421323394958317	-0.42045609952	-0.416176237069656	-0.413720176150794	-0.4086203	-0.405080181731533	-0.402620917391304	-0.401794885173376	-0.399453595537849	-0.396511960381104	-0.3938376	-0.393108760398406	-0.392688809996199	-0.39145489091273	-0.39025783072	-0.389229022668241	-0.387931075545852	-0.3873159	-0.386631335966654	-0.385519635059761	-0.384899288676236	-0.384190953463811	-0.381555141192954	-0.374795829754629	-0.371200406137904	-0.370337261802233	-0.3699247	-0.369035698565737	-0.367530056818182	-0.3664464	-0.36622934784	-0.363369005247658	-0.3629682	-0.362141560318725	-0.3616638	-0.3616638	-0.3616638	-0.3616638	-0.3616638	-0.3616638	-0.361229	-0.360460531646074	-0.3594899	-0.359772138596491	-0.357136248489315	-0.3560116	-0.352640206805444	-0.349625710039841
250	-0.418382818972332	-0.416733616601557	-0.403858998431252	-0.39374321084513	-0.388845116205534	-0.375132413784087	-0.378008873647842	-0.384061867152544	-0.391636383611111	-0.396334594894491	-0.40360906806587	-0.406280858951254	-0.388101924996685	-0.350891262291766	-0.347371141260906	-0.327594626712141	-0.317248730508616	-0.304512796614456	-0.287113238251879	-0.253677907768718	-0.2421739	-0.247537246309524	-0.254850020025622	-0.235902241140809	-0.217555771425701	-0.209095662146723	-0.206647319859949	-0.224708735024591	-0.239820986062973	-0.227240781321163	-0.223626131378691	-0.238572296049871	-0.240689128324095	-0.245827737533	-0.233818342753371	-0.229568726766043	-0.216477543529423	-0.201636397412288	-0.184525367186185	-0.13981099742709	-0.137545293114837	-0.138213225478004	-0.141525506712018	-0.138180630257071	-0.130325454684311	-0.12134507586128	-0.116910917300267	-0.113187911808593	-0.114885663413388
253	0.383733470361795	0.399708562746365	0.399936580307615	0.399229218181818	0.398528778388164	0.3985182	0.3989529	0.3989529	0.396776952057044	0.396424225637628	0.397223951349264	0.3976497	0.398124449850944	0.400351688674527	0.398079481535194	0.394423711027421	0.361276857653996	0.351154317787744	0.342332733742072	0.336163264141693	0.341261819103504	0.350727183801875	0.352016331553593	0.352392119287086	0.356673671371769	0.356969964668916	0.358519622424684	0.356845748343274	0.36035946090537	0.362362995760185	0.367752781434263	0.378289241493881	0.378326999635641	0.380733074884029	0.378972877725069	0.376034438125207	0.373195248423096	0.369215941064988	0.356731971328178	0.348269441273205	0.3419976	0.339332928824511	0.334656248541769	0.335821469186002	0.337439295226105	0.348499826052104	0.345679719561544	0.352067153168592	0.357175594779116
254	0.357000219692664	0.359987934676435	0.358651243396993	0.357876823252033	0.365617114129111	0.36642131483871	0.363456820145337	0.36301859708384	0.3653862	0.367840283379971	0.370062293653076	0.373543927275482	0.374637457642276	0.374639872277806	0.375461489639822	0.375342689341946	0.378254742886179	0.378252954468257	0.375680663107186	0.377660182310178	0.377591140088817	0.374745867636364	0.375242951960155	0.371924865700286	0.375830538963561	0.37393919888	0.368166401173139	0.367129943272727	0.367597677972937	0.375869438163673	0.308571273659076	0.241604845425928	0.252147101860307	0.255115839318537	0.255146823469356	0.251755906045411	0.255618462286293	0.256286750065259	0.253231493263413	0.248018403679882	0.248037929107792	0.246214188504431	0.245622625585149	0.245758140606061	0.2427774	0.236915104859126	0.233370395674775	0.242221095366396	0.242629934332201
257	0.6503648	0.652977040588977	0.6547125	0.651095161482592	0.64927099431269	0.646151055628595	0.645274433595145	0.647790126293257	0.648563463687943	0.6499299	0.64983782934519	0.649325970788382	0.648097528949479	0.6468865	0.6464517	0.6464517	0.6464517	0.652872551761942	0.6538366	0.654763549837662	0.6555757	0.657717589809894	0.660250564785276	0.667967905714286	0.673028568705789	0.67951310976	0.680810212632437	0.6816604	0.681553336227309	0.676144113115969	0.671561993398821	0.668592501393189	0.667847811757672	0.669835421353965	0.670012337793594	0.671646469063724	0.674491849847403	0.675807534941469	0.6768778	0.676996139891697	0.678954148840671	0.680851877742051	0.6816604	0.683315832680669	0.6847039	0.6854827106469	0.686826110489511	0.6877474	0.68813224996145
258	-0.0936956	-0.0943721281974818	-0.0980094898098314	-0.0968958029148725	-0.1019565	-0.100006542663133	-0.10038681386364	-0.1015217	-0.102073793235534	-0.0982205676152875	-0.104301020384335	-0.0927171489065606	-0.0836113329579331	-0.087579560170683	-0.0833590464214712	-0.0834019657171249	-0.0774100543132503	-0.0843261833925565	-0.0816637687872763	-0.0790010729049354	-0.0770118994943136	-0.0806349457256462	-0.0831698043737575	-0.0875884678612666	-0.0824159886216798	-0.0867896218025183	-0.0847686860012985	-0.0926550165617754	-0.0921751430424241	-0.0848006509440212	-0.0841304	-0.0831499685355272	-0.0832802531825655	-0.0778301830988343	-0.0835881405144038	-0.0829033322857143	-0.0807925392476123	-0.0806597906171933	-0.0796711022647223	-0.0774940886257625	-0.0789943231202385	-0.0770441186844174	-0.0770035242544732	-0.0721625493540907	-0.0743769030329601	-0.0663963171464818	-0.0621381301424313	-0.0593416395899099	-0.0573816388855834
260	0.0183975490729706	0.0200198960819245	0.0149485	0.0186891445516256	0.0123450329617138	0.0119994137142857	0.00530253514285715	0.0137989474509804	0.00679339707467888	-0.0011555921031746	-0.00374096885714286	-0.0137621074285714	-0.0216309037142857	-0.0497389663849394	-0.0452952391211147	-0.0412407183339239	-0.0368767659238695	-0.0202266847820148	-4.31950850548368e-05	0.0237444600330888	0.0369291029729407	0.0541900894044153	0.0674353310841745	0.0747271120337258	0.0770679653875711	0.0805235871428572	0.0814508966669415	0.0830657131079683	0.0835851010951989	0.0873570591355279	0.08936320750594	0.0899507117240289	0.0912888565092356	0.0962165565618324	0.101282006748998	0.0978180801585558	0.100807747714286	0.0980835099720439	0.0968591047204647	0.0949343058148075	0.0935347788571429	0.0964551438452096	0.0931182210456554	0.0975572	0.102560592861684	0.108193830868841	0.119382490350628	0.199697127978592	0.214252580737112
262	0.255845928852681	0.256590342478491	0.284275764055266	0.282657625320924	0.25356225866136	0.211343256610876	0.186239234809001	0.169682175779776	0.188141845447478	0.208676311289999	0.210156661191426	0.220971515988396	0.227822205207804	0.237581064848762	0.233299240726667	0.273347184061733	0.335664517353965	0.343670194532402	0.35646375656987	0.356346262094264	0.309548348734512	0.27932678216698	0.245647176248954	0.23329138798773	0.230473048595512	0.21719682475629	0.209989066927242	0.203271252442697	0.198173061789872	0.200581814618402	0.262089496825548	0.320797498586333	0.319835884261172	0.343043949724935	0.331402747671306	0.348947933122897	0.339801074521594	0.283570846380354	0.253086237123455	0.290548498165261	0.313161667085534	0.313122205957273	0.317339665066518	0.319543678225447	0.315568706304171	0.31261613503332	0.315613223822614	0.319573069432903	0.335394290756594
264	0.07729473923395	0.0823229288703662	0.099829013361342	0.100093660930234	0.0514389942455846	0.0603818106308532	0.0941782360482241	0.0972275796850394	0.0918255904469588	0.0899631449595114	0.0869929150673473	0.0836022139218154	0.0944103028007446	0.0978098609241252	0.0915783763982114	0.106638761051914	0.0938910788477035	0.102375252074071	0.110087134559244	0.0965133953905272	0.0629984132487227	0.115928043817527	0.115458422989409	0.121292067242153	0.119064522389384	0.0817330057032737	0.073585548509313	0.103599324347794	0.109068994482759	0.109870369819028	0.103687964953364	0.0836928494465232	0.102685691277945	0.103923748141199	0.104878009969412	0.125545255688128	0.146219852529892	0.112286401047851	0.104728254830631	0.08733336498229	0.0787805262631464	0.0757877970229592	0.0984816819284794	0.167769319326099	0.158634803009772	0.177650164879464	0.124639623350096	0.162716464084737	0.11876148094564
265	-0.150715125646123	-0.1515194	-0.145458624806202	-0.138626489664083	-0.139652400947462	-0.142900356259612	-0.14466969335589	-0.147709845401415	-0.154960668330591	-0.157215998461538	-0.164368696631879	-0.168260789428571	-0.166004523076923	-0.168719319409412	-0.172825731477096	-0.176444764633959	-0.17514112037374	-0.168391676154537	-0.161695358307996	-0.147184159412477	-0.140701709396911	-0.12865933259651	-0.117081405405227	-0.112368776214083	-0.104129864988589	-0.100559394490032	-0.0955741803822458	-0.0902554092580538	-0.0798921995185144	-0.0745321	-0.0723841727710233	-0.0679268460747074	-0.0710849499208237	-0.0654868911296524	-0.0648816032551188	-0.0601849	-0.0592774108340742	-0.0559847722937264	-0.0536253836631426	-0.0503491082743771	-0.0484658263197252	-0.0488438041749503	-0.0475773	-0.0488750745309135	-0.0484191995386035	-0.0432279	-0.0426893860834459	-0.0426397549882486	-0.0472220332472006
266	-0.194291430445028	-0.190613969098032	-0.18562998746681	-0.1845015215	-0.178011461391858	-0.174994467416935	-0.176250039103448	-0.172779144234202	-0.175212983235667	-0.173876654477478	-0.168441717808016	-0.167758584658215	-0.1672007	-0.162755445551983	-0.163990135642857	-0.165017437439789	-0.170719264596359	-0.164355941719185	-0.163975580823663	-0.165034058571429	-0.163666404244727	-0.157694137	-0.160644737142857	-0.1601331175	-0.153108136733068	-0.15519816021437	-0.158272376750604	-0.151255971677575	-0.155755576526317	-0.159941296284387	-0.156818362695738	-0.162332535209163	-0.160271822602052	-0.166376828490025	-0.16005037157861	-0.161315681029394	-0.156742416240402	-0.16102856653028	-0.166073380552061	-0.17249725519329	-0.174705422067874	-0.18527936185622	-0.187626135320483	-0.1900333035782	-0.183852209571429	-0.187235193669205	-0.190829296428571	-0.189284303571429	-0.19258403125
269	-0.0226295803432137	-0.00288622781089099	0.0113591640301294	0.0115441541709383	-0.0103356947251042	-0.0196450406401336	-0.0145786272633661	-0.0202162848827997	-0.0168160126979663	-0.0037526153789007	0.00301509474525198	0.00495059809321597	0.0089037749073246	0.00521883532680658	0.00085240924435015	-0.00632365511740084	-0.0101447557299843	-0.00809040006853804	-0.00355505481679158	-0.00347236474486558	-0.00659330043485106	-0.0116918601782663	-0.00728607735849055	-0.00762057680613711	-0.00637231906413981	-0.00629836781519185	-0.0035682987791195	-0.0173671866483344	-0.025744580603097	-0.0304582175721082	-0.0255333488792839	-0.0253875887254902	-0.0274145485127384	-0.0271859835131524	-0.029628366828053	-0.0244196757176504	-0.0198724951939523	-0.0221209189220375	-0.0218489127810651	-0.0247834305837107	-0.0242093680904713	-0.0112362545236189	-0.00672412112603257	-0.0117098451842655	0.0332276448542443	0.03782436	0.0345303197441796	0.0252799721332917	0.00756306274574199
270	0.2185413	0.217889485535714	0.2176718	0.2176718	0.2176718	0.218821945290917	0.2194109	0.221796678730159	0.2224544	0.2228892	0.228980836167069	0.233213780770466	0.234753930759903	0.235140459907176	0.2363674	0.23646370978173	0.238401217869775	0.240033206602687	0.242141427760127	0.246523432792208	0.249815621714286	0.2507172	0.250166054391673	0.2494436395	0.248679185472062	0.249091080064327	0.251954072888278	0.258405683940043	0.260396438670479	0.255879797710843	0.248968798800069	0.247997134696308	0.2481133	0.2389829	0.23798775974026	0.23501674596577	0.232575040627896	0.232750409678753	0.22749746522548	0.2155047	0.216691496310208	0.220633963168416	0.246691439028158	0.258313109759957	0.2568091	0.257686639238539	0.258553174043393	0.259426034848485	0.260541303965517
272	0.192324778660421	0.18382964917399	0.172457463572775	0.163669309785714	0.172905085712485	0.167918737228377	0.17731904458198	0.172254771177429	0.162558640324163	0.187136671603392	0.169239172253908	0.187086234178856	0.174041363490793	0.165389543485357	0.160847525724039	0.169355600128571	0.172845871318863	0.177915800076584	0.177157953165743	0.181677024817927	0.17256100237461	0.175795786142857	0.182203489871429	0.184390366658627	0.181514644068298	0.181695500536604	0.180483142038445	0.188099364797808	0.191624639607358	0.196650074327457	0.20705437137343	0.215431742976058	0.208812229816733	0.215087047736695	0.218092861687213	0.210089113861357	0.220417476503587	0.224041540732675	0.218742080586848	0.214071783070794	0.222022996391348	0.215568288840699	0.208759819298536	0.211075567208791	0.221155264621812	0.225948914214286	0.226834970250988	0.221458695722366	0.224401945999409
273	0.154870677873339	0.1545654	0.1545654	0.155653506411259	0.1567393	0.1567393	0.15849136471173	0.1593479	0.160360080987082	0.1606523	0.1606523	0.1606523	0.1606523	0.1606523	0.160834588806552	0.1628262	0.1628262	0.161274034690681	0.15749748282504	0.157174	0.157452861071429	0.160263775142857	0.1619566	0.164640911129513	0.1650001	0.1650001	0.162763982842001	0.161692975222047	0.163497626830076	0.162245265546218	0.159448536978131	0.1584784	0.156410024920635	0.149794931327847	0.148541958695652	0.151425424730527	0.1484783	0.148162317489235	0.1450001	0.1450001	0.1450001	0.1450001	0.1450001	0.141997659642147	0.140745180774669	0.1419566	0.140858018300122	0.143071663398476	0.1445653
274	0.528282928359481	0.534341264934568	0.542849038422236	0.545990612532772	0.545076627	0.543249674714286	0.541429745260584	0.550479204844092	0.547547420900767	0.550096487629232	0.54194507240374	0.544760722795771	0.550695524486164	0.550616631700883	0.552414768015787	0.566802274157225	0.572683741551724	0.555066879940209	0.558093794645792	0.5380254755959	0.53281423311823	0.518057457188458	0.520766263912228	0.550897447734643	0.566647534446268	0.573082201076204	0.572996497749196	0.57460210257051	0.575681632384933	0.576261560690858	0.5778261	0.576856348634212	0.573092102792834	0.57844236419136	0.577279333551468	0.565609307444028	0.557905612018299	0.548438898866419	0.550036897497197	0.547965655999964	0.531507314095057	0.530337720858176	0.532701928348631	0.538185847034638	0.544667085994591	0.575746537815444	0.588269656448853	0.610523790403227	0.617335366014057
275	0.21783369675	0.22014211056	0.229488657107143	0.236574915035714	0.234052672981701	0.232315988055457	0.235844916157887	0.23703151040724	0.236004658734313	0.241470915672974	0.234896329188996	0.229454092071429	0.238216653176303	0.24180516425	0.2434784	0.2434784	0.238724839765106	0.232491146278317	0.234247863392657	0.229456737482418	0.220957022579497	0.215693274858651	0.224817188191465	0.215951643539219	0.212795120968778	0.211553714782324	0.213899534161665	0.210194521162123	0.199780617035526	0.19589535711942	0.207441872287145	0.210137966898954	0.2143479	0.214455655892857	0.214420775359712	0.210057680535714	0.20687905675	0.207884534071429	0.20816959725	0.215632854	0.212011184824624	0.216853416583274	0.212637878346282	0.208384446464286	0.207737748922414	0.21072083495032	0.211065341645276	0.212396822607143	0.210215741151493
276	0.132012971015041	0.141659351610149	0.151854556327181	0.173509326746022	0.196717998019814	0.214034232224524	0.21511424814805	0.228928959303656	0.23755414109537	0.249766085202262	0.259472726845178	0.262938119776341	0.268988485251066	0.278642030613353	0.285823269182645	0.297696161899015	0.306695041783153	0.312074029220823	0.320436384210358	0.320972913637355	0.329878172700705	0.331599056708571	0.335780860544099	0.33419239669915	0.326960904285714	0.330600061978372	0.326294497714286	0.330972888	0.332007256357114	0.330359867968892	0.337199843362444	0.339692574095093	0.342971114431986	0.340633429857143	0.34162626386278	0.341098601428571	0.34568854096	0.358386709587152	0.34906968360981	0.338958614163637	0.341534957816355	0.330621851314118	0.327646461409665	0.313138156449137	0.320900392829023	0.347039469700834	0.372715867657205	0.371985509028298	0.375808550525006
278	-0.0213947368	-0.018240332275819	-0.0158541711041504	-0.0150995266492872	-0.0133008	-0.0130741205782065	-0.0137800223921601	-0.0147720632	-0.0159929624	-0.0163442	-0.0163442	-0.0161599448	-0.0180835	-0.0176098112687155	-0.0171338859044636	-0.0163443	-0.0154748	-0.0153899449319213	-0.0141704	-0.0141704	-0.0141704	0.01841	0.01841	0.0191219633466135	0.021955858565737	0.0223231	0.0223231	0.0223231	0.022799464940239	0.0241547968299015	0.0258289729835552	0.0271903366412214	0.0288985126070503	0.0316742014645242	0.0326858861842105	0.0297144	0.0301050364112836	0.0318674296	0.0318555483756083	0.0314536	0.0318702845582486	0.0327579	0.0327579	0.0327387688	0.0323231	0.0323231	0.0318691688	0.0314535	0.0314535
279	-0.292139433066749	-0.293434989415385	-0.297798794995529	-0.2989758124872	-0.298090868446711	-0.296480730764855	-0.296480764306582	-0.300028371817454	-0.320147990531681	-0.338296837469734	-0.351337524665026	-0.378096662723986	-0.379671859065717	-0.380570622357564	-0.377828205494505	-0.378829205017921	-0.374599418868243	-0.361413847564935	-0.362096101962475	-0.364037946388337	-0.364388760583677	-0.367347883322843	-0.364187894226657	-0.364179748484924	-0.360107179253354	-0.363200269766225	-0.373593630407005	-0.380853373092659	-0.378228935375721	-0.375400775084589	-0.377497636800265	-0.377968264451756	-0.374895441934415	-0.374917348605578	-0.358971747217729	-0.365405660496973	-0.365747454793157	-0.360884330333517	-0.356090366060667	-0.348499037111913	-0.348224601600837	-0.343393573823724	-0.339685559675141	-0.336129850266632	-0.33524576446315	-0.335851142277696	-0.335356982676383	-0.334224071439166	-0.331889639116085
280	-0.0902195	-0.0947891962948518	-0.0969513676080717	-0.0971961214800965	-0.103594862835377	-0.106335086688312	-0.107295518867578	-0.119044143096405	-0.122849422805578	-0.121293531864965	-0.114108702050861	-0.1136978	-0.1136978	-0.116440449097331	-0.117868252255773	-0.117985569339241	-0.123821000430528	-0.126554398054461	-0.1271761	-0.1271761	-0.120850236428574	-0.11130144477032	-0.10935	-0.109353827519118	-0.119768986400246	-0.105437	-0.1054369	-0.105407539340928	-0.103338838848039	-0.11157404762652	-0.116782049551752	-0.1202195	-0.118927701277955	-0.114126178857563	-0.11181991184	-0.110953947796745	-0.110212477925117	-0.103258351794072	-0.102400990681284	-0.1032631	-0.10454238786446	-0.107148412264151	-0.109747370283019	-0.123622199477736	-0.1238830248	-0.123319266527968	-0.1210891	-0.124508932803586	-0.12667157020503
281	0.2208912	0.2208912	0.212147578884462	0.2087173	0.2087173	0.2087173	0.2087173	0.2087173	0.2087173	0.207989889338677	0.2078481	0.207489279991965	0.207057204735152	0.207792819268035	0.208120428307716	0.22419119472	0.226335935212386	0.216327720095694	0.210427359439708	0.2078489	0.2078489	0.2078489	0.207885511743772	0.2082836	0.209401869784216	0.211344617122302	0.211884019482072	0.215939296285714	0.213838680265753	0.2139369	0.210276184841076	0.209726520912863	0.208472179395386	0.200372191075795	0.201112859037096	0.197097563142376	0.200178448444444	0.200124551219512	0.201323992258065	0.201964455219365	0.157638427726404	0.0908548990679249	0.0593074815721846	0.0554933583431953	0.0546082832161195	0.0459092986847563	0.0456144285714286	0.0478774583286268	0.0496328639561527
282	-0.249314632384342	-0.2495653	-0.252113429025845	-0.252280245638613	-0.254375175241614	-0.255694463875498	-0.256388102552157	-0.252549255405405	-0.2508696	-0.249650788340832	-0.243223589396819	-0.240916738953296	-0.237929680814494	-0.237560856972508	-0.2404806851618	-0.240530394152047	-0.236736291586618	-0.234141677794911	-0.233592220768466	-0.233135415970842	-0.242933930368961	-0.28775586572819	-0.315690589177945	-0.3182609	-0.317151312987013	-0.315958554412331	-0.3152174	-0.3147826	-0.3147826	-0.3147826	-0.315451905798542	-0.311403027790659	-0.31056662306163	-0.3082608	-0.308666354009278	-0.308945451175634	-0.309110106936558	-0.309725437246327	-0.313263164053492	-0.315939259267001	-0.314651299009901	-0.315043406908946	-0.333824949153351	-0.335143684367542	-0.333992840940986	-0.335770374483385	-0.3356522	-0.335122463980314	-0.333777333289312
284	-0.233947210892857	-0.231485527114808	-0.227661961945489	-0.219214781072429	-0.2213044	-0.21336032375	-0.208345530714286	-0.20485092375	-0.204139825268779	-0.2004813025	-0.204041843532338	-0.203424826428571	-0.19933966221529	-0.198297492142857	-0.197459310411255	-0.19401588672	-0.191518373011717	-0.192482953208868	-0.1919033956413	-0.194062317075673	-0.195850697113071	-0.193638687400794	-0.193605352040338	-0.193718316428571	-0.130731781400022	-0.0926048861543997	-0.0737016949248884	-0.0689431728311317	-0.0655931273790142	-0.0645121087591241	-0.0573632508385715	-0.05897840375	-0.0570611977030764	-0.0559248264285714	-0.0552176	-0.0552176	-0.0552176	-0.0552176	-0.0552176	-0.0543479	-0.0543479	-0.0543479	-0.0547345614285714	-0.0556636976654757	-0.0608188395249911	-0.0625304203571428	-0.06069038625	-0.0584232735714286	-0.0601585914285714
285	-0.2008935	-0.201520489657395	-0.191408023581384	-0.189712707428571	-0.19610426679823	-0.200748081508521	-0.2030675	-0.202539683857143	-0.2030674	-0.202188982854799	-0.200041118949959	-0.198370300740553	-0.199669248749487	-0.2035031	-0.203518347123719	-0.204824017651694	-0.2052422	-0.205715134377447	-0.205131499908119	-0.206108755849011	-0.206225541284938	-0.199942627615195	-0.197924669574037	-0.197643129298359	-0.1969817	-0.195612294552282	-0.195662034252427	-0.194719190481741	-0.192882978285714	-0.190809061921739	-0.1887209	-0.1887209	-0.187550038572801	-0.190780867693837	-0.191726776350822	-0.1917644	-0.185122751606492	-0.176054672432074	-0.173186946240045	-0.169461653653671	-0.179666133697813	-0.181997499009266	-0.181841024205379	-0.180537500820345	-0.160734126916594	-0.162213077534791	-0.195967553925141	-0.185943101988072	-0.182693335265011
286	0.114043448963298	0.121080485138359	0.120949894395759	0.115470702059677	0.119865445779582	0.115557795632465	0.1202174	0.123905961764215	0.128431875213764	0.142058230894787	0.149986668304762	0.148623139744577	0.157050549577138	0.157217821628571	0.151828759624262	0.152072620114629	0.15233602692674	0.15011872078125	0.154902123052851	0.140759366519647	0.144077267321429	0.148135070899166	0.143188114943346	0.138262386222636	0.129961023582339	0.130599325881576	0.13057973924838	0.135700031726546	0.1395740907262	0.152549727571984	0.151779012812296	0.150915659426512	0.144982926002264	0.137229464436202	0.127167079051136	0.127468079317073	0.129915051001578	0.134017490519872	0.133058378643199	0.127535176678571	0.126740530270611	0.14202886070346	0.137437230928583	0.143642452275684	0.141658642526335	0.137770657678571	0.142691786142304	0.146491472834646	0.148756725854861
288	-0.0985893449778136	-0.121958014938816	-0.133065056674327	-0.123749409342676	-0.120880554450413	-0.117708567590549	-0.115157006167759	-0.111059109158901	-0.126956127043956	-0.123734758175273	-0.119607316825592	-0.121235086230588	-0.124362311534272	-0.121317928887135	-0.149084751412417	-0.174154079586949	-0.209153267709048	-0.208201028661271	-0.235959378696662	-0.244782037754226	-0.258307074378674	-0.260778503234201	-0.256177279602009	-0.258617160282271	-0.264362255054638	-0.272198533692884	-0.272549289041229	-0.277533785576641	-0.265619875648448	-0.266724089431823	-0.264974183634154	-0.252718612155447	-0.224926540992744	-0.200540756980057	-0.217716255520054	-0.229719007408121	-0.227123276012355	-0.232546749093762	-0.231906850319396	-0.243547808043509	-0.242529233793747	-0.234103073845746	-0.239440037521318	-0.243588026127747	-0.246452736799877	-0.229546020570557	-0.225254123202323	-0.213650203303974	-0.208306767383008
289	0.164906454017749	0.166679095780203	0.164673203290194	0.156738509992383	0.142369917656648	0.134959238638817	0.142496339748032	0.179341382741669	0.171424095885823	0.171152261734451	0.186960426743526	0.1900001	0.190391800681096	0.225140359898559	0.229490995413563	0.231745473053533	0.2425406136714	0.244471151214622	0.245136273597906	0.254185328716948	0.249051349343607	0.242282962139575	0.239310194346329	0.229009861653248	0.212968687620934	0.21189971516058	0.248569130528897	0.25150555629068	0.249142200617642	0.252438407141837	0.256793258284821	0.245063120787325	0.259356088997358	0.27812732944101	0.27936323129942	0.283167293152435	0.28628443214386	0.280452179251083	0.260593440453386	0.245898276620649	0.253758595445739	0.235985821054468	0.227363087723077	0.226995791581212	0.21881449466442	0.226526868021373	0.210785205062768	0.192960172825523	0.175322972326605
290	-0.237204480964286	-0.235399652389693	-0.23087237140825	-0.224791846092038	-0.231812276178571	-0.23190376425	-0.234684764349555	-0.230555339642857	-0.224680019107143	-0.23311804675	-0.231716958785714	-0.236075639714286	-0.236360954856115	-0.238230773787404	-0.236802749354117	-0.238983377611826	-0.238790012763464	-0.239716892059553	-0.243464707365242	-0.248084841297328	-0.24760140393671	-0.2496241385845	-0.250941615358047	-0.253965059875872	-0.252495105439229	-0.253345353692787	-0.25922903746329	-0.263189318736177	-0.266217936212144	-0.270433149416828	-0.273614815709286	-0.281332936897818	-0.283600950558123	-0.287456414963956	-0.28979260884233	-0.292303759103841	-0.420705767745895	-0.47634872824974	-0.484513993885202	-0.484236746	-0.486328508678571	-0.482989872098959	-0.478556775643319	-0.482280238035714	-0.485213774031148	-0.485835444416427	-0.487894756798867	-0.493788559958071	-0.489243192812926
292	0.609165750923695	0.610460416840417	0.612182705277889	0.6123423	0.6120631605	0.6106033	0.6106033	0.610504973858921	0.61050989475	0.6106032	0.602742964023904	0.6023423	0.599537246772908	0.592595918939394	0.584387372648221	0.581797963556045	0.580501202045714	0.576709414788454	0.574951	0.574951	0.574951	0.574951	0.574951	0.575087651428571	0.579895968922306	0.57926934296146	0.581021570805085	0.585331844098884	0.59319272968	0.607820752313141	0.620622634023904	0.62508508284585	0.628703864940239	0.630422210271197	0.630287890614802	0.634039867410358	0.636033860296412	0.635374053717201	0.632275155957272	0.632098965355149	0.633355944504488	0.63270634158215	0.633564962253057	0.634939586842105	0.633429543725744	0.6306032	0.630384755644516	0.629894139104669	0.630274320456621
293	0.350031326796953	0.349745876780391	0.349025626763829	0.348305488270378	0.347272953952056	0.343444585686534	0.338408513737235	0.334709972176217	0.330488773260437	0.326801811361378	0.322963812056973	0.31968626222664	0.317824934879099	0.314180765584631	0.3138439	0.3138439	0.3138439	0.3138439	0.314030983537595	0.3142787	0.3142787	0.3142787	0.31420568125207	0.3129743	0.3129743	0.3129743	0.312711461311693	0.3121048	0.3121048	0.3121048	0.3121048	0.310982077853762	0.314631662591687	0.322535804064556	0.319441436251981	0.3177569	0.3177569	0.3177569	0.3177569	0.3177569	0.3177569	0.319732870564837	0.3194961	0.3203656	0.321864212991179	0.322940687872763	0.326156874059937	0.328603587838881	0.331402586042834
294	0.248797789390124	0.248555632285714	0.246520101299063	0.248488583281686	0.23733216381531	0.231981709128551	0.223515625827122	0.226499483610363	0.225983276960775	0.221942505033857	0.240983941172355	0.240775180471017	0.240482051329922	0.241597279777979	0.230319802892857	0.234536764471575	0.246663332131017	0.239480270296917	0.234194775700477	0.219054080079977	0.219315209294923	0.214000920150596	0.210856218075397	0.203255353506745	0.207256971497184	0.210238296287441	0.211655004281596	0.214647844253662	0.21313882141475	0.218303911233878	0.215343421668931	0.217441474018977	0.215984816535903	0.219294707395271	0.213281232611217	0.221237847269563	0.226191519593433	0.207217277379676	0.200541633586619	0.122640443028258	0.12394796445517	0.103567199387648	0.1108291755251	0.130033832134978	0.139146845965445	0.130976133435115	0.139992663007526	0.150561597523431	0.1615360899081
296	0.3058838592	0.307190057768924	0.309765844621514	0.3086802928	0.311474310771429	0.312483677689243	0.313821447389558	0.3159914187251	0.317323442629482	0.319086794422311	0.336437637523561	0.345669046312772	0.334945063632914	0.329319538755183	0.3246222	0.3241508796	0.2835416723736	0.24781591040473	0.235430479547491	0.230094016559486	0.225192613336003	0.223165898888004	0.220579063569345	0.217445591178603	0.214464324739599	0.212896732422985	0.209217716347731	0.208508690446627	0.197552775127051	0.189049754448363	0.186811959998911	0.184252212062976	0.183827727309237	0.183400949003984	0.183700969647809	0.185403313285314	0.188436542030303	0.190228444233474	0.191927994830283	0.1929386544	0.184081201021921	0.177980171354582	0.17322528689243	0.170137821405582	0.169458424955848	0.173550619057223	0.175737764762968	0.1754917	0.1754917
297	-0.360076966273669	-0.360164627275973	-0.362065964334166	-0.363797675830061	-0.363979288037539	-0.363764354801857	-0.3667394	-0.365241406892857	-0.361143763142857	-0.363026317	-0.363363664992324	-0.36788954619507	-0.361087879132305	-0.365428868857143	-0.365465523384506	-0.3654351	-0.36528727110239	-0.365861603821429	-0.365489605285714	-0.3658699	-0.365134605482759	-0.365675568167203	-0.364720275169704	-0.3645655	-0.362118530346305	-0.362213240414138	-0.3636959	-0.363180479304113	-0.364807754571429	-0.366879675382902	-0.369783	-0.368563541285714	-0.3680438	-0.368774003213138	-0.369554589552669	-0.370107174142857	-0.375379705248621	-0.377104787285714	-0.376904237907826	-0.376047653964286	-0.374092414035714	-0.377491030417708	-0.378485296310579	-0.379322659933187	-0.382010104107143	-0.379659603142857	-0.383253791266669	-0.383585236469638	-0.383974461961135
298	-0.0620535830325125	-0.0687060331477107	-0.0650984517955126	-0.06422855072	-0.0640139529975168	-0.0638301	-0.0638301	-0.0633953	-0.0588224846864952	-0.0549447825099602	-0.0487299524281606	-0.0473083	-0.0469348223904382	-0.0468736	-0.0464023405616225	-0.0455693	-0.0453214299398798	-0.0437465072057646	-0.0460249722834646	-0.0441567864433812	-0.0442667	-0.0433971	-0.0433971	-0.0433971	-0.0424783486956522	-0.041658	-0.0413608519936204	-0.0412232	-0.0406417330143541	-0.0391982410358566	-0.0386145	-0.0367975583745583	-0.0342692781914893	-0.0326625329577465	-0.0297219897483884	-0.0301711054383516	-0.0290467042230422	-0.0328512374953314	-0.0365161717018733	-0.0413351112574581	-0.0432668469975981	-0.0469708694323144	-0.0494727623268871	-0.0545392325	-0.0581500932917317	-0.0575387612489992	-0.0598863212765957	-0.0651951297340214	-0.0669496173264419
299	-0.476113446418568	-0.4765218	-0.476104057806245	-0.476087	-0.476087	-0.476087	-0.476087	-0.476087	-0.475207030473667	-0.463765580102993	-0.463651273486276	-0.462147542994396	-0.459656076076716	-0.4591304	-0.45143895161073	-0.448728868896986	-0.451805247299444	-0.44809904184	-0.4473913	-0.4473913	-0.44408633818936	-0.439098518111708	-0.439549326349206	-0.4360869	-0.4352173	-0.434869011040508	-0.4399998	-0.439842293332684	-0.438209337394726	-0.439267757304736	-0.440891700249077	-0.436605607704247	-0.445357900800089	-0.454327962557985	-0.457595893075607	-0.465430819277907	-0.4634781	-0.468143233599043	-0.471739	-0.4708695	-0.47238214657352	-0.4730433	-0.4730433	-0.473819107428571	-0.4743477	-0.4743477	-0.4743477	-0.4743477	-0.4769565
300	0.334644732142857	0.337168453132762	0.3404677	0.340077550915619	0.341673609183281	0.355588054608399	0.381418360060415	0.389020473830475	0.391362977417835	0.398948040920097	0.394934745740633	0.391187643243243	0.378963560807032	0.39238947662495	0.394155446593389	0.408998663101973	0.41591496519847	0.402156455468147	0.403585171433944	0.432861533650643	0.441139036655232	0.422823509760643	0.408223959297006	0.4013443	0.403392130028329	0.396790575640504	0.388670021090659	0.382527387935223	0.381427557363216	0.383504667410714	0.397350508738449	0.4230718	0.416952158672641	0.413108611885621	0.414202921197447	0.412684301307944	0.412934217467001	0.423570335960463	0.413879111923015	0.415488508296001	0.415303225084716	0.40603359940236	0.413719625654763	0.439981105545024	0.4478408	0.439733319852249	0.439394037666594	0.431808398992966	0.422980925628769
301	-0.295457615820441	-0.318993830462831	-0.320448233385064	-0.314947843076799	-0.321652287351874	-0.314041801802292	-0.316246524802867	-0.316816364246432	-0.314203355747028	-0.283158358855655	-0.255375590916152	-0.264817854846286	-0.253397034475088	-0.239601393568514	-0.250660631485939	-0.246101110791964	-0.235231693822394	-0.235682412681925	-0.232280760337951	-0.235508769147551	-0.234137270112051	-0.228922713303316	-0.231599707176402	-0.222889563428571	-0.221045073744889	-0.224059839457639	-0.222124796626706	-0.220592201068932	-0.21137175155642	-0.210095754891167	-0.218528463521266	-0.158385861575668	-0.133564717169764	-0.149597348283092	-0.147219875152232	-0.12090547560999	-0.122898597629506	-0.12765696131838	-0.124559172793559	-0.120991017137809	-0.133681376703411	-0.121997547	-0.123098358932384	-0.127414253014171	-0.142710743201754	-0.131246286554708	-0.135990040951142	-0.132335853385827	-0.1348443
302	0.346449048145904	0.344930804031121	0.345755796879277	0.350512634676527	0.3329440808	0.348511004920397	0.3369201702331	0.304294615904465	0.260200705401692	0.220272961075036	0.184125375445621	0.174307090420752	0.159575705920856	0.173512411989821	0.205957772455596	0.212622851584143	0.208575730486584	0.215463467103196	0.21821282236396	0.212412130697305	0.216937389728534	0.204040512698507	0.187264038629385	0.165959399851768	0.151042787593513	0.140416972266062	0.135665145673252	0.224730370901553	0.262871389784091	0.278538357945508	0.317095946228049	0.331743006129533	0.351959517728451	0.363407449766428	0.376894335559161	0.394939226374579	0.422863353488118	0.420071863259174	0.419999150078263	0.428492147062734	0.423100825040031	0.425744836307069	0.430369953561477	0.417700105492264	0.421048811311872	0.424994863022577	0.428566132920458	0.429733747598977	0.430709862930153
303	0.451786978094059	0.4501639	0.453362000996016	0.4545117	0.456639495313741	0.455680955966587	0.4523378	0.4523378	0.452169213800657	0.451241507323452	0.450600359983962	0.45164752755814	0.44876692038111	0.4501639	0.450304186193294	0.45433140015949	0.45741827250996	0.459632957244938	0.460058586751558	0.460425065817584	0.462959173643314	0.466442761593625	0.469811624209762	0.470855627272727	0.475585437387914	0.468647336737805	0.4649465	0.460075796587426	0.465435569893791	0.467605620125539	0.470175262480377	0.4714683	0.471495992116505	0.472979189423476	0.473420086647727	0.4758161	0.475011169886364	0.476027147402597	0.477715833468068	0.4775552	0.474623518095238	0.46041352008049	0.453728107552173	0.4406081546977	0.430693904831409	0.451197727694652	0.487143680961234	0.500973542315465	0.502413015007764
304	-0.127364488112546	-0.129023940529891	-0.129376604194522	-0.139542709211005	-0.151945049980923	-0.162011467661121	-0.168949003977758	-0.161311808576521	-0.159835742738673	-0.164573043336823	-0.16804017577573	-0.174430507733025	-0.178897738108836	-0.17514460983964	-0.170192908955583	-0.163994663191768	-0.172343878323309	-0.161290634566203	-0.151833192132623	-0.136169726332133	-0.121202214182141	-0.123010031583185	-0.128037278030405	-0.117391077846087	-0.109900448774279	-0.115191975181491	-0.119368973169042	-0.118855700889732	-0.11591143832337	-0.0747541586446041	-0.0589994979049444	-0.070015404968773	-0.0776459196146471	-0.090345941538816	-0.100258155036326	-0.0895633176935292	-0.0875977304166993	-0.114916688223838	-0.120445385611817	-0.132545852459433	-0.149214295589036	-0.158445761126005	-0.15851126193318	-0.158784778368882	-0.16617526233357	-0.163783782033541	-0.154974321162464	-0.133503129104775	-0.105036788799342
305	0.398634958525815	0.398457620451274	0.402936029642857	0.401315418558661	0.402311687539405	0.403442535928571	0.398145909383553	0.3997317284	0.396560752213383	0.391715469988571	0.385816480158613	0.3915217	0.390823813510529	0.388256095277056	0.386345195930279	0.384278542571429	0.386654688387476	0.387098421424812	0.385780264347202	0.386724713714286	0.388279143617404	0.389443658939448	0.3863270308268	0.384973855768071	0.384796759644058	0.385427109634286	0.384572494144948	0.384230714571429	0.386410029734059	0.38670845198547	0.390568310922311	0.392559296857143	0.394255168551946	0.390236820070586	0.391650621214286	0.390107470357143	0.390589929050487	0.396062305907611	0.395565618063957	0.390933915917808	0.3907716645	0.390532427309959	0.389400286571429	0.387429400285714	0.385085459627497	0.381807695646683	0.375839283884462	0.371892296103175	0.367193021357143
306	0.13871849545197	0.144599936516634	0.14635036546344	0.151084796281378	0.152356207096774	0.149189250783107	0.160807841799163	0.166672304128296	0.170318056474665	0.17319126299788	0.179881056198679	0.182763435675712	0.190597964205298	0.178880470993976	0.181280386728281	0.184541190925548	0.178769697325268	0.167647903963409	0.17075326431022	0.174305787754347	0.16920575535408	0.170200145943221	0.152493097796361	0.15822298003824	0.158106347635093	0.162685374962338	0.160805111123828	0.165494063305717	0.168243394121649	0.176595447973163	0.165716633756908	0.163917868919957	0.162459112918386	0.170884131241921	0.163242791509227	0.163650097418831	0.174427343307952	0.165562049488055	0.178837216682659	0.173817615514061	0.177566816558952	0.1754652383337	0.179051952697392	0.177714542464286	0.17591219780283	0.179837035958631	0.163247545897833	0.16082125103148	0.158405830427697
307	0.219553242765077	0.233743873223154	0.243035864998904	0.250207417342076	0.254031936260777	0.263376774365565	0.265841779252534	0.257805608847078	0.23373705252	0.221901605285112	0.19944122178648	0.190896419032163	0.216420651174173	0.23452952636628	0.239704733751094	0.237658080737202	0.239934356585813	0.240883789124105	0.241827503360343	0.254100026444586	0.263947879835463	0.276573003844452	0.291377776004754	0.294466622495301	0.298180989865169	0.281048082146893	0.268370536903285	0.279777524434723	0.299667692200956	0.300409882921891	0.284074095495701	0.277535188386462	0.295627822834064	0.252864609564235	0.234384570972389	0.243977573911422	0.266231601397081	0.255141624259923	0.246309112312248	0.226758170157281	0.214794733860615	0.232564519506522	0.252022743201422	0.276822362463862	0.294301132811484	0.305271753701703	0.310705099636217	0.308640520413477	0.316746551048612
308	-0.0632773578317503	-0.0632609	-0.0635995989069228	-0.0645850815109344	-0.0645317537191464	-0.0601168378101615	-0.0541304	-0.0519080638580562	-0.0591743291167995	-0.0585464101442822	-0.0637533952181557	-0.0687639959636892	-0.070264875028704	-0.0777619884553739	-0.0739592318432757	-0.077883461377709	-0.0805024562951083	-0.0760257082191781	-0.0809654047622786	-0.103793276522572	-0.0718355447499172	-0.0569404828403091	-0.0582001272208639	-0.0587891498686007	-0.0592131486818444	-0.0817170770544327	-0.0651157575852243	-0.0305323443744661	-0.0616894943640136	-0.0595666027149669	-0.0638571908221501	-0.0731591964377827	-0.0809881601807867	-0.082116246821643	-0.0871074504592719	-0.0868068214500376	-0.0891838461432928	-0.0904526344532262	-0.0905717946382138	-0.090099904	-0.0772725757620463	-0.0845777330053086	-0.0866627055582212	-0.0860967151891346	-0.057672196331299	-0.0495147183116733	-0.0443968701271194	-0.0387197383758714	-0.0438241809866044
309	0.132350034518804	0.122227364061433	0.119854017213087	0.113358084800894	0.114492317131187	0.116727580862949	0.114647539905391	0.112558350434545	0.122754295710175	0.125507139324944	0.131267193901718	0.1295398893349	0.137207929249973	0.135571567813469	0.140067631123686	0.140217994907563	0.140563378898126	0.144401447747707	0.147280913600521	0.145378690014596	0.136139240247208	0.128839847936738	0.139196575610102	0.141466178551526	0.143473343636453	0.127731153828401	0.135669988763037	0.141031878857143	0.14188503255245	0.135207471459939	0.148701490372556	0.146734560143507	0.155227039201304	0.163206965667021	0.151574046688658	0.142980556255118	0.132001637702643	0.126631769348152	0.133023646528327	0.127787168728088	0.122829667556796	0.124480314707071	0.123701806320446	0.115698612261339	0.114388533593935	0.114736770046555	0.118181358672583	0.127317965887097	0.137744020184269
310	-0.46214649091621	-0.465405538307692	-0.465098122457767	-0.464377954473161	-0.46636510775	-0.471872432561003	-0.476726126884036	-0.477231671636846	-0.480715746893918	-0.480299153498556	-0.483784436249172	-0.486847063916224	-0.487993613688096	-0.488848578502815	-0.488563352964558	-0.4884784	-0.488108883138462	-0.490591461046704	-0.490813227130114	-0.4915218	-0.4919566	-0.4923914	-0.495620452698413	-0.494405362425447	-0.485688227526042	-0.482359356234279	-0.481894447003001	-0.476175631001917	-0.471743283728424	-0.469130095904947	-0.470942312306169	-0.470817075525866	-0.472727833521034	-0.474228644490832	-0.476513496719682	-0.473164889624986	-0.472078914971238	-0.472105174281001	-0.476385097136623	-0.476314561377614	-0.478943640767899	-0.479453035475323	-0.477184433427888	-0.480168850049685	-0.485510732897573	-0.489545840470377	-0.494608370575715	-0.498262748390086	-0.501279996720834
311	0.190189748946805	0.202757084388235	0.186641206995642	0.192768967812869	0.198383193715526	0.204624216830064	0.20433228571397	0.205525184691622	0.216173929390152	0.222890205153597	0.224456945026569	0.216433262111784	0.216917327511444	0.216051916769288	0.211734181951012	0.218552513383537	0.220474464212266	0.218902196374199	0.223021236178629	0.225644227959193	0.231065565028641	0.237499557223796	0.241981586737013	0.245618413536475	0.246374801736122	0.244249659230239	0.245941591624801	0.251376003850715	0.246259955975981	0.246593847491318	0.244342316586791	0.237450057932196	0.233021252219364	0.220422414786102	0.214189229751974	0.208253929801476	0.202139998058661	0.207675407674637	0.21142727780913	0.239456882648848	0.243415908431248	0.23715030411822	0.243033869838061	0.261100567764855	0.251914205308412	0.265747852887639	0.267204510928521	0.2548129610528	0.269591020559679
312	-0.0872233563034534	-0.0855335214905615	-0.0878631930599426	-0.0896831631290656	-0.0913923249420338	-0.0917111878767804	-0.0919165621066578	-0.0915218	-0.0909719714230162	-0.0883914631852741	-0.0883559333368978	-0.0848966335615765	-0.0853688077502691	-0.0854348	-0.0839939137438938	-0.082160786984127	-0.0815218	-0.081087	-0.0815523803641556	-0.0818005931428571	-0.0833073031774366	-0.0823913	-0.0826859270617637	-0.0856142494066976	-0.0876074327857143	-0.0898135176124955	-0.0902174	-0.0915224978205269	-0.0902459457438325	-0.0765531785052279	-0.063020995580268	-0.0473102265151515	-0.0433292251274455	-0.0406212912765106	-0.03195255234483	-0.0188296804123586	0.00105517388256456	0.0119253525390232	0.0170626894975404	0.0235687384	0.0250001	0.0320570772486853	0.0319565	0.0384748771251693	0.0406522	0.0393479	0.0405686670873264	0.0402915483834372	0.0431701396663308
313	-0.218516535714286	-0.218210776389	-0.219472744618395	-0.21941763104	-0.217276338949939	-0.216420344306685	-0.215080229721116	-0.21984082983871	-0.219065074572127	-0.216860600164069	-0.2147295	-0.214743054060705	-0.2151643	-0.216049478257765	-0.217469433006162	-0.216471545291829	-0.223034792709163	-0.221403474315595	-0.2169	-0.226493084052665	-0.221271177367564	-0.217509485942787	-0.215295759856512	-0.2142892	-0.214922426153846	-0.2155942	-0.222535510210715	-0.229573348106129	-0.222489849700369	-0.231640694653399	-0.238968582191168	-0.241641065622553	-0.236285539342781	-0.226650455418001	-0.218108607632964	-0.215399807246155	-0.217791613261155	-0.218934290470211	-0.219347117766013	-0.223667352207385	-0.220656632631684	-0.225052053748094	-0.22743646685808	-0.233315944694098	-0.234655282458584	-0.227510073188719	-0.225793914549369	-0.229332644868266	-0.232075769697055
314	0.222761864903107	0.236270554638834	0.253518464564494	0.26938148304277	0.270882952089822	0.274621872142857	0.272662963503389	0.274373968837358	0.28081976591716	0.284339513691709	0.287805340972753	0.289717089305397	0.292689982447254	0.293637701702844	0.294655331311625	0.297488051579113	0.299060456902904	0.304027832799715	0.303245362370682	0.307300193046802	0.303922529410865	0.301077504538511	0.302333409085244	0.305828286385022	0.320136498934666	0.323773500939702	0.32563193556134	0.327104206506944	0.327769720714286	0.327742313080685	0.327283282529475	0.328773804600837	0.326340272683142	0.325121383616325	0.328801307892199	0.332662616529538	0.332466732319328	0.333378851549613	0.332921391191087	0.333728580133094	0.3313366860407	0.332981530303282	0.333432024857143	0.333338026902465	0.335143505640143	0.336047868	0.335726216647112	0.341844545746156	0.342056777390931
315	0.2946621	0.294905384183059	0.294703526656979	0.297558816943602	0.302594028267836	0.3068326	0.305317952213439	0.302088006490443	0.304435129464375	0.302748827447833	0.30383402737475	0.303396388799355	0.304734072214816	0.3050984	0.307673663131931	0.308937380904523	0.310705900810373	0.309978661350692	0.31333153492823	0.3133591	0.315948547952088	0.313226333665303	0.311697322685571	0.31090910081367	0.309597320494062	0.308988253456592	0.3090192	0.30940113	0.309504950506302	0.307282122308892	0.305326013677932	0.304242	0.304242	0.304627295645226	0.305112	0.304795735198135	0.303936811594203	0.3038088	0.3038088	0.3033744	0.3029399	0.306622798999166	0.308483601115983	0.3085878	0.3085878	0.306126143171115	0.305547	0.305268354137116	0.288256806490927
316	-0.337324740159046	-0.339999014808652	-0.338288521024868	-0.333980497148676	-0.335894330925334	-0.339471818	-0.341311422972003	-0.343560593753846	-0.3417391	-0.347283364009189	-0.348450099834382	-0.3517392	-0.354231078562063	-0.357279192646572	-0.360076391015385	-0.360968909893316	-0.360453497281947	-0.3591304	-0.360394172564612	-0.362830045432175	-0.364815004004065	-0.370917338172544	-0.37695357555482	-0.381394292732956	-0.384410893547441	-0.385444001334382	-0.386789768190855	-0.393266059677417	-0.400603130052765	-0.405588815607204	-0.410451535791152	-0.416011372084633	-0.418206227068594	-0.420657884097201	-0.419629005777618	-0.419059573230769	-0.417595388755108	-0.417048724198288	-0.416995553091357	-0.413869638490473	-0.414165727662468	-0.41205737157427	-0.416736879852738	-0.41752975214214	-0.413374279650508	-0.415826128832203	-0.418799053313762	-0.419637771835653	-0.423639091120163
317	0.266001905147953	0.258292538657501	0.262449985016287	0.270760578692831	0.273607667616934	0.272322023458361	0.255309685443012	0.242087390360324	0.249102949596012	0.25298047749805	0.252381020978161	0.2521739	0.261910858987009	0.276256002248384	0.2860492887551	0.287128733390359	0.290555549867151	0.294723405404307	0.297978541843755	0.289322612954141	0.292492895423248	0.29192931993517	0.295420218974566	0.299584692271573	0.304123510180697	0.309681081069642	0.302749629459569	0.307081275877158	0.301219718742344	0.302952718498374	0.283209360287158	0.293931630138337	0.300956216405228	0.295374667757382	0.30041926331361	0.296977107200784	0.299150828194805	0.302893926586345	0.3052173	0.308371004898829	0.315506762678754	0.324776895137145	0.32889805211771	0.329135078080232	0.337684620530838	0.341740689635239	0.344896910015436	0.347620548326531	0.349101434666667
318	0.3089131	0.3089131	0.309850703537373	0.320811163959223	0.330016558351277	0.336883475884343	0.341999143309751	0.3463044	0.347128245661538	0.3480435	0.351532749237906	0.3519566	0.3550001	0.356492811063266	0.358995363353214	0.365570193473587	0.375743422423441	0.3780436	0.383053737823834	0.383668556321132	0.383295133441558	0.383297109350969	0.384195746740467	0.3841305	0.3841305	0.3841305	0.3841305	0.384074251353972	0.3845653	0.386742672459225	0.386689594383775	0.389587756844048	0.3919565	0.394399960686427	0.3945653	0.3945653	0.3945653	0.399004335831549	0.401458931738665	0.4019566	0.4019566	0.400329042657916	0.406537389473684	0.40112554742303	0.401391080385852	0.4015218	0.399174473679311	0.395219029917886	0.390962215648006
319	-0.137271663218067	-0.130809526072629	-0.126881616274085	-0.126186252750427	-0.126358284142857	-0.126856238447783	-0.128739158	-0.122166989609459	-0.121536396857143	-0.11994243375	-0.11188265814343	-0.102580628230732	-0.106857067375448	-0.107148744555516	-0.107676120444763	-0.108720872824919	-0.106913727474098	-0.108114396700281	-0.108217047538395	-0.105572325866604	-0.104149999631886	-0.106008780192185	-0.105125665895248	-0.10793221661039	-0.102729884187251	-0.0993988801785714	-0.109744859175714	-0.118112153477476	-0.115699789746338	-0.118623866253975	-0.118209712678571	-0.114519446	-0.114623075668755	-0.111783092873923	-0.112155460321429	-0.10091959115789	-0.0946175579314494	-0.0955943576579793	-0.093213280446525	-0.0975575198214285	-0.0925026825357143	-0.0987040842156083	-0.104510774721286	-0.102072062531625	-0.101135046524789	-0.101490237157798	-0.103960837466438	-0.100830796545958	-0.104561554364612
320	0.636108909731253	0.645682643268616	0.648607131857143	0.648587679858456	0.640465841240701	0.640568135142857	0.640896253857143	0.635443421725291	0.631026624349588	0.635188339541201	0.6402284952395	0.639148423492006	0.6355761335	0.62379861265873	0.585492947765801	0.573793982693402	0.563045472356887	0.565382547563424	0.577983667593384	0.584668958443178	0.588778251981767	0.60085684784341	0.608421917873374	0.61422764688801	0.619058618785714	0.619731755268165	0.628467313193905	0.637422167138245	0.638646272689655	0.633257668445516	0.627612390703314	0.625649711664287	0.624541767080698	0.626694210673706	0.629872685783522	0.630557487577855	0.633008233059332	0.634805939049685	0.636563782428571	0.637353340094586	0.638629990110675	0.639824010155938	0.641665864761906	0.645122676203419	0.646065895520581	0.641530481370537	0.638997080178571	0.639276377026689	0.639154217512995
321	0.387506811315583	0.3882609	0.389446748540707	0.38814782802444	0.38683967008965	0.385330462745098	0.3878262	0.3886957	0.389597216037736	0.387893732444444	0.387854625587613	0.424777592694552	0.453523771005679	0.466178462946452	0.472281599131587	0.477955961966055	0.481329029800076	0.484315212171838	0.479985824525316	0.4786957	0.482530567038661	0.485453064707112	0.487596337538128	0.489087009090909	0.49	0.49	0.486895242142819	0.4869565	0.4878261	0.483634988392857	0.4834783	0.4843479	0.484973493270109	0.485987111120163	0.486933661120841	0.488659557024106	0.489654993727088	0.490755926797386	0.488589882415881	0.489342441208588	0.488023623293107	0.496875675094859	0.492024123515247	0.490011865628096	0.488903376383849	0.497115936694653	0.496800018258505	0.491748849601594	0.490625879549164
322	0.2737344314376	0.272863859535452	0.274638339836401	0.277571628255722	0.272053854437401	0.273202558352758	0.27628603400974	0.278359649225754	0.278566113784461	0.283676150848828	0.281711677722772	0.274750716878613	0.278875668637432	0.279275499655771	0.281967810985979	0.282584679062247	0.283046420792079	0.283499314336353	0.274495408369512	0.27709003815687	0.264873016719872	0.2592083	0.2592083	0.264798385714286	0.263642345943775	0.261161146586744	0.27224084292954	0.264744325597533	0.2652953	0.2887735	0.29949419761191	0.292953651632406	0.270153379613821	0.273976785803998	0.263500952685762	0.274761778107228	0.272628064562289	0.27913411138733	0.255414857273091	0.280809076235516	0.276242739090143	0.277966131962081	0.266687724594156	0.26493502336691	0.270625135782747	0.275648576736162	0.270060722593235	0.263726601755226	0.279149726379358
323	0.0554514844763436	0.052612782938471	0.0495635778249796	0.0401618802229003	0.0193131305540142	-0.00398426026375601	-0.022840654341216	-0.0176743638521796	-0.02204896375	-0.00959079893782385	-0.0154751001642253	-0.0222812191326531	-0.0218251093437946	-0.0185358891259956	-0.0191528771056655	-0.0170608188012251	-0.0196217550324676	-0.0202175	-0.0256106673252264	-0.0202345814285714	-0.0196711971996753	-0.0213296158373848	-0.0221290301853351	-0.0259231735714286	-0.0247128827400216	-0.0279704851785714	-0.0239387221428571	-0.0237601314989466	-0.020179795028566	-0.0238718691071429	-0.0222522995974059	-0.0303149398419169	-0.030822890184614	-0.0202159853161843	-0.0208525185714286	-0.0194019274516221	-0.0154628159785518	-0.012581325	-0.00764710598275852	-0.0049514577352472	0.00204044191235059	0.00185734284082303	0.00679174006442552	0.0079569978600823	0.00680770086563677	0.0140828696905441	0.0246862034833722	0.0326094045730618	0.0376294238574914
324	-0.274328133279483	-0.2756521	-0.275248696621398	-0.274709251639616	-0.265466345918778	-0.263868309407089	-0.2639131	-0.2639131	-0.265143498310139	-0.268932992775806	-0.272396556773766	-0.278436318494526	-0.284600272903226	-0.284209203084631	-0.288210480679062	-0.290804921807846	-0.291702113680027	-0.2904348	-0.292066322100729	-0.292306765319321	-0.28976993592233	-0.291350734857522	-0.293241056891601	-0.291862952533952	-0.289362610705596	-0.283087719497365	-0.280636136015159	-0.2791304	-0.278836931610338	-0.277059607320305	-0.275987093309043	-0.2752173	-0.2752173	-0.274528649022855	-0.276939913514409	-0.279430396157668	-0.278556862901623	-0.2743478	-0.269270093347045	-0.259185039294231	-0.254672516779722	-0.264647496842154	-0.269181629108047	-0.2673913	-0.265858494831014	-0.268460229920477	-0.27134096640159	-0.273415125968864	-0.273840101126574
325	0.350090070070582	0.32608725871438	0.315123962963747	0.320102598318872	0.32596395475	0.329706822108752	0.32404782137255	0.335595010817165	0.331220065366311	0.32352510049696	0.322355869617178	0.32358518351351	0.323650024764054	0.312749155154973	0.315138024978567	0.320894449121145	0.316525948939172	0.392633216250828	0.398702864535714	0.396174854873763	0.383824476031739	0.306155238065344	0.291876775238785	0.30170533768764	0.29829884325	0.294654620439441	0.292950795572521	0.299642010019747	0.295265154417794	0.302639644075334	0.304716858190293	0.318765301678784	0.333208804206691	0.332386905189805	0.328888771411247	0.333900758198079	0.338344584850702	0.33231182403045	0.329292507833329	0.327223632622108	0.317809742462515	0.3149996303131	0.319724145393886	0.313556287209294	0.312687596463912	0.315286707287039	0.315112517389864	0.31191937360764	0.292062810051868
326	0.122997746	0.122902711142857	0.123424335094609	0.120986088964556	0.122020105301112	0.121772020571429	0.127934990749796	0.120692831854487	0.118482012732469	0.12309301687041	0.129383871319343	0.139068545686534	0.155681809808475	0.161832060857143	0.163284930601922	0.163847094573092	0.16635992074026	0.172007641689938	0.17013010517239	0.179412399645724	0.187611685856265	0.178798379273279	0.176280708691558	0.188875352405775	0.181390765056993	0.167732262255286	0.174868515381542	0.188374834679022	0.202390407055701	0.180112688866528	0.180955146698059	0.194739901296394	0.19588252318264	0.189223063106852	0.185309861356735	0.189571886452494	0.178323475703041	0.178794400727398	0.184799715431467	0.180342824652892	0.171692622470504	0.177535331578043	0.176510513013318	0.192492108478798	0.181826905248619	0.178875628340081	0.19111392522405	0.170031318279893	0.169794163616643
327	0.333884278821755	0.328594687703294	0.323661337571429	0.380861704704023	0.349662494780214	0.338224517026578	0.331852209107143	0.332696231633503	0.337223001324689	0.338087501571429	0.3387533515393	0.3384209	0.340233854471698	0.341635524857143	0.342079558904649	0.345963251446921	0.346905572107143	0.340206061260739	0.337052574318688	0.330694500783085	0.328476699819472	0.323218422736296	0.32488371170581	0.331657468142857	0.339936475607802	0.339197371339581	0.3432034	0.344073	0.344073	0.3436382	0.3436382	0.338395219035714	0.333496800095028	0.329070520735175	0.325920409987981	0.322166991855912	0.319122029913861	0.316588977350306	0.340380032752568	0.331320041068677	0.337723532354475	0.338804138164251	0.3384209	0.3388557	0.3388557	0.3405948	0.335412657142857	0.322620511654796	0.316563816339871
328	0.1391304	0.14	0.14	0.140081795775209	0.1404348	0.1404348	0.1404348	0.1404348	0.14	0.14	0.14	0.1386956	0.138219515849673	0.1365217	0.135771510333896	0.135744572267685	0.135130826624902	0.137637671443961	0.162544359521912	0.158323998529091	0.157434189957983	0.157361178825832	0.157233326955107	0.157826	0.15780828606357	0.156922127057865	0.156283416945761	0.156724910722611	0.155891326613546	0.1560869	0.156255946332044	0.154722368085106	0.1543477	0.155652	0.155652	0.155652	0.155652	0.155652	0.156886258579409	0.1591303	0.1591303	0.1591303	0.1591303	0.159101526263345	0.157015203335981	0.1569565	0.1556521	0.1556521	0.1556521
329	-0.344629739885428	-0.343969708211353	-0.3376502	-0.336649363278571	-0.3316496275	-0.329149216663834	-0.336237376302727	-0.3390329865	-0.343505275473045	-0.348624775492766	-0.354856314857143	-0.35799913875	-0.359707813184721	-0.35892557837549	-0.360363109216881	-0.354469149456355	-0.352434079098522	-0.354791766904677	-0.346277860964286	-0.347434251863429	-0.351092151516193	-0.351821666142857	-0.355307575142857	-0.35290043425	-0.350175551661308	-0.347443200071454	-0.35044885475	-0.353935251	-0.3559135	-0.358654903178571	-0.361267294103448	-0.363644918748662	-0.35942185661767	-0.369328397071429	-0.366494845142857	-0.362746330905784	-0.359336064964286	-0.353536787964286	-0.3533048	-0.352081828185714	-0.361619891536746	-0.356879399426729	-0.360428043392857	-0.358303525928571	-0.358162672331034	-0.369391846964286	-0.383059166761037	-0.381338777793645	-0.39609010675
330	0.3534782	0.351288570876494	0.3495652	0.3508695	0.3508695	0.35124380457097	0.3513043	0.3513043	0.3513043	0.3513043	0.35588669047619	0.362982245476285	0.368873192578947	0.374665927662839	0.368156729276039	0.36000996488	0.355753723591548	0.35791247425	0.3573912	0.35750721277081	0.357717071576325	0.346421879631318	0.339787486153109	0.336388238437253	0.333609527905074	0.3304348	0.333033474823718	0.333913	0.334212926745098	0.335246847896215	0.34378287408	0.342880086565764	0.333916607057416	0.327969365799041	0.326909758848864	0.323888411076443	0.321691546347992	0.3199999	0.317732851735418	0.311613513697793	0.3069564	0.306090375097886	0.308012466994476	0.312377031604521	0.322192891264368	0.320085697415818	0.3191303	0.316360671984472	0.316155722242056
332	0.199941138124387	0.199349064796923	0.2000761	0.2000761	0.19309010688769	0.191317482097816	0.204037833910989	0.206061136347976	0.20286693156263	0.200663316610274	0.197897835219932	0.196644799613852	0.19452949477084	0.1944175	0.194045257800785	0.193237472439249	0.188684756393289	0.18602570916641	0.182925261120879	0.181570028165375	0.17996943290267	0.178782774122943	0.177887001112986	0.180130112024469	0.182879533085713	0.180967322092845	0.180240158366351	0.174058610735586	0.172641181298062	0.171434086477175	0.1675086505	0.1657063	0.1652715	0.1652715	0.164068198558847	0.161502955679554	0.1622282	0.161635290649031	0.158006541593626	0.1574439	0.1574439	0.157999026203852	0.1600526	0.163048078871549	0.1644004	0.153700594438424	0.148241402362112	0.153476041244019	0.185687919187491
333	0.439458199177348	0.442538606312139	0.451798940968765	0.454947115046018	0.4567526	0.453397349516173	0.447104432612152	0.450701783319805	0.451978953626732	0.453281744589097	0.455018721887714	0.4554468	0.456915434257373	0.460692054060103	0.462537370816995	0.465454058946078	0.4663161	0.466705889450907	0.4676203	0.4697942	0.470968194849048	0.472806332285714	0.471845488543483	0.473271073256768	0.473640225168986	0.4737071	0.475408420900196	0.477028463568334	0.481724762545018	0.481968	0.483198030187207	0.4845765	0.489696349076621	0.48695058390625	0.487793147100198	0.491034915392636	0.493491905777055	0.4937062	0.486449826530308	0.483421971525559	0.481281627082785	0.4806626	0.480717632400779	0.476996541277199	0.466956762734124	0.461576090881282	0.470832948720383	0.485267541781772	0.497809134739037
334	0.316389827074241	0.318602064198094	0.322191496831491	0.3225276	0.315087230879051	0.310185318871743	0.313516698801626	0.314940740684004	0.318084035668775	0.323234819035714	0.325255068964286	0.326872443656345	0.328864191006142	0.327898988520276	0.329989068242711	0.330903666714286	0.333125717431413	0.334548653066423	0.33648075975	0.340390865383459	0.347089665761498	0.350109299977143	0.350837032148428	0.353679298309353	0.355324257071429	0.35403446012	0.359578204588886	0.358971517499102	0.355274808446215	0.3553538	0.356627464933215	0.350655234808997	0.351534038109223	0.348514347607143	0.349846739644128	0.3510059	0.351883494235038	0.352661238783777	0.351265739964286	0.353848038428821	0.356128587892857	0.354287540946789	0.350740142002468	0.350391995755711	0.341833625272155	0.337920280472826	0.337169887042486	0.338278553771172	0.341406303283613
335	0.458948720079523	0.454665254877144	0.451658464370291	0.454512427477566	0.454730262139781	0.45438878787678	0.455583866578337	0.456698643888705	0.4568081	0.454605344779333	0.461988469851195	0.470493253797527	0.468028552666807	0.467321790678354	0.468595181578837	0.47384415476939	0.471878421806931	0.475134114876407	0.47272533785581	0.472585266691581	0.473519206560636	0.47041016447379	0.467767593488372	0.467742014814815	0.46763487038152	0.462112643176648	0.463980064502772	0.469068572941647	0.475197294927724	0.483199974409836	0.488447141670142	0.49610424413756	0.500739834285714	0.503170048724743	0.502113383615503	0.501102232134387	0.497952933686651	0.492727264053076	0.49345465912902	0.497271605848583	0.494020586978131	0.494523240685751	0.497243	0.494405130417495	0.49575610666004	0.4968082	0.496129435279348	0.4941800522883	0.4937647
336	0.160578253712961	0.163597370674173	0.167775582865169	0.173600843424242	0.172855186844166	0.172602810431151	0.178651215576074	0.182350398783841	0.188505058778789	0.194037937561375	0.196092764655172	0.196972877067083	0.20288941492671	0.204381662671906	0.205465086480186	0.20717286524	0.224593785473653	0.229348072157126	0.240045433149189	0.246524425250903	0.246448254993983	0.246879391790148	0.2482921	0.2482921	0.249551253337435	0.25149433012939	0.253279111011996	0.253252147297297	0.24917563429148	0.24687463964497	0.246150779629016	0.246021097548045	0.246461173869548	0.24465056336714	0.250027575440705	0.250907157523742	0.255498429579803	0.255963337339744	0.25628054094215	0.254087974223316	0.254978766215139	0.253023861146157	0.251056801863359	0.24191021221374	0.237906657567377	0.236211645897373	0.234651308665208	0.2330715519608	0.231022641934415
338	-0.04721076125	-0.0475848360765982	-0.0477602846398897	-0.0458544039800535	-0.0324317939443088	-0.0426130706797058	-0.107094553452515	-0.125169526521061	-0.141013588189168	-0.15168575885556	-0.160761838047879	-0.175086444043879	-0.181168594899206	-0.1834313	-0.183154560766252	-0.182009494830247	-0.179725516676653	-0.178960370836751	-0.1782132	-0.180932627377888	-0.1860422	-0.1860422	-0.187319376287051	-0.188369943024207	-0.1890869	-0.1890869	-0.1890869	-0.1890869	-0.186872990810676	-0.184395227876728	-0.1906039290739	-0.202229765356609	-0.210536316348754	-0.219806690048449	-0.241601878574172	-0.277706108789904	-0.275293139450283	-0.269881166720121	-0.260764834027313	-0.2647237	-0.257711280694774	-0.266026706926634	-0.268960644519325	-0.271330945236189	-0.271452331230817	-0.275234546829868	-0.273018797571429	-0.274834103997399	-0.273325849013917
339	0.307859379920477	0.3082609	0.3091305	0.308616173956262	0.306651245279894	0.306087	0.306127037893342	0.306196456111295	0.3052174	0.3039131	0.30428990323363	0.3056522	0.312077623852148	0.3139131	0.314095718880424	0.315973566360368	0.315262475672607	0.31538662490891	0.319614433095974	0.3182609	0.3182609	0.3182609	0.3182609	0.3247826	0.3247826	0.3247826	0.3247826	0.3238664657389	0.32281433862206	0.338236149163318	0.342351783265966	0.3430435	0.34287427509109	0.342588962557985	0.341868719079165	0.341171411957602	0.340355012255714	0.338045200264988	0.33691257359278	0.336060400099371	0.336965301122247	0.335367281701856	0.319036425805018	0.275891412735629	0.267429457640856	0.2682608	0.26716356936463	0.265410391252485	0.2643478
340	-0.3210338	-0.3210338	-0.3210338	-0.3210338	-0.3210338	-0.3210338	-0.3210338	-0.3210338	-0.320599	-0.320746894336918	-0.3210338	-0.3210338	-0.3210338	-0.3210338	-0.3210338	-0.3210338	-0.326708620632411	-0.329645811075949	-0.329135364148936	-0.3288599	-0.3288599	-0.3288599	-0.3284251	-0.327760787714286	-0.326621173937879	-0.325022517555634	-0.323377521920743	-0.321315334243176	-0.3196543811455	-0.318417703571758	-0.316860144702842	-0.315594351389879	-0.3153816	-0.3153816	-0.3153816	-0.3153816	-0.3153816	-0.312408738276923	-0.309310922524015	-0.305894067452864	-0.303319685619616	-0.303056737373116	-0.302358313717694	-0.30207306194104	-0.301890070542636	-0.3014686	-0.301132600357143	-0.3005991	-0.299546031286908
341	-0.122850892047467	-0.122517310642857	-0.125684841071429	-0.12724481846247	-0.131577326578666	-0.12930975286123	-0.126170944601642	-0.121280683190578	-0.118512790245413	-0.1181733552	-0.122574823966667	-0.125652451558147	-0.11686708354776	-0.106888035371179	-0.0998997919949783	-0.102003141071429	-0.103447246428571	-0.109325698239437	-0.114161607142857	-0.110776478571429	-0.1130435625	-0.113513708458243	-0.10720589870457	-0.110392536514286	-0.108132577794788	-0.131019333466248	-0.134302436879531	-0.136804564185545	-0.143737724498613	-0.164705170473166	-0.167089099509993	-0.173170571634267	-0.173120792857143	-0.174962140857143	-0.174469700869565	-0.174365726687536	-0.174827691071429	-0.178710118978372	-0.171058567437226	-0.172902192857143	-0.173135139285714	-0.1701072125	-0.179484540741189	-0.184753196118436	-0.185100290261241	-0.186292354535714	-0.185314622071429	-0.179560459092533	-0.18155592975
342	-0.22170121375	-0.22487643997234	-0.222056318157594	-0.226809197152185	-0.222143176382534	-0.224204657809284	-0.223501939784598	-0.2198662909375	-0.216116450545113	-0.215456673804574	-0.215988057895137	-0.211797221652876	-0.210175046577677	-0.208489965892857	-0.211312392343638	-0.208153549588256	-0.202970350374365	-0.200717924310086	-0.20134183691753	-0.205166454823518	-0.207283506964286	-0.205859222891566	-0.20317601926763	-0.211393539730656	-0.2145096488	-0.215891345259219	-0.214702387475504	-0.21610991810528	-0.206235139280165	-0.200232743732004	-0.203031143450721	-0.202900505180689	-0.197310078267425	-0.194715694804208	-0.196565720789414	-0.204359655341365	-0.202930635680719	-0.206894218928126	-0.204940359821429	-0.204881283885848	-0.200943299940476	-0.203176844869503	-0.2023915	-0.199348803329753	-0.198755833768832	-0.201857548184179	-0.198092352048447	-0.203847513453541	-0.203628998042265
343	0.302256792481203	0.302232892733293	0.307986435026502	0.309676115605347	0.307903795837136	0.306308586132825	0.305016605346748	0.304984635866983	0.30229627086743	0.302153224350649	0.308262025766363	0.305587923305925	0.308755326651481	0.310883817088299	0.309190181584196	0.310536117860016	0.306041389747899	0.30487678952	0.310146660519565	0.329578760878427	0.338292761257984	0.345157098106816	0.344199596647116	0.343687753392444	0.347965904106302	0.34927959600561	0.343163113338723	0.345221399275362	0.346150057478123	0.346469628239609	0.35300713845499	0.362404295322475	0.373657651480461	0.383027658716226	0.388830751818095	0.392678353075415	0.399687124821924	0.404004049494872	0.407284042746615	0.403081034875445	0.40418531572327	0.405356411363636	0.40689487377935	0.413002872362013	0.411353900041425	0.410670796555024	0.411413422120367	0.415239719889503	0.411758142946955
344	-0.0921741	-0.0921741	-0.0888355757936508	-0.0856523	-0.0856523	-0.0856523	-0.0883192043027889	-0.0886958	-0.0886958	-0.0905906913888889	-0.0909890299841144	-0.0856119257142857	-0.0852175	-0.0844846306496612	-0.0834784	-0.0834435893625498	-0.0742846424339471	-0.0734784	-0.0758553416768942	-0.0841581588118022	-0.0873808388999337	-0.0861669141815772	-0.0924999829090909	-0.0976487575747684	-0.108221273774897	-0.116574121486547	-0.128754888636912	-0.128396894678348	-0.11881218553953	-0.0934771287127434	-0.0896725477603733	-0.0880077462557985	-0.0927731977817352	-0.0930436	-0.0930436	-0.0907180376190476	-0.0873121632379672	-0.0815793531422986	-0.0729027541062802	-0.0560035623438127	-0.0632777877519432	-0.0727848679375571	-0.0653266351271604	-0.0652175	-0.0652175	-0.0671567503177125	-0.0698515008728491	-0.0753218888	-0.0747827
345	0.399711269946006	0.425467855243039	0.433093753978767	0.447111145598021	0.454624872999694	0.46907958345921	0.474999195626243	0.482745357220787	0.480501268284248	0.498704616702553	0.485883968495481	0.48552640606639	0.487406218827549	0.487850282756158	0.486538881428571	0.486042961820331	0.488305683934309	0.48866474291801	0.489850637163814	0.490378151017494	0.495271890172279	0.491256261428571	0.490443713012478	0.489593103178484	0.4845653	0.48572804626919	0.48811963125	0.484764886594886	0.488637851232583	0.492544972102956	0.499099000136238	0.503504033034609	0.502491527630796	0.507834213172849	0.511745110896716	0.521045386552971	0.521731057429006	0.519254301547389	0.516751666415314	0.523591904832629	0.530552176936808	0.534938222294051	0.533791086044129	0.529451903691647	0.530012071535603	0.530555090892857	0.532125844908896	0.532357728955533	0.532058212142857
346	0.37888415237541	0.379366195786555	0.389472131407141	0.380881679182236	0.372441920276817	0.375647446886608	0.378270054732364	0.38000449976836	0.378767474081447	0.383670071071429	0.383374706711409	0.388133641504001	0.384024145469988	0.38577093335765	0.386613440539773	0.389567022273788	0.390226695035461	0.385008845536536	0.388213433634322	0.395255467509097	0.398022292071429	0.401855104953731	0.408347652573024	0.41250166599856	0.414515335525636	0.413458110795278	0.40896146265633	0.409298373305581	0.40826102522228	0.402577025440545	0.399914506785714	0.40054968104797	0.400423877588653	0.403657414815194	0.404567887659768	0.4037581471597	0.400221366951263	0.402426657323889	0.403333421172628	0.401050292119317	0.397895518226092	0.404374939179559	0.404035511609988	0.409085273252715	0.411902435337179	0.417053662819374	0.421888651353568	0.420818090132422	0.422984134726688
347	-0.1186892	-0.1186892	-0.118596339142857	-0.1182544	-0.1182544	-0.1182544	-0.1178196	-0.116262761395972	-0.117768639674697	-0.1204284	-0.119688145941558	-0.119520266452383	-0.121456062745082	-0.124203600874378	-0.122801141111382	-0.120625293915296	-0.11986207338008	-0.11989724981782	-0.119838303132535	-0.1199936	-0.119593878488011	-0.118553074716307	-0.122724770021874	-0.124693216302187	-0.126107108681246	-0.127451249751573	-0.128601724980423	-0.129896782477588	-0.1304284	-0.131045818880424	-0.1317328	-0.1317328	-0.131160302028081	-0.1334719	-0.13403133872982	-0.132091024246439	-0.127340133361976	-0.119089043058848	-0.108232515404443	-0.1043415	-0.103031360930942	-0.10555205475989	-0.1064688811527	-0.1060806	-0.106018780511273	-0.107495076086011	-0.110011205296405	-0.1099936	-0.108388702082116
348	0.135248166569135	0.133663492928571	0.136043	0.1369126	0.1400038725	0.1400516755	0.1420629185	0.143724104069039	0.144937560871122	0.146547323712949	0.145377127934836	0.1466596074883	0.136461980898185	0.1282109	0.12554986545091	0.114011322360771	0.105227366135464	0.0953585024923077	0.0893843733680476	0.0895134	0.0904425429943955	0.0916651270561936	0.0912513	0.0915140434285714	0.0916243138571429	0.090321785	0.0931254141662859	0.0955992	0.0956995145714286	0.0948939611041736	0.0878284519310345	0.0837489681021224	0.086743646910371	0.0856482409755382	0.0828510891023482	0.0686687920598124	0.0668313218877033	0.0626365209348585	0.0724740481221236	0.0974832044807258	0.111927421893397	0.116196328857143	0.116210941642857	0.109714983095589	0.11530271421797	0.115193370427638	0.116744622442385	0.1169035	0.117198535798701
349	-0.295765170281702	-0.294858945713269	-0.296543128023261	-0.298688070514821	-0.298515789218805	-0.299646247423527	-0.299628125	-0.300784607198133	-0.298776482075843	-0.28977239117663	-0.287285067744755	-0.2869371	-0.281863965400413	-0.283804801324433	-0.284732862870515	-0.28291242244239	-0.274338893144479	-0.271446952637344	-0.2712848	-0.2712848	-0.162241092464286	-0.184367587285714	-0.184509140633651	-0.159031692535775	-0.168341152306042	-0.214167547697251	-0.2165026	-0.2165026	-0.2165026	-0.2165026	-0.2165026	-0.211997904430769	-0.191334132455796	-0.1912851	-0.1912851	-0.1912851	-0.204461539121115	-0.2065025	-0.206575794857143	-0.204872797310513	-0.20577797060551	-0.207215236587367	-0.2078067	-0.206888127620566	-0.2043285	-0.2056329	-0.204389317178881	-0.202534102769111	-0.201161232253026
350	0.200716539017969	0.202342546752835	0.198746623066577	0.213115677286579	0.217304834701824	0.222135338950008	0.222282612207537	0.222019783735263	0.224294481714286	0.231988716892033	0.231772745830541	0.230661251653508	0.229696145942487	0.2339131	0.23478575122807	0.232157305960975	0.230507142990856	0.231154045533141	0.229477071142857	0.2291305	0.230736675428571	0.229920502857143	0.226460915714286	0.228167181188327	0.233226659857502	0.233363774797619	0.229423880002897	0.227028633142857	0.22630493291825	0.226855733606946	0.230631909621004	0.238536342908457	0.246251001307691	0.24537854969445	0.245683373716165	0.246285756571429	0.255498002513539	0.257145559223127	0.262537011648893	0.263765445175077	0.262652475044948	0.260114251693673	0.254941553428571	0.24598399359553	0.250849994426581	0.256454740521242	0.256901792571429	0.262551691830576	0.262741910021475
352	0.151357340489345	0.147438175714286	0.1448761	0.147670155628595	0.1461804	0.13707069187554	0.148071957375713	0.1505283	0.148509698998073	0.149081931780366	0.147292566538789	0.14529582232519	0.1479196	0.149684769155844	0.148904788052373	0.1513978	0.151729179953739	0.155100268842975	0.154784792	0.153000574550128	0.149863177263067	0.153393678182631	0.155640112788845	0.157451586208178	0.155872237888243	0.1518325	0.154467435260556	0.159059377650767	0.158622487471146	0.158173107007456	0.171932736539279	0.152432741610462	0.160465146990133	0.12813908827699	0.149150677673924	0.128808905300412	0.143332782973593	0.125400388308943	0.138303783992298	0.130841455503484	0.135618617768671	0.134586858490566	0.138280625776633	0.139410335358557	0.145021652409639	0.159191358683128	0.1557585	0.149544932361523	0.151512105155388
353	-0.17184009780357	-0.17083699	-0.173741213893808	-0.175564106818993	-0.177592847005652	-0.1793479	-0.182380132649161	-0.181665979172104	-0.187613366606979	-0.190038032602945	-0.189042160291284	-0.18077731312002	-0.178640914897425	-0.177822643316097	-0.174904520741215	-0.177591515208854	-0.17418922225	-0.170341231743772	-0.169076835378144	-0.169991173322714	-0.171089993662768	-0.1715219	-0.168285729611278	-0.165414195338062	-0.168473251031696	-0.168494710817095	-0.170128255598086	-0.1706522	-0.1706522	-0.168604980503597	-0.166986091265912	-0.171753162162114	-0.179730827650219	-0.182005672733787	-0.180219560287081	-0.16387132369	-0.151550649058004	-0.146967739399293	-0.144814750785714	-0.15239459072063	-0.162224573148531	-0.172781190018382	-0.171771762846975	-0.174375486829275	-0.176436464674493	-0.176059757879859	-0.180725329561753	-0.180416104819385	-0.1802174
354	0.413246078178964	0.413664346832824	0.412742733150685	0.40987762727045	0.4134662732888	0.415475140217358	0.42640042800312	0.4293097	0.428438446254611	0.430182571539399	0.430112507569721	0.430255083079395	0.429414214301025	0.435751066705517	0.43970592513704	0.449285550547529	0.472978247101887	0.477474214364693	0.491643652366055	0.498467561642572	0.501890457864711	0.504763564723583	0.508704833873921	0.5123489	0.514991330948228	0.5153924	0.516670931284476	0.51960706624305	0.51903721536	0.516835114385965	0.515505330811232	0.515685245533597	0.519892696360078	0.5197402	0.513687424424695	0.511453481162034	0.5075664	0.505266133302942	0.5049577	0.504865506456756	0.500938617423015	0.497287741804718	0.492283759931024	0.490281045996732	0.49061	0.4897404	0.488430465812122	0.49177761950078	0.489305924607535
355	0.0984783	0.0993520560670949	0.099901333557047	0.0976087	0.101518506148587	0.103415342486256	0.104110296251339	0.111487759497393	0.115764437910426	0.117065139637098	0.11401394345325	0.11148615483871	0.11191940490673	0.10489340678069	0.106246453619841	0.109897863165416	0.10864746583983	0.110493069364926	0.106723500632795	0.109516459074733	0.10958606393617	0.118290216897901	0.11657090349875	0.118870635225257	0.110767109712868	0.111995802482269	0.118325890464517	0.107923851280202	0.108695618181818	0.114621321935484	0.103900767758007	0.107729512158809	0.115721529787234	0.110878228327402	0.106361846197183	0.116329622951401	0.1180434	0.123505810032017	0.123913749468085	0.121979791785714	0.114813033823003	0.109094010174938	0.108209899	0.116202331084422	0.118562803667745	0.116514047385272	0.107554797572296	0.115281728434164	0.11600165012766
356	0.0326739562441487	0.034957268567243	0.0381397	0.0382561642857143	0.0384732537142857	0.0375718096055089	0.0398400785714286	0.0390093	0.0382177576143265	0.0334734748571429	0.0338001925142817	0.0349131609435626	0.0367155431828392	0.0370434615063436	0.0368659395030486	0.0371744136312787	0.0423160936783961	0.0409423264566065	0.0416191	0.0425472987331594	0.0370405162171162	0.0428814460019959	0.0434488039956591	0.038804294930588	0.0374182948384465	0.0369006945541125	0.0392147314766974	0.03117591354314	0.0373267611970453	0.0414176187137743	0.0426426593563392	0.0474169186808501	0.0464510222092936	0.0463727054530201	0.0460879377405191	0.0449333106577378	0.0445458539338107	0.0460332412138115	0.0506627379996365	0.0485167450440379	0.0509651375	0.0481167259923456	0.0487769401217123	0.0455664215994814	0.0434386393756739	0.0414689779147465	0.034627252425876	0.0428287523456653	0.0331265919726167
357	0.0557908654487689	0.0658270417069872	0.0757634312934005	0.0814250553909997	0.0858248239764632	0.0882426892529811	0.0906651662027833	0.093262771737553	0.0956932490766277	0.0976706987052277	0.105045650298663	0.106954699735012	0.110186320657613	0.1106522	0.1102174	0.127449275575535	0.12863270474937	0.130684305638215	0.131067225074528	0.129345819617225	0.12611482442566	0.118830840787041	0.117854108291398	0.113295943584394	0.113536552210829	0.115244164914764	0.118608303175025	0.118452179456594	0.118017532162968	0.109682882749188	0.0985882018422605	0.0931747753229546	0.0939495924490611	0.0958497670974155	0.0884089170071631	0.085	0.087758018734988	0.0918974553821529	0.0955786937269247	0.0966042659565135	0.0958026376577654	0.0941155714320057	0.092169634820152	0.0982737050735104	0.0986272619410401	0.0968201005430843	0.0958710824348447	0.0947253981365014	0.0981319824834291
358	0.124270407137375	0.129499826260163	0.13	0.1343478	0.1344312768	0.136974032258065	0.137826	0.138281504761905	0.14	0.14	0.1408696	0.146097168422797	0.153324701306372	0.162104030010068	0.167273976166547	0.163888870034771	0.164781680906048	0.163658604882277	0.164269818720972	0.166008608038585	0.169272818192267	0.172647825261459	0.174191993142857	0.1747827	0.1756522	0.170457269582505	0.171870633709368	0.175853978333804	0.171583520786393	0.176214162871425	0.177445940188425	0.180340830453409	0.1826088	0.184558780344878	0.175920340791543	0.17179126812749	0.169385680186648	0.165432046991629	0.166502696385542	0.166611779655455	0.1695201808	0.1708697	0.1708697	0.172100756421806	0.172897078841512	0.176759983982336	0.177356716	0.177624762188254	0.177800328484848
359	-0.402539064041208	-0.40787518346479	-0.420205791961819	-0.428450416211186	-0.423923232393511	-0.43331794781515	-0.45898078995522	-0.433199672818529	-0.445991898286727	-0.458284703338201	-0.46232319371965	-0.460157602176536	-0.451968826764133	-0.456522931850118	-0.450445784021752	-0.505752101199898	-0.55699377441857	-0.476970704867144	-0.474433744904464	-0.478800187236015	-0.472642281271347	-0.471949054520826	-0.471893888661123	-0.481383263641021	-0.479715814083628	-0.475507222743209	-0.474081884699291	-0.471325053681881	-0.472405002251669	-0.477409731745108	-0.477131403179402	-0.474372748281214	-0.472897517672317	-0.475190646927295	-0.476663299587093	-0.4766562736	-0.477056348714286	-0.479037712230186	-0.475025985122453	-0.476689666748166	-0.478805722025164	-0.478520842028845	-0.477082588433142	-0.484994470458093	-0.487058906646344	-0.489316859941472	-0.487772477893891	-0.488811657441677	-0.489522626103175
360	-0.50714042501929	-0.502295687022515	-0.500772152888527	-0.50162153427896	-0.498243	-0.498272833084224	-0.497479440841338	-0.503849081322923	-0.514100375192016	-0.519761825594351	-0.521724245518943	-0.525207933009709	-0.525600633587786	-0.517408730839762	-0.510360214436697	-0.504680440876786	-0.510786546020489	-0.512973724336973	-0.5168560655706	-0.523687845027195	-0.5252051	-0.526424626315789	-0.528991569153069	-0.526670684515034	-0.52093499144957	-0.514379336363636	-0.50905064306626	-0.505303379571284	-0.504546675480762	-0.5047705	-0.488356374395963	-0.473100474875406	-0.483964669814342	-0.489392416453888	-0.495247357312091	-0.498482122058823	-0.503488672028209	-0.511150677478421	-0.513870144319311	-0.513985930023548	-0.506315140320655	-0.502092084537696	-0.502098486500301	-0.50238427646361	-0.502607965544244	-0.508086618160377	-0.510828571056383	-0.514504333179306	-0.521380694293512
361	-0.4830832	-0.482974694037844	-0.481865089448052	-0.480578855936255	-0.477673041314773	-0.475350582	-0.475636074050633	-0.4761266	-0.4761266	-0.475385209262229	-0.474526934664537	-0.473663654817814	-0.472865073631836	-0.471568211865079	-0.47098936281387	-0.470122849003984	-0.469342771770335	-0.468390552621048	-0.4683006	-0.465435564586349	-0.466793479742765	-0.468268836665477	-0.470147468285714	-0.4717788	-0.4717788	-0.470728449206349	-0.468084753278186	-0.462958448486864	-0.460304617428571	-0.457243070697419	-0.45614243698679	-0.455304151571429	-0.448789096678985	-0.4465614	-0.445812230253399	-0.446607034202071	-0.448222391285714	-0.4487353	-0.449340509289032	-0.4496049	-0.449199997103274	-0.446469550199203	-0.4461266	-0.4465614	-0.4465614	-0.4465614	-0.447150554	-0.449371505571429	-0.4496049
362	-0.1006745	-0.1006745	-0.101439098102234	-0.0962201070121678	-0.096036416135916	-0.0971962	-0.096714936502153	-0.096804717540598	-0.0989354	-0.101718221629679	-0.1011093	-0.167236302744149	-0.166573984398808	-0.140805248892535	-0.120763565120714	-0.112315271063895	-0.103883872473324	-0.1045875	-0.102317897509851	-0.10577077817158	-0.1071962	-0.1080658	-0.1093701	-0.1093701	-0.1093701	-0.1102397	-0.108653253693276	-0.1085006	-0.104741595316662	-0.103088483300971	-0.100926932074017	-0.0986994204041073	-0.0954886406425969	-0.0925508090075905	-0.0875685256920086	-0.0841527	-0.0823211937065253	-0.0820910715468698	-0.0837699952143231	-0.084501291222259	-0.085669531268632	-0.0845875	-0.0835206932727538	-0.0819789	-0.0808292300198807	-0.0768677386225849	-0.0718100265650878	-0.0696300003313452	-0.0717627382372432
364	-0.02048	-0.02048	-0.016178239757085	-0.0156993	-0.0104819	-0.0104819	-0.0094074231967213	-0.0104572716323295	0.00780076854636589	0.00133208924818107	-0.0020381932880204	-0.00578406685348278	-0.00500535227091632	-0.00382820781925344	-0.00459953528468322	0.00638389506918445	0.00602292289578418	0.00821379999999999	0.00805476412661194	0.00777899999999999	0.00777899999999999	0.119516976613418	0.151681499188976	0.143426978894979	0.141492661688312	0.134433166848493	0.135960262053571	0.136658849826564	0.136337951461988	0.135847970056497	0.134979193023256	0.133115727753703	0.131125320847059	0.130300981360709	0.131985691969248	0.127376642854932	0.126881616892153	0.127874832202052	0.126896695931953	0.127323949644203	0.125447406331169	0.127968839108382	0.13151545965355	0.131986114536639	0.135298602652733	0.13808250568	0.144444098345555	0.143492164761905	0.146911321042206
365	0.2152878	0.214461336510587	0.214363901010101	0.213981869607843	0.214419	0.2144192	0.2144192	0.215716889469579	0.213125838128039	0.21867813395164	0.217932389002981	0.217138437528983	0.2174636	0.217762155945677	0.2178984	0.2178984	0.217613238025836	0.2174636	0.223899800669555	0.233430809681862	0.238169519078979	0.257243756624448	0.265523738962505	0.263073650391457	0.269274528987902	0.27443188842991	0.285650305870151	0.293702863074384	0.293797514899871	0.293541805264958	0.305078643824399	0.302153491751906	0.301948021140297	0.292000930097462	0.300804448176861	0.313182016328497	0.320142623841586	0.335089213287533	0.331847584441651	0.331030232469045	0.352102563170163	0.340586718720453	0.341997782608696	0.327811244593317	0.349891109745368	0.355827801649937	0.364244046100622	0.368095374774453	0.36363600812295
366	0.496310082932257	0.495229343215274	0.494940681614539	0.499539639676543	0.501243943275217	0.5013697125	0.500517424557833	0.497060621428571	0.497616014393511	0.499331024810304	0.505541579210452	0.515743240935385	0.517420914240761	0.51862282518224	0.5189799	0.517683264285714	0.518482098642857	0.518850051751538	0.525540519642857	0.525617055978427	0.525034099472389	0.525649121428571	0.5263714	0.525618464285714	0.524554177706324	0.522031931598513	0.522221997671116	0.521387219642857	0.522210235442199	0.522738114285714	0.521619345030395	0.524733535714286	0.524394532957933	0.522994399678686	0.524358508662312	0.532275417593337	0.529759256726309	0.533685393787933	0.532761507142857	0.527846892857143	0.482124728045305	0.488079842857143	0.486662300603083	0.4846326	0.479283694666392	0.4789804	0.479803158147025	0.479756758928571	0.478801869642857
367	-0.4108695	-0.4126086	-0.412953514905598	-0.4147825	-0.416526963317191	-0.419358249655789	-0.420855637110669	-0.4199999	-0.41191094544744	-0.406215906975113	-0.405268629058116	-0.406854158482143	-0.4082609	-0.397647964879032	-0.39828798247983	-0.399570923807829	-0.395678908467696	-0.3952174	-0.3952174	-0.3952174	-0.39619164567502	-0.3930434	-0.392875717336691	-0.3930434	-0.3930434	-0.394815336833389	-0.396446219983851	-0.40585754407526	-0.41018978020265	-0.4082609	-0.413050901388534	-0.417562885223642	-0.414611401630268	-0.412052401451613	-0.416313421180148	-0.4173913	-0.42107382626884	-0.422777916025838	-0.415300734262626	-0.409932615390847	-0.398926524166506	-0.387995226124528	-0.368881174878271	-0.352038628242617	-0.349621104157862	-0.346352700590462	-0.347269683368225	-0.348982685244561	-0.349088283997844
368	-0.0477936639766216	-0.0544131509550034	-0.0269218176809292	-0.0412810051453865	-0.0351001842100838	-0.0454987915408594	-0.0443260909294461	-0.0381835787910558	-0.0418640759369994	-0.0417443429312092	-0.0366960868171131	-0.0490533028175599	-0.0546074490833555	-0.0416237637071457	-0.04618627051082	-0.0511754219918369	-0.0450957345719246	-0.0446488251434802	-0.0403345195491707	-0.041830791910059	-0.0400523982590152	-0.04509842021818	-0.0519508832910375	-0.0480288197049544	-0.0474690906722689	-0.0467715427742764	-0.0436582837674642	-0.0318465726348883	-0.0402998958809085	-0.0369076997463494	-0.0299952837213255	-0.0320560254766196	-0.0446924204859968	-0.0546291574194877	-0.0551828730952296	-0.0560371483583656	-0.0585607362242361	-0.0680653111116143	-0.0702782210622711	-0.0765583547313471	-0.0636857584243647	-0.0599478528375091	-0.0601145102946606	-0.0748483505598456	-0.0714571526554972	-0.0621990589683601	-0.0573870455284674	-0.0293220674472188	-0.0139000977137124
369	-0.414560243447945	-0.419048261044562	-0.4178446	-0.4160974875387	-0.4161041	-0.414838621357616	-0.406378782248597	-0.4034948	-0.4034948	-0.404229671565495	-0.404347162136324	-0.404741496146273	-0.404487665436562	-0.4043604	-0.40986981220502	-0.41580946710811	-0.424556550048533	-0.430580731532963	-0.4392742594	-0.448458133585657	-0.448782760807306	-0.4482864	-0.4461127	-0.442067333264803	-0.4408953	-0.447555189058729	-0.438128604969635	-0.437140682156222	-0.4378483	-0.4382834	-0.441357040035713	-0.45259578427371	-0.465030708877437	-0.476491475721154	-0.4774133	-0.486539007832054	-0.488271033440046	-0.4878431	-0.485774331785428	-0.48530786709395	-0.486967813151564	-0.490811605928854	-0.491681304862873	-0.4926208	-0.493286107542921	-0.497361981792829	-0.500083707445957	-0.5004494	-0.497618078727715
370	-0.0967784850583188	-0.162858376009137	-0.161754245596403	-0.169433601679904	-0.1781182	-0.178143988849348	-0.180338325615412	-0.181595773174678	-0.1842051	-0.182340800074906	-0.169133095785912	-0.164715198940046	-0.169941444599072	-0.182897366255764	-0.159512554130764	-0.151172706204097	-0.143786637758307	-0.1502921	-0.1502921	-0.1507269	-0.1511617	-0.143079967596652	-0.1437703	-0.1437703	-0.151535575279107	-0.1589877	-0.146025338860104	-0.142466	-0.142947255222089	-0.144003515662651	-0.14428050736	-0.14464	-0.143757713670614	-0.142032516131169	-0.139163549493895	-0.13941129379845	-0.151325080919278	-0.143178428022147	-0.140921807797308	-0.140106862828685	-0.141931026465748	-0.135421636160701	-0.138708046759428	-0.135647953591171	-0.125126421313585	-0.121665039775014	-0.128364033041026	-0.122837817667126	-0.110415801092525
371	0.087131355877099	0.0886884530531662	0.0905793	0.0946930684047569	0.0969577405649718	0.0996437956815982	0.0992751	0.0992751	0.0997099	0.0992752	0.0992752	0.0992752	0.0992752	0.1014491	0.0997895555511811	0.0971013	0.0968712461600647	0.09906849888	0.100174938049303	0.10255286949659	0.1027534	0.1027534	0.1027534	0.1027534	0.1027534	0.1023186	0.101973813989637	0.100339473375714	0.0984131310452418	0.0990975212167971	0.0971230922557133	0.0982223305168986	0.0985976627894714	0.0988401	0.0988401	0.0969519331757289	0.0957296368570281	0.0955906680264816	0.0940719235962583	0.0949132763837638	0.0967924136997803	0.0948134177361498	0.0936228	0.0907246126329772	0.0830193919044164	0.0771736680533557	0.0735486863636364	0.0708616609458177	0.0650344529365701
372	-0.3042009	-0.294185710389089	-0.288482265798959	-0.2872444	-0.282346643083004	-0.277308165643683	-0.2772444	-0.269130178435211	-0.261094575146467	-0.2598531	-0.2598531	-0.259791141	-0.258286784761905	-0.255818109848485	-0.2555052	-0.2555052	-0.2555052	-0.2555052	-0.256912320655184	-0.259467285129638	-0.267663198186223	-0.27176495444916	-0.274593079529646	-0.277972859224909	-0.2785488	-0.2785488	-0.278545172348033	-0.281864420545746	-0.2828966	-0.2828966	-0.2828966	-0.2828966	-0.28573072600321	-0.286266852460984	-0.2849394725	-0.285939378857143	-0.287057436	-0.2876791	-0.2876791	-0.287961286932271	-0.2881139	-0.2881139	-0.2881139	-0.2881139	-0.288815618888889	-0.289512896531101	-0.283427956133386	-0.2789835	-0.273357372017042
374	0.4178259	0.419565	0.422645313653846	0.4230433	0.4230433	0.424098803414334	0.424821397117296	0.435760746465418	0.4573912	0.4573912	0.4613043	0.463913	0.4660869	0.468932591315932	0.472027255599124	0.4756521	0.4765216	0.4834782	0.4834782	0.4873912	0.4873912	0.487826	0.485223323716462	0.481849395163962	0.487237820671835	0.4973912	0.4973912	0.498808727446154	0.48958327506308	0.485595471769773	0.482827503274854	0.4817391	0.480526130676329	0.4795652	0.4804347	0.482314640670779	0.484517374167638	0.48588080982659	0.486974455303644	0.4891304	0.489553386348575	0.49	0.491598979299455	0.492341203617571	0.4934782	0.493849564738462	0.4952173	0.4960869	0.4960869
375	-0.561832218578899	-0.563225474859225	-0.562766015441403	-0.554816674840494	-0.5550001	-0.555668502384896	-0.557248361365734	-0.557560104705103	-0.557679015318364	-0.5580436	-0.558219710307499	-0.561183984123539	-0.56210563289781	-0.56359580129191	-0.5636957	-0.5641305	-0.562830881169028	-0.56264607721992	-0.5619567	-0.565841982133878	-0.569275254953846	-0.570777703930131	-0.572937847208931	-0.573261	-0.574405004405432	-0.574687470444003	-0.576290384084057	-0.577174	-0.580072530550769	-0.5845653	-0.5845653	-0.586563261261613	-0.590570775	-0.5919567	-0.595127192360407	-0.595113998638053	-0.596502696	-0.59733957184	-0.598294916992382	-0.5989132	-0.598954827151133	-0.5997827	-0.599825899138727	-0.6002175	-0.6002175	-0.601320458363697	-0.60195802927009	-0.6023914	-0.601803073401789
376	0.190278432190399	0.188232227137761	0.187244985389649	0.189713855859735	0.192541269466936	0.198728125653761	0.195184482252142	0.189819179846105	0.194723032343044	0.196128525170592	0.187766178418717	0.179813439243457	0.174916921512333	0.182531611945648	0.189919950546279	0.180006024622745	0.173732959281299	0.164413984998777	0.159304898660316	0.158658850896057	0.167807574627525	0.164815794718946	0.154602343373752	0.156595224083305	0.159996623023597	0.159001091099392	0.148063922686524	0.13865635757627	0.1314459326246	0.126324069517273	0.123946348032626	0.12075598648581	0.123566810307174	0.122740475807609	0.118435025724703	0.115012702838063	0.112056975084589	0.110573556510911	0.123364394991265	0.115262545550341	0.11073211304103	0.108320455346828	0.105376646083983	0.104366567402005	0.102110938789662	0.0999279099732966	0.0962180474421825	0.0891320658668731	0.0828306877007461
378	0.381045621057197	0.386513314678703	0.379772682676898	0.379133263699396	0.379981634247046	0.384559474902238	0.38704312663056	0.386377153678571	0.380826427020916	0.385381799753218	0.384942140130306	0.378412169273533	0.377537845953044	0.384103073247054	0.383992713275907	0.380991681008092	0.380079352844422	0.375548452106493	0.369553870696358	0.310457146282664	0.274610670961851	0.254722402331118	0.274563863582968	0.275250692847237	0.285903594627119	0.290416632679143	0.288853546221845	0.284496228956756	0.283010972545513	0.291009772131603	0.292313312191392	0.300688032224594	0.29700198703648	0.301649580138472	0.291716415601329	0.292123605552016	0.301200725448558	0.29609035775148	0.273878780757784	0.269158042164079	0.273800839341919	0.286912838820487	0.27732561883107	0.274958760876936	0.278407612071429	0.285092198135351	0.287991753713822	0.282222675767972	0.276668008825225
379	-0.5930402	-0.592301278329168	-0.599270750200825	-0.60045086929668	-0.599125684507556	-0.597699269142857	-0.5969621	-0.59684484368231	-0.600322771446512	-0.604665437255494	-0.608095056112224	-0.602173588991895	-0.601910646461812	-0.604722785526878	-0.610059543323848	-0.612095457754442	-0.610472361232533	-0.608341403368794	-0.606700808048346	-0.603725080440037	-0.602221063006627	-0.601409205283827	-0.601251506914894	-0.603330301709402	-0.606117434221469	-0.610416533342638	-0.6130491	-0.613254860284697	-0.613594779715303	-0.6061002	-0.604339652857143	-0.602283655801499	-0.599205391279688	-0.596801193380783	-0.603499687650471	-0.606394085666255	-0.606327910320285	-0.602480266145092	-0.599531587168459	-0.597034832987771	-0.593074705741642	-0.589406315248796	-0.590502810248112	-0.595926498705036	-0.599817940535714	-0.599054079928826	-0.591618390180148	-0.5891549	-0.590397010609843
380	0.134810884939759	0.133605211621292	0.134403639144471	0.1318381	0.131798590508885	0.1283599	0.130098296765063	0.1253164	0.119249154969574	0.114056953796446	0.1118381	0.119566228867235	0.11235946790773	0.113781451977401	0.111518179103283	0.113520261013225	0.1166208	0.112329129571364	0.105861757793551	0.106706712289157	0.0979074717358538	0.0992295	0.111384065421687	0.11868940647482	0.12274700629286	0.122080262117552	0.132402868266567	0.174826581292619	0.194281526668476	0.206517541637989	0.2092295	0.208472962152358	0.208903488016194	0.209592363403263	0.201272136316002	0.199275251494926	0.1992278	0.196270656923129	0.1970539	0.197644209485755	0.197885913828062	0.198600654538754	0.197053994505494	0.198226935024155	0.19865465923947	0.200321558502024	0.199880534034804	0.200615183205456	0.199562625739765
381	0.255151337904309	0.249843461614188	0.250518418111465	0.250459121450147	0.247106786770931	0.258050583771336	0.264461958553714	0.264383469804401	0.266900451506118	0.270915572177864	0.266893048476797	0.270646479971311	0.2682609	0.272088545688775	0.280597464714985	0.252717846168852	0.262292862428899	0.265904228714286	0.265942777242452	0.264889734841468	0.266671511821429	0.2704585109747	0.276368139519483	0.279184277501786	0.278191611892857	0.274217976844828	0.275493342714286	0.275666868268248	0.281010132575355	0.285140457107143	0.290930504302553	0.28145609561233	0.280466635803641	0.277068142042427	0.262891497269136	0.244116903954949	0.248394820312212	0.25113416986035	0.252820840275536	0.259974590278679	0.26269771066822	0.259785034818681	0.258663062363708	0.263077168008307	0.246576954610093	0.243972248469557	0.242129878683974	0.229633597949916	0.229384204536052
383	-0.0315132807895891	-0.0335397858269378	-0.0300915693710296	-0.0360314900282791	-0.0440597416666667	-0.0426845093023256	-0.0470514424736495	-0.0595931692597609	-0.06357929804536	-0.0644016152	-0.0714847295377352	-0.0822340229346577	-0.110392098194986	-0.1168502872	-0.118398826453227	-0.109958885857812	-0.106123491014842	-0.103172562770507	-0.0933991690620689	-0.0703409453614554	-0.0616391313490196	-0.0581937268142857	-0.0526087	-0.0506366821428571	-0.046276684848001	-0.0414462462151394	-0.0415112620431946	-0.0490097713832739	-0.0586391684904299	-0.0617745276137823	-0.0647154754940712	-0.0689553885057471	-0.0691303	-0.0702569830721826	-0.0756950882595863	-0.100610502163643	-0.0772857913503476	-0.0548743557266772	-0.0398585948824111	-0.0348796101867414	-0.0325250243823513	-0.0313406615509541	-0.0338451342736842	-0.0205883824282919	-0.0286304474607111	-0.0417576363062364	-0.0464825655789893	-0.0445837415842249	-0.0463141741727847
384	-0.13665395638597	-0.134746717473627	-0.130964881141426	-0.129462622527488	-0.130615707857143	-0.137130175696279	-0.127330478734766	-0.117532638755245	-0.10558480197278	-0.101755947606125	-0.107233725892857	-0.105476160060314	-0.121806802277306	-0.126713751688646	-0.116716750164039	-0.129590839591555	-0.135182782904107	-0.123849863110516	-0.115378895916271	-0.132295196724045	-0.136717652150042	-0.123104769453685	-0.126061675087771	-0.120161488512346	-0.134401931398248	-0.127797055165494	-0.134579028498597	-0.133892756295912	-0.12726199907052	-0.141675568649108	-0.135705207429619	-0.126326343946744	-0.126813187694289	-0.133134827185499	-0.126912338105743	-0.119925473701946	-0.130583619352241	-0.142888561368781	-0.132359873483828	-0.142290683193369	-0.135215703293351	-0.125615958830149	-0.127556793912231	-0.147479694759402	-0.144921518167637	-0.144863782198058	-0.13853688020732	-0.151402145108281	-0.138754979013202
386	0.159418879844494	0.147494878418317	0.145413309231135	0.139174156498091	0.123773628707143	0.11920966300197	0.124422606126551	0.117552963953898	0.116551484952962	0.118720478180983	0.109709698180149	0.10575688025	0.112156936742857	0.12043229465846	0.134950909607968	0.144876230768355	0.1408408976	0.154382285428571	0.160956292	0.168820295524966	0.161167770269253	0.160306568326219	0.163176540554156	0.166430105533762	0.166749838710447	0.16664172280228	0.169353733142857	0.166063355155076	0.166673953462489	0.17233905557687	0.189039620870297	0.218808467488592	0.240011777284879	0.242383462285714	0.240976356228075	0.268343436676783	0.263168005471634	0.283477942085978	0.285923521784307	0.276801439975917	0.282496275835023	0.280572359005705	0.278202083934625	0.287537865942857	0.28843475026326	0.293527800742857	0.289897442457143	0.288361141142857	0.2849303668
387	-0.15089404878035	-0.140136099624324	-0.131104661197382	-0.127246739550637	-0.113407985365714	-0.10212783239746	-0.07775935455941	-0.0366841781062137	-0.00937838233138171	0.0095964545239396	0.0398231624577924	0.0475925951245391	0.045697139809573	0.0489599769603263	0.0707938891076103	0.0940179728070098	0.102521496595708	0.0875908725424825	0.120212381248354	0.137119802360337	0.153872052744722	0.157948770223255	0.161807174987454	0.165857869644301	0.172942854244139	0.172666798406375	0.170430425545675	0.169152663655546	0.171033792741313	0.1728262	0.171592298864971	0.170576656452663	0.20462006884062	0.22384674261329	0.235983135617521	0.239760886954686	0.242345645101282	0.241566013764655	0.238859656842105	0.238936346915584	0.237746513510986	0.236223886079545	0.236529225964765	0.2363044	0.237174	0.237174	0.295490669981408	0.3106523	0.3106523
390	0.309115454172728	0.306875413864542	0.3081371	0.3085719	0.3085719	0.312762454963971	0.327436256198898	0.3277024	0.3277024	0.328111898764448	0.3285719	0.329056468079335	0.3298762	0.3298762	0.33053341416804	0.334656497549197	0.3394414	0.3394414	0.3394414	0.3394414	0.3394414	0.3394414	0.340195398412698	0.3407457	0.342855259521912	0.3429197	0.3429197	0.343624205557761	0.344571147091634	0.346474212136084	0.348046502231076	0.3481371	0.3485719	0.347307868068897	0.344862655384615	0.340230058853755	0.3377	0.338126695810632	0.339727280713627	0.340625124720893	0.338854977747683	0.338968747230595	0.3416139	0.341541462010289	0.337746994479002	0.3246574	0.3224835	0.314053476615019	0.303717507691056
391	0.306468686097212	0.307968314746911	0.3088445	0.3088445	0.310412663616869	0.3105836	0.311411150438596	0.316578431764706	0.318378624579664	0.3188444	0.31199750604194	0.308692254895666	0.3053662	0.30411698245753	0.302529134267414	0.3031922	0.298978034094551	0.291511234641412	0.285458712356346	0.282684107397041	0.28052428030303	0.279625597748821	0.279714	0.300995019694597	0.296583728783151	0.296650089411765	0.296737024541833	0.295771274819533	0.294433731341463	0.298098265202983	0.3010184	0.299184029176521	0.290363854092527	0.269076476858237	0.264634417172678	0.257451784004484	0.251778994337349	0.251367930213154	0.25544291006388	0.25046429487455	0.245846311284514	0.245257897598078	0.244660603508772	0.246530607536864	0.249094754985603	0.247503645637922	0.241412951854775	0.2398999944	0.23701490293884
392	-0.146227162920174	-0.138701514824832	-0.135788106757204	-0.134045459600413	-0.141351530035614	-0.133306723428571	-0.137055061395329	-0.134481688420061	-0.143011209666667	-0.129450575535365	-0.122043532263892	-0.104244328003014	-0.102745399089365	-0.105180056571429	-0.0995878855515082	-0.09861608	-0.0988826767007494	-0.102859582561519	-0.109182391691157	-0.109490660083196	-0.108093510171265	-0.109676714852405	-0.113776041315474	-0.118411275901771	-0.121381355345595	-0.119051510292544	-0.116910726323639	-0.118144050285714	-0.115604788967713	-0.114718328148335	-0.115371391981132	-0.115210959076326	-0.11738767021978	-0.118844570857143	-0.119329	-0.118725368571429	-0.118454278473722	-0.11759	-0.115639805153102	-0.114839679428571	-0.115255845142857	-0.113716653142857	-0.113109275428571	-0.113667853792663	-0.113439670285714	-0.118002344	-0.118317895714286	-0.118017284	-0.114367566
393	0.2734974	0.278549064191961	0.282843088465409	0.2813241	0.2813241	0.281479874958596	0.28095432520984	0.279967124	0.276033646434922	0.27095415081017	0.263498424331236	0.263893721005243	0.267687608987439	0.268052885078792	0.272290411513112	0.274927356073791	0.27120515047059	0.273872888528947	0.276605544925472	0.27780302	0.2782817	0.27859491385902	0.273212609163347	0.2730647	0.268943866594155	0.266199510267769	0.263588065168539	0.262759708346709	0.261602282897313	0.259743253320482	0.258726034103216	0.260442059070885	0.268160147544915	0.27519515174769	0.272829507795209	0.261238649049646	0.248009724473158	0.240319260398406	0.23488744706116	0.234041791528502	0.232315594104008	0.230445550522369	0.228397750347797	0.230199188084601	0.23477900124448	0.237769450281217	0.23920016540904	0.238537677606892	0.240061957270619
395	0.455261838357143	0.456332970928571	0.452950226742011	0.4541304	0.455979442285714	0.45479615827957	0.4520521505	0.456755514142857	0.454013007857143	0.453376560456817	0.455801490071429	0.453472299142857	0.455705673571429	0.459791820610705	0.454614841754473	0.447566403517241	0.438502623380952	0.426153398199988	0.414945115516962	0.408306924362536	0.415200044296353	0.416002766212396	0.413506353241684	0.403131062247208	0.388219386285714	0.402323109555997	0.400737927646768	0.397662052914095	0.389128640969832	0.377179634595525	0.37082158770725	0.373555313556179	0.369446812493772	0.360876629650083	0.353713970065403	0.328605430941917	0.311882094851932	0.30136172090025	0.314790457376602	0.332412804020449	0.348625459567738	0.337629453972243	0.340999345310345	0.341440350071429	0.337585114142857	0.325909287429153	0.3338149435	0.3392044215	0.350601657642857
397	0.431035533186806	0.429502090157959	0.429383094012048	0.440916854289825	0.449409066339648	0.459508194864818	0.463891771213919	0.467842196114475	0.4616882	0.4616882	0.468260349006998	0.486149040973832	0.499942360124851	0.499793824612942	0.501551320504475	0.50353163818591	0.505097611973576	0.508276188964877	0.512697631464765	0.513864612314997	0.515054139716312	0.511955598962911	0.512281935641844	0.51960347016	0.520365	0.519601999773926	0.518919821913747	0.512635845808766	0.517908484121521	0.518608414333349	0.515576094117952	0.517063016783217	0.510885868352055	0.515643222924325	0.51863721398949	0.524221726001987	0.5255628	0.525872257556936	0.531559370926518	0.530450145261763	0.523279024257654	0.51470420139566	0.516390712709746	0.517170093342407	0.513837249284797	0.51299597416543	0.507931018573296	0.5051897525736	0.503196970212766
399	0.28869633585209	0.265833592441689	0.250828025184951	0.246825669359571	0.241068721484251	0.245383496009184	0.25509284367294	0.266217819714048	0.27264010372876	0.273203748707753	0.268649811102236	0.257589511551888	0.2569565	0.2552174	0.256824647717403	0.265516151878788	0.271374708208861	0.274486042414458	0.277956273382644	0.276314444163658	0.273878247516885	0.276765540305712	0.284722537073171	0.291765824394184	0.294942895594568	0.293901143236455	0.293148502087475	0.2930435	0.2943478	0.29879414969661	0.318271764717888	0.326397666478216	0.331874994193104	0.340905551266143	0.352077515977859	0.388751264049404	0.417311541857531	0.446994879492944	0.467616678310337	0.478501936694576	0.489549368797624	0.496523116505176	0.501208385451061	0.502260853576033	0.506359898494254	0.507493626156147	0.5073913	0.506656239704833	0.505339241934415
400	-0.159783672471263	-0.153015660400948	-0.152735429675022	-0.162193640342055	-0.176061092030615	-0.185625697734628	-0.184984636559473	-0.185040132160804	-0.195748909594716	-0.195880538499012	-0.179659711473464	-0.167999458340271	-0.157540940591691	-0.152484093203884	-0.14961473126772	-0.147251134142056	-0.149721106334926	-0.1515668	-0.14263404669655	-0.136472975354339	-0.116351672869035	-0.0926148966094642	-0.0575830862343295	-0.0379433286181203	0.0183084525138004	0.0179818159721749	0.0414961858413576	0.0361988819565248	0.041564353467561	0.0566706129939386	0.0482077724472766	0.0539764568627451	0.057155042003231	0.0520176176234444	0.0577040874547318	0.0563365343997631	0.0484535982385909	0.061760410293875	0.0649900619679167	0.0757089924538965	0.0890943234567889	0.0949404457040683	0.0994962931507342	0.107158258492867	0.120651833201073	0.125495600657997	0.133110259812178	0.139697845041649	0.143726602247187
401	0.144861262970376	0.140544929674306	0.134823261169355	0.1343478	0.1343478	0.1343478	0.1248629	0.102695277063237	0.0995651	0.0821017364277649	0.0730435	0.0726087	0.0726087	0.0716462391428571	0.0704347	0.07071435532	0.0844084054366384	0.0993585363424125	0.106736003128911	0.109450106020925	0.111547904025765	0.116208417934347	0.119563554154958	0.124309343585657	0.125497962720706	0.128532194553464	0.13156190032077	0.136095131343896	0.1382608	0.143243137368932	0.1469564	0.147062661217949	0.146846492982389	0.148835046571429	0.1526086	0.1526086	0.152811210615802	0.153291693624699	0.155442632929782	0.177435870625443	0.185158679863891	0.187323661164659	0.189413904347826	0.1931349214	0.193997936863217	0.198684101809409	0.199816480519481	0.200937197592295	0.201599804000026
402	0.418017878726405	0.428941383191459	0.473583146905895	0.474508077565718	0.475857750876325	0.477953132511611	0.4777915	0.4777915	0.4777915	0.4777915	0.478381175142857	0.4795306	0.4795306	0.4795306	0.4795306	0.4795306	0.4795306	0.479160381096108	0.474260833240335	0.467803224900715	0.4673567	0.4673567	0.48094505498008	0.489050576657404	0.492908339840637	0.4930088	0.4930088	0.4930088	0.4930088	0.4930088	0.4930088	0.4930088	0.4930088	0.4930088	0.4930088	0.48953746876494	0.4882262	0.492857460398406	0.4951827	0.4951827	0.4951827	0.4951827	0.4951827	0.495554321278115	0.4977914	0.488901720893412	0.489795676754386	0.496988667079365	0.498943214370782
403	-0.132525831440061	-0.126096089011732	-0.123283774632135	-0.132334478222085	-0.143764570372403	-0.14196815085377	-0.143561344592138	-0.149540459499136	-0.13714210268198	-0.132783728566098	-0.135988112506213	-0.13877933505162	-0.139444772343403	-0.138011217053084	-0.13782327181504	-0.137215666680629	-0.137756178857143	-0.134386356466682	-0.135824443444857	-0.14324115864111	-0.155230134534471	-0.168523378645446	-0.175681664725896	-0.172467260730366	-0.166172207168698	-0.163892453807866	-0.163799873159961	-0.16084019325	-0.163829760857143	-0.166570086004785	-0.166586048142857	-0.169186771076305	-0.166854855737197	-0.127609579691642	-0.101178627090909	-0.0900328099214558	-0.0491640140448127	-0.0334302871496234	-0.0163931807868809	-0.0118830394191238	-0.0150324545375034	-0.000911027611019333	0.00936708824419849	0.0093215352285657	0.00974220422677971	0.0121377273728571	0.030596384754466	0.0377525338702771	0.0348195976930175
404	0.341053562561537	0.346690307909231	0.354758491428438	0.365365362709159	0.371340240545726	0.37266473151168	0.381144440798409	0.377706731020056	0.372595238179228	0.369686986900497	0.378592463023657	0.388314689063809	0.385388715126741	0.371003237518094	0.36274141362294	0.374058877820556	0.392032267021517	0.394669553976437	0.394168086213036	0.397199649874822	0.401731906083648	0.39593887163542	0.40299154866702	0.402097007313695	0.399849992083031	0.395382256810767	0.397683093234771	0.392372899222729	0.404990015757252	0.405828413904807	0.401412137045645	0.407702793368708	0.398068711655259	0.374263372126595	0.38947044638416	0.399514843035768	0.39519991203538	0.391174538076201	0.387524067716222	0.382819112685565	0.379716484240088	0.381425559669086	0.385167612725564	0.393185828755667	0.419318344761405	0.425924899482149	0.453853688153958	0.477031168731957	0.486666354595257
405	0.230812530572039	0.235456126907034	0.238869872419933	0.238637619323604	0.237121952854572	0.240809552891817	0.240723183969294	0.241541409670112	0.244646280013047	0.247503235502801	0.240504327895138	0.248737915542839	0.249130501415054	0.25028905875	0.252416148796968	0.260444328323658	0.270889947458707	0.271160681298326	0.278864173004223	0.281834074443448	0.28534194578133	0.287335164155036	0.290389967671731	0.301941045333368	0.298613374159933	0.297417821866037	0.293572142977233	0.292136618113612	0.289745243780334	0.281538466806302	0.270695977726127	0.271594153058325	0.270766727061764	0.267318037214286	0.26913260281968	0.262230245927803	0.266918362153627	0.263719458714286	0.265679063447783	0.260732627833805	0.258693340142219	0.259588814788169	0.258208444714286	0.258125829453469	0.256925185215533	0.265419894013164	0.260043055145575	0.275350109849933	0.263086943042836
406	0.211581576381105	0.212335174422311	0.223723285954382	0.2241304	0.224705891382114	0.220943603367515	0.209830121895782	0.199432080430769	0.1971739	0.1971739	0.1971739	0.1971739	0.182105086396038	0.1239672446334	0.10736509215626	0.1063043	0.1063043	0.12052265124577	0.172414069421661	0.189980264359059	0.195538684927715	0.194765523015873	0.20421414611399	0.212163764612063	0.21885571517368	0.222398663958515	0.224671938277912	0.228120293610224	0.232313741297797	0.243255890898702	0.253342967480211	0.254901468190855	0.248730040886142	0.246583343624583	0.26689841117033	0.270859011763942	0.2650001	0.266875271005329	0.2689132	0.269521604218362	0.271168822716249	0.272067531498001	0.273303924437203	0.2776088	0.2780436	0.278164649840369	0.27915068228	0.275985669971846	0.275420875260208
407	-0.0594979440220254	-0.0526722458214669	-0.050968759084739	-0.0474758825715067	-0.0498171492152917	-0.045633872161415	-0.0408761791968077	-0.0390406557800406	-0.0392144224557391	-0.0352538260984633	-0.027361383696642	-0.0309084570017892	-0.0232476039234522	-0.0183042139502603	-0.0167098	-0.016995710122226	-0.0205905802618832	-0.0271215947814646	-0.0191967709909706	-0.0169228474504249	-0.0241953877025455	-0.0223617339036389	-0.018955427418779	-0.0248617959139332	-0.0206234	-0.0184386989028572	-0.0204154891143791	-0.017471448771141	-0.0173397979916213	-0.0162465851428572	-0.0185881884285714	-0.0162490374285715	-0.0153125654303766	-0.0162462373634945	-0.0157835875979836	-0.0167179806290207	-0.0155913607951243	-0.0168123438571429	-0.0116254661395155	-0.0103485915954416	-0.00923977890123457	-0.00911786231016156	-0.0173503103368154	-0.017423525582824	-0.0201115185760575	-0.0122938034604116	-0.0198499674967678	-0.0182792584137704	-0.0270140196216003
408	0.336212623458767	0.332629872544701	0.303193285537942	0.299530549584909	0.300006540816326	0.303712380006152	0.314441480153846	0.325485339003384	0.3295745	0.329868688734261	0.335393295706652	0.33523	0.338180810856968	0.343370888585261	0.3487132	0.349071901844105	0.347704446006905	0.34612519606275	0.351594614949246	0.3504525	0.352576692	0.3345570072	0.294446935865887	0.2900198	0.2900198	0.292122281738437	0.2921937	0.291671525575854	0.2921937	0.2921937	0.301256607444368	0.308154124020278	0.3103924425	0.311690212390786	0.312946250698919	0.3143105528403	0.316373257273814	0.3174165	0.3174165	0.3174165	0.3221695336	0.329666081004997	0.334074932695941	0.345383706162465	0.345681	0.346042398	0.346116	0.346906709090909	0.349218739642857
410	-0.422400068621931	-0.424473897759434	-0.42748349504717	-0.427458678594249	-0.424181121523437	-0.410954900900164	-0.4352721875	-0.430222754854772	-0.427135214159541	-0.410838201768868	-0.431024682739938	-0.430479764638584	-0.451675308085875	-0.439771683843123	-0.424014913974152	-0.433554142592593	-0.440514938243513	-0.432658072505092	-0.436211783076923	-0.428227410616184	-0.436604506957496	-0.445946659354839	-0.437678580663624	-0.432120110416667	-0.446740702135524	-0.434387026706587	-0.4423647	-0.441479489610853	-0.4393212	-0.4393212	-0.433175943744454	-0.432885825466893	-0.432809340884718	-0.44337919876494	-0.438153237490071	-0.44260515914707	-0.442831223851203	-0.450854550502707	-0.441267382711864	-0.440455903095975	-0.444549635045354	-0.434326099256069	-0.445179070384847	-0.445251572206185	-0.447588773570693	-0.445063117582846	-0.446834155922549	-0.438260195199328	-0.453092138463237
415	0.20489123702003	0.2038398	0.207513804108002	0.211033031649695	0.211553941089719	0.206780293606946	0.211213380511182	0.217422252158998	0.224242050526808	0.233062916602484	0.226887540994295	0.229365361061713	0.225707307737229	0.20985607598338	0.208068706930305	0.207990428971945	0.206236098252912	0.209193762857143	0.208259742481512	0.207172122829077	0.199121272987013	0.206554933533891	0.201300254432014	0.202390312431766	0.207791100727567	0.200482793251029	0.214419372320329	0.206792331146639	0.211279726078832	0.209557826234319	0.208126106224024	0.204294691950464	0.213003100168432	0.214014422583687	0.219382273204904	0.221614529772589	0.230571248584545	0.23377112812433	0.235336566850394	0.241330802302272	0.238833819436498	0.246092785282366	0.23879883908003	0.250944398853994	0.240637898666667	0.235384468421053	0.23662699558011	0.244053626491647	0.240514379828241
416	0.0540605219495412	0.0636325095605462	0.0674635286785332	0.0641299549193243	0.0675698414529594	0.0731426784352028	0.0724462202600539	0.0637522268509725	0.0276949767042597	0.0347263620945428	0.0823072558126431	0.0923098783633976	0.0481680408499683	0.153661159237211	0.150108582297666	0.14675470520483	0.145254632836372	0.146882331633752	0.144288777231983	0.146490912908153	0.146329056469441	0.1503352186	0.152116990703518	0.150840169593148	0.156197618207783	0.159402815511079	0.153964941540465	0.155924668312671	0.159316870205603	0.161759345842002	0.162073155408783	0.168668377635964	0.173112710385612	0.172016369061064	0.145570864825936	0.128602791867918	0.12330895618782	0.110218546297092	0.108388507557403	0.121717417271161	0.129811976378098	0.130379625757293	0.135229058178001	0.141742843634633	0.1425293172	0.145827617050657	0.155471114323793	0.16282924652668	0.166712700821135
419	-0.426205722376543	-0.424444345626243	-0.421933528618748	-0.419378097514911	-0.417278070510272	-0.412646055223175	-0.40817449860835	-0.404946278661319	-0.401362426192186	-0.400307875281644	-0.389084939780265	-0.381548803224007	-0.377850688398693	-0.37869438659079	-0.379667530059761	-0.370830822888636	-0.364990594260875	-0.357239403319271	-0.356369780251965	-0.357978208865313	-0.358193254057635	-0.3586957	-0.360045116364196	-0.362689872077922	-0.365307712742349	-0.367301544284287	-0.367217260707063	-0.368385066750109	-0.3695652	-0.370082152118989	-0.370228583948183	-0.36794395336204	-0.369384158966472	-0.367551064102564	-0.364820861139032	-0.36346369746074	-0.363124825236684	-0.354953028928792	-0.356452051201283	-0.363017836664882	-0.363826049060586	-0.368677582585444	-0.368992177457711	-0.373146907595928	-0.375544156583752	-0.375569967078517	-0.36702207896564	-0.361227543697363	-0.369806872636375
420	-0.088934621525339	-0.0913962349655172	-0.0923333789036227	-0.0858126098477618	-0.0892202187723855	-0.0866298826813187	-0.0803208230247159	-0.0782102531794087	-0.0763257939979303	-0.0784026777922705	-0.0755940101601636	-0.0720728991714004	-0.0705260341292013	-0.0735095330599479	-0.0650808365583716	-0.064335282137931	-0.0641374435224249	-0.0580495910465283	-0.0604037039285714	-0.0632866571627745	-0.0613585778236813	-0.0581103582798068	-0.0569941073793103	-0.0527449336490907	-0.0505897362460318	-0.0495430107390772	-0.0477417301453587	-0.0456512392716887	-0.0408972	-0.0420723026896552	-0.0420007627158374	-0.0428725483076534	-0.0372820282142857	-0.04060500513089	-0.0413744950825556	-0.0401530707980875	-0.0399053921420882	-0.0355401258928571	-0.0385861176104972	-0.0382179701742659	-0.0367387750267953	-0.0377322935506987	-0.0393436916696718	-0.0387196731428571	-0.0368653648339878	-0.0360271625858124	-0.0340646935602498	-0.0347637139322119	-0.0338193846970216
422	-0.3966930550569	-0.437847154837784	-0.443628333494137	-0.45133607540856	-0.452738112607674	-0.451601750418493	-0.434985588357854	-0.43048902655798	-0.4288883	-0.427627058982773	-0.431216096118012	-0.437897412445311	-0.442525132290325	-0.448157194225985	-0.451470908005003	-0.452359079488611	-0.440383454159831	-0.432763860224644	-0.435148627065071	-0.433013252042386	-0.432363170098039	-0.392943349346667	-0.379647574447315	-0.3488886	-0.351610605779985	-0.355459365156884	-0.360104533523992	-0.361166047940948	-0.361394121269841	-0.366536691522888	-0.369720819812792	-0.371813100313234	-0.357628319737205	-0.353608527800325	-0.351188358466585	-0.395308018282764	-0.453977622641509	-0.454708922666667	-0.457678362618761	-0.453172442058347	-0.444803350977812	-0.441667591365777	-0.4384528	-0.438318317084709	-0.443103750871562	-0.439433093966248	-0.431833596093163	-0.427375673555736	-0.433836868324197
423	0.244507270267221	0.244399470525467	0.244088877391231	0.245289356666118	0.240979825123455	0.22546724912	0.228169817636661	0.225691919281038	0.249449857238648	0.234979582521177	0.233450938561035	0.234659968653061	0.231913479024407	0.227901897308006	0.220746589598214	0.220984097351263	0.215506773672602	0.220243445816733	0.21260177075805	0.206274987022177	0.207017877182368	0.196809436100832	0.198122228979084	0.200125456887029	0.204544595018456	0.209979496568783	0.21132847884081	0.212511815954882	0.214394029103365	0.216631603955696	0.217231013601066	0.218374919993918	0.216749434	0.2137059352	0.217421322727273	0.22308442180978	0.21877556856	0.214241079247757	0.203774345747102	0.190453444258373	0.184524457412625	0.183285377262878	0.1823912	0.1823912	0.1845598824	0.186173926337849	0.183448210925896	0.1832608	0.1819720528
425	0.3734783	0.373599781123642	0.378416091862545	0.383118649506594	0.391802640521813	0.39565324632184	0.400338519892059	0.40324298805395	0.4047827	0.400690171220061	0.399285714217933	0.402202940108512	0.406440050003007	0.411323398957479	0.415158092858633	0.443707232306024	0.4574171096573	0.458251808516381	0.460651769925963	0.464590866389655	0.465646094899049	0.461714414999338	0.459976593525638	0.462272113482714	0.46555732590033	0.46583757738478	0.468138948652101	0.469481403445346	0.467066351250491	0.468575125324352	0.46559303428247	0.462036760684441	0.461306686958204	0.460455756943907	0.464660203821571	0.469551343781634	0.478677421361985	0.482599836863379	0.482596885591996	0.4813044	0.485422513964542	0.487274957561258	0.486255506240095	0.485566364190252	0.478393704370761	0.48442171040708	0.459680399117883	0.461808775819033	0.489436793896892
426	0.159113079456949	0.160045939749298	0.158913	0.158923111627907	0.159789750195771	0.16828361296689	0.172382456250585	0.1697826	0.169439307065632	0.171925799725383	0.169110830489589	0.1715217	0.17161424512	0.216693041955431	0.300461066553846	0.299636428731769	0.272031393932019	0.218127923261538	0.173061928455024	0.146510302701431	0.139099035523027	0.1432609	0.142185303213195	0.141862255934895	0.141015352107143	0.141087	0.140290042130751	0.138486274857143	0.136712080285714	0.13418302175	0.130097508	0.125057654577021	0.121837863573725	0.1228261	0.125326866092404	0.1235869625	0.126441518463014	0.1284783	0.1284783	0.1284783	0.1284783	0.1284783	0.123157331077508	0.118119115933117	0.135958595284334	0.138975283055285	0.144404155878533	0.149968982142857	0.151677085714286
427	0.185943936546604	0.1873735	0.1878083	0.188384942045455	0.184749835862863	0.1478079	0.1478079	0.141638169390288	0.139105252439707	0.145586953212392	0.149576852890805	0.1486666	0.1473622	0.146322735774865	0.144380753773696	0.14317066087308	0.1456212	0.148126393995833	0.157628123324136	0.156692959169008	0.1625754	0.162622924651163	0.1630102	0.1630102	0.162776981078377	0.156109237106607	0.1517148	0.1517148	0.150996837811746	0.148363294865624	0.153213315743897	0.157346367737661	0.1577948	0.156930799034205	0.1569252	0.156023408943359	0.157448428118391	0.154747141984867	0.155852607972136	0.149455406717619	0.152112304931285	0.154299652119309	0.161786887960151	0.1651823	0.15693031215918	0.1569213	0.157284720047356	0.156618038765255	0.157141442812497
428	0.368913836996763	0.3777687	0.37113316743955	0.379952971525621	0.381938882912242	0.384352001197988	0.388201268928571	0.39227128425	0.3925512	0.39223371375	0.3921165	0.391985392032869	0.3916817	0.391302181714286	0.390214262607775	0.389695604369748	0.38875431954937	0.379009100188324	0.369619270814202	0.364207157952286	0.3647252	0.364718177027997	0.36494108777741	0.3660295	0.3660295	0.3660295	0.365052752857143	0.3647251	0.365129086061081	0.363551823456311	0.360878835160532	0.361839228897448	0.359007236698315	0.354388982670643	0.356010039379481	0.357210761874793	0.369255828166626	0.370918099602517	0.375550764197694	0.370456755341587	0.370714511434509	0.368811274716557	0.370517001074209	0.385881499892754	0.383734246678619	0.384476789256258	0.391346522656236	0.40548164582832	0.4160294
429	-0.249193533222922	-0.2464174672925	-0.24158213970492	-0.240265479456716	-0.242242123724321	-0.243325896488904	-0.245122399143163	-0.244274155978549	-0.237943274759152	-0.2299258	-0.229260793976898	-0.22726775382604	-0.231719676956056	-0.231178800668831	-0.224542817812603	-0.223520921370181	-0.224072366408812	-0.223918127910686	-0.221665	-0.219944125019857	-0.213725702537425	-0.211750883346488	-0.212166513948286	-0.216419695277099	-0.214297346213592	-0.216391551727117	-0.215846135570029	-0.218147764818356	-0.211746358902254	-0.212791649609984	-0.219196917256005	-0.229046389087473	-0.224572867566811	-0.216991377030535	-0.21372436873823	-0.203146846289803	-0.205188327675356	-0.213097780657792	-0.215103680405405	-0.2120998	-0.2120998	-0.21045449884875	-0.211249749787402	-0.212598977475985	-0.213294129129499	-0.22444068217953	-0.226030470586287	-0.2320999	-0.2320999
430	0.0277935323748985	0.0281692423233144	0.0261518113184584	0.0257022316048412	0.0260012398019591	0.0273061402173913	0.0278261	0.0272973552610442	0.0265856251978343	0.0268527409090909	0.0268464374039628	0.025712254179224	0.0225301254285714	0.025260270549987	0.024975551231703	0.0229177606791797	0.0213502645714286	0.020404037979798	0.0186956	0.017088810505429	0.0168428405464998	0.0177733608899555	0.0167589680713627	0.0129628032481718	0.01282781691973	0.00761694846078305	0.00644441304601244	0.00679472176584818	0.00524010048946115	0.00482005791181255	0.00304350000000003	0.00747811381364968	0.00173015277444904	0.00404855217475042	-5.19568452666597e-05	-0.00151364828427128	-0.00561493314285711	-0.00199662702606212	-0.00501707264246596	-0.00715990619554932	-0.0082536571272446	-0.0136691859525142	-0.0147064538387309	-0.018547938699187	-0.0218406446040755	-0.0334365250199088	-0.0457805428680529	-0.053212685282258	-0.0595444399882051
431	0.207428109149634	0.214379939641434	0.219983464187368	0.222208937930705	0.223995812698413	0.226491098431501	0.228613516297237	0.2317391	0.233005698809051	0.2334783	0.233913	0.234208778344924	0.239818894600791	0.244722698479577	0.242589190833001	0.243190902241793	0.247860782	0.252212146448555	0.258640528879643	0.262724471204044	0.2639129	0.2573911	0.2578259	0.257425918645418	0.2573911	0.2613041	0.2686954	0.270540065683539	0.2717389	0.272478752908367	0.267127735960991	0.270215863397129	0.271396628010004	0.2702363312	0.2704346	0.2708694	0.2708694	0.271502008971814	0.271552349855992	0.272053201674641	0.2730434	0.2730434	0.2730434	0.273187125555556	0.2756521	0.2782608	0.2791304	0.277964843697479	0.277826
432	0.0343325961314138	0.0345653	0.0345653	0.0345653	0.035	0.0353508288052373	0.0363044	0.0432306160128102	0.0466946712534599	0.0480435	0.0528814221460924	0.0545653	0.0545653	0.0545653	0.0545653	0.0548499121115538	0.0557151131832797	0.0554969142857143	0.0548210274959083	0.05186958	0.0462081319070904	0.0437744140427215	0.045	0.0445652	0.0428186584352078	0.0448736380639869	0.0456599099500782	0.0454348	0.0466979128447596	0.0462190404907975	0.0454348	0.0448953736385162	0.0433565087024087	0.0423913	0.0423913	0.0423913	0.0428261	0.042490061352657	0.0415218	0.0415218	0.0408649632644956	0.0389131	0.0380820493670886	0.0349061175170751	0.0344879677142857	0.0328577782857143	0.0325003105714286	0.0317238524115756	0.0315218
435	0.196837919090023	0.197866444491237	0.194743109301183	0.1940133	0.1940133	0.193013674931286	0.19057753648	0.1905351	0.1901002	0.189824274602976	0.198561761201083	0.2009699	0.196700934091225	0.194266696785951	0.196487654079152	0.1979264	0.199120119787466	0.201058336711143	0.201345075223584	0.201490154153659	0.201936573079684	0.203549080093911	0.2044481	0.20435517554672	0.199071654009278	0.196622	0.1979263	0.19660779798995	0.191075694795436	0.193824259057886	0.169038504639975	0.132385412041965	0.1274915	0.124408529655401	0.122317139023383	0.119550676	0.118846211585417	0.124194673308524	0.113727072864354	0.120658878819725	0.120902351334623	0.120592357800596	0.0531416722692591	0.0124799983130315	0.0674484653744201	0.0620849497455799	0.0290587549701789	0.0242217629696568	0.016619084246186
436	-0.0281421142174161	-0.0202837314741036	-0.0137577142857143	-0.0128804125	-0.0112344214285715	-0.0104579928571429	-0.01	-0.0152794625	-0.0181105040358555	-0.0155258577280913	-0.01461955	-0.0157996214285714	-0.0134703250159496	-0.0095803513142449	-0.015304203439048	-0.0226600424593837	-0.0337005506104504	-0.0353744691249313	-0.0378328284821748	-0.0444287489559832	-0.0457032127716417	-0.0498363647661914	-0.0448243620965668	-0.0417487056717301	-0.0459798451782942	-0.0449632240914787	-0.0439590811041699	-0.0374576411160892	-0.0347514446428572	-0.0283896922467274	-0.0251045138599618	-0.0278304569164454	-0.0325232767857143	-0.0372282553571429	-0.0336172222621185	-0.0304036946428571	-0.0268633589285714	-0.0233957873269436	-0.020694230194105	-0.0197127214285714	-0.0191304	-0.0183107765978193	-0.0149923830028572	-0.0193167625	-0.0230878947576986	-0.0181522	-0.0222687494212433	-0.0307254373656068	-0.0298948292207792
437	0.0534134271666077	0.0525388694356751	0.0487976366969147	0.0419565	0.0443053875095338	0.050152183987365	0.0545295984814347	0.0584013707760711	0.0636989656160935	0.0619964876346431	0.0643643436321419	0.0711096510215086	0.0689131	0.0716593831428571	0.0749789798101614	0.0767391	0.075658292271087	0.0749984111095965	0.0776087	0.0811845849210841	0.0829356622387571	0.0876947581646543	0.0894783242303513	0.0889263030357143	0.0902441133434309	0.0857510581233535	0.0781101122456187	0.0737984935628917	0.0695278881322957	0.0658695	0.0659826946071428	0.0646175680064495	0.0681959510035088	0.0706448670988517	0.0742571366411022	0.073531685684618	0.0793494546823553	0.0821974765357725	0.0811665398213791	0.0798056042483766	0.0778712867469225	0.0757842118949959	0.0766654661071428	0.0769683010521161	0.0754834493364592	0.073430001096244	0.0769240804058443	0.0729216977659208	0.0680932819396205
440	0.3123913	0.3123913	0.3123913	0.3123913	0.3123913	0.3123913	0.316759437845304	0.328825640944272	0.317720504298278	0.306941273807165	0.302568705254648	0.3019564	0.302487092924901	0.304873937893082	0.303559233192308	0.3010869	0.3015216	0.3019564	0.3019564	0.3019564	0.3019564	0.3019564	0.301925908762916	0.301741044123879	0.291728125207119	0.289019672686345	0.290193447116726	0.294746966638322	0.2945651	0.2945651	0.2941303	0.2941303	0.2954347	0.2954347	0.2954347	0.296739	0.296739	0.2958694	0.295808217428571	0.297559613528451	0.29977209338026	0.29885799234412	0.2980433	0.294087457377049	0.290552051481185	0.290885947069504	0.290759979315201	0.296580840526834	0.303196309861451
441	0.0094028	0.0094418031201248	0.0102915549317739	0.0102724	0.0103091724353955	0.0107290952857143	0.00976390261357535	0.0098376	0.00963492146428571	0.0111419	0.0120005357762017	0.0120115	0.0126599956904957	0.0159246	0.0163548034455756	0.0167942	0.0175720750214425	0.0174992524285714	0.015706164888462	0.01420739025	0.0137150859558824	0.01702060975	0.0189333406071429	0.0199577340836013	0.0211419	0.0205645477142857	0.0206633094285714	0.0217309504761905	0.0232021455476376	0.0251264074326291	0.0234399785856962	0.0239301373133527	0.0207490525344643	0.0179738538095238	0.0169888157894737	0.0158029515888257	0.0151883904285714	0.0140020490631898	0.0141855	0.0107073	0.00935032757885477	0.00827421431255976	0.00888404552115731	0.00461815323799265	0.00351804833623624	0.00722652134727775	0.00819736067328206	0.0109275454160917	0.00983770000000001
442	-0.0933666210610933	-0.0921086992031872	-0.0928902135010839	-0.0924982049021027	-0.095377861884292	-0.0992260794381108	-0.105476314164306	-0.107881127568218	-0.116949733496333	-0.12039669927507	-0.122233284359806	-0.127026082984132	-0.133159656477733	-0.145166654104327	-0.195929942835879	-0.203026924648735	-0.2039553	-0.207958993526337	-0.21996203558027	-0.230784171622245	-0.2383031	-0.239750340934505	-0.197531458277125	-0.196528452791435	-0.192566188441456	-0.181905839002963	-0.187795181555716	-0.1535994869982	-0.13643196041384	-0.123778816722074	-0.113976680432948	-0.102508514284448	-0.129537142442459	-0.122822189231638	-0.126889595599022	-0.1199652252654	-0.104948602345306	-0.0952253596367401	-0.0947992523197324	-0.0945170395680522	-0.092889400638213	-0.0911214420417061	-0.0971024330916126	-0.0785368996188324	-0.0786063903149402	-0.0875813377665842	-0.0808859496252466	-0.0829098410686279	-0.0886692355664786
444	-0.465001061190457	-0.468064451832669	-0.472553426440102	-0.473827297428571	-0.474230472224197	-0.470148756908247	-0.4673739	-0.470089499142857	-0.473965268	-0.465742737932406	-0.468498166814875	-0.469937929428571	-0.469398961944982	-0.506919255849146	-0.50547396883256	-0.503034796	-0.499204988892845	-0.500902420412698	-0.506840756598769	-0.510616471705745	-0.511132915428572	-0.505963397787295	-0.49984098552988	-0.487621752952913	-0.490151577714286	-0.499122474745132	-0.494541618857143	-0.494332991393147	-0.504488663170532	-0.513215316334443	-0.519212438285714	-0.522898825318903	-0.534351768011096	-0.533626976651196	-0.533615732829337	-0.531776662836031	-0.537308748	-0.530035017509005	-0.515138234986549	-0.514746535141794	-0.514647248284567	-0.515482137134854	-0.516351020796813	-0.513821749651211	-0.527021452922898	-0.514599432489118	-0.509118553539158	-0.507863930861948	-0.506248589142857
445	-0.541219879302077	-0.535411873	-0.535101877620518	-0.545152294357143	-0.548805269178571	-0.552225420057204	-0.555680824800866	-0.548758215092857	-0.549175612608765	-0.554793769807093	-0.56035386978671	-0.567553195214286	-0.565842279792013	-0.555212915736439	-0.540583987408939	-0.539433618755802	-0.537441594221429	-0.538224010809847	-0.525712359892857	-0.528886629684762	-0.518666350202606	-0.52380404348447	-0.527018259264548	-0.541457210307926	-0.562018661752988	-0.546818770001752	-0.551045330513579	-0.557723049214286	-0.56326804025	-0.566451288135714	-0.566033397059807	-0.55811413175	-0.556892750285885	-0.561226967714286	-0.561031586066452	-0.565721314964084	-0.573895489585714	-0.566391715071429	-0.557030121582503	-0.55505326125	-0.561884952642857	-0.559295490171551	-0.556210499223095	-0.557226839964286	-0.562631932440157	-0.55159422725	-0.541694074028565	-0.545638177838845	-0.551523720812214
448	0.409464465170034	0.410662968447738	0.415270726298197	0.415246204691935	0.4198149	0.422890693562331	0.425959070626263	0.428477367318663	0.428235974299835	0.428158807793273	0.429805751766574	0.432799348896275	0.435066428728415	0.437451407843137	0.435536619305772	0.440554686895724	0.442041557953202	0.446510500599609	0.467139584506519	0.483079702488188	0.49299379711269	0.496042313007472	0.4976608	0.497664530733229	0.498250675044627	0.499829879062247	0.500238232285714	0.5007044	0.501553400626468	0.502404704305284	0.5024435	0.5033131	0.5037479	0.50292605453149	0.501574	0.50010113369584	0.499423284577523	0.496328789079563	0.495076544262999	0.495002003712659	0.494266529678935	0.493379520138889	0.496103268720749	0.495487	0.495487	0.494667110884886	0.494665919185591	0.490820095612149	0.487825621279213
449	-0.204841004819707	-0.204342051524706	-0.303020979443378	-0.341636969369765	-0.350939849274176	-0.359092374587222	-0.369111891929699	-0.370594257629402	-0.369644712573729	-0.376082580353371	-0.37281458663919	-0.371122484925377	-0.364592455654971	-0.363117211687044	-0.362781236511668	-0.362258076460114	-0.357243996377841	-0.356392804214286	-0.364356618666667	-0.379917172471175	-0.40019494212425	-0.409508524674147	-0.415891455722698	-0.4141647295	-0.417911933448435	-0.415021854636712	-0.41109557225	-0.407189295693859	-0.391892215037594	-0.388850771507519	-0.379541459342622	-0.382123794779336	-0.386612680745945	-0.379409657030743	-0.376005226895803	-0.37327478569434	-0.364161235535714	-0.3682472575	-0.360842903285714	-0.361430996798292	-0.35638310571496	-0.357308828302915	-0.348842741395604	-0.342930768349942	-0.339035833662868	-0.337943714821429	-0.335702852	-0.351592365394221	-0.345404749287749
450	-0.173751117021277	-0.176890094169611	-0.173712013736655	-0.174710047945392	-0.173720878817204	-0.170530600285612	-0.1689868125	-0.167321009476769	-0.168833440851064	-0.168327698172043	-0.171014418233216	-0.172763808181493	-0.170386164303439	-0.168991913879004	-0.171068265714286	-0.175178137383015	-0.185419007700727	-0.196844467120938	-0.202110279322617	-0.208267529865712	-0.212676111644466	-0.215725340092166	-0.218364923825073	-0.221334124546425	-0.22512669001565	-0.232023308973818	-0.237723448214286	-0.243960623588418	-0.245658618526626	-0.249042778915867	-0.246882434065934	-0.248586809000356	-0.247956194920635	-0.24912598587884	-0.258686177466518	-0.261230636593791	-0.257222434896944	-0.255970487108137	-0.256575312647797	-0.249447365037269	-0.248395046808511	-0.247487521857143	-0.246799626466387	-0.240481746441926	-0.218053203262787	-0.198352888206621	-0.175538530256479	-0.159875398293651	-0.152045192465641
451	-0.197091527150881	-0.189678165950792	-0.194457787428761	-0.201830772285714	-0.199382935928571	-0.196919929299831	-0.173375681006788	-0.143941923379263	-0.102782061733213	-0.0848971477490685	-0.0673803126950922	-0.0530163696010505	-0.0340443000587343	-0.0207380948328853	-0.0259498250705803	-0.0172854496096855	-0.0148889873484337	-0.00927105711225122	0.000293441497114794	0.00710128529135576	0.0250977050693694	0.0403822853441558	0.0403634016309338	0.0437519681331906	0.0405558071917775	0.00679487796960387	-0.0146737290232819	-0.0122758097631193	0.00182748586741723	0.0107580753846546	0.0165901916357384	0.0282526435567379	0.0466451699269302	0.056266408225039	0.0599824622102999	0.0635546033571429	0.0737175600360679	0.0741980114073047	0.0821904901785779	0.0929227833589665	0.0975542120449971	0.100442568239754	0.118753470943582	0.143313437314032	0.149858314912862	0.174977649763179	0.178800282482053	0.191086157214286	0.189926964485686
452	0.19439581966248	0.196930312	0.1973911	0.20417982798897	0.207827678097313	0.189072394766417	0.184803906932271	0.189137057232893	0.192060405253817	0.186445442228687	0.188544469013009	0.183853594464681	0.181747429974169	0.179619804368175	0.177904235434612	0.1782573224	0.174806079101088	0.169145690949239	0.1660921176	0.162385714639629	0.166250340690635	0.166084399487058	0.165904771967541	0.165282847588313	0.16570773420502	0.170348757538462	0.172342283020609	0.171684118833571	0.166089002603743	0.159987151721962	0.153266383914322	0.143000296472073	0.138971610102201	0.137826	0.136493284862893	0.137244489591389	0.137510280065898	0.139420253171496	0.141640996399345	0.138455684	0.139034233006536	0.139506047838343	0.1404349	0.13934453464119	0.139616961904762	0.1395652	0.138963466903073	0.139852168360422	0.142246542966332
453	-0.264786432063883	-0.257858089530807	-0.247544619470876	-0.223745821327007	-0.19140973470591	-0.178643723858299	-0.163591145870375	-0.157351190899016	-0.141441425624808	-0.133727318810221	-0.127432466131977	-0.119814577147067	-0.112284306566738	-0.112971407021582	-0.120671046525139	-0.119787450810997	-0.116056445283269	-0.0951457073730384	-0.0695441535795259	-0.0671288548476487	-0.0679027	-0.0692455582760016	-0.0729887526933981	-0.0661499567391809	-0.0554848850367948	-0.0539897	-0.052786707028754	-0.0471284924205379	-0.0445393437905844	-0.0431201	-0.0435282854991103	-0.0442217093301435	-0.0455218523809524	-0.0497951641148325	-0.05260157056	-0.0524261017027864	-0.0541836294539657	-0.0518458451576323	-0.0470248244947453	-0.045207915484394	-0.0448593	-0.0465833452306073	-0.0468650357256778	-0.0476018071770335	-0.0485070927665907	-0.0497039149979733	-0.0573939111939394	-0.0650075974989755	-0.0722677057871307
454	0.166124964134691	0.1665218	0.166692140643147	0.166872840563821	0.163734024804992	0.1608696	0.1604348	0.1604348	0.1595652	0.1591304	0.153901672697637	0.12812082374654	0.110525976646154	0.0875706024607812	0.0705925172869886	0.0704347	0.0704347	0.0881005692561982	0.1143478	0.115624740633651	0.110740397043348	0.1108696	0.1108696	0.112407678393746	0.1130435	0.1130435	0.1130435	0.111292229344817	0.10874896646786	0.1043478	0.1043478	0.1080486896	0.124897061776527	0.12698129122807	0.1256522	0.1256522	0.0940620223378701	0.0814478575757575	0.0765217	0.0765217	0.0765217	0.0750478563370225	0.0728416838571428	0.0717391	0.0717391	0.0713821259378349	0.0695652	0.0693946019278829	0.0691304
455	0.151994436811873	0.128665340551926	0.111618939134523	0.120158230713771	0.134543049390355	0.140286481019278	0.14047379849486	0.13773869624054	0.140502509844351	0.150176825872226	0.153953899848282	0.147238497613636	0.146231116761146	0.152992105183232	0.152537523757131	0.154109912681346	0.167602425855447	0.190334518324197	0.209967340495916	0.231168574326466	0.257447827978636	0.265052207540677	0.285708309947776	0.300799918020094	0.307827490284252	0.205658854287539	0.165935183882311	0.180672595454136	0.175489192229992	0.1741304	0.173696234912335	0.175815078467987	0.176120392500465	0.164118335145498	0.160413355805708	0.157294392017979	0.155984165419013	0.153790699368361	0.14518491886474	0.137936485601812	0.13509651330064	0.133891468830739	0.136121315063849	0.134815418013933	0.133862455551257	0.132702399395974	0.134853508648111	0.135	0.136544941368309
456	0.172348869846325	0.179390620829849	0.188435468102403	0.19191652989538	0.191999618336382	0.1907025	0.190629049188473	0.1902677	0.191236523163677	0.197733890232322	0.207664725495817	0.227835391496309	0.2302678	0.232088623104693	0.232725909428754	0.2320069	0.232086292385392	0.2324417	0.2302678	0.2302678	0.230617136909528	0.2307026	0.2307026	0.2307026	0.236701155644417	0.258662004613965	0.2650504	0.266033800793651	0.2663547	0.2663547	0.273561130699293	0.2902678	0.2902678	0.2902678	0.298935391926036	0.2985287	0.298435880452097	0.2976591	0.2976591	0.295016352235319	0.290763730353383	0.279460297785297	0.278694729426331	0.223149063548493	0.182813768067217	0.23069163369298	0.273758338813968	0.27488689436782	0.272777552232815
458	-0.256553765550098	-0.257281006221766	-0.261281097715218	-0.262378811556982	-0.262824205072127	-0.263918863913086	-0.264919149736167	-0.265905865983112	-0.258452808930008	-0.256633654299731	-0.254116232555335	-0.252115071331738	-0.252620666810811	-0.255146180952013	-0.258440412626878	-0.257071976933556	-0.253091491179309	-0.2524433	-0.256952013959391	-0.25646338769107	-0.255600218712753	-0.2554865	-0.2546167	-0.2541819	-0.255202426713044	-0.261370178577966	-0.259931424396623	-0.250548600213058	-0.251009105410822	-0.251394832184413	-0.256697004803935	-0.260843247229604	-0.265079207102273	-0.26678219976699	-0.271838606149832	-0.2763334735623	-0.279386991554854	-0.279720100635425	-0.280138120993557	-0.279246312394705	-0.275342005410204	-0.2768051	-0.279164487902251	-0.28237934070375	-0.285758986098835	-0.287099811681137	-0.286580682165303	-0.2863732	-0.2881124
459	0.0788149336408801	0.0745034611924313	0.0720191239013934	0.0697829104605498	0.0693478	0.0693478	0.0689340501220505	0.0700914946129098	0.0773828371888533	0.0940121387852322	0.0971483235294118	0.1012700721349	0.12685343731704	0.130077822222222	0.142817823965217	0.166415595113315	0.165721300591183	0.162667373697881	0.168887822485389	0.180580912057835	0.182242250598648	0.194456007431904	0.196988339231279	0.202633910385915	0.202503713595715	0.2032609	0.2097826	0.215293163293013	0.21713858770585	0.228468926547836	0.240107449512908	0.253909695301997	0.259814233388539	0.260675673638821	0.263664742803248	0.270631711065912	0.27528448869544	0.282076645857619	0.286397241791835	0.292170834675559	0.295696043006531	0.299791731139797	0.297585546834848	0.30004786965676	0.297746978098337	0.298013079207887	0.301305155097453	0.303386962570388	0.304527333039375
460	-0.0242856570357143	-0.0553603632142857	-0.0903780169202899	-0.0969673602341256	-0.0956523	-0.0871502412857143	-0.0877097357142857	-0.0874379857142857	-0.0856012772284936	-0.0889304687	-0.0945497303571429	-0.0974640210485951	-0.10083062033112	-0.102507310281858	-0.11337414297295	-0.119471351020408	-0.125277132231076	-0.132802033880347	-0.138474315696023	-0.143886504380971	-0.150080713623395	-0.157518127490359	-0.164470497530637	-0.176237961401467	-0.178684192271429	-0.187230957403274	-0.196633912737675	-0.196638916458046	-0.195605766071429	-0.201335530357143	-0.203195123189276	-0.209251270780632	-0.217090477617688	-0.220761377935314	-0.226631296264922	-0.228401251800297	-0.232944608452951	-0.234129775645714	-0.236351296285714	-0.23831525	-0.240791957142857	-0.245016299449677	-0.248308873113182	-0.249650909543818	-0.242665667063492	-0.2430435	-0.244260732870187	-0.246691562549801	-0.2469566
461	0.0193986392858432	0.01431898	0.0014339946473078	0.00509506180907678	0.00806151770621884	0.00913220458342928	0.00404470544373191	-0.000602916288757652	-0.00304341985714285	-0.00981831885894914	-0.00994971825584518	-0.00598985526222016	-0.00578503821907014	-0.00799339127176814	-0.00111667540370273	0.000372466746601879	-0.00451768174340277	-0.00920613500413915	-0.00454831529292629	0.00413733127861663	0.0200274550752254	0.0475803353977981	0.0763226611815741	0.0813808351745064	0.0914761257005789	0.0955458415718963	0.106549154952443	0.111279080525709	0.116341464519606	0.117285249707602	0.125207146959279	0.126506688355342	0.124403753405797	0.123515489450045	0.127895035415211	0.133681077647817	0.135365452648807	0.139243810346274	0.145941801330586	0.144613286707649	0.151326057084791	0.161638069333911	0.154921507262657	0.160639618699536	0.167370729326354	0.169298740223493	0.167920904710347	0.170613369986502	0.169844707512627
462	0.227917343881147	0.225056319712208	0.233302756376231	0.222966410610412	0.252093656026389	0.240188010634534	0.246224029997375	0.251570579684084	0.246732458757713	0.255289816590198	0.240792757974482	0.271581070560548	0.280696861942052	0.272612837337662	0.287347573846154	0.269849415179117	0.275940419478403	0.26419911108706	0.270106716200466	0.279701229213483	0.268818911893152	0.302055237890994	0.280434001478611	0.283796599670381	0.289702251461039	0.277087246276991	0.279938646428571	0.274922795167623	0.2894396284417	0.299685803210088	0.278302433563312	0.284831893956227	0.27862675113672	0.285666058726987	0.265739178127308	0.288387348867875	0.290072551131972	0.289252138362886	0.288639916992497	0.297171916690394	0.296002702726512	0.290426259436179	0.291902961129032	0.29610542826087	0.294086647232168	0.296723279131353	0.299338922280025	0.308404517509183	0.309764375055949
463	0.279292383144863	0.282516876110592	0.280265567006304	0.282199710567725	0.284024090799124	0.285535703246792	0.282816690896	0.273187010693051	0.268380948328034	0.263920629183846	0.261316125451408	0.261756073513447	0.271810891151608	0.274219768044673	0.273413359057034	0.274938885850762	0.277094378961108	0.269101148382526	0.258318813615797	0.254594951974585	0.247650660779558	0.24268994396949	0.236854091775131	0.235366002009722	0.239894221370329	0.244848642581927	0.2449144666192	0.243744615244869	0.239835619963173	0.225435431508739	0.213488805735425	0.20314450052979	0.196028982820333	0.191992966203061	0.198909065283392	0.2084078154786	0.207414175364761	0.209583334947338	0.209293364521787	0.206766888939139	0.197468989573056	0.189100528665448	0.178411888927885	0.183475224988399	0.174677350984009	0.170309834433777	0.17506410981047	0.185437913661724	0.191873010583997
464	0.115647261695372	0.113108261459555	0.10683279122821	0.102438002493803	0.100407862454591	0.0965750177483851	0.0919055611498025	0.0906523	0.0902175	0.0890710344377567	0.0902244568	0.0892710762172905	0.0865396697358743	0.0832703866817347	0.080904481119576	0.0806527013230769	0.0819567	0.0836923354581673	0.0841306	0.0852211029439915	0.0849930432	0.0844785290184228	0.0833703561112951	0.0816878628987221	0.0780148838478105	0.0774947701814434	0.0804798010855002	0.0785200408	0.0760280823361378	0.075	0.0754208864	0.077146076	0.082642853610411	0.0877092171876406	0.0884714175442663	0.0906242103932674	0.095399713649878	0.0954243725220388	0.0991867531415666	0.101831100721327	0.109204034781352	0.117605191265507	0.121273164690295	0.128978129635296	0.127334555104961	0.128605912152482	0.127109267167105	0.128844643072505	0.133001331073245
466	0.387438541550554	0.383500938890851	0.384054116216216	0.380170216344077	0.381897849860042	0.384088773985765	0.384194943465909	0.385705296613636	0.384914137271711	0.382130331514716	0.381342078184565	0.37950445475	0.378114266429334	0.378730961526056	0.380818038585286	0.382905950425532	0.384489601077197	0.389182580998218	0.38837180425	0.399042992120344	0.392018714285714	0.390762477785714	0.388143978821429	0.38894294525	0.393411593376117	0.389071556397507	0.384176896675134	0.380091855818231	0.380471879145729	0.383551666298957	0.388783560763122	0.3872501365	0.387211977994609	0.384140389142168	0.386757751875	0.389713978031891	0.391942470008761	0.38321632830843	0.389439645087531	0.395364556927603	0.395975119745673	0.397050290353698	0.399760266803561	0.399270915806158	0.401703172507225	0.406741546983344	0.403857786066452	0.403306311240282	0.400884017206461
467	0.329025970882347	0.350549941526294	0.354566393111146	0.365451504940305	0.368464078294835	0.371365497556442	0.378268138885755	0.38611272931134	0.414975123603396	0.438784521558541	0.441080313277277	0.441238	0.4403685	0.439861438999593	0.431188759291	0.422507885833004	0.40059289817966	0.391864944428571	0.390748225769389	0.39278611216738	0.393380713269774	0.396307700391804	0.3990642	0.399989332858306	0.402679154925138	0.403707475298373	0.403652537571429	0.404421667714286	0.403738423035714	0.404916262614856	0.417361341243862	0.416029848884744	0.420447524330784	0.417998815298078	0.423899003420987	0.423214169558102	0.425212799594941	0.42346712574116	0.423889712562815	0.42158762666106	0.4129322347165	0.4103685	0.42772794053627	0.427988869582505	0.427790628019028	0.429209554444841	0.4290641	0.429956837571429	0.435505894050675
468	-0.420236548934594	-0.423704982798735	-0.427454211437521	-0.428256436221063	-0.427864265703445	-0.419277465947069	-0.408006985780142	-0.405588886255527	-0.406545869366891	-0.411350294805654	-0.417763220840934	-0.41835260566992	-0.421626476345013	-0.424380675793031	-0.445767289189736	-0.461076773315728	-0.465222258046297	-0.463966648614296	-0.461157482954407	-0.458148651648352	-0.45401850371031	-0.451273467476769	-0.44663807825	-0.439857184479684	-0.439877881520593	-0.436888147299147	-0.441016681630616	-0.44812266798853	-0.454624509579275	-0.457025462154453	-0.456598772555501	-0.454105475670609	-0.452591419829558	-0.449753573220248	-0.438962316085365	-0.429813831187995	-0.427871210018628	-0.426992921810502	-0.423241788403951	-0.421668102298794	-0.429084911001311	-0.424529479681758	-0.416413131092779	-0.40570230229605	-0.394318781311947	-0.390389131287595	-0.390717285676265	-0.39285982588629	-0.394656967808105
469	0.115155678857143	0.2294537	0.227628041971593	0.230324015048832	0.208932728995816	0.191951516023352	0.188652809116809	0.191173	0.191009969389939	0.1911729	0.191258617714286	0.191654101581028	0.1924773	0.192065186770748	0.191173	0.191646790639514	0.1920426	0.191895286469118	0.1920426	0.192648735428571	0.1933469	0.192143225142857	0.193587917386648	0.193951633483871	0.19501049024911	0.197084996584648	0.1950862	0.195280617714286	0.195723397001071	0.194879284435798	0.195018407726802	0.195629604858878	0.195418724169939	0.194822235428571	0.1955204	0.1955204	0.1955204	0.195331139258706	0.195124590117731	0.196340026866821	0.1963899	0.195745153714286	0.196744367837191	0.197533171260811	0.196024776848875	0.196830375494505	0.197873097713469	0.1981291	0.1981291
472	0.336087	0.336300038	0.34346763727431	0.3492229183747	0.3504348	0.354977633546837	0.362253855102041	0.3643479	0.359470371553785	0.357559821212121	0.34096016317599	0.356397806668104	0.36003573702381	0.3626087	0.3626087	0.3634782	0.3634782	0.363475094444444	0.342749120454546	0.36761636052	0.3682609	0.369522384707766	0.3704348	0.37579761324942	0.362158614910537	0.375631595217218	0.376087	0.379943174261539	0.380205662272276	0.364742024925724	0.343175915681708	0.34	0.348892844671175	0.360452252156176	0.354564831015073	0.34986852404	0.35895040108	0.3591304	0.355512595996797	0.35988939536	0.355634852929454	0.348628552046044	0.338931685877509	0.344524564038339	0.34473956537442	0.343657767695621	0.343012790906087	0.33761925374502	0.338376655864811
473	0.460769803714286	0.439166868561254	0.454474499950158	0.510034493199382	0.517013815914684	0.523642059448819	0.527458722145986	0.557475748882492	0.544461001726478	0.536665706715209	0.553871909541364	0.548771938656171	0.549685908706215	0.550160451142857	0.550278241554167	0.548384159392857	0.550553366768868	0.548385324857143	0.5477794	0.54723263744	0.547491552768846	0.550434375142857	0.548137508261314	0.5469099	0.5469099	0.5469099	0.5469099	0.546576191	0.545318944912531	0.546047598428571	0.550061774013356	0.552562	0.552562	0.551917719571429	0.5516924	0.5516924	0.553425161308117	0.555060424062835	0.554813853428571	0.5538663	0.553012642979636	0.552329382	0.553524372367012	0.553785358041667	0.552445691	0.552562	0.5538663	0.5538663	0.5538663
475	0.27040921660046	0.266301828911765	0.248375861334054	0.250944119892534	0.25708247712152	0.252760488492845	0.270732505443111	0.266141768533142	0.271068760335413	0.278089393378032	0.276548314799982	0.277732367175473	0.275645343366674	0.285497242357997	0.283997375386611	0.284902260787571	0.278800903812514	0.27786931831742	0.28262709006585	0.277946906349505	0.285993173954768	0.294228499275576	0.302234888568597	0.297506734111915	0.297110692234908	0.295680204924356	0.301142015082481	0.303693210634884	0.30920499797124	0.312556345886479	0.305637762117715	0.300111173758359	0.29588757797504	0.295632132668079	0.264484674250169	0.243895543738826	0.263587098819231	0.275810161293558	0.27598281553038	0.27371949024961	0.299850881249853	0.307164426031499	0.306960691898745	0.309182455766854	0.307480033445036	0.307512765317293	0.295223327746549	0.296748631918524	0.27306209875685
477	0.402317238754555	0.403037383797217	0.403771667763765	0.40783719872	0.402717798561205	0.411101427269163	0.430689614726253	0.4326626	0.4326626	0.433948953720267	0.4344017	0.4348365	0.432490565856659	0.4309234	0.4309234	0.428884872143094	0.4270104	0.4270104	0.424985824269456	0.4244017	0.4244017	0.4244017	0.42482886954182	0.4252712	0.423505591318754	0.4230973	0.4230973	0.422288616296787	0.422392021840874	0.42429596379717	0.427724285277995	0.430846202149368	0.435772413960299	0.43771287694501	0.4409233	0.4409233	0.4409233	0.4409233	0.4404886	0.4404886	0.4404886	0.4404886	0.440197224819856	0.4391843	0.4391843	0.4391843	0.4391843	0.4391843	0.4391843
478	-0.3743988	-0.379665560348993	-0.370842360785181	-0.36907671721451	-0.358139324716292	-0.354490455654603	-0.357150290148653	-0.355422025571429	-0.352580518001025	-0.340834689401078	-0.343729426009378	-0.364780601504336	-0.372826215137939	-0.3713528	-0.368902011286386	-0.367983000172354	-0.368744	-0.362002307947143	-0.3604836	-0.360988848763585	-0.357487159964286	-0.36071301156	-0.365445783919793	-0.363512311285714	-0.360109810782731	-0.361308704602387	-0.359698508892857	-0.360527558148571	-0.362210506121249	-0.366943019932191	-0.357040379089902	-0.3552751	-0.3561446	-0.352692381222061	-0.339668543845297	-0.335880471196918	-0.338095588854004	-0.337582768475024	-0.338811594609068	-0.341492781005788	-0.33993736836844	-0.336749373051993	-0.326298116918962	-0.33317633784879	-0.328485686954775	-0.326045523486787	-0.327713300857818	-0.332029577218937	-0.337576114085766
479	-0.0208698	-0.0204539327327327	-0.0200002	-0.0200002	-0.0191193261609907	-0.0179712774022531	-0.0187510924855491	-0.0219979989558138	-0.0265211173262675	-0.0327256430203499	-0.0356522	-0.0360952476821252	-0.0373913	-0.0378261	-0.0369565	-0.0356522	-0.0356522	-0.0372393463010185	-0.0437038397815912	-0.0477606438587835	-0.0495665977104879	-0.0545407582974495	-0.0552326222259026	-0.0566483946339848	-0.0517109655052863	-0.0386491546253899	-0.0321451957601855	-0.0313645798702311	-0.0277669589460784	-0.026087	-0.0118968556682371	0.00997410931903973	0.0129576771409504	-0.0108979077404694	-0.0266050750697015	-0.0197075375010054	-0.0176988586095392	-0.016325756442242	-0.0161498354285714	-0.0173914	-0.0173914	-0.0173914	-0.0156288192352858	-0.0168177635640941	-0.0174737910003734	-0.00416428883001421	0.00710990451536907	0.0086957	0.00977050241347654
480	-0.256323154225888	-0.25573498246028	-0.258592652883177	-0.260601019381916	-0.266649131165781	-0.268969894318182	-0.26977621821633	-0.272346511232483	-0.274286770883615	-0.278989789315442	-0.280942328615325	-0.283690905103925	-0.286196231919308	-0.28631774426788	-0.283182858090909	-0.282628685365313	-0.284150839464286	-0.2811475	-0.28468326317286	-0.285052621455509	-0.283871565566038	-0.282852892036045	-0.291616379383032	-0.335482092161929	-0.34215180448551	-0.343443670444003	-0.346455797964286	-0.350064209391546	-0.349014237591374	-0.348155622918986	-0.346840828627145	-0.342359308065367	-0.3389736	-0.3389736	-0.340815556745305	-0.341124517714286	-0.339333476090375	-0.342357789773606	-0.349425537979809	-0.350647898431692	-0.34739915755719	-0.351591530220779	-0.358869776060924	-0.356195059920625	-0.363506128679223	-0.372581020772193	-0.384797480764465	-0.392628706330041	-0.397259017256163
481	-0.251939888455771	-0.24904603518797	-0.248156725818444	-0.2456521	-0.244892617894315	-0.240037494389926	-0.23390262174975	-0.231478114455656	-0.228523633818625	-0.224174517493371	-0.222143974700658	-0.226812485610295	-0.234410109960672	-0.23015118720792	-0.228353086275776	-0.226801127414924	-0.233655717586951	-0.230944495941558	-0.22832857401629	-0.223964329566096	-0.22483273219917	-0.222801265632857	-0.213557765854081	-0.211684007727671	-0.211864593468487	-0.212174866760013	-0.220747442241749	-0.22785479386898	-0.230431870555303	-0.231484951496516	-0.229357525269526	-0.231057625588635	-0.241905255651264	-0.24163705925	-0.237913150423115	-0.238114726464286	-0.236381220344529	-0.242250363428571	-0.247400547237805	-0.24621993325	-0.245467700224116	-0.249437017505832	-0.2459466105	-0.242709114459993	-0.249201870540283	-0.25182292542236	-0.245812383110183	-0.241088626433915	-0.23958564837871
482	-0.54010893395216	-0.535681650285714	-0.53089409425	-0.524322346289752	-0.525464183772242	-0.527411818380509	-0.529069238285714	-0.5317847	-0.53213892953405	-0.532475182817503	-0.533573778064288	-0.535263	-0.535263	-0.535574572912934	-0.5361326	-0.5339587	-0.564452644663915	-0.583066198046987	-0.582820809169363	-0.580661903998572	-0.577361997	-0.582029903285714	-0.5856653115	-0.588570682366296	-0.592093668684493	-0.591827726254002	-0.588248833120136	-0.5848248	-0.584810562235636	-0.582563895842294	-0.583927778228388	-0.586600632217837	-0.588537631205674	-0.5900416	-0.587276693320158	-0.581807291971326	-0.579122571906574	-0.579698324226218	-0.5804764	-0.580527625990718	-0.582470839680851	-0.585259	-0.581415304395604	-0.578858225338078	-0.578000410431622	-0.584767961879446	-0.589916572448615	-0.589531808053691	-0.588397435360156
484	0.359507114136786	0.362842883151929	0.36034280475	0.367545213046287	0.361127679879087	0.357558621769652	0.38406970365598	0.394259176284142	0.39478218386427	0.390330800690601	0.389994603008363	0.390113152099693	0.395246109044041	0.394221742818346	0.401446295950204	0.395994261426132	0.396240974477133	0.3942917159811	0.390680207860815	0.387879352708427	0.399514087869108	0.386681006489001	0.372018941346037	0.368248456031232	0.370066227522933	0.372605191184521	0.375105547007306	0.380992610585093	0.38006376822621	0.377112680494728	0.389690256909134	0.381591673189964	0.383195119178571	0.381870508151591	0.386366741551066	0.386448768819767	0.392122574147764	0.392462355056692	0.392811089873092	0.396062413590719	0.396804226136797	0.398840640688846	0.400861480441209	0.405997193338298	0.40377383646041	0.406857066850791	0.415586467379618	0.439711130043338	0.439312572882562
485	-0.1353785270735	-0.14176870291009	-0.147898714342774	-0.154154384919363	-0.167598170198726	-0.170083498145393	-0.172897169039348	-0.174187489078253	-0.183104205061454	-0.1847827	-0.185929430461208	-0.187421001615207	-0.186861540522787	-0.189166121434843	-0.191729145631675	-0.19850955927392	-0.201870227134777	-0.2021739	-0.200132303428571	-0.2	-0.201211226848025	-0.211563930390649	-0.214431670428571	-0.214625938114207	-0.216189428586686	-0.220602979252029	-0.226400441626672	-0.225187561857143	-0.227678768431611	-0.231241914060349	-0.233338077	-0.236037836381265	-0.235824400582817	-0.24011923851337	-0.243594453714286	-0.245720800214362	-0.247321210857143	-0.249057327339983	-0.25146748537931	-0.252626108	-0.250893298	-0.2508697	-0.248455938857143	-0.247694417714286	-0.253953544289673	-0.256087	-0.257817130667619	-0.260387593142857	-0.262886308315412
486	0.3026419	0.303027065996785	0.303458975892499	0.3039457	0.3039457	0.304876892316927	0.3052501	0.305622314716526	0.305617106	0.304065409074733	0.303726739634357	0.302602678195507	0.3043801	0.30024656944	0.29926948688	0.2991627	0.2991627	0.299237596567931	0.2995972	0.2995972	0.2995972	0.2995972	0.2995972	0.2995972	0.2995972	0.2995972	0.2991624	0.2991624	0.3003530172	0.3052494	0.30584438032	0.306119	0.306119	0.306119	0.306119	0.306119	0.303832176335878	0.2978581	0.302556803320158	0.305281704305835	0.3065528	0.307524799249012	0.311244266613291	0.31316247201088	0.317692969250772	0.32269419980315	0.3230742	0.317379287350032	0.317705161702128
487	0.122497028574732	0.119356543275712	0.12037520816223	0.121568463168672	0.123197330021451	0.120413300116116	0.118883878178835	0.1188557	0.117016557586107	0.112098636491588	0.108669721166667	0.108223649698582	0.108020699890161	0.109072990315024	0.108664721771103	0.111846424745497	0.113799913277194	0.115792734	0.11603576462313	0.114364799414948	0.119137220081247	0.116548960480009	0.113755611035714	0.112295791181721	0.10789957734562	0.0961312916075332	0.0937997482207581	0.0957726660303838	0.103586135694616	0.105290525059524	0.106726528800089	0.107775525975082	0.108642572596327	0.106872725857143	0.109457762224843	0.109339631578947	0.107793136388543	0.100611420787657	0.0846903786195473	0.0640763714566527	0.0581716643218337	0.0640964090454546	0.0653723	0.0653723	0.0620607768571429	0.0663920977859778	0.0661385393169182	0.0700678256530115	0.0700127955357143
488	-0.534873065992218	-0.540865676463669	-0.540556256140351	-0.5401063	-0.5401063	-0.5401063	-0.543593674993419	-0.544864748207171	-0.545292848086124	-0.548460213098039	-0.551809888446215	-0.5522802	-0.551815702168606	-0.5535846	-0.5535846	-0.552101083187251	-0.551105686423184	-0.555674787674059	-0.559962173308106	-0.617066596521613	-0.6629241255	-0.6638567	-0.6638567	-0.6638567	-0.6638567	-0.666871794628427	-0.668462671504307	-0.672666683519954	-0.678908865854494	-0.6795088	-0.67987041498008	-0.6799435	-0.679171276851736	-0.6812479	-0.681930536	-0.6834218	-0.6838566	-0.6838566	-0.6838566	-0.6838566	-0.684719790597609	-0.68434971291866	-0.6842914	-0.685691074900398	-0.689675138446215	-0.6942914	-0.69660935024	-0.6977697	-0.701223155343203
489	-0.0534620632685971	-0.0480506562367815	-0.0502183633268102	-0.0512817147677327	-0.0536868726229512	-0.0514548992248062	-0.0444771133124511	-0.041951492608685	-0.039544614	-0.0383433984507477	-0.0425505761704646	-0.0521763761519664	-0.0590811960069206	-0.0624742114295694	-0.0641262657899767	-0.0686472000928708	-0.0726844195025627	-0.0862934218596346	-0.0863810333560387	-0.0903701362218685	-0.0809905794031474	-0.0777416441790361	-0.0699393717213485	-0.0727988179416443	-0.0670499552252748	-0.0640174454840049	-0.0598819269106649	-0.0453796210235429	-0.0344234014296762	-0.0319457501059739	-0.0287542145714286	-0.0314430276310216	-0.0286352925418974	-0.0236282693632728	-0.0218983671834625	-0.0290890490003195	-0.0284749700996872	-0.0311708539207359	-0.0289777769853739	-0.0444996566861696	-0.0525058319173279	-0.0615266487740461	-0.0641807691428572	-0.0687108265456892	-0.0678752757523393	-0.0602221055640065	-0.0439128152837921	-0.0409099857796081	-0.0459637084726495
490	0.0259081417544815	0.00740056843574871	-0.0115293725666979	-0.0473704213350249	-0.0480641382220846	-0.0541917328947368	-0.066240579766082	-0.0734783	-0.0681420034965035	-0.0152374986799018	0.0110253309373965	0.0117391	0.0068748176025488	0.0057662546366921	0.00488545337972167	0.00666190748	0.00929260545450377	0.0095652	0.0093002587282843	0.00130740557142857	0.0202074326213757	0.0189963048421445	0.02677412972167	0.026087	0.0262946033134526	0.0252174	0.0229060599680384	0.0232907843988076	0.0191344120981585	0.0202147142698626	0.0190454915148899	0.00607466344950111	-0.00387317309666321	-0.00667480078937925	-0.00487398289292036	0.000734806492215984	0.00154491540245116	-0.00530665798204072	0.00267603623139019	-0.00112585712743886	-0.00283595243410285	-0.00430634249820531	-0.0047825	-0.00361955130838025	0.0043479	0.00386644482942339	-0.00665650164178002	-0.0109117418907426	-0.0293152537099389
492	-0.0732131	-0.0732131	-0.0734911398953558	-0.0736277012529366	-0.0745163	-0.0740768473904771	-0.0974376194964897	-0.1006017	-0.102273743578529	-0.10147106602358	-0.105018482565412	-0.108507527593024	-0.110171938888889	-0.108975376190476	-0.109856817231624	-0.109794915981161	-0.10934504433036	-0.0760663415437922	-0.0559886625492558	-0.0463578968033247	-0.0393587423033067	-0.0298505130434783	-0.0191192294566635	-0.0145391	-0.0133474260869565	-0.00294755214681615	0.000184146585557299	-0.000389470107612588	-0.00384755055999999	-0.0040123170653338	-0.00428503509117819	-0.0104637446100881	-0.0107572091362183	-0.0114965	-0.0128673717749004	-0.0143604316359094	-0.0144892837711523	-0.0125836880756873	-0.0150388953845061	-0.0205650999670452	-0.0251857785757013	-0.0269526261649522	-0.0286386434083601	-0.027356579505427	-0.0194888484570476	-0.0163981325690108	-0.00753677307325513	-0.0143930052319688	-0.0105509373782539
493	-0.200394228892857	-0.199529944009418	-0.200713644373726	-0.19989386881946	-0.199199703409346	-0.20019782944575	-0.2047461532	-0.205326413161005	-0.2037461384	-0.205378420318725	-0.2061443952	-0.2064818	-0.2064818	-0.208061609960159	-0.210134	-0.2119548624	-0.213521449003984	-0.214820964	-0.215690546	-0.217073128	-0.218221	-0.2195253	-0.22019581686747	-0.2212644	-0.2212644	-0.22076601795889	-0.218460670665334	-0.21735115545139	-0.215667464242459	-0.216043823206604	-0.216789977301927	-0.21762790025	-0.218463353546099	-0.218682630461343	-0.218530292139703	-0.218221	-0.21811706374502	-0.211263862620629	-0.205909437109375	-0.204239427559055	-0.202541302766798	-0.202134	-0.20037584501992	-0.198624522709163	-0.197443199607003	-0.19753338511246	-0.198212238645418	-0.199422246753247	-0.201888892156863
494	-0.486870206858565	-0.473264077191957	-0.450042105810158	-0.44392959492395	-0.431224757399315	-0.407887517239607	-0.388820451697901	-0.424368386865139	-0.411316105163086	-0.407153493360682	-0.410166215743501	-0.411592624741345	-0.412360625485625	-0.411754304919414	-0.397544583071429	-0.391917423285714	-0.39320202490217	-0.397220725757335	-0.392111779368598	-0.383947042958075	-0.384557491	-0.380222999214286	-0.362524895989783	-0.338531717536001	-0.339529147160203	-0.328033721881494	-0.339760919298986	-0.333752293252163	-0.322084952449134	-0.334173390677312	-0.330984337904269	-0.327411679416404	-0.334884000261013	-0.290435143267407	-0.256127832597442	-0.240763530183768	-0.234479989867069	-0.222975015984979	-0.210123240278179	-0.201344834971235	-0.226250879286046	-0.204949430529064	-0.199758774541764	-0.21186704807909	-0.196232283296699	-0.189037659651383	-0.210097577621531	-0.187814983467939	-0.178871339821451
496	-0.3534784	-0.3534784	-0.3534784	-0.353902285991903	-0.3539132	-0.3539132	-0.3539132	-0.3539132	-0.3539132	-0.35612822972973	-0.357401701633987	-0.359417997089102	-0.3595654	-0.3595654	-0.3595654	-0.3591306	-0.3591306	-0.359072729822064	-0.359310343214286	-0.362174	-0.355096158553101	-0.350560279378127	-0.347806779950495	-0.3465218	-0.3465218	-0.3465218	-0.3465218	-0.345790594565606	-0.342774351338808	-0.341307971571429	-0.339890588735791	-0.3391305	-0.336732381976975	-0.3365218	-0.3365218	-0.3365218	-0.3347827	-0.334233034153114	-0.3339131	-0.3339131	-0.3339131	-0.332501259228876	-0.331125383018125	-0.329093495744681	-0.326656677963502	-0.327140812308028	-0.326426299285714	-0.327876980851064	-0.32989538979281
497	0.3821268	0.382662380428571	0.391632350696677	0.392209660379495	0.3925615	0.396874451493408	0.406627954970179	0.410334425427164	0.413145271447059	0.415647163971568	0.415241626605376	0.41950569127759	0.424015336927948	0.429183711675391	0.433919377273673	0.439302229817033	0.441511509864277	0.441202166947972	0.444966816821429	0.446194370435355	0.446961505646021	0.451752515564041	0.451007207297088	0.448096748086242	0.445948090480163	0.443624421821429	0.441046036848863	0.442165873937779	0.443599964638259	0.437715309246698	0.444442279113187	0.452362784718472	0.458700929501769	0.463160374464286	0.45982982975	0.462569457806979	0.4544806225	0.456924364630225	0.459464667321429	0.459795003022578	0.455469356927803	0.463108625883613	0.466273413968949	0.454599131127983	0.465696923857143	0.464060424517513	0.464460754854467	0.460109169365819	0.458564387354474
498	-0.327172870193447	-0.327146566190476	-0.32623972679558	-0.321876701028286	-0.32070437	-0.32141796437247	-0.316844338863458	-0.312733951615268	-0.306382606012094	-0.301646419569721	-0.299622125064012	-0.301062080682285	-0.300591479889431	-0.298457612749004	-0.296702062964706	-0.29415805296847	-0.292879466086605	-0.295332471566574	-0.299509813964531	-0.311158081288997	-0.315397108428676	-0.318306131047274	-0.328498461266584	-0.338505084907682	-0.351177294035633	-0.359490707531915	-0.36008476476143	-0.366160230770226	-0.372662879803087	-0.379740423366563	-0.382826	-0.3832608	-0.383323191465485	-0.380036018911634	-0.368376454929104	-0.35970907229056	-0.353460393306896	-0.35283844343581	-0.353057989948758	-0.355779930203146	-0.35999632731499	-0.363488926520574	-0.366343379916149	-0.371035573293413	-0.382105514433539	-0.385050220758412	-0.388973090675304	-0.386995295283615	-0.383615969461688
499	-0.232227645428571	-0.232416317571429	-0.23403353364836	-0.238498412956149	-0.237937941634952	-0.239173220142857	-0.236823975535714	-0.23287350574183	-0.229789732214441	-0.234062173118004	-0.23164119143062	-0.233969108892857	-0.231661939571429	-0.232141151285714	-0.231792845428571	-0.229264269380552	-0.234490368857143	-0.235757963962558	-0.248150780649912	-0.25445212439581	-0.25321162425	-0.254160968142857	-0.252236645371628	-0.255046478634564	-0.262194454913399	-0.270499877033671	-0.273145554480531	-0.265595651285714	-0.26789965331885	-0.270990120311848	-0.272720183469911	-0.274542599558045	-0.279448106482846	-0.2813436	-0.280491522424268	-0.278022061049675	-0.273828207602752	-0.278353363	-0.28105795356394	-0.27880508437974	-0.277968420837072	-0.275309562227776	-0.276224648998503	-0.280411957321429	-0.281611825811517	-0.2774304	-0.282959860164247	-0.286699966984127	-0.289375178295967
500	0.352422432917317	0.3528262	0.354350063924051	0.353978096826035	0.3536958	0.3536958	0.351400072817856	0.348752857594449	0.349897529533469	0.3502175	0.353090600939074	0.3580436	0.35713848674077	0.3558697	0.357384979588785	0.3589132	0.3589132	0.359873011399594	0.3610871	0.3619567	0.361851598055556	0.3628262	0.363329366883117	0.363221504223108	0.361924591315635	0.36198754730927	0.363942542540091	0.366559683476772	0.365277674736256	0.364584940430528	0.3636956	0.36628286509434	0.37060419955133	0.3728262	0.3728262	0.3728262	0.3723914	0.3723914	0.37150023392	0.371087	0.376143546519523	0.377898508924303	0.3780435	0.3797826	0.3797826	0.3797826	0.3797826	0.3797826	0.3797826
501	-0.227109817634318	-0.232249318503412	-0.231850123035714	-0.232315864809209	-0.23326103189585	-0.230661507953216	-0.232159835111932	-0.247868783941574	-0.263504688367089	-0.266073189618814	-0.267180701063802	-0.267560500288081	-0.265010989835699	-0.270958873	-0.274520249405387	-0.275740196821429	-0.2771773	-0.2771773	-0.276804898491196	-0.27662861195768	-0.278347606062359	-0.279484443817757	-0.2771804	-0.280809322177157	-0.283857086796287	-0.284102513890977	-0.2854387	-0.284034654545952	-0.279655744347826	-0.280160352991453	-0.281786657135697	-0.282358742007168	-0.2837006	-0.282621619571429	-0.2837006	-0.283683423910351	-0.287542366142857	-0.286390756521739	-0.287534805535714	-0.292126134912133	-0.296344337875176	-0.297804550512214	-0.2976128	-0.2976126	-0.296743990433016	-0.296942871981424	-0.298302826061932	-0.297732754562589	-0.297024011262821
502	0.0471687905896786	0.041016718709964	0.0449396171557929	0.0534809303048429	0.08625269433705	0.0924267500122598	0.0933262955672856	0.0876758357137399	0.0874155724638799	0.0782222341777467	0.0788507996648538	0.151914493092626	0.180797630236934	0.218323009207487	0.20787797155895	0.192733518023549	0.185438533082184	0.17901226265661	0.158323852365133	0.145335378494284	0.144996167480836	0.144160769705671	0.141545555268191	0.138472329112141	0.138471856375084	0.138495792153019	0.129827743888504	0.127972262509857	0.12774016269856	0.124352604783494	0.12345723300576	0.124510874004056	0.116445883034648	0.102519661254263	0.106627874299582	0.0871643803656488	0.0789227121818027	0.0880752163126253	0.0915855000011918	0.0948093435669305	0.0984752320737846	0.103734634435324	0.104243258267091	0.0983601511039743	0.0943742110672815	0.0964334909755627	0.096395238764045	0.0945956294706771	0.0974511705115098
503	0.309330628269381	0.305669112832484	0.30507064015873	0.304339751077586	0.306082675036234	0.304825673006271	0.305421775786684	0.305165342832241	0.297545768851753	0.293873842596886	0.288018275006186	0.285099312851938	0.294186827246574	0.300268893991779	0.298183795716272	0.298756731599867	0.295775157479388	0.290333875721246	0.28995882696257	0.291527671868787	0.2914316	0.2918663	0.290239655382577	0.292694175139304	0.293578991318754	0.293912875337391	0.2936055	0.2927359	0.2927359	0.2923011	0.294475	0.295749299569394	0.295490310533289	0.295184748724743	0.2940403	0.294173188042398	0.292861990557438	0.294471499470023	0.300008474715153	0.308646918345084	0.312243002244892	0.315501049890749	0.3197390188473	0.322118832405567	0.32401370526839	0.3249099	0.326614888615916	0.326521379963161	0.329135556787466
504	0.00402464773051184	0.00148342593263442	0.0088527241371882	-0.00080471301785407	-0.018139152240542	-0.0218128877262386	-0.00689606544827585	-0.00391764206155432	-0.0141700715682427	-0.0297461099332177	-0.0340449470769896	-0.0390794899183006	-0.0322784866703296	-0.0348159808910628	-0.0483818151299358	-0.0366047843043835	-0.0296149722308892	-0.0322708219695316	-0.0354741560983185	-0.0278424842270123	-0.0287244747857143	-0.0214443946688905	-0.0176368574947828	-0.0147221366916756	-0.0107945437916155	-0.0127738512109391	-0.0139716250713518	-0.00823095187824488	-0.0043447035	-0.00352041018721332	-0.00403291706360078	-0.000795730510652314	-0.0148591670714286	-0.0185957525157738	-0.0173481277298053	-0.0187525086261981	-0.0191962068726162	-0.0208826056550814	-0.0222157830271036	-0.0172277405593537	-0.0185049155691092	-0.0159471367817308	-0.0191532903364172	-0.011782977105883	-0.0175695839257409	-0.0126704727433863	-0.0119722288571429	-0.0127625397017523	-0.00875811680432023
506	-0.15258379760479	-0.155993017820007	-0.15967915820522	-0.163160864775482	-0.167641254807143	-0.171414837125775	-0.17254266221865	-0.172788007428571	-0.179426019889503	-0.18423285890948	-0.187678986066452	-0.193376777813505	-0.196280036472946	-0.193527868308828	-0.192202181012658	-0.191004055396825	-0.193956784113645	-0.195446081201371	-0.188900598956196	-0.189715187184115	-0.19221253424	-0.195626050127476	-0.202366282345248	-0.222647313353114	-0.227923512270916	-0.229982876465863	-0.2307044	-0.232666593466934	-0.234058489752936	-0.2346174	-0.239596585986503	-0.2415739	-0.2415739	-0.243944994027695	-0.248014856144264	-0.251592175172975	-0.253474319807923	-0.254188560967742	-0.2567913	-0.2567913	-0.2567913	-0.2567913	-0.2567913	-0.254785692973402	-0.254096046414343	-0.2537479	-0.2537479	-0.2537479	-0.25509776704
507	0.101913570031942	0.105832097071429	0.104252742501229	0.103132856806265	0.0988914368152634	0.107214362702409	0.109901120802677	0.110491095229687	0.098987107318038	0.105449010189575	0.10016075098473	0.101932245038961	0.113225821181891	0.122548362875617	0.120454652178251	0.126086003301157	0.119972876964286	0.116927346750824	0.125196166834815	0.116069487103448	0.124456549734669	0.11966776273184	0.113638062643826	0.113500002991787	0.107483420775575	0.113812316712605	0.113149657571429	0.106619319314531	0.113590436441642	0.0991412868571429	0.0788902455693243	0.0590806766733725	0.0833054410466898	0.0778655621641069	0.0802976602776871	0.0843250302972108	0.0721219253708197	0.0517352116309148	0.04694525059078	0.0524264923576659	0.0687570458340732	0.0661008706406209	0.05250737423854	0.0427605671793318	0.0447558334086488	0.042779705335443	0.0328244937222222	0.0225106821748107	0.0142988690717802
512	-0.0944527030953225	-0.0863510706428572	-0.0893737707894932	-0.0917434896103896	-0.0985743475455182	-0.102617136947476	-0.104377125404384	-0.107789534637327	-0.101103834141621	-0.103146716923077	-0.102483121127451	-0.0992156156862745	-0.0966057435583567	-0.10025895462447	-0.0976148462945684	-0.091537050573296	-0.0890742907317767	-0.0856286673214286	-0.0827532233440331	-0.0848024351064954	-0.090104827828022	-0.0877463933075217	-0.0896411473471052	-0.0909625629473391	-0.0893849145357143	-0.0922542166985757	-0.091127093101014	-0.0927132765113636	-0.0877919719617951	-0.0865758880342589	-0.0842618818245635	-0.0848506187990834	-0.0822495278262921	-0.069077141276072	-0.0596243517845377	-0.0597863971879438	-0.0565689	-0.0579086364874552	-0.0569647232857143	-0.0582687131025184	-0.117306174059232	-0.0485177094698507	-0.0463928689898199	-0.0445305315528583	-0.0421519210357143	-0.0416071022313458	-0.0428188163162546	-0.0377707981309498	-0.0350611569787088
513	-0.2799724	-0.27819412	-0.2773624	-0.2790744175	-0.2791015	-0.27875382984375	-0.272583890714286	-0.2717102	-0.271858578922299	-0.272145	-0.273333832044888	-0.2738841	-0.273829621106719	-0.27600632295082	-0.277247942766798	-0.2782319	-0.278609986956522	-0.2791015	-0.2791015	-0.2791015	-0.279185368002755	-0.273580182753394	-0.27181263762545	-0.270747628571429	-0.272837882692308	-0.2730147	-0.2730147	-0.2730147	-0.275734960434783	-0.277560444492696	-0.278117519508197	-0.279928858746006	-0.2821452	-0.283409813267717	-0.2843191	-0.2851886	-0.2856234	-0.285924666561265	-0.2860582	-0.284333064106645	-0.282810292031873	-0.2825799	-0.2825799	-0.285321245007924	-0.297952401797843	-0.3091016	-0.305280059790778	-0.297096981661891	-0.292269907440945
514	-0.0580173381427849	-0.0471431743780572	-0.0437189621513944	-0.0379988557854973	-0.0127373813232743	-0.01885656796875	-0.0218390578155152	-0.0285336324	-0.0394139314535346	-0.05304454032	-0.0661936280056432	-0.176284166666667	-0.207756300751284	-0.210354734684717	-0.2114931	-0.2114931	-0.2114931	-0.2114931	-0.2114931	-0.210251179091621	-0.205028460623269	-0.194794030170983	-0.180362731984855	-0.174350458302853	-0.174455126330731	-0.176229893109812	-0.1767065	-0.172695605413719	-0.17043381977476	-0.1680109	-0.168322988230584	-0.162801786055777	-0.1619239	-0.1619239	-0.1619239	-0.1619239	-0.1619239	-0.162295676612982	-0.163460023820663	-0.161060974099279	-0.165389505633224	-0.177879811111111	-0.186554046297803	-0.187219666496577	-0.187012572280702	-0.187576	-0.1884456	-0.1919238	-0.1932282
515	-0.248688728465653	-0.249008584042553	-0.254567458483672	-0.26662079463614	-0.268616337129485	-0.263537383339395	-0.252707286585189	-0.248992292930255	-0.24813409148539	-0.249329160301697	-0.251656396648712	-0.255729480960159	-0.25322123015863	-0.233552185661168	-0.23233317300238	-0.2313042	-0.224946957301881	-0.218582991427944	-0.209241731077467	-0.204081129769416	-0.192092718626122	-0.184890193422083	-0.182215766375546	-0.179233151659222	-0.177368487745098	-0.176104218949959	-0.1760871	-0.176829618564356	-0.174192309094519	-0.1648925575	-0.16545746004944	-0.170594690562914	-0.1699999	-0.175696821798258	-0.18020819323349	-0.179767215042577	-0.18031690924463	-0.178714624532948	-0.179275526855033	-0.175965001707347	-0.170692996437781	-0.167469778602766	-0.166589084381716	-0.162721150084642	-0.155638661525946	-0.150542587839713	-0.149562671832872	-0.144890790129507	-0.139972766118677
518	-0.00525271025468412	0.000778832227903226	0.00310504321463466	0.00734522926428909	0.00788863529056605	0.0132842882815063	0.0197599351520143	0.0202628500204165	0.0224164454981993	0.0234039489361702	0.0236621	0.0247418721429751	0.0272580647510119	0.0224214251308103	0.0235177848826778	0.0274452922776911	0.0294912838200474	0.0283046274764151	0.0250825329137707	0.0196585685293466	0.0149129021018593	0.013047843884941	0.0149563642550736	0.0131131734824015	0.0105979616416732	0.0108443555147059	0.0120245866421569	0.0131801419152276	0.0123445	0.0158259242331964	0.0177099206203371	0.0211569605370582	0.0196780091314935	0.0227185558597444	0.0238780475532655	0.024467669609375	0.0280409839041556	0.0360906905792893	0.0391413132879519	0.0382843725243861	0.0335721629241137	0.0351364405059275	0.0367893221452747	0.0353360504511895	0.0310907090606643	0.0323347788246889	0.0319043178867175	0.0279794874012647	0.0287145769894673
519	0.580349849959316	0.581241727651867	0.581525828005191	0.576571137905018	0.57794330057412	0.576379214814815	0.573767798081441	0.570559341031602	0.577121110694995	0.58457669085916	0.590522805040603	0.593278788179669	0.604670587552651	0.615169109910221	0.620341311272326	0.623363723166927	0.618762106132075	0.614477011754095	0.610975014597692	0.609059673448559	0.606970091731669	0.61585315069161	0.621638764514377	0.611051568241559	0.596842882205739	0.580692643505497	0.573618046653225	0.569194520288296	0.562071638880719	0.553731409489908	0.545898047065551	0.537942767054533	0.526641768848437	0.51902226594762	0.514433340628298	0.51086280413005	0.506879102901954	0.502648994522138	0.5015715	0.497543170752974	0.492248053422983	0.486761613925137	0.479670853397241	0.475683410457516	0.473440050974026	0.4716216059375	0.467900538158773	0.464786074796104	0.463738207568438
520	-0.231271993434384	-0.224712088929121	-0.218289516049383	-0.224367979523242	-0.231679667593747	-0.231491711750231	-0.23033644431565	-0.231932671631206	-0.238746102469136	-0.238957455680689	-0.234257586503384	-0.222077573368506	-0.2240367	-0.219019893540449	-0.219994473695102	-0.228551305172387	-0.230756347454087	-0.232035349365535	-0.24004563671272	-0.227756819333487	-0.225320618751533	-0.223906856228442	-0.224951422136267	-0.22444420917726	-0.221259352938761	-0.215554550882133	-0.212996375238388	-0.209217639567606	-0.2123665631498	-0.215630644906596	-0.21905874801929	-0.2243684647062	-0.22389698256208	-0.213080503703704	-0.208110717458089	-0.20397772654414	-0.200082324915411	-0.19899626797013	-0.197841476271744	-0.204495980959705	-0.207896176760669	-0.202504952799311	-0.196675549482137	-0.196491811442633	-0.204006403106736	-0.198393069893238	-0.200531715893319	-0.2053565	-0.206742755833228
521	-0.31290695770288	-0.313172506818993	-0.30864587401463	-0.318213611045543	-0.323325818284522	-0.321283363699617	-0.32314559584	-0.332619556	-0.335400588187015	-0.337492627363198	-0.335741209382857	-0.33387380302009	-0.322723705665407	-0.323367595250224	-0.3289472969182	-0.3292577435	-0.325046418178571	-0.331403997062692	-0.325906292185857	-0.324672355253437	-0.322869269794424	-0.324014373749445	-0.329120840744673	-0.337123419614134	-0.334853464356712	-0.336612112434213	-0.332930230298476	-0.328687476136364	-0.334458587877496	-0.335958222479106	-0.336055382580793	-0.340246730568566	-0.338419574737824	-0.3304199	-0.328712441510045	-0.331175269293748	-0.334540848069583	-0.333311557466471	-0.333365075139141	-0.33664289678511	-0.336275803790327	-0.336032409162698	-0.338470749617143	-0.336967704947918	-0.340619852866129	-0.345994886932032	-0.343645711720163	-0.337006681023884	-0.339345156087112
522	-0.191839394733355	-0.193731590566038	-0.199528578028169	-0.205217269694534	-0.21302048912097	-0.2160871	-0.2160871	-0.220660985674044	-0.225757747205468	-0.228583999276818	-0.2291306	-0.229998412396532	-0.222690451656726	-0.216027279421716	-0.207946008858813	-0.207017873353846	-0.207902968748078	-0.2008697	-0.202980724123077	-0.204142385389111	-0.2052175	-0.2052175	-0.213430270599588	-0.222049549750178	-0.220645126482445	-0.220993173247496	-0.224388919225996	-0.229904361697489	-0.238079534493011	-0.241903653295793	-0.243990948001991	-0.246756993353846	-0.2478262	-0.247744018570419	-0.245164792994325	-0.239625981840252	-0.237201626595137	-0.23361938967677	-0.2330437	-0.232783165650878	-0.231301164588794	-0.226698549067901	-0.229701818332821	-0.231737435017647	-0.23269562343636	-0.235216923724321	-0.233948666453163	-0.224648356184493	-0.22857062311678
523	0.0212886587719378	0.0150294768361919	-4.54670916334721e-05	-0.00802574368634384	-0.00568841170955166	-0.00323348286295522	0.00069326711942681	-0.00720152931793339	-0.000211421265723288	-0.000711256314127851	0.00295367535377355	0.00314772241991338	0.00262225740015661	0.00676671494023903	0.00750703598433478	0.00837612089437162	0.00536695188150519	-0.000499098320834068	-0.00117032570102605	-0.00658824904032432	-0.00275646921391257	-0.0102745836092305	-0.0116963192996743	-0.0111406609930488	-0.0103739129883052	-0.0138025756906077	-0.0121650529874214	-0.0136994858340319	-0.0150285275656324	-0.0148634946421981	-0.0107239812797425	-0.000660702180582318	-0.000331113580272296	-0.00386923013629795	0.00121519037286488	0.00185877770382697	-0.000986297539682557	-0.0021853214087973	-0.000434699999999999	0.00322577447299452	0.00606786352201263	0.00859815604798798	0.0154102840794826	0.00912427838490324	0.00953042949521111	0.00501486202003326	0.0107081117359413	0.0138190110599079	0.0153452061881188
524	-0.226374302512563	-0.226819668168268	-0.2258674	-0.226027695594568	-0.226494324279563	-0.225905844731553	-0.225879570655183	-0.22565151222259	-0.225241955723	-0.226362256840013	-0.227427875082836	-0.2276065	-0.2276065	-0.239365951875	-0.244825023754484	-0.24550467664155	-0.247006327899271	-0.2480413	-0.245814112156343	-0.249139832184898	-0.252295673307241	-0.255392702087475	-0.255626228868744	-0.255242043359655	-0.2549978	-0.254652437164624	-0.254563	-0.2541283	-0.2541283	-0.255615218880424	-0.255325014429289	-0.253776393143425	-0.254100611635978	-0.25051147720356	-0.248218955930282	-0.242774461482361	-0.239700621430937	-0.237566376388595	-0.234948190925398	-0.224056965969839	-0.221005393665911	-0.221313750082533	-0.220805938729914	-0.221950147110193	-0.2232587	-0.224670777315147	-0.225515493143425	-0.222448502982107	-0.217828666500994
525	0.0121876827757536	0.0198533543557469	0.0212814917613636	0.019951523223301	0.0175962141071182	0.0080508481943039	-0.0171621927104043	-0.0356882395495197	-0.0376657478191726	-0.0375311187730028	-0.0370390092394534	-0.0409363911038105	-0.0442779028573051	-0.0485743005537834	-0.0476041762705082	-0.0471739	-0.0464790423167849	-0.0453102608571429	-0.0494846260369632	-0.0543650984040205	-0.0572627667188724	-0.0576087	-0.0576087	-0.0611405634888438	-0.0623913	-0.0623913	-0.0618744622641509	-0.061087	-0.0664965036766288	-0.068555739869281	-0.0709273925353561	-0.0743806196839055	-0.0725977353102365	-0.0703836766383963	-0.0702174	-0.0789061122731467	-0.09297262	-0.0954348	-0.0944393160301049	-0.091308531632991	-0.0908530222493888	-0.0903070828180039	-0.0896919123467181	-0.0870581044526813	-0.0937814972447326	-0.098194310455655	-0.0986092194876362	-0.100524702255639	-0.102319146598536
527	-0.289681357613125	-0.28381188118007	-0.272964212279424	-0.268295389996168	-0.264866014517172	-0.257979861969096	-0.249000370480886	-0.241794700989801	-0.237075927142345	-0.23430959254213	-0.224631343104961	-0.221984349631412	-0.222496579362848	-0.213764294534523	-0.208287249741651	-0.202513567089184	-0.1979843782827	-0.193622249994432	-0.190732461435293	-0.188250019217913	-0.181603739010505	-0.16944429868847	-0.178570195760083	-0.177801210409999	-0.178028196689508	-0.180549796142857	-0.182386044618904	-0.177370164904543	-0.174148257877814	-0.172544282894406	-0.171140755664302	-0.173729670516836	-0.173068228276577	-0.167232112302759	-0.162806344691444	-0.163665265	-0.162716790501785	-0.161373571727198	-0.158596296387897	-0.161153562285714	-0.160189854181818	-0.158784474125626	-0.159497588356283	-0.149641372912219	-0.147764781577274	-0.149671191069723	-0.14861953102694	-0.148180872571429	-0.145212473328268
529	0.113844	0.113844	0.1142788	0.1142788	0.1142788	0.1142788	0.1142788	0.114381432216906	0.115834503401361	0.117757	0.117757	0.117757	0.117757	0.117757	0.117757	0.117757	0.117757	0.117757	0.117757	0.117757	0.117897425837321	0.120055749714286	0.118530461707434	0.114496848482685	0.11392298247012	0.1142787	0.1142787	0.113720356785714	0.111978582710779	0.1112352	0.109931365987853	0.108813220114327	0.1086265	0.109216330510897	0.109433918756737	0.1090613	0.1090613	0.1090613	0.1090613	0.1090613	0.1090613	0.1090613	0.1090613	0.108206345668663	0.1055831	0.105735175480769	0.10400605255739	0.103317187100592	0.102935601593626
530	-0.141082129281219	-0.1394094	-0.1394094	-0.1401570864363	-0.138706249215626	-0.1354964	-0.136372020307692	-0.136844850697293	-0.127889935950961	-0.130943185788988	-0.1315834	-0.133480255103668	-0.146502473790507	-0.159441696653386	-0.1598493	-0.1598493	-0.1598493	-0.1598493	-0.158898350322581	-0.16758405368602	-0.17879398672165	-0.1798493	-0.184619421695761	-0.1907188	-0.19349113770239	-0.203399730853563	-0.203119385766871	-0.210069184803056	-0.214978482193771	-0.215579326197479	-0.219367948742014	-0.223937994548058	-0.228615620986688	-0.2298492	-0.230284	-0.229867756073806	-0.2298491	-0.2289796	-0.2289796	-0.229004152238806	-0.231594843490643	-0.231638743723974	-0.234614847259201	-0.2350665	-0.2350665	-0.2350665	-0.2350665	-0.234931815891768	-0.2346318
535	0.411807715216648	0.410559672210699	0.399564118003704	0.39702755027675	0.391725149664982	0.389262177582346	0.391783568357143	0.3890823395	0.387623353428571	0.387615564956299	0.381394589856337	0.3830889	0.380465570928571	0.389876575287375	0.387824590496698	0.387406927300931	0.3882736115	0.388852834831461	0.388942732699127	0.390066310401891	0.398834069571429	0.3951394155	0.398176423826361	0.396029745	0.389195172541249	0.387587488206042	0.383513024285714	0.387314634200046	0.378606777045522	0.377699318924133	0.378398648264124	0.375736472442756	0.370911895420628	0.362121894909654	0.357277890823961	0.356199239985719	0.357165222472253	0.358337475928571	0.362576907928571	0.361490947534578	0.3634156725	0.360778453428571	0.362729497214286	0.370495693426224	0.365022825785714	0.368560127285714	0.364953243785714	0.3665704105	0.367285611567297
536	-0.154629832432432	-0.161974214607486	-0.175343857860616	-0.185591880809597	-0.1876086	-0.188328774875067	-0.186432105664113	-0.178559726331865	-0.173832187767553	-0.166850330573532	-0.173273378662929	-0.177893771351295	-0.18073668666801	-0.189305676800185	-0.195195948974259	-0.198138913957241	-0.199016604388505	-0.204827556519764	-0.212105214709237	-0.211147242348337	-0.214545722083007	-0.21249208559322	-0.2119566	-0.2119566	-0.209580315665075	-0.203702730300569	-0.204849627280065	-0.206008441249527	-0.198052220627389	-0.190968248149078	-0.190198479181389	-0.194500446968937	-0.175753059022799	-0.163630235719019	-0.157448311693998	-0.135465193390289	-0.113382596159528	-0.095224666572413	-0.0574725710684695	-0.0281590286890271	-0.0093039730284007	0.0008979694820277	0.0421995053702488	0.0512265761827338	0.0721964391347995	0.0874603785983797	0.0893268088534684	0.102873914956459	0.112246456673977
537	0.0542241066760862	0.0551384	0.0551384	0.0566583291080202	0.0583002504983389	0.0600787830593281	0.0608521704537335	0.0612253	0.0612253	0.0635069660557769	0.063834	0.063857519430605	0.0650553965	0.0651383	0.0651383	0.0651383	0.0651383	0.0651383	0.0651383	0.0651383	0.0651383	0.0651383	0.0651383	0.0651383	0.0651383	0.0651383	0.0651383	0.0651383	0.0651383	0.0651383	0.0689439741035857	0.0699209	0.0686166	0.0686166	0.0686166	0.0686166	0.0686166	0.0686166	0.0686166	0.0686166	0.0686166	0.0674202142168675	0.0673123	0.0673123	0.0673123	0.0673123	0.0673123	0.0673123	0.0673123
540	-0.16596775192057	-0.173357693336031	-0.206929809346658	-0.186744831403434	-0.189290800213047	-0.174488248107711	-0.219013002064995	-0.249914374861046	-0.259883746204192	-0.258267984546564	-0.257518431916143	-0.271647583975003	-0.264945826655655	-0.245496358000096	-0.240353746012566	-0.241270822385462	-0.236144567770742	-0.234985854186016	-0.226448766954899	-0.217308885194306	-0.212226066059589	-0.199474497728755	-0.191534269500418	-0.168601608873226	-0.170399534349758	-0.17979680308413	-0.193980454451266	-0.205116753882352	-0.204333686477886	-0.201561421093946	-0.190472573298598	-0.190108120461478	-0.196167602639058	-0.187335064847512	-0.192713766980024	-0.194991159294134	-0.197761344283999	-0.186545034768865	-0.188691911412945	-0.200785706436549	-0.228627969522242	-0.227726522691622	-0.223849045068801	-0.236275705091616	-0.232640694080757	-0.244517107307945	-0.25467710623171	-0.252672920605797	-0.248104886890052
544	0.0738589311666667	0.073913	0.073913	0.0739461083139083	0.0743498429130775	0.0752206902534113	0.0756521	0.0756521	0.0764770816	0.0749638833348207	0.0766975034813926	0.075567112605042	0.0754549927523551	0.0743478	0.0744264735254638	0.0743478	0.0743003210704399	0.0730921057088193	0.0704348	0.0704348	0.0699755746794664	0.0691304	0.0691304	0.0691304	0.0691304	0.0691304	0.0691304	0.0691304	0.06863805625	0.0663056682013912	0.0660869	0.0670393121894667	0.0718081739579198	0.0770211549819928	0.0791304	0.0794481784688995	0.0795652	0.0795652	0.0795652	0.0791379180955493	0.0791304	0.0791304	0.0795652	0.0779625794871795	0.0773437399909471	0.0773913	0.0780426078834051	0.0777571578668433	0.0776422003000521
547	-0.268343489217673	-0.266919407775551	-0.261697636710825	-0.253758484337349	-0.258434957894737	-0.260615209187697	-0.2659498	-0.258890376328502	-0.258385761547763	-0.248822731254026	-0.245804818181818	-0.245086090476191	-0.23607193499797	-0.233304388528577	-0.229198883933411	-0.22260288840694	-0.223154592227564	-0.216905572271016	-0.220198102422285	-0.215515	-0.221025238485804	-0.216724225020113	-0.218639779689853	-0.213020559349786	-0.206165609319512	-0.199149672335232	-0.195796798455912	-0.1985585	-0.197181188020627	-0.199902640300935	-0.195604687053571	-0.197539562365162	-0.200279332064777	-0.196566907698675	-0.200751414337641	-0.19722177770297	-0.199339521823316	-0.199491536919315	-0.194746847969441	-0.202673358955823	-0.1933411	-0.197373836905721	-0.190606438350681	-0.194778258087939	-0.192243211577249	-0.196128530012053	-0.19262559357201	-0.194164337343561	-0.19376057150974
550	-0.0625320755327545	-0.0622667542962357	-0.0606868736699029	-0.0646148287919767	-0.065494036983802	-0.06721668804453	-0.0661348398550725	-0.065614291641791	-0.0668673035188216	-0.067284624892687	-0.0628148161369193	-0.0601072137763932	-0.0615500516430241	-0.0600177368798354	-0.0562190758661642	-0.0499487669148342	-0.0473472694661922	-0.0469186404442339	-0.0484008144223108	-0.0481091	-0.0481091	-0.0465222991489362	-0.0421517020627755	-0.032735079940516	-0.033517024538865	-0.0301117158014401	-0.0339908171717172	-0.0303966596549762	-0.0274427761926629	-0.0271464347988875	-0.0317651733988723	-0.038131895827037	-0.04719067258311	-0.0530112024866756	-0.048757921852171	-0.0468465151494851	-0.0348260749393625	-0.0318008122299326	-0.0327042163961039	-0.0329916152587859	-0.026538060815534	-0.0337896431452055	-0.0390702149548069	-0.0380505819967267	-0.0405149856885927	-0.0275592435005687	-0.0245988631199031	-0.0312721373881932	-0.0323002080450523
551	-0.279582851113641	-0.282476753006503	-0.275958799148179	-0.27061380325	-0.270260112180868	-0.263257704769816	-0.266012386569143	-0.265348178363547	-0.268606030026468	-0.278977665601051	-0.27619399821318	-0.28004650150248	-0.288252380553256	-0.285924418905621	-0.272163517335634	-0.27808754207945	-0.275447127721222	-0.28349021225	-0.290435553107143	-0.298962255332318	-0.285876751208635	-0.275965372070889	-0.274268203454314	-0.2695652	-0.267486873261261	-0.269188037678571	-0.267165669857143	-0.268393923554398	-0.272112310913189	-0.273663405710317	-0.265955394428571	-0.26028766199	-0.258217909178571	-0.25659631287986	-0.25530232175	-0.249919030785791	-0.250382741678571	-0.246803077714286	-0.26309126475	-0.2650767752149	-0.266049591099345	-0.281929510968215	-0.284940142804401	-0.294011403759942	-0.287640779428571	-0.28891194725	-0.288290493461951	-0.276130957148352	-0.275679546993671
554	-0.498282452302749	-0.499081689202398	-0.502924603083848	-0.500958950774263	-0.500882237965616	-0.50258177665839	-0.505080382183099	-0.519028471761167	-0.532538937919933	-0.537035817686445	-0.54335524519461	-0.5465724	-0.5465724	-0.5465724	-0.549095068309809	-0.5504855	-0.5530942	-0.5530942	-0.5530942	-0.55449523940256	-0.549480196198261	-0.549898302641056	-0.550297112446657	-0.552088739128883	-0.554069915428572	-0.555620432834758	-0.55672699213045	-0.558277647714286	-0.5596159	-0.5596159	-0.560504229057406	-0.562859690139335	-0.5630941	-0.5630941	-0.562476513490196	-0.561920902749004	-0.560027727454878	-0.563147996984127	-0.570093655144695	-0.5730942	-0.5730942	-0.5730942	-0.5730942	-0.572730812699539	-0.571855945106383	-0.571355	-0.571355	-0.571355	-0.571355
555	0.224351120659584	0.221317293175729	0.219091461664629	0.21130952388208	0.2143479	0.21298392582134	0.21290826912433	0.212437947497949	0.208891202584085	0.204350115591985	0.1991304	0.199604043122662	0.194153176599735	0.191665578486056	0.189514045181906	0.186397620164297	0.175994467386135	0.175738964048206	0.190466937768786	0.197916895949441	0.199819901287051	0.20210067377976	0.200519670816626	0.199369581380242	0.186358636719884	0.177497261297889	0.17807852092504	0.196269275421077	0.203713259740255	0.204595547673765	0.204898917417719	0.202174	0.20076819380864	0.197729787418984	0.190527816503667	0.186106582449561	0.189716079487931	0.193237059316945	0.19265192725351	0.19298546021329	0.181757032815677	0.172076511228578	0.165002296562739	0.173990228351439	0.175581457546507	0.1799999	0.182277872595122	0.183820678236015	0.180747518543615
556	0.197728589448603	0.174725367284398	0.167301122016931	0.173906099250826	0.164378073745725	0.130156091392845	0.0927629821683556	0.123933989179924	0.133719637849013	0.136855911492199	0.138748768353445	0.128880837026948	0.151052911838159	0.144254142574447	0.140679221046681	0.15175492536023	0.153229282281759	0.144949685907132	0.147398843363022	0.139607576470588	0.151069323209254	0.163112365805638	0.141330793900709	0.140600297236291	0.129544129646999	0.133785927586157	0.152646340350452	0.14508170167719	0.135260331915798	0.115308434134789	0.12076106916756	0.12523512273362	0.137269915676491	0.163634031902207	0.157887000395575	0.15922313478403	0.16674297682874	0.1621611955664	0.157802103618166	0.137950653860883	0.136782777869372	0.141552741975783	0.152517426427228	0.125917906654049	0.109694955399643	0.148879239632369	0.107504137055558	0.123295961185911	0.141807683214422
558	-0.6110388	-0.6110388	-0.6110388	-0.6110388	-0.6110388	-0.610790498142857	-0.610604	-0.610604	-0.610604	-0.610914260857143	-0.6110388	-0.6114105255	-0.612847121641822	-0.61297577227671	-0.614851279825737	-0.616185406663052	-0.617953628155672	-0.619298978857143	-0.622120401118222	-0.629180542596349	-0.630499338656126	-0.625291295616779	-0.6236476	-0.622815299019608	-0.621110942247744	-0.610130217869963	-0.59577905967437	-0.592033302404238	-0.5914736	-0.594494165962535	-0.597904802231076	-0.605016998158527	-0.6075605	-0.61475542088239	-0.624517	-0.624517	-0.624517	-0.624517	-0.6236474	-0.6236474	-0.62441277693575	-0.624517	-0.624517	-0.625291008203445	-0.625771579411765	-0.627364171867612	-0.628364058510638	-0.62843	-0.629154552904239
560	-0.186651777476812	-0.176924142794424	-0.16901720111663	-0.161332447480818	-0.152971718826037	-0.159349049533924	-0.156557913764045	-0.153529845980707	-0.153031396007017	-0.186234699520388	-0.225327112327855	-0.227531250599815	-0.226244708827086	-0.227303370024116	-0.227339342612303	-0.228666878459687	-0.227907	-0.2252983	-0.2252983	-0.22778092426795	-0.2300809	-0.2300809	-0.2300809	-0.2300809	-0.2300809	-0.230734056942777	-0.231710395540378	-0.23354511006012	-0.233647494726166	-0.232355734493083	-0.235790876226621	-0.241416278314514	-0.241041576538146	-0.242785747020934	-0.242355851423922	-0.258569561462642	-0.264093101968827	-0.26280364866562	-0.262425859	-0.263356696857143	-0.264920910024309	-0.267595301692827	-0.268500362168879	-0.268916446571429	-0.27377098596014	-0.289248675365854	-0.291079414252153	-0.2909498	-0.290515
561	0.390847466736401	0.405812158443886	0.407964390702215	0.409768597737909	0.411265259585862	0.414284268542835	0.417606790998902	0.416688095344707	0.419311061361772	0.418548953458096	0.414154045779221	0.412877963398693	0.410099619019776	0.402800000054251	0.404354765437832	0.405787134755382	0.4022346453958	0.403715915022885	0.403210715327892	0.396413591219304	0.393917257026276	0.391990300267408	0.394515537529137	0.394038589350936	0.3923912	0.390095193605036	0.392467133120087	0.394648403340509	0.39712428299532	0.400976044871795	0.40224980259552	0.402739516679718	0.403621711302983	0.402320429747833	0.400003645340642	0.404546301481481	0.406792473766641	0.417096879024814	0.422776540291584	0.424049768603744	0.427792612207488	0.4280434	0.427523882051282	0.429291819322253	0.435432471652981	0.4358696	0.434430881669394	0.426815017851307	0.430005837428804
564	0.0493908780714286	0.0643584171221785	0.0596565861827562	0.0373192509808854	0.0280276149482896	0.0331833173714285	0.0206462844977929	0.0162781306591007	0.0205285043977591	0.0375800123349837	0.0650308442954456	0.055769514069551	0.0743438961000724	0.0830576247727072	0.0895528929125167	0.0656246647650402	0.0879809755935961	0.081941176487168	0.0659036379073442	0.0870813154057097	0.0983212478185186	0.0813000732742332	0.0952922536158525	0.0949607764444085	0.0920320006347947	0.104836435942036	0.106288957979293	0.106366151864592	0.105300541390136	0.112655950637922	0.105479237764844	0.111078859874555	0.0965462515211152	0.087625062788063	0.0899179095047579	0.0902153117193881	0.0976364996267013	0.0892071523564339	0.0827662793955484	0.086222823867796	0.0974092365313879	0.0744289442435704	0.0787216761640875	0.080762537699845	0.0697421968070974	0.0674583427142857	0.0758924505568868	0.0853538238376856	0.0624684325274432
565	-0.241483806104696	-0.239247231180082	-0.239559586120195	-0.249699454177082	-0.256052716039466	-0.264939919026722	-0.250190146796835	-0.245672411986702	-0.24967418592638	-0.261074236324402	-0.268908692462834	-0.278089395665914	-0.280519679675369	-0.277702390633221	-0.269597649919767	-0.260288960635139	-0.254504951837753	-0.24772919735984	-0.242815573852448	-0.238646288545111	-0.240376943830885	-0.241800815770468	-0.234148853367031	-0.237348468228764	-0.231368879617262	-0.229709197891031	-0.237812765541519	-0.242048137416358	-0.242424478278033	-0.253697225790144	-0.253707773151737	-0.238566374007005	-0.251914299695668	-0.253210902179729	-0.252343024047716	-0.25544348592512	-0.255703771103236	-0.251397503818077	-0.24854492814429	-0.247357868347339	-0.241689212939357	-0.237234719664607	-0.230898054414065	-0.231219065624269	-0.235257687146476	-0.236914612969617	-0.234317429454664	-0.237375769724952	-0.238689667095391
568	0.148675923453347	0.151536330850331	0.135451411762765	0.129464150092814	0.123650860714775	0.124510062112741	0.136097210968025	0.142493575096774	0.143312589450944	0.123122939464142	0.116225501539354	0.101099162041583	0.105392135014924	0.118900787831423	0.13483531220972	0.136425571281881	0.139104127405229	0.145868755129558	0.14326748270175	0.141411646104665	0.130801115920688	0.0994446233403074	0.089112473239615	0.0932506157155429	0.110825099896474	0.120826583467551	0.139298052978812	0.150425215487462	0.15497749166907	0.152841891433386	0.155647129615215	0.157385734570881	0.151375504365732	0.144096318647086	0.141187669655697	0.143410877730347	0.137531277354729	0.14569854711446	0.170765938831093	0.172148593136944	0.152585483242304	0.139807148158818	0.129026505960185	0.132234451360532	0.149083227338963	0.169145266943579	0.179936278010998	0.182961561784018	0.191179875323898
574	-0.0947998347040057	-0.0944925	-0.0937480099644128	-0.0935027473429952	-0.104573648810645	-0.105983280648261	-0.109241246428571	-0.110282917466862	-0.103269094794901	-0.100114739440409	-0.0975103398489901	-0.0978119116029989	-0.0997098	-0.117228583527096	-0.118190374254076	-0.1179705	-0.1179705	-0.113072709744419	-0.112304989235915	-0.111430589576983	-0.113798701457836	-0.118645984517713	-0.113159124841538	-0.116067959036104	-0.114326270460524	-0.110410735821501	-0.11287570394124	-0.1131879	-0.113689245715424	-0.107101	-0.107101	-0.105921988042705	-0.107089741137931	-0.103188	-0.103188	-0.103188	-0.103188	-0.1036228	-0.1036228	-0.104305424241342	-0.1023681457672	-0.105500739988706	-0.104548731489362	-0.107481446222137	-0.105225378191489	-0.109190104096045	-0.115481752183634	-0.121549422571429	-0.127043973714286
577	0.0182036478131213	0.0195747	0.0191864690824706	0.0226579584493042	0.0237930249420338	0.0239225	0.0240025757866843	0.022557306252233	-0.0189053840101676	-0.00519156774193543	0.00938795667334672	0.0105420109549091	0.00998020314673735	0.00950760710251257	0.0163383988088685	0.023184075587943	0.02499487776	0.0278195089768799	0.0427489350722311	0.0605629607811752	0.103198430704523	0.110459203896274	0.123259032601085	0.138595732598598	0.148662251416138	0.156063488188027	0.166347854476114	0.167374984308189	0.167655289097426	0.167836	0.1669664	0.164994849784697	0.1660968	0.1665316	0.166836780920835	0.167278061874793	0.169447763201581	0.171875577902034	0.1726185	0.173079799900629	0.1734881	0.172890844087446	0.172825951197465	0.1717489	0.1726185	0.172684742133157	0.17380653638171	0.173753663088138	0.173033569095727
579	-0.120539	-0.1201042	-0.1192346	-0.1192346	-0.1192346	-0.115932734366925	-0.112119292861538	-0.1118459	-0.1118459	-0.111162943877187	-0.1109764	-0.1109764	-0.110300828007137	-0.111760988908725	-0.114163000768994	-0.1140221	-0.1140221	-0.114148162073208	-0.117568181233878	-0.119513569538462	-0.118058934820055	-0.116312557105943	-0.160693842836643	-0.17828795875969	-0.1792397	-0.1792397	-0.178866488621729	-0.175506960635697	-0.170920944171024	-0.169767666448445	-0.173089980635914	-0.175646228679883	-0.175425280311731	-0.173454417125775	-0.174829854769561	-0.17713117887456	-0.177749246964286	-0.18359410849442	-0.212323499066937	-0.216262734912537	-0.209770244416578	-0.2070736	-0.2066388	-0.206204	-0.20592977566719	-0.203756730265211	-0.2035958	-0.203161	-0.203161
580	-0.403938348433157	-0.407514779398922	-0.418687861188917	-0.429672127944202	-0.43037537429643	-0.430430195067088	-0.434784416184678	-0.436476494319436	-0.436214954037122	-0.46694113239612	-0.477841100989524	-0.48466714328187	-0.480623749953513	-0.492931934672428	-0.50081303657305	-0.506227976212393	-0.510214705167937	-0.503669	-0.501843791266199	-0.493903772606824	-0.491288845138729	-0.475560835811807	-0.466480811915442	-0.46390738974359	-0.470496646369893	-0.468305955379421	-0.458455671316328	-0.458439220256481	-0.462357875520197	-0.4612673	-0.460832788042398	-0.4595281	-0.458275112060967	-0.453057903095112	-0.462863586045983	-0.472419008164058	-0.480838725282715	-0.497177390954379	-0.509340347802508	-0.51084363016572	-0.51818401605239	-0.52360714070029	-0.527947495499388	-0.531670926271421	-0.534914035341765	-0.536941798471197	-0.53352656868773	-0.534815448549165	-0.533963916738462
581	0.182457199049597	0.182626088101907	0.18334652411785	0.18333074600388	0.182442515703109	0.181807245983711	0.178861960847963	0.178141800331345	0.178603180931796	0.191557047190116	0.199860353466135	0.206459353706948	0.2076645	0.21094456032	0.210708	0.210708	0.210740376920078	0.213028342397377	0.215730806958251	0.216765663696588	0.2167949	0.215818544930418	0.215252638935229	0.215351736246194	0.213383231547743	0.213515068976362	0.214095322623385	0.213949536135641	0.212693732384723	0.202860166064268	0.175491227657217	0.143171778615735	0.131826721360751	0.124586469388003	0.117977347734759	0.109498126901138	0.113308455255237	0.120159172275053	0.131997639793583	0.132569956357928	0.131152306632301	0.129666281709742	0.129916130747331	0.129978589982247	0.130414684227382	0.13134330830308	0.1315774	0.139632806024793	0.14821629529522
582	-0.164219335607143	-0.161169108285714	-0.164109529423376	-0.152946143966487	-0.150661101470132	-0.154469524428571	-0.151258922431636	-0.156080168829062	-0.163420971049866	-0.178093409482759	-0.183610023857143	-0.177980256	-0.182648033514942	-0.182156843273812	-0.168480262838232	-0.156465979590147	-0.217309839578461	-0.253054678402629	-0.260613324512909	-0.258757156453488	-0.252606046178571	-0.249538660811053	-0.257948908910942	-0.253821424125761	-0.244424144833333	-0.241844974857143	-0.23970155375	-0.241067953511647	-0.244133299845463	-0.242077676215235	-0.243812223085061	-0.236393354764352	-0.237861575007847	-0.236292156610827	-0.234521744358228	-0.24094301475	-0.235655087101397	-0.234115645586207	-0.245307941063881	-0.24694468583004	-0.241065264392772	-0.246034681570719	-0.25308623744878	-0.263777603	-0.260913715139163	-0.259423003428571	-0.256533178604347	-0.257163	-0.2541195
584	-0.421403716819406	-0.417069280344558	-0.413173086503552	-0.414743975934442	-0.414092747817073	-0.415550529440353	-0.424919445451133	-0.432311462420159	-0.435900313674947	-0.440681269888774	-0.445398973383617	-0.44765971878589	-0.4502183793189	-0.451567968954758	-0.452880495280754	-0.45724337037037	-0.4633566385278	-0.466328911255555	-0.466758361996779	-0.468999093590971	-0.472513599044303	-0.477231839303338	-0.4768319	-0.480818386515129	-0.484662381754111	-0.48899179438504	-0.489034867945703	-0.492523032075472	-0.495141721493027	-0.497288626262231	-0.499449910795902	-0.496837120986687	-0.497862589733778	-0.500673263810878	-0.503013410493344	-0.503816500788455	-0.5051669	-0.5029798	-0.499490638549307	-0.5016745	-0.502568354429808	-0.494102572066227	-0.480968181421734	-0.473474351366991	-0.462733712811707	-0.457694034390872	-0.449043366966732	-0.44859015798696	-0.446988324015146
585	-0.16648739622654	-0.16639927224765	-0.179410803888172	-0.16460456995176	-0.161089137698035	-0.162327959386083	-0.156845754775624	-0.151888904412408	-0.151501124929064	-0.141131119340571	-0.143009202604803	-0.1481193	-0.143111646902655	-0.146139925485137	-0.150708398059205	-0.144718671654501	-0.14144997145613	-0.153422463622731	-0.170778247629702	-0.188293034481362	-0.195011827973038	-0.183842135245327	-0.17005498484644	-0.163541246407497	-0.140674329852709	-0.140193241832608	-0.137051068802518	-0.123795455604627	-0.123831476238816	-0.124973981758984	-0.122979685958486	-0.121642038730843	-0.123307700394257	-0.122517244336961	-0.126792683948115	-0.114829940907266	-0.112740547238691	-0.119256520626592	-0.115312530087798	-0.108687313857374	-0.105906167875252	-0.107303301821188	-0.10665714747066	-0.107051865916427	-0.10884827140507	-0.107481015471006	-0.110381756800279	-0.105234885841424	-0.106164362154486
586	0.13465672070689	0.135652	0.135652	0.135652	0.135860704	0.1360868	0.1360868	0.136566820539007	0.137165004	0.1373911	0.138451964	0.1408694	0.140602420672683	0.1404346	0.140620477	0.141238168500121	0.137965124793177	0.14090482392817	0.146621093242064	0.143947260850828	0.134382532	0.136164336360952	0.13746544623862	0.139316667082683	0.138540018977887	0.137426039285714	0.137355147087576	0.134338331366694	0.137922042256903	0.13954766	0.141930264	0.14476506	0.1460868	0.1460868	0.1460868	0.147677942851469	0.149565	0.150188051938622	0.14256581568	0.144893885216459	0.147596753249804	0.14777185625498	0.1461233232	0.1465217	0.1465217	0.1465217	0.147096878285714	0.146483905581885	0.145025988
[truncated: 284 more rows]
[truncated: 12 more columns]
