# Supplementary material for: Music-induced emotion flow modeling by ENMI Network
Source: PLoS One. 2024 Oct 21;19(10):e0297712. doi: 10.1371/journal.pone.0297712 (PMC11493256; doi:10.1371/journal.pone.0297712)
Supplement: S1 File — (ZIP) [file pone.0297712.s001.zip › minimal dataset/Emomusic dataset/Dimension label/valence_cont_average.csv]

song_id	sample_15000ms	sample_15500ms	sample_16000ms	sample_16500ms	sample_17000ms	sample_17500ms	sample_18000ms	sample_18500ms	sample_19000ms	sample_19500ms	sample_20000ms	sample_20500ms	sample_21000ms	sample_21500ms	sample_22000ms	sample_22500ms	sample_23000ms	sample_23500ms	sample_24000ms	sample_24500ms	sample_25000ms	sample_25500ms	sample_26000ms	sample_26500ms	sample_27000ms	sample_27500ms	sample_28000ms	sample_28500ms	sample_29000ms	sample_29500ms	sample_30000ms	sample_30500ms	sample_31000ms	sample_31500ms	sample_32000ms	sample_32500ms	sample_33000ms	sample_33500ms	sample_34000ms	sample_34500ms	sample_35000ms	sample_35500ms	sample_36000ms	sample_36500ms	sample_37000ms	sample_37500ms	sample_38000ms	sample_38500ms	sample_39000ms
2	-0.0733412307857912	-0.0746622109363617	-0.0740781394998015	-0.0781553382	-0.0815891	-0.0808745433165961	-0.0836116492857143	-0.0821459006137455	-0.08163311348	-0.0838749667142857	-0.0851062096877502	-0.087188262749004	-0.0880780449563145	-0.0887424777460318	-0.0898063297061159	-0.0910196520607132	-0.0923652832395498	-0.0939251026845475	-0.09548847024	-0.0971355409550735	-0.11803507935743	-0.194190913432912	-0.211173863542351	-0.212977583260263	-0.214671387990392	-0.214925174571429	-0.2168031	-0.224368380289834	-0.2393309916	-0.2415858	-0.243942146475455	-0.246844582390438	-0.250693741731887	-0.2515805	-0.259748888939895	-0.286163846178192	-0.298051950451139	-0.296910988473128	-0.302182305376196	-0.306543537271165	-0.309205493263853	-0.311504978142857	-0.311533949045625	-0.309935850142857	-0.311000078428571	-0.3098628	-0.310273675820657	-0.310058179420635	-0.313098633096441
3	-0.189701240899301	-0.18776330321065	-0.183737553911653	-0.188759805442333	-0.193703270774264	-0.190832220865865	-0.189038821760391	-0.197552056610429	-0.202870671898436	-0.209754611463393	-0.212036800038029	-0.206935782453657	-0.206566937425524	-0.215243178161084	-0.225404470851339	-0.232053446484203	-0.231101926614059	-0.228756586845255	-0.23527546626153	-0.242087203880512	-0.242563246333853	-0.238322488975335	-0.235547293587594	-0.260168514234293	-0.28352330143862	-0.287246410019827	-0.285436494067792	-0.290706852349149	-0.299717286669479	-0.298105611750534	-0.297119185369415	-0.299702976370382	-0.304226707629204	-0.301860234945559	-0.297444315051221	-0.294632513273169	-0.30470182327787	-0.310677078533898	-0.309331239672939	-0.307828029489464	-0.314453996787449	-0.321621610711401	-0.310534957880652	-0.310191900978857	-0.317033542721204	-0.314387041344793	-0.316793654559252	-0.320663513523884	-0.316466741424284
4	0.154286817239814	0.148062859821133	0.146955938706856	0.151180097017893	0.135941353442974	0.0768321068912894	0.0844860902777778	0.0885135511800098	0.090944684292232	0.0855440160756632	0.100403056069044	0.179466498996496	0.183864516664297	0.162214578309911	0.136317274734139	0.0925026780117628	0.0819176308833339	0.0960851222927626	0.0896291267101662	0.0907729634456477	0.0993155654075547	0.098499700765873	0.1008447	0.100650310590826	0.0989704623349867	0.11043994162799	0.116545946705154	0.128038820412762	0.133659062272276	0.1338882	0.134824071703115	0.149675884754789	0.170746807208887	0.183954878915297	0.194448424403679	0.195253983543525	0.19466623971519	0.194213399867506	0.195978999768135	0.196549893706525	0.201929995201238	0.20142493491009	0.20041	0.198418467594433	0.197427903996109	0.203619016760517	0.206901372266402	0.210579036911862	0.213038330904273
5	0.149053761969035	0.1482608	0.147369687607028	0.1469565	0.147857287805022	0.146927679378069	0.1456521	0.14579584438064	0.146421149174516	0.152565400070708	0.153316731162509	0.147847059601594	0.13853777582691	0.137735718625	0.1378262	0.156450529406336	0.204919033435866	0.208783472685328	0.2391305	0.203294756136574	0.142848260238569	0.129962234079816	0.125613028509905	0.122064370111972	0.121131346472342	0.12046281339076	0.1213044	0.1213044	0.12163519584	0.1226088	0.122940382866293	0.12621242004	0.129974048784586	0.131580870438247	0.132090124671184	0.132174	0.132174	0.132174	0.132174	0.132174	0.132174	0.132174	0.13249387685259	0.1326087	0.129883828422738	0.130002353229665	0.132584074541701	0.132614666349206	0.130503088639937
7	0.342817969911504	0.345193343391848	0.332023198355152	0.32888846634873	0.3276030980312	0.329012595159338	0.327885227099739	0.334824099153976	0.328449067550702	0.34412215444227	0.337618722763178	0.339964851794361	0.329332864499223	0.334280590091037	0.335486468632076	0.342975754278729	0.345425123589744	0.341367269313801	0.334168822891579	0.347388151138705	0.347424907308329	0.351216573618799	0.352032104539782	0.344706592207792	0.353900043295222	0.347020595630729	0.345312968067906	0.329848334942244	0.325031221764813	0.33575980087351	0.339656811737013	0.319206616131882	0.334189498426208	0.335344316422706	0.323407879366095	0.314510991805887	0.322831817492013	0.334675678261196	0.324581253145491	0.331797881724891	0.308348281763025	0.349843436955721	0.33980514613658	0.32593349724026	0.328986905925325	0.338840488554749	0.338115918001982	0.326703294714286	0.315050180551157
8	0.0608656528935654	0.0620055529421971	0.0628613735095302	0.0530997762842201	0.000576563365352881	-0.0110713753855992	-0.0173250160850013	-0.0401187596431867	-0.0478261	-0.0478261	-0.0382608	-0.0360441229691877	-0.0244639693035721	-0.02	-0.0167288321631397	-0.0143478	-0.0143478	-0.0143478	-0.0143478	-0.0143478	-0.00957433900961882	-0.00956520000000001	-0.0105071666666667	-0.009126400171659	-0.00836654913411198	-0.00782046016068263	-0.00708870342857144	-0.00565210000000001	-0.00652160000000001	-0.00487294805194807	-0.00314060710250203	-0.00304340000000001	-0.00644721738154735	-0.0115073821554393	-0.0124997085234094	-0.0126088	-0.0119704170555109	-0.0116140160887913	-0.0110965492534767	-0.0126803880933589	0.00956690113305783	0.0198648272513704	0.0180584074285714	0.0136944046891957	0.00707532897533972	0.0042832081730504	0.00155529464022884	0.00309549095354523	0.00676854730392154
10	0.0919668825668304	0.0954105066045066	0.0950024037151252	0.0964077916529639	0.0950891682605394	0.0921741	0.0924442243330639	0.0961612724923076	0.100475789880037	0.1026089	0.100951637471787	0.0949798626351243	0.100135141846224	0.102889465919423	0.105194946021841	0.105794471646341	0.105674091072827	0.105359304471858	0.1056523	0.1056523	0.1056523	0.1056523	0.106512206357143	0.106278044075556	0.102664782200685	0.10081543696	0.100659542662473	0.0764560774086551	0.0123625083339954	-0.00464644953441297	-0.00726224001591092	-0.00364536647443293	-0.00703089210950081	-0.00601649514644352	-0.00565411235836209	-0.0106001427846432	-0.0145406686432994	-0.0152758635082224	-0.0138113583040517	-0.0121275603803487	-0.0108998476294484	-0.00911771933983758	-0.00816220927922079	-0.0099999	-0.0099999	-0.00832585802482342	-0.00608680000000001	-0.00621067375937167	-0.00652160000000002
12	0.330863130517928	0.328418578037527	0.327079048784989	0.329520624946171	0.3306767	0.331028808520455	0.332067352045525	0.332531475115349	0.3328506	0.332552658461538	0.330065181667179	0.329987708581975	0.330341208776492	0.33626457734375	0.34200853426638	0.343397058781668	0.3441547	0.3441547	0.3441547	0.345098716923077	0.3454597	0.3454597	0.3454597	0.34469781442633	0.343539732297755	0.3432847	0.345868657028607	0.3471998	0.3471998	0.341946651273526	0.332580445604217	0.329198044840937	0.3280677	0.330228370984246	0.333612400307598	0.335983722145272	0.332283746058447	0.335821241274651	0.341197558915928	0.345613010395842	0.347630568285714	0.351493181329289	0.353663964308029	0.355549981311728	0.3545895	0.35418665462005	0.349543623065402	0.346639615899304	0.3467716
13	-0.183662124776638	-0.183468394826292	-0.1892891	-0.188152316467305	-0.1888543	-0.192664680890781	-0.198977638589836	-0.210386630801055	-0.213447875990396	-0.215376	-0.215346671570526	-0.213635	-0.214347190030769	-0.218056395918207	-0.22505851618418	-0.229779927728685	-0.23422730745614	-0.234966376898982	-0.237255982539683	-0.23986374051144	-0.240490567333128	-0.241133911115522	-0.2418987	-0.24433438397768	-0.2453777	-0.246320848409109	-0.247372240336134	-0.246697589314195	-0.244886563857275	-0.2440741	-0.2440741	-0.2440741	-0.24322019005705	-0.2432046	-0.240160620072593	-0.231672070595238	-0.229147938353889	-0.232111829607077	-0.230014240966591	-0.224664156618826	-0.222293908247012	-0.22154549644113	-0.221782766350486	-0.22491131339076	-0.224972420565963	-0.226061509003601	-0.22925026275351	-0.231102749278198	-0.232880965338645
17	0.150161879156163	0.146423285124298	0.145062933866453	0.1445652	0.1445652	0.145383766567086	0.1458695	0.1458695	0.147100383913894	0.148935800352118	0.157968598960733	0.164136506595948	0.168123495662651	0.171776510812268	0.170961826291576	0.169094452563568	0.168119570260438	0.169532593562629	0.174772811236625	0.165617550294861	0.163882370546234	0.1628261	0.163078581662592	0.1636957	0.1632609	0.162640399642857	0.163687978874325	0.168234695172414	0.167492637075681	0.170067947418811	0.172860748601738	0.1758695	0.1758695	0.1758695	0.176122562966032	0.1776087	0.1776087	0.1776087	0.1776087	0.1784783	0.180059957366519	0.1802174	0.1802174	0.1802174	0.1802174	0.179417199960032	0.1789131	0.181752659328969	0.1832609
18	0.082291983680769	0.0766635065031547	0.0698850644	0.0681963896	0.0631599967871486	0.0606518824902724	0.0531763645714286	0.0519899952582241	0.04903695216	0.0434191185053381	0.0427401355712919	0.0408450976	0.0387825	0.0384317958167331	0.0382643184	0.0356556184	0.0366087	0.0333029682901554	0.0317981728	0.0291698112797119	0.0291091825294748	0.0266086	0.0284707626834416	0.0274157430278885	0.0119933688077077	-0.0262947701036561	-0.0473220314516129	-0.0505040839228296	-0.0532905416500598	-0.0555790841728568	-0.0581408254201805	-0.0594796	-0.0594796	-0.05861	-0.0593094068571428	-0.0657915448054553	-0.0728083619539317	-0.0796479361778847	-0.0828730898543213	-0.0918531118619597	-0.0944721462857143	-0.0910123484420485	-0.0907841	-0.0915560673243883	-0.0943244428571428	-0.096871	-0.0984113243394716	-0.0986101	-0.0998952943039795
19	0.0799421354342533	0.0808798419393768	0.0812941636935317	0.0751431315619662	0.0627446569389462	0.0539228828363154	0.0518528647912554	0.0485903839664586	0.0410734975119617	0.0401948970947771	0.0415344893573358	0.0415592	0.0397077940767141	0.0385157	0.0380357084	0.036952031156847	0.0365613512664318	0.03476504128	0.0334179534175869	0.0277180457669291	0.0198878692180252	0.0171395581451857	0.0144947178007465	0.0164329358921162	0.0121494612123219	0.00833210039840638	0.00535576107142856	-0.00283491956392322	-0.00505326874548684	-0.0126854126540736	-0.0205457402313145	-0.0253207869039617	-0.0292789593574031	-0.0326808697250745	-0.0427341997839583	-0.0458464981858894	-0.0483721397925297	-0.0489245008394989	-0.0497941931726908	-0.046642233159028	-0.0420241886188865	-0.0388591514057213	-0.0358585003003512	-0.0340699125869493	-0.0312402289833404	-0.0355120017169096	-0.0391753677826896	-0.0523838743426295	-0.0615240075665193
20	0.318926353035714	0.320827417571429	0.324252551178571	0.324977835213905	0.323833444484113	0.327438978563773	0.324431998584447	0.323457879528403	0.321694588285714	0.32167505276376	0.328034489168821	0.345564596243618	0.352711611149638	0.353431481964286	0.349755792392857	0.347695094142857	0.350472434428571	0.352311844319311	0.347346814638097	0.342345622823123	0.334713236865888	0.335714667348983	0.336261838314429	0.335794012861736	0.3345652	0.3354347	0.3358695	0.335899278794597	0.3363043	0.336739	0.3376086	0.335554836614173	0.325172930782097	0.324540734451981	0.324682609318101	0.324340999036059	0.3241304	0.324447019572325	0.325899339215686	0.326995675630252	0.331423045484837	0.337144986792453	0.345855290716287	0.350130705857143	0.3502172	0.3502172	0.3502172	0.3502172	0.350652
21	0.328148	0.328519572111554	0.328504150779327	0.328148	0.32854158096	0.3298871	0.3298871	0.33259489876494	0.333280165396825	0.33969207207562	0.3411915	0.344176463426295	0.344987058373206	0.336023473377857	0.3342286	0.3342286	0.3342286	0.333829783575736	0.3329243	0.3324895	0.3333591	0.333940243227092	0.328463279722222	0.3246634	0.3246634	0.324407874949548	0.3233591	0.3233591	0.3233591	0.3233591	0.3233591	0.322790271343745	0.3224896	0.3224896	0.322392502245463	0.3220548	0.323751101434263	0.3264026	0.326622423585434	0.326116333758865	0.326778446841674	0.3268373	0.3268373	0.327719204025508	0.3307504	0.3307504	0.3307504	0.331830717370518	0.3346634
22	0.0216295202480966	0.0236582914099775	0.0228358950395766	0.0202720933067729	0.0205763150591698	0.0210369402422111	0.0196670684293607	0.0182668718965517	0.0160416971709234	0.0157466433911483	0.0167822671296093	0.0210344983626846	0.0143338442137053	0.0142433862334869	0.0093071328169895	0.0068043348706213	0.00801421788284772	0.0121517474181059	0.0113395338701751	0.00970203118811885	0.0123552850422078	0.0174566722573557	0.0162092112713125	0.00991934473193847	0.00778882338070098	0.0128601264811524	0.0169241310579315	0.0171520412324633	0.0185287499317527	0.0146736926434923	0.0172630855219118	0.0187516453450138	0.0226768282109453	0.0194790936697911	0.0175951671346368	0.0156167889112903	0.01529965253199	0.0173708375101051	0.0199952127131783	0.0195274154595061	0.0129160934235977	0.0188109572216477	0.019769925	0.017065580443714	0.015403287361943	0.00882396344508448	0.00991979775063265	0.0121232825412088	0.0109525348890589
24	0.000852161611811751	0.00237658210075027	0.00078543592857143	0.000670723264240512	0.00340330142857143	0.00842367136736881	0.0078810045300964	-0.00110211008954812	-0.0071362879063745	-0.00204140929515942	-0.00776726192571859	-0.0226970880404141	-0.0282344113542971	-0.0309380335285714	-0.0362508462285714	-0.0378897063152938	-0.0330889010645418	-0.0384198291503713	-0.0423837642063023	-0.0367473394489278	-0.0440882483919817	-0.0488047261978628	-0.0487231466454402	-0.0480546367714286	-0.0484305429846483	-0.0470302801499464	-0.0457742873214286	-0.0463073617857143	-0.0469397971438772	-0.0487821774919614	-0.0491238288571429	-0.0493962	-0.0495877891633466	-0.049831	-0.049831	-0.0502048560141255	-0.0483439271520171	-0.0466576675904252	-0.0462514755377206	-0.0352315983279404	-0.0326939671902892	-0.0362004936370518	-0.0433950644285715	-0.0472506519100321	-0.0485267	-0.0564480617514848	-0.0702925531333135	-0.0783379939777918	-0.0817420246945337
25	-0.270614224039062	-0.28556354130506	-0.293624493337005	-0.302611088711657	-0.313207397509808	-0.315608864346305	-0.32009489930424	-0.324655292599943	-0.331813310787481	-0.329873489547646	-0.340376414269617	-0.34997951656898	-0.358891186559183	-0.355375906938107	-0.255389915845513	-0.26	-0.252052492652962	-0.240628476318766	-0.244511231619689	-0.256923258595868	-0.228771797223755	-0.242489444070796	-0.228756479160988	-0.234634750454265	-0.230901998049377	-0.233279511532192	-0.220532145696099	-0.196835426679254	-0.187391055803173	-0.185093317176849	-0.18325920786925	-0.173658687348333	-0.17497053601626	-0.186113640723735	-0.183744702863698	-0.181666810170028	-0.162588281298879	-0.155432362146006	-0.179127167427816	-0.180373061562672	-0.171177402594213	-0.158468147454972	-0.163005798244272	-0.171542033991631	-0.161869736314965	-0.163155292292184	-0.218513208371758	-0.156719012462973	-0.203742780929135
31	-0.1634062	-0.1634062	-0.1634062	-0.1634062	-0.162923766477273	-0.1625367	-0.165924422597299	-0.171570098406374	-0.171531777786819	-0.178000067178658	-0.177707701582278	-0.1773159	-0.1773159	-0.182899214721219	-0.184707	-0.185240188997651	-0.1860113	-0.185038292404072	-0.183999449159327	-0.185615479625102	-0.189388758592272	-0.1912288	-0.19085671303106	-0.190794	-0.190289289581624	-0.188808851494568	-0.190422792129992	-0.19380686186588	-0.1951418	-0.195171580821918	-0.1955766	-0.193686618934518	-0.193994335840003	-0.187125444439494	-0.18184946790432	-0.183351692195248	-0.182533985202508	-0.1834025	-0.183083762151394	-0.1820982	-0.182660727877903	-0.181923259489362	-0.172943685104269	-0.173056036036474	-0.1734005	-0.172975914565388	-0.1720961	-0.17381589932	-0.173649567274026
32	-0.138076497209302	-0.1377847	-0.136567837987013	-0.135537998781695	-0.134152010181483	-0.137755046300218	-0.130859680610787	-0.126170253426124	-0.12467958488746	-0.123002310571429	-0.122666693380783	-0.123515625850175	-0.123991802586785	-0.1247412	-0.1247412	-0.1247412	-0.1247412	-0.10636691684	-0.104419768181818	-0.1084606546875	-0.11869628835961	-0.127704446949707	-0.140366481447351	-0.154432168222691	-0.16484727987752	-0.162963558390911	-0.1693064	-0.1719151	-0.173382715330272	-0.177906586004321	-0.183834219911219	-0.191831355588883	-0.180051173296863	-0.190759264957436	-0.190874607844017	-0.190222841	-0.194638710062347	-0.1919152	-0.193001476544091	-0.1950195685	-0.19741251416309	-0.196936672377084	-0.20070038230992	-0.203828371149906	-0.207686316072427	-0.207556394012736	-0.2110455	-0.211184890850608	-0.2114803
35	0.332430698786233	0.330943096183921	0.33232167606638	0.335235737957118	0.336497264063422	0.3371739	0.337215309523809	0.337645077689243	0.3380435	0.3380435	0.338073185140562	0.339861517026379	0.349095270246092	0.354724433279352	0.357076256441963	0.3571739	0.3571739	0.3571739	0.3571739	0.3571739	0.3571739	0.367785217499001	0.379027384621514	0.384901369813614	0.3860922176	0.3865218	0.386857860557769	0.387724301587302	0.38912693625498	0.3895652	0.3899965216	0.39	0.39	0.390429603187251	0.3904348	0.389395227235903	0.416988177703226	0.428314183651995	0.410046082990324	0.413260825	0.407341854431373	0.401347937692308	0.403913	0.403913	0.4043478	0.4047826	0.405182616	0.4052174	0.40561902248996
37	0.14990080076967	0.158772289836101	0.232510412399147	0.260472537723077	0.258835539240616	0.2566307	0.256688901792829	0.284107567040484	0.305196699611054	0.3005439	0.3005439	0.3005439	0.3005439	0.3005439	0.3005439	0.3005439	0.3005439	0.3005439	0.280400699437751	0.268194198225091	0.251971671514617	0.2438857054899	0.243057492550159	0.240461852847336	0.236730773015873	0.230117350764912	0.233816512144703	0.237076018196302	0.229069710917031	0.227643136523126	0.224328247888446	0.218105356904762	0.2166307	0.2166307	0.2161959	0.223064384374833	0.257052593730098	0.270912964818508	0.279314872734595	0.278074278339921	0.277784787373077	0.2783698	0.2783698	0.2783698	0.2783698	0.2783698	0.286768822992869	0.286006749891013	0.2857611
39	0.165299459331532	0.159528317835557	0.157971283912421	0.154001367626028	0.158395006678571	0.155090732175421	0.15337287177322	0.142827495006457	0.135374330818149	0.141432070295056	0.14970186910443	0.149827160428571	0.1502264	0.152788955542453	0.1528351	0.1528351	0.152166680777296	0.1541395	0.153354220142857	0.157441415618661	0.159054348146672	0.1628351	0.1628351	0.16479786112	0.167093900233199	0.165128284249385	0.1650088	0.147034399302548	0.134036911048497	0.228015649594766	0.239152713477759	0.240128466107143	0.234633195878247	0.239534897196902	0.23318250190418	0.199782486030431	0.185582252701589	0.176363238510843	0.173242051124313	0.170166553887914	0.159373948917212	0.162246114330525	0.142035465590512	0.13090507744659	0.129220584457904	0.124223501084748	0.12992922441727	0.128882283120353	0.129992545428571
40	-0.0185593210975609	-0.0156138903539532	-0.0121735840291502	-0.013460289757813	-0.0117567518621237	0.0146262842762684	0.0138196709031959	0.0139132	0.0143138363961814	0.01519151390625	0.0147827	0.0142460897119656	0.0139131	0.0138694943871234	0.0146755255070801	0.0162754275	0.0168990778210117	0.0173913	0.0160751109375	0.0156522	0.017383778149205	0.0321852262525651	0.0373902232009438	0.038402172261185	0.0476076074918425	0.0745374501390368	0.0865610600714286	0.102135190674048	0.106858254923672	0.112968000317341	0.117421636	0.118548189149889	0.118450326138393	0.120664977573913	0.121929633851964	0.122183603837118	0.123772321928571	0.124623757391751	0.128755249303323	0.1321739	0.13247920411121	0.135068660472878	0.134876547857143	0.133634449464286	0.132741025776508	0.131542832906382	0.130769977078674	0.131505260080586	0.1313044
41	-0.0647702231793265	-0.0630410828850856	-0.0565720592206896	-0.0406123364703176	-0.0359181877750611	-0.0335777892534865	-0.0320636614836151	-0.0281287433212624	-0.0302646151490404	-0.0346687891812028	-0.039291228912054	-0.0425126147566719	-0.0450082405638215	-0.0466733567802912	-0.0454235414471175	-0.0441953669608855	-0.0484363744635987	-0.0527808	-0.0524981624266145	-0.054236715600624	-0.0575711136256852	-0.0644606768758904	-0.0795568324788055	-0.0897181506112469	-0.0905993	-0.0908802570261438	-0.0946399111344538	-0.0968154031868641	-0.0994261362336601	-0.100724366312057	-0.104149081641894	-0.102372197799744	-0.0926527824314356	-0.0884116324896167	-0.0790856896189167	-0.0729905480368994	-0.0741991288566954	-0.0754917093317033	-0.0773638637903226	-0.0851149528200905	-0.0988703912434438	-0.112823167459511	-0.121153585856648	-0.122674182854799	-0.123832247235639	-0.124722833552092	-0.127288899953733	-0.128947708983452	-0.1297068
42	0.0499878693290737	0.0508167858964143	0.0470221	0.0465873	0.0474569	0.0473777157506152	0.0464983834873443	0.0461525	0.046944316953798	0.0457181	0.0437871619280475	0.0435442	0.0435442	0.0339546601934789	-0.058591440030445	-0.0615942391676344	-0.0163945799999999	-0.00740066487169382	-0.00819270000000002	-0.00720188020456339	-0.00630307723561439	0.00300980296442687	-0.000847623015873034	-0.00167140000000002	-0.00210600000000002	-0.00202564541895068	-0.00185931741035859	-0.0047746365737052	-0.00514950000000002	-0.00471470000000002	-0.00471470000000002	-0.00562172425565703	-0.00645360000000001	-0.00652873018867926	-0.00610448940440327	-0.00262816692015211	-0.000775097480956252	-0.00268114265734267	-0.00211120000000001	-0.00159570493343775	-0.0030949287553776	-0.00425200292648111	-0.00512789604817276	-0.00625630742857145	-0.00293932332475888	-0.000833279275352214	-0.000734906152584094	-0.00169318072375495	-0.00254570000000001
43	-0.0815218	-0.0823914	-0.0835172665846154	-0.0845653	-0.0864526154106429	-0.0875151246153846	-0.0862685908760597	-0.0859487752898311	-0.0897321666953775	-0.0912011912939297	-0.0912757311464879	-0.0981942566810744	-0.10204316576438	-0.107536951170027	-0.114946031344862	-0.116864134415584	-0.116270869378423	-0.111593121191363	-0.113383577114734	-0.117434178160566	-0.124531242726685	-0.129045373422573	-0.129991607290065	-0.13186110477327	-0.142146862462364	-0.148458047567073	-0.149727483302402	-0.156906515587045	-0.159428972077922	-0.15782810855874	-0.155897165195848	-0.157348573250859	-0.153534291075051	-0.155061084478577	-0.1563044	-0.155914534614111	-0.165330502278784	-0.172597005898663	-0.18927975639887	-0.196839272507414	-0.198529712455796	-0.211662660737518	-0.2123913	-0.221206979467752	-0.226352138630807	-0.2293478	-0.2293478	-0.229349538665026	-0.234366143399273
44	-0.1386957	-0.143632035844803	-0.155679448951658	-0.155738719647749	-0.1546939008	-0.154553868003208	-0.155554219396903	-0.1530435	-0.151918433238289	-0.149905456114551	-0.1491305	-0.147305900275591	-0.148353919559902	-0.146074491842532	-0.1439131	-0.1430435	-0.1430435	-0.144414871159136	-0.1456522	-0.1456522	-0.1456522	-0.145179938048781	-0.143843221428571	-0.142997552446184	-0.142174	-0.146438512451142	-0.150048952263541	-0.14647697999671	-0.133042449758454	-0.132149300235756	-0.126382445176651	-0.114875598976469	-0.107419471638142	-0.1069566	-0.1069566	-0.1069566	-0.1069566	-0.107392309597523	-0.109095646984127	-0.110416119967267	-0.112180742736736	-0.119398665375968	-0.128266661020602	-0.1301898907812	-0.128440736101226	-0.125254724238782	-0.126719391343964	-0.129198997648407	-0.127304786888901
45	-0.462989864969886	-0.461146067714286	-0.45814008592843	-0.458931773859578	-0.4623103	-0.46282293093545	-0.460061531415935	-0.462743849115041	-0.465538800127514	-0.464431269030548	-0.46601079370727	-0.474910935086121	-0.475005680812664	-0.4753539	-0.473840163210598	-0.47514039598699	-0.477504662428571	-0.475729512714286	-0.475897089428571	-0.478119094285714	-0.482035854857143	-0.485604111322966	-0.4840495	-0.484595143127064	-0.487133863755948	-0.487371277142857	-0.483028341142857	-0.490217666244339	-0.491914234468279	-0.495948250322383	-0.501088988944293	-0.50209967902958	-0.5018756	-0.5087137258871	-0.576092268928045	-0.567940939478082	-0.57327122705514	-0.58316716308015	-0.582439694962487	-0.579227942763666	-0.573243567142857	-0.572793256357143	-0.568002792107143	-0.571500182351443	-0.571758669857143	-0.577013282811611	-0.579015571214745	-0.578629679729564	-0.576994123019951
46	-0.226122301869264	-0.222884736796296	-0.21842868414272	-0.218344074653627	-0.2197826	-0.221020198755348	-0.214893125058275	-0.208273899258634	-0.207187574201758	-0.208221148427673	-0.204742933437745	-0.2036957	-0.201964486857175	-0.199531219480519	-0.200459121389758	-0.206244809656003	-0.207146230921053	-0.2071738	-0.207087070510272	-0.203999805248169	-0.201297601312551	-0.200160962131288	-0.205625936892796	-0.213027183138472	-0.214175242411813	-0.214509075753561	-0.218216495746294	-0.222701469902913	-0.224643948176314	-0.223503289069228	-0.221671228780488	-0.220240702832861	-0.231345101536084	-0.236927107308161	-0.236076793018687	-0.233095079183616	-0.232604714872474	-0.233594274765676	-0.232113331975117	-0.229086233674304	-0.224226720995692	-0.220983030232865	-0.21809377835789	-0.214438712322659	-0.2136957	-0.213439801093135	-0.2128261	-0.21329820149056	-0.2141305
47	0.0265028631281823	0.0255330550033134	0.0254348	0.0254348	0.0246282506819813	-0.00836800483812336	0.000743935540015217	-0.00178155965589996	0.00244774263093789	0.00642787662646098	0.00586959999999999	0.00440200660072669	0.00492461066809817	0.00444630585884615	0.0104776445171651	0.0123187644133644	0.0137516414106516	0.0147243064914575	0.0124446040738317	0.00156044442212693	0.000807259712014379	0.0025391447458021	0.00456529999999999	0.00390959156169776	-0.00195774278540204	-0.00614617832616627	-0.00664454769603881	-0.00586950000000001	-0.00841416251046026	-0.00794765069209475	-0.00799208007766991	-0.00892947025693886	-0.0101687349133694	-0.00717400000000001	-0.00577458849078852	-0.000957549504575998	-0.00117675299412915	-0.00261360759364016	-0.00254302342487884	-0.000903862240000011	-0.00070824280980783	-0.000217400000000006	-0.000217400000000006	0.00105920546992039	0.00453198621665317	0.00437851338461537	0.0031264648428284	0.00453942282374652	0.00499999999999999
48	0.188797726865375	0.239677650417354	0.143471777021773	0.12521815130729	0.122664855928797	0.1216328	0.118585921272366	0.0815300880836792	0.078622	0.0550919195849138	0.0432451589512808	0.0493988257234727	0.0481714	0.0462138893264939	0.0468204696428571	0.0477367	0.0481715	0.0486224958540928	0.0499623432159946	0.0494758	0.0486848613475177	0.0471922384446127	0.0451990104963385	0.0421932	0.0433889	0.0446932	0.0442663195714286	0.0445922642857143	0.0442584	0.0451678913894325	0.0483549503144654	0.049949553837915	0.0500744306276703	0.0459975	0.0452443227061764	0.0459731585930855	0.049041	0.0501822875	0.0507801	0.0474015550620248	0.0468671	0.0465334316672617	0.0470802392133956	0.0481715	0.0481715	0.0479419644338118	0.0465683145206399	0.0472840076587302	0.0468398958828571
49	0.193416550340136	0.185448706060606	0.183280032292917	0.177555066608315	0.175525907213271	0.171142231082251	0.178315085069307	0.180529702039646	0.1905607	0.192063894192522	0.196817603507373	0.197331841046832	0.1983868	0.195927726639344	0.1949085	0.196586953328019	0.199066843896524	0.1966476	0.197447881546433	0.1975172	0.197444332332016	0.193100736429143	0.191163776733068	0.183759615304902	0.178936522788845	0.173118838830962	0.171536424715663	0.16364597406672	0.158415955537912	0.151132095374801	0.148693047888446	0.1483868	0.148000951408445	0.1483867	0.152662428601605	0.141541792531447	0.14998664538765	0.141633465452411	0.136813843861004	0.142793264848726	0.144947139831934	0.152520192379449	0.155046704285714	0.152186776428211	0.140276303846154	0.1392563	0.139801618884462	0.145023292583732	0.1483868
50	-0.0134407191440137	-0.0147826	-0.012986049017139	-0.00695650000000001	-0.00229342211155381	0.00082012013502781	0.00430680738007379	0.00391309999999999	0.00391309999999999	0.00404244474210314	0.00521749999999999	0.0060871	0.0060871	0.0065218	0.0065218	0.00596290254502741	0.0047827	0.0051735773688332	0.00434789999999999	0.00331558919457734	-0.0018549383440348	-0.00659343315035578	-0.00588361578365555	-0.00531686016679906	-0.00260860000000001	-0.00251550500410174	-0.00130420000000001	-0.00130420000000001	-0.00217380000000001	-0.00502712328143059	-0.0106259810639142	-0.0126534807289614	-0.0163785065626251	-0.0151781706180071	-0.009833565500138	-0.00307807304625199	0.000995862688508245	0.00557705948963318	0.0161722374252725	0.0258155177791326	0.0270084522179268	0.032144783202381	0.0349734685714286	0.0327480778966824	0.0365371028371047	0.0375726337382703	0.0365218	0.0360959720634921	0.0334766596934065
51	-0.0899314135986805	-0.0926677244719867	-0.122154559224909	-0.0906287843780375	-0.0931154883076923	-0.0944626681328822	-0.104060826730237	-0.137551166257289	-0.171852893048293	-0.087025883490913	-0.067055271259901	-0.0750756029907199	-0.0845650559822132	-0.0834739742522231	-0.0759504981597494	-0.0741320365892714	-0.0698758401313872	-0.070786898989899	-0.0714356771648607	-0.0771716231328807	-0.0833875203963858	-0.0891629689756446	-0.0855373809739726	-0.0855229536405072	-0.0843878506538309	-0.0824642849115313	-0.0807975627065217	-0.0812153252087807	-0.0823262696737535	-0.0835272211273073	-0.0850083839243698	-0.0878153888628685	-0.0954359007614869	-0.10477990923273	-0.113350926238081	-0.117225388850914	-0.117485845801502	-0.117152601815312	-0.1171351	-0.11884855216112	-0.122178735277881	-0.123880456290207	-0.126291472823059	-0.138048414696115	-0.142615232009531	-0.145329586839339	-0.14862367919841	-0.1493085	-0.150114058966327
52	0.158910705664311	0.151169885278906	0.144912572703973	0.136057905550481	0.123694316648927	0.116867239256103	0.114211359843916	0.109437707692308	0.1029411486519	0.100552002116927	0.106255787785097	0.114505066489362	0.112856894680851	0.106681701928571	0.105608087901499	0.112813720336832	0.1093448740737	0.102886787021277	0.102218380361574	0.1001088	0.0991929314224292	0.0971455251148004	0.0921835443418712	0.0950550797879858	0.0949163902170046	0.0929882504744723	0.0867670193594306	0.0809888339361702	0.0755846036866359	0.0699127596085409	0.0634226732155477	0.0675914056939501	0.0788890853305055	0.0740995374417771	0.0711045585765124	0.0649084495971044	0.0622826	0.0621517724653148	0.0569923448818896	0.0349338733879586	0.0466364935999999	0.0433826989122447	0.0270925013824885	0.0162280169939307	0.0115146019775053	0.00832195159985364	0.00549407087467229	0.0340803676786433	0.0243404696932903
53	-0.0659076117694805	-0.0541963213034623	-0.062161704513637	-0.0562847313371823	-0.056103028978923	-0.0573052640955942	-0.0547520345565591	-0.0518611316842634	-0.0509608750999558	-0.0433163874444599	-0.0386480336087223	-0.0339005852485738	-0.0392011450503355	-0.0247194125065452	-0.0317391	-0.0234720604423694	-0.0268029192162774	-0.0320725703099511	-0.0358412144886364	-0.0345564189529221	-0.0283593998777506	-0.0309107544860116	-0.0258701211428572	-0.0256521	-0.0256521	-0.0203190837301587	-0.023228840273702	-0.0247123763492064	-0.0324166382376396	-0.03159846256852	-0.0365927424662813	-0.0365164021560173	-0.0397484042379788	-0.0459807904203719	-0.0457921338983051	-0.0422363546917728	-0.0350424225232729	-0.0362809260904362	-0.0368382344	-0.0346430058006536	-0.0320885944444444	-0.029713658626873	-0.0282608	-0.0287880945074107	-0.030075646408046	-0.0334005529474432	-0.0330434	-0.0339645835552075	-0.0344783723260879
54	-0.173073222895102	-0.168226526804818	-0.172224844327379	-0.172474432506283	-0.174387410655386	-0.176954718453188	-0.179657644131107	-0.182235055133013	-0.182914589942611	-0.182793128883421	-0.178146996358629	-0.182830276931647	-0.189327701286174	-0.192461056509729	-0.189144336178543	-0.187619785071261	-0.18922163678868	-0.192415360141062	-0.19405968104813	-0.1951662	-0.195093684625858	-0.195689666533066	-0.199490040692114	-0.203879391376198	-0.223050825366315	-0.230305301286174	-0.234058256816795	-0.235978848028003	-0.239562682103611	-0.241609523898045	-0.244920445599906	-0.251186141315225	-0.253907422272342	-0.255098405052838	-0.242127035185531	-0.239986353091491	-0.239340943164693	-0.241347941666667	-0.24233071310757	-0.244968441925561	-0.245202371876923	-0.245871210304522	-0.246392109207538	-0.250199479069767	-0.254554019295436	-0.257620004375753	-0.257915373846154	-0.2582097	-0.260599039083233
55	0.102455483553808	0.1003434	0.1003434	0.100089346604836	0.0999086	0.0999086	0.0999086	0.101277060748592	0.103747792644135	0.107907813481285	0.109372985160649	0.1103434	0.111767280722093	0.112615234415369	0.113367391744436	0.115760706163022	0.11741785336204	0.118541485950961	0.118858235089463	0.120117718781053	0.121558099436713	0.123673829953612	0.124940439231279	0.12597082835376	0.129298710268301	0.133184601656726	0.135522634382246	0.139160346560901	0.143390991699192	0.146391085468245	0.145533533731579	0.143901806518055	0.143355359357403	0.145126	0.147420349431177	0.156095699517163	0.159714315402451	0.157827659695173	0.158407879508509	0.151506580701754	0.1516477	0.152044321736249	0.1520825	0.1520825	0.151252228643216	0.1512129	0.14369873856	0.1429521	0.1429521
56	0.131471714143756	0.115052259783255	0.112925830291407	0.113244115795898	0.117095660123873	0.121444792914291	0.121184631055707	0.135048190957348	0.142635560537379	0.145145194521503	0.146743798092456	0.151380568389662	0.161228961862343	0.162935074510017	0.16669916204034	0.162779639153723	0.157105772774891	0.154799131682855	0.153839812988734	0.1517243209211	0.151656326487543	0.152145103412981	0.15034051638436	0.161222083020978	0.161506609703158	0.161848117486995	0.16034294010101	0.164335745720149	0.163650405332892	0.162626846671083	0.161461603023417	0.1621739	0.165077535899514	0.166287460785398	0.16653826737087	0.160656830923998	0.15586094971845	0.158344320123902	0.165324675150301	0.162230868467823	0.164180695319813	0.165149985263182	0.158260547820828	0.141431896197871	0.14083022642338	0.137202755741808	0.136440518692522	0.130088706673605	0.123501708868442
58	-0.0589786109630755	-0.045329096585286	-0.0394523822561029	-0.0510453082191781	-0.0450492202724359	-0.0494773628413542	-0.0663559152809189	-0.0627937663013457	-0.0626892409526105	-0.0525765808545197	-0.049208295007906	-0.0503674054391207	-0.0628103271376357	-0.0695360546043775	-0.0746872274183163	-0.0786122731663511	-0.0882922533064787	-0.0815382272905247	-0.0738955131617647	-0.0814641105960265	-0.0791445035714286	-0.0734449459960377	-0.0719833791833467	-0.0815318833758242	-0.109051973148804	-0.110505431098124	-0.114272258406605	-0.12791207140886	-0.15465592759581	-0.154550305069316	-0.157795663320982	-0.165070518922645	-0.17089698064371	-0.161820695500371	-0.174086281608855	-0.169459171251665	-0.158009715686304	-0.161075536977529	-0.156757048336039	-0.150662869864078	-0.15425498390884	-0.154390495726496	-0.161440031638337	-0.157340276690409	-0.159599633907166	-0.160040381673222	-0.168716862181916	-0.167044817715986	-0.176144573686934
59	-0.12375414246747	-0.124615862098669	-0.125405954849095	-0.126381710188009	-0.126910271259843	-0.126632563657835	-0.124271212908993	-0.12019901787347	-0.1202175	-0.120655333066453	-0.12148955969165	-0.123264365524113	-0.125388790714286	-0.124362707428571	-0.12266195647539	-0.121757175380258	-0.123417469	-0.12288592848	-0.122747985808039	-0.1219565	-0.1236956	-0.12404762279709	-0.118715197969855	-0.1115217	-0.115978293770709	-0.126344858686699	-0.122076692741283	-0.119813713178295	-0.116008420470354	-0.118107383678975	-0.112576208624198	-0.116812146986369	-0.1180436	-0.117829245743624	-0.119231746285714	-0.123304970486916	-0.123761716044163	-0.124649811596505	-0.117523600272776	-0.117146785285762	-0.11805254114798	-0.119478861142857	-0.118874434536892	-0.118913	-0.117095595	-0.11575506064	-0.124228175327171	-0.130122742583732	-0.133591317058589
60	0.176805643594703	0.19400495468233	0.204255322105344	0.20625456809853	0.205	0.205879078191071	0.206678925106773	0.206946359916533	0.205583755557391	0.206700024278779	0.206591781923203	0.207050395692749	0.208103311924478	0.208819226715093	0.209391022134007	0.214429918938091	0.221690780887711	0.22384488075209	0.2263044	0.228449424865365	0.231032195950823	0.234284523467498	0.238983238469185	0.234581987419202	0.234981280811172	0.238542064619029	0.237297685458607	0.243281435737743	0.2476089	0.249176500907949	0.242515030977319	0.223103654095136	0.231898784288009	0.217851007120901	0.215582893242313	0.228280147251069	0.229903547919767	0.233126874489191	0.224456956018239	0.214906147594821	0.217995263929549	0.217980218918237	0.217114255467197	0.217385784646223	0.217004122267112	0.216972923856859	0.222667525210676	0.218807772430995	0.219641944730103
62	-0.067933844763559	-0.0809089900323231	-0.0869296072834522	-0.0905756565627435	-0.0941389155447541	-0.105355912442556	-0.115139523586137	-0.122499480209816	-0.122701409952828	-0.124580052098216	-0.148544640601156	-0.155915297542672	-0.161734493948846	-0.171448335358746	-0.177917903512846	-0.18911284561753	-0.188812893014923	-0.190427029964664	-0.192502382204799	-0.190408592384801	-0.192560829000044	-0.194663971850752	-0.19493242502405	-0.18649580529772	-0.1847459	-0.187448292328767	-0.193566251065856	-0.198289863268148	-0.202747192085164	-0.208580640050016	-0.21218532179117	-0.219507572382884	-0.222303876097937	-0.224789648923986	-0.217829670058648	-0.218390769976077	-0.220711905229682	-0.222705080286949	-0.225679668045977	-0.222968988537549	-0.215994992834675	-0.212444796817729	-0.214554850375072	-0.216503364329907	-0.221568722981593	-0.234078589455923	-0.243172764057932	-0.244712566233766	-0.247264943410873
64	0.0282820684746204	0.0294324333189641	0.0300956612732155	0.0369537539022556	0.0427774979250514	0.0407911111681136	0.042749191259655	0.0526412759422614	0.0505046250825082	0.0471539835350152	0.0505516836776859	0.0513438288034865	0.0522153611685871	0.0509411269883817	0.0537454188082454	0.0507243039834025	0.0507787179591858	0.0519698246518588	0.0366696031884486	0.0145925457739208	-8.79510677200018e-05	-0.0109200243387262	-0.00476148069765478	-0.0034372673064914	-0.000551547845898928	-0.00300019985754264	-0.00337274271047228	-0.00559860228107032	-0.00917941572860448	-0.0045285862970297	-0.00480417265756336	-0.00712051917172439	-0.00159110750168951	-0.00674745719211823	-0.00678327862894866	-0.00636030286789197	-0.00245095047877106	-0.00455966333238115	-0.00230323337710783	-0.00379031257485034	-0.00584219253102453	-0.0113448275000729	-0.010760170656265	-0.0202682084898922	-0.0140062584642354	-0.0145882	-0.0174506996615906	-0.0176062707792208	-0.0157931061491783
65	0.0883117048622366	0.0857428369498596	0.0860847	0.0885181267526188	0.0891944646191818	0.102243414566877	0.124584330129162	0.150579165585971	0.137074797968754	0.151053740597954	0.153810819313647	0.155514463615806	0.1482586	0.139782682415408	0.139031814398998	0.133347082409639	0.143687906170821	0.137232765437049	0.137160486003705	0.13595142931662	0.13704245801217	0.136846506601467	0.138390669416499	0.136992442883519	0.139161863010201	0.132389468480654	0.132412282882166	0.132913021082189	0.137636167460862	0.134950809289032	0.13328971464063	0.132917441742442	0.13460145868695	0.135873523513821	0.135676649430431	0.129055733333333	0.128587509650181	0.127586307560976	0.129880785994128	0.131585900347061	0.130220578557033	0.128399646941056	0.130727315635897	0.129741217306915	0.1265195	0.1230412	0.123941475730519	0.124601796473813	0.125367195471236
67	0.249220063413152	0.301494937573262	0.311185348676923	0.290920504033959	0.293630618448202	0.298420126428571	0.284142091475024	0.268326698181099	0.266538181593626	0.26698509271383	0.269373478671469	0.273220818953944	0.274345857877121	0.278671979328709	0.283256018671789	0.288552953776561	0.29182636275	0.298048353739368	0.307668678696772	0.312032392131213	0.311406173258607	0.311837070074074	0.313391836837945	0.315406191345772	0.316439782428571	0.314876	0.315299774714286	0.3153108	0.312421236777897	0.311399863272597	0.309941044265809	0.308438464857143	0.307922876538309	0.307875051392857	0.312748779054054	0.311062854678571	0.31501704209211	0.316701675129187	0.316314501937567	0.300057375622817	0.303951288275549	0.30984990960387	0.3118296	0.308927708535714	0.311862206046819	0.3131321	0.3126973	0.312087994183267	0.3106485725
68	0.0649422988465898	0.0644251712613836	0.0668315955459866	0.0590854823435736	0.0518664091757372	0.0480400285548781	0.0455128019210132	0.044523589418196	0.0441717060947334	0.0422997568828685	0.0445493686846981	0.0486956	0.0469446191315005	0.0432609681760697	0.0440750895329579	0.0435128454183267	0.0427421115493704	0.0413234268	0.0428987128745935	0.0423884746583483	0.0411531993781312	0.0397051860035784	0.0405704693558233	0.0413654107214029	0.041166401415507	0.0391057077452905	0.0373912	0.035276190438247	0.0341482050220603	0.0330435	0.0357909614766847	0.0386544409704278	0.0406040790050123	0.0427922607506173	0.0399854706418005	0.0310793582491305	0.028332851911189	0.028192865874528	0.0265861924523729	0.0284841645575343	0.0298055701858965	0.0321839812543643	0.0326087	0.0326087	0.0350940194023904	0.0382608	0.0370300185037635	0.0369566	0.0365218
69	-0.147039583505976	-0.148404598879103	-0.159222656812749	-0.160976090474293	-0.161087	-0.159356491626222	-0.1593479	-0.1593479	-0.1593479	-0.159991910127085	-0.161022125079365	-0.16420521167147	-0.166250735629709	-0.16799993304	-0.1669565	-0.168121175	-0.16872397504	-0.1691306	-0.170294664385754	-0.194753776678729	-0.221821679623699	-0.203135106773547	-0.197993477018883	-0.192218114661355	-0.190287126	-0.196941556845476	-0.195538250060168	-0.192991172347267	-0.191687318712515	-0.1908697	-0.191419450080128	-0.207913890756303	-0.2091306	-0.2091306	-0.215094941235864	-0.2152175	-0.2152175	-0.215166973833992	-0.21566265314741	-0.223520930848944	-0.2247827	-0.2256523	-0.225711003335981	-0.226397771010353	-0.225529132880629	-0.222795442020707	-0.22090108725	-0.2195652	-0.2195652
70	-0.171889316521465	-0.181556810916475	-0.194143884197012	-0.204900681181079	-0.21543915258517	-0.218568947418968	-0.220938783303603	-0.2213044	-0.221640401902736	-0.222692160851345	-0.22516304483375	-0.222151475526974	-0.220646382928571	-0.220501424738462	-0.2198220835	-0.219870924376569	-0.21915358937931	-0.2208696	-0.2213044	-0.2213044	-0.2222121915	-0.2226087	-0.222885552090032	-0.2234783	-0.223485375904118	-0.223060170857143	-0.22239189903537	-0.2221738	-0.223808675727381	-0.224670399194847	-0.224519091892841	-0.22466802767516	-0.2247825	-0.224042244974394	-0.225809597213622	-0.22611812357985	-0.224931003733766	-0.2247826	-0.225756965627564	-0.226598804573062	-0.228981494149054	-0.228422521107482	-0.228847521827001	-0.2286955	-0.2282607	-0.2282607	-0.227935879642857	-0.226887297857143	-0.224467307216863
71	0.00883024807219032	0.000322632298136652	-0.000904799999999997	-0.00290576590909091	-0.00763998830769231	-0.0074267	-0.00782982121697358	-0.0104089676895519	-0.0149067349153874	-0.018889329979173	-0.022473996939087	-0.0264672766112848	-0.0373368821705426	-0.0417714834451995	-0.0459136422049957	-0.0471036687338501	-0.0496172743538767	-0.0527903879414298	-0.0557418417717625	-0.0580559584615385	-0.060870885550298	-0.0674805938317515	-0.0682068602891418	-0.070333475485055	-0.0682527637254902	-0.0676436929867733	-0.066112	-0.0666277231261996	-0.0707059254281139	-0.07620692128	-0.0802200925943742	-0.083501	-0.0888662641965679	-0.0913820944664032	-0.0927509405509211	-0.0920361115377109	-0.0929691715233173	-0.0950708633928572	-0.0930654	-0.0935673330882353	-0.0936075751001667	-0.0929470115475954	-0.0913463704248366	-0.0928126948470146	-0.0969922741071429	-0.0972460007675465	-0.0974123	-0.0993300327193281	-0.100749090612413
72	0.20543791742332	0.208006542	0.2069565	0.2052174	0.2082608	0.207341258428571	0.2052555915	0.206846325250674	0.208402828883508	0.201868046969576	0.192351709787612	0.1904348	0.187013591857143	0.186851974830418	0.190581083702645	0.187659844285714	0.184821092714286	0.18666478354605	0.187012675785714	0.185810165333809	0.185462380081673	0.186044313637986	0.187242495829024	0.189817988495891	0.192396028357143	0.19362636384749	0.19336170206973	0.191509621785714	0.187542447633404	0.188428439281914	0.183988566928571	0.182268134703833	0.171946865345714	0.16517247130719	0.163656058869664	0.15894162288	0.162579211204482	0.171449675286715	0.1773914	0.176591143240537	0.178517135293881	0.179386931004367	0.194353371547097	0.2004348	0.200720237714286	0.202361098991405	0.202470297164614	0.201800677070565	0.203592900857143
73	0.186697846645494	0.1863043	0.190645780742834	0.184995051219512	0.18495998400936	0.1828261	0.1828261	0.1828261	0.1828261	0.183517811449159	0.1836957	0.1836957	0.1836957	0.1836957	0.184027740860215	0.1841304	0.184037505966417	0.181077134808771	0.178913	0.178913	0.177944289864193	0.174746666710831	0.1789131	0.179763750612786	0.175932971485697	0.17221472732693	0.166738394203379	0.1641304	0.16360464511895	0.160416134427767	0.157733215164565	0.155815246505465	0.1528261	0.1528261	0.1515217	0.1519565	0.15327814170248	0.152358740873635	0.152000051138354	0.15628337214886	0.156693106214104	0.1510868	0.156077239791833	0.16121935312	0.1628259	0.15813102816	0.15504926544	0.152826	0.151245355821372
74	-0.0924765141826716	-0.0919838119298245	-0.0938723215933559	-0.0964763434635497	-0.098862960967033	-0.0937717562700965	-0.0897543165828612	-0.0854386348571428	-0.0858013354965716	-0.0834515790525992	-0.0813277968928572	-0.0786245870155681	-0.0773184674665044	-0.0781410790123457	-0.0795402220993089	-0.0828015532857143	-0.0889475170488905	-0.0918913183928571	-0.0867632034731154	-0.0846694760535711	-0.0866668948214286	-0.0885193692857143	-0.0841475	-0.0834883121428571	-0.0829711535211393	-0.080517788299532	-0.0776898064032204	-0.0858892	-0.0835193780386391	-0.07488146159479	-0.0774394601821521	-0.0839481502842596	-0.088608657869457	-0.0943544366428572	-0.0950562939532019	-0.101054995485786	-0.100759874062047	-0.101304184631121	-0.100249991956044	-0.0932194658678686	-0.0814476505899269	-0.0798022	-0.0793675	-0.0767002572857143	-0.0731275072437143	-0.0724241734552332	-0.0730607678816964	-0.0726801239018718	-0.0655793249572879
76	-0.212771378861552	-0.203774090302709	-0.207141215300226	-0.200786834671209	-0.19643890366961	-0.206672399044793	-0.195999541296252	-0.186248356122557	-0.186240720059466	-0.18801494792176	-0.194404170399557	-0.251280790288154	-0.248045039540288	-0.240139414739911	-0.251259661231171	-0.256509943377546	-0.266811897851012	-0.276916353384436	-0.27454770847601	-0.280799371406989	-0.284869781914424	-0.298816696065422	-0.309514400034621	-0.314302779271122	-0.334556206755577	-0.359896865329737	-0.365379980521706	-0.369049132805935	-0.351255896353246	-0.360201705855302	-0.371718830479099	-0.385729152066931	-0.392009302628727	-0.378169152765083	-0.39908157810286	-0.399093680628172	-0.398114931612903	-0.384241542433077	-0.38700312165725	-0.390704614273859	-0.375277086525453	-0.386099005572755	-0.394702825833808	-0.391650370737132	-0.391812377761311	-0.395283812470403	-0.393847725898584	-0.395069929600171	-0.380660243557318
77	-0.268135267428571	-0.268778999321186	-0.26634183525	-0.2690188416029	-0.277895961935484	-0.297525111353621	-0.314896292879518	-0.314726169571429	-0.314267610857143	-0.315550176142857	-0.316622076710169	-0.324268788011485	-0.31065802535497	-0.302324888658033	-0.325978630519321	-0.316899318443514	-0.355684354096808	-0.363772997971475	-0.353521475087313	-0.356100072196434	-0.342373692474438	-0.356753631257364	-0.365402274607143	-0.369543146828121	-0.367689353	-0.367415692840237	-0.371362430227596	-0.374104039714286	-0.376223839642857	-0.380584186007104	-0.382441736178543	-0.3825987	-0.383980021714286	-0.380132083649534	-0.382895561571429	-0.384439046285714	-0.382355376737093	-0.381687944096868	-0.382276325132189	-0.383523544142857	-0.386801570672071	-0.386374233412505	-0.386045269948084	-0.381269229688983	-0.376873375312725	-0.385653278284466	-0.364728615637773	-0.349587932732285	-0.352481731241151
78	-0.173927904491726	-0.1756522	-0.1752573475	-0.174392981345076	-0.185968645523077	-0.219132216045247	-0.233939905124099	-0.235008695457735	-0.2330436	-0.235931487491784	-0.2378262	-0.240274999655488	-0.2439131	-0.2439131	-0.244246133846256	-0.246335094124885	-0.247524587843762	-0.255867358412516	-0.2586957	-0.25786314178499	-0.2573913	-0.259111044485294	-0.2591304	-0.2591304	-0.2595652	-0.259896054621821	-0.2595652	-0.2595652	-0.2595652	-0.2595652	-0.268201279251916	-0.232282145870458	-0.233520419040295	-0.2354349	-0.2354192472	-0.2348358275	-0.228725742217239	-0.221405489936852	-0.226667219012989	-0.221167703852342	-0.230265171339656	-0.23691312	-0.2380435	-0.242505008924812	-0.2428261	-0.24123162974258	-0.241667358	-0.2419565	-0.2421617025
79	0.131087	0.132002555850234	0.1323914	0.132521730349996	0.133261	0.166783122916026	0.190686956813288	0.192340881353846	0.1936958	0.1936958	0.1936958	0.196057145032298	0.197128129830234	0.196336436091411	0.19677239733751	0.197174	0.196550020753849	0.190318331355783	0.184776079625	0.185816367321429	0.1841305	0.182609408607143	0.182101481067436	0.183044067377772	0.182634005204991	0.186289182	0.183129722583934	0.18126586161544	0.182724487857143	0.187842843032352	0.18698961024284	0.190647789626556	0.190831304823151	0.188610237571429	0.189976121821429	0.191220762868451	0.192362174307992	0.193666217726161	0.193522683913824	0.189327324627395	0.187430687285714	0.182701216378344	0.182663305285714	0.181886876714286	0.178836854714286	0.177648032673892	0.176949767428571	0.175675834133256	0.177686132285714
80	0.127836174079875	0.129556535882924	0.132919040566886	0.1339133	0.134643037522313	0.135419316142857	0.140267192105263	0.1439133	0.236965583272607	0.153811073717768	0.150424229180243	0.161409935441144	0.160568735930701	0.155659225074475	0.150653323363339	0.145566919091091	0.153267754394757	0.156762121868787	0.162327246218354	0.15673938691398	0.161773759279561	0.161950185486443	0.162174	0.159366000982524	0.145707224555647	0.142877953592935	0.1395653	0.141597423913043	0.1417392	0.1417392	0.134410759427868	0.144667070950135	0.145689427934146	0.141019992968936	0.152403418157286	0.153949361707126	0.148460666980392	0.153053943027888	0.14915599671721	0.16917924639727	0.184684131576797	0.18220731257622	0.172875978471147	0.1669566	0.167160037733668	0.167950478302642	0.168261	0.1678262	0.1673914
81	0.00312456853908902	0.0166765726975231	-0.0105680601743865	-0.0618274402035749	-0.078231072685697	-0.0830858715226891	-0.083784414118159	-0.103540691874675	-0.108198925818419	-0.102027172253968	-0.104705868936949	-0.1056521	-0.1069565	-0.1069565	-0.106824930553137	-0.1039129	-0.114394579575439	-0.0955863580607926	-0.113677803511025	-0.103501468931047	-0.103866338606108	-0.0924624735768015	-0.0935098738754854	-0.0931218646570286	-0.0931160582758621	-0.0934575161705649	-0.0969904533737951	-0.0976747050160085	-0.0965290339759036	-0.103331390746753	-0.0945852006213592	-0.0925961020360219	-0.09310141536	-0.170196810342147	-0.19586055676557	-0.205972851510334	-0.2052174	-0.193940335714286	-0.213963850202922	-0.212027733129584	-0.211052245433437	-0.209217902652106	-0.213320510874525	-0.2025584	-0.208515087905844	-0.2017391	-0.2017391	-0.2017391	-0.201963462369896
82	-0.371645369248837	-0.372902756513026	-0.372953215437451	-0.36910411294241	-0.366991025760659	-0.360264244354296	-0.358331149213186	-0.357051006616519	-0.355966627163462	-0.35605429173219	-0.355356170172117	-0.354231397067095	-0.351649885601493	-0.3482881	-0.344545637630424	-0.344484293451134	-0.337201739176958	-0.332142726798085	-0.327081643544042	-0.321536305383266	-0.320009393439364	-0.319287064690789	-0.3193289	-0.311992238918324	-0.310337866581747	-0.29836618434699	-0.285671534293437	-0.272399799714405	-0.278402542625407	-0.279510818880424	-0.279953461057692	-0.281151134832391	-0.2871536	-0.285177068327974	-0.28589899748261	-0.287789311628677	-0.290090905623738	-0.289584954082537	-0.288973600501641	-0.286951901478191	-0.284205945606443	-0.2832395	-0.282157254086538	-0.281081848028962	-0.274442781931841	-0.274848516746843	-0.282540800920791	-0.275298540681908	-0.276386422862823
83	0.182744519904876	0.181098901960784	0.210699834858436	0.239492384178547	0.253438892712819	0.25663639948	0.247049529881841	0.246591743159987	0.248731596283085	0.250203058523022	0.244547737449536	0.245880161116	0.252819940454052	0.262615565947055	0.247219577336541	0.253552224451534	0.249842581685689	0.166629254059568	0.141474127058813	0.143642980621134	0.131487638159948	0.126608699707563	0.136633695844242	0.129870815298805	0.144131882026144	0.140827257566053	0.1384844	0.140631710084034	0.138419265020651	0.141152692822967	0.150968395232633	0.1545713	0.154305203784861	0.150945832918164	0.153907299761356	0.148229924896199	0.149919992199292	0.151808700138054	0.153393168600332	0.155960015260629	0.158192667087618	0.158258238645418	0.160649898813986	0.161235186797476	0.164536357575825	0.155443326410564	0.153765994410616	0.14746375167233	0.159016370167474
84	0.0699596	0.0708292	0.0708292	0.0708292	0.0647422	0.0647422	0.0647422	0.0625683	0.0541281361046704	0.0567541468402579	0.0474810222848472	0.0363238860845502	0.0394259786086472	0.0324759401427169	0.0112895884138971	0.00823404419642857	0.0101646252719163	0.0072583497142857	0.00614796046428572	0.00409065860714286	0.00373403657490169	0.00423715557142857	0.0034379	0.00369329324999999	0.00613911996428572	0.00260991503013116	0.00376368942857144	0.00473400382142858	0.00460156653571428	0.00761584060714285	0.00561195528571428	0.00674894420714286	0.00828349130395132	0.00618624078866777	0.0243742184242424	0.0277856	0.0288319321895528	0.030169291	0.0294589472486554	0.0343847233928572	0.0358474303233855	0.0379780609177215	0.03909	0.0399595	0.0408291	0.0429244451071428	0.0422334644104026	0.0443611841428571	0.0447421
85	0.304361649649657	0.30698602126532	0.312745405847301	0.312859501501197	0.308986021189749	0.307229622508647	0.306724289928218	0.30343741222259	0.303815371324173	0.303297169738028	0.301812002820446	0.3016234889061	0.312175530575528	0.310981065383009	0.29800248173856	0.294886159700735	0.299310409746775	0.298290289466711	0.29382928579092	0.290034248420675	0.28988450750177	0.292942565111548	0.295790435308225	0.296975592445328	0.297300841964286	0.297407793556281	0.296170192706014	0.302928350654306	0.307970261451369	0.300679564626469	0.301965453986514	0.298345971835814	0.29899526045822	0.296246237223447	0.294990530508675	0.296891629942899	0.300299211965648	0.301430141432959	0.302774050579662	0.300077466929062	0.299218400350873	0.296969144087446	0.294670544316547	0.296617297614314	0.29660939652408	0.296464101205669	0.295323945693841	0.288488165669462	0.283989330195332
86	0.17952948596962	0.20845538070922	0.210678358042734	0.212226095714286	0.216421595503714	0.22012678123027	0.248536130881644	0.265175483546989	0.258251380831524	0.257615017500192	0.256616039496762	0.259308823919729	0.260809428679189	0.264121704	0.265822980741797	0.268208647142857	0.269325446840414	0.268741752823445	0.268888195428571	0.268966418285714	0.270930456	0.270288110285714	0.270334074857143	0.270412390571429	0.27256244930382	0.271264777527861	0.2732608	0.272702199696709	0.27399106492383	0.276466783255633	0.300108259869465	0.312451275024544	0.3115218	0.310870879714286	0.305087628403001	0.301616208285714	0.297290674857143	0.300700399792208	0.296930570410198	0.304904580432025	0.31523052376385	0.290709278551834	0.290411196571429	0.290770627348058	0.295	0.296047166571429	0.295436903664717	0.2954347	0.290276148881335
87	-0.250121509574468	-0.2510505	-0.243553762983277	-0.235757711667972	-0.230877119522031	-0.22743002162106	-0.224450965928394	-0.226374215740016	-0.230326991323829	-0.235659105681818	-0.241626557427761	-0.2590356431643	-0.287081057916667	-0.292657439056202	-0.2874542999182	-0.2854069	-0.283164041085467	-0.302523245551339	-0.33732027149946	-0.371449594040634	-0.379912804220209	-0.380285288832187	-0.388387307293375	-0.390089214573662	-0.388442158061601	-0.387250521994949	-0.390764664332891	-0.398250852613105	-0.424177615093589	-0.438377375253776	-0.444648320293399	-0.442621544098876	-0.445132779790799	-0.444466453434125	-0.440306344787671	-0.434616407704287	-0.426299948031382	-0.405382218409543	-0.416640839829191	-0.434597520236177	-0.440261373008486	-0.443248679954926	-0.439387342684773	-0.433252244557557	-0.430485899048115	-0.430543002828456	-0.432456189825966	-0.438168745783858	-0.444846249021143
88	0.0432904361771944	0.0450358904255319	0.0464991631309304	0.0428484230227095	0.0341396702427565	0.0273146665694039	0.0265751137082757	0.0244072365207594	0.0221867812627798	0.0284286365337673	0.0314689833470057	0.0311067628423199	0.0348635680110843	0.0413253757721962	0.0479584629452301	0.0558525997513907	0.0696152346932455	0.0867875319525153	0.100337078450275	0.120672129286857	0.130136210040044	0.145937292774883	0.150615819944301	0.1548645664394	0.158485207905297	0.169353740072202	0.179093499486079	0.185590382933307	0.207617354078065	0.211039574940898	0.208106285867336	0.206092247181722	0.206732054295929	0.205113661155834	0.208107608927173	0.210030695892857	0.214026756541342	0.215943365953449	0.218155116165792	0.21848732459279	0.219199786927919	0.227409290664844	0.230742292505957	0.235029675781096	0.236799036677448	0.240621049482984	0.241660604928717	0.240179843430472	0.239990620069625
89	-0.155063392685372	-0.155939428793903	-0.1573912	-0.159042859158662	-0.163040433001988	-0.175565834645669	-0.173078738326693	-0.175776732136635	-0.176813332821977	-0.178723054085293	-0.168761359016393	-0.151446836580645	-0.1486955	-0.1491303	-0.1491303	-0.1486955	-0.148459257400157	-0.147938260242472	-0.14801477006389	-0.1504347	-0.152640532074221	-0.1539129	-0.1539129	-0.1539129	-0.1539129	-0.1539129	-0.148746364935065	-0.151739	-0.150491633730159	-0.147893531104884	-0.1473912	-0.1473912	-0.1473912	-0.1473912	-0.1473912	-0.1473912	-0.1473912	-0.146591389860511	-0.144580533964286	-0.143177086531746	-0.148204611031955	-0.149572535310324	-0.143249465718772	-0.142006648806005	-0.141212488022098	-0.149323941285714	-0.148563351857143	-0.149383485238481	-0.150968613771017
90	0.000522873034523769	-0.0359280201312013	-0.0326686091625931	-0.0241476027560922	-0.0228918551515684	-0.021612371531917	-0.0209827620887647	-0.0194676406249498	-0.017861075630288	-0.0221280381076886	-0.0232089118497527	-0.0253300919577579	-0.0259462969623329	-0.0261604621428571	-0.0263999492408474	-0.0226705153830734	-0.0235862094216539	-0.0237213	-0.0229705217142857	-0.0232865	-0.0242524799222517	-0.0272273118153136	-0.0287610743966845	-0.0290685018593371	-0.028504	-0.0302431	-0.0294841029296177	-0.0276344	-0.0283586081428572	-0.0298083	-0.0284935303116147	-0.0280692	-0.0275538312685473	-0.0278833456503015	-0.0290046558153846	-0.0301946508571429	-0.0302431	-0.0306779	-0.0306779	-0.0306779	-0.0299188634285714	-0.0286524531428571	-0.0292254546578612	-0.030809663893848	-0.0308958252600958	-0.0304216218469921	-0.0314718740695171	-0.0319306824285714	-0.0314115748058041
91	-0.0993810799204772	-0.104244444882411	-0.0966885264657171	-0.0921924894632207	-0.0835377804547987	-0.0743137155902927	-0.0758802400796813	-0.069745443954952	-0.0715941831401126	-0.0717614891685989	-0.0730723002172095	-0.0685167166939774	-0.0622877365684001	-0.0713066379476575	-0.0693723843217872	-0.0721915942696257	-0.0707385413518887	-0.066567752623883	-0.0665353511892658	-0.0649074779655401	-0.0660754936734018	-0.0585819907916529	-0.0621426341412856	-0.0523819700488538	-0.0472024391521348	-0.0449433996687645	-0.0447804015904573	-0.0495335138833665	-0.0423471761114631	-0.0449596128552853	-0.0414142941020543	-0.0450292855440213	-0.0404853066909573	-0.0510603194333996	-0.0416054465054654	-0.0399634623053992	-0.0438572417454458	-0.044250123809383	-0.0446340125416579	-0.0366697212896986	-0.0365589577674727	-0.0350525677376615	-0.0349872007022193	-0.0342407254473161	-0.0318074380589599	-0.0342339588605498	-0.0302173	-0.0311635591284452	-0.0333137873497978
92	0.0413320749863416	0.0337572105651043	0.0313172761543557	0.0298954408571429	0.0271582447302608	0.0256187753229546	0.0246239242806112	0.0306609676613319	0.0394783721864952	0.0134025581032413	-0.00106524771726552	-0.0197461413273476	-0.0264125589271417	-0.0276261	-0.0276261	-0.0276261	-0.0243940148357143	-0.017219382	-0.0171858	-0.0171354632	-0.0139475702321392	-0.0156670771314741	-0.0156649192771085	-0.0167494	-0.0180932025347233	-0.0231429119521912	-0.0232711	-0.0232711	-0.0232711	-0.0232711	-0.028416237850796	-0.0310972	-0.0310972	-0.0320942403116562	-0.0337951721194879	-0.0366014555980208	-0.0367961576991783	-0.0541093440932571	-0.0680681	-0.0671983	-0.0645872	-0.06572046272	-0.0588677488095239	-0.05548045023206	-0.0577133129186603	-0.0585011	-0.0585011	-0.0585011	-0.0585011
93	0.283967309146237	0.2777685812	0.278663566733871	0.276106382377336	0.277131802707692	0.27814256147731	0.278703592787944	0.280677672	0.286522547751691	0.2868289224	0.287684628386883	0.288098436006826	0.28961912364222	0.295351518533158	0.291673834133068	0.287148824290036	0.282520410317986	0.28148538210579	0.284111392523719	0.282268027095065	0.276672238601723	0.277145829423403	0.279064558810432	0.281676942521049	0.283572735110964	0.279831886949366	0.285756450572271	0.283325374554944	0.276371151655638	0.276578239555793	0.27157859802722	0.26725655336204	0.275711419273948	0.276721334755211	0.290196459122677	0.291646402649884	0.287773828743165	0.293855097979463	0.293480513040218	0.29078785382577	0.286958773708797	0.285676395725646	0.276257759632511	0.262837220647795	0.263547082774133	0.263958426540755	0.267492280932621	0.271260622755879	0.274430313425075
95	0.0973598050900548	0.0953522807201789	0.0896487053983789	0.0952444546533966	0.100828651135474	0.101247487869712	0.1013043	0.0956124236542602	-0.0247157213998328	0.0610099336014519	0.0948182576540755	0.115810930037359	0.1243478	0.121661530096801	0.1208697	0.115068405901116	0.114597902087475	0.111546411853996	0.103884782693155	0.0928572650085254	0.0790240443679843	0.0723063590253794	0.0686164917953102	0.0482859895092587	0.0309035865795611	-0.0287926422629543	-0.052633069690729	-0.0553753710099111	-0.0591303	-0.0586955	-0.0580155921568628	-0.0578259	-0.0553145730278885	-0.0522578310691242	-0.0417059973571429	-0.0463007979378307	-0.04729789527897	-0.0473911	-0.0484919824705462	-0.0520373640057893	-0.0540414507612952	-0.0536639016383117	-0.0520550679986813	-0.0492947974260616	-0.0479238034229829	-0.0470536745283019	-0.0461860289308176	-0.0447117177760376	-0.0421398754350465
96	0.252374943657346	0.226460762455161	0.289745879912053	0.3506521	0.27544725878065	0.233486040591258	0.244132495390304	0.248741882741763	0.249013138992291	0.246842561784714	0.218888492113541	0.253421356957036	0.255390644665314	0.265910536842105	0.2663018	0.2663018	0.2663018	0.2663018	0.26661966992139	0.2663018	0.2663018	0.2718044632	0.26663030282166	0.266422613888889	0.269024413095238	0.268979860480449	0.269380069688406	0.274469370757181	0.306194178484744	0.3171644	0.320547331461757	0.323902006335796	0.326193378072209	0.32766531874793	0.3284619	0.3284619	0.3284619	0.327706849034292	0.328018110769231	0.330150756273764	0.3306335	0.3306335	0.3306335	0.3306335	0.3306335	0.3306335	0.330248099271282	0.32909310354422	0.332044122862823
98	-0.409509102673267	-0.411149054104002	-0.416856395321072	-0.419180018824977	-0.420699344570901	-0.421200113841895	-0.425348688588156	-0.427297599790163	-0.425754031974818	-0.420494856840013	-0.437965842959342	-0.442878561759652	-0.449916678397293	-0.447493921139828	-0.461581670652534	-0.447898831449078	-0.434480579483236	-0.417474643340511	-0.4143478	-0.4142938848	-0.421705741446154	-0.431214059446078	-0.439376798409543	-0.444767364821733	-0.44832081888668	-0.451479466530474	-0.453490719072792	-0.464178529844355	-0.466457250476776	-0.470847894555521	-0.48312195998622	-0.4843478	-0.4873913	-0.488805984127961	-0.491878820147647	-0.494480063170151	-0.495722269693159	-0.498053946242008	-0.495931911032099	-0.498200987181186	-0.5004887152	-0.502438015292216	-0.506341231151207	-0.508901430417495	-0.509295251839557	-0.516330734393382	-0.520004818653137	-0.520912906772908	-0.519737763158752
99	-0.0335668678217822	-0.0344299441727791	-0.0348597831295844	-0.0350623	-0.0324536	-0.0335828904463587	-0.0341927	-0.0341927	-0.0341927	-0.0362365602185394	-0.0454971	-0.0459318	-0.0459318	-0.0459318	-0.0459318	-0.0460247829346662	-0.0481057	-0.0506827544805427	-0.0573847663694141	-0.0223988854524948	-0.0189521706890396	-0.0560940205761006	-0.0640775711737263	-0.0622364328454124	-0.0624396755548195	-0.0622084951292247	-0.0608399961638158	-0.0611577782591876	-0.0611780368300762	-0.0610644048167183	-0.05941	-0.0609955287603814	-0.061584	-0.061584	-0.061584	-0.0610288468803861	-0.0609517034184676	-0.0615492117455969	-0.0860909386209262	-0.109443378379686	-0.0990612586221123	-0.0859319	-0.0850623	-0.0850623	-0.0852186481304694	-0.0856787341935484	-0.086932927	-0.0841765502857143	-0.0833231
101	-0.225388910501811	-0.23787564416992	-0.227781641271305	-0.245611668013893	-0.253262560107335	-0.25179894480998	-0.253490924435925	-0.253637122655136	-0.260316399159551	-0.242708947363439	-0.263777510518791	-0.267415396174553	-0.263374996965007	-0.268281191370829	-0.275058502110879	-0.2793478	-0.278994324364233	-0.279681177409045	-0.285720596765519	-0.294638990810898	-0.293717159673865	-0.29811969195024	-0.301862874566386	-0.302174032845412	-0.303113486709475	-0.302795353428571	-0.306629319483101	-0.309031675841481	-0.329279744501235	-0.343914344342893	-0.35473193391338	-0.362430802713363	-0.367905254213448	-0.3630640396466	-0.357617915566731	-0.358288212132896	-0.360612306127857	-0.35996573530283	-0.362061403011007	-0.365177703594466	-0.36430707054085	-0.365368782990154	-0.367945606924565	-0.370791691329442	-0.375545756361775	-0.385751322288355	-0.389340053557367	-0.390219378064944	-0.392668667742818
102	0.147048173857143	0.147917749642346	0.1480434	0.1480434	0.14303644123506	0.135339982065653	0.125216433864542	0.1245651	0.12093068000564	0.123818832678571	0.124936854	0.1254347	0.125411339513788	0.135437126958525	0.145593	0.145593	0.145593	0.145593	0.145593	0.145593	0.145593	0.140916029880478	0.132015243923749	0.126642855674603	0.1251582	0.1251582	0.12382285316253	0.1199408	0.119578060528423	0.1173321	0.113283619203187	0.1112452	0.110892719841897	0.1108104	0.1108104	0.1108104	0.115593	0.117458555776892	0.1186365	0.118470225657687	0.1182017	0.1182017	0.11825090804	0.1186364	0.118761977415852	0.120807974820717	0.121594939774791	0.1221147	0.1221147
103	-0.17632773218638	-0.178205198856016	-0.181058443733622	-0.186226108586207	-0.186984526852737	-0.189272264821429	-0.191509454390943	-0.220244264532073	-0.209718837822005	-0.202672893909566	-0.200622393395198	-0.200077190211433	-0.204521423111495	-0.208897444353519	-0.210682268837935	-0.2127732725039	-0.212269727104598	-0.215058442698909	-0.216607532231498	-0.222094788598097	-0.236934435571324	-0.255425194314816	-0.2583362390484	-0.256971444825407	-0.227242247081562	-0.212840598059945	-0.203239922665871	-0.206260330310345	-0.206630147002901	-0.19838171250996	-0.198646745892857	-0.19853279929965	-0.196380321629135	-0.194258342591931	-0.1939128	-0.194292163	-0.215315297318928	-0.3099998	-0.3099998	-0.303642381505102	-0.300223783446198	-0.292112685430406	-0.270578568382187	-0.249726216511305	-0.233781374315138	-0.222630778615312	-0.21572259255882	-0.208242866552883	-0.19973261059761
104	-0.3492724	-0.349487448198469	-0.356532373723197	-0.366042884983725	-0.379099444391069	-0.388456431192028	-0.388591047146671	-0.386346270439256	-0.384153933929731	-0.383579909810212	-0.380010162428571	-0.377890767714286	-0.375952793149211	-0.3736203	-0.37300387001234	-0.369503973209833	-0.3684028	-0.372775624773718	-0.374970461257606	-0.375962026318826	-0.373550476714286	-0.3731854	-0.374171733166726	-0.3749246	-0.3762289	-0.376130523552985	-0.379107619473752	-0.385490616428571	-0.385040088790104	-0.396625745535014	-0.396907351166548	-0.39386980206995	-0.390245892282958	-0.384668044216387	-0.387128743163156	-0.388287117464286	-0.389441631670202	-0.390894538461538	-0.389561779357143	-0.387695323785714	-0.390142	-0.38880724075	-0.3897073	-0.389998204420732	-0.389124176594912	-0.388173411175317	-0.389877703714286	-0.390142	-0.390142
105	0.111703565822323	0.106381453855924	0.104310381040424	0.100265276120662	0.0980605209187859	0.0980434	0.0980434	0.0966117502160108	0.09543781148321	0.0955274780278671	0.0948293019278829	0.0902639314091072	0.0849712404501695	0.080724495754717	0.079372340408805	0.0803446167972011	0.0793914821456539	0.0809238239814508	0.0862217395528619	0.0932852583545676	0.09905651796875	0.103712956847956	0.1041304	0.0988994743592652	0.0963196374897457	0.0906997153073524	0.0874844025498008	0.0867392	0.0867392	0.0867392	0.0867392	0.0848270359581667	0.0787250595057792	0.0776087	0.0776087	0.0844224772908367	0.0964973386422977	0.0998798042874156	0.100540444176707	0.0960547143544506	0.0919566	0.0923914	0.0904939535595001	0.0879777346666889	0.0812367043455014	0.0815218	0.0834013738461538	0.0836957	0.0824767735042735
106	-0.0893479	-0.0897961724597881	-0.0902400137115839	-0.0915218	-0.0917114627796116	-0.0944728726161369	-0.112177065869266	-0.1167392	-0.118260291392857	-0.119060879221707	-0.119803899922601	-0.119945998931298	-0.121541427048644	-0.136997406625711	-0.155868583598225	-0.176096916836175	-0.179513583475234	-0.194483214691892	-0.202317184314278	-0.204324895128205	-0.20942795443545	-0.216269054641186	-0.212380217513185	-0.217770534619218	-0.219469921327988	-0.225472687734347	-0.229305675460774	-0.232498038858767	-0.234530055723096	-0.239807099726027	-0.240860422400812	-0.2419565	-0.246582573972603	-0.246094509	-0.2454348	-0.244505139638344	-0.241800852191558	-0.242478692767675	-0.2423913	-0.2423913	-0.2423913	-0.244487899179655	-0.248636093361725	-0.2484782	-0.249391651851852	-0.2502173	-0.250983051918559	-0.250829874448038	-0.256549403320511
107	-0.140777691391509	-0.139124717228174	-0.138635531172847	-0.13661894253004	-0.1365367645	-0.137604675314905	-0.137282095201238	-0.138322331711146	-0.138201975811796	-0.136820443125192	-0.135111797481776	-0.135	-0.135354724213316	-0.1344565	-0.1319565	-0.130510109922998	-0.124037882418494	-0.120368258077226	-0.116577863342465	-0.116360211735941	-0.11581525	-0.113580935716403	-0.120099997785228	-0.1264102336714	-0.129827072600422	-0.13200316372724	-0.130901066009952	-0.127070515403423	-0.1280435	-0.1280435	-0.126917899589828	-0.126235823194168	-0.122122970294709	-0.118231879728387	-0.116513518996933	-0.109309024888298	-0.103003733557074	-0.0951969207630719	-0.0814940482772975	-0.0474918055420922	-0.0412936124194937	-0.0393479	-0.0385862759990813	-0.0370819484469832	-0.0352898292503406	-0.0341304	-0.0271212932267716	-0.023844868423117	-0.022913701968625
108	-0.103648662858482	-0.109623626698698	-0.110601752491863	-0.1084781	-0.108991634466932	-0.108935227891818	-0.108792963614286	-0.109312702892369	-0.111310123670683	-0.115169985499445	-0.113819726476747	-0.1133796239	-0.116377334072872	-0.115916980623968	-0.107884745668866	-0.104196126294821	-0.105155178298273	-0.108007323843403	-0.110727464078926	-0.112363291563217	-0.114199457813693	-0.114081633308412	-0.117557276110914	-0.117163124504348	-0.117576496596383	-0.110514085226763	-0.107747075490764	-0.106481389828637	-0.110930428179346	-0.114747288302789	-0.118273692031873	-0.122462317121912	-0.1238468104	-0.127863139442231	-0.132060742	-0.134606674501992	-0.13653663734889	-0.1376086	-0.138116438	-0.139928783713339	-0.145052072	-0.147236659036145	-0.149761164445358	-0.152422631325301	-0.153278192	-0.154582492	-0.1541246075	-0.153262007777778	-0.152789521953125
109	0.0380960694227769	0.0364430568911511	0.0360463279060665	0.0352174	0.0352174	0.0378548210353523	0.0411533894865525	0.0447283262322211	0.0408055087478258	0.043721520379538	0.0418590300346554	0.0394156646597938	0.0398674939510413	0.0324149200715421	0.0350746536039768	0.0320664133073815	0.0396510067775974	0.0401736444089457	0.04	0.0376040936570086	0.0366077002330097	0.0345869574059247	0.0328287333993661	0.0123339346724225	0.00668348366018029	-0.0100016458577272	0.00047975865763368	0.00396364610149446	0.00321732999999998	0.0143478	0.0143478	0.00454719523809522	0.00671822384105959	0.00113790690015614	-0.00340373866064096	0.008064090370955	0.00177689159922926	0.00310864630738515	0.00708545076923075	0.0113421942703484	0.0141602686536057	0.011520441631202	0.0148358190789473	0.0156245231434184	0.0193432584504253	0.0180261300319488	0.0167733603096984	0.0217214388781431	0.0150678547589351
110	-0.2386644	-0.240012776392309	-0.272586450064112	-0.277666234946783	-0.282595780333271	-0.284026839576023	-0.284593579424036	-0.283256651516267	-0.288213389803001	-0.287778887616048	-0.291639389631679	-0.2963235673325	-0.298402644287257	-0.300315789451943	-0.299848221336385	-0.301517047895792	-0.302111015336204	-0.299307285507692	-0.299297816936612	-0.318520076220442	-0.316709534583118	-0.319005619360599	-0.324477022080635	-0.326577024861538	-0.330196616688887	-0.336732738980633	-0.33973861601798	-0.343548783913565	-0.345809184793324	-0.353333650122269	-0.360794916417807	-0.369797083958764	-0.3730123	-0.375714832488587	-0.377492104798524	-0.378124959889265	-0.382230289641683	-0.388060612200598	-0.399321422395622	-0.404639101648573	-0.408170037058873	-0.4090991	-0.409499075875631	-0.4095339	-0.410882790478104	-0.41190568974359	-0.412549322986933	-0.421133086227432	-0.43768411347134
111	-0.0118924781610182	0.00964281878052777	0.00549284078527284	0.0118280048764998	0.0124494432519484	-0.00555389378984516	-0.0119671437597504	-0.014802728507376	-0.0185819210202708	-0.0174371940417906	-0.00502187981408789	-0.00781836666887129	-0.0124953143424975	-0.00965682629945694	0.00893115430858016	0.019433320546589	0.0135342083632387	0.010714206559012	0.0166741945494188	0.00354740640922491	0.0025577348268342	-0.00485562962353219	-0.0164969015896843	-0.00805085257209628	0.012305391406421	0.00882300061291595	0.00469579984622281	0.00496316839868656	0.0101450984733493	0.0157642784699758	0.00339890477779253	-0.00756614531550028	-0.00100584935805257	0.0160577452327136	0.0210276969258245	0.0131233085155755	0.00820585359477125	0.0172645429274293	0.0259597838833381	0.0226451254117138	0.0125385047208136	0.00440569407075641	0.0125001554366974	0.0336666873466258	0.0174081883571815	0.000141597881322747	0.00181285595255565	0.0157345070047544	0.0206406390821208
112	0.234466963591229	0.245101286298337	0.24343126075559	0.256811503048156	0.281871047459677	0.281067553138923	0.300267817982187	0.2951103	0.292309636773428	0.292189867978896	0.291478846136401	0.297315143035714	0.291846407601679	0.297189353300733	0.293875381304567	0.301630660439767	0.306182539703578	0.310932476984763	0.31285926118431	0.305155233220897	0.297954195292208	0.292332959593545	0.288786423900671	0.279603484529097	0.27261795550582	0.266724283674821	0.256897114521112	0.252942027410964	0.24192599687121	0.235712489487115	0.237567437619048	0.257563511559011	0.275363769335468	0.267902103714286	0.2910349974207	0.258454738650794	0.27577294314741	0.262659023809524	0.255581303154741	0.264870325548027	0.271472256521739	0.273119400717417	0.274566550482315	0.273829930656083	0.2725017	0.273321153301321	0.279615549559648	0.286140574269481	0.2886938413649
113	-0.0982824080335608	-0.10092903245558	-0.0995002916755984	-0.100924534818749	-0.101607775725044	-0.103466086872267	-0.100691639589887	-0.104480145233266	-0.107678964931822	-0.105129498737271	-0.104787424320644	-0.102959132766126	-0.10309827825	-0.1029348	-0.102704177654762	-0.104668453593905	-0.134229139190253	-0.1385738	-0.0985435932427956	-0.0807251040999569	-0.0759876	-0.0759876	-0.0700974674726731	-0.068062802768379	-0.06696782319115	-0.0955017129698101	-0.113628871679364	-0.116824005718954	-0.11677271371315	-0.120358587285714	-0.123429769497229	-0.13594848159701	-0.141957930142857	-0.142935298428571	-0.143300389454216	-0.115110316980591	-0.129354358827114	-0.146112904164458	-0.158262247129915	-0.1637895	-0.1629199	-0.1629199	-0.1624851	-0.163970740079975	-0.167859326098191	-0.168882255753846	-0.15889699771608	-0.154789362803446	-0.150307078033022
114	0.253320775717911	0.253671874960128	0.2537353	0.253782503745318	0.2546047	0.255511321526419	0.256416377544678	0.2575818025	0.256277235048733	0.253732045655901	0.256798057683705	0.258224278054458	0.257405754429574	0.259891020951993	0.262745307318815	0.2628632	0.2628632	0.2632979	0.26359430307991	0.26317165540411	0.264608353307692	0.2654713	0.26806837988608	0.269347247490974	0.270905806661912	0.272431188194175	0.2728614	0.2732962	0.273135013428571	0.272377949863548	0.2719918	0.2728613	0.2719917	0.272037106329114	0.27464224958168	0.2754695	0.276553811116162	0.272196155949933	0.264515745030978	0.267243688545529	0.266938900518157	0.263417991016376	0.258856040567584	0.2559026	0.258560470178888	0.257404934	0.25616352422508	0.258576374311183	0.2585121
115	0.492760914058406	0.524299172684997	0.529142449393827	0.503438359850136	0.506894834556163	0.534779623677943	0.520495026525701	0.551339745302026	0.568452294599223	0.560647905989698	0.562638219887278	0.569487003484379	0.569972559278459	0.569229933832533	0.598441905020758	0.603394840642222	0.599842822669021	0.553841303433879	0.563970316702214	0.568428094871795	0.563828793320574	0.577794742853428	0.581043827196038	0.555960035050237	0.559394257864178	0.565871782066068	0.562818167487556	0.553678936290965	0.55587213038347	0.557532625922888	0.551453023468696	0.548857663387226	0.551938589199388	0.560837907364501	0.565388306143897	0.56777478891631	0.5706521	0.571501104718543	0.56904723111293	0.569979320873786	0.57170698082872	0.568195749810102	0.56616480859801	0.567782291416707	0.571986117769608	0.559424093054812	0.545262240683575	0.516564923470949	0.517330746885343
116	-0.152581620542929	-0.153364763212501	-0.148669035502362	-0.144192326275768	-0.146001225848142	-0.152899460373161	-0.155821921229749	-0.155367715918119	-0.155637241262136	-0.157707343276557	-0.164936326276536	-0.161518856443325	-0.156663084384918	-0.154081313709677	-0.146587335223843	-0.14657880329582	-0.143085727764326	-0.137128621868433	-0.134686239242316	-0.13480762182842	-0.132647005997349	-0.1312082	-0.1312082	-0.1312082	-0.134592486259034	-0.13595315346922	-0.138743126157595	-0.146283819859322	-0.166766003987975	-0.178215431784666	-0.177632609920694	-0.163231246626988	-0.167880998710717	-0.188118791802107	-0.197203958857124	-0.180361647269228	-0.167563210421193	-0.158010495182186	-0.180290311600159	-0.219671457387598	-0.221856854010339	-0.206933324717107	-0.207309982169368	-0.219008450254372	-0.224159021644081	-0.208418946304298	-0.211336311474865	-0.226761931112088	-0.237375828847076
117	0.137926050449708	0.105708030829298	0.111788233558292	0.147989369011157	0.159546907331956	0.1523440105506	0.147559666357118	0.122817419669763	0.118786060724028	0.135626106344207	0.149639772515716	0.157900318856775	0.167113321471173	0.165792502818667	0.159230513288219	0.1589653	0.157300145816409	0.162172927526414	0.168009885415004	0.172288106698197	0.177152111155379	0.178441994400574	0.1793999	0.173900351190476	0.168569785857374	0.169137817609562	0.165542748134293	0.163192749953612	0.16423130204334	0.167277447460317	0.171974670119522	0.179325923362217	0.18912017077049	0.19600396244898	0.200351965953926	0.188405503354422	0.148162706990694	0.149536434020556	0.146253668285767	0.1342283034553	0.136267981949001	0.136967048780846	0.129700477212913	0.128663674608245	0.125015335428571	0.124616565371211	0.131957078377602	0.134587561561107	0.137900901963518
118	0.00187462659313725	0.00275073114285714	0.002227263	0.00300089092198582	0.00389068047808764	0.00401685118425099	0.00269513457397723	0.00629432586053292	0.00400946607142856	0.0059068505542857	0.00905060129378038	0.0574754989488517	-0.00204429229567089	-0.0101345147619048	-0.00283882968188291	-0.0034782	-0.00124964762179213	0.00143315230092037	0.000454952257484026	0.00363001884268777	0.000644185168536776	0.00174782588932805	0.00956530000000001	0.00550435894326901	0.0039131	0.006087	0.0056522	0.006087	0.00661419755368814	0.0100736359582851	0.00981755791999999	0.0136501098023716	0.0137130412	0.010059784416102	-0.00915847054294981	-0.0119123651734251	-0.0110263825079716	-0.00913049999999999	-0.00768948593247587	-0.00457622200956938	-0.00805121051999994	-0.012174	-0.009877018020032	-0.00757322616561605	-0.0103518601440576	0.00168639195678271	0.000531754382470145	-0.0056522	-0.00481940718464102
119	-0.134894133041871	-0.129056450364839	-0.130076208847285	-0.129016267394696	-0.128347286155718	-0.125947161390142	-0.125182382730025	-0.129012137923767	-0.130796540877056	-0.131202847528667	-0.131658511762852	-0.135984037909516	-0.138566299883041	-0.141523373907956	-0.146063072066679	-0.144360691440313	-0.144999740658791	-0.146386232028191	-0.147508329870023	-0.150524188207547	-0.155739621844897	-0.149720970268284	-0.158448260297506	-0.158017233525861	-0.158472256170022	-0.162685688535618	-0.161369345491933	-0.167734902941622	-0.178959064516445	-0.173650532151118	-0.177737	-0.177737	-0.177737	-0.177737	-0.178484164118565	-0.18028394768671	-0.190681205691659	-0.2027371	-0.2031719	-0.206072481428571	-0.20775737472	-0.209724882349383	-0.215909156868327	-0.223482999960396	-0.227346185409968	-0.233026853981508	-0.24072574553249	-0.24585508142435	-0.283488326538838
120	-0.1110605	-0.1110605	-0.115124130861244	-0.135031184552146	-0.183274695091208	-0.212692643894523	-0.192044605063291	-0.0298501585657371	-0.0289221428	-0.0539325151149203	-0.113752305263158	-0.106183777790365	-0.0978445068504984	-0.0855991836362602	-0.0911625612903226	-0.0947778516748141	-0.0991500580088318	-0.0961238008164007	-0.0968418717057397	-0.0988400148	-0.0975660167593328	-0.0955818136655948	-0.0936433829463571	-0.0914432	-0.0882278504761905	-0.0814432	-0.0814432	-0.079704	-0.0792693	-0.0792693	-0.0775301	-0.0767746784	-0.0771954115079365	-0.08467169024	-0.0842722326823436	-0.083693566374502	-0.0820140251792829	-0.0804059809447558	-0.0788345	-0.0788345	-0.0788345	-0.0785156351135911	-0.0775301	-0.0775301	-0.082629330472441	-0.0799954085106383	-0.0792902756198007	-0.0283997	-0.0272891160362282
121	-0.059731030109632	-0.0567196459828393	-0.0560995258708415	-0.0652541875142945	-0.0701305898981989	-0.0646268600796201	-0.0652195823892823	-0.068515576212142	-0.0676399440525021	-0.0663532	-0.0655834391025683	-0.0607135108681246	-0.0580971	-0.0547171217952965	-0.0550384127158556	-0.0536750700156986	-0.0516462463869464	-0.0542084193447738	-0.0554884	-0.0563858093213729	-0.0580971	-0.0580833641185648	-0.0554798911937378	-0.0533424049920761	-0.0538576281529118	-0.053788922327693	-0.0533404568636207	-0.0534374399408867	-0.0554411024551737	-0.0631389299448384	-0.0645384770189379	-0.0683891624902114	-0.0718665890485437	-0.0805009103393556	-0.0891890258799767	-0.0951414164976599	-0.0995388466129032	-0.099846	-0.0965655071168219	-0.0968025	-0.0980030163658737	-0.099748223723229	-0.102982349287844	-0.104230073727504	-0.0987266992616899	-0.0979208886727538	-0.0991454787576362	-0.0965625085858586	-0.0957766422683943
122	-0.0143472650123052	-0.0130435	-0.0130435	-0.012788055	-0.0126087	-0.0130435	-0.0130435	-0.0103519963399868	-0.0118872031817285	-0.0201147111726879	-0.0247047845313018	-0.0228748238128773	-0.0238379361734851	-0.0256523	-0.0262850563762835	-0.0286957	-0.0286957	-0.0286957	-0.0286957	-0.0281129201914287	-0.0251158133995311	-0.0207437370288125	-0.0190275210526316	-0.0181632031323414	-0.0178262	-0.0169208580180823	-0.0138391876142976	-0.0153240048519444	-0.0141700978571429	-0.0127366725490196	-0.012174	-0.0126088	-0.0126088	-0.0142304324980423	-0.0155948281910728	-0.016087	-0.020235023663918	-0.0230435	-0.0255260477587612	-0.0251115433640553	-0.0217391	-0.0222189328571429	-0.0239857107355865	-0.0305136130878223	-0.0317392	-0.0338422608003267	-0.0357308995506536	-0.036087	-0.0352174
123	0.292380992377479	0.288460229747873	0.285914037007088	0.278807520673491	0.271511578370873	0.275700471659919	0.267468414169315	0.276309453249832	0.279698873591666	0.281978577833333	0.282221174867888	0.289463523529412	0.297159605791506	0.297277120531114	0.295336831426225	0.300379965217391	0.302068734007782	0.302819800040486	0.298121159208333	0.294215106535142	0.293365332481752	0.29607330697561	0.313966169865954	0.30544666751938	0.30798317833935	0.305470061607097	0.320908006293436	0.324288707165992	0.321618635384615	0.330608380645161	0.320359576879625	0.319294956596471	0.315662588684132	0.304892313700787	0.308064344461538	0.309806079146341	0.317038273536585	0.248577634675444	0.325573753268471	0.284602489402811	0.274615553188466	0.273325824753306	0.275503602773438	0.233697837859684	0.276887359192996	0.281739383515969	0.285413984345699	0.281450330901034	0.279423312096774
124	-0.289133217084231	-0.305716129115793	-0.324261490741357	-0.325359204501804	-0.340050025654154	-0.335865912116679	-0.332404564661806	-0.340985704	-0.34485464903555	-0.338570831022187	-0.341357150684931	-0.34581886708	-0.3476644	-0.346466973177283	-0.358696672907277	-0.373515403093433	-0.3741862	-0.374114459676176	-0.3733166	-0.3750557	-0.37656602128	-0.3767949	-0.3767949	-0.386210268323393	-0.3867949	-0.3867949	-0.388675247579984	-0.3898384	-0.38519023295499	-0.381332783633516	-0.381526779220779	-0.381212037953795	-0.385020154453125	-0.396198191853035	-0.402814082376718	-0.408910248033924	-0.41140428936521	-0.414842772452361	-0.4154906	-0.416171912056973	-0.415585159092287	-0.422978988268844	-0.422141544730586	-0.418901256696071	-0.425681690285116	-0.427898232874089	-0.419653504464286	-0.422726883237469	-0.428310021044547
125	-0.112249116464286	-0.1136474	-0.1136474	-0.113605825498008	-0.1132126	-0.1132126	-0.1127778	-0.112343	-0.1127778	-0.112449562478656	-0.106460591307366	-0.107125289464286	-0.108678146571429	-0.111286410494269	-0.111628375142857	-0.1119082	-0.1119082	-0.120671916838761	-0.126291225019608	-0.12236867358263	-0.12726453836	-0.158666590625	-0.142546854040787	-0.1449517	-0.1436474	-0.1436474	-0.1423639688	-0.1410387	-0.1410387	-0.1410387	-0.141210661409127	-0.1475604	-0.1475604	-0.1471256	-0.146676337320574	-0.145850748605578	-0.143185793280632	-0.138966213995215	-0.14515587244	-0.145420797649402	-0.1479952	-0.146361054561442	-0.141132242629482	-0.137218132253691	-0.135427748879103	-0.1345169	-0.143046901040833	-0.145582387369268	-0.1453865
126	0.2946011	0.2946011	0.2984859264	0.306568454964606	0.313228601405623	0.31589270384	0.31975524691112	0.32022566992665	0.323565904189043	0.3254711	0.3259059	0.326709245242764	0.329279054938272	0.3293844	0.329762075956938	0.331000106166008	0.3311235	0.3311235	0.3311235	0.323291844023083	0.337656272734309	0.3424277	0.34256880123506	0.342863	0.3432977	0.3432977	0.342152249243028	0.342551010753841	0.347952924124943	0.352021036811803	0.355906072992182	0.356012766825397	0.353672582798619	0.351355358617015	0.328837188152739	0.308656173948119	0.304590228645651	0.301797158331164	0.2963425	0.30719519978286	0.3215598	0.322295587000783	0.332688588778826	0.336137063050314	0.333312551757189	0.325487716293034	0.324757787777778	0.3246044	0.323652324418605
127	0.0788089279539207	0.0787966314066289	0.0807458657250258	0.0927304	0.08592103214102	0.0848429191443075	0.0854279161960796	0.0839010402192163	0.0848880244103774	0.0889176592852709	0.0842971564602954	0.0820019765089023	0.0809827976262775	0.0778844050641839	0.0802635936197917	0.0780840955013714	0.110853573105194	0.125018886881973	0.129504713206505	0.12545401193511	0.124181097368421	0.117240710714408	0.113875868449874	0.11490106588138	0.117174713470681	0.115661594117647	0.11447796428866	0.121772565340909	0.133314	0.197049349820163	0.151977252464396	0.159723507126077	0.161122597815913	0.151059036517296	0.158611557283142	0.163883649972145	0.166894198843758	0.1680968	0.167427873904382	0.16614134352	0.162124811428571	0.163020595258288	0.171482433120216	0.170947054877139	0.171089337875338	0.16989902573621	0.169078488836697	0.166679036335161	0.16983970994582
128	-0.189990445029207	-0.188829270558599	-0.189196841839567	-0.192133720772804	-0.220047336714286	-0.221213716149964	-0.220605648683164	-0.2205065	-0.220156327244412	-0.2200718	-0.220541284	-0.220750988730159	-0.2205065	-0.2205065	-0.2205065	-0.2201274544	-0.2209414	-0.221402178087649	-0.22476603179798	-0.2270283	-0.2270283	-0.226190067714286	-0.224256191601757	-0.221734090196078	-0.2196369	-0.227142284438378	-0.229772000957269	-0.23012686976461	-0.231066375483708	-0.232459835121563	-0.233778106813947	-0.2348542	-0.235456820672683	-0.2357133656	-0.2331011872	-0.2300716	-0.230639177348066	-0.234559027894328	-0.238235906330068	-0.233092099994427	-0.2445397138353	-0.243366239979531	-0.247180179631902	-0.245708961539009	-0.241735223452148	-0.241173686735771	-0.24238251440241	-0.24938086794203	-0.249670902241684
129	0.267162640740668	0.263066358419678	0.275261110144827	0.290206024812887	0.288992870083398	0.290790061364555	0.284603074116728	0.290890303986229	0.295003800312012	0.297038794923352	0.302406561192811	0.304549937909516	0.305857031950106	0.30922333038806	0.3097826	0.306181455231673	0.304006990375691	0.3041304	0.304959482223962	0.304932622614453	0.305353370170455	0.311159336429275	0.30830703627907	0.307640308088235	0.31401354149324	0.299395292207792	0.290889115687359	0.287518146317512	0.289635089033145	0.286816046896552	0.287887116338529	0.29185947626634	0.281975469013379	0.278648453947839	0.278367863932184	0.278632919857143	0.279058567057846	0.276451613530882	0.276315876507439	0.275876954662379	0.2763042	0.277616590808824	0.2776086	0.280167886231532	0.282490018181818	0.286484155744252	0.30194488997088	0.306034541365715	0.306108253115451
130	0.00179045898653997	0.00545960341981132	0.00664658068592349	0.0127277732057416	0.0135256	0.0135256	0.0136750625	0.0162352121941201	0.0174387	0.0178643456876457	0.018743	0.0196221692433538	0.0236510366288493	0.0227840019648654	0.0209169	0.0211896754716981	0.0230838864759841	0.0235256	0.0210114484294523	0.0115475088520614	0.00688206542207793	0.00251481641943185	-0.00326350951590767	-0.00347331151445419	0.00713438500000002	0.00791378308036378	0.0048921035945363	0.00756174080908447	0.00574921807974288	0.0130094294084056	0.0124180494733731	0.0325975390442891	-0.085423759650545	-0.101419329001201	-0.0983749624606875	-0.0911235911796592	-0.0852849396226415	-0.087558770407767	-0.0790954750663796	-0.0785880946936871	-0.0718380087864333	-0.0993060473177965	-0.124895195380486	-0.125375806759443	-0.12437022935719	-0.119190621180426	-0.123862766763258	-0.125871682857347	-0.127450410636183
131	-0.1321402	-0.127239732795091	-0.126235240287087	-0.139028579134654	-0.1395314	-0.134470365080645	-0.125608984416633	-0.104013729630943	-0.0831318425167561	-0.0641919640179751	-0.0554507047286353	-0.0449440056816853	-0.0281260860771115	-0.0158605658030993	-0.00987393040351579	-0.00612756769699608	-0.00407606865671642	-0.00387929999999999	-0.00387929999999999	-0.00305770191999999	-0.00178126764940239	-0.000835799999999992	-0.000835799999999992	-0.000835799999999992	-0.000472443878185197	3.42000000000009e-05	-0.00151286041834272	0.000767229963572916	0.00978831486113732	0.0100363786124511	0.0111511038394003	0.00994018725004655	0.00982823265782224	0.00626003928714458	0.00133860000000001	-0.00114228934721665	-0.00199952706176365	-0.00213969999999999	-0.0106583130693069	-0.0245752900769542	-0.0278615725521669	-0.0290974	-0.0257944664895427	-0.0210436334277044	-0.0182279	-0.015968199923934	-0.0123965004534509	-0.00910885798319325	-0.00779299999999999
133	-0.581821936079545	-0.5841305	-0.593333992191707	-0.5936957	-0.595546158882467	-0.600591734735974	-0.611525497520433	-0.613261	-0.61528919638409	-0.6180436	-0.621284969736842	-0.610426424860558	-0.613462591811606	-0.61520879703763	-0.61693391155839	-0.6210872	-0.613416957668377	-0.609439989956158	-0.608863176801375	-0.615990397452142	-0.616439989412635	-0.614027098621815	-0.607598330744813	-0.6050001	-0.605033791133385	-0.60161971696	-0.6023914	-0.601748755114741	-0.601087	-0.600421515409069	-0.604184498458682	-0.608157659528739	-0.605912438322221	-0.601328081765331	-0.597107138469132	-0.583005087096775	-0.401123445510836	-0.455219724102396	-0.59849475560561	-0.592411610994341	-0.5915218	-0.590683036363636	-0.589439282861698	-0.5884784	-0.586308089131057	-0.596692378378712	-0.589959981929861	-0.582521660045464	-0.578773359869677
134	0.107159700262089	0.105552573566978	0.10533153679402	0.1051438	0.1051438	0.1051438	0.105153503837118	0.1055786	0.105949516821411	0.1068833	0.105154066531216	0.108045295652153	0.109431408159447	0.106211410030653	0.109029454675232	0.116327361884185	0.115572729173167	0.114279	0.112141945647893	0.111587097939777	0.1116721	0.113727066240748	0.119637652023049	0.128768149744614	0.14279705925031	0.147424392530786	0.152791677916637	0.16266280297675	0.169914559305735	0.17238719344817	0.187608607456682	0.189838043108849	0.191609667710372	0.192768244082989	0.19692821894851	0.198958494539782	0.199219784615385	0.20431695190447	0.211979671825397	0.214259447251846	0.213990239152037	0.215111991304348	0.214700010687477	0.207384570491646	0.200546548114179	0.196655275414761	0.200273743650976	0.196912438841215	0.194462617048585
135	-0.203135654690526	-0.2287590806245	-0.232832839961612	-0.246563506792306	-0.255419584628926	-0.260450984085068	-0.26394664852323	-0.268757021920976	-0.271485	-0.273881857655369	-0.277545432898655	-0.282225827763291	-0.284919999684237	-0.290126340658678	-0.292631811789082	-0.299889328867801	-0.305314194124885	-0.309122074594237	-0.310662895743161	-0.288880694971047	-0.266767008851056	-0.270651299991564	-0.276336610523946	-0.278593272117069	-0.2724167	-0.277012292517909	-0.28093244581821	-0.282644065627582	-0.284907818807656	-0.288957536382668	-0.290822482648618	-0.288614562657715	-0.292727007515152	-0.299418870493392	-0.301943111293591	-0.306000452	-0.299490226573834	-0.302851617944845	-0.31085267977992	-0.313039239808592	-0.313805664280389	-0.314971045129225	-0.317493276588336	-0.313298153761882	-0.311157922406315	-0.310413285165049	-0.310142437392792	-0.310204200601184	-0.3085411590452
136	0.232701060273973	0.240201557705485	0.24532497926147	0.248261	0.248261	0.248261	0.248261	0.248261	0.248501015642265	0.249337506374502	0.2495653	0.2495653	0.2495653	0.2500001	0.2500001	0.248222686066236	0.248410689744582	0.251747742582197	0.253768908557457	0.255345795877122	0.253173319922481	0.249888952287977	0.261325974271274	0.290978795320933	0.303141057275986	0.304282932529104	0.306087	0.305942019305626	0.309094329079109	0.313123031008499	0.309127014629258	0.319390502129165	0.32543939338289	0.328846316275379	0.327526982269504	0.326310434927566	0.3243478	0.3273913	0.3239131	0.3239131	0.3239131	0.3243478	0.3243478	0.3256521	0.3256521	0.3256521	0.3256521	0.325138997926635	0.321484727210884
137	0.0979787641484427	0.0980019777273108	0.102775383923225	0.109907520435629	0.128433723026036	0.147383804877144	0.156353110078555	0.165334816807497	0.163175204359899	0.168318556306491	0.172036228386883	0.174179664713813	0.17795728983287	0.199328293317793	0.2201859	0.221197922677548	0.220539563938685	0.22266567032179	0.2232294	0.2232294	0.222059416302187	0.223561927300288	0.223221884626606	0.233669888808284	0.235354536691163	0.238718406370275	0.238053078631919	0.241329870863123	0.242279087703668	0.2454033	0.24619835266612	0.245639206724081	0.2462729	0.246419871248524	0.245737753203363	0.246539551126574	0.246901884597549	0.249246878252001	0.253140152282054	0.252351756397151	0.249204441205697	0.247729213055003	0.248070944532803	0.247859380125869	0.245505703900156	0.238653593328057	0.233998085819103	0.228784777508617	0.22754128880053
138	-0.396967103245388	-0.403165622031868	-0.411892495924117	-0.419802276892131	-0.419747820599786	-0.421874612325704	-0.426966379643753	-0.444177262385309	-0.449541670262407	-0.452957627775794	-0.449125620078115	-0.429113673652445	-0.420148961588439	-0.415408077490696	-0.400197931963695	-0.390303457339407	-0.387383289872749	-0.386547203106115	-0.393418849187901	-0.408772949649359	-0.408668064853755	-0.379489390025809	-0.37269607665026	-0.392845708755752	-0.402404585380282	-0.405473769216581	-0.394411721807591	-0.394728551901748	-0.390359461370939	-0.392696073590566	-0.392661863422522	-0.391308181321429	-0.3930802	-0.389991411785714	-0.391493901142857	-0.390462189226583	-0.391280699579271	-0.423854606323687	-0.424788999903397	-0.424886672843014	-0.426605329386591	-0.428823734028331	-0.430339328549142	-0.433402574841349	-0.431241577496753	-0.439705523242974	-0.450459015411977	-0.449411479565612	-0.455999963531747
140	-0.0727257099468241	-0.0874472705484908	-0.074981077537334	-0.110431558902344	-0.109394679440296	-0.0991656014607696	-0.127789523578508	-0.0996433791944653	-0.118038107664671	-0.117904549232013	-0.112743257432213	-0.122114181519507	-0.109004879716981	-0.1091305	-0.109055224052863	-0.112425265252202	-0.1130435	-0.1134783	-0.114902853479125	-0.115995630317848	-0.116257593410543	-0.115983464858958	-0.113230052182096	-0.121180133926656	-0.117365639902777	-0.0862217395627062	-0.122130069490818	-0.117099378477078	-0.118720330188679	-0.113556316042099	-0.109986314087759	-0.133548408181996	-0.147440392277669	-0.134073690637945	-0.121447244006895	-0.0836269396823883	-0.0951006671383648	-0.105345915449305	-0.120184302711672	-0.12146429090322	-0.102395918566752	-0.095190470221493	-0.0943312201969364	-0.0956356967482756	-0.0956521	-0.0958816355661882	-0.0963158703081232	-0.0969565	-0.0969565
142	0.1478675	0.149351041688059	0.147626799358827	0.1487371	0.149063979521912	0.147898743485714	0.1474327	0.1474327	0.145602616790361	0.1443892	0.1443892	0.14379109588551	0.144532643728463	0.146911692857143	0.1465623	0.146089399714286	0.144815028308208	0.143068243478261	0.14004679774331	0.135997965730725	0.131194862854097	0.129429253253408	0.12721027124589	0.124512264885203	0.122555217521705	0.114720679717393	0.1135277	0.113605303571429	0.115998557222222	0.117085290625719	0.119153239300244	0.119987583334453	0.119357251084314	0.117477921428571	0.117810617237921	0.123031580066722	0.127211671624705	0.135362188589944	0.14352037065702	0.155550077976005	0.164289443739594	0.175582500492308	0.183949705322933	0.189104222651097	0.192261946585432	0.194149960159363	0.189731625730994	0.140594725301205	0.14241269695873
143	0.0827335	0.0827335	0.051821485231865	0.0578837712854588	0.0465336678597346	0.031643710754169	0.0354857008928571	0.038731309284952	0.0304640751727962	0.0248662230604982	0.0274046650124955	0.0325171078644188	0.0261834144432586	0.0322988782156933	0.0100164475306862	0.00487526620419785	0.00852899677937943	0.0195021622358985	0.0177280499058806	0.0172869317997314	0.0111254880855169	0.0118319609425205	0.00877966711477412	0.0176619593746377	0.0261715431421446	0.033934469751593	0.0342154994663821	0.0356080248934281	0.0384729869816223	0.0393273831812619	0.035267367188612	0.031400974019088	0.027255152	0.0471515018431204	0.0336040077506917	0.0236722593367988	0.0171935925349499	0.0170133883968254	0.0169182955154601	0.00508799785867227	-0.006627022546264	-0.000506254952864099	-0.007418344874552	-0.0148210756756757	-0.00566569820345833	-0.00917520912717662	-0.0208329538078292	-0.0194538249202412	-0.00543432093517532
144	0.0365477	0.036909412907117	0.0369827	0.0353289319174276	0.0328306507326449	0.0240921059899887	0.0215810421686747	0.0194142195024077	0.0187201	0.018810459566787	0.0187199	0.0187199	0.0189959755072212	0.0126542880413388	0.0101209733966081	0.0118244973315007	0.0145956399038462	0.0158977017656501	0.0151503781212365	0.014056444488978	0.0136231411057692	0.0129665579030977	0.009716136	0.00807466782778866	0.00560795795662903	0.00262328787721049	-0.00525927105686929	-0.00845437070200572	-0.0127697694533531	-0.0120826784618178	-0.00989706156069564	-0.00503488658303249	-0.00230816810125727	-0.00494071153270055	-0.00580954442472641	-0.00971746382089195	-0.0134967162273816	-0.0152333976817203	-0.0160614	-0.0160614	-0.0160614	-0.0160614	-0.0160614	-0.0158072720930233	-0.0156264	-0.00675666800000001	-0.00604855443877962	-0.0017913004008016	0.00170687177992779
145	0.0418321418435647	0.048656954031928	0.0503463746031746	0.0565061765705841	0.0603818387032899	0.0609585753255226	0.0643017451630504	0.0633755848182466	0.0630118724899666	0.071272717093847	0.0703915172534562	0.0743499831614401	0.0701791111111111	0.0703482	0.0711372285826772	0.0780248391372549	0.0878101031939101	0.0915247960617761	0.102048530119522	0.103631204932182	0.101447613212625	0.0938513475409836	0.1025221	0.102785681006783	0.1029569	0.10229851312253	0.131810534094775	0.142868706374502	0.164930159234916	0.152148031566265	0.148946269125767	0.153642551437351	0.150446180645161	0.152023362192713	0.15546087371985	0.162924855500807	0.162477523065428	0.150399260152981	0.152702259933798	0.151728062774871	0.101745976988163	0.0689338225474804	0.0596469623934605	0.0544672275419253	0.046799215772544	0.049279240392241	0.0522661758273336	0.0466363502857143	0.0439662409815437
146	-0.275415841105838	-0.260929	-0.311862696812081	-0.314206042126623	-0.305575449154106	-0.302301539252623	-0.281326452631394	-0.264284110885713	-0.258313686749939	-0.296614863476464	-0.254446719895182	-0.240574944552151	-0.233104474094932	-0.227614332000968	-0.229706765325825	-0.21965951998378	-0.215029635341176	-0.219625343915233	-0.221737541298664	-0.21400982752854	-0.208512570393939	-0.204646792774138	-0.202760086357143	-0.207737442068965	-0.210276589428571	-0.206892289047619	-0.20917862760396	-0.204802465909091	-0.2024507	-0.20840358961039	-0.207907520210251	-0.2046246	-0.207118989993778	-0.207014172482277	-0.203823892012057	-0.211066920997586	-0.207876136099991	-0.20469444561753	-0.2081029	-0.209299215117219	-0.207704675157233	-0.213213282662539	-0.2137551	-0.208585452601156	-0.19481903085997	-0.19621100388664	-0.192407113691932	-0.1933203	-0.19471072979243
148	0.00948614283211591	0.0125612319901569	0.012174	0.0120003104339185	0.0113044	0.0113044	0.0127209822308986	0.0143965952948973	0.0157927982159336	0.015960104473161	0.0137714703227369	0.0113921990156875	0.0101187546908643	0.0086958	0.00750127547765788	0.00682323636965883	0.0047047336176428	0.00217790902325573	0.000155696285714291	-0.000992936893482632	-0.0017392	-0.000969022282386567	0.00211411688429423	0.00480591535192075	0.00510867195145116	0.00254992773359839	0.00955418145972224	0.0105833020322376	0.0121585495819181	0.014249290501674	0.0157852196819085	0.016169793143425	0.0159298514303291	0.0180778263157895	0.0184153242496999	0.0186956	0.0183673183020609	0.0206635963185274	0.0228346529223379	0.016607367414586	0.012636129871692	0.00385752583958909	-0.00217390000000001	0.000221826245059269	0.00269768434504792	0.00447298861538461	0.0039131	0.0039131	0.00382651457919151
149	-0.222379992404591	-0.227894606331831	-0.2358591174872	-0.242326995289947	-0.259088825487263	-0.275804977562027	-0.271273575116145	-0.272688167858391	-0.2714515	-0.272386808346334	-0.2744938	-0.2744938	-0.274714918018721	-0.277635012493659	-0.280199647924824	-0.2810146	-0.287286635106383	-0.310171302200715	-0.331477095114259	-0.341975485711697	-0.35375721484618	-0.371024622484725	-0.387621215135987	-0.387782942072213	-0.380098421549134	-0.372461742307692	-0.369674292444412	-0.36305039223869	-0.356607014253563	-0.350443413513513	-0.341737413600892	-0.337868258339859	-0.335708913636364	-0.335429118834558	-0.342053284344774	-0.338756142379325	-0.326117764381948	-0.323877078383838	-0.321332535412821	-0.322017874784651	-0.320577058586689	-0.318701775101051	-0.319286086844166	-0.3201579	-0.325000802425222	-0.331550012702723	-0.348532428434723	-0.357778672010961	-0.344125208255067
150	-0.00524866983428574	0.0318874170792497	0.0495389356349211	0.0559494879451547	0.0532956521420565	0.0565682264705882	0.0580914446561665	0.0234199722583411	0.00923018355277741	-0.0113047567897168	-0.013269921339083	-0.0309238697792269	-0.0181827851810841	-0.0371000865802338	-0.0387835161237565	-0.0359840692404416	-0.0564942869144693	-0.0439700696703574	-0.029072106575215	-0.00115218646818486	0.00927167024230578	0.0133895849971649	0.0341009967033844	0.0517322831921779	0.0694622658797577	0.0783939240092382	0.0694229225407417	0.06604656632493	0.0587969622590727	0.0427488620927072	0.0157781544140264	0.000345635135958902	-0.00662331612055029	-0.0238500521982566	-0.0200689744773768	-0.0156531789079523	-0.0240141171913489	-0.0222943238552452	-0.00854947918300552	0.000834908677706012	0.00506819808726347	0.00686007826776119	-0.00960083362042444	-0.0120493696149783	-0.0110664840126891	0.00981500399999988	0.0636148820285393	0.0295470712247183	0.0359614417433912
151	0.0417671	0.0408976	0.0393181107757382	0.0278051360792079	0.0269947	0.0194642034684352	0.0143891	-0.0219356379006175	-0.0359343990772371	-0.0400343464285714	-0.0413826096188498	-0.0458694585862192	-0.0502818607747376	-0.0517759835552075	-0.0530931173285849	-0.0895689440253165	-0.0887462460394737	-0.0788584616535178	-0.0555585343902439	-0.0501037300701927	-0.0537649667293233	-0.0548617384	-0.0547713	-0.0547713	-0.0547713	-0.0555722592260693	-0.0627824902256192	-0.0633900342083675	-0.0634669	-0.0634669	-0.0634669	-0.0634669	-0.0634669	-0.0634669	-0.063842856067699	-0.0802739365357141	-0.0817815073831009	-0.0825143071428571	-0.0849702301066448	-0.0865683198083067	-0.0895793532212885	-0.0975561611691228	-0.10094892528	-0.0956515	-0.0950906991128731	-0.0918950283082057	-0.0921012802015146	-0.0917026355518979	-0.099507760948904
152	-0.0112212469155844	-0.00827342313030069	-0.011996067502021	-0.00324391549664814	0.0034563014861823	0.00564966217436687	0.0151611379607857	0.0196173162118127	0.0147643623475768	0.00796642953244962	-0.00277634896256621	-0.0194819292318342	-0.00109416951407969	-0.023163009479173	-0.0235865891117482	-0.00556636568349004	-0.00825453841588731	-0.00149283560515329	0.0103038105617908	0.0354612490395281	0.0123036022621982	-0.000293167961328089	-0.0191770817795869	-0.0264533064627151	-0.0328531066345053	-0.0289287744158416	-0.0242913454614478	-0.0267147418622879	-0.0226459405551272	-0.0188550872525931	-0.0477153030155043	-0.0341290771025462	-0.0351816177112608	-0.0298679670896066	-0.028125593371059	-0.0433428452881158	-0.044921865711039	-0.0492243412844037	-0.045539151166469	-0.0595291098320832	-0.0489716749226006	-0.0480547393135726	-0.0484941868559838	-0.0498088723021759	-0.0344805296197173	-0.024236350984252	-0.0354269168708023	-0.0369009732914988	-0.028904806745475
153	-0.098909	-0.0123688341998375	-0.00464521849400026	-0.00431628352000003	0.00701682113690954	0.01148823544	0.0188474229461756	0.0262307107779579	0.027238551659919	0.0322867920371867	0.0307586011764706	0.0351188409663013	0.045429088090432	0.0467432	0.0460690675982179	0.0498568314935065	0.0524712844660194	0.0523953	0.05344231625	0.0539098368686174	0.0536765389901637	0.0529416558262282	0.0466445939226519	0.0379139105199517	0.0313599294055484	0.0409226326976549	0.012212281921935	0.0129911895443405	0.027779105078247	0.0311761058816085	0.0307063872417982	0.0424914814234017	0.0468839711682744	0.0473739414239482	0.0599116959071682	0.107761643574861	0.114520861113369	0.116596668702929	0.110277816624267	0.0996808434743796	0.0992241797007683	0.0937996174319382	0.0856468080291971	0.082960862958628	0.0752103291735022	0.0674806114625109	0.0465899212226743	0.0381977156404018	0.0336997
154	-0.160113750422736	-0.14002284384106	-0.124206467359307	-0.111792470194613	-0.10731210849158	-0.109708463166696	-0.10596345313612	-0.101895437771799	-0.100738444458743	-0.0855280233698914	-0.0688263731983877	-0.0651914806909207	-0.0679081068566728	-0.0887487073152617	-0.105392451852553	-0.114942426270457	-0.110478341226213	-0.103190665036673	-0.100313621607143	-0.102840902508626	-0.101416986964286	-0.101750079194678	-0.106371195278237	-0.109245243607509	-0.113940239452826	-0.110178660357143	-0.110644499192721	-0.1121783615244	-0.111621532798201	-0.106676142107202	-0.1067392	-0.105080334746431	-0.0968312651473478	-0.09640971104254	-0.100837800071631	-0.104538497424857	-0.103766161472795	-0.103137592873538	-0.0994293931828683	-0.101822972522354	-0.102868778665513	-0.0984229501250447	-0.0953447342857143	-0.0926375855877112	-0.0827862479796862	-0.0789446654137795	-0.0715360484487431	-0.0645780886673079	-0.0628748471301828
155	0.100226173529412	0.0987435	0.0987435	0.0987435	0.104187298724773	0.1091791	0.1091791	0.1087443	0.1087443	0.1091791	0.1091791	0.1091791	0.109405381349911	0.11117457963332	0.113109308614977	0.113558498078197	0.1148303	0.1148303	0.114576306494367	0.113782827272727	0.113570795129225	0.113778692207792	0.1139608	0.114047455944056	0.1139608	0.1148303	0.111475374608905	0.1109173	0.110601998951049	0.110556821516475	0.115076858673863	0.11991911594351	0.1226565	0.1226565	0.121787	0.121787	0.121787	0.121443232043344	0.120052873894726	0.118492181418093	0.1183088	0.1183088	0.118660155404255	0.113516732437313	0.10642985984	0.107282273378298	0.106401236026509	0.119874278831516	0.129912363752727
156	0.196105188057074	0.191207057211816	0.18617399623998	0.18551917510008	0.185679281959597	0.185333452213073	0.183715583380056	0.199641969358054	0.219734964869843	0.234843299467748	0.253575206796458	0.292576372290123	0.310397773668575	0.31758396281126	0.325532558449509	0.333513936614935	0.341941592610867	0.348672202160714	0.353461928976827	0.356305970308009	0.381331831610287	0.391787774858304	0.3967244	0.401770342556561	0.39445052001576	0.397693392433322	0.40450479891851	0.407474940173204	0.412148902332562	0.42249357773882	0.4250018	0.425920683674741	0.426546779788101	0.428948149817604	0.4315378	0.433806882161033	0.435920838823777	0.438017268700073	0.4393754	0.4406826	0.443109534925607	0.4446042	0.439828050469851	0.440337452184279	0.445727883241973	0.448605685904464	0.450678665773049	0.450071233480513	0.456704372524295
157	0.309160620608243	0.319667256150794	0.317679392709163	0.317365	0.317365	0.3169302	0.3169302	0.317291084	0.3182346	0.3182346	0.3182346	0.3182346	0.3182346	0.3199780678	0.323172259731013	0.322812782862191	0.320400669736842	0.319195252714286	0.317048132631203	0.315103873705022	0.313173987314488	0.310431300498221	0.306849672902347	0.311615391048387	0.312439587504524	0.316399563284853	0.3151911	0.317257515708742	0.31213130645751	0.314578708050513	0.3125824	0.311413980932897	0.310145851140986	0.309911070206184	0.303679240839923	0.310672269550813	0.307249226891021	0.315093105832999	0.312480466268432	0.313755930312347	0.314201228195489	0.297404525376707	0.295193555743441	0.291235075779429	0.288439739907821	0.283514544019139	0.284763556977641	0.279744901569741	0.282527725008077
158	-0.1889938	-0.188522055216306	-0.1855155	-0.185400084259984	-0.178943326392857	-0.179687777984696	-0.188175703797897	-0.190551203320879	-0.211472903640681	-0.240000719425878	-0.237197926971504	-0.236376353655172	-0.234108998428571	-0.233679491725768	-0.23043582636112	-0.230732	-0.2289929	-0.229755654297993	-0.231260379392857	-0.228969802378168	-0.226773711107143	-0.22385995325	-0.222195952704434	-0.220767369616288	-0.221896090535714	-0.222022292699436	-0.220658638998807	-0.222548100988417	-0.224526371878354	-0.229477613720646	-0.2470700042635	-0.250925563168434	-0.270081136874707	-0.273660548134771	-0.2733531	-0.274975254983923	-0.273998001571429	-0.2711792	-0.272865815175584	-0.2737872	-0.2737872	-0.272126674571429	-0.270751599726989	-0.272772424034673	-0.2720481	-0.2711785	-0.270341675753846	-0.270300451362577	-0.269872987264151
159	-0.269694308564287	-0.267723083935151	-0.266974010714286	-0.2659647	-0.2650947	-0.267782396957566	-0.262627201153072	-0.253006278079765	-0.241821950967603	-0.238626027171315	-0.2385725	-0.2385725	-0.238339297712652	-0.238697428494816	-0.243812248820755	-0.257057642304341	-0.262940052920437	-0.2677178	-0.278401090580391	-0.292368248135071	-0.293599716645807	-0.30306772258529	-0.318094218693733	-0.323752632863904	-0.324021001083167	-0.325219004266348	-0.328979054023904	-0.333073213346614	-0.342310618838338	-0.347385159785629	-0.359203586626057	-0.364480781344196	-0.3651398	-0.365463161397059	-0.3677484	-0.3677484	-0.369666239195648	-0.376293316320125	-0.376459441339214	-0.377268008205335	-0.3760093	-0.3760093	-0.364225505798543	-0.318618	-0.338366108700787	-0.3581642	-0.366190070982839	-0.368523383173844	-0.37374944396651
160	-0.239625387486339	-0.251142559028042	-0.262155658667794	-0.265809142856738	-0.258014810030209	-0.247432329720691	-0.235701885086034	-0.211381195573742	-0.19525952991766	-0.185011764136965	-0.167000044454624	-0.169818161015745	-0.166436133531559	-0.177929515774188	-0.215629967399558	-0.239948883833238	-0.248273056725639	-0.259274080249257	-0.278761958894302	-0.279801018570122	-0.275232970505541	-0.27615360038809	-0.277655687021853	-0.280473526636277	-0.282860254018632	-0.284570707731642	-0.278095217667897	-0.270234111845558	-0.271858236449014	-0.278994546228846	-0.282590111585618	-0.281872700004433	-0.283053922140523	-0.285993965142523	-0.288964158319352	-0.272111843561532	-0.266085211092851	-0.261143140668112	-0.254991303256325	-0.245671142510028	-0.234028536692393	-0.236640494849102	-0.23446769844179	-0.222173732075332	-0.213497348575485	-0.206566335183673	-0.204991980578795	-0.211752938754673	-0.283591556790943
161	-0.246030624015545	-0.244472275151732	-0.24316861925	-0.242112412145553	-0.241677822127052	-0.245338211067213	-0.257740122615298	-0.262174	-0.264976323597099	-0.26955421003916	-0.2866751387612	-0.318075852049023	-0.326792578106991	-0.34337680500868	-0.349360256058905	-0.344121873531326	-0.338533937791388	-0.339860300368276	-0.3417393	-0.3426088	-0.341620244611969	-0.3391305	-0.338203505929127	-0.331587684337482	-0.310461511485862	-0.299883931066707	-0.288901782343544	-0.286062134223108	-0.285195919840637	-0.287395942110747	-0.285078784737269	-0.2882609	-0.2900177378	-0.29339854512999	-0.306871763079789	-0.309081683326937	-0.312794606791961	-0.31912415032571	-0.3221739	-0.321988733297606	-0.321085717478809	-0.318057162515485	-0.314044237608298	-0.307044402305688	-0.299943388909085	-0.298665713990888	-0.29929401863983	-0.2986955	-0.299796438491695
162	0.00365315122836476	-0.00292520163802318	-0.0129643760692522	-0.00133294776139651	-0.0102553588528678	0.00234384731296201	-0.0197282205088666	-0.00965646463124506	-0.0214727333349061	-0.00761534573242305	-0.0234031422521317	-0.00565557762965088	-0.0160213159360588	-0.00758706076089159	-0.018585279921875	-0.0122609088087032	-0.0146013777603759	-0.0102616257863777	-0.0141339	-0.00606698555555555	-0.0165483395190381	-0.00656911004355512	-0.0147237559682805	0.000103668420506858	-0.00542298336199746	-0.00155251058588406	-0.00431734375519382	0.00318356089368779	6.88171824795691e-05	0.00250859927086496	-0.00117127586776857	0.00150799014364443	-0.00538296466584631	-0.00200239124230407	-0.00306603581313589	0.0021326710422729	-0.000710067658574781	-0.00212143750000005	-0.0129774961789183	-0.0114701677461425	-0.0323443842174678	-0.0411225227332336	-0.0379538289488638	-0.0387931312098492	-0.0394275107631579	-0.0472283602118643	-0.0374339121212121	-0.0320229338841699	-0.0385010790127112
163	-0.116385834607103	-0.1168252	-0.11504717654224	-0.112576451177394	-0.0655658498421862	-0.0920697958185437	-0.106983187696944	-0.111473748140823	-0.113288473242174	-0.110806350799663	-0.0997786135776249	-0.0899199955474057	-0.0865724395738696	-0.0871225	-0.0875725436170213	-0.087992	-0.0889769793047696	-0.101840776528707	-0.139939769055375	-0.144078	-0.146297635589942	-0.149788747436941	-0.1497304	-0.137392619194313	-0.136739509990911	-0.151700798014337	-0.154035888479261	-0.152246839040991	-0.148922197539794	-0.149774096285714	-0.149604079029957	-0.14718122305218	-0.148099477659368	-0.150003802715785	-0.154963134625631	-0.157154542878934	-0.161098436737817	-0.163832552267177	-0.166473993817388	-0.167850834188034	-0.168712054383117	-0.1692867	-0.170549807122736	-0.170885967669784	-0.171045393124778	-0.172204659945184	-0.174340700541892	-0.17587891309288	-0.177462121957404
164	-0.345039277418684	-0.345111036154273	-0.35349732827104	-0.3548912	-0.354076976326053	-0.3540217	-0.3544565	-0.3544565	-0.35860733590604	-0.360124585011966	-0.357292760244449	-0.357193938266944	-0.361195694457831	-0.366961489397962	-0.3729297758321	-0.379661296511653	-0.379861943127962	-0.381175655361305	-0.384911310185145	-0.390302061738026	-0.380150535990434	-0.390608385167575	-0.394212486111501	-0.379361646746128	-0.382747578302617	-0.386451665866873	-0.393252144927226	-0.393160980550932	-0.392893193129727	-0.386707738704932	-0.387039972671175	-0.383507171806167	-0.385012246956185	-0.380895250178645	-0.369977047758374	-0.370804150381696	-0.366248836407052	-0.365123688695652	-0.362085801051038	-0.357456984196516	-0.358192435530451	-0.359735476389062	-0.357085876449324	-0.3570682	-0.354582913289582	-0.3540247	-0.354833485069729	-0.356114141213554	-0.356341967426971
166	-0.125940337151949	-0.12869283348643	-0.128463488560241	-0.128396675	-0.128808296588274	-0.1119565	-0.1119565	-0.111437191503704	-0.11117983985087	-0.114826685758514	-0.1141304	-0.120044598772885	-0.124307857472211	-0.127463323664749	-0.129704367142857	-0.125893622099448	-0.123596712898213	-0.120392441503524	-0.115957232804642	-0.115716922690067	-0.116300147780888	-0.121648524199584	-0.125516102993887	-0.129645330051351	-0.132008576127974	-0.133359102492212	-0.136348326059655	-0.1367391	-0.137078996200485	-0.136194476688103	-0.136518010142631	-0.134411901332811	-0.13020492976083	-0.12781158780031	-0.131706550701375	-0.132126255808278	-0.130932199359231	-0.131379626276156	-0.1319565	-0.129019830556063	-0.12936700141599	-0.125690187068653	-0.121978566563518	-0.118583116498751	-0.116693358548214	-0.1163043	-0.1163043	-0.116728425695581	-0.119974302129306
167	-0.04208651293345	-0.0455967695745302	-0.0515788333215085	-0.0832191920791632	-0.0880435	-0.0891441979315098	-0.0939747270357143	-0.095628675696097	-0.0969600469847023	-0.0970275548153595	-0.0965163823634417	-0.109605915721832	-0.178454082544028	-0.219387590220049	-0.211229309413265	-0.214697277859712	-0.221655351738734	-0.24442024279094	-0.259782638417547	-0.261484634121214	-0.268884423883446	-0.265090434155744	-0.265363444492999	-0.2658694	-0.262489035712089	-0.25479175725429	-0.25584760975	-0.255230106964286	-0.252228507297725	-0.24896373097255	-0.245221592714286	-0.244705417756342	-0.236718436547563	-0.23582033799938	-0.237168291114476	-0.24002334798303	-0.235956158571429	-0.227783944481142	-0.220706798614045	-0.221255417600567	-0.224391311370067	-0.226358002586168	-0.23098426941825	-0.22180943279761	-0.220897213428414	-0.218044036527572	-0.212022926755524	-0.209042670794542	-0.208131163035714
168	-0.11857396890292	-0.124811839385815	-0.175504885289324	-0.157596282851673	-0.170854381480853	-0.195217942327753	-0.216938960606379	-0.226241391582121	-0.224856637055223	-0.230032567612165	-0.206710831600579	-0.201778038097722	-0.187954832989844	-0.199723991552063	-0.198146130997247	-0.212893969637602	-0.219061188800409	-0.222352902653797	-0.222092873484236	-0.232587660726114	-0.238506682012796	-0.243663598593547	-0.243317700679757	-0.24563145624739	-0.25115207932432	-0.252855989406957	-0.20339954110967	-0.1647237	-0.17240194375255	-0.189651430350195	-0.178808721017565	-0.171782310503164	-0.191915016505025	-0.197141442508831	-0.190568940668036	-0.190528015407555	-0.203975993137256	-0.206362672244409	-0.217684024906653	-0.218088593617431	-0.224367921	-0.22804839370444	-0.2275515	-0.2275515	-0.22803777506882	-0.227482506189555	-0.226760314716363	-0.224108789858491	-0.229793806907532
169	-0.325049833001988	-0.323491550878563	-0.321273195899097	-0.329689576325587	-0.347027762332128	-0.354808376945045	-0.366571254421102	-0.371377342917128	-0.371674795952395	-0.3716513	-0.373877722001328	-0.38274071086177	-0.385373919626905	-0.383520093041439	-0.377454152515866	-0.372580499827735	-0.374292106780871	-0.37638513350384	-0.380780736945637	-0.38475740721171	-0.388732031343817	-0.388305797452753	-0.375693581019565	-0.379506674487351	-0.396053139058952	-0.392262590252046	-0.39719702723658	-0.400425667475448	-0.40127476647843	-0.3994622	-0.401316102529651	-0.4029067932263	-0.405618191502923	-0.404382231351534	-0.399492995889084	-0.395881753372118	-0.396852633832197	-0.397070777502763	-0.398537916315602	-0.3990275	-0.40159349550936	-0.405339169331743	-0.409957401553412	-0.413068049774515	-0.414377051273651	-0.414516960571429	-0.415042884495488	-0.415667011008807	-0.4160986872
170	-0.135832537332281	-0.136491525162338	-0.13602999101501	-0.141179730100022	-0.1422747625	-0.1432608	-0.144375778081407	-0.14225129206481	-0.147010588128342	-0.1471738	-0.1469797375	-0.146621522833333	-0.1463043	-0.1463043	-0.146921423075366	-0.149198241669811	-0.200487109939638	-0.215721761311969	-0.216901146514333	-0.171697183149487	-0.164685358359873	-0.1657809008	-0.1671739	-0.167492897228897	-0.169096875257143	-0.169891598492872	-0.169821476714286	-0.1697825	-0.170030812354312	-0.172380252424923	-0.17241443225	-0.173920298428571	-0.173867091613095	-0.1763043	-0.176771141269205	-0.185877619827085	-0.188275879721528	-0.18996657108871	-0.18688653225	-0.1871739	-0.187569723285714	-0.186822313255034	-0.18842509800326	-0.186165183884648	-0.186551168993506	-0.186374333857143	-0.185163205285714	-0.187118047642276	-0.1858695
171	-0.193926304374971	-0.197486334071146	-0.197426642773762	-0.198895038153502	-0.198449031447686	-0.194934929180195	-0.19272775513077	-0.18608647640483	-0.177891581168831	-0.174741289001373	-0.1744284	-0.17267065706869	-0.166332712709747	-0.169185362930344	-0.170339506939576	-0.171367181040963	-0.171902535983462	-0.172012917931031	-0.173584716614958	-0.17863725643183	-0.178381854691926	-0.1787725	-0.178678104185466	-0.178630775090728	-0.183464801593654	-0.182760120318929	-0.184553392859523	-0.187789516287497	-0.195377255074717	-0.194519210724487	-0.204231727283913	-0.21328106918683	-0.213893768440011	-0.210703564578871	-0.208812577100267	-0.195044702336885	-0.1874669	-0.18758207744	-0.17789022780515	-0.173000140534682	-0.169602027686046	-0.166065812306259	-0.168141870330964	-0.164693360392924	-0.170405276780391	-0.17543287896032	-0.178267941784615	-0.1796575	-0.180037701387755
172	0.00513143145909241	0.0238138406267983	0.0371646343405203	0.0127719100606871	-0.0181195933190369	-0.0339818331770848	-0.034016443670902	-0.0376364279693487	-0.0313951153546739	-0.00735474710088852	-0.0133791562574259	0.00233088307692308	0.00355763493089247	0.00709881970447836	0.000209531159762211	-0.0160995621520421	-0.0177263995336684	-0.022014067825384	-0.0102293282965348	-0.016800432767926	-0.0157301	-0.0130204848214286	-0.0156075433236874	-0.0153542787426326	-0.023070254079254	-0.013154565247678	-0.0167153062427746	-0.0139456733590734	-0.00792010878905272	-0.00746920000000001	0.000965270290135391	-0.00539707651567621	-0.00457217480650156	-0.00563608704845819	-0.00599127682629873	-0.00973837062818332	-0.00402237892104324	-0.00548837324595221	-0.00934006408398342	-0.00717609657701716	-0.0144556781742018	-0.0145141320952876	-0.000886400487013016	-0.00834127012448129	-0.00789236633091418	-0.00662039674745688	-0.0133705454284883	-0.0330877966088091	-0.0412499826753398
173	-0.397324410206646	-0.398036492610063	-0.398491805934892	-0.399814842321083	-0.405698461836517	-0.415696675253924	-0.429437348499214	-0.443754052253464	-0.458782906065656	-0.463813147743882	-0.465042490446359	-0.466171331843137	-0.46842824368603	-0.469691019902055	-0.4708696	-0.474590074719281	-0.477275155939799	-0.4773913	-0.478067851623377	-0.479465743048945	-0.482652936905222	-0.486185044683786	-0.48709615776	-0.485285397342543	-0.475394426882331	-0.466476635584751	-0.479167585976437	-0.481579637520965	-0.483607469250571	-0.485073989367964	-0.487547228275862	-0.488812838237091	-0.485404202403527	-0.475906832581857	-0.4627604030743	-0.463932437948518	-0.467147977675141	-0.467371272943951	-0.469439758527543	-0.474185095321637	-0.476809806594119	-0.475845336317837	-0.468321464686594	-0.469258650040578	-0.467672335929648	-0.466474807513071	-0.474327682535853	-0.480261690389648	-0.483226205649485
174	-0.1988934025	-0.2022599	-0.2035642	-0.211265041428571	-0.216100723913044	-0.230691641262907	-0.238192028655787	-0.242241097300516	-0.262175892377052	-0.274213391864539	-0.271264332435895	-0.272557653960784	-0.275614302683504	-0.270994447261663	-0.275399173571429	-0.2753034	-0.273251515532426	-0.271513340255082	-0.2709556	-0.273228164363449	-0.277262063397411	-0.280384511609287	-0.28635267830941	-0.291669558947206	-0.298704409146935	-0.295871013387264	-0.297195928229665	-0.295067811155379	-0.299219572778223	-0.29377711328	-0.293315783809524	-0.3062442540694	-0.336952220128824	-0.337571535860679	-0.334862811354738	-0.3422557	-0.339703993408181	-0.3357341	-0.335122654459252	-0.335625238671042	-0.339358839583962	-0.34175849063745	-0.353249805069659	-0.36247753008	-0.364990995650485	-0.338749619457735	-0.345226463206107	-0.36506533113961	-0.36704
175	0.10782958060509	0.104933773100392	0.0911737128432508	0.0644942009741704	0.0907518021015285	0.0560223525062639	0.0797214342436184	0.0819943390560703	0.0919383823041012	0.0754284321270588	0.0582756009865816	0.0685033938582695	0.0753634493413635	0.0916061539626727	0.0827070878468767	0.0481702773766149	0.0492473213961073	0.0705128428711104	0.0444185285382461	0.0461079304030966	0.0755394189088494	0.0712727849107293	0.0376503897723106	0.0400772386795989	0.0470440733716505	0.0592941952839275	0.0661826096036585	0.0507716436303839	0.0402272082810183	0.0496714461883409	0.0593773453778648	0.0480288743289735	0.0333567891558489	0.0439646967374193	0.0244578380178572	0.0328947232957691	0.0444396747954174	0.0632141956486705	0.0677127549465241	0.0596418326575874	0.0498460646598281	0.0428997058435957	0.0315148956612447	0.0560505241624183	0.0537587120793651	0.0414093681663428	0.0348256495751912	0.0420706816772655	0.0262364709129512
176	-0.213693994501992	-0.2136959	-0.2136959	-0.2136959	-0.2136959	-0.2136959	-0.215186502712348	-0.22093156602358	-0.221522	-0.221522	-0.223074357979293	-0.22457822783269	-0.239416850240192	-0.256645184940239	-0.267276631672026	-0.272751463130504	-0.2777445748	-0.2784785	-0.2793274798	-0.2802176	-0.287547901514548	-0.28934069536	-0.289348	-0.292825629336188	-0.2936958	-0.294253579214286	-0.304663111821002	-0.301755186233202	-0.282238855129503	-0.281241025657371	-0.286408491474104	-0.291790051240993	-0.29074840384	-0.281033160681714	-0.277322881115538	-0.2728263	-0.2723915	-0.276055531373287	-0.274499745005329	-0.2689132	-0.2689132	-0.2693479	-0.2593479	-0.2606523	-0.2606523	-0.263790833500615	-0.268809541155378	-0.267390653943669	-0.263006235947768
177	0.0349405981744718	0.0411259135686565	0.0564401910983489	0.0669476231322376	0.106481492915721	0.118164062852263	0.120404252532014	0.14389182484041	0.152644453137013	0.154816927551112	0.158420852750709	0.162187004503811	0.163457873653629	0.171252796514962	0.184174760731099	0.1847818	0.184347	0.184206928689492	0.184943202349256	0.189232611973984	0.1917319	0.192365444620881	0.19284122963899	0.193365065690054	0.19332946923676	0.191935334928571	0.189902576628928	0.187384	0.186538978909581	0.185427248	0.184453017984726	0.181627110934394	0.176218598529018	0.173925646669829	0.170366731116859	0.169908563084056	0.162426951619031	0.160346967695173	0.159654894804426	0.153695541123011	0.148484460137325	0.141038093704846	0.1317165	0.130651595850981	0.1269338	0.127315687615208	0.128198607250996	0.128358148629979	0.130828243801452
178	-0.1039132	-0.104191627285714	-0.10071186875887	-0.103685818181818	-0.105476888959941	-0.105489043157596	-0.12240123636892	-0.124074573032529	-0.108882571933962	-0.112769433179191	-0.0972439900970089	-0.0943305829149798	-0.100963149876746	-0.102855455381605	-0.10139607109907	-0.107858918809032	-0.1128732758	-0.1134781	-0.117440346870319	-0.121478577406143	-0.126681244293277	-0.129804121708185	-0.1299999	-0.1299999	-0.130255727495908	-0.1308695	-0.1308695	-0.1317391	-0.1321739	-0.1326086	-0.137826	-0.137826	-0.138017106295307	-0.140502722955975	-0.1413043	-0.140760667900356	-0.139606528444286	-0.14	-0.1404348	-0.1404348	-0.140012334751773	-0.141109410551948	-0.14130222408313	-0.14351281064833	-0.148064979675456	-0.148890469624573	-0.147736532131382	-0.1469565	-0.146885632241993
179	0.185285542610063	0.185341002185381	0.188120215285714	0.195483081234284	0.199013363862596	0.19839345664	0.1983905	0.19998059438064	0.204464068867925	0.20504331507206	0.205945723170296	0.2070862	0.2070862	0.2062166	0.205913632794164	0.2053471	0.204416184041414	0.210926487141836	0.228595474394856	0.237691865591918	0.247092116572942	0.202779675769792	0.219089349354005	0.257941678763633	0.272497918710655	0.286147101324589	0.289388734373997	0.2927382	0.294190993510265	0.296824295173156	0.300595941596704	0.303072616858309	0.30712563636441	0.310533747322259	0.310792249447956	0.310478304734234	0.314832806571429	0.317703015499355	0.318465801548492	0.320912952394724	0.322762280647486	0.320076551351351	0.3188254	0.3183907	0.319982489142857	0.322210633779098	0.3223036	0.3227384	0.3218689
180	0.22020034157146	0.221419078246753	0.2219954	0.222141358805031	0.223411359853813	0.220825684933708	0.2211258	0.220848246666667	0.21888437163233	0.2180823	0.219469217746304	0.228415594785841	0.230207935660588	0.232975433531205	0.236352769086435	0.238972462009497	0.240766439307536	0.241520027311094	0.241991210299772	0.243862412147195	0.24714074516	0.2485181	0.248797708158982	0.246466399292525	0.2450402	0.246656978769565	0.257807243092735	0.256906213158125	0.250386994955398	0.24959491079478	0.2476496	0.2463452	0.2454759	0.245745875610733	0.249116911518151	0.255584463304744	0.260026014117069	0.259821349277448	0.25835693709856	0.255469460149895	0.256414298931789	0.248834641889109	0.23992607566518	0.2341748	0.233827502652106	0.236612909837695	0.241451235435251	0.256959783375646	0.25921798894603
181	-0.362422401229789	-0.358276344859481	-0.353403828669925	-0.346560985948645	-0.34169564629921	-0.344153470633571	-0.355865206842737	-0.371345238285714	-0.372117934857143	-0.375622940656226	-0.378804250649351	-0.386100245127322	-0.389245381714286	-0.3910379	-0.3879945	-0.390270267428572	-0.3906032	-0.3906032	-0.389495140285714	-0.389249170857143	-0.391968355714286	-0.399573885952482	-0.403591966	-0.406350125215348	-0.410869018571428	-0.412812184686788	-0.43943725925932	-0.493839529043891	-0.50339838011835	-0.50606331696	-0.505587745142857	-0.5067263	-0.51004266464315	-0.5102046	-0.510489861237275	-0.512127028518548	-0.5145524	-0.5145524	-0.5141176	-0.513937756413411	-0.512600985271525	-0.5136828	-0.513754326259542	-0.517751363864188	-0.519574965275017	-0.521815684835435	-0.517865787093633	-0.5171576	-0.51720271659838
182	-0.172299041673307	-0.1614655	-0.161587898690671	-0.1619003	-0.1619003	-0.166924666430287	-0.166140648305723	-0.159428935095974	-0.158118284428571	-0.158110759212316	-0.156067807726801	-0.152956453402298	-0.143597934221413	-0.14211141045913	-0.144706871222946	-0.14875671990488	-0.177142515144332	-0.200943099909873	-0.210306090846842	-0.207761544036683	-0.207165802354265	-0.204285356430739	-0.202721069846918	-0.195386099234286	-0.186442334711107	-0.188675874492308	-0.189479960720377	-0.1897332	-0.190812125142857	-0.192165138226922	-0.19249746317483	-0.19158934641	-0.194653806214286	-0.199284896179511	-0.204513201551189	-0.210908170371605	-0.2140796	-0.214339641624372	-0.218645036701318	-0.223083823806723	-0.222786447552448	-0.221603318982541	-0.220212309312241	-0.219610246285714	-0.218925746857143	-0.221342861308668	-0.223780675452012	-0.223026132	-0.222707136853229
184	-0.0512446799204771	-0.0516462	-0.0503419	-0.0495853763976591	-0.0520837533269196	-0.0557413246855847	-0.06425	-0.06425	-0.0679283446891981	-0.0694674	-0.0697683112988734	-0.0827443871480623	-0.0822491122515005	-0.0733299148020464	-0.0738296102683008	-0.0723761159045726	-0.0740414324385075	-0.0742786366799205	-0.0668071720611916	-0.0623260223700121	-0.0843961177627351	-0.100088166229918	-0.104315657571948	-0.106519683996024	-0.1072963	-0.10996783828189	-0.110472835451468	-0.107770215791383	-0.10458301245334	-0.146785260934727	-0.199329301397262	-0.205169296237042	-0.20608389755543	-0.207966889153315	-0.208271314839351	-0.205407221215593	-0.207219706127857	-0.2068248	-0.205976365634068	-0.233015433599304	-0.23475416609657	-0.216951789748542	-0.210950359090909	-0.211532940026508	-0.233439666325041	-0.236152222997594	-0.240967415558089	-0.244030239003295	-0.246017762143817
185	-0.247205716454331	-0.156549735548365	-0.158178245022488	-0.15996789851766	-0.16161484776726	-0.165953077953432	-0.168659536477313	-0.168119565079365	-0.171528944499943	-0.174636216964286	-0.175650605517241	-0.1759887	-0.176755994117647	-0.184878294594595	-0.120325175662651	-0.101651705559968	-0.126973424516129	-0.181861804145077	-0.1829453	-0.179985815139442	-0.179908787857143	-0.177888813204509	-0.1768597	-0.176156161761158	-0.17268409290012	-0.171818030385852	-0.1690367	-0.173159549518459	-0.181249513203636	-0.1829447	-0.190550469121486	-0.196311941636876	-0.19452230261555	-0.193405867714286	-0.1925048	-0.192643448117695	-0.1869495482483	-0.182845147143473	-0.181042862764415	-0.201954073271104	-0.195227405519689	-0.178465743524312	-0.173607355283469	-0.162956217744361	-0.174400258501203	-0.172685676549053	-0.18192660406689	-0.182574687283782	-0.179347685510549
186	-0.18262530477228	-0.182472177524709	-0.182789116918456	-0.180124715354748	-0.175680739467502	-0.171332462203365	-0.170850042582009	-0.170046720613015	-0.168323153602888	-0.171863466372283	-0.174364347387376	-0.173585681427487	-0.171334621767594	-0.171739	-0.171739	-0.1713042	-0.1713042	-0.1713042	-0.172043488800319	-0.168228583264269	-0.1691304	-0.179903717658849	-0.184601223436313	-0.186769691285714	-0.183015268101114	-0.177529795737052	-0.17475504146126	-0.17690641392	-0.177390598709677	-0.1773913	-0.176572226166008	-0.176233254248366	-0.1795652	-0.179146232576351	-0.1791304	-0.176997229863891	-0.175466506109325	-0.1752173	-0.1795651	-0.179036203229665	-0.177826	-0.179193156994177	-0.1808695	-0.184287893465909	-0.1843477	-0.1843477	-0.1843477	-0.1843477	-0.1843477
187	-0.154814243904383	-0.214533815726291	-0.2168544	-0.2168544	-0.219558100361591	-0.2364196	-0.235781375729138	-0.236676023286573	-0.237211146571429	-0.2372891	-0.2372891	-0.237043664633205	-0.235027249925809	-0.236295055100527	-0.240824528537291	-0.243500852204162	-0.245809947159091	-0.2446805	-0.243066570831846	-0.240799078285714	-0.2394631	-0.2394631	-0.245157289504717	-0.248067536713287	-0.253784046215139	-0.2559848	-0.254811771714286	-0.254208200599885	-0.253578318529097	-0.252359128085265	-0.2516369	-0.250945408175652	-0.2507674	-0.2507674	-0.251563736439506	-0.255162838902283	-0.257052826432471	-0.256936130382006	-0.255911217922171	-0.254679	-0.253971731546981	-0.253909324737268	-0.2551138	-0.2551138	-0.254446557270876	-0.252698992659826	-0.252719189340102	-0.258541001310295	-0.271566044698255
188	-0.165964562375448	-0.167227262999649	-0.170667390016816	-0.176512108491681	-0.183758636499771	-0.185627573117063	-0.189927060778721	-0.191500376633987	-0.1918977	-0.203072587446846	-0.2054158488105	-0.206253273006013	-0.207020371545293	-0.204767309367122	-0.202792760798126	-0.20106566898982	-0.200906843779904	-0.189360186013289	-0.179618236815575	-0.177730370263217	-0.173256371462764	-0.1623143	-0.1662291	-0.1662291	-0.168101624599763	-0.171040264807219	-0.173084577972052	-0.17950414315742	-0.187655905447135	-0.189168151053365	-0.187067705606441	-0.20090305549221	-0.207179625841817	-0.213195007992277	-0.220620440679762	-0.220451389390163	-0.224595295162182	-0.223953474648268	-0.222934895537849	-0.218837995864192	-0.218908186219886	-0.223755989792663	-0.224226500796596	-0.219392950041023	-0.214250392768921	-0.21588237746695	-0.210813943759315	-0.209756672024864	-0.208140438014359
189	0.282345704269154	0.283647436911862	0.29069580961069	0.293905359224009	0.303061603046299	0.333665453862727	0.333170393413565	0.318413319199725	0.313423194659017	0.313538317412022	0.315116559556144	0.318014519366645	0.320374988075522	0.318707387214309	0.3256522	0.33105486435143	0.332693240443856	0.335183385427136	0.3356522	0.335582673337865	0.334872200563287	0.335318691471899	0.337248483631544	0.3386957	0.34	0.343187019349593	0.346811189518414	0.3478261	0.351858253503185	0.362828309615057	0.367769529362881	0.371483076387331	0.374623553994904	0.387256734270463	0.386343560863287	0.376900548198303	0.370980750314674	0.36107995690626	0.354602970735236	0.353743061631729	0.365322889350234	0.378184515783199	0.38360400432626	0.387301165220272	0.385982238433461	0.392005424055666	0.395223433156674	0.3965217	0.395760151689861
190	-0.232802928980392	-0.237394334173437	-0.241003065856659	-0.241861263568723	-0.242960566564134	-0.244484929263411	-0.2483298	-0.2483298	-0.2487646	-0.2496346	-0.247923179194628	-0.246580602539683	-0.253044798614218	-0.254694977729929	-0.2548526	-0.259863256393054	-0.262849793970243	-0.2626787	-0.2626787	-0.2626787	-0.265201739521912	-0.268113668285714	-0.271344261250738	-0.274611530723261	-0.277120228010004	-0.2783322	-0.2783322	-0.275898347975883	-0.269519915208747	-0.269799068563519	-0.272240929560135	-0.2723736589799	-0.273432193909566	-0.275883367394648	-0.2761574	-0.2761574	-0.283781618601153	-0.294079471686477	-0.301759976817558	-0.321869539764687	-0.334726075565165	-0.329874379837714	-0.340532681131123	-0.336116370398018	-0.3383227	-0.337587101281894	-0.333542668647718	-0.326824512042253	-0.335081899441138
191	0.243337602889138	0.240656090656595	0.241613616359675	0.242452934135951	0.239703500488998	0.2426088	0.246416698714745	0.248946307377273	0.252516463059282	0.241535275918159	0.252280183599107	0.267572144068571	0.313763614499334	0.329951467420583	0.338603641261465	0.333059542353718	0.331345503474937	0.328435635353108	0.3265217	0.328915370941995	0.330930534648344	0.334449650435171	0.337435412999948	0.341444032278443	0.34199458625	0.340876564951769	0.33743093918215	0.330482249717057	0.327741779588378	0.323308761124668	0.322286038106441	0.324391980512114	0.3217391	0.326541788448149	0.327371930178572	0.325386661428572	0.326926023859355	0.329178260244406	0.329575476446618	0.331132032857143	0.3326088	0.334287050759066	0.336087	0.3373913	0.336781578593852	0.337752694493927	0.341967689606282	0.338545537165298	0.339711945
192	0.225534894733355	0.22811230702452	0.230620803378602	0.237382162890312	0.239494616698671	0.241655078591979	0.24337424468367	0.2432609	0.245	0.245	0.243303583735473	0.240531257210216	0.236104287460519	0.232202430594067	0.231404040816327	0.234508023995024	0.2363044	0.237660282478055	0.246155512376433	0.245328036801044	0.252558821207414	0.256053199601594	0.253324549801193	0.256217057699482	0.256391824842663	0.254888678793903	0.253667033665787	0.2497824	0.249651082875124	0.2493477	0.2480433	0.246853534791253	0.247110718714806	0.247353208245576	0.25531357817158	0.258780321336428	0.261759760368191	0.265264059467189	0.26641311610338	0.266698630043061	0.268265843159987	0.269706243472498	0.270720445526839	0.268231012649827	0.265036293342166	0.264297952153744	0.263577778727634	0.262051121927791	0.262898998873426
193	-0.321412253010338	-0.326959643807692	-0.330506406304096	-0.332303031726908	-0.330408491566265	-0.336724930894309	-0.359928856612691	-0.37246993984094	-0.38687106495982	-0.39	-0.394374481927711	-0.395955038435188	-0.397599156815893	-0.397067181343629	-0.39839899625	-0.396200882596517	-0.405864455010679	-0.41292885155633	-0.409029823614458	-0.400820894624932	-0.395933932653061	-0.395030401722197	-0.396771038620936	-0.397907469560048	-0.3986959	-0.3982611	-0.399428838267148	-0.3995654	-0.401371122580645	-0.401848427530364	-0.402679308108108	-0.402900036820491	-0.402672777422504	-0.396877350912488	-0.388405344763828	-0.395609527519731	-0.391856084762543	-0.408174552992626	-0.404778540167984	-0.400034741434263	-0.4017548528	-0.401409611285863	-0.404615666190476	-0.410254313872567	-0.4108696	-0.4113044	-0.411391692594796	-0.414543563354994	-0.414028169169961
194	-0.0835636948878695	-0.0832550389375667	-0.0821724462406713	-0.0768324229203856	-0.0756877353432987	-0.0786140493280271	-0.0854192287683032	-0.0921667680160781	-0.100154617765814	-0.105486043069695	-0.1056522	-0.104925757071878	-0.10443557490669	-0.1026087	-0.102537419265001	-0.1021739	-0.1021739	-0.102362033774223	-0.108775095130838	-0.113280288398892	-0.117187859517657	-0.118938750445019	-0.119315514440249	-0.1195652	-0.1195652	-0.118086567942584	-0.117826	-0.117826	-0.117826	-0.117826	-0.116429782466933	-0.1152173	-0.1152173	-0.1152173	-0.1152173	-0.1152173	-0.1152173	-0.1152173	-0.1152173	-0.1152173	-0.115422464551821	-0.115076749424027	-0.116537987510008	-0.11443278952381	-0.1126088	-0.11365787601976	-0.113890472097926	-0.108286533671303	-0.101839510934725
195	-0.351524148210736	-0.347438797648228	-0.353281342464392	-0.355985615506958	-0.354412174826101	-0.356818525041404	-0.357811684493042	-0.354405243272336	-0.350618364855913	-0.347764168234515	-0.345603921994038	-0.349749375256707	-0.351783599900629	-0.355021689271183	-0.356254205962239	-0.354299262206028	-0.351902900276351	-0.354726750786104	-0.362466906151004	-0.364240961412814	-0.36236595446657	-0.362167677674727	-0.358873623689878	-0.35514417554672	-0.351244480053015	-0.350955478005962	-0.355342521073559	-0.353498	-0.352900888108645	-0.353659611033797	-0.356574535851557	-0.357931924677045	-0.35975412490891	-0.358695567097416	-0.357365057237496	-0.356885754686982	-0.360857604837641	-0.357767143631145	-0.357772308744617	-0.364444724858469	-0.367230857767473	-0.370559698111958	-0.374315176283538	-0.368747965540093	-0.365340543589625	-0.364248394136303	-0.363944558934568	-0.358730965551862	-0.360533519079165
196	-0.0544414306090373	-0.0567943090455847	-0.0631097713099266	-0.064348	-0.0636487123817288	-0.0512024300172564	-0.038378269	-0.0348761270255676	-0.0332396131970565	-0.0328163345478635	-0.0276878066794569	-0.01914235337424	-0.013166683985623	-0.0128106556532882	-0.0134785	-0.013145004502625	-0.0122373693275919	-0.0121525123019165	-0.0134785	-0.0134785	-0.0130437	-0.0134588576159253	-0.0219933229468603	-0.0254426596063109	-0.0314073291915652	-0.034559855147892	-0.0399934625446748	-0.0407941933306826	-0.0419231458004307	-0.0440724247231154	-0.04641960925	-0.0491000265465936	-0.0480018905246672	-0.0517108588411682	-0.0551994484730812	-0.0535268491428571	-0.0543904498366013	-0.0566422225490196	-0.0578262	-0.0583492149008013	-0.0565219	-0.0550739969873817	-0.054348	-0.0552175	-0.056142537	-0.0567108607674236	-0.059837013692593	-0.0587344362176977	-0.0695653
197	-0.34232936098047	-0.345308910768126	-0.346055410599536	-0.347960156304985	-0.351455078484288	-0.352240931768953	-0.345246031024317	-0.33695501470167	-0.325747500615128	-0.3234782	-0.33062592977508	-0.338161726391909	-0.339583236594912	-0.332232497134868	-0.327935887894737	-0.3282608	-0.329768524447565	-0.340019326587226	-0.3404347	-0.341110539567792	-0.34181361311412	-0.341739635028712	-0.340868649315068	-0.340846031537406	-0.345133697036747	-0.345969252506874	-0.3456521	-0.34569681752019	-0.347863893891934	-0.348049538888889	-0.346688586893923	-0.3534002916271	-0.358324473329898	-0.3604348	-0.362611461641067	-0.363466328932355	-0.365816038142686	-0.366494751507937	-0.361225353771725	-0.358445159178219	-0.358583334850531	-0.361046488514056	-0.366392184088699	-0.368219360767424	-0.368036828098844	-0.368659512685983	-0.365773483665339	-0.362869932101148	-0.36343402442323
198	-0.209008368867925	-0.211633396627261	-0.335932054018827	-0.339271692420508	-0.340780807148407	-0.3419564	-0.3419564	-0.3419564	-0.341463901663961	-0.3402173	-0.3406870511895	-0.3419564	-0.3419564	-0.342867716693101	-0.343720282232704	-0.344158049569303	-0.344594200117417	-0.34549529945184	-0.346646002510809	-0.3471738	-0.347209590383048	-0.354040001575423	-0.353820535357143	-0.351468505936975	-0.350367349625014	-0.3510869	-0.350586589666529	-0.348844436552567	-0.3471739	-0.347133142851516	-0.346225742523364	-0.343140236786636	-0.34194244009397	-0.3432607	-0.343247742433697	-0.342805989703588	-0.341529400624025	-0.343701265678627	-0.344576336021926	-0.346290551648352	-0.347159580772262	-0.350476344253323	-0.350667870826833	-0.352055866757056	-0.352366048365728	-0.353118837165598	-0.351989755443627	-0.350263772709475	-0.348928670826833
199	0.1036958	0.0960041152099721	0.0484784	0.0517425404769791	0.0563345055108088	0.0952989751178452	0.0685584526823903	0.0558254916140117	0.0561173466892504	0.079879981580856	0.0648686382405439	0.0558697	0.061186157323332	0.0569925423796438	0.0624291148369133	0.0639814123283107	0.0670206072438211	0.0684669573913043	0.0628893828292298	0.0607175059288537	0.0626027888167937	0.0640377095049649	0.0867884426666666	0.0900816786561265	0.102484472690549	0.117812279525692	0.139163695066564	0.134868162434489	0.122449044373138	0.11775345011733	0.114507937786125	0.114112933454786	0.11339282306163	0.113417680129191	0.1119566	0.11221275453943	0.1106523	0.118107373523583	0.132047991019215	0.133821256126482	0.134403972065261	0.126365165770751	0.111066380952381	0.0906519113149016	0.076495108908619	0.0701749613158938	0.051756145651532	0.0480435	0.041598911616789
201	0.192598	0.196161184642857	0.198668113085449	0.1986849	0.198101191524042	0.198029753532182	0.19429507759434	0.195106093126744	0.187930063829082	0.1839023	0.178852546139335	0.180120860557769	0.183551157183836	0.198970242931421	0.207908087667251	0.216509006250462	0.216666564143426	0.209439775690808	0.210112854172926	0.210625785938615	0.212270515483483	0.209642421284035	0.208377624825325	0.205727583320282	0.207123450984413	0.2073803	0.206359343126911	0.205100158984283	0.207592824193225	0.209858079385669	0.211060917851788	0.214200558077907	0.215801035469955	0.215562676705551	0.216509	0.206448993117603	0.195012780876985	0.195105349694501	0.194468240157272	0.193143822071713	0.191082756716707	0.190513668807131	0.1912994	0.191738219378913	0.194828633517821	0.1926038	0.191202698858983	0.189011324222937	0.1873863
202	0.0143653568938785	0.0161147286070744	0.014026108119434	0.0111470238312448	0.010198792711522	0.00529516249360756	0.0080593533848743	0.00893113138786765	0.00871194775331042	0.00955562812176721	0.00853553727513734	0.0196133701694915	0.0141425403625464	0.0179727376706032	0.0280235568108563	0.0263982249728739	0.0217488091071783	0.00287182423446221	0.0115610559777452	0.0129900984282908	0.0094297677941947	0.00831145506549972	-0.00469977679532929	-0.00448817466785726	-0.00472824583333335	-0.00419512595217655	-0.0108906053165584	-0.0174465411899313	-0.00900371805957853	-0.017679742926148	-0.00771731114611912	-0.00913671484935803	-0.0111563256550625	-0.0155788289909908	-0.0229287197050831	-0.0215135504768279	-0.0121167984254824	-0.0139127656791302	-0.016550033702851	-0.0104440612491116	-0.00757604137088276	-0.00728618230550977	-0.0101111176928396	-0.0145549204083874	-0.0172284803091499	-0.0199174181340732	-0.0234927806917623	-0.0217867292392675	-0.0172606619525606
203	0.0806129616439289	0.0907909265100671	0.0994613614878776	0.102417647578041	0.1013523	0.101081193449092	0.0988064008333333	0.0987436	0.0957001	0.0957001	0.0957001	0.0957001	0.0959473843988076	0.0963738311692613	0.0944985652087475	0.0943351049625134	0.0908257331785714	0.0892409801428571	0.0891784	0.0898972005503145	0.0922218	0.0922218	0.0922218	0.0922218	0.0922218	0.0925162521912351	0.0946633432216906	0.0970044	0.097874	0.0975423191785359	0.0968188844442172	0.0913720756647309	0.091787	0.0920687541442411	0.0891807570757857	0.0828790307142857	0.0772047467822205	0.0746463695614106	0.0748305	0.0741686785690626	0.073961	0.0730915	0.0690120215521757	0.0616971547544826	0.057928360566374	0.0532688552624968	0.0511755657534204	0.0517871	0.0530607123770992
204	-0.424101665848634	-0.4078847602642	-0.398229332690437	-0.403132920526708	-0.400126175289831	-0.396837010997019	-0.39122118386655	-0.391415704736668	-0.392965258351276	-0.393652578370321	-0.394372828386883	-0.396283271968191	-0.396682684398807	-0.394722749294746	-0.397231065681626	-0.400892577929074	-0.404386242601411	-0.408836057091648	-0.417645666845302	-0.41997464939952	-0.41782339881311	-0.424962599906812	-0.434347443326786	-0.445767426769593	-0.446819817006803	-0.446723900873362	-0.445454637998405	-0.4446962	-0.445131	-0.445656283912642	-0.448374589466711	-0.450299128429423	-0.45058445074528	-0.451304600761842	-0.452024830019881	-0.455364170321298	-0.456909993872143	-0.456832212277434	-0.459440514639468	-0.462630224931941	-0.4699135	-0.468110632381333	-0.471019324525808	-0.475455374552684	-0.476270592925346	-0.478855172537917	-0.48146960503478	-0.482189755051341	-0.483685368389662
205	-0.0646489335473515	-0.0641887411529223	-0.0641501	-0.0649464279445728	-0.0950716514594162	-0.0967753	-0.0967753	-0.0967753	-0.0956463672157493	-0.09509002892	-0.0940080520449078	-0.0932971	-0.0932971	-0.0932971	-0.0938964727047147	-0.0922948476034042	-0.0908757861225966	-0.0932331488039986	-0.0967736145192023	-0.0991893237177281	-0.103287953642237	-0.107958583366733	-0.1093841	-0.108152486672019	-0.158409900794388	-0.140873061173077	-0.13554683411878	-0.128016325563099	-0.126650596310458	-0.124220371474717	-0.122111379900744	-0.117378270178401	-0.1137319	-0.111071107567637	-0.106651593068953	-0.0997879432258064	-0.0980374728922092	-0.0969275125	-0.0958606219276245	-0.0953782944285714	-0.0927190349640288	-0.0914643627142857	-0.0909363912857143	-0.0889142753016324	-0.0864969072194602	-0.0849364509469139	-0.0824882812346857	-0.078244445241446	-0.0737084480918881
206	-0.0340791238890664	-0.0449889455439172	-0.0662550231697244	-0.0808853041478618	-0.0946191772801836	-0.09869658823231	-0.0928354793440688	-0.101550015177423	-0.114215307079076	-0.129936395688355	-0.175773411245064	-0.243873227741492	-0.272734974685951	-0.293507895291877	-0.29740199631556	-0.300881269583277	-0.3034784	-0.303389948039216	-0.305815924898291	-0.309005260039761	-0.3095654	-0.3100002	-0.310973817974882	-0.312551032910053	-0.312089582693121	-0.313463180932918	-0.318829491270852	-0.3204349	-0.321530410320285	-0.322298377212216	-0.324280618373854	-0.33050212297514	-0.343343580072173	-0.343352991835085	-0.352960174351047	-0.354220472875817	-0.358242348266633	-0.361447136065747	-0.364491729264327	-0.3635870875	-0.368360366600398	-0.368377900037994	-0.3678261	-0.368059028571429	-0.367732933928571	-0.366147992006552	-0.366503977435065	-0.36793207168932	-0.370665470310644
207	0.124003833055961	0.1254125	0.1254125	0.122577121776504	0.119959147965739	0.114623015472904	0.11310913811771	0.111900607	0.112747153978022	0.1132473	0.114290815470619	0.111794981441376	0.113041296941469	0.109838593637267	0.100576772300622	0.0986537174100277	0.0828795802522301	0.0696502542401099	0.0611738729970597	0.0590247992295182	0.0580325	0.0600051627198795	0.0615379354506742	0.061942	0.0608091904665408	0.0615283212857143	0.0624086577555397	0.0629796215714286	0.062813	0.062813	0.062813	0.062813	0.062813	0.062813	0.0623552142746593	0.0613664103336046	0.0610735	0.0610735	0.0610735	0.0615083	0.0610735	0.0611357151889753	0.06115822625	0.0605568644285714	0.0615463345422307	0.0622733927142857	0.0638368361100349	0.0650358621835443	0.0706387
208	0.1855878	0.1864574	0.186113525718981	0.195153	0.1929791	0.204902002392344	0.230168788959741	0.233764782886382	0.2334138	0.2334138	0.23508270568369	0.2431913951446	0.244577300596421	0.245153	0.246311288568038	0.247025621172962	0.2464573	0.248207912812869	0.250743862231969	0.2555876	0.2529789	0.251539102868369	0.2512398	0.251274212634516	0.253288962243502	0.254696451369591	0.2568921	0.2568921	0.2568921	0.257670777511962	0.259066	0.26124	0.2603704	0.260418373271173	0.2595008	0.259066	0.259066	0.2595008	0.2606879078125	0.264227157894737	0.270562055458515	0.276795612944137	0.277313794070884	0.276593657852883	0.27615927611792	0.27776198813784	0.2803704	0.279947502422276	0.279547910536779
209	-0.142826	-0.143160715932746	-0.146965087154862	-0.1493478	-0.154022458206565	-0.155205608430233	-0.152312372134537	-0.147637230673377	-0.147291917887194	-0.142008131940722	-0.141769323396647	-0.138997876629015	-0.131285718953968	-0.117430050853011	-0.105272446081428	-0.0994052612489992	-0.0939877564051241	-0.0920030803571429	-0.0903654628704034	-0.0897826	-0.0906521	-0.0905356446428572	-0.0889674858264905	-0.0928936417475728	-0.0971152566091355	-0.100353414358974	-0.0999791012825108	-0.102175738357143	-0.098339980500357	-0.0953746443169326	-0.0962139748171061	-0.0975619016380655	-0.0962808727486954	-0.095299350661335	-0.0914560126181319	-0.0913566982319173	-0.0894484693017533	-0.0892133042075472	-0.0848828407259305	-0.0834723444397425	-0.0840756216785714	-0.078270805298378	-0.0712177109034268	-0.0702175	-0.0675325622485632	-0.0654681675802663	-0.0655821661428571	-0.0655052805011746	-0.065
210	0.174715364257088	0.18511842664656	0.201251083167083	0.211452812685605	0.220062144262187	0.232120823638984	0.118800653184278	0.278822184738098	0.276488080206479	0.275788903655237	0.275129563571429	0.275996834285714	0.2743477	0.275160620714286	0.276806378182546	0.282495609438915	0.28844749558	0.296479883130098	0.300262347301346	0.299227309107143	0.301672747695606	0.301787830868167	0.306176988789718	0.305396463737049	0.316941078263427	0.33612529795787	0.357126522691475	0.345957933944444	0.330532282150227	0.322783315922885	0.318032359603399	0.32260262294	0.327493194128799	0.329161024625268	0.324657029142857	0.321706655595567	0.324037663271162	0.326119911983105	0.325510836837788	0.322983579707792	0.320634277435065	0.31648325672795	0.31183629013962	0.302712209906214	0.29972318528	0.296601769948045	0.294580625737778	0.297747911083203	0.299659005400032
211	0.110211090861302	0.10856208666368	0.108037617714286	0.107560682799977	0.109326537790232	0.107209745037864	0.108106301428571	0.111049588297872	0.1124038	0.113573475799855	0.109319999777075	0.11296773434289	0.113897856573947	0.113935528251301	0.114146572900881	0.11330165116522	0.1137096	0.1132753	0.108684414566344	0.100537659409834	0.0952567647555865	0.0962811954785743	0.0878856332559639	0.0826293157571763	0.074665174122449	0.0710696185844488	0.0654215175143339	0.0630534279628981	0.0609281078454286	0.0606260776691116	0.0594007	0.0606380917827194	0.057506188395998	0.0550541	0.0542615217142857	0.0537497	0.0511938376489774	0.0486017643068111	0.0624606892969583	0.0616382218104317	0.0463076153430994	0.046799	0.0484842537984496	0.0725490716718273	0.0548552545155502	0.0318209773175557	0.012153383436343	0.0413912053836751	0.0410557953799761
212	0.146118937926792	0.167713285373634	0.182881924871356	0.18425741736955	0.1847852	0.186399860857143	0.187386925873016	0.189435463254435	0.193177246263854	0.193531459433962	0.1946840984	0.203852397392043	0.2089177404	0.212081461357312	0.199126491971091	0.188565435328452	0.177280973	0.168790308571429	0.16528506297412	0.171006595564783	0.174522046526664	0.175729627740136	0.175891170857143	0.175583198879103	0.175596871512067	0.1747875	0.1747875	0.167609133264971	0.1639179	0.163959593150685	0.162607334458734	0.17084474492016	0.178725918831013	0.17813871440964	0.176723904516903	0.1782606	0.178561543714286	0.179565	0.179565	0.179565	0.17950662747117	0.180148015338645	0.1804345	0.18145262768	0.178941203973819	0.172868320908981	0.173064729428571	0.175212680196074	0.174927298529307
213	-0.363478066215385	-0.371901520516764	-0.377055419094939	-0.39864939376	-0.415337621202861	-0.445652236947481	-0.4476088	-0.446993542678152	-0.44810555590872	-0.44959772396088	-0.453491773799271	-0.458542276052957	-0.466088668422716	-0.468122643283582	-0.4684783	-0.470029395035461	-0.473820763593218	-0.482978344002651	-0.4930724030477	-0.50394683652215	-0.508190109141549	-0.505777528729622	-0.5045652	-0.5045652	-0.506487985452371	-0.516860141753403	-0.5210869	-0.52673584173913	-0.553001744055215	-0.567351284848485	-0.572206280737705	-0.5736956	-0.57394330321065	-0.5745652	-0.5745652	-0.5745652	-0.5745652	-0.5741304	-0.5741304	-0.5741304	-0.5741304	-0.5741304	-0.5741304	-0.574384256170562	-0.574991027936508	-0.57022592152	-0.566309173658927	-0.5663043	-0.5663043
214	-0.0319601074918567	-0.0328340123331985	-0.0328421	-0.0328421	-0.0328421	-0.0328421	-0.0435886703028759	-0.0590818479852353	-0.0756915154054928	-0.08672150377824	-0.0916465771778735	-0.0939461357450474	-0.095883	-0.0973645100892033	-0.0984917	-0.101658869886189	-0.103664964657029	-0.1037091	-0.105121659178571	-0.10698522887777	-0.1071874	-0.108070460012717	-0.106828900571429	-0.10784011960388	-0.100545866950288	-0.0946846642809808	-0.0913354971513746	-0.0911066	-0.0911066	-0.0911066	-0.0911066	-0.0889334	-0.0889334	-0.0880638	-0.0880638	-0.0880638	-0.0880638	-0.0874569434285714	-0.0861321454845542	-0.0822318150415257	-0.081905158	-0.0792809938794108	-0.0749406943568266	-0.0713280546201728	-0.0702377	-0.0723758859285714	-0.0724116	-0.0698029	-0.0699510425714286
215	-0.308685695607143	-0.302002132193185	-0.305135190943182	-0.380660835377472	-0.388519916	-0.388748551456441	-0.391205675428571	-0.392219740362013	-0.389252878857143	-0.391337943776298	-0.3950342	-0.397414381867007	-0.40092247051227	-0.391980075634155	-0.379563157250269	-0.377290415288612	-0.381385152360515	-0.387440401976904	-0.386955412515723	-0.3837299	-0.38847874882227	-0.39185262038364	-0.39462208478672	-0.409307684107308	-0.418145412074032	-0.432175313683458	-0.439207846581699	-0.438604329364524	-0.44120126716631	-0.446118124428572	-0.443181439571429	-0.443508785857143	-0.444737327857143	-0.446290150857143	-0.4467734	-0.4467734	-0.450153641106719	-0.4498168	-0.451556	-0.450776481571429	-0.448126149142857	-0.44894202247455	-0.451556	-0.4532951	-0.454240379428571	-0.45617234837558	-0.454154074714286	-0.453826742714286	-0.4532951
216	-0.0447127983561644	-0.0493691610136226	-0.0499043303752205	-0.0525035712523068	-0.0512386460279441	-0.0495482912717254	-0.0500316	-0.0519369184205384	-0.0565103812146988	-0.05829667291173	-0.0595969	-0.0594002690408602	-0.061614188	-0.0697268549150146	-0.0761186	-0.0761186	-0.082188504747009	-0.0794463087740384	-0.0772362802321646	-0.0659393274375172	-0.0608531216586842	-0.0547908747166176	-0.0426760841511301	-0.0387423086956522	-0.0362258270548752	-0.036779840942289	-0.0193499606963136	-0.00180490433023374	0.00577679542605589	0.0211716808933615	0.0346095452209284	0.0424683453525245	0.0450908725122684	0.0815141290086857	0.106894604565292	0.107937480426263	0.110964416842758	0.112763524598405	0.118364872712036	0.118722396952633	0.113880580866676	0.1169039756	0.118639736172755	0.118577517882796	0.119504	0.118433523856859	0.1186345	0.110340300399612	0.110950022070048
217	0.0928122010530421	0.092097	0.092097	0.0916622	0.0916622	0.0916149355378183	0.079684545269168	0.0777999393789287	0.0843251110483488	0.078184	0.0755201799518845	0.0751405	0.0742596137357077	0.0729666	0.0746345000392003	0.0770333398966788	0.0806023498354599	0.0568568697560789	0.0353377508473993	0.0382654903686596	0.0695421945522256	0.0751936589766573	0.0776758823551213	0.0814367285612281	0.0843707360107755	0.0917952561576656	0.0942560804285714	0.0963889697435388	0.104303126296452	0.119600038474907	0.122588964669973	0.1229602	0.1229602	0.123000352328767	0.121193560769231	0.111369616926134	0.107419814027931	0.105705606930433	0.1038297	0.1038297	0.1038297	0.1038297	0.1038297	0.103459449523224	0.0967037860043064	0.0956315112	0.0890471	0.0875332195714286	0.087540518
218	-0.136812946554424	-0.121704057756647	-0.115093855188471	-0.109262562769857	-0.108737925101874	-0.0973224372807018	-0.0815808371292391	-0.0688579077845014	-0.0603134614361238	-0.0570058264618494	-0.0543881122314006	-0.0558426714027873	-0.100893864477311	-0.110533533160191	-0.12498764064113	-0.13222219050279	-0.1310448	-0.125635720356146	-0.126186000793774	-0.126657897669155	-0.128445174448456	-0.134211696091121	-0.120656318893945	-0.097218105570832	-0.0894086348260989	-0.0837055992314533	-0.0798358213911256	-0.0926369316561442	-0.0825568620849421	-0.0946858415406758	-0.122258594057194	-0.129519440354242	-0.115403166214826	-0.121042521091823	-0.141089781601313	-0.132228340576821	-0.132180284829568	-0.138128908792731	-0.12776328786306	-0.124810949246872	-0.111929087130339	-0.0967455908659593	-0.107208299311382	-0.101433612781315	-0.0997656789350039	-0.108150026480714	-0.112450667877475	-0.131965336865794	-0.130990981181962
219	-0.109608359313881	-0.0983033184671056	-0.0933117513920256	-0.0974744005821206	-0.105728484963976	-0.1111045	-0.1111045	-0.1119739	-0.1119739	-0.1119739	-0.113062753200293	-0.118581137944664	-0.109070712891186	-0.1080615	-0.104804157795004	-0.1041484	-0.0995543771909962	-0.0998006	-0.100504626006192	-0.10130897774471	-0.1002355	-0.1002355	-0.1002355	-0.10089847	-0.101105	-0.0984631500386815	-0.0937298	-0.0884434454597285	-0.0907493406857538	-0.103939285480182	-0.10741317675507	-0.1089538	-0.124516362131764	-0.1576484208469	-0.16859662537264	-0.165137480941534	-0.16363994871616	-0.167970748737914	-0.166856315105978	-0.171449644026091	-0.177504310464238	-0.182008989849277	-0.183626412975913	-0.186524726322145	-0.1876259	-0.187798628767123	-0.1880607	-0.1880607	-0.189365
220	-0.2765215	-0.2765215	-0.2765215	-0.2760867	-0.275656660420802	-0.27824939153057	-0.280082114709035	-0.287537676439276	-0.294425787786799	-0.298353250285714	-0.304071599682287	-0.3079033145	-0.3082607	-0.3082607	-0.3082607	-0.3069564	-0.306548197649402	-0.305681745454545	-0.3052173	-0.303996805868264	-0.302744038102894	-0.301263412444978	-0.301933270754717	-0.302796433648542	-0.3042068248	-0.30680203884035	-0.307011334874452	-0.303415571339295	-0.303691161875279	-0.3047826	-0.3047826	-0.304972005541972	-0.3052174	-0.3047826	-0.302930418562775	-0.3017391	-0.3026087	-0.300414761547619	-0.300770956454183	-0.303768817322835	-0.311473450039714	-0.315145965625	-0.316278758669276	-0.310042925716289	-0.306523537063492	-0.30894112132645	-0.31743628310757	-0.322378177245191	-0.334311381074946
221	-0.146793590312154	-0.149233697415507	-0.150605830178571	-0.152158534273834	-0.154883464581092	-0.168005144428571	-0.197628541222314	-0.126404378937926	-0.12281599830403	-0.126566852312012	-0.126158480140208	-0.12938700559788	-0.128144316434441	-0.128561855690313	-0.1297826	-0.128952076714286	-0.130489628321429	-0.132818835464286	-0.133843687285714	-0.135636982	-0.136756835775398	-0.167969122164298	-0.205039790886396	-0.216377926715686	-0.214945494714286	-0.217158189707519	-0.221763810324413	-0.222095470107143	-0.223897882	-0.22545690439388	-0.226148628910518	-0.2306522	-0.230054294714286	-0.230792351607143	-0.232316734344828	-0.231047782392857	-0.228880082678007	-0.234485870522602	-0.241279282996753	-0.264174567179901	-0.264524418104232	-0.281449124428898	-0.301262099469966	-0.312147039751985	-0.316346599750268	-0.313290198479898	-0.314532283024951	-0.308387741473741	-0.308421838068966
222	-0.0557029040561623	-0.0608036747076783	-0.0613043	-0.0621739	-0.0627798680459101	-0.0659232321332786	-0.0682524165	-0.0703331431428571	-0.0701946282857143	-0.0695591991428572	-0.0682608	-0.0678654425714286	-0.0652221642010804	-0.064202142	-0.23543934477313	-0.109921658428571	-0.0922892217606324	-0.0908980760952381	-0.0904653465714286	-0.0888311576	-0.0866793612142857	-0.0852173	-0.0822273107053655	-0.0795652	-0.0816954989652817	-0.083630731504225	-0.0865217	-0.0897957674259259	-0.0849072750588235	-0.0886151126371034	-0.0934685975088717	-0.0988913701644479	-0.100966160579595	-0.103673696069869	-0.108995988762725	-0.106835215770171	-0.105556900325866	-0.102496751448276	-0.100131966457143	-0.0986956	-0.0977571596390484	-0.0971705947303921	-0.10059702635069	-0.10396040080909	-0.109890564327485	-0.110614391480423	-0.111466425165573	-0.112195731887907	-0.114395027486296
223	-0.290099306492216	-0.293806218195837	-0.304916472330533	-0.300092231480031	-0.296806891951149	-0.303652677612329	-0.304948513704751	-0.304119223538961	-0.302377123701299	-0.305205558756254	-0.313542426598211	-0.314113623376623	-0.311516344149766	-0.30498891174628	-0.301070960881435	-0.3010674	-0.297187862651072	-0.2971543	-0.2971543	-0.29413460671058	-0.289803068189167	-0.289336938802297	-0.2893282	-0.291489974077112	-0.29840151004902	-0.29633609625712	-0.294220694505494	-0.291146028014184	-0.288568330031323	-0.2819369	-0.2819369	-0.289176122942203	-0.298886859399116	-0.304315025842008	-0.310714130882035	-0.319014005027547	-0.311532045859996	-0.301261517249797	-0.299825754611067	-0.298492879575163	-0.298061831733116	-0.302000926771005	-0.308939205286702	-0.315690480968007	-0.321681145098039	-0.32768633286052	-0.338782481632653	-0.343068775235849	-0.341770220007831
224	0.0728072713880293	0.0747664570918185	0.0768988389342777	0.0855101734945595	0.0869716449446231	0.0881927181818182	0.0912125761428571	0.0921361926287051	0.092174	0.0939006266656437	0.0953840722723544	0.0968778392156863	0.128377817849616	0.142033655552138	0.1464928896969	0.148798839588017	0.153790533296431	0.159766416639887	0.161631088097103	0.162237223575949	0.162934641949318	0.1631962	0.164231817766911	0.1645006	0.165538090909091	0.166300550772986	0.165037990763226	0.1658049	0.162423837854859	0.159432960898231	0.158535919189567	0.156215968448023	0.156805561142857	0.1571092	0.156494970142857	0.158704129398954	0.160877821134421	0.161476913312451	0.165548982051282	0.177951737761591	0.1862397	0.185688580114449	0.1879788	0.183468097289765	0.158324541437039	0.169916095210729	0.167685667891855	0.168825417714286	0.168986418956044
225	-0.0316930472665148	-0.0199852265511583	-0.0183166722005684	-0.0213227133798219	-0.0218603030374021	-0.025407045308741	-0.0154950221508803	-0.00714882672870642	-0.00614152692321583	-0.0085601779368506	-0.00833106879069495	-0.0081263679245283	-0.0191940194853173	-0.0262849053375196	-0.0323138678571428	-0.0491427435177206	-0.0613434520030332	-0.0598896151964034	-0.0646477434081879	-0.0631585230358722	-0.0646989017286219	-0.0682275652846357	-0.0608141133251882	-0.0572222426985827	-0.0691697039154268	-0.0743759620582233	-0.0782702941964286	-0.0812826299855377	-0.0841259525368014	-0.0865689820410014	-0.0873257834751221	-0.0918550358657456	-0.0926692685768499	-0.0871948836974607	-0.0845946765791653	-0.083028538534279	-0.0819163355572998	-0.0809047424291498	-0.0774302129285732	-0.0764153416018249	-0.0743717114244912	-0.0725002	-0.0790694947028209	-0.0923743087507599	-0.0955645603365949	-0.101194131082181	-0.101198103664717	-0.0998756290306372	-0.0998915
226	0.137492468559011	0.134801735776937	0.0843346382509329	0.0667938841671492	0.123712081113504	0.128351	0.13135237766213	0.129113166899767	0.127722041303918	0.0607318237860913	0.0251125891016636	-0.012638821316518	-0.000633988765412019	-0.00338657214342002	-0.0100835661339138	-0.0155443200246634	-0.0168629468531469	-0.0202980045843046	-0.0207801	-0.0211968637588907	-0.0220694074882995	-0.0220675390831391	-0.0212853301992032	-0.0146322316883069	0.00502879415518043	0.0246512746023481	0.0320789970614811	0.00928009316142785	-0.0113432760560243	-0.0152283579577736	-0.0210545999316247	-0.0200928427293932	-0.0183854630524901	-0.0209957484776818	-0.0191276861538462	-0.0207208341951377	-0.0250405327243282	-0.0275364043493916	-0.0277622	-0.028849635669538	-0.0299361	-0.0299361	-0.0296332423183803	-0.0260432628366948	-0.0247083348452581	-0.024729889329767	-0.0247714033949071	-0.026459	-0.0268810943709628
227	-0.322415928240564	-0.317662718008441	-0.311004560850355	-0.299365124512578	-0.302044119127784	-0.30337936912904	-0.302946330561611	-0.304581974450567	-0.306075659306599	-0.298760225084704	-0.293138195628765	-0.293020676011002	-0.305358307849901	-0.316169204641865	-0.318790729227148	-0.320904167001929	-0.311864104509534	-0.31928897989593	-0.321739018606742	-0.331558324969119	-0.336030603563554	-0.344361891355037	-0.343638239285396	-0.33443110473232	-0.328602962364226	-0.330102188546407	-0.338033520293399	-0.348990829373307	-0.34648490485881	-0.337752905249936	-0.333101378835156	-0.329890186242139	-0.32209454468367	-0.320074255531744	-0.313833836706136	-0.310557285877707	-0.308949718091527	-0.307640198011829	-0.312273989267912	-0.309003855748221	-0.298265369058561	-0.296436767278381	-0.291590261637602	-0.287413995569502	-0.285105783416916	-0.282208924583072	-0.280012197569184	-0.274129290565492	-0.271516483823529
228	-0.167482296535035	-0.165750018783238	-0.173142013611544	-0.176077934206629	-0.176046118748154	-0.172801379648134	-0.165451229550466	-0.167046764583333	-0.167755	-0.167719880852809	-0.169235969007895	-0.174673611047046	-0.181760673056844	-0.184420223941459	-0.195275312534181	-0.206851031675054	-0.210921034827421	-0.212807168653469	-0.211466532985093	-0.204530006555423	-0.203011505009888	-0.20190962207839	-0.194842686071595	-0.184355447851221	-0.180882963286945	-0.179250707368366	-0.175148974569319	-0.174693961478758	-0.174084362823062	-0.170170564408802	-0.165639678021978	-0.164827459538413	-0.165157	-0.162120265055031	-0.164972942338364	-0.160236017363344	-0.162535872641895	-0.16275820841617	-0.169876826907301	-0.1716788	-0.172974361197703	-0.1729831	-0.166163304925138	-0.16314792425897	-0.1621135	-0.160083312508049	-0.161641476597017	-0.168223498214098	-0.169918760140955
229	0.158093201731506	0.0768373	0.074798707751938	0.0699653005084047	0.0989750481619293	0.122323512298179	0.0864643414915613	0.0722012915098718	0.0711290243600489	0.0779708905842211	0.0725905462802654	0.077210570801811	0.073779219736079	0.0766173525851703	0.0777	0.0766441448784989	0.0731895678252845	0.0714309043927649	0.0694050210550685	0.0755576481102019	0.0838389668267307	0.0843978951419432	0.0841578968835746	0.0597662203014458	0.0603291924713499	0.0620481670620999	0.0558242012611504	0.0542167	0.0542948439346135	0.061073657917783	0.0650109320385233	0.0595248112888342	0.0573371069615262	0.0563915	0.055045171495693	0.0551844151593454	0.05347058161393	0.0543977573266619	0.0555033163388579	0.0548981477083974	0.054213	0.0576207523569358	0.0662965691095983	0.0685586	0.069658056403707	0.0712904653645032	0.0800868049523224	0.0817686492307692	0.0821926949861581
231	0.168315905424697	0.168734769756017	0.171660748714286	0.175609432607143	0.180315931999337	0.1825392	0.184384826	0.186119652959155	0.190121014598179	0.1912347	0.191897698206349	0.1912347	0.192090055382215	0.1921043	0.191749316857143	0.194797320142857	0.1960174	0.1964521	0.198466086607555	0.199695843884488	0.20144783975	0.2029739	0.203829000772672	0.205999749464286	0.206776899537121	0.206887	0.208321745083945	0.211721520650096	0.213610210245163	0.216328470202808	0.217279452538651	0.2173118	0.2181814	0.218991030529813	0.221221566182405	0.223807430707905	0.214102550630575	0.2099206	0.2099206	0.210696218578064	0.211737004676901	0.211727027186761	0.209966170055162	0.206571179875195	0.2060076	0.205595953014879	0.2047032	0.20325239925	0.201202189264842
232	-0.272976371603711	-0.275202660806578	-0.268022587388994	-0.277877726626388	-0.280200503353437	-0.284813591415118	-0.286558015369145	-0.287479738030424	-0.290114641989865	-0.294658427045373	-0.29641835095	-0.301355762756358	-0.302664438720263	-0.30604453668378	-0.3069566	-0.307859104866562	-0.3107945995338	-0.311296638429298	-0.312196882894737	-0.314304996567863	-0.315139447218399	-0.317260818831169	-0.318140736097485	-0.325971338556274	-0.330689973716712	-0.332194868	-0.336021665491478	-0.339161680876494	-0.343442742186601	-0.346786538517252	-0.352831486726531	-0.357856039817179	-0.3639757088	-0.3669566	-0.367325688104524	-0.368279901665555	-0.369951163880265	-0.3708696	-0.3708696	-0.370871332270916	-0.373251349674002	-0.375562787358121	-0.376347261922631	-0.3773914	-0.381505678276412	-0.384015209458367	-0.387170533577832	-0.3878312176	-0.3856677528
233	0.0720240825255256	0.0680421617529881	0.062041048807523	0.0582954613282779	0.0574197776	0.0584115422605461	0.0593427196428571	0.0606027862857143	0.0625663088169991	0.065388490445283	0.0806494881752312	0.0921515601096971	0.0743976622380023	0.0690578764687788	0.0382069535110955	-0.0285723814479063	-0.0540079191891785	-0.0382235758646617	-0.0411506	-0.0435951995036513	-0.0456330628140525	-0.0465558336	-0.0478648503402644	-0.0477105809284797	-0.0532837442342021	-0.0540413076428572	-0.0491017105757122	-0.0429389373356639	-0.0368328650509289	-0.0304939307710372	-0.0255157364739293	-0.0223362912162667	-0.0250637	-0.0243410002857143	-0.0246289	-0.0246289	-0.020820355936255	-0.0172376	-0.0159333	-0.0124407137142857	-0.0107514717	-0.0134473100714286	-0.022274389796813	-0.0187285623018899	-0.021726648695345	-0.0237515	-0.0247226122895019	-0.0274613862857143	-0.0274647382683552
234	-0.00236211621831436	-0.00730147982437808	0.00589950798835744	0.00562452709699698	0.00949797766228045	0.0059254359873006	0.000854374285714266	-9.79275169908367e-05	-0.000440490952380967	-0.000490700000000022	0.0142015640825894	0.0199191451924114	0.00387279051524178	0.00202653527388036	-0.00344884302149664	-0.0475266105802	-0.112253970305863	-0.0855020946005448	-0.0932315880036912	-0.0970628083658078	-0.0930755956314648	-0.0881554297987616	-0.103247507045006	-0.146759603753441	-0.170017698925185	-0.19209717748899	-0.187714853184584	-0.185752005099666	-0.188165608765653	-0.1844054	-0.153579798870136	-0.123692703657222	-0.0840619513703994	-0.0800567	-0.0800567	-0.0800567	-0.0802317207594937	-0.0804915	-0.0799885473062135	-0.0781024705405487	-0.0703992316972787	-0.0687533	-0.0687533	-0.0817967	-0.0930180333603239	-0.1109272	-0.110279314415157	-0.105269367764512	-0.103101
235	-0.1043478	-0.10446599738324	-0.105566866199536	-0.108734323785492	-0.112174	-0.112174	-0.110358006767843	-0.0851885683417107	-0.0822272880715706	-0.0824489734847911	-0.0854764564965248	-0.0907164842899404	-0.0997204219285714	-0.100897929022857	-0.107480088349425	-0.1116027	-0.11357519088	-0.11815580702452	-0.118223584046493	-0.120679947449473	-0.122241200212543	-0.136830196462635	-0.154918493029063	-0.168501641072189	-0.188903740994576	-0.190927486816827	-0.194620569779354	-0.197274916302187	-0.198430293275919	-0.199299959840954	-0.200372902186879	-0.201495321430937	-0.201877297250745	-0.2007414	-0.20033151931103	-0.198702221530308	-0.195087	-0.198991861288147	-0.203672513644166	-0.2085652	-0.209111084365684	-0.208641547746852	-0.208317977733598	-0.208899950858139	-0.2103042	-0.211273495692512	-0.211430715989566	-0.211497625795584	-0.2111739
236	-0.304982616027598	-0.303517340361728	-0.293406071169396	-0.29001832864432	-0.293371939282804	-0.300363585773537	-0.300279228001156	-0.297442363649374	-0.292057153101636	-0.290690414947743	-0.293283085302145	-0.301254308621357	-0.30381756883256	-0.309158149917966	-0.315264125276304	-0.321626297245599	-0.323238840580913	-0.326647305295069	-0.329931181623932	-0.332404259221942	-0.338897306845055	-0.360800649631787	-0.360416994333714	-0.346789745650533	-0.3464664	-0.3455968	-0.3447273	-0.344353788568741	-0.339063671561934	-0.373730007136089	-0.397452995738636	-0.400010845427226	-0.3999546	-0.406554513084495	-0.411239403418303	-0.420769866041218	-0.421681	-0.421681	-0.420942664347146	-0.415419462883219	-0.409085898537774	-0.408368072841689	-0.410234396296296	-0.4103743	-0.409863000818331	-0.4086352	-0.408753995975232	-0.409951625896414	-0.411244964816327
237	-0.1334783	-0.139858051815385	-0.143207723358156	-0.1395653	-0.140205168842269	-0.146346301511586	-0.164362719702664	-0.174497510105519	-0.190764560842818	-0.188614236043627	-0.189885966926677	-0.188603877476923	-0.196170251492775	-0.1980656	-0.198459282256778	-0.20341326608	-0.21349254396	-0.214665952153485	-0.2141525	-0.2141525	-0.2145873	-0.2145873	-0.2150221	-0.214417561450693	-0.220813901857143	-0.222071460857143	-0.2228482	-0.223792430982503	-0.251783144306864	-0.280953256061366	-0.289498092795615	-0.2895873	-0.2895873	-0.288575395561549	-0.289775314519304	-0.278086487291242	-0.258301712133702	-0.257694741780503	-0.245496877447142	-0.226449409221139	-0.227669295027408	-0.2287178	-0.231013235738244	-0.235981151430329	-0.2439352	-0.2439352	-0.243581569771242	-0.246522453856101	-0.247404957281553
238	0.0199998	0.0139706373622467	0.0147825	0.0147825	0.0147825	0.00976214312000002	0.00914962057646117	0.0091303	0.00747319024000001	0.0069564	0.00782530984126983	0.00782599999999999	0.00782599999999999	0.00782599999999999	0.00739119999999999	0.00608679999999999	0.0063973208784534	0.00888146274999999	0.0112731211893688	0.0173024471113705	0.023119711931631	0.0209671654411765	0.0201302150385912	0.021489404069975	0.00893740351343901	-0.0102013576789169	-0.0207684347728223	-0.0233378185861795	-0.0299635317266938	-0.0457941546410394	-0.0602026992959988	-0.0609275253049113	-0.0598360954402516	-0.0608696	-0.0625985402766477	-0.0647819010947368	-0.0655166550607287	-0.065375242995818	-0.0648393096723869	-0.06515784	-0.0621861917735864	-0.06078149983806	-0.0624813929320388	-0.0640065266927593	-0.0615736817906458	-0.0614601320379657	-0.0638526026077138	-0.0635006894654088	-0.0597868426071429
239	-0.3884412	-0.3884412	-0.388702692873923	-0.389863602775636	-0.3919195	-0.3936586	-0.392851773473195	-0.392568636898396	-0.3919171	-0.391464299977753	-0.3906114	-0.389967267243626	-0.390798243463753	-0.391541605033842	-0.392353572883592	-0.391551851734773	-0.391979659988383	-0.39272090807694	-0.3927442113879	-0.3923459	-0.391101187759852	-0.391685849600516	-0.391337146695096	-0.387564010333878	-0.385181975753279	-0.385530325559483	-0.388163916714286	-0.389560149032695	-0.392291621571429	-0.395523551197234	-0.398434969238784	-0.398697132333296	-0.398627486232151	-0.396806290938511	-0.394595771959581	-0.393422052762919	-0.3927716	-0.389820079443707	-0.390437759574468	-0.387874160402685	-0.375639297443673	-0.362767793593636	-0.371582321714964	-0.3697107	-0.370992565050386	-0.371025383969785	-0.376210812988651	-0.38093648759942	-0.38462295051117
240	0.341892431935484	0.344114764629554	0.348166708213552	0.364102877669383	0.368556303364037	0.379204579207476	0.392378057183607	0.404649212716763	0.398419005397727	0.40216526159704	0.403739318952129	0.404633626517035	0.408222027664255	0.39971187972167	0.402432518391756	0.386796828015309	0.366139684711388	0.365279601221252	0.37496520700881	0.365937359320007	0.342898089366883	0.38469636059116	0.414340901290316	0.376003891679274	0.359592657740113	0.38795813880538	0.384273947718011	0.398408043333333	0.389964526116838	0.386592576653387	0.386406300148918	0.386656197966694	0.387174	0.382106945870912	0.376809639035714	0.368133960590862	0.3584784	0.353956324275685	0.349551330793981	0.339780489040322	0.337806057257694	0.369679231336686	0.378896636986919	0.37910441961005	0.380944982003141	0.38283320826574	0.385370339996774	0.382740919557344	0.379577808603226
241	-0.09332706042819	-0.0934765	-0.0934765	-0.0934765	-0.0934765	-0.0934765	-0.092607	-0.092607	-0.0943165504784689	-0.101138096534927	-0.0906471381666796	-0.0846079001053291	-0.0829847412464428	-0.0844410473333251	-0.0809126192139738	-0.0806353972027972	-0.0797901388843977	-0.0824712503412284	-0.0916709806374502	-0.0777902000797131	-0.072245292578125	-0.0772401231316726	-0.0768177905410247	-0.0795311221706533	-0.0867376	-0.0857885772227867	-0.0839119211428571	-0.0749792546682068	-0.0956304705199616	-0.0953045657870997	-0.0871371658637695	-0.0886588581250118	-0.0909786016813451	-0.0919549	-0.0919549	-0.0919549	-0.0919549	-0.0915201	-0.0906505	-0.0902868261271676	-0.0902158	-0.089781	-0.0883117969857434	-0.0812682743100649	-0.0802158	-0.0782054616923718	-0.0787213847595762	-0.0789113	-0.0805528166088632
242	-0.097548	-0.0964924354835165	-0.0934283797908336	-0.0932043005144032	-0.0950561935064935	-0.0957276865800866	-0.0945436784168138	-0.0931962	-0.0927840876923077	-0.0934317897262381	-0.0945004	-0.0933912569336779	-0.0948834705426357	-0.095472937799214	-0.0953715	-0.0953715	-0.0945578264427218	-0.0927596267302369	-0.0923265	-0.0927972569055675	-0.0934662818209782	-0.0941307701981051	-0.0950862357852883	-0.0958072	-0.0958072	-0.0955382519840049	-0.0949372	-0.0946039568571429	-0.093525959978022	-0.0922715496476116	-0.0914583676099662	-0.0888550700282866	-0.0881485608582471	-0.0874034318700378	-0.0845009	-0.081787496100921	-0.0761419534661355	-0.0753704	-0.0764037758843433	-0.0766065831720768	-0.0756179992747253	-0.0725577752799311	-0.0718974695090439	-0.0609746268385818	-0.0556024800601022	-0.0499059326636127	-0.0479526341653667	-0.0427797296428571	-0.042322
243	-0.174716057412615	-0.177535083823285	-0.178339923715375	-0.177691	-0.176765511119115	-0.184923925711994	-0.196076723538961	-0.225595578928571	-0.2250688	-0.224773862477686	-0.224432211789925	-0.223420345074387	-0.22333	-0.22333	-0.2237648	-0.224098193739649	-0.227312127951555	-0.2285847062976	-0.22864539139593	-0.2285366	-0.2275199	-0.222988861082164	-0.222727192247744	-0.2224375	-0.222128865957447	-0.221102122313372	-0.21777648836	-0.213660032883558	-0.204211241148229	-0.199876198967844	-0.197783093735317	-0.195180311903808	-0.193445047993579	-0.193213125229175	-0.1928648	-0.192348404224791	-0.190664222077922	-0.188669804456042	-0.1885117	-0.18804670949253	-0.183186337016495	-0.179101807550201	-0.1789346	-0.1789346	-0.1789346	-0.176547063561644	-0.1732712	-0.1732712	-0.1728365
244	0.14421113536524	0.141915364292471	0.138159144269939	0.137471790457256	0.157173949519461	0.135884797569216	0.132669023554357	0.112496283158177	0.10252377663042	0.091210256397696	0.0706643112768525	0.0551670338440775	0.0263987035757535	0.0187446196339805	0.00948149787589134	0.00611204413778926	-0.000220969643492619	-0.00717342379214255	-0.0164991172304129	-0.020483277765277	-0.0226203049889958	-0.0330278343243962	-0.0325175322580645	-0.0319566	-0.0508594725922132	-0.0756358419301215	-0.0815218	-0.0870240438633938	-0.0868176745714286	-0.0944175248366013	-0.0967822620990566	-0.0980434	-0.1010869	-0.103517888408366	-0.104825330931872	-0.109307224097938	-0.11241165748594	-0.119476317879584	-0.146807388643795	-0.14998001	-0.180797581739441	-0.20428481125	-0.193824146051154	-0.196640381818182	-0.197780058481779	-0.197946225471698	-0.198768008924303	-0.2002173	-0.200559043173432
245	0.385080531396256	0.389173868	0.388795854578314	0.391278357991611	0.3928261	0.392526362723374	0.395	0.394651228285714	0.396365902354788	0.39732608	0.398445643027493	0.398244684909462	0.3997826	0.3997826	0.398913	0.40309056911591	0.396127684857143	0.3925587068	0.387191105300927	0.387653426497065	0.386596611500066	0.3848468592	0.384284139314898	0.3854347	0.386259267142857	0.385548117391304	0.388941644814965	0.390636510539478	0.390132769285714	0.390174650894283	0.386772741714286	0.387188025955016	0.386304726098392	0.389688520967208	0.392496385785714	0.3936958	0.394308042591931	0.395548977184434	0.395878452623336	0.397495061950935	0.397914721632583	0.398781312813424	0.398498987250996	0.399223941768798	0.396889642347675	0.3941305	0.394637237758621	0.396309638554217	0.395171730152419
246	-0.192603882215289	-0.196511287324493	-0.198664530794297	-0.199860364275862	-0.2000001	-0.2000001	-0.200834532352941	-0.202174	-0.2039131	-0.2039131	-0.2039131	-0.206851961914218	-0.208180669627616	-0.212681302204336	-0.2134784	-0.2134784	-0.2134784	-0.2134784	-0.214546770426579	-0.21643058857368	-0.219592047217082	-0.2308697	-0.2308697	-0.2308697	-0.231806176208658	-0.232331574549726	-0.235916565620236	-0.2369567	-0.236223115244144	-0.2360871	-0.236285260593636	-0.237075644456762	-0.240288579007092	-0.2395653	-0.238437772585633	-0.23608651214202	-0.235952172764561	-0.238142511392405	-0.2386957	-0.2391305	-0.2447827	-0.2447827	-0.2452175	-0.246640819620253	-0.253143468714385	-0.272836844826401	-0.275256817021277	-0.296425856735476	-0.334711500783578
247	0.0090726127334355	0.0239307062627236	0.0287205522515327	0.0166204541430937	0.0118398448674996	-0.00119999277059373	-0.00924624274488017	-0.00332930233284504	-0.0377607543458841	-0.0400836723205172	-0.033364322704076	-0.0425905200204523	-0.0446542420718841	-0.0450740545175014	-0.0551824517430559	-0.0632879695415696	-0.0563974881981625	-0.0617592362917937	-0.0501496755157479	-0.0332490315175793	-0.0247605586066405	-0.0357993792980034	-0.0424736319441087	-0.0411884152532605	-0.0337351535343223	-0.038725135452192	-0.0411266	-0.033125713870745	-0.0430014190377145	-0.054626957990475	-0.050911299563599	-0.044197578250591	-0.0550780202482054	-0.0657567594039612	-0.06400394101425	-0.059448913017034	-0.047630244141589	-0.0427898079934851	-0.0432189602942993	-0.0433883565433939	-0.0447200742283218	-0.0411096851193959	-0.0339211289272727	-0.0209905692640001	-0.0190701041839427	-0.019973426997949	-0.0147983159622642	-0.00809706090210223	-0.00540348647798742
248	-0.1524403	-0.1524403	-0.1524403	-0.152858773477407	-0.157770198972253	-0.162623792096216	-0.202548170283719	-0.21232305668411	-0.219587205868167	-0.2202663	-0.2202663	-0.224872407565816	-0.2267881	-0.229306637309848	-0.2302664	-0.230374005516351	-0.231443035319149	-0.226018650561798	-0.226407592753401	-0.2263533	-0.226275967714286	-0.2259185	-0.240159315774093	-0.331692100937421	-0.365062118793724	-0.3720781	-0.374088474462771	-0.3755568	-0.3755568	-0.379881510066022	-0.3803394	-0.3803394	-0.3803394	-0.38063303795036	-0.381357039047619	-0.3816438	-0.387800719135308	-0.390812268832732	-0.3894699	-0.3894699	-0.3894699	-0.3894699	-0.3894699	-0.3894699	-0.3894699	-0.3894699	-0.3894699	-0.3894699	-0.39013787308
250	-0.17	-0.166746908782151	-0.165223968641696	-0.170655509455666	-0.261543016923512	-0.304636189559086	-0.301898603308062	-0.313917365954238	-0.321570741149982	-0.325417130708953	-0.326100519420517	-0.325570983551328	-0.322832224313877	-0.29914877785784	-0.293119921048387	-0.2834783	-0.282606657086922	-0.270237438553251	-0.246680909924523	-0.224581683208112	-0.198533019383172	-0.197789381701687	-0.193730068363136	-0.18463485371811	-0.176131061150374	-0.182067758267717	-0.187435869907595	-0.186593505642682	-0.181889810530529	-0.177947323219609	-0.171051549793863	-0.168973618917256	-0.168052644375162	-0.164574582166166	-0.159898055291046	-0.149922044731339	-0.150679887406619	-0.155440495222308	-0.156004929001585	-0.161425937732799	-0.177108977872718	-0.1756522	-0.183247563999448	-0.186704520748138	-0.182434794871401	-0.180616716783143	-0.172519284118144	-0.16936014828711	-0.165888416312733
253	-0.382979177691645	-0.388382105588448	-0.389954004739583	-0.391994844019139	-0.399206970536094	-0.402733501587302	-0.40543967855535	-0.410367464770794	-0.411344224241342	-0.413221937583935	-0.404386337860867	-0.405965869092675	-0.416664994044145	-0.420421139189158	-0.419144849121557	-0.424657327244761	-0.428490657791358	-0.434292203126443	-0.434099425771716	-0.437939642696257	-0.459333422233267	-0.462931225049702	-0.462564834095427	-0.461215869128851	-0.460891896686547	-0.4611772972167	-0.462321214675278	-0.462995769019608	-0.466946636517152	-0.466752	-0.4676215	-0.466133079052907	-0.4584915	-0.457355332283925	-0.458401851514409	-0.469316065385889	-0.47178238428017	-0.472937026527857	-0.4771873	-0.477849169195098	-0.476850337674919	-0.467639506262582	-0.470625050600495	-0.463085973363266	-0.483268018700755	-0.501732223856859	-0.504452179480958	-0.509852798777615	-0.510215846031746
254	0.512736665667079	0.565194751383698	0.564030044467566	0.566962506826452	0.587114680448319	0.583873815472492	0.582591377263385	0.582209526296287	0.582632593807431	0.587365795125947	0.579126209104814	0.583730663571609	0.577374041221578	0.587179322649069	0.579703267499999	0.587259622848805	0.593214750223728	0.592040952110226	0.592189801831857	0.593234080032336	0.593217257189015	0.593618844642857	0.597334303249098	0.5971282	0.597742724001613	0.597694850561798	0.54665719193812	0.457179973654103	0.410114566678455	0.401605196517148	0.395422281674757	0.39956344309171	0.409580714120339	0.443462295377751	0.440017964141414	0.401760393860494	0.443524246572944	0.580592911312228	0.601765983548387	0.59940649708384	0.601437975889968	0.601279065269944	0.604880437267081	0.6032151	0.597538683634933	0.572052405950265	0.468059616156326	0.515360871905697	0.520174795432692
257	0.317392952678571	0.318674431770045	0.3186422	0.322867125894384	0.322233555616773	0.336977425206398	0.3653135625	0.345452409618506	0.3369032	0.3369032	0.3369032	0.337720842565359	0.3377727	0.337592707703769	0.3382075	0.337488576134122	0.33566684831068	0.333928506156275	0.32799305380117	0.327233246865325	0.3286423	0.323608614463938	0.316984816523101	0.241066508391609	0.17754999902439	0.278133428250774	0.236210804664053	0.244879341277979	0.287421156093624	0.321208063213126	0.315884056497623	0.253345604019041	0.270361883788701	0.266932616730917	0.193041241176471	0.271349356791104	0.340579199145299	0.262943694852941	0.221244363427634	0.304857697484277	0.235674430309191	0.266694296993988	0.308434857679871	0.251657054307939	0.251051517433808	0.256961065098039	0.26937583424337	0.264638869014598	0.255382081092134
258	-0.131191162139422	-0.132538402683008	-0.129404985509814	-0.131348081026445	-0.134218433926291	-0.134829460105359	-0.133220862106658	-0.132284943159987	-0.133749211445999	-0.135165132048252	-0.136562510331392	-0.137437557734349	-0.141578849468405	-0.140984178860172	-0.140225370202808	-0.1397826	-0.138921849158513	-0.1384782	-0.1384782	-0.1384782	-0.138057042868786	-0.137698784589092	-0.139890076527331	-0.139327049470253	-0.138485232075472	-0.142922497614657	-0.142794665210757	-0.143083888411924	-0.143968607942133	-0.148462719782945	-0.147644395190237	-0.1469873365684	-0.146350984985643	-0.14196466086872	-0.144177124199846	-0.145454608276815	-0.13504380811527	-0.14162051889566	-0.149319157617033	-0.151734235732788	-0.151188780218688	-0.150652	-0.152514504769791	-0.157549687952493	-0.170877698263376	-0.19801119352091	-0.198351516129873	-0.199897256841959	-0.192738808585823
260	-0.214954414645354	-0.2115774	-0.212928388435897	-0.216321145320666	-0.217400826221393	-0.218900221856764	-0.219364241199572	-0.217889428668333	-0.214884021448112	-0.21257709868613	-0.214712569531349	-0.208592916215958	-0.212829893987649	-0.219796889985795	-0.22489047607767	-0.22928668404088	-0.23420042854994	-0.239283789572584	-0.240387617551555	-0.235112259983962	-0.229955659047572	-0.224859912273709	-0.219977202634405	-0.217997881493506	-0.214774898463737	-0.210490946398284	-0.200107500393232	-0.194778659175824	-0.185459831592365	-0.183268845372043	-0.187613686014205	-0.191254790821507	-0.199117746082961	-0.213183495372209	-0.213116749013527	-0.217968408872919	-0.224630557813029	-0.231152036366992	-0.2302731	-0.228329343223638	-0.220649002788845	-0.218717692393124	-0.2172295	-0.216546487471445	-0.220849438310345	-0.220614313318979	-0.2215773	-0.224240890835031	-0.223685345523339
262	0.367885838707721	0.354012139934217	0.43049169502987	0.407525456315545	0.419782251095553	0.422208355857858	0.409775438301475	0.395630019130105	0.39887533913226	0.401039824273101	0.39453460805935	0.394607265772021	0.38527232018479	0.393285527496232	0.390820800934048	0.414069073933958	0.422076694611682	0.435592075122262	0.433886357975587	0.452201968701144	0.440203432293637	0.432714026005291	0.410575922738999	0.398743196299729	0.388660040956881	0.39363323195309	0.386754757198152	0.388178730629515	0.3810462915018	0.382301135455998	0.395791128734491	0.419349593600428	0.42148979491024	0.426596833942101	0.427507824200001	0.428513581762776	0.42241838773765	0.426835028612013	0.419182692767291	0.421432805227692	0.422795299812075	0.433290251784485	0.440811338491044	0.441665899341146	0.445209272346985	0.448550880405535	0.445190963080274	0.446108552212708	0.444044394624027
264	0.0991091358243426	0.106964041530942	0.113188197655618	0.122973663780599	0.126825898621094	0.1267391	0.130502667554181	0.1319565	0.134249376755448	0.140737675967922	0.1423912	0.138269155457832	0.142417205331179	0.146322293683943	0.152088195916955	0.159444990480065	0.16010118045063	0.164820180050101	0.15150158203252	0.149886496051687	0.160013470219691	0.164516627406079	0.167919573505654	0.17676645645383	0.1793476	0.1802172	0.1802172	0.169301950161031	0.176601661052632	0.1780433	0.178218709069586	0.183106578989575	0.160461379154312	0.159074013645539	0.161577608802083	0.1541303	0.148425901942533	0.146923289354817	0.149544355725191	0.147982172485778	0.1454346	0.133836781221991	0.134659144337646	0.129762637360735	0.121818609049365	0.122595777805601	0.142134716598406	0.150914386189453	0.139208830919935
265	0.0665298425160171	0.0650226	0.0650226	0.0660289179856115	0.0931750549494144	0.1049962	0.103894237285714	0.104229986099817	0.108804565624658	0.107414015446628	0.105534753274322	0.1067351	0.113387822310441	0.126805907317116	0.166516223160876	0.149904841640867	0.149372654656489	0.148069333229329	0.148296705031313	0.163172512774689	0.191797965147756	0.201610002873993	0.212264535913282	0.22926806379726	0.247168570720489	0.267560542029347	0.281493953101648	0.284881732285714	0.285205915656721	0.285826057660626	0.2863266	0.28497353805872	0.279514100563287	0.286838206172184	0.28607464580848	0.289514917655876	0.298368770884957	0.299847853412383	0.303288159397109	0.304394544788975	0.297589796005605	0.2991505392	0.3019823	0.29939447134654	0.2976322	0.2976322	0.297905730577223	0.285697930246154	0.285060102493238
266	0.000945795094339616	0.000371533560171067	0.00260859999999999	0.00300026645418326	0.0103498248873256	0.0111132179478012	0.0130434	0.013087270751634	0.0120185014186303	0.0148126466758578	0.022963409464349	0.024302005874024	0.0247934530780142	0.0290363529741688	0.0286558817142857	0.0271614549728017	0.0286250299043062	0.0289953754894283	0.0293467682857143	0.0308995719642857	0.0307346343571429	0.0322234293620292	0.0338120496	0.0417949317149569	0.0489022523828279	0.0517935820061223	0.056559049829885	0.062696750075188	0.070744936032822	0.0815716804210002	0.0895337381531134	0.0914515843145896	0.0874782228246075	0.0849407588143526	0.0853469	0.0842556974575381	0.0883857218661012	0.093447158681672	0.0891751602184087	0.0845679955826861	0.0818184361515766	0.0830356896	0.0836217	0.0836217	0.0849261	0.0846877395219124	0.0837723764385284	0.0890328771923657	0.091349423489371
269	0.084076055876684	0.0590250037219161	0.0325908578801772	0.0326646081088405	0.0284574531372621	0.0314139021400232	0.0385999867394696	0.0426638288611544	0.047942747064589	0.0484964506726458	0.0383560141191198	0.0302899356237219	0.0210444431235517	0.0173910070139459	0.0127068134533586	0.0146585696059912	0.0170048107363818	0.0131129566004884	0.0189800524162982	0.056417009267891	0.0616323200362457	0.057945777118811	0.0518528826938136	0.111052463636364	0.0839956383490784	0.0359241175745218	0.0256106032467533	0.0304028037424012	0.035992497979798	0.0414663345523177	0.0463687936013126	0.0509965966789668	0.0553622657916325	0.0597026266201805	0.0513247699307809	0.0479874517730497	0.0425836121962531	0.0462948469410713	0.0426296995321637	0.0446686964251795	0.0571701379060483	0.0651083656140351	0.0701023730889235	0.0771879361374621	0.0964941594360702	0.101384578148603	0.0963083265862815	0.0904827779220779	0.0842366301946553
270	0.397761194501992	0.3986326	0.3986326	0.3986326	0.3986326	0.398980357045637	0.392402775952381	0.373857435149692	0.370841098371507	0.372777807430341	0.3751543	0.3751543	0.3751543	0.3751543	0.3751543	0.374771195596477	0.365335646116894	0.360708440557769	0.3595022	0.3590674	0.3590674	0.3590674	0.360138322186495	0.3603718	0.3603718	0.3603718	0.3603718	0.361297069757174	0.3629805	0.3629805	0.362870246397695	0.357358313511407	0.34329919628483	0.342000469446672	0.338872406320636	0.3368936	0.3368936	0.342764127138671	0.3481979	0.349188606332556	0.3508066	0.350919747626841	0.353872871849427	0.355657276200418	0.363925461461944	0.371089324339472	0.375608491209861	0.37167442088	0.365093315420985
272	0.313519325464552	0.31304303689243	0.310303678341295	0.308539734052953	0.306587963034447	0.302701391969368	0.302474853064774	0.303913	0.303913	0.303964934444444	0.3043477	0.304824165193964	0.306828796323286	0.307105210603356	0.305849059659113	0.305671580182685	0.307166574574681	0.3011579446364	0.318382204248366	0.30975401302104	0.311259963801453	0.313036374983637	0.313879692362234	0.31375735512681	0.3121738	0.313511231063426	0.315270498780978	0.312299602806562	0.314410005725116	0.313476616525291	0.305797369441188	0.305995229518072	0.306664548091735	0.30649864784	0.306185578796333	0.30047094928	0.3026085	0.299740439555203	0.302348570745317	0.29873482164866	0.30173788821	0.299459817311068	0.294253903358055	0.298255892243225	0.304045534621729	0.3052173	0.30596401248	0.306688721538831	0.300917705667203
273	0.439405524324324	0.430100407905138	0.4218459608	0.4193477	0.4193477	0.426415717194217	0.437948118452381	0.4406521	0.444109553705179	0.4449999	0.447131482810047	0.45301559243346	0.460409464311082	0.465457773975904	0.46602515187567	0.4658695	0.4658695	0.467270842260902	0.470211630236349	0.470900091285714	0.47167641982851	0.473322448428571	0.476677762447937	0.478788305571429	0.4749999	0.475144410787172	0.476981333266533	0.4776087	0.4776087	0.474817703576865	0.4706522	0.4706522	0.4706522	0.4706522	0.4763043	0.4780434	0.4797826	0.480354664619651	0.482343029671055	0.4849999	0.487000225079365	0.4887284496875	0.4893477	0.4893477	0.490652	0.492826	0.4936956	0.4941303	0.4941303
274	0.0764818745435815	0.0794628268340118	0.0697992639551133	0.0763753445630164	0.0876380454252596	0.0802238916238466	0.0809992693718587	0.0917935183383095	0.0954530892841704	0.0970182047245622	0.0948558838554161	0.0789254197504317	0.0733646072896904	0.0669030831818579	0.0660793683218013	0.0650297587795201	0.0692959669603611	0.0682095539490252	0.064737562305296	0.0630435	0.0673913	0.071961619208139	0.0741662426232808	0.0780112642874769	0.0824832935737237	0.0832638837952867	0.0818011141498361	0.0761700658599979	0.0769302799659349	0.0827864231926355	0.0848202127494268	0.0843478	0.0856817308269406	0.0919696375502008	0.0922389997796594	0.106178671581742	0.119125820602628	0.129113769575939	0.130614873534687	0.138257725001182	0.14943297535337	0.156707326742814	0.160571738521393	0.158997981956311	0.162717372979802	0.173560395099391	0.182143864196232	0.211416320166842	0.217665839491869
275	0.145053117301907	0.146407911665785	0.154420251913345	0.14995146712711	0.1452172	0.145765716923077	0.153197587702922	0.153312573405137	0.15199601239352	0.154229181940516	0.157826	0.164788391373802	0.169067538358327	0.173012107832792	0.171451457697382	0.163927050193663	0.167593760714286	0.162790899667221	0.171405887662338	0.155916564008126	0.16206138904277	0.162251968539338	0.163047323566262	0.165059521318701	0.168141282268453	0.169327228149795	0.17946412780303	0.174513918366468	0.18357768701746	0.177654267323017	0.180764564147891	0.16736726116118	0.16787699444164	0.171351142245369	0.170216820738636	0.170017667603912	0.170395027905246	0.167939955559984	0.170959464314042	0.170940132386364	0.170912134179132	0.171673824587849	0.172371485070387	0.168139193405743	0.171485280677291	0.170942642524767	0.171942627265437	0.171744006820301	0.170095411107109
276	-0.0678669555792921	-0.0576415458727649	-0.0474405279850566	-0.0387419999260355	-0.0273274587912088	-0.0214393409861381	-0.00769238054359367	0.00848169655489837	0.0309636170138102	0.0402405548954554	0.0462807876320219	0.0597601277612603	0.0756612340606345	0.0763368724828514	0.0768962503203437	0.0729099810681546	0.0744015745097792	0.0756298037821876	0.072995274997903	0.0722240587460826	0.0763241537185773	0.0808973353214286	0.080203098295506	0.0816865195310489	0.0833117128	0.0843850015714286	0.08378034925	0.0816495794636061	0.0808626349642857	0.0806982	0.0808062483106796	0.0819920565528197	0.0826555399182913	0.0822163073248532	0.0825648127799043	0.0819998	0.082976645524863	0.0832992081023676	0.0863665262831737	0.0892886611196555	0.08836859384144	0.0831107845632152	0.0846551213780376	0.0785043728553791	0.0804350510463155	0.0900891863935949	0.101706371631824	0.125624048273241	0.155472366958588
278	-0.0369700551029001	-0.0356873355357143	-0.0336997569642857	-0.0320774282857143	-0.02998843025	-0.0298175	-0.0298175	-0.0294988923297785	-0.0315567	-0.0316398077932732	-0.0311682256105176	-0.0302099136327817	-0.0295334545916299	-0.0178004517439394	-0.0177539160923893	-0.00248619933167716	-0.015056	-0.0148324557389937	-0.0124473	-0.0120126	-0.0119930308819124	-0.0106805586583463	-0.0102734	-0.00982169070904647	-0.00853430000000001	-0.0085478540607055	-0.00940390000000001	-0.00894074347826089	-0.00765423563535913	-0.00640481281257367	-0.00723000000000001	-0.00636040000000001	0.00394985303433685	0.00758142949090908	0.0110219	0.0115140892	0.0132531936	0.0150579136326194	0.0162379	0.0162570268	0.0166917312	0.0171074	0.0171074	0.0171074	0.0171074	0.0171074	0.0171074	0.0173762268011527	0.0116217969590643
279	-0.0289565687072087	-0.0120764055619727	-0.0137997210220438	-0.0355402076494024	-0.04519593888	-0.0344766	-0.029694	-0.03317844372499	-0.0316375760368663	-0.0309984	-0.0314332	-0.0319293931428571	-0.0331100081814934	-0.0318136718360787	-0.0389079889992057	-0.0427498625714286	-0.0401287	-0.0401287	-0.0401287	-0.0401287	-0.0401287	-0.0465909226068527	-0.0462158	-0.0480233227402135	-0.0488245	-0.0488245	-0.0519372124424535	-0.0558627248615385	-0.0566459	-0.0584908555813183	-0.0532909609608541	-0.056211	-0.056211	-0.0549067	-0.0547559646917534	-0.0482507725960901	-0.0393189545460857	-0.0364345074938789	-0.0327183657102773	-0.0258028893572045	-0.0173604428806766	-0.0112744091351735	0.000348346379928322	0.00144866931679202	0.00263974188079877	0.0033203	0.00425254554569264	0.00984026296296298	0.0113237736748488
280	-0.28630968448	-0.2954263	-0.305459160832116	-0.313960049227929	-0.32530871115527	-0.328489580717131	-0.329855325071943	-0.330671790054816	-0.332503340076412	-0.331968829497825	-0.337110464556962	-0.338836506812843	-0.341491851057165	-0.343073439155356	-0.339914751809169	-0.336866250086708	-0.337330209330225	-0.338035	-0.338035	-0.336775675862069	-0.3345568	-0.333706481204231	-0.334536833784338	-0.337552893002441	-0.337621698687449	-0.33856693984127	-0.335669399303579	-0.333934954378015	-0.326901492762753	-0.326499549319456	-0.324629359367494	-0.313123058941176	-0.313040119527488	-0.315743773015873	-0.317451511922038	-0.318662178751812	-0.316841712765957	-0.319662222167889	-0.326792426696794	-0.331010107720892	-0.3315133	-0.329043997767402	-0.331799827567108	-0.331136016284212	-0.330209	-0.32775266219021	-0.328608355691582	-0.328288427162449	-0.3280352
281	0.478806401282051	0.472398	0.483344285882353	0.465031281371088	0.497727716462918	0.479854990054816	0.468213694444444	0.48972122332281	0.488822058235294	0.4889197	0.4889197	0.386820758622364	0.431308114598094	0.43581617607706	0.338713282804761	0.326629450998927	0.381817762321089	0.384137	0.325858492590417	0.248457912177959	0.335659790970947	0.335674621334169	0.333814536487373	0.331989914838678	0.334975903110225	0.335556696626662	0.333279772946802	0.342406527145213	0.3520079019175	0.348052459779333	0.347682772623172	0.340092821787926	0.341254506252427	0.331242799614495	0.328830708643042	0.326891007683025	0.3278293	0.331365930579483	0.333855023090062	0.330114052435065	0.31375311579259	0.320609028760219	0.337511030533124	0.335842362151703	0.337083212110166	0.335049022368421	0.334386102298851	0.333981733995943	0.329223463220205
282	-0.0406064355353075	-0.0452302734868749	-0.0546411809824686	-0.0582632833985905	-0.0586957	-0.0710761418212233	-0.0803116092567537	-0.085940944897283	-0.0867964713812521	-0.0829076917871424	-0.079838972533395	-0.0799125237603851	-0.0824674764389246	-0.0863970416160172	-0.0915199863977151	-0.0940179134593084	-0.0903213312111895	-0.0856529208496965	-0.0830947798736045	-0.0817392	-0.084292446222664	-0.087926379118115	-0.088261	-0.0892832970858283	-0.0932499670408982	-0.0958938900446995	-0.0969237843478261	-0.0998751251813284	-0.0977924556680162	-0.0969566	-0.0979635813399683	-0.0951951524738098	-0.0940665792031873	-0.0904792777689243	-0.0886958	-0.084119862111772	-0.0825889222128846	-0.073168523325359	-0.0581094565962535	-0.0559420720565789	-0.0542786091633466	-0.0525427788408098	-0.0574612310044192	-0.0599360362466236	-0.060232704816797	-0.0683323617971942	-0.0718204431113551	-0.0713044	-0.0709167105367793
284	0.102570027474959	0.0988162622009569	0.0972162972377865	0.0971187735714286	0.0973913	0.0971850464119957	0.0966337378723404	0.0952174	0.0968701985253089	0.0983284734190782	0.0995652	0.0995652	0.0995652	0.0995652	0.0995652	0.0937127442014579	0.092327337496155	0.0905178184	0.0855341041049031	0.0839320134026215	0.0855276360128617	0.0880193015464248	0.0903436909967846	0.0936218755028571	0.0953929475935829	0.0972993955871886	0.0988555231011415	0.100424035639994	0.1021738	0.1021738	0.102624526349994	0.1030434	0.104235957142857	0.1069565	0.0982069385226803	0.109175262108758	0.1134783	0.112291642874299	0.103742198766709	0.102228072907801	0.1021738	0.1044094702	0.105308128327402	0.106083174473402	0.107413716428571	0.107826	0.107826	0.107826	0.106816587375943
285	0.232144918710692	0.229969532967893	0.231431296769519	0.229879760039761	0.211034772605892	0.209833468134919	0.2125482	0.211989618866728	0.210179599115074	0.208860304769384	0.211294442334646	0.214054933246065	0.214267093140916	0.2142873	0.216597280759276	0.218349575332954	0.220289655555556	0.22159293689168	0.2216786	0.152688767814251	0.14215507888	0.129422643539045	0.112161378142514	0.109064859090909	0.108635	0.0921133	0.0932998452348022	0.0938524	0.0938524	0.0938524	0.0938524	0.0942868595144871	0.094722	0.094722	0.0957817832051676	0.0960264	0.0909227115633254	0.0877655	0.0881755201457919	0.0856071615415118	0.0799455746732026	0.0809421887640143	0.0843238306962025	0.0844549058384123	0.084225658559429	0.084287	0.0822344640935672	0.0295165299902922	0.0907756755327917
286	0.439385641187324	0.440057550587838	0.439509797393896	0.4380434	0.44025634316656	0.440303794486724	0.446791279448276	0.443782313545817	0.441567816316393	0.446621381430279	0.451294375491366	0.463760962377112	0.462465007200203	0.471240048178138	0.4698225016	0.4645321552	0.466297795548472	0.469039286539734	0.460647579446379	0.464565806410609	0.471584942161731	0.470812645176863	0.464055482816492	0.468759191463415	0.46399575355102	0.468026283790323	0.475598374379845	0.481986868471673	0.485974524634386	0.487799561843963	0.488749422023104	0.485580164824903	0.47561678193786	0.467009634461114	0.461636350361446	0.463860759426829	0.471714175661076	0.470380203908046	0.477423387692308	0.482422899554656	0.48307552464139	0.486248103225807	0.485188172464286	0.489083529092069	0.488924788174871	0.480397247774059	0.477935289893831	0.485462936693548	0.482809474696173
288	0.293913426774695	0.293031596239385	0.283854731463001	0.25877677332175	0.253674280804864	0.240378481811137	0.233192390239044	0.248367312377202	0.255493048897796	0.262016817325453	0.264168543600163	0.271066320857143	0.279619610303419	0.280168549939197	0.269798427628706	0.255244620204471	0.259829438636305	0.263092962614587	0.258171380781385	0.255976713846441	0.253962334417508	0.24202037517658	0.237739985019139	0.204642499543477	0.196832881342538	0.195293023368725	0.198610796859594	0.188367660016954	0.192741953791392	0.21370202845515	0.2153681473924	0.216070182530986	0.233701411926454	0.247093876029293	0.221756502832418	0.23644721738479	0.2328244	0.196763264614901	0.194456073997474	0.194747705731972	0.195100617835908	0.196096888319615	0.197911726974577	0.193163460233496	0.189678452471895	0.187704840669789	0.18133831419439	0.181603748654818	0.180143129126118
289	0.271539192640444	0.251744142392211	0.235444305154639	0.231265315522073	0.2376780548	0.247070716733068	0.247698532699849	0.260702055744681	0.260830958943089	0.27241050577554	0.281764005908539	0.289926313078645	0.295280780305402	0.299285607142857	0.30358525988252	0.305640083766384	0.305444834171058	0.3086956	0.3091304	0.306114161840818	0.312132962683884	0.313952897912525	0.319131760468876	0.329367626770616	0.331789057011482	0.337448785987007	0.339830898313111	0.343773625880923	0.345343730241802	0.347321737760848	0.347835122866092	0.343240571467229	0.343927239785596	0.354161960258712	0.357201088148321	0.363106235427521	0.362248972343877	0.3634782	0.36262600620915	0.3621738	0.36221712921757	0.364560944202675	0.3660869	0.360092689342874	0.353854111952579	0.34326975216195	0.330640107221994	0.317671248849719	0.309660931851245
290	0.0124853271738649	0.00541170000000001	0.00504732824999999	0.000637161504010242	-0.00369833629652414	-0.0102155357450474	-0.0130067233948396	-0.0205560895137937	-0.0505859717501959	-0.0686170926801968	-0.082233229521003	-0.0917628401777904	-0.0926234789665452	-0.0936883	-0.0948176992383345	-0.0946481140407288	-0.0966457325824142	-0.0944500541681574	-0.0938012879854455	-0.0935091043214286	-0.0954738521136117	-0.0949635043865906	-0.0899247297674419	-0.0864733274594237	-0.0852295358877773	-0.08503617825	-0.0806417416930964	-0.0800628970180164	-0.080647762029795	-0.0815212676354503	-0.0811537444285714	-0.0813190899916389	-0.0824500370056751	-0.0855932213114754	-0.0893177007502679	-0.0882183661146075	-0.0890794669896807	-0.0915161	-0.091623596105752	-0.0923857	-0.0923857	-0.0855883889801961	-0.0767973016043088	-0.0744364894667108	-0.0736959	-0.073013253675792	-0.0708067519224854	-0.0715265259565737	-0.0937058707597298
292	0.510938397918207	0.514550947528631	0.516532321402501	0.522909159232182	0.546627390732909	0.543828763416179	0.54728532970942	0.547745478128853	0.549253576010662	0.551038	0.552176873293765	0.551244803498286	0.5523423	0.550655415627376	0.551529550673001	0.560407441147939	0.559584744967532	0.5606032	0.567544191562169	0.572012803734277	0.56783373857263	0.564606268421053	0.562756635240096	0.562808517894375	0.564165422248521	0.564951	0.557690212258177	0.548907702001687	0.547950279865477	0.550478253027931	0.557626130177029	0.565138569698307	0.56808739245356	0.5649509	0.5636466	0.567832173714738	0.567854562952188	0.569801328356998	0.573796315803922	0.571179568729788	0.5745162	0.574815193013174	0.576335376252019	0.565322451554828	0.574711044307117	0.581821030112721	0.5801683	0.5810379	0.582821354079171
293	-0.136803609175224	-0.143515904438246	-0.152202662425447	-0.157133113422172	-0.161079045924453	-0.160813116500994	-0.163993935945018	-0.1662091	-0.1662091	-0.169449994001846	-0.172058336598935	-0.1731657	-0.1731657	-0.174161860205434	-0.17447	-0.17447	-0.17447	-0.17447	-0.1746720884	-0.176200844002651	-0.176663754683747	-0.1575134	-0.1575134	-0.158275593020634	-0.1657742	-0.16647594064213	-0.1666438	-0.166280893533773	-0.1662091	-0.1662091	-0.1662091	-0.1662091	-0.1662091	-0.1662091	-0.1662091	-0.166543431914894	-0.1670786	-0.167737138691883	-0.1679482	-0.1679482	-0.1679482	-0.1679482	-0.169137083828383	-0.167995501616162	-0.1675135	-0.1675135	-0.166772610296412	-0.1666439	-0.1666439
294	0.372236968625041	0.368433831411531	0.372746327833002	0.374725682510635	0.379941950617055	0.385246445708808	0.385243812562814	0.380661822954621	0.384377281896403	0.392554224641027	0.394737865385889	0.395318819980119	0.3886958	0.387100136866512	0.389283295478314	0.391562255762567	0.392958904432878	0.391493312814631	0.401160319238569	0.414677291278531	0.418393005564757	0.422277439066041	0.427400576341948	0.425996022477087	0.426865448923485	0.419767667594433	0.419847804670421	0.421404106115848	0.421811046322068	0.4234139827541	0.42641118989473	0.438034894716599	0.433413238096469	0.435983881550182	0.438319585255136	0.434092317826683	0.44531934683499	0.447688046008612	0.444389059642147	0.441177819350563	0.44251845988738	0.448342315308151	0.441001885122598	0.443406489400464	0.445274733786022	0.445347673355243	0.451451383576099	0.451861779993375	0.452053986319973
296	0.170506171747647	0.16549377712236	0.162045194262948	0.161248697609562	0.157895649499609	0.15058722664	0.14898341824	0.145507468274213	0.1454839	0.1454839	0.1428752	0.145399310448359	0.149586258126342	0.156200396198479	0.15687524	0.15870132	0.162642636015936	0.166555109090909	0.170203741146696	0.185311907662248	0.196437969665188	0.199593304441636	0.201486644497608	0.201700737848606	0.203733890963982	0.204187096551724	0.203747060750542	0.204470916	0.206409641513944	0.205426820680111	0.208104571751353	0.210314889204385	0.218620987531497	0.220554201942082	0.226440179189403	0.233769940199277	0.240697099460916	0.244345480015994	0.246214549639712	0.245706082071713	0.2432651848	0.242395799601594	0.2441884	0.24226341977476	0.237113519069709	0.23066382	0.229320050996016	0.2284937984	0.228099
297	-0.0197277129413026	-0.0233620575366464	-0.0268855591785714	-0.0288979804215792	-0.0301163462771643	-0.0276376690443561	-0.0258680468571429	-0.0241686	-0.0250382	-0.0250617950017851	-0.025473	-0.0259078	-0.0258719648351649	-0.0259078	-0.0259078	-0.0268950141530527	-0.0268330989591673	-0.0289514	-0.0280819	-0.0280819	-0.0276471	-0.0272123	-0.0277826220689655	-0.0285166	-0.0285166	-0.028306702	-0.0272123	-0.0272123	-0.0272123	-0.0272123	-0.0272123	-0.0277874621428572	-0.02453956656	-0.04685470576	-0.060994447389398	-0.09769314668	-0.113387964859438	-0.119565743497399	-0.126142587228916	-0.1276471	-0.124689398	-0.126747785142857	-0.126598493034428	-0.1241689	-0.125908	-0.127251518029275	-0.1280819	-0.128369386469118	-0.1285167
298	0.183272036363636	0.18566513127789	0.184077402090649	0.189315075284091	0.203536055665135	0.2196485125	0.20377779005439	0.18755336812749	0.1887773	0.189462175108538	0.191497866881243	0.191026904608571	0.172795312609868	0.165912916812749	0.174345144897959	0.1752991	0.174244300960769	0.1739947	0.171786655364135	0.167019820978474	0.166662129248238	0.167297171717212	0.1696468	0.16785349151257	0.164424750943396	0.1639954	0.1613867	0.1613867	0.1613867	0.1622562	0.162717040031521	0.156883242071713	0.155985773806763	0.152709699140944	0.151080982387415	0.150968303209953	0.151092954714286	0.152820700371195	0.154844872960672	0.168354235068431	0.162024679086367	0.1622562	0.159392925789151	0.159442758974359	0.1631258	0.164504476673108	0.1661174224317	0.166601442298289	0.168816337967489
299	-0.117890143391852	-0.118904871447499	-0.113796058921119	-0.108573030109308	-0.0983164982850152	-0.112297474223316	-0.136818582629674	-0.166556924659108	-0.1755154094097	-0.173361264246332	-0.1695652	-0.168274729555997	-0.16297338108468	-0.162164498516193	-0.16554883497714	-0.169264353280318	-0.166141039562624	-0.168126295131477	-0.173703923971992	-0.168481865208747	-0.148429139053036	-0.1417391	-0.1417391	-0.147622713453045	-0.152376072157681	-0.151723988205357	-0.144940041437586	-0.133081947333554	-0.133650405332892	-0.128831660439337	-0.128297686258742	-0.134661232063492	-0.1347827	-0.1347827	-0.1347827	-0.1347827	-0.1356523	-0.135542686554622	-0.13138799372	-0.124978954346372	-0.132934458484439	-0.135203138270378	-0.134600820477137	-0.132436463386349	-0.13587941681214	-0.134079732527327	-0.1343479	-0.134344154208085	-0.131179787744286
300	0.0709960074843085	0.056994513556695	0.051532799036314	0.0469327153447589	0.0400521666108186	0.0389970328688817	0.0371541935154987	0.0375454263123487	0.0379259	0.0379259	0.0349685115291535	0.0322394876731954	0.019854775432083	0.000109323140074419	-0.00673256345867421	-0.00615687505573821	-0.0059754	-0.00679650046801872	-0.00896289923106496	-0.011992980155642	-0.0131002693617021	-0.0126056833798326	-0.0148875672209026	-0.0203879979859647	-0.022771257800312	-0.023523502022175	-0.0237964564547206	-0.0157532286117836	0.0207848805799773	0.0277906434626149	0.00197519979879274	-0.0160786304009407	-0.0143453319935691	-0.0116339	-0.0123965447833066	-0.0128475665877712	-0.0114556907894737	-0.00769989971238335	0.0180760039248046	0.0362097680654192	0.0336254740098885	0.0396241	0.0159612108064345	-0.0214416199356913	-0.0235414122328792	-0.0188637763496774	-0.0209971019762845	-0.029684136729715	-0.0328907625498008
301	-0.293243262623414	-0.297281231088825	-0.304260756713845	-0.288592039005576	-0.293513775969821	-0.302858145669291	-0.2994175	-0.302515496982279	-0.306864728524195	-0.29515498818131	-0.277745063289565	-0.284394528083937	-0.273276407037037	-0.26761755002342	-0.260648025668956	-0.256677845308385	-0.240232711269452	-0.242435651009286	-0.237902081608831	-0.225179487249932	-0.219100478336299	-0.224745884235992	-0.219074962612072	-0.223413218709481	-0.224126651828251	-0.215392482421875	-0.216098494673284	-0.218337759213936	-0.214781593193277	-0.213079422777579	-0.215646711165465	-0.214319676121732	-0.223627627551746	-0.220702326925795	-0.211856608175652	-0.215605445986542	-0.213548	-0.2131132	-0.213193372983273	-0.214346847063992	-0.213100690637455	-0.211946038546003	-0.211924497425514	-0.220255411229244	-0.216446552391761	-0.212659522356172	-0.214996389332342	-0.219070732782328	-0.219239506495635
302	0.352140826303952	0.351617036862409	0.374218111788618	0.365792214666667	0.371895426275304	0.364079638945312	0.35931859234375	0.358120576627713	0.347448877782834	0.317430966249258	0.296444468496303	0.285143192978454	0.274723022081896	0.260480040638868	0.271247225928546	0.267203858237571	0.26283313625981	0.257820825471248	0.24791859527202	0.23121978573478	0.21632662728841	0.208297487674959	0.203082055855659	0.205341654054475	0.2093494	0.174002707254058	0.164783429586563	0.226773016001846	0.27436034731875	0.313098568118539	0.335969128323004	0.346986734417166	0.375238802981038	0.376062029182296	0.397342238994303	0.406158017929042	0.433003549985697	0.43898959586164	0.435881861472869	0.437122928866397	0.419632796130511	0.407223363973127	0.411139234677663	0.41736795220418	0.427372438770463	0.43182336933837	0.44152298347311	0.444178075838592	0.453453745052771
303	0.257666448720087	0.276270561622028	0.27125584772874	0.278222712313528	0.28306562071362	0.284497975633528	0.285300355744681	0.285373610914488	0.28110033589491	0.278930052152259	0.279705136571429	0.280818146785714	0.2814461	0.2814461	0.281795492857143	0.280616897066015	0.280161713197556	0.2801417	0.2801417	0.2797069	0.2797069	0.278931219085061	0.277202669975009	0.275156452142857	0.272827260535714	0.271131457203842	0.270792585236571	0.270001071097428	0.265289907398568	0.253633953071398	0.2453591	0.245237473193841	0.244245462789784	0.2440548	0.2440548	0.2453591	0.2440548	0.243031338108883	0.243074300937245	0.238380283076923	0.241197986029992	0.2388374	0.23839205133805	0.234711462376901	0.227381142654597	0.223648046546693	0.247462674987173	0.249896708125272	0.250442865338078
304	-0.160860819445145	-0.158855848754448	-0.15884369612446	-0.136252449601515	-0.1313681	-0.1313681	-0.131292378329393	-0.1309333	-0.133135151428571	-0.132701655951579	-0.128680583535282	-0.1278897	-0.1278897	-0.130387916221985	-0.131296512836186	-0.1309332	-0.1309332	-0.133615627103887	-0.133443819099163	-0.136880763963391	-0.139002451627251	-0.136301690225938	-0.140998248989358	-0.120331260341119	-0.125692182476567	-0.125744462767857	-0.123820904896327	-0.092737468217939	-0.0935660133523253	-0.0945941153376546	-0.11422983305587	-0.126152282730117	-0.129689994346977	-0.125383219145908	-0.124986133012407	-0.110402888729875	-0.107630143595073	-0.114898270354665	-0.118639691574438	-0.117609459068319	-0.114584172270008	-0.112697589008612	-0.116781712059599	-0.119547553631665	-0.118655645834266	-0.113858234860321	-0.110577889296874	-0.111543299425408	-0.110389269486105
305	0.490923268598925	0.486181100947125	0.481080216015936	0.477056339063761	0.47446249813418	0.473780341809486	0.4736956	0.473381193165049	0.470875372097383	0.46724151737953	0.467271508163265	0.4667391	0.471245738788906	0.477613938494757	0.482136557857143	0.483745942130225	0.484926598113261	0.48890545492856	0.493206598265008	0.503458039701764	0.515485178758617	0.520781536695697	0.532198401514995	0.552826	0.567032258091318	0.544885838800545	0.541414088776792	0.531819256966987	0.525962758847078	0.520874293333333	0.515811050602074	0.510770884464286	0.510821291964286	0.512588755827221	0.5133846570967	0.515242663333333	0.515837552023576	0.5171739	0.517529504285714	0.518913	0.515690052335088	0.514584793939802	0.519790344277657	0.527594552497544	0.528586001652893	0.530897791782972	0.532255522716249	0.532007692321429	0.531293017638414
306	0.3430435	0.345545293696163	0.346087	0.34710876609462	0.3473913	0.348149538174293	0.3482608	0.347948509291563	0.347172656826304	0.3473913	0.3473913	0.3473913	0.351321754726334	0.3534782	0.3534782	0.3534782	0.3534782	0.3534782	0.354051280633677	0.3543477	0.35510993757178	0.357664488381438	0.363648836891234	0.366029441304076	0.361681423605497	0.3591304	0.366184497867054	0.359360987766377	0.361030510863755	0.3694317778327	0.369434795292208	0.365328750868687	0.367507087337662	0.368377948019402	0.369889110960085	0.364424169051769	0.363013378680611	0.369410833847875	0.381835831001832	0.375610270693452	0.377818009700889	0.383330032292523	0.372726401657672	0.368285941413311	0.37036290951826	0.372000568588469	0.373648385085575	0.375303747401283	0.373337853401222
307	0.402398503842535	0.413768716106408	0.417907826032076	0.429111385059521	0.432027764414316	0.430580168930054	0.43013198747491	0.441897979870151	0.433833417615284	0.430821041981889	0.428244051379846	0.428717349817008	0.434392898651879	0.43084252213747	0.418613766781593	0.408080929489669	0.392559013810264	0.401254191527159	0.408303381061591	0.431045522396454	0.465409843736533	0.470789099666775	0.463466528890964	0.452506973254408	0.444614853116517	0.445104518181464	0.445353535102886	0.461181400486873	0.465729201688065	0.475920864774262	0.481306223160235	0.474709125737782	0.462241787084378	0.46210728568531	0.462079347485099	0.473011046502468	0.480323672716575	0.486428707859494	0.485259951714775	0.47624458574793	0.453718294312938	0.443954896558734	0.446400989863135	0.465258835931091	0.468131080893094	0.470153071480506	0.462720754541145	0.467391335505224	0.472907218561713
308	0.249772501775033	0.257151548360656	0.259668214487699	0.267908740892777	0.271455033177683	0.27292690417495	0.277033021844405	0.284177892518045	0.289945308082712	0.294617206732527	0.293194936336898	0.292021227305495	0.288393695069417	0.291842953466214	0.291669306697286	0.292244499082572	0.293315451669449	0.27042428857861	0.302071811857086	0.318708018127612	0.321180731809307	0.325671200476947	0.327193427062685	0.326770073372781	0.328068586275454	0.3284783	0.32896887725961	0.328157062603511	0.329816535609756	0.330217654433001	0.329927321659684	0.323118722043077	0.32097694947508	0.320645617370518	0.316084211071718	0.31458866446631	0.318016840565244	0.322793719183191	0.322235843616909	0.323593123427673	0.322559081653396	0.321440543969055	0.324582144372322	0.32309344847574	0.325909976407095	0.330339455079782	0.331259921982521	0.336848828034826	0.341083528991083
309	0.266155080868865	0.274299622134277	0.280318090571429	0.279839085295711	0.281189770905067	0.27911110233003	0.278059606310501	0.275583557531056	0.272235480691938	0.276306661470129	0.274422352114641	0.230788434728022	0.197961193827475	0.203602645319347	0.182981300145586	0.179088564836061	0.192079041089173	0.194742924788486	0.190644349388792	0.184286284288231	0.180903871043723	0.181920224103741	0.177041061807269	0.178804355243069	0.176269877505508	0.182587033122912	0.185106691275496	0.184801399080784	0.18104115264816	0.180333999841491	0.179174711252485	0.175668203315079	0.168228730721393	0.160685030699266	0.168679396071409	0.170086439987164	0.172564723057109	0.176282554497674	0.174512464978182	0.172385441723527	0.1734623	0.186582578153557	0.19684885706869	0.202011281972514	0.198582209313339	0.205573839344894	0.196010921124566	0.194956780997593	0.201504415243131
310	-0.251391699208004	-0.254955029408777	-0.255592146139649	-0.257110627766073	-0.258549172521516	-0.261380379188424	-0.25976509876729	-0.257473704254981	-0.253736644732332	-0.252218866657935	-0.253606397813121	-0.2541305	-0.2536958	-0.253938493657922	-0.258495845410503	-0.261751409402046	-0.2642231136373	-0.2697827	-0.273326633630846	-0.272783611534912	-0.2736957	-0.274306682501882	-0.2771739	-0.27614235605568	-0.272934459959287	-0.276945975545286	-0.282851092308141	-0.286609289937353	-0.289341545274452	-0.289300516020672	-0.287681543791422	-0.2854348	-0.28271462746114	-0.290182216224193	-0.295383364248075	-0.304474642011141	-0.314921079986775	-0.325673190467498	-0.334225885191944	-0.336947977565043	-0.33467490276983	-0.33957992637329	-0.342739413657426	-0.344811187972931	-0.3467391	-0.346748693695824	-0.349301719135834	-0.3523913	-0.350901518664518
311	0.268377289665522	0.271583483342167	0.269857133815949	0.272259559810374	0.2738501095325	0.260982570072104	0.2596890210379	0.262754543589563	0.273682064316562	0.266302007418531	0.267905303223836	0.264510173613484	0.273367237474807	0.28612281251395	0.288983450914311	0.297059786417909	0.312273859536554	0.310143276577006	0.301659299140379	0.296121692758483	0.297563149602888	0.299457403779745	0.296342109625668	0.29389433164276	0.292542740607063	0.291009999605675	0.297506921131125	0.302227775781876	0.303982104508129	0.313368658737944	0.306723547335781	0.306601535650839	0.306499866134185	0.3075447	0.310915788998932	0.308232294938775	0.311613926743723	0.316260896036128	0.32020796043012	0.31971555228551	0.337226176770269	0.341170610602726	0.338130098841785	0.332797655979953	0.337494221565836	0.335837775421468	0.336696072033338	0.339188327041591	0.336280047238786
312	0.1702174	0.170335497383239	0.1706522	0.1693478	0.170089478578104	0.170412170401133	0.1702174	0.170247896636587	0.171062364214712	0.1723914	0.1728262	0.1728262	0.171253896231156	0.170783647333554	0.1710871	0.1715218	0.1715218	0.1715218	0.171104124275646	0.171644810137349	0.1723913	0.17355893844095	0.175	0.175	0.175	0.175111221206097	0.1754348	0.1754348	0.177473469433444	0.181380121710056	0.184530604309217	0.176056744516129	0.1776086	0.178672264523985	0.1793478	0.179406529248238	0.1810869	0.19131504096	0.198563081144916	0.195076837564762	0.196976436997263	0.201445343472498	0.202659109332376	0.200885094859845	0.200170654825569	0.1916272687413	0.1906521	0.189899223282741	0.191744989721116
313	0.118853164905974	0.129570282012181	0.164435994237216	0.171659776475036	0.174750164626269	0.1748704	0.174825649073693	0.173856024423254	0.173441853261641	0.17342863108	0.1705214	0.170479013632782	0.170498399056604	0.170041673502935	0.1696518	0.1700865	0.167993530736524	0.172211867559055	0.174207923315903	0.17823203243869	0.178912033610013	0.1844361	0.1853063	0.18699987108582	0.1870459	0.1870459	0.185189000381991	0.182240363263013	0.182822639142857	0.1809581	0.1809581	0.182606243586589	0.18394429341741	0.1844379	0.184865418660287	0.1848727	0.1848727	0.1848727	0.187807609854261	0.190289002610241	0.197625627219325	0.1980302360909	0.197260277932505	0.195753674296125	0.191929860422479	0.188117894953413	0.185072647026376	0.18790982591478	0.184452759616952
314	0.121502155513256	0.123982631784841	0.125865331336593	0.131000461489447	0.183915596363636	0.146567096035121	0.145117583112888	0.148887035757554	0.154798831098124	0.166440786441327	0.167252607782221	0.153758975815385	0.180257994124885	0.190754777489345	0.194313536509787	0.198516567750916	0.226315641833282	0.226888814799866	0.229171505786471	0.230477050649351	0.2308695	0.2308695	0.2308695	0.230973108874281	0.233528164792176	0.234410757734807	0.2347825	0.2347825	0.2347825	0.234833527872861	0.2352173	0.2352173	0.235289537884767	0.236386208974359	0.237826	0.237826	0.237826	0.237826	0.237826	0.237826	0.237826	0.2373912	0.236809389035714	0.2356521	0.236354224311272	0.237305707002501	0.2373913	0.2373913	0.2369565
315	0.462077712757209	0.46485346176	0.4649399	0.465977183824701	0.468439108176353	0.468940089114833	0.471389766805671	0.4723236	0.4723236	0.4701516	0.470028082178614	0.4658076	0.4653732	0.4710281	0.4710281	0.468482677289485	0.465380915700652	0.4679803	0.456133775267226	0.437759644617785	0.44550966291866	0.4462402	0.447075504096386	0.447524832903226	0.4475434	0.445827852538276	0.444937	0.444937	0.444937	0.444937	0.440825171665018	0.434373480793504	0.433624268077403	0.435082705858421	0.438976493618799	0.445903793406593	0.4466628	0.449305218790895	0.450138	0.4514413	0.4514413	0.4514413	0.452020375836484	0.463434129881885	0.46629239621112	0.468776643506494	0.464549522689076	0.4631935	0.45969180085196
316	-0.140262339829285	-0.149692851918909	-0.162276957476059	-0.164571244615385	-0.1647826	-0.165199338449254	-0.175899778820131	-0.177194517522975	-0.175606325992002	-0.177992498726839	-0.186959126780832	-0.198744239869768	-0.20002021307241	-0.201305347075125	-0.204084678265863	-0.204875551707167	-0.205400555794761	-0.205624904736668	-0.2065218	-0.207146916948631	-0.207370270962781	-0.208066739761431	-0.208945899188505	-0.211246315435575	-0.211258888428313	-0.21354813756819	-0.21523516754855	-0.220735231025588	-0.222394913627298	-0.225089497884615	-0.226628106736623	-0.22846699280561	-0.22978497441682	-0.2286957	-0.230500439494988	-0.232159128710455	-0.232950960184565	-0.234534647968411	-0.235585402947996	-0.236466657092017	-0.237062422253415	-0.2373914	-0.2373914	-0.240785351446813	-0.246090028772469	-0.250155367122155	-0.25371696749393	-0.257969916671793	-0.261280698996361
317	-0.0034784	-0.00369647896	-0.00626798912913305	-0.0060871	-0.00996536487354477	-0.0100532054642858	-0.0278465144482759	-0.0267637034621766	-0.0345646049573344	-0.0347828	-0.0285372456029152	-0.024557373898642	-0.0288828690030426	-0.0286958	-0.0226088	-0.0314911539634245	-0.035712734180958	-0.0231489056098223	-0.0212377777501368	-0.019545549738542	-0.0298787017809541	-0.0317394	-0.0437973138421312	-0.0382337502348143	-0.0378366034132467	-0.0406223758777486	-0.0518446122163418	-0.0552352718627826	-0.0498836410714286	-0.0512889471278317	-0.0443155374858172	-0.0422689151318458	-0.0436506584170032	-0.0480182381498158	-0.0488744849315069	-0.0418447544358312	-0.0434179110963895	-0.0441966295850571	-0.0507714118097222	-0.0535246961365114	-0.0439767588455377	-0.0623028558648112	-0.0676985750554121	-0.0686958	-0.0753197553060597	-0.0767740971701015	-0.0696394051904431	-0.0699084813651109	-0.076727257752752
318	0.274503090153846	0.273702750195771	0.273666443924946	0.273825517779145	0.281960820635972	0.259512397903768	0.280568955558282	0.284838519377277	0.276435682327101	0.276323077964957	0.2671739	0.262276840437833	0.2541304	0.2541304	0.250404326059691	0.248043901353846	0.246206052322362	0.242292604890803	0.240553199384615	0.241790927199945	0.261006737172931	0.255236798409543	0.251276649066896	0.24858571791559	0.247393365754466	0.248558504143426	0.250296249740933	0.23620506422655	0.230215442373052	0.231045325878594	0.231274021347278	0.232339729307195	0.247893551737927	0.255250903166536	0.256379654381987	0.2602175	0.2602175	0.25930134835639	0.256396682989849	0.253293665641341	0.250267514298019	0.2489131	0.247509933267064	0.243416846698679	0.236969701480558	0.246920838080591	0.2528262	0.253140229652415	0.255650972215385
319	0.0771529275420336	0.0786957	0.0786957	0.0789330178586497	0.0861121453169688	0.0875582719411017	0.0878138446078431	0.0899856132352941	0.0906912439124797	0.0908696	0.100158950761467	0.101970914303557	0.10578253588	0.105490894438694	0.123170543670261	0.128223974317084	0.134555756793371	0.132197191517857	0.133913	0.134382070816492	0.13407450276322	0.141558338884702	0.138833894132029	0.134261610019646	0.136042399862573	0.146206390595238	0.1486957	0.146983177017115	0.152228790108813	0.152272020941558	0.147968554887526	0.156010259011549	0.153606831920584	0.156210918	0.157009929215077	0.157494787598884	0.1549305050267	0.152272235836545	0.152351415573597	0.149341218950918	0.148950851692058	0.154469160233805	0.150608068801948	0.151845979381443	0.155441029271131	0.155273665835029	0.151632895009311	0.151864193002624	0.156959648269727
320	0.328978180105385	0.370172908418837	0.380352940281767	0.387050979839295	0.395595458819169	0.400344163627637	0.404371457424669	0.407792680819349	0.408974689871383	0.408228172706194	0.405031320307692	0.404515929714286	0.404117099028653	0.402201111384021	0.394392141404623	0.388404301280706	0.384434936403271	0.385631537546301	0.381994774318913	0.374824506946757	0.343241052125017	0.351140835604633	0.352747671329604	0.349928072720748	0.34825152827113	0.353123876671553	0.354952991425509	0.355969435099908	0.360842932159161	0.362255245775529	0.359460879995979	0.361950896024648	0.363579294875538	0.367241655193271	0.369056304185264	0.371249905466238	0.369766455145837	0.369740329733708	0.3708696	0.371450680235661	0.374561994342278	0.375160189635306	0.381811737241596	0.382650481833563	0.381173775107314	0.3832652823371	0.385951309355611	0.390453746295286	0.392308427390467
321	0.120124751535714	0.1191305	0.119089827906067	0.1191305	0.1191305	0.1191305	0.1191305	0.119986008282591	0.1200001	0.1208697	0.1208697	0.1226088	0.125590137430258	0.130326790839835	0.135359831729805	0.137993264590924	0.140071169853508	0.14067799733751	0.143291901857143	0.1447827	0.141009266993799	0.140235859262722	0.13796079243571	0.136440498330257	0.134710233333333	0.134287935139319	0.136908287428926	0.138964283559457	0.140666010612551	0.143991035638735	0.149196627634195	0.150017670586287	0.1504349	0.152214093441699	0.156126037770898	0.157805809536275	0.157415793734842	0.158993961232604	0.156693340472441	0.151839673655914	0.1495653	0.117971500294952	0.129977178792276	0.194619783812823	0.214789310053771	0.21763570597382	0.220368913421829	0.232425508750444	0.232505424008309
322	0.435226125619048	0.504960770324282	0.483287442143158	0.427103583937901	0.422623729586283	0.417068073657884	0.421572074297201	0.442870178899291	0.441375054360433	0.438312067097817	0.439225243411472	0.440445498798799	0.451002568973747	0.442738340425532	0.445912140381494	0.439955783116883	0.445494744957125	0.446270825218775	0.448475963188168	0.447255244361493	0.452062920854369	0.450946415184627	0.449227126185658	0.442235105863665	0.432958108384248	0.442377329912719	0.438172566786765	0.435135841886051	0.447588863157968	0.450590860649087	0.448545975222672	0.440906352205293	0.444876322045264	0.439642340342298	0.436821918027486	0.436960976624902	0.44974530988417	0.442389123106796	0.455653062689231	0.450964472443909	0.441941801919369	0.440260130227273	0.443256133270535	0.434709494219605	0.42980124477842	0.437008791919996	0.447651912408819	0.450167782142857	0.4544069
323	0.254454348480605	0.258240234660695	0.260222989884067	0.260134285806854	0.260253356623307	0.258991782107356	0.257896112530485	0.2580435	0.25353428652	0.251520190344418	0.2528261	0.2515218	0.252756293687971	0.253981080634921	0.254921812280702	0.253775934033136	0.231671008883636	0.227993022277647	0.225419534624697	0.222318036468647	0.221087	0.218984965680502	0.21883011764916	0.2215217	0.216849440178571	0.2167392	0.2167392	0.216502912966245	0.216867316905901	0.21817497936255	0.219180894551315	0.2197828	0.223697566161817	0.2254349	0.222350027729084	0.2206523	0.2206523	0.222056312885376	0.2228262	0.2228262	0.223720470424242	0.224362662408786	0.224186342297747	0.224819871137255	0.225021214996115	0.233040599697451	0.24141335246072	0.247389409478332	0.258859656923783
324	-0.034649487972167	-0.0326087	-0.0317391	-0.03138218025	-0.0325632113945015	-0.0336116636303412	-0.0343479	-0.0343479	-0.0335871164227062	-0.0319492533793103	-0.0330261030439748	-0.034609552025033	-0.0370208915390814	-0.0382807943896594	-0.0386149245635404	-0.0392450549399406	-0.0430138218025182	-0.0420046750910898	-0.0402131391189135	-0.0434326301524188	-0.041360530417495	-0.0391217870184581	-0.0393014746673	-0.0402588918489066	-0.0397434622264036	-0.0365218	-0.0353422497142857	-0.0340686605	-0.0373368247883918	-0.0378262	-0.0393161272762952	-0.0406222895468012	-0.0388823105	-0.0388554635309705	-0.04	-0.0355159199406092	-0.0368767122557138	-0.0355128804400978	-0.0355161411191273	-0.0447892972060073	-0.0515513741265888	-0.0541098315789474	-0.0543943188473004	-0.0569094389295238	-0.0573913	-0.0587369174263816	-0.0591305	-0.0608696	-0.0617392
325	0.108392315900235	0.111406794275421	0.115712588709459	0.126199308436725	0.129142099158178	0.136851562332098	0.159451371837457	0.125211530391753	0.0559868768420569	0.034399502062957	0.0334782	0.0249999	0.0872950642857141	0.111172790472731	0.147712870531003	0.0739194499024614	0.15106296740851	0.178118210855917	0.175588400297827	0.188677911921248	0.192516922027931	0.183137501821795	0.188506010342848	0.187138946738818	0.188077957574807	0.1895654	0.1895654	0.188063798080465	0.193330061225231	0.194264950368903	0.195848747281561	0.186476955699475	0.182174	0.1834784	0.187102558661809	0.181394707857912	0.18111842433462	0.181039864578149	0.175316916967657	0.174653320808482	0.185627036779324	0.177788138546755	0.178575294407918	0.1791304	0.181238375091711	0.183939042868526	0.184771669393839	0.189206458614137	0.191257484843322
326	0.339557367097817	0.3391303	0.340200889123377	0.342251241052312	0.345404961320755	0.345837593719807	0.348798091273585	0.352582226284752	0.351609329419087	0.355345003927837	0.356710655277837	0.365630400874884	0.372327834031664	0.387129406645637	0.392884676822692	0.402279287848573	0.404502047827015	0.408566482505076	0.412718224114926	0.417916535702054	0.422373163104524	0.425571607785751	0.427838620160151	0.429063101894023	0.420808657441652	0.414000079484224	0.411545776308316	0.412420087464503	0.413884856038462	0.413231329273084	0.414977916194175	0.417019973538961	0.419780955501223	0.418053558279221	0.425923013448944	0.429721040299111	0.437627053066132	0.439691874902875	0.441451091246057	0.443022833378395	0.449546977833964	0.455116821834416	0.453614606914894	0.453720918506876	0.457579145553822	0.4582608	0.461089843651133	0.465550984394062	0.470611543218517
327	0.465769618140681	0.469269205453009	0.470102926218775	0.472644543396226	0.470389155251758	0.470284060285714	0.469165653327889	0.469602606425041	0.470529033500094	0.463580787644916	0.46165609896125	0.462848304811946	0.462974289309319	0.463650539052288	0.458856985182217	0.458118422456266	0.457116436990219	0.453561265475812	0.452847999633806	0.448255189849246	0.446468487436802	0.4449369	0.442608266160788	0.4431979	0.444640008428571	0.448955253200608	0.448717152285714	0.449666966890943	0.450128593343774	0.453396885321429	0.449778574280776	0.4505891	0.450184327094753	0.446093126786772	0.44257642512237	0.436927529716134	0.433815544587616	0.431971103571429	0.430914491428571	0.425085021927711	0.423142947951807	0.425581721293319	0.425206103670825	0.426341970867697	0.427111022510112	0.428464410176851	0.432491560571429	0.431678952349256	0.430334587079092
328	-0.1786957	-0.1786957	-0.1822131575	-0.1826087	-0.179410917110694	-0.177579533566434	-0.1773914	-0.177508796	-0.17991540754717	-0.1865219	-0.1869566	-0.1869566	-0.187723339096407	-0.1886958	-0.1886958	-0.188541730150678	-0.188261	-0.187168300323363	-0.186998416380655	-0.1878262	-0.187810148757396	-0.1839131	-0.184367696062346	-0.1852175	-0.1852175	-0.184741326825267	-0.1830436	-0.182760203571429	-0.1826088	-0.181168398224152	-0.1804349	-0.1804349	-0.1804349	-0.1804349	-0.1804349	-0.182502652017876	-0.184076858981241	-0.1852175	-0.1869566	-0.1865218	-0.200257733433123	-0.203863984017398	-0.2034784	-0.2030436	-0.201734230857143	-0.197906470652434	-0.1952174	-0.194108010304838	-0.192586555108025
329	-0.182816295242141	-0.182122667481663	-0.1741898	-0.184963450117925	-0.172562425895954	-0.175342868540466	-0.182796448494453	-0.1724506	-0.180326906967213	-0.181500986128947	-0.176054720045215	-0.185106796943231	-0.180503822552858	-0.179117819814958	-0.182568729607394	-0.178606701702128	-0.180956051126623	-0.192268218517427	-0.1894072	-0.1894072	-0.1894072	-0.1894072	-0.1894072	-0.19141574894907	-0.198439914613527	-0.201860934334416	-0.204293516576262	-0.208921541558442	-0.207434677527688	-0.207199784249226	-0.207524637853774	-0.208699885777778	-0.207682855681818	-0.204778574	-0.209842	-0.209842	-0.209842	-0.209842	-0.209842	-0.209842	-0.209842	-0.2094072	-0.2094072	-0.2089724	-0.208957182	-0.208351233432519	-0.208070711537279	-0.20899622392886	-0.209351573741883
330	-0.325576758251477	-0.3258695	-0.324532436679492	-0.3245652	-0.325572383142857	-0.31753495865418	-0.341131561767046	-0.363660057180113	-0.368502850900164	-0.3697827	-0.367608318452819	-0.366373191571429	-0.3797826	-0.390461515554538	-0.39189250617776	-0.38620705517128	-0.381080343492063	-0.382572378678385	-0.386776751570986	-0.381304449435021	-0.3793479	-0.380281568137935	-0.38115804925	-0.385472287173298	-0.387174	-0.392515578264018	-0.400547456702215	-0.402557032811093	-0.402294087619048	-0.39825433030303	-0.389495991446215	-0.38472935752	-0.379653233531746	-0.377126582038614	-0.373223709612415	-0.3542848737004	-0.357896642879916	-0.356468468508435	-0.350971847798567	-0.354315574787849	-0.3602174	-0.359487809360907	-0.376145671322574	-0.382484323256991	-0.39047120216129	-0.388943161614366	-0.392010393597637	-0.397371490420737	-0.400830016704879
332	0.344541393048293	0.345832367692308	0.324423608488282	0.337089543035202	0.340623318995074	0.342489775299213	0.347466821273209	0.351119351836907	0.35305986250896	0.3540188	0.3540188	0.3540188	0.3540188	0.3540188	0.3540188	0.354360404121809	0.3561937	0.3561937	0.355759	0.355759	0.355759	0.352497050655022	0.3518459	0.3518459	0.3518459	0.353497664032503	0.357786486966137	0.35519963704578	0.355628129154986	0.356171353705179	0.3561937	0.3561937	0.3561937	0.356855493640278	0.3574987	0.3574987	0.3574987	0.3574987	0.358674742105263	0.3592378	0.3579335	0.3579335	0.3579335	0.3574987	0.3574987	0.354215046548074	0.350797052724359	0.351135056064732	0.364271420352564
333	0.104168775181094	0.101640791074468	0.100644704211574	0.0964080180967239	0.0963592	0.0963592	0.0972285	0.0900572063206872	0.0911408	0.0957258424073336	0.100578383230699	0.0991079946121717	0.10212537742267	0.103265775795198	0.10353627113995	0.112904663670115	0.122366556348976	0.114729852159311	0.116452578237727	0.116915774425059	0.116423461930926	0.1146211	0.114989602442868	0.105850892770246	0.103859210061968	0.111055926789372	0.103277269118229	0.102189369598394	0.115346433267948	0.112781569641678	0.108072090547094	0.105274755287084	0.103087336475671	0.0976651883554067	0.0900398144165671	0.0805964440418073	0.0807167	0.08222061732792	0.0798457	0.0801514052074858	0.0802803	0.0792917834623218	0.0778873595400647	0.076346221640884	0.0745109790441177	0.0752302082536488	0.078331157837181	0.0810576575491674	0.0847177927032005
334	0.15652195944871	0.155314192652343	0.156212262869131	0.158405883585229	0.159731550693441	0.161920973048929	0.167432629214286	0.172585044235115	0.174448069035714	0.1766497	0.176394014035714	0.176461432368692	0.177620235714286	0.178461783673871	0.179373716521739	0.179991858628081	0.1805627	0.17801778882576	0.181505378599222	0.182930267888446	0.185203017222483	0.183381035714286	0.180453776964286	0.182402794105037	0.186508758270811	0.188139469867104	0.186969817674131	0.186386108324402	0.186577735380919	0.183403116981078	0.171863069440476	0.16982740184968	0.182690597078732	0.182251332142857	0.1823018	0.181820271403401	0.182721298892462	0.180740895528966	0.183092921011115	0.183501564485797	0.176025175642392	0.171841026670669	0.1705711	0.168939557671233	0.169435775755421	0.168391336571513	0.166915001046292	0.164107947536946	0.164800238536398
335	0.334554159072628	0.380952061765743	0.3772387	0.382972841844591	0.401213594697922	0.403832700170471	0.409065060869565	0.411336701623592	0.413638992283465	0.416350223068101	0.412028873645352	0.409859	0.415318049620485	0.413060712919003	0.400993942512054	0.399241897803192	0.3989894	0.3979800994369	0.387669959755002	0.388422853272952	0.391619738315874	0.3920328	0.3933372	0.391931446666667	0.384723336913787	0.37821426911585	0.368853311132867	0.365802598048256	0.365140683996024	0.365860827492547	0.366019325479642	0.3585545	0.35181315366759	0.351697927400536	0.351740135619616	0.353180504935409	0.356080478473149	0.35681548674619	0.3568154	0.373883405101027	0.385474342080848	0.389911475422325	0.394445221386462	0.394051048419731	0.392461910996799	0.39596623072381	0.402911477012256	0.410029385481169	0.414611847451543
336	0.234667372807387	0.243856920218889	0.245649215509507	0.250460595763666	0.25930148965756	0.2615217	0.262689841733403	0.2645652	0.266064220945395	0.269445971981043	0.2745653	0.275	0.275	0.280063283506805	0.284999378857143	0.285993518	0.286607141319572	0.2989131	0.300776006931047	0.3036958	0.304679330377401	0.311478385146527	0.316893170574889	0.326871414945543	0.330745769758198	0.333092927260682	0.338829450085163	0.332924672537479	0.3276612706828	0.326256430852046	0.327654072637062	0.3302174	0.332833271731775	0.332881085476923	0.334887563703476	0.336066452275379	0.3380435	0.339104022949461	0.339518807692308	0.340682955860954	0.343138418160425	0.344613001213782	0.3463043	0.343849460218615	0.3419565	0.339275670514071	0.33420766433601	0.329268451663961	0.326157729813418
338	-0.17150141085778	-0.166598363322993	-0.154233868627451	-0.154996101907343	-0.134513635087711	-0.137064965909091	-0.062134737244619	-0.0609507507089369	-0.0656962028898631	-0.0718798502156187	-0.145922935076948	-0.154598324328723	-0.165754252770986	-0.183174482010317	-0.192394263985449	-0.208860420930233	-0.214565994610754	-0.214601013588283	-0.220381292571429	-0.229726721006036	-0.2364834	-0.2369181	-0.234248292744093	-0.233623818421992	-0.234090056305824	-0.234308	-0.233205752423931	-0.231892720026165	-0.226765628304094	-0.223608729824561	-0.219888627156744	-0.216462310601675	-0.217689303117309	-0.220731609584433	-0.222878681940349	-0.219851236189748	-0.224160853307784	-0.224084024646675	-0.213504984145367	-0.197281644690948	-0.193468084814667	-0.197884261511773	-0.2001712	-0.19957967632	-0.196737180412814	-0.193261587785543	-0.184511221865954	-0.178535160784314	-0.1777732
339	0.39652336226514	0.389421801255061	0.388121285510689	0.403819287692308	0.408573475432819	0.413408430172069	0.423913	0.411067062740385	0.429696023237179	0.407630038672032	0.40308821548212	0.412858041629689	0.417430390469784	0.424480488048505	0.425046616833667	0.425227657251603	0.423540003714286	0.424316720657613	0.425713415958586	0.4269564	0.426616519886594	0.425766200481928	0.4295651	0.414231250541082	0.411058633052547	0.410596463772147	0.4099999	0.414941163381995	0.420067697560976	0.41953527449089	0.418198918350589	0.4178259	0.419276010533289	0.4208694	0.4204346	0.4204346	0.4199998	0.422276124279563	0.42198824113945	0.419512000198741	0.419007205895992	0.4204346	0.421652450529426	0.425874762311558	0.42343496537442	0.421979097169418	0.422349209227034	0.420975249005723	0.418336033889354
340	-0.0995392475884244	-0.10206323985062	-0.110986486228526	-0.0869168997565873	-0.0797771589719291	-0.0873528554530923	-0.0693151791520364	-0.0719064469091245	-0.0731509851405623	-0.0722255912603086	-0.0697286728825623	-0.0736603	-0.0736603	-0.0741606650793651	-0.0745299	-0.0717512362301587	-0.0706766086939262	-0.0694246201337557	-0.0693126	-0.0706169	-0.0706169	-0.0687932095444713	-0.0639685009605123	-0.0718232139442231	-0.0819891464278508	-0.0823419229482072	-0.0806168	-0.0806168	-0.0806168	-0.0806168	-0.0797308523903661	-0.0719161770397112	-0.0710516	-0.0722958108510638	-0.0788777	-0.0708295163893511	-0.0640586557979898	-0.0642739859667727	-0.0638144297412265	-0.0606467068540434	-0.0571385	-0.0577310123495145	-0.0567038	-0.0571386	-0.049058288	-0.0420727317152676	-0.0371150927796579	-0.040403946019995	-0.0508081081992882
341	-0.056562556	-0.057423863008457	-0.051345556	-0.0516847	-0.0516148214285714	-0.047817743250996	-0.0472225074380578	-0.0477716	-0.0473369	-0.0477716	-0.0451197326680209	-0.0414438722949012	-0.0412751008373206	-0.0388284730171429	-0.0387506	-0.0395115	-0.0395115	-0.0386730053571428	-0.0373376	-0.0356733001601281	-0.0332826007893916	-0.02793495	-0.0282067	-0.0295111	-0.0295111	-0.0288433714285714	-0.0286415	-0.0294934018971429	-0.0225406898406375	-0.0165668633571429	-0.00664311493054242	-0.00491619999999999	-0.0012504	-0.000739380079681276	-0.000380800000000001	-0.000380800000000001	-0.000380800000000001	-0.000380800000000001	-0.00115872278871833	-0.0011493642857143	-0.00197237857142858	-0.00363482547868798	-0.00434775	-0.00516280000000001	-0.00516280000000001	-0.00603240000000001	-0.00559760000000001	-0.00559760000000001	-0.00511380916334661
342	0.0602174	0.0605551772908367	0.0677268298736052	0.0670129299140789	0.0684782	0.0685639808894353	0.0703333016791639	0.0720389639661643	0.074946126374502	0.0784759531532636	0.0810569456676016	0.0883479128014195	0.0901719939502001	0.126222722091289	0.144160690649031	0.155436653308824	0.15354789260182	0.153182125428571	0.1547549166236	0.15479032237264	0.154912944377008	0.157875811278793	0.158113858336308	0.153413437392009	0.135948096300811	0.132681258694932	0.165501184620117	0.138486201046154	0.111186836450323	0.111933813120124	0.1172573816	0.11923944784	0.121513195354523	0.1215617016	0.123499893046917	0.123815883142904	0.120300929729945	0.117098442549801	0.1158696	0.116076519780712	0.115	0.106713012	0.1019565	0.1019565	0.100422911964736	0.098713528102482	0.0984782	0.0984782	0.0984782
343	0.542656971407113	0.540772084363679	0.539263079168826	0.555492471970357	0.56421583251942	0.554507715749709	0.552332336508188	0.555316929138779	0.557445600848258	0.568775739702124	0.578045985255312	0.576837095538262	0.583656558157443	0.582549432380142	0.582021417787548	0.587859656942389	0.584586722164537	0.598142669892235	0.598160103995948	0.59589148013077	0.593287751429993	0.602688801033856	0.612558007763042	0.608104426000406	0.608330627526942	0.618793651360037	0.611881923807448	0.624592025045477	0.625908366991079	0.634117980340213	0.634982350172392	0.649603409899577	0.638324325937781	0.64945738490391	0.643163085966319	0.638551663522993	0.638179901686093	0.637896128674121	0.640208937404797	0.638725761858191	0.639933490375826	0.638965944882703	0.63430172768089	0.638983548214286	0.633905814828897	0.639361162709163	0.634996983539057	0.638741729455445	0.642451219574629
344	0.0378261	0.0378911327329679	0.0410080103164879	0.0395897806374502	0.0369722786089242	0.0267873617446979	0.0242156475306016	0.0287885197378872	0.0265668169721115	0.0252363330051201	0.0290953298176051	0.0340630431208214	0.0303507456367894	0.0162025227555706	0.0169567	0.0152637879060665	0.0164769559122944	0.0186086357086922	0.0134368322709163	0.00947542231970032	0.000257224082033596	-0.000633987802757981	-0.000391441017227231	0.000434999999999988	-0.00260850000000001	-0.00260850000000001	-0.00239112118924159	-0.00270658859721082	-0.00293567137188886	-0.000501338332628938	-0.00246483629839438	-0.00290302191291934	-0.00187512862474878	0.000616083379594738	-0.0030738355267565	0.00180268882107778	0.0105854056655729	0.025074136323566	0.0273327266086659	0.0307534314461643	0.0347827	0.0362861207729469	0.0369567	0.0378830525999064	0.0430436	0.0443051802101221	0.045939724421431	0.0535036421560467	0.0566972174661747
345	0.165016725456052	0.17028157648	0.172448814331475	0.173068285344938	0.179872810535714	0.183791949959852	0.184433752287464	0.199552930491781	0.215644202678936	0.218410516317777	0.221014402259658	0.218863789346794	0.227534138180128	0.234143400862069	0.228191541383648	0.241432525293657	0.247985659305284	0.24905007238304	0.248712130001461	0.249914141769492	0.25368226994332	0.249040909921158	0.244673410530626	0.246988478999212	0.24608602553542	0.246058682714286	0.246622059285714	0.246955950344828	0.248574251681256	0.249715250714286	0.249554853381882	0.2543953375	0.257922698404982	0.257437458663809	0.255199253855977	0.257774982678571	0.260318527037815	0.262066887602708	0.263396342156863	0.2645654	0.265042690266876	0.264584922968131	0.261623111784055	0.270419644753049	0.270448899107143	0.268391030478657	0.257921036108491	0.248811052351459	0.262221445865987
346	0.407315478818084	0.41008651130286	0.40782094070922	0.401530543245272	0.403781568791562	0.38338531312339	0.388395227617888	0.391911627215528	0.393305029034363	0.396282292293611	0.401971394192188	0.39466896667413	0.396994322105329	0.401745150016187	0.402296311857513	0.413683369042142	0.41330549141844	0.420210339807898	0.413696317639723	0.424650008476755	0.434625626931021	0.439879991236769	0.439238934856376	0.446488711712211	0.441804240488032	0.437511592137922	0.434682768734388	0.432403481268317	0.420968690968601	0.431442263958471	0.428368004990098	0.419151242923756	0.433403423902558	0.44007670564551	0.43165578151606	0.44402347752607	0.439916155094182	0.432480036363636	0.441577725829298	0.429911803584392	0.444340715937364	0.439630248469751	0.441178865955176	0.449537266004963	0.444193043144395	0.450932831628178	0.443162706451613	0.449494832580426	0.465288305775743
347	0.241207540159046	0.241721729587712	0.237982590694598	0.224011683135934	0.2230169	0.221610149514995	0.21791252139738	0.221054350636759	0.226725958563832	0.226929	0.228108860857143	0.229164959	0.230250357077186	0.2299726	0.23175498077493	0.230069853625498	0.227647357876697	0.2243204	0.223735756401064	0.226268803909376	0.2286683	0.226493873362469	0.22519	0.2243204	0.2264943	0.221893427561557	0.217179932828685	0.2156248	0.214660935527178	0.207755147598543	0.206745290526316	0.20627002793784	0.2056247	0.2056247	0.20674225288	0.211821257142857	0.215199622640715	0.215565185276074	0.211570859937917	0.212901683991538	0.212079077223089	0.214485323767194	0.216135291475025	0.214854760573215	0.210378287602692	0.210809075124213	0.2104074	0.211277	0.211277
348	0.183674829502361	0.199554110436026	0.180251302411274	0.108072975745693	0.11544091679788	0.139484345524454	0.165040699492559	0.175033305846154	0.18481439331651	0.202946446544008	0.211279405661538	0.214474862859177	0.2168904	0.216400107969467	0.220772989079112	0.213493151792825	0.230996374780767	0.239783492304831	0.2412545	0.240408814	0.241019875588865	0.243206505512722	0.244529398355521	0.2442954	0.2442954	0.2447302	0.2451649	0.245895720598661	0.2473387	0.247839475539559	0.244144013424658	0.240002919727398	0.240793794917549	0.238194684498834	0.2364692	0.237186169354839	0.238643	0.241495199758289	0.252505378015718	0.259424184763072	0.262670665309524	0.265715459557014	0.2660343	0.270112070775348	0.266747297516114	0.2629908	0.2612517	0.258991771714286	0.256780641577748
349	0.370248770836173	0.37134961225	0.370993709126055	0.370444517734815	0.372652038161107	0.3730161	0.373150522900763	0.374908722285714	0.377609454803199	0.384002704418894	0.385304281173594	0.390189738868389	0.287324146364002	0.248262514766176	0.245385837366548	0.243442478915566	0.2443206	0.2430174	0.242395224902114	0.2421486	0.234331468321546	0.227906511764706	0.2273699	0.2273699	0.2273699	0.226652249836066	0.226785602591876	0.23133462289231	0.2325858	0.233619368785656	0.2338901	0.234153906893084	0.234408621164889	0.2347596	0.234673103691551	0.232432203283816	0.228425771291866	0.227557554489164	0.2273728	0.228152487173438	0.2282424	0.2286768	0.2286768	0.2286768	0.2286768	0.226333970984456	0.217953413516746	0.215336744195519	0.2160682
350	0.368457696622747	0.368796325142857	0.369247793235534	0.370085817714286	0.369941487254902	0.368170854090069	0.367895768	0.370600168673411	0.374867960959353	0.3752176	0.3760871	0.3760871	0.3760871	0.375800132	0.3752175	0.375752925142857	0.3760871	0.37664228861755	0.378205868392794	0.380435	0.380365432	0.3800002	0.3800002	0.379045588187373	0.377348023955331	0.379141229835196	0.382232839182268	0.3847827	0.386899633307025	0.383531245497259	0.3852174	0.3852174	0.384674733586039	0.384827231201629	0.384713132	0.383525506857143	0.3839131	0.3834783	0.3834783	0.383578885397867	0.3847827	0.3847827	0.3852175	0.385621595779221	0.3856523	0.3856523	0.3860871	0.3860871	0.3865218
352	-0.058620947250292	-0.0522667008433313	-0.0474250753719909	-0.0327492631259342	-0.00332992233106495	0.00200161824515096	0.00676151388234333	0.0117299308463363	0.0396370506231742	0.0432349120845419	0.0672145109250211	0.0578773602772186	0.0609414347026722	0.0538895659164015	0.0517749063551363	0.0467590217291507	0.0485204460227273	0.0450178207398108	0.0427964195380348	0.042259247049077	0.0408223990029033	0.0388898533915701	0.0369516078515384	0.030530132995728	0.0316269326973547	0.0257080435922951	0.0194590982754952	0.015847530775412	0.0183060250603379	0.0210956535641548	0.0121504788830029	0.0034663726163876	-0.00372286451397772	-0.00191739369218967	-0.00307019155629131	0.00737293332086391	0.00657615567010313	0.00399541730961588	-0.0121518525581395	0.0076247002658905	-0.00735476166173644	0.0020192535063206	-0.0176595870893838	-0.00224962775757572	0.00551967727127207	0.0114677719166068	0.00507122088447302	0.010510793554622	0.00139408557844694
353	-0.101672268318796	-0.0958370901095031	-0.0982339040720333	-0.0944721443962767	-0.0885165542256785	-0.0847485307860113	-0.0790015067008049	-0.0845802202911675	-0.078905675129405	-0.0774043239631337	-0.0762157079938807	-0.0854596306190476	-0.0784547894864667	-0.0610726486051873	-0.0575670410550558	-0.0541660205504498	-0.0476473214941167	-0.0420978426352622	-0.0389112335214945	-0.0360219007511023	-0.0335761277856636	-0.0292113951790145	-0.0290761840739139	-0.0283069388489209	-0.0280434	-0.0279802505062604	-0.0237888767807736	-0.0278095924131149	-0.0271198693538879	-0.0264405428571429	-0.0306336127659574	-0.0319564	-0.0330905498665861	-0.036653754265233	-0.0367228037521951	-0.0410999252747253	-0.0380058097814403	-0.0412768877821689	-0.0468299506937033	-0.0453444676785714	-0.0472938348407089	-0.047548490607055	-0.0559312567942165	-0.0580517871111494	-0.0542467905455698	-0.0583567060036458	-0.0558221516010239	-0.0581930626946758	-0.0526720240989399
354	0.244996403797964	0.242817885596546	0.233216130875943	0.22326615207824	0.2232619	0.224129723856209	0.230637038153595	0.234557419281046	0.236297762581699	0.2380445	0.2393488	0.23508290266876	0.2341314	0.235598984968785	0.2358706	0.249185998355676	0.261921329555926	0.265049976435194	0.2641315	0.265503003018958	0.274057591091277	0.281649280069046	0.277211612393986	0.275595745588235	0.275579103703704	0.2763054	0.273770585356304	0.276556105783454	0.283134688162742	0.2858707	0.2858707	0.285477439232576	0.280894549216118	0.276002968480814	0.271343475858034	0.267816635434612	0.262573085714286	0.262227386581977	0.261687412779553	0.260369739128856	0.253988670179739	0.253225989359642	0.252131293545752	0.251347874470588	0.240951556477142	0.252729544237509	0.262765095485565	0.270688769771341	0.2710881
355	0.382644239617084	0.3823914	0.387184728514829	0.402012462955032	0.417338639557301	0.432334429847557	0.435735489565221	0.452886172144654	0.4536956	0.447746966271784	0.41538839040367	0.410353245512368	0.413107222027847	0.407714217475728	0.409433610230798	0.42007842144322	0.415362750251256	0.41386593825	0.418618040451451	0.414579180110748	0.413988516435432	0.419642321714286	0.414340181134752	0.413180447491166	0.4184783	0.417720511277126	0.415170563400567	0.418689104685836	0.419513951191747	0.414597536869424	0.418012989825685	0.412079249641907	0.408238698011185	0.408233420427193	0.407072974497637	0.403280112851549	0.401736194470046	0.4054349	0.401346945622776	0.400983404391199	0.40238986360424	0.403553501872791	0.405892823991432	0.403626686599785	0.404664948113879	0.4058696	0.406267082519685	0.408795610008006	0.410571106349206
356	0.30464110978173	0.307250228571429	0.304187560839161	0.300966110330712	0.305625669115501	0.286421405300883	0.293841549520989	0.319523172326103	0.295305096069182	0.291822298333333	0.291211904710145	0.295388651368343	0.299887221153499	0.29380802878041	0.2894455	0.2894455	0.2894455	0.289387987063228	0.286402	0.286402	0.286402	0.286429601426533	0.2868368	0.288569579655455	0.292039229594272	0.293431284638359	0.292483107931447	0.295440246529643	0.295266371022203	0.296372886249502	0.294230828599451	0.296005935298321	0.296571390864269	0.291332068761157	0.294678603133681	0.298420088566634	0.29813151293916	0.298854374911243	0.2981765256	0.300979476819447	0.3007498	0.300219105194805	0.301184366343688	0.304776179301948	0.307017354889976	0.306820805571429	0.3068368	0.3068368	0.306557906857143
357	0.263455590758932	0.26960695163571	0.273889133143669	0.274819253395164	0.277303199231388	0.275422019279945	0.281040681895504	0.282720816028325	0.283544033830351	0.284790295935192	0.287092601972964	0.289706531610338	0.2904384858554	0.292190600258671	0.298787908455021	0.301572502584182	0.303321925279304	0.3041303	0.304608682145654	0.305706234393691	0.307597224942034	0.308942821915584	0.309533260768721	0.31019252835376	0.307691721910112	0.307199476470588	0.313832411206053	0.31842144293877	0.322832601789264	0.326309297054702	0.324030593309043	0.323665776950985	0.306151015248737	0.319600859821642	0.3367391	0.336315681444665	0.336852156641272	0.337621347484277	0.336402169064013	0.334252838526231	0.332207275361736	0.3319567	0.3319567	0.331825453214049	0.331105246671083	0.331518408814353	0.3336958	0.334124423863636	0.3345653
358	-0.0969565	-0.0943478	-0.095441586437029	-0.0956456697913216	-0.0956974192	-0.0992000965638953	-0.102102258759324	-0.1030435	-0.1030887192	-0.10067361167002	-0.0987947882636656	-0.0967261621936521	-0.0946644421706047	-0.0910767380320322	-0.0853033873611189	-0.0769764741858946	-0.071835757668102	-0.0694996390832328	-0.0695126005455067	-0.0690740822444889	-0.0686956	-0.0680959853896104	-0.067826	-0.0704589936973103	-0.0710945420495488	-0.0665947672	-0.0602816065253395	-0.0595653	-0.0581421179431238	-0.0576213730076184	-0.0525286325375813	-0.0473037516525667	-0.0378063061753635	-0.0436696996356409	-0.0450963643296344	-0.0477349930883491	-0.0506482394170255	-0.0513044	-0.0505207749416342	-0.0483868316633266	-0.0491304	-0.0489074158793172	-0.0508825856948054	-0.0572902520404089	-0.0650434535887686	-0.0807582498749585	-0.0908697	-0.0915360371233427	-0.092739753815261
359	-0.186513120208919	-0.185182218337408	-0.205499185148118	-0.214722370463529	-0.216343858544304	-0.221414097991161	-0.230560002466903	-0.221466487984496	-0.22432928703125	-0.25126849216	-0.238882011399767	-0.231191506452387	-0.233649982779358	-0.230440251173452	-0.220603035072852	-0.222655689578981	-0.228700749336306	-0.224349460336431	-0.211689272588235	-0.223694764218914	-0.21801523624916	-0.210536715843725	-0.217996624583926	-0.2223912	-0.212396969089238	-0.210284069931381	-0.213679970694135	-0.208829873061027	-0.198253182546872	-0.203845489323546	-0.208299132448394	-0.20015785199362	-0.206113212788845	-0.208688849019069	-0.205781386577116	-0.201494501294054	-0.205003344229916	-0.192245975401929	-0.194704456008197	-0.198841972693727	-0.200463769956745	-0.188998597769132	-0.192404392904974	-0.193693135918963	-0.194777826733751	-0.20552882456516	-0.196116621757408	-0.187872912981864	-0.194175907610632
360	-0.0812745523624994	-0.0814838231522798	-0.0831625827581079	-0.0807338783278673	-0.0771863945060574	-0.0769377290591391	-0.072292924201839	-0.0721293310663727	-0.0711870262090483	-0.0694534466347002	-0.0741764807943765	-0.075592796870094	-0.0773718721962617	-0.0778076759803921	-0.078659770221493	-0.0790224983163665	-0.0774763248010512	-0.0719116765541991	-0.0682106230392157	-0.0664400264686911	-0.0643057738927739	-0.0621222430260047	-0.0605100484166064	-0.0575194168658664	-0.0570033176191211	-0.0594663341699804	-0.0601188221940025	-0.0600945615321924	-0.0611027226848531	-0.0653176832374692	-0.068295553425956	-0.0698927763364883	-0.0745488768656716	-0.0816766348910707	-0.0818879868594097	-0.0872779177490688	-0.0815134261877905	-0.0778572475851997	-0.0776429799698657	-0.0739088674651583	-0.0722180878915393	-0.0740971036315457	-0.0759634470945503	-0.0770630504924042	-0.080951184626796	-0.0886436862585945	-0.0932244038461539	-0.0901466513281134	-0.08028418579477
361	-0.241718575	-0.24215583756487	-0.242887	-0.242887	-0.311081497322385	-0.319214964571429	-0.310593940571429	-0.30356325092502	-0.3024523	-0.305277868459658	-0.30861643775	-0.312874978149357	-0.314856429587712	-0.313104710571429	-0.322710591988571	-0.3218001	-0.322001242451299	-0.323206643878788	-0.324870889569758	-0.3287567	-0.3287567	-0.32942176556549	-0.332022092347549	-0.3331045	-0.3335393	-0.3335393	-0.3335393	-0.3339741	-0.334039046540881	-0.332114680398406	-0.331047808238143	-0.330061	-0.329766267714286	-0.326981978157291	-0.324619702805611	-0.311443359197912	-0.301412728158665	-0.293376892910288	-0.277779215824143	-0.271934335682819	-0.270688660752903	-0.269797424857143	-0.2696263	-0.269780909353802	-0.271333714040729	-0.2713654	-0.2709306	-0.2709306	-0.2709306
362	0.25375470127709	0.254184681086452	0.254271381848294	0.255649828798371	0.2536339	0.254466716446384	0.258122279881172	0.2601556	0.259199474566918	0.255841651181957	0.256965804689446	0.257422240317884	0.257018774263001	0.256034798146125	0.25669794853058	0.259319368896986	0.2597209	0.2597209	0.2605904	0.2605904	0.260401093439364	0.260115702087475	0.259404586538994	0.260673383697813	0.259166148442677	0.2584165	0.259635306326598	0.262675668132882	0.265064530241802	0.266103475521696	0.271023595170717	0.277719176084796	0.276765919642266	0.277760039118914	0.279286	0.279966356144419	0.281117581624282	0.284065024677045	0.282060940907585	0.281428945328289	0.279884508994183	0.281271951945734	0.283384924277931	0.28401947384308	0.283153567300781	0.282423003855766	0.28874889390903	0.29449000322327	0.295531096622217
364	0.399218579874214	0.396531365626204	0.398078892313377	0.388877765115354	0.401322641035857	0.422595775	0.4243349	0.422128669736842	0.4239001	0.42790141272509	0.432846431737013	0.431913409064449	0.435351269951338	0.4356382	0.434338530041841	0.4330295	0.435304839294306	0.436142448434384	0.438830710449531	0.44019523349835	0.440100327423364	0.437788696365105	0.4399858	0.4408553	0.4408553	0.439551	0.439551	0.439551	0.441731748295455	0.4408553	0.439833054972376	0.438619994865424	0.439725990441767	0.438718655618432	0.43863781551606	0.429444094274404	0.436250691163044	0.440250671041623	0.441664584086444	0.443762004015905	0.441483621517028	0.441158912755102	0.441345177791361	0.44551630446281	0.444353455453087	0.443791088489484	0.448100964823349	0.4430295	0.445807461428571
365	0.1974563	0.201690627037782	0.206655452921936	0.204322834811711	0.201131298214286	0.1996295	0.200267604720349	0.187303276834958	0.1835466	0.184880178575729	0.187973697548857	0.1883305	0.189268078005962	0.189489723193326	0.230041745940514	0.240334065370741	0.237014102219278	0.251443269341382	0.25646842675881	0.258545684836656	0.260242888832259	0.27300343556996	0.282412859580604	0.284420548377838	0.289625124920853	0.295668314139882	0.299952775177875	0.295183357216817	0.299042501072556	0.297937159589268	0.2983202	0.303972318543013	0.317846776532422	0.326003949700131	0.342196015618911	0.349707894100442	0.350812882904534	0.354366176050472	0.360052505271027	0.36553225048488	0.367225900825472	0.372208334503075	0.374985396614724	0.384163726468671	0.393026061284345	0.399507461246364	0.401515166786623	0.402038910829338	0.406979904930934
366	0.1697832	0.171802335428571	0.174107620813995	0.177469875093475	0.188163139605518	0.189402009269893	0.191177769749193	0.192805897073587	0.191744529667976	0.185255822279528	0.184741755662737	0.185686384027791	0.190078878835405	0.179343679048697	0.1832672	0.184090844280811	0.1850067	0.186163831238843	0.185783844838495	0.188790482041087	0.18892	0.192531258714286	0.192111055571429	0.193722253409091	0.195551171652981	0.196670066	0.195911246732026	0.1980513	0.198354464726883	0.199326438127725	0.199388857806245	0.203804594642857	0.203887180672876	0.2045732	0.206242867809932	0.2063123	0.207448129158383	0.221100713637911	0.21695984326557	0.217102400298112	0.2158775	0.215015436206897	0.207545965269086	0.2067471	0.205124323794212	0.204782835714286	0.204176897108176	0.200387422468251	0.198749936237058
367	-0.311737910673639	-0.3134782	-0.314794185235312	-0.3160869	-0.315750601202887	-0.314882445776905	-0.320739391706924	-0.3217392	-0.323160738242894	-0.326577973121736	-0.3291304	-0.3291304	-0.3291304	-0.329453004823151	-0.3312807719599	-0.332715822214286	-0.336789789572439	-0.340775361099879	-0.3413044	-0.343771883123395	-0.342150821992178	-0.339278679237158	-0.3408696	-0.3417392	-0.3417392	-0.342711617809905	-0.3439131	-0.345175678528827	-0.3469566	-0.35	-0.3526087	-0.354604768234515	-0.3556522	-0.356639129107692	-0.3569566	-0.357627876344521	-0.359948813829808	-0.360037889714286	-0.362725975948918	-0.363805311776609	-0.363913	-0.3630347244	-0.3613043	-0.357739722076025	-0.352351770937129	-0.34969055136881	-0.349713117021277	-0.350290082530121	-0.354258348015995
368	0.139853713244144	0.133309280679547	0.152678775801829	0.167989084359846	0.149222023835594	0.133267067144857	0.164703405820324	0.177969968390311	0.134798395578965	0.155593931354735	0.163069	0.174500698484849	0.140463648529412	0.134399408373271	0.175362788961203	0.18285765487013	0.151612455564429	0.176562620590996	0.28215033945004	0.298049800325436	0.295138702807691	0.245855325718787	0.25856341374422	0.232394966778977	0.241347739541206	0.245047559165892	0.229563076960758	0.241736032563904	0.250600086828674	0.218641421440678	0.241124935351609	0.241767835985428	0.218389460485128	0.211696575769972	0.219266807458563	0.214245916919204	0.217308547751297	0.210745560176098	0.206912083293076	0.232645905854743	0.224665295098265	0.237651290638538	0.234362939702428	0.239320047861564	0.2404784	0.240971729074159	0.242838439580739	0.252394661763278	0.270214936220689
369	-0.225045398630962	-0.232350576352071	-0.2331587	-0.235701334498574	-0.2383724	-0.238459766028708	-0.249917583607384	-0.2914141	-0.276322098394219	-0.272422900480384	-0.275851190232186	-0.275538465700483	-0.274746154584305	-0.271023852788651	-0.271130552151394	-0.274128636989592	-0.27132762235106	-0.2710023	-0.2710023	-0.2710023	-0.2710011	-0.269040511061947	-0.268537604301501	-0.281259815754375	-0.289360011171789	-0.298076799681148	-0.301416041081305	-0.30092121163191	-0.301348579271071	-0.301331632557206	-0.312097416706144	-0.316542575778689	-0.325013245265306	-0.330271606558928	-0.335187451857419	-0.338738749574307	-0.344632938588715	-0.350836337299035	-0.3536169	-0.353908308541499	-0.356176648428571	-0.357684461473088	-0.3583976	-0.3583976	-0.3583976	-0.359311027845304	-0.373655710850802	-0.3857889	-0.385941573286052
370	-0.148479150482039	-0.134193698553461	-0.0932489607580343	-0.0319349521085843	-0.0623385297964952	-0.126798628292862	-0.144954085243863	-0.146870258695788	-0.149078613565426	-0.154834413833992	-0.156380891666667	-0.153853946153846	-0.153662259200296	-0.15231767558476	-0.1516466	-0.15147644536	-0.142771725869493	-0.145362867042067	-0.152112814192821	-0.154166433281128	-0.155139175294889	-0.158225050590697	-0.161957856721892	-0.168789809152453	-0.183181266798276	-0.186841425248509	-0.187389577376615	-0.187846962603511	-0.189260680739696	-0.1894726	-0.1894726	-0.190750849810502	-0.184637205200398	-0.20945865115115	-0.2151336	-0.225445100004692	-0.231305387744286	-0.2320952	-0.2320952	-0.232096691110428	-0.222053082985875	-0.217862513580656	-0.234341618036713	-0.241084355757797	-0.242695683644998	-0.2451387	-0.2451387	-0.241795118546283	-0.233454345247376
371	0.2253645	0.2253645	0.22626945672538	0.227654362151394	0.2279731	0.229480357142857	0.232929672	0.2344949	0.2344949	0.2344949	0.2344949	0.2344949	0.2353644	0.239988096472518	0.2414514	0.242285360127592	0.2423209	0.2423209	0.2423209	0.240147	0.240804430550033	0.2410165	0.2410165	0.241921411894996	0.2423209	0.2418861	0.2418861	0.24386798016	0.2471036	0.246989147490166	0.244531868202765	0.246761606882753	0.25029348540982	0.2544948	0.254618790099326	0.2488427	0.248336246305609	0.247078131170825	0.24483237468254	0.246789317852148	0.2466688	0.246951371394799	0.244548383370453	0.244809252722178	0.252133123861559	0.25697852544	0.259757392718874	0.2605817	0.260882595458167
372	-0.0565955717928287	-0.05538823025	-0.0493945695714286	-0.0534823915111948	-0.0613648842275111	-0.063380596286185	-0.0621006600189674	-0.0615840534285714	-0.0672143252747161	-0.0747949277338568	-0.0797321232584823	-0.087108963438191	-0.0842630501035021	-0.0803138048551292	-0.0790061	-0.08641113195242	-0.0894409	-0.0894409	-0.0901862714285714	-0.0915540233359436	-0.0929600105369594	-0.103451537366548	-0.111319900643087	-0.1198757	-0.120896761775643	-0.1203104	-0.1203104	-0.120313501728086	-0.115861950559862	-0.1146583	-0.1146583	-0.115046065226705	-0.1150931	-0.114891539142857	-0.126935839467403	-0.133052289569231	-0.141462608984074	-0.1429192	-0.143354	-0.149112937670136	-0.154556680140011	-0.156256275778743	-0.1568323	-0.15732727632	-0.1577019	-0.1577019	-0.156536297627521	-0.1542236	-0.145190736045162
374	-0.030537396979749	-0.0366786396952687	-0.0356521	-0.0353152384985142	-0.0364265346242946	-0.0358164094421939	-0.0339068624350848	-0.0343067321895961	-0.0290892407734582	-0.0288104528301887	-0.0278017156537835	-0.0287264751076321	-0.026771053356092	-0.0294720060021436	-0.0283213228356466	-0.00879688154505621	-0.0054645341334095	-0.00389772671428572	-0.0013044	-0.0158368983672447	-0.0318965800861498	-0.03	-0.0293604758527418	-0.0304621320235756	-0.0202606160844841	-0.0156521	-0.0126087	-0.00914465386035064	-0.0105359254075669	-0.0402090836665642	-0.0176101542602276	-0.0458163431867118	-0.0865676306021782	-0.0741855492463858	-0.0344136198400492	-0.026499679606275	-0.0324201855261473	-0.00843839002822182	-0.0536499245042195	-0.0357616386461545	0.0481976688095971	0.0668674427558113	0.0628185464199428	0.0685484274583058	0.0495398856150948	0.0229952882017901	0.0199999	0.0224263595761381	0.0208581318055983
375	-0.294297564590924	-0.298719262798917	-0.302395818957664	-0.3061846900163	-0.3080436	-0.3093479	-0.310602568488746	-0.317296231310972	-0.321741782599837	-0.322551648707753	-0.324067812857582	-0.328131006234198	-0.328108482496858	-0.332211966599706	-0.3328261	-0.33164447724083	-0.337226629224652	-0.338781320602849	-0.340832596364418	-0.344671961853667	-0.346460754775604	-0.3484782	-0.350354406246796	-0.352879394174193	-0.359091083106761	-0.361334251470118	-0.359670075077655	-0.357384105013595	-0.358872708390467	-0.358377061041921	-0.359595858153846	-0.3597826	-0.3597826	-0.360042409723077	-0.361087	-0.36376205997339	-0.367505559102507	-0.372839441584422	-0.374255554421994	-0.377042280705059	-0.3784783	-0.37882297001854	-0.378298085458761	-0.378287542185537	-0.379334490655938	-0.3823914	-0.387573662868499	-0.3867393	-0.387491321453534
376	0.210857787550307	0.208844135056329	0.20952506311059	0.207622956895194	0.21190221678141	0.213305690592912	0.209276677969327	0.210085936045848	0.212447426838449	0.212503735896647	0.210494732810565	0.210957009324759	0.216740177128426	0.220578398688189	0.225422295735779	0.2252845949474	0.219696059915626	0.218818778574338	0.216958124935099	0.213118362524135	0.212233189184316	0.215272503506613	0.216580700611724	0.217441726262626	0.216695684233794	0.218018051566521	0.222286901174497	0.224202646359055	0.216977209623606	0.207734506180532	0.205353419178489	0.20662104663796	0.210839823025727	0.217262327786576	0.218715837190024	0.248751297073597	0.23280703848895	0.229315994559758	0.237337070662283	0.242150164268077	0.241971589108645	0.243270062506616	0.24610778410753	0.247390109322034	0.252067011508872	0.256905632527327	0.258562577012256	0.260419873219646	0.263239601999385
378	0.242658775539583	0.24045398035004	0.245318789883117	0.250985518609659	0.249477803722406	0.240004088670305	0.233770349774725	0.2295103	0.2303799	0.233393618131608	0.2347275	0.234020718065434	0.234261498714745	0.235791631438415	0.244057720455245	0.24809736232717	0.248236446571429	0.252318416985215	0.254298506835641	0.250396403520364	0.255798170805563	0.256784312180556	0.260351962467002	0.262161055746001	0.262453628513512	0.267755990816669	0.27179652048076	0.275906394575303	0.2764658	0.276520629503655	0.28246112265625	0.286295844115292	0.285674199342998	0.281775224364835	0.283645820967834	0.287969107579673	0.2877679	0.287415747101676	0.282571339615767	0.282138873738462	0.281356754392771	0.279077809781606	0.280754778630531	0.279126916741354	0.276982381107143	0.273543264041833	0.2721124	0.26431802271044	0.26007966204964
379	-0.396457920385233	-0.397310149937612	-0.400764701719101	-0.402281587321744	-0.401885000142851	-0.401699981081532	-0.401813941871722	-0.39898301309763	-0.399780870862276	-0.410005911118058	-0.421073146225797	-0.418659468205776	-0.414061862555066	-0.40991843195835	-0.406924987543029	-0.402679891466346	-0.402127909035973	-0.40221143081862	-0.4041198	-0.402141245929526	-0.400798759085439	-0.4002048	-0.398878659654169	-0.400236641586538	-0.402277634874452	-0.39914306513026	-0.394060312032826	-0.394476902677615	-0.395637	-0.395637	-0.395637	-0.395637	-0.395637	-0.395637	-0.395637	-0.395637	-0.395637	-0.395431854	-0.395919147171315	-0.399021937144877	-0.400145475990396	-0.402266364851882	-0.40536489836	-0.407492899322709	-0.4130276	-0.4130276	-0.4130276	-0.4134626	-0.410889945917968
380	0.1261871	0.122754482675215	0.119737275439642	0.1196643	0.119300451162791	0.115893608268331	0.1157494	0.1157494	0.1157494	0.1157494	0.115027697363083	0.1148799	0.1148799	0.1148799	0.1148799	0.1148799	0.1148799	0.1148799	0.1148799	0.117907116653386	0.115796287803906	0.111860587651332	0.105320601369863	0.102206110340633	0.1018364	0.1018364	0.1018364	0.1018364	0.1018364	0.1018364	0.1018364	0.102327732492997	0.10525278448	0.1031408	0.101476889271417	0.104272234838212	0.1044451	0.105808303607621	0.107096814824387	0.1074886	0.1074886	0.1074886	0.1066186	0.1066186	0.1066186	0.1066186	0.1066186	0.1066186	0.1066186
381	0.276632184696621	0.285991425797349	0.298945675748972	0.293163309203378	0.289607991207192	0.293982833411101	0.293806461827816	0.307184999507686	0.306912302265166	0.306913982310273	0.305206665335463	0.307629319272727	0.310368173904382	0.309994424028234	0.31739100511252	0.316333638991687	0.315093972474329	0.315122184316378	0.312183311266394	0.312880386183953	0.308747406997085	0.30889328274975	0.303311057362729	0.300028395392078	0.305556891600634	0.309590217687861	0.304755026006722	0.301800653208969	0.297257130845429	0.29497520030604	0.291588239604454	0.296698113722268	0.297723058751928	0.293103217365478	0.288401093343775	0.290372863185484	0.287510585398777	0.285767975531915	0.287407321227532	0.282611028799669	0.283591273417173	0.277967974535604	0.275473465679513	0.281780446090226	0.278823451614725	0.275556810926366	0.279505295722663	0.279348	0.28050475595984
383	-0.0485586768364392	-0.0370029563050266	-0.0340946954840769	-0.0596888103449897	-0.0564297540018855	-0.0168452240495045	0.00298691438128347	0.00773988998899891	-0.00544792662698411	-0.00257196197769197	-0.00192219195903943	-0.00737692625514406	-0.0142944235245283	-0.0186393390839858	-0.00211913463625562	-0.0078223475828714	-0.00636842131575448	0.00287721164213919	0.00237658846863814	-0.0109835924312124	-0.0250575523364152	-0.0615470745914333	-0.0864468726037017	-0.0688828558740647	-0.0785943568925652	-0.0771128615717692	-0.0906354113252389	-0.0881632660316971	-0.0855511084504667	-0.0897207520351495	-0.0969976513666642	-0.0968064114858731	-0.0926273266527197	-0.0976819795114983	-0.108159887876455	-0.121015705537849	-0.103666430289047	-0.105899088	-0.108863973552334	-0.10921692399824	-0.12056165	-0.10912788613055	-0.11734074355102	-0.110529329392713	-0.112860299683794	-0.111766095465587	-0.1147826	-0.113875952713726	-0.116994879944223
384	-0.0537284888628878	-0.120490314205346	-0.0500365368613139	-0.0472614757478418	-0.0471739	-0.0492969925086395	-0.051087	-0.0511837337944349	-0.0539435620984211	-0.0546448054197229	-0.0646037898371307	-0.0678495266013565	-0.0856220678355781	-0.128669408599555	-0.119530171801391	-0.148042002103018	-0.150022220475611	-0.146595933284742	-0.149890890319421	-0.163853348472288	-0.158105453015485	-0.159726432226721	-0.161077841922774	-0.160773932995831	-0.153240249395006	-0.152844275607323	-0.153459163458354	-0.160301323855009	-0.161754953856108	-0.153832919522159	-0.164246964285714	-0.163172779356513	-0.149751133680944	-0.164678000815764	-0.159023951396415	-0.148241603907114	-0.1623915	-0.148580256298602	-0.14240545541633	-0.1615218	-0.14719660904969	-0.137426856051081	-0.152212400570497	-0.143763911179717	-0.161959216413447	-0.16025307817106	-0.14324497072407	-0.158371343197191	-0.157668177652056
386	0.137276076275304	0.1375572	0.13764416	0.137968293569132	0.1388615	0.139007017741936	0.1392963	0.138811275697211	0.140968053661361	0.145406834776992	0.146829998369732	0.159126019472604	0.158490409874138	0.16127873309744	0.164307790104014	0.158939574036777	0.158675231387718	0.16090720403582	0.163302529182879	0.167658913186434	0.168072199942265	0.168564708006264	0.176178037437678	0.1766877	0.176787763	0.17572326698821	0.1771225	0.176354223	0.176740146579805	0.177477647708594	0.177937973	0.1779921	0.17894856	0.179052028392857	0.179498992571429	0.17981824	0.180530610857143	0.1814703	0.18164887026738	0.181120566190646	0.182331669857143	0.183553872181467	0.18383882825	0.182192791889961	0.182882740271332	0.18403414345828	0.1836442	0.183007286942857	0.185814138729032
387	-0.0583193996487798	-0.0548220627708978	-0.0504859794570136	-0.00635010600517896	0.0336248849490826	0.0817965593574285	0.104651085971962	0.122402266526365	0.130444582907918	0.148807817980789	0.155722096022018	0.163660745743381	0.1554348	0.16067378836562	0.172562040308752	0.180607289119665	0.182281992782678	0.182382724621172	0.18560657516979	0.198458060744345	0.209671744189853	0.224488944001548	0.229342974553645	0.244036359599861	0.256339898504312	0.259811589678743	0.275341852865334	0.300153111410462	0.303367303986661	0.316038093883486	0.317825897979245	0.324121777172918	0.321787259483222	0.32832371252171	0.328933742709624	0.355693404637387	0.352300373267327	0.357007268697862	0.35959638533017	0.356255661328417	0.358140571112999	0.356136880474165	0.363471727228819	0.367437638368088	0.371982867979336	0.390569872157457	0.430378541299537	0.417971142769702	0.433825793953711
390	0.2316034	0.231372873692308	0.225384681021224	0.224978298999515	0.219214713229886	0.217659327837588	0.217090655927142	0.2098523	0.214162148146672	0.2146348	0.216331382698413	0.218318244297719	0.2189826	0.2189826	0.2189826	0.2189826	0.220754578809561	0.226176784954707	0.22913825632506	0.2294176	0.230124586309524	0.2324611	0.23349319826087	0.234532374998091	0.235337252955083	0.234459317612524	0.23334889314741	0.233766	0.233683855985915	0.2333313	0.2333313	0.2333313	0.233002633653461	0.239462039566969	0.24929472063745	0.248962180537769	0.252259456416731	0.252851282179769	0.252857533554605	0.256114299602386	0.257594207428571	0.258622391998917	0.261251364873418	0.260623465857143	0.261167	0.262315395314559	0.263311729098739	0.26378152	0.265987896370348
391	0.1853128	0.185707379266348	0.186621716770916	0.187874742300822	0.188310011483254	0.1883563	0.1883563	0.1883563	0.1883563	0.1883563	0.191610766280225	0.1944473	0.1944473	0.195509980618275	0.257483232219482	0.269199831599867	0.268019649804229	0.270539161329063	0.265706040368442	0.2631788	0.262847052118305	0.262744	0.262744	0.2622581371315	0.277266752095596	0.287897895426938	0.282534294147429	0.272937470552731	0.267361523835012	0.259067932593883	0.253067425160979	0.249583961154111	0.2499669785	0.245673326939435	0.2462387	0.245089463921569	0.245685044844857	0.246191224988167	0.240246031261165	0.236655480791165	0.24070306674526	0.247791123878724	0.251724796795041	0.25428215	0.257758148047809	0.258341657492086	0.2601518	0.2601518	0.260347059824631
392	0.0180468	0.0193512	0.0205546014354067	0.0206555	0.0206555	0.0191618121232196	0.0189164	0.0189164	0.0189164	0.0180468	0.014293308771082	0.0128449287151703	0.0158729	0.00943371430655944	0.0049703122564935	0.00779182722455124	0.0244596035641025	0.0270000680831566	0.0299744206283899	0.0318345735691269	0.0346364122644863	0.03683565	0.036973061258354	0.0349436215686274	0.0345685	0.0345685	0.035268722169059	0.0354381	0.0354381	0.034108730394525	0.0323947	0.0323947	0.0323947	0.0323947	0.0332642	0.0336426441868168	0.0344596252411576	0.0342466890793145	0.0313071062831188	0.0290091219499258	0.0284815	0.0282856762172905	0.0280468	0.0280468	0.0276121	0.0268256383191982	0.0265593879194631	0.0267425	0.0267425
393	0.249226440203357	0.268213031831732	0.270319780607229	0.2700357	0.265240534651084	0.25556428844733	0.246830035074282	0.241432987967771	0.238914364997802	0.237943038146811	0.236576220344373	0.236254951024109	0.239064350765095	0.239832565154556	0.240181022635822	0.241027053805077	0.242225606996708	0.241884321115538	0.2461184	0.234490440777078	0.215200879393879	0.210669344478661	0.208926136242475	0.2048132	0.203388734658714	0.200845266938566	0.196593419377277	0.194802877628156	0.19321863697479	0.187352742961921	0.185110465245374	0.186005921143867	0.191084617253664	0.195314128407193	0.1978549	0.200435134725569	0.201082506297795	0.203592966740232	0.206382200804829	0.205286135249233	0.198561100397614	0.212766277012641	0.229260790982457	0.242729688077301	0.247260719594312	0.258116920915174	0.2610889634316	0.260017122542108	0.258951954274354
395	0.375166738971429	0.3749999	0.3745652	0.3745652	0.3745652	0.3745652	0.3741304	0.3741304	0.37166615221493	0.375	0.375	0.375	0.3745652	0.3741304	0.3741304	0.3741304	0.3741304	0.3732608	0.3732608	0.372200366761871	0.369414733405663	0.367756742571429	0.365805029655172	0.3645651	0.380235423252674	0.383159343142857	0.3832609	0.383113999714286	0.3819028835	0.381140175586207	0.3810871	0.379810402874903	0.3797827	0.379775556857143	0.378587210919717	0.375358686245088	0.3741306	0.372810609561753	0.374763369096106	0.372675883428571	0.374846274214286	0.370538443142857	0.364818748805369	0.362639132568451	0.363073104285714	0.362061635785714	0.363834298928571	0.362626774781244	0.360460932574994
397	0.38603035619208	0.3864778	0.38292458368697	0.3882086	0.3882086	0.3882086	0.387402054641885	0.387085788380583	0.383518993945398	0.390076508424337	0.397195223345295	0.390734928662168	0.398850583412698	0.400964434707692	0.407354942563763	0.413959006690957	0.415800960901259	0.411795388589882	0.407259442279655	0.3988591279894	0.396354218055983	0.3960331	0.397801744451805	0.4008142	0.408524861664798	0.407860281581028	0.408706296948796	0.408422307349257	0.418369574190816	0.422836614564681	0.422738019019798	0.419152045747126	0.419512272620521	0.419599161318865	0.429616542778785	0.427173312409928	0.4268834	0.43736759328	0.437753	0.432445414987978	0.428731723026665	0.430562556162915	0.429910603495845	0.432400090499112	0.432107300226927	0.428151386779505	0.442141105001652	0.464864590067597	0.451158469520054
399	0.248701668747072	0.24436092936219	0.240268993007582	0.239480654378585	0.239772176087453	0.241860130083189	0.241188058231202	0.239221373824312	0.241258687116819	0.236485647218706	0.237435378447094	0.23276748504291	0.227858544493042	0.219318099758745	0.2130436	0.222016788759571	0.237145781338742	0.249272417159045	0.258139338121017	0.263027113514409	0.265121154307208	0.266622501382183	0.269844758806717	0.273209251261486	0.273927376049307	0.275058106167401	0.276087	0.2769566	0.276858777203446	0.2765218	0.276230882992465	0.298624662704931	0.302949078072209	0.304494079099039	0.309468391923218	0.318487912921889	0.323752601702499	0.336046124889886	0.351369768426636	0.35839411193506	0.368218775164584	0.378094281537884	0.38635717695188	0.39082117793956	0.398942653460898	0.400095909613194	0.3995653	0.3995653	0.3995653
400	0.00553059615502924	0.000939227502702258	0.000528701177310037	-0.00669983297071597	-0.0143190194420888	-0.0233536173091151	-0.0268911950183944	-0.0293746	-0.0272800590848633	-0.0262584228855047	-0.0283165507392646	-0.029140467135025	-0.0306246935301253	-0.0319801	-0.0316459481481481	-0.0334187650793651	-0.0549597707627891	-0.0767085942108138	-0.0399247173291711	-0.0108536132938377	0.0388899199519495	0.0608650536719154	0.0829457295239128	0.086982806004775	0.0931098609007268	0.0930492994491688	0.100772092402632	0.090631343727636	0.0948106360726738	0.0952663606380228	0.0943955258344855	0.0927645462954464	0.0987377092843554	0.110897481892002	0.108132926050561	0.111907484502297	0.116178697973292	0.115262036012992	0.111420507697628	0.115115380623141	0.119090911927711	0.128083941016316	0.115599741986661	0.133298736235004	0.130529086788759	0.132011012389735	0.128740296739694	0.134227433852902	0.137345023605497
401	0.220786938128931	0.21952071073913	0.216941221221865	0.2165218	0.213886076573705	0.212735835535303	0.207962075759395	0.207172380881763	0.208136133488733	0.212409795028759	0.213979570782396	0.22076900362851	0.228387261865794	0.206186320515021	0.2069566	0.202839899178082	0.2030436	0.202979325217391	0.213169300763543	0.219211402403846	0.222999003097345	0.284114352402319	0.370362410517928	0.3708696	0.3708696	0.3708696	0.3708696	0.3708696	0.3708696	0.3708696	0.3708696	0.3708696	0.3708696	0.3708696	0.3708696	0.3708696	0.3708696	0.3708696	0.3708696	0.385839210600241	0.3878261	0.3878261	0.3878261	0.389581796507936	0.3908696	0.390812956006493	0.388619071881188	0.386087	0.3978261
402	0.399025278438686	0.402429733872654	0.4043113	0.322764501640595	0.437297152167349	0.487626244069574	0.477374734339688	0.460262621221454	0.465151975598086	0.461952994736842	0.4621376	0.461706437768924	0.4608332	0.458939124857143	0.458255914107143	0.4577898	0.4577898	0.4577898	0.4577898	0.454116884860558	0.453364512428571	0.4530072	0.4530072	0.459452035565183	0.467617288253968	0.469529	0.469529	0.469507582351606	0.471018663935743	0.474305288571429	0.47790016031746	0.4799637	0.481299612531111	0.483984286443381	0.4843116	0.4843116	0.485010695996797	0.490370867213527	0.493313333556518	0.4960507	0.4960507	0.494606232285714	0.494513060857143	0.4947463	0.4951811	0.4951811	0.4951811	0.4951811	0.4951811
403	0.095732152661846	0.0945958532009543	0.0934577382325096	0.0815901797476866	0.0809568656410256	0.0848399467272727	0.0876008443910256	0.0878105995260973	0.0860184681029235	0.0788319012725425	0.0754609148220188	0.0712124286782112	0.0705668797821484	0.0701821462583133	0.0664729694046874	0.0701993357057177	0.0747201281258707	0.077268	0.0764012464811784	0.0744904997007076	0.0737207830318691	0.0703026499450549	0.0694781151017494	0.069344320840233	0.0665334274369748	0.0611077153296727	0.0471699694008663	0.042642379993811	0.0420588633516053	0.0401376018726721	0.0351093352633087	0.0336749279488205	0.0320497	0.0423714232901132	0.0408353625258432	0.0436940209936278	0.0499755564768562	0.0711805816455984	0.0926819527024143	0.0969684687448017	0.102830265345493	0.111866712505104	0.119637376821652	0.127875505368355	0.12599683738823	0.125357363197676	0.125997406857143	0.124290988984493	0.177146713838327
404	0.26373	0.266316636045107	0.267525908148394	0.266906500093348	0.267918224	0.268529110119522	0.2689478	0.269180499353274	0.276870265815481	0.293616606069633	0.314213152730205	0.299312328177564	0.312370094542966	0.318275150439984	0.314184236997013	0.31024062018966	0.305932287038235	0.309399723614138	0.317769900426149	0.312470154011648	0.307718190204121	0.314100011398976	0.308059929513084	0.305519230545585	0.302392357411517	0.299352084166667	0.295114534790189	0.296353633027197	0.299973452636029	0.296924629874796	0.303097550190649	0.293934999278353	0.295063561789948	0.29210766968944	0.300537085160649	0.308631541812178	0.309857922358397	0.317402829799074	0.328745641191162	0.323006579266018	0.32694512309841	0.32320291775675	0.302117137254731	0.306311954426539	0.311765534122563	0.352824574475432	0.342072604107106	0.366411757043543	0.359247026743796
405	0.430227460602288	0.43549563772939	0.438308048160985	0.441294367001013	0.441849300440024	0.44411496562952	0.446627615099917	0.450013044332636	0.448963430285714	0.448344321790432	0.441864757158622	0.443495581783722	0.443405584602426	0.442331394772485	0.440841648571429	0.440566016428571	0.4413044	0.4417392	0.442457872179126	0.443671630714286	0.44272508225	0.443900989321429	0.443305952678571	0.43982068625	0.43880180368533	0.437608047984441	0.436473666964286	0.436321554464286	0.435622795714286	0.435082924189526	0.434348	0.431003087428571	0.42857774875	0.427677202256286	0.424159746272721	0.412912162086184	0.413554180513736	0.419451744823559	0.426604626353532	0.427830393282212	0.431803594566766	0.434902193574031	0.434348	0.434348	0.4356524	0.437495554107143	0.4378263	0.438212916964286	0.4386958
406	0.0740062860658259	0.0741304	0.0747225282965932	0.0749999	0.0732971319498825	0.0745651	0.0710189722267872	0.0705513309012876	0.0706521	0.0712067729341833	0.0805342656358544	0.0788765503602882	0.0775452712970376	0.0698617366	0.06539462448	0.0641304	0.0625008376587302	0.0624258323863636	0.0624240749088583	0.059361376621297	0.0523514796015936	0.0502174	0.0505549972778223	0.0407200190836653	0.0314071014376997	0.0271970463054901	0.0108720660977397	-0.00337272794356919	-0.0071678232986936	-0.0127964477791116	-0.0165083405253283	-0.0206026710588685	-0.0228261	-0.0248800328277505	-0.055589873321135	-0.0638591354929477	-0.0783022342450061	-0.108881405538462	-0.130980732574592	-0.135208620881812	-0.128124755900805	-0.129285590925869	-0.137345351938462	-0.132076052906798	-0.132826	-0.132826	-0.132826	-0.132826	-0.132826
407	-0.0781650374228921	-0.0610810563294176	-0.0461783924399282	-0.0353529193997607	-0.0241419526738274	-0.0120854610623003	-0.000520414603183222	0.00367329314285714	0.00773769814311923	0.0134666423426681	0.0150233	0.0146800783085356	0.0152401702857143	0.0158936	0.0137205	0.0154081121854738	0.0137389448571428	0.0129240899960302	0.0154589	0.0161806887000459	0.018440228391133	0.00817277824403572	0.0127214074432175	0.0185308796887409	0.0176864793975903	0.0171757951338625	0.0196213415588645	0.01679172288	0.0158936	0.0178039714007414	0.021468733625498	0.0210550008613939	0.0204196977134691	0.0204036394285714	0.0206759	0.0238652217603716	0.0273407486842105	0.0280285214680347	0.0259497567576127	0.0241764352727273	0.0246289801948052	0.0253525894585726	0.0154819428586813	0.00876259939820721	-0.00175289241294466	-0.0114477784545464	-0.0200091133158398	-0.0268040933837533	-0.0348851740489856
408	0.239881092059748	0.245431501516076	0.244550427396665	0.242035970582823	0.281019178356017	0.277331985003831	0.267066231683168	0.272848903360717	0.281525455963753	0.278600986366814	0.2786932	0.280295778267857	0.28172091975	0.283936371558498	0.285206288047809	0.286079407569721	0.286225864380191	0.288392998461538	0.288694	0.287173864547677	0.289821888461538	0.281616980110716	0.274509274746232	0.247871203506613	0.236559579944632	0.229820345776747	0.2295637	0.230589275825083	0.235601845644148	0.244781	0.255578796182409	0.262190396598098	0.258309133860471	0.250429384822862	0.248543429681329	0.249531958905267	0.245332601342446	0.240013416437004	0.229792304859317	0.2287011	0.226363775859902	0.223567095458167	0.220926288996844	0.212546946979352	0.2104402	0.206431593276239	0.204184407154687	0.203188985530547	0.2030489
410	-0.080793174493564	-0.0774585182237983	-0.0599033803224553	-0.0601864754680187	-0.0613710691439689	-0.0593883670583915	-0.0691858200483092	-0.0597530377883851	-0.0539484420701169	-0.0602588167664671	-0.0534484237083333	-0.0496173933435348	-0.063758306557965	-0.0641369487672627	-0.0548306038267003	-0.0595738905869474	-0.061063930806846	-0.0537436569303054	-0.0485614577353586	-0.045552055366425	-0.0333511962067528	-0.0370596657957244	-0.0336101338086952	-0.0245406333333333	-0.0316665653243848	-0.0246452384469697	-0.016568225	-0.0221539300097302	-0.020225351805949	-0.0173121182389937	-0.0208553797347089	-0.0156401827378563	-0.0131783	-0.0151924072127139	-0.0143227000404204	-0.0136131	-0.0169120183615819	-0.0132120296814296	-0.0127805741368182	-0.0219579715909091	-0.0269536430549898	-0.0184594435699797	-0.0322495642842415	-0.0459913475792086	-0.0291507078544938	-0.0242702240312305	-0.00545350081618631	0.00138733088979245	-0.00316770889502964
415	0.0641555571471862	0.0678491771946621	0.0718784154916409	0.0674228742138365	0.0659345341214046	0.0607847959222508	0.0492992413772419	0.0546907267318664	0.056583865066778	0.0531318050706567	0.0484750494454714	0.0549748665764023	0.0583081694833626	0.0630483253611436	0.06042269712	0.0553817961196443	0.0623390974576271	0.0572157052142857	0.0605472201143266	0.0592614940990903	0.0611743342715885	0.0615196496084573	0.0535863726220275	0.0516255857941937	0.045953441242813	0.0478097613333333	0.0491338103486894	0.0461826319805195	0.0474619885670732	0.0475518688854489	0.0692779088435374	0.0575366784677144	0.0706687605990784	0.0673970448336252	0.0632341038304808	0.0594087284114438	0.055648301530222	0.0566190900126925	0.0664091057457213	0.0668883819512195	0.0612157366477272	0.0618768487934689	0.0612340766509434	0.0682086907841552	0.0660426591194969	0.0629045044503275	0.0612864179870656	0.0619105693790151	0.0719642152842655
416	0.133616870101992	0.131803494206092	0.129387108164274	0.152259831145703	0.155781421507155	0.161492746714286	0.163397642258089	0.164842662453991	0.1644864	0.164536402	0.16572254525	0.164970388464286	0.164306113285714	0.1640516	0.170384028983187	0.172549784713829	0.1723126	0.1723126	0.172540731541474	0.173241053309609	0.176636751832088	0.150288120525991	0.1505965	0.150491535392125	0.144975581132075	0.147548394341709	0.1484225	0.1466834	0.147105781578008	0.146877068080235	0.14761801825273	0.148889419968799	0.14873370375134	0.149292	0.1510312	0.150910289333892	0.152190019954734	0.1527703	0.1527703	0.155714465882822	0.160711390438247	0.172157123562369	0.178845661961538	0.173517472279587	0.1701614	0.1701614	0.1701614	0.1353788	0.133900339464286
419	-0.0985855095245126	-0.0940437580281779	-0.0853329546327326	-0.0776776136525482	-0.0678245851045849	-0.0619875988472734	-0.0590702057541089	-0.0664277479990435	-0.057719237863198	-0.068116981735905	-0.0729610975774641	-0.0699049188617863	-0.0676469829936701	-0.0668570352689867	-0.0663799707676892	-0.0641380130637816	-0.0630434	-0.0629801696945967	-0.0625200772918221	-0.0612624446505465	-0.0628435895587076	-0.0629539629179331	-0.06	-0.0593765205784814	-0.059691297052004	-0.0621179757535608	-0.06304146308	-0.0626088	-0.0626088	-0.0626088	-0.0626088	-0.062807584967067	-0.0678212461521576	-0.0714489411195392	-0.0698154045658636	-0.0775576331397072	-0.0783705199213524	-0.0836576657050155	-0.0828677815684683	-0.0854598868465309	-0.0887163806272635	-0.0924348081125374	-0.0949435214225941	-0.0971464626666667	-0.0983659639934533	-0.098889436700468	-0.0998336995218861	-0.0947154692038712	-0.0907834613069455
420	0.0829808850752908	0.0898804104239568	0.123856665030716	0.113350688564709	0.109067367137437	0.104512785890206	0.0880586115308151	0.0723227133226693	0.0656055	0.0677257100215606	0.0736276154106073	0.0773513191771892	0.0740768121428571	0.0738664	0.0743012	0.0746236208648743	0.0766133042857143	0.0753089004889975	0.0782730551020408	0.0830566323809524	0.0873660296795915	0.0903462728571429	0.0913313556193601	0.092199424034673	0.0942210053832442	0.0947361	0.0952446853563038	0.0962156363413133	0.097041456217365	0.0972585164285714	0.0987835391389432	0.100664672513949	0.102327121987007	0.0995175979654448	0.1021274	0.1025622	0.1025622	0.101764293847416	0.101763255	0.101614498938078	0.101208539765287	0.0963371728831725	0.0947632392557023	0.0934620557383628	0.0898835246428571	0.089184007118118	0.0930335331034483	0.0934316	0.0940648649122807
422	-0.340801263246261	-0.338294684021054	-0.336308656050955	-0.328682946816228	-0.322029764176382	-0.320127760857143	-0.32248338556996	-0.319817466095618	-0.328372876115897	-0.340592644156522	-0.343666524509804	-0.3441641	-0.3441641	-0.3498163	-0.340217676595745	-0.3380772	-0.3380772	-0.339912532295274	-0.346901350780031	-0.353420793356643	-0.354904495653876	-0.3550337	-0.354599	-0.354599	-0.354599	-0.354599	-0.354599	-0.354599	-0.354599	-0.354599	-0.354599	-0.354599	-0.354823746561265	-0.352345094119547	-0.345597371428571	-0.34510612749004	-0.35011472069378	-0.351420282071713	-0.356404054534266	-0.3548617444	-0.3572104	-0.357795073130649	-0.351925143482478	-0.345947885040214	-0.342707061909039	-0.341398831689572	-0.344161696329265	-0.346001243913422	-0.350695274032592
423	-0.0267484826863323	-0.011928722777054	-0.0305107890398049	-0.0293895821198352	-0.032532588770592	-0.0358735624654849	-0.0356908901065668	-0.0314490841143765	-0.0393657854726198	-0.0330574668731236	-0.0398581137342371	-0.030615953946547	0.0102759424904858	0.0021264381911574	-0.00351399042324596	-0.00253783020108998	-0.0112918320303671	-0.00931671665768194	-0.00694275435092724	-0.0117603604562472	-0.0180966878618831	-0.0155695443369453	-0.0182775930315315	-0.00733552102639037	-0.00886221588720098	-0.00338646923076925	-0.00463949443713756	-0.0132911358907199	-0.00447176157150764	-0.0123588701030928	-0.00554732017585139	-0.00591683597359734	-0.0134458429681429	-0.000959696004202402	0.00249572364864866	0.00498956331914891	0.00239140000000001	0.00312446276150629	0.00246648128000003	-0.00190482250396194	0.00282610000000002	-0.00199562510105252	-0.0133305763945028	-0.0124968250254697	-0.0165543528145695	-0.018985310741301	-0.0202443816156452	-0.0250605149617258	-0.0216453178542834
425	0.313508918301519	0.30703556569299	0.312097691284533	0.321035432298715	0.320816555616614	0.329242509727947	0.325413733791749	0.324885670472721	0.325374485524565	0.331172106839623	0.35296969979721	0.369217217312756	0.374692665166406	0.380425131990622	0.386029741848847	0.390827041467262	0.391789803514377	0.38016043452381	0.370262266882591	0.364627245906633	0.352284542109411	0.338885040627353	0.329953439376428	0.314493931897005	0.302410543585729	0.299019286987698	0.307147941417104	0.321570116107644	0.335109054108438	0.325372370303408	0.34504379100348	0.337250081150488	0.345525383285704	0.323129008550908	0.331558650006929	0.342677721531115	0.348548897554015	0.364261339477396	0.367988580426465	0.375214906199138	0.375977625991166	0.378562642712141	0.381912463935326	0.384158083747561	0.383013341293939	0.363443595547815	0.371188762834085	0.387530119445529	0.389542019189197
426	0.062727575328241	0.0535038616079421	0.0512368273360944	0.0558900266181834	0.0521931312	0.0507837886557887	0.0461558280335454	0.0465295642857143	0.0460714714285714	0.046670856374502	0.047139652382215	0.0489062902897416	0.0531789570045734	0.0536569482142857	0.0545223034948372	0.0536957	0.0507298057370518	0.0506522	0.0506522	0.0506522	0.0513304810681546	0.0547090007968127	0.056642074939952	0.0570696823715415	0.0584784	0.064192185	0.0658697	0.0658697	0.0658697	0.0600217204164966	0.0508786084318361	0.053776273305648	0.0536958	0.0536958	0.055198828576855	0.0572931368008693	0.0572534183482026	0.0583385428571429	0.0576319928571429	0.0583325495219123	0.0584782	0.0590375529931699	0.0593478	0.05805445612	0.0580435	0.0582993564143426	0.0584783	0.0562608182527301	0.0556114405281926
427	0.114202739560665	0.110329187138462	0.1091416	0.109560588465095	0.112796786829807	0.112790764630225	0.109279839922666	0.10684174195817	0.104662067988909	0.112833841558442	0.119459813202082	0.126211074912697	0.132755470741581	0.138461041098778	0.143789960878045	0.147106361973353	0.142640478895056	0.141010864935036	0.138614724182243	0.134463940993858	0.135624809458367	0.134035604943694	0.132193380541389	0.1317318	0.1317318	0.136285931435644	0.141157632876712	0.142476870573969	0.143381727447957	0.14540077894723	0.1456433	0.1434694	0.145112690718447	0.1452086	0.144155127597403	0.143133911848907	0.143147189632329	0.143452259477124	0.145198179041916	0.146825615462315	0.147685651144436	0.148566006493506	0.148992865746753	0.149818306976331	0.1508585	0.152533619857143	0.1543335	0.1543335	0.152596663961165
428	0.0681767428571429	0.0678994643600583	0.0703673050288425	0.0749483569325587	0.0783352355484388	0.0795326457783113	0.0804004447190116	0.0827497679726891	0.0860448546218487	0.0868548757452021	0.0885934571895425	0.0885511923969588	0.0835855256972112	0.0824721	0.0798707473673991	0.0760310296361923	0.0659188822174991	0.064646	0.0651064367924528	0.0662229264285714	0.0642748378393463	0.065533816741072	0.0654725634482759	0.0633417	0.0629069	0.0629069	0.0629069	0.0629069	0.0632932064285714	0.0642112	0.0642531105676544	0.0668407779511804	0.0832638715401681	0.0830284371769384	0.0804697033797217	0.0776895	0.0776895	0.0776895	0.0785591	0.0793943407407408	0.102362025224586	0.107455382891094	0.109314684317059	0.119480173824504	0.1299944495173	0.13620428248483	0.13513708640661	0.136815272827547	0.255553427006834
429	-0.101922119287206	-0.1002395	-0.0986140258544431	-0.097774378187138	-0.1006743	-0.1002395	-0.103577993807066	-0.105332177033493	-0.106816667056396	-0.1027160034	-0.098696921742225	-0.0945549468145161	-0.0897824967028548	-0.0878838221686747	-0.0886337994333915	-0.0927612700820676	-0.0933964164300203	-0.0983886985772266	-0.106309089268522	-0.108976833133075	-0.108608974700813	-0.10643811728	-0.1063322	-0.106767	-0.11033965778403	-0.106691618835893	-0.106491783869654	-0.106341979209196	-0.107124200163666	-0.1071925	-0.1071925	-0.10860813596614	-0.0870442998802395	-0.0888921238567073	-0.107217566803195	-0.113479547344725	-0.1084922	-0.107497294768371	-0.103402346801872	-0.1019705	-0.1019705	-0.1019705	-0.1019705	-0.1019705	-0.101532334674923	-0.0989688076923077	-0.0944391489164087	-0.092208962037422	-0.0920088204937919
430	-0.1039129	-0.104013489218136	-0.105630106392857	-0.1043477	-0.1052173	-0.105542625240985	-0.106591012714286	-0.108504293717278	-0.1086954	-0.108231157943592	-0.1073911	-0.107314388857143	-0.1065215	-0.107243215183994	-0.1073911	-0.1073911	-0.1073911	-0.108699244816979	-0.109311106494367	-0.112071605239628	-0.141585930730847	-0.14669116976	-0.1560868	-0.1560868	-0.155823652018578	-0.154237906521396	-0.1499998	-0.150018559436907	-0.1473912	-0.147926625142857	-0.146514401571429	-0.145737848338692	-0.1456521	-0.144283261472983	-0.145768438153846	-0.185519126053522	-0.209846311473393	-0.222769129230769	-0.224919956382717	-0.22466204274226	-0.22489660882825	-0.2269564	-0.2269564	-0.2269564	-0.227817690639626	-0.228980072794118	-0.229404457109557	-0.229717371026375	-0.230562159795559
431	0.1339131	0.1339131	0.133868366773419	0.1334783	0.135474082693845	0.1386956	0.139438397768924	0.140472608695652	0.1408696	0.1408696	0.1408696	0.1408696	0.139285250740296	0.138421417743222	0.1382609	0.136521041147186	0.137721775727381	0.1382609	0.1358563586	0.1356522	0.1356522	0.1356522	0.135892470583565	0.135205312005125	0.133856964068437	0.134566235238095	0.1369565	0.1369565	0.1369565	0.1369565	0.1369565	0.138417003905939	0.140150203636364	0.144622221654864	0.146061771508603	0.14770578832	0.1491305	0.1491305	0.150685386209645	0.1513044	0.152946144639299	0.1547826	0.160103540238095	0.1634783	0.158039429451693	0.160269798079602	0.161819278231116	0.158405684223431	0.1626087
432	0.19301238680834	0.20626345295212	0.216893975142857	0.217853656895459	0.217934544714286	0.220046019857143	0.2210869	0.221968925852273	0.222836353626732	0.2236955	0.22866148287781	0.22961259968418	0.232276158011927	0.23454192410197	0.235506249461704	0.241331846754845	0.242738553614273	0.235664366964011	0.2341304	0.2341304	0.2349999	0.2358695	0.2358695	0.2358695	0.236008946571429	0.2367391	0.238204025010004	0.241214782585455	0.241446619995737	0.241233222895907	0.242104435936255	0.243114349880478	0.243821589484127	0.2441304	0.244561737461666	0.239804720393725	0.236679931742876	0.234060930783037	0.241300001388889	0.251099879880952	0.2493478	0.248554556527502	0.2445651	0.2445651	0.244743305544573	0.24334967285264	0.241247132806468	0.239359968265667	0.2384781
435	0.296411625717126	0.3017393	0.295765619281714	0.2965219	0.290896637707091	0.330859635453943	0.350021307062016	0.349816980439045	0.339191295277159	0.329939154951971	0.329445387115419	0.332607406994106	0.329824243084677	0.326727714495066	0.3244876	0.324286853925141	0.3260114365684	0.326228	0.326590624598071	0.328254272771084	0.314065969323992	0.306051624057119	0.326414578512333	0.33607390575258	0.351672565257475	0.338201923034591	0.340557832519024	0.337680291156463	0.339806040290783	0.340450094923858	0.340675706690957	0.341073525424704	0.3457934	0.344702882916425	0.3357933	0.341048638798588	0.347529608164915	0.341917297474542	0.353234159708416	0.347240593683831	0.346867575058672	0.347988848420278	0.361483684994432	0.358056682967652	0.348929053520263	0.349441693227512	0.328063354013198	0.332700262165518	0.31553927341269
436	0.21222538032	0.214466172417934	0.2147826	0.2147826	0.2147826	0.2139131	0.2147827	0.217036545432977	0.2191305	0.218863529373458	0.217913046029894	0.217759354385965	0.2143478	0.214223090836653	0.203009915010766	0.168058495539834	0.148146651692308	0.142213101999385	0.139953759365079	0.1391304	0.1404348	0.139596878285714	0.138369910571429	0.1373913	0.1373913	0.1365217	0.1360869	0.133407232145717	0.1221738	0.126800446223804	0.126636507806204	0.127359075565188	0.128946186209645	0.125003947751094	0.123067058884462	0.123274352363445	0.123504474342857	0.117600533795915	0.116012229098184	0.123853683796394	0.121692203714286	0.121458941526527	0.120758484444444	0.1186957	0.1178261	0.1191305	0.1191305	0.121235272177742	0.126087
437	-0.0607591840297084	-0.0688677012857143	-0.0686046797328189	-0.0705681196786296	-0.0644423668605318	-0.0353615700657171	-0.0205960871385205	-0.0115987014345198	-0.00183514311095701	0.00631937931339645	-0.0113913047616234	-0.0655431620073784	-0.0793248510505172	-0.0797905408224283	-0.0755883864938599	-0.085267103777336	-0.0884540696594427	-0.0836957	-0.0851105791236907	-0.0867392	-0.0855305272118435	-0.0898315420319511	-0.0897826	-0.0905863588571429	-0.091986408	-0.0926010941962616	-0.0926302417039937	-0.0846738643063606	-0.101630442065984	-0.100648373285681	-0.102894217165049	-0.102935945476096	-0.0881087421999385	-0.0642451075583776	-0.0505682977132545	-0.0201022210166143	-0.0146089545826514	-0.0140633771674391	-0.0150298148571429	-0.0146919131428571	-0.0169385648629327	-0.0223913	-0.0199248595744681	-0.0194501151276766	-0.0116396886030905	-0.00952587924000002	-0.00981009485714287	-0.010965356	-0.0103044012209857
440	0.319838029000975	0.29689595581861	0.304881168593449	0.306097424669333	0.318010689461866	0.322250888910655	0.321882125666629	0.320241165794257	0.319773836189717	0.317860643022211	0.322774940688019	0.328436102738095	0.3293478	0.3302174	0.3302174	0.3302174	0.3302174	0.330539903735325	0.331087	0.331220061134752	0.3315218	0.3315218	0.328290337250996	0.324727405181347	0.3232609	0.3228261	0.32121475948759	0.3206522	0.32080397301092	0.321874956075054	0.328132277576802	0.324083189646659	0.33075998668	0.3363043	0.307847402745098	0.303665781180223	0.306129388685259	0.309229196544877	0.3097826	0.3045652	0.3045652	0.3045652	0.3045652	0.3045652	0.307172458110801	0.3093478	0.305639066796736	0.306520122321429	0.3071738
441	-0.0530309932636112	-0.0578247465930979	-0.0595296178406644	-0.0595561354952717	-0.058335822083007	-0.0591945835707188	-0.0494263055318945	-0.0385673576298701	-0.0326759253430115	-0.0323507	-0.0353496142739951	-0.0318371344814343	-0.0246150802971071	-0.0266964119281046	-0.0266973	-0.0266973	-0.0262082052857143	-0.0262624	-0.0223265762396425	-0.0249112198830409	-0.0255955689015692	-0.0248712933352599	-0.0192970059896866	-0.01772975	-0.0168477686427457	-0.013665006855792	-0.0136537	-0.0152919282243659	-0.0144304059664166	-0.0141707171911229	-0.0162624	-0.0162624	-0.0168679446428571	-0.0171319	-0.0162624	-0.0162624	-0.0162624	-0.0162624	-0.0175662793332387	-0.0171318	-0.01757451674402	-0.0146551430382215	-0.0111707938027626	-0.0101754	-0.0101754	-0.0105713785714286	-0.011045	-0.0139381061752988	-0.0121521762610088
442	-0.0909810382714859	-0.0901474308622079	-0.110839009667582	-0.131172566098681	-0.141609166765888	-0.152176993190493	-0.17301173324244	-0.210413529199817	-0.211406117282692	-0.211359281108304	-0.209671994012945	-0.212555795582329	-0.217081574111067	-0.218202049192897	-0.217416043372517	-0.217938253846154	-0.217846246323825	-0.21605246097561	-0.204976286545883	-0.203536142747445	-0.220681640806452	-0.233483705774705	-0.235583848119685	-0.238263383123732	-0.242559713506916	-0.243769230106908	-0.245994847595762	-0.2487637	-0.2487637	-0.2487637	-0.254190087424806	-0.2578942	-0.216110806623869	-0.214941230562128	-0.227421180195599	-0.225098160020706	-0.217337695212819	-0.216376817928287	-0.20925478431127	-0.17391053518738	-0.162439055412793	-0.145905887485133	-0.137329733268841	-0.129463941954486	-0.119633446569481	-0.11377850669674	-0.107741551768973	-0.107251228817315	-0.105979153359029
444	-0.333483210032637	-0.333539994710177	-0.335455234779331	-0.338911126492685	-0.344493334827862	-0.384803563978073	-0.380047562108721	-0.359635728834493	-0.371428641695043	-0.379366687515525	-0.432078508418448	-0.472172097435023	-0.481528384841012	-0.487408109658905	-0.492849687602715	-0.498128844637461	-0.503630396183976	-0.509228580768696	-0.511450784816006	-0.514641269172932	-0.528016549697562	-0.537583202913769	-0.546282973187262	-0.556834984398808	-0.547832233103978	-0.536873250963597	-0.53567762360515	-0.533915891660913	-0.532821610627675	-0.530049609883488	-0.528216102891824	-0.52405557976753	-0.518132385599198	-0.517726661472638	-0.519399521181263	-0.5191242	-0.518240966480386	-0.521393097360555	-0.522874557770632	-0.5221676	-0.521756558714286	-0.520148969619353	-0.519334126561942	-0.51859802225	-0.516669388432703	-0.517494631714286	-0.520992897607143	-0.522361241285714	-0.523024351598688
445	-0.109968560615385	-0.1097826	-0.108944164665952	-0.107717904138423	-0.1076087	-0.111899484935714	-0.110264846008612	-0.109256590559788	-0.11242825296	-0.1163339596	-0.116988178783026	-0.1215218	-0.121631573914661	-0.122851281467181	-0.1254348	-0.1254348	-0.1263112568	-0.1267391	-0.1267391	-0.1267391	-0.1280435	-0.1280435	-0.1280435	-0.1280435	-0.129321817928287	-0.1289234352	-0.125942352589641	-0.122895111904762	-0.1223913	-0.1223913	-0.1228104472	-0.1292538868	-0.1302174	-0.1328104472	-0.133175368118529	-0.133020362428571	-0.1328261	-0.1328261	-0.133670815428571	-0.109396374366298	-0.092252152	-0.0873841033103448	-0.0867391	-0.08732823625	-0.0892998167142857	-0.0900545052857143	-0.0902174	-0.0902174	-0.0902174
448	0.41012311563042	0.420105972685234	0.424957020472866	0.428894876825397	0.436213157306181	0.443327	0.4437618	0.4463705	0.447113838625402	0.447952230889236	0.44807855394502	0.447302269571429	0.4476748	0.450571128697046	0.452550382934666	0.453242100326797	0.452959118979266	0.453327	0.4537617	0.454513224941725	0.4546313	0.4546313	0.4546313	0.4546313	0.4546313	0.4546313	0.4546313	0.4563705	0.4563705	0.4568053	0.4568053	0.4568053	0.4576748	0.457736603714286	0.4581096	0.45815638448	0.4594139	0.45989625408	0.461921634667734	0.466311168359173	0.468143694404667	0.4733269	0.4733269	0.4733269	0.4733269	0.47294761474815	0.473481719857143	0.474455540603954	0.475438097282803
449	0.0588429160357143	0.0595682	0.057729779116203	0.0544372941428571	0.0531692289701214	0.0526116	0.0526630871376072	0.0521769	0.052974090664557	0.053916	0.0565799960143484	0.140265250033619	0.121060814788871	0.0963829037276661	0.0704027566666666	0.0653544128800883	0.00746736366569232	-0.0236586086499909	-0.0666330067598639	-0.0387639671364153	-0.0344135915714286	-0.0342960458928572	-0.03391	-0.0360291079887443	-0.0380187320297382	-0.0383418881832798	-0.0409239267219428	-0.052229512781776	-0.06106731475	-0.0628685504642857	-0.0682265808300963	-0.068452424059316	-0.0722763232289951	-0.0734193696932885	-0.0763178202247191	-0.0831066118974923	-0.0892777917949899	-0.0961165252226721	-0.0982252	-0.0898211028089888	-0.0839033310910582	-0.0803131871163475	-0.0717287990566038	-0.0686719	-0.0621595282573761	-0.0568649046428572	-0.0526085161796335	-0.051204336	-0.0503376580863977
450	0.0115216	0.00932744568245126	-0.0162746205634269	-0.0369640364495315	-0.0384635488652482	-0.0353733271485078	-0.0360514521276596	-0.0368695246721021	-0.0341342396852011	-0.034938207818155	-0.0389701083665339	-0.0380311760854093	-0.0380434	-0.0380434	-0.038913	-0.0396289821283811	-0.0365925414958878	-0.0290549948207171	-0.0202759354666666	-0.0175715084297521	-0.0180018846796658	-0.0184294293301625	-0.0184782	-0.0196531952380952	-0.0128884374180328	-0.0054348	-0.0054348	-0.00525392320000001	-0.005	-0.005	-0.005	-0.005	-0.005	-0.005	-0.00562953667953668	-0.00985294804523644	-0.0077667262934363	-0.0175794007117438	-0.00885241161943321	-0.00027832845656551	-0.000734518007117432	-0.0234593915132116	-0.0357354275215475	-0.0454347	-0.0454347	-0.0448164916666667	-0.0400967076462827	-0.035	-0.0350718963079784
451	-0.223520668647718	-0.225581020983612	-0.226359660215872	-0.224843873803209	-0.223973502098284	-0.22332807122807	-0.222949908819476	-0.223732491478716	-0.22251486097561	-0.220872859329588	-0.209399322064832	-0.19309059862806	-0.183402686673969	-0.159995943825399	-0.148649424194679	-0.133386407930401	-0.123106574418395	-0.119423104684187	-0.121237664369796	-0.122601760292851	-0.121386267771909	-0.12023882027833	-0.121480299692402	-0.12089196375	-0.0957920458103757	-0.0918273495726496	-0.0880498869304755	-0.0854656	-0.0845963	-0.0829497501942502	-0.0824233	-0.0808027278409811	-0.0779197648242812	-0.0721164564575893	-0.0675372289400556	-0.0661334838581108	-0.0577616721115538	-0.0530847569948186	-0.0519899	-0.0276450525809622	-0.0101696037484843	-0.000703235773608119	-0.00587715851636276	-0.00545554833422999	-0.00167813128609096	0.0179206232423835	0.0319367814311342	0.0389320588018206	0.054270763364309
452	0.224585180700074	0.257411107020582	0.279696167919577	0.293654751862655	0.297271585301808	0.308684146899529	0.310403501569859	0.309747803157539	0.350985024615325	0.364971598307469	0.371936688411162	0.3724139096	0.3752175	0.3756523	0.375857728932355	0.376087	0.376996681239958	0.381780755709013	0.388035852912223	0.387708416395205	0.386972274181669	0.385233472518458	0.3852176	0.3856524	0.387527086833759	0.38827850620915	0.384885148813081	0.38727117404758	0.390181644180843	0.386961118367347	0.380017830019392	0.377773347284896	0.3775984648	0.373980262636505	0.366791722357087	0.363619750715192	0.365779524168487	0.370309025212855	0.372151133373349	0.372688877643508	0.378040961552229	0.386622303133927	0.391725200262586	0.391992663317404	0.391485969221864	0.393214997366078	0.397382812347188	0.399425528468238	0.401605612554021
453	-0.0380186292766315	-0.0309728687272727	-0.0300917090928041	-0.00895029204165833	0.00608853865807628	0.011066760205335	0.021618964613225	0.0546983329867763	0.120659461559941	0.164686452270625	0.172908745791791	0.172131394771746	0.170486387133421	0.172579795945259	0.174487137092338	0.176754876257477	0.175123244478058	0.175620554765752	0.180072566724322	0.173359772662384	0.173080631904762	0.1728287585	0.183890766621189	0.181337823680284	0.182642469173774	0.185098179721528	0.188312325357143	0.192581572214286	0.197291016378128	0.1992136	0.1990694888177	0.200259348544126	0.207116372452863	0.210215876492044	0.210549678285714	0.2122571	0.215192719174758	0.217662749434572	0.218524946785281	0.2235615	0.227014220208377	0.228127054360228	0.2292575172382	0.229919719549812	0.230485964821429	0.2318223	0.2292136	0.225904456355784	0.224352339849049
454	0.21327375710332	0.215831385765838	0.218814121588595	0.217706759827721	0.217632609745597	0.218382793813626	0.2186957	0.218816393021442	0.218537849414977	0.218596581490534	0.203001808028142	0.206306542271367	0.205674618771441	0.203864963126091	0.20414716369281	0.2017392	0.201208665849673	0.1700532220217	0.122813571791047	0.10939444041354	0.0926640987787234	0.0801204230426033	0.0747883517982638	0.0782536787551835	0.0733507687904687	0.0731095568396226	0.0748497756460454	0.0759771181340742	0.0773913	0.0773913	0.0749666667867147	0.0675893198884018	0.0634782	0.0634782	0.0631094896	0.05945735456	0.0515692082225274	0.0491304	0.0491304	0.0491304	0.0491304	0.0491304	0.0489904765465936	0.0482609	0.0482609	0.0482609	0.0482609	0.0461991189082278	0.0439131
455	0.2284782	0.229636478614304	0.228913	0.228932881510934	0.2293478	0.2293478	0.231087	0.233285247647449	0.2341305	0.2341305	0.2345653	0.2345653	0.236050058562438	0.237561740181537	0.239366269757323	0.237268682720079	0.241449912739917	0.247223632828368	0.254845397378221	0.256852300662471	0.25746011598548	0.257435010433918	0.2571739	0.2571739	0.2571739	0.257564341470686	0.257621679587712	0.259398464335664	0.255649882004736	0.253721588244013	0.249674918370672	0.243453951147413	0.236538025825472	0.230642316251116	0.226390247063622	0.218384629183508	0.210482277955272	0.2093477	0.2097825	0.213462378370186	0.2141303	0.212826	0.211701973070553	0.2119564	0.2119564	0.2097825	0.20896773439014	0.2093477	0.210204124242424
456	-0.37345122022817	-0.372705578791198	-0.3736805	-0.3732458	-0.373690948833467	-0.382605017714995	-0.393054504318246	-0.392271682728414	-0.4062903	-0.406232981768902	-0.408597546159621	-0.411146499294212	-0.418306728772915	-0.423748616118989	-0.425838565329053	-0.426632695744681	-0.423691	-0.423691	-0.425164388888889	-0.424827490927961	-0.428029843787858	-0.433995277153542	-0.437264822957533	-0.440414631661264	-0.4423980224	-0.447079918800944	-0.448860366748166	-0.449247592400768	-0.449668699067292	-0.450041818269231	-0.4506506	-0.454379535449898	-0.457671810766581	-0.462562606983975	-0.468413779104061	-0.472892095784481	-0.477587719067311	-0.479266485886127	-0.480852499072541	-0.481445480636817	-0.481988035363873	-0.479325121347403	-0.47867175766675	-0.497531335004614	-0.498812981395349	-0.500097099387755	-0.5006515	-0.5006515	-0.499609945832052
458	0.0514508544891641	0.0480625702427021	0.0486085311908784	0.046370694824101	0.0434494283228327	0.041835484529825	0.0426338515320334	0.0374486591905149	0.0373153080952381	0.0371388	0.0284726173947577	0.0310562421153781	0.028878	0.0261861378787879	0.015561945190208	-0.000774514303135676	0.00341672905709914	-0.00419830613391201	-0.000344709269157029	0.00542862902100843	0.00463679116397621	0.00409569999999999	0.00694467027027027	0.0112280382352941	0.00935944435704061	0.00116120942456481	-0.00255638724531376	-0.00311634981905911	0.0017547827835881	0.00879016111111113	0.0122048609270981	0.00837864985528221	0.016450533811924	0.016392318816568	0.0129586349987096	0.017274102960922	0.0172841768619326	0.0139693111693849	0.0122910328219621	0.0242056126866945	0.030769588902439	0.0349528384146341	0.0363963495192308	0.038009040344115	0.0272993025441253	0.0220687997737307	0.0168248332400972	0.0234521198940372	0.0248512905527399
459	0.160591345487365	0.161172331817029	0.160556696778028	0.154373734923201	0.150917861608526	0.1502175	0.146447327764326	0.14665429933731	0.155953229033828	0.162530769866582	0.164210773785628	0.163404425892656	0.161843073691186	0.161267857589162	0.161947802192108	0.163439123441265	0.163310055250083	0.165518077620375	0.164685253479125	0.1645651	0.164534586118551	0.165102135368255	0.157239266720788	0.154303980946911	0.15515421222259	0.150997413665358	0.1502174	0.153039269322709	0.15551569683243	0.164170903440349	0.170262090608555	0.176018684836839	0.178834998291816	0.183654586668472	0.193672103420749	0.197032284724096	0.201084964580023	0.207063685064103	0.209379751580112	0.207515374263001	0.207584197631012	0.210478117490258	0.211675943804062	0.2119565	0.210958778502816	0.210117416169649	0.2097826	0.209017516805689	0.210890912853838
460	0.0713043	0.067826	0.0678261	0.061377603009972	0.05224916837237	0.0443537389286562	0.0446737835772938	0.0456522	0.0470997682033584	0.0570683460368295	0.0591305	0.0591305	0.0628257210731374	0.0634783	0.0634783	0.06296839544	0.063330862120148	0.0606884671068427	0.0595653	0.0566624634369916	0.0559604065562705	0.0558283346148459	0.0320476006354249	0.0281638268792638	0.0247995656152708	0.0247104594383775	0.0233948343426295	0.0154030237731193	0.0317737285087719	0.0354009577889191	0.0314676027165355	0.0195653	0.0113798068022967	0.0117403707625509	0.00656207840637447	0.000363368571428566	0.00115574816176469	0.0106593222942515	0.0253834559133333	0.0166837921568628	0.0135679978836913	0.0121222636907134	0.0104156688	0.0102059058463158	0.00442580860557764	0.000659118622212455	0.00166554248403212	0.00205176573705179	0.000411849242424178
461	-0.0303739141836732	-0.0358980978708143	-0.0459236250098123	-0.0562943475477	-0.06815837944	-0.070424033844942	-0.0769773253289893	-0.078268348368946	-0.0763253194124117	-0.0802872206792583	-0.0828081020060936	-0.0845119488888889	-0.0863821668170632	-0.0877105634460547	-0.089604683483712	-0.0955332536887452	-0.104474029811419	-0.111501400732587	-0.115959799686766	-0.118020042419749	-0.108517131068036	-0.0944004955468842	-0.053011904973497	-0.0471965	-0.0446530575298805	-0.0424102	-0.0392026873074695	-0.0434131736598861	-0.0532583687908497	-0.0436818650480122	-0.0414948029117542	-0.0441491645705595	-0.0410148167668559	-0.0416988798421978	-0.0383947053922479	-0.0344515340999749	-0.0334811928510339	-0.0341150138186375	-0.0381620469085202	-0.0421920763672121	-0.048295252945191	-0.0505302653374906	-0.0630772445688695	-0.0704267899804573	-0.0793927860329586	-0.0815160656637229	-0.0836073120918051	-0.0844761085106383	-0.0849143024108719
462	0.0266939320063688	0.0247459338388117	0.0308967339262388	0.0154887457735339	0.0486526750274763	0.0258348664713326	0.0394787602119451	0.0460190044463733	0.0235720329350802	0.0527583687129174	0.0398171763522731	0.0489475946729334	0.0395209085871403	0.0305409813128227	0.0727832563247304	-0.0996055397663606	0.00829966746893387	0.0179686385594529	0.00802557684124393	0.014037547656836	0.00477873603936042	0.0270635081799703	-0.00718886705052237	0.0148432508116883	0.0202063865053822	0.0201156571428572	0.0247382947832387	0.0138238649903288	0.029280449488189	0.0153053307303808	0.0128692304263565	0.0350362124951646	0.0234634260551948	0.0417025886690648	0.0104461864995958	0.0292825852095071	0.0198316538961039	0.0187363501584786	0.0203946680154143	0.0148095915169461	0.00939692551339427	0.0164441344289236	0.0132173920306	0.00414705302089078	0.00261283917236276	0.00753359704713417	-0.00859315419285216	-0.0258160380778604	0.00772265569979723
463	0.214334215403423	0.220211060545012	0.234624024665888	0.258922828071603	0.26381264155669	0.26200408166998	0.250147363590746	0.240013380573709	0.230402191465052	0.221781600246103	0.217460281717888	0.217214630260047	0.224616717385554	0.235905756020784	0.242681761605503	0.247984593759546	0.257939439852654	0.256655991311672	0.244117695926702	0.239719425268147	0.236658296341394	0.231292766081871	0.223627397193504	0.214059896598859	0.213228825756414	0.238356815112735	0.243088204555974	0.249993211455341	0.255229426934534	0.232452593065628	0.219581307554961	0.21292891078837	0.206640439002047	0.198136939576669	0.203055178649892	0.211479882688373	0.218202686822567	0.224835139555687	0.231799759125132	0.236184677016303	0.226740168309203	0.219852912768707	0.213293840342298	0.205709266157728	0.192680796049626	0.194254549291991	0.21392760318394	0.224138485572121	0.234160686992964
464	0.139171289455727	0.131910689938462	0.133167251599536	0.132523085678571	0.132860684	0.134955419978517	0.136267675470974	0.139150236003445	0.142914797410074	0.165021425658303	0.170589240307692	0.171388858012919	0.174315679913873	0.1758694	0.1758694	0.176303798769609	0.178027078276923	0.175026876900734	0.173774795174563	0.169248051886121	0.169358550623886	0.170562969875223	0.1715216	0.1719564	0.172776563862402	0.17447857471551	0.178391778394994	0.186101003570153	0.187209845344723	0.187240363881797	0.172243291501284	0.162876696741751	0.158446025133443	0.156050390626035	0.15429338898959	0.152153805322439	0.150708272254691	0.1506521	0.1510868	0.1541303	0.159417215513834	0.181442192455523	0.202571078338244	0.20509769039417	0.205849835678392	0.206671182074221	0.211707865161413	0.225007171731775	0.227142829819038
466	0.2456521	0.2456521	0.245270230654881	0.244838465060241	0.245130275183366	0.241801187842128	0.237652145034178	0.237637106066536	0.237461023285714	0.237069363732681	0.237625343883189	0.2386956	0.2386956	0.2386956	0.239026748845571	0.238378535890357	0.238782861141095	0.237915373705339	0.236047077433155	0.23779571575	0.239669604315519	0.242943172580788	0.245715181132075	0.2471937875	0.249974019232964	0.252603141388889	0.256087	0.256187799678686	0.2560869	0.2560869	0.255434256694038	0.2547826	0.257133039669617	0.257502872499858	0.257437484557354	0.256518522253413	0.258370297439337	0.261730540418333	0.262173722819886	0.262604306305578	0.260805353492063	0.2613044	0.2613044	0.2613044	0.262084528481194	0.263848508450285	0.264855416137581	0.26533423750985	0.26669299815324
467	0.394087889557502	0.398310250551825	0.399610802954625	0.39964366661328	0.397533663826232	0.405970680390858	0.412733927118644	0.42078155886055	0.419846282551804	0.419680115473684	0.420910869285714	0.425694580976909	0.426152759104076	0.422787712844268	0.419216519120879	0.419390921597392	0.4169133405651	0.415556044591276	0.411132067656782	0.416783635476636	0.411276436963925	0.415038747995188	0.411316978063032	0.415200940774832	0.412434347102842	0.414293235033268	0.416490474800232	0.412625217714286	0.41443341566744	0.420305946782004	0.422081426034063	0.424267426977444	0.423027996148592	0.42415003115016	0.424753153142857	0.4238438	0.426830037994227	0.428731013533835	0.4303656	0.4308004	0.429736920817271	0.427435252586948	0.426323858601914	0.427416810761005	0.424052979150303	0.424014059696093	0.426109602090909	0.434051129480644	0.43286936467319
468	-0.303902102139626	-0.303823963038371	-0.305131898148148	-0.327512558753465	-0.430504477733521	-0.446317845232701	-0.459758152170819	-0.460052342630444	-0.455721826494343	-0.45271385314741	-0.4506522	-0.4506522	-0.450923097766749	-0.4510869	-0.452036472142857	-0.452809910638298	-0.451960201642857	-0.448441782989324	-0.445344565148799	-0.443186009181495	-0.444334226107817	-0.448692264825011	-0.445539057728477	-0.440540646788713	-0.442611947182258	-0.433069623074557	-0.433098979826645	-0.437476126077416	-0.432077454322897	-0.43630803312596	-0.441124149491181	-0.4362185275549	-0.439211641576642	-0.439299502959398	-0.423485493742496	-0.414808671075295	-0.399957224160341	-0.370658530905521	-0.356781828730395	-0.382641462431773	-0.408870810087951	-0.408728931142857	-0.408859299512232	-0.423172767331429	-0.444341614545355	-0.445824331571934	-0.459393642157613	-0.459505526322339	-0.462881263281428
469	-0.0201073092638582	-0.0173210163539677	-0.0127294	-0.0142700027559055	-0.0122071344186046	-0.0114408046349206	-0.0138518378067778	-0.0606841506099316	-0.0909395610635784	-0.0369393742757219	-0.019671522387931	-0.0186044561428572	-0.0174534266666667	-0.0157723	-0.019706964524677	-0.0261071521036358	-0.0243423803428799	-0.0216256664145908	-0.020807494604644	-0.0178917767405609	-0.0163465976100808	-0.0140293725327875	-0.0126475408571429	-0.0118164210482109	-0.00868890886488147	-0.00738467387770723	-0.00742117368043088	-0.0081184730290371	-0.0088154	-0.0083806	-0.0075111	-0.00711689132762312	-0.00735108569683956	-0.00153296397320065	0.000749800000000009	0.0044141218972332	0.00614800896159316	0.00763575602930404	0.0093656580237154	0.0131209007080251	0.0154885822406789	0.0164018	0.0184016868618351	0.0187246409822534	0.0193623902768781	0.0190199724285714	0.0204809834476651	0.0230467931037866	0.0243494754545455
472	0.0255131920521945	0.0235219113364988	0.0241347514986682	0.0289188686657963	0.031826524226597	0.0269653591398451	0.0179061757866843	0.01450494134026	0.0119401467616626	0.00292115529397153	-0.000690077840344483	0.00234643262779733	0.00482926286849951	0.00355708207422135	0.00647251617614556	0.0124963302861446	0.0559066090048042	0.0284692757175581	0.0184158982233153	0.0123625745266678	0.019009323311234	0.0165218	0.0168471438887049	0.0115652028546507	0.00641577137176938	0.0047827	0.0140173850094049	0.0191818902177788	0.028022903908579	0.0182923173413813	0.00223870415287838	0.00907025260019873	0.0136672802694539	0.0169236543561652	0.0200718191045471	0.00822084336376956	-0.00155347194607036	-0.00318025221544881	0.00837284563222091	0.0100351939337338	0.00680818234461622	-0.00588601823139441	-0.00867951127318151	0.00771096800896065	0.0148011798716921	0.0142885718297175	-0.00445506989382509	-0.0145698681270096	-0.0152173
473	0.0931119372523687	0.158353524876903	0.192296826531964	0.194476931610338	0.199031646105187	0.203397951919166	0.203279353428571	0.2029842	0.194952883023256	0.193488093066999	0.191811237571429	0.187116254276712	0.1842881	0.185554416803962	0.1860281	0.186330441285714	0.18816395675	0.1860281	0.188332636392857	0.1899412	0.189366953428571	0.1886368	0.188954980428571	0.190376	0.190507837571429	0.192704555678571	0.190105933071429	0.189219276714286	0.187572491032029	0.187634841285714	0.1886369	0.187589187285714	0.186900762935421	0.1886368	0.18859558096	0.18729083312	0.184526228685259	0.1812455	0.1812455	0.1799412	0.1799412	0.1799412	0.180329059107143	0.179881188228883	0.1795064	0.1795064	0.1795064	0.1795064	0.1795064
475	0.0251244596963946	0.0250946409278316	0.0259575	0.0292246188480688	0.0289832071192053	0.030083712130288	0.0290182959415585	0.0300116004662005	0.0204349	0.0173922504264083	0.0270789672858793	0.0239033314123376	0.0220522318127251	-0.00754620752986959	-0.0208974500184035	-0.0238613711556788	-0.0210630081973582	-0.0179358601866883	-0.0115932909487892	-0.0142148732696897	-0.0113042	-0.0144344264238667	-0.0127467677672956	-0.0137749507324595	-0.0118617462102689	-0.014173000407498	-0.0217770121937113	-0.0288853433441558	-0.0279376489929279	-0.0264907288977607	-0.0256439721669467	-0.0202698139052258	-0.0464038956272538	-0.0488431852131502	-0.0448045742829155	-0.041475610927673	-0.0391469947178871	-0.0495627141298541	-0.0514434305691057	-0.0501387665974026	-0.0491303	-0.0491303	-0.048563837687188	-0.0500137807073955	-0.0499998	-0.0497880623520126	-0.0526022234438157	-0.0501978685529507	-0.050596787737013
477	0.41453785708137	0.418129176751643	0.419157248207171	0.420110739960239	0.422530224942034	0.4226597	0.4226597	0.4239641	0.4239641	0.424037838853925	0.4239641	0.4239641	0.4239641	0.4239641	0.4243989	0.4243989	0.4243989	0.4243989	0.4243989	0.424070503826226	0.422772640952381	0.4226598	0.4226598	0.4226598	0.425828051515152	0.4274424	0.4274424	0.4274424	0.4274424	0.4274424	0.431225682619048	0.4317902	0.4317902	0.43007158844	0.42296499556	0.421654085668535	0.4213554	0.4213554	0.4213554	0.4204859	0.419509517824534	0.41974962252816	0.42131711907387	0.422596547936815	0.4143964	0.4143964	0.415302852819698	0.416164440454364	0.4165703
478	-0.101876525502804	-0.106037006933459	-0.110802924058968	-0.1122991	-0.1122991	-0.11335701337931	-0.1136038	-0.113229704296218	-0.112640096409433	-0.12065586629902	-0.122140321276596	-0.123536250666667	-0.123351620573219	-0.122888584843942	-0.125399365571988	-0.205469640635837	-0.206341906555576	-0.2166466	-0.215467683113174	-0.213462568778207	-0.226582764181327	-0.225781467021469	-0.229372377205504	-0.24008184654088	-0.241126728846816	-0.251661130744638	-0.249327373345533	-0.250486663775779	-0.2492549	-0.249180093256075	-0.273063655240811	-0.2866461	-0.286202178321678	-0.288533833952516	-0.288880522944961	-0.288261632091429	-0.287099579634776	-0.286870302432104	-0.2879511	-0.287414432571429	-0.287266994038415	-0.288797767140748	-0.281433016088694	-0.270912582286632	-0.262038959998594	-0.261917318565285	-0.261517127671233	-0.268814567428571	-0.269265340813953
479	0.069891261275383	0.069798968525974	0.0705749326266976	0.0708696	0.0728699026716141	0.0745386788451602	0.0716051915972392	0.0754072553017125	0.0752928772739942	0.0759017923701299	0.0760869	0.0759268606889522	0.0756521	0.0754455310083699	0.0774294698584876	0.0810125085878707	0.0803791851510933	0.086658663710082	0.124366951424466	0.130623577083974	0.1286956	0.128900837762238	0.12932574237013	0.13355064656	0.136782378038576	0.1410516	0.141501025407116	0.142353753662298	0.1426087	0.1439131	0.144068812530315	0.144802075892857	0.146119350192753	0.147692446855346	0.148398341911765	0.134848335308247	0.131360834339361	0.12687578076	0.123609125228454	0.122984578928658	0.1230434	0.121503004642682	0.115866403784439	0.1145870455798	0.117244557641303	0.112555353675088	0.112813634791768	0.125115903813531	0.124506027328837
480	-0.0172208	-0.0175226754285714	-0.0185326563772776	-0.0196508471390385	-0.0217843867824463	-0.0217467902303174	-0.018807366086449	-0.018212234467574	-0.0221223434191783	-0.0277029488995598	-0.0295178232449298	-0.019176972026372	-0.033374214398242	-0.0426934541745622	-0.0603247337297522	-0.0877536910626924	-0.104715648685286	-0.129995228334653	-0.134338607889728	-0.135856572548413	-0.139407948083181	-0.140897163453909	-0.152213325753746	-0.161638439414533	-0.164758798389067	-0.167580075543355	-0.167621642223644	-0.168278266569301	-0.1702599	-0.171183527	-0.171920513040987	-0.171970942694805	-0.1715642	-0.172027591238844	-0.172385961369193	-0.173163021714286	-0.174131673162939	-0.174173	-0.174173	-0.1759122	-0.174108257607811	-0.174187855714286	-0.175174337571429	-0.175579999286068	-0.1768129024961	-0.1772165	-0.1772165	-0.177686230792683	-0.183259270471084
481	0.0109688162466077	0.0103883106099119	0.0104348	0.0409722677945249	0.1362530608	0.152633586563308	0.129357358914729	0.0983507850777512	0.0740498740551221	0.072467243656259	0.0505369252291244	0.122447438478691	0.100776670776552	0.0739818692713486	0.0381023998826161	0.0312379085337379	0.030344056875852	0.0376116263446002	0.0421495819287551	0.0435201808695652	0.0485314768657505	0.0935020377561459	0.110640635957923	0.112158826379839	0.0776088477715654	0.0287875187692307	0.016291704469875	0.0557260148016145	0.100764259330894	0.115713272060179	0.0938256237175206	0.0314142720813951	0.0356106595985505	0.0529405787041935	0.0664288717430109	0.10318830817218	0.117770529354374	0.122008415328665	0.125107285431941	0.128114615637255	0.1286957	0.1286957	0.127129588285714	0.125990033900358	0.124762484712372	0.124007794007858	0.125194496399217	0.124405394160054	0.127300456543788
482	-0.262976291798561	-0.269331482124248	-0.275894710493851	-0.28470116906354	-0.295837749081189	-0.298521	-0.299530821428571	-0.308974245973586	-0.309444566379576	-0.307956140910708	-0.30677413549677	-0.31411275198556	-0.317828412673024	-0.316273431587429	-0.3163489	-0.3176528	-0.318421774857143	-0.326921594571428	-0.3324351	-0.332546302828228	-0.33251405207692	-0.357107883253589	-0.365675327660955	-0.377532517915159	-0.416551899649287	-0.422906031718129	-0.423142393862174	-0.4202584	-0.421678188468404	-0.423662447046263	-0.424035628888889	-0.427564042659575	-0.430004677650839	-0.432084899466002	-0.432811780906837	-0.430298329853937	-0.428257630571429	-0.4259095	-0.426179778135048	-0.429285253909318	-0.429873725348432	-0.432166751020408	-0.430894354233655	-0.430719951612903	-0.431852186077739	-0.431015663050598	-0.416890978623189	-0.412785206714286	-0.410350452974305
484	0.241754421463607	0.239169237385263	0.232552799410377	0.233377628144654	0.231671447694282	0.229309569082026	0.232403419255614	0.237751300203962	0.245321598182073	0.251753429229194	0.252430857217575	0.257463702606	0.267050013751311	0.275665476479502	0.282016168516894	0.286847188587053	0.291975831981279	0.295031664609769	0.299233801357021	0.301847551964286	0.303341346216849	0.305875117571059	0.306722598073717	0.308930891892493	0.3132609	0.316385809844791	0.321913583010887	0.326435841907824	0.328970354940837	0.330396436968119	0.332882165268868	0.334506690590103	0.33488497263687	0.337819190026095	0.341934753890324	0.343180351915008	0.342808348607522	0.345374349880454	0.345869773227092	0.348471340736295	0.348908594300518	0.349246809	0.350436645197505	0.3519566	0.352880198110517	0.353656653559928	0.3541305	0.3554348	0.3554348
485	0.0210137272373541	0.0226686843700159	0.0230435	0.0226087	0.0236460163265306	0.024042421529745	0.0188487633862696	0.0160594310166799	0.0131557758454106	0.0130434	0.0130434	0.0130434	0.0105611435709163	0.00776459196141479	0.00621180514102106	0.00326135310546061	0.000869600000000002	-0.00229899418515686	-0.00429589628180039	-0.00962493017589228	-0.0220095656141091	-0.0284938685985695	-0.0341700288111261	-0.0397265078130616	-0.0373680701679171	-0.0348954031318794	-0.0311070318571429	-0.0304348	-0.0304591798571429	-0.0304348	-0.0304348	-0.03	-0.03	-0.0284480861835059	-0.0263403231166684	-0.024733823411657	0.0224999570828875	0.0650151660412181	0.0317521890089123	0.0126894705629036	-0.0112864622647755	-0.0317043736081206	-0.0437829954274355	-0.061146399582453	-0.10179824360498	-0.1075762815749	-0.114862578591203	-0.116057710181483	-0.1173913
486	0.172588775660528	0.171926260714286	0.179021203162055	0.169517235348279	0.159134009090909	0.1584937	0.1584937	0.1584937	0.155777942794235	0.15104185432	0.1506676	0.1506676	0.1506676	0.1506676	0.1506676	0.1506676	0.151150559551761	0.169528875926619	0.178320301142857	0.1784936	0.1789283	0.1789283	0.1793631	0.1793631	0.1793631	0.1793631	0.1793631	0.1793631	0.1811022	0.1811022	0.182789555857856	0.1837107	0.183996253174603	0.1841455	0.1845802	0.1850148	0.184568964741036	0.178929980382775	0.1771887	0.1771887	0.175741685297259	0.176082078548559	0.176342705289047	0.176378321929126	0.176189086972256	0.176071634042553	0.1745799	0.175554994285714	0.176330274889326
487	0.0665946510140406	0.0660434522709475	0.0820178786127319	0.080393980190445	0.0853938295223179	0.0865361921766073	0.0893960755600814	0.0914461	0.0912169159591433	0.085110325498008	0.082628694496968	0.0542309360131254	0.0450790883702532	0.0560164125793661	0.0660060645589383	0.0656460679638365	0.063092438388998	0.0606799858930818	0.0631164589880483	0.0658284805847953	0.0671161225649351	0.0688724816625917	0.0797069	0.0779678	0.0573312416735027	0.0358774612797375	0.0461818461237123	0.0497809089007383	0.0524888524521937	0.0536246245399078	0.0577932307736865	0.0868906709343606	0.0859628343162408	0.0877621285020813	0.091717998755507	0.0925538021960784	0.093189626311668	0.0955387991794956	0.0803592004409737	0.053329405264387	0.0668540857912573	0.0751788355965463	0.0768571828275616	0.0771611885277996	0.0766718889900975	0.0784805859694691	0.0770793119223853	0.0747390780896842	0.0770081634402401
488	-0.2384748	-0.2384748	-0.2384748	-0.239755552679635	-0.2397792	-0.2397792	-0.242537104567418	-0.247048559203573	-0.248750350032789	-0.250068985888519	-0.2540969	-0.255227293333333	-0.2554012	-0.256063222206851	-0.256276073535536	-0.2558361	-0.255468486869496	-0.2554013	-0.255036701680672	-0.25460478676236	-0.25381211904	-0.2536622	-0.250246042142857	-0.2480135	-0.259753906687772	-0.262916194617869	-0.264337135439128	-0.26417389169396	-0.262882054016423	-0.2628389	-0.2624041	-0.2624041	-0.2624041	-0.2641432	-0.2641432	-0.2641432	-0.266732275889328	-0.268491	-0.268179853642914	-0.2693606	-0.268198072988048	-0.267904880134589	-0.2667519	-0.2667519	-0.2676215	-0.2676215	-0.265141754779605	-0.2632738	-0.2632738
489	-0.0623287066954358	-0.0594525726486645	-0.060839954306232	-0.0590495928022147	-0.0533230994137088	-0.0474779913823573	0.0898314738461539	0.0662126882132295	0.039264816631351	0.0118633850661324	-0.0304712165549061	-0.0456026245704738	-0.0414633717393135	-0.0459265232535003	-0.0534611413236064	-0.0583558666666667	-0.05190044	-0.0497324	-0.0479932	-0.0490264342807924	-0.0465345899710324	-0.0411739690468022	-0.0397160774350649	-0.0404339662565364	-0.0673644231692306	-0.0929058722667223	-0.0920541874380587	-0.0889225169230769	-0.0882134	-0.0842280181538461	-0.0567030260842818	0.105647224034161	0.132354210288349	0.112921448830028	0.129389510435533	0.13827178713815	0.141653630923303	0.143654495929373	0.1463627	0.1459279	0.148977962334885	0.145472713125799	0.145949693138011	0.143370453797964	0.1420139	0.14443686253914	0.15112197150769	0.152614981446479	0.1559302
490	-0.187324640159046	-0.1865216	-0.1860868	-0.1865216	-0.187183082597775	-0.187580544319311	-0.188232347633773	-0.188245326714286	-0.186765045105913	-0.189657963416847	-0.187948750082809	-0.18690333759523	-0.188331388388245	-0.208524662366346	-0.217451810707127	-0.199051036344157	-0.212138996633512	-0.2152174	-0.216012271312804	-0.2156522	-0.215978572242479	-0.217543396891997	-0.217074889473684	-0.217899654792332	-0.215862116603774	-0.2170960738833	-0.2199999	-0.215695314574832	-0.218346843223737	-0.218947723120239	-0.216030630174568	-0.221554931927028	-0.242393487354519	-0.252750822297918	-0.255734333202732	-0.255841443855581	-0.256916606127857	-0.255436575057966	-0.254689850347797	-0.253529741881259	-0.265094305895992	-0.273913	-0.271762884168551	-0.261179853467933	-0.25926985871438	-0.256890250248427	-0.255953110566577	-0.259420487716686	-0.258656142729381
492	-0.0514583	-0.0511799658966327	-0.0484309412044374	-0.0475459	-0.0454613798696007	-0.048026542411813	-0.0509422248439938	-0.0479958197458486	-0.0463723365604575	-0.0462002461033634	-0.044772736643026	-0.0430371544970982	-0.0441545542678152	-0.04667314336	-0.0494701678201927	-0.0535268038444848	-0.0569241294537665	-0.0570468094684386	-0.0560580316180949	-0.0506237816780365	-0.0472015629136936	-0.0410546397948922	-0.0389008669367909	-0.03842976112	-0.0392931	-0.0396337691489362	-0.0355603951536643	-0.0327443506560636	-0.0319045	-0.0336436	-0.0348472640935672	-0.0358166	-0.0363258396359304	-0.0384255	-0.038841501601281	-0.0392951	-0.0393931509003789	-0.0401649	-0.0405993595144871	-0.0384902084970823	-0.03187008438751	-0.0248179842105263	-0.0221609225498008	-0.0212711672761294	-0.0224055346306593	-0.0226111025598679	-0.0217049543200728	-0.0196268675791208	-0.0123228147462272
493	-0.0209243610406108	-0.0268412700252268	-0.0319657705179283	-0.0347338	-0.0316427992357143	-0.0276972968	-0.0260381	-0.0291277662507863	-0.0292818115238095	-0.0266495874396813	-0.0276194950711521	-0.0269614003984064	-0.027480801134818	-0.0216746174710867	-0.0182072	-0.0188780828125	-0.0190768	-0.0197393828	-0.022141118	-0.022555	-0.0234663408	-0.0266959352	-0.0275654828	-0.028642	-0.028642	-0.028642	-0.028642	-0.0284117843515541	-0.0273376	-0.027793218	-0.0282071	-0.0295694215714286	-0.0292734465769231	-0.0281734771493177	-0.028555857165231	-0.0278991987991968	-0.026012482	-0.0237568450265211	-0.0192621808820513	-0.0160187626947368	-0.0162241551614189	-0.0164681	-0.0155776296	-0.0147289	-0.0147289	-0.0158472056	-0.0177932704	-0.0196024328896943	-0.01967102718943
494	-0.129467377638621	-0.109771089755145	-0.107971605778776	-0.102239050882423	-0.100403705564516	-0.101268605124565	-0.122326654537227	-0.138294989615847	-0.155522513050149	-0.165616041270824	-0.178270836179949	-0.194920895118185	-0.190245230550746	-0.190049632512803	-0.180390415891543	-0.168203594721465	-0.155240746628647	-0.143508894812976	-0.137055512895888	-0.133552348782271	-0.126519810095277	-0.136214444213755	-0.142490392259522	-0.141649709949604	-0.143960698890832	-0.154849892590337	-0.167488901620832	-0.182549084521403	-0.18911968752171	-0.198142528065787	-0.202642947221485	-0.212627252372706	-0.208127729535566	-0.177694231995115	-0.151274441138657	-0.146202370742748	-0.112560325866102	-0.0918760088991862	-0.119319147824238	-0.0915433223028324	-0.0825568656880603	-0.0992559775340954	-0.064385705123215	-0.0657574595732392	-0.0548272254456512	-0.0542275348534846	-0.0743738341933534	-0.0523589972550029	-0.0466891445691991
496	0.117241372133769	0.121565907123564	0.130879882292696	0.1326087	0.137354596103896	0.139272888222786	0.146522100855009	0.158670989376292	0.1582609	0.157807195652174	0.157806838966366	0.1582608	0.1582608	0.1586956	0.159366173769348	0.159067755389541	0.1591304	0.158775487846217	0.1586957	0.1586957	0.165154862973296	0.1665218	0.1665218	0.1665218	0.166715665809218	0.165795736759458	0.150500325537821	0.141949269710366	0.147165586365332	0.1530435	0.154605674285714	0.1547827	0.156397682386567	0.1578261	0.154083560271526	0.153913	0.153913	0.153913	0.153913	0.153913	0.153913	0.153913	0.153913	0.153913	0.155250394355484	0.1556521	0.1556521	0.1556521	0.154874554316547
497	0.210476112442232	0.21106050288531	0.208623882	0.206721867607143	0.213165633857143	0.211846711928571	0.208934453428571	0.20905715834876	0.208538009	0.23473756792	0.251610583063611	0.262415813207638	0.269118600745378	0.2691784675418	0.272647633789515	0.274492860857143	0.2764652	0.275927865696786	0.280122233857143	0.278857158607143	0.2777696	0.279414912821429	0.276792837742233	0.271002077914488	0.26355360725	0.263267135428571	0.259645502245463	0.251207471903846	0.248107640110735	0.2442914	0.242586246355202	0.239195364598294	0.237018955490618	0.23414294475546	0.231985395201476	0.230015462225774	0.2282044	0.227063305285714	0.226200889172562	0.225552166254635	0.2247261	0.2234218	0.2221174	0.2221174	0.2221174	0.221621059076923	0.220955203789836	0.219718180428571	0.2199435
498	-0.401245839879153	-0.40614818210075	-0.410632861861111	-0.412546041321429	-0.417448820045958	-0.418994928742857	-0.416900455215054	-0.414984635075114	-0.412935644815476	-0.417980258387133	-0.423235591398157	-0.427818443590588	-0.436884408187388	-0.442832454870532	-0.449668487175006	-0.454343300440443	-0.456988794804651	-0.456441901411765	-0.457078599009116	-0.457174	-0.4547879744	-0.451219404347826	-0.448830936695469	-0.446676843625624	-0.445949997880373	-0.446295873643411	-0.446648246268657	-0.444649675428571	-0.4423913	-0.443531385926278	-0.4441305	-0.4441305	-0.445388217857143	-0.4454348	-0.448684277766537	-0.453823539451937	-0.459486603043478	-0.47904823209483	-0.483036613556585	-0.4791425744	-0.4780747056	-0.4758447624	-0.473988321033335	-0.475984890943147	-0.478272782677165	-0.476879096746374	-0.479526554894283	-0.478405660079681	-0.476009813944223
499	-0.1867391	-0.1867391	-0.186814433571311	-0.114202954816376	-0.176769305772677	-0.18612670330205	-0.182909428633632	-0.18463738918674	-0.1849999	-0.185114132889585	-0.1854347	-0.1854347	-0.185971201385493	-0.186364700902669	-0.1876086	-0.187835585424374	-0.18941583625731	-0.190313685030426	-0.191306633256395	-0.1919564	-0.193016370233702	-0.1941303	-0.194518566767791	-0.197708969857143	-0.197847599957772	-0.200661469046769	-0.2023911	-0.211795877657712	-0.220737071632726	-0.221759483746853	-0.222979951665998	-0.2236956	-0.222923766191526	-0.220505376653386	-0.219853658818704	-0.219382448450468	-0.218517487285714	-0.219440253275444	-0.220504283357928	-0.220285583766745	-0.21987892073183	-0.219099401129284	-0.222492573074365	-0.224740495465729	-0.220728860483006	-0.220348691335384	-0.221087	-0.221518233708217	-0.2215216
500	0.193636545175439	0.189073202862412	0.18527618515625	0.182955255011411	0.180553296275597	0.177974755895197	0.1741304	0.1741304	0.173669017868172	0.1776087	0.177764571698113	0.1784782	0.178508915855573	0.1793478	0.1793478	0.1793478	0.1793478	0.1793478	0.17791451839434	0.174037859845806	0.175092872584541	0.174042713410831	0.166297346271738	0.16693509437799	0.163907223293651	0.162689697778537	0.157288430962005	0.148170086127345	0.118278294573791	0.113361554967702	0.103700682067056	0.0898204685538462	0.0819565	0.0815217	0.0815217	0.0815217	0.0815217	0.0845651	0.0845651	0.0845651	0.0849191244721928	0.0869405311897106	0.0865170295518427	0.0858695	0.082849625	0.08279278274263	0.0806164813230769	0.0749999	0.0756824147410358
501	-0.131664920908379	-0.133840960910396	-0.135462508081601	-0.1358567	-0.136519209048362	-0.140263991761031	-0.142403189625585	-0.143703260608424	-0.144135739572816	-0.144549	-0.144571374102964	-0.1458528	-0.146722	-0.146290524235105	-0.147155886288416	-0.1471564	-0.146263537080113	-0.1449833	-0.143276996296296	-0.139886989547582	-0.136756471201273	-0.132925203876853	-0.127812470982839	-0.12608697346648	-0.128432002340817	-0.127686216675773	-0.124803412085691	-0.123547112749546	-0.120766944495605	-0.115112598153881	-0.11239	-0.111157576573572	-0.109856306753458	-0.106426915076564	-0.103486414055274	-0.101266200973873	-0.0990106078802206	-0.0980462	-0.0971769	-0.0964300795631825	-0.0941814408928571	-0.0939019875671802	-0.0950775775446775	-0.094135	-0.0935133635270458	-0.0923964	-0.0919618	-0.0936072074285715	-0.093701
502	0.0932037859445876	0.0586040446496323	0.0431562017548672	0.0345219540369589	0.0358902436147458	0.0332029160743172	0.033250543152134	0.0377367483441034	0.0352934	0.0384372223704064	0.0386785186901239	0.0324832692450179	0.0286902367820764	0.0297111446322819	0.0373665232753088	0.0341626050726368	0.0323520344111653	0.0294281664946816	0.0337580606874509	0.0290031334803585	0.021567270023728	0.0170950891796936	0.011890014007112	0.00727289305234866	0.0056515704965828	0.0044883742542817	-0.00289291153867529	-0.000568227173646435	0.0047224574212127	0.0121699137304923	0.00419620783014361	-0.00191838356008522	-0.0129485745265429	-0.0300295649517685	-0.0447014777075511	-0.0493403152886115	-0.0538500426628968	-0.0612017066823799	-0.0711245074753256	-0.0739992628260223	-0.0776037495539369	-0.0813013941258078	-0.0790437725017781	-0.0781860671065479	-0.0777974249110613	-0.0758607967962912	-0.073625162794833	-0.0738418679063191	-0.0785515245136902
503	0.27996591072455	0.278456708678571	0.274278143876923	0.269152951297692	0.2684023	0.268957396360756	0.2670979	0.268416130515966	0.267909215435575	0.27117239584629	0.268168553593905	0.271097486933758	0.26859696734034	0.266467331169261	0.261786145235902	0.231218985944703	0.226472921331567	0.2275237	0.227045825771716	0.225317783040484	0.225049405997349	0.223802218044028	0.2231758	0.219262708314506	0.213414455580866	0.216091188266464	0.216095281521349	0.21501188062378	0.216469137077535	0.215762152997681	0.220634281976138	0.221424002518224	0.220480736650807	0.220175247829207	0.221211018781053	0.224025072891168	0.226391827242851	0.228210869161974	0.229512149955212	0.233629990626035	0.234228129359313	0.235510681402133	0.236599767979083	0.23805189039417	0.237239230019881	0.237986947713718	0.241249028975049	0.2453455	0.248230816235042
504	-0.113568558687757	-0.205810492267752	-0.177350336254502	-0.1732609	-0.173646626974169	-0.175894094344613	-0.179043434095301	-0.181244415	-0.1810868	-0.180455963506849	-0.1815217	-0.18002420634866	-0.1828261	-0.180341887246955	-0.179543677308725	-0.1799712728517	-0.181689438284046	-0.180202178740739	-0.173976562504676	-0.172426290479962	-0.1728262	-0.173396807135657	-0.178935052720157	-0.180568763772266	-0.184293178085347	-0.17980073221591	-0.183500343662749	-0.185713570381868	-0.186905713633241	-0.188839406168831	-0.189838033877234	-0.191683286176146	-0.196052036571248	-0.197335929860541	-0.198029576931104	-0.198585619404931	-0.199678586792591	-0.201799567610063	-0.2035185	-0.206005610545693	-0.206947756772446	-0.2052576	-0.205778291254095	-0.206640114066289	-0.2074316	-0.2078664	-0.2087359	-0.208668008709422	-0.207746637219483
506	-0.0892555163244005	-0.0951785291993845	-0.0943114070228547	-0.0920622214713535	-0.0944604459244533	-0.0971089189595033	-0.0983561600480384	-0.0993592186848436	-0.0993095244125889	-0.10948877389889	-0.11278317891738	-0.127450812609755	-0.147599920165048	-0.165088288132369	-0.1658002	-0.1658002	-0.16539027056	-0.1645715503125	-0.1644958	-0.167863630666667	-0.170148	-0.17631908662257	-0.1766697	-0.177048452922338	-0.1771045	-0.1771045	-0.1771045	-0.17762956448	-0.1845260875	-0.1849306	-0.186855355408783	-0.1875393	-0.1875393	-0.184870440050018	-0.180211636227224	-0.177541475553967	-0.17981211112	-0.1805827	-0.1805827	-0.1805827	-0.1805827	-0.178568714423077	-0.174340770272436	-0.172728488729841	-0.169883235837222	-0.169417093072787	-0.1579742	-0.155907902380952	-0.156504194900398
507	0.0609176263292496	0.0625640878571429	0.0612528	0.06219849	0.0621465753486464	0.0590870610712878	0.0568333765266648	0.0545824434132007	0.0564702	0.0560070194930382	0.0546489049315068	0.0556007	0.058047941751734	0.0595138	0.0561203362370582	0.0573640558742203	0.0577746	0.0586442	0.0597349821428571	0.059116945	0.0606527207142857	0.0634268	0.0631881302195887	0.0624724692857143	0.0617590850011257	0.0631215635714286	0.0634267	0.0504695456462936	0.0444278700337006	0.0421215878685907	0.0381570652310102	0.0377747	0.0396545346434143	0.0412179623214286	0.0395138	0.0377389995098039	0.0357813411185984	0.031201819417785	0.0299485	0.0299729944232701	0.0286442	0.0253039078791651	0.0223355262721893	0.018823227940914	0.0142796444628462	0.0114860006310832	0.00853600566380491	0.00254407011327119	0.00110460214285714
512	0.04964124952	0.060351363512605	0.0621319608571429	0.0630973759639048	0.0634521	0.0634521	0.0634521	0.0634521	0.0634521	0.06168261575	0.062932208993576	0.0639338908928571	0.0651215767142857	0.0660609	0.0646673211870027	0.065694916858616	0.0798187857560907	0.08386848252	0.0882502264642857	0.0881802140357143	0.0992829746071428	0.102983440379937	0.109252211928571	0.11711508672513	0.12835916659242	0.133880590245527	0.136523874122686	0.1338706	0.147239259259259	0.153670244716794	0.158380182010975	0.164402589587462	0.171133321661538	0.172898711271613	0.171689519571429	0.172900648142857	0.1738555	0.174318252383882	0.177782231239624	0.181401291389782	0.183694770785714	0.184709882	0.183959655327669	0.1882033	0.191054846520671	0.1838556	0.186648375727006	0.1921164	0.192163296285714
513	-0.0399783788184438	-0.0421254	-0.0425688510147234	-0.043863302007874	-0.0434298	-0.0436006142857143	-0.0439568875889328	-0.0376776563121089	-0.03601464	-0.036039	-0.036039	-0.036039	-0.0363439896822121	-0.0353351263585657	-0.0367892992910176	-0.0395793142857143	-0.0413704935376968	-0.0427594850775965	-0.043865	-0.0441207647058824	-0.0376595097948379	-0.0362774036717729	-0.0366735834848901	-0.0362542363598844	-0.02618797618	-0.0366758501842493	-0.0415580007259847	-0.0430212558772374	-0.0534653643822239	-0.0563213974603175	-0.0588961285714286	-0.059952	-0.0893253387975319	-0.103522673120453	-0.107569468523677	-0.0992391294094332	-0.0959325022207762	-0.0964738	-0.0951694	-0.087258353945284	-0.0874438400059881	-0.0826715587038632	-0.0829956	-0.0829956	-0.0838940296062992	-0.086442753515625	-0.0923640951712753	-0.0941648479841897	-0.0944679307010022
514	0.165286911681487	0.155742890989131	0.156588542996604	0.156512886182903	0.1567939	0.15825355	0.1589678	0.1589678	0.159178429806214	0.174193217207792	0.177430680536913	0.178719335714286	0.182169798357964	0.185778769673399	0.181268187626621	0.174725266692976	0.176062120163807	0.174919734963325	0.174339955343137	0.181492695316653	0.174771644054988	0.181362170907371	0.183644380401833	0.190853406194805	0.188306697484273	0.188761063711832	0.187260067714286	0.181359643305962	0.180039315725518	0.1802721	0.184046310722611	0.184867376243094	0.183374069437653	0.184435239519375	0.180965675553733	0.178472898441345	0.177852100943396	0.1759243	0.176732226241135	0.175684620925926	0.174928212727273	0.1741851	0.1746199	0.1750547	0.178806885603715	0.179555035312259	0.184405701409014	0.180323402077238	0.186053856022409
515	-0.3104349	-0.312605668187275	-0.314801311662576	-0.346246089410433	-0.35335394699006	-0.355365138973537	-0.356667233252493	-0.350417044162437	-0.345177127661617	-0.349071426674622	-0.235440791156042	-0.297204233625988	-0.290140460011542	-0.288553260784333	-0.280863384394822	-0.270146654394301	-0.265789923968562	-0.262828607486006	-0.273271165532238	-0.276523963320326	-0.269601847672879	-0.260810312851528	-0.255981615679655	-0.252622512739496	-0.251315346981843	-0.250671568202573	-0.24971331163374	-0.248298073496836	-0.250101630191778	-0.2495652	-0.254636696669333	-0.261737165054602	-0.260720266341598	-0.261464043213729	-0.260605927312426	-0.258262341371055	-0.256871745576908	-0.258919384240808	-0.2582609	-0.2621739	-0.262903899536039	-0.263069721719114	-0.264397570683549	-0.268543839531045	-0.272304453517672	-0.275992260687072	-0.2826087	-0.2826087	-0.2826087
518	-0.123321019868707	-0.135156082804455	-0.135355498804898	-0.134411360614152	-0.134952680961983	-0.133053750188379	-0.137774102435508	-0.141970082049042	-0.148337672573203	-0.1465229642049	-0.144395663953915	-0.143701592368054	-0.146221620664923	-0.151508525570088	-0.150136014012212	-0.150326675028072	-0.147363847665654	-0.157672715214034	-0.153158364638093	-0.149133253775345	-0.145404595553822	-0.158828344772014	-0.154683859603241	-0.151089390550215	-0.171173470806837	-0.176056853477559	-0.167634101485704	-0.163190527324762	-0.16619587082377	-0.167981330680886	-0.15927651611977	-0.160946394509605	-0.172297301965244	-0.170513295485442	-0.161484831287283	-0.173971887828786	-0.180369400690757	-0.176418960929581	-0.173208449723668	-0.170978605795058	-0.180341740602184	-0.175201055419502	-0.166728679288804	-0.165978015467885	-0.174248630552906	-0.166067921314419	-0.164163204592871	-0.169525585776374	-0.189703569969113
519	0.17608379144427	0.177316199336095	0.174369875790207	0.161512487274863	0.154343245125479	0.146406395301488	0.14186653702184	0.150281857896088	0.140389555955359	0.145489199005609	0.148642331809893	0.14705778449006	0.140913391219916	0.140579739317149	0.143959500422114	0.145304125756489	0.143416935199687	0.137428253887864	0.13350246898982	0.135272421026184	0.134033088645262	0.132151455404882	0.139048721417385	0.144274136466459	0.14800124001139	0.149983486837061	0.154599816390387	0.156830882769522	0.157796385053379	0.159049890334368	0.159994735713405	0.162075836385553	0.1616385	0.162825512499501	0.162812228481013	0.165646884447206	0.170167742924498	0.175465847752446	0.185642189310693	0.206958487946429	0.2055857	0.206747438620211	0.207377281651836	0.161890720753424	0.154434057860616	0.194390081478071	0.222096032281263	0.232225529759425	0.235127757055515
520	-0.115277802430146	-0.134332513408984	-0.105140408334324	-0.0718516196667425	-0.0835171620204913	-0.0859100091376499	-0.0858346649304829	-0.0680168680406029	-0.0608308854002872	-0.0550576951854203	-0.0486365705733029	-0.0559873240233774	-0.0603753259757495	-0.0552050119347893	-0.0509894131036604	-0.0506004	-0.0517685268379651	-0.0567575467406952	-0.059881466318056	-0.0550031861173103	-0.0497813926176561	-0.0478535229230769	-0.0469719189346206	-0.04778064093629	-0.050811910139165	-0.0488411155905691	-0.0425898899618106	-0.0391579785714286	-0.0427314204761905	-0.0447864083051369	-0.04356625078288	-0.0461156089642857	-0.0475682	-0.0484329258184174	-0.0487559234532374	-0.0481501575947823	-0.0498604541519087	-0.0566988	-0.0561789841022001	-0.0536553	-0.0536553	-0.0493562856044294	-0.0520210509905254	-0.0527867	-0.0509800911733428	-0.0447538541539278	-0.0407232047344315	-0.0232173993735317	-0.0215195356132358
521	-0.102015339068417	-0.0927944796880414	-0.0873895354176911	-0.0974096439571511	-0.0848140868459538	-0.0724148577707477	-0.0778144091749745	-0.0913147291711135	-0.0841118778571429	-0.0858680018736194	-0.0833937121097916	-0.0915429388723456	-0.0865637858571429	-0.0966293682119816	-0.0972191355899145	-0.0987681409133629	-0.105930113095238	-0.104134155917668	-0.103574870037551	-0.109099857995777	-0.108776207111278	-0.104143635691397	-0.111884782598272	-0.11201921516216	-0.096491430558587	-0.0916863167083185	-0.0891214540628595	-0.0880654433996741	-0.0890017524608014	-0.0896108630520792	-0.0888600622376095	-0.0989824597013297	-0.0968591846535849	-0.0990612007417027	-0.0965569994847594	-0.0952930545879457	-0.0959584991119691	-0.105044934887593	-0.113216425821382	-0.11221228026732	-0.116110014863198	-0.125348142685759	-0.124297514150943	-0.125591223569526	-0.123992122481617	-0.128537699025974	-0.125417872535228	-0.136316863311729	-0.143002094144385
522	-0.405510848495626	-0.396984009436795	-0.375166951923066	-0.376438763693562	-0.385158017356981	-0.399497172713955	-0.402984527711104	-0.404234773446154	-0.406615048625491	-0.4091303	-0.411756751047947	-0.413363547123962	-0.416981927932406	-0.421763207566903	-0.425529819728048	-0.433280659264894	-0.442224404766751	-0.444874152608017	-0.447358949307905	-0.457269917156871	-0.462552964781068	-0.465011293221019	-0.4634782	-0.464847924632715	-0.463852345286731	-0.46057790028169	-0.458651003774591	-0.456575994855276	-0.454456026403936	-0.449885782388115	-0.451100817736559	-0.454599813322238	-0.460257749672029	-0.467264358841723	-0.46887855141428	-0.470884626744186	-0.4759572777511	-0.478541266437182	-0.48025052478941	-0.48230055699317	-0.48317858550141	-0.480720336582431	-0.477347388358089	-0.479405508856683	-0.482207345987159	-0.481426387961477	-0.478673999358974	-0.479839979895456	-0.484799009464358
523	0.2008695	0.194672671852446	0.192587760298606	0.188956681860078	0.186460327046672	0.186765249258582	0.189332473371351	0.192055370553163	0.19781462695197	0.195095309190985	0.18710414651041	0.194692249254288	0.192857757549505	0.1930434	0.19329497563786	0.195807302763861	0.198874800255069	0.189622483527872	0.1913042	0.186605626561009	0.186770239471639	0.19129868748019	0.194180472727273	0.203371833333333	0.184683442966855	0.194215294886364	0.193814612782424	0.191993536272751	0.217743797450666	0.198377979630189	0.202070090051318	0.201076441689806	0.199775417176652	0.201959218496111	0.213772382534934	0.216926421672351	0.222128179220779	0.223342314708571	0.225725884238715	0.230192493660856	0.228160786770375	0.223205422065917	0.221741569979545	0.217002469451225	0.215564363857561	0.218251867507885	0.232570822131244	0.236238080382377	0.233200361432202
524	0.01962140813995	0.017832365885694	0.0154135498214286	0.014248841	0.0130376124285714	0.0128977	0.0128977	0.0125723561112951	0.0135084939052666	0.0137673	0.0137673	0.0129404742961245	0.0102237806989674	0.00613833243027888	0.00532378111957602	0.00278708816821098	0.0011586	-0.00865595098031832	-0.0128450752153485	-0.0149283	-0.0149283	-0.0144935	-0.0141681561112951	-0.0166674	-0.0146520468416735	-0.0144935	-0.0148023868298697	-0.0135265892534865	-0.0130863688638622	-0.0201945131913649	-0.0933926124366776	-0.1092761	-0.1101456	-0.111068487843657	-0.112319906185868	-0.12525504705306	-0.129558922611735	-0.136845844776963	-0.138013574219375	-0.141041793805896	-0.137923705030754	-0.132950268830739	-0.1331892	-0.1304367964687	-0.127613467517687	-0.127938775124213	-0.126848364237421	-0.128086664608758	-0.12784503250501
525	0.0699998	0.0699998	0.0699998	0.0699998	0.0699998	0.0699998	0.0695651	0.0690087183441559	0.0686018372008114	0.0682607	0.0682607	0.0682607	0.0682607	0.0723753574164476	0.0696524353302057	0.0668597428013393	0.0655059994108984	0.0631069907533024	0.0627082635695037	0.0630433	0.0634781	0.0611175343273691	0.0604347	0.0604347	0.0582057311422846	0.057826	0.057826	0.057826	0.0624043651515152	0.0664400530315279	0.065652	0.0661998428	0.0730271410948342	0.0743478	0.074433083444488	0.0760869	0.0743478	0.0743478	0.0743616200488998	0.0747826	0.0747826	0.0795652	0.0795652	0.0791620062868369	0.0791304	0.0791304	0.0791304	0.0782997169642857	0.0782609
527	0.0410660120342222	0.0444270750289252	0.0494089850222496	0.0687136430878754	0.0851525916212088	0.088358884620741	0.0915944388410336	0.096329060942908	0.0965258170836516	0.098261947026989	0.0989062183569944	0.102005926897754	0.10537239114409	0.107872359209054	0.108999924937916	0.110659227322034	0.113670010219006	0.115240071463217	0.116103727786819	0.117304268662838	0.118378172641509	0.118756096191384	0.151880376499539	0.211231430065011	0.228057477704897	0.222984375843418	0.224664589726957	0.225600037726914	0.228614088097103	0.226666333303475	0.22893187086871	0.236886218514849	0.243203097261635	0.246008201307178	0.247693861028726	0.253457045734428	0.254708941070587	0.259705214352968	0.265849168213306	0.2684782	0.2697826	0.270423419811321	0.269403549014972	0.269718216899501	0.271872411320755	0.274161162354454	0.275323157810718	0.279840678604456	0.2815217
529	0.326462	0.326462	0.326462	0.326462	0.326462	0.324288	0.32600296284	0.33316527248	0.3342881	0.33716488464	0.3382011	0.3382011	0.3382011	0.338985893034428	0.341881182512491	0.339660574875089	0.340052137511405	0.340375	0.340375	0.340375	0.340375	0.34097466600018	0.3408098	0.3408098	0.3412445	0.340732340092824	0.340375	0.340048861192431	0.3399402	0.3399402	0.3399402	0.3399402	0.3399402	0.3399402	0.3399402	0.3399402	0.3399402	0.3399402	0.3412446	0.3412446	0.3412446	0.3412446	0.341702033424658	0.342549	0.342549	0.342549	0.342253957142857	0.3416794	0.3412446
530	-0.1351277	-0.134500625298805	-0.13069433661622	-0.130033526861489	-0.1342581	-0.1342581	-0.1342581	-0.1342581	-0.1342581	-0.146757592753623	-0.168299125411481	-0.174413176568705	-0.1703451	-0.1703451	-0.1703451	-0.178898506701445	-0.1812146	-0.1812146	-0.1829537	-0.182908491195219	-0.180026352033493	-0.1846929	-0.1855624	-0.1855624	-0.1855624	-0.1855624	-0.1855624	-0.1855624	-0.1855624	-0.1855624	-0.1855624	-0.18252046528	-0.17861737828	-0.177303065906363	-0.1773015	-0.1773015	-0.1773015	-0.176894619421823	-0.185348699143657	-0.204544797217676	-0.180200411491442	-0.204000659807114	-0.222276295996285	-0.218935162059248	-0.2186058	-0.216872298202844	-0.2155624	-0.21605365674727	-0.207672684057393
535	0.37127923277341	0.372258530710348	0.375179295409597	0.37958	0.376648134758536	0.37247905662873	0.38458673939346	0.393848046601046	0.381272596092308	0.374890067200451	0.3739272	0.374903827692308	0.37744883288219	0.372848436586743	0.366300821507692	0.37305668435257	0.376692714826207	0.380216978868041	0.385846810438267	0.387573199846201	0.392108186392855	0.398988020767431	0.3995821	0.400424299528302	0.400452	0.400452	0.400452	0.400795868006563	0.402638900304007	0.4026259	0.401756	0.401756	0.401756	0.404255558301158	0.405902594603033	0.408924710313018	0.410764792318635	0.411322823848626	0.4113236	0.409071536995666	0.409133796085342	0.406239952830622	0.4052349	0.420899980710957	0.43406987770204	0.442524153322339	0.447899845250843	0.456974092307291	0.458513376115673
536	-0.207689607416364	-0.212452276664056	-0.210393965567437	-0.194578684644502	-0.193835706973323	-0.1926563359375	-0.192549010357684	-0.198322884379968	-0.201783384565062	-0.203145162227123	-0.214987709734844	-0.2171739	-0.219850379118795	-0.2236957	-0.217326024772992	-0.223402306206897	-0.227335447274927	-0.232697489591761	-0.234224474001566	-0.235258570567609	-0.237513260407673	-0.233587032795406	-0.232447701603191	-0.242418274889772	-0.245555905759941	-0.239712930245906	-0.250388674570983	-0.2512893144705	-0.256601962866319	-0.2541304	-0.236524781181608	-0.227450784505668	-0.216801285023839	-0.201873128836482	-0.193372698484564	-0.182752050362493	-0.156397145591877	-0.134403057029081	-0.121620348376073	-0.107328719331613	-0.0981376128129678	-0.0806457933630016	-0.0639079985750113	-0.0548207952358818	-0.0381104453036226	-0.0217392535678092	-0.0156130750468617	-0.00579246666555294	0.00545138355065908
537	-0.352985025359712	-0.396194959621564	-0.419395402857143	-0.43976005091104	-0.445798809282399	-0.450501	-0.450501	-0.450501	-0.450501	-0.450501	-0.450501	-0.453816002472089	-0.4557184	-0.4557184	-0.4557184	-0.4557184	-0.4557184	-0.4557184	-0.4557184	-0.4557184	-0.4557184	-0.4557184	-0.458126713913044	-0.460209994571429	-0.4628009705	-0.46614441460475	-0.467589492857143	-0.4687619	-0.4687619	-0.468684533451957	-0.466795001153323	-0.4652836	-0.465306406223019	-0.473096760208167	-0.46588168175444	-0.430820426748279	-0.445189943777821	-0.432868502775865	-0.425414388068891	-0.415039961255659	-0.415792633466626	-0.416049205417134	-0.414394679943283	-0.405410781355765	-0.387132338740782	-0.3848625	-0.385729291560284	-0.38626097772242	-0.385293902566328
540	-0.0886924470304976	-0.0851405	-0.0890186918923027	-0.085574	-0.0867549465278429	-0.0889722955465587	-0.0884884474821868	-0.0876560635780185	-0.0878443627972592	-0.0857714244865083	-0.0847397886911565	-0.0810842474759315	-0.0857961912188607	-0.0909973089278597	-0.0931214863516693	-0.0913400684699233	-0.0924983136807818	-0.0949004691129032	-0.0945235259650549	-0.0942656	-0.108039062640902	-0.111211	-0.116446756707251	-0.123635925024165	-0.133683095070275	-0.138811956137974	-0.123254565982289	-0.13697997042485	-0.151434662766461	-0.148350653057692	-0.153040538287068	-0.157149373979373	-0.156960125620652	-0.163942023840138	-0.177988349251889	-0.185909796109522	-0.194446219091833	-0.199157151045683	-0.198509583233053	-0.196253255814889	-0.197121692975373	-0.191248065494442	-0.185864253428571	-0.1838298	-0.173388386021648	-0.174953900514559	-0.176769506326187	-0.16643049215578	-0.165260463118176
544	-0.0799959866153846	-0.0682316783758844	0.00342361830206088	-0.102133722709475	-0.0489507326976314	-0.115253111628854	-0.111010496753892	-0.1086956	-0.107065102918288	-0.1069565	-0.107453363330599	-0.1082609	-0.109639007181719	-0.1108696	-0.1095653	-0.109601560433807	-0.1100001	-0.1100001	-0.11048697274863	-0.118021667922941	-0.0998823598585051	-0.114100549846154	-0.1130437	-0.112767467340179	-0.120297864635583	-0.114235328320884	-0.106114284469002	-0.106977964291756	-0.1069567	-0.106546405362035	-0.105677155442443	-0.108843032889815	-0.111304561111111	-0.1069567	-0.1065219	-0.107091740310078	-0.110071980490229	-0.109111415564442	-0.109885050523077	-0.105695099259707	-0.109265643764706	-0.109981749284864	-0.1091305	-0.109034628715803	-0.10918656099844	-0.107156695031923	-0.105919298841131	-0.103991095213608	-0.102415955614442
547	-0.080996432639167	-0.0815714	-0.164056380679062	-0.0973504232843136	-0.0902671	-0.0918488058035714	-0.0912487370213479	0.0133589856048387	0.0127764	0.0108817645523886	0.00805983230212937	0.00799379999999998	0.00565991726094004	0.00321119999999999	0.00321119999999999	0.00321119999999999	0.00321119999999999	0.00321119999999999	0.00229441631493506	0.00697075720032183	0.00617631948261924	0.00494970000000001	0.00494970000000001	0.00427486513317192	0.00494970000000001	0.00428375834683956	0.00157633951973953	0.00212132264302982	0.00041205388642771	-0.00200689999999999	-0.00325577441104791	-0.00374599999999998	-0.00528355130679532	-0.0101301502875924	-0.0106397956262425	0.00110146482278901	0.00489350000000001	0.00489350000000001	0.00451619569251162	0.00813191566743959	0.0105436	0.0105436	0.0100199058987644	0.00836969999999999	0.00836969999999999	0.0069899263292345	0.00532619999999999	0.00532619999999999	0.00635461685529504
550	0.1849096	0.1862139	0.190127	0.190127	0.190127	0.190127	0.190127	0.190127	0.19027558519685	0.1918662	0.1918662	0.1918662	0.191890859787318	0.194493176220977	0.1970836	0.2005890720921	0.20079015696	0.200127	0.203980461593626	0.206813431494237	0.173926708723975	0.156711286100079	0.156604991668667	0.1775184	0.1775184	0.1775184	0.1775184	0.1775184	0.1801271	0.180796985703033	0.1849097	0.1849097	0.1849097	0.1849097	0.1849097	0.1849097	0.1866488	0.187394224375446	0.191362333191607	0.197144450081833	0.200171866819508	0.201079637208479	0.171194054870437	0.210876872610106	0.218689990569745	0.206819454830664	0.205974818831169	0.2057793	0.210545467114914
551	-0.1773914	-0.1773914	-0.1773914	-0.1773914	-0.1773914	-0.1778261	-0.176903931199365	-0.176147201558655	-0.179001156419118	-0.181337690343699	-0.1813046	-0.180887439572954	-0.1808698	-0.178856843429933	-0.1778263	-0.1778263	-0.176778557325584	-0.177065883281128	-0.177883842383947	-0.1813044	-0.1813044	-0.1815934899607	-0.182651100283273	-0.180824935931091	-0.1804349	-0.1804349	-0.18028310382275	-0.181271625265901	-0.181841248431442	-0.182671419688109	-0.183789166173191	-0.183322645532151	-0.186516990634142	-0.184771406536395	-0.180485900571896	-0.176160046550314	-0.172395866037463	-0.150503121156946	-0.129127735195531	-0.125781895298969	-0.128506551731529	-0.116025722757416	-0.124352444641604	-0.1204348	-0.1173913	-0.1162948245	-0.115675600505737	-0.1147827	-0.114400523063192
554	0.113531220875814	0.101699236	0.0932260904	0.0946933	0.0946933	0.0946933	0.095492860446571	0.0630074639439781	0.0222748232527327	0.0207803	0.0276746301751364	0.0329542	0.0198482433348733	0.00364139434196888	0.000696714180252223	0.00663044017857146	0.0138238	0.0162379842105263	0.0167692797070382	0.0179908492109039	0.0190412	0.0190412	0.019517306	0.0381865550514285	0.0521520852930023	0.056071446984127	0.0638237	0.0638237	0.0638237	0.0638421955689472	0.0657325625266904	0.0659976	0.0664324	0.067302	0.067302	0.067302	0.0682101946010321	0.074743797740113	0.0751365284546516	0.0742585	0.0742585	0.0712732507177033	0.0649334364285714	0.0764940821285759	0.0812824735692308	0.0643528143333744	0.0701536844811256	0.0661425480014809	0.0486554213371757
555	0.110482345341256	0.110528297946162	0.109982706818182	0.107119579913699	0.101983795833134	0.0976331832978341	0.099109891509434	0.0998044930457364	0.0995651	0.0968511767511176	0.0925219814015472	0.0887571737588653	0.0884482156011924	0.0866137937490225	0.0861383207753479	0.0876820653663059	0.090116354815165	0.0878928284234281	0.0833912606752536	0.0893043602511839	0.0858485647035881	0.0836822563978852	0.0824393629549543	0.0847033112451772	0.083645076009255	0.0776868627647568	0.0757579822097158	0.0779068385625608	0.0770087875981162	0.074036084361512	0.0703371732681011	0.0707524229256489	0.0695460550984909	0.0713247792379967	0.0736618919342208	0.0740802911793877	0.0721580608571429	0.0744390654190129	0.0779566020734519	0.0829545742602824	0.0770214555644222	0.068095393646943	0.0658905505671852	0.0642910633986928	0.0612723341408261	0.0612365575957184	0.0630435	0.062900465270389	0.0597647977422523
556	0.3513043	0.359975782580285	0.357154703450968	0.356252021508451	0.359815049164209	0.353685105473152	0.347167693859369	0.324662137845167	0.336291855553116	0.352404986226569	0.347160162347188	0.338628643209378	0.357990690410957	0.398232553907275	0.40218248687715	0.421260191414793	0.433426285185185	0.406963713569776	0.421031223899614	0.430350147272727	0.4106524	0.407932934159466	0.423227572402597	0.435482976170047	0.419451925453757	0.43229804175	0.437265872785576	0.424657895170049	0.435735504637363	0.434109074263261	0.431413408478702	0.433985462792512	0.406745863479005	0.375194298850529	0.419332508053743	0.4099341	0.435346609187279	0.421639479787234	0.408663304755784	0.427821376357585	0.430406333910891	0.409923234949495	0.420572510365079	0.41352491629393	0.421337353202713	0.429883273655914	0.420031649922899	0.418726524347494	0.4253271621881
558	-0.246362206388889	-0.250134	-0.2505688	-0.251003444769725	-0.252899139681275	-0.264632814297061	-0.290351460005119	-0.301248558606793	-0.290529317789025	-0.287799802712934	-0.312286572659384	-0.318215546469225	-0.326367272973175	-0.330229636673218	-0.334140713889251	-0.34194211601281	-0.3427823	-0.343212847677262	-0.3432171	-0.3432171	-0.3432171	-0.3432171	-0.342463648804781	-0.3423476	-0.340811306666667	-0.339878075670268	-0.337353126175299	-0.335548926528991	-0.3332172	-0.3332172	-0.33403359036805	-0.334496402340094	-0.3353911	-0.335796676845377	-0.3358259	-0.334709273402356	-0.332410450625223	-0.3327824	-0.3327824	-0.3327824	-0.3327824	-0.332574014992026	-0.331478	-0.332741539277108	-0.335919670314961	-0.344744710328263	-0.349377553002402	-0.3497389	-0.3497389
560	0.0142715	0.0142715	0.0142715	0.0165244494924638	-0.0103691597217622	-0.0118104123260437	-0.00972621921379865	-0.00462530420098848	-0.00736273196046129	-0.0074854	0.00283917741248516	0.0154726836879433	0.0135598405151267	0.0125118	0.0125118	0.0125118	0.0125118	0.0207697	0.0207697	0.0207697	0.0193723838571428	0.0190306	0.0190306	0.0190306	0.0190306	0.0190306	0.0250106445018773	0.0208935734661354	0.01971599264	0.0175569388837951	-0.012831519368552	-0.0316170053392212	-0.0311795113873296	-0.0259272261363637	-0.0120179588328339	-0.0147988459300039	-0.01714661111627	-0.0110572389649961	-0.0101036	-0.0104004812374448	-0.00658009197109595	-0.0128558574234093	-0.0254352796741345	-0.0292304173047106	-0.027495	-0.0280299694008846	-0.0292341	-0.0253211	-0.0253211
561	0.319705269584376	0.331364323588709	0.343471111700643	0.350800175497841	0.362047891693816	0.367359907717042	0.3693479	0.366746948592651	0.366924084061191	0.37282098387603	0.3736957	0.3736957	0.372438143699422	0.375208334343434	0.373053687579585	0.374318107517619	0.37709826560553	0.378661699642973	0.365258473571357	0.35842694369815	0.3563044	0.364748513038736	0.374890032981744	0.372126017965546	0.37358851179821	0.368719492401961	0.36633939003268	0.374389300772986	0.3745653	0.37062262993863	0.361880336229635	0.3589131	0.363049488736264	0.363623176452119	0.361359626997946	0.3606522	0.3663044	0.36922431981206	0.371062220145792	0.373506215512275	0.372014167359413	0.371020395755152	0.372989926067992	0.377184643740678	0.3797826	0.373896732257898	0.373504145734208	0.3719565	0.375
564	-0.0221913958821441	-0.0343586647747308	-0.04480294725	-0.05005	-0.050938054245283	-0.0507380963166133	-0.0536997968700531	-0.0537531163699488	-0.0547422007497322	-0.0511654444704231	-0.0221302891579198	-0.0439385414199504	-0.0521674269100647	-0.0583357973807543	-0.0414621021925681	-0.0351480711154443	-0.021263397573725	-0.00567460313104353	-0.0136201223703736	-0.0122536241835699	-0.00333502444444442	-0.00522268935236338	-0.0102274603672676	-0.00758148553054663	-0.00896301258240404	-0.0119264372759857	-0.0186452048029471	-0.0204816992523325	-0.0204765602112676	-0.0195436221349518	-0.0213543	-0.0247922331144984	-0.0257022	-0.024954244980205	-0.031190011888889	-0.037297588337469	-0.0424016099150849	-0.0430814	-0.0439065066176471	-0.0439509	-0.0441836367078517	-0.0450910732893516	-0.0409519528389582	-0.0391683	-0.0393599510513285	-0.0386994383100601	-0.0304048872980997	-0.02831998101013	-0.036849763086601
565	-0.354386025582653	-0.353061736442581	-0.347572145877136	-0.35325223043432	-0.35434251595825	-0.350683691209986	-0.347387583462231	-0.339678205798579	-0.342725172804973	-0.348646007182104	-0.352793439106152	-0.372403202727998	-0.376688326312782	-0.375566959143593	-0.367578455405761	-0.364979316936147	-0.369744065506549	-0.367863320847914	-0.361615927701979	-0.354879861726299	-0.351711361658492	-0.367577024217923	-0.376705140486649	-0.38943977668359	-0.379352754799179	-0.385207630583841	-0.388283097868283	-0.393748812575844	-0.394607777309983	-0.398182292757077	-0.396524799884393	-0.400926117503664	-0.401597477954236	-0.401065587196019	-0.402065393238819	-0.409002049614455	-0.412517896461427	-0.417028702649711	-0.409253053909224	-0.405990530796001	-0.396411458671882	-0.380999092703183	-0.370355560920707	-0.37192708813782	-0.378794730327835	-0.38432090306292	-0.38632952278688	-0.385482024714581	-0.390633565705837
568	-0.36459126867677	-0.362535483627117	-0.360370299253902	-0.356350124535276	-0.347165371906865	-0.34425703989374	-0.335492413046092	-0.332497190310071	-0.329084178362829	-0.334529932472325	-0.340332702301402	-0.344034654510696	-0.337688603388014	-0.336836272813792	-0.353807438730159	-0.348194	-0.349662711477987	-0.357158727230468	-0.350147197463109	-0.339190182043764	-0.352374738172407	-0.356279156862847	-0.355269177163927	-0.353749058072824	-0.34726434215918	-0.357217793861535	-0.365010837289772	-0.360815016239585	-0.351041695085803	-0.344906119527176	-0.34765203872646	-0.353397668926699	-0.354672135336891	-0.350666432888653	-0.359942445205621	-0.361165283538837	-0.36558174075874	-0.369791711009598	-0.366926210110599	-0.378871112107623	-0.384379641084582	-0.389561402777778	-0.382049823893455	-0.382782900176068	-0.380347967288785	-0.380080863120567	-0.385446017733903	-0.393672429836193	-0.397206576296195
574	0.213249751934984	0.205566102479817	0.2024005	0.189395468358835	0.172298324528597	0.177905796808511	0.1836983	0.177901016755603	0.1750026	0.17324943483871	0.170527262416107	0.17169922048203	0.184620827626263	0.192501839099807	0.185553169253353	0.187554821466714	0.18394856159595	0.172161504016631	0.168830878158769	0.173375620578046	0.1676127	0.1676127	0.1676127	0.170789542806141	0.1706562	0.1706562	0.1680475	0.167709437799043	0.167352223598715	0.166249024086022	0.166297919575972	0.172856237130916	0.174013981807769	0.172582594553923	0.171243280184332	0.1719606	0.171626439101124	0.17454699925351	0.169382990361336	0.168345357868925	0.170048464869689	0.166719186	0.168069175565936	0.178060309788732	0.184014642704626	0.178813291995731	0.177353584585262	0.164408473119177	0.157357817482269
577	0.035322143718593	0.0379757652186461	0.0422495359262229	0.0417319653359684	0.044282494144364	0.0485084281305686	0.0513173052666446	0.0546003404255319	0.0582298568588469	0.0593709157700003	0.0621406595561444	0.0623175596421471	0.059248353879327	0.0622886948419878	0.0674299948567662	0.0777093830161845	0.0872177984090022	0.104168968414832	0.108423299545291	0.109562940609473	0.108452800563287	0.109325525049702	0.112374989806174	0.116411043690256	0.121579753527658	0.124672542412194	0.130797716862603	0.1359155475848	0.140543033188173	0.146026724592758	0.149228470944272	0.152253198795181	0.15432944468367	0.1544556	0.1544556	0.154699546505889	0.15582922213322	0.162913508719053	0.164815660437376	0.164194665650878	0.163130950645909	0.163722637525694	0.1648899	0.163781180788341	0.1644552	0.163442019239052	0.162716	0.162716	0.162715690900887
579	-0.1961947	-0.196602678034456	-0.200959606431237	-0.2035836	-0.2035836	-0.2035836	-0.2035836	-0.20438014512987	-0.20528552633306	-0.204302619809472	-0.2027153	-0.2027153	-0.203050306951707	-0.2035845	-0.2035845	-0.206072514005492	-0.2061926	-0.2061926	-0.2061926	-0.2061926	-0.20691523962704	-0.239596570526316	-0.2401056	-0.2401056	-0.2401056	-0.2401056	-0.2401056	-0.242311242877493	-0.24308643425	-0.243149	-0.239754970679289	-0.239951256808059	-0.244821195316072	-0.260812765957447	-0.261782315884242	-0.278873367717687	-0.287560184053156	-0.292531081431335	-0.299612951446945	-0.307607786206633	-0.312578110699649	-0.314414220861057	-0.3140269	-0.315554038714992	-0.3227225	-0.322146001464255	-0.3183763	-0.319011073657718	-0.3192458
580	0.0183747886656875	0.0200489312146028	0.0117178	0.00173872881585005	-0.0056735	-0.00573381255952559	-0.00679413613453644	-0.00525665931980519	-0.00312823770811711	0.000154057438518962	-0.00200347637113631	-0.0103110703538025	-0.00979813688453177	-0.0113351298630137	-0.0106986437281553	-0.0102309894393502	-0.0101863056262745	-0.00546879870742379	-0.0052386	-0.00517644926470588	-0.00542800656063618	-0.0103821628053586	-0.00996155616883117	-0.00964572320261438	-0.0100212	-0.00982131118421054	-0.00801787264048867	-0.0087169	-0.0082821	-0.00788684180317295	-0.00348566179999999	-0.00263	-0.00296841089764823	-0.00518787748385113	-0.00518926674816627	-0.00536098638170974	-0.00700963482322129	-0.007848	-0.00806583220675946	-0.00911183935077841	-0.0100220026044519	-0.00875306025901111	-0.00871593583968202	-0.0108914	-0.0108369223179327	-0.0107907291818483	-0.0110044853509942	-0.0108914	-0.00915331056422567
581	0.204643480842882	0.2046288	0.2050636	0.20294674248	0.201187303896104	0.19854970245314	0.19300217072403	0.1915853	0.19264306691663	0.104482266666667	0.142200782215977	0.15280213264607	0.158028343525742	0.156992955472772	0.1567868	0.158638540651731	0.161078106421764	0.160884177602297	0.161073197429489	0.15968455980782	0.158532290285714	0.157953111224099	0.158579703700787	0.166547288492974	0.169948520934422	0.174448942363082	0.177123100267748	0.173268651786567	0.172977431136138	0.172450348780488	0.175313087866928	0.180687201598732	0.182715408469308	0.183690912156343	0.183395288226831	0.181919018967063	0.17378408469692	0.180357680454028	0.18344088352	0.198797825389072	0.199324241138211	0.19898393268462	0.198738544365275	0.197792447970939	0.20107127064281	0.201141	0.202096535884692	0.203333980714404	0.206111238815526
582	0.204496781861575	0.203113896847211	0.200584634842361	0.20009466481715	0.198803997435897	0.201916	0.2023508	0.2023508	0.202032619571429	0.201085788482923	0.190365027192682	0.18608849312	0.1800885439063	0.17812947470261	0.146903325343316	0.0549917571451879	0.04320786575	0.0428205634416767	0.0405954529953979	0.0399588801536327	0.0384558	0.0426526980203731	0.0423689	0.0423689	0.0409806179758487	0.0398374322857143	0.0424942807857143	0.04416861735107	0.0461891109398122	0.0493831195729582	0.050179682	0.0489760624285714	0.0493253	0.0509307572642421	0.0571288904	0.0580211	0.0579618347228597	0.0602480138554088	0.0631518299189222	0.0708867870889898	0.0677763187763712	0.0719758718571429	0.068284439790024	0.067933274110953	0.0671514	0.066384986	0.0658044421334285	0.0680986780692464	0.0696425487142857
584	-0.446150663526792	-0.45082932649799	-0.462963289068215	-0.467787517535714	-0.468683895503163	-0.476635249669141	-0.487885706371273	-0.492935491421569	-0.496004674884609	-0.498963631973323	-0.503355516361673	-0.507365344670464	-0.5085598	-0.512138114578408	-0.515540462682005	-0.5159605	-0.517763783359355	-0.520618538977689	-0.526353593015873	-0.530018990123321	-0.533579376948052	-0.535085211601307	-0.537662133144016	-0.535064557792208	-0.534185057325753	-0.539978182653731	-0.544176230839778	-0.548840867063167	-0.55079877620763	-0.553824776486806	-0.554028575902477	-0.54622703099574	-0.549999916176269	-0.550247460485355	-0.549116617533119	-0.547740383946078	-0.550897802148439	-0.401427548060075	-0.444338146977085	-0.538201865504254	-0.565540768486552	-0.557692311021513	-0.553477897498975	-0.553549591028334	-0.552112470921986	-0.54754308804422	-0.5468492	-0.543921729329173	-0.545472226783741
585	-0.15269248802589	-0.155655097065904	-0.156127820441119	-0.159426308589653	-0.158000163656263	-0.161118475417233	-0.1630515	-0.16360505747746	-0.167703886035313	-0.171414634477379	-0.17338428045886	-0.175459661884172	-0.184040287518201	-0.186368988516292	-0.191146895685452	-0.190928029942576	-0.1917423	-0.197105196863648	-0.208905464467485	-0.216077787074059	-0.2173902	-0.225141654266789	-0.234413296751769	-0.239220883996024	-0.242131887233115	-0.241485284456905	-0.239919428163684	-0.22051605621711	-0.213734216192333	-0.203660812688994	-0.200402257328045	-0.20076706949945	-0.200932373447712	-0.201683192213386	-0.200132919079165	-0.194924355629415	-0.189367283161911	-0.183148563593904	-0.176408325666085	-0.1756593	-0.17740534876494	-0.177341142199404	-0.179904750478205	-0.181207934791252	-0.182979628661365	-0.183115549751573	-0.184866780135426	-0.185119265022617	-0.18497318016279
586	0.290747856	0.29	0.29	0.274461748081079	0.263992033299306	0.2665218	0.267373730836653	0.268978132669323	0.278443808100058	0.277297687959891	0.281759531091058	0.283084616981132	0.2865218	0.2865218	0.2865218	0.2865218	0.2865218	0.286539164761159	0.288714353666147	0.289070730135922	0.287808394227769	0.2873914	0.2873914	0.2873914	0.285112473939683	0.27551399452823	0.2747826	0.2747826	0.275620421714286	0.2789152733	0.282772127358544	0.289409082571429	0.29122554302035	0.293819268214286	0.296817889042721	0.298373607293716	0.299673185041057	0.30222700749004	0.302174	0.3026087	0.3021739	0.30626916877502	0.312030407836813	0.3152174	0.3195652	0.3195652	0.3195652	0.320930176233024	0.323539497391926
591	0.327595245774363	0.325376861831442	0.330623617325538	0.318766439854192	0.321308429460745	0.316378750198634	0.307792914786068	0.309970063093796	0.302066000431747	0.30647784156161	0.30402143708413	0.300813846930067	0.285470142503652	0.278351191849386	0.273188325927397	0.29151444173342	0.28993977767252	0.292110157012434	0.300373706324607	0.294881126424242	0.295425393381468	0.302865620582741	0.304637158057904	0.300470824126514	0.298831958555556	0.300323521054246	0.3085065	0.307085480428571	0.314807286380072	0.315496865622134	0.313374937712445	0.310302623797881	0.31511432139208	0.317169663988696	0.318892292172873	0.327512519631196	0.326995891251559	0.324237394476016	0.317218845690469	0.301521293004876	0.296658344301986	0.289543990223859	0.282086578662253	0.273210273605497	0.264491368145012	0.262177779267033	0.258423694592962	0.252569764929496	0.252388408886437
592	0.0536340055841515	0.0607349334151329	0.0620565567210567	0.068947019724026	0.0674971	0.0685876377689243	0.0688014	0.0699427260031873	0.0644679490494297	0.0634385762903033	0.0654113236603462	0.0660548764916468	0.065606888474026	-0.0149191608225709	0.00486027038550119	0.0294766157619425	0.0314016371008205	0.0205717874155594	0.0177750642479162	0.0215134070113412	0.050511382041563	0.0385957513689338	0.0235166758734855	0.0242931152804642	0.0311829079840998	0.0354816693622738	0.0334959679792969	0.0367221033402923	0.0337976475333545	0.041369867110415	0.040217552435065	0.0406735901600937	0.0375758310121275	0.0393115403051024	0.0410612568798065	0.0406665790731337	0.0842039886116141	0.081301429347404	0.0439924506708761	0.0417265466090744	0.0338633598917935	0.027031511420859	0.0249759132267051	0.013176841810867	0.0130035469437653	0.016095533459155	0.0210621746219064	0.021168906357098	0.0244889556349278
594	-0.303519304395091	-0.302760246820233	-0.299929978629032	-0.3002227	-0.3010923	-0.3019619	-0.303202570731707	-0.306174167326084	-0.3080483	-0.30904688300317	-0.312622511729141	-0.313590012185166	-0.3110923	-0.312010799649259	-0.319164671139828	-0.326843391253414	-0.331418344941556	-0.333926804184615	-0.328229750588235	-0.329085409439875	-0.3269785352657	-0.323195299035146	-0.321424714050222	-0.324365918947368	-0.323988605805411	-0.328427078045166	-0.330341678301158	-0.329301212150538	-0.325036813241915	-0.324779149623251	-0.325560773150358	-0.326783247509579	-0.32703466732602	-0.3276112	-0.334152578860434	-0.340249558852459	-0.340185129831121	-0.332520884714921	-0.329874863934397	-0.326296970133614	-0.340659914941835	-0.345866755664592	-0.3480738048583	-0.350218042471042	-0.35150531875	-0.352028180556476	-0.353338262618065	-0.362437886339206	-0.359141885099035
597	0.226117059836467	0.234858307085669	0.23702172213569	0.238417367912595	0.23856601864804	0.237544884090909	0.240141160885167	0.2393162	0.238906035785288	0.242999854834836	0.24564166171477	0.251044542976645	0.24915561416178	0.250524602461294	0.251416417863472	0.240965059705473	0.236710887293729	0.24016128539827	0.239373347950046	0.236046918781053	0.236625857440279	0.237592763395901	0.240402611647017	0.24237349277865	0.243750396787016	0.244321042412193	0.2449682	0.244131240431489	0.248197488985348	0.247770392459504	0.251139638893742	0.250302376029676	0.244875749714286	0.245033881707711	0.246765159274203	0.248401565385889	0.247775003996344	0.246591991968513	0.2471421	0.246734586464315	0.246457294476179	0.243041824182037	0.246715681948203	0.251884648868228	0.251736805060008	0.253396752153744	0.252925707715847	0.275071192857143	0.275447726468285
598	0.146834032496498	0.132129396598821	0.131885121832061	0.137141678033154	0.132696705217564	0.122787864326823	0.133246738180117	0.141567931775121	0.146135286234177	0.150149448790063	0.152680202432511	0.154291391472135	0.158509897719088	0.153350738486894	0.148931046885959	0.155439750101078	0.160836980893809	0.157536034183673	0.167540150980392	0.157240811500591	0.159188888763137	0.163214649024248	0.156540525622285	0.167697411137384	0.168749458847242	0.171240431703258	0.192322913740371	0.189683003714561	0.184457580614786	0.193980448551292	0.182794213333333	0.194683173101018	0.179927702218493	0.197507655836341	0.199386273417995	0.17779628681267	0.203256946882568	0.20109865407743	0.196588482943829	0.194243921305796	0.172621222703034	0.185433274620746	0.189558273333333	0.174745692854589	0.181416270486656	0.186109411330252	0.161083649848731	0.194065869345942	0.191816017612641
600	-0.106873722629806	-0.104315047507657	-0.1099022	-0.110272792426989	-0.117664360180371	-0.115408118263187	-0.109266016487235	-0.11204462829582	-0.115305532285714	-0.115988788315412	-0.114995471010353	-0.114653827301927	-0.1138776471597	-0.111797238519313	-0.1112065	-0.1112065	-0.110033670685579	-0.111297048171697	-0.112733160679253	-0.1054169533238	-0.101277456730769	-0.101876996830357	-0.10677026368	-0.107883760771704	-0.107367385356304	-0.1077283	-0.109433239107143	-0.11080455997449	-0.124149357320807	-0.132271769166667	-0.112580255764673	-0.106864564169039	-0.103977053575818	-0.102926015494116	-0.10333509812749	-0.105555885912134	-0.107243502192108	-0.108546524780876	-0.109520103030303	-0.108944624902724	-0.113859588871033	-0.119126778649381	-0.119858621857486	-0.120883722707424	-0.1216413	-0.121590755404313	-0.1216412	-0.1216412	-0.1216412
605	0.193523210137728	0.203390804703544	0.2056237	0.208446215170586	0.211614637860219	0.211907545876444	0.225972809110585	0.244803620917692	0.254494348333618	0.2551891	0.252011126760001	0.245581125703875	0.246415327822258	0.2491022	0.25345	0.254572145737052	0.256365574608303	0.264082854733937	0.239391985050754	0.248134184294158	0.260081315998675	0.287934730011523	0.298896101352921	0.306921174087341	0.311247290452261	0.300682797928749	0.3021456	0.30322080443038	0.305954712754304	0.3086673	0.308700435851557	0.3091021	0.3082326	0.309155387843657	0.3095369	0.3086673	0.3086673	0.3086673	0.3147543	0.3160587	0.317094620178926	0.317754737661477	0.3186674	0.31733966083499	0.3169282	0.316895075124213	0.315537864115308	0.318394402245455	0.3212761
606	-0.0176544340231702	-0.0179867	-0.0231772398448969	-0.0308908074443749	-0.0345479661917985	-0.0341182905929115	-0.033671635463389	-0.0335256643590593	-0.0307115691288506	-0.0298998216296787	-0.0287654440256616	-0.0287903595873837	-0.0287607220393416	-0.0253806709732675	-0.0236902207753479	-0.0225023287181186	-0.0213468737661477	-0.0102150295442467	0.00128010827959077	0.0403782727177774	0.0663735228366144	0.0890748858115674	0.111542324371026	0.134074590849977	0.13738897212223	0.149719945574249	0.155722262722596	0.155679215601192	0.157031518908111	0.16875214201602	0.167501997467964	0.160049021596913	0.15839387693837	0.15801793964889	0.1573301360053	0.165822328913582	0.17408906441095	0.1817017360014	0.184527061631714	0.184173131258082	0.173029715889813	0.169634392086218	0.169019744532803	0.168814309316623	0.167467178444817	0.166157255942948	0.163324987248394	0.16155861930733	0.169665941070582
[truncated: 276 more rows]
[truncated: 12 more columns]
