# Supplementary material for: Music-induced emotion flow modeling by ENMI Network
Source: PLoS One. 2024 Oct 21;19(10):e0297712. doi: 10.1371/journal.pone.0297712 (PMC11493256; doi:10.1371/journal.pone.0297712)
Supplement: S1 File — (ZIP) [file pone.0297712.s001.zip › minimal dataset/Emomusic dataset/Music features/contrast_features.csv]

Unnamed: 0	30	31	32	33	34	35	36	37	38	39	40	41	42	43	44	45	46	47	48	49	50	51	52	53	54	55	56	57	58	59	60	61	62	63	64	65	66	67	68	69	70	71	72	73	74	75	76	77	78
2.mp3	20.63433279	23.86831187	22.72904504	23.83750128	19.09689612	21.73484238	21.80311671	20.7010562	20.26574802	20.06832001	19.99567161	22.82036587	21.22057904	18.27403286	21.77611545	18.93744598	23.95113373	20.40705512	24.28747713	22.85420487	16.88739678	21.33603426	22.66164332	23.18191631	21.04850418	23.71032279	22.78978007	20.64425139	17.06265519	21.71731021	22.56660139	18.74389389	18.24197278	24.84548871	21.60843016	23.00139212	24.65807301	19.44393564	22.85399716	22.42153732	21.61410415	20.78460687	20.90804589	21.1413942	23.03091529	22.03555153	20.80205904	22.36235211	22.05168029
3.mp3	21.29413733	21.03402711	24.11097579	21.38648021	23.00930901	22.21289215	22.16647729	24.14093844	20.66888408	24.04944765	23.0215963	20.57785573	22.30270341	20.39107952	24.18445911	21.56298482	19.95786858	21.66130948	17.58694085	21.40142112	22.69513808	21.73655891	22.37491117	20.30835656	23.11903041	24.55346972	23.6931278	24.50073879	23.83999112	25.02324357	24.10633223	22.92604164	24.69632899	19.56117965	24.54989998	24.12707934	20.77484482	23.51823181	20.43720393	23.06764292	19.45414601	20.91908307	23.06491773	23.65848771	23.89349142	23.33159084	23.66403655	28.71453663	22.68312867
4.mp3	22.88248905	21.26218183	23.37961366	21.75201017	21.287414	20.81588321	23.93262203	19.6574828	20.12358389	24.17222586	22.88078179	20.16151573	22.53564398	21.76001177	24.48661509	24.5728505	21.87318374	21.11072071	19.38776117	22.36711387	25.24377482	20.89159261	27.64599238	25.62060946	20.26653824	18.02523132	19.04821048	24.71208412	23.18314311	24.70082718	23.86560447	19.52885441	23.03078024	23.68623308	25.0906825	19.6400567	24.58654126	20.48629244	18.45674411	20.46780009	19.62211525	21.66745589	20.86695266	22.41344146	21.66241294	23.38622949	23.24768502	23.54695691	20.29611937
5.mp3	22.40045577	21.98583187	28.29305781	26.30129438	24.36415028	25.21055428	26.12199008	27.40197241	23.98000349	24.85467432	25.7112955	26.21479355	26.44456896	24.92973398	26.60652715	25.97254617	28.33382183	27.10517844	24.50023275	27.41583957	23.39945012	27.0263448	26.32463733	23.42248312	26.2844659	28.13704002	26.2006512	23.54281635	22.99002581	25.42837297	25.02463725	22.73144922	24.07926821	23.46148968	22.77548848	23.4000398	23.30157597	24.2373455	22.07857851	23.45659481	25.63964877	23.18602907	24.661605	24.67481138	23.83919756	24.48674628	24.66192428	26.91901531	23.14806141
7.mp3	24.49110932	21.86760493	22.55079879	22.19836111	20.31551474	22.6685978	22.35964785	23.55661101	22.46604159	20.45166896	19.8839875	21.04739554	19.73165248	20.55891003	22.57941912	20.25711347	21.08057289	22.71152755	21.14228068	24.03119052	19.70149205	22.39546054	24.29113689	21.37373752	24.7747176	21.27227454	19.48932939	21.7822891	21.84788988	19.13659066	20.69157244	23.99252063	22.98565373	20.16483394	20.59436004	21.59759253	23.91543826	19.93100978	20.95124877	20.122798	21.06968078	20.84048616	18.87384187	19.49524459	22.81685666	21.34516298	18.87117521	21.01220425	23.4268529
8.mp3	20.77509166	18.56164279	20.29437591	22.87738772	20.52224095	22.40007199	22.82210414	23.15172984	19.10653675	19.59957457	24.52200096	23.03908836	18.8007436	23.9950642	19.40503017	21.45074829	20.76739088	20.9109126	21.76545002	21.97283332	21.10704059	23.75964512	23.58990767	23.44348872	24.62372228	23.32062185	23.52567332	20.84435305	22.518518	23.66543173	23.51719884	18.53592933	20.88060289	21.71205491	21.54154883	21.26693437	24.64474827	22.48668348	26.617635	22.65953949	20.87549443	22.17244837	20.38740037	20.43352224	20.59576625	19.38804494	21.44261732	23.49439797	21.07584791
10.mp3	29.57770962	20.51366832	25.04877578	26.92418216	25.94094919	20.92880265	23.02308658	21.93745862	17.81355118	24.68412533	22.34778011	21.90243002	21.85635037	22.18349468	23.48519505	21.15178966	21.16347423	21.60820426	25.23162565	26.91607564	23.9843121	23.47158997	23.60565907	24.0666992	21.2309366	30.02580369	24.69420694	23.45656887	23.61504278	25.49617446	26.24206675	22.87759473	24.90171358	19.34118303	23.38397296	21.58444026	20.55885622	21.82524251	24.212145	22.28327863	27.28391563	19.77089652	22.12402525	20.84420831	24.98242677	26.19206622	25.4380805	22.83656071	25.01959297
12.mp3	24.8546453	22.32925153	18.90953454	23.00876665	25.03598272	18.98777955	23.16733926	19.75470573	18.0734575	20.56829592	18.67790201	21.41148958	20.94941996	19.69480615	20.24702017	21.53067366	21.69691243	21.75850609	23.58004494	21.87394934	19.48761015	21.41103569	18.34009928	20.05353237	20.62670253	20.95235283	21.7106401	20.51776079	20.58955378	19.88530882	22.8745115	21.38445139	20.01057956	17.90670204	19.93220216	23.64776749	23.94142983	22.64200523	20.33662369	19.24670434	21.99452748	21.54556212	24.38652226	20.10272009	21.28466124	21.10310871	18.82418383	21.07349091	19.27496488
13.mp3	25.3551949	31.71982707	29.78256064	22.57973867	23.9330279	23.02239021	27.37125978	26.39618912	22.74821945	22.99793874	29.285541	23.63466708	25.43174103	29.64552806	22.51695778	25.85773584	22.04285461	25.05157528	27.41172748	24.66280945	24.23938215	24.25761818	26.72020469	21.72501468	25.05071129	26.56310101	24.76754984	24.18724167	26.89638622	25.98471099	23.34514955	25.63488773	22.52485157	26.16303286	26.89366035	26.69095063	27.46417271	27.75990913	28.79779712	22.7942595	28.38912724	28.126697	25.13529766	28.74249716	25.75613531	25.79479331	26.39494045	24.81420416	25.69753608
17.mp3	23.14099889	21.15725032	22.78810446	21.27996835	21.50443822	22.70711593	23.8257943	26.44837194	26.33418557	24.15040402	22.48640852	23.41692509	22.55022642	22.59024773	23.34155995	22.01559547	23.67885063	24.18446421	24.02943554	23.94461604	25.20174016	23.91394306	18.01971094	25.86141192	21.18441413	21.61359768	20.5279607	19.43779268	16.30008496	24.05543596	23.0655711	19.96873745	24.3453278	22.16171193	18.69515874	26.37727778	23.0735656	23.69091666	20.35180817	18.30839324	20.46891679	22.93861437	22.10122991	23.31168544	27.83301763	29.24259591	18.12917304	23.35131426	21.88712916
18.mp3	23.05364616	22.58188606	24.86975048	22.12077899	27.04718017	24.59733475	22.78183031	24.14436228	23.88744306	22.19636908	22.29192553	17.8204949	26.29132878	20.48831088	20.62532293	21.12583901	27.97721359	20.82653534	20.84012038	18.90926643	25.87755349	22.5609805	20.57851217	25.15681885	20.03196924	26.53799648	27.65700755	25.39345847	23.8385456	22.55132464	24.26974938	22.08987119	19.91743604	20.72554097	23.68319703	21.54400445	23.0215407	17.8885233	23.05659885	23.21899697	23.66867613	25.93034953	21.39703343	25.06134048	23.24775956	21.99825916	26.34650143	27.47224772	24.18783006
19.mp3	19.98562397	20.23237066	19.43750749	21.09676776	21.18748617	20.96521029	22.44036989	22.86165598	22.20120046	20.36814618	21.08298393	17.96759798	19.96124299	22.99003989	20.75822904	18.09336117	20.36841522	20.28971832	20.93903875	21.75912587	20.46847761	21.22980984	22.9726663	22.02886682	20.35946402	21.39997389	23.41995113	21.69292341	21.51454087	22.54959403	22.76716348	24.29772686	22.78687666	22.39188038	21.14504584	22.07645823	20.3869889	19.71409592	22.90815713	19.84934504	21.51061641	19.3907706	23.07955606	23.06915076	21.64864763	23.18824787	21.87203395	21.30307886	21.93906373
20.mp3	25.19594612	25.59855323	19.6099696	26.69356345	22.79314315	26.02113941	19.2809787	20.13732237	19.9138658	20.66785274	20.89626503	24.52362979	20.52642472	19.3784122	19.36474776	20.37469549	22.79568596	18.85861947	25.30611698	23.97960719	23.31623617	19.35570918	18.35201168	25.30563445	23.62145695	17.71918497	20.58994645	22.18664582	22.43942614	26.05304259	20.47965515	22.32985955	19.77463368	23.93255844	20.11400848	18.4752976	21.03413189	25.0466762	24.45396488	20.87681138	19.663117	21.06462906	26.40677945	22.93211962	24.3751671	20.76606837	23.81717248	18.37834308	20.54453043
21.mp3	25.78192224	21.95022152	24.06427299	26.10845728	23.84026514	22.27417454	22.04609279	23.7198028	24.58406382	26.11902407	23.4489845	25.31644824	27.31313645	25.37528514	22.87261226	21.86027287	23.16219433	22.22644685	19.7208934	25.42436513	26.28178167	24.51498182	23.29182901	23.34935202	26.29968453	24.70349576	24.48524331	25.81390712	23.45124771	25.38049272	22.39370793	21.84681313	22.17946435	22.85259841	24.70648572	24.50923013	23.62269001	25.16057371	24.86515299	23.49750788	26.65222899	24.2587364	27.29040489	22.1763809	25.12697165	21.46952007	29.55951604	23.07588534	24.9213244
22.mp3	18.78629909	21.92816786	20.41722562	20.65647471	19.02189648	21.83185853	20.38507103	22.08972573	19.32207441	20.74224794	18.62545771	21.29130384	22.6086206	21.91386696	19.75812258	20.19703823	19.89106677	21.67020241	22.93912851	20.80042675	20.23751613	20.21652755	20.30229393	21.31886352	23.15430462	21.07379851	20.83249116	19.27642191	21.91332973	19.14328585	21.69200665	20.60066214	20.42402412	24.8016751	19.74441493	18.9865465	20.9817416	20.19203324	18.63756399	21.36124129	19.24351118	20.67813499	20.34831121	22.47554719	22.04978326	22.46200008	19.53053736	21.6758213	20.11597859
24.mp3	18.75757478	21.66203642	24.52840005	25.82212827	23.59341282	22.79847242	21.3153074	23.5080748	24.95267752	25.89794517	20.75901714	23.9005085	22.68159225	22.73229346	23.27446688	22.74631795	22.39832177	23.4873557	26.54805447	22.10279531	23.26391554	23.07971225	21.77247065	22.00026479	21.91003803	22.14195778	19.64288334	23.24801217	25.64169587	21.40273228	24.80240536	23.54614415	23.75275254	24.64697112	20.86799475	24.06277427	23.87085822	26.4847725	22.37909098	22.43287158	21.85225249	23.69854964	22.77709449	23.67658399	23.06563249	20.48634009	21.92863609	22.54565933	20.26440782
25.mp3	24.1481464	19.91013647	20.10053625	22.63241837	22.06787371	23.1326392	21.31049815	21.31736079	17.55758218	20.56021561	21.04362864	19.83991812	21.03044271	19.22749398	23.7352523	19.6016012	18.4441944	21.7321087	19.80720035	22.35693853	21.45483916	19.82345226	20.42684838	21.03845059	21.36270468	22.24040342	19.52455668	19.50120039	19.59762084	23.31371981	23.26325905	22.4009733	19.41128802	20.66631056	21.32870374	20.43171685	20.34026706	17.39456645	20.04032865	21.12171835	23.38409888	20.01551675	18.6121957	20.85565144	22.7276417	24.03742282	22.49526845	21.43738575	20.21648036
31.mp3	18.91351274	23.61719263	27.49268162	18.84907447	25.26659804	21.23248536	19.68036501	20.23376066	21.58450713	25.9649295	21.3473338	20.92566929	24.5974217	19.42463109	23.86964223	22.87520556	23.30993286	20.65795129	23.10018852	17.5299164	20.55417003	22.93509946	26.21500856	25.11733148	25.15661398	24.02220369	20.80970557	21.9561368	25.50992428	22.43682344	20.5353218	25.90957044	20.14199909	20.4897087	23.67781456	19.91418331	21.42487979	25.59498497	21.01481247	20.97839053	26.28652071	21.6531653	20.92737016	23.83382947	24.47077557	23.26856108	24.27443611	27.11673041	28.01437069
32.mp3	23.27554074	24.4558772	23.7439938	24.95503758	22.54019872	22.62316548	22.22142044	23.78249376	22.72811847	22.92392732	21.6079601	25.56643107	21.28429465	21.01925012	25.410832	20.80219841	22.66903729	21.03221606	23.32431423	23.86264313	23.02509937	22.56290902	23.93772597	22.15909802	22.89029284	22.756976	22.06393058	20.96869029	23.66752972	22.82720306	23.99903019	24.40697986	25.57885641	24.05906949	23.34618373	21.86521037	21.5002712	24.33889113	24.49223183	23.98862622	21.64226809	23.78609403	26.0864997	23.33810086	25.57581852	23.34410509	24.25308164	21.34699067	22.0903485
35.mp3	29.47653751	23.59714237	29.92594433	25.60613764	26.41842837	27.01824671	27.56017684	24.28941788	25.0342004	26.99693653	28.47221318	25.39692392	25.93216132	25.8032293	26.12745144	23.39864059	29.37814594	20.72627333	27.34650432	25.44273496	29.23583741	24.5275398	25.75427023	26.51903564	27.87237148	22.99508365	26.13425702	29.58679431	28.58987336	29.08053805	23.41590762	20.97690913	30.78227823	24.08534614	28.02124204	25.73888035	27.29224266	26.51166696	26.36841063	22.98635958	27.18116304	21.91840381	27.2663602	26.93020844	23.17328269	25.11340008	23.58234999	24.34642934	24.14801551
37.mp3	20.75899439	19.04511315	23.73773167	18.9479897	22.75995811	19.39840176	24.35157558	21.67841008	19.59037364	22.43762822	21.40093408	19.67804615	19.40488243	22.96428962	21.79235603	19.50812269	21.56857853	22.35994446	22.17693305	24.04936812	25.58431248	20.18440908	20.18701048	23.02435687	18.25894196	23.02104295	21.14588195	22.87479529	18.64789291	17.38818508	22.94297673	19.24619548	24.70869392	23.02267966	21.8788458	21.95091634	19.31881739	19.59332138	19.46379126	19.6884342	23.63294262	17.32613415	20.01592656	20.07125618	21.79850835	18.84704521	17.59724619	16.31931056	21.73230063
39.mp3	24.85761124	24.0493817	26.34088516	23.79298139	22.40977293	24.83421798	23.65962432	26.66168063	19.04677876	25.86502458	22.64872113	18.73252596	21.97919726	18.84228128	23.67312199	26.46549028	22.40738223	20.09021072	18.84358516	23.89353054	22.58497175	22.04692403	23.97025393	28.32025299	23.98455668	23.88850136	24.46934014	26.43236872	19.62744322	23.13137735	23.40181487	23.54688042	22.52857911	20.42331533	18.06210479	20.68641687	24.60022181	19.97319033	20.62601205	22.11248572	22.14578888	21.0094341	20.36080161	20.99947501	19.75407347	19.56460734	18.64329538	22.66709147	21.64944772
40.mp3	22.14181714	21.12248335	20.09249509	21.74540501	23.30438551	21.81787629	21.00410878	21.15138191	22.87477885	23.918441	21.68739949	22.88265997	22.01701506	21.58875202	22.53893251	22.47333957	22.50079629	22.59614459	21.93946076	22.30854009	20.36803683	21.91188002	20.04442959	18.85629442	20.58842937	20.63213449	21.53316748	21.01719433	25.1380352	23.30215491	23.53600813	21.2495028	22.96101562	21.45689035	21.28776228	21.77163315	21.14277209	24.73019285	23.00723366	20.03733359	22.72599913	21.27103955	20.4901976	22.57131121	21.87020452	24.24874016	20.78771215	20.15488092	22.33715615
41.mp3	23.48614611	21.58591224	20.65248636	19.09373036	19.83345014	19.44668138	20.24601711	19.06756215	20.08998212	21.84349754	18.83238994	19.73551021	20.55547685	19.49572566	20.6180202	21.57056126	20.69684703	20.27095411	19.46818203	19.23293252	19.68337425	20.85790607	19.52154934	20.07366347	21.47611476	22.29235236	19.17217762	18.76395081	19.65263755	19.17014154	18.63792999	20.20405568	18.99835822	19.65943796	17.70549376	20.44662875	21.38711482	19.78314447	18.74060559	20.71313852	20.84819526	19.16537493	18.94974051	19.64303569	21.30103237	20.21038182	20.33412353	19.95644035	21.75343671
42.mp3	19.57791943	19.8671951	21.27535058	19.07884643	19.42412581	18.56603447	20.03450668	20.54836703	19.39997057	17.62719585	19.77442399	17.97186062	20.00879478	19.13381097	19.21356124	19.80820126	19.41259991	19.86433431	19.12271585	19.8211588	18.02489827	18.41716519	21.35096518	20.22214438	21.14887291	18.8004088	17.83079884	20.52508592	20.61403741	18.66343054	21.98320853	18.46906591	18.40264004	19.99709576	21.53486149	21.01511759	18.75525254	18.9322307	19.05348405	18.41469046	19.62989688	20.14324106	18.6684608	18.43823617	18.87853131	19.36959389	18.03475392	19.31045296	19.40845538
43.mp3	19.56515462	20.91341261	21.49344144	21.25443414	18.70030716	18.01004935	19.46565996	18.91831502	21.03569733	20.91775675	19.94250378	21.86393709	19.10510942	20.3251015	19.22978625	20.26728906	22.09665404	18.86579061	21.37932386	19.85287987	19.76027268	21.53528104	20.77959778	19.66077375	21.76231108	19.84054552	20.31021824	19.3109293	19.91841845	21.18654735	22.75447654	18.43526104	21.65856082	19.73493942	19.58538217	19.4044964	19.49621214	23.48899299	18.44229857	21.50446694	21.28870797	24.51913346	18.15667645	19.13133328	19.09468685	22.65317059	20.36905777	20.76529875	19.91706056
44.mp3	25.20822834	23.68859599	23.29752242	24.49479831	22.56768392	23.37456296	20.09210447	23.4567356	23.46288514	18.58438059	22.65195252	24.52197569	25.02058787	23.87074364	22.22435376	22.60928315	26.5328056	24.90833267	22.19363894	25.97429771	23.33705702	22.71546468	20.55236574	20.98625144	23.90520721	24.759987	21.99990541	21.60517394	19.14362005	22.18836301	17.40209	20.16245714	21.04998568	23.50848361	21.89682316	21.7393958	22.63525607	22.0876904	23.11647184	21.67057638	22.92390822	25.04569843	23.70514534	19.58742616	22.03019997	24.63430194	26.47353208	20.49739771	22.50725094
45.mp3	20.36355391	18.39481225	20.98078257	24.41510293	17.56364182	18.76272531	19.12912931	21.30813943	17.71496636	20.09885013	19.39744422	19.54251015	20.40749307	23.55715989	19.90055207	24.1540916	24.77191777	19.74337219	21.19514673	23.74040088	21.93473949	21.62658962	17.83183495	19.24731917	25.5816208	19.7420689	20.46443725	20.12811786	20.26301294	21.8938048	25.36393137	19.69000878	20.35875435	20.10344539	18.9312486	19.07100835	18.95266289	22.69651671	20.63636585	19.87838906	20.40892112	22.34007499	19.46316399	19.82179255	21.49276105	24.65372581	22.93408991	20.32063838	21.10007757
46.mp3	21.04514703	24.47444682	21.68239169	24.01250859	21.64314886	21.2670173	22.74052389	23.4589967	20.48007444	22.44563037	21.03738523	21.34830807	19.1707399	21.59777535	19.61393927	22.20672912	20.71266078	19.75337026	19.16628078	22.45179586	21.14061103	19.30412069	23.83669781	19.82099416	21.91442429	16.02857631	21.40798314	25.96319064	23.54680768	19.68033865	22.71381902	21.74481049	25.15515198	21.21700137	21.02096344	22.86857723	19.94180352	24.56682737	21.23597806	26.04899057	22.7234941	20.62597338	18.35754738	18.31157964	22.85541211	20.79995257	21.30308767	24.9160768	19.80716287
47.mp3	21.15430847	20.2219362	18.1733567	21.18381633	20.67216115	20.14814893	23.03839568	17.87412544	20.0409287	20.62869864	18.12219254	20.66882583	20.38725854	17.56424193	20.17746504	22.39469492	18.11278638	19.26900423	20.6638244	19.74153747	18.25465183	21.56102565	18.70315578	18.97508219	19.45381143	19.32765505	18.54724467	22.44163952	17.66041814	21.18097915	19.09685828	19.75621389	20.23863797	23.86439153	19.73945991	20.95794991	20.7415727	18.98584011	19.47812665	22.29768391	21.55557584	20.60768268	21.65836946	19.09184181	19.02861134	20.70939081	18.29233175	19.14841057	19.31025372
48.mp3	22.16771064	22.2081742	20.42008695	19.79003787	21.73395867	18.41700193	20.61508833	23.27428199	20.07626698	19.71594552	21.17591035	20.22313359	21.41040164	20.79253404	21.82827425	20.0144151	22.32619912	19.16620714	19.37894341	20.59611431	21.42857853	20.25103239	20.35443372	20.226368	20.21809813	20.77218359	21.45123381	18.97059142	22.21791397	23.43589342	20.9992121	19.96195528	21.83552293	19.92421805	18.92655645	20.72268557	20.75657068	20.71722231	20.88573037	19.78288302	19.57018074	18.41976492	19.90131258	22.22203529	20.28127638	19.83999594	20.41815096	20.61227493	19.50234371
49.mp3	28.63342524	20.95072049	22.58786337	23.17907591	22.4898754	23.20299587	26.37785417	27.00831277	25.89943154	24.65763083	24.35198562	23.73191589	23.9056373	22.27308175	22.37238526	24.3803679	24.65023667	23.59553384	23.56050983	24.98746461	24.25972741	21.27457887	22.89296832	27.66282708	25.67245947	26.73370896	24.5391885	23.64957527	23.95472952	24.97896537	22.46840226	22.7279227	22.38965324	24.55227651	24.65040515	25.72765965	25.17075817	27.02340177	25.65800868	24.71280221	24.60156711	24.58276345	24.34348554	23.36286758	23.31717558	24.84981847	24.52753179	22.10451405	27.13994672
50.mp3	20.98949862	23.94158065	24.13096915	24.93730272	24.29521021	24.18899811	22.60428911	21.53540116	24.66407117	20.97316387	23.62099185	17.48533391	20.86105108	22.21971153	23.28999611	22.16215691	18.59386214	20.01248253	21.46623735	25.620536	23.75351749	20.49137156	22.40996863	23.94114537	22.09956532	25.27026713	19.43301548	22.73082667	18.74535731	20.30546766	16.82949527	21.28741336	21.38524813	22.83358181	20.97794939	22.10453769	20.59561526	21.16210036	24.594342	20.2577502	23.32285766	23.58303947	26.99740844	23.06229986	20.54668713	24.21313221	23.25470744	22.0381008	24.85042075
51.mp3	22.16066151	22.28662455	22.57034773	21.07931778	24.10550635	23.2357192	22.91675956	25.06596713	24.51899695	25.70714048	25.09700068	20.76618847	20.41727468	23.39610245	20.33922826	21.59284709	24.375184	25.41491402	25.4599551	25.90125605	23.82407525	26.62297207	23.09140399	23.9527904	21.17668044	26.26467588	24.37987605	24.05459828	25.13174481	22.13096772	26.1555734	24.12133017	26.35816162	23.94629013	23.72568658	22.75000261	22.96897698	21.88528709	22.91778845	21.88397322	23.86744971	25.34928714	25.96107034	24.76385671	24.54767526	22.91800848	22.04770987	21.98658479	23.41622772
52.mp3	21.78453423	21.33497305	20.79046198	22.30084269	22.6906876	18.42988778	19.36278782	21.51235493	23.7608627	22.44990061	21.35870144	24.30246558	24.42746346	20.45021967	21.06632878	23.37019742	19.81095718	20.8837855	24.2810834	23.36861086	21.52785976	23.5626967	22.81715259	20.98882719	22.45053226	21.00168002	19.40911241	22.39962601	25.82675857	19.26933331	20.80148162	21.21668249	22.64666538	21.31064899	21.72453684	22.98193062	22.9919846	18.4018599	21.5172699	21.57847041	21.42962148	24.69272263	20.78178625	20.65709058	23.71532055	20.92116552	25.23934815	21.09037387	22.25403685
53.mp3	20.54339881	24.776113	22.99509286	20.9273965	19.87981509	20.97075929	22.63538474	21.58892445	23.85066731	21.69481148	20.82644773	22.20850859	21.79971852	20.49933434	22.3031581	21.98973125	21.78364622	19.02895344	20.4806783	22.48572899	22.29513448	21.23803568	23.71634454	22.21084161	21.80169743	20.98686972	19.84216496	20.76684967	20.80970386	19.80501905	20.67929757	21.40685516	21.53656881	23.13911594	24.92765746	23.25437577	25.6471235	24.96175639	23.42645769	24.70414169	26.69405263	26.9405875	26.52882101	25.87476814	23.86359561	23.84838883	23.97343462	24.80194109	24.95418865
54.mp3	21.42940055	25.27978275	22.79191284	23.64385577	25.40600487	22.50289894	22.72667069	25.73058114	24.0944436	23.18520301	23.89822623	22.52379552	21.360376	22.58293669	20.83339917	21.615393	19.81790892	20.89753241	21.81483222	26.08662286	25.10363752	23.6723308	21.69363831	25.3876506	22.88310474	24.00908699	21.3040218	24.76224022	24.93787312	27.87334112	24.29710559	25.39916248	24.25087416	22.63106055	23.53929972	21.79853282	23.61750255	20.72158169	27.87146863	24.51359856	22.27177874	21.46114221	21.72061565	22.72518987	26.80674557	24.3193983	23.32335498	24.5991968	21.20132852
55.mp3	25.1486281	25.86084551	21.31514801	20.09012934	20.29453283	22.44475677	23.56420348	20.96830317	22.0752203	23.30887544	23.49003609	25.01460635	25.11382266	23.53776945	18.75697726	25.33929427	21.04719219	22.38069008	23.28464065	25.4132917	19.94607745	22.18367122	22.80843968	21.70723718	21.5553975	22.40018493	21.80368915	18.28058169	22.6778112	23.35506296	22.38265774	20.69468238	19.58462564	24.38837527	23.38016814	20.61412103	18.26742801	21.07092839	21.99413466	22.22167255	22.10100542	23.2854333	25.18627385	20.96284014	25.77644481	22.818437	19.84059824	22.26018983	22.05588578
56.mp3	22.76684923	22.36485804	21.58105128	21.05205194	23.79680088	23.05915587	21.74212451	21.58690907	24.9176147	24.53419603	21.0989812	25.69201364	22.54841127	24.11476376	24.35224281	21.80921537	23.87841649	22.94867824	25.4616212	22.42465697	25.92389013	20.44683223	20.05543118	24.76608543	23.24470002	21.99527077	22.94102663	23.14866397	23.26098962	27.99338801	27.16280948	26.74073677	19.38278899	24.36463861	22.98039354	22.79448821	23.75345923	21.7192126	20.89713355	25.39106417	26.4987366	27.13638004	24.41794733	24.88616553	23.9117965	20.98105485	26.58649248	19.0307399	23.14619543
58.mp3	19.17660533	21.58717356	20.60057854	22.30889345	22.97794506	21.31079359	24.00427199	21.56558015	24.26749612	20.7122876	20.66789075	21.74968852	21.85778423	23.8237578	26.84716173	24.36436556	26.20767221	21.91921659	24.70695825	22.71656655	30.16907756	25.32737216	22.24093216	28.9029436	23.03833023	24.44060323	28.19564928	23.45950687	23.61190659	22.28944692	26.95410839	24.16875729	25.71012375	25.58367282	22.88587341	21.92848066	24.86870746	24.41314016	27.8007804	22.8135845	22.58410738	22.71926952	22.73953126	23.32344609	27.44701937	25.83219324	24.76995316	24.33514722	23.97425031
59.mp3	19.63066143	23.22552202	20.12703672	21.13061589	20.4070632	19.82741446	23.71687051	22.20745565	22.29363136	18.42203163	20.32783852	19.12175538	20.1389975	19.66405206	20.93835527	21.68209793	19.90799251	20.11561111	20.79368952	20.39597177	19.89406556	19.19945002	21.98941889	23.2084721	22.01170722	21.68204211	20.04737611	21.20831588	19.44787112	19.9651296	22.28827389	21.55169097	19.34855345	22.73315429	22.776481	20.31711091	23.22821978	23.00837699	19.97554109	18.24840128	22.7838392	20.09079338	19.8550193	20.74822726	20.05317424	20.77094836	21.89870716	19.07374601	18.90468496
60.mp3	22.2803557	22.91838101	22.71243184	22.98564349	22.40189831	21.88677197	23.23921904	21.97306091	21.56537672	22.69183131	24.27256027	24.47120681	20.29172762	22.00889839	23.57597168	18.98807147	19.9454911	22.91659942	22.5680608	22.45119151	22.96030322	22.58291234	22.67536477	21.19902302	24.71908312	24.14850652	24.07421414	21.06118755	21.19952542	24.81633471	24.49198896	19.91684533	22.51619159	23.92472907	22.25104615	21.74419387	23.27161813	22.79111767	23.86612223	21.73801255	21.22192366	21.26250553	21.63836826	20.04633129	24.07673886	21.07147594	20.94348327	24.50819583	22.84338018
62.mp3	19.73979454	20.43181061	19.00362941	19.00239379	23.87385324	21.75837625	21.15879406	20.01008526	20.75467394	21.32871333	22.68677953	23.39938872	24.09074931	19.77196014	20.43487533	20.35736191	19.89051762	19.3646412	21.13716028	22.55501207	16.82365748	22.17237038	20.38007422	19.40395214	19.26323989	23.1330709	22.8663696	20.69376469	21.79466253	21.45722313	19.54511653	18.98607323	21.87584393	21.37964903	21.91234494	19.81160867	20.92878976	19.49387249	23.38140958	24.14618519	23.35025256	24.57589413	20.27393632	25.333003	25.86902196	22.32921141	19.91716477	19.82373465	20.49909239
64.mp3	21.57327472	19.20592166	20.01202222	20.7925324	20.00632545	21.78553825	19.03889215	20.53826188	18.00168611	20.71448297	17.99017609	20.98710661	21.42708769	18.65618314	19.76974489	18.87002706	21.85108085	19.04084109	23.86417689	20.19494563	20.07393438	21.65090119	21.75169285	19.05087137	19.57854031	18.43577231	23.27482466	21.02799094	22.32033308	21.09124858	21.16051115	21.27033795	23.57310008	21.49915285	21.82478731	19.98565829	20.7320741	20.0175545	22.32738077	22.5641079	20.30897461	20.26180639	21.75877097	18.95387845	21.19651049	20.30449212	20.54201527	20.95974117	20.64845228
65.mp3	20.85104787	20.91632816	19.05448434	19.56375359	20.43313142	20.30800696	23.53352312	20.92655678	20.03688769	21.50416677	22.66834846	24.34622647	20.14431923	20.6030749	20.657267	21.45237243	19.18149107	23.31666441	20.00136815	18.4446692	23.396442	27.0424128	21.74304179	22.46233427	19.66639579	20.37048034	26.96164527	26.63935395	26.51330033	26.34577104	22.11947783	19.23209611	23.33084635	21.59439491	23.54259135	19.37801487	21.64952219	20.26955458	24.26111442	19.49006907	21.84803946	18.86489496	22.09274588	24.05140487	22.75925393	20.58682541	20.00239904	20.76916415	22.22628507
67.mp3	20.6362518	21.10784169	20.29481767	20.97527111	18.87102588	21.65488916	20.60914785	18.78859787	17.70174743	21.11807796	18.79590386	20.80218102	22.96223664	21.83848645	21.10081342	17.70220745	20.66984774	18.82445303	19.39876555	18.61341124	23.19350396	20.87587236	20.86679336	20.72076838	20.9602684	23.25078244	18.626616	17.46515086	19.60335829	18.92311713	17.64116331	21.04484782	20.26812162	17.64389731	18.48350457	22.55052785	20.45585208	22.23778702	18.64017953	24.68085157	23.11257121	22.35553447	22.1991872	25.32299322	20.80089094	19.06117861	22.7316457	23.71734587	21.12070475
68.mp3	25.57890043	23.43416035	23.95266737	24.49520897	22.55482175	24.07329996	21.2866717	23.74128	23.47328014	25.77996794	22.74892203	22.5710696	21.20396815	24.21764806	23.31228858	24.49456557	23.39709501	25.57468467	25.81664813	21.36198288	23.93630984	26.44433417	25.8302841	24.17276019	23.71617901	21.4389801	22.52712409	23.99885611	25.07054045	22.39428637	20.96810445	23.26165851	21.38205066	21.07378448	22.85010492	24.11763057	21.19292792	24.1561608	22.7275143	24.33059052	22.11340137	21.11314542	22.26229164	24.9686182	24.72772639	25.10040046	19.99557359	23.86101618	24.94629418
69.mp3	21.80886571	26.56364722	25.36380192	21.70019829	20.77890687	19.32899561	19.67616238	20.01185905	19.53724473	24.58769351	19.06066429	22.15700476	23.74598347	23.73914295	21.75546559	18.90182941	23.50978011	21.8750391	21.28399956	20.79814089	22.34909144	18.69118452	19.83924812	20.54665497	22.1913445	24.62836585	22.26664837	20.78772142	19.8492815	21.8643736	24.64920965	22.56478163	22.55020564	25.75884252	23.03509742	20.60181493	26.01622682	22.0867188	24.06769503	21.73530077	19.19149668	22.2318844	22.59795114	22.85796437	23.76667591	23.54795515	24.35312709	23.05989868	24.06138198
70.mp3	19.39424053	20.68431026	21.27884273	22.22284991	19.80601935	21.08718018	22.69954828	22.38738654	25.27494907	21.66677612	22.35264001	18.81257371	20.60294626	23.06146395	22.3091767	21.1217577	24.43186001	20.67107067	24.19079661	21.46736925	22.04239284	23.02779106	20.89782047	21.82671209	21.36685656	21.30330687	22.99771713	21.44496828	22.30116148	22.53099865	22.68158922	22.40117208	22.64434694	21.57604745	21.9111018	20.2600001	20.83534837	23.08460602	19.97532839	23.64819719	22.2967576	21.06457826	19.58794869	23.23060142	23.03484828	25.91636424	21.35262898	23.87020755	20.56904043
71.mp3	20.89159416	22.84378473	21.81062296	21.06356133	19.99899754	21.81620032	20.75026426	20.77536463	21.94387023	18.41439277	20.78421122	21.07869747	22.32950567	20.70201056	20.35294682	22.27076019	19.10693991	21.25368419	20.78295099	20.92323597	19.71199229	23.9712442	21.17484752	24.61756527	24.18538189	22.37463385	21.08005056	20.23241503	23.20641321	19.21408951	19.30507589	21.81379249	21.72121904	21.89920886	22.56108109	18.92078059	21.3067033	21.18297502	22.05131645	20.37301717	21.18664614	19.53229682	20.55130085	22.32745857	22.42470079	19.71219993	20.56805677	19.05905951	21.28833827
72.mp3	22.00452195	23.92874819	21.64353527	19.87690126	22.28084255	20.74825908	20.36349508	20.89371132	21.00927502	22.39140608	22.97561152	22.1038102	21.60522901	17.84734974	22.42565498	21.43367718	24.47809814	22.73578709	22.31396226	22.59366606	21.5253479	22.00299437	20.15015601	20.36309557	18.87662318	19.21433128	23.45904314	21.235603	20.41032703	22.10634161	22.07124407	28.60665623	22.26018545	20.59465394	23.44144458	19.77315408	20.33361269	20.49242189	20.0083981	22.55508867	20.88071005	20.82322046	19.49908338	21.4383364	19.96901905	21.28528298	18.15431135	21.55649543	20.73518519
73.mp3	27.93921082	22.5323498	23.79873587	25.09024618	25.33454105	23.43160218	25.11504266	26.53456512	21.43016554	23.70433164	23.24390697	25.75781956	25.71985157	26.82311448	28.3248847	23.89416988	26.81369076	26.73744852	23.67036617	24.15370338	26.57078603	21.02886209	27.79093772	24.81448006	23.82817498	27.19415809	24.15674582	26.32492172	22.65968097	21.9411242	25.60783496	25.6641593	20.77312642	26.14618872	21.06592137	25.3660529	21.85020746	25.30974014	24.31686558	26.71484863	25.18540348	25.35523086	23.99713123	19.32427053	28.50669716	21.86647201	23.73452824	21.1749946	25.74167904
74.mp3	16.72951982	17.85627328	22.63965507	20.47355692	18.96132015	19.53300152	23.84910669	23.46495557	26.96633956	30.0461347	26.28015269	21.24377559	21.27386443	17.37067989	24.86439607	22.73750247	18.93293891	21.4308894	23.09513417	19.42153202	19.11863705	25.79119864	22.29082086	19.98614272	24.10627756	24.57700796	15.95316286	22.38540137	20.9418364	17.25562755	18.74625808	18.49452618	19.63571044	27.57338616	21.20827685	21.27368483	25.41880147	16.17881542	17.38661087	24.98729471	19.82078565	20.45546537	19.32099751	23.69310614	27.52458288	26.13296441	17.93210683	25.7080108	23.43749176
76.mp3	17.39509672	19.28776156	16.93335225	18.3742595	18.80797101	20.01022399	19.32740555	18.49788034	17.56270691	17.95475847	18.45482741	20.60239172	19.40567754	20.11084158	19.63298831	19.82569382	22.48552238	17.98674785	18.17953321	16.75975059	18.96562104	23.79955957	17.89227679	17.7381401	19.65391499	19.97985349	22.14355576	14.94603119	17.48463293	19.48459404	19.58248507	23.29132653	18.53750967	19.04543884	19.29065318	18.70341198	21.61828581	17.09649168	19.60830847	18.52697838	19.51963922	19.10003248	19.29165876	20.13556802	19.40913103	19.28563277	19.64411257	18.14834282	17.1355963
77.mp3	25.79954166	24.51069865	23.83730274	23.35345425	21.24332531	24.22843094	24.42816778	24.6308645	24.91994794	22.24418794	22.85144739	22.50355367	21.75141742	22.85856144	23.98982755	25.84026837	21.56931265	24.696758	24.15704235	22.69724964	24.18166664	25.05536341	24.02307404	26.08798494	24.487693	25.69704176	20.93456515	23.16999728	21.99700938	20.89958988	24.61569004	23.55928903	22.45984976	23.88757	23.00869777	22.22309745	23.46565779	24.14456038	25.408945	24.28720065	20.48205993	20.99326947	21.05114183	20.14727896	20.80816438	20.99574332	20.53701749	19.5984833	22.27543843
78.mp3	27.57831117	26.40561742	20.60805903	23.57074836	29.95686473	31.49203037	20.02508926	28.08612345	22.25526008	26.52531896	24.09131273	22.83157214	18.31999985	20.25197515	28.69398304	28.62530788	21.63323975	26.40204499	24.08563878	21.82133255	19.82470196	21.48746518	24.04308063	23.89180424	27.56499255	25.63142337	24.69833875	22.67123816	22.22488488	27.32409249	27.05964574	20.07192716	29.46683471	21.19787949	22.9717324	21.62492703	23.05029704	25.45137677	22.5677592	22.79896657	19.87426792	21.7910682	21.01517118	22.27665991	25.76151575	25.48557963	26.48833154	22.08567351	29.67822968
79.mp3	23.00513132	20.07049431	23.99370315	19.56336995	27.96630553	25.15129438	20.6175932	22.99493348	19.13375222	26.49184235	23.92165817	24.43499679	26.34902553	23.72293859	21.82886622	25.72822777	21.94450713	21.1640564	25.13070411	21.69459351	21.46642924	19.14039045	25.35202079	21.03704286	17.18427065	23.77301041	22.59620649	23.23504639	24.83352233	24.64190583	26.16063544	23.5879436	26.21593205	21.13977801	26.22168554	17.87158118	20.83240263	23.17925345	22.22955379	21.14690625	23.84953729	17.29259575	24.23101111	23.93480922	22.80993126	22.34821617	17.95387838	19.24614062	20.34566204
80.mp3	20.22401144	19.75442468	18.3074251	19.31857254	20.06249523	19.70001555	21.92831398	19.75941866	20.49014418	19.98676381	19.5767116	17.88791035	22.20162957	18.62006984	23.1776188	19.2811881	22.64918382	22.66390708	22.38205308	19.19496178	18.02124432	19.50445433	21.37021238	20.21837481	21.09764378	21.16337337	19.43344336	23.28741031	18.79917089	21.08362827	19.58133956	20.39434802	20.44789122	21.66975637	19.77844156	19.71902474	21.73855564	19.9491732	20.563537	20.20714969	20.24364729	20.2672798	21.81232758	20.50468591	21.47833545	19.14550933	20.07663262	20.15379	17.98777493
81.mp3	22.23159512	23.35158906	23.22288919	21.58013897	22.13880776	25.51772425	21.79970277	23.74361211	23.83274404	22.33024714	20.05364622	22.48866179	21.47672299	21.06111756	20.87588304	21.09403735	21.38500805	20.34374434	21.18330297	19.98515778	22.60341414	24.63987262	22.33033533	21.42994116	21.11659115	20.66228149	23.39708875	24.95899218	23.39864209	21.45437978	24.31665709	21.36077095	24.01945446	22.05436881	19.92130394	18.92787277	22.48464671	20.99371918	25.07391043	21.5365572	22.55682628	19.30067054	22.42570851	20.12667376	22.0287733	19.40850453	22.63165501	19.94360152	20.58132093
82.mp3	23.46092718	26.412452	24.76391834	24.60107792	24.36569682	22.64826311	24.61181674	24.02198138	30.324731	27.71374182	27.71174954	29.03527604	21.98801011	21.21914229	28.9956111	24.53943438	24.30094125	24.98906461	23.62706963	24.96258643	24.6148009	24.1505211	25.00758074	30.12625659	27.51064116	25.33181978	26.90745736	27.83077785	26.69337249	23.6251958	27.29957531	23.7879479	26.07326794	28.7379349	23.75332673	24.59286544	24.09982332	23.78165372	27.16327008	28.68284992	26.49482113	27.21734997	28.52319449	27.03479772	22.24951019	20.83945828	26.5474321	27.03769857	25.25536843
83.mp3	22.74639508	20.76678914	20.23977668	19.96751291	20.94081296	22.2156169	23.47955066	20.67615142	19.910619	21.22496891	19.01220183	19.44629389	20.05219024	23.74749083	20.82750129	20.88940934	19.14643435	21.40983061	21.02416983	19.26700209	21.98723031	20.15637554	18.64693585	19.89778113	18.41171606	21.92791966	24.05679283	24.32012282	25.37919364	25.17762742	23.75015365	20.28026941	21.72512841	20.14646932	23.52202603	24.57134791	18.59376691	21.38067396	21.25511127	19.97622477	21.04024429	21.18395039	19.93606542	19.27981514	20.06410802	19.67107539	20.15319746	20.94171242	20.61005438
84.mp3	20.29213861	19.89913519	18.16481848	21.69809203	21.60567678	20.9772454	19.89928084	18.568678	23.62859571	19.74972305	21.84428224	17.66049465	20.56177121	21.05931464	21.97670157	20.29637569	20.94873272	22.02652313	22.45760885	19.69185635	19.51993468	19.01912319	20.56371627	20.87638591	24.47398986	21.75525149	21.22673461	21.66201384	16.66273261	20.86256395	19.84311851	20.62438443	18.53595975	22.79875007	21.18413254	21.93688964	21.90156988	23.16551325	22.87014898	21.66732152	21.63271348	20.6194006	17.37762706	22.34158397	20.44787533	18.15317325	20.52206221	20.94146206	23.69619583
85.mp3	21.04134234	20.84384241	21.02896602	21.10272449	20.4253521	21.27525242	20.93740047	23.21335078	20.38039486	19.15715544	22.06264717	21.27687888	21.46430775	20.41109336	22.29032279	20.57554277	20.40022477	21.41381139	24.08037951	20.77320258	25.19521759	20.86192426	20.38269636	22.10313951	21.90716412	23.10681312	20.71253158	22.14231307	22.36730539	20.49406914	21.01250216	21.92223072	20.08467802	18.11941711	19.58849709	20.08463348	21.13767454	23.10820168	21.81568569	24.26281233	21.45616645	22.78404409	21.80226258	22.98377779	22.08833593	20.41486997	21.81892321	20.83831214	21.87251685
86.mp3	19.90567752	24.26454816	23.08617136	23.75967946	24.80168769	23.29916616	21.24663595	23.43329651	23.13303091	18.54427999	23.20702967	21.33349192	17.16545481	19.90224001	23.28636806	20.97035845	22.8769916	20.90825224	21.04928681	23.12092139	20.09597519	20.69117143	19.76123212	21.32062632	18.83372457	18.01416952	23.22075981	24.39073474	21.9752482	18.96598854	19.11691577	19.33348812	20.5341522	20.84642636	21.06050157	19.9078932	20.62932901	21.50684338	21.06379676	23.06546602	19.75647281	18.15428081	21.411462	21.12784082	19.32397257	21.1303201	18.88521339	21.1601789	22.67925066
87.mp3	19.36257048	19.12791566	18.77826859	19.76221962	19.74004604	19.99558104	20.76399909	21.26372624	19.18470385	19.58177555	22.04477396	22.41780396	23.29004889	21.77265122	18.84307161	19.03568729	20.50481169	18.12104628	22.12206729	20.99726822	20.93366385	19.00190304	19.49252202	19.47264088	18.52877674	20.18306131	20.47584849	22.22558232	23.29068175	21.83685361	20.29971051	18.75934537	20.71864479	20.17145672	19.71026154	18.45257605	20.13221666	18.96075755	19.85593681	21.05794467	20.42120223	20.98068283	21.27126909	21.4381272	19.06386761	20.02406573	19.26213933	21.12835532	17.47975189
88.mp3	25.20881849	19.09928666	19.96326399	19.29355649	22.98924535	20.11924219	23.2002388	23.66327649	23.34282438	21.71075323	23.37051084	23.33164366	23.70818364	21.36612253	19.69474063	19.62259092	20.39550339	21.75028797	21.56269917	20.56221146	20.61799625	20.65331789	19.26473716	21.33326522	22.17723634	20.00839132	17.43802951	21.58032269	19.39671351	22.43618223	22.5420897	21.92112158	21.81860706	22.68443915	22.58151628	22.41394595	21.34572246	18.97234204	17.81257251	19.81287206	20.40188424	18.63757401	20.42571784	20.83828466	19.89766422	18.53187769	22.88093521	20.16461599	21.00168565
89.mp3	19.64237614	22.4606449	19.41998058	22.82469114	20.26407949	21.94304661	21.41822147	19.55324272	19.70945253	18.97601608	16.4829894	18.97605301	19.08850621	20.17650063	20.17474411	17.99962473	20.02575536	19.93345345	19.57966156	18.49238198	21.18756649	21.79544775	20.36193157	21.41686492	21.6378219	21.10723763	20.28801676	21.12010391	19.89526137	22.33776371	23.4249315	21.4818975	23.12438518	21.33501358	19.52338698	18.66723476	23.88145618	20.1010468	20.73688896	22.64939501	22.85301266	20.7954606	18.10969791	20.71843893	19.2885424	21.19312574	20.71894496	19.54954889	20.88298521
90.mp3	21.53361706	23.30139385	21.7132679	24.79371288	24.59023512	22.25466284	22.50188377	24.35685097	22.04453209	23.32031115	21.76172689	25.15613875	24.28668971	24.91162869	23.23182439	24.11080757	23.66442762	24.97082709	21.80486889	23.18995599	27.72682836	23.93404366	25.82283947	26.52384212	21.04920333	22.27312652	22.24842338	22.96994197	25.79300242	25.49495533	23.88481038	23.81166929	22.65838395	24.70876195	26.36984033	22.76942827	21.66282741	25.8110094	24.78537479	29.12869542	25.12141329	25.60948414	21.5072372	24.32740852	22.18323324	23.19438565	20.77725614	24.95812292	23.99741997
91.mp3	19.93050814	20.32212786	17.98783076	19.82842684	20.85591423	19.84997262	21.51659095	19.40437477	20.21734704	18.27521283	20.69076817	21.22066251	20.0024467	21.42300867	19.39183917	22.4276665	18.92954854	18.46634314	18.7725256	21.82319468	21.21361876	18.17424465	21.12613194	18.92224988	22.58731532	23.28947555	19.35936176	21.52799066	19.69986673	20.68470747	21.69398798	20.50757157	20.23873964	19.3975115	21.1424775	18.91007441	21.1783689	21.51986536	20.29857111	23.30465601	20.0130369	17.47422642	19.34308113	24.85549662	20.88424318	19.61240735	20.1195056	24.40122307	21.53050236
92.mp3	21.72941406	20.04954182	19.23610975	21.92981091	20.74268679	21.81962727	19.95481364	21.1478146	21.95585784	19.39632814	21.83834456	21.85325498	21.87846722	22.62574129	20.17545397	17.91013582	20.65180419	21.20257243	17.9049007	19.25175199	20.02273996	20.82329469	18.6675889	20.36344566	19.58933155	19.07374717	20.77665787	23.54958206	21.12981731	21.71790206	18.81894753	19.21608004	20.22388722	19.00025341	20.25004573	19.81188574	21.87029782	20.23558536	17.74645428	19.00673553	20.29309791	20.92312735	20.37626209	20.93834371	20.55501696	20.88764127	21.4515705	21.12488638	19.02030509
93.mp3	23.19401929	18.13465934	21.69181844	21.17156364	24.27293349	27.00028194	23.1399167	21.46637449	20.39936488	25.86707109	21.03930597	20.35517439	26.38592043	23.73198846	21.9219419	21.42007468	22.00906125	21.14184178	21.07503457	21.48547578	23.3084826	23.38680952	20.16724488	22.42023752	22.2261847	19.84788432	20.60084559	19.96852633	20.24511016	20.01978586	20.35109808	19.70281486	21.63945699	20.11654542	21.47720004	22.995526	26.77468042	24.72115368	26.12239198	23.83386849	22.26350064	21.47515061	22.07015595	21.50785983	23.25397662	20.4546617	20.80046391	20.31875341	19.76589535
95.mp3	21.63527896	26.72237803	22.61499625	27.78538495	20.63196275	25.05935538	21.73936866	25.32751272	23.88378887	25.08726982	29.18816683	23.84843801	27.80205529	27.21247821	26.57245395	23.53413533	26.0025306	25.19604377	27.49192573	25.47178257	28.55702147	24.04992368	22.43077888	26.90441229	26.94347625	23.38984682	24.21947838	25.04013369	26.23156362	20.32596381	25.31934229	22.07223803	24.1555361	20.69783093	23.57043421	24.10190615	28.27872369	30.21922493	26.42641326	28.20530731	26.64181963	24.78911387	23.42219404	25.52513204	19.17536572	27.8869396	22.8527685	25.3327682	24.68308477
96.mp3	20.5571581	21.03383982	22.21869891	24.76576528	23.14097253	26.27714344	24.15396316	29.31424379	21.8345987	21.53147107	19.64763232	20.68733921	18.69793063	23.98514309	18.65757735	20.98476571	23.76408009	22.72261216	19.18493805	22.0943552	25.75954693	22.79178467	20.71711947	18.84809107	21.90770429	18.98181727	20.99159953	17.50055494	23.43175536	19.4525109	26.54768484	22.35758385	22.38619817	24.50364364	21.26436343	21.19244993	17.42219746	21.55936288	20.9195167	20.67846589	19.20502356	23.250708	24.51543823	23.10024652	22.72506543	23.52463763	24.80826684	19.41955417	23.06069999
98.mp3	21.77955556	20.03116538	20.99145717	21.04192	23.20513426	21.42842737	21.79261114	23.98427658	23.69148211	22.95758677	19.25856772	21.80748046	23.03854123	21.50310088	21.09812165	20.56402472	21.1673967	20.56471482	21.12459443	22.43275906	19.61488326	21.15838471	21.86624775	22.45308886	20.46409511	20.53546792	20.33178304	20.5015051	21.95137027	22.53152114	18.44517852	19.47062247	23.63144595	22.50940057	20.56451513	20.9970351	20.06922592	19.29205326	20.17621429	19.65100912	22.738354	21.28913679	18.75032019	21.06645359	21.21846087	22.64984744	19.24578213	22.62557001	21.14528491
99.mp3	21.61059361	19.99530695	19.05349096	19.87192005	21.27016529	19.84911635	21.40482107	23.45098364	21.1674439	19.01498814	22.10109813	21.98027799	20.76370904	23.35258583	22.1393639	19.15367143	22.39372195	20.70819717	19.02195506	22.18211712	21.85198076	23.0549221	20.55641179	23.50014601	20.03172511	22.13458442	21.87269947	19.36292532	26.18994182	23.23759224	23.77157558	22.13928572	20.81952231	20.82203196	21.10386478	21.50288713	18.77014783	21.58218565	19.69118079	19.37884929	20.07800401	20.47338665	19.08867763	20.0926977	18.29253031	18.79518478	17.99859982	22.57380056	20.97024529
101.mp3	27.45205204	30.53546633	24.29608807	25.1562426	24.99185633	28.00934959	24.40847225	25.03932153	23.67513867	22.39545158	26.4407244	25.38801198	26.61137007	24.6521675	25.87489327	25.47102094	25.68295967	26.5485324	25.1243977	24.63972368	25.07474188	23.99340913	24.49263888	27.62897093	26.79693359	25.55590681	26.97675959	27.72071664	27.43471627	27.57654571	29.26417429	24.80144684	28.07588591	27.60687328	27.93481216	22.79028276	20.15627958	25.86841608	29.5848766	32.23316669	20.93467638	31.63859307	22.84762841	19.91594932	27.42270703	21.53941636	25.45798151	27.32230212	27.00705953
102.mp3	20.16522401	26.04874485	22.34059931	20.95669695	24.90690524	23.33551164	21.37361615	25.77590973	24.12344934	23.35908634	22.65823401	20.05417379	20.19259116	22.55905476	19.01545233	19.88843687	21.14910104	20.27473761	18.64383113	22.48891153	21.7087712	20.19046626	23.00889833	23.01188834	20.86150572	19.22050143	20.73256567	20.48688649	20.48165224	20.03246187	19.44722178	20.18690435	19.7854286	20.24181583	22.39974764	21.22652743	21.26977367	20.87749243	19.84587702	21.97540227	19.24132826	20.99942788	19.3479593	20.91655402	23.16631175	18.72871624	19.79366139	17.94102785	19.84878657
103.mp3	20.15362146	19.58790321	20.55484837	21.14585931	18.47105265	18.91499338	18.1648604	20.45151127	18.41494595	19.84280316	19.07622051	21.06217511	19.5252836	20.14898516	19.73113405	19.11421992	19.48521741	18.37716275	18.38391779	20.06317091	24.34418897	18.99634268	21.34357667	19.58540388	18.25121115	19.37924476	22.13960179	19.3866464	17.28578079	20.85712797	20.78246606	20.11226169	19.18337183	19.59501416	20.76601918	18.91515126	19.49070789	18.77887813	20.19248241	19.18298531	22.25465348	19.71863816	19.2377691	17.53093549	22.19532731	19.75420505	20.22829306	17.9463987	18.69991892
104.mp3	18.51028148	20.31598542	22.15852657	20.96234317	20.21758648	22.69223544	19.67941196	23.47487678	19.76985178	21.08796734	20.95658118	19.38091405	21.46224932	21.65549354	22.40688104	22.63996548	21.04750152	20.75910531	21.2074023	19.68181661	23.39587326	24.34059145	23.57164965	21.15685193	24.80090514	25.00023908	19.3972029	22.20321651	24.05665995	18.62142254	22.43797428	23.39328575	20.13658846	23.6663731	21.80845017	20.90811544	23.15009905	21.29833415	22.17916989	22.65970788	20.26224065	21.04748178	22.52469083	23.92685396	20.94990794	22.82869327	24.4329373	21.3636751	22.76933597
105.mp3	22.06582124	24.22805589	20.44395444	17.90895671	19.95827196	22.52646351	20.42918482	19.86791267	21.60307021	21.49817662	22.30976594	20.5422484	18.89844939	19.20371676	16.21627774	25.39585969	23.89120266	20.99050423	20.84454135	21.19055264	22.2630612	22.16400213	24.40876087	18.80583722	20.71852741	23.71713299	23.58639303	24.52522014	22.38622573	22.30455301	19.224575	21.96569798	18.15320129	19.82129027	19.01687295	21.18288094	23.41867255	18.9375784	21.52028233	20.72476474	21.81612383	20.97127186	19.26888963	20.30687553	20.66538796	22.02458288	20.29984912	19.22500087	19.90605954
106.mp3	23.1076657	27.90955271	20.8182739	27.36673892	27.78641016	22.99369955	24.53700021	24.23761971	24.62704272	24.80904156	27.75379525	26.64704815	22.88859217	24.48756886	26.95058174	27.3884459	28.37834302	26.25984093	29.80563924	27.04825721	23.2616064	24.99474228	27.32515657	27.22130977	28.47221498	24.44531122	26.46019493	24.52986788	24.87462608	28.56357438	23.60918289	21.65928961	22.81515784	23.10221765	20.8337185	21.92393254	24.66993017	27.57705157	26.64214631	27.44522103	26.4959687	24.89208484	27.14810214	28.58709357	29.13081448	23.83599322	26.08023519	26.63506037	27.46217429
107.mp3	23.14334393	21.56925216	20.53086064	24.88865694	19.54117413	18.98298917	22.55310385	22.82227581	21.30377925	19.73245397	20.53816974	19.3928703	22.99606679	19.55611487	23.40650364	21.95083209	22.32138062	19.35173166	20.37732713	20.41592288	20.0814871	20.87537473	20.83163885	21.41822323	21.46153353	19.58011493	19.15142815	23.96754317	22.19814216	20.78433704	21.21676939	21.50010271	18.82095308	19.18879838	19.75131236	21.62057569	22.89638297	19.83028118	22.52091241	23.09951438	22.68069092	20.53823239	21.15261583	22.13204887	20.74923065	18.83801054	21.61757884	22.50594705	19.28668155
108.mp3	23.89380098	19.11341756	21.44177751	24.99157102	25.89646583	24.87586212	23.42905442	26.97522738	21.7532026	20.94967203	22.02339103	24.11210883	25.58959186	23.7573388	26.39971643	24.06485278	25.97816197	24.25400939	26.15917491	23.88440525	23.88741963	24.9450209	25.41386722	25.83294962	24.31965963	24.16998353	26.55067581	22.17776473	27.44209362	23.72560132	25.69762532	24.62731529	21.91017178	25.02385564	23.52032682	22.40966463	22.14832093	21.15616066	23.00693653	19.61141935	20.57796045	19.68006742	22.4702548	19.38862317	21.07750603	19.71419285	21.5667936	20.65870464	20.72837415
109.mp3	20.2046199	24.27331714	22.65996383	22.63108788	21.93953316	22.79295665	23.43529674	22.32992415	19.52218813	18.8242748	22.74215682	24.70420417	23.81471474	20.79017712	22.21958674	22.96192097	22.99833324	22.49086322	22.30960178	27.13983388	22.62149266	25.23492329	20.58986451	20.50298193	20.41183541	22.52781899	23.99459714	19.50420697	21.22343618	21.76873724	22.2596882	25.18824483	22.70523459	26.32057081	26.0780511	22.73500703	23.03120473	25.75569481	29.61769769	23.18840834	25.53668091	26.98497222	25.94423236	26.28704787	21.25512541	22.8020629	19.91869292	26.44477088	24.75281192
110.mp3	23.06326882	22.70639059	21.97218922	17.75604874	23.57896807	21.39294214	20.10126063	21.68621188	22.1838497	21.28889089	22.18409695	22.09340325	21.15553845	21.11415844	18.821082	22.49317221	20.31911843	21.02894509	20.77302285	19.64135497	22.54200805	23.89168099	22.14326751	17.59289579	22.93639538	20.6090764	21.39542414	20.75082159	19.0082722	17.30090108	22.16661544	19.81766596	20.48852942	21.54475114	19.70741037	19.9630389	18.97993493	20.70097492	19.09472226	19.59722322	18.58055289	21.34575929	17.99568032	20.6019114	21.66323005	20.30792864	21.319531	18.93515599	23.09704327
111.mp3	20.43279186	24.14086645	21.25129693	18.58784345	21.52816229	21.65309362	20.63999235	24.0656779	21.31738832	21.54509585	19.90971451	21.28543009	17.79120972	22.0361055	19.88133875	20.93796887	22.11461188	22.6522391	23.13057037	21.12767768	21.1924929	21.87437886	20.11343033	22.33776062	21.87813094	20.89684038	23.73151564	21.47375853	23.58875947	22.2463401	22.70361406	22.48955283	22.61645618	19.96366801	19.63551762	21.74832712	21.49153181	22.30799826	23.10918859	20.66032691	21.24878159	21.12264888	22.83498693	22.29935017	20.0138007	21.71745294	22.00639438	20.0635618	21.33410469
112.mp3	20.99512938	21.19210065	21.80382678	22.71344087	21.46812139	20.94496777	23.38413639	20.99441928	21.61838698	26.81749542	20.9717147	22.25535449	22.16025837	21.48577952	22.23943132	21.45357201	20.19963628	20.16241115	23.23351195	22.93479187	20.45662167	21.03439413	21.99041361	18.71622844	21.26183815	20.47827038	20.3604777	23.94673604	20.49454563	19.54051627	20.40131753	19.47673389	19.83861195	23.55929051	21.9129524	22.11939422	21.42490893	22.14932052	22.21562351	23.86058203	21.9591858	21.83852056	22.2939229	22.39366177	20.75183807	24.39283299	21.97889191	19.95488818	18.88808349
113.mp3	21.5723589	17.52032878	20.51594705	19.59442897	17.3684115	19.16075436	22.49107927	18.78354381	19.55243386	20.21553823	18.99824603	21.45742154	19.62979331	18.58202249	17.99504342	19.54109011	19.6532012	22.07228785	19.61567766	20.07977431	19.06821404	18.87539377	18.22180432	20.21963771	17.76708081	22.66282881	17.87327667	18.94537915	21.61967376	18.98591648	17.0318897	19.98490325	18.48824018	21.52844501	21.45255924	19.91998387	21.86280655	19.96136948	19.24103773	18.80569087	21.72205254	19.65232883	21.07452649	20.55572249	19.13337139	21.17341613	19.63954445	18.39366538	21.94748443
114.mp3	25.26230668	25.52642577	25.55360984	26.78476513	21.9288532	22.39659888	25.10170948	24.48855946	20.97838688	27.40207363	19.76954554	24.08360128	23.64164048	20.57925141	23.02221503	24.15130703	23.78752143	21.14628069	23.64508748	21.22050652	23.31831161	22.44502171	24.92989063	20.6869128	22.71403818	21.89580435	24.94233259	24.42825926	25.70216384	26.54810885	25.42368683	23.20021933	23.03339973	27.53809325	23.79458913	24.74646951	20.44458274	21.79716822	23.52867337	22.64995625	23.81212874	25.13126378	25.82527066	18.54754756	25.25494715	19.30716547	20.3998512	22.15399882	23.94715652
115.mp3	17.843814	19.87432176	21.86700914	21.62885723	20.98763304	17.85807799	19.27095196	23.72047613	18.30957646	19.56538095	21.12699842	20.61313079	20.49371525	23.07014157	19.76735307	21.98019762	21.58403761	21.76475442	20.09814398	19.76501334	19.68586038	21.44995842	19.63814478	18.77865044	20.5926686	19.84191773	20.24477839	20.85959053	19.57698909	16.88408065	20.70921806	18.78876257	24.23079519	25.49924909	22.02162636	20.39963061	20.50198462	19.54215499	21.72471608	19.9829332	21.99212928	17.98636035	20.05395122	19.56771383	20.82284127	22.86594736	21.63323891	18.86022119	24.75608639
116.mp3	21.8083055	20.09583963	24.15062231	22.95046975	20.35766143	21.70289164	21.61235247	25.49574304	23.96356992	21.50347512	23.67926194	20.07526879	20.65436412	19.35164837	23.67977157	22.62615684	21.64343019	19.57515702	21.16401833	22.5556981	18.93390158	22.56719087	22.51864606	18.74331159	21.85765338	24.19036982	22.87363115	24.38081743	23.83021786	20.71820716	23.76296065	20.15407999	19.79567654	21.76931001	22.81779847	20.02861055	21.17909888	23.21897109	21.09444671	18.94125028	23.75461653	20.48390447	21.58351204	21.16415889	19.59502071	24.05737009	19.74430155	22.50004002	21.95420472
117.mp3	23.07291835	24.28682081	21.19994916	21.78898286	23.99275734	25.04111601	23.38056558	22.14471702	21.41202577	22.49131563	24.80634253	21.99013001	21.67810781	22.90738337	19.96572548	24.2996663	24.69558968	23.59671175	20.75533566	20.26756105	23.47423447	25.17552482	27.13742737	18.65380741	28.27085804	29.51462256	28.71010755	25.73747866	20.22134344	21.5776784	17.58842791	28.02662996	26.02482704	29.77407572	27.60584164	27.92246131	25.02001144	24.4881469	20.50781489	21.52853912	21.99443345	20.20146186	22.19133078	25.57251358	25.2373071	26.85634441	26.1700016	25.25251366	25.48517863
118.mp3	23.90669303	19.97573427	20.05000961	21.7403628	26.60957541	18.75271547	22.08665415	21.00833506	20.4310351	23.16718977	20.14962098	21.08187079	23.00359168	23.04640736	22.52745527	22.06548929	17.94300049	23.08383012	21.11138284	27.20325578	25.15986214	25.00045737	20.24958285	18.25982396	21.78775573	18.38302438	21.75796007	19.7266977	23.39214555	23.27414002	24.36845881	23.37082527	18.11175499	23.06973207	25.10639936	21.10740611	18.94231104	20.37724912	19.31794191	23.71310133	21.18669285	22.95642938	17.36178454	22.47325783	19.88435054	20.30289494	18.28947619	19.86499026	21.83478301
119.mp3	23.932543	23.96009907	25.24733572	22.12407537	20.78929632	24.90916824	22.77215024	21.65384503	23.84363207	25.15725261	23.57899469	23.47458561	25.11341165	23.21434029	25.91324203	25.93208226	20.6644962	22.57186185	24.15615997	21.66994802	21.50269527	23.40232621	22.81300029	20.74412533	23.13831084	21.42572469	22.08814208	21.92489871	21.84839256	21.34298811	21.97196731	23.98896553	21.90886215	19.84245214	23.29424487	20.45742952	22.42797153	21.62409589	22.71484279	23.08143132	22.36995176	25.57927025	24.31123936	22.35746447	21.16913463	21.63314324	23.02207143	21.30808979	24.75454229
120.mp3	24.62078558	25.68931972	26.67139859	25.8575145	24.73601371	26.40934108	27.42809337	25.08743039	23.14760632	28.62202615	28.24012001	25.23741265	24.77091925	25.27468199	25.86988323	22.02430801	27.11688339	28.94545625	30.15754706	21.23118735	24.38802187	26.91607399	24.22761349	25.48511574	26.79864453	26.44226098	25.52726707	19.63233146	24.77066242	25.3375902	26.47884428	23.55657132	25.43315884	26.37363734	24.62070692	26.22723129	25.35002871	25.69850445	25.1151579	22.39004475	29.1325381	25.55217049	25.00430823	24.78582259	24.43880235	24.55337733	25.09702277	24.48103535	21.55971467
121.mp3	24.28996921	21.25962296	23.21131624	25.85794166	22.73097385	29.35363857	29.71590847	24.69019711	28.17693596	24.44731209	24.80350897	22.71501219	28.80393138	28.55427148	25.10360058	26.8577019	27.37624672	20.55041537	24.81579026	27.20588002	21.85244194	27.36382907	32.09692826	21.32189119	25.92147734	20.05838997	22.45370306	23.6761152	30.14706991	29.54239588	22.77537881	28.10136311	23.64187688	24.71516888	22.1020122	27.58480437	28.05087504	28.03268672	29.29683481	27.43943823	29.14548193	19.88907714	30.02711978	29.53808721	21.84087159	25.04741306	23.73714514	23.90169763	22.97918813
122.mp3	24.47884357	23.21114954	24.84796782	21.45558828	25.68129319	20.31756081	21.75401582	20.53055665	20.95887209	21.62354325	21.84449984	22.64931775	22.51001868	23.91906086	19.60190224	22.44352238	20.49039551	22.85206234	23.04539098	25.53418363	23.28795474	20.64329137	22.35657043	23.67778005	24.6106478	23.58581517	21.33041666	19.24301848	23.24387656	21.74161039	21.30098985	21.5268322	23.48590658	24.47879178	22.58483955	21.8093302	23.69360304	22.5308034	21.63391182	23.98402167	23.2245816	22.8892652	22.91373181	24.41415877	23.94810303	25.11486366	24.78872507	20.96680443	17.93122289
123.mp3	18.03345133	17.38424522	18.88227993	18.25571289	17.97222616	18.02569295	20.49736051	19.82528202	17.37388212	19.46093752	24.38805071	21.48214152	20.00492032	21.68908708	24.61171036	20.06213892	25.01353368	24.0387782	22.21077092	22.36699853	20.17518696	24.79538472	24.53457731	19.64933188	22.17791052	21.90219442	20.08730696	22.47472155	22.16143467	23.48419369	24.72303024	23.98749534	21.46461298	22.20058978	23.76946717	26.12658546	22.84488515	22.81333053	21.39142256	19.48571866	23.92456889	19.43904523	22.48461665	18.48829537	19.19016765	20.67854731	23.53460542	20.13809477	23.40458127
124.mp3	20.18906853	24.4379775	26.04858121	21.58943164	24.01609687	22.28079548	23.45538415	22.18956262	23.60860994	23.05954482	22.28801152	22.7169298	20.95728616	23.98491622	22.10910344	19.62833215	22.63454836	19.71313331	22.21696049	21.75376058	22.0230321	21.02731074	21.71841372	23.38364894	23.03172401	25.50006587	24.61783726	24.37421392	22.02285913	22.63887793	21.43662484	21.32190535	22.96232707	24.35566152	23.76763599	24.53088353	23.46903305	22.48440221	20.41786504	23.26976029	23.5218732	22.61516355	23.89014787	23.49338394	19.07306269	20.25719599	21.27810019	23.88923201	23.27186408
125.mp3	22.00345519	26.61432081	24.69353216	23.07407055	23.17992075	22.97053875	24.71704464	25.54883964	23.83575576	22.3451473	21.83574786	19.73380329	25.0594137	22.96633257	23.55605721	21.52383307	22.97163697	24.36629425	27.39069885	20.66339777	24.53780712	20.92797642	22.79499694	24.40659074	26.12143389	25.12075447	20.34686264	24.42474218	24.50949848	22.96203372	18.11353699	25.70262679	21.99746686	23.77724916	22.55408905	19.48126335	24.45362652	22.25814624	26.67313887	21.93770768	22.94014725	23.55417071	17.98147111	18.22240262	23.05432957	23.9376998	21.4771707	21.05839967	21.89779125
126.mp3	23.09599822	23.01494166	24.55640162	22.82447003	24.5284872	25.24640261	23.82208316	23.09245168	20.87254415	23.93844729	23.00134605	22.30525926	27.16027311	24.3690255	23.16381212	22.85417149	24.65729053	28.35573133	24.7950466	20.92659047	22.89423135	24.41814973	24.80053629	24.97051032	23.53143705	24.6054698	26.26680984	26.17009645	23.66157034	25.29897632	22.97059371	24.46327012	24.9110409	21.24311381	24.06163853	23.65389758	24.46222509	23.58028629	24.39781637	22.17030424	25.64442306	23.67084384	21.46512869	26.35487854	24.79187223	23.66752402	23.69900092	24.51233009	26.15071931
127.mp3	26.30024786	22.55425486	26.84531684	29.60372754	22.63713208	26.56906997	28.34598464	27.59620989	29.3248481	26.92146057	17.75799121	29.17130507	26.61097974	28.17678604	25.75217293	25.7075896	31.52227517	23.74918212	25.59443382	26.26111612	21.08056097	29.17567758	22.75183706	27.64923519	27.564945	26.49730476	26.43185608	27.76162256	26.70360358	22.54021073	25.43582246	26.6630149	25.03061424	24.73077274	24.59028438	26.15052649	28.59498546	28.79588111	26.26085025	24.15443065	23.12641501	27.51092498	24.99696161	26.36309456	26.8832121	27.6046683	29.17821442	27.20279822	26.71780303
128.mp3	20.98249508	21.69987106	24.91995938	20.41536193	21.86843061	19.55033776	20.2169759	20.26836064	20.41638812	23.56515014	24.71174772	21.61837785	22.26285219	22.07303346	22.89227173	27.26552191	22.58036694	22.29920577	23.9356995	21.8666583	21.46332432	22.59292794	20.45770619	19.09868307	20.44392761	18.74405061	17.82399527	20.95611796	18.7492842	23.75121887	20.6292804	24.42427186	24.68293357	23.20882603	24.26522601	20.66979929	23.25478355	23.67245248	24.11712706	20.87763956	26.63079276	24.59068029	24.33452659	21.95588341	23.01481256	23.4712777	26.9715554	24.39454534	26.85855399
129.mp3	21.58998473	25.21854095	25.49640842	24.43385933	22.90361734	20.94793867	23.6703517	18.80355661	22.99514751	22.16107223	22.48310256	20.29857474	20.40862278	23.44201925	22.18068755	22.27298735	25.81714428	20.73999468	19.54378267	21.05506167	21.89351103	24.21287751	18.82392459	23.21925335	21.80503519	21.62837153	22.39581491	22.30349485	21.44549357	24.04975599	21.21965237	20.85949643	21.800724	21.44808621	22.38764027	19.49079552	21.08854723	23.69202056	23.27936981	22.81630337	20.27267822	23.17283802	25.17111074	22.53105578	21.34608622	21.90976248	24.84930102	24.61220162	18.80466508
130.mp3	22.50937017	23.25782588	20.97812362	18.57644624	17.67009295	14.30696319	21.92887392	25.59657283	26.38301469	26.24549874	19.44079323	26.367328	24.87182449	26.92498966	27.0734332	21.05365285	20.16993835	18.75043063	16.280484	16.92981158	14.67888282	25.48777327	21.80026207	25.90146375	23.62260288	24.26097279	24.6264693	22.78131757	25.01129089	24.5857549	25.91184709	23.042868	19.91421831	15.99207373	15.00189645	19.30914934	21.91053598	23.29022648	26.32300513	21.79466931	23.17476256	28.56977198	20.14785102	25.20875678	28.2594964	27.06471749	20.28447482	16.7471523	16.37288171
131.mp3	19.70725664	17.68950912	17.0187784	18.07942974	19.75336379	21.03123004	21.87040113	21.81840715	21.30488924	22.79991524	22.73808478	22.51455404	21.28664712	20.94217103	22.3201352	21.64583324	22.66753003	20.17384404	20.36891186	20.72033269	23.45247541	24.53564382	18.98975045	17.54464744	20.49934255	22.88658261	19.73997166	21.03867306	21.63888605	19.78176733	21.66337795	19.5621809	19.1846717	22.12005409	18.36086317	18.92191923	19.17460974	22.72527199	23.29388948	22.11220075	22.39790009	21.29718884	18.17242044	18.56847027	18.57014704	19.5759602	18.92405496	19.87588648	17.77318539
133.mp3	20.17189867	20.52270384	21.15557714	20.1654766	19.59365866	19.185881	19.12254946	20.30617632	20.2319156	20.59188326	18.21872761	17.76453602	19.44218082	17.52430519	18.2496415	19.54553678	17.4569647	19.75512312	18.38882841	19.24692938	18.06273074	17.89250917	19.51892308	18.11715981	18.20319889	17.74372856	22.36464235	19.10388869	18.48760606	17.57966915	18.75677915	18.94118449	16.72384788	17.59154648	17.90096852	18.80035667	17.94739558	20.34408608	20.29405566	19.65729119	20.05287456	20.85480259	19.2401262	17.28348662	17.41839344	18.64321985	18.03383866	17.70648193	22.36372164
134.mp3	23.78578095	23.43234356	25.06163557	22.7664026	22.30055225	26.47388891	23.20897657	21.44599044	22.97699745	23.69688248	27.59258415	23.83379333	23.94378372	25.51850077	22.36656528	23.64028335	22.87222555	24.81403319	25.85175958	24.9663713	25.79587559	18.77727897	23.06195491	27.94250723	28.60580114	23.05877419	20.40909442	20.74510093	30.85899957	25.36292153	22.29954008	23.81095502	18.68948218	30.00137163	22.72105662	21.50358469	23.64861357	20.42062588	25.8249543	25.1304888	26.63983839	21.41360431	20.79546207	22.44172242	21.7971633	20.7567049	22.44231881	21.31906921	23.03737339
135.mp3	23.0557513	23.81407862	31.15147776	30.18139063	28.06235882	28.80403577	28.51361148	28.22689192	26.19666408	29.88556442	29.1258574	24.1605738	28.41294221	30.09696402	22.51970332	29.66127243	22.82427138	27.88612884	29.40440264	28.83574468	29.20296176	24.97512031	25.78596095	23.8535367	21.01357024	29.70526304	29.50861318	25.88112769	22.95747641	22.9919429	24.3125986	21.87946819	25.19653801	24.57051409	25.45295598	23.89044441	20.66380176	21.04952973	21.34785733	27.02414495	31.41833912	27.70154704	29.16681317	27.34967997	24.76981807	30.8767682	29.581689	31.23323824	24.45392512
136.mp3	23.87112517	21.45255061	21.0340699	21.16155372	19.67471878	19.68806644	21.70182457	20.93176519	21.88332067	20.29558675	19.63620651	19.35218165	19.9203351	17.58542117	20.24491154	23.51515228	19.92490494	22.92595204	21.34020151	23.35608326	21.1311286	23.72731574	23.90446908	21.47765386	25.4967381	19.61315692	23.56669363	21.56052226	23.08910308	23.63534857	22.17053833	19.79925351	24.09141861	20.73512742	24.48804604	19.73842608	22.278282	20.78975242	20.79571348	20.3774628	21.29772391	22.51700633	19.06860057	28.58156043	20.28392271	20.97740041	20.94550785	20.77532078	23.5054861
137.mp3	22.24069842	19.41436137	25.76773981	27.97147822	26.96960666	28.6873572	25.94202625	21.65480157	21.70142014	25.39957807	23.79098501	22.45221008	26.51642502	21.43068719	25.13507116	22.94573729	27.90539825	23.96389653	25.88108299	26.4157454	23.57442502	23.58179958	26.48565699	28.61353057	21.12689084	25.77685152	27.83347192	20.17570339	23.76306239	23.86520729	20.59048356	28.37815952	26.50215222	26.54498795	24.99105556	27.59252665	20.62273139	25.23172865	24.94487433	27.02089996	26.04755187	28.93699047	25.55570704	19.53362835	29.55047827	26.69127865	30.61987676	25.60468444	17.72412448
138.mp3	24.02650699	22.76695492	21.26433878	22.67901328	22.62441322	21.44152289	22.70822092	23.84791735	24.83369379	24.23302354	23.02759732	26.06329151	26.10352308	26.38960612	26.5357126	23.58934028	27.36367816	22.36472837	21.62243606	22.91393255	22.27462989	24.01088925	27.35552102	21.3364544	21.17353404	22.8926713	20.33302322	20.68154106	22.43605802	19.36932029	20.79654386	21.11206311	20.64599912	20.5261898	21.3309787	22.78483908	19.01665812	21.06093133	21.75574455	20.05525004	22.13884262	20.23730684	20.44209403	20.57413562	20.78009219	21.41840002	22.06878017	20.85225389	21.57279725
140.mp3	24.02056876	22.33754379	21.93877267	20.47283472	24.06195042	23.95399164	22.63989137	21.23553782	23.92485278	21.26992522	22.16774857	22.21742323	23.7216463	22.37004661	21.16812064	21.24725581	21.39009144	22.68214595	20.29827324	24.85792532	20.57128154	22.05924375	20.90137445	21.61279756	21.59977807	22.73571464	21.80335934	21.33261529	23.05957747	22.40702805	21.76474478	21.8661028	21.83491189	20.45310799	20.71102398	21.07963853	22.69208543	20.6838573	21.01185292	20.0632688	22.89282312	23.17363798	22.3416723	23.72715706	23.95432115	24.52303384	21.27030014	20.99661105	22.60430342
142.mp3	20.36435605	25.9331231	26.64056465	24.69886583	27.04910638	24.18033925	27.59073923	27.09940891	22.91313443	24.03275442	24.46567158	24.36111291	23.56725919	23.86129895	23.58342921	21.49058442	22.46700772	23.54339351	24.69007628	25.94721173	24.28732521	23.62719384	23.87630688	22.05428142	20.86929898	20.55902033	23.83305266	23.6183137	22.47641451	21.04494739	25.8095188	19.46766725	22.45906637	21.33213373	20.63022401	22.57748837	24.94076386	21.86698424	25.11761219	21.75809479	26.38574675	21.86246565	27.73417939	23.27335483	22.96865591	22.47689294	21.78296647	20.82758703	21.54264509
143.mp3	24.06538702	24.72588198	23.95181609	24.78464823	26.42958333	27.82746923	25.76733535	24.01810331	26.7443899	24.64327619	26.81128509	25.7740802	20.33307977	20.86408998	23.5335676	24.0347886	26.89496314	25.60636249	23.49149985	25.17106289	26.56722715	22.9165242	22.13044185	23.54610502	25.22509593	24.69518079	22.60971294	25.43915332	25.28743675	24.50056186	20.53858749	23.90898529	24.37475565	26.13320067	28.46096663	25.84924217	25.38202177	26.86864895	25.26148319	23.52849149	25.69683141	28.40408613	24.89401934	26.2650547	25.03264271	25.7376643	26.57680411	27.45469012	20.83991131
144.mp3	29.28749811	26.84561368	27.00974145	26.61475421	26.22310607	28.01588518	27.12739462	26.75186511	28.24913707	26.97102322	26.17634769	26.05141322	27.39843165	29.55313132	26.49406126	26.48391004	26.49373085	25.19144397	26.78001322	27.91359044	27.25435371	27.05311353	28.66612302	30.66737528	26.73342727	27.02792549	24.7781176	25.06710576	27.03246816	26.82405605	25.0811443	26.18817314	26.82534317	25.32623375	25.17815303	24.91974503	26.40326382	24.04683195	24.79870609	26.87824781	28.98465271	28.74394422	25.09220325	24.2572622	24.66266247	28.00889037	26.89488355	28.71172002	28.37858079
145.mp3	29.50459744	28.12311702	24.36229111	24.19996598	21.51874914	22.60056791	23.42618112	24.68495616	24.39761787	24.828413	22.38088711	25.34177131	25.50546555	22.11503668	22.7931743	25.80251823	25.14583646	28.03701187	24.93369295	23.24935122	23.33872062	23.60115887	27.06599381	24.80198594	24.60001373	26.78040578	25.89949868	24.83739599	27.5233018	26.56370766	26.92160123	26.67000829	28.07146774	27.29339375	26.62312587	27.71482808	29.90743198	29.94091479	31.24157312	25.42183416	27.79339911	29.37290525	30.68211842	33.32399003	28.24194172	25.07149541	28.25609917	30.07331804	28.70522732
146.mp3	25.93403781	29.51231485	28.39501316	27.07379509	26.25312424	24.3397415	24.63603969	26.89467195	23.91858111	23.65669304	25.17029022	24.50923008	24.08965761	28.87708636	27.55483292	28.82780741	27.36014119	25.60052114	26.10082026	24.49639714	24.39050007	23.2509639	25.68254173	22.4186913	26.31413566	29.48554436	24.98401443	28.80062951	26.48666636	26.78882264	26.91997518	26.19573463	25.89027587	25.87252699	28.49426642	29.62518552	27.12754742	27.98754507	28.43688747	28.68974001	27.09347249	25.34653182	26.5070777	28.899553	24.53891099	23.58705539	28.42361169	25.30143108	23.56692312
148.mp3	25.46218913	26.84588897	26.46207333	26.92349112	29.66258172	28.21400271	28.45284869	29.90532227	26.53006287	26.78142792	26.59270098	27.94651948	27.24996106	26.60117037	27.79519237	28.46805783	28.35488423	27.74180676	27.1994019	28.71101242	21.81859109	21.54109167	24.59471546	24.9955745	24.74230415	26.31385029	25.28237299	25.15113803	25.04133594	25.48116005	25.13737144	24.98525984	24.64795187	27.91933259	26.66148799	26.47477855	26.784297	26.99101496	28.41578048	28.28060983	24.94713919	25.79310227	27.12217617	26.78704593	26.80885561	28.04484359	25.67383915	25.88439577	28.53394441
149.mp3	21.59675433	22.2561224	21.08074685	20.05542168	24.16537323	22.45877201	18.91548477	22.74935277	21.45496612	25.0157737	17.91816178	18.89171043	19.76091693	22.11825651	22.62226766	19.58733192	21.04191138	27.96144828	24.94706803	23.18172937	22.08916038	20.42206622	22.19153057	20.47995335	21.94196488	25.21945789	24.20284011	23.01238474	21.59432952	22.98937996	25.5697402	23.44445172	22.6928261	22.90917439	21.22521745	24.58127108	25.5461486	25.9779152	24.94606428	22.34878334	24.4518869	23.34515654	23.91047487	24.4614094	24.9952242	23.89774392	26.50257832	21.39664072	19.08577334
150.mp3	27.76555121	28.955088	27.92475874	31.29989618	25.91124995	29.043727	23.84498557	27.38517401	23.24129976	28.29622624	26.98655324	24.75715763	23.36107211	25.76382166	27.64196313	29.75345029	23.90940716	25.03323203	25.54829118	30.97367066	23.01309511	30.45961371	27.06199605	26.82407422	23.70637563	23.36018976	28.2350269	28.8329512	28.70612121	24.91704381	23.44586875	27.5203936	25.0362457	29.3998631	27.22793331	24.9944551	26.17756546	28.51887241	28.08775687	23.67773796	29.14101912	26.95741403	28.11696645	24.98441108	26.13887676	25.47334693	30.84767112	31.47206365	31.9734796
151.mp3	26.11115389	28.09828259	25.49194928	24.79844302	25.01328316	25.97296707	25.35371767	23.60235828	28.5710475	26.2947158	24.6548539	25.25910987	23.1955674	28.50190194	26.9678789	24.05976642	22.90819368	24.16952092	21.19990757	22.40579731	18.66231267	17.33672763	27.8347146	23.26091453	22.83881644	21.7062335	25.53928004	20.67588406	25.87637648	23.21088799	26.80429019	24.82081095	22.69618415	18.25820355	24.291683	27.02052491	26.84058183	24.32389214	24.06345068	25.4304471	23.84463834	22.90307187	26.88347478	27.13870332	20.20942705	23.05929188	24.32093578	24.26088184	26.39355069
152.mp3	22.88475606	20.16591483	26.00220315	22.38290888	24.48076946	22.02934884	25.63468104	20.79376665	25.72804468	22.55337085	22.48711268	23.152983	24.18482231	21.47250669	22.29720327	21.35360919	22.12630311	22.48506109	24.29781591	26.26261833	25.15811156	27.36927525	24.36936903	23.33172603	26.94527757	22.19618487	23.13574763	20.12589066	22.39531048	18.10536597	22.17999957	24.42175711	22.01938984	24.02330751	22.2640182	23.64081212	23.49533319	20.91583242	24.17302578	22.85750258	25.8057843	23.91244383	22.67627453	25.09631313	21.53745029	21.27433081	21.57390583	22.11905544	22.76164401
153.mp3	22.44241939	22.51893137	24.39366689	23.88801042	24.90325481	25.37893879	24.83582868	21.63643647	25.68834109	22.04103868	23.12423826	25.08839271	25.36066155	26.16395502	21.79978409	24.91454836	22.87961527	21.86415968	25.4125252	25.11640472	24.4950627	25.61027187	27.83670415	27.31175168	24.1249058	24.20606936	25.20759003	22.73109097	27.416498	22.6114961	26.08288014	25.84429329	24.82239291	25.23045937	26.29561105	24.0319628	26.4571971	24.83628014	27.91691131	20.63404064	24.08262929	25.3138449	28.40839647	24.24884879	28.51832994	25.45933584	25.80093625	24.02895533	24.06981403
154.mp3	24.45172271	24.34071252	24.35549195	19.39809441	27.25819726	26.29283055	20.18938579	21.13312484	24.52337823	20.86057954	21.4121929	25.60724209	23.33825271	27.60542472	25.34498164	21.92824046	22.14006713	25.91336833	22.60823527	24.77532094	24.31015575	26.28322979	24.46578184	25.89719776	25.90659196	24.80674348	24.82813631	25.58563764	23.76548781	25.6358324	22.52086635	23.94625791	22.5974237	26.19976446	28.01905581	26.61300166	24.79353486	22.37341739	26.54620659	25.15871616	20.4528938	25.20149114	23.73381982	22.64315541	21.91537757	22.63443678	21.87427661	24.98954893	24.05745331
155.mp3	26.5795553	23.8562133	20.78206602	28.6846921	20.89354856	20.69786714	23.42967968	22.76982803	27.102837	24.41360877	24.84721582	18.85426941	21.55462551	22.06692233	17.89261799	22.52311439	20.06571155	19.11406632	24.9125328	26.34198159	22.85272529	19.52259819	24.46969207	19.07653945	23.64218173	23.95152338	20.77951464	26.30024825	21.84922872	19.92578353	22.63433232	22.97753484	22.83461346	24.51795694	24.66004373	20.22082129	22.65958553	25.73449095	17.96167883	25.36288249	22.36204681	19.75669183	19.07824621	21.16638852	20.7881347	23.73510521	23.71671867	22.25034042	23.15015833
156.mp3	23.32034352	19.61107055	18.85922634	20.02876074	19.6367523	24.36034948	19.61230095	23.72180997	23.82902982	22.26089467	20.56809719	25.02422204	19.56219214	21.24477341	23.20026592	21.11557511	21.86242011	21.30265367	25.43238331	25.28293893	22.32185113	21.89352707	20.99323049	19.74728503	19.23346895	21.26839966	22.73217377	24.43408412	24.23902483	24.21678333	23.37969755	24.50004506	26.2937207	22.12276283	24.96622533	20.72681237	21.92570937	19.55182136	22.22477391	21.30476088	20.60998894	21.48950986	23.61417152	21.59456248	22.96090764	21.84083625	21.39767677	24.10665889	22.47809181
157.mp3	25.92032347	28.36006346	26.40441117	25.10864449	26.98909099	26.0043413	24.97743076	26.51071223	26.01832997	27.32611502	26.86219553	27.8159081	31.35961248	29.71715147	27.63516029	26.90574045	27.91437736	28.11793451	28.14220208	27.11831234	24.89463219	27.21481423	27.24379675	24.99041293	24.81105627	27.1475756	28.25103183	28.5088494	26.73937602	26.47059977	23.44081117	27.84299466	27.54631721	28.223885	28.26532796	28.14060566	28.29743945	29.68262509	28.14382009	20.02274284	30.86747711	26.60969314	31.66085971	30.79676085	29.7001178	29.85312119	26.97722137	27.73435238	24.69217066
158.mp3	25.96174865	29.7439115	26.00613843	27.75112002	26.91110079	21.35854331	23.61440109	21.77308937	23.3001522	24.28286923	25.812463	22.88157094	22.27597272	25.69206681	26.0302054	26.49531962	23.20920775	25.75054253	27.33343978	28.95623318	28.52342837	31.98299376	27.32976911	31.82071113	29.28989254	29.03638681	21.96157437	28.38180535	27.83142155	26.04236604	30.0330346	25.88978468	29.68585501	29.04382558	26.69606431	31.63332824	25.71324704	27.6047339	23.7075515	25.23060662	28.90477713	29.58032416	25.21952702	27.46525106	27.91187567	28.01838595	27.88773254	25.19862158	27.47170974
159.mp3	20.69887664	19.46282805	22.19661807	20.95941693	21.35196116	19.34239414	19.09700777	20.26812627	20.75974434	18.58542759	21.36947738	20.33118277	18.24990726	19.64652036	20.25604001	18.9964344	20.5385106	21.18778558	19.87405387	18.49527484	18.68981322	19.69115285	21.32384082	20.87147468	19.85595217	21.00886083	19.47421373	21.69824117	20.90568611	20.34574811	18.6814041	17.91006614	20.152611	20.48623505	20.93676094	19.15864325	21.75803176	19.22708912	20.30865638	19.58495059	17.84323484	21.80664096	21.26018206	20.79349401	20.45546209	20.72662142	21.17619324	22.16531473	20.64149927
160.mp3	26.84764053	22.26748626	24.58366281	24.268724	22.30999774	23.95923818	22.1155561	22.05273785	21.99434612	25.81463978	24.12233267	23.34468088	21.93588973	24.06577222	22.39896456	21.60026674	24.4047782	22.86497224	23.59068135	20.23372908	22.73845495	23.2072323	22.76090147	21.72022988	21.19324003	21.26584773	21.9688755	22.78360535	21.08216741	19.21126974	23.5145511	23.97218061	21.34841667	21.9720292	23.05874686	22.63958555	21.70514668	22.6151377	23.75411169	20.87913711	19.21794974	21.62234	22.27015667	22.83957916	22.92399302	24.33730769	24.53982583	25.44853644	23.40136917
161.mp3	22.24490068	22.03163362	20.99666717	20.09527509	20.52756098	19.75235974	18.73710122	19.66060757	19.641087	19.46872848	20.19702614	18.49057914	20.95394423	19.42273538	20.23397002	20.04571991	21.84801918	19.8355273	19.53620896	21.21046335	20.440769	19.7274647	18.69437656	20.37098143	20.4681363	20.40115878	17.84532586	19.72167185	19.35231083	18.79703556	22.06014364	17.09067717	21.87784978	19.84116305	19.65663213	19.87992213	22.37155493	21.90247481	20.56528501	20.64079161	20.81191119	17.29652275	19.06791189	16.5355233	20.94557243	19.61099997	17.61769022	18.49012305	18.71989165
162.mp3	27.96005472	28.25937624	29.37922254	28.1837492	30.33811802	29.05132462	29.53324033	25.23731846	25.22080504	25.76110637	26.07502048	28.15888329	28.61460298	26.66475252	28.42182561	23.74135007	24.38623189	21.79980898	25.8908757	22.54919057	29.47182803	25.89547989	28.79131019	25.82464774	25.84090819	25.89448266	25.32859012	25.61916184	24.84812756	25.24940874	23.97648457	25.53775417	21.81863194	29.1247247	23.3449689	24.98399667	27.40459689	26.75434684	29.46387578	25.08556376	28.4585747	27.25698871	25.49147037	25.12724561	23.51725499	27.5216854	25.76776152	23.0785181	22.14006772
163.mp3	21.67798905	18.85376244	24.15314763	25.01964794	23.97271301	25.85955077	26.18952137	27.69538667	25.03913178	22.0580045	22.55431316	25.5973604	24.56857616	20.60518592	25.0838406	23.11172258	25.60025935	23.47591909	25.54291275	23.05323423	20.51925362	22.7933598	21.61438891	22.24172398	22.08438176	18.38186115	25.12159671	26.00866826	24.97290647	26.62674126	27.43447277	24.58230979	24.02976863	24.80326606	20.55052884	26.39598963	23.88882148	21.28511066	26.08053204	23.20029062	25.85249604	22.19791779	25.99070561	24.38613808	20.01562637	21.45848137	21.64099947	22.00296166	21.99909568
164.mp3	30.81757448	29.47458723	28.74745483	25.84744828	27.32786148	28.28197412	28.66370636	27.25952031	29.24482476	28.91207205	29.67232129	29.61843621	28.92259753	27.87404845	25.99411009	21.34388831	23.11256396	24.83541273	22.65206187	21.31583643	24.36951706	20.13137163	31.04027888	27.01062933	26.63125978	24.82013664	23.81269564	25.78749025	23.95044263	21.93310899	20.01059795	21.7871774	22.21361789	22.95449831	24.76997568	23.50615052	25.0198837	24.94441177	27.38607208	23.78229572	21.1929535	22.97778793	25.45698501	24.16557213	20.97250666	23.74828664	24.09954409	22.84458291	22.37784296
166.mp3	21.90030671	20.06781723	24.20694562	23.94171645	21.45433158	20.56929373	19.88409575	19.19713213	23.37759025	20.54428134	17.98295563	23.96138902	21.15354654	20.21866023	22.17790616	25.24656082	20.67245615	22.81365824	20.44278273	18.43930454	23.21961341	21.38488704	18.15968113	21.39038651	19.48085115	19.27911819	21.13563264	23.7152226	22.1022791	20.51920501	19.01697881	20.1266966	23.9316553	20.38257979	18.3368373	21.05168862	21.08415812	20.30944599	20.50685497	22.09280306	22.40827551	22.77578444	19.98908622	19.63234412	24.98546803	22.69507482	20.96859485	23.90208822	21.13119623
167.mp3	20.81153975	24.9076906	27.3463111	23.13093687	30.54345896	28.96696749	31.20253062	30.07582494	29.1409349	22.74048276	28.66528	27.05805561	29.57737223	29.43849558	29.28391623	27.67993963	29.58225568	30.30517508	27.52099203	31.94253953	27.93087545	30.33278395	29.54609906	25.75024314	32.18127157	29.48402117	27.63338289	32.54270625	26.34861987	28.56196568	20.95495469	33.85605598	33.53919004	26.89854343	25.91279549	27.11675137	24.53384465	23.85141497	27.51465436	29.28855307	28.01718823	26.84524864	30.67258439	28.30935884	30.22484308	28.15489839	26.62287823	30.3352664	30.55463399
168.mp3	23.77987668	21.8421605	27.85089251	18.90738071	25.40393238	23.54793856	22.526665	22.39317189	22.51926559	20.04177005	22.09809679	23.75558226	22.8103929	23.42526596	23.3286758	22.85033614	24.25807228	25.99587955	23.00222937	26.87878405	26.56129444	23.19117491	20.8477476	24.16865812	21.40093044	22.45017417	21.47237272	22.52739289	24.56140473	23.44173504	24.24058179	24.08444526	26.20630052	22.67734969	25.6039309	20.47789971	19.71321495	21.48214328	22.00200902	25.61909897	18.68093623	17.52324176	20.70314423	21.76253108	20.6073626	20.6086178	21.04341747	22.41688083	20.25344204
169.mp3	29.72170691	29.29368476	30.58778375	32.55473235	23.97762879	25.76908701	27.60316176	24.54599991	21.52285996	23.55401811	22.64896355	21.79370362	18.29597526	21.09759844	17.5681769	19.21369714	20.7243113	24.33129431	21.69702354	28.76066541	24.65222824	27.37889003	26.42606781	28.82431591	26.98748007	28.62254027	24.22617182	25.21471181	20.52338339	24.0747912	28.23253138	27.15359391	21.55181353	28.91478454	29.64554609	25.91004834	22.97782713	23.71399549	24.62201927	25.89690872	26.22711005	22.72023611	24.70679163	25.96134285	22.78121206	21.83688668	22.25096757	21.11956458	23.12100481
170.mp3	25.03032762	23.38881275	26.82432332	27.77428323	23.78533023	22.28979334	24.56940574	23.51508471	24.1281387	26.5809525	24.11509489	22.94546922	24.14332311	26.11111507	26.42582052	24.75260677	24.67775994	25.64849759	24.43519987	24.79940018	27.70483411	27.56398735	23.54363226	25.00299213	29.13500271	27.00502385	26.8786785	28.40244047	26.62932001	28.3475726	21.96081971	27.33858142	25.93934573	23.02374046	24.23702832	31.35575074	29.0694016	26.00426626	23.54215725	25.59239648	19.76820419	26.35266347	24.51396972	24.63917468	26.64222426	27.68441428	27.86568147	29.79940026	28.5619848
171.mp3	24.4730269	22.2144917	25.63354106	24.09259825	24.30190135	24.9121199	23.72538846	25.60025137	25.18781188	26.36672869	23.06561125	26.84806276	25.37002703	27.361501	23.16939844	26.22629833	20.30487678	25.34687039	25.15646734	24.43796001	28.19221734	27.12725059	24.91458243	25.69478593	24.08775441	23.69166225	23.16896281	23.28863438	24.12751117	22.48524437	27.70677363	28.46352718	25.681129	25.88048176	23.26037436	27.631986	25.22494922	23.27646905	20.91462091	22.70368489	24.45834666	23.70329989	24.24588473	23.53764214	24.49996078	23.53365362	24.65517664	20.61307195	24.98613475
172.mp3	21.03424852	19.56790167	21.61427781	18.68822072	21.05150895	19.23214853	25.27699633	21.16742268	21.71318343	21.68096311	20.21505727	21.13747276	18.71616895	20.29492188	19.22081904	20.19059413	19.37627412	17.64085922	18.62422772	17.86076815	20.33424921	18.08390168	20.87501552	20.81353427	21.85085613	22.96053074	21.69395907	19.93509145	22.87440144	21.01235236	23.21878731	22.01444505	21.17711647	20.58652188	22.51853115	20.39157578	20.89947824	20.91454778	21.29567955	22.28146333	20.45919447	18.17980768	20.36031179	20.51176799	20.13246533	19.75169371	17.91608658	20.57387074	18.18869487
173.mp3	28.58275917	20.16392292	20.95856873	22.25738786	24.50869688	28.50300988	25.1622126	26.37842824	27.58185907	26.73410272	24.21334192	24.03405597	23.24833704	23.4037306	25.62375379	27.51832574	23.94920933	25.54741274	19.51514591	21.96511284	22.12896336	23.9590999	22.00699334	23.4699202	21.12503497	19.14901752	22.81663217	23.15395934	21.39925757	22.96255423	22.01948456	24.57312236	26.942969	23.56221041	19.55263921	20.2856985	20.45371049	21.4819054	24.44394087	24.33197842	27.46753127	24.51223928	22.60155033	23.64372745	22.69032552	22.09942906	21.92279655	21.72461304	22.3943954
174.mp3	25.16333414	27.19343609	23.76695702	28.01036753	21.95762349	25.35615835	23.42400406	24.93540263	20.49816082	26.4823166	24.66063567	25.72426046	26.77769163	25.31420059	23.8656016	24.25381103	23.20020557	22.72089343	23.46120833	21.68602198	22.60415361	22.55355782	22.05938823	19.12879687	22.52415991	21.43901989	19.85930383	23.13453732	23.2857262	23.10116042	22.75826397	25.52032354	24.75794485	25.92345535	24.43697566	24.65524711	24.08642697	24.4711814	25.37815815	23.88936137	24.74114615	21.83291159	23.66122985	22.6343214	20.66715899	22.0733459	22.90969797	22.80266921	21.88140046
175.mp3	28.08539401	30.21543944	29.20188307	28.92928231	26.57941073	26.81453103	25.834223	26.17535087	26.35949936	27.01361275	22.77093711	28.24876843	27.52830608	28.82243732	26.08081734	30.35980752	29.80688115	30.87148102	26.34359456	28.80259429	28.80841679	28.84004234	29.02638121	24.28560287	28.85064384	25.5855896	22.68322705	24.00523347	30.0878673	30.55977774	30.86604243	28.68946257	29.85847833	27.72711814	26.89140711	27.72148801	28.42008387	27.52734555	25.57260933	28.11314602	25.2796387	20.18083073	21.62507603	25.96421626	23.95786273	24.1219617	28.51197837	27.14762275	27.27133899
176.mp3	23.20850695	25.86683505	24.41385827	24.94357208	23.28125269	27.59297263	23.67536864	27.72430379	29.37336842	26.7458544	27.03311416	24.30746328	24.34178341	27.13754251	22.95516484	26.13314101	24.86730142	25.80256726	25.14060096	26.37089535	23.74570709	26.76941497	23.92684237	26.46113678	25.99703968	27.54172292	26.69104832	26.28486617	24.98240275	25.17159146	26.57540188	26.85814515	26.32615168	28.41660356	29.99138568	23.7009843	24.98160812	23.1488016	26.86277574	26.28584062	27.11817224	24.83128381	28.31294236	25.07175637	27.00728014	25.16760579	26.12591034	27.32415083	25.8750879
177.mp3	23.59135848	20.94228366	26.32036551	23.01963985	21.91039677	21.37180097	27.32424559	20.64683134	20.27140874	20.76017493	21.17055096	21.56019822	22.28880331	23.19799763	23.87665101	17.10082676	22.53713668	22.35144631	21.79482041	23.44633333	19.95675614	22.48577545	21.22095312	20.58480521	24.11284485	21.68528176	20.0720781	19.15928374	21.97108746	22.74592384	20.47509314	20.5047221	20.5186685	20.95181434	19.31505717	21.63395557	20.29709852	20.40937875	21.19394482	19.85635636	21.8457011	21.19359384	20.67955794	22.44384027	20.69299143	21.73647251	20.68100329	18.98313992	21.70443361
178.mp3	22.58975173	22.04282773	21.09372627	23.56109241	23.83988637	22.37769437	22.91711461	22.57662066	25.43633358	22.9517977	23.96583282	24.32476902	23.26976088	23.41233534	25.06009648	21.45034174	23.296794	21.34204524	21.45707695	23.79411383	22.51109742	23.69297915	21.54052063	22.66452653	23.42603161	23.28134827	22.2916256	23.96066603	24.90765396	27.16401537	25.35933606	23.45427961	21.12788739	22.16399428	22.750462	22.46219646	22.11106441	23.8525813	22.5487182	22.12262369	23.58403505	24.88347496	22.19237946	21.2331788	23.79700062	23.80703221	22.84602645	23.46567486	22.11732958
179.mp3	22.91921985	22.16202681	23.56651078	21.96044919	21.45264429	21.23736929	22.40646888	21.21027211	22.47677295	22.04376742	23.44954332	24.09770551	23.91840074	24.01265389	22.39770083	20.95836322	22.99386989	21.54945321	22.30000104	23.21130902	21.17975373	25.27559378	21.54749862	21.94087454	21.99147911	21.45858779	24.19783235	21.89848774	22.36525832	21.88593244	22.04437811	21.95150729	23.2388075	22.01726805	23.31145334	21.57888231	24.50199707	26.14977438	22.38328891	22.98368524	25.05637833	26.47356446	22.85505225	24.54643878	22.13979703	24.02033289	22.38752847	21.25529459	22.21588616
180.mp3	23.31183342	22.89838442	20.01962317	21.31225882	18.35507321	21.14908729	23.74380317	20.71359122	19.86891149	21.81837499	21.24083234	21.83336633	24.170325	23.00499401	22.32936488	20.91113525	20.37268175	23.18571502	21.03933144	25.98687822	21.45057083	23.16009691	21.02132308	20.34769863	21.36959881	21.46117146	22.09639728	23.92650438	21.35145642	20.21049981	25.80934731	23.33135082	21.01270656	21.2433334	20.4997009	23.19618879	23.92895002	25.41032774	18.08307156	25.13711108	20.12676666	20.27419825	22.2691694	23.53409431	24.22802791	22.01306489	23.89722653	24.8388173	23.47657797
181.mp3	26.72866341	22.94041635	19.93290756	24.74403443	25.61859832	26.48070675	24.8145225	24.30610408	24.87238279	20.56742323	24.00848532	23.7137208	24.14131708	23.26742134	23.21018218	24.26824314	23.65412479	18.71859962	22.76786772	21.61010756	24.99654304	23.22727196	21.82817954	22.84157798	25.01507785	21.92559993	22.2072568	21.9933167	22.27400624	23.28316024	22.79486082	24.12411446	22.82648327	23.25097182	20.97830046	21.98802914	22.75301341	24.31641	24.69297252	24.63456367	21.84349519	23.57971227	24.18354424	23.61598798	23.64416782	24.63531074	22.55528858	20.62982501	22.8453969
182.mp3	23.42330172	23.94716162	24.25352241	22.66289802	23.45652272	21.95751739	19.79594471	24.82479217	19.12342235	25.09961897	23.38254363	19.78596972	18.82271229	18.18775273	18.96201406	14.57276567	21.30828343	15.78607145	17.23596493	20.07516622	16.95810369	22.11243811	22.74805395	14.28074198	14.24418982	21.22511869	22.85747647	26.27764814	24.21162733	22.63955673	21.29726667	20.89818039	22.89121049	24.6969976	20.88755214	22.45411916	21.42516687	17.45986199	18.44725433	23.24597882	23.10861614	17.95634853	23.58753496	25.05019687	21.15117506	26.63171354	22.52163458	20.16039054	18.61866205
184.mp3	24.34706726	22.74370168	23.12155665	27.07049082	22.76575563	26.58600292	22.95403295	23.05995685	26.04975185	29.24428853	25.88428063	25.93256311	27.8042341	27.27071474	23.57182924	22.44461136	23.80846451	23.13062484	23.5132247	21.80140272	26.11705266	22.71443908	22.92335211	21.08390936	25.96183265	23.8030498	26.25463981	28.73175227	27.18975313	22.02888771	21.5857765	23.49641787	25.11639266	23.98781225	23.83376552	26.68876104	25.02392628	22.35389664	27.02516077	24.18855899	23.4892188	25.57896909	26.98889434	28.48804372	26.61067204	25.55392332	24.76425832	24.88280686	23.49170165
185.mp3	20.40760391	20.85628869	22.76923066	20.3133269	21.79130614	25.22564642	23.7188746	21.79065852	22.48438762	19.28123618	23.70431275	22.63533191	24.64285422	22.40483069	24.94450779	21.22715796	23.51645162	21.33205912	23.45603839	24.90719074	22.79214447	21.71422876	21.37119644	21.56711162	18.45002896	21.95848285	23.03945052	22.52095634	20.42028308	20.54325098	22.11000165	21.82346219	20.16286803	23.85442625	22.69984381	20.21016692	23.36536652	23.4664382	20.99319062	21.11402305	24.92373192	24.23358735	25.50541348	23.60576135	24.15340027	22.10930639	18.57528401	23.32910135	23.19441059
186.mp3	20.2875417	21.66551965	22.54780255	22.62994882	19.01017815	19.38429049	21.69476838	21.51968381	18.42177585	21.3799306	21.94403983	20.4187042	20.05539725	20.72695707	19.75416987	20.15650068	19.69330285	21.22351725	18.88846955	22.26203222	22.02905757	20.317089	19.8486276	21.03240303	21.65669629	19.69797458	21.26500835	21.88693889	20.76425808	20.05119723	21.50377854	21.92047524	18.20238272	21.91230431	23.26841986	22.08647014	18.90581831	23.76643127	20.77444644	19.24840834	19.0685207	19.61719135	22.86949584	20.52753654	24.06668906	21.99825098	19.84730896	19.3294472	21.11571213
187.mp3	24.72999744	22.58908458	25.75218202	25.53934477	26.1921233	24.70817339	27.26442474	21.88304284	26.40371525	24.91854988	20.42707678	23.51327449	23.66663565	19.05801453	23.26017172	26.16631239	21.19006746	26.00561191	24.03192024	23.14579632	23.55183107	23.79353289	20.00965779	23.24077061	23.78378293	20.10001573	23.61677144	24.48172116	19.90256324	27.34659811	23.4251848	27.2197422	24.26125213	27.07122428	19.25170733	25.80970827	23.18959762	20.98626145	24.55808017	27.04209736	19.76098294	25.09620571	26.5657627	23.32854209	24.5810058	28.21959311	19.14110914	25.58696138	24.33810577
188.mp3	21.93692408	23.56204065	22.58802188	23.80342009	26.80432694	22.86271154	21.06719704	22.77717111	25.43153821	24.08730997	26.37550453	22.69499639	22.31110588	24.19085889	23.21607831	23.69791048	21.72157092	22.96610764	22.14985683	23.45528361	22.8798822	24.35491768	21.37392488	23.61358163	21.73652911	24.48285336	22.4269959	21.6796949	25.27832952	24.41876796	22.92311419	22.53272176	23.64692252	22.75949263	22.5212268	21.829	23.94698208	22.78266309	22.9988556	22.40037508	22.78776755	20.27012767	21.28280114	23.4953905	22.71228692	24.42593214	24.41585379	22.55482671	23.33915653
189.mp3	20.81496063	20.05940896	19.03593342	17.63771065	20.04363168	19.74607551	19.19625173	18.42776895	19.89388355	20.09758014	18.85630562	20.48239935	18.65658689	18.18635615	20.54232387	18.73645631	18.27766801	19.76575902	21.39129738	19.6516992	20.28327253	20.3589352	18.91026733	18.12556898	20.86239035	20.75921605	19.15160664	20.05016041	23.62741368	19.53645659	20.49513187	23.37531519	25.13626246	19.84193939	18.07058172	19.25742935	16.47522896	18.21404097	17.48558241	18.60431192	17.67613111	17.92702939	17.92714205	19.29428804	17.91510074	19.79771709	19.58110572	17.27263853	18.03458531
190.mp3	22.32618787	22.2653789	19.72509676	22.85640344	23.97664351	21.31200243	21.47527474	22.33373702	22.43987446	22.43702655	25.56338897	23.31283648	24.46094118	24.35232132	21.52487353	22.75280421	23.63335732	22.57558088	21.34536322	23.38509598	23.07275409	23.26244071	23.75591466	22.6594859	25.08495461	23.68214425	22.24717157	24.74292372	23.27050224	23.35555847	24.48184241	22.40071957	22.20030067	20.07004554	23.66377614	26.25503072	21.58978745	22.57292072	23.23461787	23.52257523	24.59209236	24.19997052	22.90355829	24.90749822	23.2209501	25.64329252	26.45620954	23.02301379	25.31326644
191.mp3	22.41878588	23.82485209	20.11264525	25.87787389	21.72631075	19.92925196	20.23974473	19.52888306	17.09728549	23.7362393	22.37205439	25.31351668	24.75111967	21.80662949	20.32884499	23.95553682	21.32136212	20.35386793	25.86099765	23.41478308	21.08801209	23.62341582	25.23353103	22.87938422	24.45973273	20.90831371	19.66255535	21.9984619	18.70541086	20.60773511	20.37453239	24.21251392	23.7852368	23.84204929	19.0078136	24.27314362	22.51551305	24.26495037	23.66959095	24.18051277	20.69054892	22.04752924	23.46349588	25.06354888	27.97184887	25.9186822	23.03214933	24.10161511	24.70075595
192.mp3	26.17382726	26.31450296	24.598747	25.6272531	24.00577132	28.81383735	26.03941523	23.75995221	24.73703822	24.32848432	31.15004058	22.48800614	24.3714833	27.56125663	22.81730912	25.17701176	25.20931244	24.63926437	27.1379683	26.8425346	27.08169951	26.28223725	24.87829335	23.9245412	26.49203437	23.62332655	23.64377981	30.53425871	25.56339282	22.35661224	23.59943898	23.71746247	24.34935037	24.96913937	24.53740275	25.8589677	27.33770147	25.79275694	27.27623661	25.79504078	23.19096388	22.85232072	23.15859787	23.28232071	25.34284861	24.48187534	23.88825965	27.60907749	24.85491795
193.mp3	21.58064153	25.60457097	24.85785797	23.48730333	24.4374886	23.46097846	23.63228644	24.00444785	23.23742475	22.25663568	23.12577263	22.17659253	21.24578467	20.83701193	23.02923878	21.41220267	20.59360466	20.91854779	22.04711847	20.41900313	21.76548005	22.39008433	22.12125875	22.37217169	23.23903351	22.17127947	20.6414521	21.61304049	23.07232335	22.10471413	22.07928007	21.61289774	22.64353703	24.36181911	22.99922641	23.22121158	23.598643	22.67030428	22.52137828	21.67144084	22.34989854	20.22141517	22.44744412	22.88377755	20.83602051	21.45399241	22.77933356	21.66527027	20.90104452
194.mp3	26.23272031	23.58624204	25.36820212	21.59633366	26.03087677	22.87897743	25.73012948	26.62015919	26.02779532	22.76770647	27.10363116	24.64263627	25.30733382	24.26039745	25.13896791	24.23785838	25.55408089	25.22635547	23.96757436	23.83046842	23.10406936	21.86926717	26.53695907	24.25757674	27.35652162	24.34030978	23.31097231	23.75622898	22.42263548	21.41846477	22.9343606	22.98689607	23.105667	24.9822515	22.61711504	25.0132039	24.94509257	24.24101001	23.66504413	24.07171608	27.22678931	25.46840544	23.23574933	21.25466164	22.67948571	23.15221201	21.89110143	23.21356614	25.23669613
195.mp3	23.21431364	24.27019062	27.30404803	25.02740237	25.94564816	28.02501723	25.70892355	23.7148855	22.1264409	24.65589772	25.1881268	24.83674588	25.00695612	23.2123641	26.10660631	24.87863437	24.14600718	26.15782955	26.9894616	23.85266797	23.4225306	23.06337403	23.14600489	22.5713091	22.45864826	23.7790338	26.46535646	22.85860717	22.04048938	23.20903552	23.68974378	24.27258855	25.38717149	24.27474467	27.12318064	23.56034899	25.47137896	22.51073386	23.40881813	24.23753985	25.64128953	26.15123429	26.01247708	26.32655016	23.23723099	22.84540673	25.02112077	26.25882812	24.70644206
196.mp3	24.66817785	27.83487085	24.03910579	26.02162989	25.97512261	23.45738955	26.35638891	24.06734528	24.05137439	27.33637552	25.12375035	28.22422854	24.2610963	25.06125944	26.63808195	25.88760381	26.64579021	24.54635168	22.00679116	25.10221472	24.5816814	27.97677826	27.67153265	23.83431036	22.22128926	23.6617277	26.37111064	26.18366107	25.53674368	23.26282449	22.59048488	21.57613933	24.72950891	24.72353346	24.56167843	24.27973648	24.35823209	23.24210953	23.01137116	24.6640514	25.1099827	23.67913669	24.59033699	25.16707588	26.72697461	24.7583979	23.11840583	24.70916367	24.8449457
197.mp3	25.04094134	25.30528759	22.38356688	24.55316496	25.90591171	24.20363078	27.73445542	27.82320205	25.29405165	23.32676043	24.88995308	25.10245741	26.32822325	26.60256526	25.05206709	21.49824242	28.32473107	26.87016939	27.25337777	28.94929964	26.59491197	26.0988198	25.89182339	28.78355194	26.64684838	23.37712397	26.14465542	25.32747364	27.10774477	25.71621868	26.06373866	25.36789255	26.61970161	25.02703686	26.24987765	24.21859158	25.60302179	24.46496663	26.62919341	25.02475939	28.46616611	27.38104375	29.37131331	26.97261461	28.83039695	25.97993793	26.63249023	24.6697506	24.13551433
198.mp3	25.4378242	24.88382704	22.85457194	26.39642296	22.74620758	21.5734651	21.39173541	21.78171223	21.14222255	20.8626336	22.7766906	21.1772428	21.66966613	22.95001212	25.82160207	26.0100671	24.83190737	23.36225912	25.21363886	26.04533338	26.62866192	25.09425381	25.65500975	23.17216295	25.37928986	23.62723768	27.01352394	23.55486585	23.78732076	23.73102482	23.7475218	22.26160058	24.08592713	22.80136086	23.9765643	23.25982564	21.7190692	21.32360364	21.84632594	24.32541077	21.78031754	23.75704736	24.36071131	21.87587847	20.32673081	21.54993622	19.8447373	23.5968051	23.39040103
199.mp3	21.98744135	25.99052627	22.30916662	23.88397965	30.27202271	24.49065129	20.98674954	24.85437199	23.09820612	25.23086453	24.28820196	23.52122217	23.58822919	26.54224454	19.68254161	22.52019861	22.8981824	23.06676741	24.60894648	23.16850829	25.25947158	27.3057462	23.32895004	23.85955599	24.43382131	24.79584324	27.03716086	21.82672245	18.36660856	24.32173812	25.65309348	27.37149049	23.0936373	21.65021051	26.56765368	23.57367781	22.53225216	23.80079651	20.9427556	24.27651773	28.24119694	29.31791876	28.45137349	30.5950844	27.65654379	29.26480094	27.61320545	28.67250481	27.95084703
201.mp3	30.00213174	22.59553994	22.34982088	27.65981206	24.79653313	23.40371391	26.32672967	27.64578212	27.22117145	30.47287527	28.29296134	31.36648718	27.11602221	28.6812933	26.59146278	22.04424558	20.69049166	27.90627153	28.47595203	24.2891452	27.73793414	25.76312506	29.32777248	23.98454587	30.17340395	26.05131499	30.48398771	24.45781425	26.15479269	31.29891877	30.41801807	31.73544672	28.15200714	28.923003	27.6581652	22.95677892	23.74082588	22.40878798	26.63668328	26.87900214	25.9275394	23.55910218	34.60078111	29.51445989	28.1608343	27.68326969	30.4334315	26.58926331	26.68055598
202.mp3	23.62149202	25.17086991	23.17655995	21.74785057	22.12505235	22.62729752	23.81834558	25.13558669	25.08976247	23.91706925	23.76314409	22.57484949	24.7229137	24.9201458	23.70477557	22.51263782	22.41914159	23.92580832	22.93549088	22.17201372	20.31673491	21.44979916	25.12561092	22.49764774	22.48761414	22.74595279	22.30082804	27.71630753	26.34431871	27.62044385	29.64924784	24.99579399	24.61559106	22.87529695	26.6592933	25.92626007	26.50733616	25.10718036	26.89723212	25.06330052	29.05009838	26.22412137	25.04741379	27.67311028	22.9512669	25.62223837	27.98297284	25.38666386	23.03693685
203.mp3	21.14775218	23.34494356	26.67882472	18.70970858	26.60445358	24.98044251	18.39921999	25.5888606	27.48099416	20.84946692	25.07287449	26.08914423	18.55797768	24.74072099	26.84418114	21.71705099	24.02414942	23.8910156	22.00171188	23.00620833	26.42222022	19.04050792	24.92770319	27.59829998	20.00619331	26.26508697	26.5100418	21.19090708	24.0285874	27.52083799	18.97328186	23.54410548	27.29667938	22.70882536	23.09684529	24.05958843	21.15211791	22.60887714	25.56287592	18.38421159	26.33381913	26.14984456	19.54449287	25.07909356	25.8572036	20.17745421	23.24706797	25.43627331	17.49899251
204.mp3	23.61593683	19.33817761	19.87299979	20.54139051	20.36823476	19.62216543	23.85234078	22.36646175	20.2780752	21.04942889	26.31133753	23.8758198	20.15944313	21.7342357	20.87005387	21.8203384	22.52490142	20.36526343	21.39877463	20.0857525	21.13370576	23.50604878	22.21117714	21.5639446	22.25276563	19.14789056	23.02878428	23.88546762	22.04809672	20.78068816	21.61232053	23.75955099	24.43549697	21.90017566	20.37685493	21.35477417	24.01340138	22.18843649	22.47186118	25.32993166	20.85207295	21.20156741	21.25969384	21.64191239	23.32869648	22.26829442	25.17640565	21.05909699	23.64246144
205.mp3	24.27237268	24.71811211	25.29767569	24.41729956	25.45292879	22.71408695	24.08556897	26.69066534	25.10612069	26.27807328	27.63857797	25.86924356	25.70553283	25.49490376	22.15916923	25.20897689	28.87674592	23.66913752	26.1521334	19.06227597	24.79123096	24.37074384	24.67738414	25.68474818	26.27417125	24.98988501	24.47669081	22.77032776	26.74835631	24.20863547	25.75866367	25.44718235	21.36404604	25.3364231	25.93876932	23.33375529	25.31035743	25.55646405	25.58386356	25.25803023	23.35179472	22.50083829	23.44377337	25.31967717	23.92917459	17.51337617	24.93431408	22.89452714	25.63425722
206.mp3	26.03394549	26.47183318	29.63983078	28.77411075	29.2081964	28.51515408	31.25259293	29.27799587	30.88251182	30.78897745	29.59717661	29.73611101	28.84229186	32.96613124	29.88240194	29.42539757	29.55044474	28.28527744	25.87373126	30.50650862	28.92113336	28.5507262	27.37674575	26.8652775	28.07978028	26.58761327	26.92566832	28.86570599	26.22913227	24.3942054	27.26135331	21.63571704	26.8914001	25.16998944	26.78257294	25.7201201	24.61077396	24.44568934	23.49433168	23.07544554	24.30267774	24.57766453	23.78982834	23.71267415	28.49559546	28.94251063	27.8843569	26.84819993	25.1871345
207.mp3	23.87979109	21.91716814	21.55285826	18.808294	21.51138412	20.23590951	21.71019373	20.125971	21.75900709	22.4913829	19.945875	20.89332796	19.94198009	20.00361716	19.66087239	21.30061196	21.00244814	20.84958096	21.77447364	19.68952255	19.50760418	20.34456152	20.32463911	19.81220328	20.52521256	20.59842502	20.28796339	21.43949362	20.03982275	19.77159603	19.64087811	21.06099283	22.38989959	22.07302195	21.81022295	20.75747368	20.02924818	21.10368098	21.8748155	21.60087832	22.25009659	20.23349738	21.65513495	21.24725131	20.66824896	20.5278157	20.90377238	21.04959169	22.24678368
208.mp3	21.02469042	14.05594234	19.13762933	17.81747449	25.44558743	19.23914136	17.99990148	20.59616859	17.6394493	18.70045028	19.61678061	19.65388216	20.66820721	20.94335907	19.49560426	17.66904923	18.11281789	20.37431263	20.42946498	20.57722911	19.57977235	20.49708148	21.0742172	20.04917404	18.36557127	20.66990215	19.56915026	22.15959339	20.98806904	20.59893521	15.81488475	21.04413442	23.38332541	24.47385959	22.96145488	27.17195549	21.95701556	23.6086334	20.73641851	24.18800753	21.96271806	25.36455604	24.43000537	20.83861007	21.26193274	20.50490972	17.27363191	21.37163512	19.58384765
209.mp3	22.51608182	22.03791616	19.4702348	21.86902657	21.56545253	20.53167111	18.88825805	19.73243888	21.07271422	22.96839825	21.15790004	21.69029781	23.08290012	20.32109752	20.41372859	20.63431259	23.56677276	21.70441192	20.14631034	18.87446429	19.90087194	25.51585856	23.4006049	20.20344548	19.98120524	19.14322831	23.32063749	21.12969041	21.7308128	20.51374409	22.7747823	24.35931471	21.0666794	22.02031252	21.46998537	20.64992091	21.01750177	22.48796202	19.21584152	21.22913826	19.17963862	20.75609176	22.15793381	21.15191314	19.9614009	20.83118439	23.13977151	20.62796937	19.7461457
210.mp3	20.65657141	21.41402143	25.40228946	20.93864683	24.6936532	19.93834406	21.34302716	20.78603815	19.90673935	25.56854972	24.08259283	18.40338532	23.79157513	21.97132859	23.0115689	24.55208073	22.60517004	25.41635806	26.02889412	23.92032811	21.98426944	22.46942469	21.47679756	24.02135948	23.48439129	22.67961343	22.0699917	23.52767551	21.94305393	25.38436045	23.43973744	27.09907727	23.45402033	22.1147415	21.413989	22.38514068	26.00144481	22.33257151	19.64040928	20.73653486	21.34059455	20.61316632	20.06470949	19.39118611	21.59478497	21.87953407	20.63775668	22.27623516	20.25557356
211.mp3	22.24892806	23.02946276	23.32069849	20.5108689	22.20770391	21.47693267	23.31208371	22.76738416	20.60214843	20.33386163	21.71004621	23.9417155	23.43499704	23.63909915	23.84801441	21.62570629	20.63872749	21.69454567	20.74360981	20.13305678	22.70039721	19.83309578	20.6980941	23.41404235	23.8954196	19.38251439	21.91489699	20.24412366	23.77554495	22.32776479	23.5888423	24.53403127	22.28580742	24.69724936	22.75396877	23.8622851	23.37237712	23.94294476	22.13229732	21.89323436	21.43544376	19.89617581	22.0319169	20.52848809	22.04963562	21.11533251	22.93247565	20.8831738	22.31926839
212.mp3	22.74037617	21.49703177	22.55554474	20.7951446	21.58984652	26.32338463	25.70272201	22.74707635	23.54635955	23.2426808	24.02334571	26.0717055	26.70113546	24.64284178	26.68177063	23.43863945	24.69515147	26.33078622	23.26634481	23.81438858	24.55734849	24.38584061	26.20732828	23.95575755	22.96677419	18.77481713	24.37453895	24.51674016	24.2474987	26.23677826	25.41575843	23.01445805	20.53004973	25.52120468	23.92134253	26.59543891	24.05712448	23.36302407	24.78521897	22.76388798	22.60218636	22.07098079	23.22182655	24.95441003	23.71489522	24.93767424	22.64806685	19.95382744	21.3030105
213.mp3	23.66892411	25.92549037	21.59256648	23.96825276	20.06166153	26.1209494	24.71757797	23.08467979	18.19213081	21.00903191	18.84884684	19.12575657	22.26985936	19.96397973	26.07794426	22.11554492	20.08323676	19.88441043	25.11041145	23.67019251	24.40967434	22.19805498	23.90512356	24.25186768	24.58146332	23.25352499	26.22022921	24.22714342	19.86442629	20.69671926	20.93476783	22.76516927	22.87474767	25.68401439	24.03145096	23.83255362	23.15262805	26.15222933	25.77251946	25.75437963	23.42383859	21.9068929	22.58021801	25.06441302	28.44691258	24.10447352	23.72917338	23.148116	23.34313993
214.mp3	22.71033461	23.28203505	24.47409756	24.01875294	25.89444646	20.72998539	21.39984658	22.89665816	24.22462453	24.24173882	24.5470674	25.83894048	25.58599605	25.74553999	21.99253116	22.84035291	21.42267192	22.83797747	22.52000694	24.72743024	22.97686735	22.07147102	20.4070164	20.92628145	23.30785819	25.31236612	21.35091978	25.00408662	23.95035018	23.09707844	22.98700917	24.88876685	22.47516712	23.98348464	21.41024873	23.97672269	24.8144269	26.72741125	20.77552369	22.19510006	21.18308233	19.3144211	22.65218339	19.62644299	24.59682051	23.1391097	24.02766259	20.32120817	21.12839224
215.mp3	22.9318645	20.37936842	20.14502106	25.21541975	19.21027168	22.2368793	24.55291448	23.27913734	19.68564271	27.07424166	24.90161383	24.58734266	18.21214611	17.47244361	17.44697664	19.46744616	19.07141396	20.05142898	20.55543686	22.63504909	20.40768573	18.82461489	19.04564432	20.35088352	21.24635583	21.9520452	20.10250022	25.72254003	23.61785736	25.31536454	26.19020284	25.46401068	23.21606616	20.64715887	20.27754746	22.37011379	24.32907258	24.37949634	21.37788109	21.40383974	23.01860921	21.95507171	22.12256581	22.16115944	25.10777294	24.62069877	23.44650626	29.50161372	25.16212406
216.mp3	27.26321154	25.49726819	27.23037476	26.97723594	26.04551015	28.66127016	25.31420996	28.49281024	28.04371039	25.73661076	24.02443565	28.58682452	25.35053166	26.25011862	27.38393777	24.36883843	22.70920505	25.52171262	23.47196272	25.39281732	24.46100465	23.92070731	25.24592118	24.80916758	22.49845346	26.01291368	24.96557106	23.37475307	23.83871042	22.92109929	24.82637633	24.35840155	25.54033533	24.43720449	25.90119061	22.93065827	26.57145413	22.38559536	24.07250976	28.27723006	24.00886473	21.82489045	26.29809303	28.08742716	24.70291905	25.45531351	26.36182281	21.85417005	23.31060332
217.mp3	28.05369175	27.08370016	23.90617099	25.15648921	25.12197573	27.25194121	26.72267578	22.6906709	23.94589556	24.77686078	25.15053988	28.09714797	29.58476222	28.43748458	30.73183901	32.97964581	26.55089012	29.54797764	34.03690925	31.64705707	26.74082164	29.05485373	17.47730887	31.99041089	22.38598955	31.71080696	31.18730885	31.68653051	31.67170522	29.5177041	29.42486281	28.64645199	28.35218252	26.46976862	32.21401881	30.83397998	31.46508353	29.36960562	28.65563359	33.47155297	32.72818436	16.37080385	29.65987673	30.14918506	34.04355009	30.05782645	26.56186461	31.52280581	32.53474325
218.mp3	25.72879929	23.27950032	22.79571118	23.20424884	28.50692126	27.73749128	23.28782624	22.88833755	23.3537903	23.15879844	22.1626503	23.48786411	24.83037175	23.19562857	23.98970445	23.04175665	22.77718879	24.23992215	26.01375617	25.03340483	22.61431082	23.98837745	25.1266533	25.84235928	24.53433419	23.88488238	22.21349634	25.73010078	26.53024919	26.90996097	22.50880583	24.68754544	25.47840123	22.35619546	23.67211821	26.93965128	25.92666592	23.63828121	23.00797041	26.54199829	24.4368517	23.07948173	21.93763144	26.71724163	23.67268961	24.34607102	22.4557659	27.47265516	22.58849481
219.mp3	23.56882478	23.99456189	23.92738007	22.62783108	21.85341534	25.85025398	23.06592603	21.76272153	21.49257974	23.29675278	23.70814423	25.12538258	22.07095692	24.02106589	22.95334302	24.60779041	23.43531205	24.23759221	22.88171364	25.09276225	21.29663748	22.70654355	20.18493853	23.08403114	22.21695289	23.33202856	21.23411344	21.773764	20.80614854	22.68794253	20.38240495	20.71937062	22.78857978	21.6565057	21.8602264	24.25112774	21.5209168	24.73088667	23.04987753	24.80915082	23.81475794	23.87197481	25.26924444	26.93874489	24.68503276	22.51018334	27.00156525	24.02900749	24.58424156
220.mp3	20.55463197	22.95583282	22.11111182	23.06356651	21.08056306	23.35235837	19.8606381	22.29227315	19.53259223	22.18954208	22.57508561	21.79999118	21.36388456	23.8216746	21.03949606	22.51916568	23.58851296	23.20808061	21.84428904	25.12377467	21.22559431	22.00094324	23.2948524	23.17700827	24.94611733	19.67406096	19.64484478	20.39253852	20.50206412	17.76641405	19.52800548	17.91916026	19.082282	19.52282607	21.21118031	21.30141501	17.82687328	18.0173798	20.02678497	18.7622735	18.89710601	18.23037902	17.85386948	23.26354277	20.02901343	18.50204848	20.61951114	21.51859006	22.65964305
221.mp3	26.69860153	25.70871166	24.73873546	23.97928063	24.44199135	26.04992729	25.06571341	25.39602601	26.73770461	24.61242203	27.53176505	23.6311926	25.38714468	28.10120002	27.91852783	31.75614646	26.02270108	26.11836542	28.57347052	25.49563843	24.8571626	25.48745867	24.33706575	24.43799866	24.02502291	23.91346556	24.69639768	25.16282711	25.22213051	21.45539379	25.16153612	20.70864453	21.72697902	25.93192956	24.59900717	25.55107002	27.54766036	27.90699301	26.68602884	24.05277759	23.36796476	23.62224916	21.51792648	25.85119218	26.66558658	24.1277673	23.65532449	20.25920739	25.97603043
222.mp3	21.20956478	20.49193466	21.65876254	25.76326867	23.80215562	22.48178357	23.1990253	20.62394509	23.76273427	26.89612543	24.93190952	24.89686659	23.28858059	25.20486699	21.09220045	23.63929026	21.60659232	21.56314794	22.61937949	22.39822527	20.93814655	21.06841194	24.90675045	25.352605	22.33651255	23.30860694	27.23239137	22.04650738	23.88747703	22.71360224	21.58443674	23.32454259	21.61850897	22.24165318	21.69899356	22.64610428	23.85112406	20.85599546	26.94928116	25.40076774	22.764894	24.55704543	25.63934351	22.48059154	21.82195551	21.52881304	26.27313709	22.85390559	21.86360348
223.mp3	26.65064573	20.61410737	25.52678753	22.65727133	27.52315687	26.5720218	22.29351537	26.40408013	25.24932605	26.56925006	26.02152583	24.48068422	24.48085401	21.04325989	28.06416545	27.64094614	23.86846787	25.47969419	24.11176341	23.75133629	24.71043004	23.88049034	24.19963835	24.64965821	25.81673845	20.60281529	24.14598198	23.85801162	24.53735761	28.11255271	23.66817999	24.78052594	21.42920522	24.36404186	25.00210045	26.35562536	24.71258986	20.90118843	23.33928452	25.62740486	26.49285117	25.56144939	27.08232429	24.6376176	25.82325506	24.32926906	27.13286034	25.40920211	26.36636772
224.mp3	24.64413966	20.28628204	24.27397973	24.37489563	22.11702943	25.13478532	23.85904178	24.40506629	25.06309127	22.04077752	21.52483856	24.02886505	29.58746379	23.47246247	22.99996437	22.48119866	21.34888512	25.79466428	24.21754104	23.85728746	27.00585547	24.19822934	24.56546939	26.29416636	26.19671054	22.112737	24.02825464	21.29748223	24.02850173	26.62969725	23.1744004	22.00625809	26.00020276	23.15652911	21.9869471	29.15210527	25.68152468	24.61324123	26.75237265	21.64295129	21.83483003	20.46117025	22.84330599	19.85410564	23.84517368	24.36719247	18.70310467	24.98804391	22.27410777
225.mp3	26.14702693	19.62911503	23.73179922	19.90558398	20.00931993	20.91637796	18.29931734	17.1401536	26.4418187	21.721524	22.76233281	20.50823837	26.60254864	17.59472445	20.11414353	23.11947542	22.25336783	21.43163611	22.1142044	23.10465795	22.12312325	22.61364859	20.14437618	22.24632204	20.97600153	21.41872816	21.97463032	19.90415981	20.00485504	21.2600891	22.31121551	24.63533952	20.62564659	17.16606359	21.71875597	18.93225199	25.58665983	22.18187631	21.9915813	23.22320937	22.71771767	22.42374946	21.61656919	22.04724126	23.06777864	19.6961806	21.13758861	21.38290779	22.73592025
226.mp3	24.33090241	22.01717923	23.57433213	20.09840852	26.06867137	25.26529827	23.74851417	23.61556025	27.17530173	22.11876934	26.41957656	23.57034723	23.37558518	24.51394531	25.87601702	23.63285323	24.38508909	24.53181032	23.22941308	24.55268716	20.36583454	25.04379976	19.26113234	24.67411493	21.42043626	20.20595169	19.09348746	21.56360649	21.08473734	23.29910125	20.68992442	20.39928404	20.98638028	20.14912582	20.89273723	23.45573779	19.40359103	19.82973039	21.22898434	20.86231369	19.61094299	22.93027787	19.72659304	21.01998989	20.98221861	19.03903577	17.82951938	20.54608028	18.84843985
227.mp3	24.33138518	26.72043777	23.92434952	23.5631587	27.63618983	22.30955941	24.6993804	25.46575458	26.44149191	21.41293587	23.36909604	24.04639307	27.86957992	26.2552578	22.60079638	23.56569909	23.80339185	25.91766739	26.56456644	27.13134288	24.56707397	22.85512678	24.19372623	25.79496265	26.2193609	23.3710744	22.34633962	24.07671134	25.94396289	25.54104652	25.41010745	26.4550466	24.34604635	25.84517577	24.68473921	24.16586442	24.00985064	27.10056006	25.5523229	24.38888725	22.07661531	23.06731278	24.24394989	24.63873859	25.84412895	24.86475165	23.7791578	25.93633782	24.66201043
228.mp3	19.50311783	22.10086934	26.06065494	26.09005045	23.6488134	26.454724	28.21075186	27.40114699	24.40421628	21.00464274	23.90729151	25.99296784	23.69643906	22.85311442	26.45045971	24.85237701	22.69428992	27.76570871	27.53451174	22.93146808	24.86995624	22.16491852	24.17079401	24.28219382	19.00092295	23.31900046	25.06674158	24.04998265	23.79972375	27.01740762	25.52071263	26.03811264	25.52823693	22.56951148	22.69091255	23.77140108	21.80032612	25.01370727	24.57176348	25.54703367	23.02146514	28.75238697	26.67103097	23.77854522	23.56088063	23.44108362	24.08657735	25.4485583	21.22072479
229.mp3	21.9451737	20.74958443	21.11466111	24.93259314	22.47000698	22.30766549	21.26196428	21.18934515	21.85997384	23.7696793	24.70981719	22.9798189	20.91817633	22.81707783	22.77428393	23.51166929	22.43893653	25.94848331	20.74263279	22.84920622	25.49372213	20.8363506	20.26232602	25.56439207	25.82588981	25.78393876	22.66900688	22.54042652	22.615237	23.90613273	23.89863332	21.63334116	19.66420093	21.30281059	20.36235453	22.24300818	21.0453228	21.99530148	20.75421964	21.46380513	23.03005728	19.53556197	19.40843153	29.47327259	22.61856594	22.21158429	22.95697626	28.5660517	26.16064189
231.mp3	23.04339479	22.99925861	21.1471812	23.35293247	20.99236181	20.56201383	19.43728148	21.25262915	24.07375487	20.73636381	21.6742506	22.36614632	19.06410877	21.7899775	22.26567627	20.76722808	23.19827716	22.65273507	23.84809116	21.65378139	22.12705654	21.31568278	23.90698531	22.42024039	20.60017425	20.02596504	23.62282084	20.51392477	18.93568327	22.2389896	22.54166571	23.2854646	21.83032271	23.64012359	23.66931518	22.28342809	21.4832104	21.24932031	21.96834612	24.16998988	25.13733507	21.14846325	21.10198986	22.62783268	24.2892399	24.62653641	23.43019137	23.81092445	23.20062665
232.mp3	25.60525026	24.82506727	25.63053414	24.93058928	24.34187784	22.91327873	24.26979902	23.50633758	24.24809426	26.62653185	24.90873873	25.72741735	23.92276933	27.32961361	23.46400514	26.98837981	27.0718055	28.14329204	27.14141793	28.20859898	25.27184701	23.85972433	24.93985806	25.37421116	24.81407599	27.1079102	28.40060274	27.66620544	25.3251147	25.62140322	26.38253373	26.70609159	29.22976038	29.62689998	27.42117924	28.36110715	23.8737948	25.9151566	22.52961069	26.08703505	24.08596661	24.59329614	23.4553298	27.28559298	26.47505118	25.57751801	26.76014945	28.57914526	25.47145277
233.mp3	20.27805818	21.85300527	22.13111764	18.63897177	20.72602967	18.76314476	21.05747366	20.28032206	21.3851939	20.16546154	20.06492602	19.72712709	17.35511198	19.08334613	20.11972659	18.16514149	20.1506663	19.75593698	19.37712353	20.9673862	19.88962249	20.00037073	19.39188996	19.49132164	19.23630455	21.62933344	21.54127972	18.68482718	18.90607838	22.29940342	19.75287596	21.36134679	19.85095545	21.74103208	20.30200115	19.69321654	19.90295464	21.88626986	20.41801671	18.83269098	25.61742358	25.3865486	20.49877277	18.86051285	19.5416123	17.96944745	19.44162485	22.14654259	16.90762667
234.mp3	28.3234319	27.5958724	29.08528914	29.12686774	29.75146171	28.45569615	27.20989839	25.14571326	17.34798188	27.82328137	26.33796904	25.7845673	26.52135465	28.34912253	25.65533773	24.95287492	29.79613345	29.11595969	20.28433365	25.05522707	24.56417768	28.09035402	25.30332131	26.86590994	23.00766563	20.23602628	21.32297753	20.76844032	19.29369175	18.36381995	20.96906317	19.98911234	22.63553291	25.68715234	20.80842007	22.37747688	19.81706855	19.18816711	20.28563094	22.28980053	20.49197324	23.09999414	20.84070679	23.99342081	17.91638054	25.95241133	20.0705062	22.1781311	26.89373877
235.mp3	26.87674285	28.10657692	23.81179065	28.36231861	27.70053948	25.83299749	30.09206744	30.50652186	26.0447115	27.97872795	27.13681221	28.2580283	26.34349892	25.4958679	26.85834582	28.3999175	26.49680183	25.75085956	30.05520689	26.83260167	27.21429537	28.94124336	29.47022248	28.71989872	26.77888129	28.52132169	28.12451582	30.11275852	25.59528217	27.13126806	28.07083923	28.18178465	28.67476003	30.11987761	27.67617516	30.66013038	29.03639838	28.48323409	26.52611808	27.54237686	25.08506441	26.8193806	28.85075133	29.85858189	28.16728414	29.88708823	30.11942035	29.26488875	26.92352531
236.mp3	23.50877341	21.45548135	20.80291679	23.25796284	22.09750667	22.66076425	21.50783911	22.66559495	21.712425	21.9734517	20.73961965	22.0111246	22.35900894	20.5920619	20.2594153	21.1485585	18.9390862	18.5637236	20.26745596	18.70224042	18.45370724	16.70706207	19.23293105	17.94833628	18.81989973	18.20728969	16.78696864	21.38198877	20.70081246	17.62093608	18.19459422	20.07971511	20.10951465	19.18997885	20.46331627	18.93663698	16.83864234	16.15522363	17.44380482	19.8868507	22.97474469	19.94975977	19.30855632	17.63071715	21.37436353	19.92676492	19.20764895	20.30919085	19.19939624
237.mp3	23.99478371	27.40998447	25.16261233	25.90510831	24.49995676	22.89713378	19.83385506	18.69481805	25.55810634	24.81440517	25.67330336	25.29599732	25.62435512	25.59249688	24.98444368	28.56182102	27.61379114	27.4005987	25.15699382	28.7622963	24.16501203	25.90152974	23.73902868	24.74116029	25.83411701	25.79465784	24.68874645	25.89810167	27.63664213	27.86269108	23.05784544	19.37281802	27.38412136	25.49069346	25.5833562	22.33395158	25.01413534	28.23891563	24.24435493	26.15218992	26.30329317	27.03918786	24.86058202	28.28130812	22.90213428	21.45899687	25.80298564	25.13925426	22.97650441
238.mp3	22.75553167	21.14664966	24.21042588	20.410063	24.06366347	22.73441145	21.87833293	21.19934891	22.10073749	22.60140599	21.5703344	21.83644143	22.44935942	22.22732147	22.53554358	21.31030896	21.80075441	22.4730209	22.7799516	26.14420199	21.44905818	20.48751886	21.04415818	20.06684666	21.33688707	23.18481822	15.80173509	20.47488172	20.80871482	19.97990207	22.45741644	17.85544756	19.47376122	21.74717697	17.73354874	22.63968211	21.79994895	20.53268514	20.75200076	18.31217643	20.92493406	22.22649071	20.54849957	24.98821213	21.57985498	22.0881615	22.42112212	25.3463517	23.70961991
239.mp3	24.91824253	26.85650236	28.07340744	24.47827188	24.84029933	25.62249394	25.64016589	26.22611686	24.57445639	24.72177209	24.48118191	27.82344197	25.74374776	25.83352231	24.17041536	26.50224573	25.35117265	23.61223523	26.2416428	26.73350064	25.85968817	23.91198606	26.48902405	23.83223322	23.05586703	26.67173127	24.22412942	23.69631571	26.04316709	23.71584265	24.98599909	26.63319198	24.42073797	22.98368097	25.60128353	22.73704104	25.72777361	25.45162594	23.67070346	21.43748903	25.70185869	23.94063364	22.40768166	25.0157133	25.59690848	23.83943676	24.85729196	22.84421966	27.40986539
240.mp3	19.58076574	24.11850511	21.61991968	24.64680786	19.61340554	22.76307404	22.19786138	21.73901671	22.68927822	20.95201953	22.88914753	20.93227532	20.83702359	19.76812562	21.56833071	21.09754785	24.28862744	20.92566724	21.31363076	23.80552242	20.27557786	24.68407532	19.67089821	26.25704241	22.60558441	22.96502894	24.83905991	23.94161185	21.94711454	22.25382984	23.6649718	26.76223688	28.86058943	27.06191268	32.01468015	29.29917006	22.43670991	22.61963484	24.36297793	18.24022202	21.5900007	29.57261974	28.97218601	29.56878874	20.379006	28.86130212	20.43959018	30.94764858	22.75285553
241.mp3	23.46217051	22.74232327	21.88440888	20.87307442	21.93250046	22.15558446	21.63500492	21.43302768	26.08384807	21.82536306	23.28786152	21.30090318	20.7970148	22.87795067	22.76459595	23.64632742	23.80128206	25.47007663	21.73832846	22.57513726	24.18336839	23.05566436	21.64323786	20.73619114	22.96344239	22.30420758	21.56810353	23.01313851	24.2881867	21.83296161	23.76598199	26.55799767	23.45405695	22.16576621	23.2255817	22.15812548	23.9193197	22.83993272	21.98195039	22.92614023	21.96532767	23.10369927	22.43586438	21.97108039	22.66311127	23.14038491	22.90580158	21.73908021	22.36050827
242.mp3	22.00693881	23.26314768	24.14278423	24.3304807	22.72049858	26.53211871	26.61105783	23.79973044	22.6966451	26.23707209	23.72556614	25.27990381	24.05878471	23.09533322	24.57713085	22.27567141	25.17829175	22.40838582	24.07877286	24.3968521	27.58251707	25.27274626	25.59413024	25.62078512	27.65404412	22.74653106	24.10864505	23.21848987	21.77890401	22.42935665	21.78197215	22.04311616	23.42714377	23.82558923	25.56931889	23.36138435	23.21348584	23.10337028	22.97665719	22.04739609	21.69066185	21.99400663	25.62264454	26.31341064	23.67207954	21.3777701	23.77932272	22.05406677	21.91951469
243.mp3	19.096296	20.25455819	18.2964038	20.43411076	19.36857828	19.98215728	16.24244165	21.04848186	19.26906902	19.40624342	17.7513484	18.71391475	20.72833207	21.1639517	20.72459549	23.17442553	21.26595153	20.32910888	19.58769225	22.30501821	18.81292021	17.42362344	18.95779991	17.92403599	20.35754651	20.45501119	21.78105886	22.91608237	19.35550991	20.92834491	19.91344659	19.74998275	19.7645024	21.42669557	21.29060227	18.73531848	18.83736608	21.19221472	19.99929611	20.0241185	16.52383251	17.84661478	19.48329939	21.49146174	20.17615949	21.1659575	17.53423864	20.17677897	21.80430435
244.mp3	26.71681895	25.18629715	24.42596884	26.23883828	23.03569157	30.00139051	24.88434671	26.18972084	25.02130947	29.47544462	27.01068481	25.33721342	25.50843573	30.86738501	26.35152327	26.95705159	24.91709111	26.29733114	27.59707747	27.15949842	30.70718865	25.11203365	25.00701895	30.60100133	28.80884881	26.63258511	26.46325109	27.51372731	28.2899887	25.45070304	22.37135785	25.47859135	27.22361821	24.37460648	28.73875615	28.83909922	24.34458976	26.68157634	22.76136456	25.83632381	24.53212723	27.42204037	25.54023481	25.95357346	27.87648004	30.33648939	24.98783944	29.20367476	24.36960079
245.mp3	24.1095286	22.91419635	21.43820846	22.55588103	24.46851715	24.66290218	24.76129096	22.38213622	21.76585564	20.74806551	25.19676206	20.22663011	25.04860413	20.9198689	22.09517618	22.50220821	23.75220691	25.51357817	23.99813578	26.79671968	22.85106735	26.71772399	27.66425926	23.96512761	26.48994794	23.55952865	26.12599212	24.60114263	27.53289357	27.60190777	26.97920163	25.01834408	22.22627649	23.05160271	22.1355623	23.83585854	24.79706065	21.53889149	23.91752385	27.62210315	25.09002131	23.12881925	27.48179012	28.86008176	23.98783106	24.13445729	29.89573301	24.71498593	25.54914536
246.mp3	22.9232272	23.62322083	20.18581719	22.168228	21.99223468	21.87762043	19.99706346	23.79817307	22.39222417	22.79301824	22.05135602	22.16695598	23.28433492	21.06185889	21.04164562	24.42637087	24.64173086	24.06032704	24.09961544	24.71808704	24.80606797	21.96992614	23.56013563	24.08234879	24.66576323	21.47769725	22.10075751	22.76870164	21.627633	21.336448	21.74441489	22.78601337	21.6364441	20.66903718	23.18109032	19.13324094	23.95093792	20.75737597	21.10449835	21.84654328	21.42261676	23.60708693	22.53118406	22.41668901	23.15765703	21.48417388	24.14628367	20.31699785	22.56103432
247.mp3	25.57833313	23.73499777	25.40332204	24.07196246	27.26150354	23.45721352	25.29312565	22.28943374	24.72437917	24.16189676	24.93454337	24.52231146	28.54567415	22.7898127	26.10452027	26.00302168	24.63244183	23.65825109	26.26450736	23.72969475	26.52147165	23.24136277	25.70849344	24.41791191	24.66200803	22.93718793	23.41557547	24.07098491	23.83608848	25.03773389	27.20782097	24.29823009	23.97313904	25.38334932	24.72775483	23.51089059	24.81449565	27.22919526	25.9636304	26.80636318	24.61021559	23.83356854	25.89174831	26.34750654	23.63164396	25.19558438	24.18391642	25.74673673	25.75893992
248.mp3	23.98386785	24.11157599	17.24773152	22.24258044	20.19671142	25.3665144	23.88035039	25.33722735	23.97033023	24.13470485	23.69075276	22.97435762	16.11400391	18.069321	22.99760527	26.59862265	26.09064605	26.36769114	23.43969743	26.87521457	27.91435694	24.77013516	20.2254144	20.12082862	22.33481054	25.18515535	25.84963116	23.13973245	22.70918917	21.47746485	23.62522006	22.51371476	18.9051891	21.1796996	23.07885601	23.32473103	21.95402916	24.35088635	25.5894879	23.30234092	23.29399744	22.70889817	21.19499688	24.041884	21.38776242	24.71327388	29.17934145	22.57815317	24.79162449
250.mp3	21.83689368	20.2460137	20.44338165	20.70505822	20.97109611	22.14775018	22.26015328	21.24335224	20.96484415	19.74324387	21.13049415	23.90043564	22.10649046	22.23860628	21.41761312	21.21103853	23.02697966	22.97309774	25.23929958	22.60997838	20.13559764	20.60060338	25.59832887	23.61244728	19.16685885	20.3059118	19.32242195	24.37484761	21.78057373	22.47818003	23.30818434	20.61182994	20.34336233	27.57482396	23.23650249	23.06288551	21.51957514	25.21815669	21.54678628	21.61806772	21.05757414	23.28356582	23.43914247	22.44422332	27.83185265	29.85289532	27.54442414	21.16363587	24.6913152
253.mp3	25.1367178	23.51050376	23.83442092	23.27611199	22.20178725	23.00915057	23.72247932	24.99796525	28.06384671	23.9922516	23.71114619	24.29160209	20.07649118	19.6498917	22.92844763	24.53021454	24.1269554	23.77454936	23.73858192	22.28223839	24.59482099	22.00783238	20.90798664	20.42049017	24.15242322	25.2468848	26.19400451	26.05666015	24.06647692	22.29666691	24.56832201	24.60038876	25.62818295	24.32781344	23.45626817	22.76793678	21.06457737	22.68258989	18.91574049	21.25791243	20.3019283	22.35913542	26.31433215	25.26327315	25.48273584	25.75588617	24.16490596	24.16346538	24.57376618
254.mp3	28.11361752	26.3476321	27.993346	20.94873737	25.80296147	26.51172805	27.03230339	24.71554815	27.08203986	31.3529168	27.92438504	23.74862004	26.31801104	26.12187151	25.92246648	25.00560471	26.93230088	26.36336032	26.33335864	23.32728794	25.09399521	23.27298775	24.42562481	24.45866547	28.89924102	27.79702125	24.50484299	27.74683925	28.31841926	26.01777714	26.32726526	28.23355139	29.66120264	22.10303519	26.41864102	23.33425142	23.39462426	24.81583854	25.14132827	29.56644343	25.78637945	28.98204962	31.94228638	27.55950178	25.69911057	26.20310886	24.52418066	26.01591093	22.90952035
257.mp3	19.08797286	19.06490914	20.66500696	21.73001509	22.85969334	21.77312117	21.88503095	18.86815879	21.08565615	21.47141276	23.73224122	20.80467301	17.42024682	20.56376208	24.14006762	19.50773	19.64562466	22.67099977	21.05416576	19.98724109	19.15789262	18.63684943	21.17821854	21.24089901	21.70116374	21.27657186	20.64330576	21.0800231	19.09718235	21.77922005	25.95329713	22.81004534	20.824355	22.14981132	21.65801017	22.18019624	22.26074114	21.09057263	18.51186232	22.56405684	23.69217798	19.41943446	21.71590088	22.15625719	25.73949917	21.64496838	20.53087478	21.74831377	18.77570615
258.mp3	25.36467815	28.32599407	22.49538324	26.82056928	23.95945703	24.79889421	28.63250434	27.03774637	25.9387022	27.08902423	28.690009	26.32486387	22.27023699	22.97179875	30.35161819	25.66413701	32.09785255	23.30282843	29.05536433	28.95205828	27.85338487	22.68672484	28.13071221	23.20027581	28.38852817	28.90165222	25.36675779	21.8725527	24.98213056	23.35818334	24.4199126	26.90686754	24.97555355	28.37480619	22.47603409	28.64576117	24.61997907	27.52264436	22.76098376	28.51728253	26.89472502	29.51468555	22.35262582	27.33584645	20.3487017	29.56805101	23.22713234	22.95306234	26.46435564
260.mp3	19.75901362	21.49425506	21.30031048	21.06904704	18.45789521	23.62510636	21.50408086	19.8064268	21.02005944	21.14621363	21.19579611	21.30151741	20.01337059	24.73492058	22.22935318	21.04708568	19.83526134	19.39846702	23.21782878	21.75177891	19.52117227	21.75601893	20.9486121	21.17200372	17.09363015	20.66572568	23.78215153	19.80129924	21.60582122	17.98060402	19.82073627	19.10326683	18.13033445	19.92026987	17.71226484	22.52287548	22.71444252	19.88315582	18.53347087	20.89490105	21.92224823	20.24913972	19.66557217	20.20195134	22.49708271	23.81299279	23.95175515	18.75565355	20.27119473
262.mp3	27.99834902	28.28771775	21.07703664	24.48642898	27.2554277	23.68054991	22.62508496	25.87409397	25.70543376	23.70730868	23.01269214	23.95124338	25.81261129	23.45282914	20.70060916	21.10492236	24.22826673	23.94952199	26.36723337	23.24595921	22.87955718	23.86101852	25.15300044	23.89890264	23.52603214	24.25851221	21.65563495	25.73826359	24.35929421	23.19019991	23.57597969	22.9444124	24.11875466	26.80567735	26.33449657	27.04946848	24.66344145	23.05160885	23.11973771	26.53192196	24.48607948	27.44492494	20.88545063	24.32306423	23.23071409	22.51796623	25.53059102	26.12157982	21.90590146
264.mp3	26.90372507	21.46798999	23.28202223	21.13605513	20.95307884	28.60911885	18.896765	22.72018242	21.59264149	21.08427166	20.19756852	23.10396663	29.1327327	25.75645528	26.74161001	24.28676131	20.01980305	20.39575691	23.05413687	21.36386614	23.24256823	26.13517007	24.45404557	26.66062383	21.77784772	17.93543634	23.77215825	29.17111766	25.69212883	25.38804759	20.82669507	25.04159184	25.30359315	21.54892664	21.29663221	26.9252502	23.5096744	23.23753255	23.91554996	25.06444319	20.42391937	22.65325751	22.37209392	25.35255137	19.6198952	20.12307433	22.52259849	23.51480383	22.55436884
265.mp3	24.81241957	19.34933605	24.66884961	22.29384331	23.0727887	27.10139142	21.93198916	22.42680212	20.47895206	21.1442492	22.34697232	17.60942336	15.9769662	21.37487392	19.51431449	19.86078902	20.21215603	19.23804301	21.76969771	19.96043167	20.48284803	22.87154944	20.98443789	21.99580184	21.64487597	19.06813099	20.04317463	25.56749436	20.65609459	17.27168101	20.30613558	19.05577967	22.21442166	21.46103267	18.29273646	18.16613479	18.78248014	22.21219388	21.64871825	21.20220285	18.95437259	18.46987042	22.33074837	21.13242677	19.71768236	18.85540371	20.62050951	22.1980681	18.94936179
266.mp3	27.77250523	27.12436361	26.28203454	26.79044566	27.99483754	27.51081018	25.30176097	28.94849807	27.2073235	28.36733406	24.14240967	25.63040308	23.6745053	24.86537684	26.20071011	25.642233	21.96665526	22.73102538	22.44642556	22.87402645	26.36466342	27.65872318	28.53838661	23.77932428	25.28364878	25.06153879	25.31142931	26.34420794	23.85260553	23.32558998	23.82409315	25.20821046	23.91410602	30.39484393	27.81932753	28.74971296	23.75137832	24.80921015	23.89466241	26.16607427	26.85259382	22.47512751	25.38519525	24.48815361	23.38289286	27.02006033	24.05053362	27.00688307	27.79531164
269.mp3	22.22191205	22.27336155	21.45957219	21.53688319	24.69312373	19.80550177	21.02802674	21.95300767	19.38689206	20.84017006	21.89505667	20.11651367	22.12854993	21.17917552	18.63063118	20.31046502	19.96277186	24.81957277	22.09775299	20.75443628	21.89113059	21.19824211	20.17748125	21.98222094	21.32120381	21.45782049	20.91750844	18.51654602	21.23489314	21.94419604	20.69957969	23.06509171	24.23881931	22.33061735	22.90666629	20.85108755	24.81093757	17.94510434	22.80482329	22.05247122	20.98051821	23.15333489	25.76393385	22.35663593	22.44720032	22.59474373	22.40204208	22.38594524	21.80334396
270.mp3	25.4186599	26.39668849	22.64036363	24.13203392	25.43781284	25.06374319	24.44650908	23.67553853	24.4196024	24.89221009	19.46617916	24.36570899	23.70804577	22.14936659	24.9902471	24.17712864	27.63898707	28.42784334	21.79373825	26.58093813	22.26728291	25.41155938	24.94041258	26.57647758	25.80095623	24.43025247	25.7272648	23.76859612	26.15830258	23.97483567	26.47518149	29.66641926	29.12363925	22.99449701	26.9040464	27.0115433	23.17570134	25.6066428	26.94084124	27.45137595	26.28245647	24.79131818	20.88953642	25.55552358	22.61137299	25.5486763	23.61397004	25.48815618	24.68096141
272.mp3	20.79954723	20.81887144	20.16610742	23.20543187	22.02191121	20.61375643	18.93801922	21.49231417	17.59151934	21.51567479	20.76946196	24.24370485	23.87636751	24.79907946	18.6758661	19.32244961	23.08507809	21.23875275	21.22209423	22.57862864	21.6794053	19.87131153	22.87361288	23.41572364	23.71677745	20.66514026	19.89226808	17.94355458	21.61892789	21.53018118	20.47756702	22.7543073	19.45860096	20.56232438	22.63677128	22.0288901	23.5446667	23.34043259	23.13249596	20.94009566	22.36373966	27.19850205	22.51169462	19.51187409	21.00501685	18.35374881	21.68041905	23.17081159	26.81647733
273.mp3	20.24071543	20.39618847	21.59464637	21.53958778	19.7195572	24.69116091	24.88672227	28.34344182	24.70561144	23.80906429	21.90180782	23.32000029	22.64069625	25.80160673	22.85833255	19.85038754	24.12574659	20.07363947	24.8565716	21.82136747	21.44455881	21.72596655	22.51276492	22.99771147	23.66274098	22.49613793	23.53149029	20.48750735	25.81257399	25.42463401	25.06865577	20.70349701	25.69548136	22.89573113	25.19741939	23.72605836	26.16114046	25.84109481	21.14640984	23.61523597	22.9108637	22.83192497	22.49973223	23.40596303	21.04479416	22.17746356	22.10075764	19.66728491	23.3002432
274.mp3	22.43566634	21.76745238	22.01442331	18.63631787	24.50750065	17.82261577	18.84437474	21.50388197	20.0624061	19.69049131	20.25798345	19.71211711	17.86802884	24.9645798	25.33792414	20.94559532	20.11007664	18.01949984	19.81468352	21.52767975	26.43217422	20.58666037	18.72457081	21.65499141	20.34538048	19.56622052	20.23331424	20.39327288	21.47806168	19.24341273	19.56479358	19.75220663	19.66195915	19.21352774	20.57769599	21.75353136	23.85599621	18.05038528	21.77896073	18.45305824	19.97609599	20.9293004	19.67485206	19.7044186	18.59739627	18.55728151	19.74620836	19.72297009	19.33174515
275.mp3	20.76150919	21.36483013	20.8840442	19.35184356	20.53355207	21.33283707	24.74039005	22.56056029	20.06352821	22.87112816	21.11312984	18.02240122	20.91783388	22.35525592	19.65091511	21.3964801	21.35462826	18.40181497	23.2103255	22.19366322	24.11914361	27.24995245	23.41206164	22.17153997	21.15149196	20.55210741	23.37441963	19.91362499	21.33355329	23.30134504	20.76132046	21.7210666	24.41735496	20.5525974	20.84763998	20.52944147	23.48865165	22.96868771	24.25544837	22.44440883	22.07040974	21.28094201	22.05337512	21.83665679	22.85796536	22.27659119	20.61694465	24.51931734	19.82541554
276.mp3	19.95912267	22.98128441	21.6305066	20.76430204	22.50868436	20.66366237	21.16526021	22.23415646	22.49984799	18.53166724	22.33430046	20.02614122	21.7005945	21.95990455	21.52717708	20.59818442	19.90865488	20.00747399	19.7343275	21.69383649	20.00280642	19.02467126	22.06637151	20.94761511	19.79226619	21.59781664	19.67424835	18.18116903	20.72473593	19.06754754	23.79899517	23.61148471	19.85751511	26.74186385	19.70520481	20.93035068	24.85664215	23.7709487	19.87588719	24.74094424	23.82329183	20.36744912	23.70182631	19.65982168	22.7678654	21.03954561	19.72422066	20.57052287	22.3827708
278.mp3	21.18855888	22.93946937	20.82574695	19.58917028	25.64101638	21.27817579	19.88561786	20.84140877	20.06431808	21.43984359	23.30633504	19.85154221	18.21442003	21.09179453	18.76964461	21.31056113	20.38729103	23.10468856	22.46933137	19.34923837	19.61849929	18.36569268	20.67128649	21.62848242	25.0097816	22.46201124	21.69790396	21.52805555	23.00310498	21.18036356	22.59153164	24.43492603	23.94362081	23.24150919	21.15965785	21.67374833	21.88582544	21.94004597	25.37430748	21.49209163	23.99052841	23.59043057	23.01179828	22.35185957	22.30927523	21.74881501	22.34294835	21.15583623	20.63902395
279.mp3	22.25386198	23.68877474	25.7882164	21.45802256	18.66294583	21.44922247	20.40737118	20.30593037	22.57679708	25.26310766	23.44147213	22.3616433	21.60964772	23.26437354	22.79576246	23.07177282	20.56582072	21.52087161	21.67122426	23.41977033	22.52999922	21.92433589	22.60549808	22.36578514	22.28222198	21.43669996	23.01690686	25.09730648	23.42855259	21.01262135	20.43213193	24.40984101	27.26072848	20.68258275	24.43802962	24.7700552	24.80503801	22.2783162	20.95536585	21.51273256	24.2163635	22.92102334	24.58726408	22.44567426	18.80393213	20.7937803	19.42107827	20.40355876	25.04272022
280.mp3	24.43447773	27.2872213	22.24386129	22.6715904	25.1753874	24.06028119	28.25955062	23.83217481	26.06347776	25.60057744	24.84586415	23.44858686	24.09947783	22.95830394	24.24051344	23.09711626	21.61835435	22.6448657	25.22707305	26.04954932	22.06835436	23.14752022	25.29815762	23.23533853	23.7949715	25.3315603	25.41062124	24.02364786	24.84608655	22.34559116	23.37475228	24.51745955	23.06761454	25.35476719	23.86277015	22.1579754	24.57907227	25.6146149	26.09579756	24.56499728	24.94610374	24.70023345	23.65789052	23.57061347	23.60319408	22.95772781	29.46021652	26.75045772	26.71056654
281.mp3	25.96811101	21.16352367	19.49023317	28.93349693	23.71580114	20.95131705	27.70858048	26.08951812	25.05915123	26.23253325	22.013269	24.65016576	25.16228771	23.42422109	23.68201014	27.56372617	22.78446615	24.73500656	23.99025966	21.02513701	20.1142477	24.07584668	24.15459547	22.46254728	22.90592786	28.1136655	23.6363512	24.30298942	25.27610038	26.10676539	23.84894998	26.64516765	27.23144557	25.32952053	23.23900219	21.20914625	24.546837	22.71493446	28.31409597	22.21024653	24.76302365	20.19829694	26.11572838	24.77799209	23.15278627	24.52055338	24.48542517	24.2696335	24.61972625
282.mp3	25.4988857	25.67391147	23.02774838	22.22006511	24.19813383	25.38692116	22.05051304	22.94352855	23.06252227	24.43311533	25.25150195	23.51956968	24.33044448	23.82515515	23.33961942	22.49987008	23.36025149	23.64113172	24.78080364	26.52222343	26.30475187	22.7534948	24.83894668	24.54604324	25.43344038	25.42711568	25.65945927	26.57210425	22.79902916	21.55964661	21.85945154	21.57164887	20.50628313	20.05228365	20.76819858	22.47110952	22.32626926	21.37276062	24.1462936	23.6942372	22.51938765	21.96195127	22.89114345	21.01393493	23.50286169	21.98649725	21.48476535	23.11094882	21.63629717
284.mp3	21.9030888	22.70894108	18.4888175	23.11172315	20.12088286	21.39026475	20.67618965	22.45147158	18.54131323	22.12478782	21.02675367	20.87346861	21.6130982	20.15165224	20.0415356	22.63844668	21.29343037	22.01760459	21.25268514	22.09783556	21.79078951	20.81497242	20.16368345	20.36477123	23.11997684	26.16322799	21.19013982	21.73846446	23.41931571	21.84953453	22.11985185	20.92632436	22.16414489	20.4204751	22.97861061	20.45699461	19.8624437	23.01841146	25.00323972	22.50234915	20.7433108	21.10312893	20.29394141	22.40232614	17.22627124	22.20008684	21.14824962	22.71760415	21.02756986
285.mp3	18.16813766	22.69209833	18.08101769	21.75495074	20.36612499	19.18613243	20.55504002	22.70114934	23.55209752	22.26184785	20.94967751	22.9972182	21.27231661	23.32981018	22.4305207	22.61037589	23.25364217	23.66400613	24.63773905	23.01365528	22.56318574	21.59133186	23.2093227	24.91458286	23.36928492	22.90073754	23.00721727	22.41936493	20.58472595	24.16942284	22.80071418	23.03899647	23.45694241	23.13362324	21.9171581	22.97014135	23.06999338	21.04309354	22.20722792	21.36660835	20.49796087	21.38732087	20.95830269	20.90115517	22.42396939	21.43724262	20.75728259	19.51577454	18.22371445
286.mp3	25.73793533	26.76328152	23.62711689	23.47236657	23.97143537	24.1553977	21.69643244	23.4078853	26.3337174	20.91799975	27.91258477	23.67504133	26.48428173	25.37270568	24.56223235	22.51877838	24.46254777	22.43659898	26.54986491	25.05012566	23.01995262	20.08259913	26.30987757	26.71942422	27.55434738	26.25759909	25.35366354	22.28377381	24.09324369	23.52399856	22.893909	23.53937037	23.65515106	18.94060016	24.99114159	26.53247047	24.32599246	24.15879429	24.63957799	24.92970431	22.3133194	23.43096514	22.63508292	22.79681698	22.73862267	16.50359504	22.53937719	21.74679157	24.44399817
288.mp3	25.22177116	26.61697122	24.92738961	28.97231296	29.58169326	27.8944026	26.06900443	22.60547931	25.34643292	27.0967049	26.50151683	27.09538722	25.65498561	23.31872943	19.75022566	23.63684742	25.03497725	23.88634135	24.67323121	30.62934208	23.92874337	26.19873021	25.90431881	26.89820383	25.73944426	24.05242667	23.13815361	28.67991554	20.5610201	26.83710659	23.52146153	22.31863094	26.03550981	26.63239804	25.44892411	23.04694147	28.40539354	23.10372508	26.61018923	25.99114175	22.95594044	23.09648512	23.4562239	25.18597207	29.20352843	27.75991215	24.13206252	25.71505234	24.92785489
289.mp3	24.36516238	19.98970352	26.39162725	17.70591718	25.56533195	21.81826462	20.69885038	22.33002157	22.4923682	16.60278811	26.62919223	20.16653031	22.26056407	20.09428585	23.40823537	21.74902702	22.56683773	24.81627124	22.21150783	21.57177188	22.81806607	22.43832801	23.50300891	22.98018716	21.6637819	23.58867735	18.72209948	24.93972989	20.22782808	20.95089935	24.58589727	19.56402011	20.79106089	22.44003258	24.25939351	22.49985096	22.75321	25.17834423	21.12703017	24.15439614	21.15143732	23.04186224	23.06465826	22.51187856	28.88788156	23.25729682	22.73022134	25.55104505	24.86506239
290.mp3	21.45608405	21.30295362	23.2850762	22.20210402	17.20526634	23.90883414	19.93541103	21.16176556	21.36638766	21.95939547	18.74208762	22.99191118	20.85719179	20.64774505	22.09664156	24.26674673	20.80848999	23.16286016	23.80755239	17.72912178	21.47599239	25.0059187	18.39585688	21.79889455	21.99280923	19.14889505	23.75883375	24.17135145	21.03504808	24.27381341	24.14911305	18.20213238	22.82047082	26.24543677	19.59301133	25.83493935	24.89417754	19.16205718	21.77454453	26.52622528	22.35112115	27.36552496	26.48206609	21.81703404	22.59288924	22.15406487	19.19530497	23.63653215	24.56495346
292.mp3	23.66532315	19.05243083	20.0242029	20.11090769	23.52570705	21.39057891	20.21397518	20.93404689	19.88589156	22.53121619	17.84605734	20.85600272	20.41143025	22.32173737	22.12140601	21.43687708	19.01771328	19.15533655	19.83811121	21.8700331	20.51049454	21.23968067	17.32259411	19.66327497	20.94727416	21.48115159	20.56539411	19.32455014	21.35864889	22.42974922	23.36051382	20.91952774	22.18331436	21.03519748	21.42851092	20.11423983	19.9248832	21.22448528	20.83528426	18.13686291	20.78433096	18.18577532	21.1031161	20.09106121	21.27130068	21.16203987	19.6134365	23.14700739	23.62812705
293.mp3	19.07171363	18.87215763	19.31427191	19.10966316	20.07155491	19.87215093	19.95324232	19.35287935	21.2950785	22.80800196	17.70039164	21.43494258	19.66156949	22.86746883	20.76614865	22.98258975	22.39486192	19.06916818	19.45177686	20.22362622	22.92640404	20.63031129	18.88691854	18.72748272	20.18623467	21.26334768	20.50502678	17.99588392	21.85325206	23.70304764	22.8203195	20.9015714	19.46300465	19.77812485	17.7580018	22.0642275	21.57639755	22.95862166	20.47959749	21.38957242	20.71577267	19.85293058	22.21593783	19.23228199	18.76001846	18.4588822	21.03750975	19.11988986	19.14611206
294.mp3	27.17309076	23.790485	26.58534194	25.37069201	24.989382	24.41445002	23.00469665	21.29135276	22.67258976	21.71307326	22.87744324	21.42575074	25.49295763	22.85867354	23.34899518	21.27784025	23.00982602	22.43774471	22.32936688	21.62774434	19.6407051	19.73303553	22.43371848	23.11221725	23.54112178	22.97522196	21.29186017	23.4377764	20.83959236	23.49594779	24.86571956	24.63679538	22.51379154	23.81004888	20.52898647	20.66524347	22.48547607	22.32145116	22.61959094	21.25599103	22.00350347	23.71811903	23.17628049	23.84805014	16.96686427	24.52909433	23.0845371	19.66120625	22.1796753
296.mp3	21.7577541	22.1187267	22.62940724	23.16510576	22.14416018	22.74678811	23.16787575	22.1563483	21.91824959	24.52405133	20.7736779	23.68401829	24.90040298	22.24268982	25.79915738	23.16815253	23.37422849	22.49483761	28.70603342	26.60873514	24.38837996	23.10984871	21.97516825	23.19225279	24.53943875	25.22836594	20.40334889	23.42245231	25.48303172	27.89710876	25.30724397	23.32388839	20.92015307	22.73969223	25.79205972	22.77723673	23.95717267	23.4175456	25.45621892	23.85569491	24.37581366	24.00610264	22.39373151	28.8102941	19.85084525	24.99729292	24.05621138	22.64010807	23.22226456
297.mp3	20.44072512	23.09173039	20.40410835	23.60200863	23.82404839	21.57122207	22.24059969	23.45003163	28.45366196	25.73603437	25.28561687	19.6439245	20.25838788	24.5303437	24.71925616	25.9661736	25.84397376	23.99411854	22.07367328	21.92818328	20.69092965	21.24531089	22.95208803	23.0977297	23.05720006	21.81558063	23.1721572	19.60813785	21.52582001	20.56625581	21.83691263	23.92298396	21.21073763	23.56339906	21.7822565	22.69675538	22.72245855	20.8197527	21.46797605	22.25413407	20.43933496	23.25389388	23.99062366	22.55136764	21.69127069	22.29841789	23.49609791	20.11287198	22.34320266
298.mp3	21.5547893	23.46235438	19.63057629	24.10037348	23.00457728	22.09068332	19.15070711	22.99051738	27.11268668	26.46134336	25.67070762	25.30625005	21.88977652	24.38087543	29.25014632	23.9249691	24.3544207	24.65244675	24.04677222	23.47782755	21.46126659	22.630211	26.11449221	23.6245834	26.03297799	26.23841669	21.69622863	26.04489709	25.4396451	25.96133932	23.31490843	22.33518169	20.53794234	22.46230036	27.30780369	26.13707975	27.11932271	26.23864659	24.18906007	21.17042153	24.78414062	25.19606079	24.14012426	25.44576055	24.86926011	25.09664524	23.52237304	25.23456363	27.28437046
299.mp3	26.24327319	22.85716277	23.14565161	23.8958939	25.5084507	27.80510805	26.85889941	29.52483081	23.9149122	22.7698179	24.77761729	24.75695099	22.26762905	26.51831131	23.33585455	26.0636658	27.2085946	28.44428467	28.81057449	31.68633739	25.69509222	28.80631393	27.19498071	27.22109827	25.62896299	26.6991272	24.30141902	25.40486348	24.02348225	27.07034758	25.29678364	24.356322	23.19363487	21.6933572	24.25384174	22.92848236	19.63117959	26.88950644	22.92402329	27.25034163	26.44970083	31.68988943	28.29126301	24.82897679	22.25136339	27.35615585	23.55370051	28.89737253	29.01013496
300.mp3	21.16780807	19.96541837	20.7841194	21.69988772	24.90401309	21.1246265	19.93842457	22.1405919	19.00983903	22.56747807	22.69954479	19.60105717	24.25916493	22.56503701	23.09173194	24.05816637	25.04720706	21.73657428	20.63631049	22.88040395	21.45669167	21.4357331	19.96910041	19.88531548	23.54776546	18.89671596	23.99548482	18.82751555	19.67980575	19.75551643	23.24970376	22.12395431	20.39652136	20.86115551	24.1090838	19.86434794	24.68776193	18.98331243	19.43052334	22.66051272	22.21982589	21.8011028	22.86931906	23.92622425	19.82145249	21.09415024	21.62897171	18.67913444	23.19092912
301.mp3	23.23110451	21.10004385	28.16614904	24.86961453	23.66774715	27.47378444	26.57705717	26.65941539	24.50343558	28.0620536	24.85180576	24.77907756	24.87289027	25.57736618	26.82376118	23.55740097	28.64515937	24.08743654	23.90277999	25.53419004	21.83353407	25.80950507	25.33881509	25.96504531	26.18455713	21.30800807	25.30330667	25.77682531	24.0943247	20.2628753	23.6477793	25.36455466	27.25815046	24.84301783	26.708716	24.56059358	23.65536711	22.51388502	27.71003613	25.21591884	25.78167824	23.14381301	22.42019986	23.46426764	26.03502252	26.5855915	27.29248342	25.46516935	22.72702098
302.mp3	24.18844102	20.59962756	20.87466961	21.65760175	21.33774763	20.96286326	22.25499532	21.51668816	21.98108608	20.77200635	19.06331977	22.39880586	20.68556441	22.28109683	21.67923949	20.20245931	21.26684549	25.60126236	24.48623186	26.1568939	25.53113278	21.9369764	25.58047749	27.05919705	22.29673565	21.83300578	18.97746534	24.44826763	17.97894792	25.59201362	21.59347853	18.7575223	22.10970454	18.17986039	21.85033265	21.81088145	19.94777042	19.12129781	22.21231387	21.39573141	20.37729897	18.58612945	19.68130111	22.43363194	23.29097591	21.87370377	21.92580213	22.9722799	19.36763919
303.mp3	21.72961544	22.17704188	20.27439682	18.33122878	21.21534457	22.09635618	18.08373316	22.10961904	18.55824063	20.34392488	20.5226578	19.44495231	21.40389994	18.79305326	19.92998553	18.67962852	19.93525152	19.24819625	21.52115132	22.32127179	22.55428414	20.11589432	19.36265111	22.42787971	19.67920744	21.12663534	21.89730733	21.06926435	22.65550198	19.11356656	20.4858421	21.31874968	20.20793932	20.01542395	19.49768593	19.6816119	18.99939401	18.6294208	20.01146256	19.98600064	22.38133109	25.58749321	21.04749322	22.49492489	20.18492305	19.4089605	20.9460953	20.391633	21.17331875
304.mp3	25.89793081	23.22528652	28.93362604	31.01663678	26.08391568	30.66505178	23.5180308	27.1227436	27.15433157	26.10027875	27.50472262	30.67092177	30.02732239	30.25184557	23.10601804	25.64318727	23.54620662	28.32052698	26.09786177	27.4435142	25.59861616	24.7107585	25.97528489	30.03443183	22.83553659	24.18282168	28.62060059	27.47903484	30.53257888	28.65656695	23.0929159	27.10981364	26.31912169	29.67168203	28.93146972	23.75556019	27.42635265	29.07527547	28.98737411	30.79126026	29.51728208	31.99296454	30.97826017	26.99738862	27.18070635	31.25939673	25.08423184	29.511002	32.12453005
305.mp3	28.59765481	23.67871569	23.38573481	21.47027728	20.94173226	20.31027612	20.20731066	22.02628991	25.46092083	22.93999575	21.67266494	21.93868996	19.65962395	21.28661892	23.83889292	20.90002158	21.4744946	21.78875645	20.57923576	22.53245635	21.68346385	21.10981732	22.04313214	22.03338672	19.40706496	21.56859647	23.63913256	23.01922413	21.47397521	22.03375999	23.36241145	21.0604366	20.62639478	21.23658469	22.54392345	23.35913586	22.64213647	19.77108287	21.81905599	21.77645627	23.53521782	25.78512862	19.36368124	19.37755719	21.7070136	21.32185032	21.62723636	21.28675711	19.86248929
306.mp3	23.24001899	26.08757426	25.63120323	21.54819377	22.60397746	24.60419389	21.11556708	23.45623067	26.20557314	25.05877935	20.82969518	23.69645187	22.63995505	23.97306588	23.48703558	23.54378434	22.76428499	23.51979488	24.00216682	24.09176459	25.61535463	20.83293429	23.50303125	26.59361544	21.90376641	23.53172003	24.49433496	23.37867191	23.90864398	23.79498554	24.73963517	19.98866307	24.0843888	25.76150116	23.55621458	20.71710554	24.6535183	25.24611368	24.24510026	22.1574702	22.14947146	23.0557788	25.47147577	24.38098521	25.81555083	23.78674953	25.69042079	22.43936306	21.05857263
307.mp3	23.0174145	22.29166475	25.9148442	23.77121886	25.06253436	24.75576412	25.70374312	26.55408338	25.25787383	23.18707959	22.8827476	22.36759965	21.0065276	24.05555514	22.76714472	25.31626413	22.5795874	22.44532404	23.37765879	25.39110974	24.79459153	25.20370764	22.33963752	26.82337888	22.97267695	23.78928903	23.91728549	22.80371295	23.76708719	23.89097596	22.0172501	23.06341259	23.3989106	21.25074483	23.06610704	21.91728368	22.56328733	24.26962097	21.9755474	23.07892267	19.97200157	23.00365101	21.80845076	22.17415764	22.49720518	24.65828031	26.03768388	23.66607158	20.91708149
308.mp3	21.02477159	21.4453505	20.03545135	21.40215848	23.02195696	21.52408908	19.33863987	20.53596781	20.95989485	23.41493423	21.37477106	20.10291254	20.48793678	23.98852569	22.50177159	23.47636696	19.67562355	21.57049473	19.21524049	22.18112221	22.49937008	20.1928881	17.95384482	19.58944071	23.8622457	20.67699475	21.65432283	20.69034295	20.26262194	22.3973254	19.88985687	20.54518988	21.18876163	21.38736396	18.92574993	21.71362954	22.07878189	21.42069995	21.45351307	20.15395093	23.85865806	22.28863833	23.66284691	22.08327418	22.94894252	20.54020976	20.25820912	20.22413698	24.46997138
309.mp3	25.2620356	21.9448139	22.40502668	22.3366879	24.27773375	22.86393681	18.89462705	21.58598538	19.55827841	25.34457216	24.64016466	23.39546995	23.36119668	22.1209908	19.76601777	20.54339753	20.40936709	22.7036712	21.43261023	20.39226494	19.70920091	21.14249166	21.03735121	19.79224434	20.89423001	22.05935075	20.92538589	21.77172216	21.08161498	18.35814803	22.05662464	23.83956055	18.13031777	22.08498539	23.42546867	21.1997645	22.47907854	17.97338036	19.27049742	22.14167599	19.75967914	19.77453494	21.51123994	21.72965708	19.15639514	21.07420427	20.03957018	23.1640139	24.84382397
310.mp3	21.78621067	27.96967886	20.616799	27.34108958	21.32778677	25.97172394	21.00416614	20.88941863	23.64742437	27.50559265	25.53675399	29.4026432	23.17088459	20.29878786	25.96458087	22.5076033	23.61463304	20.59525381	24.2436073	23.21575899	17.62514054	27.96309171	28.11069556	23.70569215	25.58568202	22.08288102	24.8592808	31.06749809	27.11762758	21.71614957	21.56056854	22.45893484	23.4671679	23.40199132	23.15212153	27.48859246	28.85305154	27.73338757	28.5740033	23.23605024	29.13484034	26.36996431	27.7436506	21.26660897	25.02690495	23.97037228	26.80974855	20.78706218	22.78551227
311.mp3	25.17990399	21.38968006	18.74580915	19.93725232	23.39494423	21.21541408	28.76185517	24.67326107	26.18916079	24.80580963	24.79403889	23.12655166	23.92549729	23.81411999	22.42857303	25.54862533	27.25349042	26.77372408	20.18595904	23.7084757	27.89348588	24.85831055	25.59439241	26.24511107	22.36112504	24.78610976	23.64098509	19.8939281	28.50132379	22.94493566	20.29676514	22.5113414	21.65116034	21.28349828	23.62495689	23.59872087	19.75794377	24.12683519	26.58274825	22.87787015	24.48728283	22.67139003	23.43926542	20.86093393	23.27225196	19.89751547	25.74357415	19.93886923	24.84423938
312.mp3	22.90713382	22.57287161	24.07383406	22.30609882	22.12168083	19.53942216	20.1380383	19.89983303	25.12539134	22.84061196	21.64920934	23.03146582	23.99368352	22.7423715	20.07106489	23.14372838	21.05920143	24.14568881	23.56315993	22.57048678	22.73979698	22.11860869	19.63826952	20.03615716	23.71788457	21.57577054	23.35871933	21.02148765	23.36350068	22.13006511	21.44106282	22.53541449	20.23148998	22.32587288	20.13141261	22.59963755	21.29075948	23.10352558	21.47685817	24.90065712	25.67952343	19.65740978	25.54884856	21.86251678	20.37780694	21.42594362	25.18130517	22.60652988	21.46712182
313.mp3	24.24215292	22.29571843	24.99728152	22.52292594	24.5711032	26.01355601	27.20294933	24.42163525	23.55941071	25.02240062	25.18945158	24.30087833	28.66560772	25.81585869	25.31612367	23.28833954	25.30881735	23.85161722	24.07214859	25.44080903	23.23853962	25.79489108	24.3802879	23.36456827	25.07716158	25.17252181	25.25796329	27.05922222	22.08421344	23.89930744	22.70936457	26.75551138	26.99254625	22.53964345	23.41738917	24.26008722	25.99495588	21.76845916	26.43791745	25.21681336	24.94893163	27.29743895	26.31685647	25.74565458	23.31311021	23.9384908	26.82673046	26.0145574	24.27461032
314.mp3	19.9619465	22.32353974	22.55357236	26.23376812	20.46626965	20.38163899	21.47679436	20.16274487	22.26216981	22.30113968	21.64825216	22.95511408	22.69168022	19.37878314	20.36993839	21.68232047	23.10127255	20.2926619	20.82327163	21.54109315	22.74323056	19.42689434	22.67760089	24.30805123	21.92924049	23.99446497	20.19082516	22.68556793	20.91126454	24.6941799	21.29294009	21.38696146	21.03875593	24.08120993	23.88990227	22.16607014	22.87339901	20.71749731	22.23180302	21.4946284	24.42817145	20.10568509	23.18821435	24.33012044	19.98599901	21.61949427	23.09008799	21.77601129	20.29990391
315.mp3	23.53609024	27.15394244	26.09749409	23.33678227	24.0892617	23.53976776	23.6929452	25.62448558	23.12995004	22.13782755	26.88921501	23.03206034	24.07910486	21.76801625	26.31281776	21.40744157	22.40681139	23.83286153	20.07309372	23.40343487	21.89310776	23.03191669	22.48523767	21.41446741	21.28154391	24.36692786	20.04156341	22.49585767	20.20370049	22.12905936	22.53066632	21.38840943	22.75610946	23.27930255	22.50271432	22.22459105	20.53638092	22.48231126	20.91964919	21.89254957	20.96989291	22.49668824	23.11741544	21.41975871	21.2453314	24.04439317	22.7062049	23.2727388	23.61912393
316.mp3	23.14820555	25.42296417	25.28434441	22.76619875	21.44234309	22.74113764	23.11346243	22.68951911	22.33370236	25.01766165	25.44101033	24.322594	21.91344252	23.56606434	22.56141576	23.24284097	20.75292172	21.85635849	20.1092862	26.79536601	24.93672521	26.44252714	21.73143288	23.75369198	22.41612772	22.9328976	18.4934525	24.15730129	21.45620569	24.0802282	28.89245247	27.82041754	25.77827668	22.33776772	25.31206569	23.79521299	26.57845453	25.54622866	22.35866283	25.49931569	26.68865315	23.81231802	25.73655414	23.28159709	23.40737721	22.36083345	21.28242072	19.84382682	20.78079373
317.mp3	21.39566073	21.77937742	22.17313317	21.96772819	19.26999067	19.70460984	19.31482193	20.82846149	21.82509905	20.36177012	18.03616759	21.50056081	19.16571632	19.9370531	19.0734503	18.59263914	19.89320509	19.6679977	20.6501155	21.60821258	18.61141157	20.32039605	19.40223277	19.39437243	20.93523501	19.27536514	19.93401385	19.27186144	17.946932	20.59512269	20.92546243	18.22057937	17.74766108	20.1932188	20.30084099	20.48936273	21.0430058	17.46096031	18.58226552	19.35065591	20.33729023	19.99424701	20.1218382	20.11123925	20.57009344	20.82273961	21.50809378	17.91606314	19.95219772
318.mp3	21.89951203	22.96923258	20.66560582	22.39159273	25.7594822	20.0989037	25.00777549	23.4466785	22.66109138	23.05501589	19.89555051	22.63546938	21.006347	24.22568559	22.02121645	22.93335752	21.95286129	21.96292219	22.75676004	21.02091984	21.30180595	22.10209117	22.48072948	21.59062654	22.03233353	20.71171194	21.89426445	22.16047913	22.60285087	23.87712442	21.15786045	24.47363782	21.66754933	21.53719722	19.71886661	23.82945238	22.4322578	20.46474666	21.33008087	19.98853089	20.26185832	20.15360746	22.93405114	23.91719511	20.94260918	24.04873644	23.22767814	23.69727802	25.20209743
319.mp3	25.55771654	29.75201133	27.51359174	29.8781019	28.9790115	29.68598808	26.4013365	23.63349805	29.53500333	24.48923653	31.80195388	27.97216571	31.23526921	29.93492147	28.64525092	22.12303966	29.20524172	27.32323193	32.89993554	27.77602135	31.10470296	28.68996775	27.19655259	26.2454051	22.71191118	31.29448122	24.94487716	29.4999127	25.13736801	20.80592379	24.17708524	30.77653095	28.40759193	18.23526514	26.51985723	32.55385025	29.68821638	32.90517345	24.34848487	31.57660427	25.19478588	23.1043014	32.77960219	32.09702498	28.03386816	23.1271599	27.0765469	30.2561655	27.13446287
320.mp3	23.32476827	19.86850587	20.72818668	20.65560889	23.49190658	22.79662051	21.25853381	21.10020309	19.81143566	21.79063169	20.94222387	17.85303851	25.40052212	18.39741069	22.11894726	21.31251324	18.77758306	22.48675084	22.24606363	17.56504347	20.64654155	19.36856013	21.64522341	19.02216589	19.27018378	22.84269413	18.62567603	20.16434226	17.68081029	20.86965192	22.22924133	22.13970691	22.19681333	18.15577438	17.81364193	22.89714892	20.70622697	21.58744068	21.17739004	17.82910259	20.9435622	22.7043719	18.62550051	18.60026422	19.54506489	19.66338087	21.21906416	21.18698777	17.93501456
321.mp3	22.21271456	20.62723499	21.16393897	21.45571929	20.95838039	21.34822296	22.1706037	22.82417893	21.44431097	23.2904125	22.008223	21.92575012	24.23553566	21.64764965	18.72908165	22.61032845	21.92231315	23.83221177	23.50016318	18.35176079	21.68010795	23.61762578	19.79637693	19.3376196	24.04137059	19.23156264	26.65259055	22.09909927	22.46714646	25.32929506	23.41050425	21.71184498	19.63115258	21.2803622	20.18624316	18.93073558	24.2156713	22.07313782	18.79049676	19.70853548	19.61761073	20.30768971	20.18982041	20.25706687	19.27253279	21.41068145	21.20034254	19.9515784	22.77759439
322.mp3	20.95778526	21.65543538	22.77369736	21.50118978	20.63784354	22.93023694	20.44238344	19.82521032	22.34489201	22.11270635	21.11593952	24.96915414	23.79224292	20.56425982	20.98426757	20.9029595	23.32452693	24.95095788	25.18959219	22.70245542	23.18081042	18.78069574	20.91867995	22.5084434	24.45826583	24.5816211	21.65115098	20.22743445	20.1040668	21.46173089	22.75394315	22.90336737	20.57282281	21.6412856	21.02286642	21.02141265	23.01786832	21.15688033	22.72073775	21.03807463	19.67859353	21.21088359	20.57561505	21.8892289	20.77337193	19.47749429	25.11726598	22.03485911	22.01564022
323.mp3	22.03723683	24.89798905	22.73524856	26.47402189	25.83906344	22.41192074	25.40833976	22.61369348	25.4774666	18.75260583	26.28287818	24.58953445	21.82013847	23.24035679	24.75753647	25.2354832	20.91369315	23.74077917	20.70211478	23.45007458	25.45767874	23.43257043	21.49747129	26.47276863	22.55973176	23.81137969	27.90249464	24.58418025	26.30869115	21.20301097	26.61928703	20.19618636	23.83157107	25.54393984	22.95321696	23.53900726	19.26959825	24.3793315	25.97822889	25.4672764	20.65212102	23.29228943	23.11715634	26.06162885	21.41967983	24.10640429	24.15001429	28.17423017	25.00572108
324.mp3	24.33526988	25.81663993	25.79851421	26.36129804	26.7803408	24.62339299	22.65881134	26.49064091	25.84279853	24.93148131	25.50018386	25.51551182	20.28372368	25.8686641	28.56166552	26.61298586	26.18718328	22.96907211	23.22385541	26.15606503	25.50629821	28.82803184	26.93877848	27.00811316	22.58562127	29.40798055	27.96559741	25.75347288	28.18025715	24.73786577	23.11259395	27.13817154	26.03762949	25.87416656	25.61969658	26.45525202	23.31705902	27.47372722	24.41469244	27.64135867	26.2894517	24.68757941	25.25889997	26.49246008	22.46530291	24.15417674	29.23597263	25.30117485	21.5396365
325.mp3	23.49654391	26.83432584	23.87735747	24.08591574	24.09722643	25.50078848	24.32345286	26.19451139	24.68399955	22.80438931	23.6976346	22.58612618	22.8466597	23.64645203	23.8362437	23.66023995	22.46849759	21.65013198	25.08651271	21.88680259	22.62938528	25.06692394	21.61756047	23.16561738	22.50222644	25.06437905	24.25200506	23.57418521	23.498012	22.34510713	22.39249637	21.73906466	22.83567821	25.14691861	24.39656091	27.00870456	23.76241335	25.88902867	23.10877344	27.50869904	23.33273723	24.83622546	23.18539247	19.99277712	23.21364417	21.6531264	24.12408848	23.01391647	21.66857002
326.mp3	27.30569595	23.55447631	23.61591213	24.44251533	22.16151522	23.70461714	24.75177034	22.71352995	23.36266466	22.10723292	20.53431629	20.24550452	20.46994383	22.96792179	22.51849659	23.10741195	25.18778654	27.86194868	21.43636125	22.88443916	20.24386251	21.80009291	17.85555513	22.87200294	22.8319041	21.28958096	22.66420452	24.06438973	24.76954086	23.60424365	21.00416124	19.6613318	20.94163587	19.28618754	17.7927806	21.85550791	22.67516017	21.78095548	25.61760543	26.26433219	24.27070033	22.70224594	24.14056735	19.6676401	20.90074801	18.41145563	19.27620194	21.48688331	20.2654777
327.mp3	26.41519778	21.80008235	23.72633359	23.8547713	27.61362624	26.60187677	25.30750776	25.52538689	26.24069152	22.68467111	20.5912887	21.79549509	26.06725385	24.01432003	24.51480026	22.86014713	26.2887949	20.98501315	28.67985563	25.78923281	22.69872518	24.40559652	25.21063656	24.1215576	25.89723659	25.91828501	27.25776285	29.27138559	24.49947083	22.72909043	21.08542926	20.12301091	21.50613052	23.08093905	27.91803185	23.82444672	26.22112866	26.15002738	25.59110577	20.74820266	27.2779949	25.30853599	25.08994942	26.92887464	25.71045141	25.07250448	25.90136727	22.53819143	23.06333713
328.mp3	22.5104009	19.5332104	21.69150337	20.03078283	21.10204175	20.28479777	23.73080765	23.02177751	22.65341031	22.25679884	20.24551808	21.50756453	21.47447419	20.89910353	22.41035968	19.7140072	21.11988641	21.34211826	22.4161909	18.73238435	18.0286459	20.51063081	19.09225257	22.14825179	22.31621866	22.44135087	19.32463327	20.35804322	19.84377558	20.19279672	22.01446075	19.97058029	19.86131152	21.38831594	19.42473624	23.17523298	21.39417722	20.5139859	20.37349239	20.07598114	21.14113293	20.04609665	17.82402036	22.51021405	18.93022491	17.38258912	18.47460725	19.74660961	18.8191904
329.mp3	23.77769283	24.02777496	19.05499965	21.39402291	21.97962469	25.42721751	23.63111942	19.61532865	22.28060323	22.54557843	21.52381039	24.28797689	20.50537298	21.32934039	24.34745717	23.98330983	22.73385522	24.44363305	23.54288629	19.95742126	22.55893615	21.90621184	25.93258094	19.29427722	24.02284051	24.71324599	25.27102327	21.10921547	23.02413366	20.33581286	22.31097247	19.97012588	23.56979146	21.77357043	23.33757305	23.40529419	22.51047162	22.64466193	21.37840264	21.12605295	21.77060241	19.15306172	18.92855266	20.65422486	23.07701737	23.13799147	22.86236132	20.89936734	24.54055213
330.mp3	22.04266998	20.42618319	20.92256078	21.35538303	17.11281227	19.48514729	19.27852612	18.17276223	18.11826819	19.64367383	18.45180601	22.57389269	18.94443613	20.5065001	18.27650861	19.92421364	19.68748089	19.93868427	19.79511218	20.7927318	19.89966473	18.40765887	19.52769764	20.25187747	19.51239406	19.65957852	19.17285629	20.81975696	21.336564	19.60919546	20.68193781	20.03052983	19.78617414	20.51947265	20.90398225	21.41408544	19.66318861	20.03785994	19.44165668	20.39529428	17.9291428	20.75838649	19.56215736	19.10944623	21.6589896	19.69989564	19.84075636	19.60647104	21.49365942
332.mp3	22.98596561	21.40560335	19.38610695	20.69603572	19.85793158	23.40387191	19.402366	19.79533745	18.58336376	23.10796571	21.0220329	23.68887631	20.40202561	22.68378552	19.80071358	20.19737244	20.65907157	24.90823328	20.09228672	19.79969444	19.66472253	23.90512529	19.83165214	21.09590976	20.5808062	24.20194764	20.00098866	22.15626794	20.20551511	23.02746611	21.52938034	19.05501447	21.96048078	22.71886064	20.34555763	20.11558976	19.61092069	23.18942859	19.57487062	19.67172319	19.47819727	22.06649116	20.19714967	24.89058718	22.25688116	22.88228533	22.15429502	20.7120687	20.22699921
333.mp3	24.05596217	22.55976158	20.68635636	21.06191825	20.76510051	22.31936796	22.60940784	22.29960108	20.76158296	19.18457365	20.13327484	21.15404115	18.6999355	20.26749621	25.20061129	20.63992187	20.82286833	23.16353914	19.8754401	21.38689569	20.00689932	18.93397893	21.37442741	20.13221923	22.36148211	20.92095308	20.16234112	19.78492009	18.26432658	17.61954273	22.86749614	20.48032506	21.64870627	18.73950374	20.14932695	21.54974724	23.14690119	19.83660658	21.15764153	19.16305809	22.78976831	19.3043097	20.31763408	21.78405331	19.2968689	19.34595504	23.13652349	21.11326557	20.8683833
334.mp3	23.48884234	20.3149749	23.45120722	17.05635852	24.58736094	21.45043928	20.22059234	24.15744522	17.32127948	21.04839502	20.84083785	20.88062716	23.75694297	21.11515057	20.85862218	20.34616651	21.47586654	20.18555873	18.56456484	23.15100299	19.67170937	23.93207462	20.27659871	24.1298626	21.83396771	22.06717679	19.66213596	22.14872369	23.75462833	19.32973635	21.49216841	21.08000342	19.56846833	18.04127348	19.84792763	21.057411	23.29076306	20.02742608	23.39996166	19.43339157	21.83159628	19.77790052	24.51060602	22.59736871	23.68844416	22.75939109	24.43537712	22.23216898	23.77332785
335.mp3	24.52672236	23.4634701	25.78305441	23.21712292	23.8098164	20.58190893	18.75411131	20.87316198	19.97951668	20.62650679	20.33888837	19.56851522	24.95549046	21.40376152	23.48394131	22.57605388	20.73746059	22.36613702	20.37743342	23.15833335	23.96634887	20.82023639	21.66482561	19.66797458	20.81040278	20.47881457	21.90053184	18.9056792	19.87400114	23.2563855	22.83012047	21.68690662	22.46745318	20.04021761	22.85470755	17.8992501	20.99871369	22.96289094	24.9134912	21.47588455	23.68572729	21.18602546	23.87233663	23.05986344	24.24266868	23.20198483	23.20605046	22.33675145	21.02099504
336.mp3	22.41516116	21.60222209	22.51173923	22.28726215	21.6849636	21.92570206	19.76761792	21.41282001	23.98299734	20.36925615	19.51762112	21.7989549	25.25839846	21.01331294	23.83390609	24.24815139	20.06355433	21.44555774	21.07614757	20.58855913	22.09963921	20.1280966	20.94053395	19.71704376	23.14439781	24.08560541	20.27503661	20.75078123	19.44291117	23.66275435	26.15322328	20.4836443	18.8812786	22.5836112	22.44259607	18.08413368	25.49636335	22.23613801	23.43317729	18.35648525	22.64272549	24.20072462	23.28905108	19.83099304	22.96172394	20.38904748	21.80989855	21.22388892	22.6630883
338.mp3	22.79188573	23.47646645	22.09230942	21.06112751	22.58698492	20.3088586	25.22138073	25.46862825	21.2084245	22.24937247	21.18914322	21.51711181	21.87382718	20.78329456	24.18026474	21.62780093	22.87396412	21.89586284	20.88944462	20.88414419	19.96746639	20.8776136	20.46610305	20.48180554	22.93855402	21.68562365	20.91361195	20.45153163	19.26114986	20.93920746	20.94631178	17.81906846	24.4745275	19.53868281	21.25820742	21.78958755	21.88046486	21.38474757	20.91430293	20.7614283	21.88811465	18.43300126	20.53184204	20.34727476	21.89618129	20.29524396	20.88172827	20.44556776	21.60618505
339.mp3	20.36552932	22.45919101	24.00941453	23.0219703	20.7847812	22.56130382	24.04027826	23.05996254	22.12285003	18.88337975	21.35455998	22.25519609	23.97284045	20.96508654	20.24035352	22.0232277	23.23710013	21.67799586	21.26236542	18.81505319	21.36239641	22.01639986	21.68483148	25.38717084	21.69800348	23.04392857	22.50154514	20.80877978	20.74738205	16.56023669	21.4444146	21.39372707	21.43059214	19.99380085	22.51661059	22.03791861	21.96214068	27.05410756	23.85354165	20.26174048	19.30270983	19.79292715	20.88767083	23.62956923	23.97732214	22.67117816	21.10646893	20.52842361	21.60616877
340.mp3	23.12353889	25.35955677	24.173843	28.9554946	19.3014776	18.64834295	17.84839542	22.67116704	22.98929332	18.4675884	21.6522588	19.23989361	21.23239107	25.21836617	19.55927295	20.15303055	16.32081081	27.48783934	21.27337694	27.53100759	24.42580102	24.11065456	19.86132025	24.6365092	22.96665537	21.8423473	20.81313357	23.97591114	22.68528942	22.72090419	22.34448619	25.70761221	22.46232605	20.82013668	22.03199168	22.33060022	21.95626816	24.53483208	21.30267925	23.49720499	21.65205266	21.15206724	21.2237138	22.59542744	24.52760118	28.5417429	25.62982126	19.83997754	19.83342599
341.mp3	22.66023277	23.06307819	23.19645222	22.92697923	27.68364469	23.85680568	24.09065994	23.85368934	25.77634498	26.44860196	22.70380495	23.61687212	22.82821586	23.93060438	25.52510258	24.13795778	24.59203527	21.80532096	28.7764128	23.02603465	23.18225871	25.8478373	25.40669167	24.16349036	25.14615556	21.69849629	23.11615245	24.18100273	23.98694798	23.09409471	29.33131416	22.9321315	29.79231882	22.14260273	24.76519287	23.07065261	27.6880515	23.58557219	24.77386865	24.45425673	22.71191336	23.84280852	22.12298377	25.62836796	22.68356788	21.14612226	24.69370739	22.83132042	23.40943874
342.mp3	29.63365132	28.77095123	29.70245516	28.0454715	28.12164013	27.46638312	28.78210456	29.12924372	28.62297775	28.34756442	31.79679715	30.68808694	31.59077614	31.07289947	28.09651413	26.21514245	28.60774754	30.3516716	28.69623349	30.3625497	26.94260067	24.23385453	26.2434301	27.07419146	28.48068263	28.25163672	25.57234552	25.41545103	24.73026591	25.27439712	23.05489113	26.57812854	24.89890517	26.53377514	23.00682432	26.61502622	26.70723308	27.74737064	28.54548512	27.06930364	26.79220193	28.5909531	29.45874199	28.18150684	29.68070017	31.38576528	26.66161261	27.47588112	26.43000252
343.mp3	22.89331207	23.83160322	22.78676115	20.30197187	22.4553297	22.10033036	22.50093104	22.13293516	24.18803272	21.82321458	24.4181619	22.25654087	24.99598637	21.40985239	24.97542902	23.1162911	23.12437355	23.97293059	22.99722145	23.52439045	25.37696203	23.00720063	26.91352121	21.46820154	26.94523186	24.72183268	26.26176244	24.77907878	24.27554461	24.46152328	24.44585655	24.33244002	26.59249881	23.68681666	24.80607756	23.46678956	23.09133672	24.45207246	22.51003114	23.10705475	24.14842347	23.30834954	26.0300289	24.49982373	23.37300281	22.44983893	23.80958041	23.66418259	27.07020702
344.mp3	27.51648132	25.113884	22.92867761	31.74311788	24.1374916	21.73557534	21.4069697	25.61199452	24.12473477	29.76458909	28.25268554	27.09031348	24.01486055	24.95792234	25.68396995	27.9995703	25.11424759	25.75240627	26.16974268	23.53958344	25.55349497	24.52190362	21.92928534	21.20256329	23.60635712	23.32328738	30.03434558	24.20240711	27.69016503	24.56507426	23.12770093	26.18328747	21.91150107	23.67561893	24.66276497	29.22260728	28.13923852	26.47734818	30.20422342	21.10319261	29.67511053	28.31142386	25.02372824	26.83326337	23.91338329	26.88763096	26.05215942	27.75857991	21.7399459
345.mp3	19.13881342	21.88727601	20.28602224	22.39369099	20.38921511	19.9541031	21.64410266	20.6591364	21.17322707	18.87060974	20.8720395	19.96122976	19.77834356	19.53307334	18.06272107	20.9068469	20.79297954	21.36730394	22.18735017	20.32644157	22.64831412	20.85408331	21.59615938	19.93653383	22.37171938	23.82665239	21.57957675	20.18462851	21.50781741	23.34615843	19.31197455	23.19591383	18.74575041	21.95277797	19.75998403	20.26435455	22.46920818	18.56247375	22.30162136	21.62786334	21.69425	19.52233832	19.75977054	21.17228362	18.77401135	24.16641696	18.3123775	20.38273364	20.20594888
346.mp3	22.84804239	22.96858575	17.67026498	23.08499299	22.14237744	25.04875847	20.06124143	22.35192588	24.6825045	23.05132559	19.88396269	20.13840325	23.40440188	22.99867469	19.71571382	21.70461979	23.06094421	23.44052171	19.14606309	27.00287082	20.63059364	24.48478253	19.84809344	20.32493011	24.84325647	22.75129361	19.10158344	21.25925793	20.92401154	23.22550433	22.48750493	20.20807916	26.35228124	22.66705365	19.06057733	22.19693021	23.39478187	21.99960921	21.23126366	21.88042681	23.92639707	22.95736738	19.91009601	22.38213212	22.6712063	22.61073625	20.57522805	22.40274729	24.34052983
347.mp3	22.97586299	22.96684295	21.31856903	23.47842785	22.73971727	21.24282032	23.03878077	26.15092489	24.00122692	22.66232517	23.21585152	22.15993575	28.15826412	26.40245875	21.92245495	25.82989903	25.99351279	24.02699377	21.37957238	23.14984899	23.00047163	22.66616213	26.60363852	22.09472195	25.62946543	22.34408547	25.44173922	24.56003843	24.78753834	22.33888754	26.27574125	24.64076511	24.14332926	19.99402979	25.7631064	21.78434071	23.02019006	24.73859283	22.67753593	22.48774078	24.37425698	23.08654807	23.17460279	23.84295607	22.65303875	23.1791601	25.05176847	24.9275133	20.17284018
348.mp3	21.14784103	21.02999769	23.83027658	20.42144461	21.92516472	20.8476511	21.84106227	21.64414793	24.56022959	22.8122477	23.62206148	22.32741915	26.15556522	23.57548027	25.96146147	23.65187597	22.93924683	22.01270656	26.5764735	23.94164999	21.93041717	20.63833781	23.07357585	24.94789701	24.3381172	21.80981385	23.93090004	22.68181414	25.16958206	22.81139909	20.91060163	24.86048199	22.18842483	24.71627993	21.05990952	20.9575327	25.31096145	17.9785008	18.08377378	20.64010697	26.33787468	21.42527868	26.22110705	22.98142228	24.77265296	22.10677419	24.26562315	23.73621937	22.47512335
349.mp3	22.40513126	23.43801672	23.63275732	22.27499536	24.47897138	25.50284969	20.3836186	23.59688591	21.40067133	26.18286887	24.78563065	23.0927602	23.65618241	21.73095876	24.82008307	24.22902451	21.83310346	24.24252275	22.04771404	24.15316827	22.98424224	23.29973666	21.84685124	25.86929307	24.53424216	21.5702852	23.28211967	26.52500554	25.1221669	22.91017999	24.03053447	25.48655637	21.22360437	22.47298495	22.25878642	25.11428622	22.55173186	22.00094164	23.55492965	22.34691677	21.85163439	24.75928356	23.41100604	22.64814893	23.24721347	24.03047982	24.65051917	23.98156086	20.36607069
350.mp3	19.30244909	25.51067906	23.19718215	23.69851193	22.22128136	24.80760077	22.31077922	17.17059918	27.74228791	24.58403912	24.20029079	18.63184405	23.45320034	25.03402552	19.85151118	27.55112969	23.01221092	23.94277081	20.54899146	24.04893089	23.35408606	24.9092065	22.29468335	23.21333792	21.76302771	24.91300433	21.44380442	22.83783476	25.855616	25.20104739	23.0183292	18.32055114	20.20618279	23.02850685	24.52444063	22.48705122	22.77376458	25.78964654	22.87811508	23.65642413	21.26822176	22.02019383	25.62597271	20.87558146	23.49386503	26.16121027	21.51608018	25.40535295	25.39450498
352.mp3	21.7117508	24.22089487	21.34899787	21.83269107	22.16224681	21.92333348	24.1009778	20.15842809	21.05863255	22.34057708	23.07404367	23.36762336	25.55471301	20.8821784	22.40753986	26.11514054	24.9106537	21.44098125	21.22833764	25.10079458	23.56562112	28.24230009	26.32550551	29.33940695	25.79600163	24.09560997	29.1189869	24.47808618	26.45180845	25.39109366	21.33006879	23.70474104	22.32463254	22.45619951	22.92232085	26.97019383	23.7957173	22.37873435	23.94070735	27.73852668	28.7528269	28.70089299	22.9138756	29.46314216	24.29825211	26.77603935	24.26414503	26.65015692	21.84070901
353.mp3	22.17067652	20.96818594	25.29982489	25.92870272	25.12243996	24.55880136	25.78488168	22.8666962	25.42870835	24.1843597	22.18515847	26.8331815	23.81548437	25.31480442	27.47718558	26.33840641	24.49127634	22.59750223	23.78273114	21.35561176	27.83285305	25.3555095	27.05670859	25.38475451	22.14386921	23.79229063	25.60288756	26.17469694	23.66806217	27.95852707	23.87396483	24.87432067	26.87030784	22.51533167	29.4713412	27.70889731	25.52836805	23.54271815	25.50801178	22.48013192	21.70073274	25.79668844	21.56894741	22.45434025	28.33187069	27.03138665	24.55743987	24.19305424	25.56036851
354.mp3	20.65557258	17.6321516	23.3482971	22.86378017	19.60635805	21.86274387	21.23732497	20.96978977	19.94931399	22.18591783	21.356716	22.29351924	21.49049903	22.97742067	21.85497237	19.48620157	24.50443333	23.7282226	22.89569913	24.92393645	23.23286523	22.62415307	20.69025766	20.91458682	22.52513483	18.91253406	24.19034936	20.87678747	23.9737662	20.43584945	22.82730179	22.7902236	19.81763088	24.1653755	23.36780962	21.14225169	19.78363805	24.45891197	22.73270589	22.37215449	23.14462616	21.83213487	22.43304453	22.07931271	23.31386912	21.84163075	20.27078516	19.06842307	25.55904376
355.mp3	22.52517526	24.27301414	25.1549192	28.53246815	19.72906065	23.09324896	25.48375767	26.55561899	27.12259906	24.79665936	25.56567276	18.74575013	23.3644603	23.2030682	21.87424399	20.76007317	25.03763778	26.30811424	25.21582527	24.53141625	27.43893581	19.88365382	22.1347023	21.25812318	18.84185092	23.93265272	24.10100565	22.45711287	28.64044382	23.92675971	23.2449851	23.70705079	22.52031431	22.95538963	26.39398009	21.08721132	23.31176709	27.99432965	25.7638205	20.97565381	25.61214988	22.4217095	25.4566282	24.87435144	24.72420366	25.035533	22.5141244	23.60279995	24.0339604
356.mp3	21.59957824	21.00879402	21.29871402	21.27171841	20.93279203	21.44594632	21.93494933	20.56307929	19.77042584	20.45285794	21.69235002	19.02107871	20.5813496	21.43248784	21.16636423	19.96483309	21.26716543	18.3255476	20.83810274	20.55858594	20.91285445	19.20310717	21.89674454	19.82595384	20.15261614	22.05554382	21.46185555	21.03752868	20.70156197	18.95208795	19.79196499	20.11004468	20.92973345	19.70645012	20.41630795	24.27436444	20.99332003	19.21689195	22.60736603	19.6292596	22.22115038	18.71131729	22.75663724	20.38723507	20.60147512	19.92976429	19.17701137	20.78241044	20.72824147
357.mp3	24.04437418	23.29111845	21.18247633	22.21419827	22.11096278	23.41420866	20.69275638	19.60019495	22.97250937	24.24250995	23.82893225	25.53091119	26.5734821	22.26631988	26.0940034	21.49811302	21.8097368	22.3203344	22.32902462	22.05067485	22.51038062	23.61435551	21.95535557	17.37684691	24.79779658	24.31901673	21.93664726	19.03843317	21.67722843	20.29216349	23.2681173	20.20239998	27.7522915	22.68350108	18.84651721	22.18171091	21.10851151	22.5527921	21.24515089	24.47772747	21.30346772	20.49894775	21.25036713	19.5379085	21.43324871	21.68057681	19.32537072	21.2307359	21.49515453
358.mp3	23.99476725	18.02797031	22.21858973	23.14365361	20.68853531	20.818885	21.80136588	22.05675385	23.13731121	19.22703758	21.29081931	23.02781906	21.80176789	22.02705694	25.0135249	25.11259926	23.73216843	23.35207092	22.29269099	23.15997561	26.9907959	21.09961187	20.04003628	21.69711854	23.11082902	21.83989776	23.44607045	21.17597361	22.80401364	23.16222969	24.04794075	23.16856216	24.10265724	24.44027969	22.84547013	21.77838714	23.41148663	20.03914469	19.7495481	21.73037815	21.49813336	22.53886756	20.89505377	24.9490058	24.21461147	20.63588349	22.53647804	24.87796507	27.66332864
359.mp3	20.57319078	24.3490022	18.49970199	20.16517991	21.04824319	22.55545832	21.81212087	21.93770469	21.132987	19.12525935	21.24998534	20.63672615	24.08647295	22.48436904	20.16691677	22.58494027	20.99254898	19.81757045	20.75257613	19.27126237	20.59293757	21.9624877	22.70904899	23.06508607	18.76336083	22.05978766	19.32807277	22.04828428	21.53811835	21.7928906	21.19311005	20.59660299	20.99330178	21.97386092	23.40423959	22.23550988	17.8946596	20.8359111	21.16443538	20.53206796	20.84930367	20.69768513	20.63337942	19.68278436	18.3740886	19.09390553	20.75329834	20.35273011	19.90388579
360.mp3	21.99316383	24.8568794	21.62890705	24.91955698	19.81834976	21.83538953	20.47473383	22.13504902	24.67912991	25.05542447	22.9461606	25.46470418	21.3851135	22.25573623	20.9728849	23.44242316	20.67329523	24.12975237	22.73396696	28.33259164	22.50081147	26.95549553	23.59805696	20.42572594	24.20203128	28.01826263	25.77551226	26.23441968	23.009478	26.57400071	27.20217023	24.10217452	22.64200011	24.2465746	21.27997141	23.879239	22.15822442	23.86921567	23.68221779	21.50241051	23.55329936	24.87532271	23.6994705	20.91079406	19.80627487	24.2206928	23.72256986	25.23982996	24.41724494
361.mp3	24.25581966	27.62144684	23.14677261	21.67794175	20.88361609	27.36952146	22.79539787	22.3032308	27.63185547	24.28434123	24.03819065	24.23911735	30.65302726	26.26011811	21.95723151	22.40747817	25.55007011	26.08009251	23.14463389	22.95969686	20.96572622	22.78196555	23.29259875	24.66349336	26.32808798	24.12219527	20.76306992	25.45043164	27.58754329	22.26946811	25.59658362	23.56167256	21.85281655	23.1535815	25.90588363	24.69777954	21.35797825	21.1231185	25.02420913	24.77133939	24.50543911	24.8497449	21.81501203	23.27044092	23.8936486	26.54064912	23.74413063	24.17717149	20.64619583
362.mp3	19.90252264	21.02257135	25.57249556	24.52633604	25.54805476	25.72384033	21.31837241	20.99838711	20.70279708	28.82441763	22.6311145	22.7042101	21.74733483	22.60427996	23.37954083	21.40497422	21.10884258	25.12049058	20.5896406	22.67610147	27.99372468	22.9473	23.07337752	28.56410414	26.09997239	23.38635601	25.57346895	23.14386998	23.53455275	23.96934465	24.62775994	24.45177859	25.81598918	31.45157993	24.49492795	25.30238031	22.14671688	24.31477988	23.79212656	26.98013023	22.66122917	23.86619864	22.86334682	25.9900936	27.7612303	25.37018116	21.66650372	20.98581506	26.4478253
364.mp3	22.25727993	25.79465119	25.21913891	25.45326435	23.70097913	19.65575442	20.34593129	25.92444353	20.06286388	21.60764238	22.15962689	23.24036022	22.04846762	23.97815517	21.14349437	22.79973146	23.56346303	21.79107032	25.28617745	23.64684968	25.14720233	23.31249555	23.30848119	23.49645105	24.32497553	22.88338488	25.23910133	24.09376465	28.04504828	23.64201689	28.43220005	25.34410598	23.60851229	20.36546053	22.52522089	24.79185179	23.52653901	23.41538281	26.18127372	23.41160305	24.29870639	23.25599105	25.43498518	20.59371188	24.4588821	24.25506991	22.9337069	26.33101549	25.72042412
365.mp3	25.51452443	22.77354613	24.12557486	24.57882222	24.02881239	23.47921913	24.89777462	21.65808801	22.14745899	23.74151289	22.04628327	22.78253287	24.32133489	24.4947973	21.50761882	23.59809557	21.37629955	21.56808666	17.94938816	23.13276716	21.91840057	23.7713756	21.18841284	22.29524162	20.68582142	19.85713856	20.94425435	20.43922175	21.8808133	21.46811846	22.25313028	22.07658245	19.2976228	20.92770463	23.41300533	20.34788251	22.2662499	20.96119645	22.28276683	21.53773264	21.807255	18.98273856	25.02773508	26.19389128	20.53472953	25.10014981	21.88443082	20.86232887	24.16439391
366.mp3	19.42370678	19.346605	21.94436148	19.58790154	20.35317664	19.6076325	22.18747391	20.75722502	18.08445309	18.76581089	18.19659711	20.0744857	20.10463686	18.49882825	20.85895359	23.35274404	21.19124607	18.86561536	17.84090113	22.22507415	18.38939287	20.45805971	18.77478104	20.433143	22.29749142	20.43559539	19.02988343	20.61700995	18.50106225	20.54333182	19.40739175	22.38974646	19.07870325	19.91702758	20.99882881	21.64333935	20.84457686	23.47034518	18.89416651	21.525123	18.91468804	19.81188815	19.00912752	22.37161025	18.9104941	21.76978781	17.22795577	19.34183626	17.27990459
367.mp3	19.80118715	26.46367256	24.2002821	28.32527896	28.08043522	22.55974121	23.6427776	22.24163879	23.4300734	23.19979101	26.28865757	26.30794049	22.23191332	26.0732895	21.13341412	20.94071634	22.00252682	23.86381235	28.59345962	24.29355791	25.33717906	21.67944824	21.51527199	23.07420601	23.88029308	21.20564229	22.25403536	23.57905914	21.96740807	21.7476217	21.06530886	20.43461036	23.1783614	19.98781734	24.60342058	25.51611813	23.48505406	26.43712543	24.47674974	21.41013669	21.96922733	23.9585835	22.91006422	26.51752621	23.64214587	22.82391982	23.60640688	18.3521404	19.96938686
368.mp3	25.14400464	21.63277958	19.11834706	20.78605328	19.68111057	25.17216288	22.60478895	26.86313723	22.81449286	20.41231087	22.26088979	21.39304744	23.01590976	24.04395819	23.13599824	20.14882053	20.66581362	24.05795759	21.4947621	19.59355046	21.48556501	18.89026284	24.83614269	21.06507097	19.65842804	20.49555063	23.64205823	19.59077221	28.03576129	22.84568463	25.762958	24.14048141	26.83740422	25.26634254	21.33384948	29.24408764	25.95446121	18.66729015	23.31208938	20.79336827	23.22008902	21.29539218	23.63618143	24.81981932	21.83603217	23.83055311	20.3071617	20.54234271	22.91306212
369.mp3	29.22181863	25.79744413	21.70382952	29.34703536	22.37356619	23.9446797	25.35388596	22.03243076	23.90191471	22.81691763	24.99873834	29.44183068	22.40931825	25.34955007	30.27785	22.69395934	20.48176098	21.25134933	30.04987257	27.32307628	25.54470302	26.4413832	23.78949196	24.66420394	22.8784436	23.55989541	23.10868899	22.71784308	22.42798168	24.98877453	22.95600467	25.39689563	23.26065687	26.7787362	22.10070778	21.17325788	28.10042485	20.54565827	25.83816068	23.84463515	21.98960765	21.668449	29.27837941	25.31976554	26.38282863	20.69826659	27.36167186	26.34319379	22.08676643
370.mp3	26.70519691	25.6828444	23.69789612	27.7496903	25.1128455	20.38051964	30.93396229	30.62763769	24.20584557	21.59766618	21.50849933	26.0464947	22.1417745	24.88200899	26.25807903	23.52883568	22.86688331	24.14849035	20.12169784	24.07725461	23.17439805	23.35380321	24.61694948	21.85174878	20.5421993	19.15961973	25.29293697	27.00947159	24.62037368	27.98870124	23.48472703	23.13891082	20.8558464	26.99973208	24.43420341	25.11430956	21.7175992	23.81105587	25.80003283	23.34940083	22.55687295	23.9226871	26.13249657	26.91576876	20.14076032	28.07193948	23.73634307	29.38198186	24.29166408
371.mp3	24.41141425	25.51297505	24.64950583	19.53914259	23.71687249	19.65142858	20.52115173	19.03270399	17.63354333	22.64241628	23.37647501	23.79490553	23.74307588	20.98110654	21.47295378	19.23402516	20.54029384	20.71076186	18.89225567	22.96472626	22.27379088	26.12301378	20.57757887	20.34877388	22.69233091	21.93419869	21.95783931	21.75197611	22.81942269	22.75934028	20.80819876	21.41929797	19.64179932	20.6316913	20.22788337	21.13357988	22.51246008	21.33229231	20.52667502	23.61783898	22.37754404	20.11066136	19.61254138	20.04961261	21.7567001	19.41522153	21.68852947	19.75797221	23.43081646
372.mp3	24.91141072	24.93029278	21.71453238	23.34346235	21.6443544	20.3843511	26.35012832	20.13725913	21.3078427	24.21420803	24.05150733	21.22364644	21.84199121	18.71172759	23.88060049	21.40614011	23.01553941	24.36989777	20.59728857	23.2254562	23.60925986	22.24358096	22.74305228	20.2764047	25.44960531	22.01674848	24.28403516	22.83905148	24.62860664	27.74115622	23.37451802	21.29496818	23.59670428	24.31296355	22.10361558	25.34741817	23.34394794	22.766638	21.23896464	24.92375356	20.41886717	22.83839816	23.56316614	24.92618641	23.62788113	18.86753823	23.92661713	26.62714025	22.04078753
374.mp3	20.53874545	21.23096843	19.54543328	19.35200435	23.93083675	20.37749411	20.41104678	20.27440731	19.55649133	20.50260556	20.45840401	21.23309907	20.10167593	21.56043487	20.09813873	22.26025916	21.94273922	19.74834496	19.83440291	22.41741269	19.42165199	21.60161096	18.2958415	18.8563257	21.39875214	20.57288672	21.46500889	18.48783921	20.72886734	19.38820392	22.61866486	20.14229545	20.72772776	19.7707745	21.09212708	21.72402365	20.78941779	18.10439663	22.73312831	18.92637443	23.24522822	21.74470946	21.2112934	18.41621726	20.00922914	21.46812735	19.44804358	17.03425023	18.81735712
375.mp3	19.51002824	21.14439384	27.24613822	26.55968478	21.51536473	28.36401342	28.97983541	28.13023213	26.74535334	20.70929481	21.64509235	21.97759375	21.79222489	23.00662583	19.98459065	25.35159194	24.12335619	23.2240733	28.09537734	27.69959967	20.6662716	20.17479031	26.18424214	28.01361926	24.09705001	29.34670162	21.13884811	27.39690605	22.28462292	24.84412752	26.02085002	25.65581976	20.8703283	19.73628527	25.86439496	30.15764323	25.14010451	22.45583618	23.18462376	30.66424713	29.52165302	20.87296852	21.85676155	21.89334318	19.50822103	26.67408341	27.14219532	22.4541005	20.90949655
376.mp3	18.3631166	20.14840556	18.27409586	24.96679597	19.69564744	23.23262638	19.31702221	23.99704082	23.81779415	16.63825306	20.05019744	21.18123347	22.73952386	25.68861169	23.28278761	22.61721322	19.80621211	18.0622444	23.07768364	18.98100482	23.348471	20.49706367	22.53698091	19.08329993	19.69912388	22.31056065	23.74725037	17.70603579	17.80645913	16.36478635	17.95263794	18.06243855	19.57289518	21.97042836	21.02710734	23.70482824	16.88810187	20.25155126	18.61422525	20.19036205	23.97004447	24.2925503	20.09909424	18.82921339	18.24590232	18.88553403	21.61014377	19.93244125	17.70630521
378.mp3	19.27688467	18.64618302	17.23468657	21.8046612	20.07473021	20.94522631	20.78345195	19.42980933	21.73861908	19.77603838	19.39631633	20.19756804	19.61016042	19.86653846	19.15788079	20.96411025	19.0349079	25.31667083	26.59042755	24.34608864	23.67554537	21.97682976	20.66608884	22.05807988	22.85979768	22.79286844	20.96271812	22.1209263	22.76914278	26.27688398	21.21844603	23.58311605	22.48490508	24.00405275	21.46997499	20.82539618	23.55253483	25.12652506	29.11219185	23.68112832	24.96561793	21.74198455	22.60438782	21.62814533	22.23808492	23.09822515	20.79191959	23.56822323	21.80764716
379.mp3	21.70894222	24.70246647	24.50763712	24.56975619	21.08194091	24.01883216	24.51067658	22.66352994	20.38617117	22.00158686	20.5739687	21.13565418	20.56870684	23.81777658	22.21400957	20.57597099	22.52968183	21.40556083	22.76978525	21.24138431	20.88709318	23.42584349	24.20099749	22.6650711	21.78932128	21.67207632	25.05013228	22.475035	22.04321248	23.61967497	23.58439045	23.38777028	22.61501861	23.01102114	21.85242077	21.37247845	23.665926	22.79680408	22.78618691	22.84345118	22.50419644	22.15987732	20.09108612	22.47564053	21.57011356	20.70365763	22.74108663	20.64084289	20.10108368
380.mp3	23.24691792	20.812447	21.2338512	21.80133427	21.43364972	22.48190177	19.43277633	23.27693275	22.30300949	19.85615828	21.40103338	21.45198386	21.53071837	22.97508542	20.66284148	21.62516236	20.78541842	23.96437834	20.2200421	22.69703689	19.94619163	23.67425554	20.79490448	23.46229413	22.81620114	23.21440051	19.46838166	22.14104729	20.9150472	24.02573091	21.98011281	21.97270856	22.77493898	20.73432366	21.36622269	24.22516976	19.208689	24.33888282	22.78001387	22.61366343	21.96240486	21.62022944	22.74527808	22.83326036	19.355931	22.19155542	22.54331808	22.41637358	21.27482673
381.mp3	19.63124534	18.63731693	18.29314681	20.5472477	17.18276631	21.04366503	17.89543076	20.83655878	15.56228784	20.12276013	19.23824366	21.13798289	21.09908443	21.34290511	22.06542783	20.32784108	24.22455721	19.057321	18.12017603	22.76966715	19.84743182	20.09489422	19.98444509	21.46011654	17.77987049	20.48752238	19.90289568	22.65304611	19.49284897	22.44374921	19.73455735	19.58275375	22.75472753	21.67699006	20.80024937	20.89616388	23.88873258	17.43662111	19.47643767	21.11740301	20.20028407	20.77842517	20.69483448	20.68285946	20.61606519	20.07254362	19.11147557	21.18621147	20.94594098
383.mp3	20.21446817	24.69715064	19.94853623	22.60405402	23.33551879	20.66824747	23.94997823	21.08587181	22.48848526	21.18999367	20.93404223	21.62047257	21.63114439	30.95668893	30.90588135	25.17501029	25.82509254	24.23834934	23.60777237	24.431435	22.31689874	25.23980203	26.69416312	28.81889184	25.16307238	27.69459133	26.20210082	26.0635513	24.88965547	25.95019293	27.35796299	27.5825031	23.89096585	22.90556419	21.89879291	21.91974558	22.56009776	30.68926452	26.70234968	29.81376663	27.00353185	25.49251535	28.11212233	26.8740112	24.33313255	23.43339418	22.52109683	26.58238973	24.78151986
384.mp3	20.29835756	22.52734536	21.98814979	21.90192654	22.45381528	21.63583221	23.78064701	20.78984084	22.96363043	20.31207595	21.89127847	21.1250239	21.07356521	23.7754631	20.53165282	21.65340816	17.86785613	18.47575872	23.1161286	22.1429136	20.89984049	20.19389899	21.85358511	22.11471381	19.42143184	22.01494409	23.64278268	20.7186086	23.68507719	20.84442241	21.35530241	24.77796803	22.16699297	22.95567478	20.00546286	26.87425196	21.97230132	22.30588788	21.05963913	20.89836989	21.91856994	18.96479596	21.96708014	21.34579309	22.13529236	22.51386681	22.58468422	22.18138155	22.25490062
386.mp3	24.85961562	22.99062765	22.43191961	25.87496457	22.95626019	26.77696725	24.24535072	21.71600804	24.43004384	23.88575067	21.76060671	27.17214333	27.98267975	21.27699712	21.76020877	24.0216282	20.39090818	23.53980928	24.63263984	21.00762261	22.9453444	20.02460831	20.90856861	22.62362546	22.93325531	21.09762867	20.54379218	17.68397116	20.02319866	18.61930567	19.90644613	22.24503422	20.67666016	17.11191347	21.25086919	17.90893031	18.66678478	17.36701593	19.67730544	20.83496352	17.73466312	17.42694675	20.38197862	21.76026966	17.70837897	21.05905032	20.64958624	20.14452383	15.92659951
387.mp3	20.25036026	18.13797593	19.47949015	21.47525374	19.74697023	25.28676141	21.08943969	17.58003852	20.02111085	18.70463252	22.19724511	22.37439127	19.24340386	21.6316683	20.25011153	18.48013137	20.32426161	19.44357022	17.96947755	17.22553252	21.21456792	21.30221072	21.87035898	20.00742691	18.98930842	18.44066629	19.92646697	19.90766953	20.17368314	20.30981419	18.67203729	16.1651029	20.39194724	20.40752577	21.24407963	19.22749355	17.73436769	18.38653438	20.98605128	18.43780244	19.95754872	17.74365527	18.45621038	17.34442628	20.41478706	21.37492152	20.96000006	19.91102506	18.64732909
390.mp3	22.9211901	22.97934874	25.34228013	22.28117037	19.68939334	20.9792078	21.67003795	20.53378378	20.53901322	18.83580505	18.91502178	21.77426047	20.00343772	20.15627754	22.01593792	18.23089025	19.94490363	21.00238351	18.79571382	19.87640977	18.72618562	21.1362213	20.20689871	20.86741138	18.54869435	20.30459168	18.91097146	18.63051101	20.67896681	21.04768259	18.40352069	19.60936974	20.12836926	23.52902616	20.10372355	18.77858096	21.58414683	20.25079741	21.55304617	21.97250253	24.35620858	19.42755689	21.06695988	22.47476909	19.77524321	21.7544911	19.97409838	19.99137394	22.99338348
391.mp3	22.08360276	24.6047939	21.441217	22.42243604	21.65731633	19.39584645	22.53675585	24.10972737	23.75982808	21.60286613	23.20784714	22.42389734	19.63080375	23.4822113	24.90033226	22.03731549	21.32324592	21.46373144	21.1311595	23.10880341	20.77747496	19.85808298	20.41604447	23.54642885	20.81549698	21.86004336	21.08037775	21.24447475	21.92929099	19.43353675	23.77008973	22.44482605	20.03553851	22.62061923	25.21494853	21.68132688	21.24077023	21.60932621	23.69164835	18.66761009	23.52522134	19.73008578	20.50524573	23.58749596	21.51347225	21.35587442	23.02377235	17.63178887	23.48043018
392.mp3	19.73240446	21.44280331	23.86781999	21.68868709	22.20800515	19.92259832	21.02730997	18.54749946	21.85962303	21.85338227	17.98003018	21.06846718	19.88068772	20.86036436	20.0914481	21.11522912	22.0976678	24.72937476	18.96357219	19.98309072	21.64908511	19.91532939	21.14285804	21.26778468	18.23883812	21.40527576	21.99706869	19.51529393	24.11683294	18.8386204	23.17175449	22.28799647	20.77100114	21.8954089	18.35985801	20.12827997	19.11733315	23.49274954	22.74527286	21.56843943	24.36106553	18.93808329	20.28260732	22.6402529	19.85973645	21.03089387	18.09155251	20.67554455	18.53766366
393.mp3	22.289306	19.23912265	19.69522003	18.73519693	22.42549137	19.00944678	20.92808801	20.26305829	22.39494017	22.5894029	20.01102705	21.33208993	20.78412306	19.64581134	21.05167935	22.90893535	20.94599591	23.27751786	20.75052127	24.44671362	22.7641512	22.73212988	17.87159216	17.68475259	17.31550005	19.98032875	21.27042714	18.71552531	17.84532596	19.27420841	22.1851514	22.86467171	23.5693063	20.78126812	22.11711796	18.84378836	24.45694402	24.98026593	18.52940421	17.94096792	23.74034147	20.77300112	22.02849478	30.71726594	20.07783977	21.24497191	22.26328023	20.12081307	16.89623627
395.mp3	22.65547522	21.9908063	20.57577025	23.29797954	21.48670648	22.11017346	21.31291559	24.50265066	22.16385767	20.40217698	19.96997174	23.04306277	22.30913649	23.32331152	19.4070146	23.12224191	24.20703291	21.2320463	26.52544288	22.36812158	21.5067817	22.26980644	23.31732285	20.78536458	23.00108933	24.26755802	21.07397189	21.89951792	23.72486401	25.71972714	21.98985024	21.70827912	19.95998467	21.69735402	19.58755476	19.23674103	20.12391821	25.02193128	23.18725763	21.27607764	21.62540579	20.02665225	22.03820588	18.79687004	21.31359729	19.89438361	18.95599522	20.37371488	20.89123517
397.mp3	18.39269957	20.82179116	21.6011105	18.5215306	25.38841951	20.5731836	22.03946963	24.90442379	19.13417443	19.88503663	20.23098598	22.03013394	24.29109715	20.27965483	18.69365238	19.46775779	20.1045457	24.49474014	18.71302075	22.7078044	21.65177309	17.99599903	23.67770567	22.65238692	24.26964847	23.72835194	17.6145218	23.23545817	22.62283979	23.75798911	24.45489002	21.6717218	21.77510253	20.52231437	24.6608153	21.7811647	22.91980926	22.58924576	24.61437093	22.69375926	25.48642946	19.32139328	22.82854247	25.52551475	22.18445143	24.19095062	19.05247746	21.17803216	20.11148828
399.mp3	22.96168747	20.91207305	22.09020499	21.05713909	19.61923907	19.75909346	22.3828665	21.46334018	20.21351389	23.90232992	22.25184044	23.34809649	20.59127554	19.50953724	21.0222661	20.1984772	21.35153324	20.86037562	22.39417762	23.1926042	21.90501684	24.28961051	23.13323611	23.68086277	28.23463933	24.7555996	24.64086269	22.67288832	19.4412996	20.68714645	22.19579216	21.05526314	24.5175823	26.10660126	22.06667508	23.50779501	21.44973922	22.27092624	22.53120513	22.95314754	19.93784471	21.8691056	23.55620698	21.32863352	23.53985276	24.81190668	24.6529038	22.47900501	20.26276131
400.mp3	19.96983572	20.40847503	21.98902469	20.34839223	22.11847384	21.89043051	22.68587444	23.26130195	20.60030445	21.89242487	20.80852595	22.6631963	21.03365293	21.84495872	20.60640927	21.44805441	22.92862346	20.33661902	20.69855957	21.94260737	21.72375477	18.6268934	22.62992294	20.69191634	20.93569506	19.77122358	18.54480951	23.92295443	21.57216886	19.78581104	18.97749035	21.30592429	20.47705982	20.24157955	21.26836983	20.59260358	21.76382007	18.24631801	20.64537402	23.25950955	19.92588183	21.02115673	22.69880778	21.5802456	20.12670346	21.23746707	21.00646269	20.16593801	17.80972057
401.mp3	25.74105297	24.31899027	24.23814782	20.01212131	23.02629984	25.56981924	22.89401059	22.6194925	25.22705578	22.62904418	25.62209837	22.79201128	21.75561923	25.39980013	20.41780838	18.22428008	18.30829094	22.95072897	22.60160241	24.79765492	23.16443463	25.25292352	23.95819175	21.7206576	21.97978693	23.56941781	20.8816088	18.22436684	19.97464092	22.81822796	16.96115966	20.85253089	23.06540593	24.23860275	22.26209355	20.1287015	20.75951474	19.7173272	18.9242108	20.95503403	21.3368918	20.00722736	19.27169996	18.63512182	17.66126102	16.6499263	23.21223395	22.46212835	19.05258381
402.mp3	23.88816761	21.67299176	22.74718387	21.1533473	24.63685063	20.53448469	21.7143425	22.01778279	19.63761059	21.89336397	22.77793282	21.69066442	20.8589573	20.06049825	20.21276653	19.52035077	18.62217213	19.51437923	20.58348991	18.95296182	20.27494915	20.35978762	21.18772951	20.32275654	20.35627758	20.25010962	18.75183827	19.6685437	18.85466894	19.93349632	19.29265657	21.05509219	19.07267387	19.13753484	19.54399508	20.59248404	18.07288163	21.13340709	20.76791039	19.42985202	22.1291677	21.42987884	20.41882659	18.28116586	20.11992296	20.79324519	19.00143229	22.27179144	19.04992174
403.mp3	22.87171029	21.57039019	20.37439965	22.56675301	24.67640248	18.55367866	17.65692307	19.7339758	19.53564787	23.84058937	20.30407534	21.47588827	20.55634219	21.09654651	21.21341191	20.70782581	21.56169024	21.5561426	23.33259841	15.47054641	19.37310206	19.5036676	18.79762819	20.93942088	21.77213829	20.86513635	20.37570401	20.08723381	22.36666827	22.54988439	21.19818839	18.93409646	20.05807592	21.32743379	20.55458261	18.36842397	22.51268998	21.24175071	20.2746338	20.66300654	20.713558	23.60489027	20.32591947	19.69703506	18.17258072	20.32228931	18.62571767	20.81530649	19.8767605
404.mp3	20.97378935	19.87132308	20.80036088	19.05986949	18.66102494	17.34145897	18.29022938	19.89832535	19.12377295	16.67151894	17.92287833	20.0893813	20.67186882	21.31679942	19.5183736	18.74584848	17.00811152	18.78065177	16.60941981	15.60975164	16.6759613	18.48243821	19.85108548	19.8831365	18.8829688	17.18813891	18.88259244	19.79241155	19.02057742	16.65053714	17.76005318	19.96168859	22.57759826	19.60901511	20.04084414	18.56220015	18.04724901	16.29904741	18.24245167	19.53396634	16.94420966	17.77014203	18.43253367	19.66460463	17.90231199	21.3028488	18.00252754	20.38900782	17.7897888
405.mp3	19.45337329	22.30986474	18.29699479	19.22537517	19.21605896	18.57083268	22.67977659	20.85110675	18.98011343	20.15730587	22.25731721	18.33552051	19.60985247	19.48531212	19.95436243	20.51966303	20.94569859	22.14503276	22.95695884	24.7497847	22.13162565	21.22624164	20.96119224	21.39323249	18.14510167	18.06421313	18.89507669	19.21510113	21.32567266	19.2140911	19.80271747	23.14522254	23.72301183	23.05991054	21.74470882	17.30672829	20.5745611	19.73359205	24.95971608	20.81199	26.41907554	18.74461703	23.41631698	22.83979882	22.17551835	21.26220227	21.42003579	22.99431436	20.15038106
406.mp3	20.20242273	17.77083993	22.63138389	23.6893301	23.60796398	20.04007303	20.69754382	20.65276511	20.39604514	20.51984143	18.27837193	16.94213379	20.7023621	18.66636237	18.61337161	19.4045691	19.05359475	20.0207793	20.33311004	21.30806079	20.38916411	18.97337932	20.22075946	23.18909774	20.58267458	18.61765375	18.96840191	19.47664996	18.91265083	20.35962228	23.40296333	19.94313467	21.04938715	18.22670819	21.34857635	19.75450371	21.47264676	19.90808057	22.88396115	20.43773609	19.48535415	19.61565505	19.73534933	21.25866891	19.04766814	19.82946842	19.29627462	22.77092503	21.68825857
407.mp3	22.91209877	22.80221813	19.98038647	20.95995774	23.4064571	19.70843768	22.45028288	26.50068824	22.7430492	24.45672644	24.79542191	20.60205102	21.98369783	20.80609619	22.10543956	21.3112726	22.65396608	23.86002761	23.18077199	23.34106069	23.64092666	21.99983334	21.61721318	23.8407906	22.15137959	24.90652961	23.6912371	20.38821748	22.89471454	21.50537877	22.92686163	27.04586528	23.03407246	22.82669963	21.8324806	20.98996894	22.72536623	20.09299641	22.53859223	23.77605468	25.34147334	21.34426243	19.88391185	20.38792586	21.14644695	19.83387047	20.17534144	19.49050328	18.96071179
408.mp3	20.87438823	24.10861251	21.00950744	19.71550085	21.89775687	22.14327091	19.82922975	23.38902107	20.75028516	22.04070026	20.66349509	20.18490554	20.4580902	20.44191239	20.53089893	22.71227725	19.2317077	22.03902968	19.91785775	20.36446239	19.84434274	22.33991094	19.01025012	22.19918514	20.97054086	23.08800817	20.9799498	18.63532054	19.59855645	21.84716715	23.77982849	22.64575905	19.8615954	23.63173933	18.41215098	19.34865574	21.60875851	18.84532779	19.36236074	18.83443897	21.89882389	22.56622431	21.44519038	21.07246394	23.71790416	25.23105838	20.40893428	20.48283086	23.05293053
410.mp3	20.24237766	23.73762543	24.794601	19.3844984	22.61142937	21.34536654	19.40289187	25.5823748	20.91503893	22.82531983	21.87593644	18.89731522	18.79392505	21.20885811	19.99284291	19.42578371	24.80343631	24.84291351	22.55135291	22.7935924	21.47800211	23.19195527	22.70655374	20.87972296	17.15914258	23.23034768	20.76058012	24.36976681	21.42262633	22.58989064	22.67506329	22.42354462	22.1458543	20.32716639	22.35337061	20.20405172	19.69582563	20.98679375	21.21598767	19.44298481	19.58731852	19.97365417	20.4955844	19.59674956	23.4252062	19.82234444	19.92227912	22.54133731	19.71578417
415.mp3	20.12016992	19.62131322	19.77522993	21.77953575	20.75664248	23.05838406	22.27293153	22.56291888	20.95135149	22.65439941	25.06814843	22.04378187	22.46360719	23.57618343	19.52629238	20.66020197	22.10114729	20.17126968	19.79603964	23.7697802	19.36491385	19.24550066	21.60823867	21.82730273	21.2202989	20.61029292	20.04522847	26.40089018	21.99049901	19.31962874	23.35594319	21.33965235	22.00736443	22.39457738	24.67974645	19.78908133	22.98398157	24.68375023	21.81615188	20.6071845	22.009772	20.33382022	19.94700439	21.0236661	24.07162208	23.79887064	24.34067365	22.00934145	24.03312615
416.mp3	19.89374552	19.72673632	23.28901677	21.01570392	22.72742201	21.98950313	18.92088693	19.67862036	18.51083505	21.60968433	20.15866491	20.63994615	19.34419437	23.10446141	20.72647762	22.34664441	20.37934243	21.76293639	21.90494697	21.17533558	20.40720991	20.30033908	17.67813387	17.17063937	20.0195633	20.51749386	20.63967031	22.68204918	21.01334748	18.58302434	23.32718185	20.8014368	22.56888348	21.64319015	22.00545943	18.79093188	17.92935022	19.37959813	18.43346862	19.89487946	19.05337479	20.16314007	18.32735607	18.89353713	18.81401705	20.3344914	17.96788483	18.45481916	19.97862214
419.mp3	22.19021314	20.01928352	21.87528805	19.87678817	20.21546308	18.59089492	21.91078271	19.74364227	21.45512813	24.48211195	23.46798422	22.55372792	22.94875196	20.11456676	19.41900599	21.89603588	23.57984946	22.48100003	21.90530063	23.00927972	21.6226758	22.52331111	23.95559466	23.52292914	23.49419686	25.26129824	22.35279352	24.21968151	24.64024643	18.12432474	17.938899	18.85453877	18.40393166	18.08574717	21.20823846	18.87062585	20.60782464	19.98118035	23.20127057	19.5644341	22.87703127	20.04421004	22.90813729	21.86056615	23.01815426	22.93718815	19.35800061	20.06420061	22.3578205
420.mp3	23.80301191	18.49300396	20.74193011	21.96739726	18.60578274	20.7886172	24.07867517	22.96281769	20.00081257	16.31793563	17.23917664	18.92950289	18.74688613	17.6649986	20.53556922	21.75322963	22.59567441	16.62953926	19.56393513	21.1232987	18.70468831	20.74450025	23.90219849	19.56207389	24.47616275	19.56164357	18.71214165	17.25977511	19.74651065	17.41210018	21.74838492	19.59257441	22.00901883	16.32305454	19.89163364	19.58456752	20.61513332	20.77558193	24.78232997	19.91590962	20.43205642	16.66900474	19.44133261	17.99923179	20.07118006	19.627587	26.70570379	23.23846203	23.16182835
422.mp3	23.51820781	23.13869267	22.6571885	24.40247708	22.26523543	23.92130128	23.4942993	25.05471345	24.4946471	24.91085666	24.64038526	21.26115875	23.11761728	24.18245889	23.79479923	24.42284562	24.35384802	23.91937485	23.31449352	20.41749942	23.01803427	25.11224233	24.13940958	24.43114475	21.69268099	23.72617876	24.9165651	22.67696948	25.53406735	25.69614188	24.78177142	23.9556175	21.80453552	23.86869378	25.96007387	24.17399187	22.25592964	24.29863033	25.96791397	27.25459888	23.52740096	22.54219607	21.9127468	22.11200181	22.84272471	22.68241499	20.98053057	24.38128196	24.13843245
423.mp3	18.5077561	18.91887065	20.2610734	20.84535436	22.650969	20.18415085	19.34501173	19.59902831	20.46554058	19.46459749	17.85333912	20.56615469	20.01865929	17.29134083	20.64701295	19.8078537	19.29693244	22.32270176	18.17636542	19.00405766	18.96506693	18.82229946	17.83849854	18.76485403	20.76924752	19.38969576	18.52269101	18.88225286	19.05172328	18.93736679	19.54430283	18.33916039	19.16419915	17.60208273	18.80437047	20.84381552	17.98892225	17.83379125	18.09296182	20.55827504	18.65186745	21.09256521	20.63137093	21.89997419	19.65925242	19.2261396	19.33281675	20.41105493	22.05364635
425.mp3	23.17837212	25.11591136	25.6560624	25.88861769	24.70562721	22.62661716	23.37277506	24.65143232	24.57497711	26.64609542	25.12681912	25.85095031	27.64474694	23.7753961	28.4946714	27.43615574	26.50312994	24.09808797	21.64885145	23.20271976	23.44858217	24.70760902	20.84788964	24.88759681	21.05142469	25.37860993	20.83551529	21.48949959	19.52147257	26.99255981	21.21677715	25.12586369	20.15502632	20.62752848	19.72307699	20.97706578	20.25699055	20.72534921	17.51498534	21.00506668	19.17431752	21.1324179	20.23639887	21.93707669	19.17492782	19.68303912	19.38380451	21.17835483	19.0370351
426.mp3	21.41882684	20.85843317	20.25495518	22.06161597	22.77320063	21.51336673	20.21096267	22.43077116	21.25361286	21.28425002	22.01241133	23.28832524	20.4197187	21.21183312	22.27517939	20.99627959	21.35953862	20.908146	22.1670204	23.22172639	20.97504293	21.78482731	22.64803958	21.74413234	21.30978371	19.84553452	22.2629064	21.59495714	20.82685642	21.74404853	21.94925867	24.2134667	21.05226344	21.45838526	22.35969456	22.38039452	21.08866809	20.67836944	22.4319057	21.12268403	21.2141301	19.78215479	21.47845784	23.75474012	21.7366368	21.18149941	21.93623446	24.63545369	20.62624499
427.mp3	21.75748581	19.52821896	20.75010488	23.34478575	23.41813528	23.61006187	23.9648533	23.55971937	20.77920811	21.88006933	21.34164632	19.80704926	21.43079026	21.77806547	23.02907552	21.94673865	21.69047082	21.9833796	21.52661443	23.56103414	23.07922805	21.51099991	20.27909578	20.8949063	21.00504474	20.80899176	20.91492671	22.36532637	22.09041856	22.70763759	22.80997756	20.66240937	22.11570998	23.74943803	19.87139216	21.98521157	21.76407512	21.84126749	21.49920893	21.38067266	21.89331966	20.47404285	21.57593063	21.82496629	23.07707622	24.14092684	20.76632458	19.85062162	20.75468095
428.mp3	16.82932834	20.11634992	18.85049187	21.49563078	18.79482502	20.98755466	18.93755855	20.65221488	18.94785525	20.70695902	20.1011995	20.46127284	21.28687461	24.03928141	23.53194002	23.78384142	21.60624406	18.34817137	19.34776025	23.09614368	22.90273357	21.70422681	24.71806011	22.18972809	21.67125266	18.68364224	18.66594575	20.99424658	21.85980331	23.42453722	22.88019241	22.82311817	24.61391346	17.91712853	20.59084749	18.4119864	22.28264347	23.42116787	22.12904331	21.0969212	23.24471357	16.75273588	21.49370679	19.61740692	21.81031579	22.52118184	20.34179895	21.96393754	22.72675283
429.mp3	23.46452223	24.55711042	27.5280346	29.70294534	27.21096287	28.68405914	25.55177642	20.07683097	19.9369899	19.14678584	21.22027956	24.78288035	25.93332908	23.60323348	22.78902772	26.66222938	23.53313529	20.23345064	18.71377393	18.15480301	22.49187923	27.68541906	24.7032704	26.89340836	24.9490835	24.89795893	26.67180481	20.68623749	18.03411926	20.43717811	19.48127381	24.38300266	24.89364087	23.82804171	24.83793402	23.46702435	23.53237477	21.56246853	20.2665354	21.97402138	22.45831223	27.74314892	28.44685557	26.53607359	26.51836525	28.23425671	26.16792544	20.70299775	19.29937822
430.mp3	21.17418713	17.18898557	22.1717554	22.77357607	19.38567637	20.26774179	20.58129403	18.13473196	20.01119234	19.95787389	20.90311241	21.99349912	22.60697204	19.07628144	16.68427375	21.92757107	18.93731733	19.76244267	17.9077628	20.54582558	24.15821871	22.67690659	21.21230471	24.39852256	20.26588659	18.75299472	20.91134878	19.91949602	22.16904509	18.18638717	22.55839288	20.98122156	22.2643067	18.66608849	24.89046105	19.09150854	20.15439541	16.46160256	18.21565122	20.63345673	18.12721506	20.58112855	17.06780797	25.75428937	18.73042177	22.30369878	20.79737947	26.37711266	19.03910541
431.mp3	22.53157254	19.84611177	22.15612227	20.23517495	16.67059035	22.5103186	20.52539691	21.02115038	18.70336466	20.39490302	21.12124991	19.85375127	21.96396031	21.95142509	22.10565713	19.40075092	21.10076662	22.3779619	22.14072158	25.27889401	23.65175904	20.45931816	22.73829301	20.83217252	23.97966873	23.26162532	22.82601833	22.82093301	23.60842891	21.6394081	21.83896737	23.49017129	27.98116005	22.48292293	24.73179848	18.71757544	21.87323135	24.02100545	23.68925791	24.13257961	24.66278722	22.30434486	20.99642395	23.23726583	21.87717966	22.97035564	21.51258056	23.32947885	21.17176267
432.mp3	18.64992794	17.71752713	18.98661325	20.7823942	20.42980902	22.26663679	19.92779761	16.80636608	27.00010288	19.78947344	20.6183266	23.01520236	17.32078334	22.31225692	17.15081497	20.35884982	19.87794386	25.64908735	18.10216101	20.39109885	19.34013537	20.08138708	22.17973572	17.3550902	18.12950655	17.38108162	17.75053093	16.74331324	23.65390835	18.43642188	20.80704513	18.66577507	18.55850822	18.46166124	17.58824329	16.75696653	19.86334491	22.93484607	20.44213326	17.93316033	20.99378188	16.16210972	19.92794569	23.19854571	15.90018275	18.25764633	22.28190807	20.80028575	19.59768866
435.mp3	20.51588914	25.76478844	20.2577133	24.15626933	18.68755925	17.52914882	20.38156937	20.21062928	26.0125913	21.19088179	22.17547913	19.67348222	22.44056077	20.00772861	22.08611447	24.51534951	22.28540035	18.88045758	20.36610821	20.58356187	21.84232983	22.28085136	20.16485041	18.12182738	18.16653567	22.13148863	19.73454115	23.31021594	21.08040946	25.55603613	25.74956957	24.25584735	20.19709584	21.48951775	19.96706311	26.80613229	20.34378785	25.227286	17.56274812	16.89387221	23.71370655	21.76181301	28.74254689	23.38411217	25.66445576	23.99385959	21.18409417	22.36072096	21.588268
436.mp3	23.92692825	21.2600198	22.89409363	23.17718976	24.99800095	23.79353711	23.82987704	21.57361075	27.27020988	26.65927752	20.0787811	21.68201994	22.57486523	23.117873	23.12522007	24.14140062	25.58753183	25.09119845	24.36323744	24.15967183	22.05978657	19.25825559	18.7106833	23.89258167	22.04103751	23.14744268	21.24714396	22.85334253	22.06745089	19.88047846	19.63596443	23.76259831	23.08927992	22.90698229	21.48307939	21.74245793	21.54666494	24.37093581	20.54791554	22.17348309	22.12988584	20.17247896	21.99533127	20.30930878	23.97659437	20.41196226	17.61775628	20.97577694	22.61992465
437.mp3	20.61787772	20.59499305	20.2103821	18.5214758	21.83592004	22.48576772	21.95598724	20.43141139	21.96744425	20.37480902	21.50227559	19.15728661	19.90552243	22.68707393	20.80001546	20.5366129	20.1938216	24.13502467	21.12244275	20.94761352	21.63215031	18.91399863	20.23168249	22.35380187	23.29134696	21.57743538	20.80646623	20.22598314	20.29043218	20.13570155	20.36521107	19.41857016	19.37475589	19.93239802	19.07846085	20.72675665	20.55834115	22.65247626	19.52774105	20.07594109	19.57550836	21.91553528	20.61558536	20.78496349	21.21186022	20.76668893	21.20874368	20.4568932	20.93275157
440.mp3	21.42874047	18.52329436	23.06179361	21.03299162	22.29026177	22.850466	23.84532924	23.45971591	20.72137144	22.53739091	21.82193652	21.84021844	22.89164457	22.81335087	21.01955731	21.48840956	19.25580574	23.22123361	23.7720156	22.35860979	21.40130715	21.95899298	22.78439915	23.21626312	23.62313204	20.91260655	21.1720118	20.20876655	26.33116915	21.23622522	22.46849744	20.74448133	22.62613704	22.88239869	21.7279562	23.41112487	22.20584534	23.69957584	20.15277735	23.02260687	21.52621517	21.02636813	20.33038044	23.66863192	20.57422568	20.59881202	18.29043037	19.68298464	20.54119292
441.mp3	21.78238804	21.29827285	19.27676317	22.28759201	21.66972532	21.16941269	21.66555285	22.17754266	22.46386752	22.09980395	21.68392006	19.38722582	20.23227784	17.90066126	22.15713885	21.90125214	22.28049775	20.15723416	21.43519977	19.27771023	22.79545065	19.31294422	21.94932577	21.44883087	20.93540424	21.26143306	22.8630179	20.31115135	21.61478906	18.67510873	19.89250287	20.28156647	19.82495117	21.80842018	23.63222974	24.50849442	19.42352666	22.91549869	22.47500753	21.56422595	20.56762407	22.20722608	19.76093467	20.22403143	21.34681794	23.24143724	18.56874039	23.12740322	19.31652279
442.mp3	18.69750059	21.71150688	23.59286179	22.93770068	20.59255813	23.23522396	21.14982737	17.84916147	23.0672394	20.6103816	23.79647652	20.36929057	20.6954842	22.81950544	23.44097649	21.28520448	22.99042059	24.33755991	23.43843285	21.54305589	21.13454688	26.24853293	23.01959506	24.80400344	21.70814522	23.6600655	21.8635213	23.51156363	24.78941294	23.33188541	23.27993233	20.07954441	20.33058559	21.09592635	23.64205988	21.41029411	22.17436134	21.95841669	21.816564	20.45543846	23.16422451	21.83623818	21.36261635	23.85397608	23.74090659	21.69299378	23.01802372	23.07636488	21.80766397
444.mp3	19.21333516	18.43133775	18.53715566	16.47726043	17.7102675	18.88192982	17.76759267	19.56110665	17.56659532	20.02675393	19.78564207	19.06472028	18.90324187	17.9764865	19.72037016	18.80704511	18.67239295	20.22551498	20.25083622	18.63171857	19.35384967	19.63409344	17.47546032	19.99942749	20.04755959	20.61083006	20.34597184	19.46213422	20.58524561	20.01618761	18.74237972	18.79803818	18.65333133	17.4949522	18.87718083	17.65792828	18.96963014	17.95958558	18.38038303	19.4779726	16.15613549	17.38841398	18.80081851	20.08351786	21.41894461	20.87358818	22.80099348	20.44064797	19.04607877
445.mp3	25.48779654	28.68458616	27.61105997	14.87620016	27.91887501	26.60982659	26.60725634	26.93068266	25.88152656	28.00647945	24.08494033	24.37795004	17.44383598	24.90098071	25.84594654	24.82212231	27.58737329	26.75097423	16.10580056	24.11564577	25.91542963	25.85179066	28.42350713	26.57258724	22.07234721	26.6199041	24.63137132	25.53119903	25.51548492	26.59239074	23.77576447	24.05531256	27.96825065	25.13224465	27.69924183	28.08578923	24.68853972	29.40145768	23.19700666	25.91650967	24.49710315	18.26430215	26.61834915	27.01148122	23.99176987	22.43582037	27.87022761	27.07560221	19.48951023
448.mp3	22.84050129	21.09629081	20.76094142	19.81833153	22.45733821	20.2794253	23.80391314	20.16268881	23.41169425	21.49093332	21.34287908	21.24120135	20.96005837	21.12818798	20.72526252	24.86168526	21.96505454	18.81186395	17.93865492	21.60580322	19.35870778	22.71791803	23.05819806	19.95303735	20.64173109	21.9715315	20.68396781	21.8330001	19.98581762	23.17269168	22.75139334	21.07301207	21.52544629	22.46385679	21.76976865	20.40056511	18.73363894	20.88372592	20.9111411	19.14587796	18.86219707	19.86011082	22.83061323	19.57854799	20.36873217	20.22862026	23.05887659	19.97252882	21.28523387
449.mp3	25.33347111	25.18524345	24.71062577	23.62166154	23.57349649	23.7421597	24.46256207	25.55560479	23.98726363	25.56711581	21.09463799	23.35316645	25.43160334	24.11567873	21.92277566	20.20388443	21.95634886	21.67165419	21.14697491	23.39940313	22.6166163	21.16678814	20.33057371	21.1803526	23.00909417	23.04746818	24.07546296	22.6664376	23.30703085	19.23079267	24.15820072	20.04678629	22.02191619	20.551097	21.32993604	19.79172486	23.10725915	19.67480544	22.89855008	23.80468129	22.16527739	18.81033595	21.52468628	21.3870861	21.35530133	21.87934142	22.01694401	22.96977901	19.89799649
450.mp3	22.23232115	15.60903062	21.0255993	18.64402166	18.92584788	18.05323122	20.30356932	18.53740674	21.55133279	20.91531024	18.10329337	19.51419685	22.65840701	20.50137157	19.61486984	21.8356579	21.80106111	19.87704941	18.40405203	19.05396697	18.65945364	19.21792285	17.82487197	19.74597393	20.44927848	19.13436937	20.43287517	21.46120462	18.46064201	18.94656971	18.67446797	20.84514326	19.11228937	21.61508404	19.15395441	21.51031746	22.30896314	16.15473502	20.5346319	20.26426342	20.53436454	23.18416381	19.05733125	19.23863168	20.51499881	17.68428149	21.52520277	20.89114637	19.04946697
451.mp3	14.17879335	16.06051011	17.74189317	16.4812776	20.72856507	23.12150408	15.59592572	20.63745956	20.40768296	19.6260194	23.33978158	21.95771685	18.21226038	20.15421093	18.22802809	17.29675582	20.57769453	22.85232014	16.37078747	21.22861443	20.31343159	17.03962349	20.97804877	19.03160182	18.85073173	23.43713038	21.1358364	18.36834282	19.03700031	21.84601753	22.17047608	20.81398922	19.29668541	19.18673604	20.33383306	22.23290505	20.28790951	23.5431512	22.22712177	18.61864607	17.54429944	20.06077028	20.14861126	19.55913425	18.6101873	18.5454847	20.06731886	20.72615567	18.98656832
452.mp3	21.847652	20.58510733	19.22782251	21.66052663	23.13173238	19.14336112	23.9733949	22.42378283	21.14798551	18.87208861	21.56771834	20.55897663	21.79745662	23.1334828	20.33643707	24.17801319	22.38498518	20.34538375	23.7197714	25.85913924	22.07731741	20.21846949	19.93054083	21.98802846	23.68317778	23.40238166	22.46755653	19.33471091	20.74032985	21.00704562	20.67891687	22.57328137	18.53656167	21.34871945	21.97874206	19.75396562	20.8491416	21.80380095	21.39525445	21.94953608	22.54919355	21.69989882	25.67297617	25.20452375	24.19608871	20.15816053	20.72853577	21.6736339	21.58551366
453.mp3	19.67011708	19.40939524	21.69876965	21.36196986	23.0835717	18.54931598	22.5741475	22.34471924	20.89698421	22.30074517	19.73275051	20.58538875	18.44683918	19.49828425	20.34860792	23.11106402	19.42708683	20.85281068	19.08554849	17.56930479	16.89314616	20.43392739	19.59531158	23.35593651	17.01508209	22.06012552	19.55225733	18.8175936	22.8863498	23.56167057	17.92715795	23.41160187	22.87254306	18.88496642	22.67449959	22.50617114	14.60327761	19.97657949	20.24126132	23.62666768	22.91795451	18.95600458	21.51669432	20.33651194	21.77388448	20.29823696	18.17415154	20.60423271	17.03987272
454.mp3	18.92069185	19.07999567	20.16951067	19.44821384	18.42218654	18.84307604	18.38385208	18.03295073	20.29860107	18.82270953	19.35461303	21.63348833	20.29071654	20.30475679	20.7904353	18.76773966	18.18314049	20.02076959	21.89560209	18.17048097	22.10863608	21.78504842	18.44203418	18.26045188	17.93017061	17.79090001	20.79321154	17.91154206	18.56654806	19.2124632	18.9499174	21.15686178	21.07975821	19.46251231	19.55619221	18.36540892	21.84785193	20.92233962	21.20194731	19.29927135	18.84912126	20.03454878	20.42714025	19.09279699	18.58302376	17.58657089	18.34145897	19.0406649	18.56745884
455.mp3	21.05933477	19.73393406	18.3630549	20.90437131	20.10484631	20.52042481	21.86506721	24.09233046	20.97917297	21.69145007	21.86734593	21.14399256	23.56408162	20.34341277	21.51283282	20.45861335	21.43794249	20.99045616	23.29925659	22.93938186	23.23327114	18.32259461	21.60084513	18.54813362	20.15026347	21.01297765	20.30857476	19.59343871	22.96073641	20.35678746	23.16344181	23.50390155	21.68889656	21.55287621	21.70807509	21.79780411	21.83118026	19.64508505	20.50235967	22.51843136	22.72496233	23.19733452	19.41870112	24.34559931	18.78934043	21.76722043	23.41646736	22.95347951	22.61617842
456.mp3	18.8313172	21.25291977	21.94906764	22.82305968	21.90280853	19.09658957	20.06760731	20.62312481	20.12727052	23.71665327	22.41816689	19.35579722	19.02402222	19.88145463	19.884306	21.44151028	20.15092201	19.48606283	19.78561678	18.38734662	18.09195339	19.24863533	21.08244043	19.06071406	19.18680616	19.78869906	20.75869713	19.84387327	19.32352814	20.53593392	17.12737916	19.08298708	17.55009477	16.55128732	20.89585065	20.45520089	18.80628667	18.23385903	19.00044525	18.16215293	17.99914828	19.23253456	19.55539301	20.46983813	19.46114022	18.96917524	17.84061984	17.83218631	18.96106106
458.mp3	19.17091823	20.77545291	22.06012776	20.56204839	19.58345153	19.45370093	20.77049882	18.99647406	19.59060296	20.05447863	20.12863035	22.12781605	22.44992745	19.90126207	18.65056325	18.56126375	19.92252996	17.64298279	20.44565539	20.97181782	21.2954419	22.6593922	22.87775936	21.83185878	19.27927056	21.49127509	20.75809469	21.77270782	24.4275068	22.25242915	20.17345826	20.36759043	19.7280469	20.97247466	22.54301404	21.54807044	19.73643447	19.42077586	22.93902358	20.54782739	17.22861583	19.48900794	21.25163954	23.01165464	20.70454287	20.73918102	19.55602823	18.65693196	20.50721413
459.mp3	21.30966254	19.53835771	19.41670251	20.59487622	18.51582574	22.21498396	23.81620585	18.94669864	21.9647726	22.56718106	24.58783923	21.83057545	22.50065744	22.80072937	24.50560941	23.79451201	23.71378947	23.51449772	24.23940852	21.43168337	17.82858496	20.25925837	20.61331531	19.10061168	18.96223099	20.06936376	18.39578548	22.88976791	23.8163688	20.6794303	22.94849664	21.79046278	19.72847639	21.04759907	22.5629217	21.20486125	21.41927367	24.7789804	20.88908121	21.90103152	19.045313	20.40014936	21.88041023	21.06736693	18.55696868	19.03527185	20.80707431	22.02511841	22.21235086
460.mp3	20.27805475	21.87859646	22.60316561	25.97649633	22.16843032	23.37312262	21.73830159	21.18729546	22.95754604	22.81380808	23.37295786	21.53985624	21.69523144	21.83586341	24.1246801	20.71448083	22.44794398	22.30868119	22.66935639	19.0165768	20.4122487	23.18229874	20.6161794	20.18337581	24.68563581	24.98154655	23.9554484	23.17235746	20.11332027	19.16690757	22.35795083	23.32414687	23.25129171	22.40881637	21.5759948	22.47114157	24.01400497	22.73510084	18.822135	21.34053607	18.96782313	21.16701086	23.37997753	18.67263239	17.50698867	20.5043799	19.76279345	21.25772831	20.88251507
461.mp3	20.66082887	21.61177541	22.07261061	25.65220927	21.40465242	22.90874791	20.60013259	21.67014425	23.66323185	23.45104257	17.52103608	25.80264512	22.14695027	22.56080068	21.58332479	25.05978795	21.90020488	23.82835008	18.41353008	18.35961806	22.72002915	27.48340438	19.3253733	17.7568876	20.99066034	17.46204042	18.38957173	22.28357649	22.19856148	18.84099789	19.42644039	19.37659994	19.09419048	18.47484476	22.55673957	27.36672844	21.17331027	22.24562732	17.91462579	18.77159854	21.15175643	24.61539429	19.29790062	19.91288767	21.76859016	20.46853691	17.8195429	21.74915291	20.64538903
462.mp3	18.19678321	17.56607308	18.09237512	16.61271554	21.56676357	23.22255884	18.53623157	19.44307717	18.03100008	20.04969324	19.29454857	22.37950977	16.95206087	20.17907076	21.75007587	19.19909727	17.90931231	17.38190928	20.86584685	18.32839604	20.72185942	18.69929211	19.28528708	16.99070743	19.12875596	21.86265357	20.24882804	17.84608174	19.95968418	17.68551368	18.39700216	23.5470043	21.09918499	17.1918843	20.71250077	18.51724774	19.21763088	18.44179262	20.20356328	19.74754901	19.12892638	17.82653706	18.49461162	20.3019407	19.53907423	19.98515013	19.6816424	19.72511204	19.71414321
463.mp3	21.26175493	20.77823266	22.02271237	22.99282463	21.14994531	23.95281483	24.15869526	23.93943857	23.45347544	23.8054714	24.97346972	24.5654609	21.77216822	18.92929102	20.79007532	21.40755455	21.52439144	22.43921537	23.53689482	24.57575456	23.41255459	23.76105696	22.75174846	26.77322198	21.95787645	25.11243667	24.94854041	22.43192555	20.77185438	23.44794539	26.56537859	18.75048767	19.60954385	30.7087832	24.58311307	22.43884349	23.11994863	20.82248745	18.86232145	22.14585542	26.77690747	26.06068788	27.46056242	26.69550603	27.50945847	21.19791215	23.46714394	25.30051855	21.65503345
464.mp3	27.0138095	24.08601177	24.35447542	24.68547477	19.62002495	23.93051016	25.88555587	24.95731343	25.17203125	23.20045621	24.32646123	20.25163829	22.98170688	22.8379361	23.56096715	23.93802897	24.9207837	22.36328269	21.89062527	23.56628354	20.23766777	22.58410658	24.05074432	22.57601364	19.66580243	21.57511906	24.39740052	22.72348127	25.86215675	25.72912599	25.09262665	21.48669631	24.96428571	22.37790598	19.95298145	26.22923138	23.5204987	28.49322544	24.28730071	26.24847214	26.40703115	23.11960809	27.87861134	25.30054388	22.31526805	24.39138895	28.0810213	27.18227463	23.70238089
466.mp3	19.75726434	16.57890545	19.81221864	17.47452795	21.873634	19.37317576	17.85217367	20.5096489	18.05624157	20.77349216	19.53690429	18.22319498	21.68642592	17.89862795	21.34175999	19.16152854	20.7663656	18.29766671	20.9336447	20.57278443	18.31193009	20.8612973	19.67060039	18.57899269	20.21684743	16.77404617	18.8745296	22.66883625	20.17813461	18.44330236	19.03989856	18.30678555	18.96444192	20.0820865	17.78235723	18.78097327	17.62320997	19.50205382	21.02299538	16.90894509	17.24712268	17.49691107	20.12132694	19.91155609	20.02082386	18.7262225	21.27552758	22.89560417	20.7184615
467.mp3	21.54297938	22.81307894	19.13888052	20.78347691	26.28689531	24.03796083	24.15538804	25.6648011	23.01401815	21.8974958	17.59910556	18.74567141	23.12442405	20.075699	29.90215354	22.29307362	23.39077603	17.40885073	21.58042966	21.58606726	22.0690063	23.96996707	25.24093759	22.46784836	25.31830166	24.69817938	20.25151861	16.62790843	18.20724417	20.04759775	19.81897728	23.4214696	19.18261429	25.68574349	19.71353279	19.70478263	20.22026581	22.41182855	20.11500329	24.0253873	23.54358875	22.3982448	25.95457252	24.67710126	20.6176035	18.13486634	22.7860119	19.30187257	22.7971312
468.mp3	25.64440088	26.28085693	24.11977764	24.16178069	24.95334597	29.1996711	28.88455354	25.95415591	24.41832297	25.54075552	25.27664927	27.38231349	28.6696756	26.9028367	28.32359307	25.72326144	24.93289998	26.55405492	26.96963458	26.24184743	26.3473492	25.26285544	26.35349827	27.71514024	25.57692678	26.4798896	28.65139074	25.54846874	22.18828854	19.58820369	23.62972677	17.35118504	19.47772246	20.32276311	20.53756361	18.68372919	21.84349906	25.61099957	23.23934622	25.43447299	25.35375009	24.00483363	25.48164655	24.27398008	24.89651001	25.16843763	25.07053865	23.98644629	20.45002048
469.mp3	17.45411871	19.10515643	20.45707146	19.43899941	18.79975234	20.48729354	22.55443956	20.39221053	18.71624226	17.8889661	22.31177493	19.84351916	20.39471099	18.58646332	20.96171792	19.15519432	18.39312624	20.15955246	19.10040127	19.4763785	19.6258967	19.91023408	19.70983998	20.23888976	21.31420922	16.47091562	17.37760615	11.97551738	22.20864119	20.02245026	21.58695617	21.97342615	20.21631736	18.04804608	17.41826712	20.74597278	18.56391015	20.58476697	18.61670406	21.00322351	19.61897531	15.397901	25.07542407	21.33779224	17.53039704	20.52764482	19.74305077	17.74385372	14.74864672
472.mp3	20.42221025	19.01039641	16.88041247	23.02622913	24.41196397	19.44630536	18.46002396	25.23224107	27.64132751	25.5597101	20.63917736	21.06419537	28.7995138	21.59658213	20.34314338	24.36154246	19.74930366	20.78905243	23.22740777	20.9013351	19.73427024	20.71601553	24.4368243	25.36421011	26.64714413	20.36031752	22.00009384	20.27150053	20.06935149	23.26855764	20.56904061	20.79973453	21.710906	25.04830168	21.23918909	22.66436078	21.56540367	20.32563871	18.29210583	19.38989372	21.64198732	20.18987298	18.00611078	23.3583936	24.18391105	23.39719957	19.80811851	21.43386779	19.70236254
473.mp3	19.00246772	19.47317577	21.31632657	27.79475032	20.96720621	20.32759513	17.71899804	18.86959102	25.15750472	19.17211536	19.8342017	25.07548608	18.95884958	24.89984161	22.00230363	18.41896033	20.65168907	23.13947041	18.72400945	22.74776496	18.30277784	19.6527438	26.4863659	18.16766041	18.30326663	24.15106638	22.18604354	24.64307342	23.55912381	18.10087126	23.57049455	21.26625202	20.59110573	25.55861081	19.19034162	18.46582877	30.2445806	18.79477787	25.24506583	24.25751322	18.33042534	22.97254926	26.46516617	19.70094744	25.42420306	24.07116204	21.45215415	21.92293271	19.58172746
475.mp3	18.31857573	18.70639845	19.0695665	19.89778036	19.14742138	19.73739527	19.61673054	17.63981754	23.37357006	21.94740574	16.96886188	22.12387349	20.71862058	18.85012404	21.16719294	20.15779139	19.45303809	19.32929061	22.29669395	20.86629048	17.96041285	18.94647608	19.84409877	21.30221992	21.38872852	22.18134746	21.33796581	20.14697402	20.76042852	18.4768838	19.56695936	19.79798736	19.80118239	18.39055364	20.10264801	18.9595963	20.34187754	21.45586624	21.79066502	21.21277127	21.55041362	18.96831973	19.75016596	21.70851081	24.48041049	21.37469542	20.19492327	22.28011978	21.32503358
477.mp3	22.7179484	25.5263717	30.39713494	17.98506281	17.65664553	19.41512564	23.36776415	17.9266224	22.61298325	34.17027086	29.55015273	19.29602821	26.75560428	20.83254841	22.34884205	24.55889155	24.19996327	29.75278552	15.93435574	16.68353954	17.9721762	23.13803431	18.97538192	25.27147687	34.75448546	28.49503824	19.23893869	25.9655526	22.41266259	19.46868298	24.15621482	24.86617172	30.17982021	16.88299802	17.72293457	19.35718887	25.07524157	18.13845613	24.60357733	33.60513398	31.16904351	19.22854819	25.36569803	22.64296139	20.66384103	26.46795198	25.29079981	29.96620188	26.52944732
478.mp3	18.75996964	20.03721533	22.9604067	22.49416674	21.87738571	20.46592912	22.61195389	20.89798363	21.6809642	22.14069349	20.55636327	22.62518183	17.06943215	18.01329559	19.13998521	19.42309871	18.15625696	19.72689816	22.56175775	18.89119934	19.27802749	19.93360486	19.40409215	18.79425329	20.19301684	15.57887298	21.97757369	21.18746593	21.76794404	20.78864276	21.06923154	21.67011839	20.05354381	20.87887924	17.07672471	19.3405016	19.05100146	22.62142689	19.8216299	24.62198749	24.16021113	23.52463667	24.67218779	20.7556832	22.30063571	21.1746109	21.5155583	20.23192154	19.2234681
479.mp3	24.72423332	25.94516147	26.97190126	23.58856885	22.95149074	23.66424469	22.47022109	23.0923208	23.59849694	24.2140817	25.7538755	18.34525826	24.45868824	20.2861423	25.27370404	26.28002414	23.93865656	25.97598493	28.85060216	26.0425404	22.67698596	24.75659969	25.37554122	21.95890232	23.4180246	25.77673049	25.87667128	22.92177451	24.64766	22.20977859	27.53415566	26.30716313	24.01780139	27.36108388	19.85515848	27.72393098	25.69077471	24.63078614	22.61156919	21.66067157	27.23406167	24.56579996	25.0370412	24.40823701	20.72517818	22.15025325	22.6982523	26.5658157	24.27716846
480.mp3	18.85051176	20.02433018	19.76063997	19.12777557	19.33469162	20.6131278	18.29345259	19.48354586	20.74299338	22.04994812	20.6554197	20.6352316	21.99858322	22.9214381	19.75262733	22.31613185	19.14966792	19.98118199	20.4933988	22.70211113	22.52173115	20.13127635	21.16245946	21.60384979	20.63317553	20.4107546	22.01914088	24.45284566	22.21579956	20.71573377	24.45378108	22.7915559	24.56547056	23.15721763	24.5290074	23.57419557	23.88491252	24.14669892	25.92336031	24.06625619	22.56532968	21.47037777	22.95165601	21.99997117	21.48197411	21.49800121	23.56391212	24.82414256	24.01545389
481.mp3	18.79250803	23.84184571	26.96498587	23.56349673	23.11244344	22.08673272	23.78041825	22.33050404	28.76916019	25.88634552	23.10252738	24.39568941	22.45874746	23.6501689	22.90454459	21.49987866	23.23459068	23.39677836	23.1968465	23.17194852	20.9349692	22.60378001	23.00274776	24.21946769	23.54763231	22.13507178	22.53968831	24.41905486	22.52225454	22.51746821	24.07187459	24.52302163	25.72637609	22.20491735	23.37790123	24.24050284	23.34469081	24.1045899	24.02710678	23.36954785	22.80522056	22.68525996	24.21621089	24.13941373	26.24002062	22.96152874	21.829167	22.7373877	24.04053961
482.mp3	20.90687689	22.48109851	20.30733204	18.98666505	19.53686324	19.55628745	18.95405467	19.30172898	18.32610701	20.7972089	19.56614176	17.65730266	18.86142735	20.70483612	17.75298346	18.36435393	19.34865339	19.91933349	18.90674076	17.48949754	18.67047702	17.59433743	26.30710445	22.54846307	20.82937323	21.23957759	19.75374773	22.27943183	20.91951684	19.92019674	20.96645552	20.34716522	22.53899778	23.09901276	18.94121036	19.53764396	21.67547381	21.38336065	21.76182689	20.80221042	20.46314349	22.35420051	19.63071632	22.99086343	19.82680922	19.55513894	21.85142706	21.1527365	21.53701132
484.mp3	20.86948039	20.3828405	21.26698271	19.5302728	16.49195409	20.71519469	20.41311261	20.40949535	20.89423063	22.03263169	22.10011956	15.55135939	21.56883336	20.10402519	22.76640014	20.93402236	18.72057164	21.78522809	22.9646122	19.81000603	23.83520597	19.2058886	20.24229274	20.32146844	21.18301162	24.48572883	16.31433903	22.73275401	22.8921727	20.56735952	22.00015888	22.42663874	21.5357636	22.66147015	19.10892695	26.44736189	20.44295598	18.61110301	20.64850327	22.49766832	24.32316715	15.52807589	21.65189038	22.28051765	25.56962398	22.79751275	23.84959133	23.7731417	22.61066637
485.mp3	23.32655919	23.04742	19.80797834	25.89044246	23.21143383	22.83084663	21.88324221	16.77628879	21.83769508	19.70154715	22.93830054	23.95855086	19.98789413	20.8150388	22.94090627	18.82499203	20.93995417	21.08815497	21.48637417	23.22984776	22.41310847	23.13659773	18.72104344	20.64326378	25.15127754	24.08084745	23.92606213	20.5621681	24.9657375	25.10036621	23.38682082	22.35793063	24.54490733	23.98866513	25.25289875	22.77621185	21.47100265	22.72300942	21.43728536	20.96852425	20.23708394	23.16398573	24.09509817	23.56604801	23.93537464	23.69113982	22.75991451	24.52752216	25.77665253
486.mp3	22.33302125	21.07840304	22.40543813	17.7585874	21.48861836	23.27642251	20.84465424	20.033936	20.50490311	19.5790257	20.44311135	24.12701046	19.73714232	20.18228242	23.7768344	19.10094337	20.35104744	21.4573771	21.2077478	21.683445	21.65060878	16.20920668	19.41525823	19.33528926	22.18845443	21.3352136	23.29737745	20.85886613	21.71402798	21.51439369	18.89683381	16.66224278	21.5512267	20.8481714	18.67235267	20.19335915	19.08724096	21.35170066	21.92445628	18.88861932	19.58524976	20.46798866	20.7438737	20.57365144	21.87216868	16.64237974	17.80644451	26.17992545	20.31807213
487.mp3	21.17557205	23.29484216	19.5834725	24.951499	23.12299261	22.75454238	19.75596592	23.09594898	22.37977131	17.05330428	23.33871833	21.05152497	21.45318976	21.32343563	19.33162464	22.83612355	24.01239939	22.59022856	19.21867931	19.1349186	21.87760066	19.80780326	18.91889606	18.61123327	20.54545012	19.98728995	19.44771699	24.31381517	20.86134401	22.3652187	24.93393855	25.32322247	18.28283558	22.80894555	23.97290931	20.0983668	22.74340362	21.91698012	22.12350886	17.14148846	21.90449789	21.678792	20.22842544	23.00411388	22.47321652	23.27779819	19.24805476	24.66640692	24.50556064
488.mp3	20.33736435	25.20863846	20.09015189	19.90948312	23.3853578	21.31515709	22.59359432	20.61325869	25.30730173	21.64391276	21.60199181	23.41168958	22.5776069	23.14141633	24.88856231	22.36883817	23.02518593	21.90872082	24.69184258	23.10874156	24.64883058	25.07800515	20.2341738	24.19097767	26.20959024	25.03346414	21.22493228	21.92586594	24.69375244	22.62121102	23.46116966	20.58746112	22.65878138	23.65521222	20.90313057	20.53733705	22.96277124	22.12597347	23.41591817	21.54866279	21.9321601	20.34839294	20.80728883	23.81956301	19.64913113	21.12545124	20.02429456	22.07020095	23.59633978
489.mp3	26.29021737	23.35244406	23.20421153	22.72908336	16.611999	23.48073143	23.66449622	27.00357564	25.93667897	26.3979769	27.98571781	23.52310968	28.25752624	24.48738586	24.7712011	21.54963787	21.70173276	22.28781784	21.79997678	25.49729423	21.97412405	25.65768646	22.01290828	20.2036685	25.45468822	21.48739909	23.38055198	24.82081367	19.12734882	23.30407316	22.43761667	22.18942986	23.77405952	24.65512919	21.04942115	21.49255352	24.93599393	22.07755953	22.40435856	20.99133075	16.99455864	22.72340657	20.39738325	21.51586129	24.41583751	23.17675964	21.95926491	21.07813419	23.91230839
490.mp3	20.82927957	17.59595438	20.02989927	22.97122771	20.06898107	21.14092065	21.31109688	21.13163125	21.80374378	20.79605999	18.8056137	21.07212625	20.37838781	19.74084453	23.94961385	18.26960666	22.37339903	21.55788024	22.75012458	21.90427907	20.54240568	23.92255942	21.35815052	22.47551413	23.19706316	21.88042596	22.37164317	21.30153852	21.07641874	22.71403881	22.19351071	20.91270081	22.57851914	21.75353831	23.79392846	22.05731853	22.08887276	19.21885103	20.24851517	23.38695945	20.3951352	24.95436846	22.73165742	20.45967168	20.0582048	20.60701972	20.18464956	22.14276043	22.17373568
492.mp3	21.9258522	24.79607594	23.53027322	22.60106679	20.59768486	23.86497362	24.33530689	22.31901564	20.59874796	23.85388904	22.22295837	27.70919052	24.60358164	24.26113341	21.6342504	25.15990371	24.72898627	21.12674831	25.86114143	19.24440655	20.37120149	21.83931293	21.06607303	23.51547398	22.66451218	23.54216517	24.30695585	22.15692488	22.93410124	22.18500574	20.38866151	23.5731047	24.32938724	21.83738996	22.38246483	21.95666349	21.80735012	18.71843662	19.84861871	22.23114945	21.12031889	22.33430755	24.68826903	24.68473791	21.27672681	22.57453011	22.24673234	21.16147817	21.75713984
493.mp3	20.3560142	22.30309177	20.51005623	20.33172226	20.44643695	20.12905217	21.22280068	22.99313095	20.67923582	20.6566626	21.5951648	21.21927488	18.63901407	18.67327323	21.85484443	20.83024273	19.95525566	19.74017285	20.41726983	17.19987817	20.51881212	20.25489248	20.29269951	19.66473522	17.94883744	20.4386778	22.35039408	21.52050874	20.13856498	22.92443819	19.70405142	21.16492831	20.51756675	20.27396538	21.50182772	20.40798576	20.18486489	20.32056929	21.19169275	19.58311353	17.14321495	21.27042966	18.0909894	16.9423483	21.02922649	19.23852236	20.85989699	20.45845378	20.43281192
494.mp3	25.83165476	26.29835402	23.72867533	25.91642846	26.79552346	23.30097357	23.41047946	23.61074304	25.55400347	23.41678375	24.26754758	24.98248842	22.37047766	23.7435306	23.83626095	24.39601814	23.67191046	24.87154864	24.70816502	23.75857871	22.51652221	21.50950427	22.0409003	20.32914435	21.296737	20.29756178	21.03494935	20.6119815	21.00813255	20.82638196	22.10502449	19.35736123	20.29397506	20.93911234	24.37568465	20.70546539	21.08005225	22.48557602	22.33988193	19.56511647	20.64780192	20.56064704	19.36953835	22.58342474	19.44812409	19.70035792	27.34768449	21.66997727	20.83660178
496.mp3	20.00247168	20.15729905	20.35851937	19.58365694	21.02386535	21.88461486	20.14493497	20.48838837	18.82218097	19.7826264	19.58000243	20.47917596	20.11097888	25.25917692	22.41913353	19.2416634	22.68358575	20.28127248	22.59327119	21.62182079	19.76743583	17.67166592	17.9207452	19.27442809	20.8137767	18.88864872	19.74425512	18.2769786	21.99198136	19.2839584	17.86729652	20.79138307	17.93718276	20.82531888	16.84475186	20.50598378	18.25549898	19.74225573	19.95464554	17.80237844	19.0373525	20.1775248	19.02785367	25.72589694	22.1316005	19.71752041	19.70378029	21.16370251	20.85692434
497.mp3	22.29086607	20.47495561	16.89782281	19.68355069	21.74267722	21.46463122	19.83454102	21.1473757	20.92176488	19.84785668	20.16488277	19.29079705	20.59103565	20.56312611	18.51438562	22.65508601	20.47815979	21.64258456	20.07444734	21.58582641	20.72530838	16.87119099	19.53702245	19.17229838	18.73410566	20.42467662	18.65759067	20.62447813	20.59925444	21.31764217	20.66056061	19.88655746	16.81279074	20.39594254	18.56053706	20.91249221	21.72971044	19.23632934	21.91400128	21.69566417	22.25474592	17.64342746	18.08580501	20.853918	17.73317291	21.16615362	21.12042193	21.97467455	20.16453717
498.mp3	20.97964926	20.03675708	22.35703914	21.65857267	21.56295976	22.50280631	22.90304551	20.33346821	22.71655694	21.13790696	20.37817077	23.19179741	23.94707122	22.41619863	21.63697447	20.66958087	20.22495319	21.64229739	27.25207021	24.61056863	23.3791007	25.68041631	21.93817618	25.48781543	20.4638051	23.6574075	21.89303391	19.4093897	23.55638592	20.01105979	18.65817359	18.30144105	20.35616235	23.33420378	23.06195802	21.83746269	21.8452133	21.60999883	22.00016631	24.27585066	24.33005974	21.86031721	23.0506497	19.77345526	19.49603628	20.00570599	18.60814099	24.96526901	20.24599947
499.mp3	23.74376303	25.13871559	23.38866596	25.79180628	27.29688173	20.15456658	21.63445173	25.10888685	24.22421478	20.66831553	22.17950982	22.99268102	23.02971347	21.74017688	24.05856021	22.87014547	24.58148151	21.46781723	23.54089786	21.89855191	23.58449076	26.16380211	24.31816733	22.9497624	23.95712598	20.59531186	21.3062892	21.97537602	23.48930036	22.98959493	21.31245559	25.4290431	22.21453101	24.89078042	27.06867439	23.90040285	22.1094907	25.21651143	25.80026534	25.17588265	24.00423315	23.36288599	22.76007678	21.3500985	19.36068842	22.7085771	24.71274304	24.43233714	23.05725703
500.mp3	21.97813296	21.2870024	19.14953767	23.29729	22.38728371	19.41144416	19.99128024	23.23228384	21.28166502	20.24304627	21.92740198	20.38865892	22.75921253	21.21231399	18.68418485	19.90712847	20.97317826	19.60015872	20.80991319	18.92121372	23.67841416	20.65731184	18.3220585	21.92163971	20.04742115	20.51839404	20.68042976	20.70559629	23.50316527	20.37456484	21.03286723	20.07297626	20.43637306	20.3251039	18.08591178	22.26669084	21.70367726	20.69638964	19.66936476	19.89355479	21.11183404	23.14650716	22.32884142	23.01111393	22.74364356	18.46060935	20.73794621	20.96995895	22.08816535
501.mp3	26.99022168	22.76693173	26.37800231	27.33232394	24.38051012	28.9404475	27.32452552	28.8547931	25.52190632	25.52861654	26.49967783	26.38329145	25.11253898	21.79386025	27.27271027	26.75841602	24.99004439	27.97119217	25.60688823	23.96914073	26.7989186	24.29926853	22.40668722	26.02145488	26.68928113	25.21265864	21.92273028	26.30887256	23.23190525	26.97314129	27.05620637	23.83942672	25.23190312	25.92976253	26.43579981	24.5550737	25.39169876	23.18117633	25.76454008	25.80930372	27.68576108	26.07024753	22.85492958	22.6633165	25.69443413	25.99968998	24.81131595	27.4258487	25.5544253
502.mp3	21.08327416	23.75430874	23.5195775	26.73506994	23.45228868	23.6914624	26.28708964	26.07868475	23.00282267	22.86853081	21.61610473	28.4124136	25.37507001	24.84888592	22.92771462	26.01557997	24.56614193	22.97169217	26.58796127	22.47873102	20.51533121	25.92112023	25.44739256	23.78673077	18.25096395	18.99277265	17.96682868	21.12463205	28.18150872	21.65944492	22.98728977	24.21146964	24.90021966	23.32265675	20.07230173	23.28518228	26.47158412	22.10724135	23.23706362	21.66376386	24.27971202	24.10727378	24.13437642	24.16981589	21.98567197	22.00709751	21.06072906	21.63345572	24.45146193
503.mp3	16.56492827	19.53424961	23.94236286	22.10887935	26.32387413	21.50911326	18.05364759	18.43441172	23.17031299	19.17635234	19.07639169	21.10051432	12.92766225	24.29703364	20.34419695	20.31353224	19.58465453	24.23704665	13.11666911	25.95162778	23.74975319	16.63465507	22.79778686	19.95542531	23.62374168	21.40568897	21.3415903	13.04722423	22.66665406	23.57370445	18.46675735	21.25953897	15.06334197	14.70564941	27.82138543	21.2736168	19.21394615	22.25986908	19.09359648	20.0833463	19.75770809	25.5920799	14.41949125	18.61497446	20.22333677	23.775091	21.02836356	16.50428715	19.92039498
504.mp3	22.46134733	21.29819633	20.37821351	18.21834194	17.83726227	20.45305092	19.02925421	19.36945658	19.46684267	22.69480472	19.20531503	23.00968155	19.63111762	19.10338416	23.41481199	20.86903275	19.73552193	17.17138081	21.60574292	20.24305327	20.80280441	23.81685718	21.67817257	22.70026832	23.06940042	21.14605065	20.46369383	20.83958868	21.90627469	20.04631935	19.08929567	20.90542783	21.10624998	20.2548035	19.45643922	18.94946548	20.60840171	20.00518299	20.57534503	21.18360614	21.70714857	18.60508436	22.10695232	19.61972988	22.80498139	22.9766708	19.50893307	20.42058708	22.44966736
506.mp3	26.01518864	20.14645605	21.69714053	20.92495738	21.61489649	20.37504181	21.47719176	22.7481172	20.92469055	23.41628113	19.87225839	22.4897984	23.69697909	21.53970986	21.26288651	21.17543819	22.74080772	23.66098077	24.72994241	22.35863326	23.57880958	23.63204654	21.23257169	19.61063106	19.99885514	19.11255304	20.09413043	22.79994159	19.96024995	23.07696283	22.87632283	20.65785202	24.48049094	22.05872031	23.60286467	23.86881002	20.34095729	25.15091173	19.81022865	19.8562255	23.51831625	22.43656847	19.33463398	18.39537061	21.21508358	19.36261193	20.2943709	20.82419734	20.59509013
507.mp3	21.38377134	24.79020592	23.82244946	19.4210243	21.54757103	22.69076818	23.27405872	22.73567916	26.70417059	25.40701401	25.93588601	20.44691063	21.79671524	22.00228665	26.26309802	25.89529066	20.20154476	20.22943034	20.036957	21.63644782	23.27815039	19.81014332	26.12810289	24.38219698	22.46208223	22.58751142	23.88680619	31.45416912	23.76019578	22.08705666	17.33208777	27.93187946	18.904198	27.39359637	24.82770217	22.78608193	22.14558543	22.93726258	23.83029509	24.30529662	24.32152845	26.40265197	21.06682231	25.96912278	27.70710904	27.93061428	23.95386432	21.36565362	24.73463684
512.mp3	22.74727705	24.26929461	21.56403058	26.26665605	26.89013527	26.34747085	23.6076821	27.90185746	29.33242844	25.0464098	28.61547909	28.99569077	25.42116444	28.15150608	23.61261521	29.16461665	27.80572939	19.65330704	23.7470729	26.89129649	26.81378798	23.60298258	27.77489579	22.21420197	26.00354303	22.81815056	23.74322435	23.62886289	21.38392961	25.00509102	28.96061238	26.50905956	18.69829147	22.53401664	24.86639536	23.56973095	26.74352581	26.86906114	27.99758317	27.85766184	20.34294492	25.51666083	26.10920337	26.04341102	25.10089028	27.60105533	25.38091924	26.38602548	23.71517516
513.mp3	24.58311341	27.41120279	26.77376699	24.81993935	26.24249623	26.90096302	25.45657994	27.28178821	26.0679997	23.70948158	25.63892572	27.34165745	23.4462916	27.54332158	26.35430553	28.41509631	28.14810308	27.72030388	26.29659677	32.44815199	24.68893987	27.81214192	27.35735705	29.11518105	26.23598181	26.09717689	26.92310429	28.01173531	26.39860856	25.8907172	25.14411966	27.70567735	27.89316544	27.80517724	26.57471529	28.33644489	24.03995011	27.27657117	25.72588226	25.5681872	25.5285449	24.86863049	24.22804569	27.13278573	24.99977824	26.0239904	23.9044353	24.75781824	25.493265
514.mp3	22.74150027	24.80005426	26.35288465	22.22257192	18.72516633	24.86013437	22.12689558	20.42029531	24.04968077	23.52749135	21.35678253	22.70850037	25.0632813	20.76058254	23.88513777	21.09205163	22.14231839	23.88255095	24.04857374	23.08094079	22.55837804	26.1107726	21.60504075	21.50412937	26.75291955	22.43973685	22.10284585	23.93950272	21.0341699	22.73289626	22.7525935	25.48734256	21.5247123	26.84116883	25.35218192	24.29666529	22.42482153	26.14643811	22.64395988	25.17520511	21.0630347	23.50864846	26.47394244	22.47090525	22.54210942	27.57384111	24.56942022	22.93182187	29.55073446
515.mp3	22.01767739	25.71205203	28.47332166	26.58008108	20.42001609	24.9557279	27.55834042	24.44397904	21.98547615	20.53329269	19.97848659	18.98026529	25.58329332	25.21889445	26.45837978	24.41588991	20.04831112	21.31845029	28.57820891	23.33087561	26.19330903	26.72918905	24.87942468	23.45093857	23.19745786	22.56277201	22.36518308	23.2373893	24.1453128	18.31119203	23.32601033	22.5353972	26.10011891	26.62247687	24.78302005	23.0937956	24.46597298	22.02964416	24.31686457	25.81040941	24.1066671	25.5572402	23.16692038	23.95462766	23.63519051	26.72366244	26.84822515	24.34037254	21.02718805
518.mp3	19.29859703	17.14357971	17.69917228	19.74292441	19.56046566	19.55673188	20.19311834	17.96367402	21.98264459	18.58643129	19.43365475	21.47196977	20.89951536	20.53211877	20.36560194	21.88617828	22.14177482	18.83871396	19.60838865	16.27205639	18.77466644	19.58004324	17.33902302	19.79967412	19.38009332	19.03278092	20.15256205	17.70447377	19.85771844	20.15197074	21.28370958	21.18658057	21.70519786	20.85814193	22.51032823	19.05749123	18.93337331	19.26016852	20.77466927	19.541585	20.5349472	20.95740453	18.82948075	21.73695336	20.60617732	18.38647219	17.33626726	20.38346092	18.09887908
519.mp3	21.33647517	21.61036978	18.41073019	18.4827123	18.91668195	18.23972358	19.50758158	20.42033611	23.54101342	21.26642119	19.5842793	17.69326442	20.59507255	20.73614665	18.72499187	20.33218438	17.65575437	20.54900081	20.37828912	18.673316	16.29869177	17.38456876	18.27285362	19.92684019	20.57780959	18.7545897	19.73028527	20.6323198	19.54819108	20.24919673	18.43837825	21.85721852	22.02882024	20.68943906	17.73600569	20.40269023	22.22593192	19.18846359	20.91756615	18.74328497	19.81392836	19.22208101	18.98310384	19.52687713	20.84726488	23.36456846	18.67538782	18.86316202	19.56156316
520.mp3	24.40713697	22.07757072	22.83230112	22.8987662	22.37340388	21.1258097	26.48094711	25.73845169	28.24945699	22.10149511	23.09152388	21.65240584	23.85070739	24.12189706	21.32616122	23.06362119	28.29895119	24.94591644	23.44427297	24.04950523	26.22698512	24.50149511	23.21835906	23.43834243	26.33713576	22.30143612	24.08870518	22.90654371	25.64216703	26.05318793	24.72828098	25.86213459	22.95952252	20.03554864	26.66390593	22.7115795	24.20319054	28.2501026	23.99339003	22.95129809	24.96381065	22.98635385	22.82225233	24.37136311	25.19119677	22.93534137	24.72571159	22.5855914	20.83839658
521.mp3	29.52317152	24.72750387	25.63051341	28.16105807	26.33247207	29.35953071	23.29193162	26.90599781	22.89741932	28.77111686	24.62101956	26.98665482	24.08485477	27.32648624	27.65983784	27.67928331	28.38233535	24.2042051	25.12364513	26.98101907	25.14115569	22.50584466	24.65875701	26.64339417	23.36743195	23.60435757	26.88964962	25.94140613	21.87715136	27.65664765	24.619598	25.91279772	19.81661072	25.9573371	25.36212865	25.00521406	28.09122081	26.59480652	23.12901844	26.90409079	26.95705501	27.1450424	25.87458648	23.92781937	27.58165323	24.88624388	25.20649512	22.95699729	26.81630582
522.mp3	26.91509605	25.47538324	24.40925573	24.0758726	24.19328378	22.19152642	27.73552965	22.41365101	20.24726494	21.687176	21.25142147	25.10324982	24.35620164	24.91805184	21.61397061	19.00296803	20.49144871	21.79531478	24.68173386	22.48795937	20.47184461	24.16988948	21.03541291	22.80226595	24.50821486	20.35354888	20.03599394	20.52938545	18.84491138	21.8845983	23.83160083	21.08600766	20.85305616	22.19191117	22.72977952	21.01944	28.64722186	24.16302817	23.52577414	23.29984753	22.12083755	21.27680861	23.78694134	26.70990547	23.42854438	20.04231709	24.48705158	23.67336039	21.77696525
523.mp3	21.23406923	18.88287527	22.34626314	19.77250628	19.00536735	20.06654587	19.02680731	18.04185304	20.43883121	20.11583728	21.83988179	18.63521496	17.59818634	19.18554411	19.32416894	20.18381393	17.24567619	19.06011076	18.17494856	18.97967418	21.44178483	19.99931836	19.90909327	21.82233645	19.6937012	21.03571066	20.74467684	21.8969991	21.73874746	19.19697731	21.09827631	18.12017554	17.66558709	19.27717741	20.11698866	22.18327194	18.73998876	20.1968898	19.08496769	20.2947144	20.35796539	18.61299389	19.05651321	20.13676449	22.32729563	22.24349907	20.60994952	19.61090905	19.07620011
524.mp3	22.72427007	21.59852637	24.46132802	22.87311045	22.49688014	21.31609645	22.39482868	22.4772679	22.95037892	22.7410793	22.62788897	19.67956108	20.94483329	21.42809523	19.40866478	22.89374221	21.93998354	24.02860746	21.33617377	22.16880608	23.81367611	23.50375911	20.98972137	25.80898299	23.31575366	25.27128841	21.4701921	20.89378831	25.06926787	27.00980536	20.40735606	24.5607464	23.18995934	21.16117218	22.89355205	23.67778736	25.496446	18.03809584	23.89772769	21.79417594	22.76443545	18.84976681	19.98230683	20.77460813	23.56974275	23.70358931	22.08634818	22.41143511	23.23482735
525.mp3	24.96124762	24.88638545	21.63436471	24.13701747	22.68435018	20.86827353	26.55844782	24.94788632	21.56500995	26.33784937	24.61731396	23.79529923	21.73320338	28.85858984	26.78220572	22.25239408	21.08037757	25.75171512	24.82373708	26.08886025	26.78835729	20.8727606	26.03774353	24.24518054	25.59642431	17.9374607	29.01274157	26.88293223	27.34640784	25.0513483	20.98873257	22.75342524	22.41436391	22.9212564	24.07559751	22.54738417	20.91109072	22.545099	23.65741785	24.8213122	21.67817913	18.94260365	25.84705031	23.17939805	25.41957456	27.38507139	26.83160258	24.15774145	26.31513109
527.mp3	23.63405481	24.01915648	23.84231514	24.6088726	23.82336484	23.73848082	21.11636072	24.46103099	21.60215801	24.49895495	24.7352024	25.40384478	24.610543	22.824401	24.29027696	24.90196814	26.12153888	25.21509884	22.94201296	26.2972251	26.75640736	22.9668405	24.216217	23.88550825	24.48400379	22.17678365	24.90601633	20.99012078	25.49974437	22.98106832	25.18747036	24.17124013	22.76337674	24.77843249	24.83779275	21.20890737	22.9882866	21.89146358	22.97422677	23.05036086	23.82623289	25.50741868	24.26939071	28.32196348	25.09285469	24.47050505	23.86432316	25.01839706	22.05697136
529.mp3	25.14967388	24.49395505	19.69960574	21.79369907	21.13546989	19.65176409	19.0228104	20.95587686	20.56995376	21.04486251	21.62250798	23.0603786	20.54052227	20.05749012	20.69087599	21.24943735	22.22811994	23.33511968	20.80423389	19.2989079	20.53159671	22.57696702	22.66785179	24.19857739	19.90485981	19.3263972	22.26679584	21.40516815	23.71229589	21.57391591	27.10828623	22.31102911	21.49509984	20.16386322	20.07033677	24.11623476	24.45126026	22.04380499	22.63832852	19.12468325	21.27816553	23.76497205	22.83298195	20.34849979	21.23485897	22.67487418	25.10594089	23.52832042	22.70774069
530.mp3	21.8290902	21.50603052	22.43511866	22.7495173	23.60092355	20.96054271	21.94117208	21.25327055	20.30786409	19.27991875	22.64964229	20.7521957	23.6407479	22.13987414	23.09147761	22.44670963	24.0726051	21.26177208	22.30935124	22.76520478	21.34713429	21.89194868	23.40073142	22.05448351	23.2767718	21.85847048	20.65893116	20.95030231	18.6327415	21.61268188	20.58930034	21.53164048	21.88978864	22.15921138	22.66470182	20.8962575	20.89194783	21.60703662	20.09786301	20.0966926	21.57003811	20.72105336	20.72407523	20.51822625	20.14900698	20.24939821	23.23872625	22.03007676	23.44759163
535.mp3	27.82470268	26.64365359	22.66777967	23.36292282	24.82929715	21.2837278	24.61487961	24.74917194	23.25555836	22.64462476	22.88135473	23.3681575	21.58699685	21.76480198	23.76972107	26.21034599	23.93347071	24.44414182	22.86024905	21.10957298	25.16969348	23.33534567	24.18844431	26.44913884	26.71765251	24.31099824	24.12773172	22.16219592	23.31648333	23.2404099	23.03580285	27.06937461	23.50149847	23.04573283	24.03118461	25.35453536	20.21487822	24.05801189	24.78591536	24.71585526	24.40226019	25.95648781	25.38802997	22.50687824	23.15469741	23.0613832	26.83028009	25.03736125	26.51839833
536.mp3	21.48463294	28.60811848	28.69769108	26.4248894	25.32121919	28.78445356	27.98185554	19.13975331	25.63046314	25.49792293	25.33470334	25.80396899	26.53216652	29.69449816	28.36744651	29.56371395	28.69876704	27.35763412	29.53393609	24.6937555	25.82946722	24.74655851	23.31781645	29.31392664	28.86878089	29.77224043	26.2073291	23.91368448	25.90036405	29.24748502	26.77655502	21.48683452	24.99310333	24.5016406	22.91681645	21.89250757	28.32754203	26.85774892	27.48949385	28.51360075	26.24206898	22.00241278	24.11849846	24.53252819	29.41914261	25.93291852	23.68388329	25.37271766	25.06738384
537.mp3	18.9968976	19.88669577	20.43565903	20.6530589	19.13429858	18.28630297	19.75513696	19.27360895	19.70255254	19.17724646	20.2527749	20.09112506	19.71610671	20.35403798	20.69282443	22.0358244	20.07396736	22.47611699	17.63398191	20.36012408	19.38190844	18.403718	20.41731786	19.80352896	18.91333971	21.21344641	19.89685707	19.0947889	20.66320259	19.55642481	19.32515918	20.42835411	18.86732052	19.83881046	19.81877702	19.00175163	22.24985514	18.24565543	20.65084765	21.53479052	21.4706234	21.38103701	20.04272836	17.71177766	19.32539508	20.49992276	20.31956739	19.48964931	19.76500418
540.mp3	24.01686221	26.39937993	27.26551216	22.99019732	25.01359746	25.81324884	28.09696162	28.2076475	25.52000327	22.82656288	26.71625114	27.2856152	27.71767466	27.79271909	23.29210129	28.26307486	28.16450804	27.5440142	28.32764426	24.10299984	26.0859183	23.81929823	27.47601901	26.18990414	26.1986741	24.82256132	30.13054826	29.17515685	23.93920218	27.47290242	25.80107293	24.45358855	19.98480674	26.49852894	22.91329016	26.77884796	26.25200274	26.87355583	26.95904018	28.07387842	25.11115022	24.65818091	24.91461575	27.95069972	27.78869679	26.07673612	27.24189485	25.08312603	23.74391007
544.mp3	25.66339321	22.7433717	25.02508826	21.93826104	24.16702349	20.04986367	24.24112683	22.76408003	21.8508543	21.9133736	24.31877753	23.14315427	23.26814183	27.14850938	19.10534788	24.95940563	22.44247528	25.20423369	22.7143081	22.12288793	24.00901344	21.01717806	23.27236974	22.66256495	23.96244156	24.88651957	26.11065296	22.028341	25.47733291	23.00788689	24.28026488	24.26478618	22.62385448	24.98695914	21.57198024	23.33681661	25.18518825	27.00615055	24.72062018	22.21623044	22.94007058	25.96457009	24.07950748	23.69348162	25.46705969	20.20869109	23.80288799	22.76251848	24.87076068
547.mp3	22.4834718	21.61197851	30.83949957	22.43691147	29.41771241	23.75935648	23.29964716	25.49373777	21.11105087	28.60856516	30.15025658	30.97466865	21.45197637	24.3898926	22.78094453	29.85221761	30.13984138	30.91839139	29.40046951	28.1045685	21.15838145	22.27391458	31.47089592	30.94020383	29.13725708	22.45982385	30.90258608	24.82761853	21.95503129	21.50504598	24.60589371	27.03887773	25.14402895	30.91252545	31.441448	31.81667112	22.03391142	31.80605637	23.5855212	24.45146644	25.1421546	24.785537	33.04027298	27.38238743	19.67800211	18.32588298	31.34487419	30.3023818	21.60622534
550.mp3	22.41071571	23.21672617	21.9322666	19.28702922	21.6953638	21.32089164	22.17359917	24.23334305	25.38404202	22.14902354	21.10714691	21.84949656	22.33177126	22.7587406	20.51437027	20.60359857	20.46633502	22.76386881	20.84979308	21.79914226	21.22098883	21.55467345	20.67580083	21.46185678	21.10937262	20.81677802	21.25478731	19.39272436	21.7071738	19.3643108	21.11097367	21.27198489	23.65737025	24.23618453	21.38591905	20.43659142	22.36599737	21.06108356	20.65626422	19.29745624	22.92986562	22.78851171	22.41881426	20.1792009	20.65871294	21.09257282	20.08892794	23.02402738	20.80209223
551.mp3	23.49720168	24.76240573	25.68573072	31.05694236	24.6499313	21.64473095	27.2520673	20.60156054	21.97195098	22.81348265	28.23374139	25.88298295	23.48038305	22.88147898	19.22919558	23.27614886	25.5484273	21.71758063	25.09088544	24.03117523	22.71748267	25.66694845	21.28521939	26.97336622	26.42401	21.7111069	23.90730574	29.05007838	23.20722784	21.69956485	23.40546266	24.03359699	24.50923995	23.42352258	27.13563905	25.64017925	27.04233663	21.11998237	27.42045548	24.77465358	22.85832823	24.07693203	25.73403302	22.85226009	21.31692671	23.15191148	23.3213523	27.00253744	25.27900617
554.mp3	25.6748375	23.72587625	22.5688597	22.60751027	22.06647273	26.22954084	23.32325075	21.07650058	22.35476868	23.51309501	22.82648673	23.17812275	24.60456307	22.7954022	23.45894363	23.49415762	23.08912328	26.75251045	22.93901841	22.96318728	21.49865789	19.80564501	23.21361982	24.1452766	24.02322742	24.85667064	21.87843326	22.2097291	22.5486548	22.62343378	22.96437609	24.00358357	24.1209604	22.67971933	21.93059137	22.40748215	22.82437077	23.54977427	21.69184307	22.92835656	24.90127868	22.67704123	22.58862866	21.45360716	23.071367	23.88249103	23.93665618	24.86422831	27.44941978
555.mp3	20.1573887	21.59468612	21.20150142	20.39849737	18.94799459	20.76250133	22.05036682	24.36656817	22.75846678	18.82289537	20.83923909	20.18708899	21.45594914	21.12578093	20.61109598	22.32354601	20.13297976	22.68270903	21.78164756	21.15472434	20.39539427	19.99051232	25.09265143	17.22918454	21.21895647	22.10153018	20.20798019	23.86203953	21.62519002	22.76074668	18.9992499	22.1221374	21.21060562	18.63600694	17.32757001	23.46338658	26.42946476	18.92583603	19.12723256	24.32726204	19.8054974	21.62631913	18.66411823	21.00400641	23.16274272	20.20041888	18.67762804	22.06753629	22.66242353
556.mp3	22.74786057	25.25141139	27.78748751	26.58166917	22.46095083	28.68048994	23.6933861	27.65646206	26.21202225	21.98753291	22.2420864	26.43227273	26.10960249	20.93776084	26.95629485	25.65388115	27.11670758	26.5739368	23.2225818	23.42909116	22.91012416	31.28284149	25.0665302	24.09896907	28.66454924	20.3598642	24.82011508	27.77486956	24.22735285	17.91094737	24.76849234	26.18319289	31.52351361	25.16238291	25.6904382	28.2540456	27.52800554	29.02802528	29.84601676	26.3500325	24.75239343	21.14684876	30.00214826	25.45828046	25.6655328	25.68163006	25.54208776	27.95171612	25.38883855
558.mp3	25.70387283	23.0072318	18.21926477	19.39228343	18.97893992	19.84706837	27.38079909	27.58123365	24.83009405	26.73846692	27.94783484	19.91284771	26.09693888	27.96075091	28.71074155	27.76455969	19.17790422	25.37008942	19.83433963	19.54970134	24.71196603	23.94287754	24.55348185	25.45407142	30.4338989	28.3109595	28.64300996	27.314396	28.46611844	20.88649364	26.03533731	23.59821376	16.31333774	17.58767168	19.71117596	25.74424136	28.61902209	25.57352781	26.35843806	30.05516776	25.5461597	25.10972381	27.04837918	28.86871067	27.6361199	23.86587724	24.73501227	19.60279092	19.06524261
560.mp3	24.47838039	21.52434577	20.50271487	22.25583562	22.91885972	20.08226443	22.06892572	24.32400589	19.42042299	27.38358372	22.6763813	22.80348473	23.2700224	24.31401295	22.32241089	24.71017652	24.72161567	24.34534951	23.78443635	23.96939377	21.73610169	22.46799638	22.06800151	19.94197555	25.74634844	24.69123608	25.37536541	21.63831798	26.42499406	25.68187713	24.48152063	26.81439138	24.47158621	27.35670259	25.28146773	25.57104044	25.40389795	24.31872833	24.27626337	26.27787695	25.8322027	24.55763155	24.84629222	24.27379972	23.72461241	22.86467825	24.53336898	24.21722539	25.24366892
561.mp3	18.37433171	21.09693942	19.25014078	22.49892627	18.20627547	19.76216099	18.20841731	20.33142834	18.10703565	24.64670342	19.28636025	18.86625722	19.55665114	20.40852046	20.80999875	21.86587148	20.93037461	17.86020172	20.99308766	18.95239868	24.66593356	16.94686348	20.81206762	19.37401155	19.69929297	19.56464771	23.30060706	22.52070247	20.50819714	19.14431166	16.69751926	19.2529441	20.35649773	21.391814	24.49794197	16.33433417	23.82625263	18.02848704	18.4440356	18.8202293	21.12316056	22.77497622	22.7655211	22.0138681	20.25955876	21.86998397	20.8596209	17.60906325	19.96969965
564.mp3	20.85560585	20.08629879	26.45079437	22.30124998	21.58096179	23.01459468	24.20994136	20.73129018	19.42654464	20.04737401	21.90396481	18.61225874	21.22341404	20.49871896	22.13964307	21.03302239	19.86108122	17.99924779	20.56248139	21.43234066	23.49959752	24.01697568	22.7701899	19.14073132	21.97289102	21.72876802	21.43199924	25.54931581	22.25668014	20.55110496	21.26371857	22.09869208	23.09513222	24.15296758	18.30085882	18.42332913	23.80008211	20.59764728	21.35167033	20.44758112	18.07608265	24.64836021	23.58642974	20.38256663	22.11836871	23.70779134	19.89417138	22.88591545	20.04385382
565.mp3	22.71678804	23.93345455	23.93214418	23.74939343	23.43476123	22.13913532	24.96696922	21.72745504	24.30053034	22.95492194	20.80447418	22.68926402	22.15050559	21.29435292	24.34532707	22.78809245	20.50068634	21.09767514	22.20631219	22.00949983	22.42817515	22.09525524	19.40374727	22.94003345	22.29388926	21.46135119	21.89458609	26.15430625	24.25769167	23.23372521	21.82548683	23.18417241	22.79142073	24.17996966	21.72956381	21.72737567	19.9522835	20.97474779	20.59444982	22.98138207	22.74848398	21.0131677	23.11214003	18.0284893	21.67945248	23.2659912	21.11734409	19.96734017	24.11995196
568.mp3	18.83781199	20.60229726	20.91728795	22.96119825	22.54443255	24.01597362	23.42819439	20.34716248	23.29843695	22.57395523	20.69839313	21.05549748	23.46372081	21.3652965	21.30911624	21.27349002	22.5680378	25.22267475	23.98695455	23.39400934	23.44528051	23.62860711	25.14768963	21.86666107	23.91371658	22.57996192	20.41784521	23.97624161	24.37039781	21.14338204	20.56820892	20.25593015	19.23926134	23.71552154	23.94127103	20.49111641	18.55499316	18.77753434	21.50931567	25.56365069	24.0837026	18.9592569	21.14229542	24.39518564	21.79413322	22.69466916	22.75354992	21.88711372	23.73626971
574.mp3	27.38494367	26.27497645	21.71555663	26.20080155	25.52902603	27.05987138	26.91279773	27.10880951	27.77761454	29.63757491	26.54719283	26.06894676	26.84633518	22.51010442	25.73057448	26.44002619	26.97499047	25.15601622	28.28113781	25.13883639	22.01134809	24.93627629	25.82583285	27.80937694	25.45027089	27.72187035	26.20087159	22.95132885	24.43750655	28.21637865	27.76102875	28.29544916	26.25450444	23.87871478	23.4880229	25.41387469	28.84800272	26.92274915	27.64218222	28.32981831	26.53511701	24.02916377	25.09201402	25.02246369	28.08895697	25.02795641	26.66639129	25.69244958	24.69795255
577.mp3	19.43814282	21.81271017	21.65030817	23.12503216	23.63374124	22.13717485	22.2035405	22.86057644	22.45102274	19.07514766	22.36102825	23.26997226	23.62245061	23.59181522	20.74062143	22.48199827	19.85634881	20.46863309	20.09835995	18.32737092	21.27892308	18.9181232	20.64782641	21.63212224	25.92185075	22.58286519	23.15459746	23.66266781	19.70914105	21.34935096	19.4351649	19.16887949	21.71327269	23.99168133	20.69094905	22.458025	21.06812298	24.47001786	21.18561131	19.16935501	22.9255561	19.06663306	18.6217896	20.752594	23.15051236	19.39538077	23.10501444	20.90811	21.71663101
579.mp3	23.16366634	18.92808986	19.7897301	19.91544803	21.5019911	20.12513418	17.43935614	18.01366456	19.3370385	18.07350069	22.44641709	19.79026102	19.3727186	21.23874069	19.52576489	19.76363053	20.46363491	24.97468029	21.91071092	17.95548921	19.42860381	20.7860678	20.46422393	21.21337878	20.68205566	21.76270429	20.9449505	23.04193802	20.4561233	20.07734042	20.79763616	19.99111697	19.19928105	19.25408087	20.69566484	18.7637343	25.32700801	19.77750257	22.15128332	22.03642969	19.50236864	22.08538892	20.90650462	18.9754379	19.28251211	21.31808881	21.51668566	22.14346406	22.47962252
580.mp3	27.69048094	25.91454697	26.92559567	26.50859554	23.72042705	23.75113089	29.26632706	22.29007619	29.10709761	22.85456697	22.22513877	26.67712071	23.26066556	23.72503378	23.07769961	25.68085028	30.02517593	25.48876664	27.99168755	24.59867191	24.26456378	25.32735874	22.47459865	25.42409946	23.57307789	28.69162767	25.38526827	24.98028781	21.22174548	25.00259022	23.79653423	23.56450378	21.11773768	23.01464705	20.19103515	21.86569211	20.34589193	20.21697237	18.83575026	23.17885627	24.65884529	23.37304045	18.81607609	25.17591004	25.72414265	25.41002542	23.65568342	24.41211171	31.48716248
581.mp3	21.5463534	19.50310171	17.63714699	17.35893576	22.11508344	22.05115569	20.46568042	20.62718659	20.83490851	21.91152404	21.08676605	22.97403063	22.05086805	21.60377824	25.81874087	24.99352788	20.94318649	22.08776691	21.33679945	21.47419135	22.26136231	24.07544664	24.30974925	22.93749154	22.71183774	22.25392144	23.27177686	21.43258117	23.94691073	21.04504909	20.93025995	22.46885207	22.34860754	22.96144822	22.17872723	23.72784504	24.36320486	25.22278444	20.90547361	23.63121089	20.41621256	22.65397101	22.12339867	22.25500906	20.62402003	20.62777981	24.12431002	25.4784233	20.06749943
582.mp3	25.14271447	24.12211155	23.11793227	22.43710995	23.32871365	22.57992519	23.54898769	20.47039554	27.66630005	21.08729612	20.39723673	20.95794644	24.33902005	23.17214209	22.19890731	25.06177253	25.9554309	23.35046181	25.77147785	23.11241872	26.58830372	22.80781231	18.91914125	23.15991139	22.93236469	21.01097622	26.04394547	24.91324682	25.14480756	22.92997405	22.04978459	24.36230024	22.27729066	23.10624491	21.42220585	22.89626452	25.86846775	23.31863883	23.32322026	24.64573979	23.15123175	21.53250134	24.11620783	22.47477944	23.18901657	22.73928699	21.17180417	20.43433925	27.3454811
584.mp3	22.6651653	26.71455793	24.32456265	21.72527031	23.07191312	27.3576642	25.4970786	24.31859577	26.70619081	19.96306979	24.7189618	25.40374578	25.72048393	25.11017539	23.85389733	23.06612145	22.38824771	21.44167459	22.90392615	22.41243154	25.00524306	19.58223983	24.53450126	23.27938683	24.6416171	22.2971651	23.76062305	23.63250267	21.63984578	24.71948982	23.82219117	27.37055918	20.82409319	22.50253048	23.03156005	21.2026708	22.82533546	21.79593153	21.2621948	24.77589239	26.73298647	26.3247355	26.90823909	23.87006483	23.33478474	27.3606297	25.38492329	23.68668975	25.10523327
585.mp3	22.30611911	22.84079461	23.75893156	24.12138948	22.31584826	25.90717869	25.80577682	22.74409381	21.9851603	23.63153296	22.13066159	22.64240614	21.64837819	27.12208732	20.91715998	20.81269596	21.01789199	21.73903058	21.47345375	23.07344145	21.96682572	24.2075142	19.63896553	22.87005091	22.05715855	23.59484535	23.40809097	21.79222681	24.42703034	20.7339949	20.90217593	22.55107396	19.9884077	21.88759748	20.62390255	20.88544188	20.16762692	20.55584851	21.55343074	19.88074602	21.69192744	20.85182798	18.09964164	21.29884253	21.52513879	21.04382358	20.06322823	24.27035357	22.45491227
586.mp3	21.87253759	19.78594665	18.09889224	21.52933838	23.76225053	19.61249639	20.88868778	20.46474348	21.49365266	22.10584439	22.00081858	19.47349819	23.73313246	22.51155584	19.33522827	19.78966768	17.32968529	22.27411986	21.31476352	22.57888889	21.08320181	17.22992975	22.48272457	20.81538489	22.75801795	19.0567757	19.25592532	20.56635305	20.3437465	20.63839742	20.12342838	23.75178446	20.11817277	22.63810851	21.42594607	18.7320181	20.44765866	20.54447579	18.83823174	18.08379951	20.90392236	22.43225918	22.19935166	22.45432476	21.1522914	22.10375669	20.73736204	20.35214321	18.95019931
591.mp3	23.20857415	19.98656986	23.82921257	23.04995743	24.08102225	26.92844873	23.37012466	22.95435797	24.45170919	26.02483467	20.96905009	23.95318618	24.76069285	22.10735525	26.13105364	24.67624933	19.59539717	22.1897228	22.60497415	22.29886042	23.9603888	23.21089254	23.30877575	25.42480974	22.61512608	23.72615699	25.86763096	22.20022247	23.66213157	24.53398735	26.36635925	24.15236547	22.59732153	25.43251263	21.23229201	27.89364188	23.08455859	25.79922778	27.89005979	28.02013952	25.51158707	25.38303696	28.69017764	23.28008874	25.83709055	22.34065143	27.19044517	24.89137236	25.07023065
592.mp3	25.32208896	24.43618436	24.87329016	24.07312167	22.6878495	24.12941618	26.39654389	24.4812679	26.19145715	24.73431774	23.44039859	26.01743718	24.69613556	20.73985035	21.8910889	25.20446269	20.7965259	20.47799984	23.8443662	22.72932376	24.45869321	23.04538854	26.24052484	21.29759294	20.89415534	23.88963797	23.05763814	19.82217289	24.09343761	22.4504623	24.69174813	19.91233433	19.56201105	20.15435213	23.73952258	20.96036441	20.96838701	24.07674427	23.77211234	22.93123863	25.85899458	24.29675047	22.84741306	20.40255086	22.87730078	22.25237011	20.84733266	19.09568273	21.30481962
594.mp3	21.57411551	21.19465133	18.63489426	20.47937574	24.093323	22.17121611	24.75776523	22.00256604	23.25734307	21.87846736	20.19415642	20.57050892	22.73194757	21.69325952	21.59379946	24.70104887	21.40386013	25.23864656	22.7678957	22.52503997	18.68573229	22.7845539	22.8124062	24.98841383	21.94341671	22.31209738	22.33571952	21.6157371	20.21866915	22.38101226	25.75047659	23.92854412	25.47332955	22.25943477	20.69804771	21.13375544	21.18063158	20.7594125	24.85223154	20.21883186	21.24313357	22.34814304	21.10870838	23.16861607	23.14258179	23.79763963	22.00206606	26.11325458	22.54819538
597.mp3	20.23228941	23.41364643	20.79807849	25.19081141	23.40062236	23.19067093	23.00374781	22.02769872	22.10410313	25.35100688	19.73410703	21.38568499	21.5536394	24.26741307	20.726063	21.60599859	20.18912299	26.814149	20.32141762	25.93133707	19.80508672	22.47030362	21.69862111	22.5084913	22.05740745	21.07935664	21.36558346	23.34559044	20.51078068	21.24939505	23.32933108	20.2856395	20.99799363	21.38357165	22.04806404	20.89176897	22.29684389	22.02801884	20.89327295	20.60626308	20.99321242	21.9307497	22.33923324	21.85084575	21.64956821	20.66855944	21.94270381	20.49153464	22.46008309
598.mp3	25.12218688	25.44685892	24.04887637	24.77949403	23.49899302	26.70697685	23.47402492	27.92611534	26.02445603	26.75953497	24.74936567	27.4703277	21.69705937	20.89656569	24.05434019	25.96258958	25.75829565	26.18230025	22.80505833	24.42022563	25.61016919	23.13454583	24.87501074	24.59084722	25.41169604	27.14784278	28.37169049	21.56124842	25.83763174	25.04457201	25.01585949	25.49726129	23.93977011	27.76368388	22.68483002	20.40415339	21.74902504	25.7104764	26.11615671	27.69496306	26.34350461	20.0696613	23.98491447	28.05832002	26.14091317	24.3581958	25.36970142	25.0166753	26.49852861
600.mp3	22.55132172	21.37844503	25.00293872	27.17257163	23.32087847	23.73409406	22.30292768	26.68593628	24.05336893	22.5694739	23.25707286	25.15999763	22.25115232	21.57655941	26.35836738	23.60287316	25.56350953	21.19045824	23.36564851	25.76506014	20.7800526	25.64560564	28.945444	20.5395426	22.97580591	24.52467897	25.11210564	23.16668671	26.36773392	23.04046765	25.34771618	21.39562607	24.54469199	24.64673836	22.92748749	24.5699113	23.15785594	23.33836372	20.85469374	26.1374521	24.37641716	21.51482848	21.45360034	22.02957643	23.90030218	22.57733109	24.94471158	23.81780514	23.9980556
605.mp3	25.0460636	21.70541753	24.6130195	22.09003826	25.1354474	20.80437392	24.34098499	22.18454601	25.17177467	22.60028337	22.69757978	18.86172123	21.80803095	18.87968185	25.31929393	20.61897862	21.90037956	19.96822775	22.57890252	20.64365797	26.2832152	21.4048878	23.17166016	21.82711432	22.76557489	21.85280175	24.9988533	23.5579066	24.80446766	26.73643851	20.135825	22.522497	23.00070306	25.74099478	23.88501608	21.06177234	21.63124896	27.6350709	22.88671637	24.07896795	19.50620017	23.98154118	16.67227123	21.46441888	19.7110642	22.37302687	18.12004198	20.08700221	20.20151877
606.mp3	21.86558849	22.38011087	21.3013005	23.64661686	22.33809497	23.72157319	23.34504465	22.40322159	22.03527932	23.94105743	22.97952078	21.45447514	21.15824668	24.35593525	23.55143808	23.07969165	27.03946867	24.55580852	22.5647903	22.22445785	22.3786262	23.25562757	21.98595738	24.71332391	24.15660488	25.77847619	21.32923168	22.30964421	22.85456979	24.22082022	22.2294332	23.93922472	25.12683342	28.03005104	23.07456314	22.24221828	20.6696872	22.56737358	21.82651061	25.39325124	26.86827907	26.20462171	28.1609072	28.62334926	27.44580125	26.4881239	24.68343927	22.28641479	22.14808854
607.mp3	25.22316901	24.95977279	24.19704374	24.75052343	24.18680026	26.10183109	21.7318477	25.85703192	20.83068045	26.29897976	25.33180226	26.29745484	23.91712773	24.9929135	23.24025399	22.78321735	24.13260075	24.75711643	24.75337665	23.14216317	30.17553962	25.94880505	25.28009041	27.3863997	23.41032847	26.87237163	28.51517592	25.40208068	25.53950131	24.18782087	26.85955552	25.81593288	26.42950966	24.88577924	25.64570774	26.47377171	26.7367611	25.86898365	25.25766059	21.82269215	25.44210026	25.0391854	25.97631645	24.89564859	24.44804799	24.6695361	25.23360267	28.83763071	26.51321056
608.mp3	20.38669215	23.31257254	21.09224217	21.271585	21.75581622	21.19279037	21.70029503	20.39486829	22.92008134	21.34636989	21.84083127	21.0616145	21.68594854	21.72353831	21.33436835	21.60230681	21.47157536	22.45561475	19.54802061	21.97601996	20.9294468	22.29642032	21.2285322	19.72178106	20.99474764	21.22243217	22.35328162	21.74893236	22.23268494	22.89987092	22.17288614	21.11555731	22.34040453	23.48106792	20.89107445	22.01227222	21.88052754	23.56652277	20.62106361	21.40097659	21.06800171	23.05842686	22.00786183	20.42687083	22.4820009	22.27176919	20.70533253	21.56821214	19.16732313
609.mp3	18.3612753	20.66827773	18.2791104	20.88749518	21.36479969	18.34578171	17.52562193	20.03707344	19.32677286	20.15198255	19.33347611	20.02164091	18.62768759	17.604288	19.67364889	19.41374343	22.30171047	19.84877148	20.92753826	24.18575208	23.46525262	18.70231745	23.12860821	19.73065221	20.93195116	21.55829476	17.76864028	22.04077688	19.58463435	22.78699194	21.37133107	21.88717699	18.4136845	17.70473433	21.63617516	21.27333812	19.11081471	21.7718458	18.65777135	23.33695702	23.52948226	21.01189486	22.68461244	18.31351017	21.59532842	19.22363457	21.92775554	21.17687202	18.16516595
610.mp3	21.58271378	20.93032073	19.57012641	21.06428594	21.70625778	21.66397305	23.31233767	21.45564823	22.99771232	20.68585433	20.31747412	23.03413074	20.94817375	22.11438207	22.8359511	24.00214813	20.05567398	21.11762569	21.10172297	22.9642524	21.76910166	22.59477698	21.87902877	21.02211108	19.30227445	19.8587401	21.15196078	22.44871735	21.25632314	22.66966342	22.68388364	20.27484834	20.70497817	21.73500311	21.65143555	21.9372208	21.10509749	22.05381139	24.00869441	21.32922668	20.86814726	18.46360051	20.75999222	20.04435946	20.4948087	22.07900957	25.3886298	22.60728447	20.47714652
611.mp3	21.80993579	21.5282412	20.27740244	19.25280081	22.84347695	20.4919807	23.43942191	18.49618017	18.73575529	19.68099038	20.06457463	19.88754011	19.7157906	19.78225487	19.84061034	21.88186407	20.28386516	21.66346769	20.56532431	17.3691663	18.93536035	18.58054831	18.93678828	17.20168041	19.68947392	21.52774581	21.74577471	20.46269169	19.97453552	21.13809368	22.47311507	19.09986727	17.16340277	21.21052644	20.8281772	18.92386935	20.22337682	22.00963938	22.19786563	21.16028847	20.41943209	21.04067764	19.07518696	22.3933579	19.88004595	19.11256577	18.67233433	20.29363878	19.28489996
612.mp3	21.20286511	22.48432646	21.63018002	20.80302448	22.49113945	23.11841206	23.03731892	23.57390805	22.6955933	23.02306102	22.3740324	22.16455888	20.49817859	22.85244791	19.64373063	23.43004158	21.99484118	21.60533031	21.37487929	20.79631636	19.71091327	22.10815869	20.89365489	21.83552088	23.07294752	20.10398265	22.29612477	20.59126202	20.41550917	21.85265221	21.64370804	23.28664111	23.08696398	19.9161977	20.64622748	23.83323706	24.30355773	23.0254661	24.64733499	24.80792466	25.43513078	24.58555009	20.25318174	20.61846798	23.21302766	24.18613651	26.74524367	21.49139769	23.67290436
613.mp3	25.53172727	26.02480712	23.29721508	25.06730492	27.06038447	25.63183518	26.26175529	24.15529763	24.42723399	25.3446131	27.77632589	25.42718185	23.54631834	22.76090004	25.99808356	27.25130327	24.82182534	25.66939417	28.13887177	23.2008095	25.51041578	26.03013396	23.33810567	24.57573484	24.00808	25.91331905	21.83829786	24.14237329	24.63889408	24.96724546	26.85711554	22.99090253	23.02207291	25.59515443	23.74535759	26.25435713	23.59371628	22.5424278	27.04666891	24.06934635	26.6888143	22.10084786	22.91898991	24.56407546	26.39101605	25.57525666	26.00147976	26.63274164	22.92135721
614.mp3	22.25727677	18.5208927	21.7423653	22.59780339	19.87529185	22.13175427	18.25334267	20.78006427	20.97798378	22.44405696	21.20661209	17.7845629	19.65679762	19.49223575	19.49477916	20.11541486	19.01789172	20.53351662	21.61555986	19.20684689	20.99660982	18.33561043	19.51478153	21.63936503	22.13564439	20.70696022	19.88377964	22.07476169	25.82025378	22.89232446	25.43166354	23.96838186	22.57305474	29.82730361	24.9194777	21.74684715	20.3060849	25.74969576	22.01498147	25.11717912	25.24336132	27.1205665	25.70404934	28.50995078	22.95277932	21.8693957	20.63863839	20.89372778	25.59771879
615.mp3	19.7566275	30.21908693	19.69947877	20.04928944	22.71229014	24.9238513	26.37634545	21.27677189	18.94851611	20.92005632	18.92238974	23.20075165	21.98984167	22.25730528	20.93148601	18.92180405	23.36161812	19.81900218	22.95713001	19.28759846	21.74194977	19.94770815	23.99743243	19.43747129	27.54394978	21.59244703	20.65581977	19.46467565	20.05806034	20.06386935	29.24698246	18.74334964	22.26380256	24.72597103	20.03505121	25.83652835	17.85403397	27.09617505	23.96495604	23.19256556	18.90607529	23.41601695	22.15903842	23.97085601	21.01874956	26.46497158	21.06355118	25.50920431	28.86129534
616.mp3	24.52766936	25.50421994	20.76496191	22.89923662	23.06210553	23.98385995	22.71344072	19.91335457	22.46706737	18.77871835	25.03889189	24.10940745	27.5417659	22.12911983	24.85367114	22.85160759	27.06077885	21.95161772	21.33277277	19.72247727	24.60510176	24.7056485	22.23236263	21.81103963	20.85752625	21.67156233	27.70116155	22.78325051	22.09559927	19.70805653	20.71905233	24.2290579	25.38779518	26.97003573	23.09283489	23.09767796	24.88722917	21.67133866	22.39104094	25.72644741	25.31841889	25.43565619	23.58060234	23.80458786	24.81084237	25.3476867	27.11347598	23.4451814	25.08755486
617.mp3	21.57333836	19.20471556	18.03697732	18.62025485	18.70281553	20.70826787	19.75648067	18.56180557	19.22438987	18.63191406	20.56782965	20.53465264	18.99036712	18.72260587	20.66364639	20.53712371	19.61175207	19.0548697	20.06823248	17.47570381	20.31453342	19.19949386	20.5597983	21.02000317	18.15873706	17.73224876	19.15665469	17.71317469	19.61288434	18.11568329	19.73229366	19.3566582	18.69495931	19.91692105	19.48069614	21.14808603	18.31113162	19.88815776	20.32196415	20.01382003	19.16817033	18.97763172	19.92820265	19.02456035	20.96372834	18.74235468	19.15087154	20.25108117	18.04804872
620.mp3	21.99761157	19.52444063	22.819568	22.3756031	22.9172147	23.62305312	18.18648068	21.94669321	22.27646762	18.97849513	18.45968762	22.83090427	20.55920117	18.62857606	22.26308517	18.95972458	19.2088221	18.70128076	22.56980677	22.13300168	19.65993724	22.95616143	19.69016224	22.3124389	24.14801748	21.9303529	24.50992167	21.48092963	17.17294071	24.13684053	20.74916699	21.60739413	23.73147451	24.77406843	20.60892836	22.3129775	19.80940096	20.94541362	24.30234889	19.83166245	19.88179464	21.0237087	20.34996687	21.61756154	18.05033593	22.55160134	21.82314027	22.04210766	21.73506721
621.mp3	22.87974606	20.84342249	21.94562366	21.48801483	25.93677168	19.88121108	22.3140205	21.04470119	20.48856901	22.32910895	23.96323943	23.95058401	22.36302817	24.05950759	22.57105025	22.373485	22.54971094	20.26930201	22.97028514	23.43024909	22.96582854	20.63516114	23.83207127	21.33489461	22.88985269	19.82883798	21.95685532	23.15280192	22.07225893	21.38082968	21.32585713	20.58499864	21.47721073	20.7820255	20.71303098	20.44262329	22.24380872	22.59043644	20.23781353	22.83818485	20.83110641	18.99865071	20.87674275	20.63944646	21.15431748	21.28338909	22.45189143	19.03109966	22.17423324
622.mp3	22.0738303	19.32804757	21.35081273	19.50461593	22.89852537	20.41827683	18.29495638	21.15924969	20.95981916	23.80785966	18.7418621	21.60777463	21.09336467	18.76852252	24.78253973	19.67826392	22.63434682	18.41389577	17.59427097	22.27162102	19.25329711	23.33843983	21.25542822	21.92762164	24.72144718	19.69706011	22.42167684	17.11264992	21.78412078	20.51928957	19.98486178	20.60696415	18.22153249	22.84050974	19.78928991	22.60631396	20.69884007	19.68454528	23.21248084	19.00816921	21.90242286	19.44460848	19.11661834	22.48743697	22.26390687	21.07460729	19.52500673	21.1504651	24.71736891
623.mp3	24.37789811	23.90035677	25.52992011	23.77346748	23.52610191	26.44129098	25.63543697	26.08238497	22.36752881	23.19634617	24.96891622	21.52586139	23.94512495	22.45190604	24.79180573	24.37589334	24.40770273	26.29979915	23.97160969	24.41396897	23.84266321	23.4462477	23.45704487	24.51178301	27.3040146	23.56419946	21.54844219	24.66925417	24.41363641	23.9874672	23.26896539	27.12422456	22.39104604	27.38997833	26.87997996	25.76924801	26.14299075	25.92541016	24.1162088	24.50575278	25.0530165	25.06699186	24.19002345	25.31625864	25.24017985	23.05301121	23.90416087	22.82884216	24.68823398
625.mp3	19.46748621	22.01326398	23.56535551	25.59155698	25.57534261	23.04168453	24.91344898	27.41199047	23.28896222	22.17841968	24.03210971	26.07235649	23.78701764	23.59749965	20.84749749	19.76702024	20.07761125	25.24478029	18.92888375	26.28653501	22.46476395	28.26254639	22.95954253	23.6794302	24.57401057	22.01747593	24.68837271	27.26261299	24.73240879	24.81089977	23.69710117	20.63162988	23.93019463	22.0967036	23.57918264	22.21250617	24.08560267	23.77860856	25.97096871	23.79881344	20.78995294	23.22780031	22.26564572	24.09783866	25.24528238	23.70117449	24.5101252	19.08716247	25.33028837
628.mp3	21.9627686	22.48432546	24.55688842	20.60330932	26.52483293	21.05593212	24.13418065	25.16436166	23.26868821	23.22275207	25.96629176	22.83099547	24.07216195	19.7213055	28.61310592	26.7388272	24.3783575	26.15293339	27.07025088	25.40485933	29.13025487	25.37689992	27.40671414	22.11365787	21.43903813	22.80365997	23.76397654	24.23327551	23.6949541	23.10151854	21.70721001	20.96073676	21.61405392	25.34856034	25.39508567	26.17909777	22.99568799	26.10323729	25.45974394	25.15119728	27.80635827	28.38224947	23.05222842	27.26496474	22.08676925	25.79890686	22.41057079	24.55222317	24.42018749
629.mp3	25.21271627	23.70680638	20.49112095	22.40667525	28.56100063	22.24706203	21.67896138	22.40726053	24.86476309	21.80097528	19.93991598	22.09410327	20.19920748	20.31342926	20.01134634	17.61240975	17.86910102	19.26465813	23.52110919	26.78829914	19.822956	20.66444937	20.98469744	22.86247668	20.33512824	25.09298997	22.82339138	20.4643753	21.74320669	19.22302035	20.08145967	21.24644704	24.94890057	22.26779797	21.36447336	21.56481437	19.91134276	22.73241778	25.51472902	22.92359551	22.0844726	23.22780824	22.92346427	23.76575769	21.75660641	20.26422916	23.31092097	23.97060782	21.73619404
631.mp3	22.85081565	21.9499697	23.21309999	22.63748754	20.54480458	23.54048013	22.84076029	23.59005947	21.36092224	20.436971	21.59719287	24.58441159	22.32496493	21.20905598	23.02976851	20.68410806	21.54544387	20.71465836	21.50760332	24.13599057	19.87432683	20.41505949	21.29393761	26.60579274	20.23541815	23.46531209	22.36028359	20.46472604	22.27358041	24.09994012	19.48071127	22.13761729	20.77245534	22.47564189	19.6030517	21.45442175	22.91838259	20.29031647	20.34097679	20.91282411	23.90885822	23.06057078	21.90996889	21.92630254	22.6622382	24.09872365	20.85873267	22.45778722	20.51681334
632.mp3	20.48586562	20.13212667	22.14303037	23.70135738	23.38435701	19.67069318	23.17442435	23.84293827	24.27531497	21.40828008	21.65175287	20.58047886	23.0832354	21.26499282	18.90296016	19.39642155	19.38429242	21.02094895	22.7145563	20.30115295	22.06421125	20.07299323	22.69737209	22.6085433	19.2492601	21.53405152	22.49354569	21.38839061	27.04602031	21.64387752	22.91306175	20.41856053	17.73529699	19.43306027	20.74287982	24.36257672	23.62394014	19.12613029	21.88435114	23.91366011	20.51109263	25.95970957	20.28424352	18.95005287	23.35646605	23.09783938	22.54198539	21.46302529	23.16944397
634.mp3	20.65655351	27.43449084	23.87941841	23.21675292	22.18174974	23.6719721	25.57643294	21.73705384	23.69415815	24.31174674	23.88931173	20.71940885	25.55000308	23.7115567	20.57023468	21.30351083	20.5402511	21.54990581	22.96329433	19.52202106	22.98099072	19.7845083	22.32559408	24.66752889	20.86397312	20.76728485	19.8884297	22.77496484	26.45011971	26.6572289	14.75586777	25.2370719	21.05809622	23.74477391	25.2969195	19.91854713	23.11462984	20.90245102	21.52611928	22.62400915	22.25041244	21.21043767	25.25849254	28.95630397	21.38363307	24.60728317	20.81933176	21.59961181	23.37385638
635.mp3	22.44470287	21.81943454	21.91818386	25.40302323	23.49493844	24.30937832	21.40976817	21.13179665	23.14850242	21.92953814	25.83063508	23.72231906	22.53872539	21.11579235	20.17432554	19.84968188	18.47488984	19.3785771	22.68248068	23.31299069	19.71581907	20.39253388	24.46462773	22.73282595	21.9025201	22.90073558	21.69251205	21.16296809	24.28280042	21.30267395	26.59057681	22.01985972	20.39490474	24.06489765	20.49963137	22.31178328	20.01055201	21.23042236	22.29181624	24.54605521	22.43808237	23.17064278	21.39857498	19.7912767	22.45157107	22.24344945	23.18909652	21.79213246	20.60744782
637.mp3	25.2876034	23.91931197	25.04483868	25.27032365	22.00462146	24.25317472	24.48340637	24.16043712	22.99416854	26.85899897	25.7353777	22.80208421	23.83288744	25.76422163	23.86166476	26.5166752	23.70108281	29.54499194	23.85309913	21.8541601	24.791646	24.52234373	24.78291102	23.4684993	25.73405481	22.42970349	22.23504874	20.84059667	26.35287548	25.10920791	20.57325568	23.37425852	24.59634178	24.0471929	23.12205998	22.79965339	24.30439028	26.08003391	23.72028351	22.36741356	24.81987253	22.1665297	20.91201862	26.17989196	28.01323447	23.87765921	22.24512345	22.91208495	22.74064434
638.mp3	28.15929112	26.45274737	26.68760453	23.90078642	24.47004603	25.96953124	22.51144334	26.08023375	26.9826495	25.72688884	25.78991129	20.44441763	24.05518332	22.01895861	24.93455162	21.69094183	23.21347002	23.79273605	28.87024683	24.35521885	25.43029318	25.4216432	26.07806245	28.23012824	25.53773304	26.85164114	27.87581118	22.91189557	29.94719037	27.11752188	23.32543279	25.21424267	26.13230048	26.80567772	25.29478008	22.53057074	24.23290192	22.9305052	29.35723044	24.39523165	22.11383188	27.98764748	26.87139629	22.31138603	23.85352603	24.17335503	27.91549841	24.96070873	25.27267368
639.mp3	23.75712198	23.9727149	22.74214014	24.61208216	21.40442314	22.73553953	21.12231064	21.82130092	20.22833566	21.95172614	23.20572913	25.28240377	23.78989594	21.6635531	22.16165476	23.83874303	19.35033929	19.66087073	23.10179852	23.65972384	22.57138166	23.75057651	22.37432466	24.08351756	21.82818091	19.73530366	18.57286613	23.60703936	21.68523705	23.38262074	23.28124045	21.65681284	21.89767506	23.23842402	22.6189888	23.88398339	24.989722	23.74996104	20.51976748	21.5635606	22.90747652	17.58862302	23.21505418	24.09649664	22.42051555	22.14364245	22.12002154	19.73804958	23.05450519
640.mp3	24.46939831	24.90452685	19.8713904	24.19766127	21.90706198	22.91296406	21.05813092	21.56990809	22.97119345	21.18399062	23.05161027	24.94494758	19.63382553	17.94875401	21.95887524	20.62607433	21.52352488	21.6127931	27.35633362	17.18340648	23.02433535	22.82349824	25.40905652	21.94740395	21.18937167	23.41902638	21.51552245	20.83847717	23.66564893	26.33588694	21.23917622	19.25911432	21.3579303	22.1219329	21.80575544	26.02085438	21.20125903	24.18733501	28.55395745	21.1876564	24.62411595	18.00919996	19.61791496	21.71783023	22.30235916	21.30242439	21.04699235	20.65671698	22.86707686
643.mp3	26.20008022	23.13384574	23.44494396	26.66688109	23.78437185	24.18666799	23.81332275	24.06629825	23.91495628	22.85474695	24.03729621	24.74703888	23.17503238	20.90911676	26.50829222	23.4915042	23.18538827	23.67477367	24.1750719	25.70928361	21.92175196	21.24678232	25.10864894	23.73371765	19.89456058	28.81721907	24.78467726	22.35024441	27.8788157	28.25000001	26.9210438	24.89925665	24.28923723	27.17284682	25.24411444	25.62465556	26.67520589	25.23473332	25.30390183	22.40544381	24.81449105	21.50379866	20.8273134	22.46822944	31.18770938	25.8833618	19.95248208	25.4957858	23.36004875
644.mp3	21.98332551	26.0202343	20.09333238	25.23567486	19.74637653	23.12405927	21.65267411	18.86877875	23.64931107	22.93116117	20.8748693	16.36519988	19.42960948	20.97011903	21.64510994	22.81822776	21.43260235	21.57284853	20.79851892	23.32179117	21.68910509	21.00833921	18.53840979	22.47272347	21.35809691	18.98412686	19.44073606	19.6764606	19.37177268	23.6019905	21.46687825	22.46333239	27.20653292	22.6624046	21.05875047	18.85918643	20.94162692	19.02073629	20.72874371	20.36031512	24.29555909	22.55485185	23.37228465	25.14307684	22.50289662	23.20856607	20.56890504	20.65834778	21.12488729
645.mp3	22.05833737	20.70332365	23.23415511	19.8328651	24.35413935	23.94585307	23.57805375	23.70761582	21.58526678	23.24481755	20.5638396	22.20608439	22.10677346	20.45566481	23.32678818	22.44025994	23.2289995	22.93154404	21.71531981	22.54795583	21.45547576	23.60853845	22.38589247	21.43605093	25.34257966	24.22056801	22.61692559	24.11959949	20.23461809	19.61398159	21.69087581	20.72520112	22.07858126	19.2956524	20.17547065	21.84707978	18.15031227	19.95955613	23.13890215	22.45162844	22.69354817	23.09166929	22.49413152	22.3674947	23.35428452	21.85669938	22.91894826	18.8637619	20.94086607
646.mp3	21.65578071	21.80914943	19.68304554	22.8869247	22.55108638	21.95463088	22.09981007	24.26924431	23.97818227	21.30204641	22.76171115	23.51479289	24.49820343	22.0173601	24.7105451	24.40972731	23.94030496	24.25385531	22.0839378	26.00629022	28.88754344	24.8155932	27.2230402	26.54923897	23.94949147	24.91981261	26.90146531	31.37398788	24.17305897	27.88069859	24.73888934	23.61639818	23.75403903	22.70520362	26.574141	26.88896824	26.61743427	25.36513859	22.61164104	23.12534852	20.00265223	22.55229731	18.76206724	20.86675717	22.06378047	22.35376047	26.22883655	23.76230901	23.6864013
647.mp3	25.56619997	21.45307683	21.98868085	21.73963867	20.48216199	22.16380312	21.24599264	22.74262035	21.27252628	20.53341672	24.3648128	25.4778941	22.69381361	20.02646465	20.49343913	23.42643715	19.15439829	20.17765809	19.28691052	21.84236158	23.06034574	18.61283009	20.87427275	21.49187335	19.32329629	20.17939459	23.15994238	18.75186977	26.54156188	26.4063361	24.74006486	22.20150822	22.60883169	21.38005165	20.9479031	23.26052376	24.04732394	21.62637438	17.9538032	23.08628787	19.54805741	21.91601148	21.39871999	19.55378082	20.69801059	19.86206609	19.30284598	24.85195005	21.73937203
648.mp3	21.07662907	22.86094403	21.7347516	23.61128136	23.68400504	23.91808696	24.21938854	25.52123517	25.87194847	22.55928519	24.75914616	24.9229067	20.82056994	24.22119511	20.56258159	23.35875721	28.14647269	23.46629402	22.11417863	25.54802051	25.90662488	22.90567296	23.12428762	20.34441982	22.47194034	26.96761856	22.63231715	21.58232502	26.01519334	23.75360832	22.32381279	29.6252624	20.99339268	22.75233264	24.15926602	24.84731172	19.43045455	21.87931038	26.14458769	23.93034599	21.30272452	24.40334163	22.90309073	23.8044706	27.98196001	21.55187059	25.99564117	21.96290533	23.06710313
649.mp3	21.84056545	25.68081627	26.34661971	21.76718914	23.45127379	22.41889622	27.29254342	19.99786588	24.94616513	29.10544677	23.31845131	23.61204233	22.72558062	21.66526557	21.916473	23.56282139	21.74286883	17.36530964	24.40687368	24.4067496	21.65490886	18.4784509	23.61702156	24.5708962	20.01197442	19.25908064	22.4377256	28.31170056	27.99074221	25.39390638	26.51514184	26.05534916	25.09997618	22.97796412	20.33811668	21.83315885	24.95927374	24.09732315	25.38623187	24.32936542	22.88360304	22.40616231	24.4938213	24.83400666	23.20972043	21.06316571	24.51072429	24.22498982	23.75173257
650.mp3	22.12679024	22.4307753	24.68309301	21.90016395	22.34242008	23.15884226	20.69388301	21.31379906	24.46900214	19.98592602	23.73584412	21.23894195	20.98190935	20.4938931	18.99497628	21.3414506	23.84795028	19.82398525	22.12705462	21.40742211	20.37263338	22.82579157	21.93908477	25.8933113	22.01561878	22.49770433	20.55965977	22.25082798	19.5543041	20.05272699	21.82714714	22.12445254	20.43011553	21.1805568	21.51931075	21.06294523	19.82592826	20.28905694	21.68766001	19.91043032	19.60853767	19.57514554	21.4032601	24.33651593	20.16397764	21.49077987	19.21140119	22.3647531	21.37856895
651.mp3	23.68907711	24.96383392	25.82855819	23.94939544	26.72701524	21.62675588	21.69338712	24.26833867	28.08405075	25.34907907	24.21426992	20.31400963	26.37047927	24.34854053	23.96588121	23.74155501	21.08641779	19.36868521	24.8429219	23.09870393	20.23424411	25.56960203	22.08955337	24.07260457	21.66183571	21.8406163	22.9950872	28.32794151	23.40336257	25.3665881	25.46961275	26.14934452	25.07560139	21.30780551	22.94634345	20.34928421	25.89230118	27.62709329	23.32939493	21.01395883	22.19111555	25.70238785	22.34978132	20.48266966	22.65667816	21.29282317	23.43918869	23.41038056	24.23207628
652.mp3	20.3298174	19.34799471	21.68015995	19.38434269	19.56616897	18.89475153	19.65088843	21.55964471	19.41448925	19.71885718	21.14246684	22.66011782	18.72747847	18.64684799	20.14629917	22.29351605	17.4755596	20.60455161	20.268438	20.65969675	23.54740561	22.6562057	22.05745794	20.28894483	20.83254434	20.26631233	21.23366747	21.29345734	19.59939563	20.30934944	21.95056106	19.18965456	20.18849754	19.27125184	20.19067584	21.22648475	19.25542942	21.10613423	19.76487235	23.10556589	20.45194678	21.13275827	19.61513385	20.09566021	20.39263464	21.7062469	21.06345416	23.53450181	22.72654713
653.mp3	23.73805669	18.0083402	19.64540712	20.71928172	23.97597241	20.86338538	22.46579906	18.6722243	23.21899728	20.31972114	21.92889608	21.56985491	22.60118405	22.2576127	25.34913812	23.82400092	21.1965094	20.91544065	25.68963804	23.25912617	20.57630687	17.34596919	21.77809352	24.65914393	21.57390892	22.43367054	22.71014994	23.53350491	21.91412373	23.98528932	21.76327172	19.1221548	20.12987533	22.09979398	22.60800992	22.40759108	22.56286532	25.48867216	23.22343497	23.5827362	18.62521905	19.31630245	21.26111749	19.77526157	22.23531892	23.88295914	22.82713915	20.34483194	22.45710832
654.mp3	21.72728964	19.86947951	22.35701598	20.36079038	19.48882549	24.38983107	24.23998617	22.55590331	18.8245692	20.30661305	24.07037845	24.3863345	21.16142235	23.75504429	20.80081005	25.87840576	22.9251543	23.72374364	23.66383599	27.58104269	20.1076787	24.92280593	21.38382905	19.05619896	21.29867075	22.86702914	21.15318012	24.19789811	20.00254634	23.52291232	20.17946656	25.10278903	21.02365275	26.3557535	19.78833574	22.07607044	21.23607642	19.07580061	18.47177582	23.90553159	21.09486319	23.13776677	19.07429675	23.39479267	21.08673229	24.53273079	23.75252663	22.39686963	21.42543255
656.mp3	22.8857558	23.94203975	23.78482419	20.980381	25.54788826	22.96781686	24.60937938	26.40591023	25.95948877	22.19876	23.30942054	24.61063182	23.41741564	23.57055219	29.61953701	24.25496304	25.02423813	27.72553197	26.18392056	25.98128021	22.05542087	22.35428222	17.0002776	24.80561632	23.92078589	24.86233356	24.42240902	22.25987404	24.72557133	25.28639294	23.34308045	24.14787581	22.19391061	21.14944644	26.10284969	22.44228882	20.95060579	21.07260037	22.629205	20.69959965	21.69318762	24.31711485	24.18445284	24.12208257	23.98637319	23.07689003	25.66324316	22.99486151	27.26791278
657.mp3	20.66243052	21.24039477	19.95212349	22.88915284	18.94726035	22.03714525	21.56854385	21.27630037	25.08561807	20.0014103	21.5989572	20.33514873	21.87986684	19.11075423	22.50818186	22.70295661	21.05890912	24.30045428	26.43597412	20.6374958	20.71542001	21.75039802	25.84055888	22.99959889	20.78226617	21.55627052	20.01917155	20.83867962	21.92057213	24.43562255	24.7089908	22.40406121	19.24612644	20.13870818	19.67263175	20.44185733	21.95336915	19.588433	20.63287666	22.21460608	21.33929273	20.61026656	22.45438054	20.9494583	20.74558867	20.26825577	20.51339572	21.6239702	20.06550474
658.mp3	23.50121283	21.76426977	23.78456349	18.81485808	23.53498107	24.57944096	23.19339345	22.25501668	19.71763854	17.43616225	22.30298939	21.94162405	22.69590928	22.16287808	20.43930539	21.85833921	18.55108513	23.82427858	23.01412434	19.97640904	22.80406649	20.63082969	19.60660253	21.79111171	22.22174494	22.59347911	25.44979329	19.11194423	22.6610925	17.85645027	23.12243972	25.4919735	21.87593135	22.7010695	19.87607761	18.26776235	20.38502094	20.44550233	21.513646	24.31272823	20.27108935	22.79753838	22.86786752	24.7676143	26.96773489	21.29782355	23.62939205	21.56895526	19.12319394
660.mp3	22.76472864	22.36600298	21.18169797	21.64622146	23.66838237	22.19597536	23.20852206	23.62995026	23.38866936	23.68560306	26.89139338	24.4906322	22.9891704	22.52849974	21.58202305	21.90638184	25.06096283	21.98320476	19.89377829	21.58511409	26.24789033	24.27309417	21.94897459	22.61031052	20.482388	24.85911339	24.70401949	21.89149321	27.70124913	22.90174517	31.54629716	26.06451727	27.12274937	23.60207276	25.42443493	21.86383169	25.0381595	26.76299603	26.47144007	27.57610201	23.75117189	28.87083061	30.09619654	25.76522204	23.27348755	19.39658805	22.01931971	22.29248335	22.22187093
661.mp3	21.48540635	21.31219835	21.69040914	23.29878261	22.34513222	24.2034763	21.94898269	21.46417408	20.81217134	20.55395907	23.94221471	20.98259556	21.41717243	22.50006312	21.48395931	21.59541457	20.08024847	20.09043698	20.15263048	22.81455649	21.93002674	19.96523421	21.0875307	21.94523822	19.9972636	22.56963415	21.21638698	20.8205942	22.37202788	22.66338875	22.34147208	20.15217626	22.33426094	21.95256514	19.95165708	20.21360114	20.50042659	20.50905672	22.71753996	20.37521704	21.65885966	20.53203787	23.36926476	22.88206904	24.03265258	24.8144755	20.49196074	19.09128158	20.57344357
662.mp3	27.51292098	25.89524011	26.74063035	24.36809695	26.1261127	23.1040937	24.00083834	23.79582873	28.5569944	23.83129713	23.75740418	23.87558475	23.99528338	22.78292879	23.14744603	25.42122277	27.21223267	23.538906	25.59562401	26.02755938	25.07192224	28.8787324	23.68761719	26.33730987	24.02349434	25.10988628	24.33199664	26.60853132	22.80050002	26.51477828	23.84165496	20.84371991	22.76040919	20.60379376	25.30106786	23.24194541	27.0420066	24.46792195	21.59840278	22.80479082	31.72117617	28.26442242	18.99721303	25.96247547	27.0572636	29.61262484	23.85797043	25.65711068	22.9224459
663.mp3	21.03974597	18.7950361	19.32739547	19.07639886	21.00216694	21.46948123	21.03667581	20.89823788	27.22345397	23.55460618	19.97442202	19.94080917	19.07757237	18.96212782	20.6472459	23.19437418	19.29226436	18.94334171	19.55074975	19.65410654	21.55345465	23.50559576	25.59323159	20.67704133	20.46094146	18.73139312	21.54076842	19.63075923	26.48215935	18.43334136	25.63022016	19.37652558	22.17838403	20.88087668	19.09412851	21.8740079	20.0168838	23.69887874	22.28822548	21.94472717	19.9529637	21.03429739	20.46315449	18.83772188	22.8848225	19.28866629	19.12793163	20.59152937	19.21583589
664.mp3	24.36549033	19.25678134	22.4543872	18.21874963	21.13183966	19.95940317	22.70486867	24.12580174	20.22277256	22.38325523	22.63554742	18.41826201	20.66813886	20.93343768	22.01341945	21.36992433	17.8800949	19.20712771	20.84622285	22.82842414	21.14185191	22.21120859	21.45750159	20.42704141	22.65970463	22.70314721	22.35677025	21.711494	22.20501228	21.34525196	20.43248568	19.9030861	23.12698888	20.74832448	20.26683731	19.23645562	20.92240102	19.09775063	21.75910405	18.13213557	22.16379338	22.19322168	21.02482892	19.02160989	19.85927016	24.0344577	21.09136796	22.4351381	18.67906107
665.mp3	27.86513081	28.66927266	27.75688162	29.52579407	22.60081277	29.71347854	29.24218802	23.2899004	28.71215601	26.2042275	21.00914717	24.03529642	27.2055965	23.77820554	17.54138085	28.64650579	25.29459399	27.14022691	27.63880393	27.07558746	24.20687083	26.54160958	29.5988533	27.49822361	23.63691719	25.13511054	26.33768245	26.50467582	26.13712243	24.46688464	22.04820322	24.12496599	19.54527771	26.5956187	24.76339128	17.55534937	21.83071203	20.04640664	20.51831032	20.10853024	20.77775534	24.01830757	20.05027886	23.28373247	25.38452998	24.39785234	24.49775288	27.78376951	26.64695111
666.mp3	22.87996517	21.31442899	18.96562074	22.91671173	20.2714407	18.58158981	18.17412919	21.00454547	19.64794047	23.61823991	22.50503579	22.73615746	21.34963952	18.04984387	20.78716917	24.69671352	26.20314198	21.14802634	25.51480154	21.20748814	25.4485346	24.08146158	22.44066248	21.532221	19.68146734	22.14047726	23.55083037	24.34296059	20.20326804	19.21609909	17.74792188	20.71630011	18.66667927	18.31667645	21.85234984	22.60170193	20.54268614	18.49204741	19.33253683	23.96197262	23.31833114	20.65377189	24.51173888	21.60529538	23.35598002	24.91977708	22.31508163	24.19463811	22.51517604
667.mp3	25.12959782	25.58072872	24.27205246	25.87646687	26.25750956	24.65781435	24.4594097	27.18460143	25.85677531	29.70733606	28.09094081	24.26862029	23.225753	22.10702077	27.94972947	24.74943332	26.95503988	23.29805156	28.08309781	24.45310329	28.28613382	28.88310128	26.02831007	29.14236969	26.5813823	23.4972678	27.96796281	24.72194926	23.80479139	25.1375455	23.49695417	29.2421941	25.20274015	25.44632989	22.91772897	20.18951659	23.21873408	27.74245513	25.29234092	28.14720558	24.62972736	22.01817174	22.95628558	23.92818074	20.38377082	25.59710139	22.28050665	19.60285422	26.42481351
668.mp3	27.06955322	21.77804288	18.70665731	20.65531682	18.9491837	24.22561019	19.08704087	19.10095738	21.38380269	18.22784805	21.7702872	21.20348452	21.30744023	18.43047033	22.41209207	23.0226402	18.63303215	23.75351575	24.51457908	18.60921083	23.31258979	26.99131064	19.83899516	23.0477758	22.6522744	24.16423118	20.97004021	21.30111377	21.7807254	22.16066893	20.80574325	18.4665794	16.4447284	18.51532423	17.55405289	19.55178045	22.9431319	22.02234267	27.30425668	24.31005632	21.56696481	23.01631784	24.64137969	22.15859383	20.44699527	22.96013566	22.35017886	22.26957837	21.13422498
671.mp3	26.81407965	27.98273534	26.04620586	24.60609031	22.30819849	26.78923264	21.14864809	29.96824029	25.8514445	28.19671094	31.88044639	26.75665104	23.13528519	33.11711297	25.01518232	31.11410207	25.80236836	24.15907698	25.57185193	23.87585203	30.79317244	29.9674794	30.13903572	26.12936316	23.78749827	26.9926882	25.91779672	24.13615525	23.33034864	27.53512338	27.14616146	22.86493425	25.99180445	29.51464839	28.4587835	25.95771169	20.46615539	23.16918829	23.61336577	24.91890105	26.53261647	24.52760414	27.00256565	23.97089924	26.82579344	29.07579524	32.77612876	21.78593685	24.95568514
672.mp3	21.24275703	21.36681051	22.09973132	18.91421109	23.50540037	19.20471732	22.32915837	21.78224598	22.22563541	21.98699929	18.86247205	22.65580705	21.82345261	20.79016575	20.86333937	23.8379745	21.53925404	21.40637744	18.22617873	22.99257265	20.25460338	18.09970823	22.08540585	20.34184327	20.12302778	24.32444177	21.90754507	20.32086968	21.08420042	20.76876734	22.73447569	23.05638229	22.35893497	20.02796	19.40447824	21.44165505	23.60987066	21.16842297	23.90501216	21.45442561	24.63984662	26.88026648	19.91172587	29.25615465	26.82176045	18.68974754	29.64319721	24.70851946	23.02454146
673.mp3	23.79321799	21.39899418	23.52748606	21.7795645	19.41399047	16.57652341	17.63464359	22.96746414	23.86029575	19.82054301	22.99980882	20.50718795	19.82679976	18.50479078	21.3961684	19.81333954	17.64949132	23.18920063	21.22343046	21.61330024	22.44105455	23.34460169	21.70670799	20.36995398	19.14672746	19.9091871	18.27578716	22.8947681	20.42664441	19.25447602	21.60083535	20.68254417	17.98950207	22.40311302	19.56116416	21.35018106	22.29671531	21.87052518	25.49511108	19.03728389	21.22256865	22.60829265	20.14306752	18.62565632	21.98535442	22.65162601	21.53548346	24.35247483	21.7470423
674.mp3	21.78914168	30.15251115	22.48031672	25.10118223	25.35873638	22.61915899	19.78554045	22.33342487	20.25972232	23.20222396	25.94220706	20.61024446	23.89125221	20.3869902	27.33788184	21.69460431	24.13815488	20.9913813	20.76025365	23.78025604	29.27079012	26.42125219	22.8116454	24.24103072	26.16961387	26.28328138	20.42606615	20.01620518	21.95129164	25.10373906	24.53593107	22.45798476	24.44693652	18.77360986	23.99133878	23.1440245	22.16864512	20.59827722	25.60627767	23.23935533	27.24736456	25.85671897	23.77774926	21.69106399	26.81180198	24.84950565	23.44919281	23.11267243	19.38915412
675.mp3	25.3571414	21.74860152	22.73027753	19.70670484	22.24062409	19.75885167	23.78174512	23.32788532	22.76319121	19.64137412	22.91689336	19.75805279	23.47674156	21.60961528	24.33547962	23.83212202	21.20187316	23.19852089	22.05643411	20.87268915	19.86894451	19.3520867	20.8036655	20.93128266	21.43346107	18.81751307	24.80223129	23.08692543	22.34150641	22.63525617	21.25225929	21.69816836	20.08049046	22.91216532	22.62967105	19.43478323	20.92361702	23.00368443	23.70297253	21.76395767	20.14896747	24.8768064	25.22887146	19.82295935	20.50528695	20.30949939	18.85633666	22.64902371	24.14905308
676.mp3	22.41834694	24.83044427	23.7972337	24.87059853	25.97028664	23.09973119	21.46342876	23.32412721	21.88798872	22.03323341	23.35277214	20.4202785	23.01040825	24.88965523	24.16532814	22.74593014	22.54185055	23.03941014	20.74371242	25.09463596	25.3659639	24.70572381	23.61088038	22.55787224	26.85575625	21.13106636	22.39627744	20.89630171	25.96074966	22.16843198	22.11690525	17.89890554	23.31840866	19.56151588	23.34230902	21.09175537	26.86596286	20.95027579	22.06971819	23.73510071	24.20423116	19.27609517	21.18841371	30.28376935	22.69595027	21.07153666	24.25464606	24.72023222	22.82058404
677.mp3	20.6041005	26.00300116	20.80755857	22.53271389	20.62288098	22.61210427	22.46760252	18.21204232	20.16470385	24.19498355	19.74101541	22.63342875	20.98189074	24.42390946	22.15063485	24.62842903	25.60461464	25.2641719	21.50176429	22.85692608	26.78574974	24.00285141	22.01260941	27.14856607	24.73708537	24.13035422	25.71275092	24.01460147	23.16904878	20.77080325	22.7188752	22.61842398	22.61032669	24.91854981	24.16193989	22.08725856	20.8631647	24.58653875	19.25409333	23.91667231	23.02863716	22.9491137	21.79250683	22.46341856	22.45042241	21.95558132	21.40094769	26.336545	24.48370192
681.mp3	23.69233125	23.15920237	22.35004212	20.15837331	24.13210033	24.94887628	26.93935357	21.89786912	25.64392515	24.89154969	19.99243093	22.58916043	24.5507075	22.827997	19.14799887	22.07842424	26.39180482	23.64459872	23.94507059	25.19515478	22.1848986	19.19860816	23.58192368	24.28764533	21.30821332	26.5207985	24.36056778	22.62541047	20.86882082	24.75183647	21.86972312	22.9698434	24.78806084	25.66368567	22.19140058	26.5673395	21.56513814	23.19933161	24.7674514	21.93093759	23.07177986	22.22383982	21.40617972	20.93382811	19.04276866	22.64089917	24.16867881	26.80048273	21.83913394
682.mp3	26.60056096	25.87785885	23.08806172	22.07184437	22.82331627	21.21253673	21.33400256	20.50102814	20.43525566	24.5868835	25.81119522	24.2577439	28.42341171	19.7435652	26.1110832	23.45121478	23.09083635	23.98481251	24.37210869	24.91390544	20.24090668	19.58617598	18.07134009	26.84412899	22.02702061	25.79473669	27.15677183	18.02924794	22.45871385	25.75833122	22.43069481	23.19769794	21.19450188	22.56238793	21.62717799	19.3264312	20.27347088	28.40106584	23.15057134	22.82798263	24.52769618	24.69551222	17.63766912	19.18222125	20.641494	24.00843798	28.31526956	21.66794228	19.89944757
684.mp3	20.6647445	23.34743111	23.42966483	24.01174488	23.69195256	23.13095623	23.75052585	20.6672851	26.6545338	22.34313809	23.29034994	21.32210832	23.28560137	23.77549977	27.93104506	25.66403462	24.40517434	24.58360803	23.23647219	23.38974363	23.35171355	26.32781723	25.1973712	24.04363386	25.5879478	20.72067921	23.52516258	21.81492964	24.65277174	24.54419163	21.81349825	22.05624355	22.45612513	25.02265316	23.26916287	22.68529187	24.966486	19.70355776	23.24395856	21.18098385	26.2886722	21.68798562	27.33498949	25.20412785	16.77057432	21.11573853	22.27985522	23.51071803	21.06508314
685.mp3	23.65806173	19.83421091	20.32530556	19.44674514	24.06024254	23.73366597	19.36201812	25.43724596	17.598216	17.75206373	18.84351847	22.06252645	21.81887119	20.05720293	20.55793393	20.34693944	20.67669824	20.1995286	22.9463796	22.0184843	23.91762136	22.59248534	21.21446094	19.94211513	23.14539284	21.98589527	21.64442235	20.97588916	23.76795632	22.23548225	22.97989571	19.13754798	16.24304347	17.59548616	19.84881148	21.13619955	20.11279365	19.47902735	20.87263911	18.97436646	19.88478752	19.6368221	23.63943607	22.54395692	23.67269941	24.85559595	23.95355786	21.58799638	23.27229616
686.mp3	26.1481467	22.75144457	21.4019641	21.15192501	20.95961599	25.06758175	23.1981024	24.74570371	25.58463204	23.33803184	25.81551871	27.03552233	27.7197051	25.91341474	22.26362219	22.3618454	22.92272235	25.23779117	27.66104934	24.50452988	23.52789218	25.64492112	22.89046448	24.43297376	26.20788617	26.73496965	22.42219682	20.8652075	23.96814811	24.32713142	23.34767581	20.59431414	24.53168736	23.39283793	24.85164066	27.0057728	24.74449681	18.51456147	21.93173001	24.49494263	21.70169332	23.24207055	25.78291815	25.33684173	27.22515181	23.42678151	24.39722069	24.827923	20.69153168
687.mp3	27.30760704	25.60104941	25.40236988	22.85073775	22.60002803	23.23582042	22.04129426	27.02920588	24.59961921	22.33288363	24.39943574	29.98761553	26.00365093	29.57070657	22.95004554	28.0796575	24.70067316	22.19715833	24.36874158	22.42365898	24.34989041	26.27282997	20.52936136	19.09557048	23.65203418	25.38416229	20.92417148	20.99010098	22.84220483	24.05279447	23.04203112	19.92772434	21.72451073	22.1908383	23.7880467	20.6837703	20.75061177	21.12705494	27.09759527	25.02955117	22.2948318	30.47741099	25.94352416	25.58299491	24.09650088	20.80257919	20.90345698	25.02372852	22.98340248
688.mp3	22.06086597	27.08166111	26.26445273	27.20689028	30.02498373	28.0748835	25.75029959	24.93112386	24.49791825	23.10063009	25.23810304	28.99929507	25.13967365	27.80711145	27.24052806	26.35800212	27.69945676	29.00855143	26.34677299	26.19648434	24.60210312	23.59297059	21.95887787	24.93676416	27.54590196	29.17980087	26.29468526	22.59854419	26.61048334	22.76845847	22.01024976	23.1250568	28.60323329	26.70064005	24.97622579	25.34875623	22.25926968	22.5722488	25.87751096	20.37904295	20.82702678	23.25900023	27.13457969	27.49531107	29.7390242	27.72532593	24.4282217	24.37642261	31.34116124
689.mp3	20.00410212	23.88641028	22.96805337	20.18086411	21.28898504	20.32761512	21.73962221	21.861179	23.29249731	19.41991905	21.96910671	21.47623475	22.67311928	23.66177742	22.11514623	27.42557247	21.43297634	21.82738444	25.46267541	19.07706829	23.89354667	21.11119121	23.40184084	21.61752567	23.10478458	21.86714603	20.29974872	23.46691387	23.54198004	19.44017443	21.66177085	21.17255778	24.52528043	21.75056234	20.91907507	22.46665969	21.74688026	23.39443044	22.05509634	19.52156864	23.95367614	21.22645722	21.33578775	21.16314335	22.6773755	22.10078851	21.91681477	23.79359163	22.76472992
690.mp3	23.45930598	26.66769267	20.20906968	27.25541018	28.06706846	27.74947025	23.3102032	24.02666959	31.40457354	26.62346901	25.04686481	27.3170385	30.69281348	29.01687178	30.14133317	23.89116415	25.92945391	30.47952424	24.50323322	31.53057833	26.97834803	25.55370689	28.36397399	27.75783671	25.55189674	27.16877337	27.24024992	29.31266325	27.80571918	28.15855108	31.6061899	25.93471137	31.22393462	28.85272338	29.89444559	24.6909435	29.05432034	28.45583944	26.48599349	23.91012082	28.391125	29.19512241	28.53007233	30.02279492	24.89199339	25.64400531	29.17240385	27.46725031	30.19179348
691.mp3	24.31820245	21.70521528	20.9723079	26.01374324	21.17137756	17.85923695	23.89116336	27.79852573	18.76073094	25.12042731	27.87464113	29.11319288	22.45321248	23.85088799	25.83342147	22.53274881	22.27728199	23.75079732	22.73970101	22.30303096	20.76395966	22.41758491	20.71475068	21.16517907	26.69012094	24.03326394	24.4549545	22.32115045	20.72744718	24.13543539	20.9513507	24.99835463	19.37150159	24.86748299	19.23600922	23.2828523	20.37621973	20.86783713	19.3748552	22.65842833	22.40507979	25.81984451	22.4837322	25.03257972	24.76957869	22.86654955	21.15813194	21.5692021	20.33799702
692.mp3	21.52871868	19.39471221	20.71317059	22.19024659	19.78510388	24.62618929	20.52040243	21.80553333	24.09568423	22.45069688	24.31671367	19.62850577	21.39219089	23.48033085	19.82912984	22.97037404	20.61862274	23.58950345	18.77460688	19.03860984	21.1184681	22.66273262	22.69453725	21.21491522	19.10493601	22.72104315	22.79999217	22.77327829	24.08400233	20.08077445	22.27053915	20.6601256	21.33703274	18.52320074	23.48721262	20.23666184	23.69308714	24.34318382	22.64546873	22.87607305	19.85930625	20.20130497	19.56287777	20.34258477	21.00447077	20.40251473	22.20216002	21.14930427	19.28748304
693.mp3	21.75817313	21.0664359	18.07899934	17.4466995	21.04127404	21.68324824	20.51343571	20.14682907	24.14713799	20.68964262	19.85607161	21.52989465	20.80932175	19.28758368	20.79421764	21.64000106	21.95376624	22.42482259	24.63683452	22.14307706	22.48119288	21.20617769	21.61086023	20.54754129	20.47681462	22.58799871	21.32303899	20.66059113	21.11849584	22.31985525	24.78713735	22.96235385	20.12562752	22.46113022	21.59440806	21.10917751	18.38004846	23.05744297	21.9125565	24.49462923	24.43626756	23.62075198	21.79405812	19.07198738	21.99996843	19.67431424	19.15326018	22.44611815	21.57404154
695.mp3	18.54000867	20.83675399	19.13548483	20.33127071	24.06137014	18.55062399	19.88943056	20.2689899	19.67543702	21.23319321	18.33861866	19.00777472	19.07271855	17.49449031	23.29511339	19.85008965	22.29152242	21.33611859	18.45663841	22.44740536	18.6575113	18.30288439	20.34859415	21.39714946	22.35723742	19.43293784	23.20205367	18.72222368	20.4782579	19.92831433	17.91766205	24.36620441	19.23028506	22.02320273	22.43250562	21.92325304	22.70906179	18.13602644	22.60718491	19.56155561	19.9879678	19.74712206	19.9090862	21.38327601	20.42715947	21.08792739	20.06813237	20.45876602	19.29610141
696.mp3	21.92291816	21.31384517	23.34485379	22.59353785	20.29518251	20.84523037	19.85605711	19.96508439	21.24903762	22.97855039	18.47719974	19.71843006	19.21405397	18.98059853	22.40898472	21.13838467	21.25792639	19.85120996	22.3842179	22.25144763	23.15167147	22.57563756	23.81339295	21.25142642	21.7236701	20.71891588	21.02057301	18.75386676	19.74049338	20.37297791	18.87376621	22.17061373	23.92944024	23.98599457	19.35936525	31.14047619	22.24670262	21.27112959	18.66194534	19.6215624	19.47895695	18.31930676	19.45438011	22.29483692	19.92596236	20.52712601	21.55788711	26.94001624	22.52468003
697.mp3	22.55819543	19.65474994	18.74451999	17.68259235	21.0730799	20.31827419	21.93230806	24.77430901	19.41972872	20.75731808	18.42698973	21.15793785	20.74935688	21.61889908	17.97145334	22.92040536	20.62447964	20.40121388	19.52396924	21.66902907	16.22811347	22.95008072	21.11272279	20.80069632	22.31204463	21.44191245	20.46740617	20.73358139	18.15426557	17.64295133	19.53611673	20.33195356	23.9629477	19.7837733	21.29974834	23.71526711	21.20002652	21.85456913	22.62635386	21.55823403	23.27597109	22.66953068	17.99104292	20.55487951	23.1187043	23.55317771	20.03477204	23.0872795	18.43951647
698.mp3	28.96344148	23.40313669	23.91672253	23.83896895	21.57922518	22.59344163	28.2439878	21.33549741	23.78253233	29.33634989	25.04947704	24.62344495	23.72897808	23.31287337	24.67735912	26.65387383	27.15276299	25.81919314	27.16932344	24.99741025	19.17709826	25.38463098	26.78158093	23.56835602	24.19566634	24.62643966	19.48602822	25.93236185	28.79599494	25.28023846	24.95276172	26.47051292	28.80289211	27.62258229	23.74559433	25.56692788	19.7897668	26.66166196	23.16582359	21.57404755	25.62629796	20.35574672	24.23487666	19.70077759	24.46018582	21.61843807	24.76193668	19.55418351	25.25662188
699.mp3	19.94163909	23.07303499	24.00683907	22.80462089	25.15705698	22.89052286	23.72153877	20.24551969	22.93050579	19.68569651	23.44925354	19.6361942	27.12285958	23.59334453	23.72374829	24.04938399	23.69653052	22.70290817	24.9067787	24.54519094	23.4171534	26.05920669	23.64685331	25.8494974	21.46514393	22.98936296	22.56360902	25.38097171	23.71891298	19.77519137	24.85392407	20.68884264	22.56956354	21.12914412	21.02680304	23.57197699	27.5215765	23.22359127	25.22212986	21.89966791	19.7922788	21.09043398	24.01122775	23.21174433	25.33396143	23.12106453	21.45684985	24.22303415	25.45343205
700.mp3	23.17919559	23.83025982	23.84226282	20.63353619	26.36937337	24.69039139	25.07784025	23.32173718	23.75262402	21.51156725	23.66725721	22.74720942	22.4918579	22.60155447	21.73825525	20.86138024	23.88453978	25.41576493	24.55487583	23.61675473	21.5766839	22.74583283	20.92435669	23.37831093	20.59789539	23.1871684	21.63636327	20.21274731	27.73513033	22.92125937	23.90203789	25.40333959	22.8501955	22.04256447	21.75968861	22.46541287	21.84815632	25.58782437	23.9558386	21.0445989	23.75077173	23.18008889	23.22104251	24.04053525	23.64471688	24.32941808	24.78021673	23.81825191	26.00471614
702.mp3	21.01393659	19.31050989	23.59507062	18.57540658	23.00588271	22.33636878	20.67185168	19.79241386	23.29613808	21.26849482	22.50952132	20.2628341	20.06677312	21.22845438	19.67493298	19.91145949	20.05160251	23.21109779	21.67698974	21.20801754	19.93434229	22.81471332	23.5165874	21.87071037	20.39703769	21.66047276	21.13542221	20.22626673	21.0449711	20.06317674	19.66084251	23.37542634	24.43343525	19.02587784	23.35725059	21.6953756	23.00164689	23.95329894	20.75859967	21.01327705	22.21286614	20.87825144	21.65643429	20.7022058	19.37331837	20.99964085	21.11363383	20.67288544	20.3390963
703.mp3	25.56452614	24.57427663	18.97389612	18.7557942	19.26698	22.27366221	23.81568338	21.60330321	20.76796985	20.90650978	21.26436564	20.62425856	23.57519859	26.87942095	26.8186304	24.59549967	21.46396355	20.22551588	22.21637458	19.59840655	22.15426491	21.12316275	19.59165736	22.54675683	25.6737976	18.86621792	21.44283857	25.34398038	21.11377561	26.04199839	23.76099666	23.14370504	24.22852641	18.19505431	18.03471807	21.27398478	21.93674995	24.50276374	21.80707728	22.9913656	23.68113849	22.53456603	22.26186372	24.40467592	24.56484121	23.13988526	19.22483946	19.48564176	20.77540557
704.mp3	28.83753735	23.34946415	24.10810162	25.40806527	26.1285587	24.30553785	23.99814839	21.6840336	23.08074828	23.4474323	21.38292028	20.53301884	21.05204065	22.97354904	26.81519286	25.36051656	26.29298432	22.49926336	20.56798282	24.8458543	20.73280915	25.27930942	19.38890573	25.59526255	22.06004989	22.78374489	24.09517594	21.79426368	22.46514907	23.44964204	18.11464519	19.78880031	23.285084	21.58958689	21.20209905	22.76842259	25.70915257	20.32629623	24.24695349	21.84755045	22.08666301	20.7211044	22.08303666	19.08766484	19.62319758	19.95406325	19.96338181	16.7843381	20.18199096
706.mp3	24.6061807	24.18467058	29.1498413	25.3682706	21.41371824	24.62879078	22.71136263	22.33479158	27.30972617	24.17256535	25.7006554	20.26577743	21.40615789	23.30604372	24.36551246	20.86589511	21.17064522	24.12281881	20.4948811	21.83445035	23.94525853	24.00762764	20.21687489	22.88558269	23.24099458	22.6398502	24.85351057	20.78245526	25.11060434	21.90648503	26.48703298	22.57621228	25.4698195	20.99014957	21.23610839	26.59573706	24.86816904	24.23816562	25.56205311	21.76864833	22.09655816	24.09912481	28.72755896	26.55259878	24.7022635	25.39574509	24.45923911	23.34436728	23.73117674
707.mp3	26.75255144	27.56987995	26.17547197	26.42068994	25.86890719	24.30596445	25.29322199	24.85133877	24.68642578	28.49258656	24.08271637	24.30308404	24.77871926	24.55970597	17.4600805	23.08603471	24.36402635	22.63018309	20.81507318	22.25113083	25.57328688	19.77858122	22.70739613	23.66701561	23.9463079	19.92171452	22.51187845	21.98925727	18.59525148	24.48284995	24.70616883	23.2178334	25.35253696	23.94248398	24.1171552	26.32034521	23.95285396	25.50707024	26.39504925	26.1332577	26.32411856	26.89887311	26.53977002	25.53727355	28.62796401	22.80548654	23.55183769	25.2230684	23.59765439
708.mp3	23.84701348	23.72064343	26.80352644	24.11875247	25.74073614	23.17870458	27.44093122	22.27848905	23.52126815	26.69591291	23.77248236	25.40789223	25.44840857	27.24029829	25.60612719	23.82999581	19.52668224	12.8319843	26.35737457	28.56372221	27.0863008	26.28862316	23.35742871	21.74298635	23.6533314	26.00123303	24.88555343	21.97721606	19.68688926	21.31502278	19.14486928	22.38710012	14.31036329	28.19274382	23.9085952	26.07341303	24.59903037	23.31631684	24.64342744	21.99439054	25.3524068	25.44699853	26.69772931	26.50278228	22.40780725	24.37975372	23.6589673	24.24050199	24.94456056
709.mp3	26.42420906	26.0601207	26.75838908	24.28653426	21.61894402	24.89482164	27.3386652	29.23057752	24.92586363	27.0773804	22.29448909	21.03623638	25.51615581	26.59052624	27.41558005	21.80993079	22.62453725	25.50976126	23.5553991	27.95627132	24.06998958	25.46482812	25.75666911	20.09119551	22.24859212	23.64427311	19.79388347	22.99989013	23.85847193	24.26475372	24.21310997	22.32732878	23.9731449	25.28739757	23.85402094	28.2175401	26.58946244	24.86699693	21.85760053	23.88144112	25.22707976	22.27340148	27.70684651	24.62575913	25.65962541	21.75227568	21.58802524	28.34459633	25.59886981
710.mp3	21.53108124	18.72722085	16.62015022	16.8758836	20.21627145	21.51463049	21.62825366	19.16434218	17.58595121	22.43979708	20.3700547	19.27723401	18.50472614	18.11022262	21.13113712	19.23209964	18.45023231	17.91137682	19.24927613	17.41003523	17.67558535	19.95070733	18.97062334	18.97846154	21.345082	19.34169719	18.70670901	19.6390499	20.99502188	17.40850846	21.12970978	19.4533257	19.4794173	21.29748751	20.05628142	20.35794511	19.53551393	19.97019121	18.335608	19.21111293	20.15750633	18.96299493	19.86724308	20.76636931	19.16416069	20.90981297	19.13842274	19.86822963	20.35958524
711.mp3	22.09982892	28.08607033	26.00994763	25.01080655	25.43624039	26.11444039	28.70451976	25.87764464	26.85850633	24.42543997	25.17392571	23.70709241	24.60033043	23.46364512	22.51939596	26.45959495	25.82048384	24.41537444	25.30899492	25.99993673	23.42473388	26.96908673	24.79455952	25.37364532	25.19552633	25.34700857	25.65435206	24.03275173	22.53273259	24.61072562	24.1704067	23.06228526	22.75772625	24.14858612	24.3065594	27.03767182	25.59708804	25.8930396	24.68701914	23.95284075	26.09462871	25.02611302	24.64155008	23.72398648	24.85977302	21.39652837	25.21673447	21.81471835	26.44593148
712.mp3	18.80545644	18.48792838	22.29028006	21.65372053	21.85011679	21.91169349	21.64071108	22.3567471	21.12018981	21.73171551	22.14470594	21.18609459	19.68630175	22.28816905	20.26582908	19.38564642	18.63658772	20.62506442	21.89548441	24.87343396	20.0807342	21.56957472	18.38053908	20.45145453	20.42900132	18.3479707	25.86076758	23.50680819	24.40363673	20.88927353	21.15185216	21.91497955	23.41124246	19.95718162	20.6873425	21.08295141	22.64908619	19.34270379	24.54783707	21.4678728	22.59132849	21.2153812	19.58864775	19.61354575	21.0553019	22.25571938	21.44652581	23.54868432	24.75521975
713.mp3	19.24394457	19.83819259	18.05731132	22.23992724	19.68343505	19.01122316	23.63435994	18.05085326	22.19494941	19.24125269	20.99893207	22.45937638	18.91912674	18.82730233	19.78956764	19.79780318	23.41503607	21.52331182	20.085081	22.77625442	22.49121833	21.34138779	24.06234336	22.22313578	20.97730737	18.59681998	20.24481692	20.74859564	23.76594438	21.84583047	22.05464135	21.4352925	21.91293872	21.0062072	23.97950553	23.05304009	20.1962724	23.78133882	18.52757476	23.25834868	21.59266323	21.20605916	16.52018192	18.52861336	19.52309011	22.68564049	22.28473894	19.47152755	23.01042608
714.mp3	21.31922194	22.4425297	22.45532616	22.85866915	22.64835331	21.25024759	23.421285	21.35858915	19.78112818	23.41264985	21.15297505	23.39511176	20.3401423	26.93151355	30.6263346	21.85764441	24.28003622	24.86104428	26.19557862	22.16015609	24.73105165	27.91136164	24.7399713	27.31396814	22.92048954	26.90137546	25.23118696	19.70573807	29.32872923	21.14272239	23.49884089	29.08338693	23.82829789	22.14594402	27.54861014	21.44635911	19.60399422	20.10816415	21.14986203	21.14941174	21.35188992	21.30713087	19.74102878	19.94163037	22.28952364	20.49610286	30.25015148	26.43113348	29.45000809
715.mp3	25.84585692	24.02167199	26.76091957	24.66587514	26.11636084	22.58347131	25.32783519	25.1057949	24.51972726	22.40172605	24.31356274	27.56202638	22.3161374	24.65216557	21.64669594	20.94688299	25.71456898	26.25816403	24.89286307	25.60141427	27.72712209	23.48271193	26.3094844	22.87483972	24.42341978	25.55586858	25.17939075	21.98742218	24.19192165	27.76240343	23.0950401	26.01535245	22.59991394	19.56692859	24.56393598	26.10639788	26.03580555	24.3019127	27.10149919	23.46154792	26.38236617	22.71771821	22.16724602	28.12576706	25.82373911	24.17662303	24.33142239	23.40546232	21.81398325
717.mp3	25.83423209	23.2313274	21.52612862	23.58154745	23.00357919	24.65299076	24.36446222	19.69984505	25.29326401	23.85021376	20.34698664	23.39672544	26.37739411	22.58541627	24.58460674	22.12860113	22.05411593	22.75792778	21.4812307	19.99278883	25.40481718	22.1983383	26.9884591	24.04210132	27.0531594	20.97204605	25.81400295	23.79349675	23.32667802	23.66677375	23.84341019	20.63419505	21.99555647	18.72848386	22.12302529	24.25453264	22.59006059	22.5756761	24.06848446	26.01634614	26.83141323	21.47605347	20.7995426	20.36698363	22.43365734	20.57359359	25.11764344	21.00859316	22.5764439
718.mp3	19.31260715	19.83727369	20.31371166	22.71721071	21.38513795	23.63966542	21.8059462	20.01626491	23.73501876	25.22645226	21.3897761	29.60951983	22.63985504	22.12574703	22.33333983	25.24251384	25.67262251	25.36239687	21.79442945	23.73832842	20.46352944	22.82797458	24.99289184	20.61833055	21.48583615	22.20735198	21.21677362	20.87698572	20.34901801	20.54730463	20.32152122	22.07341768	24.61644249	25.54430566	23.06393766	20.85913179	22.3712764	21.11364366	23.40788427	22.4323486	25.35802193	20.92771245	22.31759793	25.47192058	25.98877422	23.86431816	22.01613893	21.0297009	22.13795529
719.mp3	19.23814262	20.42913859	19.26014077	21.62718573	19.53249497	21.57038877	21.22329195	21.93924165	21.05593093	22.01739587	20.968561	20.86104116	18.94397853	18.55485234	19.35875314	19.92355443	19.28886231	21.14938067	23.99354594	27.06125939	23.14592527	21.70894588	18.33315739	19.37466761	21.72069499	21.85583383	19.36148779	19.69903237	20.00065798	20.44238946	22.55432849	17.93157691	19.73237515	18.58641754	23.72662554	21.11257715	22.93469055	23.99435037	18.54183106	22.83171819	18.6946008	22.68133291	22.95915868	22.68082256	20.19486307	20.81874155	21.14113846	19.8511847	20.46440352
721.mp3	21.46415396	23.62992805	23.8061435	21.82773028	20.50325054	23.1574835	26.4079129	21.86416741	27.32847159	20.61976131	22.13408243	25.48132839	22.74621499	17.78183835	18.63496009	24.85268745	23.12247096	20.31249125	23.04408661	21.60034706	21.86104554	19.03245592	25.91242541	20.4114726	21.83125168	20.32211214	22.45695688	24.79994063	29.54448072	21.03908203	27.09527184	24.73448334	23.69751183	23.07438766	27.01851485	21.43230665	25.12783837	21.35242726	22.61570071	23.69935331	24.18785036	21.4571122	23.27374596	21.85357365	19.168539	18.77359671	20.1031772	21.07336278	25.2754913
722.mp3	24.09091377	22.55778474	19.26202845	22.34020362	22.08156478	26.9418975	20.84286235	24.65362013	24.04732355	23.92377422	21.15115297	20.95486001	20.84933028	21.48705746	19.30241039	20.68408168	23.39040755	23.24465444	22.37345336	21.13235568	20.04255868	17.64444889	22.88913367	23.87987799	21.22302975	22.9895415	23.50362231	19.43020264	20.92463913	18.87305725	20.6537975	23.36493542	22.33003225	19.92935695	21.09970385	21.83154822	22.28236797	19.98067669	18.14023928	22.53269811	24.26438432	21.02634765	22.94129544	20.34766316	21.35953415	22.83251899	21.80978097	17.90798856	21.93489221
723.mp3	19.17022524	20.30703782	21.11257034	19.66616054	21.21935215	20.26704086	21.87236858	16.7089002	20.9235434	19.64853644	22.55963501	22.15979709	22.22218576	21.98186993	18.83234508	20.44096978	19.8551831	24.84047357	20.55948421	23.91551415	20.44602564	21.2757689	20.03590269	23.35781292	20.873515	21.16448027	22.89944686	21.87455073	24.25697434	22.7984084	18.56052817	22.33598178	20.71069845	20.62338254	20.18935365	21.18672036	21.78420434	18.14783518	23.74465052	19.68389009	23.26138249	22.8857374	22.27909269	22.16839548	19.37695308	21.27638187	21.81326279	16.88720548	20.15107097
724.mp3	23.4277997	20.82604028	22.0602507	25.65131208	22.29082714	24.84896557	25.27198537	21.9356706	24.58293359	24.95042371	25.44133396	21.3166388	19.43763069	20.43521481	22.0520414	18.92187697	21.25850298	22.74333685	21.63290238	21.38057336	20.50299924	20.9593289	23.27845433	21.14391504	23.29266062	20.46689228	21.46377409	21.24732119	22.43342882	23.64372829	20.8469589	21.54214555	23.29672467	22.54596049	19.75814072	20.53433847	20.57275954	18.00180108	21.79794296	20.52028276	19.10592881	20.47786799	22.68497614	21.337507	22.26219193	19.22842064	21.91978605	21.59360968	20.56307512
725.mp3	21.12312961	19.81310302	23.29328486	17.3000912	22.07019505	22.02621952	19.72915919	21.58312523	25.21088169	22.41084657	19.70659057	22.63285602	23.64006138	22.210753	23.1972079	20.3136372	20.07236267	21.5701521	23.9372544	21.12240399	21.76058195	18.99646594	20.00311528	19.76752408	21.34970606	18.37190766	22.52218206	17.84423852	20.03440169	22.82728997	20.14901588	20.18468313	23.48470702	19.2319798	16.72624886	22.41345392	19.15852564	18.3023218	18.49795483	22.97277924	19.63516956	20.69683885	20.87621635	19.75052463	20.82749571	25.29746822	23.5196291	24.01523576	22.00961421
726.mp3	19.75770022	21.35639611	21.50989037	20.77780967	20.32762252	22.73106541	23.90758078	21.65139357	22.3684897	21.29343722	21.93550369	24.30606781	21.87063628	21.58397671	20.29919235	24.49447468	20.66262232	20.79403398	24.83481144	23.8905238	22.27289942	21.15756753	25.11815152	17.44821661	24.29751871	21.19994657	25.02467602	21.28477848	23.18396495	27.43873661	21.87835105	23.45597795	28.30959684	21.91874779	22.86323703	24.60359778	28.17304623	27.17056437	23.63675498	18.32420729	26.26540646	21.84782181	20.52380658	25.4328285	20.29807711	24.77930219	23.99378825	25.56108755	20.19677868
727.mp3	28.57742462	25.06992263	25.35594182	26.41206718	24.2523235	20.59902147	24.26367825	24.56913221	22.18078604	21.45384896	23.98201827	24.18588945	22.34678646	23.90651691	21.45614508	24.63108786	25.71177258	20.87104957	21.59606534	24.21332945	22.31934604	22.12266032	24.32104193	26.17423977	22.22002302	21.01543574	23.44492109	21.57206976	22.626363	23.26122239	24.62179913	23.23343122	24.96188954	21.28914316	19.46326542	24.08300601	21.45256482	22.82191916	20.55952155	25.45390321	23.19743869	26.29744075	21.36626565	18.66084516	25.94313607	26.01640264	23.88037745	25.52208976	29.06658041
728.mp3	22.70363284	23.33081525	22.6280396	24.46101496	26.97706019	26.54986167	29.69094904	26.94277702	29.21392447	28.51566537	29.11236621	22.20013448	23.50095081	26.37905818	26.61475598	21.03867316	27.09942512	22.92149836	21.49872093	26.61085654	22.22781008	24.22028699	25.21951584	21.7397728	23.89782908	24.74442467	23.94001146	22.06552938	26.63197115	26.71069371	22.89685706	25.75720051	29.65163968	20.23986573	24.28324012	24.25387958	25.81065673	24.2656544	28.11681656	25.86468148	26.20848485	25.19097737	21.33936552	24.38459023	26.0626493	24.44709448	27.7994682	19.22959439	24.46780167
729.mp3	21.9837979	22.26940005	19.98784452	21.84196335	22.26806073	21.25001199	20.52569134	19.48789038	22.48005128	19.38963293	20.5264375	20.8632288	20.40691	22.52082101	24.74986574	20.32315071	21.93721913	23.31999948	22.10586246	22.661398	22.28996623	19.14153234	18.81075814	17.74435287	18.84278007	19.80402467	19.22493425	18.36022048	19.07177287	18.39846857	18.20207989	21.79564161	21.98992139	22.05119958	22.4405287	20.81188733	22.5434033	16.87047687	22.83560934	19.26890077	19.85083961	23.96807247	22.70549104	23.6108401	19.28410596	20.62637505	20.54364096	20.53693928	25.63792066
730.mp3	23.2844969	21.52017098	22.0169034	23.25390915	21.01971214	20.47680311	21.5222142	21.14967725	18.78465694	20.46261746	20.33934894	21.92921225	21.00950513	22.47502516	23.78090259	23.23265231	22.72832895	20.07501607	23.41524788	19.69769358	22.14498171	20.75122753	21.1382813	19.90969754	20.97495585	18.98500093	18.05161025	18.76509757	19.68479421	23.30681467	22.13409408	20.42499954	24.271523	20.74684301	23.89957142	23.1642604	20.3656417	20.70545966	18.5228115	18.19926523	21.34718247	19.95069179	19.78419287	21.52964443	20.16771568	20.8003607	26.34232731	21.07425228	23.2896945
731.mp3	24.52680844	24.73297961	23.84441827	26.42032462	25.08189169	21.65816266	28.66442469	24.4278378	27.92082016	23.97448624	28.1565728	23.7639372	28.28027358	26.82565422	23.28800347	25.82810801	24.71150235	27.9309041	24.49157048	27.69648164	21.83299716	25.88507838	25.93208242	27.96354026	24.67812937	25.29258652	25.53302608	22.99914342	25.46855097	25.22081327	22.97853275	20.19618284	22.25267683	25.97354053	22.49486946	21.82764943	23.26319501	21.87207897	25.60637412	24.59226421	25.1007243	22.87136488	24.54565901	26.04503664	23.48760441	22.65862115	20.99502099	21.75110442	20.27955633
732.mp3	18.19533813	19.60340556	18.41688274	18.05322529	23.5613788	25.27214616	21.20665978	19.29632732	25.60308173	27.08706046	25.0210198	23.13487611	22.0424331	22.62150382	24.03958189	23.9454652	23.99356533	24.41592571	23.96744008	23.11243046	25.78849751	20.80187897	27.47126866	26.83886814	25.42971753	25.72424864	23.33755368	24.09510696	23.7675545	21.18839794	21.5901202	30.21094696	23.18635805	26.9361502	23.97110439	22.88578456	24.45019977	25.92026913	23.95421585	27.6441786	27.04479979	24.105711	24.3397308	24.55262038	20.40833703	28.1949042	25.72923436	25.9328025	22.97169155
733.mp3	20.36671494	25.01082433	25.19196228	23.66762099	21.63126833	22.28037941	26.27297414	23.39062131	25.61201077	26.99427876	28.09156645	27.97426607	25.0114654	22.10815516	25.28969695	23.12926655	23.35956891	22.05453111	26.42138623	26.06685971	26.65065237	26.70789667	22.66276549	28.63472836	26.75009194	29.12002125	25.74631547	23.99355538	26.80638333	27.00264802	26.00127472	21.72210624	25.89274855	28.14239681	23.78786347	23.51171429	22.45328957	27.14904289	24.4932532	21.26102686	22.18332731	26.21839877	20.51920947	29.12266416	24.35256145	23.00770848	26.1955802	22.51123054	25.43892879
734.mp3	24.44069009	22.25816122	20.99540264	24.37080229	22.55001649	26.4938669	18.82132206	21.92192323	25.41007489	21.76370951	27.12059567	27.90279802	23.88989842	25.53406663	23.72709364	19.88741073	25.68348676	21.65265987	23.50705906	27.51472837	27.90422658	24.21591846	25.48739597	26.5642332	26.48943386	22.84591079	24.26718109	25.14108292	23.97106544	23.39193332	28.12060805	23.98687464	25.40562148	27.21274469	25.58598311	22.80831321	27.28413683	21.84962796	23.27873275	25.51296494	23.92913935	23.59587941	23.21503577	24.8874743	28.33480666	21.08210347	27.18863755	25.5593871	24.17622811
735.mp3	18.96273401	21.32171941	22.0501461	20.67217151	19.47310262	18.02033359	20.7596519	18.44910711	24.76180853	23.98415207	18.76425238	20.58656749	18.48093057	21.46049317	20.31927798	20.02311509	20.24544213	18.96914846	20.84568823	21.37715142	21.17220266	22.78552558	23.57752917	23.2283382	19.87183651	23.19030042	18.89865415	22.60925902	21.82082474	20.89631509	25.41805716	21.37114848	20.66927006	20.19827874	18.38914091	17.38626986	20.61475118	19.98187085	24.49498985	21.4375084	21.2800222	18.73809401	19.74003976	21.71704734	23.07134398	19.13355902	22.89708743	20.49566403	20.26924441
736.mp3	27.28077289	26.09938724	25.28663571	26.98521556	28.00308297	28.06555038	27.40199721	26.89506726	27.04339123	27.18627923	25.79389564	24.39389432	26.46311132	25.79494972	25.28085225	26.28741965	30.5694392	30.31399605	26.64207612	34.15103756	31.90843126	31.71595088	32.53409037	25.78553974	27.45888875	27.19917716	28.60790833	27.16217565	31.50210647	29.97300264	27.08250604	29.23957818	31.09984513	29.96303919	31.64050612	30.59467442	28.08218808	29.48915604	28.48204024	27.75631318	29.29641401	26.28134595	29.17757588	25.50246502	30.23452092	29.68475427	27.9500228	25.03755588	25.50678797
737.mp3	20.32436263	18.9810299	20.08638592	19.36145512	19.28295972	20.177186	17.07036107	18.44137645	19.6801914	20.44852633	19.72835122	17.52735301	20.02633221	20.80093726	20.00026521	19.40801485	18.09837975	19.79915155	18.9935733	20.51704594	18.94478892	19.30583708	19.7406611	17.43382693	20.63537366	17.79671869	17.60373167	17.90782565	19.36679498	20.54591486	19.61378912	18.48348136	18.76266313	19.57741814	18.37636679	17.02542278	16.07854725	20.7212805	20.64485345	19.96145724	17.08305497	21.08687496	17.9613755	20.19216615	16.34951916	21.55000601	20.20292856	19.63827512	20.92264511
738.mp3	21.25136187	23.70061283	22.44841985	22.01852858	18.40989765	24.14890304	25.02712106	21.26889601	22.14660416	21.9976458	23.05892195	23.99557637	21.75827355	27.7975812	24.60512364	25.82916716	22.18773894	23.15271144	21.9159165	23.2520896	24.66382536	21.18659194	23.519995	24.32912325	26.17021842	21.09475965	20.99359002	25.61941528	22.39493264	28.02304616	26.54900153	21.4000499	20.55391564	20.54713426	23.2414252	23.28056834	19.68946627	25.33161906	23.83504726	25.07980574	25.45692314	25.21546631	24.58981004	25.63165895	22.98607452	26.87937623	24.07721109	23.80798684	21.33579111
739.mp3	24.68981805	22.8681178	25.55308914	18.39920201	16.53360186	26.09274853	21.5305798	26.44781505	24.00444041	18.89104592	19.64763983	26.8625493	25.65930258	17.39008777	28.86763354	27.64567957	23.39429948	22.45130729	19.92161096	25.55164726	21.97683765	19.77929509	18.01024646	19.072204	21.65045978	20.98349441	18.73582598	23.38666982	22.63157808	19.66971405	22.09498499	24.18078539	20.59550429	24.23800257	21.32211029	20.43382839	23.44928154	18.47328603	19.99663496	22.70417507	18.04590019	21.36659122	19.77665488	21.54250189	21.15216339	22.95070066	20.77593428	22.41680586	23.27737112
740.mp3	21.29031404	23.13635468	19.39320815	21.50761444	17.18404976	20.04910958	22.1623302	20.33696488	18.43685069	20.28755744	23.44164117	22.04744882	20.24260957	19.01924489	21.99363781	21.62127432	20.41580222	22.53902771	22.68085189	18.76150604	20.53043205	23.99181201	23.19003009	20.63320856	20.47072492	22.00107386	20.86406104	22.84959619	21.98924391	22.15580963	20.35079915	22.9597087	21.62282288	19.80004533	21.12719175	21.41589267	20.78499014	20.88334128	21.33774922	21.32406714	18.32994167	18.025156	21.28058656	21.44078651	24.09998483	21.6810165	19.96298143	19.35463117	22.67519104
741.mp3	20.64836933	20.60682106	19.65977626	18.98103798	21.46852303	28.42004035	27.60508485	27.13639141	20.77884254	21.86052588	23.11054692	26.1306636	24.04755875	25.62921973	20.91034408	23.64146396	17.67909635	21.16531039	20.17635819	21.75682865	21.2656582	22.76843287	21.07514426	23.7588403	20.34512811	22.84470299	21.9758116	20.46677539	23.72210749	21.70737997	23.32846016	19.85656523	24.28393535	22.15556661	20.94341003	21.05411491	22.55812466	23.24686664	21.29498177	23.30078052	21.47885131	22.09845636	18.05061984	26.51123093	19.97979907	21.59644344	22.74888186	25.02652163	25.1605385
742.mp3	19.43167049	21.02160062	20.74732656	18.85806777	20.45847337	22.19909144	21.75922006	21.76593334	24.30730968	24.4733856	21.28128833	26.50797283	24.37657797	25.94917985	18.66103323	18.5599631	21.23022596	19.98717874	24.62929278	23.94248754	20.58161427	21.07514383	22.9856049	20.30794044	24.94755734	22.10822782	25.27926682	26.67780995	23.21561967	24.70641743	20.37016394	24.65745467	21.19958901	21.81624799	20.15423992	20.00027125	18.76363792	24.97281365	22.25629065	24.3883261	20.90478296	21.34691859	21.00720835	25.35757508	21.54349214	22.27767921	26.21675644	23.88383402	20.90780612
743.mp3	26.09276551	22.03867924	23.97759126	22.09843021	21.70380397	21.52280792	20.70661297	20.24678258	25.07788805	23.9906818	24.35668077	21.13756368	20.60552488	22.18035788	20.61941735	16.64731413	24.86833726	22.29416696	23.49405262	26.23023794	23.84678329	27.09344373	20.94990502	17.00986142	21.52166185	18.94370637	20.66173945	19.36293794	19.60662655	18.15176337	25.11275492	19.36464462	21.95805603	20.83363762	25.42574694	24.89109687	23.15749975	23.8566725	26.39705057	17.9305812	22.48937744	20.91784657	20.89025169	21.20637509	22.14040531	22.28324802	24.16064712	19.2887885	24.24208005
744.mp3	21.36542799	22.36778482	20.34836623	24.39013404	22.15463369	22.2367983	26.51575124	23.80023872	23.16007784	21.56636454	21.94781785	16.77130497	18.72166417	20.18061948	20.99687794	22.79596592	24.05286941	20.4247546	26.76052082	24.95820351	19.6989359	20.62507923	21.86106251	22.26374737	19.85738089	24.14607067	23.26376456	17.59679683	20.99088058	25.78792984	24.40396648	21.72872501	26.8488507	22.42258678	23.07006086	20.19625274	22.81145039	19.08665802	24.90732365	23.43713563	23.94261429	22.77500583	23.01847839	20.10129021	26.55570646	26.73567707	25.71235411	24.66103452	19.42429418
745.mp3	22.85059894	20.14773309	21.35818108	25.05689676	19.01475113	21.86190231	24.49516417	22.17695097	22.36981885	21.03643995	21.75282512	20.64442792	21.68826308	23.30138342	22.1804375	23.32003236	21.2383902	20.88381565	23.8841294	24.55170006	26.63252751	22.51174814	21.46017191	22.60767556	16.8415117	20.91480188	20.5210471	19.96546356	22.87653426	18.83823519	21.68838372	20.07950594	20.42070114	22.17349213	22.18492664	23.20686652	23.19229966	18.63717531	21.84105996	21.57617109	24.39362225	22.90130874	21.24627546	22.39123881	20.93498975	24.46636012	23.37057693	24.84463138	22.83598692
746.mp3	20.69069277	27.53941902	23.64593033	27.25199798	24.87262716	20.90687714	23.63261831	25.1903266	24.45911396	24.34601156	27.7682572	25.58845401	27.50197622	23.81979932	26.12199652	26.39617298	26.78917009	24.80189691	25.29164952	25.24646195	20.60926953	25.78114698	21.7996866	24.2041448	27.36175804	20.50039035	24.88041273	22.28647875	25.92030765	22.77227495	20.51253008	23.30106507	25.9461808	22.3732681	25.75143338	26.19386216	27.78178372	24.21864601	23.19789149	20.64240285	23.59644167	22.60138175	22.55996994	21.06183348	24.83603251	28.08095688	22.00127777	22.15032744	23.77055299
747.mp3	24.45494951	28.60820538	24.54972949	23.00888849	23.90493632	22.41893301	21.52078812	21.7642593	25.55302715	23.02017318	22.95484611	20.10545762	21.66526108	20.75283025	28.66872309	29.18165372	27.55700288	27.36234218	25.64914767	24.83795729	21.41532532	27.64432342	26.11685034	25.80633874	28.41376658	25.04870302	24.65563519	24.02486064	23.90637684	26.01630798	23.7226248	23.88901939	18.54272188	27.81132565	26.07722976	23.34822792	23.66660462	22.56091078	26.7641828	27.57729088	24.86670167	24.60566329	25.96956455	22.8276334	21.66493661	21.32417193	19.69143081	20.61661208	19.54016535
748.mp3	18.30654415	19.11249681	20.36490721	20.3838616	20.89654785	23.03100171	18.78715524	20.80237452	19.44238339	19.65040063	20.33439412	20.39962352	18.97756332	20.31430387	19.77869903	20.59956133	20.29750885	20.77087835	22.13362546	19.82216249	19.52679841	21.74708598	20.37276786	20.93291581	20.20536047	21.68686027	19.36947257	20.38929372	20.47882122	21.73601235	21.16611994	21.91174167	20.80577455	21.33340631	18.49909514	20.80247642	22.93436216	20.93159603	21.21845145	22.6798921	23.84133464	21.77926265	20.00723689	19.43247344	23.598251	20.4028574	19.06854161	20.71784569	22.621557
749.mp3	19.09286581	20.94893709	21.70872209	21.93540891	22.3214126	22.20656514	18.85200945	22.80516936	22.60705752	26.00075168	21.54077194	24.02031352	21.22302679	25.15377463	22.87329782	21.83235678	25.58431109	24.86050028	20.91459936	22.13941594	24.53292222	22.5372733	22.48126332	24.05781635	22.92278347	22.42878932	21.82299408	23.234448	19.76232609	21.2168013	25.07301204	22.81952231	27.21279867	22.2985044	23.42780886	23.48526265	25.04809138	21.3350245	22.55246241	24.73175361	23.08603104	22.04880563	23.21044859	24.52020073	24.2400291	19.39115068	24.14448216	20.92576248	24.88808559
750.mp3	23.99342258	22.51297317	23.76188429	21.46695858	24.05838994	24.69062765	23.01981879	23.24299051	29.13686558	24.94462965	21.29259473	21.44773366	24.69843339	21.83892529	23.13510284	24.80392502	23.77267331	24.60975079	24.09896429	19.1415794	22.25870835	18.46068723	22.48200085	24.23134192	22.67212992	22.65063758	26.61914342	22.77913805	23.76777443	22.79943784	23.90954683	26.37543969	24.29976498	25.32947515	24.04801031	20.04608601	21.95844724	28.09240319	21.61403723	26.92029416	23.32297173	26.67513553	25.72663532	26.72043919	20.01719472	24.35805087	21.61169264	20.56305938	23.67627979
756.mp3	23.87970388	24.58487561	22.5904231	22.52355226	23.01010151	24.70671126	26.98654803	26.37648125	22.25277857	24.32736147	24.21781612	23.56385602	24.9501104	27.4069284	24.03999643	27.00642216	24.16034608	23.74131333	24.61151488	24.04524953	22.41321073	25.55096571	24.97504093	25.28108845	22.08567947	21.79398611	23.58959349	26.59852283	26.61680997	28.82328955	25.46219665	27.69583745	24.52032582	26.92118777	23.72280762	23.85325001	21.68906204	27.52813589	25.10471567	29.99634382	26.96633982	26.74673044	22.83771746	26.4740635	24.96113076	27.42040459	24.29916608	27.30891416	25.05468563
757.mp3	20.9145541	19.87636534	21.4959277	19.82160471	21.35920358	22.3393945	21.41067425	21.77437485	19.37671195	20.1582423	21.99146883	19.69775892	24.01762438	19.05640402	21.25950331	20.78204308	19.71737436	19.60969891	18.45411841	22.08904051	20.58741123	20.77978716	23.26676728	18.1980522	20.45647373	18.81246006	19.19582866	20.96550272	19.00432775	20.91504679	20.29679543	19.78799848	21.11421386	23.09705973	21.45698932	22.41302308	22.20918477	17.62462272	18.10223645	22.36368945	19.77156143	21.67360387	20.81780867	21.8228117	19.11325397	20.47967346	20.84561952	23.59728903	21.95819466
758.mp3	19.84937129	19.14884826	22.47483147	20.97675101	24.2628946	21.5455749	20.25001258	19.50479311	20.05535332	18.15502677	21.40321763	22.34299552	19.79173678	20.36401614	20.96651207	19.28226852	19.39119261	22.8908751	20.26784017	21.01519429	24.91016818	19.00277653	20.72698393	21.28710612	19.83154411	18.86013638	20.67851915	21.56762735	18.2996652	21.72520969	20.01418869	19.40915059	18.08987626	19.9494724	21.9494952	20.70169689	20.58408036	25.12672791	19.09043163	17.72307855	20.44355217	17.60495561	20.99016874	21.03369828	21.06862478	21.31235183	20.46863159	27.20008489	19.29507906
759.mp3	19.78209366	19.1023404	19.11836518	19.44546565	19.69887428	19.28034991	18.96103346	22.30850565	19.1380707	21.62224016	19.08242591	20.13846611	19.44772433	19.99535632	19.17634679	21.44850801	21.73357285	18.91556929	20.35262636	20.63356174	23.11534125	21.6835745	19.11210983	20.15042886	21.13819602	21.24665803	19.55893857	19.9573672	19.58256683	18.96667802	19.58601494	21.31672525	23.13009146	19.27467766	18.98846287	21.72266496	19.04479271	20.50027203	21.75450662	19.96073845	22.68807997	22.90201684	20.65380742	21.3919534	20.65067364	20.58742028	20.75831571	19.59580191	20.68035682
763.mp3	22.87013279	22.04350145	19.90726277	23.52814718	25.43217227	20.86897424	21.2798217	21.03669157	21.5769091	21.78848602	21.75648148	23.29637685	18.46846555	20.39017389	22.26380252	22.49378014	23.46886673	23.32347105	20.92737706	19.95448546	24.371502	24.97703056	24.2703872	22.91584123	21.72837813	20.84358603	25.87050766	22.5912944	20.35702294	22.23556558	24.36896037	18.56782804	23.64375594	23.16310234	23.81829203	22.1831522	23.25090976	20.31379388	24.34787365	24.05864852	21.08775866	20.29382194	20.26929728	22.07737071	23.29515648	22.44590935	22.05067165	22.57545941	22.93669332
764.mp3	24.15498674	21.76602999	23.15639058	22.47558849	19.56841101	18.90628179	24.71506688	21.82361236	21.51675431	22.38072824	24.05132876	21.08905144	21.17382135	23.45879373	22.24177181	23.44759815	26.28725208	23.37916075	21.88544418	21.21125488	21.77681389	23.51306065	21.65775621	25.55401881	23.76573478	25.50013766	20.82059287	24.10406159	23.17511727	22.77518712	25.28592669	27.22181598	23.4626406	17.98170485	18.04644683	20.92769926	21.09995743	23.66300615	26.49498162	24.02877742	18.2290992	26.7967437	20.31597775	21.89471216	24.09431741	27.54760828	23.62354312	20.10688305	24.54810696
767.mp3	27.97703323	28.95155401	29.03887271	28.96647467	28.46518785	27.04524285	27.76209087	28.55923889	29.47051465	25.65114973	23.85820037	27.34080775	27.06443323	23.4697953	24.95167755	21.35009265	22.33997742	24.54378684	22.90427822	24.72827806	22.38778834	25.98632539	23.83743707	26.70914774	22.4884392	25.93404754	21.29813367	24.57934607	24.79645986	24.70984719	24.65102688	25.55498536	24.08901217	23.49244939	25.62328971	22.11847338	24.89313139	22.52577726	21.93664232	25.13675368	23.49471075	24.42355282	20.7805366	25.08335145	25.36796387	21.68467401	22.7110788	25.63956986	22.81298274
769.mp3	20.32901453	18.34470589	18.81240185	19.24413406	19.6858649	18.60057582	20.78633957	21.74213812	22.06852182	23.88601733	22.27585282	24.53100053	21.0829141	20.06025785	20.44593124	23.24904694	19.33020066	22.43402028	21.65505678	20.8648234	25.04116021	19.84830887	24.46151891	23.0551366	23.16608476	25.56001956	23.1812463	21.39318678	19.04522963	19.53205375	19.44866962	21.36686832	21.19193241	20.43003568	19.9902315	23.72818433	20.83270603	18.99812824	18.42657249	18.35558569	22.72925951	19.84219091	23.97046482	19.16268604	19.24750587	23.82022714	22.6552288	21.29883897	18.01235463
773.mp3	22.22670115	22.2197606	22.29180322	23.27313903	21.25370562	19.83138839	18.25261808	18.91212855	20.058567	19.01077551	21.32452084	21.34212887	24.54770823	21.21080978	17.53941044	21.32127214	18.59542342	21.28726694	21.23303128	21.63118907	20.2185614	20.83384861	19.68907447	19.59502088	21.29128298	21.69260252	22.08081514	21.06732489	20.77527282	19.24332203	21.00929051	24.93827284	23.25944952	22.23666742	21.47991568	23.98664627	20.60725815	23.80314436	20.34919244	21.61600581	20.73416147	22.20436865	25.2210152	18.89104062	24.4594799	24.89559597	24.38858061	24.15332116	21.86628655
775.mp3	20.94958372	15.69842821	19.68948604	20.42503013	20.01169339	19.28896202	20.36964563	18.59729878	18.21430483	22.45998291	21.35321512	20.21979881	20.98852063	20.74019632	19.80332797	20.72504761	19.27185266	21.91382456	21.23522591	17.92448624	19.64410333	21.2272969	18.66435074	19.93646592	20.39139422	20.86089337	20.42797216	20.39126227	22.68791137	21.44475726	21.7419377	19.43243868	19.5613708	21.23602843	23.16970295	21.07422641	20.46241157	19.37380322	18.85730973	20.59853349	20.84199336	19.93202753	20.95725907	22.13563485	21.05888424	19.40703665	18.32887442	21.48259549	19.62739807
776.mp3	22.29386389	20.25796373	20.1429116	21.271	19.49848762	20.42278579	21.79562806	23.7363587	20.14971289	21.69762198	18.96395252	19.61810279	21.22826242	20.68533236	22.30923963	19.39533199	22.60775134	21.63234315	18.1786886	19.45446515	19.35117941	18.14861543	20.86225683	22.00813972	18.12668895	19.70351935	22.65535581	20.73792519	20.30165647	17.92401522	20.45908388	20.49329641	20.86122027	19.99986063	19.82162939	21.1311173	20.33160297	22.28713942	20.8527047	19.40387489	19.33798195	21.15506306	19.44167377	22.26351126	23.61875588	23.56295684	22.62685027	23.92725243	22.65875987
777.mp3	21.39196032	22.35335584	24.88490131	21.70826121	20.06286396	22.97498075	19.24790631	21.51622676	22.11072866	18.89374881	23.61170585	21.48730869	19.87742254	26.46010587	19.52732504	19.58832925	25.7802927	25.67605997	23.70021624	21.44883789	19.96186647	22.80757885	22.99120459	20.06525982	19.18969367	22.25962301	20.21699353	24.99651416	23.50095595	25.97130316	19.40234094	20.07939133	21.14734466	22.0947467	18.51710188	20.598102	22.91758899	19.18932428	21.68516703	26.29176352	20.25487224	22.28469015	20.7845751	27.43568394	22.63297246	19.68356851	19.89352404	24.47920287	22.53476744
779.mp3	25.00575866	20.20068666	22.67546573	21.51017938	22.43595472	20.22263561	21.59113579	25.18612596	25.17263043	21.8487291	20.15048985	22.29498319	19.37311074	20.30064839	22.32308224	19.75978759	22.15820473	23.36208065	21.77786174	22.41983799	20.88531307	19.27701429	23.75519707	19.30855747	22.15248403	19.55447879	19.48816629	24.36247903	21.35938732	17.54245498	20.98651638	22.52842749	22.92282074	21.00783337	22.14196286	24.1049289	21.43991494	19.99274171	23.08578847	23.44261734	22.62346655	21.10913777	23.20491681	24.65216963	22.879325	21.40948251	25.99386994	24.87070705	22.85412034
780.mp3	22.81257255	24.75336268	24.38127246	24.14435964	22.94377471	19.56411064	24.66796798	26.19332406	15.99755828	26.13955862	23.49350648	24.88432968	26.15434402	21.74102876	24.6962051	26.81867887	26.91511993	33.38353949	27.70316665	34.2618094	22.14624168	19.32137627	28.13478609	22.38956276	22.01113034	20.39401164	21.5425323	26.17891759	21.85474369	25.59418597	23.0909285	22.86170038	25.47504547	26.73054951	22.00883008	26.16407933	23.29135188	24.95692584	20.29593687	22.48147136	27.7458115	20.89999625	24.69240119	25.95523661	25.16361641	30.04493544	24.44953812	21.62878905	21.05391177
781.mp3	27.81407029	25.90928721	26.37806828	22.42700794	22.45934429	25.23440283	24.35167606	29.5839202	26.07496017	22.93852639	22.81621579	27.87281129	23.29672551	29.1331317	27.40756034	24.59269386	24.84615343	20.57943542	25.38745743	22.30881137	21.98860465	23.40200338	28.72258816	27.20946817	23.23277473	25.05227197	18.88318427	25.88932643	25.36664056	21.61069274	21.33481301	23.30097229	26.51714554	21.84072591	21.28295886	25.5857744	21.90672481	25.23470628	22.62533829	25.52037663	22.3076096	20.43242407	25.88484439	23.48593719	22.6890136	20.39855529	23.79687921	23.12718492	21.87296613
782.mp3	20.62896929	20.40692433	21.87439179	18.61079959	22.75434068	20.71162887	21.23550585	20.96226074	18.80035248	22.59944479	20.97502922	21.6335403	19.74964048	21.35304998	20.30520409	19.62510371	19.7023629	20.49488902	20.22962329	18.57413466	19.81752439	23.28587918	20.22597096	20.2881734	17.90361187	20.40587526	21.70455009	19.72623087	19.59969409	21.44107074	23.14880511	20.54774167	22.53891384	18.45444686	20.44304343	18.18444378	19.81600412	18.54873506	18.25366607	19.92031649	19.34345936	20.73091292	20.2064774	20.75282177	20.25653855	19.379236	20.08265247	19.90215026	20.63810183
784.mp3	21.56844847	19.0041616	19.61540533	24.00296637	22.66768472	24.60622748	23.56718156	20.55644312	20.57888088	21.60459401	25.68476577	23.43439982	24.36609951	25.30189454	25.22730584	22.14232077	22.0142026	25.22557335	21.00238751	22.43218518	21.23425792	24.66661702	22.91013763	19.30207905	21.23377039	23.8055893	21.92800353	26.69750193	21.94075356	23.37423633	19.54103222	23.92193951	23.03135659	22.81631825	24.09683809	23.98914786	23.19674089	23.13936513	26.62190775	20.97510378	23.29346083	21.80078038	20.84907096	23.48030315	23.8509685	21.70502352	22.43194633	26.06390883	22.43828165
787.mp3	22.53015128	21.89780078	20.2926987	21.42721394	20.23612582	22.62764824	21.32885236	20.80163997	20.48252307	23.31620074	18.82545257	20.01862486	20.84717413	21.41856796	18.63485709	19.47358635	19.74353674	20.92951089	21.44227439	20.23798789	20.93691717	20.45662928	19.49668467	20.12125686	19.38961833	19.68852147	19.28611362	19.20423556	21.2443068	19.77233419	20.49320547	19.76845852	19.49656474	22.15298596	18.24778747	18.65185489	19.38665429	22.24162117	20.48885548	20.19810152	19.85423919	20.7267856	21.89845509	19.6641147	21.57991065	22.43329989	21.46675541	21.18149258	20.4483341
789.mp3	24.28174368	27.09741156	22.44942268	24.42026939	26.35961216	24.83481956	20.5292383	22.60556172	26.74458456	22.07780114	23.82159591	24.95868252	26.05060092	25.32549188	19.87884331	22.68159773	20.63640639	21.44700321	24.7088244	23.1470326	22.77072369	22.88028231	21.88091379	20.36218492	21.29521587	21.35822805	24.57261598	20.85579533	24.73359594	22.99226554	21.80432365	20.31607793	21.81533258	23.57592137	23.82089335	25.85623046	19.85872281	23.74584839	22.72823809	20.86868853	24.77387511	23.03323193	26.73510894	21.78235913	23.236152	22.25667829	22.66669952	22.96543878	21.43774452
790.mp3	17.76428773	22.68253177	23.30321537	22.41475485	21.74806999	19.51116299	21.02201018	20.75749826	16.47689064	19.92591723	19.11185789	21.41128354	18.20553327	22.84418549	28.17622354	18.12161936	19.27184278	20.52223716	17.91238082	18.13571265	18.48373163	21.26829816	17.50179955	17.70308397	24.28004055	25.28895296	21.8939164	19.06583794	21.31312547	21.52000467	18.9619812	20.13600377	19.5837615	21.53888196	21.61803203	24.91828989	18.22378938	19.65898289	28.37634124	16.13339074	18.86106195	18.99164331	21.87926941	19.06792234	18.92908064	19.44933961	22.78762733	18.42500035	21.31501454
791.mp3	22.49651209	20.40955648	22.30978094	23.6939464	23.75196936	23.08926705	23.18860773	20.10292804	22.56712978	23.89995279	24.44100264	22.82243163	20.27435762	22.974736	24.91862821	23.77004329	25.22387194	21.14908774	24.14365452	22.07466867	18.47877713	21.58096976	21.23106728	24.65776505	25.14007959	25.94490694	24.13871005	21.94522973	23.37049381	21.68577611	23.05922394	24.18131961	20.2215361	22.05875202	23.13881696	21.09143653	24.53337668	25.02354587	22.66197423	21.13813559	24.51679498	24.00541234	20.60274377	25.41980677	21.13493459	20.14159679	24.71950462	23.39384037	22.48042034
794.mp3	22.77244542	18.9677788	24.83047722	22.9446707	23.95257207	23.10211769	22.96620803	22.64841587	23.45550889	23.37795324	21.87887178	25.39624801	21.93079355	22.17771003	23.06990601	21.1695196	22.1435358	21.8776675	28.52364321	25.04755612	24.85632885	23.84910973	23.15531699	23.90684988	21.43607691	23.94966862	19.22924295	21.77823851	18.2940427	21.39049792	19.15552668	23.26222242	22.42302772	22.24163293	23.63826063	22.69172537	22.37410834	21.34350519	21.01152732	22.63677682	20.06445103	21.82146374	20.80665848	24.49313229	23.61389616	22.80974396	21.07500127	20.32118649	21.1459672
795.mp3	18.99346651	20.79964146	23.17675287	23.59780284	22.69113142	23.281929	22.08358546	24.04722964	17.70617539	22.28752324	19.86652762	19.95376396	19.25701659	23.61076407	23.99680745	22.64429631	18.07080328	20.09486365	22.69723657	19.74838535	21.09639963	18.27092995	23.65713909	19.23207113	21.51164194	22.59548246	20.33875229	21.21683232	20.58872834	16.98632907	19.48755227	20.70427893	19.03421216	20.17757365	22.43444199	20.77980993	17.61347292	22.17301621	18.80572849	21.58303567	19.79056246	20.54835516	19.26850731	22.62654858	20.98741551	20.06845149	18.45135191	19.57857603	21.41009894
796.mp3	19.27680749	17.40177614	21.60568729	22.07741555	23.51378396	21.80594367	20.18353252	21.89253412	22.18679818	22.14962893	22.25685106	20.3892789	24.3108572	22.5240991	19.85436365	20.32909381	22.4928435	19.86316761	18.88590321	22.19429088	23.45601441	21.5695378	19.80330762	21.8423637	21.13650198	23.53714985	21.21402739	18.90268179	19.90145424	21.89071158	22.21112978	24.09494091	24.84533931	22.7841044	23.02279584	21.67279975	23.97138817	25.62579865	23.95554757	23.6574858	20.92657726	20.08866136	26.06330484	24.10016686	19.88864571	21.09294958	21.62111991	22.19583193	22.62331851
797.mp3	21.5286871	19.79978894	22.08488926	18.48715337	20.36752832	22.10249838	23.38769059	26.12150233	20.45979945	16.78997684	25.74025145	23.2600935	24.60326987	24.02898162	21.96459057	24.70232959	20.94164908	21.21806317	26.24565981	25.52922567	22.56520007	21.28581601	25.61324489	25.11839559	19.20273106	21.39909781	25.56537105	21.13066282	24.33098589	24.23944598	21.98764107	26.00869855	20.5249736	21.36961702	21.88273905	21.82921191	22.51730358	24.49738078	22.79743357	20.78653877	19.23020843	23.37975407	20.00862333	21.54025816	21.20649855	21.83729219	21.9175369	22.93983414	21.62585105
798.mp3	24.68644565	24.32341731	23.27928659	23.71411267	22.02758131	21.25941735	20.21343041	23.91722002	23.93262125	21.35676933	20.98357508	23.72508983	21.56436378	23.34916688	21.19479203	21.06677588	23.91951344	25.3040755	19.9912826	22.09836547	22.22580659	21.08488479	21.23092799	23.17751601	24.04940465	21.13952493	20.98452935	22.13070375	22.34544849	24.31736033	20.75119682	22.28011027	19.82660316	22.99152964	22.64669818	23.57262524	21.4788603	22.39713216	20.95673851	19.92394	20.36685546	19.93763644	20.41939007	19.74023512	23.91215204	21.3177665	20.14698376	20.45843211	20.71193389
799.mp3	22.70653811	23.1210925	26.57799482	24.92772788	24.19441267	23.62031531	23.24158714	24.16718915	20.25316423	21.35915434	23.61291354	22.60415775	20.58795049	23.92453016	24.49419145	23.54673301	25.2072846	21.84132309	23.95995534	23.85104007	22.04583871	21.15041991	26.58435247	21.74516452	21.17981625	21.50669748	20.70179135	23.91519876	21.65435886	23.18680572	23.6334526	25.30032791	21.42321421	22.49677481	22.4931061	24.93728525	24.51779469	22.19383945	24.30451925	19.35279999	22.03687268	24.07090582	21.46335973	21.62311576	24.12654719	24.47957851	23.34649426	24.96859168	25.55407247
800.mp3	22.2477474	19.47699746	23.12916245	22.46371993	22.49086246	21.74077219	23.22458749	21.46712015	25.29239288	21.06767939	21.05288603	20.4412648	21.76061432	20.48047901	20.90606834	23.81500857	20.83190228	21.43898009	25.14014883	23.38179613	21.38042999	24.28208062	22.99912064	21.90534119	22.34105151	25.07702151	19.99499918	22.88630051	19.59971582	22.10032151	21.61740566	20.6339717	21.15412753	24.21170707	22.87282831	22.38608737	22.021841	20.19278783	22.89466306	21.54866886	23.52315899	18.65407732	21.71623135	22.07082957	19.94775537	23.91195496	23.6440742	21.07261308	23.85187872
801.mp3	21.00366596	21.22993606	22.05035724	21.32079227	22.53314436	21.86307027	23.38813365	23.31647966	20.97482797	21.08761432	23.09435176	20.11969036	21.39524363	20.12868277	19.49219813	18.71830889	20.38737098	19.21098654	20.05111597	21.09778213	21.11283914	21.82811308	20.3184755	18.60014345	20.35473679	19.53652008	18.73886895	19.88217051	19.29925645	19.93814484	22.22729083	19.9760956	19.78392712	20.71441788	19.2752904	23.60359723	20.39547395	21.14947169	21.41013037	19.19347762	20.45801587	20.08079213	21.18218023	21.46471238	19.8631909	19.80857221	18.86364467	19.67081882	20.1398181
804.mp3	19.75338671	23.25761644	20.00550344	23.60177182	21.36596362	23.29320653	24.14284211	24.52947184	24.32641531	22.81052977	21.74270887	24.77396531	19.88991512	19.69892221	22.48578972	21.59188054	23.03423843	19.8449645	23.5918658	21.7103752	22.77862831	21.94654819	22.49614612	21.0817442	22.01019909	19.9986075	23.39385984	23.53110285	23.34767243	26.01990716	22.46063731	21.67018852	23.69310929	20.55756749	24.32361278	24.38734316	19.53468873	20.31148035	22.93853363	22.84449912	21.48982	20.22684837	20.10981344	21.50553875	21.74708344	21.3793222	21.34112696	22.68945227	20.05636675
805.mp3	24.5838323	22.82689121	23.51207987	24.75139216	24.93761136	23.1948756	23.10339646	27.43642835	26.15482767	27.61495951	27.27065689	25.94454975	18.883546	24.14265326	22.52622525	23.17856543	22.92538025	21.33680409	28.48668892	25.54476969	26.62799832	28.74547936	27.4466908	28.7476594	24.98090584	24.33499561	26.08207458	24.1943286	26.51857711	26.50292571	25.97888654	26.85778363	27.14395398	25.05397136	26.25373255	26.27304812	22.94702457	24.0147862	24.26640857	22.87581805	22.67186793	23.44124912	24.63430901	24.57825314	22.28345404	23.66211396	24.00517434	24.19815317	25.96726755
806.mp3	21.05962739	24.25520545	25.98365766	21.3581142	21.77334083	25.99153607	27.49888446	23.36626022	20.88264188	21.80885864	19.22661627	19.40090943	21.86598663	22.84848851	20.75027776	18.34187879	21.15192346	21.54690684	19.8461501	25.23398158	19.29037626	20.0592561	21.86296507	21.63187274	16.71276348	20.18242136	24.17429137	22.25791076	19.71805227	18.41447971	21.60487707	22.84528718	24.0546268	22.49500663	20.71795535	25.82963134	20.31394349	25.43114676	19.45850144	21.47423078	23.6927749	23.64717838	21.39062776	21.44556866	22.36617951	23.99431282	22.48555126	19.5871982	23.92319529
807.mp3	22.12932163	22.8039756	21.59608189	23.18032329	22.68422743	24.02412874	24.79043589	25.30554837	25.61855326	23.49896225	21.5888052	22.02626724	21.91139249	26.97554015	21.87339245	21.10474558	24.17363519	22.92953367	20.86044515	22.98918181	22.3748523	23.98442107	23.50898631	22.90231756	24.76025069	25.25271279	22.91359852	24.32667843	24.49144631	22.86334716	23.95159363	23.94356942	25.98545169	22.63394061	26.27110704	23.49795261	24.97414672	24.09520991	22.93428612	24.89216273	27.99993724	28.89298159	27.90744616	27.03551729	22.63638508	22.79795762	20.99505853	23.95070604	23.85563815
808.mp3	28.88995988	27.73023927	21.45590916	27.94789854	27.90312971	20.19771963	26.36765073	26.15828112	20.34078229	24.2700321	29.14945414	24.25708162	30.93626602	29.10801867	23.76849027	30.76260994	28.41035049	25.67259953	28.2177749	28.62950903	21.98454956	26.22114018	27.11408429	23.78464142	30.92085969	27.55693686	23.12549602	25.75036758	22.36080984	23.54338949	26.90658009	25.02460126	20.75469944	27.69798437	26.02574729	25.88475797	26.00733622	26.39919411	23.44716935	27.86005637	29.56802523	26.02487707	26.55735586	26.12528317	20.16374453	29.71441666	22.71211292	20.91092284	24.90167253
810.mp3	21.60251555	19.97047004	22.52493158	20.89384634	22.14734465	19.80747623	19.5604426	20.59215938	22.36852777	21.70987903	20.36432775	19.47670464	22.59263126	18.64550983	22.07459436	20.0000712	18.78996087	19.41121438	22.07182613	20.75082817	17.79411944	19.95359592	21.80471808	19.91005421	18.88520598	20.56828557	23.84626357	23.28943954	23.47576795	24.41095086	23.17108055	21.97400051	20.63649923	20.911094	22.91372248	21.12949504	23.7969314	21.397435	22.83341976	19.4308577	23.09498332	25.8598234	21.23753231	23.62126103	23.67631523	21.14132103	21.63878619	20.92800928	21.41789987
811.mp3	24.40749767	22.7163121	22.58106679	23.43890119	21.0931906	23.82478074	22.70258408	20.45673592	24.17629978	26.41883824	25.48410396	25.16636838	17.21967336	20.78717596	22.38603842	25.1146079	20.2084222	21.54889122	21.95695272	20.78652427	22.71303529	21.37546666	24.51360996	22.96883958	22.28983049	21.459773	19.32089855	18.76014997	22.03762281	19.04596583	21.24707284	23.36848514	23.84562418	25.84077796	25.63494993	24.46750206	21.44004724	24.36420906	24.2852513	23.30600159	23.48084743	20.72557064	27.06427999	23.23288529	24.78948897	23.16732742	26.43050765	23.35269469	24.48499698
813.mp3	22.82640739	23.03638627	25.40824168	22.21725855	24.19852991	25.0598796	20.5047111	23.52237622	23.53372421	23.97561691	23.64594401	25.22078829	32.71639824	22.15538603	29.18097566	23.31247486	24.7038917	26.28987375	24.36735682	23.94304579	25.25108285	24.3985596	23.83576266	22.95567697	26.20402662	24.31412024	25.54478167	22.72415549	27.539052	25.87270238	22.01765395	23.59318138	27.12604301	23.21570796	21.0507598	25.85067549	25.17711305	25.06197452	25.74376825	26.33397546	24.94540987	23.52104156	26.3727653	26.51899688	23.38497539	26.04986264	28.36604342	23.56160577	23.71830605
814.mp3	22.64666083	22.86238023	25.81197532	27.49780061	22.62947821	22.95181488	21.55318148	21.9604252	23.056567	20.29642119	18.85821185	18.46540407	18.23467138	21.6287687	25.48926844	26.29001038	19.99033777	22.78967905	22.50316549	21.0680155	24.40712177	22.67857447	24.68506026	18.15404449	16.76575848	19.53401456	21.58252989	25.65174644	24.39921296	26.43784138	22.83183723	20.23395155	24.00362337	20.67437386	18.92574826	22.0739915	20.89522712	21.22282773	21.28746603	20.73354521	26.54905005	25.35050439	24.25652703	20.82126773	23.48130843	21.02848889	22.98140337	24.60120347	24.62491064
815.mp3	26.0246461	24.7302017	21.61697682	24.78021077	25.6314722	21.87527557	23.45402034	23.48131872	21.4661355	24.00497944	23.28738738	21.4478169	23.86045851	25.63572758	22.16586461	24.17881478	27.82412038	24.05885479	24.69273186	25.23333862	22.1586768	22.49421665	24.07176825	23.66463637	26.0555209	24.5141648	21.87623352	22.20832203	25.33093955	22.52542565	25.95629284	26.70786605	22.44333719	24.43266369	22.54082088	22.12520378	24.35424968	26.26679232	24.19305691	23.71099171	25.36477286	21.59215318	22.81812988	25.81766205	24.83995267	24.29090781	21.62745449	22.72497563	23.32130057
818.mp3	18.90781741	21.23466773	18.77967203	15.48981081	17.84313733	21.3029606	19.0295938	17.91334882	21.19056284	19.55343396	20.85573539	17.84958408	23.33777046	19.5895736	19.49235773	18.34953557	20.17301144	17.76108064	22.16148069	23.00316224	21.40288995	19.36589289	19.14769199	19.75198083	19.90319923	18.4579368	18.64075275	21.8881539	22.03197317	17.13115489	20.81372911	18.43474891	16.97838298	19.00846385	21.71273561	19.66670334	19.38746851	20.78408552	16.6315776	18.90814498	19.35551519	22.37537824	21.36974601	20.9871538	20.63549947	20.27558142	20.99504228	22.23373863	20.60365026
819.mp3	23.51627075	22.93305627	23.23893843	19.599361	21.62450061	21.68023273	21.99913021	23.41377261	22.35414514	22.44073468	20.00182749	21.45244997	21.8444415	23.28859454	22.31727637	24.40656661	19.08755921	22.21539321	20.87863655	23.09724434	22.66615553	22.38334506	24.60652202	23.23570627	22.63843321	23.78413934	19.90643265	21.30243808	21.96984589	23.41823594	22.70309881	22.31691942	20.18066032	23.70226992	21.41165215	22.45965245	25.86833528	23.82196902	23.9263687	22.53737213	21.45341022	22.49794086	22.55622707	21.80429513	22.92396139	19.2687527	23.81211518	20.33846267	22.0148778
820.mp3	21.73719575	22.54554285	26.14810502	25.24702067	22.09563674	24.57442422	20.97370916	23.12272238	22.05926512	22.694184	18.91827947	23.07526955	19.85151516	21.24989172	21.90522511	26.26638605	25.2196561	22.2162089	19.96371366	26.22232654	24.83663978	27.70670266	25.8765851	27.75161358	24.07039024	18.51614051	21.35298571	23.48154776	23.04746582	21.91385224	24.04194515	20.96846663	19.82686899	24.42150454	21.90973726	20.00533796	21.15696997	18.77167635	19.75615713	22.37309996	22.45412502	22.63367863	21.19917306	19.04372168	23.06556584	25.61243923	22.54370713	22.01449359	20.14038617
823.mp3	19.99779014	21.20809367	21.43071258	21.91702061	23.26429591	23.40937522	18.09522115	20.20420763	20.60864758	21.32881336	21.66289011	22.22096806	20.79875995	22.21062377	22.69596569	21.05028745	21.6166339	20.99416186	19.29049256	21.62748441	22.14653208	21.50950246	20.64909975	21.20054666	20.68983722	22.36537164	24.26564057	22.53079099	23.99051151	20.18727787	22.76353946	19.15122482	22.02308438	22.38303776	21.57312733	23.46552767	21.47840375	21.62075568	20.41541699	21.64666818	25.44860281	20.19510798	21.37831317	22.00180266	20.89037016	20.86152338	18.80113944	20.44017461	19.66389621
824.mp3	21.92389518	19.82810845	19.68592403	19.09563045	26.21397359	22.440559	22.72149348	18.47562087	19.21388715	24.11610678	18.95419878	24.62269506	18.29587198	19.68953549	19.90845022	19.95739641	21.14226384	18.94655075	21.76960612	21.31052274	20.85872943	19.22960128	18.90883388	20.36578261	19.69338623	20.27703215	20.1262278	18.69147926	18.80046189	20.43513863	18.11806129	20.05366703	20.48805284	22.59311678	20.46486555	20.5342784	19.40071255	19.30745894	20.07759603	21.50869018	19.12145335	19.31587631	16.69264747	19.99376884	24.67932351	19.91779171	18.00599757	18.53498929	19.10572415
825.mp3	26.20218841	30.73303242	24.47152967	30.65550815	32.69505851	17.99773281	23.57730748	24.2694535	18.07030644	27.96126241	27.78716984	17.54768524	22.76428131	21.43301269	18.06276323	22.38974693	30.02212946	18.28365972	24.54273214	27.38580015	19.00377878	25.76773655	24.08379288	18.92354934	20.95929527	27.73499895	25.3134204	30.57545081	21.69967618	18.48904916	21.74232314	25.27020033	28.15272784	31.88033115	30.29055372	18.76115991	23.48399024	22.7407699	27.98281216	22.69194591	29.125961	17.28299562	22.75895992	19.59414812	18.63049674	22.21280676	31.04928693	18.08803576	23.26344629
826.mp3	24.01896739	23.90268264	25.22035716	21.43840771	23.11316862	24.19377977	22.94415837	22.08113596	23.17056464	27.05352368	22.96834474	21.36611519	20.73301798	23.14219506	19.89101493	24.60528093	21.3560353	24.25503234	25.33815228	25.75149657	25.78351134	19.18789323	25.93367503	25.44250075	22.81028802	20.36203315	22.22007962	26.20742828	24.03777304	26.4431465	22.30770863	23.46789628	24.56257217	24.10242294	26.35963184	25.84323089	21.25720016	24.0229758	24.4640815	24.05507413	20.29834417	27.19261564	23.74421957	27.57136719	24.48127971	21.99258553	20.68421152	24.00929097	29.35327406
829.mp3	21.32245664	20.3903082	19.84394236	18.09084251	20.74675455	22.2824903	22.52804673	23.00835901	20.70431561	21.29710201	21.46228847	21.41080868	18.85844082	22.14476997	21.21792946	20.378929	19.4114059	22.47188022	20.81189195	23.06732985	21.07150992	21.18179121	23.22621517	23.78695117	20.53830564	22.46270601	21.49135095	16.60057578	19.97597937	19.22686546	20.69408549	20.71326148	19.86210688	19.38481348	22.61013374	21.7420428	21.59261648	21.31049702	18.3198873	20.13031055	18.64093915	21.46057468	21.57010894	21.89835958	19.70302471	22.04727406	22.16786489	20.23123534	22.32845514
830.mp3	17.98831342	16.67500346	16.90697691	16.04856407	20.53990965	16.90098317	18.28251832	18.14350283	17.70540222	19.63636736	19.90846697	16.82156678	16.36769613	17.8784122	18.25158432	18.45551044	15.20839947	16.88337823	17.60618689	18.92911733	17.58439158	17.33014499	21.93743346	17.84925815	18.8235419	16.47436375	19.65987485	16.22926324	19.73178613	17.4496906	20.13801084	19.39017718	16.92450621	16.77072913	18.49069014	18.52075505	18.42334041	17.16568464	19.10821601	16.73698513	18.95396439	16.26398627	18.6120856	19.58559298	16.5484939	16.76590996	18.12409589	18.05891621	18.0398502
831.mp3	18.65989412	19.05565265	22.5366644	18.84856586	22.11856583	20.07765724	20.89104948	19.58942577	18.99130103	18.90496514	19.24331665	22.16224721	20.6991838	21.16797282	21.97156835	22.51694746	20.24698288	19.72669346	19.75317369	19.74982641	19.99706082	20.5293272	20.99968345	23.07619297	21.29320278	21.2675142	18.73099672	20.21428034	18.91360103	20.02723716	20.94793781	19.30433182	20.8033575	20.92376733	21.38673181	19.4685572	19.67219536	20.81212403	22.26356958	19.41717616	19.6908697	19.66901252	20.43402221	21.48731186	22.96711973	23.08989917	20.95471917	20.76545161	19.97638988
833.mp3	21.87017672	22.82366827	23.01277679	22.59374291	21.25954124	23.02208469	22.08152121	20.87901446	22.0610869	21.33819848	23.69107332	19.49659903	21.97254903	22.25989766	21.10998173	21.34446407	23.3623008	23.3758016	23.192842	22.68418475	24.30950533	23.3290888	22.27928807	21.25779108	21.78913008	22.4097517	23.08496956	19.73750282	21.73346408	22.85149759	22.07692144	23.21110812	22.5942156	24.53899485	22.20858312	22.14717858	25.15997278	24.0205575	22.60677528	22.29905652	23.26303465	22.06644862	22.46161629	22.39505278	21.98162	21.92868292	23.83137233	23.17928162	22.49335461
834.mp3	24.30202834	22.58979473	25.57853629	25.95146637	25.03125155	24.3163367	24.7770096	26.67015118	26.03638763	19.39849298	25.4605019	27.40228167	25.10691594	23.15641406	22.69989369	24.42189386	25.31979905	24.73365771	21.29719953	24.61963863	24.27391389	22.12801565	19.32729274	24.59228007	25.95499686	23.06373543	25.06820164	20.18809442	22.03195088	20.29758193	22.30532872	25.81992094	23.89907318	23.72714858	22.55284097	21.97414016	20.25039141	20.80557649	28.96438994	26.83597319	26.37394566	26.87568698	24.67401951	26.31586691	20.20590646	21.67460304	22.84970181	28.0328784	21.39033759
836.mp3	22.1847193	20.65445899	19.90588402	23.34046341	25.5468106	23.26763703	27.05058857	22.11435738	22.03907549	26.78919276	21.12266828	23.759907	24.89190762	22.23991856	23.88651131	26.94311931	23.08821411	21.08495779	29.64763482	21.41908245	23.17226901	23.77968861	24.26218027	22.24265773	26.32115973	23.85800011	20.43552545	28.09666675	23.20899141	21.44778122	24.64205748	24.66145876	22.16816672	25.2008997	22.46540204	19.73963525	27.38279634	20.90707265	19.17118004	20.24066758	22.56075755	19.62677952	22.77408136	21.40443401	21.94882117	22.8528082	20.90141274	19.53094161	20.04178839
839.mp3	18.41445819	22.63105808	22.3109511	21.69365914	21.83782287	20.56836514	19.43414664	23.57742852	21.77611759	23.72812924	18.90728305	23.9919159	17.47425274	22.16642637	21.43943833	21.23980316	17.96495696	18.68163958	19.73533605	21.88383896	18.5420139	17.17862172	19.30776915	16.49071264	17.82201342	16.62275095	20.65007381	15.77487803	20.10442836	19.26894305	17.82596107	16.0460484	18.07236817	15.37274438	19.41689798	16.74104876	17.41771859	18.3146625	16.91335591	15.77175415	19.92117397	17.02421216	18.99522984	17.70925747	20.23270318	16.26481865	17.97208651	17.47849502	18.11851128
841.mp3	21.90288223	22.20496493	25.85878363	23.88763618	26.87132183	23.27623779	23.73322835	22.93235434	23.1753558	20.78409243	20.2476266	23.12739641	22.45348892	24.13913552	23.81307059	25.9685133	26.73033202	23.37430066	20.79418359	24.41545637	24.22366717	22.42817086	21.8796847	24.22013702	24.22455083	23.95152757	24.15433309	22.8332599	21.54994358	25.51801812	22.31509813	23.77167783	25.49693018	23.54408109	19.9794126	24.52640404	22.75647393	22.74286058	24.6195258	23.98595436	20.6468171	27.68932674	27.76114441	27.55270884	21.16432058	21.57836219	23.46574156	25.36395189	25.33845855
844.mp3	22.84245179	23.71107673	21.00016339	21.80494571	22.56214182	24.69507331	20.51340122	21.58088453	23.0650201	24.23978777	23.00733179	24.18086266	22.7287886	23.12877763	24.88038265	24.52039944	23.48230519	23.89422831	22.38431237	23.758768	21.65801057	23.66068281	23.52412859	24.8847811	24.52369299	26.14527435	25.13487349	24.99634337	25.25983827	22.42162751	23.04994585	24.85317738	23.12450761	26.11335561	26.95518838	24.68034998	22.11507172	25.90828438	24.40222695	23.57341465	23.72453396	25.34175392	23.28777186	23.04756574	22.0066991	25.99607118	25.87732858	24.00899154	25.96732962
845.mp3	26.37875717	24.8117543	23.87853665	23.03789254	22.95581166	23.34605527	24.00226455	23.99745681	24.54509651	24.20001532	23.49726091	25.60607252	18.80767133	22.75038482	23.2789473	22.76688754	23.0188521	24.92828589	28.36200545	24.8455584	26.65032418	26.14654965	28.08917415	25.9066293	26.61525578	22.47611755	28.10424239	21.87678098	22.0725294	23.03075628	25.00066193	23.19789986	24.00280866	24.72417363	21.03641078	24.35979698	23.48577487	22.86684955	22.09432726	22.75642479	24.38791967	23.75529322	21.09533734	23.88779061	26.18319809	23.3716596	25.21496504	20.61832644	22.3538835
846.mp3	18.70555645	21.27182577	19.15613972	21.01489491	19.66917921	19.38876721	19.21613461	20.34551011	20.59038482	21.13495819	21.42765809	24.62162676	19.8459835	23.36889147	23.58555606	19.51280408	20.79881392	20.04026467	18.45987432	20.94367515	20.21803747	19.82019848	23.56834857	21.91387884	21.96815954	20.89289346	25.00887604	22.04150018	24.9534614	21.80611611	25.61581962	21.05530426	25.15551506	19.60679144	19.17142016	17.75408047	20.20745361	19.02546707	19.71841672	23.18408085	20.48776779	22.33900876	22.38731965	21.82936432	22.20812673	21.98781908	20.89644354	23.26915359	20.09122186
848.mp3	19.3736123	21.36670993	21.76915298	20.05143501	18.20691992	20.77288558	21.22178794	21.58165897	20.59012463	22.38574738	21.01130134	20.84876224	19.39929159	21.79534772	20.79489725	20.20113751	20.80667647	20.57533917	21.97593188	18.86125439	20.33354768	20.24211913	21.1075064	20.72759453	18.56568009	21.59176272	21.00260423	21.95069817	26.08908451	21.25287136	20.75385018	21.80455928	21.39205993	21.74537691	19.23631888	21.0269975	19.79050689	22.44340838	23.04813698	23.23036797	21.15388723	22.33427341	24.12373414	19.67548571	22.94794237	21.53424984	20.25081148	20.4522968	20.54209339
850.mp3	26.03608011	23.33426415	26.80067663	20.64588465	26.28309133	18.75044105	19.08286298	17.61414667	18.34435439	21.85489086	22.22059788	21.42473805	23.87967316	17.47112763	22.46071012	18.90250728	22.26008877	20.47226026	19.83432743	22.10626736	20.98024982	20.50777305	22.63639364	24.43997089	20.07024751	22.04219091	21.99997306	21.09732052	21.04817316	17.02652666	21.09648056	22.51929506	22.49778842	20.61190038	18.35055396	20.63269889	21.7982278	19.54572143	24.68414823	22.62839737	19.58459377	22.1847282	20.40295735	24.78033095	21.91697036	20.93547752	24.71608877	22.9843813	21.2301341
851.mp3	20.31054689	24.75152103	25.31173495	25.96851303	24.08243301	24.31831989	27.9399298	23.85655427	22.62192711	24.21546806	21.96301015	25.4471683	22.32530099	23.45130002	26.6151118	22.48393267	21.93972267	23.80067725	21.95159175	21.99735332	20.27169949	20.75307882	20.62769763	20.06602268	23.48717615	19.58841326	21.22194892	20.42242428	19.76568698	23.0418696	19.51301613	22.89416081	23.44540775	20.06080143	22.24796368	22.40130925	23.05763139	21.95880078	21.18110608	22.10674681	20.93548466	21.33710647	21.16138115	20.03673066	24.47628428	22.17354667	22.14211127	22.52262459	21.04941697
852.mp3	25.66576999	25.86490327	27.97072251	25.87793372	25.13071058	24.17910757	25.17385922	26.06372381	22.71172088	21.55911914	23.26670361	27.55361904	25.96768064	23.18389745	26.09961349	26.46296689	24.71673873	24.16343314	23.5002314	23.34370014	22.46336212	21.42683538	24.09725063	25.36736866	30.13022913	23.7995362	24.90127211	27.44683857	26.76343918	23.52215942	26.47481403	25.05880257	24.51753677	25.6781302	22.55856465	25.79280781	24.98767184	23.28454049	26.35618816	25.08069838	22.87552456	25.02405246	27.0819466	24.29419426	27.67183007	27.04931842	30.95219346	22.15503792	25.61319674
854.mp3	23.59300075	29.7405804	23.55310938	25.79626597	22.21837654	25.63099846	24.77492497	26.70446118	23.15323673	22.07750983	23.2468783	27.68915871	27.68246996	26.19101777	21.48680718	24.68559413	25.63581077	25.15947781	24.24062121	26.72824222	24.36185369	24.64364709	24.28892598	23.90529947	24.21396888	25.1705272	30.85792384	25.21038528	26.42591422	33.87708837	22.78263594	29.32928829	29.68201533	25.69008158	23.28122831	26.10080524	27.0231738	27.96895271	24.7733283	25.68204801	24.56313698	25.27604856	23.02444343	19.06979468	26.24341582	23.40917667	25.26918093	30.32355739	26.5474689
855.mp3	28.15142787	29.24249268	27.02058458	26.51539168	25.19422995	22.99936369	27.60008442	25.48183422	27.98630257	25.92756914	26.79525512	26.71812905	25.46433579	25.52629727	26.60169795	27.1035376	23.86784543	23.46097674	23.73183988	18.85093069	23.23829938	22.6875341	28.99818834	20.4545104	18.57311728	24.51439968	26.75596038	29.7937863	27.67422015	24.80834513	22.19914242	23.89769033	23.83895428	23.18280634	20.98021351	32.85678178	28.6927298	27.2369803	30.39547843	28.82000133	26.04954652	29.10113875	29.55849488	27.78367291	27.96558038	22.73361274	24.8599908	31.47046541	24.42359232
856.mp3	20.66979133	23.7103045	23.67904994	22.88866418	23.16382225	21.08579056	21.20056029	23.88452718	21.13356548	22.3247665	21.62786034	21.20168795	21.20471265	21.91388935	22.32100522	24.00651061	22.33909252	21.39753714	22.32274867	21.41124137	20.31544595	20.26195743	21.63150168	21.56007838	22.39736398	24.72662171	22.53938287	19.79722866	20.92543623	19.17007198	20.82412812	21.37119947	24.4943656	21.29289715	22.95436045	22.10706896	24.10993651	20.34540743	21.94034391	20.62974618	21.31981808	22.50135756	18.97948625	20.38372448	21.36509546	21.91622717	21.54506868	22.28923626	19.80042393
857.mp3	25.16258697	24.36494898	22.38573132	26.22911849	24.68418674	21.49490735	20.16155641	22.61068018	21.59482948	28.02856482	27.39370173	23.38153773	23.04936499	21.44832981	20.94615023	25.14181437	23.97214472	20.3969355	22.76149315	31.05034496	20.95505673	26.19770518	20.18109598	19.61528948	21.08375958	21.85750144	21.88439542	23.22057541	20.79870498	17.86302674	25.69624477	19.67733113	23.32649029	21.07266613	27.03963557	20.14350086	26.05118103	22.19237798	27.9943461	21.96737692	21.9282513	22.62536771	24.93698986	22.47867426	21.72801156	24.8790069	19.21201816	23.41653051	20.92131033
858.mp3	17.49016417	19.43475914	20.21483856	17.47155256	12.78468584	18.15601656	19.46469876	20.32956236	19.0810339	17.68240086	14.86888665	21.30910099	19.84308102	19.24264598	20.42508262	19.59875906	19.16262348	21.64057965	23.5932455	19.38495746	22.65489883	21.31360564	22.22205535	21.67357562	22.2322363	20.09297368	19.05089498	20.31119067	21.48048782	20.00767701	19.69221871	21.95499733	20.77108692	19.61416398	18.22387957	18.77990804	18.73767205	19.60866332	19.83199159	19.32657366	19.16410633	20.70464422	19.37448493	19.06512385	19.7651156	21.87548965	20.98970714	20.16383352	21.58656428
859.mp3	26.058872	22.28617116	28.1444527	25.62767115	23.52234733	25.04597964	22.06852731	21.66027016	24.84074163	21.7676653	22.23948708	26.07579109	26.05915033	17.99826862	21.94585057	29.09511337	24.21520989	22.00298993	23.10127251	21.6905785	24.95770669	23.51043977	21.67832091	23.06534352	22.07868857	20.79160194	23.77093999	25.83272373	25.00910404	27.75873903	22.68676416	18.92427721	23.48380802	29.89932262	22.40527641	25.497856	23.27093341	18.19396644	24.04760173	25.23787598	20.43545203	27.6467637	26.80184162	20.45449446	23.5607125	24.57794879	22.75011532	24.10582539	25.14324737
860.mp3	19.48386736	19.67480725	18.67341155	20.86893636	19.96111088	19.0356814	18.19919086	18.36163388	21.78226479	18.66285327	18.33995144	20.09777297	22.80036048	21.25333017	17.66023285	20.34243958	21.05415208	18.82007806	18.72097802	19.79543129	22.08544567	19.69926908	19.98739666	21.02787155	24.38499757	19.56877142	19.40641286	19.46083513	18.59293753	21.8384525	20.62173873	21.98154828	20.8498317	21.63786389	20.03426629	20.58890323	19.29640448	20.0031299	19.1858641	21.19545153	21.14844743	21.41749579	21.41858827	20.80633477	19.39006083	19.89511224	19.75078327	20.45557839	20.23707353
863.mp3	23.07084967	21.8656682	26.57548128	21.20836579	21.87082731	21.90025677	22.15660124	24.31985003	23.38020662	25.0524866	26.02988802	21.14993421	19.35628804	22.75740415	20.92331296	19.31926077	24.83443935	20.94531821	20.2051158	23.05897313	24.24809608	26.20066329	25.79829754	22.70283981	22.87357797	24.21195317	21.91946304	21.73250991	23.26857167	22.21737964	21.22926499	21.96828787	19.95115952	22.78413035	22.25319492	17.59111116	18.60947254	22.16230924	19.41527152	22.69768756	19.39311763	25.39354508	20.27485016	20.21991867	21.8673244	23.25011711	21.69936581	23.33227233	24.16069818
864.mp3	21.23276268	20.80374182	21.67738526	20.10410967	22.08040417	23.05165585	24.48798268	21.09437945	22.27109825	19.4058593	23.76576742	18.45794403	20.01207103	22.17551308	21.1714975	20.25857249	24.33282662	20.50627757	19.87305339	22.74094369	22.2207888	19.77852155	21.64849789	19.90046624	21.56744009	19.70273922	23.72936074	20.34731142	23.13441665	22.42517917	22.79652851	21.30999939	22.30112104	20.20760475	20.48187875	19.99227964	20.96031475	21.58849234	22.68377933	22.32362013	22.48412498	21.59260253	22.96309142	22.10407557	24.85198697	20.48028263	20.75238046	21.47084328	21.03370246
865.mp3	18.82630454	18.43454663	21.26741856	19.43424975	19.70364873	24.63112234	21.84846586	21.20840534	23.35110454	22.63520023	20.85689027	19.01854066	23.66926071	23.69866744	20.98867653	22.47212184	22.28270461	19.90673379	17.73132119	26.91544962	21.6052995	21.81782117	26.26454864	23.44845795	24.24587646	22.63231115	21.9935304	24.8142814	23.8608848	23.6074922	22.47936127	21.63248221	26.75456671	24.19514039	24.56982636	22.71121954	25.31732424	22.29931365	22.79167701	24.30717395	21.48461949	23.24240038	22.35502459	26.55695836	21.56428919	21.36225335	19.87505894	25.89548774	23.67589522
866.mp3	16.71456292	27.06886854	30.39676491	22.90406503	19.47685398	24.34492611	25.47075016	24.2239456	23.06425937	18.58046475	20.44218392	22.72723105	24.77693016	20.72037894	19.17174819	25.28908905	22.02492042	22.70143013	19.23422331	19.91288074	20.63393856	19.24760423	18.52135144	20.10962936	20.76046386	18.97946974	20.56759519	23.20803384	19.33558995	23.43130827	25.2638919	18.86472379	20.57027599	22.24885424	21.34256608	24.81387678	23.29147708	19.85321276	20.82112513	20.27348177	20.76480719	20.71862188	19.47350331	19.75648621	18.97522594	18.24943076	20.05781551	20.0254216	22.05036676
867.mp3	27.87917321	20.61979851	19.50135163	24.27370824	26.00723689	23.61991715	21.53982636	21.69993566	18.42484431	29.3259296	28.47295909	24.00915378	23.45093831	22.24356988	25.27548932	24.76716119	22.49892712	28.42843043	27.34849519	25.27685444	20.52440765	23.25797672	25.33386745	23.79042605	25.23407235	24.46517806	21.80182227	22.91598065	24.09747703	20.25729527	21.57020642	23.47312921	21.97602008	24.9153581	24.39231537	24.32465262	25.25444416	21.33826703	19.61479513	25.85500165	22.4452316	25.23175693	21.93644944	23.50976202	24.33907663	21.88999494	24.71529555	23.26048609	23.6397416
869.mp3	22.34592583	22.53942933	24.27899192	25.68684326	25.87231557	25.84569297	29.63126921	28.11412521	18.89906238	22.88312087	27.19999828	26.60957711	26.05416381	23.9872347	26.9670109	24.24212918	25.13777891	28.32585234	27.10830519	22.87775942	25.552868	28.06386731	24.15171685	24.35453973	22.64394273	25.89664563	26.72443215	26.49561158	25.41489506	22.60134534	22.95948398	28.13330976	25.14044374	24.65715672	21.44697618	22.36739759	23.95564704	22.45200655	24.31783499	21.27143599	24.54748016	23.55526728	22.78230186	19.7591694	19.87463045	20.72970817	24.3795629	21.70288117	21.43493317
871.mp3	23.69816909	21.55403818	20.19082111	25.438769	19.84556695	19.18152219	24.38414339	19.92824243	22.50013613	17.26901866	20.10154705	18.69407569	22.65442176	19.94370358	22.81112826	20.97231102	19.79573921	19.70070602	19.39669049	24.35372508	20.64048008	21.11421397	18.80560423	22.92196606	21.45449183	21.80736999	19.8823376	20.08714274	19.78790705	19.77201429	25.47058235	19.75743945	25.94248545	30.55123971	19.11409265	33.09519914	30.36266557	28.31225594	27.30714775	26.64278914	17.35991033	30.40741062	23.91513207	26.66908084	24.7382816	28.76179009	23.26202816	30.50534708	21.73977667
872.mp3	22.41335241	21.97802555	22.05616974	24.48224064	21.1642648	23.18800145	21.50611003	19.72474526	21.00384447	20.89636193	22.2615903	20.68907569	24.69200984	24.31105958	26.33233584	23.97282179	22.23231573	22.50470198	21.8202159	23.2568396	25.27174219	21.22472834	22.11260356	22.84071404	21.89348064	20.54972977	21.4716917	21.31906762	24.43771048	23.27100942	24.55438407	24.05995508	21.42702737	20.88742791	20.41293176	24.32214617	21.33109703	22.85033165	24.62214521	18.29453786	21.88458066	21.81412715	21.84596978	28.00081314	23.08634234	21.42652192	23.43256356	23.44016904	21.54563432
873.mp3	19.87717579	22.68652204	20.7777409	21.5946994	23.24635651	19.79705099	22.47979945	24.88898133	23.71612774	20.71359266	19.40826221	17.53053306	21.11468854	19.1042619	20.04452017	19.79187361	22.35045988	19.06500499	22.52076721	20.38685895	21.68954663	20.53640369	19.88275877	18.13959039	22.74370758	24.72799232	22.32926578	24.99457051	21.08030602	20.39190648	19.20707333	20.1158146	21.78084752	16.85861108	19.9757768	19.87872954	21.02430755	19.51325253	20.89338244	23.26268809	21.81569355	19.34025571	18.55767833	22.6847759	18.94747104	19.62388691	20.03247954	21.12483425	18.77007565
874.mp3	22.51729432	20.80873191	20.80336422	19.7469197	18.5566837	20.03542636	19.87037244	17.73343177	19.65135523	21.08681881	20.8717687	19.87554045	21.21477332	20.37186657	21.17616581	20.32170512	21.97469536	19.6936292	19.71083745	19.701651	19.98180373	19.9017171	19.88125243	20.97450735	20.12300071	24.48204406	21.05285057	20.00632618	20.06540612	19.42023575	18.31977048	18.94024052	20.45280155	19.43832214	20.69186707	22.40684584	21.67381827	21.33068212	19.34337583	21.87339124	19.35699544	19.10215035	19.85148221	19.67017784	23.09406033	24.22608897	20.74093169	19.23425356	19.05788329
876.mp3	24.12754169	20.69000538	20.5138811	24.1719215	21.23341705	23.72928158	21.03995559	21.48612483	24.92754548	22.03489531	21.31630041	20.2749884	22.93852206	21.34895723	21.26466541	22.14690749	21.39409172	20.880192	22.7227813	18.78204349	21.34675301	22.7487048	21.00717397	23.84410413	25.41838672	21.24639718	22.91818511	22.74121737	20.43283788	23.25284288	21.4047078	22.26209294	22.85587748	23.91323867	22.78603979	25.82776038	19.6279075	23.04789396	20.65232012	21.23879978	23.06314122	22.20851847	21.94107647	22.63491437	21.17904525	20.0894574	18.7741518	18.08903515	18.68495938
879.mp3	20.22417401	17.93549805	18.04981207	23.62290517	22.82626786	25.52466805	24.64479977	20.97576091	21.49563891	20.72446161	16.55037434	24.41590388	24.09231784	22.15686591	24.13998287	22.50887293	24.11807024	19.8661317	19.32423849	18.83616681	22.43157827	21.89369131	21.27629426	21.15674282	20.65830177	20.93642031	19.77338074	22.39697399	20.51302975	22.11939617	22.13376575	25.09531132	25.42245148	26.0679898	21.88856977	19.53971711	20.54974463	21.75924117	20.99174393	22.56463701	22.30602296	24.21560852	19.42086287	20.18847727	18.67519356	18.87760353	21.99349982	24.74136925	22.16914256
880.mp3	19.02242852	19.32601429	22.65423937	20.63076899	19.62365159	23.73903689	22.19596943	21.68369051	22.21261014	24.25795986	21.59747936	20.38194635	18.74859792	18.45838044	20.70263441	19.73774724	18.86417706	19.33074377	20.27030297	19.50973111	18.79428492	16.74901486	18.77993252	19.23455157	17.24216147	20.18506602	18.94633259	19.20457392	19.08265217	19.61001288	18.6366098	20.89686086	20.2385705	21.58802855	20.25672205	23.50336216	19.6319611	20.67652703	19.43581803	19.69986883	24.31878588	21.94762833	17.77019807	21.49888082	20.43759363	21.9676633	21.55136246	24.12683609	21.36122535
[truncated: 74 more rows]
[truncated: 12 more columns]
