# Supplementary material for: Music-induced emotion flow modeling by ENMI Network
Source: PLoS One. 2024 Oct 21;19(10):e0297712. doi: 10.1371/journal.pone.0297712 (PMC11493256; doi:10.1371/journal.pone.0297712)
Supplement: S1 File — (ZIP) [file pone.0297712.s001.zip › minimal dataset/Emomusic dataset/Music features/feature_10.csv]

SongNumber	Feature_30	Feature_31	Feature_32	Feature_33	Feature_34	Feature_35	Feature_36	Feature_37	Feature_38	Feature_39	Feature_40	Feature_41	Feature_42	Feature_43	Feature_44	Feature_45	Feature_46	Feature_47	Feature_48	Feature_49	Feature_50	Feature_51	Feature_52	Feature_53	Feature_54	Feature_55	Feature_56	Feature_57	Feature_58	Feature_59	Feature_60	Feature_61	Feature_62	Feature_63	Feature_64	Feature_65	Feature_66	Feature_67	Feature_68	Feature_69	Feature_70	Feature_71	Feature_72	Feature_73	Feature_74	Feature_75	Feature_76	Feature_77	Feature_78
2.mp3	0.55424964	0.55424964	0.55424964	0.55424964	0.55424964	0.55424964	0.55424964	0.55424964	0.55424964	0.55424964	0.55424964	0.55424964	0.55424964	0.55424964	0.55424964	0.55424964	0.55424964	0.55424964	0.55424964	0.55424964	0.55424964	0.55424964	0.55424964	0.55424964	0.55424964	0.55424964	0.55424964	0.55424964	0.55424964	0.55424964	0.55424964	0.55424964	0.55424964	0.55424964	0.55424964	0.55424964	0.55424964	0.55424964	0.55424964	0.55424964	0.55424964	0.55424964	0.55424964	0.55424964	0.55424964	0.55424964	0.55424964	0.55424964	0.55424964
3.mp3	0.5355738	0.5355738	0.5355738	0.5355738	0.5355738	0.5355738	0.5355738	0.5355738	0.5355738	0.5355738	0.5355738	0.5355738	0.5355738	0.5355738	0.5355738	0.5355738	0.5355738	0.5355738	0.5355738	0.5355738	0.5355738	0.5355738	0.5355738	0.5355738	0.5355738	0.5355738	0.5355738	0.5355738	0.5355738	0.5355738	0.5355738	0.5355738	0.5355738	0.5355738	0.5355738	0.5355738	0.5355738	0.5355738	0.5355738	0.5355738	0.5355738	0.5355738	0.5355738	0.5355738	0.5355738	0.5355738	0.5355738	0.5355738	0.5355738
4.mp3	0.19627158	0.19627158	0.19627158	0.19627158	0.19627158	0.19627158	0.19627158	0.19627158	0.19627158	0.19627158	0.19627158	0.19627158	0.19627158	0.19627158	0.19627158	0.19627158	0.19627158	0.19627158	0.19627158	0.19627158	0.19627158	0.19627158	0.19627158	0.19627158	0.19627158	0.19627158	0.19627158	0.19627158	0.19627158	0.19627158	0.19627158	0.19627158	0.19627158	0.19627158	0.19627158	0.19627158	0.19627158	0.19627158	0.19627158	0.19627158	0.19627158	0.19627158	0.19627158	0.19627158	0.19627158	0.19627158	0.19627158	0.19627158	0.19627158
5.mp3	0.61616206	0.61616206	0.61616206	0.61616206	0.61616206	0.61616206	0.61616206	0.61616206	0.61616206	0.61616206	0.61616206	0.61616206	0.61616206	0.61616206	0.61616206	0.61616206	0.61616206	0.61616206	0.61616206	0.61616206	0.61616206	0.61616206	0.61616206	0.61616206	0.61616206	0.61616206	0.61616206	0.61616206	0.61616206	0.61616206	0.61616206	0.61616206	0.61616206	0.61616206	0.61616206	0.61616206	0.61616206	0.61616206	0.61616206	0.61616206	0.61616206	0.61616206	0.61616206	0.61616206	0.61616206	0.61616206	0.61616206	0.61616206	0.61616206
7.mp3	0.7188467	0.7188467	0.7188467	0.7188467	0.7188467	0.7188467	0.7188467	0.7188467	0.7188467	0.7188467	0.7188467	0.7188467	0.7188467	0.7188467	0.7188467	0.7188467	0.7188467	0.7188467	0.7188467	0.7188467	0.7188467	0.7188467	0.7188467	0.7188467	0.7188467	0.7188467	0.7188467	0.7188467	0.7188467	0.7188467	0.7188467	0.7188467	0.7188467	0.7188467	0.7188467	0.7188467	0.7188467	0.7188467	0.7188467	0.7188467	0.7188467	0.7188467	0.7188467	0.7188467	0.7188467	0.7188467	0.7188467	0.7188467	0.7188467
8.mp3	0.42917076	0.42917076	0.42917076	0.42917076	0.42917076	0.42917076	0.42917076	0.42917076	0.42917076	0.42917076	0.42917076	0.42917076	0.42917076	0.42917076	0.42917076	0.42917076	0.42917076	0.42917076	0.42917076	0.42917076	0.42917076	0.42917076	0.42917076	0.42917076	0.42917076	0.42917076	0.42917076	0.42917076	0.42917076	0.42917076	0.42917076	0.42917076	0.42917076	0.42917076	0.42917076	0.42917076	0.42917076	0.42917076	0.42917076	0.42917076	0.42917076	0.42917076	0.42917076	0.42917076	0.42917076	0.42917076	0.42917076	0.42917076	0.42917076
10.mp3	0.6079343	0.6079343	0.6079343	0.6079343	0.6079343	0.6079343	0.6079343	0.6079343	0.6079343	0.6079343	0.6079343	0.6079343	0.6079343	0.6079343	0.6079343	0.6079343	0.6079343	0.6079343	0.6079343	0.6079343	0.6079343	0.6079343	0.6079343	0.6079343	0.6079343	0.6079343	0.6079343	0.6079343	0.6079343	0.6079343	0.6079343	0.6079343	0.6079343	0.6079343	0.6079343	0.6079343	0.6079343	0.6079343	0.6079343	0.6079343	0.6079343	0.6079343	0.6079343	0.6079343	0.6079343	0.6079343	0.6079343	0.6079343	0.6079343
12.mp3	0.39614457	0.39614457	0.39614457	0.39614457	0.39614457	0.39614457	0.39614457	0.39614457	0.39614457	0.39614457	0.39614457	0.39614457	0.39614457	0.39614457	0.39614457	0.39614457	0.39614457	0.39614457	0.39614457	0.39614457	0.39614457	0.39614457	0.39614457	0.39614457	0.39614457	0.39614457	0.39614457	0.39614457	0.39614457	0.39614457	0.39614457	0.39614457	0.39614457	0.39614457	0.39614457	0.39614457	0.39614457	0.39614457	0.39614457	0.39614457	0.39614457	0.39614457	0.39614457	0.39614457	0.39614457	0.39614457	0.39614457	0.39614457	0.39614457
13.mp3	0.65591836	0.65591836	0.65591836	0.65591836	0.65591836	0.65591836	0.65591836	0.65591836	0.65591836	0.65591836	0.65591836	0.65591836	0.65591836	0.65591836	0.65591836	0.65591836	0.65591836	0.65591836	0.65591836	0.65591836	0.65591836	0.65591836	0.65591836	0.65591836	0.65591836	0.65591836	0.65591836	0.65591836	0.65591836	0.65591836	0.65591836	0.65591836	0.65591836	0.65591836	0.65591836	0.65591836	0.65591836	0.65591836	0.65591836	0.65591836	0.65591836	0.65591836	0.65591836	0.65591836	0.65591836	0.65591836	0.65591836	0.65591836	0.65591836
17.mp3	0.47301182	0.47301182	0.47301182	0.47301182	0.47301182	0.47301182	0.47301182	0.47301182	0.47301182	0.47301182	0.47301182	0.47301182	0.47301182	0.47301182	0.47301182	0.47301182	0.47301182	0.47301182	0.47301182	0.47301182	0.47301182	0.47301182	0.47301182	0.47301182	0.47301182	0.47301182	0.47301182	0.47301182	0.47301182	0.47301182	0.47301182	0.47301182	0.47301182	0.47301182	0.47301182	0.47301182	0.47301182	0.47301182	0.47301182	0.47301182	0.47301182	0.47301182	0.47301182	0.47301182	0.47301182	0.47301182	0.47301182	0.47301182	0.47301182
18.mp3	0.76260626	0.76260626	0.76260626	0.76260626	0.76260626	0.76260626	0.76260626	0.76260626	0.76260626	0.76260626	0.76260626	0.76260626	0.76260626	0.76260626	0.76260626	0.76260626	0.76260626	0.76260626	0.76260626	0.76260626	0.76260626	0.76260626	0.76260626	0.76260626	0.76260626	0.76260626	0.76260626	0.76260626	0.76260626	0.76260626	0.76260626	0.76260626	0.76260626	0.76260626	0.76260626	0.76260626	0.76260626	0.76260626	0.76260626	0.76260626	0.76260626	0.76260626	0.76260626	0.76260626	0.76260626	0.76260626	0.76260626	0.76260626	0.76260626
19.mp3	0.64032495	0.64032495	0.64032495	0.64032495	0.64032495	0.64032495	0.64032495	0.64032495	0.64032495	0.64032495	0.64032495	0.64032495	0.64032495	0.64032495	0.64032495	0.64032495	0.64032495	0.64032495	0.64032495	0.64032495	0.64032495	0.64032495	0.64032495	0.64032495	0.64032495	0.64032495	0.64032495	0.64032495	0.64032495	0.64032495	0.64032495	0.64032495	0.64032495	0.64032495	0.64032495	0.64032495	0.64032495	0.64032495	0.64032495	0.64032495	0.64032495	0.64032495	0.64032495	0.64032495	0.64032495	0.64032495	0.64032495	0.64032495	0.64032495
20.mp3	0.5244107	0.5244107	0.5244107	0.5244107	0.5244107	0.5244107	0.5244107	0.5244107	0.5244107	0.5244107	0.5244107	0.5244107	0.5244107	0.5244107	0.5244107	0.5244107	0.5244107	0.5244107	0.5244107	0.5244107	0.5244107	0.5244107	0.5244107	0.5244107	0.5244107	0.5244107	0.5244107	0.5244107	0.5244107	0.5244107	0.5244107	0.5244107	0.5244107	0.5244107	0.5244107	0.5244107	0.5244107	0.5244107	0.5244107	0.5244107	0.5244107	0.5244107	0.5244107	0.5244107	0.5244107	0.5244107	0.5244107	0.5244107	0.5244107
21.mp3	0.56095207	0.56095207	0.56095207	0.56095207	0.56095207	0.56095207	0.56095207	0.56095207	0.56095207	0.56095207	0.56095207	0.56095207	0.56095207	0.56095207	0.56095207	0.56095207	0.56095207	0.56095207	0.56095207	0.56095207	0.56095207	0.56095207	0.56095207	0.56095207	0.56095207	0.56095207	0.56095207	0.56095207	0.56095207	0.56095207	0.56095207	0.56095207	0.56095207	0.56095207	0.56095207	0.56095207	0.56095207	0.56095207	0.56095207	0.56095207	0.56095207	0.56095207	0.56095207	0.56095207	0.56095207	0.56095207	0.56095207	0.56095207	0.56095207
22.mp3	0.5143465	0.5143465	0.5143465	0.5143465	0.5143465	0.5143465	0.5143465	0.5143465	0.5143465	0.5143465	0.5143465	0.5143465	0.5143465	0.5143465	0.5143465	0.5143465	0.5143465	0.5143465	0.5143465	0.5143465	0.5143465	0.5143465	0.5143465	0.5143465	0.5143465	0.5143465	0.5143465	0.5143465	0.5143465	0.5143465	0.5143465	0.5143465	0.5143465	0.5143465	0.5143465	0.5143465	0.5143465	0.5143465	0.5143465	0.5143465	0.5143465	0.5143465	0.5143465	0.5143465	0.5143465	0.5143465	0.5143465	0.5143465	0.5143465
24.mp3	0.4259626	0.4259626	0.4259626	0.4259626	0.4259626	0.4259626	0.4259626	0.4259626	0.4259626	0.4259626	0.4259626	0.4259626	0.4259626	0.4259626	0.4259626	0.4259626	0.4259626	0.4259626	0.4259626	0.4259626	0.4259626	0.4259626	0.4259626	0.4259626	0.4259626	0.4259626	0.4259626	0.4259626	0.4259626	0.4259626	0.4259626	0.4259626	0.4259626	0.4259626	0.4259626	0.4259626	0.4259626	0.4259626	0.4259626	0.4259626	0.4259626	0.4259626	0.4259626	0.4259626	0.4259626	0.4259626	0.4259626	0.4259626	0.4259626
25.mp3	0.47138426	0.47138426	0.47138426	0.47138426	0.47138426	0.47138426	0.47138426	0.47138426	0.47138426	0.47138426	0.47138426	0.47138426	0.47138426	0.47138426	0.47138426	0.47138426	0.47138426	0.47138426	0.47138426	0.47138426	0.47138426	0.47138426	0.47138426	0.47138426	0.47138426	0.47138426	0.47138426	0.47138426	0.47138426	0.47138426	0.47138426	0.47138426	0.47138426	0.47138426	0.47138426	0.47138426	0.47138426	0.47138426	0.47138426	0.47138426	0.47138426	0.47138426	0.47138426	0.47138426	0.47138426	0.47138426	0.47138426	0.47138426	0.47138426
31.mp3	0.5713159	0.5713159	0.5713159	0.5713159	0.5713159	0.5713159	0.5713159	0.5713159	0.5713159	0.5713159	0.5713159	0.5713159	0.5713159	0.5713159	0.5713159	0.5713159	0.5713159	0.5713159	0.5713159	0.5713159	0.5713159	0.5713159	0.5713159	0.5713159	0.5713159	0.5713159	0.5713159	0.5713159	0.5713159	0.5713159	0.5713159	0.5713159	0.5713159	0.5713159	0.5713159	0.5713159	0.5713159	0.5713159	0.5713159	0.5713159	0.5713159	0.5713159	0.5713159	0.5713159	0.5713159	0.5713159	0.5713159	0.5713159	0.5713159
32.mp3	0.4804055	0.4804055	0.4804055	0.4804055	0.4804055	0.4804055	0.4804055	0.4804055	0.4804055	0.4804055	0.4804055	0.4804055	0.4804055	0.4804055	0.4804055	0.4804055	0.4804055	0.4804055	0.4804055	0.4804055	0.4804055	0.4804055	0.4804055	0.4804055	0.4804055	0.4804055	0.4804055	0.4804055	0.4804055	0.4804055	0.4804055	0.4804055	0.4804055	0.4804055	0.4804055	0.4804055	0.4804055	0.4804055	0.4804055	0.4804055	0.4804055	0.4804055	0.4804055	0.4804055	0.4804055	0.4804055	0.4804055	0.4804055	0.4804055
35.mp3	0.46080965	0.46080965	0.46080965	0.46080965	0.46080965	0.46080965	0.46080965	0.46080965	0.46080965	0.46080965	0.46080965	0.46080965	0.46080965	0.46080965	0.46080965	0.46080965	0.46080965	0.46080965	0.46080965	0.46080965	0.46080965	0.46080965	0.46080965	0.46080965	0.46080965	0.46080965	0.46080965	0.46080965	0.46080965	0.46080965	0.46080965	0.46080965	0.46080965	0.46080965	0.46080965	0.46080965	0.46080965	0.46080965	0.46080965	0.46080965	0.46080965	0.46080965	0.46080965	0.46080965	0.46080965	0.46080965	0.46080965	0.46080965	0.46080965
37.mp3	0.63191533	0.63191533	0.63191533	0.63191533	0.63191533	0.63191533	0.63191533	0.63191533	0.63191533	0.63191533	0.63191533	0.63191533	0.63191533	0.63191533	0.63191533	0.63191533	0.63191533	0.63191533	0.63191533	0.63191533	0.63191533	0.63191533	0.63191533	0.63191533	0.63191533	0.63191533	0.63191533	0.63191533	0.63191533	0.63191533	0.63191533	0.63191533	0.63191533	0.63191533	0.63191533	0.63191533	0.63191533	0.63191533	0.63191533	0.63191533	0.63191533	0.63191533	0.63191533	0.63191533	0.63191533	0.63191533	0.63191533	0.63191533	0.63191533
39.mp3	0.45164758	0.45164758	0.45164758	0.45164758	0.45164758	0.45164758	0.45164758	0.45164758	0.45164758	0.45164758	0.45164758	0.45164758	0.45164758	0.45164758	0.45164758	0.45164758	0.45164758	0.45164758	0.45164758	0.45164758	0.45164758	0.45164758	0.45164758	0.45164758	0.45164758	0.45164758	0.45164758	0.45164758	0.45164758	0.45164758	0.45164758	0.45164758	0.45164758	0.45164758	0.45164758	0.45164758	0.45164758	0.45164758	0.45164758	0.45164758	0.45164758	0.45164758	0.45164758	0.45164758	0.45164758	0.45164758	0.45164758	0.45164758	0.45164758
40.mp3	0.47006887	0.47006887	0.47006887	0.47006887	0.47006887	0.47006887	0.47006887	0.47006887	0.47006887	0.47006887	0.47006887	0.47006887	0.47006887	0.47006887	0.47006887	0.47006887	0.47006887	0.47006887	0.47006887	0.47006887	0.47006887	0.47006887	0.47006887	0.47006887	0.47006887	0.47006887	0.47006887	0.47006887	0.47006887	0.47006887	0.47006887	0.47006887	0.47006887	0.47006887	0.47006887	0.47006887	0.47006887	0.47006887	0.47006887	0.47006887	0.47006887	0.47006887	0.47006887	0.47006887	0.47006887	0.47006887	0.47006887	0.47006887	0.47006887
41.mp3	0.48250175	0.48250175	0.48250175	0.48250175	0.48250175	0.48250175	0.48250175	0.48250175	0.48250175	0.48250175	0.48250175	0.48250175	0.48250175	0.48250175	0.48250175	0.48250175	0.48250175	0.48250175	0.48250175	0.48250175	0.48250175	0.48250175	0.48250175	0.48250175	0.48250175	0.48250175	0.48250175	0.48250175	0.48250175	0.48250175	0.48250175	0.48250175	0.48250175	0.48250175	0.48250175	0.48250175	0.48250175	0.48250175	0.48250175	0.48250175	0.48250175	0.48250175	0.48250175	0.48250175	0.48250175	0.48250175	0.48250175	0.48250175	0.48250175
42.mp3	0.42944115	0.42944115	0.42944115	0.42944115	0.42944115	0.42944115	0.42944115	0.42944115	0.42944115	0.42944115	0.42944115	0.42944115	0.42944115	0.42944115	0.42944115	0.42944115	0.42944115	0.42944115	0.42944115	0.42944115	0.42944115	0.42944115	0.42944115	0.42944115	0.42944115	0.42944115	0.42944115	0.42944115	0.42944115	0.42944115	0.42944115	0.42944115	0.42944115	0.42944115	0.42944115	0.42944115	0.42944115	0.42944115	0.42944115	0.42944115	0.42944115	0.42944115	0.42944115	0.42944115	0.42944115	0.42944115	0.42944115	0.42944115	0.42944115
43.mp3	0.50808734	0.50808734	0.50808734	0.50808734	0.50808734	0.50808734	0.50808734	0.50808734	0.50808734	0.50808734	0.50808734	0.50808734	0.50808734	0.50808734	0.50808734	0.50808734	0.50808734	0.50808734	0.50808734	0.50808734	0.50808734	0.50808734	0.50808734	0.50808734	0.50808734	0.50808734	0.50808734	0.50808734	0.50808734	0.50808734	0.50808734	0.50808734	0.50808734	0.50808734	0.50808734	0.50808734	0.50808734	0.50808734	0.50808734	0.50808734	0.50808734	0.50808734	0.50808734	0.50808734	0.50808734	0.50808734	0.50808734	0.50808734	0.50808734
44.mp3	0.5004034	0.5004034	0.5004034	0.5004034	0.5004034	0.5004034	0.5004034	0.5004034	0.5004034	0.5004034	0.5004034	0.5004034	0.5004034	0.5004034	0.5004034	0.5004034	0.5004034	0.5004034	0.5004034	0.5004034	0.5004034	0.5004034	0.5004034	0.5004034	0.5004034	0.5004034	0.5004034	0.5004034	0.5004034	0.5004034	0.5004034	0.5004034	0.5004034	0.5004034	0.5004034	0.5004034	0.5004034	0.5004034	0.5004034	0.5004034	0.5004034	0.5004034	0.5004034	0.5004034	0.5004034	0.5004034	0.5004034	0.5004034	0.5004034
45.mp3	0.5158094	0.5158094	0.5158094	0.5158094	0.5158094	0.5158094	0.5158094	0.5158094	0.5158094	0.5158094	0.5158094	0.5158094	0.5158094	0.5158094	0.5158094	0.5158094	0.5158094	0.5158094	0.5158094	0.5158094	0.5158094	0.5158094	0.5158094	0.5158094	0.5158094	0.5158094	0.5158094	0.5158094	0.5158094	0.5158094	0.5158094	0.5158094	0.5158094	0.5158094	0.5158094	0.5158094	0.5158094	0.5158094	0.5158094	0.5158094	0.5158094	0.5158094	0.5158094	0.5158094	0.5158094	0.5158094	0.5158094	0.5158094	0.5158094
46.mp3	0.5473472	0.5473472	0.5473472	0.5473472	0.5473472	0.5473472	0.5473472	0.5473472	0.5473472	0.5473472	0.5473472	0.5473472	0.5473472	0.5473472	0.5473472	0.5473472	0.5473472	0.5473472	0.5473472	0.5473472	0.5473472	0.5473472	0.5473472	0.5473472	0.5473472	0.5473472	0.5473472	0.5473472	0.5473472	0.5473472	0.5473472	0.5473472	0.5473472	0.5473472	0.5473472	0.5473472	0.5473472	0.5473472	0.5473472	0.5473472	0.5473472	0.5473472	0.5473472	0.5473472	0.5473472	0.5473472	0.5473472	0.5473472	0.5473472
47.mp3	0.5570289	0.5570289	0.5570289	0.5570289	0.5570289	0.5570289	0.5570289	0.5570289	0.5570289	0.5570289	0.5570289	0.5570289	0.5570289	0.5570289	0.5570289	0.5570289	0.5570289	0.5570289	0.5570289	0.5570289	0.5570289	0.5570289	0.5570289	0.5570289	0.5570289	0.5570289	0.5570289	0.5570289	0.5570289	0.5570289	0.5570289	0.5570289	0.5570289	0.5570289	0.5570289	0.5570289	0.5570289	0.5570289	0.5570289	0.5570289	0.5570289	0.5570289	0.5570289	0.5570289	0.5570289	0.5570289	0.5570289	0.5570289	0.5570289
48.mp3	0.52284557	0.52284557	0.52284557	0.52284557	0.52284557	0.52284557	0.52284557	0.52284557	0.52284557	0.52284557	0.52284557	0.52284557	0.52284557	0.52284557	0.52284557	0.52284557	0.52284557	0.52284557	0.52284557	0.52284557	0.52284557	0.52284557	0.52284557	0.52284557	0.52284557	0.52284557	0.52284557	0.52284557	0.52284557	0.52284557	0.52284557	0.52284557	0.52284557	0.52284557	0.52284557	0.52284557	0.52284557	0.52284557	0.52284557	0.52284557	0.52284557	0.52284557	0.52284557	0.52284557	0.52284557	0.52284557	0.52284557	0.52284557	0.52284557
49.mp3	0.5735306	0.5735306	0.5735306	0.5735306	0.5735306	0.5735306	0.5735306	0.5735306	0.5735306	0.5735306	0.5735306	0.5735306	0.5735306	0.5735306	0.5735306	0.5735306	0.5735306	0.5735306	0.5735306	0.5735306	0.5735306	0.5735306	0.5735306	0.5735306	0.5735306	0.5735306	0.5735306	0.5735306	0.5735306	0.5735306	0.5735306	0.5735306	0.5735306	0.5735306	0.5735306	0.5735306	0.5735306	0.5735306	0.5735306	0.5735306	0.5735306	0.5735306	0.5735306	0.5735306	0.5735306	0.5735306	0.5735306	0.5735306	0.5735306
50.mp3	0.6083759	0.6083759	0.6083759	0.6083759	0.6083759	0.6083759	0.6083759	0.6083759	0.6083759	0.6083759	0.6083759	0.6083759	0.6083759	0.6083759	0.6083759	0.6083759	0.6083759	0.6083759	0.6083759	0.6083759	0.6083759	0.6083759	0.6083759	0.6083759	0.6083759	0.6083759	0.6083759	0.6083759	0.6083759	0.6083759	0.6083759	0.6083759	0.6083759	0.6083759	0.6083759	0.6083759	0.6083759	0.6083759	0.6083759	0.6083759	0.6083759	0.6083759	0.6083759	0.6083759	0.6083759	0.6083759	0.6083759	0.6083759	0.6083759
51.mp3	0.19703396	0.19703396	0.19703396	0.19703396	0.19703396	0.19703396	0.19703396	0.19703396	0.19703396	0.19703396	0.19703396	0.19703396	0.19703396	0.19703396	0.19703396	0.19703396	0.19703396	0.19703396	0.19703396	0.19703396	0.19703396	0.19703396	0.19703396	0.19703396	0.19703396	0.19703396	0.19703396	0.19703396	0.19703396	0.19703396	0.19703396	0.19703396	0.19703396	0.19703396	0.19703396	0.19703396	0.19703396	0.19703396	0.19703396	0.19703396	0.19703396	0.19703396	0.19703396	0.19703396	0.19703396	0.19703396	0.19703396	0.19703396	0.19703396
52.mp3	0.554332	0.554332	0.554332	0.554332	0.554332	0.554332	0.554332	0.554332	0.554332	0.554332	0.554332	0.554332	0.554332	0.554332	0.554332	0.554332	0.554332	0.554332	0.554332	0.554332	0.554332	0.554332	0.554332	0.554332	0.554332	0.554332	0.554332	0.554332	0.554332	0.554332	0.554332	0.554332	0.554332	0.554332	0.554332	0.554332	0.554332	0.554332	0.554332	0.554332	0.554332	0.554332	0.554332	0.554332	0.554332	0.554332	0.554332	0.554332	0.554332
53.mp3	0.45792386	0.45792386	0.45792386	0.45792386	0.45792386	0.45792386	0.45792386	0.45792386	0.45792386	0.45792386	0.45792386	0.45792386	0.45792386	0.45792386	0.45792386	0.45792386	0.45792386	0.45792386	0.45792386	0.45792386	0.45792386	0.45792386	0.45792386	0.45792386	0.45792386	0.45792386	0.45792386	0.45792386	0.45792386	0.45792386	0.45792386	0.45792386	0.45792386	0.45792386	0.45792386	0.45792386	0.45792386	0.45792386	0.45792386	0.45792386	0.45792386	0.45792386	0.45792386	0.45792386	0.45792386	0.45792386	0.45792386	0.45792386	0.45792386
54.mp3	0.5112353	0.5112353	0.5112353	0.5112353	0.5112353	0.5112353	0.5112353	0.5112353	0.5112353	0.5112353	0.5112353	0.5112353	0.5112353	0.5112353	0.5112353	0.5112353	0.5112353	0.5112353	0.5112353	0.5112353	0.5112353	0.5112353	0.5112353	0.5112353	0.5112353	0.5112353	0.5112353	0.5112353	0.5112353	0.5112353	0.5112353	0.5112353	0.5112353	0.5112353	0.5112353	0.5112353	0.5112353	0.5112353	0.5112353	0.5112353	0.5112353	0.5112353	0.5112353	0.5112353	0.5112353	0.5112353	0.5112353	0.5112353	0.5112353
55.mp3	0.5353608	0.5353608	0.5353608	0.5353608	0.5353608	0.5353608	0.5353608	0.5353608	0.5353608	0.5353608	0.5353608	0.5353608	0.5353608	0.5353608	0.5353608	0.5353608	0.5353608	0.5353608	0.5353608	0.5353608	0.5353608	0.5353608	0.5353608	0.5353608	0.5353608	0.5353608	0.5353608	0.5353608	0.5353608	0.5353608	0.5353608	0.5353608	0.5353608	0.5353608	0.5353608	0.5353608	0.5353608	0.5353608	0.5353608	0.5353608	0.5353608	0.5353608	0.5353608	0.5353608	0.5353608	0.5353608	0.5353608	0.5353608	0.5353608
56.mp3	0.57027555	0.57027555	0.57027555	0.57027555	0.57027555	0.57027555	0.57027555	0.57027555	0.57027555	0.57027555	0.57027555	0.57027555	0.57027555	0.57027555	0.57027555	0.57027555	0.57027555	0.57027555	0.57027555	0.57027555	0.57027555	0.57027555	0.57027555	0.57027555	0.57027555	0.57027555	0.57027555	0.57027555	0.57027555	0.57027555	0.57027555	0.57027555	0.57027555	0.57027555	0.57027555	0.57027555	0.57027555	0.57027555	0.57027555	0.57027555	0.57027555	0.57027555	0.57027555	0.57027555	0.57027555	0.57027555	0.57027555	0.57027555	0.57027555
58.mp3	0.56966	0.56966	0.56966	0.56966	0.56966	0.56966	0.56966	0.56966	0.56966	0.56966	0.56966	0.56966	0.56966	0.56966	0.56966	0.56966	0.56966	0.56966	0.56966	0.56966	0.56966	0.56966	0.56966	0.56966	0.56966	0.56966	0.56966	0.56966	0.56966	0.56966	0.56966	0.56966	0.56966	0.56966	0.56966	0.56966	0.56966	0.56966	0.56966	0.56966	0.56966	0.56966	0.56966	0.56966	0.56966	0.56966	0.56966	0.56966	0.56966
59.mp3	0.7113911	0.7113911	0.7113911	0.7113911	0.7113911	0.7113911	0.7113911	0.7113911	0.7113911	0.7113911	0.7113911	0.7113911	0.7113911	0.7113911	0.7113911	0.7113911	0.7113911	0.7113911	0.7113911	0.7113911	0.7113911	0.7113911	0.7113911	0.7113911	0.7113911	0.7113911	0.7113911	0.7113911	0.7113911	0.7113911	0.7113911	0.7113911	0.7113911	0.7113911	0.7113911	0.7113911	0.7113911	0.7113911	0.7113911	0.7113911	0.7113911	0.7113911	0.7113911	0.7113911	0.7113911	0.7113911	0.7113911	0.7113911	0.7113911
60.mp3	0.42489606	0.42489606	0.42489606	0.42489606	0.42489606	0.42489606	0.42489606	0.42489606	0.42489606	0.42489606	0.42489606	0.42489606	0.42489606	0.42489606	0.42489606	0.42489606	0.42489606	0.42489606	0.42489606	0.42489606	0.42489606	0.42489606	0.42489606	0.42489606	0.42489606	0.42489606	0.42489606	0.42489606	0.42489606	0.42489606	0.42489606	0.42489606	0.42489606	0.42489606	0.42489606	0.42489606	0.42489606	0.42489606	0.42489606	0.42489606	0.42489606	0.42489606	0.42489606	0.42489606	0.42489606	0.42489606	0.42489606	0.42489606	0.42489606
62.mp3	0.50691	0.50691	0.50691	0.50691	0.50691	0.50691	0.50691	0.50691	0.50691	0.50691	0.50691	0.50691	0.50691	0.50691	0.50691	0.50691	0.50691	0.50691	0.50691	0.50691	0.50691	0.50691	0.50691	0.50691	0.50691	0.50691	0.50691	0.50691	0.50691	0.50691	0.50691	0.50691	0.50691	0.50691	0.50691	0.50691	0.50691	0.50691	0.50691	0.50691	0.50691	0.50691	0.50691	0.50691	0.50691	0.50691	0.50691	0.50691	0.50691
64.mp3	0.4673983	0.4673983	0.4673983	0.4673983	0.4673983	0.4673983	0.4673983	0.4673983	0.4673983	0.4673983	0.4673983	0.4673983	0.4673983	0.4673983	0.4673983	0.4673983	0.4673983	0.4673983	0.4673983	0.4673983	0.4673983	0.4673983	0.4673983	0.4673983	0.4673983	0.4673983	0.4673983	0.4673983	0.4673983	0.4673983	0.4673983	0.4673983	0.4673983	0.4673983	0.4673983	0.4673983	0.4673983	0.4673983	0.4673983	0.4673983	0.4673983	0.4673983	0.4673983	0.4673983	0.4673983	0.4673983	0.4673983	0.4673983	0.4673983
65.mp3	0.36738503	0.36738503	0.36738503	0.36738503	0.36738503	0.36738503	0.36738503	0.36738503	0.36738503	0.36738503	0.36738503	0.36738503	0.36738503	0.36738503	0.36738503	0.36738503	0.36738503	0.36738503	0.36738503	0.36738503	0.36738503	0.36738503	0.36738503	0.36738503	0.36738503	0.36738503	0.36738503	0.36738503	0.36738503	0.36738503	0.36738503	0.36738503	0.36738503	0.36738503	0.36738503	0.36738503	0.36738503	0.36738503	0.36738503	0.36738503	0.36738503	0.36738503	0.36738503	0.36738503	0.36738503	0.36738503	0.36738503	0.36738503	0.36738503
67.mp3	0.4364723	0.4364723	0.4364723	0.4364723	0.4364723	0.4364723	0.4364723	0.4364723	0.4364723	0.4364723	0.4364723	0.4364723	0.4364723	0.4364723	0.4364723	0.4364723	0.4364723	0.4364723	0.4364723	0.4364723	0.4364723	0.4364723	0.4364723	0.4364723	0.4364723	0.4364723	0.4364723	0.4364723	0.4364723	0.4364723	0.4364723	0.4364723	0.4364723	0.4364723	0.4364723	0.4364723	0.4364723	0.4364723	0.4364723	0.4364723	0.4364723	0.4364723	0.4364723	0.4364723	0.4364723	0.4364723	0.4364723	0.4364723	0.4364723
68.mp3	0.4775106	0.4775106	0.4775106	0.4775106	0.4775106	0.4775106	0.4775106	0.4775106	0.4775106	0.4775106	0.4775106	0.4775106	0.4775106	0.4775106	0.4775106	0.4775106	0.4775106	0.4775106	0.4775106	0.4775106	0.4775106	0.4775106	0.4775106	0.4775106	0.4775106	0.4775106	0.4775106	0.4775106	0.4775106	0.4775106	0.4775106	0.4775106	0.4775106	0.4775106	0.4775106	0.4775106	0.4775106	0.4775106	0.4775106	0.4775106	0.4775106	0.4775106	0.4775106	0.4775106	0.4775106	0.4775106	0.4775106	0.4775106	0.4775106
69.mp3	0.5897379	0.5897379	0.5897379	0.5897379	0.5897379	0.5897379	0.5897379	0.5897379	0.5897379	0.5897379	0.5897379	0.5897379	0.5897379	0.5897379	0.5897379	0.5897379	0.5897379	0.5897379	0.5897379	0.5897379	0.5897379	0.5897379	0.5897379	0.5897379	0.5897379	0.5897379	0.5897379	0.5897379	0.5897379	0.5897379	0.5897379	0.5897379	0.5897379	0.5897379	0.5897379	0.5897379	0.5897379	0.5897379	0.5897379	0.5897379	0.5897379	0.5897379	0.5897379	0.5897379	0.5897379	0.5897379	0.5897379	0.5897379	0.5897379
70.mp3	0.55703306	0.55703306	0.55703306	0.55703306	0.55703306	0.55703306	0.55703306	0.55703306	0.55703306	0.55703306	0.55703306	0.55703306	0.55703306	0.55703306	0.55703306	0.55703306	0.55703306	0.55703306	0.55703306	0.55703306	0.55703306	0.55703306	0.55703306	0.55703306	0.55703306	0.55703306	0.55703306	0.55703306	0.55703306	0.55703306	0.55703306	0.55703306	0.55703306	0.55703306	0.55703306	0.55703306	0.55703306	0.55703306	0.55703306	0.55703306	0.55703306	0.55703306	0.55703306	0.55703306	0.55703306	0.55703306	0.55703306	0.55703306	0.55703306
71.mp3	0.56522804	0.56522804	0.56522804	0.56522804	0.56522804	0.56522804	0.56522804	0.56522804	0.56522804	0.56522804	0.56522804	0.56522804	0.56522804	0.56522804	0.56522804	0.56522804	0.56522804	0.56522804	0.56522804	0.56522804	0.56522804	0.56522804	0.56522804	0.56522804	0.56522804	0.56522804	0.56522804	0.56522804	0.56522804	0.56522804	0.56522804	0.56522804	0.56522804	0.56522804	0.56522804	0.56522804	0.56522804	0.56522804	0.56522804	0.56522804	0.56522804	0.56522804	0.56522804	0.56522804	0.56522804	0.56522804	0.56522804	0.56522804	0.56522804
72.mp3	0.5844125	0.5844125	0.5844125	0.5844125	0.5844125	0.5844125	0.5844125	0.5844125	0.5844125	0.5844125	0.5844125	0.5844125	0.5844125	0.5844125	0.5844125	0.5844125	0.5844125	0.5844125	0.5844125	0.5844125	0.5844125	0.5844125	0.5844125	0.5844125	0.5844125	0.5844125	0.5844125	0.5844125	0.5844125	0.5844125	0.5844125	0.5844125	0.5844125	0.5844125	0.5844125	0.5844125	0.5844125	0.5844125	0.5844125	0.5844125	0.5844125	0.5844125	0.5844125	0.5844125	0.5844125	0.5844125	0.5844125	0.5844125	0.5844125
73.mp3	0.62019515	0.62019515	0.62019515	0.62019515	0.62019515	0.62019515	0.62019515	0.62019515	0.62019515	0.62019515	0.62019515	0.62019515	0.62019515	0.62019515	0.62019515	0.62019515	0.62019515	0.62019515	0.62019515	0.62019515	0.62019515	0.62019515	0.62019515	0.62019515	0.62019515	0.62019515	0.62019515	0.62019515	0.62019515	0.62019515	0.62019515	0.62019515	0.62019515	0.62019515	0.62019515	0.62019515	0.62019515	0.62019515	0.62019515	0.62019515	0.62019515	0.62019515	0.62019515	0.62019515	0.62019515	0.62019515	0.62019515	0.62019515	0.62019515
74.mp3	0.5258465	0.5258465	0.5258465	0.5258465	0.5258465	0.5258465	0.5258465	0.5258465	0.5258465	0.5258465	0.5258465	0.5258465	0.5258465	0.5258465	0.5258465	0.5258465	0.5258465	0.5258465	0.5258465	0.5258465	0.5258465	0.5258465	0.5258465	0.5258465	0.5258465	0.5258465	0.5258465	0.5258465	0.5258465	0.5258465	0.5258465	0.5258465	0.5258465	0.5258465	0.5258465	0.5258465	0.5258465	0.5258465	0.5258465	0.5258465	0.5258465	0.5258465	0.5258465	0.5258465	0.5258465	0.5258465	0.5258465	0.5258465	0.5258465
76.mp3	0.5570921	0.5570921	0.5570921	0.5570921	0.5570921	0.5570921	0.5570921	0.5570921	0.5570921	0.5570921	0.5570921	0.5570921	0.5570921	0.5570921	0.5570921	0.5570921	0.5570921	0.5570921	0.5570921	0.5570921	0.5570921	0.5570921	0.5570921	0.5570921	0.5570921	0.5570921	0.5570921	0.5570921	0.5570921	0.5570921	0.5570921	0.5570921	0.5570921	0.5570921	0.5570921	0.5570921	0.5570921	0.5570921	0.5570921	0.5570921	0.5570921	0.5570921	0.5570921	0.5570921	0.5570921	0.5570921	0.5570921	0.5570921	0.5570921
77.mp3	0.44876614	0.44876614	0.44876614	0.44876614	0.44876614	0.44876614	0.44876614	0.44876614	0.44876614	0.44876614	0.44876614	0.44876614	0.44876614	0.44876614	0.44876614	0.44876614	0.44876614	0.44876614	0.44876614	0.44876614	0.44876614	0.44876614	0.44876614	0.44876614	0.44876614	0.44876614	0.44876614	0.44876614	0.44876614	0.44876614	0.44876614	0.44876614	0.44876614	0.44876614	0.44876614	0.44876614	0.44876614	0.44876614	0.44876614	0.44876614	0.44876614	0.44876614	0.44876614	0.44876614	0.44876614	0.44876614	0.44876614	0.44876614	0.44876614
78.mp3	0.54463995	0.54463995	0.54463995	0.54463995	0.54463995	0.54463995	0.54463995	0.54463995	0.54463995	0.54463995	0.54463995	0.54463995	0.54463995	0.54463995	0.54463995	0.54463995	0.54463995	0.54463995	0.54463995	0.54463995	0.54463995	0.54463995	0.54463995	0.54463995	0.54463995	0.54463995	0.54463995	0.54463995	0.54463995	0.54463995	0.54463995	0.54463995	0.54463995	0.54463995	0.54463995	0.54463995	0.54463995	0.54463995	0.54463995	0.54463995	0.54463995	0.54463995	0.54463995	0.54463995	0.54463995	0.54463995	0.54463995	0.54463995	0.54463995
79.mp3	0.5758916	0.5758916	0.5758916	0.5758916	0.5758916	0.5758916	0.5758916	0.5758916	0.5758916	0.5758916	0.5758916	0.5758916	0.5758916	0.5758916	0.5758916	0.5758916	0.5758916	0.5758916	0.5758916	0.5758916	0.5758916	0.5758916	0.5758916	0.5758916	0.5758916	0.5758916	0.5758916	0.5758916	0.5758916	0.5758916	0.5758916	0.5758916	0.5758916	0.5758916	0.5758916	0.5758916	0.5758916	0.5758916	0.5758916	0.5758916	0.5758916	0.5758916	0.5758916	0.5758916	0.5758916	0.5758916	0.5758916	0.5758916	0.5758916
80.mp3	0.47431573	0.47431573	0.47431573	0.47431573	0.47431573	0.47431573	0.47431573	0.47431573	0.47431573	0.47431573	0.47431573	0.47431573	0.47431573	0.47431573	0.47431573	0.47431573	0.47431573	0.47431573	0.47431573	0.47431573	0.47431573	0.47431573	0.47431573	0.47431573	0.47431573	0.47431573	0.47431573	0.47431573	0.47431573	0.47431573	0.47431573	0.47431573	0.47431573	0.47431573	0.47431573	0.47431573	0.47431573	0.47431573	0.47431573	0.47431573	0.47431573	0.47431573	0.47431573	0.47431573	0.47431573	0.47431573	0.47431573	0.47431573	0.47431573
81.mp3	0.4616149	0.4616149	0.4616149	0.4616149	0.4616149	0.4616149	0.4616149	0.4616149	0.4616149	0.4616149	0.4616149	0.4616149	0.4616149	0.4616149	0.4616149	0.4616149	0.4616149	0.4616149	0.4616149	0.4616149	0.4616149	0.4616149	0.4616149	0.4616149	0.4616149	0.4616149	0.4616149	0.4616149	0.4616149	0.4616149	0.4616149	0.4616149	0.4616149	0.4616149	0.4616149	0.4616149	0.4616149	0.4616149	0.4616149	0.4616149	0.4616149	0.4616149	0.4616149	0.4616149	0.4616149	0.4616149	0.4616149	0.4616149	0.4616149
82.mp3	0.65651566	0.65651566	0.65651566	0.65651566	0.65651566	0.65651566	0.65651566	0.65651566	0.65651566	0.65651566	0.65651566	0.65651566	0.65651566	0.65651566	0.65651566	0.65651566	0.65651566	0.65651566	0.65651566	0.65651566	0.65651566	0.65651566	0.65651566	0.65651566	0.65651566	0.65651566	0.65651566	0.65651566	0.65651566	0.65651566	0.65651566	0.65651566	0.65651566	0.65651566	0.65651566	0.65651566	0.65651566	0.65651566	0.65651566	0.65651566	0.65651566	0.65651566	0.65651566	0.65651566	0.65651566	0.65651566	0.65651566	0.65651566	0.65651566
83.mp3	0.448106	0.448106	0.448106	0.448106	0.448106	0.448106	0.448106	0.448106	0.448106	0.448106	0.448106	0.448106	0.448106	0.448106	0.448106	0.448106	0.448106	0.448106	0.448106	0.448106	0.448106	0.448106	0.448106	0.448106	0.448106	0.448106	0.448106	0.448106	0.448106	0.448106	0.448106	0.448106	0.448106	0.448106	0.448106	0.448106	0.448106	0.448106	0.448106	0.448106	0.448106	0.448106	0.448106	0.448106	0.448106	0.448106	0.448106	0.448106	0.448106
84.mp3	0.4807003	0.4807003	0.4807003	0.4807003	0.4807003	0.4807003	0.4807003	0.4807003	0.4807003	0.4807003	0.4807003	0.4807003	0.4807003	0.4807003	0.4807003	0.4807003	0.4807003	0.4807003	0.4807003	0.4807003	0.4807003	0.4807003	0.4807003	0.4807003	0.4807003	0.4807003	0.4807003	0.4807003	0.4807003	0.4807003	0.4807003	0.4807003	0.4807003	0.4807003	0.4807003	0.4807003	0.4807003	0.4807003	0.4807003	0.4807003	0.4807003	0.4807003	0.4807003	0.4807003	0.4807003	0.4807003	0.4807003	0.4807003	0.4807003
85.mp3	0.40955943	0.40955943	0.40955943	0.40955943	0.40955943	0.40955943	0.40955943	0.40955943	0.40955943	0.40955943	0.40955943	0.40955943	0.40955943	0.40955943	0.40955943	0.40955943	0.40955943	0.40955943	0.40955943	0.40955943	0.40955943	0.40955943	0.40955943	0.40955943	0.40955943	0.40955943	0.40955943	0.40955943	0.40955943	0.40955943	0.40955943	0.40955943	0.40955943	0.40955943	0.40955943	0.40955943	0.40955943	0.40955943	0.40955943	0.40955943	0.40955943	0.40955943	0.40955943	0.40955943	0.40955943	0.40955943	0.40955943	0.40955943	0.40955943
86.mp3	0.40218025	0.40218025	0.40218025	0.40218025	0.40218025	0.40218025	0.40218025	0.40218025	0.40218025	0.40218025	0.40218025	0.40218025	0.40218025	0.40218025	0.40218025	0.40218025	0.40218025	0.40218025	0.40218025	0.40218025	0.40218025	0.40218025	0.40218025	0.40218025	0.40218025	0.40218025	0.40218025	0.40218025	0.40218025	0.40218025	0.40218025	0.40218025	0.40218025	0.40218025	0.40218025	0.40218025	0.40218025	0.40218025	0.40218025	0.40218025	0.40218025	0.40218025	0.40218025	0.40218025	0.40218025	0.40218025	0.40218025	0.40218025	0.40218025
87.mp3	0.5770024	0.5770024	0.5770024	0.5770024	0.5770024	0.5770024	0.5770024	0.5770024	0.5770024	0.5770024	0.5770024	0.5770024	0.5770024	0.5770024	0.5770024	0.5770024	0.5770024	0.5770024	0.5770024	0.5770024	0.5770024	0.5770024	0.5770024	0.5770024	0.5770024	0.5770024	0.5770024	0.5770024	0.5770024	0.5770024	0.5770024	0.5770024	0.5770024	0.5770024	0.5770024	0.5770024	0.5770024	0.5770024	0.5770024	0.5770024	0.5770024	0.5770024	0.5770024	0.5770024	0.5770024	0.5770024	0.5770024	0.5770024	0.5770024
88.mp3	0.53559244	0.53559244	0.53559244	0.53559244	0.53559244	0.53559244	0.53559244	0.53559244	0.53559244	0.53559244	0.53559244	0.53559244	0.53559244	0.53559244	0.53559244	0.53559244	0.53559244	0.53559244	0.53559244	0.53559244	0.53559244	0.53559244	0.53559244	0.53559244	0.53559244	0.53559244	0.53559244	0.53559244	0.53559244	0.53559244	0.53559244	0.53559244	0.53559244	0.53559244	0.53559244	0.53559244	0.53559244	0.53559244	0.53559244	0.53559244	0.53559244	0.53559244	0.53559244	0.53559244	0.53559244	0.53559244	0.53559244	0.53559244	0.53559244
89.mp3	0.47270742	0.47270742	0.47270742	0.47270742	0.47270742	0.47270742	0.47270742	0.47270742	0.47270742	0.47270742	0.47270742	0.47270742	0.47270742	0.47270742	0.47270742	0.47270742	0.47270742	0.47270742	0.47270742	0.47270742	0.47270742	0.47270742	0.47270742	0.47270742	0.47270742	0.47270742	0.47270742	0.47270742	0.47270742	0.47270742	0.47270742	0.47270742	0.47270742	0.47270742	0.47270742	0.47270742	0.47270742	0.47270742	0.47270742	0.47270742	0.47270742	0.47270742	0.47270742	0.47270742	0.47270742	0.47270742	0.47270742	0.47270742	0.47270742
90.mp3	0.3805235	0.3805235	0.3805235	0.3805235	0.3805235	0.3805235	0.3805235	0.3805235	0.3805235	0.3805235	0.3805235	0.3805235	0.3805235	0.3805235	0.3805235	0.3805235	0.3805235	0.3805235	0.3805235	0.3805235	0.3805235	0.3805235	0.3805235	0.3805235	0.3805235	0.3805235	0.3805235	0.3805235	0.3805235	0.3805235	0.3805235	0.3805235	0.3805235	0.3805235	0.3805235	0.3805235	0.3805235	0.3805235	0.3805235	0.3805235	0.3805235	0.3805235	0.3805235	0.3805235	0.3805235	0.3805235	0.3805235	0.3805235	0.3805235
91.mp3	0.3818243	0.3818243	0.3818243	0.3818243	0.3818243	0.3818243	0.3818243	0.3818243	0.3818243	0.3818243	0.3818243	0.3818243	0.3818243	0.3818243	0.3818243	0.3818243	0.3818243	0.3818243	0.3818243	0.3818243	0.3818243	0.3818243	0.3818243	0.3818243	0.3818243	0.3818243	0.3818243	0.3818243	0.3818243	0.3818243	0.3818243	0.3818243	0.3818243	0.3818243	0.3818243	0.3818243	0.3818243	0.3818243	0.3818243	0.3818243	0.3818243	0.3818243	0.3818243	0.3818243	0.3818243	0.3818243	0.3818243	0.3818243	0.3818243
92.mp3	0.50466037	0.50466037	0.50466037	0.50466037	0.50466037	0.50466037	0.50466037	0.50466037	0.50466037	0.50466037	0.50466037	0.50466037	0.50466037	0.50466037	0.50466037	0.50466037	0.50466037	0.50466037	0.50466037	0.50466037	0.50466037	0.50466037	0.50466037	0.50466037	0.50466037	0.50466037	0.50466037	0.50466037	0.50466037	0.50466037	0.50466037	0.50466037	0.50466037	0.50466037	0.50466037	0.50466037	0.50466037	0.50466037	0.50466037	0.50466037	0.50466037	0.50466037	0.50466037	0.50466037	0.50466037	0.50466037	0.50466037	0.50466037	0.50466037
93.mp3	0.52249855	0.52249855	0.52249855	0.52249855	0.52249855	0.52249855	0.52249855	0.52249855	0.52249855	0.52249855	0.52249855	0.52249855	0.52249855	0.52249855	0.52249855	0.52249855	0.52249855	0.52249855	0.52249855	0.52249855	0.52249855	0.52249855	0.52249855	0.52249855	0.52249855	0.52249855	0.52249855	0.52249855	0.52249855	0.52249855	0.52249855	0.52249855	0.52249855	0.52249855	0.52249855	0.52249855	0.52249855	0.52249855	0.52249855	0.52249855	0.52249855	0.52249855	0.52249855	0.52249855	0.52249855	0.52249855	0.52249855	0.52249855	0.52249855
95.mp3	0.37461656	0.37461656	0.37461656	0.37461656	0.37461656	0.37461656	0.37461656	0.37461656	0.37461656	0.37461656	0.37461656	0.37461656	0.37461656	0.37461656	0.37461656	0.37461656	0.37461656	0.37461656	0.37461656	0.37461656	0.37461656	0.37461656	0.37461656	0.37461656	0.37461656	0.37461656	0.37461656	0.37461656	0.37461656	0.37461656	0.37461656	0.37461656	0.37461656	0.37461656	0.37461656	0.37461656	0.37461656	0.37461656	0.37461656	0.37461656	0.37461656	0.37461656	0.37461656	0.37461656	0.37461656	0.37461656	0.37461656	0.37461656	0.37461656
96.mp3	0.43172103	0.43172103	0.43172103	0.43172103	0.43172103	0.43172103	0.43172103	0.43172103	0.43172103	0.43172103	0.43172103	0.43172103	0.43172103	0.43172103	0.43172103	0.43172103	0.43172103	0.43172103	0.43172103	0.43172103	0.43172103	0.43172103	0.43172103	0.43172103	0.43172103	0.43172103	0.43172103	0.43172103	0.43172103	0.43172103	0.43172103	0.43172103	0.43172103	0.43172103	0.43172103	0.43172103	0.43172103	0.43172103	0.43172103	0.43172103	0.43172103	0.43172103	0.43172103	0.43172103	0.43172103	0.43172103	0.43172103	0.43172103	0.43172103
98.mp3	0.31976062	0.31976062	0.31976062	0.31976062	0.31976062	0.31976062	0.31976062	0.31976062	0.31976062	0.31976062	0.31976062	0.31976062	0.31976062	0.31976062	0.31976062	0.31976062	0.31976062	0.31976062	0.31976062	0.31976062	0.31976062	0.31976062	0.31976062	0.31976062	0.31976062	0.31976062	0.31976062	0.31976062	0.31976062	0.31976062	0.31976062	0.31976062	0.31976062	0.31976062	0.31976062	0.31976062	0.31976062	0.31976062	0.31976062	0.31976062	0.31976062	0.31976062	0.31976062	0.31976062	0.31976062	0.31976062	0.31976062	0.31976062	0.31976062
99.mp3	0.46088672	0.46088672	0.46088672	0.46088672	0.46088672	0.46088672	0.46088672	0.46088672	0.46088672	0.46088672	0.46088672	0.46088672	0.46088672	0.46088672	0.46088672	0.46088672	0.46088672	0.46088672	0.46088672	0.46088672	0.46088672	0.46088672	0.46088672	0.46088672	0.46088672	0.46088672	0.46088672	0.46088672	0.46088672	0.46088672	0.46088672	0.46088672	0.46088672	0.46088672	0.46088672	0.46088672	0.46088672	0.46088672	0.46088672	0.46088672	0.46088672	0.46088672	0.46088672	0.46088672	0.46088672	0.46088672	0.46088672	0.46088672	0.46088672
101.mp3	0.49952245	0.49952245	0.49952245	0.49952245	0.49952245	0.49952245	0.49952245	0.49952245	0.49952245	0.49952245	0.49952245	0.49952245	0.49952245	0.49952245	0.49952245	0.49952245	0.49952245	0.49952245	0.49952245	0.49952245	0.49952245	0.49952245	0.49952245	0.49952245	0.49952245	0.49952245	0.49952245	0.49952245	0.49952245	0.49952245	0.49952245	0.49952245	0.49952245	0.49952245	0.49952245	0.49952245	0.49952245	0.49952245	0.49952245	0.49952245	0.49952245	0.49952245	0.49952245	0.49952245	0.49952245	0.49952245	0.49952245	0.49952245	0.49952245
102.mp3	0.4802071	0.4802071	0.4802071	0.4802071	0.4802071	0.4802071	0.4802071	0.4802071	0.4802071	0.4802071	0.4802071	0.4802071	0.4802071	0.4802071	0.4802071	0.4802071	0.4802071	0.4802071	0.4802071	0.4802071	0.4802071	0.4802071	0.4802071	0.4802071	0.4802071	0.4802071	0.4802071	0.4802071	0.4802071	0.4802071	0.4802071	0.4802071	0.4802071	0.4802071	0.4802071	0.4802071	0.4802071	0.4802071	0.4802071	0.4802071	0.4802071	0.4802071	0.4802071	0.4802071	0.4802071	0.4802071	0.4802071	0.4802071	0.4802071
103.mp3	0.4880419	0.4880419	0.4880419	0.4880419	0.4880419	0.4880419	0.4880419	0.4880419	0.4880419	0.4880419	0.4880419	0.4880419	0.4880419	0.4880419	0.4880419	0.4880419	0.4880419	0.4880419	0.4880419	0.4880419	0.4880419	0.4880419	0.4880419	0.4880419	0.4880419	0.4880419	0.4880419	0.4880419	0.4880419	0.4880419	0.4880419	0.4880419	0.4880419	0.4880419	0.4880419	0.4880419	0.4880419	0.4880419	0.4880419	0.4880419	0.4880419	0.4880419	0.4880419	0.4880419	0.4880419	0.4880419	0.4880419	0.4880419	0.4880419
104.mp3	0.48228753	0.48228753	0.48228753	0.48228753	0.48228753	0.48228753	0.48228753	0.48228753	0.48228753	0.48228753	0.48228753	0.48228753	0.48228753	0.48228753	0.48228753	0.48228753	0.48228753	0.48228753	0.48228753	0.48228753	0.48228753	0.48228753	0.48228753	0.48228753	0.48228753	0.48228753	0.48228753	0.48228753	0.48228753	0.48228753	0.48228753	0.48228753	0.48228753	0.48228753	0.48228753	0.48228753	0.48228753	0.48228753	0.48228753	0.48228753	0.48228753	0.48228753	0.48228753	0.48228753	0.48228753	0.48228753	0.48228753	0.48228753	0.48228753
105.mp3	0.49854237	0.49854237	0.49854237	0.49854237	0.49854237	0.49854237	0.49854237	0.49854237	0.49854237	0.49854237	0.49854237	0.49854237	0.49854237	0.49854237	0.49854237	0.49854237	0.49854237	0.49854237	0.49854237	0.49854237	0.49854237	0.49854237	0.49854237	0.49854237	0.49854237	0.49854237	0.49854237	0.49854237	0.49854237	0.49854237	0.49854237	0.49854237	0.49854237	0.49854237	0.49854237	0.49854237	0.49854237	0.49854237	0.49854237	0.49854237	0.49854237	0.49854237	0.49854237	0.49854237	0.49854237	0.49854237	0.49854237	0.49854237	0.49854237
106.mp3	0.46659046	0.46659046	0.46659046	0.46659046	0.46659046	0.46659046	0.46659046	0.46659046	0.46659046	0.46659046	0.46659046	0.46659046	0.46659046	0.46659046	0.46659046	0.46659046	0.46659046	0.46659046	0.46659046	0.46659046	0.46659046	0.46659046	0.46659046	0.46659046	0.46659046	0.46659046	0.46659046	0.46659046	0.46659046	0.46659046	0.46659046	0.46659046	0.46659046	0.46659046	0.46659046	0.46659046	0.46659046	0.46659046	0.46659046	0.46659046	0.46659046	0.46659046	0.46659046	0.46659046	0.46659046	0.46659046	0.46659046	0.46659046	0.46659046
107.mp3	0.7496492	0.7496492	0.7496492	0.7496492	0.7496492	0.7496492	0.7496492	0.7496492	0.7496492	0.7496492	0.7496492	0.7496492	0.7496492	0.7496492	0.7496492	0.7496492	0.7496492	0.7496492	0.7496492	0.7496492	0.7496492	0.7496492	0.7496492	0.7496492	0.7496492	0.7496492	0.7496492	0.7496492	0.7496492	0.7496492	0.7496492	0.7496492	0.7496492	0.7496492	0.7496492	0.7496492	0.7496492	0.7496492	0.7496492	0.7496492	0.7496492	0.7496492	0.7496492	0.7496492	0.7496492	0.7496492	0.7496492	0.7496492	0.7496492
108.mp3	0.3165118	0.3165118	0.3165118	0.3165118	0.3165118	0.3165118	0.3165118	0.3165118	0.3165118	0.3165118	0.3165118	0.3165118	0.3165118	0.3165118	0.3165118	0.3165118	0.3165118	0.3165118	0.3165118	0.3165118	0.3165118	0.3165118	0.3165118	0.3165118	0.3165118	0.3165118	0.3165118	0.3165118	0.3165118	0.3165118	0.3165118	0.3165118	0.3165118	0.3165118	0.3165118	0.3165118	0.3165118	0.3165118	0.3165118	0.3165118	0.3165118	0.3165118	0.3165118	0.3165118	0.3165118	0.3165118	0.3165118	0.3165118	0.3165118
109.mp3	0.4510864	0.4510864	0.4510864	0.4510864	0.4510864	0.4510864	0.4510864	0.4510864	0.4510864	0.4510864	0.4510864	0.4510864	0.4510864	0.4510864	0.4510864	0.4510864	0.4510864	0.4510864	0.4510864	0.4510864	0.4510864	0.4510864	0.4510864	0.4510864	0.4510864	0.4510864	0.4510864	0.4510864	0.4510864	0.4510864	0.4510864	0.4510864	0.4510864	0.4510864	0.4510864	0.4510864	0.4510864	0.4510864	0.4510864	0.4510864	0.4510864	0.4510864	0.4510864	0.4510864	0.4510864	0.4510864	0.4510864	0.4510864	0.4510864
110.mp3	0.4456666	0.4456666	0.4456666	0.4456666	0.4456666	0.4456666	0.4456666	0.4456666	0.4456666	0.4456666	0.4456666	0.4456666	0.4456666	0.4456666	0.4456666	0.4456666	0.4456666	0.4456666	0.4456666	0.4456666	0.4456666	0.4456666	0.4456666	0.4456666	0.4456666	0.4456666	0.4456666	0.4456666	0.4456666	0.4456666	0.4456666	0.4456666	0.4456666	0.4456666	0.4456666	0.4456666	0.4456666	0.4456666	0.4456666	0.4456666	0.4456666	0.4456666	0.4456666	0.4456666	0.4456666	0.4456666	0.4456666	0.4456666	0.4456666
111.mp3	0.31395078	0.31395078	0.31395078	0.31395078	0.31395078	0.31395078	0.31395078	0.31395078	0.31395078	0.31395078	0.31395078	0.31395078	0.31395078	0.31395078	0.31395078	0.31395078	0.31395078	0.31395078	0.31395078	0.31395078	0.31395078	0.31395078	0.31395078	0.31395078	0.31395078	0.31395078	0.31395078	0.31395078	0.31395078	0.31395078	0.31395078	0.31395078	0.31395078	0.31395078	0.31395078	0.31395078	0.31395078	0.31395078	0.31395078	0.31395078	0.31395078	0.31395078	0.31395078	0.31395078	0.31395078	0.31395078	0.31395078	0.31395078	0.31395078
112.mp3	0.6349367	0.6349367	0.6349367	0.6349367	0.6349367	0.6349367	0.6349367	0.6349367	0.6349367	0.6349367	0.6349367	0.6349367	0.6349367	0.6349367	0.6349367	0.6349367	0.6349367	0.6349367	0.6349367	0.6349367	0.6349367	0.6349367	0.6349367	0.6349367	0.6349367	0.6349367	0.6349367	0.6349367	0.6349367	0.6349367	0.6349367	0.6349367	0.6349367	0.6349367	0.6349367	0.6349367	0.6349367	0.6349367	0.6349367	0.6349367	0.6349367	0.6349367	0.6349367	0.6349367	0.6349367	0.6349367	0.6349367	0.6349367	0.6349367
113.mp3	0.54804087	0.54804087	0.54804087	0.54804087	0.54804087	0.54804087	0.54804087	0.54804087	0.54804087	0.54804087	0.54804087	0.54804087	0.54804087	0.54804087	0.54804087	0.54804087	0.54804087	0.54804087	0.54804087	0.54804087	0.54804087	0.54804087	0.54804087	0.54804087	0.54804087	0.54804087	0.54804087	0.54804087	0.54804087	0.54804087	0.54804087	0.54804087	0.54804087	0.54804087	0.54804087	0.54804087	0.54804087	0.54804087	0.54804087	0.54804087	0.54804087	0.54804087	0.54804087	0.54804087	0.54804087	0.54804087	0.54804087	0.54804087	0.54804087
114.mp3	0.4083165	0.4083165	0.4083165	0.4083165	0.4083165	0.4083165	0.4083165	0.4083165	0.4083165	0.4083165	0.4083165	0.4083165	0.4083165	0.4083165	0.4083165	0.4083165	0.4083165	0.4083165	0.4083165	0.4083165	0.4083165	0.4083165	0.4083165	0.4083165	0.4083165	0.4083165	0.4083165	0.4083165	0.4083165	0.4083165	0.4083165	0.4083165	0.4083165	0.4083165	0.4083165	0.4083165	0.4083165	0.4083165	0.4083165	0.4083165	0.4083165	0.4083165	0.4083165	0.4083165	0.4083165	0.4083165	0.4083165	0.4083165	0.4083165
115.mp3	0.37456393	0.37456393	0.37456393	0.37456393	0.37456393	0.37456393	0.37456393	0.37456393	0.37456393	0.37456393	0.37456393	0.37456393	0.37456393	0.37456393	0.37456393	0.37456393	0.37456393	0.37456393	0.37456393	0.37456393	0.37456393	0.37456393	0.37456393	0.37456393	0.37456393	0.37456393	0.37456393	0.37456393	0.37456393	0.37456393	0.37456393	0.37456393	0.37456393	0.37456393	0.37456393	0.37456393	0.37456393	0.37456393	0.37456393	0.37456393	0.37456393	0.37456393	0.37456393	0.37456393	0.37456393	0.37456393	0.37456393	0.37456393	0.37456393
116.mp3	0.44535002	0.44535002	0.44535002	0.44535002	0.44535002	0.44535002	0.44535002	0.44535002	0.44535002	0.44535002	0.44535002	0.44535002	0.44535002	0.44535002	0.44535002	0.44535002	0.44535002	0.44535002	0.44535002	0.44535002	0.44535002	0.44535002	0.44535002	0.44535002	0.44535002	0.44535002	0.44535002	0.44535002	0.44535002	0.44535002	0.44535002	0.44535002	0.44535002	0.44535002	0.44535002	0.44535002	0.44535002	0.44535002	0.44535002	0.44535002	0.44535002	0.44535002	0.44535002	0.44535002	0.44535002	0.44535002	0.44535002	0.44535002	0.44535002
117.mp3	0.5811107	0.5811107	0.5811107	0.5811107	0.5811107	0.5811107	0.5811107	0.5811107	0.5811107	0.5811107	0.5811107	0.5811107	0.5811107	0.5811107	0.5811107	0.5811107	0.5811107	0.5811107	0.5811107	0.5811107	0.5811107	0.5811107	0.5811107	0.5811107	0.5811107	0.5811107	0.5811107	0.5811107	0.5811107	0.5811107	0.5811107	0.5811107	0.5811107	0.5811107	0.5811107	0.5811107	0.5811107	0.5811107	0.5811107	0.5811107	0.5811107	0.5811107	0.5811107	0.5811107	0.5811107	0.5811107	0.5811107	0.5811107	0.5811107
118.mp3	0.608258	0.608258	0.608258	0.608258	0.608258	0.608258	0.608258	0.608258	0.608258	0.608258	0.608258	0.608258	0.608258	0.608258	0.608258	0.608258	0.608258	0.608258	0.608258	0.608258	0.608258	0.608258	0.608258	0.608258	0.608258	0.608258	0.608258	0.608258	0.608258	0.608258	0.608258	0.608258	0.608258	0.608258	0.608258	0.608258	0.608258	0.608258	0.608258	0.608258	0.608258	0.608258	0.608258	0.608258	0.608258	0.608258	0.608258	0.608258	0.608258
119.mp3	0.4897017	0.4897017	0.4897017	0.4897017	0.4897017	0.4897017	0.4897017	0.4897017	0.4897017	0.4897017	0.4897017	0.4897017	0.4897017	0.4897017	0.4897017	0.4897017	0.4897017	0.4897017	0.4897017	0.4897017	0.4897017	0.4897017	0.4897017	0.4897017	0.4897017	0.4897017	0.4897017	0.4897017	0.4897017	0.4897017	0.4897017	0.4897017	0.4897017	0.4897017	0.4897017	0.4897017	0.4897017	0.4897017	0.4897017	0.4897017	0.4897017	0.4897017	0.4897017	0.4897017	0.4897017	0.4897017	0.4897017	0.4897017	0.4897017
120.mp3	0.18893795	0.18893795	0.18893795	0.18893795	0.18893795	0.18893795	0.18893795	0.18893795	0.18893795	0.18893795	0.18893795	0.18893795	0.18893795	0.18893795	0.18893795	0.18893795	0.18893795	0.18893795	0.18893795	0.18893795	0.18893795	0.18893795	0.18893795	0.18893795	0.18893795	0.18893795	0.18893795	0.18893795	0.18893795	0.18893795	0.18893795	0.18893795	0.18893795	0.18893795	0.18893795	0.18893795	0.18893795	0.18893795	0.18893795	0.18893795	0.18893795	0.18893795	0.18893795	0.18893795	0.18893795	0.18893795	0.18893795	0.18893795	0.18893795
121.mp3	0.6172066	0.6172066	0.6172066	0.6172066	0.6172066	0.6172066	0.6172066	0.6172066	0.6172066	0.6172066	0.6172066	0.6172066	0.6172066	0.6172066	0.6172066	0.6172066	0.6172066	0.6172066	0.6172066	0.6172066	0.6172066	0.6172066	0.6172066	0.6172066	0.6172066	0.6172066	0.6172066	0.6172066	0.6172066	0.6172066	0.6172066	0.6172066	0.6172066	0.6172066	0.6172066	0.6172066	0.6172066	0.6172066	0.6172066	0.6172066	0.6172066	0.6172066	0.6172066	0.6172066	0.6172066	0.6172066	0.6172066	0.6172066	0.6172066
122.mp3	0.5461104	0.5461104	0.5461104	0.5461104	0.5461104	0.5461104	0.5461104	0.5461104	0.5461104	0.5461104	0.5461104	0.5461104	0.5461104	0.5461104	0.5461104	0.5461104	0.5461104	0.5461104	0.5461104	0.5461104	0.5461104	0.5461104	0.5461104	0.5461104	0.5461104	0.5461104	0.5461104	0.5461104	0.5461104	0.5461104	0.5461104	0.5461104	0.5461104	0.5461104	0.5461104	0.5461104	0.5461104	0.5461104	0.5461104	0.5461104	0.5461104	0.5461104	0.5461104	0.5461104	0.5461104	0.5461104	0.5461104	0.5461104	0.5461104
123.mp3	0.5941803	0.5941803	0.5941803	0.5941803	0.5941803	0.5941803	0.5941803	0.5941803	0.5941803	0.5941803	0.5941803	0.5941803	0.5941803	0.5941803	0.5941803	0.5941803	0.5941803	0.5941803	0.5941803	0.5941803	0.5941803	0.5941803	0.5941803	0.5941803	0.5941803	0.5941803	0.5941803	0.5941803	0.5941803	0.5941803	0.5941803	0.5941803	0.5941803	0.5941803	0.5941803	0.5941803	0.5941803	0.5941803	0.5941803	0.5941803	0.5941803	0.5941803	0.5941803	0.5941803	0.5941803	0.5941803	0.5941803	0.5941803	0.5941803
124.mp3	0.67305166	0.67305166	0.67305166	0.67305166	0.67305166	0.67305166	0.67305166	0.67305166	0.67305166	0.67305166	0.67305166	0.67305166	0.67305166	0.67305166	0.67305166	0.67305166	0.67305166	0.67305166	0.67305166	0.67305166	0.67305166	0.67305166	0.67305166	0.67305166	0.67305166	0.67305166	0.67305166	0.67305166	0.67305166	0.67305166	0.67305166	0.67305166	0.67305166	0.67305166	0.67305166	0.67305166	0.67305166	0.67305166	0.67305166	0.67305166	0.67305166	0.67305166	0.67305166	0.67305166	0.67305166	0.67305166	0.67305166	0.67305166	0.67305166
125.mp3	0.5746863	0.5746863	0.5746863	0.5746863	0.5746863	0.5746863	0.5746863	0.5746863	0.5746863	0.5746863	0.5746863	0.5746863	0.5746863	0.5746863	0.5746863	0.5746863	0.5746863	0.5746863	0.5746863	0.5746863	0.5746863	0.5746863	0.5746863	0.5746863	0.5746863	0.5746863	0.5746863	0.5746863	0.5746863	0.5746863	0.5746863	0.5746863	0.5746863	0.5746863	0.5746863	0.5746863	0.5746863	0.5746863	0.5746863	0.5746863	0.5746863	0.5746863	0.5746863	0.5746863	0.5746863	0.5746863	0.5746863	0.5746863	0.5746863
126.mp3	0.33097327	0.33097327	0.33097327	0.33097327	0.33097327	0.33097327	0.33097327	0.33097327	0.33097327	0.33097327	0.33097327	0.33097327	0.33097327	0.33097327	0.33097327	0.33097327	0.33097327	0.33097327	0.33097327	0.33097327	0.33097327	0.33097327	0.33097327	0.33097327	0.33097327	0.33097327	0.33097327	0.33097327	0.33097327	0.33097327	0.33097327	0.33097327	0.33097327	0.33097327	0.33097327	0.33097327	0.33097327	0.33097327	0.33097327	0.33097327	0.33097327	0.33097327	0.33097327	0.33097327	0.33097327	0.33097327	0.33097327	0.33097327	0.33097327
127.mp3	0.74966514	0.74966514	0.74966514	0.74966514	0.74966514	0.74966514	0.74966514	0.74966514	0.74966514	0.74966514	0.74966514	0.74966514	0.74966514	0.74966514	0.74966514	0.74966514	0.74966514	0.74966514	0.74966514	0.74966514	0.74966514	0.74966514	0.74966514	0.74966514	0.74966514	0.74966514	0.74966514	0.74966514	0.74966514	0.74966514	0.74966514	0.74966514	0.74966514	0.74966514	0.74966514	0.74966514	0.74966514	0.74966514	0.74966514	0.74966514	0.74966514	0.74966514	0.74966514	0.74966514	0.74966514	0.74966514	0.74966514	0.74966514	0.74966514
128.mp3	0.5488168	0.5488168	0.5488168	0.5488168	0.5488168	0.5488168	0.5488168	0.5488168	0.5488168	0.5488168	0.5488168	0.5488168	0.5488168	0.5488168	0.5488168	0.5488168	0.5488168	0.5488168	0.5488168	0.5488168	0.5488168	0.5488168	0.5488168	0.5488168	0.5488168	0.5488168	0.5488168	0.5488168	0.5488168	0.5488168	0.5488168	0.5488168	0.5488168	0.5488168	0.5488168	0.5488168	0.5488168	0.5488168	0.5488168	0.5488168	0.5488168	0.5488168	0.5488168	0.5488168	0.5488168	0.5488168	0.5488168	0.5488168	0.5488168
129.mp3	0.45357305	0.45357305	0.45357305	0.45357305	0.45357305	0.45357305	0.45357305	0.45357305	0.45357305	0.45357305	0.45357305	0.45357305	0.45357305	0.45357305	0.45357305	0.45357305	0.45357305	0.45357305	0.45357305	0.45357305	0.45357305	0.45357305	0.45357305	0.45357305	0.45357305	0.45357305	0.45357305	0.45357305	0.45357305	0.45357305	0.45357305	0.45357305	0.45357305	0.45357305	0.45357305	0.45357305	0.45357305	0.45357305	0.45357305	0.45357305	0.45357305	0.45357305	0.45357305	0.45357305	0.45357305	0.45357305	0.45357305	0.45357305	0.45357305
130.mp3	0.6107928	0.6107928	0.6107928	0.6107928	0.6107928	0.6107928	0.6107928	0.6107928	0.6107928	0.6107928	0.6107928	0.6107928	0.6107928	0.6107928	0.6107928	0.6107928	0.6107928	0.6107928	0.6107928	0.6107928	0.6107928	0.6107928	0.6107928	0.6107928	0.6107928	0.6107928	0.6107928	0.6107928	0.6107928	0.6107928	0.6107928	0.6107928	0.6107928	0.6107928	0.6107928	0.6107928	0.6107928	0.6107928	0.6107928	0.6107928	0.6107928	0.6107928	0.6107928	0.6107928	0.6107928	0.6107928	0.6107928	0.6107928	0.6107928
131.mp3	0.2783776	0.2783776	0.2783776	0.2783776	0.2783776	0.2783776	0.2783776	0.2783776	0.2783776	0.2783776	0.2783776	0.2783776	0.2783776	0.2783776	0.2783776	0.2783776	0.2783776	0.2783776	0.2783776	0.2783776	0.2783776	0.2783776	0.2783776	0.2783776	0.2783776	0.2783776	0.2783776	0.2783776	0.2783776	0.2783776	0.2783776	0.2783776	0.2783776	0.2783776	0.2783776	0.2783776	0.2783776	0.2783776	0.2783776	0.2783776	0.2783776	0.2783776	0.2783776	0.2783776	0.2783776	0.2783776	0.2783776	0.2783776	0.2783776
133.mp3	0.2463172	0.2463172	0.2463172	0.2463172	0.2463172	0.2463172	0.2463172	0.2463172	0.2463172	0.2463172	0.2463172	0.2463172	0.2463172	0.2463172	0.2463172	0.2463172	0.2463172	0.2463172	0.2463172	0.2463172	0.2463172	0.2463172	0.2463172	0.2463172	0.2463172	0.2463172	0.2463172	0.2463172	0.2463172	0.2463172	0.2463172	0.2463172	0.2463172	0.2463172	0.2463172	0.2463172	0.2463172	0.2463172	0.2463172	0.2463172	0.2463172	0.2463172	0.2463172	0.2463172	0.2463172	0.2463172	0.2463172	0.2463172	0.2463172
134.mp3	0.2801476	0.2801476	0.2801476	0.2801476	0.2801476	0.2801476	0.2801476	0.2801476	0.2801476	0.2801476	0.2801476	0.2801476	0.2801476	0.2801476	0.2801476	0.2801476	0.2801476	0.2801476	0.2801476	0.2801476	0.2801476	0.2801476	0.2801476	0.2801476	0.2801476	0.2801476	0.2801476	0.2801476	0.2801476	0.2801476	0.2801476	0.2801476	0.2801476	0.2801476	0.2801476	0.2801476	0.2801476	0.2801476	0.2801476	0.2801476	0.2801476	0.2801476	0.2801476	0.2801476	0.2801476	0.2801476	0.2801476	0.2801476	0.2801476
135.mp3	0.61692476	0.61692476	0.61692476	0.61692476	0.61692476	0.61692476	0.61692476	0.61692476	0.61692476	0.61692476	0.61692476	0.61692476	0.61692476	0.61692476	0.61692476	0.61692476	0.61692476	0.61692476	0.61692476	0.61692476	0.61692476	0.61692476	0.61692476	0.61692476	0.61692476	0.61692476	0.61692476	0.61692476	0.61692476	0.61692476	0.61692476	0.61692476	0.61692476	0.61692476	0.61692476	0.61692476	0.61692476	0.61692476	0.61692476	0.61692476	0.61692476	0.61692476	0.61692476	0.61692476	0.61692476	0.61692476	0.61692476	0.61692476	0.61692476
136.mp3	0.3793552	0.3793552	0.3793552	0.3793552	0.3793552	0.3793552	0.3793552	0.3793552	0.3793552	0.3793552	0.3793552	0.3793552	0.3793552	0.3793552	0.3793552	0.3793552	0.3793552	0.3793552	0.3793552	0.3793552	0.3793552	0.3793552	0.3793552	0.3793552	0.3793552	0.3793552	0.3793552	0.3793552	0.3793552	0.3793552	0.3793552	0.3793552	0.3793552	0.3793552	0.3793552	0.3793552	0.3793552	0.3793552	0.3793552	0.3793552	0.3793552	0.3793552	0.3793552	0.3793552	0.3793552	0.3793552	0.3793552	0.3793552	0.3793552
137.mp3	0.47817773	0.47817773	0.47817773	0.47817773	0.47817773	0.47817773	0.47817773	0.47817773	0.47817773	0.47817773	0.47817773	0.47817773	0.47817773	0.47817773	0.47817773	0.47817773	0.47817773	0.47817773	0.47817773	0.47817773	0.47817773	0.47817773	0.47817773	0.47817773	0.47817773	0.47817773	0.47817773	0.47817773	0.47817773	0.47817773	0.47817773	0.47817773	0.47817773	0.47817773	0.47817773	0.47817773	0.47817773	0.47817773	0.47817773	0.47817773	0.47817773	0.47817773	0.47817773	0.47817773	0.47817773	0.47817773	0.47817773	0.47817773	0.47817773
138.mp3	0.575943	0.575943	0.575943	0.575943	0.575943	0.575943	0.575943	0.575943	0.575943	0.575943	0.575943	0.575943	0.575943	0.575943	0.575943	0.575943	0.575943	0.575943	0.575943	0.575943	0.575943	0.575943	0.575943	0.575943	0.575943	0.575943	0.575943	0.575943	0.575943	0.575943	0.575943	0.575943	0.575943	0.575943	0.575943	0.575943	0.575943	0.575943	0.575943	0.575943	0.575943	0.575943	0.575943	0.575943	0.575943	0.575943	0.575943	0.575943	0.575943
140.mp3	0.5236299	0.5236299	0.5236299	0.5236299	0.5236299	0.5236299	0.5236299	0.5236299	0.5236299	0.5236299	0.5236299	0.5236299	0.5236299	0.5236299	0.5236299	0.5236299	0.5236299	0.5236299	0.5236299	0.5236299	0.5236299	0.5236299	0.5236299	0.5236299	0.5236299	0.5236299	0.5236299	0.5236299	0.5236299	0.5236299	0.5236299	0.5236299	0.5236299	0.5236299	0.5236299	0.5236299	0.5236299	0.5236299	0.5236299	0.5236299	0.5236299	0.5236299	0.5236299	0.5236299	0.5236299	0.5236299	0.5236299	0.5236299	0.5236299
142.mp3	0.56649315	0.56649315	0.56649315	0.56649315	0.56649315	0.56649315	0.56649315	0.56649315	0.56649315	0.56649315	0.56649315	0.56649315	0.56649315	0.56649315	0.56649315	0.56649315	0.56649315	0.56649315	0.56649315	0.56649315	0.56649315	0.56649315	0.56649315	0.56649315	0.56649315	0.56649315	0.56649315	0.56649315	0.56649315	0.56649315	0.56649315	0.56649315	0.56649315	0.56649315	0.56649315	0.56649315	0.56649315	0.56649315	0.56649315	0.56649315	0.56649315	0.56649315	0.56649315	0.56649315	0.56649315	0.56649315	0.56649315	0.56649315	0.56649315
143.mp3	0.5642724	0.5642724	0.5642724	0.5642724	0.5642724	0.5642724	0.5642724	0.5642724	0.5642724	0.5642724	0.5642724	0.5642724	0.5642724	0.5642724	0.5642724	0.5642724	0.5642724	0.5642724	0.5642724	0.5642724	0.5642724	0.5642724	0.5642724	0.5642724	0.5642724	0.5642724	0.5642724	0.5642724	0.5642724	0.5642724	0.5642724	0.5642724	0.5642724	0.5642724	0.5642724	0.5642724	0.5642724	0.5642724	0.5642724	0.5642724	0.5642724	0.5642724	0.5642724	0.5642724	0.5642724	0.5642724	0.5642724	0.5642724	0.5642724
144.mp3	0.025648188	0.025648188	0.025648188	0.025648188	0.025648188	0.025648188	0.025648188	0.025648188	0.025648188	0.025648188	0.025648188	0.025648188	0.025648188	0.025648188	0.025648188	0.025648188	0.025648188	0.025648188	0.025648188	0.025648188	0.025648188	0.025648188	0.025648188	0.025648188	0.025648188	0.025648188	0.025648188	0.025648188	0.025648188	0.025648188	0.025648188	0.025648188	0.025648188	0.025648188	0.025648188	0.025648188	0.025648188	0.025648188	0.025648188	0.025648188	0.025648188	0.025648188	0.025648188	0.025648188	0.025648188	0.025648188	0.025648188	0.025648188	0.025648188
145.mp3	0.14212315	0.14212315	0.14212315	0.14212315	0.14212315	0.14212315	0.14212315	0.14212315	0.14212315	0.14212315	0.14212315	0.14212315	0.14212315	0.14212315	0.14212315	0.14212315	0.14212315	0.14212315	0.14212315	0.14212315	0.14212315	0.14212315	0.14212315	0.14212315	0.14212315	0.14212315	0.14212315	0.14212315	0.14212315	0.14212315	0.14212315	0.14212315	0.14212315	0.14212315	0.14212315	0.14212315	0.14212315	0.14212315	0.14212315	0.14212315	0.14212315	0.14212315	0.14212315	0.14212315	0.14212315	0.14212315	0.14212315	0.14212315	0.14212315
146.mp3	0.12621404	0.12621404	0.12621404	0.12621404	0.12621404	0.12621404	0.12621404	0.12621404	0.12621404	0.12621404	0.12621404	0.12621404	0.12621404	0.12621404	0.12621404	0.12621404	0.12621404	0.12621404	0.12621404	0.12621404	0.12621404	0.12621404	0.12621404	0.12621404	0.12621404	0.12621404	0.12621404	0.12621404	0.12621404	0.12621404	0.12621404	0.12621404	0.12621404	0.12621404	0.12621404	0.12621404	0.12621404	0.12621404	0.12621404	0.12621404	0.12621404	0.12621404	0.12621404	0.12621404	0.12621404	0.12621404	0.12621404	0.12621404	0.12621404
148.mp3	0.53776354	0.53776354	0.53776354	0.53776354	0.53776354	0.53776354	0.53776354	0.53776354	0.53776354	0.53776354	0.53776354	0.53776354	0.53776354	0.53776354	0.53776354	0.53776354	0.53776354	0.53776354	0.53776354	0.53776354	0.53776354	0.53776354	0.53776354	0.53776354	0.53776354	0.53776354	0.53776354	0.53776354	0.53776354	0.53776354	0.53776354	0.53776354	0.53776354	0.53776354	0.53776354	0.53776354	0.53776354	0.53776354	0.53776354	0.53776354	0.53776354	0.53776354	0.53776354	0.53776354	0.53776354	0.53776354	0.53776354	0.53776354	0.53776354
149.mp3	0.057407346	0.057407346	0.057407346	0.057407346	0.057407346	0.057407346	0.057407346	0.057407346	0.057407346	0.057407346	0.057407346	0.057407346	0.057407346	0.057407346	0.057407346	0.057407346	0.057407346	0.057407346	0.057407346	0.057407346	0.057407346	0.057407346	0.057407346	0.057407346	0.057407346	0.057407346	0.057407346	0.057407346	0.057407346	0.057407346	0.057407346	0.057407346	0.057407346	0.057407346	0.057407346	0.057407346	0.057407346	0.057407346	0.057407346	0.057407346	0.057407346	0.057407346	0.057407346	0.057407346	0.057407346	0.057407346	0.057407346	0.057407346	0.057407346
150.mp3	0.35282093	0.35282093	0.35282093	0.35282093	0.35282093	0.35282093	0.35282093	0.35282093	0.35282093	0.35282093	0.35282093	0.35282093	0.35282093	0.35282093	0.35282093	0.35282093	0.35282093	0.35282093	0.35282093	0.35282093	0.35282093	0.35282093	0.35282093	0.35282093	0.35282093	0.35282093	0.35282093	0.35282093	0.35282093	0.35282093	0.35282093	0.35282093	0.35282093	0.35282093	0.35282093	0.35282093	0.35282093	0.35282093	0.35282093	0.35282093	0.35282093	0.35282093	0.35282093	0.35282093	0.35282093	0.35282093	0.35282093	0.35282093	0.35282093
151.mp3	0.64749897	0.64749897	0.64749897	0.64749897	0.64749897	0.64749897	0.64749897	0.64749897	0.64749897	0.64749897	0.64749897	0.64749897	0.64749897	0.64749897	0.64749897	0.64749897	0.64749897	0.64749897	0.64749897	0.64749897	0.64749897	0.64749897	0.64749897	0.64749897	0.64749897	0.64749897	0.64749897	0.64749897	0.64749897	0.64749897	0.64749897	0.64749897	0.64749897	0.64749897	0.64749897	0.64749897	0.64749897	0.64749897	0.64749897	0.64749897	0.64749897	0.64749897	0.64749897	0.64749897	0.64749897	0.64749897	0.64749897	0.64749897	0.64749897
152.mp3	0.5816015	0.5816015	0.5816015	0.5816015	0.5816015	0.5816015	0.5816015	0.5816015	0.5816015	0.5816015	0.5816015	0.5816015	0.5816015	0.5816015	0.5816015	0.5816015	0.5816015	0.5816015	0.5816015	0.5816015	0.5816015	0.5816015	0.5816015	0.5816015	0.5816015	0.5816015	0.5816015	0.5816015	0.5816015	0.5816015	0.5816015	0.5816015	0.5816015	0.5816015	0.5816015	0.5816015	0.5816015	0.5816015	0.5816015	0.5816015	0.5816015	0.5816015	0.5816015	0.5816015	0.5816015	0.5816015	0.5816015	0.5816015	0.5816015
153.mp3	0.5055994	0.5055994	0.5055994	0.5055994	0.5055994	0.5055994	0.5055994	0.5055994	0.5055994	0.5055994	0.5055994	0.5055994	0.5055994	0.5055994	0.5055994	0.5055994	0.5055994	0.5055994	0.5055994	0.5055994	0.5055994	0.5055994	0.5055994	0.5055994	0.5055994	0.5055994	0.5055994	0.5055994	0.5055994	0.5055994	0.5055994	0.5055994	0.5055994	0.5055994	0.5055994	0.5055994	0.5055994	0.5055994	0.5055994	0.5055994	0.5055994	0.5055994	0.5055994	0.5055994	0.5055994	0.5055994	0.5055994	0.5055994	0.5055994
154.mp3	0.352095	0.352095	0.352095	0.352095	0.352095	0.352095	0.352095	0.352095	0.352095	0.352095	0.352095	0.352095	0.352095	0.352095	0.352095	0.352095	0.352095	0.352095	0.352095	0.352095	0.352095	0.352095	0.352095	0.352095	0.352095	0.352095	0.352095	0.352095	0.352095	0.352095	0.352095	0.352095	0.352095	0.352095	0.352095	0.352095	0.352095	0.352095	0.352095	0.352095	0.352095	0.352095	0.352095	0.352095	0.352095	0.352095	0.352095	0.352095	0.352095
155.mp3	0.54283094	0.54283094	0.54283094	0.54283094	0.54283094	0.54283094	0.54283094	0.54283094	0.54283094	0.54283094	0.54283094	0.54283094	0.54283094	0.54283094	0.54283094	0.54283094	0.54283094	0.54283094	0.54283094	0.54283094	0.54283094	0.54283094	0.54283094	0.54283094	0.54283094	0.54283094	0.54283094	0.54283094	0.54283094	0.54283094	0.54283094	0.54283094	0.54283094	0.54283094	0.54283094	0.54283094	0.54283094	0.54283094	0.54283094	0.54283094	0.54283094	0.54283094	0.54283094	0.54283094	0.54283094	0.54283094	0.54283094	0.54283094	0.54283094
156.mp3	0.12175667	0.12175667	0.12175667	0.12175667	0.12175667	0.12175667	0.12175667	0.12175667	0.12175667	0.12175667	0.12175667	0.12175667	0.12175667	0.12175667	0.12175667	0.12175667	0.12175667	0.12175667	0.12175667	0.12175667	0.12175667	0.12175667	0.12175667	0.12175667	0.12175667	0.12175667	0.12175667	0.12175667	0.12175667	0.12175667	0.12175667	0.12175667	0.12175667	0.12175667	0.12175667	0.12175667	0.12175667	0.12175667	0.12175667	0.12175667	0.12175667	0.12175667	0.12175667	0.12175667	0.12175667	0.12175667	0.12175667	0.12175667	0.12175667
157.mp3	0.49805206	0.49805206	0.49805206	0.49805206	0.49805206	0.49805206	0.49805206	0.49805206	0.49805206	0.49805206	0.49805206	0.49805206	0.49805206	0.49805206	0.49805206	0.49805206	0.49805206	0.49805206	0.49805206	0.49805206	0.49805206	0.49805206	0.49805206	0.49805206	0.49805206	0.49805206	0.49805206	0.49805206	0.49805206	0.49805206	0.49805206	0.49805206	0.49805206	0.49805206	0.49805206	0.49805206	0.49805206	0.49805206	0.49805206	0.49805206	0.49805206	0.49805206	0.49805206	0.49805206	0.49805206	0.49805206	0.49805206	0.49805206	0.49805206
158.mp3	0.35097307	0.35097307	0.35097307	0.35097307	0.35097307	0.35097307	0.35097307	0.35097307	0.35097307	0.35097307	0.35097307	0.35097307	0.35097307	0.35097307	0.35097307	0.35097307	0.35097307	0.35097307	0.35097307	0.35097307	0.35097307	0.35097307	0.35097307	0.35097307	0.35097307	0.35097307	0.35097307	0.35097307	0.35097307	0.35097307	0.35097307	0.35097307	0.35097307	0.35097307	0.35097307	0.35097307	0.35097307	0.35097307	0.35097307	0.35097307	0.35097307	0.35097307	0.35097307	0.35097307	0.35097307	0.35097307	0.35097307	0.35097307	0.35097307
159.mp3	0.3815109	0.3815109	0.3815109	0.3815109	0.3815109	0.3815109	0.3815109	0.3815109	0.3815109	0.3815109	0.3815109	0.3815109	0.3815109	0.3815109	0.3815109	0.3815109	0.3815109	0.3815109	0.3815109	0.3815109	0.3815109	0.3815109	0.3815109	0.3815109	0.3815109	0.3815109	0.3815109	0.3815109	0.3815109	0.3815109	0.3815109	0.3815109	0.3815109	0.3815109	0.3815109	0.3815109	0.3815109	0.3815109	0.3815109	0.3815109	0.3815109	0.3815109	0.3815109	0.3815109	0.3815109	0.3815109	0.3815109	0.3815109	0.3815109
160.mp3	0.3417573	0.3417573	0.3417573	0.3417573	0.3417573	0.3417573	0.3417573	0.3417573	0.3417573	0.3417573	0.3417573	0.3417573	0.3417573	0.3417573	0.3417573	0.3417573	0.3417573	0.3417573	0.3417573	0.3417573	0.3417573	0.3417573	0.3417573	0.3417573	0.3417573	0.3417573	0.3417573	0.3417573	0.3417573	0.3417573	0.3417573	0.3417573	0.3417573	0.3417573	0.3417573	0.3417573	0.3417573	0.3417573	0.3417573	0.3417573	0.3417573	0.3417573	0.3417573	0.3417573	0.3417573	0.3417573	0.3417573	0.3417573	0.3417573
161.mp3	0.5003013	0.5003013	0.5003013	0.5003013	0.5003013	0.5003013	0.5003013	0.5003013	0.5003013	0.5003013	0.5003013	0.5003013	0.5003013	0.5003013	0.5003013	0.5003013	0.5003013	0.5003013	0.5003013	0.5003013	0.5003013	0.5003013	0.5003013	0.5003013	0.5003013	0.5003013	0.5003013	0.5003013	0.5003013	0.5003013	0.5003013	0.5003013	0.5003013	0.5003013	0.5003013	0.5003013	0.5003013	0.5003013	0.5003013	0.5003013	0.5003013	0.5003013	0.5003013	0.5003013	0.5003013	0.5003013	0.5003013	0.5003013	0.5003013
162.mp3	0.5230014	0.5230014	0.5230014	0.5230014	0.5230014	0.5230014	0.5230014	0.5230014	0.5230014	0.5230014	0.5230014	0.5230014	0.5230014	0.5230014	0.5230014	0.5230014	0.5230014	0.5230014	0.5230014	0.5230014	0.5230014	0.5230014	0.5230014	0.5230014	0.5230014	0.5230014	0.5230014	0.5230014	0.5230014	0.5230014	0.5230014	0.5230014	0.5230014	0.5230014	0.5230014	0.5230014	0.5230014	0.5230014	0.5230014	0.5230014	0.5230014	0.5230014	0.5230014	0.5230014	0.5230014	0.5230014	0.5230014	0.5230014	0.5230014
163.mp3	0.64262253	0.64262253	0.64262253	0.64262253	0.64262253	0.64262253	0.64262253	0.64262253	0.64262253	0.64262253	0.64262253	0.64262253	0.64262253	0.64262253	0.64262253	0.64262253	0.64262253	0.64262253	0.64262253	0.64262253	0.64262253	0.64262253	0.64262253	0.64262253	0.64262253	0.64262253	0.64262253	0.64262253	0.64262253	0.64262253	0.64262253	0.64262253	0.64262253	0.64262253	0.64262253	0.64262253	0.64262253	0.64262253	0.64262253	0.64262253	0.64262253	0.64262253	0.64262253	0.64262253	0.64262253	0.64262253	0.64262253	0.64262253	0.64262253
164.mp3	0.24218798	0.24218798	0.24218798	0.24218798	0.24218798	0.24218798	0.24218798	0.24218798	0.24218798	0.24218798	0.24218798	0.24218798	0.24218798	0.24218798	0.24218798	0.24218798	0.24218798	0.24218798	0.24218798	0.24218798	0.24218798	0.24218798	0.24218798	0.24218798	0.24218798	0.24218798	0.24218798	0.24218798	0.24218798	0.24218798	0.24218798	0.24218798	0.24218798	0.24218798	0.24218798	0.24218798	0.24218798	0.24218798	0.24218798	0.24218798	0.24218798	0.24218798	0.24218798	0.24218798	0.24218798	0.24218798	0.24218798	0.24218798	0.24218798
166.mp3	0.34312236	0.34312236	0.34312236	0.34312236	0.34312236	0.34312236	0.34312236	0.34312236	0.34312236	0.34312236	0.34312236	0.34312236	0.34312236	0.34312236	0.34312236	0.34312236	0.34312236	0.34312236	0.34312236	0.34312236	0.34312236	0.34312236	0.34312236	0.34312236	0.34312236	0.34312236	0.34312236	0.34312236	0.34312236	0.34312236	0.34312236	0.34312236	0.34312236	0.34312236	0.34312236	0.34312236	0.34312236	0.34312236	0.34312236	0.34312236	0.34312236	0.34312236	0.34312236	0.34312236	0.34312236	0.34312236	0.34312236	0.34312236	0.34312236
167.mp3	0.7552208	0.7552208	0.7552208	0.7552208	0.7552208	0.7552208	0.7552208	0.7552208	0.7552208	0.7552208	0.7552208	0.7552208	0.7552208	0.7552208	0.7552208	0.7552208	0.7552208	0.7552208	0.7552208	0.7552208	0.7552208	0.7552208	0.7552208	0.7552208	0.7552208	0.7552208	0.7552208	0.7552208	0.7552208	0.7552208	0.7552208	0.7552208	0.7552208	0.7552208	0.7552208	0.7552208	0.7552208	0.7552208	0.7552208	0.7552208	0.7552208	0.7552208	0.7552208	0.7552208	0.7552208	0.7552208	0.7552208	0.7552208	0.7552208
168.mp3	0.12661128	0.12661128	0.12661128	0.12661128	0.12661128	0.12661128	0.12661128	0.12661128	0.12661128	0.12661128	0.12661128	0.12661128	0.12661128	0.12661128	0.12661128	0.12661128	0.12661128	0.12661128	0.12661128	0.12661128	0.12661128	0.12661128	0.12661128	0.12661128	0.12661128	0.12661128	0.12661128	0.12661128	0.12661128	0.12661128	0.12661128	0.12661128	0.12661128	0.12661128	0.12661128	0.12661128	0.12661128	0.12661128	0.12661128	0.12661128	0.12661128	0.12661128	0.12661128	0.12661128	0.12661128	0.12661128	0.12661128	0.12661128	0.12661128
169.mp3	0.778424	0.778424	0.778424	0.778424	0.778424	0.778424	0.778424	0.778424	0.778424	0.778424	0.778424	0.778424	0.778424	0.778424	0.778424	0.778424	0.778424	0.778424	0.778424	0.778424	0.778424	0.778424	0.778424	0.778424	0.778424	0.778424	0.778424	0.778424	0.778424	0.778424	0.778424	0.778424	0.778424	0.778424	0.778424	0.778424	0.778424	0.778424	0.778424	0.778424	0.778424	0.778424	0.778424	0.778424	0.778424	0.778424	0.778424	0.778424	0.778424
170.mp3	0.52008235	0.52008235	0.52008235	0.52008235	0.52008235	0.52008235	0.52008235	0.52008235	0.52008235	0.52008235	0.52008235	0.52008235	0.52008235	0.52008235	0.52008235	0.52008235	0.52008235	0.52008235	0.52008235	0.52008235	0.52008235	0.52008235	0.52008235	0.52008235	0.52008235	0.52008235	0.52008235	0.52008235	0.52008235	0.52008235	0.52008235	0.52008235	0.52008235	0.52008235	0.52008235	0.52008235	0.52008235	0.52008235	0.52008235	0.52008235	0.52008235	0.52008235	0.52008235	0.52008235	0.52008235	0.52008235	0.52008235	0.52008235	0.52008235
171.mp3	0.5174787	0.5174787	0.5174787	0.5174787	0.5174787	0.5174787	0.5174787	0.5174787	0.5174787	0.5174787	0.5174787	0.5174787	0.5174787	0.5174787	0.5174787	0.5174787	0.5174787	0.5174787	0.5174787	0.5174787	0.5174787	0.5174787	0.5174787	0.5174787	0.5174787	0.5174787	0.5174787	0.5174787	0.5174787	0.5174787	0.5174787	0.5174787	0.5174787	0.5174787	0.5174787	0.5174787	0.5174787	0.5174787	0.5174787	0.5174787	0.5174787	0.5174787	0.5174787	0.5174787	0.5174787	0.5174787	0.5174787	0.5174787	0.5174787
172.mp3	0.34208834	0.34208834	0.34208834	0.34208834	0.34208834	0.34208834	0.34208834	0.34208834	0.34208834	0.34208834	0.34208834	0.34208834	0.34208834	0.34208834	0.34208834	0.34208834	0.34208834	0.34208834	0.34208834	0.34208834	0.34208834	0.34208834	0.34208834	0.34208834	0.34208834	0.34208834	0.34208834	0.34208834	0.34208834	0.34208834	0.34208834	0.34208834	0.34208834	0.34208834	0.34208834	0.34208834	0.34208834	0.34208834	0.34208834	0.34208834	0.34208834	0.34208834	0.34208834	0.34208834	0.34208834	0.34208834	0.34208834	0.34208834	0.34208834
173.mp3	0.097399816	0.097399816	0.097399816	0.097399816	0.097399816	0.097399816	0.097399816	0.097399816	0.097399816	0.097399816	0.097399816	0.097399816	0.097399816	0.097399816	0.097399816	0.097399816	0.097399816	0.097399816	0.097399816	0.097399816	0.097399816	0.097399816	0.097399816	0.097399816	0.097399816	0.097399816	0.097399816	0.097399816	0.097399816	0.097399816	0.097399816	0.097399816	0.097399816	0.097399816	0.097399816	0.097399816	0.097399816	0.097399816	0.097399816	0.097399816	0.097399816	0.097399816	0.097399816	0.097399816	0.097399816	0.097399816	0.097399816	0.097399816	0.097399816
174.mp3	0.5326005	0.5326005	0.5326005	0.5326005	0.5326005	0.5326005	0.5326005	0.5326005	0.5326005	0.5326005	0.5326005	0.5326005	0.5326005	0.5326005	0.5326005	0.5326005	0.5326005	0.5326005	0.5326005	0.5326005	0.5326005	0.5326005	0.5326005	0.5326005	0.5326005	0.5326005	0.5326005	0.5326005	0.5326005	0.5326005	0.5326005	0.5326005	0.5326005	0.5326005	0.5326005	0.5326005	0.5326005	0.5326005	0.5326005	0.5326005	0.5326005	0.5326005	0.5326005	0.5326005	0.5326005	0.5326005	0.5326005	0.5326005	0.5326005
175.mp3	0.05213553	0.05213553	0.05213553	0.05213553	0.05213553	0.05213553	0.05213553	0.05213553	0.05213553	0.05213553	0.05213553	0.05213553	0.05213553	0.05213553	0.05213553	0.05213553	0.05213553	0.05213553	0.05213553	0.05213553	0.05213553	0.05213553	0.05213553	0.05213553	0.05213553	0.05213553	0.05213553	0.05213553	0.05213553	0.05213553	0.05213553	0.05213553	0.05213553	0.05213553	0.05213553	0.05213553	0.05213553	0.05213553	0.05213553	0.05213553	0.05213553	0.05213553	0.05213553	0.05213553	0.05213553	0.05213553	0.05213553	0.05213553	0.05213553
176.mp3	0.3864229	0.3864229	0.3864229	0.3864229	0.3864229	0.3864229	0.3864229	0.3864229	0.3864229	0.3864229	0.3864229	0.3864229	0.3864229	0.3864229	0.3864229	0.3864229	0.3864229	0.3864229	0.3864229	0.3864229	0.3864229	0.3864229	0.3864229	0.3864229	0.3864229	0.3864229	0.3864229	0.3864229	0.3864229	0.3864229	0.3864229	0.3864229	0.3864229	0.3864229	0.3864229	0.3864229	0.3864229	0.3864229	0.3864229	0.3864229	0.3864229	0.3864229	0.3864229	0.3864229	0.3864229	0.3864229	0.3864229	0.3864229	0.3864229
177.mp3	0.56295073	0.56295073	0.56295073	0.56295073	0.56295073	0.56295073	0.56295073	0.56295073	0.56295073	0.56295073	0.56295073	0.56295073	0.56295073	0.56295073	0.56295073	0.56295073	0.56295073	0.56295073	0.56295073	0.56295073	0.56295073	0.56295073	0.56295073	0.56295073	0.56295073	0.56295073	0.56295073	0.56295073	0.56295073	0.56295073	0.56295073	0.56295073	0.56295073	0.56295073	0.56295073	0.56295073	0.56295073	0.56295073	0.56295073	0.56295073	0.56295073	0.56295073	0.56295073	0.56295073	0.56295073	0.56295073	0.56295073	0.56295073	0.56295073
178.mp3	0.6639342	0.6639342	0.6639342	0.6639342	0.6639342	0.6639342	0.6639342	0.6639342	0.6639342	0.6639342	0.6639342	0.6639342	0.6639342	0.6639342	0.6639342	0.6639342	0.6639342	0.6639342	0.6639342	0.6639342	0.6639342	0.6639342	0.6639342	0.6639342	0.6639342	0.6639342	0.6639342	0.6639342	0.6639342	0.6639342	0.6639342	0.6639342	0.6639342	0.6639342	0.6639342	0.6639342	0.6639342	0.6639342	0.6639342	0.6639342	0.6639342	0.6639342	0.6639342	0.6639342	0.6639342	0.6639342	0.6639342	0.6639342	0.6639342
179.mp3	0.23014744	0.23014744	0.23014744	0.23014744	0.23014744	0.23014744	0.23014744	0.23014744	0.23014744	0.23014744	0.23014744	0.23014744	0.23014744	0.23014744	0.23014744	0.23014744	0.23014744	0.23014744	0.23014744	0.23014744	0.23014744	0.23014744	0.23014744	0.23014744	0.23014744	0.23014744	0.23014744	0.23014744	0.23014744	0.23014744	0.23014744	0.23014744	0.23014744	0.23014744	0.23014744	0.23014744	0.23014744	0.23014744	0.23014744	0.23014744	0.23014744	0.23014744	0.23014744	0.23014744	0.23014744	0.23014744	0.23014744	0.23014744	0.23014744
180.mp3	0.51179254	0.51179254	0.51179254	0.51179254	0.51179254	0.51179254	0.51179254	0.51179254	0.51179254	0.51179254	0.51179254	0.51179254	0.51179254	0.51179254	0.51179254	0.51179254	0.51179254	0.51179254	0.51179254	0.51179254	0.51179254	0.51179254	0.51179254	0.51179254	0.51179254	0.51179254	0.51179254	0.51179254	0.51179254	0.51179254	0.51179254	0.51179254	0.51179254	0.51179254	0.51179254	0.51179254	0.51179254	0.51179254	0.51179254	0.51179254	0.51179254	0.51179254	0.51179254	0.51179254	0.51179254	0.51179254	0.51179254	0.51179254	0.51179254
181.mp3	0.1864774	0.1864774	0.1864774	0.1864774	0.1864774	0.1864774	0.1864774	0.1864774	0.1864774	0.1864774	0.1864774	0.1864774	0.1864774	0.1864774	0.1864774	0.1864774	0.1864774	0.1864774	0.1864774	0.1864774	0.1864774	0.1864774	0.1864774	0.1864774	0.1864774	0.1864774	0.1864774	0.1864774	0.1864774	0.1864774	0.1864774	0.1864774	0.1864774	0.1864774	0.1864774	0.1864774	0.1864774	0.1864774	0.1864774	0.1864774	0.1864774	0.1864774	0.1864774	0.1864774	0.1864774	0.1864774	0.1864774	0.1864774	0.1864774
182.mp3	0.3253744	0.3253744	0.3253744	0.3253744	0.3253744	0.3253744	0.3253744	0.3253744	0.3253744	0.3253744	0.3253744	0.3253744	0.3253744	0.3253744	0.3253744	0.3253744	0.3253744	0.3253744	0.3253744	0.3253744	0.3253744	0.3253744	0.3253744	0.3253744	0.3253744	0.3253744	0.3253744	0.3253744	0.3253744	0.3253744	0.3253744	0.3253744	0.3253744	0.3253744	0.3253744	0.3253744	0.3253744	0.3253744	0.3253744	0.3253744	0.3253744	0.3253744	0.3253744	0.3253744	0.3253744	0.3253744	0.3253744	0.3253744	0.3253744
184.mp3	0.61322105	0.61322105	0.61322105	0.61322105	0.61322105	0.61322105	0.61322105	0.61322105	0.61322105	0.61322105	0.61322105	0.61322105	0.61322105	0.61322105	0.61322105	0.61322105	0.61322105	0.61322105	0.61322105	0.61322105	0.61322105	0.61322105	0.61322105	0.61322105	0.61322105	0.61322105	0.61322105	0.61322105	0.61322105	0.61322105	0.61322105	0.61322105	0.61322105	0.61322105	0.61322105	0.61322105	0.61322105	0.61322105	0.61322105	0.61322105	0.61322105	0.61322105	0.61322105	0.61322105	0.61322105	0.61322105	0.61322105	0.61322105	0.61322105
185.mp3	0.32633397	0.32633397	0.32633397	0.32633397	0.32633397	0.32633397	0.32633397	0.32633397	0.32633397	0.32633397	0.32633397	0.32633397	0.32633397	0.32633397	0.32633397	0.32633397	0.32633397	0.32633397	0.32633397	0.32633397	0.32633397	0.32633397	0.32633397	0.32633397	0.32633397	0.32633397	0.32633397	0.32633397	0.32633397	0.32633397	0.32633397	0.32633397	0.32633397	0.32633397	0.32633397	0.32633397	0.32633397	0.32633397	0.32633397	0.32633397	0.32633397	0.32633397	0.32633397	0.32633397	0.32633397	0.32633397	0.32633397	0.32633397	0.32633397
186.mp3	0.4176488	0.4176488	0.4176488	0.4176488	0.4176488	0.4176488	0.4176488	0.4176488	0.4176488	0.4176488	0.4176488	0.4176488	0.4176488	0.4176488	0.4176488	0.4176488	0.4176488	0.4176488	0.4176488	0.4176488	0.4176488	0.4176488	0.4176488	0.4176488	0.4176488	0.4176488	0.4176488	0.4176488	0.4176488	0.4176488	0.4176488	0.4176488	0.4176488	0.4176488	0.4176488	0.4176488	0.4176488	0.4176488	0.4176488	0.4176488	0.4176488	0.4176488	0.4176488	0.4176488	0.4176488	0.4176488	0.4176488	0.4176488	0.4176488
187.mp3	0.6167927	0.6167927	0.6167927	0.6167927	0.6167927	0.6167927	0.6167927	0.6167927	0.6167927	0.6167927	0.6167927	0.6167927	0.6167927	0.6167927	0.6167927	0.6167927	0.6167927	0.6167927	0.6167927	0.6167927	0.6167927	0.6167927	0.6167927	0.6167927	0.6167927	0.6167927	0.6167927	0.6167927	0.6167927	0.6167927	0.6167927	0.6167927	0.6167927	0.6167927	0.6167927	0.6167927	0.6167927	0.6167927	0.6167927	0.6167927	0.6167927	0.6167927	0.6167927	0.6167927	0.6167927	0.6167927	0.6167927	0.6167927	0.6167927
188.mp3	0.23418649	0.23418649	0.23418649	0.23418649	0.23418649	0.23418649	0.23418649	0.23418649	0.23418649	0.23418649	0.23418649	0.23418649	0.23418649	0.23418649	0.23418649	0.23418649	0.23418649	0.23418649	0.23418649	0.23418649	0.23418649	0.23418649	0.23418649	0.23418649	0.23418649	0.23418649	0.23418649	0.23418649	0.23418649	0.23418649	0.23418649	0.23418649	0.23418649	0.23418649	0.23418649	0.23418649	0.23418649	0.23418649	0.23418649	0.23418649	0.23418649	0.23418649	0.23418649	0.23418649	0.23418649	0.23418649	0.23418649	0.23418649	0.23418649
189.mp3	0.1312107	0.1312107	0.1312107	0.1312107	0.1312107	0.1312107	0.1312107	0.1312107	0.1312107	0.1312107	0.1312107	0.1312107	0.1312107	0.1312107	0.1312107	0.1312107	0.1312107	0.1312107	0.1312107	0.1312107	0.1312107	0.1312107	0.1312107	0.1312107	0.1312107	0.1312107	0.1312107	0.1312107	0.1312107	0.1312107	0.1312107	0.1312107	0.1312107	0.1312107	0.1312107	0.1312107	0.1312107	0.1312107	0.1312107	0.1312107	0.1312107	0.1312107	0.1312107	0.1312107	0.1312107	0.1312107	0.1312107	0.1312107	0.1312107
190.mp3	0.38017556	0.38017556	0.38017556	0.38017556	0.38017556	0.38017556	0.38017556	0.38017556	0.38017556	0.38017556	0.38017556	0.38017556	0.38017556	0.38017556	0.38017556	0.38017556	0.38017556	0.38017556	0.38017556	0.38017556	0.38017556	0.38017556	0.38017556	0.38017556	0.38017556	0.38017556	0.38017556	0.38017556	0.38017556	0.38017556	0.38017556	0.38017556	0.38017556	0.38017556	0.38017556	0.38017556	0.38017556	0.38017556	0.38017556	0.38017556	0.38017556	0.38017556	0.38017556	0.38017556	0.38017556	0.38017556	0.38017556	0.38017556	0.38017556
191.mp3	0.38840953	0.38840953	0.38840953	0.38840953	0.38840953	0.38840953	0.38840953	0.38840953	0.38840953	0.38840953	0.38840953	0.38840953	0.38840953	0.38840953	0.38840953	0.38840953	0.38840953	0.38840953	0.38840953	0.38840953	0.38840953	0.38840953	0.38840953	0.38840953	0.38840953	0.38840953	0.38840953	0.38840953	0.38840953	0.38840953	0.38840953	0.38840953	0.38840953	0.38840953	0.38840953	0.38840953	0.38840953	0.38840953	0.38840953	0.38840953	0.38840953	0.38840953	0.38840953	0.38840953	0.38840953	0.38840953	0.38840953	0.38840953	0.38840953
192.mp3	0.39167356	0.39167356	0.39167356	0.39167356	0.39167356	0.39167356	0.39167356	0.39167356	0.39167356	0.39167356	0.39167356	0.39167356	0.39167356	0.39167356	0.39167356	0.39167356	0.39167356	0.39167356	0.39167356	0.39167356	0.39167356	0.39167356	0.39167356	0.39167356	0.39167356	0.39167356	0.39167356	0.39167356	0.39167356	0.39167356	0.39167356	0.39167356	0.39167356	0.39167356	0.39167356	0.39167356	0.39167356	0.39167356	0.39167356	0.39167356	0.39167356	0.39167356	0.39167356	0.39167356	0.39167356	0.39167356	0.39167356	0.39167356	0.39167356
193.mp3	0.43345892	0.43345892	0.43345892	0.43345892	0.43345892	0.43345892	0.43345892	0.43345892	0.43345892	0.43345892	0.43345892	0.43345892	0.43345892	0.43345892	0.43345892	0.43345892	0.43345892	0.43345892	0.43345892	0.43345892	0.43345892	0.43345892	0.43345892	0.43345892	0.43345892	0.43345892	0.43345892	0.43345892	0.43345892	0.43345892	0.43345892	0.43345892	0.43345892	0.43345892	0.43345892	0.43345892	0.43345892	0.43345892	0.43345892	0.43345892	0.43345892	0.43345892	0.43345892	0.43345892	0.43345892	0.43345892	0.43345892	0.43345892	0.43345892
194.mp3	0.5769993	0.5769993	0.5769993	0.5769993	0.5769993	0.5769993	0.5769993	0.5769993	0.5769993	0.5769993	0.5769993	0.5769993	0.5769993	0.5769993	0.5769993	0.5769993	0.5769993	0.5769993	0.5769993	0.5769993	0.5769993	0.5769993	0.5769993	0.5769993	0.5769993	0.5769993	0.5769993	0.5769993	0.5769993	0.5769993	0.5769993	0.5769993	0.5769993	0.5769993	0.5769993	0.5769993	0.5769993	0.5769993	0.5769993	0.5769993	0.5769993	0.5769993	0.5769993	0.5769993	0.5769993	0.5769993	0.5769993	0.5769993	0.5769993
195.mp3	0.44992876	0.44992876	0.44992876	0.44992876	0.44992876	0.44992876	0.44992876	0.44992876	0.44992876	0.44992876	0.44992876	0.44992876	0.44992876	0.44992876	0.44992876	0.44992876	0.44992876	0.44992876	0.44992876	0.44992876	0.44992876	0.44992876	0.44992876	0.44992876	0.44992876	0.44992876	0.44992876	0.44992876	0.44992876	0.44992876	0.44992876	0.44992876	0.44992876	0.44992876	0.44992876	0.44992876	0.44992876	0.44992876	0.44992876	0.44992876	0.44992876	0.44992876	0.44992876	0.44992876	0.44992876	0.44992876	0.44992876	0.44992876	0.44992876
196.mp3	0.4115927	0.4115927	0.4115927	0.4115927	0.4115927	0.4115927	0.4115927	0.4115927	0.4115927	0.4115927	0.4115927	0.4115927	0.4115927	0.4115927	0.4115927	0.4115927	0.4115927	0.4115927	0.4115927	0.4115927	0.4115927	0.4115927	0.4115927	0.4115927	0.4115927	0.4115927	0.4115927	0.4115927	0.4115927	0.4115927	0.4115927	0.4115927	0.4115927	0.4115927	0.4115927	0.4115927	0.4115927	0.4115927	0.4115927	0.4115927	0.4115927	0.4115927	0.4115927	0.4115927	0.4115927	0.4115927	0.4115927	0.4115927	0.4115927
197.mp3	0.60047007	0.60047007	0.60047007	0.60047007	0.60047007	0.60047007	0.60047007	0.60047007	0.60047007	0.60047007	0.60047007	0.60047007	0.60047007	0.60047007	0.60047007	0.60047007	0.60047007	0.60047007	0.60047007	0.60047007	0.60047007	0.60047007	0.60047007	0.60047007	0.60047007	0.60047007	0.60047007	0.60047007	0.60047007	0.60047007	0.60047007	0.60047007	0.60047007	0.60047007	0.60047007	0.60047007	0.60047007	0.60047007	0.60047007	0.60047007	0.60047007	0.60047007	0.60047007	0.60047007	0.60047007	0.60047007	0.60047007	0.60047007	0.60047007
198.mp3	0.4798277	0.4798277	0.4798277	0.4798277	0.4798277	0.4798277	0.4798277	0.4798277	0.4798277	0.4798277	0.4798277	0.4798277	0.4798277	0.4798277	0.4798277	0.4798277	0.4798277	0.4798277	0.4798277	0.4798277	0.4798277	0.4798277	0.4798277	0.4798277	0.4798277	0.4798277	0.4798277	0.4798277	0.4798277	0.4798277	0.4798277	0.4798277	0.4798277	0.4798277	0.4798277	0.4798277	0.4798277	0.4798277	0.4798277	0.4798277	0.4798277	0.4798277	0.4798277	0.4798277	0.4798277	0.4798277	0.4798277	0.4798277	0.4798277
199.mp3	0.18120895	0.18120895	0.18120895	0.18120895	0.18120895	0.18120895	0.18120895	0.18120895	0.18120895	0.18120895	0.18120895	0.18120895	0.18120895	0.18120895	0.18120895	0.18120895	0.18120895	0.18120895	0.18120895	0.18120895	0.18120895	0.18120895	0.18120895	0.18120895	0.18120895	0.18120895	0.18120895	0.18120895	0.18120895	0.18120895	0.18120895	0.18120895	0.18120895	0.18120895	0.18120895	0.18120895	0.18120895	0.18120895	0.18120895	0.18120895	0.18120895	0.18120895	0.18120895	0.18120895	0.18120895	0.18120895	0.18120895	0.18120895	0.18120895
201.mp3	0.5525321	0.5525321	0.5525321	0.5525321	0.5525321	0.5525321	0.5525321	0.5525321	0.5525321	0.5525321	0.5525321	0.5525321	0.5525321	0.5525321	0.5525321	0.5525321	0.5525321	0.5525321	0.5525321	0.5525321	0.5525321	0.5525321	0.5525321	0.5525321	0.5525321	0.5525321	0.5525321	0.5525321	0.5525321	0.5525321	0.5525321	0.5525321	0.5525321	0.5525321	0.5525321	0.5525321	0.5525321	0.5525321	0.5525321	0.5525321	0.5525321	0.5525321	0.5525321	0.5525321	0.5525321	0.5525321	0.5525321	0.5525321	0.5525321
202.mp3	0.08959699	0.08959699	0.08959699	0.08959699	0.08959699	0.08959699	0.08959699	0.08959699	0.08959699	0.08959699	0.08959699	0.08959699	0.08959699	0.08959699	0.08959699	0.08959699	0.08959699	0.08959699	0.08959699	0.08959699	0.08959699	0.08959699	0.08959699	0.08959699	0.08959699	0.08959699	0.08959699	0.08959699	0.08959699	0.08959699	0.08959699	0.08959699	0.08959699	0.08959699	0.08959699	0.08959699	0.08959699	0.08959699	0.08959699	0.08959699	0.08959699	0.08959699	0.08959699	0.08959699	0.08959699	0.08959699	0.08959699	0.08959699	0.08959699
203.mp3	0.4178723	0.4178723	0.4178723	0.4178723	0.4178723	0.4178723	0.4178723	0.4178723	0.4178723	0.4178723	0.4178723	0.4178723	0.4178723	0.4178723	0.4178723	0.4178723	0.4178723	0.4178723	0.4178723	0.4178723	0.4178723	0.4178723	0.4178723	0.4178723	0.4178723	0.4178723	0.4178723	0.4178723	0.4178723	0.4178723	0.4178723	0.4178723	0.4178723	0.4178723	0.4178723	0.4178723	0.4178723	0.4178723	0.4178723	0.4178723	0.4178723	0.4178723	0.4178723	0.4178723	0.4178723	0.4178723	0.4178723	0.4178723	0.4178723
204.mp3	0.62820745	0.62820745	0.62820745	0.62820745	0.62820745	0.62820745	0.62820745	0.62820745	0.62820745	0.62820745	0.62820745	0.62820745	0.62820745	0.62820745	0.62820745	0.62820745	0.62820745	0.62820745	0.62820745	0.62820745	0.62820745	0.62820745	0.62820745	0.62820745	0.62820745	0.62820745	0.62820745	0.62820745	0.62820745	0.62820745	0.62820745	0.62820745	0.62820745	0.62820745	0.62820745	0.62820745	0.62820745	0.62820745	0.62820745	0.62820745	0.62820745	0.62820745	0.62820745	0.62820745	0.62820745	0.62820745	0.62820745	0.62820745	0.62820745
205.mp3	0.5632234	0.5632234	0.5632234	0.5632234	0.5632234	0.5632234	0.5632234	0.5632234	0.5632234	0.5632234	0.5632234	0.5632234	0.5632234	0.5632234	0.5632234	0.5632234	0.5632234	0.5632234	0.5632234	0.5632234	0.5632234	0.5632234	0.5632234	0.5632234	0.5632234	0.5632234	0.5632234	0.5632234	0.5632234	0.5632234	0.5632234	0.5632234	0.5632234	0.5632234	0.5632234	0.5632234	0.5632234	0.5632234	0.5632234	0.5632234	0.5632234	0.5632234	0.5632234	0.5632234	0.5632234	0.5632234	0.5632234	0.5632234	0.5632234
206.mp3	0.3620571	0.3620571	0.3620571	0.3620571	0.3620571	0.3620571	0.3620571	0.3620571	0.3620571	0.3620571	0.3620571	0.3620571	0.3620571	0.3620571	0.3620571	0.3620571	0.3620571	0.3620571	0.3620571	0.3620571	0.3620571	0.3620571	0.3620571	0.3620571	0.3620571	0.3620571	0.3620571	0.3620571	0.3620571	0.3620571	0.3620571	0.3620571	0.3620571	0.3620571	0.3620571	0.3620571	0.3620571	0.3620571	0.3620571	0.3620571	0.3620571	0.3620571	0.3620571	0.3620571	0.3620571	0.3620571	0.3620571	0.3620571	0.3620571
207.mp3	0.1672763	0.1672763	0.1672763	0.1672763	0.1672763	0.1672763	0.1672763	0.1672763	0.1672763	0.1672763	0.1672763	0.1672763	0.1672763	0.1672763	0.1672763	0.1672763	0.1672763	0.1672763	0.1672763	0.1672763	0.1672763	0.1672763	0.1672763	0.1672763	0.1672763	0.1672763	0.1672763	0.1672763	0.1672763	0.1672763	0.1672763	0.1672763	0.1672763	0.1672763	0.1672763	0.1672763	0.1672763	0.1672763	0.1672763	0.1672763	0.1672763	0.1672763	0.1672763	0.1672763	0.1672763	0.1672763	0.1672763	0.1672763	0.1672763
208.mp3	0.50985336	0.50985336	0.50985336	0.50985336	0.50985336	0.50985336	0.50985336	0.50985336	0.50985336	0.50985336	0.50985336	0.50985336	0.50985336	0.50985336	0.50985336	0.50985336	0.50985336	0.50985336	0.50985336	0.50985336	0.50985336	0.50985336	0.50985336	0.50985336	0.50985336	0.50985336	0.50985336	0.50985336	0.50985336	0.50985336	0.50985336	0.50985336	0.50985336	0.50985336	0.50985336	0.50985336	0.50985336	0.50985336	0.50985336	0.50985336	0.50985336	0.50985336	0.50985336	0.50985336	0.50985336	0.50985336	0.50985336	0.50985336	0.50985336
209.mp3	0.41821134	0.41821134	0.41821134	0.41821134	0.41821134	0.41821134	0.41821134	0.41821134	0.41821134	0.41821134	0.41821134	0.41821134	0.41821134	0.41821134	0.41821134	0.41821134	0.41821134	0.41821134	0.41821134	0.41821134	0.41821134	0.41821134	0.41821134	0.41821134	0.41821134	0.41821134	0.41821134	0.41821134	0.41821134	0.41821134	0.41821134	0.41821134	0.41821134	0.41821134	0.41821134	0.41821134	0.41821134	0.41821134	0.41821134	0.41821134	0.41821134	0.41821134	0.41821134	0.41821134	0.41821134	0.41821134	0.41821134	0.41821134	0.41821134
210.mp3	0.23145896	0.23145896	0.23145896	0.23145896	0.23145896	0.23145896	0.23145896	0.23145896	0.23145896	0.23145896	0.23145896	0.23145896	0.23145896	0.23145896	0.23145896	0.23145896	0.23145896	0.23145896	0.23145896	0.23145896	0.23145896	0.23145896	0.23145896	0.23145896	0.23145896	0.23145896	0.23145896	0.23145896	0.23145896	0.23145896	0.23145896	0.23145896	0.23145896	0.23145896	0.23145896	0.23145896	0.23145896	0.23145896	0.23145896	0.23145896	0.23145896	0.23145896	0.23145896	0.23145896	0.23145896	0.23145896	0.23145896	0.23145896	0.23145896
211.mp3	0.4979469	0.4979469	0.4979469	0.4979469	0.4979469	0.4979469	0.4979469	0.4979469	0.4979469	0.4979469	0.4979469	0.4979469	0.4979469	0.4979469	0.4979469	0.4979469	0.4979469	0.4979469	0.4979469	0.4979469	0.4979469	0.4979469	0.4979469	0.4979469	0.4979469	0.4979469	0.4979469	0.4979469	0.4979469	0.4979469	0.4979469	0.4979469	0.4979469	0.4979469	0.4979469	0.4979469	0.4979469	0.4979469	0.4979469	0.4979469	0.4979469	0.4979469	0.4979469	0.4979469	0.4979469	0.4979469	0.4979469	0.4979469	0.4979469
212.mp3	0.26163304	0.26163304	0.26163304	0.26163304	0.26163304	0.26163304	0.26163304	0.26163304	0.26163304	0.26163304	0.26163304	0.26163304	0.26163304	0.26163304	0.26163304	0.26163304	0.26163304	0.26163304	0.26163304	0.26163304	0.26163304	0.26163304	0.26163304	0.26163304	0.26163304	0.26163304	0.26163304	0.26163304	0.26163304	0.26163304	0.26163304	0.26163304	0.26163304	0.26163304	0.26163304	0.26163304	0.26163304	0.26163304	0.26163304	0.26163304	0.26163304	0.26163304	0.26163304	0.26163304	0.26163304	0.26163304	0.26163304	0.26163304	0.26163304
213.mp3	0.69409454	0.69409454	0.69409454	0.69409454	0.69409454	0.69409454	0.69409454	0.69409454	0.69409454	0.69409454	0.69409454	0.69409454	0.69409454	0.69409454	0.69409454	0.69409454	0.69409454	0.69409454	0.69409454	0.69409454	0.69409454	0.69409454	0.69409454	0.69409454	0.69409454	0.69409454	0.69409454	0.69409454	0.69409454	0.69409454	0.69409454	0.69409454	0.69409454	0.69409454	0.69409454	0.69409454	0.69409454	0.69409454	0.69409454	0.69409454	0.69409454	0.69409454	0.69409454	0.69409454	0.69409454	0.69409454	0.69409454	0.69409454	0.69409454
214.mp3	0.63605577	0.63605577	0.63605577	0.63605577	0.63605577	0.63605577	0.63605577	0.63605577	0.63605577	0.63605577	0.63605577	0.63605577	0.63605577	0.63605577	0.63605577	0.63605577	0.63605577	0.63605577	0.63605577	0.63605577	0.63605577	0.63605577	0.63605577	0.63605577	0.63605577	0.63605577	0.63605577	0.63605577	0.63605577	0.63605577	0.63605577	0.63605577	0.63605577	0.63605577	0.63605577	0.63605577	0.63605577	0.63605577	0.63605577	0.63605577	0.63605577	0.63605577	0.63605577	0.63605577	0.63605577	0.63605577	0.63605577	0.63605577	0.63605577
215.mp3	0.29876906	0.29876906	0.29876906	0.29876906	0.29876906	0.29876906	0.29876906	0.29876906	0.29876906	0.29876906	0.29876906	0.29876906	0.29876906	0.29876906	0.29876906	0.29876906	0.29876906	0.29876906	0.29876906	0.29876906	0.29876906	0.29876906	0.29876906	0.29876906	0.29876906	0.29876906	0.29876906	0.29876906	0.29876906	0.29876906	0.29876906	0.29876906	0.29876906	0.29876906	0.29876906	0.29876906	0.29876906	0.29876906	0.29876906	0.29876906	0.29876906	0.29876906	0.29876906	0.29876906	0.29876906	0.29876906	0.29876906	0.29876906	0.29876906
216.mp3	0.1239849	0.1239849	0.1239849	0.1239849	0.1239849	0.1239849	0.1239849	0.1239849	0.1239849	0.1239849	0.1239849	0.1239849	0.1239849	0.1239849	0.1239849	0.1239849	0.1239849	0.1239849	0.1239849	0.1239849	0.1239849	0.1239849	0.1239849	0.1239849	0.1239849	0.1239849	0.1239849	0.1239849	0.1239849	0.1239849	0.1239849	0.1239849	0.1239849	0.1239849	0.1239849	0.1239849	0.1239849	0.1239849	0.1239849	0.1239849	0.1239849	0.1239849	0.1239849	0.1239849	0.1239849	0.1239849	0.1239849	0.1239849	0.1239849
217.mp3	0.3117816	0.3117816	0.3117816	0.3117816	0.3117816	0.3117816	0.3117816	0.3117816	0.3117816	0.3117816	0.3117816	0.3117816	0.3117816	0.3117816	0.3117816	0.3117816	0.3117816	0.3117816	0.3117816	0.3117816	0.3117816	0.3117816	0.3117816	0.3117816	0.3117816	0.3117816	0.3117816	0.3117816	0.3117816	0.3117816	0.3117816	0.3117816	0.3117816	0.3117816	0.3117816	0.3117816	0.3117816	0.3117816	0.3117816	0.3117816	0.3117816	0.3117816	0.3117816	0.3117816	0.3117816	0.3117816	0.3117816	0.3117816	0.3117816
218.mp3	0.6714945	0.6714945	0.6714945	0.6714945	0.6714945	0.6714945	0.6714945	0.6714945	0.6714945	0.6714945	0.6714945	0.6714945	0.6714945	0.6714945	0.6714945	0.6714945	0.6714945	0.6714945	0.6714945	0.6714945	0.6714945	0.6714945	0.6714945	0.6714945	0.6714945	0.6714945	0.6714945	0.6714945	0.6714945	0.6714945	0.6714945	0.6714945	0.6714945	0.6714945	0.6714945	0.6714945	0.6714945	0.6714945	0.6714945	0.6714945	0.6714945	0.6714945	0.6714945	0.6714945	0.6714945	0.6714945	0.6714945	0.6714945	0.6714945
219.mp3	0.44109422	0.44109422	0.44109422	0.44109422	0.44109422	0.44109422	0.44109422	0.44109422	0.44109422	0.44109422	0.44109422	0.44109422	0.44109422	0.44109422	0.44109422	0.44109422	0.44109422	0.44109422	0.44109422	0.44109422	0.44109422	0.44109422	0.44109422	0.44109422	0.44109422	0.44109422	0.44109422	0.44109422	0.44109422	0.44109422	0.44109422	0.44109422	0.44109422	0.44109422	0.44109422	0.44109422	0.44109422	0.44109422	0.44109422	0.44109422	0.44109422	0.44109422	0.44109422	0.44109422	0.44109422	0.44109422	0.44109422	0.44109422	0.44109422
220.mp3	0.51971585	0.51971585	0.51971585	0.51971585	0.51971585	0.51971585	0.51971585	0.51971585	0.51971585	0.51971585	0.51971585	0.51971585	0.51971585	0.51971585	0.51971585	0.51971585	0.51971585	0.51971585	0.51971585	0.51971585	0.51971585	0.51971585	0.51971585	0.51971585	0.51971585	0.51971585	0.51971585	0.51971585	0.51971585	0.51971585	0.51971585	0.51971585	0.51971585	0.51971585	0.51971585	0.51971585	0.51971585	0.51971585	0.51971585	0.51971585	0.51971585	0.51971585	0.51971585	0.51971585	0.51971585	0.51971585	0.51971585	0.51971585	0.51971585
221.mp3	0.39182043	0.39182043	0.39182043	0.39182043	0.39182043	0.39182043	0.39182043	0.39182043	0.39182043	0.39182043	0.39182043	0.39182043	0.39182043	0.39182043	0.39182043	0.39182043	0.39182043	0.39182043	0.39182043	0.39182043	0.39182043	0.39182043	0.39182043	0.39182043	0.39182043	0.39182043	0.39182043	0.39182043	0.39182043	0.39182043	0.39182043	0.39182043	0.39182043	0.39182043	0.39182043	0.39182043	0.39182043	0.39182043	0.39182043	0.39182043	0.39182043	0.39182043	0.39182043	0.39182043	0.39182043	0.39182043	0.39182043	0.39182043	0.39182043
222.mp3	0.56352735	0.56352735	0.56352735	0.56352735	0.56352735	0.56352735	0.56352735	0.56352735	0.56352735	0.56352735	0.56352735	0.56352735	0.56352735	0.56352735	0.56352735	0.56352735	0.56352735	0.56352735	0.56352735	0.56352735	0.56352735	0.56352735	0.56352735	0.56352735	0.56352735	0.56352735	0.56352735	0.56352735	0.56352735	0.56352735	0.56352735	0.56352735	0.56352735	0.56352735	0.56352735	0.56352735	0.56352735	0.56352735	0.56352735	0.56352735	0.56352735	0.56352735	0.56352735	0.56352735	0.56352735	0.56352735	0.56352735	0.56352735	0.56352735
223.mp3	0.49154416	0.49154416	0.49154416	0.49154416	0.49154416	0.49154416	0.49154416	0.49154416	0.49154416	0.49154416	0.49154416	0.49154416	0.49154416	0.49154416	0.49154416	0.49154416	0.49154416	0.49154416	0.49154416	0.49154416	0.49154416	0.49154416	0.49154416	0.49154416	0.49154416	0.49154416	0.49154416	0.49154416	0.49154416	0.49154416	0.49154416	0.49154416	0.49154416	0.49154416	0.49154416	0.49154416	0.49154416	0.49154416	0.49154416	0.49154416	0.49154416	0.49154416	0.49154416	0.49154416	0.49154416	0.49154416	0.49154416	0.49154416	0.49154416
224.mp3	0.31715983	0.31715983	0.31715983	0.31715983	0.31715983	0.31715983	0.31715983	0.31715983	0.31715983	0.31715983	0.31715983	0.31715983	0.31715983	0.31715983	0.31715983	0.31715983	0.31715983	0.31715983	0.31715983	0.31715983	0.31715983	0.31715983	0.31715983	0.31715983	0.31715983	0.31715983	0.31715983	0.31715983	0.31715983	0.31715983	0.31715983	0.31715983	0.31715983	0.31715983	0.31715983	0.31715983	0.31715983	0.31715983	0.31715983	0.31715983	0.31715983	0.31715983	0.31715983	0.31715983	0.31715983	0.31715983	0.31715983	0.31715983	0.31715983
225.mp3	0.70307946	0.70307946	0.70307946	0.70307946	0.70307946	0.70307946	0.70307946	0.70307946	0.70307946	0.70307946	0.70307946	0.70307946	0.70307946	0.70307946	0.70307946	0.70307946	0.70307946	0.70307946	0.70307946	0.70307946	0.70307946	0.70307946	0.70307946	0.70307946	0.70307946	0.70307946	0.70307946	0.70307946	0.70307946	0.70307946	0.70307946	0.70307946	0.70307946	0.70307946	0.70307946	0.70307946	0.70307946	0.70307946	0.70307946	0.70307946	0.70307946	0.70307946	0.70307946	0.70307946	0.70307946	0.70307946	0.70307946	0.70307946	0.70307946
226.mp3	0.26455846	0.26455846	0.26455846	0.26455846	0.26455846	0.26455846	0.26455846	0.26455846	0.26455846	0.26455846	0.26455846	0.26455846	0.26455846	0.26455846	0.26455846	0.26455846	0.26455846	0.26455846	0.26455846	0.26455846	0.26455846	0.26455846	0.26455846	0.26455846	0.26455846	0.26455846	0.26455846	0.26455846	0.26455846	0.26455846	0.26455846	0.26455846	0.26455846	0.26455846	0.26455846	0.26455846	0.26455846	0.26455846	0.26455846	0.26455846	0.26455846	0.26455846	0.26455846	0.26455846	0.26455846	0.26455846	0.26455846	0.26455846	0.26455846
227.mp3	0.31344032	0.31344032	0.31344032	0.31344032	0.31344032	0.31344032	0.31344032	0.31344032	0.31344032	0.31344032	0.31344032	0.31344032	0.31344032	0.31344032	0.31344032	0.31344032	0.31344032	0.31344032	0.31344032	0.31344032	0.31344032	0.31344032	0.31344032	0.31344032	0.31344032	0.31344032	0.31344032	0.31344032	0.31344032	0.31344032	0.31344032	0.31344032	0.31344032	0.31344032	0.31344032	0.31344032	0.31344032	0.31344032	0.31344032	0.31344032	0.31344032	0.31344032	0.31344032	0.31344032	0.31344032	0.31344032	0.31344032	0.31344032	0.31344032
228.mp3	0.44763792	0.44763792	0.44763792	0.44763792	0.44763792	0.44763792	0.44763792	0.44763792	0.44763792	0.44763792	0.44763792	0.44763792	0.44763792	0.44763792	0.44763792	0.44763792	0.44763792	0.44763792	0.44763792	0.44763792	0.44763792	0.44763792	0.44763792	0.44763792	0.44763792	0.44763792	0.44763792	0.44763792	0.44763792	0.44763792	0.44763792	0.44763792	0.44763792	0.44763792	0.44763792	0.44763792	0.44763792	0.44763792	0.44763792	0.44763792	0.44763792	0.44763792	0.44763792	0.44763792	0.44763792	0.44763792	0.44763792	0.44763792	0.44763792
229.mp3	0.33859873	0.33859873	0.33859873	0.33859873	0.33859873	0.33859873	0.33859873	0.33859873	0.33859873	0.33859873	0.33859873	0.33859873	0.33859873	0.33859873	0.33859873	0.33859873	0.33859873	0.33859873	0.33859873	0.33859873	0.33859873	0.33859873	0.33859873	0.33859873	0.33859873	0.33859873	0.33859873	0.33859873	0.33859873	0.33859873	0.33859873	0.33859873	0.33859873	0.33859873	0.33859873	0.33859873	0.33859873	0.33859873	0.33859873	0.33859873	0.33859873	0.33859873	0.33859873	0.33859873	0.33859873	0.33859873	0.33859873	0.33859873	0.33859873
231.mp3	0.53380126	0.53380126	0.53380126	0.53380126	0.53380126	0.53380126	0.53380126	0.53380126	0.53380126	0.53380126	0.53380126	0.53380126	0.53380126	0.53380126	0.53380126	0.53380126	0.53380126	0.53380126	0.53380126	0.53380126	0.53380126	0.53380126	0.53380126	0.53380126	0.53380126	0.53380126	0.53380126	0.53380126	0.53380126	0.53380126	0.53380126	0.53380126	0.53380126	0.53380126	0.53380126	0.53380126	0.53380126	0.53380126	0.53380126	0.53380126	0.53380126	0.53380126	0.53380126	0.53380126	0.53380126	0.53380126	0.53380126	0.53380126	0.53380126
232.mp3	0.37493956	0.37493956	0.37493956	0.37493956	0.37493956	0.37493956	0.37493956	0.37493956	0.37493956	0.37493956	0.37493956	0.37493956	0.37493956	0.37493956	0.37493956	0.37493956	0.37493956	0.37493956	0.37493956	0.37493956	0.37493956	0.37493956	0.37493956	0.37493956	0.37493956	0.37493956	0.37493956	0.37493956	0.37493956	0.37493956	0.37493956	0.37493956	0.37493956	0.37493956	0.37493956	0.37493956	0.37493956	0.37493956	0.37493956	0.37493956	0.37493956	0.37493956	0.37493956	0.37493956	0.37493956	0.37493956	0.37493956	0.37493956	0.37493956
233.mp3	0.5241612	0.5241612	0.5241612	0.5241612	0.5241612	0.5241612	0.5241612	0.5241612	0.5241612	0.5241612	0.5241612	0.5241612	0.5241612	0.5241612	0.5241612	0.5241612	0.5241612	0.5241612	0.5241612	0.5241612	0.5241612	0.5241612	0.5241612	0.5241612	0.5241612	0.5241612	0.5241612	0.5241612	0.5241612	0.5241612	0.5241612	0.5241612	0.5241612	0.5241612	0.5241612	0.5241612	0.5241612	0.5241612	0.5241612	0.5241612	0.5241612	0.5241612	0.5241612	0.5241612	0.5241612	0.5241612	0.5241612	0.5241612	0.5241612
234.mp3	0.24889939	0.24889939	0.24889939	0.24889939	0.24889939	0.24889939	0.24889939	0.24889939	0.24889939	0.24889939	0.24889939	0.24889939	0.24889939	0.24889939	0.24889939	0.24889939	0.24889939	0.24889939	0.24889939	0.24889939	0.24889939	0.24889939	0.24889939	0.24889939	0.24889939	0.24889939	0.24889939	0.24889939	0.24889939	0.24889939	0.24889939	0.24889939	0.24889939	0.24889939	0.24889939	0.24889939	0.24889939	0.24889939	0.24889939	0.24889939	0.24889939	0.24889939	0.24889939	0.24889939	0.24889939	0.24889939	0.24889939	0.24889939	0.24889939
235.mp3	0.39182532	0.39182532	0.39182532	0.39182532	0.39182532	0.39182532	0.39182532	0.39182532	0.39182532	0.39182532	0.39182532	0.39182532	0.39182532	0.39182532	0.39182532	0.39182532	0.39182532	0.39182532	0.39182532	0.39182532	0.39182532	0.39182532	0.39182532	0.39182532	0.39182532	0.39182532	0.39182532	0.39182532	0.39182532	0.39182532	0.39182532	0.39182532	0.39182532	0.39182532	0.39182532	0.39182532	0.39182532	0.39182532	0.39182532	0.39182532	0.39182532	0.39182532	0.39182532	0.39182532	0.39182532	0.39182532	0.39182532	0.39182532	0.39182532
236.mp3	0.50997317	0.50997317	0.50997317	0.50997317	0.50997317	0.50997317	0.50997317	0.50997317	0.50997317	0.50997317	0.50997317	0.50997317	0.50997317	0.50997317	0.50997317	0.50997317	0.50997317	0.50997317	0.50997317	0.50997317	0.50997317	0.50997317	0.50997317	0.50997317	0.50997317	0.50997317	0.50997317	0.50997317	0.50997317	0.50997317	0.50997317	0.50997317	0.50997317	0.50997317	0.50997317	0.50997317	0.50997317	0.50997317	0.50997317	0.50997317	0.50997317	0.50997317	0.50997317	0.50997317	0.50997317	0.50997317	0.50997317	0.50997317	0.50997317
237.mp3	0.14747277	0.14747277	0.14747277	0.14747277	0.14747277	0.14747277	0.14747277	0.14747277	0.14747277	0.14747277	0.14747277	0.14747277	0.14747277	0.14747277	0.14747277	0.14747277	0.14747277	0.14747277	0.14747277	0.14747277	0.14747277	0.14747277	0.14747277	0.14747277	0.14747277	0.14747277	0.14747277	0.14747277	0.14747277	0.14747277	0.14747277	0.14747277	0.14747277	0.14747277	0.14747277	0.14747277	0.14747277	0.14747277	0.14747277	0.14747277	0.14747277	0.14747277	0.14747277	0.14747277	0.14747277	0.14747277	0.14747277	0.14747277	0.14747277
238.mp3	0.5360348	0.5360348	0.5360348	0.5360348	0.5360348	0.5360348	0.5360348	0.5360348	0.5360348	0.5360348	0.5360348	0.5360348	0.5360348	0.5360348	0.5360348	0.5360348	0.5360348	0.5360348	0.5360348	0.5360348	0.5360348	0.5360348	0.5360348	0.5360348	0.5360348	0.5360348	0.5360348	0.5360348	0.5360348	0.5360348	0.5360348	0.5360348	0.5360348	0.5360348	0.5360348	0.5360348	0.5360348	0.5360348	0.5360348	0.5360348	0.5360348	0.5360348	0.5360348	0.5360348	0.5360348	0.5360348	0.5360348	0.5360348	0.5360348
239.mp3	0.30735168	0.30735168	0.30735168	0.30735168	0.30735168	0.30735168	0.30735168	0.30735168	0.30735168	0.30735168	0.30735168	0.30735168	0.30735168	0.30735168	0.30735168	0.30735168	0.30735168	0.30735168	0.30735168	0.30735168	0.30735168	0.30735168	0.30735168	0.30735168	0.30735168	0.30735168	0.30735168	0.30735168	0.30735168	0.30735168	0.30735168	0.30735168	0.30735168	0.30735168	0.30735168	0.30735168	0.30735168	0.30735168	0.30735168	0.30735168	0.30735168	0.30735168	0.30735168	0.30735168	0.30735168	0.30735168	0.30735168	0.30735168	0.30735168
240.mp3	0.23254211	0.23254211	0.23254211	0.23254211	0.23254211	0.23254211	0.23254211	0.23254211	0.23254211	0.23254211	0.23254211	0.23254211	0.23254211	0.23254211	0.23254211	0.23254211	0.23254211	0.23254211	0.23254211	0.23254211	0.23254211	0.23254211	0.23254211	0.23254211	0.23254211	0.23254211	0.23254211	0.23254211	0.23254211	0.23254211	0.23254211	0.23254211	0.23254211	0.23254211	0.23254211	0.23254211	0.23254211	0.23254211	0.23254211	0.23254211	0.23254211	0.23254211	0.23254211	0.23254211	0.23254211	0.23254211	0.23254211	0.23254211	0.23254211
241.mp3	0.30955076	0.30955076	0.30955076	0.30955076	0.30955076	0.30955076	0.30955076	0.30955076	0.30955076	0.30955076	0.30955076	0.30955076	0.30955076	0.30955076	0.30955076	0.30955076	0.30955076	0.30955076	0.30955076	0.30955076	0.30955076	0.30955076	0.30955076	0.30955076	0.30955076	0.30955076	0.30955076	0.30955076	0.30955076	0.30955076	0.30955076	0.30955076	0.30955076	0.30955076	0.30955076	0.30955076	0.30955076	0.30955076	0.30955076	0.30955076	0.30955076	0.30955076	0.30955076	0.30955076	0.30955076	0.30955076	0.30955076	0.30955076	0.30955076
242.mp3	0.5456024	0.5456024	0.5456024	0.5456024	0.5456024	0.5456024	0.5456024	0.5456024	0.5456024	0.5456024	0.5456024	0.5456024	0.5456024	0.5456024	0.5456024	0.5456024	0.5456024	0.5456024	0.5456024	0.5456024	0.5456024	0.5456024	0.5456024	0.5456024	0.5456024	0.5456024	0.5456024	0.5456024	0.5456024	0.5456024	0.5456024	0.5456024	0.5456024	0.5456024	0.5456024	0.5456024	0.5456024	0.5456024	0.5456024	0.5456024	0.5456024	0.5456024	0.5456024	0.5456024	0.5456024	0.5456024	0.5456024	0.5456024	0.5456024
243.mp3	0.605515	0.605515	0.605515	0.605515	0.605515	0.605515	0.605515	0.605515	0.605515	0.605515	0.605515	0.605515	0.605515	0.605515	0.605515	0.605515	0.605515	0.605515	0.605515	0.605515	0.605515	0.605515	0.605515	0.605515	0.605515	0.605515	0.605515	0.605515	0.605515	0.605515	0.605515	0.605515	0.605515	0.605515	0.605515	0.605515	0.605515	0.605515	0.605515	0.605515	0.605515	0.605515	0.605515	0.605515	0.605515	0.605515	0.605515	0.605515	0.605515
244.mp3	0.3417015	0.3417015	0.3417015	0.3417015	0.3417015	0.3417015	0.3417015	0.3417015	0.3417015	0.3417015	0.3417015	0.3417015	0.3417015	0.3417015	0.3417015	0.3417015	0.3417015	0.3417015	0.3417015	0.3417015	0.3417015	0.3417015	0.3417015	0.3417015	0.3417015	0.3417015	0.3417015	0.3417015	0.3417015	0.3417015	0.3417015	0.3417015	0.3417015	0.3417015	0.3417015	0.3417015	0.3417015	0.3417015	0.3417015	0.3417015	0.3417015	0.3417015	0.3417015	0.3417015	0.3417015	0.3417015	0.3417015	0.3417015	0.3417015
245.mp3	0.102411136	0.102411136	0.102411136	0.102411136	0.102411136	0.102411136	0.102411136	0.102411136	0.102411136	0.102411136	0.102411136	0.102411136	0.102411136	0.102411136	0.102411136	0.102411136	0.102411136	0.102411136	0.102411136	0.102411136	0.102411136	0.102411136	0.102411136	0.102411136	0.102411136	0.102411136	0.102411136	0.102411136	0.102411136	0.102411136	0.102411136	0.102411136	0.102411136	0.102411136	0.102411136	0.102411136	0.102411136	0.102411136	0.102411136	0.102411136	0.102411136	0.102411136	0.102411136	0.102411136	0.102411136	0.102411136	0.102411136	0.102411136	0.102411136
246.mp3	0.57212687	0.57212687	0.57212687	0.57212687	0.57212687	0.57212687	0.57212687	0.57212687	0.57212687	0.57212687	0.57212687	0.57212687	0.57212687	0.57212687	0.57212687	0.57212687	0.57212687	0.57212687	0.57212687	0.57212687	0.57212687	0.57212687	0.57212687	0.57212687	0.57212687	0.57212687	0.57212687	0.57212687	0.57212687	0.57212687	0.57212687	0.57212687	0.57212687	0.57212687	0.57212687	0.57212687	0.57212687	0.57212687	0.57212687	0.57212687	0.57212687	0.57212687	0.57212687	0.57212687	0.57212687	0.57212687	0.57212687	0.57212687	0.57212687
247.mp3	0.3399488	0.3399488	0.3399488	0.3399488	0.3399488	0.3399488	0.3399488	0.3399488	0.3399488	0.3399488	0.3399488	0.3399488	0.3399488	0.3399488	0.3399488	0.3399488	0.3399488	0.3399488	0.3399488	0.3399488	0.3399488	0.3399488	0.3399488	0.3399488	0.3399488	0.3399488	0.3399488	0.3399488	0.3399488	0.3399488	0.3399488	0.3399488	0.3399488	0.3399488	0.3399488	0.3399488	0.3399488	0.3399488	0.3399488	0.3399488	0.3399488	0.3399488	0.3399488	0.3399488	0.3399488	0.3399488	0.3399488	0.3399488	0.3399488
248.mp3	0.38537604	0.38537604	0.38537604	0.38537604	0.38537604	0.38537604	0.38537604	0.38537604	0.38537604	0.38537604	0.38537604	0.38537604	0.38537604	0.38537604	0.38537604	0.38537604	0.38537604	0.38537604	0.38537604	0.38537604	0.38537604	0.38537604	0.38537604	0.38537604	0.38537604	0.38537604	0.38537604	0.38537604	0.38537604	0.38537604	0.38537604	0.38537604	0.38537604	0.38537604	0.38537604	0.38537604	0.38537604	0.38537604	0.38537604	0.38537604	0.38537604	0.38537604	0.38537604	0.38537604	0.38537604	0.38537604	0.38537604	0.38537604	0.38537604
250.mp3	0.42542237	0.42542237	0.42542237	0.42542237	0.42542237	0.42542237	0.42542237	0.42542237	0.42542237	0.42542237	0.42542237	0.42542237	0.42542237	0.42542237	0.42542237	0.42542237	0.42542237	0.42542237	0.42542237	0.42542237	0.42542237	0.42542237	0.42542237	0.42542237	0.42542237	0.42542237	0.42542237	0.42542237	0.42542237	0.42542237	0.42542237	0.42542237	0.42542237	0.42542237	0.42542237	0.42542237	0.42542237	0.42542237	0.42542237	0.42542237	0.42542237	0.42542237	0.42542237	0.42542237	0.42542237	0.42542237	0.42542237	0.42542237	0.42542237
253.mp3	0.30285233	0.30285233	0.30285233	0.30285233	0.30285233	0.30285233	0.30285233	0.30285233	0.30285233	0.30285233	0.30285233	0.30285233	0.30285233	0.30285233	0.30285233	0.30285233	0.30285233	0.30285233	0.30285233	0.30285233	0.30285233	0.30285233	0.30285233	0.30285233	0.30285233	0.30285233	0.30285233	0.30285233	0.30285233	0.30285233	0.30285233	0.30285233	0.30285233	0.30285233	0.30285233	0.30285233	0.30285233	0.30285233	0.30285233	0.30285233	0.30285233	0.30285233	0.30285233	0.30285233	0.30285233	0.30285233	0.30285233	0.30285233	0.30285233
254.mp3	0.3984971	0.3984971	0.3984971	0.3984971	0.3984971	0.3984971	0.3984971	0.3984971	0.3984971	0.3984971	0.3984971	0.3984971	0.3984971	0.3984971	0.3984971	0.3984971	0.3984971	0.3984971	0.3984971	0.3984971	0.3984971	0.3984971	0.3984971	0.3984971	0.3984971	0.3984971	0.3984971	0.3984971	0.3984971	0.3984971	0.3984971	0.3984971	0.3984971	0.3984971	0.3984971	0.3984971	0.3984971	0.3984971	0.3984971	0.3984971	0.3984971	0.3984971	0.3984971	0.3984971	0.3984971	0.3984971	0.3984971	0.3984971	0.3984971
257.mp3	0.5790564	0.5790564	0.5790564	0.5790564	0.5790564	0.5790564	0.5790564	0.5790564	0.5790564	0.5790564	0.5790564	0.5790564	0.5790564	0.5790564	0.5790564	0.5790564	0.5790564	0.5790564	0.5790564	0.5790564	0.5790564	0.5790564	0.5790564	0.5790564	0.5790564	0.5790564	0.5790564	0.5790564	0.5790564	0.5790564	0.5790564	0.5790564	0.5790564	0.5790564	0.5790564	0.5790564	0.5790564	0.5790564	0.5790564	0.5790564	0.5790564	0.5790564	0.5790564	0.5790564	0.5790564	0.5790564	0.5790564	0.5790564	0.5790564
258.mp3	0.57522154	0.57522154	0.57522154	0.57522154	0.57522154	0.57522154	0.57522154	0.57522154	0.57522154	0.57522154	0.57522154	0.57522154	0.57522154	0.57522154	0.57522154	0.57522154	0.57522154	0.57522154	0.57522154	0.57522154	0.57522154	0.57522154	0.57522154	0.57522154	0.57522154	0.57522154	0.57522154	0.57522154	0.57522154	0.57522154	0.57522154	0.57522154	0.57522154	0.57522154	0.57522154	0.57522154	0.57522154	0.57522154	0.57522154	0.57522154	0.57522154	0.57522154	0.57522154	0.57522154	0.57522154	0.57522154	0.57522154	0.57522154	0.57522154
260.mp3	0.2610566	0.2610566	0.2610566	0.2610566	0.2610566	0.2610566	0.2610566	0.2610566	0.2610566	0.2610566	0.2610566	0.2610566	0.2610566	0.2610566	0.2610566	0.2610566	0.2610566	0.2610566	0.2610566	0.2610566	0.2610566	0.2610566	0.2610566	0.2610566	0.2610566	0.2610566	0.2610566	0.2610566	0.2610566	0.2610566	0.2610566	0.2610566	0.2610566	0.2610566	0.2610566	0.2610566	0.2610566	0.2610566	0.2610566	0.2610566	0.2610566	0.2610566	0.2610566	0.2610566	0.2610566	0.2610566	0.2610566	0.2610566	0.2610566
262.mp3	0.55985993	0.55985993	0.55985993	0.55985993	0.55985993	0.55985993	0.55985993	0.55985993	0.55985993	0.55985993	0.55985993	0.55985993	0.55985993	0.55985993	0.55985993	0.55985993	0.55985993	0.55985993	0.55985993	0.55985993	0.55985993	0.55985993	0.55985993	0.55985993	0.55985993	0.55985993	0.55985993	0.55985993	0.55985993	0.55985993	0.55985993	0.55985993	0.55985993	0.55985993	0.55985993	0.55985993	0.55985993	0.55985993	0.55985993	0.55985993	0.55985993	0.55985993	0.55985993	0.55985993	0.55985993	0.55985993	0.55985993	0.55985993	0.55985993
264.mp3	0.7956813	0.7956813	0.7956813	0.7956813	0.7956813	0.7956813	0.7956813	0.7956813	0.7956813	0.7956813	0.7956813	0.7956813	0.7956813	0.7956813	0.7956813	0.7956813	0.7956813	0.7956813	0.7956813	0.7956813	0.7956813	0.7956813	0.7956813	0.7956813	0.7956813	0.7956813	0.7956813	0.7956813	0.7956813	0.7956813	0.7956813	0.7956813	0.7956813	0.7956813	0.7956813	0.7956813	0.7956813	0.7956813	0.7956813	0.7956813	0.7956813	0.7956813	0.7956813	0.7956813	0.7956813	0.7956813	0.7956813	0.7956813	0.7956813
265.mp3	0.5562228	0.5562228	0.5562228	0.5562228	0.5562228	0.5562228	0.5562228	0.5562228	0.5562228	0.5562228	0.5562228	0.5562228	0.5562228	0.5562228	0.5562228	0.5562228	0.5562228	0.5562228	0.5562228	0.5562228	0.5562228	0.5562228	0.5562228	0.5562228	0.5562228	0.5562228	0.5562228	0.5562228	0.5562228	0.5562228	0.5562228	0.5562228	0.5562228	0.5562228	0.5562228	0.5562228	0.5562228	0.5562228	0.5562228	0.5562228	0.5562228	0.5562228	0.5562228	0.5562228	0.5562228	0.5562228	0.5562228	0.5562228	0.5562228
266.mp3	0.64607346	0.64607346	0.64607346	0.64607346	0.64607346	0.64607346	0.64607346	0.64607346	0.64607346	0.64607346	0.64607346	0.64607346	0.64607346	0.64607346	0.64607346	0.64607346	0.64607346	0.64607346	0.64607346	0.64607346	0.64607346	0.64607346	0.64607346	0.64607346	0.64607346	0.64607346	0.64607346	0.64607346	0.64607346	0.64607346	0.64607346	0.64607346	0.64607346	0.64607346	0.64607346	0.64607346	0.64607346	0.64607346	0.64607346	0.64607346	0.64607346	0.64607346	0.64607346	0.64607346	0.64607346	0.64607346	0.64607346	0.64607346	0.64607346
269.mp3	0.6530104	0.6530104	0.6530104	0.6530104	0.6530104	0.6530104	0.6530104	0.6530104	0.6530104	0.6530104	0.6530104	0.6530104	0.6530104	0.6530104	0.6530104	0.6530104	0.6530104	0.6530104	0.6530104	0.6530104	0.6530104	0.6530104	0.6530104	0.6530104	0.6530104	0.6530104	0.6530104	0.6530104	0.6530104	0.6530104	0.6530104	0.6530104	0.6530104	0.6530104	0.6530104	0.6530104	0.6530104	0.6530104	0.6530104	0.6530104	0.6530104	0.6530104	0.6530104	0.6530104	0.6530104	0.6530104	0.6530104	0.6530104	0.6530104
270.mp3	0.48350245	0.48350245	0.48350245	0.48350245	0.48350245	0.48350245	0.48350245	0.48350245	0.48350245	0.48350245	0.48350245	0.48350245	0.48350245	0.48350245	0.48350245	0.48350245	0.48350245	0.48350245	0.48350245	0.48350245	0.48350245	0.48350245	0.48350245	0.48350245	0.48350245	0.48350245	0.48350245	0.48350245	0.48350245	0.48350245	0.48350245	0.48350245	0.48350245	0.48350245	0.48350245	0.48350245	0.48350245	0.48350245	0.48350245	0.48350245	0.48350245	0.48350245	0.48350245	0.48350245	0.48350245	0.48350245	0.48350245	0.48350245	0.48350245
272.mp3	0.37887627	0.37887627	0.37887627	0.37887627	0.37887627	0.37887627	0.37887627	0.37887627	0.37887627	0.37887627	0.37887627	0.37887627	0.37887627	0.37887627	0.37887627	0.37887627	0.37887627	0.37887627	0.37887627	0.37887627	0.37887627	0.37887627	0.37887627	0.37887627	0.37887627	0.37887627	0.37887627	0.37887627	0.37887627	0.37887627	0.37887627	0.37887627	0.37887627	0.37887627	0.37887627	0.37887627	0.37887627	0.37887627	0.37887627	0.37887627	0.37887627	0.37887627	0.37887627	0.37887627	0.37887627	0.37887627	0.37887627	0.37887627	0.37887627
273.mp3	0.59650886	0.59650886	0.59650886	0.59650886	0.59650886	0.59650886	0.59650886	0.59650886	0.59650886	0.59650886	0.59650886	0.59650886	0.59650886	0.59650886	0.59650886	0.59650886	0.59650886	0.59650886	0.59650886	0.59650886	0.59650886	0.59650886	0.59650886	0.59650886	0.59650886	0.59650886	0.59650886	0.59650886	0.59650886	0.59650886	0.59650886	0.59650886	0.59650886	0.59650886	0.59650886	0.59650886	0.59650886	0.59650886	0.59650886	0.59650886	0.59650886	0.59650886	0.59650886	0.59650886	0.59650886	0.59650886	0.59650886	0.59650886	0.59650886
274.mp3	0.41485086	0.41485086	0.41485086	0.41485086	0.41485086	0.41485086	0.41485086	0.41485086	0.41485086	0.41485086	0.41485086	0.41485086	0.41485086	0.41485086	0.41485086	0.41485086	0.41485086	0.41485086	0.41485086	0.41485086	0.41485086	0.41485086	0.41485086	0.41485086	0.41485086	0.41485086	0.41485086	0.41485086	0.41485086	0.41485086	0.41485086	0.41485086	0.41485086	0.41485086	0.41485086	0.41485086	0.41485086	0.41485086	0.41485086	0.41485086	0.41485086	0.41485086	0.41485086	0.41485086	0.41485086	0.41485086	0.41485086	0.41485086	0.41485086
275.mp3	0.5656074	0.5656074	0.5656074	0.5656074	0.5656074	0.5656074	0.5656074	0.5656074	0.5656074	0.5656074	0.5656074	0.5656074	0.5656074	0.5656074	0.5656074	0.5656074	0.5656074	0.5656074	0.5656074	0.5656074	0.5656074	0.5656074	0.5656074	0.5656074	0.5656074	0.5656074	0.5656074	0.5656074	0.5656074	0.5656074	0.5656074	0.5656074	0.5656074	0.5656074	0.5656074	0.5656074	0.5656074	0.5656074	0.5656074	0.5656074	0.5656074	0.5656074	0.5656074	0.5656074	0.5656074	0.5656074	0.5656074	0.5656074	0.5656074
276.mp3	0.38986665	0.38986665	0.38986665	0.38986665	0.38986665	0.38986665	0.38986665	0.38986665	0.38986665	0.38986665	0.38986665	0.38986665	0.38986665	0.38986665	0.38986665	0.38986665	0.38986665	0.38986665	0.38986665	0.38986665	0.38986665	0.38986665	0.38986665	0.38986665	0.38986665	0.38986665	0.38986665	0.38986665	0.38986665	0.38986665	0.38986665	0.38986665	0.38986665	0.38986665	0.38986665	0.38986665	0.38986665	0.38986665	0.38986665	0.38986665	0.38986665	0.38986665	0.38986665	0.38986665	0.38986665	0.38986665	0.38986665	0.38986665	0.38986665
278.mp3	0.60383296	0.60383296	0.60383296	0.60383296	0.60383296	0.60383296	0.60383296	0.60383296	0.60383296	0.60383296	0.60383296	0.60383296	0.60383296	0.60383296	0.60383296	0.60383296	0.60383296	0.60383296	0.60383296	0.60383296	0.60383296	0.60383296	0.60383296	0.60383296	0.60383296	0.60383296	0.60383296	0.60383296	0.60383296	0.60383296	0.60383296	0.60383296	0.60383296	0.60383296	0.60383296	0.60383296	0.60383296	0.60383296	0.60383296	0.60383296	0.60383296	0.60383296	0.60383296	0.60383296	0.60383296	0.60383296	0.60383296	0.60383296	0.60383296
279.mp3	0.6577109	0.6577109	0.6577109	0.6577109	0.6577109	0.6577109	0.6577109	0.6577109	0.6577109	0.6577109	0.6577109	0.6577109	0.6577109	0.6577109	0.6577109	0.6577109	0.6577109	0.6577109	0.6577109	0.6577109	0.6577109	0.6577109	0.6577109	0.6577109	0.6577109	0.6577109	0.6577109	0.6577109	0.6577109	0.6577109	0.6577109	0.6577109	0.6577109	0.6577109	0.6577109	0.6577109	0.6577109	0.6577109	0.6577109	0.6577109	0.6577109	0.6577109	0.6577109	0.6577109	0.6577109	0.6577109	0.6577109	0.6577109	0.6577109
280.mp3	0.58339465	0.58339465	0.58339465	0.58339465	0.58339465	0.58339465	0.58339465	0.58339465	0.58339465	0.58339465	0.58339465	0.58339465	0.58339465	0.58339465	0.58339465	0.58339465	0.58339465	0.58339465	0.58339465	0.58339465	0.58339465	0.58339465	0.58339465	0.58339465	0.58339465	0.58339465	0.58339465	0.58339465	0.58339465	0.58339465	0.58339465	0.58339465	0.58339465	0.58339465	0.58339465	0.58339465	0.58339465	0.58339465	0.58339465	0.58339465	0.58339465	0.58339465	0.58339465	0.58339465	0.58339465	0.58339465	0.58339465	0.58339465	0.58339465
281.mp3	0.5707941	0.5707941	0.5707941	0.5707941	0.5707941	0.5707941	0.5707941	0.5707941	0.5707941	0.5707941	0.5707941	0.5707941	0.5707941	0.5707941	0.5707941	0.5707941	0.5707941	0.5707941	0.5707941	0.5707941	0.5707941	0.5707941	0.5707941	0.5707941	0.5707941	0.5707941	0.5707941	0.5707941	0.5707941	0.5707941	0.5707941	0.5707941	0.5707941	0.5707941	0.5707941	0.5707941	0.5707941	0.5707941	0.5707941	0.5707941	0.5707941	0.5707941	0.5707941	0.5707941	0.5707941	0.5707941	0.5707941	0.5707941	0.5707941
282.mp3	0.49174786	0.49174786	0.49174786	0.49174786	0.49174786	0.49174786	0.49174786	0.49174786	0.49174786	0.49174786	0.49174786	0.49174786	0.49174786	0.49174786	0.49174786	0.49174786	0.49174786	0.49174786	0.49174786	0.49174786	0.49174786	0.49174786	0.49174786	0.49174786	0.49174786	0.49174786	0.49174786	0.49174786	0.49174786	0.49174786	0.49174786	0.49174786	0.49174786	0.49174786	0.49174786	0.49174786	0.49174786	0.49174786	0.49174786	0.49174786	0.49174786	0.49174786	0.49174786	0.49174786	0.49174786	0.49174786	0.49174786	0.49174786	0.49174786
284.mp3	0.6561618	0.6561618	0.6561618	0.6561618	0.6561618	0.6561618	0.6561618	0.6561618	0.6561618	0.6561618	0.6561618	0.6561618	0.6561618	0.6561618	0.6561618	0.6561618	0.6561618	0.6561618	0.6561618	0.6561618	0.6561618	0.6561618	0.6561618	0.6561618	0.6561618	0.6561618	0.6561618	0.6561618	0.6561618	0.6561618	0.6561618	0.6561618	0.6561618	0.6561618	0.6561618	0.6561618	0.6561618	0.6561618	0.6561618	0.6561618	0.6561618	0.6561618	0.6561618	0.6561618	0.6561618	0.6561618	0.6561618	0.6561618	0.6561618
285.mp3	0.427069	0.427069	0.427069	0.427069	0.427069	0.427069	0.427069	0.427069	0.427069	0.427069	0.427069	0.427069	0.427069	0.427069	0.427069	0.427069	0.427069	0.427069	0.427069	0.427069	0.427069	0.427069	0.427069	0.427069	0.427069	0.427069	0.427069	0.427069	0.427069	0.427069	0.427069	0.427069	0.427069	0.427069	0.427069	0.427069	0.427069	0.427069	0.427069	0.427069	0.427069	0.427069	0.427069	0.427069	0.427069	0.427069	0.427069	0.427069	0.427069
286.mp3	0.5311182	0.5311182	0.5311182	0.5311182	0.5311182	0.5311182	0.5311182	0.5311182	0.5311182	0.5311182	0.5311182	0.5311182	0.5311182	0.5311182	0.5311182	0.5311182	0.5311182	0.5311182	0.5311182	0.5311182	0.5311182	0.5311182	0.5311182	0.5311182	0.5311182	0.5311182	0.5311182	0.5311182	0.5311182	0.5311182	0.5311182	0.5311182	0.5311182	0.5311182	0.5311182	0.5311182	0.5311182	0.5311182	0.5311182	0.5311182	0.5311182	0.5311182	0.5311182	0.5311182	0.5311182	0.5311182	0.5311182	0.5311182	0.5311182
288.mp3	0.64575124	0.64575124	0.64575124	0.64575124	0.64575124	0.64575124	0.64575124	0.64575124	0.64575124	0.64575124	0.64575124	0.64575124	0.64575124	0.64575124	0.64575124	0.64575124	0.64575124	0.64575124	0.64575124	0.64575124	0.64575124	0.64575124	0.64575124	0.64575124	0.64575124	0.64575124	0.64575124	0.64575124	0.64575124	0.64575124	0.64575124	0.64575124	0.64575124	0.64575124	0.64575124	0.64575124	0.64575124	0.64575124	0.64575124	0.64575124	0.64575124	0.64575124	0.64575124	0.64575124	0.64575124	0.64575124	0.64575124	0.64575124	0.64575124
289.mp3	0.41375113	0.41375113	0.41375113	0.41375113	0.41375113	0.41375113	0.41375113	0.41375113	0.41375113	0.41375113	0.41375113	0.41375113	0.41375113	0.41375113	0.41375113	0.41375113	0.41375113	0.41375113	0.41375113	0.41375113	0.41375113	0.41375113	0.41375113	0.41375113	0.41375113	0.41375113	0.41375113	0.41375113	0.41375113	0.41375113	0.41375113	0.41375113	0.41375113	0.41375113	0.41375113	0.41375113	0.41375113	0.41375113	0.41375113	0.41375113	0.41375113	0.41375113	0.41375113	0.41375113	0.41375113	0.41375113	0.41375113	0.41375113	0.41375113
290.mp3	0.41745707	0.41745707	0.41745707	0.41745707	0.41745707	0.41745707	0.41745707	0.41745707	0.41745707	0.41745707	0.41745707	0.41745707	0.41745707	0.41745707	0.41745707	0.41745707	0.41745707	0.41745707	0.41745707	0.41745707	0.41745707	0.41745707	0.41745707	0.41745707	0.41745707	0.41745707	0.41745707	0.41745707	0.41745707	0.41745707	0.41745707	0.41745707	0.41745707	0.41745707	0.41745707	0.41745707	0.41745707	0.41745707	0.41745707	0.41745707	0.41745707	0.41745707	0.41745707	0.41745707	0.41745707	0.41745707	0.41745707	0.41745707	0.41745707
292.mp3	0.39736938	0.39736938	0.39736938	0.39736938	0.39736938	0.39736938	0.39736938	0.39736938	0.39736938	0.39736938	0.39736938	0.39736938	0.39736938	0.39736938	0.39736938	0.39736938	0.39736938	0.39736938	0.39736938	0.39736938	0.39736938	0.39736938	0.39736938	0.39736938	0.39736938	0.39736938	0.39736938	0.39736938	0.39736938	0.39736938	0.39736938	0.39736938	0.39736938	0.39736938	0.39736938	0.39736938	0.39736938	0.39736938	0.39736938	0.39736938	0.39736938	0.39736938	0.39736938	0.39736938	0.39736938	0.39736938	0.39736938	0.39736938	0.39736938
293.mp3	0.55469805	0.55469805	0.55469805	0.55469805	0.55469805	0.55469805	0.55469805	0.55469805	0.55469805	0.55469805	0.55469805	0.55469805	0.55469805	0.55469805	0.55469805	0.55469805	0.55469805	0.55469805	0.55469805	0.55469805	0.55469805	0.55469805	0.55469805	0.55469805	0.55469805	0.55469805	0.55469805	0.55469805	0.55469805	0.55469805	0.55469805	0.55469805	0.55469805	0.55469805	0.55469805	0.55469805	0.55469805	0.55469805	0.55469805	0.55469805	0.55469805	0.55469805	0.55469805	0.55469805	0.55469805	0.55469805	0.55469805	0.55469805	0.55469805
294.mp3	0.24278048	0.24278048	0.24278048	0.24278048	0.24278048	0.24278048	0.24278048	0.24278048	0.24278048	0.24278048	0.24278048	0.24278048	0.24278048	0.24278048	0.24278048	0.24278048	0.24278048	0.24278048	0.24278048	0.24278048	0.24278048	0.24278048	0.24278048	0.24278048	0.24278048	0.24278048	0.24278048	0.24278048	0.24278048	0.24278048	0.24278048	0.24278048	0.24278048	0.24278048	0.24278048	0.24278048	0.24278048	0.24278048	0.24278048	0.24278048	0.24278048	0.24278048	0.24278048	0.24278048	0.24278048	0.24278048	0.24278048	0.24278048	0.24278048
296.mp3	0.38039935	0.38039935	0.38039935	0.38039935	0.38039935	0.38039935	0.38039935	0.38039935	0.38039935	0.38039935	0.38039935	0.38039935	0.38039935	0.38039935	0.38039935	0.38039935	0.38039935	0.38039935	0.38039935	0.38039935	0.38039935	0.38039935	0.38039935	0.38039935	0.38039935	0.38039935	0.38039935	0.38039935	0.38039935	0.38039935	0.38039935	0.38039935	0.38039935	0.38039935	0.38039935	0.38039935	0.38039935	0.38039935	0.38039935	0.38039935	0.38039935	0.38039935	0.38039935	0.38039935	0.38039935	0.38039935	0.38039935	0.38039935	0.38039935
297.mp3	0.72306865	0.72306865	0.72306865	0.72306865	0.72306865	0.72306865	0.72306865	0.72306865	0.72306865	0.72306865	0.72306865	0.72306865	0.72306865	0.72306865	0.72306865	0.72306865	0.72306865	0.72306865	0.72306865	0.72306865	0.72306865	0.72306865	0.72306865	0.72306865	0.72306865	0.72306865	0.72306865	0.72306865	0.72306865	0.72306865	0.72306865	0.72306865	0.72306865	0.72306865	0.72306865	0.72306865	0.72306865	0.72306865	0.72306865	0.72306865	0.72306865	0.72306865	0.72306865	0.72306865	0.72306865	0.72306865	0.72306865	0.72306865	0.72306865
298.mp3	0.64513385	0.64513385	0.64513385	0.64513385	0.64513385	0.64513385	0.64513385	0.64513385	0.64513385	0.64513385	0.64513385	0.64513385	0.64513385	0.64513385	0.64513385	0.64513385	0.64513385	0.64513385	0.64513385	0.64513385	0.64513385	0.64513385	0.64513385	0.64513385	0.64513385	0.64513385	0.64513385	0.64513385	0.64513385	0.64513385	0.64513385	0.64513385	0.64513385	0.64513385	0.64513385	0.64513385	0.64513385	0.64513385	0.64513385	0.64513385	0.64513385	0.64513385	0.64513385	0.64513385	0.64513385	0.64513385	0.64513385	0.64513385	0.64513385
299.mp3	0.5271176	0.5271176	0.5271176	0.5271176	0.5271176	0.5271176	0.5271176	0.5271176	0.5271176	0.5271176	0.5271176	0.5271176	0.5271176	0.5271176	0.5271176	0.5271176	0.5271176	0.5271176	0.5271176	0.5271176	0.5271176	0.5271176	0.5271176	0.5271176	0.5271176	0.5271176	0.5271176	0.5271176	0.5271176	0.5271176	0.5271176	0.5271176	0.5271176	0.5271176	0.5271176	0.5271176	0.5271176	0.5271176	0.5271176	0.5271176	0.5271176	0.5271176	0.5271176	0.5271176	0.5271176	0.5271176	0.5271176	0.5271176	0.5271176
300.mp3	0.4884476	0.4884476	0.4884476	0.4884476	0.4884476	0.4884476	0.4884476	0.4884476	0.4884476	0.4884476	0.4884476	0.4884476	0.4884476	0.4884476	0.4884476	0.4884476	0.4884476	0.4884476	0.4884476	0.4884476	0.4884476	0.4884476	0.4884476	0.4884476	0.4884476	0.4884476	0.4884476	0.4884476	0.4884476	0.4884476	0.4884476	0.4884476	0.4884476	0.4884476	0.4884476	0.4884476	0.4884476	0.4884476	0.4884476	0.4884476	0.4884476	0.4884476	0.4884476	0.4884476	0.4884476	0.4884476	0.4884476	0.4884476	0.4884476
301.mp3	0.6954852	0.6954852	0.6954852	0.6954852	0.6954852	0.6954852	0.6954852	0.6954852	0.6954852	0.6954852	0.6954852	0.6954852	0.6954852	0.6954852	0.6954852	0.6954852	0.6954852	0.6954852	0.6954852	0.6954852	0.6954852	0.6954852	0.6954852	0.6954852	0.6954852	0.6954852	0.6954852	0.6954852	0.6954852	0.6954852	0.6954852	0.6954852	0.6954852	0.6954852	0.6954852	0.6954852	0.6954852	0.6954852	0.6954852	0.6954852	0.6954852	0.6954852	0.6954852	0.6954852	0.6954852	0.6954852	0.6954852	0.6954852	0.6954852
302.mp3	0.00913973	0.00913973	0.00913973	0.00913973	0.00913973	0.00913973	0.00913973	0.00913973	0.00913973	0.00913973	0.00913973	0.00913973	0.00913973	0.00913973	0.00913973	0.00913973	0.00913973	0.00913973	0.00913973	0.00913973	0.00913973	0.00913973	0.00913973	0.00913973	0.00913973	0.00913973	0.00913973	0.00913973	0.00913973	0.00913973	0.00913973	0.00913973	0.00913973	0.00913973	0.00913973	0.00913973	0.00913973	0.00913973	0.00913973	0.00913973	0.00913973	0.00913973	0.00913973	0.00913973	0.00913973	0.00913973	0.00913973	0.00913973	0.00913973
303.mp3	0.43027356	0.43027356	0.43027356	0.43027356	0.43027356	0.43027356	0.43027356	0.43027356	0.43027356	0.43027356	0.43027356	0.43027356	0.43027356	0.43027356	0.43027356	0.43027356	0.43027356	0.43027356	0.43027356	0.43027356	0.43027356	0.43027356	0.43027356	0.43027356	0.43027356	0.43027356	0.43027356	0.43027356	0.43027356	0.43027356	0.43027356	0.43027356	0.43027356	0.43027356	0.43027356	0.43027356	0.43027356	0.43027356	0.43027356	0.43027356	0.43027356	0.43027356	0.43027356	0.43027356	0.43027356	0.43027356	0.43027356	0.43027356	0.43027356
304.mp3	0.5552719	0.5552719	0.5552719	0.5552719	0.5552719	0.5552719	0.5552719	0.5552719	0.5552719	0.5552719	0.5552719	0.5552719	0.5552719	0.5552719	0.5552719	0.5552719	0.5552719	0.5552719	0.5552719	0.5552719	0.5552719	0.5552719	0.5552719	0.5552719	0.5552719	0.5552719	0.5552719	0.5552719	0.5552719	0.5552719	0.5552719	0.5552719	0.5552719	0.5552719	0.5552719	0.5552719	0.5552719	0.5552719	0.5552719	0.5552719	0.5552719	0.5552719	0.5552719	0.5552719	0.5552719	0.5552719	0.5552719	0.5552719	0.5552719
305.mp3	0.6110443	0.6110443	0.6110443	0.6110443	0.6110443	0.6110443	0.6110443	0.6110443	0.6110443	0.6110443	0.6110443	0.6110443	0.6110443	0.6110443	0.6110443	0.6110443	0.6110443	0.6110443	0.6110443	0.6110443	0.6110443	0.6110443	0.6110443	0.6110443	0.6110443	0.6110443	0.6110443	0.6110443	0.6110443	0.6110443	0.6110443	0.6110443	0.6110443	0.6110443	0.6110443	0.6110443	0.6110443	0.6110443	0.6110443	0.6110443	0.6110443	0.6110443	0.6110443	0.6110443	0.6110443	0.6110443	0.6110443	0.6110443	0.6110443
306.mp3	0.5459326	0.5459326	0.5459326	0.5459326	0.5459326	0.5459326	0.5459326	0.5459326	0.5459326	0.5459326	0.5459326	0.5459326	0.5459326	0.5459326	0.5459326	0.5459326	0.5459326	0.5459326	0.5459326	0.5459326	0.5459326	0.5459326	0.5459326	0.5459326	0.5459326	0.5459326	0.5459326	0.5459326	0.5459326	0.5459326	0.5459326	0.5459326	0.5459326	0.5459326	0.5459326	0.5459326	0.5459326	0.5459326	0.5459326	0.5459326	0.5459326	0.5459326	0.5459326	0.5459326	0.5459326	0.5459326	0.5459326	0.5459326	0.5459326
307.mp3	0.52851164	0.52851164	0.52851164	0.52851164	0.52851164	0.52851164	0.52851164	0.52851164	0.52851164	0.52851164	0.52851164	0.52851164	0.52851164	0.52851164	0.52851164	0.52851164	0.52851164	0.52851164	0.52851164	0.52851164	0.52851164	0.52851164	0.52851164	0.52851164	0.52851164	0.52851164	0.52851164	0.52851164	0.52851164	0.52851164	0.52851164	0.52851164	0.52851164	0.52851164	0.52851164	0.52851164	0.52851164	0.52851164	0.52851164	0.52851164	0.52851164	0.52851164	0.52851164	0.52851164	0.52851164	0.52851164	0.52851164	0.52851164	0.52851164
308.mp3	0.47011805	0.47011805	0.47011805	0.47011805	0.47011805	0.47011805	0.47011805	0.47011805	0.47011805	0.47011805	0.47011805	0.47011805	0.47011805	0.47011805	0.47011805	0.47011805	0.47011805	0.47011805	0.47011805	0.47011805	0.47011805	0.47011805	0.47011805	0.47011805	0.47011805	0.47011805	0.47011805	0.47011805	0.47011805	0.47011805	0.47011805	0.47011805	0.47011805	0.47011805	0.47011805	0.47011805	0.47011805	0.47011805	0.47011805	0.47011805	0.47011805	0.47011805	0.47011805	0.47011805	0.47011805	0.47011805	0.47011805	0.47011805	0.47011805
309.mp3	0.43064028	0.43064028	0.43064028	0.43064028	0.43064028	0.43064028	0.43064028	0.43064028	0.43064028	0.43064028	0.43064028	0.43064028	0.43064028	0.43064028	0.43064028	0.43064028	0.43064028	0.43064028	0.43064028	0.43064028	0.43064028	0.43064028	0.43064028	0.43064028	0.43064028	0.43064028	0.43064028	0.43064028	0.43064028	0.43064028	0.43064028	0.43064028	0.43064028	0.43064028	0.43064028	0.43064028	0.43064028	0.43064028	0.43064028	0.43064028	0.43064028	0.43064028	0.43064028	0.43064028	0.43064028	0.43064028	0.43064028	0.43064028	0.43064028
310.mp3	0.5774154	0.5774154	0.5774154	0.5774154	0.5774154	0.5774154	0.5774154	0.5774154	0.5774154	0.5774154	0.5774154	0.5774154	0.5774154	0.5774154	0.5774154	0.5774154	0.5774154	0.5774154	0.5774154	0.5774154	0.5774154	0.5774154	0.5774154	0.5774154	0.5774154	0.5774154	0.5774154	0.5774154	0.5774154	0.5774154	0.5774154	0.5774154	0.5774154	0.5774154	0.5774154	0.5774154	0.5774154	0.5774154	0.5774154	0.5774154	0.5774154	0.5774154	0.5774154	0.5774154	0.5774154	0.5774154	0.5774154	0.5774154	0.5774154
311.mp3	0.6581998	0.6581998	0.6581998	0.6581998	0.6581998	0.6581998	0.6581998	0.6581998	0.6581998	0.6581998	0.6581998	0.6581998	0.6581998	0.6581998	0.6581998	0.6581998	0.6581998	0.6581998	0.6581998	0.6581998	0.6581998	0.6581998	0.6581998	0.6581998	0.6581998	0.6581998	0.6581998	0.6581998	0.6581998	0.6581998	0.6581998	0.6581998	0.6581998	0.6581998	0.6581998	0.6581998	0.6581998	0.6581998	0.6581998	0.6581998	0.6581998	0.6581998	0.6581998	0.6581998	0.6581998	0.6581998	0.6581998	0.6581998	0.6581998
312.mp3	0.52148044	0.52148044	0.52148044	0.52148044	0.52148044	0.52148044	0.52148044	0.52148044	0.52148044	0.52148044	0.52148044	0.52148044	0.52148044	0.52148044	0.52148044	0.52148044	0.52148044	0.52148044	0.52148044	0.52148044	0.52148044	0.52148044	0.52148044	0.52148044	0.52148044	0.52148044	0.52148044	0.52148044	0.52148044	0.52148044	0.52148044	0.52148044	0.52148044	0.52148044	0.52148044	0.52148044	0.52148044	0.52148044	0.52148044	0.52148044	0.52148044	0.52148044	0.52148044	0.52148044	0.52148044	0.52148044	0.52148044	0.52148044	0.52148044
313.mp3	0.71388686	0.71388686	0.71388686	0.71388686	0.71388686	0.71388686	0.71388686	0.71388686	0.71388686	0.71388686	0.71388686	0.71388686	0.71388686	0.71388686	0.71388686	0.71388686	0.71388686	0.71388686	0.71388686	0.71388686	0.71388686	0.71388686	0.71388686	0.71388686	0.71388686	0.71388686	0.71388686	0.71388686	0.71388686	0.71388686	0.71388686	0.71388686	0.71388686	0.71388686	0.71388686	0.71388686	0.71388686	0.71388686	0.71388686	0.71388686	0.71388686	0.71388686	0.71388686	0.71388686	0.71388686	0.71388686	0.71388686	0.71388686	0.71388686
314.mp3	0.55934453	0.55934453	0.55934453	0.55934453	0.55934453	0.55934453	0.55934453	0.55934453	0.55934453	0.55934453	0.55934453	0.55934453	0.55934453	0.55934453	0.55934453	0.55934453	0.55934453	0.55934453	0.55934453	0.55934453	0.55934453	0.55934453	0.55934453	0.55934453	0.55934453	0.55934453	0.55934453	0.55934453	0.55934453	0.55934453	0.55934453	0.55934453	0.55934453	0.55934453	0.55934453	0.55934453	0.55934453	0.55934453	0.55934453	0.55934453	0.55934453	0.55934453	0.55934453	0.55934453	0.55934453	0.55934453	0.55934453	0.55934453	0.55934453
315.mp3	0.52503633	0.52503633	0.52503633	0.52503633	0.52503633	0.52503633	0.52503633	0.52503633	0.52503633	0.52503633	0.52503633	0.52503633	0.52503633	0.52503633	0.52503633	0.52503633	0.52503633	0.52503633	0.52503633	0.52503633	0.52503633	0.52503633	0.52503633	0.52503633	0.52503633	0.52503633	0.52503633	0.52503633	0.52503633	0.52503633	0.52503633	0.52503633	0.52503633	0.52503633	0.52503633	0.52503633	0.52503633	0.52503633	0.52503633	0.52503633	0.52503633	0.52503633	0.52503633	0.52503633	0.52503633	0.52503633	0.52503633	0.52503633	0.52503633
316.mp3	0.60496515	0.60496515	0.60496515	0.60496515	0.60496515	0.60496515	0.60496515	0.60496515	0.60496515	0.60496515	0.60496515	0.60496515	0.60496515	0.60496515	0.60496515	0.60496515	0.60496515	0.60496515	0.60496515	0.60496515	0.60496515	0.60496515	0.60496515	0.60496515	0.60496515	0.60496515	0.60496515	0.60496515	0.60496515	0.60496515	0.60496515	0.60496515	0.60496515	0.60496515	0.60496515	0.60496515	0.60496515	0.60496515	0.60496515	0.60496515	0.60496515	0.60496515	0.60496515	0.60496515	0.60496515	0.60496515	0.60496515	0.60496515	0.60496515
317.mp3	0.35058618	0.35058618	0.35058618	0.35058618	0.35058618	0.35058618	0.35058618	0.35058618	0.35058618	0.35058618	0.35058618	0.35058618	0.35058618	0.35058618	0.35058618	0.35058618	0.35058618	0.35058618	0.35058618	0.35058618	0.35058618	0.35058618	0.35058618	0.35058618	0.35058618	0.35058618	0.35058618	0.35058618	0.35058618	0.35058618	0.35058618	0.35058618	0.35058618	0.35058618	0.35058618	0.35058618	0.35058618	0.35058618	0.35058618	0.35058618	0.35058618	0.35058618	0.35058618	0.35058618	0.35058618	0.35058618	0.35058618	0.35058618	0.35058618
318.mp3	0.42396396	0.42396396	0.42396396	0.42396396	0.42396396	0.42396396	0.42396396	0.42396396	0.42396396	0.42396396	0.42396396	0.42396396	0.42396396	0.42396396	0.42396396	0.42396396	0.42396396	0.42396396	0.42396396	0.42396396	0.42396396	0.42396396	0.42396396	0.42396396	0.42396396	0.42396396	0.42396396	0.42396396	0.42396396	0.42396396	0.42396396	0.42396396	0.42396396	0.42396396	0.42396396	0.42396396	0.42396396	0.42396396	0.42396396	0.42396396	0.42396396	0.42396396	0.42396396	0.42396396	0.42396396	0.42396396	0.42396396	0.42396396	0.42396396
319.mp3	0.5175524	0.5175524	0.5175524	0.5175524	0.5175524	0.5175524	0.5175524	0.5175524	0.5175524	0.5175524	0.5175524	0.5175524	0.5175524	0.5175524	0.5175524	0.5175524	0.5175524	0.5175524	0.5175524	0.5175524	0.5175524	0.5175524	0.5175524	0.5175524	0.5175524	0.5175524	0.5175524	0.5175524	0.5175524	0.5175524	0.5175524	0.5175524	0.5175524	0.5175524	0.5175524	0.5175524	0.5175524	0.5175524	0.5175524	0.5175524	0.5175524	0.5175524	0.5175524	0.5175524	0.5175524	0.5175524	0.5175524	0.5175524	0.5175524
320.mp3	0.3537139	0.3537139	0.3537139	0.3537139	0.3537139	0.3537139	0.3537139	0.3537139	0.3537139	0.3537139	0.3537139	0.3537139	0.3537139	0.3537139	0.3537139	0.3537139	0.3537139	0.3537139	0.3537139	0.3537139	0.3537139	0.3537139	0.3537139	0.3537139	0.3537139	0.3537139	0.3537139	0.3537139	0.3537139	0.3537139	0.3537139	0.3537139	0.3537139	0.3537139	0.3537139	0.3537139	0.3537139	0.3537139	0.3537139	0.3537139	0.3537139	0.3537139	0.3537139	0.3537139	0.3537139	0.3537139	0.3537139	0.3537139	0.3537139
321.mp3	0.30767077	0.30767077	0.30767077	0.30767077	0.30767077	0.30767077	0.30767077	0.30767077	0.30767077	0.30767077	0.30767077	0.30767077	0.30767077	0.30767077	0.30767077	0.30767077	0.30767077	0.30767077	0.30767077	0.30767077	0.30767077	0.30767077	0.30767077	0.30767077	0.30767077	0.30767077	0.30767077	0.30767077	0.30767077	0.30767077	0.30767077	0.30767077	0.30767077	0.30767077	0.30767077	0.30767077	0.30767077	0.30767077	0.30767077	0.30767077	0.30767077	0.30767077	0.30767077	0.30767077	0.30767077	0.30767077	0.30767077	0.30767077	0.30767077
322.mp3	0.51937705	0.51937705	0.51937705	0.51937705	0.51937705	0.51937705	0.51937705	0.51937705	0.51937705	0.51937705	0.51937705	0.51937705	0.51937705	0.51937705	0.51937705	0.51937705	0.51937705	0.51937705	0.51937705	0.51937705	0.51937705	0.51937705	0.51937705	0.51937705	0.51937705	0.51937705	0.51937705	0.51937705	0.51937705	0.51937705	0.51937705	0.51937705	0.51937705	0.51937705	0.51937705	0.51937705	0.51937705	0.51937705	0.51937705	0.51937705	0.51937705	0.51937705	0.51937705	0.51937705	0.51937705	0.51937705	0.51937705	0.51937705	0.51937705
323.mp3	0.53768146	0.53768146	0.53768146	0.53768146	0.53768146	0.53768146	0.53768146	0.53768146	0.53768146	0.53768146	0.53768146	0.53768146	0.53768146	0.53768146	0.53768146	0.53768146	0.53768146	0.53768146	0.53768146	0.53768146	0.53768146	0.53768146	0.53768146	0.53768146	0.53768146	0.53768146	0.53768146	0.53768146	0.53768146	0.53768146	0.53768146	0.53768146	0.53768146	0.53768146	0.53768146	0.53768146	0.53768146	0.53768146	0.53768146	0.53768146	0.53768146	0.53768146	0.53768146	0.53768146	0.53768146	0.53768146	0.53768146	0.53768146	0.53768146
324.mp3	0.5925221	0.5925221	0.5925221	0.5925221	0.5925221	0.5925221	0.5925221	0.5925221	0.5925221	0.5925221	0.5925221	0.5925221	0.5925221	0.5925221	0.5925221	0.5925221	0.5925221	0.5925221	0.5925221	0.5925221	0.5925221	0.5925221	0.5925221	0.5925221	0.5925221	0.5925221	0.5925221	0.5925221	0.5925221	0.5925221	0.5925221	0.5925221	0.5925221	0.5925221	0.5925221	0.5925221	0.5925221	0.5925221	0.5925221	0.5925221	0.5925221	0.5925221	0.5925221	0.5925221	0.5925221	0.5925221	0.5925221	0.5925221	0.5925221
325.mp3	0.5686884	0.5686884	0.5686884	0.5686884	0.5686884	0.5686884	0.5686884	0.5686884	0.5686884	0.5686884	0.5686884	0.5686884	0.5686884	0.5686884	0.5686884	0.5686884	0.5686884	0.5686884	0.5686884	0.5686884	0.5686884	0.5686884	0.5686884	0.5686884	0.5686884	0.5686884	0.5686884	0.5686884	0.5686884	0.5686884	0.5686884	0.5686884	0.5686884	0.5686884	0.5686884	0.5686884	0.5686884	0.5686884	0.5686884	0.5686884	0.5686884	0.5686884	0.5686884	0.5686884	0.5686884	0.5686884	0.5686884	0.5686884	0.5686884
326.mp3	0.66809195	0.66809195	0.66809195	0.66809195	0.66809195	0.66809195	0.66809195	0.66809195	0.66809195	0.66809195	0.66809195	0.66809195	0.66809195	0.66809195	0.66809195	0.66809195	0.66809195	0.66809195	0.66809195	0.66809195	0.66809195	0.66809195	0.66809195	0.66809195	0.66809195	0.66809195	0.66809195	0.66809195	0.66809195	0.66809195	0.66809195	0.66809195	0.66809195	0.66809195	0.66809195	0.66809195	0.66809195	0.66809195	0.66809195	0.66809195	0.66809195	0.66809195	0.66809195	0.66809195	0.66809195	0.66809195	0.66809195	0.66809195	0.66809195
327.mp3	0.6318592	0.6318592	0.6318592	0.6318592	0.6318592	0.6318592	0.6318592	0.6318592	0.6318592	0.6318592	0.6318592	0.6318592	0.6318592	0.6318592	0.6318592	0.6318592	0.6318592	0.6318592	0.6318592	0.6318592	0.6318592	0.6318592	0.6318592	0.6318592	0.6318592	0.6318592	0.6318592	0.6318592	0.6318592	0.6318592	0.6318592	0.6318592	0.6318592	0.6318592	0.6318592	0.6318592	0.6318592	0.6318592	0.6318592	0.6318592	0.6318592	0.6318592	0.6318592	0.6318592	0.6318592	0.6318592	0.6318592	0.6318592	0.6318592
328.mp3	0.49155772	0.49155772	0.49155772	0.49155772	0.49155772	0.49155772	0.49155772	0.49155772	0.49155772	0.49155772	0.49155772	0.49155772	0.49155772	0.49155772	0.49155772	0.49155772	0.49155772	0.49155772	0.49155772	0.49155772	0.49155772	0.49155772	0.49155772	0.49155772	0.49155772	0.49155772	0.49155772	0.49155772	0.49155772	0.49155772	0.49155772	0.49155772	0.49155772	0.49155772	0.49155772	0.49155772	0.49155772	0.49155772	0.49155772	0.49155772	0.49155772	0.49155772	0.49155772	0.49155772	0.49155772	0.49155772	0.49155772	0.49155772	0.49155772
329.mp3	0.53384566	0.53384566	0.53384566	0.53384566	0.53384566	0.53384566	0.53384566	0.53384566	0.53384566	0.53384566	0.53384566	0.53384566	0.53384566	0.53384566	0.53384566	0.53384566	0.53384566	0.53384566	0.53384566	0.53384566	0.53384566	0.53384566	0.53384566	0.53384566	0.53384566	0.53384566	0.53384566	0.53384566	0.53384566	0.53384566	0.53384566	0.53384566	0.53384566	0.53384566	0.53384566	0.53384566	0.53384566	0.53384566	0.53384566	0.53384566	0.53384566	0.53384566	0.53384566	0.53384566	0.53384566	0.53384566	0.53384566	0.53384566	0.53384566
330.mp3	0.43546748	0.43546748	0.43546748	0.43546748	0.43546748	0.43546748	0.43546748	0.43546748	0.43546748	0.43546748	0.43546748	0.43546748	0.43546748	0.43546748	0.43546748	0.43546748	0.43546748	0.43546748	0.43546748	0.43546748	0.43546748	0.43546748	0.43546748	0.43546748	0.43546748	0.43546748	0.43546748	0.43546748	0.43546748	0.43546748	0.43546748	0.43546748	0.43546748	0.43546748	0.43546748	0.43546748	0.43546748	0.43546748	0.43546748	0.43546748	0.43546748	0.43546748	0.43546748	0.43546748	0.43546748	0.43546748	0.43546748	0.43546748	0.43546748
332.mp3	0.63432574	0.63432574	0.63432574	0.63432574	0.63432574	0.63432574	0.63432574	0.63432574	0.63432574	0.63432574	0.63432574	0.63432574	0.63432574	0.63432574	0.63432574	0.63432574	0.63432574	0.63432574	0.63432574	0.63432574	0.63432574	0.63432574	0.63432574	0.63432574	0.63432574	0.63432574	0.63432574	0.63432574	0.63432574	0.63432574	0.63432574	0.63432574	0.63432574	0.63432574	0.63432574	0.63432574	0.63432574	0.63432574	0.63432574	0.63432574	0.63432574	0.63432574	0.63432574	0.63432574	0.63432574	0.63432574	0.63432574	0.63432574	0.63432574
333.mp3	0.2727836	0.2727836	0.2727836	0.2727836	0.2727836	0.2727836	0.2727836	0.2727836	0.2727836	0.2727836	0.2727836	0.2727836	0.2727836	0.2727836	0.2727836	0.2727836	0.2727836	0.2727836	0.2727836	0.2727836	0.2727836	0.2727836	0.2727836	0.2727836	0.2727836	0.2727836	0.2727836	0.2727836	0.2727836	0.2727836	0.2727836	0.2727836	0.2727836	0.2727836	0.2727836	0.2727836	0.2727836	0.2727836	0.2727836	0.2727836	0.2727836	0.2727836	0.2727836	0.2727836	0.2727836	0.2727836	0.2727836	0.2727836	0.2727836
334.mp3	0.45538217	0.45538217	0.45538217	0.45538217	0.45538217	0.45538217	0.45538217	0.45538217	0.45538217	0.45538217	0.45538217	0.45538217	0.45538217	0.45538217	0.45538217	0.45538217	0.45538217	0.45538217	0.45538217	0.45538217	0.45538217	0.45538217	0.45538217	0.45538217	0.45538217	0.45538217	0.45538217	0.45538217	0.45538217	0.45538217	0.45538217	0.45538217	0.45538217	0.45538217	0.45538217	0.45538217	0.45538217	0.45538217	0.45538217	0.45538217	0.45538217	0.45538217	0.45538217	0.45538217	0.45538217	0.45538217	0.45538217	0.45538217	0.45538217
335.mp3	0.6060789	0.6060789	0.6060789	0.6060789	0.6060789	0.6060789	0.6060789	0.6060789	0.6060789	0.6060789	0.6060789	0.6060789	0.6060789	0.6060789	0.6060789	0.6060789	0.6060789	0.6060789	0.6060789	0.6060789	0.6060789	0.6060789	0.6060789	0.6060789	0.6060789	0.6060789	0.6060789	0.6060789	0.6060789	0.6060789	0.6060789	0.6060789	0.6060789	0.6060789	0.6060789	0.6060789	0.6060789	0.6060789	0.6060789	0.6060789	0.6060789	0.6060789	0.6060789	0.6060789	0.6060789	0.6060789	0.6060789	0.6060789	0.6060789
336.mp3	0.674058	0.674058	0.674058	0.674058	0.674058	0.674058	0.674058	0.674058	0.674058	0.674058	0.674058	0.674058	0.674058	0.674058	0.674058	0.674058	0.674058	0.674058	0.674058	0.674058	0.674058	0.674058	0.674058	0.674058	0.674058	0.674058	0.674058	0.674058	0.674058	0.674058	0.674058	0.674058	0.674058	0.674058	0.674058	0.674058	0.674058	0.674058	0.674058	0.674058	0.674058	0.674058	0.674058	0.674058	0.674058	0.674058	0.674058	0.674058	0.674058
338.mp3	0.50996816	0.50996816	0.50996816	0.50996816	0.50996816	0.50996816	0.50996816	0.50996816	0.50996816	0.50996816	0.50996816	0.50996816	0.50996816	0.50996816	0.50996816	0.50996816	0.50996816	0.50996816	0.50996816	0.50996816	0.50996816	0.50996816	0.50996816	0.50996816	0.50996816	0.50996816	0.50996816	0.50996816	0.50996816	0.50996816	0.50996816	0.50996816	0.50996816	0.50996816	0.50996816	0.50996816	0.50996816	0.50996816	0.50996816	0.50996816	0.50996816	0.50996816	0.50996816	0.50996816	0.50996816	0.50996816	0.50996816	0.50996816	0.50996816
339.mp3	0.53717744	0.53717744	0.53717744	0.53717744	0.53717744	0.53717744	0.53717744	0.53717744	0.53717744	0.53717744	0.53717744	0.53717744	0.53717744	0.53717744	0.53717744	0.53717744	0.53717744	0.53717744	0.53717744	0.53717744	0.53717744	0.53717744	0.53717744	0.53717744	0.53717744	0.53717744	0.53717744	0.53717744	0.53717744	0.53717744	0.53717744	0.53717744	0.53717744	0.53717744	0.53717744	0.53717744	0.53717744	0.53717744	0.53717744	0.53717744	0.53717744	0.53717744	0.53717744	0.53717744	0.53717744	0.53717744	0.53717744	0.53717744	0.53717744
340.mp3	0.48105773	0.48105773	0.48105773	0.48105773	0.48105773	0.48105773	0.48105773	0.48105773	0.48105773	0.48105773	0.48105773	0.48105773	0.48105773	0.48105773	0.48105773	0.48105773	0.48105773	0.48105773	0.48105773	0.48105773	0.48105773	0.48105773	0.48105773	0.48105773	0.48105773	0.48105773	0.48105773	0.48105773	0.48105773	0.48105773	0.48105773	0.48105773	0.48105773	0.48105773	0.48105773	0.48105773	0.48105773	0.48105773	0.48105773	0.48105773	0.48105773	0.48105773	0.48105773	0.48105773	0.48105773	0.48105773	0.48105773	0.48105773	0.48105773
341.mp3	0.6136842	0.6136842	0.6136842	0.6136842	0.6136842	0.6136842	0.6136842	0.6136842	0.6136842	0.6136842	0.6136842	0.6136842	0.6136842	0.6136842	0.6136842	0.6136842	0.6136842	0.6136842	0.6136842	0.6136842	0.6136842	0.6136842	0.6136842	0.6136842	0.6136842	0.6136842	0.6136842	0.6136842	0.6136842	0.6136842	0.6136842	0.6136842	0.6136842	0.6136842	0.6136842	0.6136842	0.6136842	0.6136842	0.6136842	0.6136842	0.6136842	0.6136842	0.6136842	0.6136842	0.6136842	0.6136842	0.6136842	0.6136842	0.6136842
342.mp3	0.5360643	0.5360643	0.5360643	0.5360643	0.5360643	0.5360643	0.5360643	0.5360643	0.5360643	0.5360643	0.5360643	0.5360643	0.5360643	0.5360643	0.5360643	0.5360643	0.5360643	0.5360643	0.5360643	0.5360643	0.5360643	0.5360643	0.5360643	0.5360643	0.5360643	0.5360643	0.5360643	0.5360643	0.5360643	0.5360643	0.5360643	0.5360643	0.5360643	0.5360643	0.5360643	0.5360643	0.5360643	0.5360643	0.5360643	0.5360643	0.5360643	0.5360643	0.5360643	0.5360643	0.5360643	0.5360643	0.5360643	0.5360643	0.5360643
343.mp3	0.46849883	0.46849883	0.46849883	0.46849883	0.46849883	0.46849883	0.46849883	0.46849883	0.46849883	0.46849883	0.46849883	0.46849883	0.46849883	0.46849883	0.46849883	0.46849883	0.46849883	0.46849883	0.46849883	0.46849883	0.46849883	0.46849883	0.46849883	0.46849883	0.46849883	0.46849883	0.46849883	0.46849883	0.46849883	0.46849883	0.46849883	0.46849883	0.46849883	0.46849883	0.46849883	0.46849883	0.46849883	0.46849883	0.46849883	0.46849883	0.46849883	0.46849883	0.46849883	0.46849883	0.46849883	0.46849883	0.46849883	0.46849883	0.46849883
344.mp3	0.5054442	0.5054442	0.5054442	0.5054442	0.5054442	0.5054442	0.5054442	0.5054442	0.5054442	0.5054442	0.5054442	0.5054442	0.5054442	0.5054442	0.5054442	0.5054442	0.5054442	0.5054442	0.5054442	0.5054442	0.5054442	0.5054442	0.5054442	0.5054442	0.5054442	0.5054442	0.5054442	0.5054442	0.5054442	0.5054442	0.5054442	0.5054442	0.5054442	0.5054442	0.5054442	0.5054442	0.5054442	0.5054442	0.5054442	0.5054442	0.5054442	0.5054442	0.5054442	0.5054442	0.5054442	0.5054442	0.5054442	0.5054442	0.5054442
345.mp3	0.48729485	0.48729485	0.48729485	0.48729485	0.48729485	0.48729485	0.48729485	0.48729485	0.48729485	0.48729485	0.48729485	0.48729485	0.48729485	0.48729485	0.48729485	0.48729485	0.48729485	0.48729485	0.48729485	0.48729485	0.48729485	0.48729485	0.48729485	0.48729485	0.48729485	0.48729485	0.48729485	0.48729485	0.48729485	0.48729485	0.48729485	0.48729485	0.48729485	0.48729485	0.48729485	0.48729485	0.48729485	0.48729485	0.48729485	0.48729485	0.48729485	0.48729485	0.48729485	0.48729485	0.48729485	0.48729485	0.48729485	0.48729485	0.48729485
346.mp3	0.6042414	0.6042414	0.6042414	0.6042414	0.6042414	0.6042414	0.6042414	0.6042414	0.6042414	0.6042414	0.6042414	0.6042414	0.6042414	0.6042414	0.6042414	0.6042414	0.6042414	0.6042414	0.6042414	0.6042414	0.6042414	0.6042414	0.6042414	0.6042414	0.6042414	0.6042414	0.6042414	0.6042414	0.6042414	0.6042414	0.6042414	0.6042414	0.6042414	0.6042414	0.6042414	0.6042414	0.6042414	0.6042414	0.6042414	0.6042414	0.6042414	0.6042414	0.6042414	0.6042414	0.6042414	0.6042414	0.6042414	0.6042414	0.6042414
347.mp3	0.37555802	0.37555802	0.37555802	0.37555802	0.37555802	0.37555802	0.37555802	0.37555802	0.37555802	0.37555802	0.37555802	0.37555802	0.37555802	0.37555802	0.37555802	0.37555802	0.37555802	0.37555802	0.37555802	0.37555802	0.37555802	0.37555802	0.37555802	0.37555802	0.37555802	0.37555802	0.37555802	0.37555802	0.37555802	0.37555802	0.37555802	0.37555802	0.37555802	0.37555802	0.37555802	0.37555802	0.37555802	0.37555802	0.37555802	0.37555802	0.37555802	0.37555802	0.37555802	0.37555802	0.37555802	0.37555802	0.37555802	0.37555802	0.37555802
348.mp3	0.6017082	0.6017082	0.6017082	0.6017082	0.6017082	0.6017082	0.6017082	0.6017082	0.6017082	0.6017082	0.6017082	0.6017082	0.6017082	0.6017082	0.6017082	0.6017082	0.6017082	0.6017082	0.6017082	0.6017082	0.6017082	0.6017082	0.6017082	0.6017082	0.6017082	0.6017082	0.6017082	0.6017082	0.6017082	0.6017082	0.6017082	0.6017082	0.6017082	0.6017082	0.6017082	0.6017082	0.6017082	0.6017082	0.6017082	0.6017082	0.6017082	0.6017082	0.6017082	0.6017082	0.6017082	0.6017082	0.6017082	0.6017082	0.6017082
349.mp3	0.7699212	0.7699212	0.7699212	0.7699212	0.7699212	0.7699212	0.7699212	0.7699212	0.7699212	0.7699212	0.7699212	0.7699212	0.7699212	0.7699212	0.7699212	0.7699212	0.7699212	0.7699212	0.7699212	0.7699212	0.7699212	0.7699212	0.7699212	0.7699212	0.7699212	0.7699212	0.7699212	0.7699212	0.7699212	0.7699212	0.7699212	0.7699212	0.7699212	0.7699212	0.7699212	0.7699212	0.7699212	0.7699212	0.7699212	0.7699212	0.7699212	0.7699212	0.7699212	0.7699212	0.7699212	0.7699212	0.7699212	0.7699212	0.7699212
350.mp3	0.39058596	0.39058596	0.39058596	0.39058596	0.39058596	0.39058596	0.39058596	0.39058596	0.39058596	0.39058596	0.39058596	0.39058596	0.39058596	0.39058596	0.39058596	0.39058596	0.39058596	0.39058596	0.39058596	0.39058596	0.39058596	0.39058596	0.39058596	0.39058596	0.39058596	0.39058596	0.39058596	0.39058596	0.39058596	0.39058596	0.39058596	0.39058596	0.39058596	0.39058596	0.39058596	0.39058596	0.39058596	0.39058596	0.39058596	0.39058596	0.39058596	0.39058596	0.39058596	0.39058596	0.39058596	0.39058596	0.39058596	0.39058596	0.39058596
352.mp3	0.59550196	0.59550196	0.59550196	0.59550196	0.59550196	0.59550196	0.59550196	0.59550196	0.59550196	0.59550196	0.59550196	0.59550196	0.59550196	0.59550196	0.59550196	0.59550196	0.59550196	0.59550196	0.59550196	0.59550196	0.59550196	0.59550196	0.59550196	0.59550196	0.59550196	0.59550196	0.59550196	0.59550196	0.59550196	0.59550196	0.59550196	0.59550196	0.59550196	0.59550196	0.59550196	0.59550196	0.59550196	0.59550196	0.59550196	0.59550196	0.59550196	0.59550196	0.59550196	0.59550196	0.59550196	0.59550196	0.59550196	0.59550196	0.59550196
353.mp3	0.67699826	0.67699826	0.67699826	0.67699826	0.67699826	0.67699826	0.67699826	0.67699826	0.67699826	0.67699826	0.67699826	0.67699826	0.67699826	0.67699826	0.67699826	0.67699826	0.67699826	0.67699826	0.67699826	0.67699826	0.67699826	0.67699826	0.67699826	0.67699826	0.67699826	0.67699826	0.67699826	0.67699826	0.67699826	0.67699826	0.67699826	0.67699826	0.67699826	0.67699826	0.67699826	0.67699826	0.67699826	0.67699826	0.67699826	0.67699826	0.67699826	0.67699826	0.67699826	0.67699826	0.67699826	0.67699826	0.67699826	0.67699826	0.67699826
354.mp3	0.5818105	0.5818105	0.5818105	0.5818105	0.5818105	0.5818105	0.5818105	0.5818105	0.5818105	0.5818105	0.5818105	0.5818105	0.5818105	0.5818105	0.5818105	0.5818105	0.5818105	0.5818105	0.5818105	0.5818105	0.5818105	0.5818105	0.5818105	0.5818105	0.5818105	0.5818105	0.5818105	0.5818105	0.5818105	0.5818105	0.5818105	0.5818105	0.5818105	0.5818105	0.5818105	0.5818105	0.5818105	0.5818105	0.5818105	0.5818105	0.5818105	0.5818105	0.5818105	0.5818105	0.5818105	0.5818105	0.5818105	0.5818105	0.5818105
355.mp3	0.6133299	0.6133299	0.6133299	0.6133299	0.6133299	0.6133299	0.6133299	0.6133299	0.6133299	0.6133299	0.6133299	0.6133299	0.6133299	0.6133299	0.6133299	0.6133299	0.6133299	0.6133299	0.6133299	0.6133299	0.6133299	0.6133299	0.6133299	0.6133299	0.6133299	0.6133299	0.6133299	0.6133299	0.6133299	0.6133299	0.6133299	0.6133299	0.6133299	0.6133299	0.6133299	0.6133299	0.6133299	0.6133299	0.6133299	0.6133299	0.6133299	0.6133299	0.6133299	0.6133299	0.6133299	0.6133299	0.6133299	0.6133299	0.6133299
356.mp3	0.5818827	0.5818827	0.5818827	0.5818827	0.5818827	0.5818827	0.5818827	0.5818827	0.5818827	0.5818827	0.5818827	0.5818827	0.5818827	0.5818827	0.5818827	0.5818827	0.5818827	0.5818827	0.5818827	0.5818827	0.5818827	0.5818827	0.5818827	0.5818827	0.5818827	0.5818827	0.5818827	0.5818827	0.5818827	0.5818827	0.5818827	0.5818827	0.5818827	0.5818827	0.5818827	0.5818827	0.5818827	0.5818827	0.5818827	0.5818827	0.5818827	0.5818827	0.5818827	0.5818827	0.5818827	0.5818827	0.5818827	0.5818827	0.5818827
357.mp3	0.46951047	0.46951047	0.46951047	0.46951047	0.46951047	0.46951047	0.46951047	0.46951047	0.46951047	0.46951047	0.46951047	0.46951047	0.46951047	0.46951047	0.46951047	0.46951047	0.46951047	0.46951047	0.46951047	0.46951047	0.46951047	0.46951047	0.46951047	0.46951047	0.46951047	0.46951047	0.46951047	0.46951047	0.46951047	0.46951047	0.46951047	0.46951047	0.46951047	0.46951047	0.46951047	0.46951047	0.46951047	0.46951047	0.46951047	0.46951047	0.46951047	0.46951047	0.46951047	0.46951047	0.46951047	0.46951047	0.46951047	0.46951047	0.46951047
358.mp3	0.54684603	0.54684603	0.54684603	0.54684603	0.54684603	0.54684603	0.54684603	0.54684603	0.54684603	0.54684603	0.54684603	0.54684603	0.54684603	0.54684603	0.54684603	0.54684603	0.54684603	0.54684603	0.54684603	0.54684603	0.54684603	0.54684603	0.54684603	0.54684603	0.54684603	0.54684603	0.54684603	0.54684603	0.54684603	0.54684603	0.54684603	0.54684603	0.54684603	0.54684603	0.54684603	0.54684603	0.54684603	0.54684603	0.54684603	0.54684603	0.54684603	0.54684603	0.54684603	0.54684603	0.54684603	0.54684603	0.54684603	0.54684603	0.54684603
359.mp3	0.2841226	0.2841226	0.2841226	0.2841226	0.2841226	0.2841226	0.2841226	0.2841226	0.2841226	0.2841226	0.2841226	0.2841226	0.2841226	0.2841226	0.2841226	0.2841226	0.2841226	0.2841226	0.2841226	0.2841226	0.2841226	0.2841226	0.2841226	0.2841226	0.2841226	0.2841226	0.2841226	0.2841226	0.2841226	0.2841226	0.2841226	0.2841226	0.2841226	0.2841226	0.2841226	0.2841226	0.2841226	0.2841226	0.2841226	0.2841226	0.2841226	0.2841226	0.2841226	0.2841226	0.2841226	0.2841226	0.2841226	0.2841226	0.2841226
360.mp3	0.48543653	0.48543653	0.48543653	0.48543653	0.48543653	0.48543653	0.48543653	0.48543653	0.48543653	0.48543653	0.48543653	0.48543653	0.48543653	0.48543653	0.48543653	0.48543653	0.48543653	0.48543653	0.48543653	0.48543653	0.48543653	0.48543653	0.48543653	0.48543653	0.48543653	0.48543653	0.48543653	0.48543653	0.48543653	0.48543653	0.48543653	0.48543653	0.48543653	0.48543653	0.48543653	0.48543653	0.48543653	0.48543653	0.48543653	0.48543653	0.48543653	0.48543653	0.48543653	0.48543653	0.48543653	0.48543653	0.48543653	0.48543653	0.48543653
361.mp3	0.48952606	0.48952606	0.48952606	0.48952606	0.48952606	0.48952606	0.48952606	0.48952606	0.48952606	0.48952606	0.48952606	0.48952606	0.48952606	0.48952606	0.48952606	0.48952606	0.48952606	0.48952606	0.48952606	0.48952606	0.48952606	0.48952606	0.48952606	0.48952606	0.48952606	0.48952606	0.48952606	0.48952606	0.48952606	0.48952606	0.48952606	0.48952606	0.48952606	0.48952606	0.48952606	0.48952606	0.48952606	0.48952606	0.48952606	0.48952606	0.48952606	0.48952606	0.48952606	0.48952606	0.48952606	0.48952606	0.48952606	0.48952606	0.48952606
362.mp3	0.45270076	0.45270076	0.45270076	0.45270076	0.45270076	0.45270076	0.45270076	0.45270076	0.45270076	0.45270076	0.45270076	0.45270076	0.45270076	0.45270076	0.45270076	0.45270076	0.45270076	0.45270076	0.45270076	0.45270076	0.45270076	0.45270076	0.45270076	0.45270076	0.45270076	0.45270076	0.45270076	0.45270076	0.45270076	0.45270076	0.45270076	0.45270076	0.45270076	0.45270076	0.45270076	0.45270076	0.45270076	0.45270076	0.45270076	0.45270076	0.45270076	0.45270076	0.45270076	0.45270076	0.45270076	0.45270076	0.45270076	0.45270076	0.45270076
364.mp3	0.5067682	0.5067682	0.5067682	0.5067682	0.5067682	0.5067682	0.5067682	0.5067682	0.5067682	0.5067682	0.5067682	0.5067682	0.5067682	0.5067682	0.5067682	0.5067682	0.5067682	0.5067682	0.5067682	0.5067682	0.5067682	0.5067682	0.5067682	0.5067682	0.5067682	0.5067682	0.5067682	0.5067682	0.5067682	0.5067682	0.5067682	0.5067682	0.5067682	0.5067682	0.5067682	0.5067682	0.5067682	0.5067682	0.5067682	0.5067682	0.5067682	0.5067682	0.5067682	0.5067682	0.5067682	0.5067682	0.5067682	0.5067682	0.5067682
365.mp3	0.6155915	0.6155915	0.6155915	0.6155915	0.6155915	0.6155915	0.6155915	0.6155915	0.6155915	0.6155915	0.6155915	0.6155915	0.6155915	0.6155915	0.6155915	0.6155915	0.6155915	0.6155915	0.6155915	0.6155915	0.6155915	0.6155915	0.6155915	0.6155915	0.6155915	0.6155915	0.6155915	0.6155915	0.6155915	0.6155915	0.6155915	0.6155915	0.6155915	0.6155915	0.6155915	0.6155915	0.6155915	0.6155915	0.6155915	0.6155915	0.6155915	0.6155915	0.6155915	0.6155915	0.6155915	0.6155915	0.6155915	0.6155915	0.6155915
366.mp3	0.51159734	0.51159734	0.51159734	0.51159734	0.51159734	0.51159734	0.51159734	0.51159734	0.51159734	0.51159734	0.51159734	0.51159734	0.51159734	0.51159734	0.51159734	0.51159734	0.51159734	0.51159734	0.51159734	0.51159734	0.51159734	0.51159734	0.51159734	0.51159734	0.51159734	0.51159734	0.51159734	0.51159734	0.51159734	0.51159734	0.51159734	0.51159734	0.51159734	0.51159734	0.51159734	0.51159734	0.51159734	0.51159734	0.51159734	0.51159734	0.51159734	0.51159734	0.51159734	0.51159734	0.51159734	0.51159734	0.51159734	0.51159734	0.51159734
367.mp3	0.60880125	0.60880125	0.60880125	0.60880125	0.60880125	0.60880125	0.60880125	0.60880125	0.60880125	0.60880125	0.60880125	0.60880125	0.60880125	0.60880125	0.60880125	0.60880125	0.60880125	0.60880125	0.60880125	0.60880125	0.60880125	0.60880125	0.60880125	0.60880125	0.60880125	0.60880125	0.60880125	0.60880125	0.60880125	0.60880125	0.60880125	0.60880125	0.60880125	0.60880125	0.60880125	0.60880125	0.60880125	0.60880125	0.60880125	0.60880125	0.60880125	0.60880125	0.60880125	0.60880125	0.60880125	0.60880125	0.60880125	0.60880125	0.60880125
368.mp3	0.4053793	0.4053793	0.4053793	0.4053793	0.4053793	0.4053793	0.4053793	0.4053793	0.4053793	0.4053793	0.4053793	0.4053793	0.4053793	0.4053793	0.4053793	0.4053793	0.4053793	0.4053793	0.4053793	0.4053793	0.4053793	0.4053793	0.4053793	0.4053793	0.4053793	0.4053793	0.4053793	0.4053793	0.4053793	0.4053793	0.4053793	0.4053793	0.4053793	0.4053793	0.4053793	0.4053793	0.4053793	0.4053793	0.4053793	0.4053793	0.4053793	0.4053793	0.4053793	0.4053793	0.4053793	0.4053793	0.4053793	0.4053793	0.4053793
369.mp3	0.5238421	0.5238421	0.5238421	0.5238421	0.5238421	0.5238421	0.5238421	0.5238421	0.5238421	0.5238421	0.5238421	0.5238421	0.5238421	0.5238421	0.5238421	0.5238421	0.5238421	0.5238421	0.5238421	0.5238421	0.5238421	0.5238421	0.5238421	0.5238421	0.5238421	0.5238421	0.5238421	0.5238421	0.5238421	0.5238421	0.5238421	0.5238421	0.5238421	0.5238421	0.5238421	0.5238421	0.5238421	0.5238421	0.5238421	0.5238421	0.5238421	0.5238421	0.5238421	0.5238421	0.5238421	0.5238421	0.5238421	0.5238421	0.5238421
370.mp3	0.47985363	0.47985363	0.47985363	0.47985363	0.47985363	0.47985363	0.47985363	0.47985363	0.47985363	0.47985363	0.47985363	0.47985363	0.47985363	0.47985363	0.47985363	0.47985363	0.47985363	0.47985363	0.47985363	0.47985363	0.47985363	0.47985363	0.47985363	0.47985363	0.47985363	0.47985363	0.47985363	0.47985363	0.47985363	0.47985363	0.47985363	0.47985363	0.47985363	0.47985363	0.47985363	0.47985363	0.47985363	0.47985363	0.47985363	0.47985363	0.47985363	0.47985363	0.47985363	0.47985363	0.47985363	0.47985363	0.47985363	0.47985363	0.47985363
371.mp3	0.5162393	0.5162393	0.5162393	0.5162393	0.5162393	0.5162393	0.5162393	0.5162393	0.5162393	0.5162393	0.5162393	0.5162393	0.5162393	0.5162393	0.5162393	0.5162393	0.5162393	0.5162393	0.5162393	0.5162393	0.5162393	0.5162393	0.5162393	0.5162393	0.5162393	0.5162393	0.5162393	0.5162393	0.5162393	0.5162393	0.5162393	0.5162393	0.5162393	0.5162393	0.5162393	0.5162393	0.5162393	0.5162393	0.5162393	0.5162393	0.5162393	0.5162393	0.5162393	0.5162393	0.5162393	0.5162393	0.5162393	0.5162393	0.5162393
372.mp3	0.38890624	0.38890624	0.38890624	0.38890624	0.38890624	0.38890624	0.38890624	0.38890624	0.38890624	0.38890624	0.38890624	0.38890624	0.38890624	0.38890624	0.38890624	0.38890624	0.38890624	0.38890624	0.38890624	0.38890624	0.38890624	0.38890624	0.38890624	0.38890624	0.38890624	0.38890624	0.38890624	0.38890624	0.38890624	0.38890624	0.38890624	0.38890624	0.38890624	0.38890624	0.38890624	0.38890624	0.38890624	0.38890624	0.38890624	0.38890624	0.38890624	0.38890624	0.38890624	0.38890624	0.38890624	0.38890624	0.38890624	0.38890624	0.38890624
374.mp3	0.51518095	0.51518095	0.51518095	0.51518095	0.51518095	0.51518095	0.51518095	0.51518095	0.51518095	0.51518095	0.51518095	0.51518095	0.51518095	0.51518095	0.51518095	0.51518095	0.51518095	0.51518095	0.51518095	0.51518095	0.51518095	0.51518095	0.51518095	0.51518095	0.51518095	0.51518095	0.51518095	0.51518095	0.51518095	0.51518095	0.51518095	0.51518095	0.51518095	0.51518095	0.51518095	0.51518095	0.51518095	0.51518095	0.51518095	0.51518095	0.51518095	0.51518095	0.51518095	0.51518095	0.51518095	0.51518095	0.51518095	0.51518095	0.51518095
375.mp3	0.61412776	0.61412776	0.61412776	0.61412776	0.61412776	0.61412776	0.61412776	0.61412776	0.61412776	0.61412776	0.61412776	0.61412776	0.61412776	0.61412776	0.61412776	0.61412776	0.61412776	0.61412776	0.61412776	0.61412776	0.61412776	0.61412776	0.61412776	0.61412776	0.61412776	0.61412776	0.61412776	0.61412776	0.61412776	0.61412776	0.61412776	0.61412776	0.61412776	0.61412776	0.61412776	0.61412776	0.61412776	0.61412776	0.61412776	0.61412776	0.61412776	0.61412776	0.61412776	0.61412776	0.61412776	0.61412776	0.61412776	0.61412776	0.61412776
376.mp3	0.2028232	0.2028232	0.2028232	0.2028232	0.2028232	0.2028232	0.2028232	0.2028232	0.2028232	0.2028232	0.2028232	0.2028232	0.2028232	0.2028232	0.2028232	0.2028232	0.2028232	0.2028232	0.2028232	0.2028232	0.2028232	0.2028232	0.2028232	0.2028232	0.2028232	0.2028232	0.2028232	0.2028232	0.2028232	0.2028232	0.2028232	0.2028232	0.2028232	0.2028232	0.2028232	0.2028232	0.2028232	0.2028232	0.2028232	0.2028232	0.2028232	0.2028232	0.2028232	0.2028232	0.2028232	0.2028232	0.2028232	0.2028232	0.2028232
378.mp3	0.47300786	0.47300786	0.47300786	0.47300786	0.47300786	0.47300786	0.47300786	0.47300786	0.47300786	0.47300786	0.47300786	0.47300786	0.47300786	0.47300786	0.47300786	0.47300786	0.47300786	0.47300786	0.47300786	0.47300786	0.47300786	0.47300786	0.47300786	0.47300786	0.47300786	0.47300786	0.47300786	0.47300786	0.47300786	0.47300786	0.47300786	0.47300786	0.47300786	0.47300786	0.47300786	0.47300786	0.47300786	0.47300786	0.47300786	0.47300786	0.47300786	0.47300786	0.47300786	0.47300786	0.47300786	0.47300786	0.47300786	0.47300786	0.47300786
379.mp3	0.5839031	0.5839031	0.5839031	0.5839031	0.5839031	0.5839031	0.5839031	0.5839031	0.5839031	0.5839031	0.5839031	0.5839031	0.5839031	0.5839031	0.5839031	0.5839031	0.5839031	0.5839031	0.5839031	0.5839031	0.5839031	0.5839031	0.5839031	0.5839031	0.5839031	0.5839031	0.5839031	0.5839031	0.5839031	0.5839031	0.5839031	0.5839031	0.5839031	0.5839031	0.5839031	0.5839031	0.5839031	0.5839031	0.5839031	0.5839031	0.5839031	0.5839031	0.5839031	0.5839031	0.5839031	0.5839031	0.5839031	0.5839031	0.5839031
380.mp3	0.6868404	0.6868404	0.6868404	0.6868404	0.6868404	0.6868404	0.6868404	0.6868404	0.6868404	0.6868404	0.6868404	0.6868404	0.6868404	0.6868404	0.6868404	0.6868404	0.6868404	0.6868404	0.6868404	0.6868404	0.6868404	0.6868404	0.6868404	0.6868404	0.6868404	0.6868404	0.6868404	0.6868404	0.6868404	0.6868404	0.6868404	0.6868404	0.6868404	0.6868404	0.6868404	0.6868404	0.6868404	0.6868404	0.6868404	0.6868404	0.6868404	0.6868404	0.6868404	0.6868404	0.6868404	0.6868404	0.6868404	0.6868404	0.6868404
381.mp3	0.54656106	0.54656106	0.54656106	0.54656106	0.54656106	0.54656106	0.54656106	0.54656106	0.54656106	0.54656106	0.54656106	0.54656106	0.54656106	0.54656106	0.54656106	0.54656106	0.54656106	0.54656106	0.54656106	0.54656106	0.54656106	0.54656106	0.54656106	0.54656106	0.54656106	0.54656106	0.54656106	0.54656106	0.54656106	0.54656106	0.54656106	0.54656106	0.54656106	0.54656106	0.54656106	0.54656106	0.54656106	0.54656106	0.54656106	0.54656106	0.54656106	0.54656106	0.54656106	0.54656106	0.54656106	0.54656106	0.54656106	0.54656106	0.54656106
383.mp3	0.46533766	0.46533766	0.46533766	0.46533766	0.46533766	0.46533766	0.46533766	0.46533766	0.46533766	0.46533766	0.46533766	0.46533766	0.46533766	0.46533766	0.46533766	0.46533766	0.46533766	0.46533766	0.46533766	0.46533766	0.46533766	0.46533766	0.46533766	0.46533766	0.46533766	0.46533766	0.46533766	0.46533766	0.46533766	0.46533766	0.46533766	0.46533766	0.46533766	0.46533766	0.46533766	0.46533766	0.46533766	0.46533766	0.46533766	0.46533766	0.46533766	0.46533766	0.46533766	0.46533766	0.46533766	0.46533766	0.46533766	0.46533766	0.46533766
384.mp3	0.6164689	0.6164689	0.6164689	0.6164689	0.6164689	0.6164689	0.6164689	0.6164689	0.6164689	0.6164689	0.6164689	0.6164689	0.6164689	0.6164689	0.6164689	0.6164689	0.6164689	0.6164689	0.6164689	0.6164689	0.6164689	0.6164689	0.6164689	0.6164689	0.6164689	0.6164689	0.6164689	0.6164689	0.6164689	0.6164689	0.6164689	0.6164689	0.6164689	0.6164689	0.6164689	0.6164689	0.6164689	0.6164689	0.6164689	0.6164689	0.6164689	0.6164689	0.6164689	0.6164689	0.6164689	0.6164689	0.6164689	0.6164689	0.6164689
386.mp3	0.6273646	0.6273646	0.6273646	0.6273646	0.6273646	0.6273646	0.6273646	0.6273646	0.6273646	0.6273646	0.6273646	0.6273646	0.6273646	0.6273646	0.6273646	0.6273646	0.6273646	0.6273646	0.6273646	0.6273646	0.6273646	0.6273646	0.6273646	0.6273646	0.6273646	0.6273646	0.6273646	0.6273646	0.6273646	0.6273646	0.6273646	0.6273646	0.6273646	0.6273646	0.6273646	0.6273646	0.6273646	0.6273646	0.6273646	0.6273646	0.6273646	0.6273646	0.6273646	0.6273646	0.6273646	0.6273646	0.6273646	0.6273646	0.6273646
387.mp3	0.5612331	0.5612331	0.5612331	0.5612331	0.5612331	0.5612331	0.5612331	0.5612331	0.5612331	0.5612331	0.5612331	0.5612331	0.5612331	0.5612331	0.5612331	0.5612331	0.5612331	0.5612331	0.5612331	0.5612331	0.5612331	0.5612331	0.5612331	0.5612331	0.5612331	0.5612331	0.5612331	0.5612331	0.5612331	0.5612331	0.5612331	0.5612331	0.5612331	0.5612331	0.5612331	0.5612331	0.5612331	0.5612331	0.5612331	0.5612331	0.5612331	0.5612331	0.5612331	0.5612331	0.5612331	0.5612331	0.5612331	0.5612331	0.5612331
390.mp3	0.509027	0.509027	0.509027	0.509027	0.509027	0.509027	0.509027	0.509027	0.509027	0.509027	0.509027	0.509027	0.509027	0.509027	0.509027	0.509027	0.509027	0.509027	0.509027	0.509027	0.509027	0.509027	0.509027	0.509027	0.509027	0.509027	0.509027	0.509027	0.509027	0.509027	0.509027	0.509027	0.509027	0.509027	0.509027	0.509027	0.509027	0.509027	0.509027	0.509027	0.509027	0.509027	0.509027	0.509027	0.509027	0.509027	0.509027	0.509027	0.509027
391.mp3	0.52987576	0.52987576	0.52987576	0.52987576	0.52987576	0.52987576	0.52987576	0.52987576	0.52987576	0.52987576	0.52987576	0.52987576	0.52987576	0.52987576	0.52987576	0.52987576	0.52987576	0.52987576	0.52987576	0.52987576	0.52987576	0.52987576	0.52987576	0.52987576	0.52987576	0.52987576	0.52987576	0.52987576	0.52987576	0.52987576	0.52987576	0.52987576	0.52987576	0.52987576	0.52987576	0.52987576	0.52987576	0.52987576	0.52987576	0.52987576	0.52987576	0.52987576	0.52987576	0.52987576	0.52987576	0.52987576	0.52987576	0.52987576	0.52987576
392.mp3	0.50320375	0.50320375	0.50320375	0.50320375	0.50320375	0.50320375	0.50320375	0.50320375	0.50320375	0.50320375	0.50320375	0.50320375	0.50320375	0.50320375	0.50320375	0.50320375	0.50320375	0.50320375	0.50320375	0.50320375	0.50320375	0.50320375	0.50320375	0.50320375	0.50320375	0.50320375	0.50320375	0.50320375	0.50320375	0.50320375	0.50320375	0.50320375	0.50320375	0.50320375	0.50320375	0.50320375	0.50320375	0.50320375	0.50320375	0.50320375	0.50320375	0.50320375	0.50320375	0.50320375	0.50320375	0.50320375	0.50320375	0.50320375	0.50320375
393.mp3	0.2745062	0.2745062	0.2745062	0.2745062	0.2745062	0.2745062	0.2745062	0.2745062	0.2745062	0.2745062	0.2745062	0.2745062	0.2745062	0.2745062	0.2745062	0.2745062	0.2745062	0.2745062	0.2745062	0.2745062	0.2745062	0.2745062	0.2745062	0.2745062	0.2745062	0.2745062	0.2745062	0.2745062	0.2745062	0.2745062	0.2745062	0.2745062	0.2745062	0.2745062	0.2745062	0.2745062	0.2745062	0.2745062	0.2745062	0.2745062	0.2745062	0.2745062	0.2745062	0.2745062	0.2745062	0.2745062	0.2745062	0.2745062	0.2745062
395.mp3	0.16753285	0.16753285	0.16753285	0.16753285	0.16753285	0.16753285	0.16753285	0.16753285	0.16753285	0.16753285	0.16753285	0.16753285	0.16753285	0.16753285	0.16753285	0.16753285	0.16753285	0.16753285	0.16753285	0.16753285	0.16753285	0.16753285	0.16753285	0.16753285	0.16753285	0.16753285	0.16753285	0.16753285	0.16753285	0.16753285	0.16753285	0.16753285	0.16753285	0.16753285	0.16753285	0.16753285	0.16753285	0.16753285	0.16753285	0.16753285	0.16753285	0.16753285	0.16753285	0.16753285	0.16753285	0.16753285	0.16753285	0.16753285	0.16753285
397.mp3	0.3837933	0.3837933	0.3837933	0.3837933	0.3837933	0.3837933	0.3837933	0.3837933	0.3837933	0.3837933	0.3837933	0.3837933	0.3837933	0.3837933	0.3837933	0.3837933	0.3837933	0.3837933	0.3837933	0.3837933	0.3837933	0.3837933	0.3837933	0.3837933	0.3837933	0.3837933	0.3837933	0.3837933	0.3837933	0.3837933	0.3837933	0.3837933	0.3837933	0.3837933	0.3837933	0.3837933	0.3837933	0.3837933	0.3837933	0.3837933	0.3837933	0.3837933	0.3837933	0.3837933	0.3837933	0.3837933	0.3837933	0.3837933	0.3837933
399.mp3	0.06607035	0.06607035	0.06607035	0.06607035	0.06607035	0.06607035	0.06607035	0.06607035	0.06607035	0.06607035	0.06607035	0.06607035	0.06607035	0.06607035	0.06607035	0.06607035	0.06607035	0.06607035	0.06607035	0.06607035	0.06607035	0.06607035	0.06607035	0.06607035	0.06607035	0.06607035	0.06607035	0.06607035	0.06607035	0.06607035	0.06607035	0.06607035	0.06607035	0.06607035	0.06607035	0.06607035	0.06607035	0.06607035	0.06607035	0.06607035	0.06607035	0.06607035	0.06607035	0.06607035	0.06607035	0.06607035	0.06607035	0.06607035	0.06607035
400.mp3	0.08333184	0.08333184	0.08333184	0.08333184	0.08333184	0.08333184	0.08333184	0.08333184	0.08333184	0.08333184	0.08333184	0.08333184	0.08333184	0.08333184	0.08333184	0.08333184	0.08333184	0.08333184	0.08333184	0.08333184	0.08333184	0.08333184	0.08333184	0.08333184	0.08333184	0.08333184	0.08333184	0.08333184	0.08333184	0.08333184	0.08333184	0.08333184	0.08333184	0.08333184	0.08333184	0.08333184	0.08333184	0.08333184	0.08333184	0.08333184	0.08333184	0.08333184	0.08333184	0.08333184	0.08333184	0.08333184	0.08333184	0.08333184	0.08333184
401.mp3	0.65708303	0.65708303	0.65708303	0.65708303	0.65708303	0.65708303	0.65708303	0.65708303	0.65708303	0.65708303	0.65708303	0.65708303	0.65708303	0.65708303	0.65708303	0.65708303	0.65708303	0.65708303	0.65708303	0.65708303	0.65708303	0.65708303	0.65708303	0.65708303	0.65708303	0.65708303	0.65708303	0.65708303	0.65708303	0.65708303	0.65708303	0.65708303	0.65708303	0.65708303	0.65708303	0.65708303	0.65708303	0.65708303	0.65708303	0.65708303	0.65708303	0.65708303	0.65708303	0.65708303	0.65708303	0.65708303	0.65708303	0.65708303	0.65708303
402.mp3	0.4328205	0.4328205	0.4328205	0.4328205	0.4328205	0.4328205	0.4328205	0.4328205	0.4328205	0.4328205	0.4328205	0.4328205	0.4328205	0.4328205	0.4328205	0.4328205	0.4328205	0.4328205	0.4328205	0.4328205	0.4328205	0.4328205	0.4328205	0.4328205	0.4328205	0.4328205	0.4328205	0.4328205	0.4328205	0.4328205	0.4328205	0.4328205	0.4328205	0.4328205	0.4328205	0.4328205	0.4328205	0.4328205	0.4328205	0.4328205	0.4328205	0.4328205	0.4328205	0.4328205	0.4328205	0.4328205	0.4328205	0.4328205	0.4328205
403.mp3	0.33812964	0.33812964	0.33812964	0.33812964	0.33812964	0.33812964	0.33812964	0.33812964	0.33812964	0.33812964	0.33812964	0.33812964	0.33812964	0.33812964	0.33812964	0.33812964	0.33812964	0.33812964	0.33812964	0.33812964	0.33812964	0.33812964	0.33812964	0.33812964	0.33812964	0.33812964	0.33812964	0.33812964	0.33812964	0.33812964	0.33812964	0.33812964	0.33812964	0.33812964	0.33812964	0.33812964	0.33812964	0.33812964	0.33812964	0.33812964	0.33812964	0.33812964	0.33812964	0.33812964	0.33812964	0.33812964	0.33812964	0.33812964	0.33812964
404.mp3	0.35928667	0.35928667	0.35928667	0.35928667	0.35928667	0.35928667	0.35928667	0.35928667	0.35928667	0.35928667	0.35928667	0.35928667	0.35928667	0.35928667	0.35928667	0.35928667	0.35928667	0.35928667	0.35928667	0.35928667	0.35928667	0.35928667	0.35928667	0.35928667	0.35928667	0.35928667	0.35928667	0.35928667	0.35928667	0.35928667	0.35928667	0.35928667	0.35928667	0.35928667	0.35928667	0.35928667	0.35928667	0.35928667	0.35928667	0.35928667	0.35928667	0.35928667	0.35928667	0.35928667	0.35928667	0.35928667	0.35928667	0.35928667	0.35928667
405.mp3	0.31503776	0.31503776	0.31503776	0.31503776	0.31503776	0.31503776	0.31503776	0.31503776	0.31503776	0.31503776	0.31503776	0.31503776	0.31503776	0.31503776	0.31503776	0.31503776	0.31503776	0.31503776	0.31503776	0.31503776	0.31503776	0.31503776	0.31503776	0.31503776	0.31503776	0.31503776	0.31503776	0.31503776	0.31503776	0.31503776	0.31503776	0.31503776	0.31503776	0.31503776	0.31503776	0.31503776	0.31503776	0.31503776	0.31503776	0.31503776	0.31503776	0.31503776	0.31503776	0.31503776	0.31503776	0.31503776	0.31503776	0.31503776	0.31503776
406.mp3	0.6453747	0.6453747	0.6453747	0.6453747	0.6453747	0.6453747	0.6453747	0.6453747	0.6453747	0.6453747	0.6453747	0.6453747	0.6453747	0.6453747	0.6453747	0.6453747	0.6453747	0.6453747	0.6453747	0.6453747	0.6453747	0.6453747	0.6453747	0.6453747	0.6453747	0.6453747	0.6453747	0.6453747	0.6453747	0.6453747	0.6453747	0.6453747	0.6453747	0.6453747	0.6453747	0.6453747	0.6453747	0.6453747	0.6453747	0.6453747	0.6453747	0.6453747	0.6453747	0.6453747	0.6453747	0.6453747	0.6453747	0.6453747	0.6453747
407.mp3	0.3776035	0.3776035	0.3776035	0.3776035	0.3776035	0.3776035	0.3776035	0.3776035	0.3776035	0.3776035	0.3776035	0.3776035	0.3776035	0.3776035	0.3776035	0.3776035	0.3776035	0.3776035	0.3776035	0.3776035	0.3776035	0.3776035	0.3776035	0.3776035	0.3776035	0.3776035	0.3776035	0.3776035	0.3776035	0.3776035	0.3776035	0.3776035	0.3776035	0.3776035	0.3776035	0.3776035	0.3776035	0.3776035	0.3776035	0.3776035	0.3776035	0.3776035	0.3776035	0.3776035	0.3776035	0.3776035	0.3776035	0.3776035	0.3776035
408.mp3	0.57862175	0.57862175	0.57862175	0.57862175	0.57862175	0.57862175	0.57862175	0.57862175	0.57862175	0.57862175	0.57862175	0.57862175	0.57862175	0.57862175	0.57862175	0.57862175	0.57862175	0.57862175	0.57862175	0.57862175	0.57862175	0.57862175	0.57862175	0.57862175	0.57862175	0.57862175	0.57862175	0.57862175	0.57862175	0.57862175	0.57862175	0.57862175	0.57862175	0.57862175	0.57862175	0.57862175	0.57862175	0.57862175	0.57862175	0.57862175	0.57862175	0.57862175	0.57862175	0.57862175	0.57862175	0.57862175	0.57862175	0.57862175	0.57862175
410.mp3	0.33478177	0.33478177	0.33478177	0.33478177	0.33478177	0.33478177	0.33478177	0.33478177	0.33478177	0.33478177	0.33478177	0.33478177	0.33478177	0.33478177	0.33478177	0.33478177	0.33478177	0.33478177	0.33478177	0.33478177	0.33478177	0.33478177	0.33478177	0.33478177	0.33478177	0.33478177	0.33478177	0.33478177	0.33478177	0.33478177	0.33478177	0.33478177	0.33478177	0.33478177	0.33478177	0.33478177	0.33478177	0.33478177	0.33478177	0.33478177	0.33478177	0.33478177	0.33478177	0.33478177	0.33478177	0.33478177	0.33478177	0.33478177	0.33478177
415.mp3	0.30129564	0.30129564	0.30129564	0.30129564	0.30129564	0.30129564	0.30129564	0.30129564	0.30129564	0.30129564	0.30129564	0.30129564	0.30129564	0.30129564	0.30129564	0.30129564	0.30129564	0.30129564	0.30129564	0.30129564	0.30129564	0.30129564	0.30129564	0.30129564	0.30129564	0.30129564	0.30129564	0.30129564	0.30129564	0.30129564	0.30129564	0.30129564	0.30129564	0.30129564	0.30129564	0.30129564	0.30129564	0.30129564	0.30129564	0.30129564	0.30129564	0.30129564	0.30129564	0.30129564	0.30129564	0.30129564	0.30129564	0.30129564	0.30129564
416.mp3	0.72210485	0.72210485	0.72210485	0.72210485	0.72210485	0.72210485	0.72210485	0.72210485	0.72210485	0.72210485	0.72210485	0.72210485	0.72210485	0.72210485	0.72210485	0.72210485	0.72210485	0.72210485	0.72210485	0.72210485	0.72210485	0.72210485	0.72210485	0.72210485	0.72210485	0.72210485	0.72210485	0.72210485	0.72210485	0.72210485	0.72210485	0.72210485	0.72210485	0.72210485	0.72210485	0.72210485	0.72210485	0.72210485	0.72210485	0.72210485	0.72210485	0.72210485	0.72210485	0.72210485	0.72210485	0.72210485	0.72210485	0.72210485	0.72210485
419.mp3	0.32170123	0.32170123	0.32170123	0.32170123	0.32170123	0.32170123	0.32170123	0.32170123	0.32170123	0.32170123	0.32170123	0.32170123	0.32170123	0.32170123	0.32170123	0.32170123	0.32170123	0.32170123	0.32170123	0.32170123	0.32170123	0.32170123	0.32170123	0.32170123	0.32170123	0.32170123	0.32170123	0.32170123	0.32170123	0.32170123	0.32170123	0.32170123	0.32170123	0.32170123	0.32170123	0.32170123	0.32170123	0.32170123	0.32170123	0.32170123	0.32170123	0.32170123	0.32170123	0.32170123	0.32170123	0.32170123	0.32170123	0.32170123	0.32170123
420.mp3	0.2317125	0.2317125	0.2317125	0.2317125	0.2317125	0.2317125	0.2317125	0.2317125	0.2317125	0.2317125	0.2317125	0.2317125	0.2317125	0.2317125	0.2317125	0.2317125	0.2317125	0.2317125	0.2317125	0.2317125	0.2317125	0.2317125	0.2317125	0.2317125	0.2317125	0.2317125	0.2317125	0.2317125	0.2317125	0.2317125	0.2317125	0.2317125	0.2317125	0.2317125	0.2317125	0.2317125	0.2317125	0.2317125	0.2317125	0.2317125	0.2317125	0.2317125	0.2317125	0.2317125	0.2317125	0.2317125	0.2317125	0.2317125	0.2317125
422.mp3	0.15743133	0.15743133	0.15743133	0.15743133	0.15743133	0.15743133	0.15743133	0.15743133	0.15743133	0.15743133	0.15743133	0.15743133	0.15743133	0.15743133	0.15743133	0.15743133	0.15743133	0.15743133	0.15743133	0.15743133	0.15743133	0.15743133	0.15743133	0.15743133	0.15743133	0.15743133	0.15743133	0.15743133	0.15743133	0.15743133	0.15743133	0.15743133	0.15743133	0.15743133	0.15743133	0.15743133	0.15743133	0.15743133	0.15743133	0.15743133	0.15743133	0.15743133	0.15743133	0.15743133	0.15743133	0.15743133	0.15743133	0.15743133	0.15743133
423.mp3	0.5740674	0.5740674	0.5740674	0.5740674	0.5740674	0.5740674	0.5740674	0.5740674	0.5740674	0.5740674	0.5740674	0.5740674	0.5740674	0.5740674	0.5740674	0.5740674	0.5740674	0.5740674	0.5740674	0.5740674	0.5740674	0.5740674	0.5740674	0.5740674	0.5740674	0.5740674	0.5740674	0.5740674	0.5740674	0.5740674	0.5740674	0.5740674	0.5740674	0.5740674	0.5740674	0.5740674	0.5740674	0.5740674	0.5740674	0.5740674	0.5740674	0.5740674	0.5740674	0.5740674	0.5740674	0.5740674	0.5740674	0.5740674	0.5740674
425.mp3	0.25848296	0.25848296	0.25848296	0.25848296	0.25848296	0.25848296	0.25848296	0.25848296	0.25848296	0.25848296	0.25848296	0.25848296	0.25848296	0.25848296	0.25848296	0.25848296	0.25848296	0.25848296	0.25848296	0.25848296	0.25848296	0.25848296	0.25848296	0.25848296	0.25848296	0.25848296	0.25848296	0.25848296	0.25848296	0.25848296	0.25848296	0.25848296	0.25848296	0.25848296	0.25848296	0.25848296	0.25848296	0.25848296	0.25848296	0.25848296	0.25848296	0.25848296	0.25848296	0.25848296	0.25848296	0.25848296	0.25848296	0.25848296	0.25848296
426.mp3	0.6017529	0.6017529	0.6017529	0.6017529	0.6017529	0.6017529	0.6017529	0.6017529	0.6017529	0.6017529	0.6017529	0.6017529	0.6017529	0.6017529	0.6017529	0.6017529	0.6017529	0.6017529	0.6017529	0.6017529	0.6017529	0.6017529	0.6017529	0.6017529	0.6017529	0.6017529	0.6017529	0.6017529	0.6017529	0.6017529	0.6017529	0.6017529	0.6017529	0.6017529	0.6017529	0.6017529	0.6017529	0.6017529	0.6017529	0.6017529	0.6017529	0.6017529	0.6017529	0.6017529	0.6017529	0.6017529	0.6017529	0.6017529	0.6017529
427.mp3	0.3638354	0.3638354	0.3638354	0.3638354	0.3638354	0.3638354	0.3638354	0.3638354	0.3638354	0.3638354	0.3638354	0.3638354	0.3638354	0.3638354	0.3638354	0.3638354	0.3638354	0.3638354	0.3638354	0.3638354	0.3638354	0.3638354	0.3638354	0.3638354	0.3638354	0.3638354	0.3638354	0.3638354	0.3638354	0.3638354	0.3638354	0.3638354	0.3638354	0.3638354	0.3638354	0.3638354	0.3638354	0.3638354	0.3638354	0.3638354	0.3638354	0.3638354	0.3638354	0.3638354	0.3638354	0.3638354	0.3638354	0.3638354	0.3638354
428.mp3	0.54443604	0.54443604	0.54443604	0.54443604	0.54443604	0.54443604	0.54443604	0.54443604	0.54443604	0.54443604	0.54443604	0.54443604	0.54443604	0.54443604	0.54443604	0.54443604	0.54443604	0.54443604	0.54443604	0.54443604	0.54443604	0.54443604	0.54443604	0.54443604	0.54443604	0.54443604	0.54443604	0.54443604	0.54443604	0.54443604	0.54443604	0.54443604	0.54443604	0.54443604	0.54443604	0.54443604	0.54443604	0.54443604	0.54443604	0.54443604	0.54443604	0.54443604	0.54443604	0.54443604	0.54443604	0.54443604	0.54443604	0.54443604	0.54443604
429.mp3	0.4937668	0.4937668	0.4937668	0.4937668	0.4937668	0.4937668	0.4937668	0.4937668	0.4937668	0.4937668	0.4937668	0.4937668	0.4937668	0.4937668	0.4937668	0.4937668	0.4937668	0.4937668	0.4937668	0.4937668	0.4937668	0.4937668	0.4937668	0.4937668	0.4937668	0.4937668	0.4937668	0.4937668	0.4937668	0.4937668	0.4937668	0.4937668	0.4937668	0.4937668	0.4937668	0.4937668	0.4937668	0.4937668	0.4937668	0.4937668	0.4937668	0.4937668	0.4937668	0.4937668	0.4937668	0.4937668	0.4937668	0.4937668	0.4937668
430.mp3	0.3403506	0.3403506	0.3403506	0.3403506	0.3403506	0.3403506	0.3403506	0.3403506	0.3403506	0.3403506	0.3403506	0.3403506	0.3403506	0.3403506	0.3403506	0.3403506	0.3403506	0.3403506	0.3403506	0.3403506	0.3403506	0.3403506	0.3403506	0.3403506	0.3403506	0.3403506	0.3403506	0.3403506	0.3403506	0.3403506	0.3403506	0.3403506	0.3403506	0.3403506	0.3403506	0.3403506	0.3403506	0.3403506	0.3403506	0.3403506	0.3403506	0.3403506	0.3403506	0.3403506	0.3403506	0.3403506	0.3403506	0.3403506	0.3403506
431.mp3	0.2971224	0.2971224	0.2971224	0.2971224	0.2971224	0.2971224	0.2971224	0.2971224	0.2971224	0.2971224	0.2971224	0.2971224	0.2971224	0.2971224	0.2971224	0.2971224	0.2971224	0.2971224	0.2971224	0.2971224	0.2971224	0.2971224	0.2971224	0.2971224	0.2971224	0.2971224	0.2971224	0.2971224	0.2971224	0.2971224	0.2971224	0.2971224	0.2971224	0.2971224	0.2971224	0.2971224	0.2971224	0.2971224	0.2971224	0.2971224	0.2971224	0.2971224	0.2971224	0.2971224	0.2971224	0.2971224	0.2971224	0.2971224	0.2971224
432.mp3	0.47006643	0.47006643	0.47006643	0.47006643	0.47006643	0.47006643	0.47006643	0.47006643	0.47006643	0.47006643	0.47006643	0.47006643	0.47006643	0.47006643	0.47006643	0.47006643	0.47006643	0.47006643	0.47006643	0.47006643	0.47006643	0.47006643	0.47006643	0.47006643	0.47006643	0.47006643	0.47006643	0.47006643	0.47006643	0.47006643	0.47006643	0.47006643	0.47006643	0.47006643	0.47006643	0.47006643	0.47006643	0.47006643	0.47006643	0.47006643	0.47006643	0.47006643	0.47006643	0.47006643	0.47006643	0.47006643	0.47006643	0.47006643	0.47006643
435.mp3	0.26088825	0.26088825	0.26088825	0.26088825	0.26088825	0.26088825	0.26088825	0.26088825	0.26088825	0.26088825	0.26088825	0.26088825	0.26088825	0.26088825	0.26088825	0.26088825	0.26088825	0.26088825	0.26088825	0.26088825	0.26088825	0.26088825	0.26088825	0.26088825	0.26088825	0.26088825	0.26088825	0.26088825	0.26088825	0.26088825	0.26088825	0.26088825	0.26088825	0.26088825	0.26088825	0.26088825	0.26088825	0.26088825	0.26088825	0.26088825	0.26088825	0.26088825	0.26088825	0.26088825	0.26088825	0.26088825	0.26088825	0.26088825	0.26088825
436.mp3	0.57706326	0.57706326	0.57706326	0.57706326	0.57706326	0.57706326	0.57706326	0.57706326	0.57706326	0.57706326	0.57706326	0.57706326	0.57706326	0.57706326	0.57706326	0.57706326	0.57706326	0.57706326	0.57706326	0.57706326	0.57706326	0.57706326	0.57706326	0.57706326	0.57706326	0.57706326	0.57706326	0.57706326	0.57706326	0.57706326	0.57706326	0.57706326	0.57706326	0.57706326	0.57706326	0.57706326	0.57706326	0.57706326	0.57706326	0.57706326	0.57706326	0.57706326	0.57706326	0.57706326	0.57706326	0.57706326	0.57706326	0.57706326	0.57706326
437.mp3	0.4460118	0.4460118	0.4460118	0.4460118	0.4460118	0.4460118	0.4460118	0.4460118	0.4460118	0.4460118	0.4460118	0.4460118	0.4460118	0.4460118	0.4460118	0.4460118	0.4460118	0.4460118	0.4460118	0.4460118	0.4460118	0.4460118	0.4460118	0.4460118	0.4460118	0.4460118	0.4460118	0.4460118	0.4460118	0.4460118	0.4460118	0.4460118	0.4460118	0.4460118	0.4460118	0.4460118	0.4460118	0.4460118	0.4460118	0.4460118	0.4460118	0.4460118	0.4460118	0.4460118	0.4460118	0.4460118	0.4460118	0.4460118	0.4460118
440.mp3	0.4787125	0.4787125	0.4787125	0.4787125	0.4787125	0.4787125	0.4787125	0.4787125	0.4787125	0.4787125	0.4787125	0.4787125	0.4787125	0.4787125	0.4787125	0.4787125	0.4787125	0.4787125	0.4787125	0.4787125	0.4787125	0.4787125	0.4787125	0.4787125	0.4787125	0.4787125	0.4787125	0.4787125	0.4787125	0.4787125	0.4787125	0.4787125	0.4787125	0.4787125	0.4787125	0.4787125	0.4787125	0.4787125	0.4787125	0.4787125	0.4787125	0.4787125	0.4787125	0.4787125	0.4787125	0.4787125	0.4787125	0.4787125	0.4787125
441.mp3	0.3679953	0.3679953	0.3679953	0.3679953	0.3679953	0.3679953	0.3679953	0.3679953	0.3679953	0.3679953	0.3679953	0.3679953	0.3679953	0.3679953	0.3679953	0.3679953	0.3679953	0.3679953	0.3679953	0.3679953	0.3679953	0.3679953	0.3679953	0.3679953	0.3679953	0.3679953	0.3679953	0.3679953	0.3679953	0.3679953	0.3679953	0.3679953	0.3679953	0.3679953	0.3679953	0.3679953	0.3679953	0.3679953	0.3679953	0.3679953	0.3679953	0.3679953	0.3679953	0.3679953	0.3679953	0.3679953	0.3679953	0.3679953	0.3679953
442.mp3	0.32933533	0.32933533	0.32933533	0.32933533	0.32933533	0.32933533	0.32933533	0.32933533	0.32933533	0.32933533	0.32933533	0.32933533	0.32933533	0.32933533	0.32933533	0.32933533	0.32933533	0.32933533	0.32933533	0.32933533	0.32933533	0.32933533	0.32933533	0.32933533	0.32933533	0.32933533	0.32933533	0.32933533	0.32933533	0.32933533	0.32933533	0.32933533	0.32933533	0.32933533	0.32933533	0.32933533	0.32933533	0.32933533	0.32933533	0.32933533	0.32933533	0.32933533	0.32933533	0.32933533	0.32933533	0.32933533	0.32933533	0.32933533	0.32933533
444.mp3	0.57632893	0.57632893	0.57632893	0.57632893	0.57632893	0.57632893	0.57632893	0.57632893	0.57632893	0.57632893	0.57632893	0.57632893	0.57632893	0.57632893	0.57632893	0.57632893	0.57632893	0.57632893	0.57632893	0.57632893	0.57632893	0.57632893	0.57632893	0.57632893	0.57632893	0.57632893	0.57632893	0.57632893	0.57632893	0.57632893	0.57632893	0.57632893	0.57632893	0.57632893	0.57632893	0.57632893	0.57632893	0.57632893	0.57632893	0.57632893	0.57632893	0.57632893	0.57632893	0.57632893	0.57632893	0.57632893	0.57632893	0.57632893	0.57632893
445.mp3	0.83740735	0.83740735	0.83740735	0.83740735	0.83740735	0.83740735	0.83740735	0.83740735	0.83740735	0.83740735	0.83740735	0.83740735	0.83740735	0.83740735	0.83740735	0.83740735	0.83740735	0.83740735	0.83740735	0.83740735	0.83740735	0.83740735	0.83740735	0.83740735	0.83740735	0.83740735	0.83740735	0.83740735	0.83740735	0.83740735	0.83740735	0.83740735	0.83740735	0.83740735	0.83740735	0.83740735	0.83740735	0.83740735	0.83740735	0.83740735	0.83740735	0.83740735	0.83740735	0.83740735	0.83740735	0.83740735	0.83740735	0.83740735	0.83740735
448.mp3	0.57456166	0.57456166	0.57456166	0.57456166	0.57456166	0.57456166	0.57456166	0.57456166	0.57456166	0.57456166	0.57456166	0.57456166	0.57456166	0.57456166	0.57456166	0.57456166	0.57456166	0.57456166	0.57456166	0.57456166	0.57456166	0.57456166	0.57456166	0.57456166	0.57456166	0.57456166	0.57456166	0.57456166	0.57456166	0.57456166	0.57456166	0.57456166	0.57456166	0.57456166	0.57456166	0.57456166	0.57456166	0.57456166	0.57456166	0.57456166	0.57456166	0.57456166	0.57456166	0.57456166	0.57456166	0.57456166	0.57456166	0.57456166	0.57456166
449.mp3	0.37894118	0.37894118	0.37894118	0.37894118	0.37894118	0.37894118	0.37894118	0.37894118	0.37894118	0.37894118	0.37894118	0.37894118	0.37894118	0.37894118	0.37894118	0.37894118	0.37894118	0.37894118	0.37894118	0.37894118	0.37894118	0.37894118	0.37894118	0.37894118	0.37894118	0.37894118	0.37894118	0.37894118	0.37894118	0.37894118	0.37894118	0.37894118	0.37894118	0.37894118	0.37894118	0.37894118	0.37894118	0.37894118	0.37894118	0.37894118	0.37894118	0.37894118	0.37894118	0.37894118	0.37894118	0.37894118	0.37894118	0.37894118	0.37894118
450.mp3	0.50338614	0.50338614	0.50338614	0.50338614	0.50338614	0.50338614	0.50338614	0.50338614	0.50338614	0.50338614	0.50338614	0.50338614	0.50338614	0.50338614	0.50338614	0.50338614	0.50338614	0.50338614	0.50338614	0.50338614	0.50338614	0.50338614	0.50338614	0.50338614	0.50338614	0.50338614	0.50338614	0.50338614	0.50338614	0.50338614	0.50338614	0.50338614	0.50338614	0.50338614	0.50338614	0.50338614	0.50338614	0.50338614	0.50338614	0.50338614	0.50338614	0.50338614	0.50338614	0.50338614	0.50338614	0.50338614	0.50338614	0.50338614	0.50338614
451.mp3	0.39885426	0.39885426	0.39885426	0.39885426	0.39885426	0.39885426	0.39885426	0.39885426	0.39885426	0.39885426	0.39885426	0.39885426	0.39885426	0.39885426	0.39885426	0.39885426	0.39885426	0.39885426	0.39885426	0.39885426	0.39885426	0.39885426	0.39885426	0.39885426	0.39885426	0.39885426	0.39885426	0.39885426	0.39885426	0.39885426	0.39885426	0.39885426	0.39885426	0.39885426	0.39885426	0.39885426	0.39885426	0.39885426	0.39885426	0.39885426	0.39885426	0.39885426	0.39885426	0.39885426	0.39885426	0.39885426	0.39885426	0.39885426	0.39885426
452.mp3	0.34406793	0.34406793	0.34406793	0.34406793	0.34406793	0.34406793	0.34406793	0.34406793	0.34406793	0.34406793	0.34406793	0.34406793	0.34406793	0.34406793	0.34406793	0.34406793	0.34406793	0.34406793	0.34406793	0.34406793	0.34406793	0.34406793	0.34406793	0.34406793	0.34406793	0.34406793	0.34406793	0.34406793	0.34406793	0.34406793	0.34406793	0.34406793	0.34406793	0.34406793	0.34406793	0.34406793	0.34406793	0.34406793	0.34406793	0.34406793	0.34406793	0.34406793	0.34406793	0.34406793	0.34406793	0.34406793	0.34406793	0.34406793	0.34406793
453.mp3	0.45934662	0.45934662	0.45934662	0.45934662	0.45934662	0.45934662	0.45934662	0.45934662	0.45934662	0.45934662	0.45934662	0.45934662	0.45934662	0.45934662	0.45934662	0.45934662	0.45934662	0.45934662	0.45934662	0.45934662	0.45934662	0.45934662	0.45934662	0.45934662	0.45934662	0.45934662	0.45934662	0.45934662	0.45934662	0.45934662	0.45934662	0.45934662	0.45934662	0.45934662	0.45934662	0.45934662	0.45934662	0.45934662	0.45934662	0.45934662	0.45934662	0.45934662	0.45934662	0.45934662	0.45934662	0.45934662	0.45934662	0.45934662	0.45934662
454.mp3	0.3712541	0.3712541	0.3712541	0.3712541	0.3712541	0.3712541	0.3712541	0.3712541	0.3712541	0.3712541	0.3712541	0.3712541	0.3712541	0.3712541	0.3712541	0.3712541	0.3712541	0.3712541	0.3712541	0.3712541	0.3712541	0.3712541	0.3712541	0.3712541	0.3712541	0.3712541	0.3712541	0.3712541	0.3712541	0.3712541	0.3712541	0.3712541	0.3712541	0.3712541	0.3712541	0.3712541	0.3712541	0.3712541	0.3712541	0.3712541	0.3712541	0.3712541	0.3712541	0.3712541	0.3712541	0.3712541	0.3712541	0.3712541	0.3712541
455.mp3	0.56322956	0.56322956	0.56322956	0.56322956	0.56322956	0.56322956	0.56322956	0.56322956	0.56322956	0.56322956	0.56322956	0.56322956	0.56322956	0.56322956	0.56322956	0.56322956	0.56322956	0.56322956	0.56322956	0.56322956	0.56322956	0.56322956	0.56322956	0.56322956	0.56322956	0.56322956	0.56322956	0.56322956	0.56322956	0.56322956	0.56322956	0.56322956	0.56322956	0.56322956	0.56322956	0.56322956	0.56322956	0.56322956	0.56322956	0.56322956	0.56322956	0.56322956	0.56322956	0.56322956	0.56322956	0.56322956	0.56322956	0.56322956	0.56322956
456.mp3	0.4389766	0.4389766	0.4389766	0.4389766	0.4389766	0.4389766	0.4389766	0.4389766	0.4389766	0.4389766	0.4389766	0.4389766	0.4389766	0.4389766	0.4389766	0.4389766	0.4389766	0.4389766	0.4389766	0.4389766	0.4389766	0.4389766	0.4389766	0.4389766	0.4389766	0.4389766	0.4389766	0.4389766	0.4389766	0.4389766	0.4389766	0.4389766	0.4389766	0.4389766	0.4389766	0.4389766	0.4389766	0.4389766	0.4389766	0.4389766	0.4389766	0.4389766	0.4389766	0.4389766	0.4389766	0.4389766	0.4389766	0.4389766	0.4389766
458.mp3	0.41525644	0.41525644	0.41525644	0.41525644	0.41525644	0.41525644	0.41525644	0.41525644	0.41525644	0.41525644	0.41525644	0.41525644	0.41525644	0.41525644	0.41525644	0.41525644	0.41525644	0.41525644	0.41525644	0.41525644	0.41525644	0.41525644	0.41525644	0.41525644	0.41525644	0.41525644	0.41525644	0.41525644	0.41525644	0.41525644	0.41525644	0.41525644	0.41525644	0.41525644	0.41525644	0.41525644	0.41525644	0.41525644	0.41525644	0.41525644	0.41525644	0.41525644	0.41525644	0.41525644	0.41525644	0.41525644	0.41525644	0.41525644	0.41525644
459.mp3	0.44316047	0.44316047	0.44316047	0.44316047	0.44316047	0.44316047	0.44316047	0.44316047	0.44316047	0.44316047	0.44316047	0.44316047	0.44316047	0.44316047	0.44316047	0.44316047	0.44316047	0.44316047	0.44316047	0.44316047	0.44316047	0.44316047	0.44316047	0.44316047	0.44316047	0.44316047	0.44316047	0.44316047	0.44316047	0.44316047	0.44316047	0.44316047	0.44316047	0.44316047	0.44316047	0.44316047	0.44316047	0.44316047	0.44316047	0.44316047	0.44316047	0.44316047	0.44316047	0.44316047	0.44316047	0.44316047	0.44316047	0.44316047	0.44316047
460.mp3	0.53477585	0.53477585	0.53477585	0.53477585	0.53477585	0.53477585	0.53477585	0.53477585	0.53477585	0.53477585	0.53477585	0.53477585	0.53477585	0.53477585	0.53477585	0.53477585	0.53477585	0.53477585	0.53477585	0.53477585	0.53477585	0.53477585	0.53477585	0.53477585	0.53477585	0.53477585	0.53477585	0.53477585	0.53477585	0.53477585	0.53477585	0.53477585	0.53477585	0.53477585	0.53477585	0.53477585	0.53477585	0.53477585	0.53477585	0.53477585	0.53477585	0.53477585	0.53477585	0.53477585	0.53477585	0.53477585	0.53477585	0.53477585	0.53477585
461.mp3	0.37269366	0.37269366	0.37269366	0.37269366	0.37269366	0.37269366	0.37269366	0.37269366	0.37269366	0.37269366	0.37269366	0.37269366	0.37269366	0.37269366	0.37269366	0.37269366	0.37269366	0.37269366	0.37269366	0.37269366	0.37269366	0.37269366	0.37269366	0.37269366	0.37269366	0.37269366	0.37269366	0.37269366	0.37269366	0.37269366	0.37269366	0.37269366	0.37269366	0.37269366	0.37269366	0.37269366	0.37269366	0.37269366	0.37269366	0.37269366	0.37269366	0.37269366	0.37269366	0.37269366	0.37269366	0.37269366	0.37269366	0.37269366	0.37269366
462.mp3	0.44607753	0.44607753	0.44607753	0.44607753	0.44607753	0.44607753	0.44607753	0.44607753	0.44607753	0.44607753	0.44607753	0.44607753	0.44607753	0.44607753	0.44607753	0.44607753	0.44607753	0.44607753	0.44607753	0.44607753	0.44607753	0.44607753	0.44607753	0.44607753	0.44607753	0.44607753	0.44607753	0.44607753	0.44607753	0.44607753	0.44607753	0.44607753	0.44607753	0.44607753	0.44607753	0.44607753	0.44607753	0.44607753	0.44607753	0.44607753	0.44607753	0.44607753	0.44607753	0.44607753	0.44607753	0.44607753	0.44607753	0.44607753	0.44607753
463.mp3	0.460949	0.460949	0.460949	0.460949	0.460949	0.460949	0.460949	0.460949	0.460949	0.460949	0.460949	0.460949	0.460949	0.460949	0.460949	0.460949	0.460949	0.460949	0.460949	0.460949	0.460949	0.460949	0.460949	0.460949	0.460949	0.460949	0.460949	0.460949	0.460949	0.460949	0.460949	0.460949	0.460949	0.460949	0.460949	0.460949	0.460949	0.460949	0.460949	0.460949	0.460949	0.460949	0.460949	0.460949	0.460949	0.460949	0.460949	0.460949	0.460949
464.mp3	0.27096313	0.27096313	0.27096313	0.27096313	0.27096313	0.27096313	0.27096313	0.27096313	0.27096313	0.27096313	0.27096313	0.27096313	0.27096313	0.27096313	0.27096313	0.27096313	0.27096313	0.27096313	0.27096313	0.27096313	0.27096313	0.27096313	0.27096313	0.27096313	0.27096313	0.27096313	0.27096313	0.27096313	0.27096313	0.27096313	0.27096313	0.27096313	0.27096313	0.27096313	0.27096313	0.27096313	0.27096313	0.27096313	0.27096313	0.27096313	0.27096313	0.27096313	0.27096313	0.27096313	0.27096313	0.27096313	0.27096313	0.27096313	0.27096313
466.mp3	0.55573034	0.55573034	0.55573034	0.55573034	0.55573034	0.55573034	0.55573034	0.55573034	0.55573034	0.55573034	0.55573034	0.55573034	0.55573034	0.55573034	0.55573034	0.55573034	0.55573034	0.55573034	0.55573034	0.55573034	0.55573034	0.55573034	0.55573034	0.55573034	0.55573034	0.55573034	0.55573034	0.55573034	0.55573034	0.55573034	0.55573034	0.55573034	0.55573034	0.55573034	0.55573034	0.55573034	0.55573034	0.55573034	0.55573034	0.55573034	0.55573034	0.55573034	0.55573034	0.55573034	0.55573034	0.55573034	0.55573034	0.55573034	0.55573034
467.mp3	0.552206	0.552206	0.552206	0.552206	0.552206	0.552206	0.552206	0.552206	0.552206	0.552206	0.552206	0.552206	0.552206	0.552206	0.552206	0.552206	0.552206	0.552206	0.552206	0.552206	0.552206	0.552206	0.552206	0.552206	0.552206	0.552206	0.552206	0.552206	0.552206	0.552206	0.552206	0.552206	0.552206	0.552206	0.552206	0.552206	0.552206	0.552206	0.552206	0.552206	0.552206	0.552206	0.552206	0.552206	0.552206	0.552206	0.552206	0.552206	0.552206
468.mp3	0.41017538	0.41017538	0.41017538	0.41017538	0.41017538	0.41017538	0.41017538	0.41017538	0.41017538	0.41017538	0.41017538	0.41017538	0.41017538	0.41017538	0.41017538	0.41017538	0.41017538	0.41017538	0.41017538	0.41017538	0.41017538	0.41017538	0.41017538	0.41017538	0.41017538	0.41017538	0.41017538	0.41017538	0.41017538	0.41017538	0.41017538	0.41017538	0.41017538	0.41017538	0.41017538	0.41017538	0.41017538	0.41017538	0.41017538	0.41017538	0.41017538	0.41017538	0.41017538	0.41017538	0.41017538	0.41017538	0.41017538	0.41017538	0.41017538
469.mp3	0.25728464	0.25728464	0.25728464	0.25728464	0.25728464	0.25728464	0.25728464	0.25728464	0.25728464	0.25728464	0.25728464	0.25728464	0.25728464	0.25728464	0.25728464	0.25728464	0.25728464	0.25728464	0.25728464	0.25728464	0.25728464	0.25728464	0.25728464	0.25728464	0.25728464	0.25728464	0.25728464	0.25728464	0.25728464	0.25728464	0.25728464	0.25728464	0.25728464	0.25728464	0.25728464	0.25728464	0.25728464	0.25728464	0.25728464	0.25728464	0.25728464	0.25728464	0.25728464	0.25728464	0.25728464	0.25728464	0.25728464	0.25728464	0.25728464
472.mp3	0.3719133	0.3719133	0.3719133	0.3719133	0.3719133	0.3719133	0.3719133	0.3719133	0.3719133	0.3719133	0.3719133	0.3719133	0.3719133	0.3719133	0.3719133	0.3719133	0.3719133	0.3719133	0.3719133	0.3719133	0.3719133	0.3719133	0.3719133	0.3719133	0.3719133	0.3719133	0.3719133	0.3719133	0.3719133	0.3719133	0.3719133	0.3719133	0.3719133	0.3719133	0.3719133	0.3719133	0.3719133	0.3719133	0.3719133	0.3719133	0.3719133	0.3719133	0.3719133	0.3719133	0.3719133	0.3719133	0.3719133	0.3719133	0.3719133
473.mp3	0.2426271	0.2426271	0.2426271	0.2426271	0.2426271	0.2426271	0.2426271	0.2426271	0.2426271	0.2426271	0.2426271	0.2426271	0.2426271	0.2426271	0.2426271	0.2426271	0.2426271	0.2426271	0.2426271	0.2426271	0.2426271	0.2426271	0.2426271	0.2426271	0.2426271	0.2426271	0.2426271	0.2426271	0.2426271	0.2426271	0.2426271	0.2426271	0.2426271	0.2426271	0.2426271	0.2426271	0.2426271	0.2426271	0.2426271	0.2426271	0.2426271	0.2426271	0.2426271	0.2426271	0.2426271	0.2426271	0.2426271	0.2426271	0.2426271
475.mp3	0.43318158	0.43318158	0.43318158	0.43318158	0.43318158	0.43318158	0.43318158	0.43318158	0.43318158	0.43318158	0.43318158	0.43318158	0.43318158	0.43318158	0.43318158	0.43318158	0.43318158	0.43318158	0.43318158	0.43318158	0.43318158	0.43318158	0.43318158	0.43318158	0.43318158	0.43318158	0.43318158	0.43318158	0.43318158	0.43318158	0.43318158	0.43318158	0.43318158	0.43318158	0.43318158	0.43318158	0.43318158	0.43318158	0.43318158	0.43318158	0.43318158	0.43318158	0.43318158	0.43318158	0.43318158	0.43318158	0.43318158	0.43318158	0.43318158
477.mp3	0.2921668	0.2921668	0.2921668	0.2921668	0.2921668	0.2921668	0.2921668	0.2921668	0.2921668	0.2921668	0.2921668	0.2921668	0.2921668	0.2921668	0.2921668	0.2921668	0.2921668	0.2921668	0.2921668	0.2921668	0.2921668	0.2921668	0.2921668	0.2921668	0.2921668	0.2921668	0.2921668	0.2921668	0.2921668	0.2921668	0.2921668	0.2921668	0.2921668	0.2921668	0.2921668	0.2921668	0.2921668	0.2921668	0.2921668	0.2921668	0.2921668	0.2921668	0.2921668	0.2921668	0.2921668	0.2921668	0.2921668	0.2921668	0.2921668
478.mp3	0.6228885	0.6228885	0.6228885	0.6228885	0.6228885	0.6228885	0.6228885	0.6228885	0.6228885	0.6228885	0.6228885	0.6228885	0.6228885	0.6228885	0.6228885	0.6228885	0.6228885	0.6228885	0.6228885	0.6228885	0.6228885	0.6228885	0.6228885	0.6228885	0.6228885	0.6228885	0.6228885	0.6228885	0.6228885	0.6228885	0.6228885	0.6228885	0.6228885	0.6228885	0.6228885	0.6228885	0.6228885	0.6228885	0.6228885	0.6228885	0.6228885	0.6228885	0.6228885	0.6228885	0.6228885	0.6228885	0.6228885	0.6228885	0.6228885
479.mp3	0.27387857	0.27387857	0.27387857	0.27387857	0.27387857	0.27387857	0.27387857	0.27387857	0.27387857	0.27387857	0.27387857	0.27387857	0.27387857	0.27387857	0.27387857	0.27387857	0.27387857	0.27387857	0.27387857	0.27387857	0.27387857	0.27387857	0.27387857	0.27387857	0.27387857	0.27387857	0.27387857	0.27387857	0.27387857	0.27387857	0.27387857	0.27387857	0.27387857	0.27387857	0.27387857	0.27387857	0.27387857	0.27387857	0.27387857	0.27387857	0.27387857	0.27387857	0.27387857	0.27387857	0.27387857	0.27387857	0.27387857	0.27387857	0.27387857
480.mp3	0.62399703	0.62399703	0.62399703	0.62399703	0.62399703	0.62399703	0.62399703	0.62399703	0.62399703	0.62399703	0.62399703	0.62399703	0.62399703	0.62399703	0.62399703	0.62399703	0.62399703	0.62399703	0.62399703	0.62399703	0.62399703	0.62399703	0.62399703	0.62399703	0.62399703	0.62399703	0.62399703	0.62399703	0.62399703	0.62399703	0.62399703	0.62399703	0.62399703	0.62399703	0.62399703	0.62399703	0.62399703	0.62399703	0.62399703	0.62399703	0.62399703	0.62399703	0.62399703	0.62399703	0.62399703	0.62399703	0.62399703	0.62399703	0.62399703
481.mp3	0.61117154	0.61117154	0.61117154	0.61117154	0.61117154	0.61117154	0.61117154	0.61117154	0.61117154	0.61117154	0.61117154	0.61117154	0.61117154	0.61117154	0.61117154	0.61117154	0.61117154	0.61117154	0.61117154	0.61117154	0.61117154	0.61117154	0.61117154	0.61117154	0.61117154	0.61117154	0.61117154	0.61117154	0.61117154	0.61117154	0.61117154	0.61117154	0.61117154	0.61117154	0.61117154	0.61117154	0.61117154	0.61117154	0.61117154	0.61117154	0.61117154	0.61117154	0.61117154	0.61117154	0.61117154	0.61117154	0.61117154	0.61117154	0.61117154
482.mp3	0.47981375	0.47981375	0.47981375	0.47981375	0.47981375	0.47981375	0.47981375	0.47981375	0.47981375	0.47981375	0.47981375	0.47981375	0.47981375	0.47981375	0.47981375	0.47981375	0.47981375	0.47981375	0.47981375	0.47981375	0.47981375	0.47981375	0.47981375	0.47981375	0.47981375	0.47981375	0.47981375	0.47981375	0.47981375	0.47981375	0.47981375	0.47981375	0.47981375	0.47981375	0.47981375	0.47981375	0.47981375	0.47981375	0.47981375	0.47981375	0.47981375	0.47981375	0.47981375	0.47981375	0.47981375	0.47981375	0.47981375	0.47981375	0.47981375
484.mp3	0.4141697	0.4141697	0.4141697	0.4141697	0.4141697	0.4141697	0.4141697	0.4141697	0.4141697	0.4141697	0.4141697	0.4141697	0.4141697	0.4141697	0.4141697	0.4141697	0.4141697	0.4141697	0.4141697	0.4141697	0.4141697	0.4141697	0.4141697	0.4141697	0.4141697	0.4141697	0.4141697	0.4141697	0.4141697	0.4141697	0.4141697	0.4141697	0.4141697	0.4141697	0.4141697	0.4141697	0.4141697	0.4141697	0.4141697	0.4141697	0.4141697	0.4141697	0.4141697	0.4141697	0.4141697	0.4141697	0.4141697	0.4141697	0.4141697
485.mp3	0.39120707	0.39120707	0.39120707	0.39120707	0.39120707	0.39120707	0.39120707	0.39120707	0.39120707	0.39120707	0.39120707	0.39120707	0.39120707	0.39120707	0.39120707	0.39120707	0.39120707	0.39120707	0.39120707	0.39120707	0.39120707	0.39120707	0.39120707	0.39120707	0.39120707	0.39120707	0.39120707	0.39120707	0.39120707	0.39120707	0.39120707	0.39120707	0.39120707	0.39120707	0.39120707	0.39120707	0.39120707	0.39120707	0.39120707	0.39120707	0.39120707	0.39120707	0.39120707	0.39120707	0.39120707	0.39120707	0.39120707	0.39120707	0.39120707
486.mp3	0.40033573	0.40033573	0.40033573	0.40033573	0.40033573	0.40033573	0.40033573	0.40033573	0.40033573	0.40033573	0.40033573	0.40033573	0.40033573	0.40033573	0.40033573	0.40033573	0.40033573	0.40033573	0.40033573	0.40033573	0.40033573	0.40033573	0.40033573	0.40033573	0.40033573	0.40033573	0.40033573	0.40033573	0.40033573	0.40033573	0.40033573	0.40033573	0.40033573	0.40033573	0.40033573	0.40033573	0.40033573	0.40033573	0.40033573	0.40033573	0.40033573	0.40033573	0.40033573	0.40033573	0.40033573	0.40033573	0.40033573	0.40033573	0.40033573
487.mp3	0.22842747	0.22842747	0.22842747	0.22842747	0.22842747	0.22842747	0.22842747	0.22842747	0.22842747	0.22842747	0.22842747	0.22842747	0.22842747	0.22842747	0.22842747	0.22842747	0.22842747	0.22842747	0.22842747	0.22842747	0.22842747	0.22842747	0.22842747	0.22842747	0.22842747	0.22842747	0.22842747	0.22842747	0.22842747	0.22842747	0.22842747	0.22842747	0.22842747	0.22842747	0.22842747	0.22842747	0.22842747	0.22842747	0.22842747	0.22842747	0.22842747	0.22842747	0.22842747	0.22842747	0.22842747	0.22842747	0.22842747	0.22842747	0.22842747
488.mp3	0.5264501	0.5264501	0.5264501	0.5264501	0.5264501	0.5264501	0.5264501	0.5264501	0.5264501	0.5264501	0.5264501	0.5264501	0.5264501	0.5264501	0.5264501	0.5264501	0.5264501	0.5264501	0.5264501	0.5264501	0.5264501	0.5264501	0.5264501	0.5264501	0.5264501	0.5264501	0.5264501	0.5264501	0.5264501	0.5264501	0.5264501	0.5264501	0.5264501	0.5264501	0.5264501	0.5264501	0.5264501	0.5264501	0.5264501	0.5264501	0.5264501	0.5264501	0.5264501	0.5264501	0.5264501	0.5264501	0.5264501	0.5264501	0.5264501
489.mp3	0.21759073	0.21759073	0.21759073	0.21759073	0.21759073	0.21759073	0.21759073	0.21759073	0.21759073	0.21759073	0.21759073	0.21759073	0.21759073	0.21759073	0.21759073	0.21759073	0.21759073	0.21759073	0.21759073	0.21759073	0.21759073	0.21759073	0.21759073	0.21759073	0.21759073	0.21759073	0.21759073	0.21759073	0.21759073	0.21759073	0.21759073	0.21759073	0.21759073	0.21759073	0.21759073	0.21759073	0.21759073	0.21759073	0.21759073	0.21759073	0.21759073	0.21759073	0.21759073	0.21759073	0.21759073	0.21759073	0.21759073	0.21759073	0.21759073
490.mp3	0.62278616	0.62278616	0.62278616	0.62278616	0.62278616	0.62278616	0.62278616	0.62278616	0.62278616	0.62278616	0.62278616	0.62278616	0.62278616	0.62278616	0.62278616	0.62278616	0.62278616	0.62278616	0.62278616	0.62278616	0.62278616	0.62278616	0.62278616	0.62278616	0.62278616	0.62278616	0.62278616	0.62278616	0.62278616	0.62278616	0.62278616	0.62278616	0.62278616	0.62278616	0.62278616	0.62278616	0.62278616	0.62278616	0.62278616	0.62278616	0.62278616	0.62278616	0.62278616	0.62278616	0.62278616	0.62278616	0.62278616	0.62278616	0.62278616
492.mp3	0.49243283	0.49243283	0.49243283	0.49243283	0.49243283	0.49243283	0.49243283	0.49243283	0.49243283	0.49243283	0.49243283	0.49243283	0.49243283	0.49243283	0.49243283	0.49243283	0.49243283	0.49243283	0.49243283	0.49243283	0.49243283	0.49243283	0.49243283	0.49243283	0.49243283	0.49243283	0.49243283	0.49243283	0.49243283	0.49243283	0.49243283	0.49243283	0.49243283	0.49243283	0.49243283	0.49243283	0.49243283	0.49243283	0.49243283	0.49243283	0.49243283	0.49243283	0.49243283	0.49243283	0.49243283	0.49243283	0.49243283	0.49243283	0.49243283
493.mp3	0.5342095	0.5342095	0.5342095	0.5342095	0.5342095	0.5342095	0.5342095	0.5342095	0.5342095	0.5342095	0.5342095	0.5342095	0.5342095	0.5342095	0.5342095	0.5342095	0.5342095	0.5342095	0.5342095	0.5342095	0.5342095	0.5342095	0.5342095	0.5342095	0.5342095	0.5342095	0.5342095	0.5342095	0.5342095	0.5342095	0.5342095	0.5342095	0.5342095	0.5342095	0.5342095	0.5342095	0.5342095	0.5342095	0.5342095	0.5342095	0.5342095	0.5342095	0.5342095	0.5342095	0.5342095	0.5342095	0.5342095	0.5342095	0.5342095
494.mp3	0.4996298	0.4996298	0.4996298	0.4996298	0.4996298	0.4996298	0.4996298	0.4996298	0.4996298	0.4996298	0.4996298	0.4996298	0.4996298	0.4996298	0.4996298	0.4996298	0.4996298	0.4996298	0.4996298	0.4996298	0.4996298	0.4996298	0.4996298	0.4996298	0.4996298	0.4996298	0.4996298	0.4996298	0.4996298	0.4996298	0.4996298	0.4996298	0.4996298	0.4996298	0.4996298	0.4996298	0.4996298	0.4996298	0.4996298	0.4996298	0.4996298	0.4996298	0.4996298	0.4996298	0.4996298	0.4996298	0.4996298	0.4996298	0.4996298
496.mp3	0.39021707	0.39021707	0.39021707	0.39021707	0.39021707	0.39021707	0.39021707	0.39021707	0.39021707	0.39021707	0.39021707	0.39021707	0.39021707	0.39021707	0.39021707	0.39021707	0.39021707	0.39021707	0.39021707	0.39021707	0.39021707	0.39021707	0.39021707	0.39021707	0.39021707	0.39021707	0.39021707	0.39021707	0.39021707	0.39021707	0.39021707	0.39021707	0.39021707	0.39021707	0.39021707	0.39021707	0.39021707	0.39021707	0.39021707	0.39021707	0.39021707	0.39021707	0.39021707	0.39021707	0.39021707	0.39021707	0.39021707	0.39021707	0.39021707
497.mp3	0.25505123	0.25505123	0.25505123	0.25505123	0.25505123	0.25505123	0.25505123	0.25505123	0.25505123	0.25505123	0.25505123	0.25505123	0.25505123	0.25505123	0.25505123	0.25505123	0.25505123	0.25505123	0.25505123	0.25505123	0.25505123	0.25505123	0.25505123	0.25505123	0.25505123	0.25505123	0.25505123	0.25505123	0.25505123	0.25505123	0.25505123	0.25505123	0.25505123	0.25505123	0.25505123	0.25505123	0.25505123	0.25505123	0.25505123	0.25505123	0.25505123	0.25505123	0.25505123	0.25505123	0.25505123	0.25505123	0.25505123	0.25505123	0.25505123
498.mp3	0.11433135	0.11433135	0.11433135	0.11433135	0.11433135	0.11433135	0.11433135	0.11433135	0.11433135	0.11433135	0.11433135	0.11433135	0.11433135	0.11433135	0.11433135	0.11433135	0.11433135	0.11433135	0.11433135	0.11433135	0.11433135	0.11433135	0.11433135	0.11433135	0.11433135	0.11433135	0.11433135	0.11433135	0.11433135	0.11433135	0.11433135	0.11433135	0.11433135	0.11433135	0.11433135	0.11433135	0.11433135	0.11433135	0.11433135	0.11433135	0.11433135	0.11433135	0.11433135	0.11433135	0.11433135	0.11433135	0.11433135	0.11433135	0.11433135
499.mp3	0.74355185	0.74355185	0.74355185	0.74355185	0.74355185	0.74355185	0.74355185	0.74355185	0.74355185	0.74355185	0.74355185	0.74355185	0.74355185	0.74355185	0.74355185	0.74355185	0.74355185	0.74355185	0.74355185	0.74355185	0.74355185	0.74355185	0.74355185	0.74355185	0.74355185	0.74355185	0.74355185	0.74355185	0.74355185	0.74355185	0.74355185	0.74355185	0.74355185	0.74355185	0.74355185	0.74355185	0.74355185	0.74355185	0.74355185	0.74355185	0.74355185	0.74355185	0.74355185	0.74355185	0.74355185	0.74355185	0.74355185	0.74355185	0.74355185
500.mp3	0.5960221	0.5960221	0.5960221	0.5960221	0.5960221	0.5960221	0.5960221	0.5960221	0.5960221	0.5960221	0.5960221	0.5960221	0.5960221	0.5960221	0.5960221	0.5960221	0.5960221	0.5960221	0.5960221	0.5960221	0.5960221	0.5960221	0.5960221	0.5960221	0.5960221	0.5960221	0.5960221	0.5960221	0.5960221	0.5960221	0.5960221	0.5960221	0.5960221	0.5960221	0.5960221	0.5960221	0.5960221	0.5960221	0.5960221	0.5960221	0.5960221	0.5960221	0.5960221	0.5960221	0.5960221	0.5960221	0.5960221	0.5960221	0.5960221
501.mp3	0.6416565	0.6416565	0.6416565	0.6416565	0.6416565	0.6416565	0.6416565	0.6416565	0.6416565	0.6416565	0.6416565	0.6416565	0.6416565	0.6416565	0.6416565	0.6416565	0.6416565	0.6416565	0.6416565	0.6416565	0.6416565	0.6416565	0.6416565	0.6416565	0.6416565	0.6416565	0.6416565	0.6416565	0.6416565	0.6416565	0.6416565	0.6416565	0.6416565	0.6416565	0.6416565	0.6416565	0.6416565	0.6416565	0.6416565	0.6416565	0.6416565	0.6416565	0.6416565	0.6416565	0.6416565	0.6416565	0.6416565	0.6416565	0.6416565
502.mp3	0.70625293	0.70625293	0.70625293	0.70625293	0.70625293	0.70625293	0.70625293	0.70625293	0.70625293	0.70625293	0.70625293	0.70625293	0.70625293	0.70625293	0.70625293	0.70625293	0.70625293	0.70625293	0.70625293	0.70625293	0.70625293	0.70625293	0.70625293	0.70625293	0.70625293	0.70625293	0.70625293	0.70625293	0.70625293	0.70625293	0.70625293	0.70625293	0.70625293	0.70625293	0.70625293	0.70625293	0.70625293	0.70625293	0.70625293	0.70625293	0.70625293	0.70625293	0.70625293	0.70625293	0.70625293	0.70625293	0.70625293	0.70625293	0.70625293
503.mp3	0.5049919	0.5049919	0.5049919	0.5049919	0.5049919	0.5049919	0.5049919	0.5049919	0.5049919	0.5049919	0.5049919	0.5049919	0.5049919	0.5049919	0.5049919	0.5049919	0.5049919	0.5049919	0.5049919	0.5049919	0.5049919	0.5049919	0.5049919	0.5049919	0.5049919	0.5049919	0.5049919	0.5049919	0.5049919	0.5049919	0.5049919	0.5049919	0.5049919	0.5049919	0.5049919	0.5049919	0.5049919	0.5049919	0.5049919	0.5049919	0.5049919	0.5049919	0.5049919	0.5049919	0.5049919	0.5049919	0.5049919	0.5049919	0.5049919
504.mp3	0.39524454	0.39524454	0.39524454	0.39524454	0.39524454	0.39524454	0.39524454	0.39524454	0.39524454	0.39524454	0.39524454	0.39524454	0.39524454	0.39524454	0.39524454	0.39524454	0.39524454	0.39524454	0.39524454	0.39524454	0.39524454	0.39524454	0.39524454	0.39524454	0.39524454	0.39524454	0.39524454	0.39524454	0.39524454	0.39524454	0.39524454	0.39524454	0.39524454	0.39524454	0.39524454	0.39524454	0.39524454	0.39524454	0.39524454	0.39524454	0.39524454	0.39524454	0.39524454	0.39524454	0.39524454	0.39524454	0.39524454	0.39524454	0.39524454
506.mp3	0.37314808	0.37314808	0.37314808	0.37314808	0.37314808	0.37314808	0.37314808	0.37314808	0.37314808	0.37314808	0.37314808	0.37314808	0.37314808	0.37314808	0.37314808	0.37314808	0.37314808	0.37314808	0.37314808	0.37314808	0.37314808	0.37314808	0.37314808	0.37314808	0.37314808	0.37314808	0.37314808	0.37314808	0.37314808	0.37314808	0.37314808	0.37314808	0.37314808	0.37314808	0.37314808	0.37314808	0.37314808	0.37314808	0.37314808	0.37314808	0.37314808	0.37314808	0.37314808	0.37314808	0.37314808	0.37314808	0.37314808	0.37314808	0.37314808
507.mp3	0.45184094	0.45184094	0.45184094	0.45184094	0.45184094	0.45184094	0.45184094	0.45184094	0.45184094	0.45184094	0.45184094	0.45184094	0.45184094	0.45184094	0.45184094	0.45184094	0.45184094	0.45184094	0.45184094	0.45184094	0.45184094	0.45184094	0.45184094	0.45184094	0.45184094	0.45184094	0.45184094	0.45184094	0.45184094	0.45184094	0.45184094	0.45184094	0.45184094	0.45184094	0.45184094	0.45184094	0.45184094	0.45184094	0.45184094	0.45184094	0.45184094	0.45184094	0.45184094	0.45184094	0.45184094	0.45184094	0.45184094	0.45184094	0.45184094
512.mp3	0.5388813	0.5388813	0.5388813	0.5388813	0.5388813	0.5388813	0.5388813	0.5388813	0.5388813	0.5388813	0.5388813	0.5388813	0.5388813	0.5388813	0.5388813	0.5388813	0.5388813	0.5388813	0.5388813	0.5388813	0.5388813	0.5388813	0.5388813	0.5388813	0.5388813	0.5388813	0.5388813	0.5388813	0.5388813	0.5388813	0.5388813	0.5388813	0.5388813	0.5388813	0.5388813	0.5388813	0.5388813	0.5388813	0.5388813	0.5388813	0.5388813	0.5388813	0.5388813	0.5388813	0.5388813	0.5388813	0.5388813	0.5388813	0.5388813
513.mp3	0.44936997	0.44936997	0.44936997	0.44936997	0.44936997	0.44936997	0.44936997	0.44936997	0.44936997	0.44936997	0.44936997	0.44936997	0.44936997	0.44936997	0.44936997	0.44936997	0.44936997	0.44936997	0.44936997	0.44936997	0.44936997	0.44936997	0.44936997	0.44936997	0.44936997	0.44936997	0.44936997	0.44936997	0.44936997	0.44936997	0.44936997	0.44936997	0.44936997	0.44936997	0.44936997	0.44936997	0.44936997	0.44936997	0.44936997	0.44936997	0.44936997	0.44936997	0.44936997	0.44936997	0.44936997	0.44936997	0.44936997	0.44936997	0.44936997
514.mp3	0.58686304	0.58686304	0.58686304	0.58686304	0.58686304	0.58686304	0.58686304	0.58686304	0.58686304	0.58686304	0.58686304	0.58686304	0.58686304	0.58686304	0.58686304	0.58686304	0.58686304	0.58686304	0.58686304	0.58686304	0.58686304	0.58686304	0.58686304	0.58686304	0.58686304	0.58686304	0.58686304	0.58686304	0.58686304	0.58686304	0.58686304	0.58686304	0.58686304	0.58686304	0.58686304	0.58686304	0.58686304	0.58686304	0.58686304	0.58686304	0.58686304	0.58686304	0.58686304	0.58686304	0.58686304	0.58686304	0.58686304	0.58686304	0.58686304
515.mp3	0.28139025	0.28139025	0.28139025	0.28139025	0.28139025	0.28139025	0.28139025	0.28139025	0.28139025	0.28139025	0.28139025	0.28139025	0.28139025	0.28139025	0.28139025	0.28139025	0.28139025	0.28139025	0.28139025	0.28139025	0.28139025	0.28139025	0.28139025	0.28139025	0.28139025	0.28139025	0.28139025	0.28139025	0.28139025	0.28139025	0.28139025	0.28139025	0.28139025	0.28139025	0.28139025	0.28139025	0.28139025	0.28139025	0.28139025	0.28139025	0.28139025	0.28139025	0.28139025	0.28139025	0.28139025	0.28139025	0.28139025	0.28139025	0.28139025
518.mp3	0.5355345	0.5355345	0.5355345	0.5355345	0.5355345	0.5355345	0.5355345	0.5355345	0.5355345	0.5355345	0.5355345	0.5355345	0.5355345	0.5355345	0.5355345	0.5355345	0.5355345	0.5355345	0.5355345	0.5355345	0.5355345	0.5355345	0.5355345	0.5355345	0.5355345	0.5355345	0.5355345	0.5355345	0.5355345	0.5355345	0.5355345	0.5355345	0.5355345	0.5355345	0.5355345	0.5355345	0.5355345	0.5355345	0.5355345	0.5355345	0.5355345	0.5355345	0.5355345	0.5355345	0.5355345	0.5355345	0.5355345	0.5355345	0.5355345
519.mp3	0.4186043	0.4186043	0.4186043	0.4186043	0.4186043	0.4186043	0.4186043	0.4186043	0.4186043	0.4186043	0.4186043	0.4186043	0.4186043	0.4186043	0.4186043	0.4186043	0.4186043	0.4186043	0.4186043	0.4186043	0.4186043	0.4186043	0.4186043	0.4186043	0.4186043	0.4186043	0.4186043	0.4186043	0.4186043	0.4186043	0.4186043	0.4186043	0.4186043	0.4186043	0.4186043	0.4186043	0.4186043	0.4186043	0.4186043	0.4186043	0.4186043	0.4186043	0.4186043	0.4186043	0.4186043	0.4186043	0.4186043	0.4186043	0.4186043
520.mp3	0.5092954	0.5092954	0.5092954	0.5092954	0.5092954	0.5092954	0.5092954	0.5092954	0.5092954	0.5092954	0.5092954	0.5092954	0.5092954	0.5092954	0.5092954	0.5092954	0.5092954	0.5092954	0.5092954	0.5092954	0.5092954	0.5092954	0.5092954	0.5092954	0.5092954	0.5092954	0.5092954	0.5092954	0.5092954	0.5092954	0.5092954	0.5092954	0.5092954	0.5092954	0.5092954	0.5092954	0.5092954	0.5092954	0.5092954	0.5092954	0.5092954	0.5092954	0.5092954	0.5092954	0.5092954	0.5092954	0.5092954	0.5092954	0.5092954
521.mp3	0.5071333	0.5071333	0.5071333	0.5071333	0.5071333	0.5071333	0.5071333	0.5071333	0.5071333	0.5071333	0.5071333	0.5071333	0.5071333	0.5071333	0.5071333	0.5071333	0.5071333	0.5071333	0.5071333	0.5071333	0.5071333	0.5071333	0.5071333	0.5071333	0.5071333	0.5071333	0.5071333	0.5071333	0.5071333	0.5071333	0.5071333	0.5071333	0.5071333	0.5071333	0.5071333	0.5071333	0.5071333	0.5071333	0.5071333	0.5071333	0.5071333	0.5071333	0.5071333	0.5071333	0.5071333	0.5071333	0.5071333	0.5071333	0.5071333
522.mp3	0.50613403	0.50613403	0.50613403	0.50613403	0.50613403	0.50613403	0.50613403	0.50613403	0.50613403	0.50613403	0.50613403	0.50613403	0.50613403	0.50613403	0.50613403	0.50613403	0.50613403	0.50613403	0.50613403	0.50613403	0.50613403	0.50613403	0.50613403	0.50613403	0.50613403	0.50613403	0.50613403	0.50613403	0.50613403	0.50613403	0.50613403	0.50613403	0.50613403	0.50613403	0.50613403	0.50613403	0.50613403	0.50613403	0.50613403	0.50613403	0.50613403	0.50613403	0.50613403	0.50613403	0.50613403	0.50613403	0.50613403	0.50613403	0.50613403
523.mp3	0.5530031	0.5530031	0.5530031	0.5530031	0.5530031	0.5530031	0.5530031	0.5530031	0.5530031	0.5530031	0.5530031	0.5530031	0.5530031	0.5530031	0.5530031	0.5530031	0.5530031	0.5530031	0.5530031	0.5530031	0.5530031	0.5530031	0.5530031	0.5530031	0.5530031	0.5530031	0.5530031	0.5530031	0.5530031	0.5530031	0.5530031	0.5530031	0.5530031	0.5530031	0.5530031	0.5530031	0.5530031	0.5530031	0.5530031	0.5530031	0.5530031	0.5530031	0.5530031	0.5530031	0.5530031	0.5530031	0.5530031	0.5530031	0.5530031
524.mp3	0.6191861	0.6191861	0.6191861	0.6191861	0.6191861	0.6191861	0.6191861	0.6191861	0.6191861	0.6191861	0.6191861	0.6191861	0.6191861	0.6191861	0.6191861	0.6191861	0.6191861	0.6191861	0.6191861	0.6191861	0.6191861	0.6191861	0.6191861	0.6191861	0.6191861	0.6191861	0.6191861	0.6191861	0.6191861	0.6191861	0.6191861	0.6191861	0.6191861	0.6191861	0.6191861	0.6191861	0.6191861	0.6191861	0.6191861	0.6191861	0.6191861	0.6191861	0.6191861	0.6191861	0.6191861	0.6191861	0.6191861	0.6191861	0.6191861
525.mp3	0.51946497	0.51946497	0.51946497	0.51946497	0.51946497	0.51946497	0.51946497	0.51946497	0.51946497	0.51946497	0.51946497	0.51946497	0.51946497	0.51946497	0.51946497	0.51946497	0.51946497	0.51946497	0.51946497	0.51946497	0.51946497	0.51946497	0.51946497	0.51946497	0.51946497	0.51946497	0.51946497	0.51946497	0.51946497	0.51946497	0.51946497	0.51946497	0.51946497	0.51946497	0.51946497	0.51946497	0.51946497	0.51946497	0.51946497	0.51946497	0.51946497	0.51946497	0.51946497	0.51946497	0.51946497	0.51946497	0.51946497	0.51946497	0.51946497
527.mp3	0.44925815	0.44925815	0.44925815	0.44925815	0.44925815	0.44925815	0.44925815	0.44925815	0.44925815	0.44925815	0.44925815	0.44925815	0.44925815	0.44925815	0.44925815	0.44925815	0.44925815	0.44925815	0.44925815	0.44925815	0.44925815	0.44925815	0.44925815	0.44925815	0.44925815	0.44925815	0.44925815	0.44925815	0.44925815	0.44925815	0.44925815	0.44925815	0.44925815	0.44925815	0.44925815	0.44925815	0.44925815	0.44925815	0.44925815	0.44925815	0.44925815	0.44925815	0.44925815	0.44925815	0.44925815	0.44925815	0.44925815	0.44925815	0.44925815
529.mp3	0.6958235	0.6958235	0.6958235	0.6958235	0.6958235	0.6958235	0.6958235	0.6958235	0.6958235	0.6958235	0.6958235	0.6958235	0.6958235	0.6958235	0.6958235	0.6958235	0.6958235	0.6958235	0.6958235	0.6958235	0.6958235	0.6958235	0.6958235	0.6958235	0.6958235	0.6958235	0.6958235	0.6958235	0.6958235	0.6958235	0.6958235	0.6958235	0.6958235	0.6958235	0.6958235	0.6958235	0.6958235	0.6958235	0.6958235	0.6958235	0.6958235	0.6958235	0.6958235	0.6958235	0.6958235	0.6958235	0.6958235	0.6958235	0.6958235
530.mp3	0.5776886	0.5776886	0.5776886	0.5776886	0.5776886	0.5776886	0.5776886	0.5776886	0.5776886	0.5776886	0.5776886	0.5776886	0.5776886	0.5776886	0.5776886	0.5776886	0.5776886	0.5776886	0.5776886	0.5776886	0.5776886	0.5776886	0.5776886	0.5776886	0.5776886	0.5776886	0.5776886	0.5776886	0.5776886	0.5776886	0.5776886	0.5776886	0.5776886	0.5776886	0.5776886	0.5776886	0.5776886	0.5776886	0.5776886	0.5776886	0.5776886	0.5776886	0.5776886	0.5776886	0.5776886	0.5776886	0.5776886	0.5776886	0.5776886
535.mp3	0.4206735	0.4206735	0.4206735	0.4206735	0.4206735	0.4206735	0.4206735	0.4206735	0.4206735	0.4206735	0.4206735	0.4206735	0.4206735	0.4206735	0.4206735	0.4206735	0.4206735	0.4206735	0.4206735	0.4206735	0.4206735	0.4206735	0.4206735	0.4206735	0.4206735	0.4206735	0.4206735	0.4206735	0.4206735	0.4206735	0.4206735	0.4206735	0.4206735	0.4206735	0.4206735	0.4206735	0.4206735	0.4206735	0.4206735	0.4206735	0.4206735	0.4206735	0.4206735	0.4206735	0.4206735	0.4206735	0.4206735	0.4206735	0.4206735
536.mp3	0.2974005	0.2974005	0.2974005	0.2974005	0.2974005	0.2974005	0.2974005	0.2974005	0.2974005	0.2974005	0.2974005	0.2974005	0.2974005	0.2974005	0.2974005	0.2974005	0.2974005	0.2974005	0.2974005	0.2974005	0.2974005	0.2974005	0.2974005	0.2974005	0.2974005	0.2974005	0.2974005	0.2974005	0.2974005	0.2974005	0.2974005	0.2974005	0.2974005	0.2974005	0.2974005	0.2974005	0.2974005	0.2974005	0.2974005	0.2974005	0.2974005	0.2974005	0.2974005	0.2974005	0.2974005	0.2974005	0.2974005	0.2974005	0.2974005
537.mp3	0.2677439	0.2677439	0.2677439	0.2677439	0.2677439	0.2677439	0.2677439	0.2677439	0.2677439	0.2677439	0.2677439	0.2677439	0.2677439	0.2677439	0.2677439	0.2677439	0.2677439	0.2677439	0.2677439	0.2677439	0.2677439	0.2677439	0.2677439	0.2677439	0.2677439	0.2677439	0.2677439	0.2677439	0.2677439	0.2677439	0.2677439	0.2677439	0.2677439	0.2677439	0.2677439	0.2677439	0.2677439	0.2677439	0.2677439	0.2677439	0.2677439	0.2677439	0.2677439	0.2677439	0.2677439	0.2677439	0.2677439	0.2677439	0.2677439
540.mp3	0.45191467	0.45191467	0.45191467	0.45191467	0.45191467	0.45191467	0.45191467	0.45191467	0.45191467	0.45191467	0.45191467	0.45191467	0.45191467	0.45191467	0.45191467	0.45191467	0.45191467	0.45191467	0.45191467	0.45191467	0.45191467	0.45191467	0.45191467	0.45191467	0.45191467	0.45191467	0.45191467	0.45191467	0.45191467	0.45191467	0.45191467	0.45191467	0.45191467	0.45191467	0.45191467	0.45191467	0.45191467	0.45191467	0.45191467	0.45191467	0.45191467	0.45191467	0.45191467	0.45191467	0.45191467	0.45191467	0.45191467	0.45191467	0.45191467
544.mp3	0.4449827	0.4449827	0.4449827	0.4449827	0.4449827	0.4449827	0.4449827	0.4449827	0.4449827	0.4449827	0.4449827	0.4449827	0.4449827	0.4449827	0.4449827	0.4449827	0.4449827	0.4449827	0.4449827	0.4449827	0.4449827	0.4449827	0.4449827	0.4449827	0.4449827	0.4449827	0.4449827	0.4449827	0.4449827	0.4449827	0.4449827	0.4449827	0.4449827	0.4449827	0.4449827	0.4449827	0.4449827	0.4449827	0.4449827	0.4449827	0.4449827	0.4449827	0.4449827	0.4449827	0.4449827	0.4449827	0.4449827	0.4449827	0.4449827
547.mp3	0.6320967	0.6320967	0.6320967	0.6320967	0.6320967	0.6320967	0.6320967	0.6320967	0.6320967	0.6320967	0.6320967	0.6320967	0.6320967	0.6320967	0.6320967	0.6320967	0.6320967	0.6320967	0.6320967	0.6320967	0.6320967	0.6320967	0.6320967	0.6320967	0.6320967	0.6320967	0.6320967	0.6320967	0.6320967	0.6320967	0.6320967	0.6320967	0.6320967	0.6320967	0.6320967	0.6320967	0.6320967	0.6320967	0.6320967	0.6320967	0.6320967	0.6320967	0.6320967	0.6320967	0.6320967	0.6320967	0.6320967	0.6320967	0.6320967
550.mp3	0.5687283	0.5687283	0.5687283	0.5687283	0.5687283	0.5687283	0.5687283	0.5687283	0.5687283	0.5687283	0.5687283	0.5687283	0.5687283	0.5687283	0.5687283	0.5687283	0.5687283	0.5687283	0.5687283	0.5687283	0.5687283	0.5687283	0.5687283	0.5687283	0.5687283	0.5687283	0.5687283	0.5687283	0.5687283	0.5687283	0.5687283	0.5687283	0.5687283	0.5687283	0.5687283	0.5687283	0.5687283	0.5687283	0.5687283	0.5687283	0.5687283	0.5687283	0.5687283	0.5687283	0.5687283	0.5687283	0.5687283	0.5687283	0.5687283
551.mp3	0.7285556	0.7285556	0.7285556	0.7285556	0.7285556	0.7285556	0.7285556	0.7285556	0.7285556	0.7285556	0.7285556	0.7285556	0.7285556	0.7285556	0.7285556	0.7285556	0.7285556	0.7285556	0.7285556	0.7285556	0.7285556	0.7285556	0.7285556	0.7285556	0.7285556	0.7285556	0.7285556	0.7285556	0.7285556	0.7285556	0.7285556	0.7285556	0.7285556	0.7285556	0.7285556	0.7285556	0.7285556	0.7285556	0.7285556	0.7285556	0.7285556	0.7285556	0.7285556	0.7285556	0.7285556	0.7285556	0.7285556	0.7285556	0.7285556
554.mp3	0.55838716	0.55838716	0.55838716	0.55838716	0.55838716	0.55838716	0.55838716	0.55838716	0.55838716	0.55838716	0.55838716	0.55838716	0.55838716	0.55838716	0.55838716	0.55838716	0.55838716	0.55838716	0.55838716	0.55838716	0.55838716	0.55838716	0.55838716	0.55838716	0.55838716	0.55838716	0.55838716	0.55838716	0.55838716	0.55838716	0.55838716	0.55838716	0.55838716	0.55838716	0.55838716	0.55838716	0.55838716	0.55838716	0.55838716	0.55838716	0.55838716	0.55838716	0.55838716	0.55838716	0.55838716	0.55838716	0.55838716	0.55838716	0.55838716
555.mp3	0.67534816	0.67534816	0.67534816	0.67534816	0.67534816	0.67534816	0.67534816	0.67534816	0.67534816	0.67534816	0.67534816	0.67534816	0.67534816	0.67534816	0.67534816	0.67534816	0.67534816	0.67534816	0.67534816	0.67534816	0.67534816	0.67534816	0.67534816	0.67534816	0.67534816	0.67534816	0.67534816	0.67534816	0.67534816	0.67534816	0.67534816	0.67534816	0.67534816	0.67534816	0.67534816	0.67534816	0.67534816	0.67534816	0.67534816	0.67534816	0.67534816	0.67534816	0.67534816	0.67534816	0.67534816	0.67534816	0.67534816	0.67534816	0.67534816
556.mp3	0.15115641	0.15115641	0.15115641	0.15115641	0.15115641	0.15115641	0.15115641	0.15115641	0.15115641	0.15115641	0.15115641	0.15115641	0.15115641	0.15115641	0.15115641	0.15115641	0.15115641	0.15115641	0.15115641	0.15115641	0.15115641	0.15115641	0.15115641	0.15115641	0.15115641	0.15115641	0.15115641	0.15115641	0.15115641	0.15115641	0.15115641	0.15115641	0.15115641	0.15115641	0.15115641	0.15115641	0.15115641	0.15115641	0.15115641	0.15115641	0.15115641	0.15115641	0.15115641	0.15115641	0.15115641	0.15115641	0.15115641	0.15115641	0.15115641
558.mp3	0.45236942	0.45236942	0.45236942	0.45236942	0.45236942	0.45236942	0.45236942	0.45236942	0.45236942	0.45236942	0.45236942	0.45236942	0.45236942	0.45236942	0.45236942	0.45236942	0.45236942	0.45236942	0.45236942	0.45236942	0.45236942	0.45236942	0.45236942	0.45236942	0.45236942	0.45236942	0.45236942	0.45236942	0.45236942	0.45236942	0.45236942	0.45236942	0.45236942	0.45236942	0.45236942	0.45236942	0.45236942	0.45236942	0.45236942	0.45236942	0.45236942	0.45236942	0.45236942	0.45236942	0.45236942	0.45236942	0.45236942	0.45236942	0.45236942
560.mp3	0.41499215	0.41499215	0.41499215	0.41499215	0.41499215	0.41499215	0.41499215	0.41499215	0.41499215	0.41499215	0.41499215	0.41499215	0.41499215	0.41499215	0.41499215	0.41499215	0.41499215	0.41499215	0.41499215	0.41499215	0.41499215	0.41499215	0.41499215	0.41499215	0.41499215	0.41499215	0.41499215	0.41499215	0.41499215	0.41499215	0.41499215	0.41499215	0.41499215	0.41499215	0.41499215	0.41499215	0.41499215	0.41499215	0.41499215	0.41499215	0.41499215	0.41499215	0.41499215	0.41499215	0.41499215	0.41499215	0.41499215	0.41499215	0.41499215
561.mp3	0.49490416	0.49490416	0.49490416	0.49490416	0.49490416	0.49490416	0.49490416	0.49490416	0.49490416	0.49490416	0.49490416	0.49490416	0.49490416	0.49490416	0.49490416	0.49490416	0.49490416	0.49490416	0.49490416	0.49490416	0.49490416	0.49490416	0.49490416	0.49490416	0.49490416	0.49490416	0.49490416	0.49490416	0.49490416	0.49490416	0.49490416	0.49490416	0.49490416	0.49490416	0.49490416	0.49490416	0.49490416	0.49490416	0.49490416	0.49490416	0.49490416	0.49490416	0.49490416	0.49490416	0.49490416	0.49490416	0.49490416	0.49490416	0.49490416
564.mp3	0.6811689	0.6811689	0.6811689	0.6811689	0.6811689	0.6811689	0.6811689	0.6811689	0.6811689	0.6811689	0.6811689	0.6811689	0.6811689	0.6811689	0.6811689	0.6811689	0.6811689	0.6811689	0.6811689	0.6811689	0.6811689	0.6811689	0.6811689	0.6811689	0.6811689	0.6811689	0.6811689	0.6811689	0.6811689	0.6811689	0.6811689	0.6811689	0.6811689	0.6811689	0.6811689	0.6811689	0.6811689	0.6811689	0.6811689	0.6811689	0.6811689	0.6811689	0.6811689	0.6811689	0.6811689	0.6811689	0.6811689	0.6811689	0.6811689
565.mp3	0.5364468	0.5364468	0.5364468	0.5364468	0.5364468	0.5364468	0.5364468	0.5364468	0.5364468	0.5364468	0.5364468	0.5364468	0.5364468	0.5364468	0.5364468	0.5364468	0.5364468	0.5364468	0.5364468	0.5364468	0.5364468	0.5364468	0.5364468	0.5364468	0.5364468	0.5364468	0.5364468	0.5364468	0.5364468	0.5364468	0.5364468	0.5364468	0.5364468	0.5364468	0.5364468	0.5364468	0.5364468	0.5364468	0.5364468	0.5364468	0.5364468	0.5364468	0.5364468	0.5364468	0.5364468	0.5364468	0.5364468	0.5364468	0.5364468
568.mp3	0.535426	0.535426	0.535426	0.535426	0.535426	0.535426	0.535426	0.535426	0.535426	0.535426	0.535426	0.535426	0.535426	0.535426	0.535426	0.535426	0.535426	0.535426	0.535426	0.535426	0.535426	0.535426	0.535426	0.535426	0.535426	0.535426	0.535426	0.535426	0.535426	0.535426	0.535426	0.535426	0.535426	0.535426	0.535426	0.535426	0.535426	0.535426	0.535426	0.535426	0.535426	0.535426	0.535426	0.535426	0.535426	0.535426	0.535426	0.535426	0.535426
574.mp3	0.56749636	0.56749636	0.56749636	0.56749636	0.56749636	0.56749636	0.56749636	0.56749636	0.56749636	0.56749636	0.56749636	0.56749636	0.56749636	0.56749636	0.56749636	0.56749636	0.56749636	0.56749636	0.56749636	0.56749636	0.56749636	0.56749636	0.56749636	0.56749636	0.56749636	0.56749636	0.56749636	0.56749636	0.56749636	0.56749636	0.56749636	0.56749636	0.56749636	0.56749636	0.56749636	0.56749636	0.56749636	0.56749636	0.56749636	0.56749636	0.56749636	0.56749636	0.56749636	0.56749636	0.56749636	0.56749636	0.56749636	0.56749636	0.56749636
577.mp3	0.42332548	0.42332548	0.42332548	0.42332548	0.42332548	0.42332548	0.42332548	0.42332548	0.42332548	0.42332548	0.42332548	0.42332548	0.42332548	0.42332548	0.42332548	0.42332548	0.42332548	0.42332548	0.42332548	0.42332548	0.42332548	0.42332548	0.42332548	0.42332548	0.42332548	0.42332548	0.42332548	0.42332548	0.42332548	0.42332548	0.42332548	0.42332548	0.42332548	0.42332548	0.42332548	0.42332548	0.42332548	0.42332548	0.42332548	0.42332548	0.42332548	0.42332548	0.42332548	0.42332548	0.42332548	0.42332548	0.42332548	0.42332548	0.42332548
579.mp3	0.58762014	0.58762014	0.58762014	0.58762014	0.58762014	0.58762014	0.58762014	0.58762014	0.58762014	0.58762014	0.58762014	0.58762014	0.58762014	0.58762014	0.58762014	0.58762014	0.58762014	0.58762014	0.58762014	0.58762014	0.58762014	0.58762014	0.58762014	0.58762014	0.58762014	0.58762014	0.58762014	0.58762014	0.58762014	0.58762014	0.58762014	0.58762014	0.58762014	0.58762014	0.58762014	0.58762014	0.58762014	0.58762014	0.58762014	0.58762014	0.58762014	0.58762014	0.58762014	0.58762014	0.58762014	0.58762014	0.58762014	0.58762014	0.58762014
580.mp3	0.6173367	0.6173367	0.6173367	0.6173367	0.6173367	0.6173367	0.6173367	0.6173367	0.6173367	0.6173367	0.6173367	0.6173367	0.6173367	0.6173367	0.6173367	0.6173367	0.6173367	0.6173367	0.6173367	0.6173367	0.6173367	0.6173367	0.6173367	0.6173367	0.6173367	0.6173367	0.6173367	0.6173367	0.6173367	0.6173367	0.6173367	0.6173367	0.6173367	0.6173367	0.6173367	0.6173367	0.6173367	0.6173367	0.6173367	0.6173367	0.6173367	0.6173367	0.6173367	0.6173367	0.6173367	0.6173367	0.6173367	0.6173367	0.6173367
581.mp3	0.47399038	0.47399038	0.47399038	0.47399038	0.47399038	0.47399038	0.47399038	0.47399038	0.47399038	0.47399038	0.47399038	0.47399038	0.47399038	0.47399038	0.47399038	0.47399038	0.47399038	0.47399038	0.47399038	0.47399038	0.47399038	0.47399038	0.47399038	0.47399038	0.47399038	0.47399038	0.47399038	0.47399038	0.47399038	0.47399038	0.47399038	0.47399038	0.47399038	0.47399038	0.47399038	0.47399038	0.47399038	0.47399038	0.47399038	0.47399038	0.47399038	0.47399038	0.47399038	0.47399038	0.47399038	0.47399038	0.47399038	0.47399038	0.47399038
582.mp3	0.4492895	0.4492895	0.4492895	0.4492895	0.4492895	0.4492895	0.4492895	0.4492895	0.4492895	0.4492895	0.4492895	0.4492895	0.4492895	0.4492895	0.4492895	0.4492895	0.4492895	0.4492895	0.4492895	0.4492895	0.4492895	0.4492895	0.4492895	0.4492895	0.4492895	0.4492895	0.4492895	0.4492895	0.4492895	0.4492895	0.4492895	0.4492895	0.4492895	0.4492895	0.4492895	0.4492895	0.4492895	0.4492895	0.4492895	0.4492895	0.4492895	0.4492895	0.4492895	0.4492895	0.4492895	0.4492895	0.4492895	0.4492895	0.4492895
584.mp3	0.48549923	0.48549923	0.48549923	0.48549923	0.48549923	0.48549923	0.48549923	0.48549923	0.48549923	0.48549923	0.48549923	0.48549923	0.48549923	0.48549923	0.48549923	0.48549923	0.48549923	0.48549923	0.48549923	0.48549923	0.48549923	0.48549923	0.48549923	0.48549923	0.48549923	0.48549923	0.48549923	0.48549923	0.48549923	0.48549923	0.48549923	0.48549923	0.48549923	0.48549923	0.48549923	0.48549923	0.48549923	0.48549923	0.48549923	0.48549923	0.48549923	0.48549923	0.48549923	0.48549923	0.48549923	0.48549923	0.48549923	0.48549923	0.48549923
585.mp3	0.5565841	0.5565841	0.5565841	0.5565841	0.5565841	0.5565841	0.5565841	0.5565841	0.5565841	0.5565841	0.5565841	0.5565841	0.5565841	0.5565841	0.5565841	0.5565841	0.5565841	0.5565841	0.5565841	0.5565841	0.5565841	0.5565841	0.5565841	0.5565841	0.5565841	0.5565841	0.5565841	0.5565841	0.5565841	0.5565841	0.5565841	0.5565841	0.5565841	0.5565841	0.5565841	0.5565841	0.5565841	0.5565841	0.5565841	0.5565841	0.5565841	0.5565841	0.5565841	0.5565841	0.5565841	0.5565841	0.5565841	0.5565841	0.5565841
586.mp3	0.41069502	0.41069502	0.41069502	0.41069502	0.41069502	0.41069502	0.41069502	0.41069502	0.41069502	0.41069502	0.41069502	0.41069502	0.41069502	0.41069502	0.41069502	0.41069502	0.41069502	0.41069502	0.41069502	0.41069502	0.41069502	0.41069502	0.41069502	0.41069502	0.41069502	0.41069502	0.41069502	0.41069502	0.41069502	0.41069502	0.41069502	0.41069502	0.41069502	0.41069502	0.41069502	0.41069502	0.41069502	0.41069502	0.41069502	0.41069502	0.41069502	0.41069502	0.41069502	0.41069502	0.41069502	0.41069502	0.41069502	0.41069502	0.41069502
591.mp3	0.4920224	0.4920224	0.4920224	0.4920224	0.4920224	0.4920224	0.4920224	0.4920224	0.4920224	0.4920224	0.4920224	0.4920224	0.4920224	0.4920224	0.4920224	0.4920224	0.4920224	0.4920224	0.4920224	0.4920224	0.4920224	0.4920224	0.4920224	0.4920224	0.4920224	0.4920224	0.4920224	0.4920224	0.4920224	0.4920224	0.4920224	0.4920224	0.4920224	0.4920224	0.4920224	0.4920224	0.4920224	0.4920224	0.4920224	0.4920224	0.4920224	0.4920224	0.4920224	0.4920224	0.4920224	0.4920224	0.4920224	0.4920224	0.4920224
592.mp3	0.15911971	0.15911971	0.15911971	0.15911971	0.15911971	0.15911971	0.15911971	0.15911971	0.15911971	0.15911971	0.15911971	0.15911971	0.15911971	0.15911971	0.15911971	0.15911971	0.15911971	0.15911971	0.15911971	0.15911971	0.15911971	0.15911971	0.15911971	0.15911971	0.15911971	0.15911971	0.15911971	0.15911971	0.15911971	0.15911971	0.15911971	0.15911971	0.15911971	0.15911971	0.15911971	0.15911971	0.15911971	0.15911971	0.15911971	0.15911971	0.15911971	0.15911971	0.15911971	0.15911971	0.15911971	0.15911971	0.15911971	0.15911971	0.15911971
594.mp3	0.68913877	0.68913877	0.68913877	0.68913877	0.68913877	0.68913877	0.68913877	0.68913877	0.68913877	0.68913877	0.68913877	0.68913877	0.68913877	0.68913877	0.68913877	0.68913877	0.68913877	0.68913877	0.68913877	0.68913877	0.68913877	0.68913877	0.68913877	0.68913877	0.68913877	0.68913877	0.68913877	0.68913877	0.68913877	0.68913877	0.68913877	0.68913877	0.68913877	0.68913877	0.68913877	0.68913877	0.68913877	0.68913877	0.68913877	0.68913877	0.68913877	0.68913877	0.68913877	0.68913877	0.68913877	0.68913877	0.68913877	0.68913877	0.68913877
597.mp3	0.6196563	0.6196563	0.6196563	0.6196563	0.6196563	0.6196563	0.6196563	0.6196563	0.6196563	0.6196563	0.6196563	0.6196563	0.6196563	0.6196563	0.6196563	0.6196563	0.6196563	0.6196563	0.6196563	0.6196563	0.6196563	0.6196563	0.6196563	0.6196563	0.6196563	0.6196563	0.6196563	0.6196563	0.6196563	0.6196563	0.6196563	0.6196563	0.6196563	0.6196563	0.6196563	0.6196563	0.6196563	0.6196563	0.6196563	0.6196563	0.6196563	0.6196563	0.6196563	0.6196563	0.6196563	0.6196563	0.6196563	0.6196563	0.6196563
598.mp3	0.49747473	0.49747473	0.49747473	0.49747473	0.49747473	0.49747473	0.49747473	0.49747473	0.49747473	0.49747473	0.49747473	0.49747473	0.49747473	0.49747473	0.49747473	0.49747473	0.49747473	0.49747473	0.49747473	0.49747473	0.49747473	0.49747473	0.49747473	0.49747473	0.49747473	0.49747473	0.49747473	0.49747473	0.49747473	0.49747473	0.49747473	0.49747473	0.49747473	0.49747473	0.49747473	0.49747473	0.49747473	0.49747473	0.49747473	0.49747473	0.49747473	0.49747473	0.49747473	0.49747473	0.49747473	0.49747473	0.49747473	0.49747473	0.49747473
600.mp3	0.8505441	0.8505441	0.8505441	0.8505441	0.8505441	0.8505441	0.8505441	0.8505441	0.8505441	0.8505441	0.8505441	0.8505441	0.8505441	0.8505441	0.8505441	0.8505441	0.8505441	0.8505441	0.8505441	0.8505441	0.8505441	0.8505441	0.8505441	0.8505441	0.8505441	0.8505441	0.8505441	0.8505441	0.8505441	0.8505441	0.8505441	0.8505441	0.8505441	0.8505441	0.8505441	0.8505441	0.8505441	0.8505441	0.8505441	0.8505441	0.8505441	0.8505441	0.8505441	0.8505441	0.8505441	0.8505441	0.8505441	0.8505441	0.8505441
605.mp3	0.6572753	0.6572753	0.6572753	0.6572753	0.6572753	0.6572753	0.6572753	0.6572753	0.6572753	0.6572753	0.6572753	0.6572753	0.6572753	0.6572753	0.6572753	0.6572753	0.6572753	0.6572753	0.6572753	0.6572753	0.6572753	0.6572753	0.6572753	0.6572753	0.6572753	0.6572753	0.6572753	0.6572753	0.6572753	0.6572753	0.6572753	0.6572753	0.6572753	0.6572753	0.6572753	0.6572753	0.6572753	0.6572753	0.6572753	0.6572753	0.6572753	0.6572753	0.6572753	0.6572753	0.6572753	0.6572753	0.6572753	0.6572753	0.6572753
606.mp3	0.46798778	0.46798778	0.46798778	0.46798778	0.46798778	0.46798778	0.46798778	0.46798778	0.46798778	0.46798778	0.46798778	0.46798778	0.46798778	0.46798778	0.46798778	0.46798778	0.46798778	0.46798778	0.46798778	0.46798778	0.46798778	0.46798778	0.46798778	0.46798778	0.46798778	0.46798778	0.46798778	0.46798778	0.46798778	0.46798778	0.46798778	0.46798778	0.46798778	0.46798778	0.46798778	0.46798778	0.46798778	0.46798778	0.46798778	0.46798778	0.46798778	0.46798778	0.46798778	0.46798778	0.46798778	0.46798778	0.46798778	0.46798778	0.46798778
607.mp3	0.4889443	0.4889443	0.4889443	0.4889443	0.4889443	0.4889443	0.4889443	0.4889443	0.4889443	0.4889443	0.4889443	0.4889443	0.4889443	0.4889443	0.4889443	0.4889443	0.4889443	0.4889443	0.4889443	0.4889443	0.4889443	0.4889443	0.4889443	0.4889443	0.4889443	0.4889443	0.4889443	0.4889443	0.4889443	0.4889443	0.4889443	0.4889443	0.4889443	0.4889443	0.4889443	0.4889443	0.4889443	0.4889443	0.4889443	0.4889443	0.4889443	0.4889443	0.4889443	0.4889443	0.4889443	0.4889443	0.4889443	0.4889443	0.4889443
608.mp3	0.49621144	0.49621144	0.49621144	0.49621144	0.49621144	0.49621144	0.49621144	0.49621144	0.49621144	0.49621144	0.49621144	0.49621144	0.49621144	0.49621144	0.49621144	0.49621144	0.49621144	0.49621144	0.49621144	0.49621144	0.49621144	0.49621144	0.49621144	0.49621144	0.49621144	0.49621144	0.49621144	0.49621144	0.49621144	0.49621144	0.49621144	0.49621144	0.49621144	0.49621144	0.49621144	0.49621144	0.49621144	0.49621144	0.49621144	0.49621144	0.49621144	0.49621144	0.49621144	0.49621144	0.49621144	0.49621144	0.49621144	0.49621144	0.49621144
609.mp3	0.50958216	0.50958216	0.50958216	0.50958216	0.50958216	0.50958216	0.50958216	0.50958216	0.50958216	0.50958216	0.50958216	0.50958216	0.50958216	0.50958216	0.50958216	0.50958216	0.50958216	0.50958216	0.50958216	0.50958216	0.50958216	0.50958216	0.50958216	0.50958216	0.50958216	0.50958216	0.50958216	0.50958216	0.50958216	0.50958216	0.50958216	0.50958216	0.50958216	0.50958216	0.50958216	0.50958216	0.50958216	0.50958216	0.50958216	0.50958216	0.50958216	0.50958216	0.50958216	0.50958216	0.50958216	0.50958216	0.50958216	0.50958216	0.50958216
610.mp3	0.4734925	0.4734925	0.4734925	0.4734925	0.4734925	0.4734925	0.4734925	0.4734925	0.4734925	0.4734925	0.4734925	0.4734925	0.4734925	0.4734925	0.4734925	0.4734925	0.4734925	0.4734925	0.4734925	0.4734925	0.4734925	0.4734925	0.4734925	0.4734925	0.4734925	0.4734925	0.4734925	0.4734925	0.4734925	0.4734925	0.4734925	0.4734925	0.4734925	0.4734925	0.4734925	0.4734925	0.4734925	0.4734925	0.4734925	0.4734925	0.4734925	0.4734925	0.4734925	0.4734925	0.4734925	0.4734925	0.4734925	0.4734925	0.4734925
611.mp3	0.47581753	0.47581753	0.47581753	0.47581753	0.47581753	0.47581753	0.47581753	0.47581753	0.47581753	0.47581753	0.47581753	0.47581753	0.47581753	0.47581753	0.47581753	0.47581753	0.47581753	0.47581753	0.47581753	0.47581753	0.47581753	0.47581753	0.47581753	0.47581753	0.47581753	0.47581753	0.47581753	0.47581753	0.47581753	0.47581753	0.47581753	0.47581753	0.47581753	0.47581753	0.47581753	0.47581753	0.47581753	0.47581753	0.47581753	0.47581753	0.47581753	0.47581753	0.47581753	0.47581753	0.47581753	0.47581753	0.47581753	0.47581753	0.47581753
612.mp3	0.41711196	0.41711196	0.41711196	0.41711196	0.41711196	0.41711196	0.41711196	0.41711196	0.41711196	0.41711196	0.41711196	0.41711196	0.41711196	0.41711196	0.41711196	0.41711196	0.41711196	0.41711196	0.41711196	0.41711196	0.41711196	0.41711196	0.41711196	0.41711196	0.41711196	0.41711196	0.41711196	0.41711196	0.41711196	0.41711196	0.41711196	0.41711196	0.41711196	0.41711196	0.41711196	0.41711196	0.41711196	0.41711196	0.41711196	0.41711196	0.41711196	0.41711196	0.41711196	0.41711196	0.41711196	0.41711196	0.41711196	0.41711196	0.41711196
613.mp3	0.44466585	0.44466585	0.44466585	0.44466585	0.44466585	0.44466585	0.44466585	0.44466585	0.44466585	0.44466585	0.44466585	0.44466585	0.44466585	0.44466585	0.44466585	0.44466585	0.44466585	0.44466585	0.44466585	0.44466585	0.44466585	0.44466585	0.44466585	0.44466585	0.44466585	0.44466585	0.44466585	0.44466585	0.44466585	0.44466585	0.44466585	0.44466585	0.44466585	0.44466585	0.44466585	0.44466585	0.44466585	0.44466585	0.44466585	0.44466585	0.44466585	0.44466585	0.44466585	0.44466585	0.44466585	0.44466585	0.44466585	0.44466585	0.44466585
614.mp3	0.42632943	0.42632943	0.42632943	0.42632943	0.42632943	0.42632943	0.42632943	0.42632943	0.42632943	0.42632943	0.42632943	0.42632943	0.42632943	0.42632943	0.42632943	0.42632943	0.42632943	0.42632943	0.42632943	0.42632943	0.42632943	0.42632943	0.42632943	0.42632943	0.42632943	0.42632943	0.42632943	0.42632943	0.42632943	0.42632943	0.42632943	0.42632943	0.42632943	0.42632943	0.42632943	0.42632943	0.42632943	0.42632943	0.42632943	0.42632943	0.42632943	0.42632943	0.42632943	0.42632943	0.42632943	0.42632943	0.42632943	0.42632943	0.42632943
615.mp3	0.6111623	0.6111623	0.6111623	0.6111623	0.6111623	0.6111623	0.6111623	0.6111623	0.6111623	0.6111623	0.6111623	0.6111623	0.6111623	0.6111623	0.6111623	0.6111623	0.6111623	0.6111623	0.6111623	0.6111623	0.6111623	0.6111623	0.6111623	0.6111623	0.6111623	0.6111623	0.6111623	0.6111623	0.6111623	0.6111623	0.6111623	0.6111623	0.6111623	0.6111623	0.6111623	0.6111623	0.6111623	0.6111623	0.6111623	0.6111623	0.6111623	0.6111623	0.6111623	0.6111623	0.6111623	0.6111623	0.6111623	0.6111623	0.6111623
616.mp3	0.5779281	0.5779281	0.5779281	0.5779281	0.5779281	0.5779281	0.5779281	0.5779281	0.5779281	0.5779281	0.5779281	0.5779281	0.5779281	0.5779281	0.5779281	0.5779281	0.5779281	0.5779281	0.5779281	0.5779281	0.5779281	0.5779281	0.5779281	0.5779281	0.5779281	0.5779281	0.5779281	0.5779281	0.5779281	0.5779281	0.5779281	0.5779281	0.5779281	0.5779281	0.5779281	0.5779281	0.5779281	0.5779281	0.5779281	0.5779281	0.5779281	0.5779281	0.5779281	0.5779281	0.5779281	0.5779281	0.5779281	0.5779281	0.5779281
617.mp3	0.54683435	0.54683435	0.54683435	0.54683435	0.54683435	0.54683435	0.54683435	0.54683435	0.54683435	0.54683435	0.54683435	0.54683435	0.54683435	0.54683435	0.54683435	0.54683435	0.54683435	0.54683435	0.54683435	0.54683435	0.54683435	0.54683435	0.54683435	0.54683435	0.54683435	0.54683435	0.54683435	0.54683435	0.54683435	0.54683435	0.54683435	0.54683435	0.54683435	0.54683435	0.54683435	0.54683435	0.54683435	0.54683435	0.54683435	0.54683435	0.54683435	0.54683435	0.54683435	0.54683435	0.54683435	0.54683435	0.54683435	0.54683435	0.54683435
620.mp3	0.5981617	0.5981617	0.5981617	0.5981617	0.5981617	0.5981617	0.5981617	0.5981617	0.5981617	0.5981617	0.5981617	0.5981617	0.5981617	0.5981617	0.5981617	0.5981617	0.5981617	0.5981617	0.5981617	0.5981617	0.5981617	0.5981617	0.5981617	0.5981617	0.5981617	0.5981617	0.5981617	0.5981617	0.5981617	0.5981617	0.5981617	0.5981617	0.5981617	0.5981617	0.5981617	0.5981617	0.5981617	0.5981617	0.5981617	0.5981617	0.5981617	0.5981617	0.5981617	0.5981617	0.5981617	0.5981617	0.5981617	0.5981617	0.5981617
621.mp3	0.63615406	0.63615406	0.63615406	0.63615406	0.63615406	0.63615406	0.63615406	0.63615406	0.63615406	0.63615406	0.63615406	0.63615406	0.63615406	0.63615406	0.63615406	0.63615406	0.63615406	0.63615406	0.63615406	0.63615406	0.63615406	0.63615406	0.63615406	0.63615406	0.63615406	0.63615406	0.63615406	0.63615406	0.63615406	0.63615406	0.63615406	0.63615406	0.63615406	0.63615406	0.63615406	0.63615406	0.63615406	0.63615406	0.63615406	0.63615406	0.63615406	0.63615406	0.63615406	0.63615406	0.63615406	0.63615406	0.63615406	0.63615406	0.63615406
622.mp3	0.6723547	0.6723547	0.6723547	0.6723547	0.6723547	0.6723547	0.6723547	0.6723547	0.6723547	0.6723547	0.6723547	0.6723547	0.6723547	0.6723547	0.6723547	0.6723547	0.6723547	0.6723547	0.6723547	0.6723547	0.6723547	0.6723547	0.6723547	0.6723547	0.6723547	0.6723547	0.6723547	0.6723547	0.6723547	0.6723547	0.6723547	0.6723547	0.6723547	0.6723547	0.6723547	0.6723547	0.6723547	0.6723547	0.6723547	0.6723547	0.6723547	0.6723547	0.6723547	0.6723547	0.6723547	0.6723547	0.6723547	0.6723547	0.6723547
623.mp3	0.35656202	0.35656202	0.35656202	0.35656202	0.35656202	0.35656202	0.35656202	0.35656202	0.35656202	0.35656202	0.35656202	0.35656202	0.35656202	0.35656202	0.35656202	0.35656202	0.35656202	0.35656202	0.35656202	0.35656202	0.35656202	0.35656202	0.35656202	0.35656202	0.35656202	0.35656202	0.35656202	0.35656202	0.35656202	0.35656202	0.35656202	0.35656202	0.35656202	0.35656202	0.35656202	0.35656202	0.35656202	0.35656202	0.35656202	0.35656202	0.35656202	0.35656202	0.35656202	0.35656202	0.35656202	0.35656202	0.35656202	0.35656202	0.35656202
625.mp3	0.6896354	0.6896354	0.6896354	0.6896354	0.6896354	0.6896354	0.6896354	0.6896354	0.6896354	0.6896354	0.6896354	0.6896354	0.6896354	0.6896354	0.6896354	0.6896354	0.6896354	0.6896354	0.6896354	0.6896354	0.6896354	0.6896354	0.6896354	0.6896354	0.6896354	0.6896354	0.6896354	0.6896354	0.6896354	0.6896354	0.6896354	0.6896354	0.6896354	0.6896354	0.6896354	0.6896354	0.6896354	0.6896354	0.6896354	0.6896354	0.6896354	0.6896354	0.6896354	0.6896354	0.6896354	0.6896354	0.6896354	0.6896354	0.6896354
628.mp3	0.63092303	0.63092303	0.63092303	0.63092303	0.63092303	0.63092303	0.63092303	0.63092303	0.63092303	0.63092303	0.63092303	0.63092303	0.63092303	0.63092303	0.63092303	0.63092303	0.63092303	0.63092303	0.63092303	0.63092303	0.63092303	0.63092303	0.63092303	0.63092303	0.63092303	0.63092303	0.63092303	0.63092303	0.63092303	0.63092303	0.63092303	0.63092303	0.63092303	0.63092303	0.63092303	0.63092303	0.63092303	0.63092303	0.63092303	0.63092303	0.63092303	0.63092303	0.63092303	0.63092303	0.63092303	0.63092303	0.63092303	0.63092303	0.63092303
629.mp3	0.2819621	0.2819621	0.2819621	0.2819621	0.2819621	0.2819621	0.2819621	0.2819621	0.2819621	0.2819621	0.2819621	0.2819621	0.2819621	0.2819621	0.2819621	0.2819621	0.2819621	0.2819621	0.2819621	0.2819621	0.2819621	0.2819621	0.2819621	0.2819621	0.2819621	0.2819621	0.2819621	0.2819621	0.2819621	0.2819621	0.2819621	0.2819621	0.2819621	0.2819621	0.2819621	0.2819621	0.2819621	0.2819621	0.2819621	0.2819621	0.2819621	0.2819621	0.2819621	0.2819621	0.2819621	0.2819621	0.2819621	0.2819621	0.2819621
631.mp3	0.64251816	0.64251816	0.64251816	0.64251816	0.64251816	0.64251816	0.64251816	0.64251816	0.64251816	0.64251816	0.64251816	0.64251816	0.64251816	0.64251816	0.64251816	0.64251816	0.64251816	0.64251816	0.64251816	0.64251816	0.64251816	0.64251816	0.64251816	0.64251816	0.64251816	0.64251816	0.64251816	0.64251816	0.64251816	0.64251816	0.64251816	0.64251816	0.64251816	0.64251816	0.64251816	0.64251816	0.64251816	0.64251816	0.64251816	0.64251816	0.64251816	0.64251816	0.64251816	0.64251816	0.64251816	0.64251816	0.64251816	0.64251816	0.64251816
632.mp3	0.58637923	0.58637923	0.58637923	0.58637923	0.58637923	0.58637923	0.58637923	0.58637923	0.58637923	0.58637923	0.58637923	0.58637923	0.58637923	0.58637923	0.58637923	0.58637923	0.58637923	0.58637923	0.58637923	0.58637923	0.58637923	0.58637923	0.58637923	0.58637923	0.58637923	0.58637923	0.58637923	0.58637923	0.58637923	0.58637923	0.58637923	0.58637923	0.58637923	0.58637923	0.58637923	0.58637923	0.58637923	0.58637923	0.58637923	0.58637923	0.58637923	0.58637923	0.58637923	0.58637923	0.58637923	0.58637923	0.58637923	0.58637923	0.58637923
634.mp3	0.537157	0.537157	0.537157	0.537157	0.537157	0.537157	0.537157	0.537157	0.537157	0.537157	0.537157	0.537157	0.537157	0.537157	0.537157	0.537157	0.537157	0.537157	0.537157	0.537157	0.537157	0.537157	0.537157	0.537157	0.537157	0.537157	0.537157	0.537157	0.537157	0.537157	0.537157	0.537157	0.537157	0.537157	0.537157	0.537157	0.537157	0.537157	0.537157	0.537157	0.537157	0.537157	0.537157	0.537157	0.537157	0.537157	0.537157	0.537157	0.537157
635.mp3	0.36553118	0.36553118	0.36553118	0.36553118	0.36553118	0.36553118	0.36553118	0.36553118	0.36553118	0.36553118	0.36553118	0.36553118	0.36553118	0.36553118	0.36553118	0.36553118	0.36553118	0.36553118	0.36553118	0.36553118	0.36553118	0.36553118	0.36553118	0.36553118	0.36553118	0.36553118	0.36553118	0.36553118	0.36553118	0.36553118	0.36553118	0.36553118	0.36553118	0.36553118	0.36553118	0.36553118	0.36553118	0.36553118	0.36553118	0.36553118	0.36553118	0.36553118	0.36553118	0.36553118	0.36553118	0.36553118	0.36553118	0.36553118	0.36553118
637.mp3	0.43161818	0.43161818	0.43161818	0.43161818	0.43161818	0.43161818	0.43161818	0.43161818	0.43161818	0.43161818	0.43161818	0.43161818	0.43161818	0.43161818	0.43161818	0.43161818	0.43161818	0.43161818	0.43161818	0.43161818	0.43161818	0.43161818	0.43161818	0.43161818	0.43161818	0.43161818	0.43161818	0.43161818	0.43161818	0.43161818	0.43161818	0.43161818	0.43161818	0.43161818	0.43161818	0.43161818	0.43161818	0.43161818	0.43161818	0.43161818	0.43161818	0.43161818	0.43161818	0.43161818	0.43161818	0.43161818	0.43161818	0.43161818	0.43161818
638.mp3	0.6805885	0.6805885	0.6805885	0.6805885	0.6805885	0.6805885	0.6805885	0.6805885	0.6805885	0.6805885	0.6805885	0.6805885	0.6805885	0.6805885	0.6805885	0.6805885	0.6805885	0.6805885	0.6805885	0.6805885	0.6805885	0.6805885	0.6805885	0.6805885	0.6805885	0.6805885	0.6805885	0.6805885	0.6805885	0.6805885	0.6805885	0.6805885	0.6805885	0.6805885	0.6805885	0.6805885	0.6805885	0.6805885	0.6805885	0.6805885	0.6805885	0.6805885	0.6805885	0.6805885	0.6805885	0.6805885	0.6805885	0.6805885	0.6805885
639.mp3	0.6047653	0.6047653	0.6047653	0.6047653	0.6047653	0.6047653	0.6047653	0.6047653	0.6047653	0.6047653	0.6047653	0.6047653	0.6047653	0.6047653	0.6047653	0.6047653	0.6047653	0.6047653	0.6047653	0.6047653	0.6047653	0.6047653	0.6047653	0.6047653	0.6047653	0.6047653	0.6047653	0.6047653	0.6047653	0.6047653	0.6047653	0.6047653	0.6047653	0.6047653	0.6047653	0.6047653	0.6047653	0.6047653	0.6047653	0.6047653	0.6047653	0.6047653	0.6047653	0.6047653	0.6047653	0.6047653	0.6047653	0.6047653	0.6047653
640.mp3	0.44747362	0.44747362	0.44747362	0.44747362	0.44747362	0.44747362	0.44747362	0.44747362	0.44747362	0.44747362	0.44747362	0.44747362	0.44747362	0.44747362	0.44747362	0.44747362	0.44747362	0.44747362	0.44747362	0.44747362	0.44747362	0.44747362	0.44747362	0.44747362	0.44747362	0.44747362	0.44747362	0.44747362	0.44747362	0.44747362	0.44747362	0.44747362	0.44747362	0.44747362	0.44747362	0.44747362	0.44747362	0.44747362	0.44747362	0.44747362	0.44747362	0.44747362	0.44747362	0.44747362	0.44747362	0.44747362	0.44747362	0.44747362	0.44747362
643.mp3	0.24736656	0.24736656	0.24736656	0.24736656	0.24736656	0.24736656	0.24736656	0.24736656	0.24736656	0.24736656	0.24736656	0.24736656	0.24736656	0.24736656	0.24736656	0.24736656	0.24736656	0.24736656	0.24736656	0.24736656	0.24736656	0.24736656	0.24736656	0.24736656	0.24736656	0.24736656	0.24736656	0.24736656	0.24736656	0.24736656	0.24736656	0.24736656	0.24736656	0.24736656	0.24736656	0.24736656	0.24736656	0.24736656	0.24736656	0.24736656	0.24736656	0.24736656	0.24736656	0.24736656	0.24736656	0.24736656	0.24736656	0.24736656	0.24736656
644.mp3	0.39272338	0.39272338	0.39272338	0.39272338	0.39272338	0.39272338	0.39272338	0.39272338	0.39272338	0.39272338	0.39272338	0.39272338	0.39272338	0.39272338	0.39272338	0.39272338	0.39272338	0.39272338	0.39272338	0.39272338	0.39272338	0.39272338	0.39272338	0.39272338	0.39272338	0.39272338	0.39272338	0.39272338	0.39272338	0.39272338	0.39272338	0.39272338	0.39272338	0.39272338	0.39272338	0.39272338	0.39272338	0.39272338	0.39272338	0.39272338	0.39272338	0.39272338	0.39272338	0.39272338	0.39272338	0.39272338	0.39272338	0.39272338	0.39272338
645.mp3	0.4838816	0.4838816	0.4838816	0.4838816	0.4838816	0.4838816	0.4838816	0.4838816	0.4838816	0.4838816	0.4838816	0.4838816	0.4838816	0.4838816	0.4838816	0.4838816	0.4838816	0.4838816	0.4838816	0.4838816	0.4838816	0.4838816	0.4838816	0.4838816	0.4838816	0.4838816	0.4838816	0.4838816	0.4838816	0.4838816	0.4838816	0.4838816	0.4838816	0.4838816	0.4838816	0.4838816	0.4838816	0.4838816	0.4838816	0.4838816	0.4838816	0.4838816	0.4838816	0.4838816	0.4838816	0.4838816	0.4838816	0.4838816	0.4838816
646.mp3	0.43852928	0.43852928	0.43852928	0.43852928	0.43852928	0.43852928	0.43852928	0.43852928	0.43852928	0.43852928	0.43852928	0.43852928	0.43852928	0.43852928	0.43852928	0.43852928	0.43852928	0.43852928	0.43852928	0.43852928	0.43852928	0.43852928	0.43852928	0.43852928	0.43852928	0.43852928	0.43852928	0.43852928	0.43852928	0.43852928	0.43852928	0.43852928	0.43852928	0.43852928	0.43852928	0.43852928	0.43852928	0.43852928	0.43852928	0.43852928	0.43852928	0.43852928	0.43852928	0.43852928	0.43852928	0.43852928	0.43852928	0.43852928	0.43852928
647.mp3	0.43447477	0.43447477	0.43447477	0.43447477	0.43447477	0.43447477	0.43447477	0.43447477	0.43447477	0.43447477	0.43447477	0.43447477	0.43447477	0.43447477	0.43447477	0.43447477	0.43447477	0.43447477	0.43447477	0.43447477	0.43447477	0.43447477	0.43447477	0.43447477	0.43447477	0.43447477	0.43447477	0.43447477	0.43447477	0.43447477	0.43447477	0.43447477	0.43447477	0.43447477	0.43447477	0.43447477	0.43447477	0.43447477	0.43447477	0.43447477	0.43447477	0.43447477	0.43447477	0.43447477	0.43447477	0.43447477	0.43447477	0.43447477	0.43447477
648.mp3	0.5462974	0.5462974	0.5462974	0.5462974	0.5462974	0.5462974	0.5462974	0.5462974	0.5462974	0.5462974	0.5462974	0.5462974	0.5462974	0.5462974	0.5462974	0.5462974	0.5462974	0.5462974	0.5462974	0.5462974	0.5462974	0.5462974	0.5462974	0.5462974	0.5462974	0.5462974	0.5462974	0.5462974	0.5462974	0.5462974	0.5462974	0.5462974	0.5462974	0.5462974	0.5462974	0.5462974	0.5462974	0.5462974	0.5462974	0.5462974	0.5462974	0.5462974	0.5462974	0.5462974	0.5462974	0.5462974	0.5462974	0.5462974	0.5462974
649.mp3	0.23299064	0.23299064	0.23299064	0.23299064	0.23299064	0.23299064	0.23299064	0.23299064	0.23299064	0.23299064	0.23299064	0.23299064	0.23299064	0.23299064	0.23299064	0.23299064	0.23299064	0.23299064	0.23299064	0.23299064	0.23299064	0.23299064	0.23299064	0.23299064	0.23299064	0.23299064	0.23299064	0.23299064	0.23299064	0.23299064	0.23299064	0.23299064	0.23299064	0.23299064	0.23299064	0.23299064	0.23299064	0.23299064	0.23299064	0.23299064	0.23299064	0.23299064	0.23299064	0.23299064	0.23299064	0.23299064	0.23299064	0.23299064	0.23299064
650.mp3	0.3756873	0.3756873	0.3756873	0.3756873	0.3756873	0.3756873	0.3756873	0.3756873	0.3756873	0.3756873	0.3756873	0.3756873	0.3756873	0.3756873	0.3756873	0.3756873	0.3756873	0.3756873	0.3756873	0.3756873	0.3756873	0.3756873	0.3756873	0.3756873	0.3756873	0.3756873	0.3756873	0.3756873	0.3756873	0.3756873	0.3756873	0.3756873	0.3756873	0.3756873	0.3756873	0.3756873	0.3756873	0.3756873	0.3756873	0.3756873	0.3756873	0.3756873	0.3756873	0.3756873	0.3756873	0.3756873	0.3756873	0.3756873	0.3756873
651.mp3	0.5788646	0.5788646	0.5788646	0.5788646	0.5788646	0.5788646	0.5788646	0.5788646	0.5788646	0.5788646	0.5788646	0.5788646	0.5788646	0.5788646	0.5788646	0.5788646	0.5788646	0.5788646	0.5788646	0.5788646	0.5788646	0.5788646	0.5788646	0.5788646	0.5788646	0.5788646	0.5788646	0.5788646	0.5788646	0.5788646	0.5788646	0.5788646	0.5788646	0.5788646	0.5788646	0.5788646	0.5788646	0.5788646	0.5788646	0.5788646	0.5788646	0.5788646	0.5788646	0.5788646	0.5788646	0.5788646	0.5788646	0.5788646	0.5788646
652.mp3	0.48739183	0.48739183	0.48739183	0.48739183	0.48739183	0.48739183	0.48739183	0.48739183	0.48739183	0.48739183	0.48739183	0.48739183	0.48739183	0.48739183	0.48739183	0.48739183	0.48739183	0.48739183	0.48739183	0.48739183	0.48739183	0.48739183	0.48739183	0.48739183	0.48739183	0.48739183	0.48739183	0.48739183	0.48739183	0.48739183	0.48739183	0.48739183	0.48739183	0.48739183	0.48739183	0.48739183	0.48739183	0.48739183	0.48739183	0.48739183	0.48739183	0.48739183	0.48739183	0.48739183	0.48739183	0.48739183	0.48739183	0.48739183	0.48739183
653.mp3	0.56668967	0.56668967	0.56668967	0.56668967	0.56668967	0.56668967	0.56668967	0.56668967	0.56668967	0.56668967	0.56668967	0.56668967	0.56668967	0.56668967	0.56668967	0.56668967	0.56668967	0.56668967	0.56668967	0.56668967	0.56668967	0.56668967	0.56668967	0.56668967	0.56668967	0.56668967	0.56668967	0.56668967	0.56668967	0.56668967	0.56668967	0.56668967	0.56668967	0.56668967	0.56668967	0.56668967	0.56668967	0.56668967	0.56668967	0.56668967	0.56668967	0.56668967	0.56668967	0.56668967	0.56668967	0.56668967	0.56668967	0.56668967	0.56668967
654.mp3	0.45672464	0.45672464	0.45672464	0.45672464	0.45672464	0.45672464	0.45672464	0.45672464	0.45672464	0.45672464	0.45672464	0.45672464	0.45672464	0.45672464	0.45672464	0.45672464	0.45672464	0.45672464	0.45672464	0.45672464	0.45672464	0.45672464	0.45672464	0.45672464	0.45672464	0.45672464	0.45672464	0.45672464	0.45672464	0.45672464	0.45672464	0.45672464	0.45672464	0.45672464	0.45672464	0.45672464	0.45672464	0.45672464	0.45672464	0.45672464	0.45672464	0.45672464	0.45672464	0.45672464	0.45672464	0.45672464	0.45672464	0.45672464	0.45672464
656.mp3	0.65870976	0.65870976	0.65870976	0.65870976	0.65870976	0.65870976	0.65870976	0.65870976	0.65870976	0.65870976	0.65870976	0.65870976	0.65870976	0.65870976	0.65870976	0.65870976	0.65870976	0.65870976	0.65870976	0.65870976	0.65870976	0.65870976	0.65870976	0.65870976	0.65870976	0.65870976	0.65870976	0.65870976	0.65870976	0.65870976	0.65870976	0.65870976	0.65870976	0.65870976	0.65870976	0.65870976	0.65870976	0.65870976	0.65870976	0.65870976	0.65870976	0.65870976	0.65870976	0.65870976	0.65870976	0.65870976	0.65870976	0.65870976	0.65870976
657.mp3	0.34785903	0.34785903	0.34785903	0.34785903	0.34785903	0.34785903	0.34785903	0.34785903	0.34785903	0.34785903	0.34785903	0.34785903	0.34785903	0.34785903	0.34785903	0.34785903	0.34785903	0.34785903	0.34785903	0.34785903	0.34785903	0.34785903	0.34785903	0.34785903	0.34785903	0.34785903	0.34785903	0.34785903	0.34785903	0.34785903	0.34785903	0.34785903	0.34785903	0.34785903	0.34785903	0.34785903	0.34785903	0.34785903	0.34785903	0.34785903	0.34785903	0.34785903	0.34785903	0.34785903	0.34785903	0.34785903	0.34785903	0.34785903	0.34785903
658.mp3	0.5664646	0.5664646	0.5664646	0.5664646	0.5664646	0.5664646	0.5664646	0.5664646	0.5664646	0.5664646	0.5664646	0.5664646	0.5664646	0.5664646	0.5664646	0.5664646	0.5664646	0.5664646	0.5664646	0.5664646	0.5664646	0.5664646	0.5664646	0.5664646	0.5664646	0.5664646	0.5664646	0.5664646	0.5664646	0.5664646	0.5664646	0.5664646	0.5664646	0.5664646	0.5664646	0.5664646	0.5664646	0.5664646	0.5664646	0.5664646	0.5664646	0.5664646	0.5664646	0.5664646	0.5664646	0.5664646	0.5664646	0.5664646	0.5664646
660.mp3	0.3150377	0.3150377	0.3150377	0.3150377	0.3150377	0.3150377	0.3150377	0.3150377	0.3150377	0.3150377	0.3150377	0.3150377	0.3150377	0.3150377	0.3150377	0.3150377	0.3150377	0.3150377	0.3150377	0.3150377	0.3150377	0.3150377	0.3150377	0.3150377	0.3150377	0.3150377	0.3150377	0.3150377	0.3150377	0.3150377	0.3150377	0.3150377	0.3150377	0.3150377	0.3150377	0.3150377	0.3150377	0.3150377	0.3150377	0.3150377	0.3150377	0.3150377	0.3150377	0.3150377	0.3150377	0.3150377	0.3150377	0.3150377	0.3150377
661.mp3	0.27341118	0.27341118	0.27341118	0.27341118	0.27341118	0.27341118	0.27341118	0.27341118	0.27341118	0.27341118	0.27341118	0.27341118	0.27341118	0.27341118	0.27341118	0.27341118	0.27341118	0.27341118	0.27341118	0.27341118	0.27341118	0.27341118	0.27341118	0.27341118	0.27341118	0.27341118	0.27341118	0.27341118	0.27341118	0.27341118	0.27341118	0.27341118	0.27341118	0.27341118	0.27341118	0.27341118	0.27341118	0.27341118	0.27341118	0.27341118	0.27341118	0.27341118	0.27341118	0.27341118	0.27341118	0.27341118	0.27341118	0.27341118	0.27341118
662.mp3	0.5134785	0.5134785	0.5134785	0.5134785	0.5134785	0.5134785	0.5134785	0.5134785	0.5134785	0.5134785	0.5134785	0.5134785	0.5134785	0.5134785	0.5134785	0.5134785	0.5134785	0.5134785	0.5134785	0.5134785	0.5134785	0.5134785	0.5134785	0.5134785	0.5134785	0.5134785	0.5134785	0.5134785	0.5134785	0.5134785	0.5134785	0.5134785	0.5134785	0.5134785	0.5134785	0.5134785	0.5134785	0.5134785	0.5134785	0.5134785	0.5134785	0.5134785	0.5134785	0.5134785	0.5134785	0.5134785	0.5134785	0.5134785	0.5134785
663.mp3	0.37029898	0.37029898	0.37029898	0.37029898	0.37029898	0.37029898	0.37029898	0.37029898	0.37029898	0.37029898	0.37029898	0.37029898	0.37029898	0.37029898	0.37029898	0.37029898	0.37029898	0.37029898	0.37029898	0.37029898	0.37029898	0.37029898	0.37029898	0.37029898	0.37029898	0.37029898	0.37029898	0.37029898	0.37029898	0.37029898	0.37029898	0.37029898	0.37029898	0.37029898	0.37029898	0.37029898	0.37029898	0.37029898	0.37029898	0.37029898	0.37029898	0.37029898	0.37029898	0.37029898	0.37029898	0.37029898	0.37029898	0.37029898	0.37029898
664.mp3	0.23481864	0.23481864	0.23481864	0.23481864	0.23481864	0.23481864	0.23481864	0.23481864	0.23481864	0.23481864	0.23481864	0.23481864	0.23481864	0.23481864	0.23481864	0.23481864	0.23481864	0.23481864	0.23481864	0.23481864	0.23481864	0.23481864	0.23481864	0.23481864	0.23481864	0.23481864	0.23481864	0.23481864	0.23481864	0.23481864	0.23481864	0.23481864	0.23481864	0.23481864	0.23481864	0.23481864	0.23481864	0.23481864	0.23481864	0.23481864	0.23481864	0.23481864	0.23481864	0.23481864	0.23481864	0.23481864	0.23481864	0.23481864	0.23481864
665.mp3	0.45625633	0.45625633	0.45625633	0.45625633	0.45625633	0.45625633	0.45625633	0.45625633	0.45625633	0.45625633	0.45625633	0.45625633	0.45625633	0.45625633	0.45625633	0.45625633	0.45625633	0.45625633	0.45625633	0.45625633	0.45625633	0.45625633	0.45625633	0.45625633	0.45625633	0.45625633	0.45625633	0.45625633	0.45625633	0.45625633	0.45625633	0.45625633	0.45625633	0.45625633	0.45625633	0.45625633	0.45625633	0.45625633	0.45625633	0.45625633	0.45625633	0.45625633	0.45625633	0.45625633	0.45625633	0.45625633	0.45625633	0.45625633	0.45625633
666.mp3	0.433798	0.433798	0.433798	0.433798	0.433798	0.433798	0.433798	0.433798	0.433798	0.433798	0.433798	0.433798	0.433798	0.433798	0.433798	0.433798	0.433798	0.433798	0.433798	0.433798	0.433798	0.433798	0.433798	0.433798	0.433798	0.433798	0.433798	0.433798	0.433798	0.433798	0.433798	0.433798	0.433798	0.433798	0.433798	0.433798	0.433798	0.433798	0.433798	0.433798	0.433798	0.433798	0.433798	0.433798	0.433798	0.433798	0.433798	0.433798	0.433798
667.mp3	0.6332618	0.6332618	0.6332618	0.6332618	0.6332618	0.6332618	0.6332618	0.6332618	0.6332618	0.6332618	0.6332618	0.6332618	0.6332618	0.6332618	0.6332618	0.6332618	0.6332618	0.6332618	0.6332618	0.6332618	0.6332618	0.6332618	0.6332618	0.6332618	0.6332618	0.6332618	0.6332618	0.6332618	0.6332618	0.6332618	0.6332618	0.6332618	0.6332618	0.6332618	0.6332618	0.6332618	0.6332618	0.6332618	0.6332618	0.6332618	0.6332618	0.6332618	0.6332618	0.6332618	0.6332618	0.6332618	0.6332618	0.6332618	0.6332618
668.mp3	0.33370996	0.33370996	0.33370996	0.33370996	0.33370996	0.33370996	0.33370996	0.33370996	0.33370996	0.33370996	0.33370996	0.33370996	0.33370996	0.33370996	0.33370996	0.33370996	0.33370996	0.33370996	0.33370996	0.33370996	0.33370996	0.33370996	0.33370996	0.33370996	0.33370996	0.33370996	0.33370996	0.33370996	0.33370996	0.33370996	0.33370996	0.33370996	0.33370996	0.33370996	0.33370996	0.33370996	0.33370996	0.33370996	0.33370996	0.33370996	0.33370996	0.33370996	0.33370996	0.33370996	0.33370996	0.33370996	0.33370996	0.33370996	0.33370996
671.mp3	0.70604223	0.70604223	0.70604223	0.70604223	0.70604223	0.70604223	0.70604223	0.70604223	0.70604223	0.70604223	0.70604223	0.70604223	0.70604223	0.70604223	0.70604223	0.70604223	0.70604223	0.70604223	0.70604223	0.70604223	0.70604223	0.70604223	0.70604223	0.70604223	0.70604223	0.70604223	0.70604223	0.70604223	0.70604223	0.70604223	0.70604223	0.70604223	0.70604223	0.70604223	0.70604223	0.70604223	0.70604223	0.70604223	0.70604223	0.70604223	0.70604223	0.70604223	0.70604223	0.70604223	0.70604223	0.70604223	0.70604223	0.70604223	0.70604223
672.mp3	0.2564121	0.2564121	0.2564121	0.2564121	0.2564121	0.2564121	0.2564121	0.2564121	0.2564121	0.2564121	0.2564121	0.2564121	0.2564121	0.2564121	0.2564121	0.2564121	0.2564121	0.2564121	0.2564121	0.2564121	0.2564121	0.2564121	0.2564121	0.2564121	0.2564121	0.2564121	0.2564121	0.2564121	0.2564121	0.2564121	0.2564121	0.2564121	0.2564121	0.2564121	0.2564121	0.2564121	0.2564121	0.2564121	0.2564121	0.2564121	0.2564121	0.2564121	0.2564121	0.2564121	0.2564121	0.2564121	0.2564121	0.2564121	0.2564121
673.mp3	0.5551443	0.5551443	0.5551443	0.5551443	0.5551443	0.5551443	0.5551443	0.5551443	0.5551443	0.5551443	0.5551443	0.5551443	0.5551443	0.5551443	0.5551443	0.5551443	0.5551443	0.5551443	0.5551443	0.5551443	0.5551443	0.5551443	0.5551443	0.5551443	0.5551443	0.5551443	0.5551443	0.5551443	0.5551443	0.5551443	0.5551443	0.5551443	0.5551443	0.5551443	0.5551443	0.5551443	0.5551443	0.5551443	0.5551443	0.5551443	0.5551443	0.5551443	0.5551443	0.5551443	0.5551443	0.5551443	0.5551443	0.5551443	0.5551443
674.mp3	0.49626976	0.49626976	0.49626976	0.49626976	0.49626976	0.49626976	0.49626976	0.49626976	0.49626976	0.49626976	0.49626976	0.49626976	0.49626976	0.49626976	0.49626976	0.49626976	0.49626976	0.49626976	0.49626976	0.49626976	0.49626976	0.49626976	0.49626976	0.49626976	0.49626976	0.49626976	0.49626976	0.49626976	0.49626976	0.49626976	0.49626976	0.49626976	0.49626976	0.49626976	0.49626976	0.49626976	0.49626976	0.49626976	0.49626976	0.49626976	0.49626976	0.49626976	0.49626976	0.49626976	0.49626976	0.49626976	0.49626976	0.49626976	0.49626976
675.mp3	0.5891835	0.5891835	0.5891835	0.5891835	0.5891835	0.5891835	0.5891835	0.5891835	0.5891835	0.5891835	0.5891835	0.5891835	0.5891835	0.5891835	0.5891835	0.5891835	0.5891835	0.5891835	0.5891835	0.5891835	0.5891835	0.5891835	0.5891835	0.5891835	0.5891835	0.5891835	0.5891835	0.5891835	0.5891835	0.5891835	0.5891835	0.5891835	0.5891835	0.5891835	0.5891835	0.5891835	0.5891835	0.5891835	0.5891835	0.5891835	0.5891835	0.5891835	0.5891835	0.5891835	0.5891835	0.5891835	0.5891835	0.5891835	0.5891835
676.mp3	0.44053215	0.44053215	0.44053215	0.44053215	0.44053215	0.44053215	0.44053215	0.44053215	0.44053215	0.44053215	0.44053215	0.44053215	0.44053215	0.44053215	0.44053215	0.44053215	0.44053215	0.44053215	0.44053215	0.44053215	0.44053215	0.44053215	0.44053215	0.44053215	0.44053215	0.44053215	0.44053215	0.44053215	0.44053215	0.44053215	0.44053215	0.44053215	0.44053215	0.44053215	0.44053215	0.44053215	0.44053215	0.44053215	0.44053215	0.44053215	0.44053215	0.44053215	0.44053215	0.44053215	0.44053215	0.44053215	0.44053215	0.44053215	0.44053215
677.mp3	0.5119928	0.5119928	0.5119928	0.5119928	0.5119928	0.5119928	0.5119928	0.5119928	0.5119928	0.5119928	0.5119928	0.5119928	0.5119928	0.5119928	0.5119928	0.5119928	0.5119928	0.5119928	0.5119928	0.5119928	0.5119928	0.5119928	0.5119928	0.5119928	0.5119928	0.5119928	0.5119928	0.5119928	0.5119928	0.5119928	0.5119928	0.5119928	0.5119928	0.5119928	0.5119928	0.5119928	0.5119928	0.5119928	0.5119928	0.5119928	0.5119928	0.5119928	0.5119928	0.5119928	0.5119928	0.5119928	0.5119928	0.5119928	0.5119928
681.mp3	0.5471635	0.5471635	0.5471635	0.5471635	0.5471635	0.5471635	0.5471635	0.5471635	0.5471635	0.5471635	0.5471635	0.5471635	0.5471635	0.5471635	0.5471635	0.5471635	0.5471635	0.5471635	0.5471635	0.5471635	0.5471635	0.5471635	0.5471635	0.5471635	0.5471635	0.5471635	0.5471635	0.5471635	0.5471635	0.5471635	0.5471635	0.5471635	0.5471635	0.5471635	0.5471635	0.5471635	0.5471635	0.5471635	0.5471635	0.5471635	0.5471635	0.5471635	0.5471635	0.5471635	0.5471635	0.5471635	0.5471635	0.5471635	0.5471635
682.mp3	0.5494192	0.5494192	0.5494192	0.5494192	0.5494192	0.5494192	0.5494192	0.5494192	0.5494192	0.5494192	0.5494192	0.5494192	0.5494192	0.5494192	0.5494192	0.5494192	0.5494192	0.5494192	0.5494192	0.5494192	0.5494192	0.5494192	0.5494192	0.5494192	0.5494192	0.5494192	0.5494192	0.5494192	0.5494192	0.5494192	0.5494192	0.5494192	0.5494192	0.5494192	0.5494192	0.5494192	0.5494192	0.5494192	0.5494192	0.5494192	0.5494192	0.5494192	0.5494192	0.5494192	0.5494192	0.5494192	0.5494192	0.5494192	0.5494192
684.mp3	0.593337	0.593337	0.593337	0.593337	0.593337	0.593337	0.593337	0.593337	0.593337	0.593337	0.593337	0.593337	0.593337	0.593337	0.593337	0.593337	0.593337	0.593337	0.593337	0.593337	0.593337	0.593337	0.593337	0.593337	0.593337	0.593337	0.593337	0.593337	0.593337	0.593337	0.593337	0.593337	0.593337	0.593337	0.593337	0.593337	0.593337	0.593337	0.593337	0.593337	0.593337	0.593337	0.593337	0.593337	0.593337	0.593337	0.593337	0.593337	0.593337
685.mp3	0.45215383	0.45215383	0.45215383	0.45215383	0.45215383	0.45215383	0.45215383	0.45215383	0.45215383	0.45215383	0.45215383	0.45215383	0.45215383	0.45215383	0.45215383	0.45215383	0.45215383	0.45215383	0.45215383	0.45215383	0.45215383	0.45215383	0.45215383	0.45215383	0.45215383	0.45215383	0.45215383	0.45215383	0.45215383	0.45215383	0.45215383	0.45215383	0.45215383	0.45215383	0.45215383	0.45215383	0.45215383	0.45215383	0.45215383	0.45215383	0.45215383	0.45215383	0.45215383	0.45215383	0.45215383	0.45215383	0.45215383	0.45215383	0.45215383
686.mp3	0.6408409	0.6408409	0.6408409	0.6408409	0.6408409	0.6408409	0.6408409	0.6408409	0.6408409	0.6408409	0.6408409	0.6408409	0.6408409	0.6408409	0.6408409	0.6408409	0.6408409	0.6408409	0.6408409	0.6408409	0.6408409	0.6408409	0.6408409	0.6408409	0.6408409	0.6408409	0.6408409	0.6408409	0.6408409	0.6408409	0.6408409	0.6408409	0.6408409	0.6408409	0.6408409	0.6408409	0.6408409	0.6408409	0.6408409	0.6408409	0.6408409	0.6408409	0.6408409	0.6408409	0.6408409	0.6408409	0.6408409	0.6408409	0.6408409
687.mp3	0.6323181	0.6323181	0.6323181	0.6323181	0.6323181	0.6323181	0.6323181	0.6323181	0.6323181	0.6323181	0.6323181	0.6323181	0.6323181	0.6323181	0.6323181	0.6323181	0.6323181	0.6323181	0.6323181	0.6323181	0.6323181	0.6323181	0.6323181	0.6323181	0.6323181	0.6323181	0.6323181	0.6323181	0.6323181	0.6323181	0.6323181	0.6323181	0.6323181	0.6323181	0.6323181	0.6323181	0.6323181	0.6323181	0.6323181	0.6323181	0.6323181	0.6323181	0.6323181	0.6323181	0.6323181	0.6323181	0.6323181	0.6323181	0.6323181
688.mp3	0.40822583	0.40822583	0.40822583	0.40822583	0.40822583	0.40822583	0.40822583	0.40822583	0.40822583	0.40822583	0.40822583	0.40822583	0.40822583	0.40822583	0.40822583	0.40822583	0.40822583	0.40822583	0.40822583	0.40822583	0.40822583	0.40822583	0.40822583	0.40822583	0.40822583	0.40822583	0.40822583	0.40822583	0.40822583	0.40822583	0.40822583	0.40822583	0.40822583	0.40822583	0.40822583	0.40822583	0.40822583	0.40822583	0.40822583	0.40822583	0.40822583	0.40822583	0.40822583	0.40822583	0.40822583	0.40822583	0.40822583	0.40822583	0.40822583
689.mp3	0.13044955	0.13044955	0.13044955	0.13044955	0.13044955	0.13044955	0.13044955	0.13044955	0.13044955	0.13044955	0.13044955	0.13044955	0.13044955	0.13044955	0.13044955	0.13044955	0.13044955	0.13044955	0.13044955	0.13044955	0.13044955	0.13044955	0.13044955	0.13044955	0.13044955	0.13044955	0.13044955	0.13044955	0.13044955	0.13044955	0.13044955	0.13044955	0.13044955	0.13044955	0.13044955	0.13044955	0.13044955	0.13044955	0.13044955	0.13044955	0.13044955	0.13044955	0.13044955	0.13044955	0.13044955	0.13044955	0.13044955	0.13044955	0.13044955
690.mp3	0.67381084	0.67381084	0.67381084	0.67381084	0.67381084	0.67381084	0.67381084	0.67381084	0.67381084	0.67381084	0.67381084	0.67381084	0.67381084	0.67381084	0.67381084	0.67381084	0.67381084	0.67381084	0.67381084	0.67381084	0.67381084	0.67381084	0.67381084	0.67381084	0.67381084	0.67381084	0.67381084	0.67381084	0.67381084	0.67381084	0.67381084	0.67381084	0.67381084	0.67381084	0.67381084	0.67381084	0.67381084	0.67381084	0.67381084	0.67381084	0.67381084	0.67381084	0.67381084	0.67381084	0.67381084	0.67381084	0.67381084	0.67381084	0.67381084
691.mp3	0.6294131	0.6294131	0.6294131	0.6294131	0.6294131	0.6294131	0.6294131	0.6294131	0.6294131	0.6294131	0.6294131	0.6294131	0.6294131	0.6294131	0.6294131	0.6294131	0.6294131	0.6294131	0.6294131	0.6294131	0.6294131	0.6294131	0.6294131	0.6294131	0.6294131	0.6294131	0.6294131	0.6294131	0.6294131	0.6294131	0.6294131	0.6294131	0.6294131	0.6294131	0.6294131	0.6294131	0.6294131	0.6294131	0.6294131	0.6294131	0.6294131	0.6294131	0.6294131	0.6294131	0.6294131	0.6294131	0.6294131	0.6294131	0.6294131
692.mp3	0.51329404	0.51329404	0.51329404	0.51329404	0.51329404	0.51329404	0.51329404	0.51329404	0.51329404	0.51329404	0.51329404	0.51329404	0.51329404	0.51329404	0.51329404	0.51329404	0.51329404	0.51329404	0.51329404	0.51329404	0.51329404	0.51329404	0.51329404	0.51329404	0.51329404	0.51329404	0.51329404	0.51329404	0.51329404	0.51329404	0.51329404	0.51329404	0.51329404	0.51329404	0.51329404	0.51329404	0.51329404	0.51329404	0.51329404	0.51329404	0.51329404	0.51329404	0.51329404	0.51329404	0.51329404	0.51329404	0.51329404	0.51329404	0.51329404
693.mp3	0.24905965	0.24905965	0.24905965	0.24905965	0.24905965	0.24905965	0.24905965	0.24905965	0.24905965	0.24905965	0.24905965	0.24905965	0.24905965	0.24905965	0.24905965	0.24905965	0.24905965	0.24905965	0.24905965	0.24905965	0.24905965	0.24905965	0.24905965	0.24905965	0.24905965	0.24905965	0.24905965	0.24905965	0.24905965	0.24905965	0.24905965	0.24905965	0.24905965	0.24905965	0.24905965	0.24905965	0.24905965	0.24905965	0.24905965	0.24905965	0.24905965	0.24905965	0.24905965	0.24905965	0.24905965	0.24905965	0.24905965	0.24905965	0.24905965
695.mp3	0.38479963	0.38479963	0.38479963	0.38479963	0.38479963	0.38479963	0.38479963	0.38479963	0.38479963	0.38479963	0.38479963	0.38479963	0.38479963	0.38479963	0.38479963	0.38479963	0.38479963	0.38479963	0.38479963	0.38479963	0.38479963	0.38479963	0.38479963	0.38479963	0.38479963	0.38479963	0.38479963	0.38479963	0.38479963	0.38479963	0.38479963	0.38479963	0.38479963	0.38479963	0.38479963	0.38479963	0.38479963	0.38479963	0.38479963	0.38479963	0.38479963	0.38479963	0.38479963	0.38479963	0.38479963	0.38479963	0.38479963	0.38479963	0.38479963
696.mp3	0.38526452	0.38526452	0.38526452	0.38526452	0.38526452	0.38526452	0.38526452	0.38526452	0.38526452	0.38526452	0.38526452	0.38526452	0.38526452	0.38526452	0.38526452	0.38526452	0.38526452	0.38526452	0.38526452	0.38526452	0.38526452	0.38526452	0.38526452	0.38526452	0.38526452	0.38526452	0.38526452	0.38526452	0.38526452	0.38526452	0.38526452	0.38526452	0.38526452	0.38526452	0.38526452	0.38526452	0.38526452	0.38526452	0.38526452	0.38526452	0.38526452	0.38526452	0.38526452	0.38526452	0.38526452	0.38526452	0.38526452	0.38526452	0.38526452
697.mp3	0.39374566	0.39374566	0.39374566	0.39374566	0.39374566	0.39374566	0.39374566	0.39374566	0.39374566	0.39374566	0.39374566	0.39374566	0.39374566	0.39374566	0.39374566	0.39374566	0.39374566	0.39374566	0.39374566	0.39374566	0.39374566	0.39374566	0.39374566	0.39374566	0.39374566	0.39374566	0.39374566	0.39374566	0.39374566	0.39374566	0.39374566	0.39374566	0.39374566	0.39374566	0.39374566	0.39374566	0.39374566	0.39374566	0.39374566	0.39374566	0.39374566	0.39374566	0.39374566	0.39374566	0.39374566	0.39374566	0.39374566	0.39374566	0.39374566
698.mp3	0.58066684	0.58066684	0.58066684	0.58066684	0.58066684	0.58066684	0.58066684	0.58066684	0.58066684	0.58066684	0.58066684	0.58066684	0.58066684	0.58066684	0.58066684	0.58066684	0.58066684	0.58066684	0.58066684	0.58066684	0.58066684	0.58066684	0.58066684	0.58066684	0.58066684	0.58066684	0.58066684	0.58066684	0.58066684	0.58066684	0.58066684	0.58066684	0.58066684	0.58066684	0.58066684	0.58066684	0.58066684	0.58066684	0.58066684	0.58066684	0.58066684	0.58066684	0.58066684	0.58066684	0.58066684	0.58066684	0.58066684	0.58066684	0.58066684
699.mp3	0.5692176	0.5692176	0.5692176	0.5692176	0.5692176	0.5692176	0.5692176	0.5692176	0.5692176	0.5692176	0.5692176	0.5692176	0.5692176	0.5692176	0.5692176	0.5692176	0.5692176	0.5692176	0.5692176	0.5692176	0.5692176	0.5692176	0.5692176	0.5692176	0.5692176	0.5692176	0.5692176	0.5692176	0.5692176	0.5692176	0.5692176	0.5692176	0.5692176	0.5692176	0.5692176	0.5692176	0.5692176	0.5692176	0.5692176	0.5692176	0.5692176	0.5692176	0.5692176	0.5692176	0.5692176	0.5692176	0.5692176	0.5692176	0.5692176
700.mp3	0.36418283	0.36418283	0.36418283	0.36418283	0.36418283	0.36418283	0.36418283	0.36418283	0.36418283	0.36418283	0.36418283	0.36418283	0.36418283	0.36418283	0.36418283	0.36418283	0.36418283	0.36418283	0.36418283	0.36418283	0.36418283	0.36418283	0.36418283	0.36418283	0.36418283	0.36418283	0.36418283	0.36418283	0.36418283	0.36418283	0.36418283	0.36418283	0.36418283	0.36418283	0.36418283	0.36418283	0.36418283	0.36418283	0.36418283	0.36418283	0.36418283	0.36418283	0.36418283	0.36418283	0.36418283	0.36418283	0.36418283	0.36418283	0.36418283
702.mp3	0.5978114	0.5978114	0.5978114	0.5978114	0.5978114	0.5978114	0.5978114	0.5978114	0.5978114	0.5978114	0.5978114	0.5978114	0.5978114	0.5978114	0.5978114	0.5978114	0.5978114	0.5978114	0.5978114	0.5978114	0.5978114	0.5978114	0.5978114	0.5978114	0.5978114	0.5978114	0.5978114	0.5978114	0.5978114	0.5978114	0.5978114	0.5978114	0.5978114	0.5978114	0.5978114	0.5978114	0.5978114	0.5978114	0.5978114	0.5978114	0.5978114	0.5978114	0.5978114	0.5978114	0.5978114	0.5978114	0.5978114	0.5978114	0.5978114
703.mp3	0.5194454	0.5194454	0.5194454	0.5194454	0.5194454	0.5194454	0.5194454	0.5194454	0.5194454	0.5194454	0.5194454	0.5194454	0.5194454	0.5194454	0.5194454	0.5194454	0.5194454	0.5194454	0.5194454	0.5194454	0.5194454	0.5194454	0.5194454	0.5194454	0.5194454	0.5194454	0.5194454	0.5194454	0.5194454	0.5194454	0.5194454	0.5194454	0.5194454	0.5194454	0.5194454	0.5194454	0.5194454	0.5194454	0.5194454	0.5194454	0.5194454	0.5194454	0.5194454	0.5194454	0.5194454	0.5194454	0.5194454	0.5194454	0.5194454
704.mp3	0.65105474	0.65105474	0.65105474	0.65105474	0.65105474	0.65105474	0.65105474	0.65105474	0.65105474	0.65105474	0.65105474	0.65105474	0.65105474	0.65105474	0.65105474	0.65105474	0.65105474	0.65105474	0.65105474	0.65105474	0.65105474	0.65105474	0.65105474	0.65105474	0.65105474	0.65105474	0.65105474	0.65105474	0.65105474	0.65105474	0.65105474	0.65105474	0.65105474	0.65105474	0.65105474	0.65105474	0.65105474	0.65105474	0.65105474	0.65105474	0.65105474	0.65105474	0.65105474	0.65105474	0.65105474	0.65105474	0.65105474	0.65105474	0.65105474
706.mp3	0.52878124	0.52878124	0.52878124	0.52878124	0.52878124	0.52878124	0.52878124	0.52878124	0.52878124	0.52878124	0.52878124	0.52878124	0.52878124	0.52878124	0.52878124	0.52878124	0.52878124	0.52878124	0.52878124	0.52878124	0.52878124	0.52878124	0.52878124	0.52878124	0.52878124	0.52878124	0.52878124	0.52878124	0.52878124	0.52878124	0.52878124	0.52878124	0.52878124	0.52878124	0.52878124	0.52878124	0.52878124	0.52878124	0.52878124	0.52878124	0.52878124	0.52878124	0.52878124	0.52878124	0.52878124	0.52878124	0.52878124	0.52878124	0.52878124
707.mp3	0.09753305	0.09753305	0.09753305	0.09753305	0.09753305	0.09753305	0.09753305	0.09753305	0.09753305	0.09753305	0.09753305	0.09753305	0.09753305	0.09753305	0.09753305	0.09753305	0.09753305	0.09753305	0.09753305	0.09753305	0.09753305	0.09753305	0.09753305	0.09753305	0.09753305	0.09753305	0.09753305	0.09753305	0.09753305	0.09753305	0.09753305	0.09753305	0.09753305	0.09753305	0.09753305	0.09753305	0.09753305	0.09753305	0.09753305	0.09753305	0.09753305	0.09753305	0.09753305	0.09753305	0.09753305	0.09753305	0.09753305	0.09753305	0.09753305
708.mp3	0.20055954	0.20055954	0.20055954	0.20055954	0.20055954	0.20055954	0.20055954	0.20055954	0.20055954	0.20055954	0.20055954	0.20055954	0.20055954	0.20055954	0.20055954	0.20055954	0.20055954	0.20055954	0.20055954	0.20055954	0.20055954	0.20055954	0.20055954	0.20055954	0.20055954	0.20055954	0.20055954	0.20055954	0.20055954	0.20055954	0.20055954	0.20055954	0.20055954	0.20055954	0.20055954	0.20055954	0.20055954	0.20055954	0.20055954	0.20055954	0.20055954	0.20055954	0.20055954	0.20055954	0.20055954	0.20055954	0.20055954	0.20055954	0.20055954
709.mp3	0.5209898	0.5209898	0.5209898	0.5209898	0.5209898	0.5209898	0.5209898	0.5209898	0.5209898	0.5209898	0.5209898	0.5209898	0.5209898	0.5209898	0.5209898	0.5209898	0.5209898	0.5209898	0.5209898	0.5209898	0.5209898	0.5209898	0.5209898	0.5209898	0.5209898	0.5209898	0.5209898	0.5209898	0.5209898	0.5209898	0.5209898	0.5209898	0.5209898	0.5209898	0.5209898	0.5209898	0.5209898	0.5209898	0.5209898	0.5209898	0.5209898	0.5209898	0.5209898	0.5209898	0.5209898	0.5209898	0.5209898	0.5209898	0.5209898
710.mp3	0.35791695	0.35791695	0.35791695	0.35791695	0.35791695	0.35791695	0.35791695	0.35791695	0.35791695	0.35791695	0.35791695	0.35791695	0.35791695	0.35791695	0.35791695	0.35791695	0.35791695	0.35791695	0.35791695	0.35791695	0.35791695	0.35791695	0.35791695	0.35791695	0.35791695	0.35791695	0.35791695	0.35791695	0.35791695	0.35791695	0.35791695	0.35791695	0.35791695	0.35791695	0.35791695	0.35791695	0.35791695	0.35791695	0.35791695	0.35791695	0.35791695	0.35791695	0.35791695	0.35791695	0.35791695	0.35791695	0.35791695	0.35791695	0.35791695
711.mp3	0.24836169	0.24836169	0.24836169	0.24836169	0.24836169	0.24836169	0.24836169	0.24836169	0.24836169	0.24836169	0.24836169	0.24836169	0.24836169	0.24836169	0.24836169	0.24836169	0.24836169	0.24836169	0.24836169	0.24836169	0.24836169	0.24836169	0.24836169	0.24836169	0.24836169	0.24836169	0.24836169	0.24836169	0.24836169	0.24836169	0.24836169	0.24836169	0.24836169	0.24836169	0.24836169	0.24836169	0.24836169	0.24836169	0.24836169	0.24836169	0.24836169	0.24836169	0.24836169	0.24836169	0.24836169	0.24836169	0.24836169	0.24836169	0.24836169
712.mp3	0.54296255	0.54296255	0.54296255	0.54296255	0.54296255	0.54296255	0.54296255	0.54296255	0.54296255	0.54296255	0.54296255	0.54296255	0.54296255	0.54296255	0.54296255	0.54296255	0.54296255	0.54296255	0.54296255	0.54296255	0.54296255	0.54296255	0.54296255	0.54296255	0.54296255	0.54296255	0.54296255	0.54296255	0.54296255	0.54296255	0.54296255	0.54296255	0.54296255	0.54296255	0.54296255	0.54296255	0.54296255	0.54296255	0.54296255	0.54296255	0.54296255	0.54296255	0.54296255	0.54296255	0.54296255	0.54296255	0.54296255	0.54296255	0.54296255
713.mp3	0.42199898	0.42199898	0.42199898	0.42199898	0.42199898	0.42199898	0.42199898	0.42199898	0.42199898	0.42199898	0.42199898	0.42199898	0.42199898	0.42199898	0.42199898	0.42199898	0.42199898	0.42199898	0.42199898	0.42199898	0.42199898	0.42199898	0.42199898	0.42199898	0.42199898	0.42199898	0.42199898	0.42199898	0.42199898	0.42199898	0.42199898	0.42199898	0.42199898	0.42199898	0.42199898	0.42199898	0.42199898	0.42199898	0.42199898	0.42199898	0.42199898	0.42199898	0.42199898	0.42199898	0.42199898	0.42199898	0.42199898	0.42199898	0.42199898
714.mp3	0.38592255	0.38592255	0.38592255	0.38592255	0.38592255	0.38592255	0.38592255	0.38592255	0.38592255	0.38592255	0.38592255	0.38592255	0.38592255	0.38592255	0.38592255	0.38592255	0.38592255	0.38592255	0.38592255	0.38592255	0.38592255	0.38592255	0.38592255	0.38592255	0.38592255	0.38592255	0.38592255	0.38592255	0.38592255	0.38592255	0.38592255	0.38592255	0.38592255	0.38592255	0.38592255	0.38592255	0.38592255	0.38592255	0.38592255	0.38592255	0.38592255	0.38592255	0.38592255	0.38592255	0.38592255	0.38592255	0.38592255	0.38592255	0.38592255
715.mp3	0.8006186	0.8006186	0.8006186	0.8006186	0.8006186	0.8006186	0.8006186	0.8006186	0.8006186	0.8006186	0.8006186	0.8006186	0.8006186	0.8006186	0.8006186	0.8006186	0.8006186	0.8006186	0.8006186	0.8006186	0.8006186	0.8006186	0.8006186	0.8006186	0.8006186	0.8006186	0.8006186	0.8006186	0.8006186	0.8006186	0.8006186	0.8006186	0.8006186	0.8006186	0.8006186	0.8006186	0.8006186	0.8006186	0.8006186	0.8006186	0.8006186	0.8006186	0.8006186	0.8006186	0.8006186	0.8006186	0.8006186	0.8006186	0.8006186
717.mp3	0.40341258	0.40341258	0.40341258	0.40341258	0.40341258	0.40341258	0.40341258	0.40341258	0.40341258	0.40341258	0.40341258	0.40341258	0.40341258	0.40341258	0.40341258	0.40341258	0.40341258	0.40341258	0.40341258	0.40341258	0.40341258	0.40341258	0.40341258	0.40341258	0.40341258	0.40341258	0.40341258	0.40341258	0.40341258	0.40341258	0.40341258	0.40341258	0.40341258	0.40341258	0.40341258	0.40341258	0.40341258	0.40341258	0.40341258	0.40341258	0.40341258	0.40341258	0.40341258	0.40341258	0.40341258	0.40341258	0.40341258	0.40341258	0.40341258
718.mp3	0.36889404	0.36889404	0.36889404	0.36889404	0.36889404	0.36889404	0.36889404	0.36889404	0.36889404	0.36889404	0.36889404	0.36889404	0.36889404	0.36889404	0.36889404	0.36889404	0.36889404	0.36889404	0.36889404	0.36889404	0.36889404	0.36889404	0.36889404	0.36889404	0.36889404	0.36889404	0.36889404	0.36889404	0.36889404	0.36889404	0.36889404	0.36889404	0.36889404	0.36889404	0.36889404	0.36889404	0.36889404	0.36889404	0.36889404	0.36889404	0.36889404	0.36889404	0.36889404	0.36889404	0.36889404	0.36889404	0.36889404	0.36889404	0.36889404
719.mp3	0.44412088	0.44412088	0.44412088	0.44412088	0.44412088	0.44412088	0.44412088	0.44412088	0.44412088	0.44412088	0.44412088	0.44412088	0.44412088	0.44412088	0.44412088	0.44412088	0.44412088	0.44412088	0.44412088	0.44412088	0.44412088	0.44412088	0.44412088	0.44412088	0.44412088	0.44412088	0.44412088	0.44412088	0.44412088	0.44412088	0.44412088	0.44412088	0.44412088	0.44412088	0.44412088	0.44412088	0.44412088	0.44412088	0.44412088	0.44412088	0.44412088	0.44412088	0.44412088	0.44412088	0.44412088	0.44412088	0.44412088	0.44412088	0.44412088
721.mp3	0.66056424	0.66056424	0.66056424	0.66056424	0.66056424	0.66056424	0.66056424	0.66056424	0.66056424	0.66056424	0.66056424	0.66056424	0.66056424	0.66056424	0.66056424	0.66056424	0.66056424	0.66056424	0.66056424	0.66056424	0.66056424	0.66056424	0.66056424	0.66056424	0.66056424	0.66056424	0.66056424	0.66056424	0.66056424	0.66056424	0.66056424	0.66056424	0.66056424	0.66056424	0.66056424	0.66056424	0.66056424	0.66056424	0.66056424	0.66056424	0.66056424	0.66056424	0.66056424	0.66056424	0.66056424	0.66056424	0.66056424	0.66056424	0.66056424
722.mp3	0.56885517	0.56885517	0.56885517	0.56885517	0.56885517	0.56885517	0.56885517	0.56885517	0.56885517	0.56885517	0.56885517	0.56885517	0.56885517	0.56885517	0.56885517	0.56885517	0.56885517	0.56885517	0.56885517	0.56885517	0.56885517	0.56885517	0.56885517	0.56885517	0.56885517	0.56885517	0.56885517	0.56885517	0.56885517	0.56885517	0.56885517	0.56885517	0.56885517	0.56885517	0.56885517	0.56885517	0.56885517	0.56885517	0.56885517	0.56885517	0.56885517	0.56885517	0.56885517	0.56885517	0.56885517	0.56885517	0.56885517	0.56885517	0.56885517
723.mp3	0.5288825	0.5288825	0.5288825	0.5288825	0.5288825	0.5288825	0.5288825	0.5288825	0.5288825	0.5288825	0.5288825	0.5288825	0.5288825	0.5288825	0.5288825	0.5288825	0.5288825	0.5288825	0.5288825	0.5288825	0.5288825	0.5288825	0.5288825	0.5288825	0.5288825	0.5288825	0.5288825	0.5288825	0.5288825	0.5288825	0.5288825	0.5288825	0.5288825	0.5288825	0.5288825	0.5288825	0.5288825	0.5288825	0.5288825	0.5288825	0.5288825	0.5288825	0.5288825	0.5288825	0.5288825	0.5288825	0.5288825	0.5288825	0.5288825
724.mp3	0.41157985	0.41157985	0.41157985	0.41157985	0.41157985	0.41157985	0.41157985	0.41157985	0.41157985	0.41157985	0.41157985	0.41157985	0.41157985	0.41157985	0.41157985	0.41157985	0.41157985	0.41157985	0.41157985	0.41157985	0.41157985	0.41157985	0.41157985	0.41157985	0.41157985	0.41157985	0.41157985	0.41157985	0.41157985	0.41157985	0.41157985	0.41157985	0.41157985	0.41157985	0.41157985	0.41157985	0.41157985	0.41157985	0.41157985	0.41157985	0.41157985	0.41157985	0.41157985	0.41157985	0.41157985	0.41157985	0.41157985	0.41157985	0.41157985
725.mp3	0.2773592	0.2773592	0.2773592	0.2773592	0.2773592	0.2773592	0.2773592	0.2773592	0.2773592	0.2773592	0.2773592	0.2773592	0.2773592	0.2773592	0.2773592	0.2773592	0.2773592	0.2773592	0.2773592	0.2773592	0.2773592	0.2773592	0.2773592	0.2773592	0.2773592	0.2773592	0.2773592	0.2773592	0.2773592	0.2773592	0.2773592	0.2773592	0.2773592	0.2773592	0.2773592	0.2773592	0.2773592	0.2773592	0.2773592	0.2773592	0.2773592	0.2773592	0.2773592	0.2773592	0.2773592	0.2773592	0.2773592	0.2773592	0.2773592
726.mp3	0.5747756	0.5747756	0.5747756	0.5747756	0.5747756	0.5747756	0.5747756	0.5747756	0.5747756	0.5747756	0.5747756	0.5747756	0.5747756	0.5747756	0.5747756	0.5747756	0.5747756	0.5747756	0.5747756	0.5747756	0.5747756	0.5747756	0.5747756	0.5747756	0.5747756	0.5747756	0.5747756	0.5747756	0.5747756	0.5747756	0.5747756	0.5747756	0.5747756	0.5747756	0.5747756	0.5747756	0.5747756	0.5747756	0.5747756	0.5747756	0.5747756	0.5747756	0.5747756	0.5747756	0.5747756	0.5747756	0.5747756	0.5747756	0.5747756
727.mp3	0.406004	0.406004	0.406004	0.406004	0.406004	0.406004	0.406004	0.406004	0.406004	0.406004	0.406004	0.406004	0.406004	0.406004	0.406004	0.406004	0.406004	0.406004	0.406004	0.406004	0.406004	0.406004	0.406004	0.406004	0.406004	0.406004	0.406004	0.406004	0.406004	0.406004	0.406004	0.406004	0.406004	0.406004	0.406004	0.406004	0.406004	0.406004	0.406004	0.406004	0.406004	0.406004	0.406004	0.406004	0.406004	0.406004	0.406004	0.406004	0.406004
728.mp3	0.55364996	0.55364996	0.55364996	0.55364996	0.55364996	0.55364996	0.55364996	0.55364996	0.55364996	0.55364996	0.55364996	0.55364996	0.55364996	0.55364996	0.55364996	0.55364996	0.55364996	0.55364996	0.55364996	0.55364996	0.55364996	0.55364996	0.55364996	0.55364996	0.55364996	0.55364996	0.55364996	0.55364996	0.55364996	0.55364996	0.55364996	0.55364996	0.55364996	0.55364996	0.55364996	0.55364996	0.55364996	0.55364996	0.55364996	0.55364996	0.55364996	0.55364996	0.55364996	0.55364996	0.55364996	0.55364996	0.55364996	0.55364996	0.55364996
729.mp3	0.32426387	0.32426387	0.32426387	0.32426387	0.32426387	0.32426387	0.32426387	0.32426387	0.32426387	0.32426387	0.32426387	0.32426387	0.32426387	0.32426387	0.32426387	0.32426387	0.32426387	0.32426387	0.32426387	0.32426387	0.32426387	0.32426387	0.32426387	0.32426387	0.32426387	0.32426387	0.32426387	0.32426387	0.32426387	0.32426387	0.32426387	0.32426387	0.32426387	0.32426387	0.32426387	0.32426387	0.32426387	0.32426387	0.32426387	0.32426387	0.32426387	0.32426387	0.32426387	0.32426387	0.32426387	0.32426387	0.32426387	0.32426387	0.32426387
730.mp3	0.579087	0.579087	0.579087	0.579087	0.579087	0.579087	0.579087	0.579087	0.579087	0.579087	0.579087	0.579087	0.579087	0.579087	0.579087	0.579087	0.579087	0.579087	0.579087	0.579087	0.579087	0.579087	0.579087	0.579087	0.579087	0.579087	0.579087	0.579087	0.579087	0.579087	0.579087	0.579087	0.579087	0.579087	0.579087	0.579087	0.579087	0.579087	0.579087	0.579087	0.579087	0.579087	0.579087	0.579087	0.579087	0.579087	0.579087	0.579087	0.579087
731.mp3	0.4977565	0.4977565	0.4977565	0.4977565	0.4977565	0.4977565	0.4977565	0.4977565	0.4977565	0.4977565	0.4977565	0.4977565	0.4977565	0.4977565	0.4977565	0.4977565	0.4977565	0.4977565	0.4977565	0.4977565	0.4977565	0.4977565	0.4977565	0.4977565	0.4977565	0.4977565	0.4977565	0.4977565	0.4977565	0.4977565	0.4977565	0.4977565	0.4977565	0.4977565	0.4977565	0.4977565	0.4977565	0.4977565	0.4977565	0.4977565	0.4977565	0.4977565	0.4977565	0.4977565	0.4977565	0.4977565	0.4977565	0.4977565	0.4977565
732.mp3	0.3610518	0.3610518	0.3610518	0.3610518	0.3610518	0.3610518	0.3610518	0.3610518	0.3610518	0.3610518	0.3610518	0.3610518	0.3610518	0.3610518	0.3610518	0.3610518	0.3610518	0.3610518	0.3610518	0.3610518	0.3610518	0.3610518	0.3610518	0.3610518	0.3610518	0.3610518	0.3610518	0.3610518	0.3610518	0.3610518	0.3610518	0.3610518	0.3610518	0.3610518	0.3610518	0.3610518	0.3610518	0.3610518	0.3610518	0.3610518	0.3610518	0.3610518	0.3610518	0.3610518	0.3610518	0.3610518	0.3610518	0.3610518	0.3610518
733.mp3	0.5252029	0.5252029	0.5252029	0.5252029	0.5252029	0.5252029	0.5252029	0.5252029	0.5252029	0.5252029	0.5252029	0.5252029	0.5252029	0.5252029	0.5252029	0.5252029	0.5252029	0.5252029	0.5252029	0.5252029	0.5252029	0.5252029	0.5252029	0.5252029	0.5252029	0.5252029	0.5252029	0.5252029	0.5252029	0.5252029	0.5252029	0.5252029	0.5252029	0.5252029	0.5252029	0.5252029	0.5252029	0.5252029	0.5252029	0.5252029	0.5252029	0.5252029	0.5252029	0.5252029	0.5252029	0.5252029	0.5252029	0.5252029	0.5252029
734.mp3	0.55796945	0.55796945	0.55796945	0.55796945	0.55796945	0.55796945	0.55796945	0.55796945	0.55796945	0.55796945	0.55796945	0.55796945	0.55796945	0.55796945	0.55796945	0.55796945	0.55796945	0.55796945	0.55796945	0.55796945	0.55796945	0.55796945	0.55796945	0.55796945	0.55796945	0.55796945	0.55796945	0.55796945	0.55796945	0.55796945	0.55796945	0.55796945	0.55796945	0.55796945	0.55796945	0.55796945	0.55796945	0.55796945	0.55796945	0.55796945	0.55796945	0.55796945	0.55796945	0.55796945	0.55796945	0.55796945	0.55796945	0.55796945	0.55796945
735.mp3	0.3982244	0.3982244	0.3982244	0.3982244	0.3982244	0.3982244	0.3982244	0.3982244	0.3982244	0.3982244	0.3982244	0.3982244	0.3982244	0.3982244	0.3982244	0.3982244	0.3982244	0.3982244	0.3982244	0.3982244	0.3982244	0.3982244	0.3982244	0.3982244	0.3982244	0.3982244	0.3982244	0.3982244	0.3982244	0.3982244	0.3982244	0.3982244	0.3982244	0.3982244	0.3982244	0.3982244	0.3982244	0.3982244	0.3982244	0.3982244	0.3982244	0.3982244	0.3982244	0.3982244	0.3982244	0.3982244	0.3982244	0.3982244	0.3982244
736.mp3	0.5892741	0.5892741	0.5892741	0.5892741	0.5892741	0.5892741	0.5892741	0.5892741	0.5892741	0.5892741	0.5892741	0.5892741	0.5892741	0.5892741	0.5892741	0.5892741	0.5892741	0.5892741	0.5892741	0.5892741	0.5892741	0.5892741	0.5892741	0.5892741	0.5892741	0.5892741	0.5892741	0.5892741	0.5892741	0.5892741	0.5892741	0.5892741	0.5892741	0.5892741	0.5892741	0.5892741	0.5892741	0.5892741	0.5892741	0.5892741	0.5892741	0.5892741	0.5892741	0.5892741	0.5892741	0.5892741	0.5892741	0.5892741	0.5892741
737.mp3	0.47506705	0.47506705	0.47506705	0.47506705	0.47506705	0.47506705	0.47506705	0.47506705	0.47506705	0.47506705	0.47506705	0.47506705	0.47506705	0.47506705	0.47506705	0.47506705	0.47506705	0.47506705	0.47506705	0.47506705	0.47506705	0.47506705	0.47506705	0.47506705	0.47506705	0.47506705	0.47506705	0.47506705	0.47506705	0.47506705	0.47506705	0.47506705	0.47506705	0.47506705	0.47506705	0.47506705	0.47506705	0.47506705	0.47506705	0.47506705	0.47506705	0.47506705	0.47506705	0.47506705	0.47506705	0.47506705	0.47506705	0.47506705	0.47506705
738.mp3	0.5660478	0.5660478	0.5660478	0.5660478	0.5660478	0.5660478	0.5660478	0.5660478	0.5660478	0.5660478	0.5660478	0.5660478	0.5660478	0.5660478	0.5660478	0.5660478	0.5660478	0.5660478	0.5660478	0.5660478	0.5660478	0.5660478	0.5660478	0.5660478	0.5660478	0.5660478	0.5660478	0.5660478	0.5660478	0.5660478	0.5660478	0.5660478	0.5660478	0.5660478	0.5660478	0.5660478	0.5660478	0.5660478	0.5660478	0.5660478	0.5660478	0.5660478	0.5660478	0.5660478	0.5660478	0.5660478	0.5660478	0.5660478	0.5660478
739.mp3	0.26148397	0.26148397	0.26148397	0.26148397	0.26148397	0.26148397	0.26148397	0.26148397	0.26148397	0.26148397	0.26148397	0.26148397	0.26148397	0.26148397	0.26148397	0.26148397	0.26148397	0.26148397	0.26148397	0.26148397	0.26148397	0.26148397	0.26148397	0.26148397	0.26148397	0.26148397	0.26148397	0.26148397	0.26148397	0.26148397	0.26148397	0.26148397	0.26148397	0.26148397	0.26148397	0.26148397	0.26148397	0.26148397	0.26148397	0.26148397	0.26148397	0.26148397	0.26148397	0.26148397	0.26148397	0.26148397	0.26148397	0.26148397	0.26148397
740.mp3	0.5233144	0.5233144	0.5233144	0.5233144	0.5233144	0.5233144	0.5233144	0.5233144	0.5233144	0.5233144	0.5233144	0.5233144	0.5233144	0.5233144	0.5233144	0.5233144	0.5233144	0.5233144	0.5233144	0.5233144	0.5233144	0.5233144	0.5233144	0.5233144	0.5233144	0.5233144	0.5233144	0.5233144	0.5233144	0.5233144	0.5233144	0.5233144	0.5233144	0.5233144	0.5233144	0.5233144	0.5233144	0.5233144	0.5233144	0.5233144	0.5233144	0.5233144	0.5233144	0.5233144	0.5233144	0.5233144	0.5233144	0.5233144	0.5233144
741.mp3	0.35954887	0.35954887	0.35954887	0.35954887	0.35954887	0.35954887	0.35954887	0.35954887	0.35954887	0.35954887	0.35954887	0.35954887	0.35954887	0.35954887	0.35954887	0.35954887	0.35954887	0.35954887	0.35954887	0.35954887	0.35954887	0.35954887	0.35954887	0.35954887	0.35954887	0.35954887	0.35954887	0.35954887	0.35954887	0.35954887	0.35954887	0.35954887	0.35954887	0.35954887	0.35954887	0.35954887	0.35954887	0.35954887	0.35954887	0.35954887	0.35954887	0.35954887	0.35954887	0.35954887	0.35954887	0.35954887	0.35954887	0.35954887	0.35954887
742.mp3	0.53889513	0.53889513	0.53889513	0.53889513	0.53889513	0.53889513	0.53889513	0.53889513	0.53889513	0.53889513	0.53889513	0.53889513	0.53889513	0.53889513	0.53889513	0.53889513	0.53889513	0.53889513	0.53889513	0.53889513	0.53889513	0.53889513	0.53889513	0.53889513	0.53889513	0.53889513	0.53889513	0.53889513	0.53889513	0.53889513	0.53889513	0.53889513	0.53889513	0.53889513	0.53889513	0.53889513	0.53889513	0.53889513	0.53889513	0.53889513	0.53889513	0.53889513	0.53889513	0.53889513	0.53889513	0.53889513	0.53889513	0.53889513	0.53889513
743.mp3	0.6668378	0.6668378	0.6668378	0.6668378	0.6668378	0.6668378	0.6668378	0.6668378	0.6668378	0.6668378	0.6668378	0.6668378	0.6668378	0.6668378	0.6668378	0.6668378	0.6668378	0.6668378	0.6668378	0.6668378	0.6668378	0.6668378	0.6668378	0.6668378	0.6668378	0.6668378	0.6668378	0.6668378	0.6668378	0.6668378	0.6668378	0.6668378	0.6668378	0.6668378	0.6668378	0.6668378	0.6668378	0.6668378	0.6668378	0.6668378	0.6668378	0.6668378	0.6668378	0.6668378	0.6668378	0.6668378	0.6668378	0.6668378	0.6668378
744.mp3	0.37424493	0.37424493	0.37424493	0.37424493	0.37424493	0.37424493	0.37424493	0.37424493	0.37424493	0.37424493	0.37424493	0.37424493	0.37424493	0.37424493	0.37424493	0.37424493	0.37424493	0.37424493	0.37424493	0.37424493	0.37424493	0.37424493	0.37424493	0.37424493	0.37424493	0.37424493	0.37424493	0.37424493	0.37424493	0.37424493	0.37424493	0.37424493	0.37424493	0.37424493	0.37424493	0.37424493	0.37424493	0.37424493	0.37424493	0.37424493	0.37424493	0.37424493	0.37424493	0.37424493	0.37424493	0.37424493	0.37424493	0.37424493	0.37424493
745.mp3	0.5413114	0.5413114	0.5413114	0.5413114	0.5413114	0.5413114	0.5413114	0.5413114	0.5413114	0.5413114	0.5413114	0.5413114	0.5413114	0.5413114	0.5413114	0.5413114	0.5413114	0.5413114	0.5413114	0.5413114	0.5413114	0.5413114	0.5413114	0.5413114	0.5413114	0.5413114	0.5413114	0.5413114	0.5413114	0.5413114	0.5413114	0.5413114	0.5413114	0.5413114	0.5413114	0.5413114	0.5413114	0.5413114	0.5413114	0.5413114	0.5413114	0.5413114	0.5413114	0.5413114	0.5413114	0.5413114	0.5413114	0.5413114	0.5413114
746.mp3	0.8189124	0.8189124	0.8189124	0.8189124	0.8189124	0.8189124	0.8189124	0.8189124	0.8189124	0.8189124	0.8189124	0.8189124	0.8189124	0.8189124	0.8189124	0.8189124	0.8189124	0.8189124	0.8189124	0.8189124	0.8189124	0.8189124	0.8189124	0.8189124	0.8189124	0.8189124	0.8189124	0.8189124	0.8189124	0.8189124	0.8189124	0.8189124	0.8189124	0.8189124	0.8189124	0.8189124	0.8189124	0.8189124	0.8189124	0.8189124	0.8189124	0.8189124	0.8189124	0.8189124	0.8189124	0.8189124	0.8189124	0.8189124	0.8189124
747.mp3	0.62047625	0.62047625	0.62047625	0.62047625	0.62047625	0.62047625	0.62047625	0.62047625	0.62047625	0.62047625	0.62047625	0.62047625	0.62047625	0.62047625	0.62047625	0.62047625	0.62047625	0.62047625	0.62047625	0.62047625	0.62047625	0.62047625	0.62047625	0.62047625	0.62047625	0.62047625	0.62047625	0.62047625	0.62047625	0.62047625	0.62047625	0.62047625	0.62047625	0.62047625	0.62047625	0.62047625	0.62047625	0.62047625	0.62047625	0.62047625	0.62047625	0.62047625	0.62047625	0.62047625	0.62047625	0.62047625	0.62047625	0.62047625	0.62047625
748.mp3	0.5138515	0.5138515	0.5138515	0.5138515	0.5138515	0.5138515	0.5138515	0.5138515	0.5138515	0.5138515	0.5138515	0.5138515	0.5138515	0.5138515	0.5138515	0.5138515	0.5138515	0.5138515	0.5138515	0.5138515	0.5138515	0.5138515	0.5138515	0.5138515	0.5138515	0.5138515	0.5138515	0.5138515	0.5138515	0.5138515	0.5138515	0.5138515	0.5138515	0.5138515	0.5138515	0.5138515	0.5138515	0.5138515	0.5138515	0.5138515	0.5138515	0.5138515	0.5138515	0.5138515	0.5138515	0.5138515	0.5138515	0.5138515	0.5138515
749.mp3	0.5705685	0.5705685	0.5705685	0.5705685	0.5705685	0.5705685	0.5705685	0.5705685	0.5705685	0.5705685	0.5705685	0.5705685	0.5705685	0.5705685	0.5705685	0.5705685	0.5705685	0.5705685	0.5705685	0.5705685	0.5705685	0.5705685	0.5705685	0.5705685	0.5705685	0.5705685	0.5705685	0.5705685	0.5705685	0.5705685	0.5705685	0.5705685	0.5705685	0.5705685	0.5705685	0.5705685	0.5705685	0.5705685	0.5705685	0.5705685	0.5705685	0.5705685	0.5705685	0.5705685	0.5705685	0.5705685	0.5705685	0.5705685	0.5705685
750.mp3	0.38122267	0.38122267	0.38122267	0.38122267	0.38122267	0.38122267	0.38122267	0.38122267	0.38122267	0.38122267	0.38122267	0.38122267	0.38122267	0.38122267	0.38122267	0.38122267	0.38122267	0.38122267	0.38122267	0.38122267	0.38122267	0.38122267	0.38122267	0.38122267	0.38122267	0.38122267	0.38122267	0.38122267	0.38122267	0.38122267	0.38122267	0.38122267	0.38122267	0.38122267	0.38122267	0.38122267	0.38122267	0.38122267	0.38122267	0.38122267	0.38122267	0.38122267	0.38122267	0.38122267	0.38122267	0.38122267	0.38122267	0.38122267	0.38122267
756.mp3	0.5750744	0.5750744	0.5750744	0.5750744	0.5750744	0.5750744	0.5750744	0.5750744	0.5750744	0.5750744	0.5750744	0.5750744	0.5750744	0.5750744	0.5750744	0.5750744	0.5750744	0.5750744	0.5750744	0.5750744	0.5750744	0.5750744	0.5750744	0.5750744	0.5750744	0.5750744	0.5750744	0.5750744	0.5750744	0.5750744	0.5750744	0.5750744	0.5750744	0.5750744	0.5750744	0.5750744	0.5750744	0.5750744	0.5750744	0.5750744	0.5750744	0.5750744	0.5750744	0.5750744	0.5750744	0.5750744	0.5750744	0.5750744	0.5750744
757.mp3	0.43451887	0.43451887	0.43451887	0.43451887	0.43451887	0.43451887	0.43451887	0.43451887	0.43451887	0.43451887	0.43451887	0.43451887	0.43451887	0.43451887	0.43451887	0.43451887	0.43451887	0.43451887	0.43451887	0.43451887	0.43451887	0.43451887	0.43451887	0.43451887	0.43451887	0.43451887	0.43451887	0.43451887	0.43451887	0.43451887	0.43451887	0.43451887	0.43451887	0.43451887	0.43451887	0.43451887	0.43451887	0.43451887	0.43451887	0.43451887	0.43451887	0.43451887	0.43451887	0.43451887	0.43451887	0.43451887	0.43451887	0.43451887	0.43451887
758.mp3	0.5981964	0.5981964	0.5981964	0.5981964	0.5981964	0.5981964	0.5981964	0.5981964	0.5981964	0.5981964	0.5981964	0.5981964	0.5981964	0.5981964	0.5981964	0.5981964	0.5981964	0.5981964	0.5981964	0.5981964	0.5981964	0.5981964	0.5981964	0.5981964	0.5981964	0.5981964	0.5981964	0.5981964	0.5981964	0.5981964	0.5981964	0.5981964	0.5981964	0.5981964	0.5981964	0.5981964	0.5981964	0.5981964	0.5981964	0.5981964	0.5981964	0.5981964	0.5981964	0.5981964	0.5981964	0.5981964	0.5981964	0.5981964	0.5981964
759.mp3	0.4103753	0.4103753	0.4103753	0.4103753	0.4103753	0.4103753	0.4103753	0.4103753	0.4103753	0.4103753	0.4103753	0.4103753	0.4103753	0.4103753	0.4103753	0.4103753	0.4103753	0.4103753	0.4103753	0.4103753	0.4103753	0.4103753	0.4103753	0.4103753	0.4103753	0.4103753	0.4103753	0.4103753	0.4103753	0.4103753	0.4103753	0.4103753	0.4103753	0.4103753	0.4103753	0.4103753	0.4103753	0.4103753	0.4103753	0.4103753	0.4103753	0.4103753	0.4103753	0.4103753	0.4103753	0.4103753	0.4103753	0.4103753	0.4103753
763.mp3	0.58346957	0.58346957	0.58346957	0.58346957	0.58346957	0.58346957	0.58346957	0.58346957	0.58346957	0.58346957	0.58346957	0.58346957	0.58346957	0.58346957	0.58346957	0.58346957	0.58346957	0.58346957	0.58346957	0.58346957	0.58346957	0.58346957	0.58346957	0.58346957	0.58346957	0.58346957	0.58346957	0.58346957	0.58346957	0.58346957	0.58346957	0.58346957	0.58346957	0.58346957	0.58346957	0.58346957	0.58346957	0.58346957	0.58346957	0.58346957	0.58346957	0.58346957	0.58346957	0.58346957	0.58346957	0.58346957	0.58346957	0.58346957	0.58346957
764.mp3	0.6764039	0.6764039	0.6764039	0.6764039	0.6764039	0.6764039	0.6764039	0.6764039	0.6764039	0.6764039	0.6764039	0.6764039	0.6764039	0.6764039	0.6764039	0.6764039	0.6764039	0.6764039	0.6764039	0.6764039	0.6764039	0.6764039	0.6764039	0.6764039	0.6764039	0.6764039	0.6764039	0.6764039	0.6764039	0.6764039	0.6764039	0.6764039	0.6764039	0.6764039	0.6764039	0.6764039	0.6764039	0.6764039	0.6764039	0.6764039	0.6764039	0.6764039	0.6764039	0.6764039	0.6764039	0.6764039	0.6764039	0.6764039	0.6764039
767.mp3	0.40151381	0.40151381	0.40151381	0.40151381	0.40151381	0.40151381	0.40151381	0.40151381	0.40151381	0.40151381	0.40151381	0.40151381	0.40151381	0.40151381	0.40151381	0.40151381	0.40151381	0.40151381	0.40151381	0.40151381	0.40151381	0.40151381	0.40151381	0.40151381	0.40151381	0.40151381	0.40151381	0.40151381	0.40151381	0.40151381	0.40151381	0.40151381	0.40151381	0.40151381	0.40151381	0.40151381	0.40151381	0.40151381	0.40151381	0.40151381	0.40151381	0.40151381	0.40151381	0.40151381	0.40151381	0.40151381	0.40151381	0.40151381	0.40151381
769.mp3	0.36907956	0.36907956	0.36907956	0.36907956	0.36907956	0.36907956	0.36907956	0.36907956	0.36907956	0.36907956	0.36907956	0.36907956	0.36907956	0.36907956	0.36907956	0.36907956	0.36907956	0.36907956	0.36907956	0.36907956	0.36907956	0.36907956	0.36907956	0.36907956	0.36907956	0.36907956	0.36907956	0.36907956	0.36907956	0.36907956	0.36907956	0.36907956	0.36907956	0.36907956	0.36907956	0.36907956	0.36907956	0.36907956	0.36907956	0.36907956	0.36907956	0.36907956	0.36907956	0.36907956	0.36907956	0.36907956	0.36907956	0.36907956	0.36907956
773.mp3	0.5824754	0.5824754	0.5824754	0.5824754	0.5824754	0.5824754	0.5824754	0.5824754	0.5824754	0.5824754	0.5824754	0.5824754	0.5824754	0.5824754	0.5824754	0.5824754	0.5824754	0.5824754	0.5824754	0.5824754	0.5824754	0.5824754	0.5824754	0.5824754	0.5824754	0.5824754	0.5824754	0.5824754	0.5824754	0.5824754	0.5824754	0.5824754	0.5824754	0.5824754	0.5824754	0.5824754	0.5824754	0.5824754	0.5824754	0.5824754	0.5824754	0.5824754	0.5824754	0.5824754	0.5824754	0.5824754	0.5824754	0.5824754	0.5824754
775.mp3	0.26054972	0.26054972	0.26054972	0.26054972	0.26054972	0.26054972	0.26054972	0.26054972	0.26054972	0.26054972	0.26054972	0.26054972	0.26054972	0.26054972	0.26054972	0.26054972	0.26054972	0.26054972	0.26054972	0.26054972	0.26054972	0.26054972	0.26054972	0.26054972	0.26054972	0.26054972	0.26054972	0.26054972	0.26054972	0.26054972	0.26054972	0.26054972	0.26054972	0.26054972	0.26054972	0.26054972	0.26054972	0.26054972	0.26054972	0.26054972	0.26054972	0.26054972	0.26054972	0.26054972	0.26054972	0.26054972	0.26054972	0.26054972	0.26054972
776.mp3	0.3862308	0.3862308	0.3862308	0.3862308	0.3862308	0.3862308	0.3862308	0.3862308	0.3862308	0.3862308	0.3862308	0.3862308	0.3862308	0.3862308	0.3862308	0.3862308	0.3862308	0.3862308	0.3862308	0.3862308	0.3862308	0.3862308	0.3862308	0.3862308	0.3862308	0.3862308	0.3862308	0.3862308	0.3862308	0.3862308	0.3862308	0.3862308	0.3862308	0.3862308	0.3862308	0.3862308	0.3862308	0.3862308	0.3862308	0.3862308	0.3862308	0.3862308	0.3862308	0.3862308	0.3862308	0.3862308	0.3862308	0.3862308	0.3862308
777.mp3	0.6093043	0.6093043	0.6093043	0.6093043	0.6093043	0.6093043	0.6093043	0.6093043	0.6093043	0.6093043	0.6093043	0.6093043	0.6093043	0.6093043	0.6093043	0.6093043	0.6093043	0.6093043	0.6093043	0.6093043	0.6093043	0.6093043	0.6093043	0.6093043	0.6093043	0.6093043	0.6093043	0.6093043	0.6093043	0.6093043	0.6093043	0.6093043	0.6093043	0.6093043	0.6093043	0.6093043	0.6093043	0.6093043	0.6093043	0.6093043	0.6093043	0.6093043	0.6093043	0.6093043	0.6093043	0.6093043	0.6093043	0.6093043	0.6093043
779.mp3	0.543761	0.543761	0.543761	0.543761	0.543761	0.543761	0.543761	0.543761	0.543761	0.543761	0.543761	0.543761	0.543761	0.543761	0.543761	0.543761	0.543761	0.543761	0.543761	0.543761	0.543761	0.543761	0.543761	0.543761	0.543761	0.543761	0.543761	0.543761	0.543761	0.543761	0.543761	0.543761	0.543761	0.543761	0.543761	0.543761	0.543761	0.543761	0.543761	0.543761	0.543761	0.543761	0.543761	0.543761	0.543761	0.543761	0.543761	0.543761	0.543761
780.mp3	0.40054226	0.40054226	0.40054226	0.40054226	0.40054226	0.40054226	0.40054226	0.40054226	0.40054226	0.40054226	0.40054226	0.40054226	0.40054226	0.40054226	0.40054226	0.40054226	0.40054226	0.40054226	0.40054226	0.40054226	0.40054226	0.40054226	0.40054226	0.40054226	0.40054226	0.40054226	0.40054226	0.40054226	0.40054226	0.40054226	0.40054226	0.40054226	0.40054226	0.40054226	0.40054226	0.40054226	0.40054226	0.40054226	0.40054226	0.40054226	0.40054226	0.40054226	0.40054226	0.40054226	0.40054226	0.40054226	0.40054226	0.40054226	0.40054226
781.mp3	0.36989936	0.36989936	0.36989936	0.36989936	0.36989936	0.36989936	0.36989936	0.36989936	0.36989936	0.36989936	0.36989936	0.36989936	0.36989936	0.36989936	0.36989936	0.36989936	0.36989936	0.36989936	0.36989936	0.36989936	0.36989936	0.36989936	0.36989936	0.36989936	0.36989936	0.36989936	0.36989936	0.36989936	0.36989936	0.36989936	0.36989936	0.36989936	0.36989936	0.36989936	0.36989936	0.36989936	0.36989936	0.36989936	0.36989936	0.36989936	0.36989936	0.36989936	0.36989936	0.36989936	0.36989936	0.36989936	0.36989936	0.36989936	0.36989936
782.mp3	0.6041975	0.6041975	0.6041975	0.6041975	0.6041975	0.6041975	0.6041975	0.6041975	0.6041975	0.6041975	0.6041975	0.6041975	0.6041975	0.6041975	0.6041975	0.6041975	0.6041975	0.6041975	0.6041975	0.6041975	0.6041975	0.6041975	0.6041975	0.6041975	0.6041975	0.6041975	0.6041975	0.6041975	0.6041975	0.6041975	0.6041975	0.6041975	0.6041975	0.6041975	0.6041975	0.6041975	0.6041975	0.6041975	0.6041975	0.6041975	0.6041975	0.6041975	0.6041975	0.6041975	0.6041975	0.6041975	0.6041975	0.6041975	0.6041975
784.mp3	0.5369872	0.5369872	0.5369872	0.5369872	0.5369872	0.5369872	0.5369872	0.5369872	0.5369872	0.5369872	0.5369872	0.5369872	0.5369872	0.5369872	0.5369872	0.5369872	0.5369872	0.5369872	0.5369872	0.5369872	0.5369872	0.5369872	0.5369872	0.5369872	0.5369872	0.5369872	0.5369872	0.5369872	0.5369872	0.5369872	0.5369872	0.5369872	0.5369872	0.5369872	0.5369872	0.5369872	0.5369872	0.5369872	0.5369872	0.5369872	0.5369872	0.5369872	0.5369872	0.5369872	0.5369872	0.5369872	0.5369872	0.5369872	0.5369872
787.mp3	0.5771516	0.5771516	0.5771516	0.5771516	0.5771516	0.5771516	0.5771516	0.5771516	0.5771516	0.5771516	0.5771516	0.5771516	0.5771516	0.5771516	0.5771516	0.5771516	0.5771516	0.5771516	0.5771516	0.5771516	0.5771516	0.5771516	0.5771516	0.5771516	0.5771516	0.5771516	0.5771516	0.5771516	0.5771516	0.5771516	0.5771516	0.5771516	0.5771516	0.5771516	0.5771516	0.5771516	0.5771516	0.5771516	0.5771516	0.5771516	0.5771516	0.5771516	0.5771516	0.5771516	0.5771516	0.5771516	0.5771516	0.5771516	0.5771516
789.mp3	0.61782944	0.61782944	0.61782944	0.61782944	0.61782944	0.61782944	0.61782944	0.61782944	0.61782944	0.61782944	0.61782944	0.61782944	0.61782944	0.61782944	0.61782944	0.61782944	0.61782944	0.61782944	0.61782944	0.61782944	0.61782944	0.61782944	0.61782944	0.61782944	0.61782944	0.61782944	0.61782944	0.61782944	0.61782944	0.61782944	0.61782944	0.61782944	0.61782944	0.61782944	0.61782944	0.61782944	0.61782944	0.61782944	0.61782944	0.61782944	0.61782944	0.61782944	0.61782944	0.61782944	0.61782944	0.61782944	0.61782944	0.61782944	0.61782944
790.mp3	0.44082737	0.44082737	0.44082737	0.44082737	0.44082737	0.44082737	0.44082737	0.44082737	0.44082737	0.44082737	0.44082737	0.44082737	0.44082737	0.44082737	0.44082737	0.44082737	0.44082737	0.44082737	0.44082737	0.44082737	0.44082737	0.44082737	0.44082737	0.44082737	0.44082737	0.44082737	0.44082737	0.44082737	0.44082737	0.44082737	0.44082737	0.44082737	0.44082737	0.44082737	0.44082737	0.44082737	0.44082737	0.44082737	0.44082737	0.44082737	0.44082737	0.44082737	0.44082737	0.44082737	0.44082737	0.44082737	0.44082737	0.44082737	0.44082737
791.mp3	0.6835723	0.6835723	0.6835723	0.6835723	0.6835723	0.6835723	0.6835723	0.6835723	0.6835723	0.6835723	0.6835723	0.6835723	0.6835723	0.6835723	0.6835723	0.6835723	0.6835723	0.6835723	0.6835723	0.6835723	0.6835723	0.6835723	0.6835723	0.6835723	0.6835723	0.6835723	0.6835723	0.6835723	0.6835723	0.6835723	0.6835723	0.6835723	0.6835723	0.6835723	0.6835723	0.6835723	0.6835723	0.6835723	0.6835723	0.6835723	0.6835723	0.6835723	0.6835723	0.6835723	0.6835723	0.6835723	0.6835723	0.6835723	0.6835723
794.mp3	0.5617324	0.5617324	0.5617324	0.5617324	0.5617324	0.5617324	0.5617324	0.5617324	0.5617324	0.5617324	0.5617324	0.5617324	0.5617324	0.5617324	0.5617324	0.5617324	0.5617324	0.5617324	0.5617324	0.5617324	0.5617324	0.5617324	0.5617324	0.5617324	0.5617324	0.5617324	0.5617324	0.5617324	0.5617324	0.5617324	0.5617324	0.5617324	0.5617324	0.5617324	0.5617324	0.5617324	0.5617324	0.5617324	0.5617324	0.5617324	0.5617324	0.5617324	0.5617324	0.5617324	0.5617324	0.5617324	0.5617324	0.5617324	0.5617324
795.mp3	0.5718976	0.5718976	0.5718976	0.5718976	0.5718976	0.5718976	0.5718976	0.5718976	0.5718976	0.5718976	0.5718976	0.5718976	0.5718976	0.5718976	0.5718976	0.5718976	0.5718976	0.5718976	0.5718976	0.5718976	0.5718976	0.5718976	0.5718976	0.5718976	0.5718976	0.5718976	0.5718976	0.5718976	0.5718976	0.5718976	0.5718976	0.5718976	0.5718976	0.5718976	0.5718976	0.5718976	0.5718976	0.5718976	0.5718976	0.5718976	0.5718976	0.5718976	0.5718976	0.5718976	0.5718976	0.5718976	0.5718976	0.5718976	0.5718976
796.mp3	0.41716263	0.41716263	0.41716263	0.41716263	0.41716263	0.41716263	0.41716263	0.41716263	0.41716263	0.41716263	0.41716263	0.41716263	0.41716263	0.41716263	0.41716263	0.41716263	0.41716263	0.41716263	0.41716263	0.41716263	0.41716263	0.41716263	0.41716263	0.41716263	0.41716263	0.41716263	0.41716263	0.41716263	0.41716263	0.41716263	0.41716263	0.41716263	0.41716263	0.41716263	0.41716263	0.41716263	0.41716263	0.41716263	0.41716263	0.41716263	0.41716263	0.41716263	0.41716263	0.41716263	0.41716263	0.41716263	0.41716263	0.41716263	0.41716263
797.mp3	0.5543673	0.5543673	0.5543673	0.5543673	0.5543673	0.5543673	0.5543673	0.5543673	0.5543673	0.5543673	0.5543673	0.5543673	0.5543673	0.5543673	0.5543673	0.5543673	0.5543673	0.5543673	0.5543673	0.5543673	0.5543673	0.5543673	0.5543673	0.5543673	0.5543673	0.5543673	0.5543673	0.5543673	0.5543673	0.5543673	0.5543673	0.5543673	0.5543673	0.5543673	0.5543673	0.5543673	0.5543673	0.5543673	0.5543673	0.5543673	0.5543673	0.5543673	0.5543673	0.5543673	0.5543673	0.5543673	0.5543673	0.5543673	0.5543673
798.mp3	0.5723638	0.5723638	0.5723638	0.5723638	0.5723638	0.5723638	0.5723638	0.5723638	0.5723638	0.5723638	0.5723638	0.5723638	0.5723638	0.5723638	0.5723638	0.5723638	0.5723638	0.5723638	0.5723638	0.5723638	0.5723638	0.5723638	0.5723638	0.5723638	0.5723638	0.5723638	0.5723638	0.5723638	0.5723638	0.5723638	0.5723638	0.5723638	0.5723638	0.5723638	0.5723638	0.5723638	0.5723638	0.5723638	0.5723638	0.5723638	0.5723638	0.5723638	0.5723638	0.5723638	0.5723638	0.5723638	0.5723638	0.5723638	0.5723638
799.mp3	0.4382564	0.4382564	0.4382564	0.4382564	0.4382564	0.4382564	0.4382564	0.4382564	0.4382564	0.4382564	0.4382564	0.4382564	0.4382564	0.4382564	0.4382564	0.4382564	0.4382564	0.4382564	0.4382564	0.4382564	0.4382564	0.4382564	0.4382564	0.4382564	0.4382564	0.4382564	0.4382564	0.4382564	0.4382564	0.4382564	0.4382564	0.4382564	0.4382564	0.4382564	0.4382564	0.4382564	0.4382564	0.4382564	0.4382564	0.4382564	0.4382564	0.4382564	0.4382564	0.4382564	0.4382564	0.4382564	0.4382564	0.4382564	0.4382564
800.mp3	0.3894517	0.3894517	0.3894517	0.3894517	0.3894517	0.3894517	0.3894517	0.3894517	0.3894517	0.3894517	0.3894517	0.3894517	0.3894517	0.3894517	0.3894517	0.3894517	0.3894517	0.3894517	0.3894517	0.3894517	0.3894517	0.3894517	0.3894517	0.3894517	0.3894517	0.3894517	0.3894517	0.3894517	0.3894517	0.3894517	0.3894517	0.3894517	0.3894517	0.3894517	0.3894517	0.3894517	0.3894517	0.3894517	0.3894517	0.3894517	0.3894517	0.3894517	0.3894517	0.3894517	0.3894517	0.3894517	0.3894517	0.3894517	0.3894517
801.mp3	0.5188434	0.5188434	0.5188434	0.5188434	0.5188434	0.5188434	0.5188434	0.5188434	0.5188434	0.5188434	0.5188434	0.5188434	0.5188434	0.5188434	0.5188434	0.5188434	0.5188434	0.5188434	0.5188434	0.5188434	0.5188434	0.5188434	0.5188434	0.5188434	0.5188434	0.5188434	0.5188434	0.5188434	0.5188434	0.5188434	0.5188434	0.5188434	0.5188434	0.5188434	0.5188434	0.5188434	0.5188434	0.5188434	0.5188434	0.5188434	0.5188434	0.5188434	0.5188434	0.5188434	0.5188434	0.5188434	0.5188434	0.5188434	0.5188434
804.mp3	0.6238942	0.6238942	0.6238942	0.6238942	0.6238942	0.6238942	0.6238942	0.6238942	0.6238942	0.6238942	0.6238942	0.6238942	0.6238942	0.6238942	0.6238942	0.6238942	0.6238942	0.6238942	0.6238942	0.6238942	0.6238942	0.6238942	0.6238942	0.6238942	0.6238942	0.6238942	0.6238942	0.6238942	0.6238942	0.6238942	0.6238942	0.6238942	0.6238942	0.6238942	0.6238942	0.6238942	0.6238942	0.6238942	0.6238942	0.6238942	0.6238942	0.6238942	0.6238942	0.6238942	0.6238942	0.6238942	0.6238942	0.6238942	0.6238942
805.mp3	0.5083423	0.5083423	0.5083423	0.5083423	0.5083423	0.5083423	0.5083423	0.5083423	0.5083423	0.5083423	0.5083423	0.5083423	0.5083423	0.5083423	0.5083423	0.5083423	0.5083423	0.5083423	0.5083423	0.5083423	0.5083423	0.5083423	0.5083423	0.5083423	0.5083423	0.5083423	0.5083423	0.5083423	0.5083423	0.5083423	0.5083423	0.5083423	0.5083423	0.5083423	0.5083423	0.5083423	0.5083423	0.5083423	0.5083423	0.5083423	0.5083423	0.5083423	0.5083423	0.5083423	0.5083423	0.5083423	0.5083423	0.5083423	0.5083423
806.mp3	0.4890594	0.4890594	0.4890594	0.4890594	0.4890594	0.4890594	0.4890594	0.4890594	0.4890594	0.4890594	0.4890594	0.4890594	0.4890594	0.4890594	0.4890594	0.4890594	0.4890594	0.4890594	0.4890594	0.4890594	0.4890594	0.4890594	0.4890594	0.4890594	0.4890594	0.4890594	0.4890594	0.4890594	0.4890594	0.4890594	0.4890594	0.4890594	0.4890594	0.4890594	0.4890594	0.4890594	0.4890594	0.4890594	0.4890594	0.4890594	0.4890594	0.4890594	0.4890594	0.4890594	0.4890594	0.4890594	0.4890594	0.4890594	0.4890594
807.mp3	0.4958682	0.4958682	0.4958682	0.4958682	0.4958682	0.4958682	0.4958682	0.4958682	0.4958682	0.4958682	0.4958682	0.4958682	0.4958682	0.4958682	0.4958682	0.4958682	0.4958682	0.4958682	0.4958682	0.4958682	0.4958682	0.4958682	0.4958682	0.4958682	0.4958682	0.4958682	0.4958682	0.4958682	0.4958682	0.4958682	0.4958682	0.4958682	0.4958682	0.4958682	0.4958682	0.4958682	0.4958682	0.4958682	0.4958682	0.4958682	0.4958682	0.4958682	0.4958682	0.4958682	0.4958682	0.4958682	0.4958682	0.4958682	0.4958682
808.mp3	0.66945434	0.66945434	0.66945434	0.66945434	0.66945434	0.66945434	0.66945434	0.66945434	0.66945434	0.66945434	0.66945434	0.66945434	0.66945434	0.66945434	0.66945434	0.66945434	0.66945434	0.66945434	0.66945434	0.66945434	0.66945434	0.66945434	0.66945434	0.66945434	0.66945434	0.66945434	0.66945434	0.66945434	0.66945434	0.66945434	0.66945434	0.66945434	0.66945434	0.66945434	0.66945434	0.66945434	0.66945434	0.66945434	0.66945434	0.66945434	0.66945434	0.66945434	0.66945434	0.66945434	0.66945434	0.66945434	0.66945434	0.66945434	0.66945434
810.mp3	0.21045966	0.21045966	0.21045966	0.21045966	0.21045966	0.21045966	0.21045966	0.21045966	0.21045966	0.21045966	0.21045966	0.21045966	0.21045966	0.21045966	0.21045966	0.21045966	0.21045966	0.21045966	0.21045966	0.21045966	0.21045966	0.21045966	0.21045966	0.21045966	0.21045966	0.21045966	0.21045966	0.21045966	0.21045966	0.21045966	0.21045966	0.21045966	0.21045966	0.21045966	0.21045966	0.21045966	0.21045966	0.21045966	0.21045966	0.21045966	0.21045966	0.21045966	0.21045966	0.21045966	0.21045966	0.21045966	0.21045966	0.21045966	0.21045966
811.mp3	0.44392556	0.44392556	0.44392556	0.44392556	0.44392556	0.44392556	0.44392556	0.44392556	0.44392556	0.44392556	0.44392556	0.44392556	0.44392556	0.44392556	0.44392556	0.44392556	0.44392556	0.44392556	0.44392556	0.44392556	0.44392556	0.44392556	0.44392556	0.44392556	0.44392556	0.44392556	0.44392556	0.44392556	0.44392556	0.44392556	0.44392556	0.44392556	0.44392556	0.44392556	0.44392556	0.44392556	0.44392556	0.44392556	0.44392556	0.44392556	0.44392556	0.44392556	0.44392556	0.44392556	0.44392556	0.44392556	0.44392556	0.44392556	0.44392556
813.mp3	0.55941784	0.55941784	0.55941784	0.55941784	0.55941784	0.55941784	0.55941784	0.55941784	0.55941784	0.55941784	0.55941784	0.55941784	0.55941784	0.55941784	0.55941784	0.55941784	0.55941784	0.55941784	0.55941784	0.55941784	0.55941784	0.55941784	0.55941784	0.55941784	0.55941784	0.55941784	0.55941784	0.55941784	0.55941784	0.55941784	0.55941784	0.55941784	0.55941784	0.55941784	0.55941784	0.55941784	0.55941784	0.55941784	0.55941784	0.55941784	0.55941784	0.55941784	0.55941784	0.55941784	0.55941784	0.55941784	0.55941784	0.55941784	0.55941784
814.mp3	0.2622059	0.2622059	0.2622059	0.2622059	0.2622059	0.2622059	0.2622059	0.2622059	0.2622059	0.2622059	0.2622059	0.2622059	0.2622059	0.2622059	0.2622059	0.2622059	0.2622059	0.2622059	0.2622059	0.2622059	0.2622059	0.2622059	0.2622059	0.2622059	0.2622059	0.2622059	0.2622059	0.2622059	0.2622059	0.2622059	0.2622059	0.2622059	0.2622059	0.2622059	0.2622059	0.2622059	0.2622059	0.2622059	0.2622059	0.2622059	0.2622059	0.2622059	0.2622059	0.2622059	0.2622059	0.2622059	0.2622059	0.2622059	0.2622059
815.mp3	0.3964987	0.3964987	0.3964987	0.3964987	0.3964987	0.3964987	0.3964987	0.3964987	0.3964987	0.3964987	0.3964987	0.3964987	0.3964987	0.3964987	0.3964987	0.3964987	0.3964987	0.3964987	0.3964987	0.3964987	0.3964987	0.3964987	0.3964987	0.3964987	0.3964987	0.3964987	0.3964987	0.3964987	0.3964987	0.3964987	0.3964987	0.3964987	0.3964987	0.3964987	0.3964987	0.3964987	0.3964987	0.3964987	0.3964987	0.3964987	0.3964987	0.3964987	0.3964987	0.3964987	0.3964987	0.3964987	0.3964987	0.3964987	0.3964987
818.mp3	0.41226107	0.41226107	0.41226107	0.41226107	0.41226107	0.41226107	0.41226107	0.41226107	0.41226107	0.41226107	0.41226107	0.41226107	0.41226107	0.41226107	0.41226107	0.41226107	0.41226107	0.41226107	0.41226107	0.41226107	0.41226107	0.41226107	0.41226107	0.41226107	0.41226107	0.41226107	0.41226107	0.41226107	0.41226107	0.41226107	0.41226107	0.41226107	0.41226107	0.41226107	0.41226107	0.41226107	0.41226107	0.41226107	0.41226107	0.41226107	0.41226107	0.41226107	0.41226107	0.41226107	0.41226107	0.41226107	0.41226107	0.41226107	0.41226107
819.mp3	0.7378931	0.7378931	0.7378931	0.7378931	0.7378931	0.7378931	0.7378931	0.7378931	0.7378931	0.7378931	0.7378931	0.7378931	0.7378931	0.7378931	0.7378931	0.7378931	0.7378931	0.7378931	0.7378931	0.7378931	0.7378931	0.7378931	0.7378931	0.7378931	0.7378931	0.7378931	0.7378931	0.7378931	0.7378931	0.7378931	0.7378931	0.7378931	0.7378931	0.7378931	0.7378931	0.7378931	0.7378931	0.7378931	0.7378931	0.7378931	0.7378931	0.7378931	0.7378931	0.7378931	0.7378931	0.7378931	0.7378931	0.7378931	0.7378931
820.mp3	0.48487717	0.48487717	0.48487717	0.48487717	0.48487717	0.48487717	0.48487717	0.48487717	0.48487717	0.48487717	0.48487717	0.48487717	0.48487717	0.48487717	0.48487717	0.48487717	0.48487717	0.48487717	0.48487717	0.48487717	0.48487717	0.48487717	0.48487717	0.48487717	0.48487717	0.48487717	0.48487717	0.48487717	0.48487717	0.48487717	0.48487717	0.48487717	0.48487717	0.48487717	0.48487717	0.48487717	0.48487717	0.48487717	0.48487717	0.48487717	0.48487717	0.48487717	0.48487717	0.48487717	0.48487717	0.48487717	0.48487717	0.48487717	0.48487717
823.mp3	0.5116243	0.5116243	0.5116243	0.5116243	0.5116243	0.5116243	0.5116243	0.5116243	0.5116243	0.5116243	0.5116243	0.5116243	0.5116243	0.5116243	0.5116243	0.5116243	0.5116243	0.5116243	0.5116243	0.5116243	0.5116243	0.5116243	0.5116243	0.5116243	0.5116243	0.5116243	0.5116243	0.5116243	0.5116243	0.5116243	0.5116243	0.5116243	0.5116243	0.5116243	0.5116243	0.5116243	0.5116243	0.5116243	0.5116243	0.5116243	0.5116243	0.5116243	0.5116243	0.5116243	0.5116243	0.5116243	0.5116243	0.5116243	0.5116243
824.mp3	0.6155248	0.6155248	0.6155248	0.6155248	0.6155248	0.6155248	0.6155248	0.6155248	0.6155248	0.6155248	0.6155248	0.6155248	0.6155248	0.6155248	0.6155248	0.6155248	0.6155248	0.6155248	0.6155248	0.6155248	0.6155248	0.6155248	0.6155248	0.6155248	0.6155248	0.6155248	0.6155248	0.6155248	0.6155248	0.6155248	0.6155248	0.6155248	0.6155248	0.6155248	0.6155248	0.6155248	0.6155248	0.6155248	0.6155248	0.6155248	0.6155248	0.6155248	0.6155248	0.6155248	0.6155248	0.6155248	0.6155248	0.6155248	0.6155248
825.mp3	0.25633848	0.25633848	0.25633848	0.25633848	0.25633848	0.25633848	0.25633848	0.25633848	0.25633848	0.25633848	0.25633848	0.25633848	0.25633848	0.25633848	0.25633848	0.25633848	0.25633848	0.25633848	0.25633848	0.25633848	0.25633848	0.25633848	0.25633848	0.25633848	0.25633848	0.25633848	0.25633848	0.25633848	0.25633848	0.25633848	0.25633848	0.25633848	0.25633848	0.25633848	0.25633848	0.25633848	0.25633848	0.25633848	0.25633848	0.25633848	0.25633848	0.25633848	0.25633848	0.25633848	0.25633848	0.25633848	0.25633848	0.25633848	0.25633848
826.mp3	0.6328447	0.6328447	0.6328447	0.6328447	0.6328447	0.6328447	0.6328447	0.6328447	0.6328447	0.6328447	0.6328447	0.6328447	0.6328447	0.6328447	0.6328447	0.6328447	0.6328447	0.6328447	0.6328447	0.6328447	0.6328447	0.6328447	0.6328447	0.6328447	0.6328447	0.6328447	0.6328447	0.6328447	0.6328447	0.6328447	0.6328447	0.6328447	0.6328447	0.6328447	0.6328447	0.6328447	0.6328447	0.6328447	0.6328447	0.6328447	0.6328447	0.6328447	0.6328447	0.6328447	0.6328447	0.6328447	0.6328447	0.6328447	0.6328447
829.mp3	0.6293882	0.6293882	0.6293882	0.6293882	0.6293882	0.6293882	0.6293882	0.6293882	0.6293882	0.6293882	0.6293882	0.6293882	0.6293882	0.6293882	0.6293882	0.6293882	0.6293882	0.6293882	0.6293882	0.6293882	0.6293882	0.6293882	0.6293882	0.6293882	0.6293882	0.6293882	0.6293882	0.6293882	0.6293882	0.6293882	0.6293882	0.6293882	0.6293882	0.6293882	0.6293882	0.6293882	0.6293882	0.6293882	0.6293882	0.6293882	0.6293882	0.6293882	0.6293882	0.6293882	0.6293882	0.6293882	0.6293882	0.6293882	0.6293882
830.mp3	0.47423667	0.47423667	0.47423667	0.47423667	0.47423667	0.47423667	0.47423667	0.47423667	0.47423667	0.47423667	0.47423667	0.47423667	0.47423667	0.47423667	0.47423667	0.47423667	0.47423667	0.47423667	0.47423667	0.47423667	0.47423667	0.47423667	0.47423667	0.47423667	0.47423667	0.47423667	0.47423667	0.47423667	0.47423667	0.47423667	0.47423667	0.47423667	0.47423667	0.47423667	0.47423667	0.47423667	0.47423667	0.47423667	0.47423667	0.47423667	0.47423667	0.47423667	0.47423667	0.47423667	0.47423667	0.47423667	0.47423667	0.47423667	0.47423667
831.mp3	0.47156817	0.47156817	0.47156817	0.47156817	0.47156817	0.47156817	0.47156817	0.47156817	0.47156817	0.47156817	0.47156817	0.47156817	0.47156817	0.47156817	0.47156817	0.47156817	0.47156817	0.47156817	0.47156817	0.47156817	0.47156817	0.47156817	0.47156817	0.47156817	0.47156817	0.47156817	0.47156817	0.47156817	0.47156817	0.47156817	0.47156817	0.47156817	0.47156817	0.47156817	0.47156817	0.47156817	0.47156817	0.47156817	0.47156817	0.47156817	0.47156817	0.47156817	0.47156817	0.47156817	0.47156817	0.47156817	0.47156817	0.47156817	0.47156817
833.mp3	0.3020091	0.3020091	0.3020091	0.3020091	0.3020091	0.3020091	0.3020091	0.3020091	0.3020091	0.3020091	0.3020091	0.3020091	0.3020091	0.3020091	0.3020091	0.3020091	0.3020091	0.3020091	0.3020091	0.3020091	0.3020091	0.3020091	0.3020091	0.3020091	0.3020091	0.3020091	0.3020091	0.3020091	0.3020091	0.3020091	0.3020091	0.3020091	0.3020091	0.3020091	0.3020091	0.3020091	0.3020091	0.3020091	0.3020091	0.3020091	0.3020091	0.3020091	0.3020091	0.3020091	0.3020091	0.3020091	0.3020091	0.3020091	0.3020091
834.mp3	0.4518409	0.4518409	0.4518409	0.4518409	0.4518409	0.4518409	0.4518409	0.4518409	0.4518409	0.4518409	0.4518409	0.4518409	0.4518409	0.4518409	0.4518409	0.4518409	0.4518409	0.4518409	0.4518409	0.4518409	0.4518409	0.4518409	0.4518409	0.4518409	0.4518409	0.4518409	0.4518409	0.4518409	0.4518409	0.4518409	0.4518409	0.4518409	0.4518409	0.4518409	0.4518409	0.4518409	0.4518409	0.4518409	0.4518409	0.4518409	0.4518409	0.4518409	0.4518409	0.4518409	0.4518409	0.4518409	0.4518409	0.4518409	0.4518409
836.mp3	0.45073646	0.45073646	0.45073646	0.45073646	0.45073646	0.45073646	0.45073646	0.45073646	0.45073646	0.45073646	0.45073646	0.45073646	0.45073646	0.45073646	0.45073646	0.45073646	0.45073646	0.45073646	0.45073646	0.45073646	0.45073646	0.45073646	0.45073646	0.45073646	0.45073646	0.45073646	0.45073646	0.45073646	0.45073646	0.45073646	0.45073646	0.45073646	0.45073646	0.45073646	0.45073646	0.45073646	0.45073646	0.45073646	0.45073646	0.45073646	0.45073646	0.45073646	0.45073646	0.45073646	0.45073646	0.45073646	0.45073646	0.45073646	0.45073646
839.mp3	0.5367546	0.5367546	0.5367546	0.5367546	0.5367546	0.5367546	0.5367546	0.5367546	0.5367546	0.5367546	0.5367546	0.5367546	0.5367546	0.5367546	0.5367546	0.5367546	0.5367546	0.5367546	0.5367546	0.5367546	0.5367546	0.5367546	0.5367546	0.5367546	0.5367546	0.5367546	0.5367546	0.5367546	0.5367546	0.5367546	0.5367546	0.5367546	0.5367546	0.5367546	0.5367546	0.5367546	0.5367546	0.5367546	0.5367546	0.5367546	0.5367546	0.5367546	0.5367546	0.5367546	0.5367546	0.5367546	0.5367546	0.5367546	0.5367546
841.mp3	0.5458561	0.5458561	0.5458561	0.5458561	0.5458561	0.5458561	0.5458561	0.5458561	0.5458561	0.5458561	0.5458561	0.5458561	0.5458561	0.5458561	0.5458561	0.5458561	0.5458561	0.5458561	0.5458561	0.5458561	0.5458561	0.5458561	0.5458561	0.5458561	0.5458561	0.5458561	0.5458561	0.5458561	0.5458561	0.5458561	0.5458561	0.5458561	0.5458561	0.5458561	0.5458561	0.5458561	0.5458561	0.5458561	0.5458561	0.5458561	0.5458561	0.5458561	0.5458561	0.5458561	0.5458561	0.5458561	0.5458561	0.5458561	0.5458561
844.mp3	0.37263498	0.37263498	0.37263498	0.37263498	0.37263498	0.37263498	0.37263498	0.37263498	0.37263498	0.37263498	0.37263498	0.37263498	0.37263498	0.37263498	0.37263498	0.37263498	0.37263498	0.37263498	0.37263498	0.37263498	0.37263498	0.37263498	0.37263498	0.37263498	0.37263498	0.37263498	0.37263498	0.37263498	0.37263498	0.37263498	0.37263498	0.37263498	0.37263498	0.37263498	0.37263498	0.37263498	0.37263498	0.37263498	0.37263498	0.37263498	0.37263498	0.37263498	0.37263498	0.37263498	0.37263498	0.37263498	0.37263498	0.37263498	0.37263498
845.mp3	0.38824022	0.38824022	0.38824022	0.38824022	0.38824022	0.38824022	0.38824022	0.38824022	0.38824022	0.38824022	0.38824022	0.38824022	0.38824022	0.38824022	0.38824022	0.38824022	0.38824022	0.38824022	0.38824022	0.38824022	0.38824022	0.38824022	0.38824022	0.38824022	0.38824022	0.38824022	0.38824022	0.38824022	0.38824022	0.38824022	0.38824022	0.38824022	0.38824022	0.38824022	0.38824022	0.38824022	0.38824022	0.38824022	0.38824022	0.38824022	0.38824022	0.38824022	0.38824022	0.38824022	0.38824022	0.38824022	0.38824022	0.38824022	0.38824022
846.mp3	0.42132956	0.42132956	0.42132956	0.42132956	0.42132956	0.42132956	0.42132956	0.42132956	0.42132956	0.42132956	0.42132956	0.42132956	0.42132956	0.42132956	0.42132956	0.42132956	0.42132956	0.42132956	0.42132956	0.42132956	0.42132956	0.42132956	0.42132956	0.42132956	0.42132956	0.42132956	0.42132956	0.42132956	0.42132956	0.42132956	0.42132956	0.42132956	0.42132956	0.42132956	0.42132956	0.42132956	0.42132956	0.42132956	0.42132956	0.42132956	0.42132956	0.42132956	0.42132956	0.42132956	0.42132956	0.42132956	0.42132956	0.42132956	0.42132956
848.mp3	0.3642415	0.3642415	0.3642415	0.3642415	0.3642415	0.3642415	0.3642415	0.3642415	0.3642415	0.3642415	0.3642415	0.3642415	0.3642415	0.3642415	0.3642415	0.3642415	0.3642415	0.3642415	0.3642415	0.3642415	0.3642415	0.3642415	0.3642415	0.3642415	0.3642415	0.3642415	0.3642415	0.3642415	0.3642415	0.3642415	0.3642415	0.3642415	0.3642415	0.3642415	0.3642415	0.3642415	0.3642415	0.3642415	0.3642415	0.3642415	0.3642415	0.3642415	0.3642415	0.3642415	0.3642415	0.3642415	0.3642415	0.3642415	0.3642415
850.mp3	0.7086594	0.7086594	0.7086594	0.7086594	0.7086594	0.7086594	0.7086594	0.7086594	0.7086594	0.7086594	0.7086594	0.7086594	0.7086594	0.7086594	0.7086594	0.7086594	0.7086594	0.7086594	0.7086594	0.7086594	0.7086594	0.7086594	0.7086594	0.7086594	0.7086594	0.7086594	0.7086594	0.7086594	0.7086594	0.7086594	0.7086594	0.7086594	0.7086594	0.7086594	0.7086594	0.7086594	0.7086594	0.7086594	0.7086594	0.7086594	0.7086594	0.7086594	0.7086594	0.7086594	0.7086594	0.7086594	0.7086594	0.7086594	0.7086594
851.mp3	0.40268546	0.40268546	0.40268546	0.40268546	0.40268546	0.40268546	0.40268546	0.40268546	0.40268546	0.40268546	0.40268546	0.40268546	0.40268546	0.40268546	0.40268546	0.40268546	0.40268546	0.40268546	0.40268546	0.40268546	0.40268546	0.40268546	0.40268546	0.40268546	0.40268546	0.40268546	0.40268546	0.40268546	0.40268546	0.40268546	0.40268546	0.40268546	0.40268546	0.40268546	0.40268546	0.40268546	0.40268546	0.40268546	0.40268546	0.40268546	0.40268546	0.40268546	0.40268546	0.40268546	0.40268546	0.40268546	0.40268546	0.40268546	0.40268546
852.mp3	0.41345912	0.41345912	0.41345912	0.41345912	0.41345912	0.41345912	0.41345912	0.41345912	0.41345912	0.41345912	0.41345912	0.41345912	0.41345912	0.41345912	0.41345912	0.41345912	0.41345912	0.41345912	0.41345912	0.41345912	0.41345912	0.41345912	0.41345912	0.41345912	0.41345912	0.41345912	0.41345912	0.41345912	0.41345912	0.41345912	0.41345912	0.41345912	0.41345912	0.41345912	0.41345912	0.41345912	0.41345912	0.41345912	0.41345912	0.41345912	0.41345912	0.41345912	0.41345912	0.41345912	0.41345912	0.41345912	0.41345912	0.41345912	0.41345912
854.mp3	0.6668133	0.6668133	0.6668133	0.6668133	0.6668133	0.6668133	0.6668133	0.6668133	0.6668133	0.6668133	0.6668133	0.6668133	0.6668133	0.6668133	0.6668133	0.6668133	0.6668133	0.6668133	0.6668133	0.6668133	0.6668133	0.6668133	0.6668133	0.6668133	0.6668133	0.6668133	0.6668133	0.6668133	0.6668133	0.6668133	0.6668133	0.6668133	0.6668133	0.6668133	0.6668133	0.6668133	0.6668133	0.6668133	0.6668133	0.6668133	0.6668133	0.6668133	0.6668133	0.6668133	0.6668133	0.6668133	0.6668133	0.6668133	0.6668133
855.mp3	0.6564244	0.6564244	0.6564244	0.6564244	0.6564244	0.6564244	0.6564244	0.6564244	0.6564244	0.6564244	0.6564244	0.6564244	0.6564244	0.6564244	0.6564244	0.6564244	0.6564244	0.6564244	0.6564244	0.6564244	0.6564244	0.6564244	0.6564244	0.6564244	0.6564244	0.6564244	0.6564244	0.6564244	0.6564244	0.6564244	0.6564244	0.6564244	0.6564244	0.6564244	0.6564244	0.6564244	0.6564244	0.6564244	0.6564244	0.6564244	0.6564244	0.6564244	0.6564244	0.6564244	0.6564244	0.6564244	0.6564244	0.6564244	0.6564244
856.mp3	0.51125824	0.51125824	0.51125824	0.51125824	0.51125824	0.51125824	0.51125824	0.51125824	0.51125824	0.51125824	0.51125824	0.51125824	0.51125824	0.51125824	0.51125824	0.51125824	0.51125824	0.51125824	0.51125824	0.51125824	0.51125824	0.51125824	0.51125824	0.51125824	0.51125824	0.51125824	0.51125824	0.51125824	0.51125824	0.51125824	0.51125824	0.51125824	0.51125824	0.51125824	0.51125824	0.51125824	0.51125824	0.51125824	0.51125824	0.51125824	0.51125824	0.51125824	0.51125824	0.51125824	0.51125824	0.51125824	0.51125824	0.51125824	0.51125824
857.mp3	0.4831558	0.4831558	0.4831558	0.4831558	0.4831558	0.4831558	0.4831558	0.4831558	0.4831558	0.4831558	0.4831558	0.4831558	0.4831558	0.4831558	0.4831558	0.4831558	0.4831558	0.4831558	0.4831558	0.4831558	0.4831558	0.4831558	0.4831558	0.4831558	0.4831558	0.4831558	0.4831558	0.4831558	0.4831558	0.4831558	0.4831558	0.4831558	0.4831558	0.4831558	0.4831558	0.4831558	0.4831558	0.4831558	0.4831558	0.4831558	0.4831558	0.4831558	0.4831558	0.4831558	0.4831558	0.4831558	0.4831558	0.4831558	0.4831558
858.mp3	0.20294298	0.20294298	0.20294298	0.20294298	0.20294298	0.20294298	0.20294298	0.20294298	0.20294298	0.20294298	0.20294298	0.20294298	0.20294298	0.20294298	0.20294298	0.20294298	0.20294298	0.20294298	0.20294298	0.20294298	0.20294298	0.20294298	0.20294298	0.20294298	0.20294298	0.20294298	0.20294298	0.20294298	0.20294298	0.20294298	0.20294298	0.20294298	0.20294298	0.20294298	0.20294298	0.20294298	0.20294298	0.20294298	0.20294298	0.20294298	0.20294298	0.20294298	0.20294298	0.20294298	0.20294298	0.20294298	0.20294298	0.20294298	0.20294298
859.mp3	0.5291032	0.5291032	0.5291032	0.5291032	0.5291032	0.5291032	0.5291032	0.5291032	0.5291032	0.5291032	0.5291032	0.5291032	0.5291032	0.5291032	0.5291032	0.5291032	0.5291032	0.5291032	0.5291032	0.5291032	0.5291032	0.5291032	0.5291032	0.5291032	0.5291032	0.5291032	0.5291032	0.5291032	0.5291032	0.5291032	0.5291032	0.5291032	0.5291032	0.5291032	0.5291032	0.5291032	0.5291032	0.5291032	0.5291032	0.5291032	0.5291032	0.5291032	0.5291032	0.5291032	0.5291032	0.5291032	0.5291032	0.5291032	0.5291032
860.mp3	0.48919973	0.48919973	0.48919973	0.48919973	0.48919973	0.48919973	0.48919973	0.48919973	0.48919973	0.48919973	0.48919973	0.48919973	0.48919973	0.48919973	0.48919973	0.48919973	0.48919973	0.48919973	0.48919973	0.48919973	0.48919973	0.48919973	0.48919973	0.48919973	0.48919973	0.48919973	0.48919973	0.48919973	0.48919973	0.48919973	0.48919973	0.48919973	0.48919973	0.48919973	0.48919973	0.48919973	0.48919973	0.48919973	0.48919973	0.48919973	0.48919973	0.48919973	0.48919973	0.48919973	0.48919973	0.48919973	0.48919973	0.48919973	0.48919973
863.mp3	0.2913468	0.2913468	0.2913468	0.2913468	0.2913468	0.2913468	0.2913468	0.2913468	0.2913468	0.2913468	0.2913468	0.2913468	0.2913468	0.2913468	0.2913468	0.2913468	0.2913468	0.2913468	0.2913468	0.2913468	0.2913468	0.2913468	0.2913468	0.2913468	0.2913468	0.2913468	0.2913468	0.2913468	0.2913468	0.2913468	0.2913468	0.2913468	0.2913468	0.2913468	0.2913468	0.2913468	0.2913468	0.2913468	0.2913468	0.2913468	0.2913468	0.2913468	0.2913468	0.2913468	0.2913468	0.2913468	0.2913468	0.2913468	0.2913468
864.mp3	0.48813236	0.48813236	0.48813236	0.48813236	0.48813236	0.48813236	0.48813236	0.48813236	0.48813236	0.48813236	0.48813236	0.48813236	0.48813236	0.48813236	0.48813236	0.48813236	0.48813236	0.48813236	0.48813236	0.48813236	0.48813236	0.48813236	0.48813236	0.48813236	0.48813236	0.48813236	0.48813236	0.48813236	0.48813236	0.48813236	0.48813236	0.48813236	0.48813236	0.48813236	0.48813236	0.48813236	0.48813236	0.48813236	0.48813236	0.48813236	0.48813236	0.48813236	0.48813236	0.48813236	0.48813236	0.48813236	0.48813236	0.48813236	0.48813236
865.mp3	0.38453117	0.38453117	0.38453117	0.38453117	0.38453117	0.38453117	0.38453117	0.38453117	0.38453117	0.38453117	0.38453117	0.38453117	0.38453117	0.38453117	0.38453117	0.38453117	0.38453117	0.38453117	0.38453117	0.38453117	0.38453117	0.38453117	0.38453117	0.38453117	0.38453117	0.38453117	0.38453117	0.38453117	0.38453117	0.38453117	0.38453117	0.38453117	0.38453117	0.38453117	0.38453117	0.38453117	0.38453117	0.38453117	0.38453117	0.38453117	0.38453117	0.38453117	0.38453117	0.38453117	0.38453117	0.38453117	0.38453117	0.38453117	0.38453117
866.mp3	0.4673341	0.4673341	0.4673341	0.4673341	0.4673341	0.4673341	0.4673341	0.4673341	0.4673341	0.4673341	0.4673341	0.4673341	0.4673341	0.4673341	0.4673341	0.4673341	0.4673341	0.4673341	0.4673341	0.4673341	0.4673341	0.4673341	0.4673341	0.4673341	0.4673341	0.4673341	0.4673341	0.4673341	0.4673341	0.4673341	0.4673341	0.4673341	0.4673341	0.4673341	0.4673341	0.4673341	0.4673341	0.4673341	0.4673341	0.4673341	0.4673341	0.4673341	0.4673341	0.4673341	0.4673341	0.4673341	0.4673341	0.4673341	0.4673341
867.mp3	0.58102727	0.58102727	0.58102727	0.58102727	0.58102727	0.58102727	0.58102727	0.58102727	0.58102727	0.58102727	0.58102727	0.58102727	0.58102727	0.58102727	0.58102727	0.58102727	0.58102727	0.58102727	0.58102727	0.58102727	0.58102727	0.58102727	0.58102727	0.58102727	0.58102727	0.58102727	0.58102727	0.58102727	0.58102727	0.58102727	0.58102727	0.58102727	0.58102727	0.58102727	0.58102727	0.58102727	0.58102727	0.58102727	0.58102727	0.58102727	0.58102727	0.58102727	0.58102727	0.58102727	0.58102727	0.58102727	0.58102727	0.58102727	0.58102727
869.mp3	0.5325575	0.5325575	0.5325575	0.5325575	0.5325575	0.5325575	0.5325575	0.5325575	0.5325575	0.5325575	0.5325575	0.5325575	0.5325575	0.5325575	0.5325575	0.5325575	0.5325575	0.5325575	0.5325575	0.5325575	0.5325575	0.5325575	0.5325575	0.5325575	0.5325575	0.5325575	0.5325575	0.5325575	0.5325575	0.5325575	0.5325575	0.5325575	0.5325575	0.5325575	0.5325575	0.5325575	0.5325575	0.5325575	0.5325575	0.5325575	0.5325575	0.5325575	0.5325575	0.5325575	0.5325575	0.5325575	0.5325575	0.5325575	0.5325575
871.mp3	0.38110134	0.38110134	0.38110134	0.38110134	0.38110134	0.38110134	0.38110134	0.38110134	0.38110134	0.38110134	0.38110134	0.38110134	0.38110134	0.38110134	0.38110134	0.38110134	0.38110134	0.38110134	0.38110134	0.38110134	0.38110134	0.38110134	0.38110134	0.38110134	0.38110134	0.38110134	0.38110134	0.38110134	0.38110134	0.38110134	0.38110134	0.38110134	0.38110134	0.38110134	0.38110134	0.38110134	0.38110134	0.38110134	0.38110134	0.38110134	0.38110134	0.38110134	0.38110134	0.38110134	0.38110134	0.38110134	0.38110134	0.38110134	0.38110134
872.mp3	0.4756163	0.4756163	0.4756163	0.4756163	0.4756163	0.4756163	0.4756163	0.4756163	0.4756163	0.4756163	0.4756163	0.4756163	0.4756163	0.4756163	0.4756163	0.4756163	0.4756163	0.4756163	0.4756163	0.4756163	0.4756163	0.4756163	0.4756163	0.4756163	0.4756163	0.4756163	0.4756163	0.4756163	0.4756163	0.4756163	0.4756163	0.4756163	0.4756163	0.4756163	0.4756163	0.4756163	0.4756163	0.4756163	0.4756163	0.4756163	0.4756163	0.4756163	0.4756163	0.4756163	0.4756163	0.4756163	0.4756163	0.4756163	0.4756163
873.mp3	0.32819316	0.32819316	0.32819316	0.32819316	0.32819316	0.32819316	0.32819316	0.32819316	0.32819316	0.32819316	0.32819316	0.32819316	0.32819316	0.32819316	0.32819316	0.32819316	0.32819316	0.32819316	0.32819316	0.32819316	0.32819316	0.32819316	0.32819316	0.32819316	0.32819316	0.32819316	0.32819316	0.32819316	0.32819316	0.32819316	0.32819316	0.32819316	0.32819316	0.32819316	0.32819316	0.32819316	0.32819316	0.32819316	0.32819316	0.32819316	0.32819316	0.32819316	0.32819316	0.32819316	0.32819316	0.32819316	0.32819316	0.32819316	0.32819316
874.mp3	0.47280908	0.47280908	0.47280908	0.47280908	0.47280908	0.47280908	0.47280908	0.47280908	0.47280908	0.47280908	0.47280908	0.47280908	0.47280908	0.47280908	0.47280908	0.47280908	0.47280908	0.47280908	0.47280908	0.47280908	0.47280908	0.47280908	0.47280908	0.47280908	0.47280908	0.47280908	0.47280908	0.47280908	0.47280908	0.47280908	0.47280908	0.47280908	0.47280908	0.47280908	0.47280908	0.47280908	0.47280908	0.47280908	0.47280908	0.47280908	0.47280908	0.47280908	0.47280908	0.47280908	0.47280908	0.47280908	0.47280908	0.47280908	0.47280908
876.mp3	0.39355552	0.39355552	0.39355552	0.39355552	0.39355552	0.39355552	0.39355552	0.39355552	0.39355552	0.39355552	0.39355552	0.39355552	0.39355552	0.39355552	0.39355552	0.39355552	0.39355552	0.39355552	0.39355552	0.39355552	0.39355552	0.39355552	0.39355552	0.39355552	0.39355552	0.39355552	0.39355552	0.39355552	0.39355552	0.39355552	0.39355552	0.39355552	0.39355552	0.39355552	0.39355552	0.39355552	0.39355552	0.39355552	0.39355552	0.39355552	0.39355552	0.39355552	0.39355552	0.39355552	0.39355552	0.39355552	0.39355552	0.39355552	0.39355552
879.mp3	0.44906396	0.44906396	0.44906396	0.44906396	0.44906396	0.44906396	0.44906396	0.44906396	0.44906396	0.44906396	0.44906396	0.44906396	0.44906396	0.44906396	0.44906396	0.44906396	0.44906396	0.44906396	0.44906396	0.44906396	0.44906396	0.44906396	0.44906396	0.44906396	0.44906396	0.44906396	0.44906396	0.44906396	0.44906396	0.44906396	0.44906396	0.44906396	0.44906396	0.44906396	0.44906396	0.44906396	0.44906396	0.44906396	0.44906396	0.44906396	0.44906396	0.44906396	0.44906396	0.44906396	0.44906396	0.44906396	0.44906396	0.44906396	0.44906396
880.mp3	0.3738578	0.3738578	0.3738578	0.3738578	0.3738578	0.3738578	0.3738578	0.3738578	0.3738578	0.3738578	0.3738578	0.3738578	0.3738578	0.3738578	0.3738578	0.3738578	0.3738578	0.3738578	0.3738578	0.3738578	0.3738578	0.3738578	0.3738578	0.3738578	0.3738578	0.3738578	0.3738578	0.3738578	0.3738578	0.3738578	0.3738578	0.3738578	0.3738578	0.3738578	0.3738578	0.3738578	0.3738578	0.3738578	0.3738578	0.3738578	0.3738578	0.3738578	0.3738578	0.3738578	0.3738578	0.3738578	0.3738578	0.3738578	0.3738578
882.mp3	0.33986568	0.33986568	0.33986568	0.33986568	0.33986568	0.33986568	0.33986568	0.33986568	0.33986568	0.33986568	0.33986568	0.33986568	0.33986568	0.33986568	0.33986568	0.33986568	0.33986568	0.33986568	0.33986568	0.33986568	0.33986568	0.33986568	0.33986568	0.33986568	0.33986568	0.33986568	0.33986568	0.33986568	0.33986568	0.33986568	0.33986568	0.33986568	0.33986568	0.33986568	0.33986568	0.33986568	0.33986568	0.33986568	0.33986568	0.33986568	0.33986568	0.33986568	0.33986568	0.33986568	0.33986568	0.33986568	0.33986568	0.33986568	0.33986568
884.mp3	0.29727757	0.29727757	0.29727757	0.29727757	0.29727757	0.29727757	0.29727757	0.29727757	0.29727757	0.29727757	0.29727757	0.29727757	0.29727757	0.29727757	0.29727757	0.29727757	0.29727757	0.29727757	0.29727757	0.29727757	0.29727757	0.29727757	0.29727757	0.29727757	0.29727757	0.29727757	0.29727757	0.29727757	0.29727757	0.29727757	0.29727757	0.29727757	0.29727757	0.29727757	0.29727757	0.29727757	0.29727757	0.29727757	0.29727757	0.29727757	0.29727757	0.29727757	0.29727757	0.29727757	0.29727757	0.29727757	0.29727757	0.29727757	0.29727757
886.mp3	0.43782827	0.43782827	0.43782827	0.43782827	0.43782827	0.43782827	0.43782827	0.43782827	0.43782827	0.43782827	0.43782827	0.43782827	0.43782827	0.43782827	0.43782827	0.43782827	0.43782827	0.43782827	0.43782827	0.43782827	0.43782827	0.43782827	0.43782827	0.43782827	0.43782827	0.43782827	0.43782827	0.43782827	0.43782827	0.43782827	0.43782827	0.43782827	0.43782827	0.43782827	0.43782827	0.43782827	0.43782827	0.43782827	0.43782827	0.43782827	0.43782827	0.43782827	0.43782827	0.43782827	0.43782827	0.43782827	0.43782827	0.43782827	0.43782827
887.mp3	0.62319547	0.62319547	0.62319547	0.62319547	0.62319547	0.62319547	0.62319547	0.62319547	0.62319547	0.62319547	0.62319547	0.62319547	0.62319547	0.62319547	0.62319547	0.62319547	0.62319547	0.62319547	0.62319547	0.62319547	0.62319547	0.62319547	0.62319547	0.62319547	0.62319547	0.62319547	0.62319547	0.62319547	0.62319547	0.62319547	0.62319547	0.62319547	0.62319547	0.62319547	0.62319547	0.62319547	0.62319547	0.62319547	0.62319547	0.62319547	0.62319547	0.62319547	0.62319547	0.62319547	0.62319547	0.62319547	0.62319547	0.62319547	0.62319547
889.mp3	0.49470305	0.49470305	0.49470305	0.49470305	0.49470305	0.49470305	0.49470305	0.49470305	0.49470305	0.49470305	0.49470305	0.49470305	0.49470305	0.49470305	0.49470305	0.49470305	0.49470305	0.49470305	0.49470305	0.49470305	0.49470305	0.49470305	0.49470305	0.49470305	0.49470305	0.49470305	0.49470305	0.49470305	0.49470305	0.49470305	0.49470305	0.49470305	0.49470305	0.49470305	0.49470305	0.49470305	0.49470305	0.49470305	0.49470305	0.49470305	0.49470305	0.49470305	0.49470305	0.49470305	0.49470305	0.49470305	0.49470305	0.49470305	0.49470305
890.mp3	0.36937624	0.36937624	0.36937624	0.36937624	0.36937624	0.36937624	0.36937624	0.36937624	0.36937624	0.36937624	0.36937624	0.36937624	0.36937624	0.36937624	0.36937624	0.36937624	0.36937624	0.36937624	0.36937624	0.36937624	0.36937624	0.36937624	0.36937624	0.36937624	0.36937624	0.36937624	0.36937624	0.36937624	0.36937624	0.36937624	0.36937624	0.36937624	0.36937624	0.36937624	0.36937624	0.36937624	0.36937624	0.36937624	0.36937624	0.36937624	0.36937624	0.36937624	0.36937624	0.36937624	0.36937624	0.36937624	0.36937624	0.36937624	0.36937624
891.mp3	0.5093768	0.5093768	0.5093768	0.5093768	0.5093768	0.5093768	0.5093768	0.5093768	0.5093768	0.5093768	0.5093768	0.5093768	0.5093768	0.5093768	0.5093768	0.5093768	0.5093768	0.5093768	0.5093768	0.5093768	0.5093768	0.5093768	0.5093768	0.5093768	0.5093768	0.5093768	0.5093768	0.5093768	0.5093768	0.5093768	0.5093768	0.5093768	0.5093768	0.5093768	0.5093768	0.5093768	0.5093768	0.5093768	0.5093768	0.5093768	0.5093768	0.5093768	0.5093768	0.5093768	0.5093768	0.5093768	0.5093768	0.5093768	0.5093768
892.mp3	0.3862482	0.3862482	0.3862482	0.3862482	0.3862482	0.3862482	0.3862482	0.3862482	0.3862482	0.3862482	0.3862482	0.3862482	0.3862482	0.3862482	0.3862482	0.3862482	0.3862482	0.3862482	0.3862482	0.3862482	0.3862482	0.3862482	0.3862482	0.3862482	0.3862482	0.3862482	0.3862482	0.3862482	0.3862482	0.3862482	0.3862482	0.3862482	0.3862482	0.3862482	0.3862482	0.3862482	0.3862482	0.3862482	0.3862482	0.3862482	0.3862482	0.3862482	0.3862482	0.3862482	0.3862482	0.3862482	0.3862482	0.3862482	0.3862482
893.mp3	0.5207169	0.5207169	0.5207169	0.5207169	0.5207169	0.5207169	0.5207169	0.5207169	0.5207169	0.5207169	0.5207169	0.5207169	0.5207169	0.5207169	0.5207169	0.5207169	0.5207169	0.5207169	0.5207169	0.5207169	0.5207169	0.5207169	0.5207169	0.5207169	0.5207169	0.5207169	0.5207169	0.5207169	0.5207169	0.5207169	0.5207169	0.5207169	0.5207169	0.5207169	0.5207169	0.5207169	0.5207169	0.5207169	0.5207169	0.5207169	0.5207169	0.5207169	0.5207169	0.5207169	0.5207169	0.5207169	0.5207169	0.5207169	0.5207169
897.mp3	0.4221212	0.4221212	0.4221212	0.4221212	0.4221212	0.4221212	0.4221212	0.4221212	0.4221212	0.4221212	0.4221212	0.4221212	0.4221212	0.4221212	0.4221212	0.4221212	0.4221212	0.4221212	0.4221212	0.4221212	0.4221212	0.4221212	0.4221212	0.4221212	0.4221212	0.4221212	0.4221212	0.4221212	0.4221212	0.4221212	0.4221212	0.4221212	0.4221212	0.4221212	0.4221212	0.4221212	0.4221212	0.4221212	0.4221212	0.4221212	0.4221212	0.4221212	0.4221212	0.4221212	0.4221212	0.4221212	0.4221212	0.4221212	0.4221212
898.mp3	0.41463143	0.41463143	0.41463143	0.41463143	0.41463143	0.41463143	0.41463143	0.41463143	0.41463143	0.41463143	0.41463143	0.41463143	0.41463143	0.41463143	0.41463143	0.41463143	0.41463143	0.41463143	0.41463143	0.41463143	0.41463143	0.41463143	0.41463143	0.41463143	0.41463143	0.41463143	0.41463143	0.41463143	0.41463143	0.41463143	0.41463143	0.41463143	0.41463143	0.41463143	0.41463143	0.41463143	0.41463143	0.41463143	0.41463143	0.41463143	0.41463143	0.41463143	0.41463143	0.41463143	0.41463143	0.41463143	0.41463143	0.41463143	0.41463143
899.mp3	0.5297514	0.5297514	0.5297514	0.5297514	0.5297514	0.5297514	0.5297514	0.5297514	0.5297514	0.5297514	0.5297514	0.5297514	0.5297514	0.5297514	0.5297514	0.5297514	0.5297514	0.5297514	0.5297514	0.5297514	0.5297514	0.5297514	0.5297514	0.5297514	0.5297514	0.5297514	0.5297514	0.5297514	0.5297514	0.5297514	0.5297514	0.5297514	0.5297514	0.5297514	0.5297514	0.5297514	0.5297514	0.5297514	0.5297514	0.5297514	0.5297514	0.5297514	0.5297514	0.5297514	0.5297514	0.5297514	0.5297514	0.5297514	0.5297514
902.mp3	0.7039896	0.7039896	0.7039896	0.7039896	0.7039896	0.7039896	0.7039896	0.7039896	0.7039896	0.7039896	0.7039896	0.7039896	0.7039896	0.7039896	0.7039896	0.7039896	0.7039896	0.7039896	0.7039896	0.7039896	0.7039896	0.7039896	0.7039896	0.7039896	0.7039896	0.7039896	0.7039896	0.7039896	0.7039896	0.7039896	0.7039896	0.7039896	0.7039896	0.7039896	0.7039896	0.7039896	0.7039896	0.7039896	0.7039896	0.7039896	0.7039896	0.7039896	0.7039896	0.7039896	0.7039896	0.7039896	0.7039896	0.7039896	0.7039896
903.mp3	0.48077852	0.48077852	0.48077852	0.48077852	0.48077852	0.48077852	0.48077852	0.48077852	0.48077852	0.48077852	0.48077852	0.48077852	0.48077852	0.48077852	0.48077852	0.48077852	0.48077852	0.48077852	0.48077852	0.48077852	0.48077852	0.48077852	0.48077852	0.48077852	0.48077852	0.48077852	0.48077852	0.48077852	0.48077852	0.48077852	0.48077852	0.48077852	0.48077852	0.48077852	0.48077852	0.48077852	0.48077852	0.48077852	0.48077852	0.48077852	0.48077852	0.48077852	0.48077852	0.48077852	0.48077852	0.48077852	0.48077852	0.48077852	0.48077852
904.mp3	0.4468615	0.4468615	0.4468615	0.4468615	0.4468615	0.4468615	0.4468615	0.4468615	0.4468615	0.4468615	0.4468615	0.4468615	0.4468615	0.4468615	0.4468615	0.4468615	0.4468615	0.4468615	0.4468615	0.4468615	0.4468615	0.4468615	0.4468615	0.4468615	0.4468615	0.4468615	0.4468615	0.4468615	0.4468615	0.4468615	0.4468615	0.4468615	0.4468615	0.4468615	0.4468615	0.4468615	0.4468615	0.4468615	0.4468615	0.4468615	0.4468615	0.4468615	0.4468615	0.4468615	0.4468615	0.4468615	0.4468615	0.4468615	0.4468615
908.mp3	0.5391327	0.5391327	0.5391327	0.5391327	0.5391327	0.5391327	0.5391327	0.5391327	0.5391327	0.5391327	0.5391327	0.5391327	0.5391327	0.5391327	0.5391327	0.5391327	0.5391327	0.5391327	0.5391327	0.5391327	0.5391327	0.5391327	0.5391327	0.5391327	0.5391327	0.5391327	0.5391327	0.5391327	0.5391327	0.5391327	0.5391327	0.5391327	0.5391327	0.5391327	0.5391327	0.5391327	0.5391327	0.5391327	0.5391327	0.5391327	0.5391327	0.5391327	0.5391327	0.5391327	0.5391327	0.5391327	0.5391327	0.5391327	0.5391327
909.mp3	0.45331568	0.45331568	0.45331568	0.45331568	0.45331568	0.45331568	0.45331568	0.45331568	0.45331568	0.45331568	0.45331568	0.45331568	0.45331568	0.45331568	0.45331568	0.45331568	0.45331568	0.45331568	0.45331568	0.45331568	0.45331568	0.45331568	0.45331568	0.45331568	0.45331568	0.45331568	0.45331568	0.45331568	0.45331568	0.45331568	0.45331568	0.45331568	0.45331568	0.45331568	0.45331568	0.45331568	0.45331568	0.45331568	0.45331568	0.45331568	0.45331568	0.45331568	0.45331568	0.45331568	0.45331568	0.45331568	0.45331568	0.45331568	0.45331568
910.mp3	0.4761811	0.4761811	0.4761811	0.4761811	0.4761811	0.4761811	0.4761811	0.4761811	0.4761811	0.4761811	0.4761811	0.4761811	0.4761811	0.4761811	0.4761811	0.4761811	0.4761811	0.4761811	0.4761811	0.4761811	0.4761811	0.4761811	0.4761811	0.4761811	0.4761811	0.4761811	0.4761811	0.4761811	0.4761811	0.4761811	0.4761811	0.4761811	0.4761811	0.4761811	0.4761811	0.4761811	0.4761811	0.4761811	0.4761811	0.4761811	0.4761811	0.4761811	0.4761811	0.4761811	0.4761811	0.4761811	0.4761811	0.4761811	0.4761811
911.mp3	0.5451698	0.5451698	0.5451698	0.5451698	0.5451698	0.5451698	0.5451698	0.5451698	0.5451698	0.5451698	0.5451698	0.5451698	0.5451698	0.5451698	0.5451698	0.5451698	0.5451698	0.5451698	0.5451698	0.5451698	0.5451698	0.5451698	0.5451698	0.5451698	0.5451698	0.5451698	0.5451698	0.5451698	0.5451698	0.5451698	0.5451698	0.5451698	0.5451698	0.5451698	0.5451698	0.5451698	0.5451698	0.5451698	0.5451698	0.5451698	0.5451698	0.5451698	0.5451698	0.5451698	0.5451698	0.5451698	0.5451698	0.5451698	0.5451698
913.mp3	0.5012338	0.5012338	0.5012338	0.5012338	0.5012338	0.5012338	0.5012338	0.5012338	0.5012338	0.5012338	0.5012338	0.5012338	0.5012338	0.5012338	0.5012338	0.5012338	0.5012338	0.5012338	0.5012338	0.5012338	0.5012338	0.5012338	0.5012338	0.5012338	0.5012338	0.5012338	0.5012338	0.5012338	0.5012338	0.5012338	0.5012338	0.5012338	0.5012338	0.5012338	0.5012338	0.5012338	0.5012338	0.5012338	0.5012338	0.5012338	0.5012338	0.5012338	0.5012338	0.5012338	0.5012338	0.5012338	0.5012338	0.5012338	0.5012338
915.mp3	0.59732056	0.59732056	0.59732056	0.59732056	0.59732056	0.59732056	0.59732056	0.59732056	0.59732056	0.59732056	0.59732056	0.59732056	0.59732056	0.59732056	0.59732056	0.59732056	0.59732056	0.59732056	0.59732056	0.59732056	0.59732056	0.59732056	0.59732056	0.59732056	0.59732056	0.59732056	0.59732056	0.59732056	0.59732056	0.59732056	0.59732056	0.59732056	0.59732056	0.59732056	0.59732056	0.59732056	0.59732056	0.59732056	0.59732056	0.59732056	0.59732056	0.59732056	0.59732056	0.59732056	0.59732056	0.59732056	0.59732056	0.59732056	0.59732056
921.mp3	0.35253125	0.35253125	0.35253125	0.35253125	0.35253125	0.35253125	0.35253125	0.35253125	0.35253125	0.35253125	0.35253125	0.35253125	0.35253125	0.35253125	0.35253125	0.35253125	0.35253125	0.35253125	0.35253125	0.35253125	0.35253125	0.35253125	0.35253125	0.35253125	0.35253125	0.35253125	0.35253125	0.35253125	0.35253125	0.35253125	0.35253125	0.35253125	0.35253125	0.35253125	0.35253125	0.35253125	0.35253125	0.35253125	0.35253125	0.35253125	0.35253125	0.35253125	0.35253125	0.35253125	0.35253125	0.35253125	0.35253125	0.35253125	0.35253125
924.mp3	0.41484028	0.41484028	0.41484028	0.41484028	0.41484028	0.41484028	0.41484028	0.41484028	0.41484028	0.41484028	0.41484028	0.41484028	0.41484028	0.41484028	0.41484028	0.41484028	0.41484028	0.41484028	0.41484028	0.41484028	0.41484028	0.41484028	0.41484028	0.41484028	0.41484028	0.41484028	0.41484028	0.41484028	0.41484028	0.41484028	0.41484028	0.41484028	0.41484028	0.41484028	0.41484028	0.41484028	0.41484028	0.41484028	0.41484028	0.41484028	0.41484028	0.41484028	0.41484028	0.41484028	0.41484028	0.41484028	0.41484028	0.41484028	0.41484028
925.mp3	0.57896936	0.57896936	0.57896936	0.57896936	0.57896936	0.57896936	0.57896936	0.57896936	0.57896936	0.57896936	0.57896936	0.57896936	0.57896936	0.57896936	0.57896936	0.57896936	0.57896936	0.57896936	0.57896936	0.57896936	0.57896936	0.57896936	0.57896936	0.57896936	0.57896936	0.57896936	0.57896936	0.57896936	0.57896936	0.57896936	0.57896936	0.57896936	0.57896936	0.57896936	0.57896936	0.57896936	0.57896936	0.57896936	0.57896936	0.57896936	0.57896936	0.57896936	0.57896936	0.57896936	0.57896936	0.57896936	0.57896936	0.57896936	0.57896936
926.mp3	0.57803947	0.57803947	0.57803947	0.57803947	0.57803947	0.57803947	0.57803947	0.57803947	0.57803947	0.57803947	0.57803947	0.57803947	0.57803947	0.57803947	0.57803947	0.57803947	0.57803947	0.57803947	0.57803947	0.57803947	0.57803947	0.57803947	0.57803947	0.57803947	0.57803947	0.57803947	0.57803947	0.57803947	0.57803947	0.57803947	0.57803947	0.57803947	0.57803947	0.57803947	0.57803947	0.57803947	0.57803947	0.57803947	0.57803947	0.57803947	0.57803947	0.57803947	0.57803947	0.57803947	0.57803947	0.57803947	0.57803947	0.57803947	0.57803947
928.mp3	0.3772326	0.3772326	0.3772326	0.3772326	0.3772326	0.3772326	0.3772326	0.3772326	0.3772326	0.3772326	0.3772326	0.3772326	0.3772326	0.3772326	0.3772326	0.3772326	0.3772326	0.3772326	0.3772326	0.3772326	0.3772326	0.3772326	0.3772326	0.3772326	0.3772326	0.3772326	0.3772326	0.3772326	0.3772326	0.3772326	0.3772326	0.3772326	0.3772326	0.3772326	0.3772326	0.3772326	0.3772326	0.3772326	0.3772326	0.3772326	0.3772326	0.3772326	0.3772326	0.3772326	0.3772326	0.3772326	0.3772326	0.3772326	0.3772326
931.mp3	0.5254723	0.5254723	0.5254723	0.5254723	0.5254723	0.5254723	0.5254723	0.5254723	0.5254723	0.5254723	0.5254723	0.5254723	0.5254723	0.5254723	0.5254723	0.5254723	0.5254723	0.5254723	0.5254723	0.5254723	0.5254723	0.5254723	0.5254723	0.5254723	0.5254723	0.5254723	0.5254723	0.5254723	0.5254723	0.5254723	0.5254723	0.5254723	0.5254723	0.5254723	0.5254723	0.5254723	0.5254723	0.5254723	0.5254723	0.5254723	0.5254723	0.5254723	0.5254723	0.5254723	0.5254723	0.5254723	0.5254723	0.5254723	0.5254723
932.mp3	0.40428466	0.40428466	0.40428466	0.40428466	0.40428466	0.40428466	0.40428466	0.40428466	0.40428466	0.40428466	0.40428466	0.40428466	0.40428466	0.40428466	0.40428466	0.40428466	0.40428466	0.40428466	0.40428466	0.40428466	0.40428466	0.40428466	0.40428466	0.40428466	0.40428466	0.40428466	0.40428466	0.40428466	0.40428466	0.40428466	0.40428466	0.40428466	0.40428466	0.40428466	0.40428466	0.40428466	0.40428466	0.40428466	0.40428466	0.40428466	0.40428466	0.40428466	0.40428466	0.40428466	0.40428466	0.40428466	0.40428466	0.40428466	0.40428466
934.mp3	0.48394227	0.48394227	0.48394227	0.48394227	0.48394227	0.48394227	0.48394227	0.48394227	0.48394227	0.48394227	0.48394227	0.48394227	0.48394227	0.48394227	0.48394227	0.48394227	0.48394227	0.48394227	0.48394227	0.48394227	0.48394227	0.48394227	0.48394227	0.48394227	0.48394227	0.48394227	0.48394227	0.48394227	0.48394227	0.48394227	0.48394227	0.48394227	0.48394227	0.48394227	0.48394227	0.48394227	0.48394227	0.48394227	0.48394227	0.48394227	0.48394227	0.48394227	0.48394227	0.48394227	0.48394227	0.48394227	0.48394227	0.48394227	0.48394227
936.mp3	0.6255927	0.6255927	0.6255927	0.6255927	0.6255927	0.6255927	0.6255927	0.6255927	0.6255927	0.6255927	0.6255927	0.6255927	0.6255927	0.6255927	0.6255927	0.6255927	0.6255927	0.6255927	0.6255927	0.6255927	0.6255927	0.6255927	0.6255927	0.6255927	0.6255927	0.6255927	0.6255927	0.6255927	0.6255927	0.6255927	0.6255927	0.6255927	0.6255927	0.6255927	0.6255927	0.6255927	0.6255927	0.6255927	0.6255927	0.6255927	0.6255927	0.6255927	0.6255927	0.6255927	0.6255927	0.6255927	0.6255927	0.6255927	0.6255927
938.mp3	0.35832083	0.35832083	0.35832083	0.35832083	0.35832083	0.35832083	0.35832083	0.35832083	0.35832083	0.35832083	0.35832083	0.35832083	0.35832083	0.35832083	0.35832083	0.35832083	0.35832083	0.35832083	0.35832083	0.35832083	0.35832083	0.35832083	0.35832083	0.35832083	0.35832083	0.35832083	0.35832083	0.35832083	0.35832083	0.35832083	0.35832083	0.35832083	0.35832083	0.35832083	0.35832083	0.35832083	0.35832083	0.35832083	0.35832083	0.35832083	0.35832083	0.35832083	0.35832083	0.35832083	0.35832083	0.35832083	0.35832083	0.35832083	0.35832083
939.mp3	0.51367486	0.51367486	0.51367486	0.51367486	0.51367486	0.51367486	0.51367486	0.51367486	0.51367486	0.51367486	0.51367486	0.51367486	0.51367486	0.51367486	0.51367486	0.51367486	0.51367486	0.51367486	0.51367486	0.51367486	0.51367486	0.51367486	0.51367486	0.51367486	0.51367486	0.51367486	0.51367486	0.51367486	0.51367486	0.51367486	0.51367486	0.51367486	0.51367486	0.51367486	0.51367486	0.51367486	0.51367486	0.51367486	0.51367486	0.51367486	0.51367486	0.51367486	0.51367486	0.51367486	0.51367486	0.51367486	0.51367486	0.51367486	0.51367486
941.mp3	0.7129215	0.7129215	0.7129215	0.7129215	0.7129215	0.7129215	0.7129215	0.7129215	0.7129215	0.7129215	0.7129215	0.7129215	0.7129215	0.7129215	0.7129215	0.7129215	0.7129215	0.7129215	0.7129215	0.7129215	0.7129215	0.7129215	0.7129215	0.7129215	0.7129215	0.7129215	0.7129215	0.7129215	0.7129215	0.7129215	0.7129215	0.7129215	0.7129215	0.7129215	0.7129215	0.7129215	0.7129215	0.7129215	0.7129215	0.7129215	0.7129215	0.7129215	0.7129215	0.7129215	0.7129215	0.7129215	0.7129215	0.7129215	0.7129215
942.mp3	0.47195822	0.47195822	0.47195822	0.47195822	0.47195822	0.47195822	0.47195822	0.47195822	0.47195822	0.47195822	0.47195822	0.47195822	0.47195822	0.47195822	0.47195822	0.47195822	0.47195822	0.47195822	0.47195822	0.47195822	0.47195822	0.47195822	0.47195822	0.47195822	0.47195822	0.47195822	0.47195822	0.47195822	0.47195822	0.47195822	0.47195822	0.47195822	0.47195822	0.47195822	0.47195822	0.47195822	0.47195822	0.47195822	0.47195822	0.47195822	0.47195822	0.47195822	0.47195822	0.47195822	0.47195822	0.47195822	0.47195822	0.47195822	0.47195822
944.mp3	0.4183392	0.4183392	0.4183392	0.4183392	0.4183392	0.4183392	0.4183392	0.4183392	0.4183392	0.4183392	0.4183392	0.4183392	0.4183392	0.4183392	0.4183392	0.4183392	0.4183392	0.4183392	0.4183392	0.4183392	0.4183392	0.4183392	0.4183392	0.4183392	0.4183392	0.4183392	0.4183392	0.4183392	0.4183392	0.4183392	0.4183392	0.4183392	0.4183392	0.4183392	0.4183392	0.4183392	0.4183392	0.4183392	0.4183392	0.4183392	0.4183392	0.4183392	0.4183392	0.4183392	0.4183392	0.4183392	0.4183392	0.4183392	0.4183392
945.mp3	0.5648675	0.5648675	0.5648675	0.5648675	0.5648675	0.5648675	0.5648675	0.5648675	0.5648675	0.5648675	0.5648675	0.5648675	0.5648675	0.5648675	0.5648675	0.5648675	0.5648675	0.5648675	0.5648675	0.5648675	0.5648675	0.5648675	0.5648675	0.5648675	0.5648675	0.5648675	0.5648675	0.5648675	0.5648675	0.5648675	0.5648675	0.5648675	0.5648675	0.5648675	0.5648675	0.5648675	0.5648675	0.5648675	0.5648675	0.5648675	0.5648675	0.5648675	0.5648675	0.5648675	0.5648675	0.5648675	0.5648675	0.5648675	0.5648675
949.mp3	0.27395266	0.27395266	0.27395266	0.27395266	0.27395266	0.27395266	0.27395266	0.27395266	0.27395266	0.27395266	0.27395266	0.27395266	0.27395266	0.27395266	0.27395266	0.27395266	0.27395266	0.27395266	0.27395266	0.27395266	0.27395266	0.27395266	0.27395266	0.27395266	0.27395266	0.27395266	0.27395266	0.27395266	0.27395266	0.27395266	0.27395266	0.27395266	0.27395266	0.27395266	0.27395266	0.27395266	0.27395266	0.27395266	0.27395266	0.27395266	0.27395266	0.27395266	0.27395266	0.27395266	0.27395266	0.27395266	0.27395266	0.27395266	0.27395266
952.mp3	0.54481703	0.54481703	0.54481703	0.54481703	0.54481703	0.54481703	0.54481703	0.54481703	0.54481703	0.54481703	0.54481703	0.54481703	0.54481703	0.54481703	0.54481703	0.54481703	0.54481703	0.54481703	0.54481703	0.54481703	0.54481703	0.54481703	0.54481703	0.54481703	0.54481703	0.54481703	0.54481703	0.54481703	0.54481703	0.54481703	0.54481703	0.54481703	0.54481703	0.54481703	0.54481703	0.54481703	0.54481703	0.54481703	0.54481703	0.54481703	0.54481703	0.54481703	0.54481703	0.54481703	0.54481703	0.54481703	0.54481703	0.54481703	0.54481703
954.mp3	0.47569105	0.47569105	0.47569105	0.47569105	0.47569105	0.47569105	0.47569105	0.47569105	0.47569105	0.47569105	0.47569105	0.47569105	0.47569105	0.47569105	0.47569105	0.47569105	0.47569105	0.47569105	0.47569105	0.47569105	0.47569105	0.47569105	0.47569105	0.47569105	0.47569105	0.47569105	0.47569105	0.47569105	0.47569105	0.47569105	0.47569105	0.47569105	0.47569105	0.47569105	0.47569105	0.47569105	0.47569105	0.47569105	0.47569105	0.47569105	0.47569105	0.47569105	0.47569105	0.47569105	0.47569105	0.47569105	0.47569105	0.47569105	0.47569105
955.mp3	0.41278747	0.41278747	0.41278747	0.41278747	0.41278747	0.41278747	0.41278747	0.41278747	0.41278747	0.41278747	0.41278747	0.41278747	0.41278747	0.41278747	0.41278747	0.41278747	0.41278747	0.41278747	0.41278747	0.41278747	0.41278747	0.41278747	0.41278747	0.41278747	0.41278747	0.41278747	0.41278747	0.41278747	0.41278747	0.41278747	0.41278747	0.41278747	0.41278747	0.41278747	0.41278747	0.41278747	0.41278747	0.41278747	0.41278747	0.41278747	0.41278747	0.41278747	0.41278747	0.41278747	0.41278747	0.41278747	0.41278747	0.41278747	0.41278747
956.mp3	0.4089439	0.4089439	0.4089439	0.4089439	0.4089439	0.4089439	0.4089439	0.4089439	0.4089439	0.4089439	0.4089439	0.4089439	0.4089439	0.4089439	0.4089439	0.4089439	0.4089439	0.4089439	0.4089439	0.4089439	0.4089439	0.4089439	0.4089439	0.4089439	0.4089439	0.4089439	0.4089439	0.4089439	0.4089439	0.4089439	0.4089439	0.4089439	0.4089439	0.4089439	0.4089439	0.4089439	0.4089439	0.4089439	0.4089439	0.4089439	0.4089439	0.4089439	0.4089439	0.4089439	0.4089439	0.4089439	0.4089439	0.4089439	0.4089439
957.mp3	0.53207254	0.53207254	0.53207254	0.53207254	0.53207254	0.53207254	0.53207254	0.53207254	0.53207254	0.53207254	0.53207254	0.53207254	0.53207254	0.53207254	0.53207254	0.53207254	0.53207254	0.53207254	0.53207254	0.53207254	0.53207254	0.53207254	0.53207254	0.53207254	0.53207254	0.53207254	0.53207254	0.53207254	0.53207254	0.53207254	0.53207254	0.53207254	0.53207254	0.53207254	0.53207254	0.53207254	0.53207254	0.53207254	0.53207254	0.53207254	0.53207254	0.53207254	0.53207254	0.53207254	0.53207254	0.53207254	0.53207254	0.53207254	0.53207254
958.mp3	0.31387258	0.31387258	0.31387258	0.31387258	0.31387258	0.31387258	0.31387258	0.31387258	0.31387258	0.31387258	0.31387258	0.31387258	0.31387258	0.31387258	0.31387258	0.31387258	0.31387258	0.31387258	0.31387258	0.31387258	0.31387258	0.31387258	0.31387258	0.31387258	0.31387258	0.31387258	0.31387258	0.31387258	0.31387258	0.31387258	0.31387258	0.31387258	0.31387258	0.31387258	0.31387258	0.31387258	0.31387258	0.31387258	0.31387258	0.31387258	0.31387258	0.31387258	0.31387258	0.31387258	0.31387258	0.31387258	0.31387258	0.31387258	0.31387258
959.mp3	0.25016528	0.25016528	0.25016528	0.25016528	0.25016528	0.25016528	0.25016528	0.25016528	0.25016528	0.25016528	0.25016528	0.25016528	0.25016528	0.25016528	0.25016528	0.25016528	0.25016528	0.25016528	0.25016528	0.25016528	0.25016528	0.25016528	0.25016528	0.25016528	0.25016528	0.25016528	0.25016528	0.25016528	0.25016528	0.25016528	0.25016528	0.25016528	0.25016528	0.25016528	0.25016528	0.25016528	0.25016528	0.25016528	0.25016528	0.25016528	0.25016528	0.25016528	0.25016528	0.25016528	0.25016528	0.25016528	0.25016528	0.25016528	0.25016528
960.mp3	0.27497578	0.27497578	0.27497578	0.27497578	0.27497578	0.27497578	0.27497578	0.27497578	0.27497578	0.27497578	0.27497578	0.27497578	0.27497578	0.27497578	0.27497578	0.27497578	0.27497578	0.27497578	0.27497578	0.27497578	0.27497578	0.27497578	0.27497578	0.27497578	0.27497578	0.27497578	0.27497578	0.27497578	0.27497578	0.27497578	0.27497578	0.27497578	0.27497578	0.27497578	0.27497578	0.27497578	0.27497578	0.27497578	0.27497578	0.27497578	0.27497578	0.27497578	0.27497578	0.27497578	0.27497578	0.27497578	0.27497578	0.27497578	0.27497578
961.mp3	0.5317973	0.5317973	0.5317973	0.5317973	0.5317973	0.5317973	0.5317973	0.5317973	0.5317973	0.5317973	0.5317973	0.5317973	0.5317973	0.5317973	0.5317973	0.5317973	0.5317973	0.5317973	0.5317973	0.5317973	0.5317973	0.5317973	0.5317973	0.5317973	0.5317973	0.5317973	0.5317973	0.5317973	0.5317973	0.5317973	0.5317973	0.5317973	0.5317973	0.5317973	0.5317973	0.5317973	0.5317973	0.5317973	0.5317973	0.5317973	0.5317973	0.5317973	0.5317973	0.5317973	0.5317973	0.5317973	0.5317973	0.5317973	0.5317973
962.mp3	0.3876443	0.3876443	0.3876443	0.3876443	0.3876443	0.3876443	0.3876443	0.3876443	0.3876443	0.3876443	0.3876443	0.3876443	0.3876443	0.3876443	0.3876443	0.3876443	0.3876443	0.3876443	0.3876443	0.3876443	0.3876443	0.3876443	0.3876443	0.3876443	0.3876443	0.3876443	0.3876443	0.3876443	0.3876443	0.3876443	0.3876443	0.3876443	0.3876443	0.3876443	0.3876443	0.3876443	0.3876443	0.3876443	0.3876443	0.3876443	0.3876443	0.3876443	0.3876443	0.3876443	0.3876443	0.3876443	0.3876443	0.3876443	0.3876443
964.mp3	0.43153113	0.43153113	0.43153113	0.43153113	0.43153113	0.43153113	0.43153113	0.43153113	0.43153113	0.43153113	0.43153113	0.43153113	0.43153113	0.43153113	0.43153113	0.43153113	0.43153113	0.43153113	0.43153113	0.43153113	0.43153113	0.43153113	0.43153113	0.43153113	0.43153113	0.43153113	0.43153113	0.43153113	0.43153113	0.43153113	0.43153113	0.43153113	0.43153113	0.43153113	0.43153113	0.43153113	0.43153113	0.43153113	0.43153113	0.43153113	0.43153113	0.43153113	0.43153113	0.43153113	0.43153113	0.43153113	0.43153113	0.43153113	0.43153113
967.mp3	0.47389278	0.47389278	0.47389278	0.47389278	0.47389278	0.47389278	0.47389278	0.47389278	0.47389278	0.47389278	0.47389278	0.47389278	0.47389278	0.47389278	0.47389278	0.47389278	0.47389278	0.47389278	0.47389278	0.47389278	0.47389278	0.47389278	0.47389278	0.47389278	0.47389278	0.47389278	0.47389278	0.47389278	0.47389278	0.47389278	0.47389278	0.47389278	0.47389278	0.47389278	0.47389278	0.47389278	0.47389278	0.47389278	0.47389278	0.47389278	0.47389278	0.47389278	0.47389278	0.47389278	0.47389278	0.47389278	0.47389278	0.47389278	0.47389278
968.mp3	0.46188244	0.46188244	0.46188244	0.46188244	0.46188244	0.46188244	0.46188244	0.46188244	0.46188244	0.46188244	0.46188244	0.46188244	0.46188244	0.46188244	0.46188244	0.46188244	0.46188244	0.46188244	0.46188244	0.46188244	0.46188244	0.46188244	0.46188244	0.46188244	0.46188244	0.46188244	0.46188244	0.46188244	0.46188244	0.46188244	0.46188244	0.46188244	0.46188244	0.46188244	0.46188244	0.46188244	0.46188244	0.46188244	0.46188244	0.46188244	0.46188244	0.46188244	0.46188244	0.46188244	0.46188244	0.46188244	0.46188244	0.46188244	0.46188244
970.mp3	0.087921545	0.087921545	0.087921545	0.087921545	0.087921545	0.087921545	0.087921545	0.087921545	0.087921545	0.087921545	0.087921545	0.087921545	0.087921545	0.087921545	0.087921545	0.087921545	0.087921545	0.087921545	0.087921545	0.087921545	0.087921545	0.087921545	0.087921545	0.087921545	0.087921545	0.087921545	0.087921545	0.087921545	0.087921545	0.087921545	0.087921545	0.087921545	0.087921545	0.087921545	0.087921545	0.087921545	0.087921545	0.087921545	0.087921545	0.087921545	0.087921545	0.087921545	0.087921545	0.087921545	0.087921545	0.087921545	0.087921545	0.087921545	0.087921545
973.mp3	0.5139706	0.5139706	0.5139706	0.5139706	0.5139706	0.5139706	0.5139706	0.5139706	0.5139706	0.5139706	0.5139706	0.5139706	0.5139706	0.5139706	0.5139706	0.5139706	0.5139706	0.5139706	0.5139706	0.5139706	0.5139706	0.5139706	0.5139706	0.5139706	0.5139706	0.5139706	0.5139706	0.5139706	0.5139706	0.5139706	0.5139706	0.5139706	0.5139706	0.5139706	0.5139706	0.5139706	0.5139706	0.5139706	0.5139706	0.5139706	0.5139706	0.5139706	0.5139706	0.5139706	0.5139706	0.5139706	0.5139706	0.5139706	0.5139706
974.mp3	0.47190636	0.47190636	0.47190636	0.47190636	0.47190636	0.47190636	0.47190636	0.47190636	0.47190636	0.47190636	0.47190636	0.47190636	0.47190636	0.47190636	0.47190636	0.47190636	0.47190636	0.47190636	0.47190636	0.47190636	0.47190636	0.47190636	0.47190636	0.47190636	0.47190636	0.47190636	0.47190636	0.47190636	0.47190636	0.47190636	0.47190636	0.47190636	0.47190636	0.47190636	0.47190636	0.47190636	0.47190636	0.47190636	0.47190636	0.47190636	0.47190636	0.47190636	0.47190636	0.47190636	0.47190636	0.47190636	0.47190636	0.47190636	0.47190636
976.mp3	0.5649371	0.5649371	0.5649371	0.5649371	0.5649371	0.5649371	0.5649371	0.5649371	0.5649371	0.5649371	0.5649371	0.5649371	0.5649371	0.5649371	0.5649371	0.5649371	0.5649371	0.5649371	0.5649371	0.5649371	0.5649371	0.5649371	0.5649371	0.5649371	0.5649371	0.5649371	0.5649371	0.5649371	0.5649371	0.5649371	0.5649371	0.5649371	0.5649371	0.5649371	0.5649371	0.5649371	0.5649371	0.5649371	0.5649371	0.5649371	0.5649371	0.5649371	0.5649371	0.5649371	0.5649371	0.5649371	0.5649371	0.5649371	0.5649371
977.mp3	0.6411661	0.6411661	0.6411661	0.6411661	0.6411661	0.6411661	0.6411661	0.6411661	0.6411661	0.6411661	0.6411661	0.6411661	0.6411661	0.6411661	0.6411661	0.6411661	0.6411661	0.6411661	0.6411661	0.6411661	0.6411661	0.6411661	0.6411661	0.6411661	0.6411661	0.6411661	0.6411661	0.6411661	0.6411661	0.6411661	0.6411661	0.6411661	0.6411661	0.6411661	0.6411661	0.6411661	0.6411661	0.6411661	0.6411661	0.6411661	0.6411661	0.6411661	0.6411661	0.6411661	0.6411661	0.6411661	0.6411661	0.6411661	0.6411661
978.mp3	0.44856894	0.44856894	0.44856894	0.44856894	0.44856894	0.44856894	0.44856894	0.44856894	0.44856894	0.44856894	0.44856894	0.44856894	0.44856894	0.44856894	0.44856894	0.44856894	0.44856894	0.44856894	0.44856894	0.44856894	0.44856894	0.44856894	0.44856894	0.44856894	0.44856894	0.44856894	0.44856894	0.44856894	0.44856894	0.44856894	0.44856894	0.44856894	0.44856894	0.44856894	0.44856894	0.44856894	0.44856894	0.44856894	0.44856894	0.44856894	0.44856894	0.44856894	0.44856894	0.44856894	0.44856894	0.44856894	0.44856894	0.44856894	0.44856894
979.mp3	0.5194593	0.5194593	0.5194593	0.5194593	0.5194593	0.5194593	0.5194593	0.5194593	0.5194593	0.5194593	0.5194593	0.5194593	0.5194593	0.5194593	0.5194593	0.5194593	0.5194593	0.5194593	0.5194593	0.5194593	0.5194593	0.5194593	0.5194593	0.5194593	0.5194593	0.5194593	0.5194593	0.5194593	0.5194593	0.5194593	0.5194593	0.5194593	0.5194593	0.5194593	0.5194593	0.5194593	0.5194593	0.5194593	0.5194593	0.5194593	0.5194593	0.5194593	0.5194593	0.5194593	0.5194593	0.5194593	0.5194593	0.5194593	0.5194593
980.mp3	0.61283994	0.61283994	0.61283994	0.61283994	0.61283994	0.61283994	0.61283994	0.61283994	0.61283994	0.61283994	0.61283994	0.61283994	0.61283994	0.61283994	0.61283994	0.61283994	0.61283994	0.61283994	0.61283994	0.61283994	0.61283994	0.61283994	0.61283994	0.61283994	0.61283994	0.61283994	0.61283994	0.61283994	0.61283994	0.61283994	0.61283994	0.61283994	0.61283994	0.61283994	0.61283994	0.61283994	0.61283994	0.61283994	0.61283994	0.61283994	0.61283994	0.61283994	0.61283994	0.61283994	0.61283994	0.61283994	0.61283994	0.61283994	0.61283994
981.mp3	0.4338438	0.4338438	0.4338438	0.4338438	0.4338438	0.4338438	0.4338438	0.4338438	0.4338438	0.4338438	0.4338438	0.4338438	0.4338438	0.4338438	0.4338438	0.4338438	0.4338438	0.4338438	0.4338438	0.4338438	0.4338438	0.4338438	0.4338438	0.4338438	0.4338438	0.4338438	0.4338438	0.4338438	0.4338438	0.4338438	0.4338438	0.4338438	0.4338438	0.4338438	0.4338438	0.4338438	0.4338438	0.4338438	0.4338438	0.4338438	0.4338438	0.4338438	0.4338438	0.4338438	0.4338438	0.4338438	0.4338438	0.4338438	0.4338438
983.mp3	0.37854803	0.37854803	0.37854803	0.37854803	0.37854803	0.37854803	0.37854803	0.37854803	0.37854803	0.37854803	0.37854803	0.37854803	0.37854803	0.37854803	0.37854803	0.37854803	0.37854803	0.37854803	0.37854803	0.37854803	0.37854803	0.37854803	0.37854803	0.37854803	0.37854803	0.37854803	0.37854803	0.37854803	0.37854803	0.37854803	0.37854803	0.37854803	0.37854803	0.37854803	0.37854803	0.37854803	0.37854803	0.37854803	0.37854803	0.37854803	0.37854803	0.37854803	0.37854803	0.37854803	0.37854803	0.37854803	0.37854803	0.37854803	0.37854803
985.mp3	0.71214646	0.71214646	0.71214646	0.71214646	0.71214646	0.71214646	0.71214646	0.71214646	0.71214646	0.71214646	0.71214646	0.71214646	0.71214646	0.71214646	0.71214646	0.71214646	0.71214646	0.71214646	0.71214646	0.71214646	0.71214646	0.71214646	0.71214646	0.71214646	0.71214646	0.71214646	0.71214646	0.71214646	0.71214646	0.71214646	0.71214646	0.71214646	0.71214646	0.71214646	0.71214646	0.71214646	0.71214646	0.71214646	0.71214646	0.71214646	0.71214646	0.71214646	0.71214646	0.71214646	0.71214646	0.71214646	0.71214646	0.71214646	0.71214646
986.mp3	0.58007884	0.58007884	0.58007884	0.58007884	0.58007884	0.58007884	0.58007884	0.58007884	0.58007884	0.58007884	0.58007884	0.58007884	0.58007884	0.58007884	0.58007884	0.58007884	0.58007884	0.58007884	0.58007884	0.58007884	0.58007884	0.58007884	0.58007884	0.58007884	0.58007884	0.58007884	0.58007884	0.58007884	0.58007884	0.58007884	0.58007884	0.58007884	0.58007884	0.58007884	0.58007884	0.58007884	0.58007884	0.58007884	0.58007884	0.58007884	0.58007884	0.58007884	0.58007884	0.58007884	0.58007884	0.58007884	0.58007884	0.58007884	0.58007884
987.mp3	0.55678266	0.55678266	0.55678266	0.55678266	0.55678266	0.55678266	0.55678266	0.55678266	0.55678266	0.55678266	0.55678266	0.55678266	0.55678266	0.55678266	0.55678266	0.55678266	0.55678266	0.55678266	0.55678266	0.55678266	0.55678266	0.55678266	0.55678266	0.55678266	0.55678266	0.55678266	0.55678266	0.55678266	0.55678266	0.55678266	0.55678266	0.55678266	0.55678266	0.55678266	0.55678266	0.55678266	0.55678266	0.55678266	0.55678266	0.55678266	0.55678266	0.55678266	0.55678266	0.55678266	0.55678266	0.55678266	0.55678266	0.55678266	0.55678266
988.mp3	0.2212034	0.2212034	0.2212034	0.2212034	0.2212034	0.2212034	0.2212034	0.2212034	0.2212034	0.2212034	0.2212034	0.2212034	0.2212034	0.2212034	0.2212034	0.2212034	0.2212034	0.2212034	0.2212034	0.2212034	0.2212034	0.2212034	0.2212034	0.2212034	0.2212034	0.2212034	0.2212034	0.2212034	0.2212034	0.2212034	0.2212034	0.2212034	0.2212034	0.2212034	0.2212034	0.2212034	0.2212034	0.2212034	0.2212034	0.2212034	0.2212034	0.2212034	0.2212034	0.2212034	0.2212034	0.2212034	0.2212034	0.2212034	0.2212034
989.mp3	0.418397	0.418397	0.418397	0.418397	0.418397	0.418397	0.418397	0.418397	0.418397	0.418397	0.418397	0.418397	0.418397	0.418397	0.418397	0.418397	0.418397	0.418397	0.418397	0.418397	0.418397	0.418397	0.418397	0.418397	0.418397	0.418397	0.418397	0.418397	0.418397	0.418397	0.418397	0.418397	0.418397	0.418397	0.418397	0.418397	0.418397	0.418397	0.418397	0.418397	0.418397	0.418397	0.418397	0.418397	0.418397	0.418397	0.418397	0.418397	0.418397
990.mp3	0.39969274	0.39969274	0.39969274	0.39969274	0.39969274	0.39969274	0.39969274	0.39969274	0.39969274	0.39969274	0.39969274	0.39969274	0.39969274	0.39969274	0.39969274	0.39969274	0.39969274	0.39969274	0.39969274	0.39969274	0.39969274	0.39969274	0.39969274	0.39969274	0.39969274	0.39969274	0.39969274	0.39969274	0.39969274	0.39969274	0.39969274	0.39969274	0.39969274	0.39969274	0.39969274	0.39969274	0.39969274	0.39969274	0.39969274	0.39969274	0.39969274	0.39969274	0.39969274	0.39969274	0.39969274	0.39969274	0.39969274	0.39969274	0.39969274
991.mp3	0.67186606	0.67186606	0.67186606	0.67186606	0.67186606	0.67186606	0.67186606	0.67186606	0.67186606	0.67186606	0.67186606	0.67186606	0.67186606	0.67186606	0.67186606	0.67186606	0.67186606	0.67186606	0.67186606	0.67186606	0.67186606	0.67186606	0.67186606	0.67186606	0.67186606	0.67186606	0.67186606	0.67186606	0.67186606	0.67186606	0.67186606	0.67186606	0.67186606	0.67186606	0.67186606	0.67186606	0.67186606	0.67186606	0.67186606	0.67186606	0.67186606	0.67186606	0.67186606	0.67186606	0.67186606	0.67186606	0.67186606	0.67186606	0.67186606
993.mp3	0.48736203	0.48736203	0.48736203	0.48736203	0.48736203	0.48736203	0.48736203	0.48736203	0.48736203	0.48736203	0.48736203	0.48736203	0.48736203	0.48736203	0.48736203	0.48736203	0.48736203	0.48736203	0.48736203	0.48736203	0.48736203	0.48736203	0.48736203	0.48736203	0.48736203	0.48736203	0.48736203	0.48736203	0.48736203	0.48736203	0.48736203	0.48736203	0.48736203	0.48736203	0.48736203	0.48736203	0.48736203	0.48736203	0.48736203	0.48736203	0.48736203	0.48736203	0.48736203	0.48736203	0.48736203	0.48736203	0.48736203	0.48736203	0.48736203
994.mp3	0.45842418	0.45842418	0.45842418	0.45842418	0.45842418	0.45842418	0.45842418	0.45842418	0.45842418	0.45842418	0.45842418	0.45842418	0.45842418	0.45842418	0.45842418	0.45842418	0.45842418	0.45842418	0.45842418	0.45842418	0.45842418	0.45842418	0.45842418	0.45842418	0.45842418	0.45842418	0.45842418	0.45842418	0.45842418	0.45842418	0.45842418	0.45842418	0.45842418	0.45842418	0.45842418	0.45842418	0.45842418	0.45842418	0.45842418	0.45842418	0.45842418	0.45842418	0.45842418	0.45842418	0.45842418	0.45842418	0.45842418	0.45842418	0.45842418
995.mp3	0.4210934	0.4210934	0.4210934	0.4210934	0.4210934	0.4210934	0.4210934	0.4210934	0.4210934	0.4210934	0.4210934	0.4210934	0.4210934	0.4210934	0.4210934	0.4210934	0.4210934	0.4210934	0.4210934	0.4210934	0.4210934	0.4210934	0.4210934	0.4210934	0.4210934	0.4210934	0.4210934	0.4210934	0.4210934	0.4210934	0.4210934	0.4210934	0.4210934	0.4210934	0.4210934	0.4210934	0.4210934	0.4210934	0.4210934	0.4210934	0.4210934	0.4210934	0.4210934	0.4210934	0.4210934	0.4210934	0.4210934	0.4210934	0.4210934
996.mp3	0.30574024	0.30574024	0.30574024	0.30574024	0.30574024	0.30574024	0.30574024	0.30574024	0.30574024	0.30574024	0.30574024	0.30574024	0.30574024	0.30574024	0.30574024	0.30574024	0.30574024	0.30574024	0.30574024	0.30574024	0.30574024	0.30574024	0.30574024	0.30574024	0.30574024	0.30574024	0.30574024	0.30574024	0.30574024	0.30574024	0.30574024	0.30574024	0.30574024	0.30574024	0.30574024	0.30574024	0.30574024	0.30574024	0.30574024	0.30574024	0.30574024	0.30574024	0.30574024	0.30574024	0.30574024	0.30574024	0.30574024	0.30574024	0.30574024
997.mp3	0.43078333	0.43078333	0.43078333	0.43078333	0.43078333	0.43078333	0.43078333	0.43078333	0.43078333	0.43078333	0.43078333	0.43078333	0.43078333	0.43078333	0.43078333	0.43078333	0.43078333	0.43078333	0.43078333	0.43078333	0.43078333	0.43078333	0.43078333	0.43078333	0.43078333	0.43078333	0.43078333	0.43078333	0.43078333	0.43078333	0.43078333	0.43078333	0.43078333	0.43078333	0.43078333	0.43078333	0.43078333	0.43078333	0.43078333	0.43078333	0.43078333	0.43078333	0.43078333	0.43078333	0.43078333	0.43078333	0.43078333	0.43078333	0.43078333
999.mp3	0.43281353	0.43281353	0.43281353	0.43281353	0.43281353	0.43281353	0.43281353	0.43281353	0.43281353	0.43281353	0.43281353	0.43281353	0.43281353	0.43281353	0.43281353	0.43281353	0.43281353	0.43281353	0.43281353	0.43281353	0.43281353	0.43281353	0.43281353	0.43281353	0.43281353	0.43281353	0.43281353	0.43281353	0.43281353	0.43281353	0.43281353	0.43281353	0.43281353	0.43281353	0.43281353	0.43281353	0.43281353	0.43281353	0.43281353	0.43281353	0.43281353	0.43281353	0.43281353	0.43281353	0.43281353	0.43281353	0.43281353	0.43281353	0.43281353
1000.mp3	0.432549	0.432549	0.432549	0.432549	0.432549	0.432549	0.432549	0.432549	0.432549	0.432549	0.432549	0.432549	0.432549	0.432549	0.432549	0.432549	0.432549	0.432549	0.432549	0.432549	0.432549	0.432549	0.432549	0.432549	0.432549	0.432549	0.432549	0.432549	0.432549	0.432549	0.432549	0.432549	0.432549	0.432549	0.432549	0.432549	0.432549	0.432549	0.432549	0.432549	0.432549	0.432549	0.432549	0.432549	0.432549	0.432549	0.432549	0.432549	0.432549
1001.mp3	0.60027134	0.60027134	0.60027134	0.60027134	0.60027134	0.60027134	0.60027134	0.60027134	0.60027134	0.60027134	0.60027134	0.60027134	0.60027134	0.60027134	0.60027134	0.60027134	0.60027134	0.60027134	0.60027134	0.60027134	0.60027134	0.60027134	0.60027134	0.60027134	0.60027134	0.60027134	0.60027134	0.60027134	0.60027134	0.60027134	0.60027134	0.60027134	0.60027134	0.60027134	0.60027134	0.60027134	0.60027134	0.60027134	0.60027134	0.60027134	0.60027134	0.60027134	0.60027134	0.60027134	0.60027134	0.60027134	0.60027134	0.60027134	0.60027134
1002.mp3	0.3291702	0.3291702	0.3291702	0.3291702	0.3291702	0.3291702	0.3291702	0.3291702	0.3291702	0.3291702	0.3291702	0.3291702	0.3291702	0.3291702	0.3291702	0.3291702	0.3291702	0.3291702	0.3291702	0.3291702	0.3291702	0.3291702	0.3291702	0.3291702	0.3291702	0.3291702	0.3291702	0.3291702	0.3291702	0.3291702	0.3291702	0.3291702	0.3291702	0.3291702	0.3291702	0.3291702	0.3291702	0.3291702	0.3291702	0.3291702	0.3291702	0.3291702	0.3291702	0.3291702	0.3291702	0.3291702	0.3291702	0.3291702	0.3291702
1003.mp3	0.6833329	0.6833329	0.6833329	0.6833329	0.6833329	0.6833329	0.6833329	0.6833329	0.6833329	0.6833329	0.6833329	0.6833329	0.6833329	0.6833329	0.6833329	0.6833329	0.6833329	0.6833329	0.6833329	0.6833329	0.6833329	0.6833329	0.6833329	0.6833329	0.6833329	0.6833329	0.6833329	0.6833329	0.6833329	0.6833329	0.6833329	0.6833329	0.6833329	0.6833329	0.6833329	0.6833329	0.6833329	0.6833329	0.6833329	0.6833329	0.6833329	0.6833329	0.6833329	0.6833329	0.6833329	0.6833329	0.6833329	0.6833329	0.6833329
1004.mp3	0.48839903	0.48839903	0.48839903	0.48839903	0.48839903	0.48839903	0.48839903	0.48839903	0.48839903	0.48839903	0.48839903	0.48839903	0.48839903	0.48839903	0.48839903	0.48839903	0.48839903	0.48839903	0.48839903	0.48839903	0.48839903	0.48839903	0.48839903	0.48839903	0.48839903	0.48839903	0.48839903	0.48839903	0.48839903	0.48839903	0.48839903	0.48839903	0.48839903	0.48839903	0.48839903	0.48839903	0.48839903	0.48839903	0.48839903	0.48839903	0.48839903	0.48839903	0.48839903	0.48839903	0.48839903	0.48839903	0.48839903	0.48839903	0.48839903
1005.mp3	0.59913874	0.59913874	0.59913874	0.59913874	0.59913874	0.59913874	0.59913874	0.59913874	0.59913874	0.59913874	0.59913874	0.59913874	0.59913874	0.59913874	0.59913874	0.59913874	0.59913874	0.59913874	0.59913874	0.59913874	0.59913874	0.59913874	0.59913874	0.59913874	0.59913874	0.59913874	0.59913874	0.59913874	0.59913874	0.59913874	0.59913874	0.59913874	0.59913874	0.59913874	0.59913874	0.59913874	0.59913874	0.59913874	0.59913874	0.59913874	0.59913874	0.59913874	0.59913874	0.59913874	0.59913874	0.59913874	0.59913874	0.59913874	0.59913874
1006.mp3	0.59642196	0.59642196	0.59642196	0.59642196	0.59642196	0.59642196	0.59642196	0.59642196	0.59642196	0.59642196	0.59642196	0.59642196	0.59642196	0.59642196	0.59642196	0.59642196	0.59642196	0.59642196	0.59642196	0.59642196	0.59642196	0.59642196	0.59642196	0.59642196	0.59642196	0.59642196	0.59642196	0.59642196	0.59642196	0.59642196	0.59642196	0.59642196	0.59642196	0.59642196	0.59642196	0.59642196	0.59642196	0.59642196	0.59642196	0.59642196	0.59642196	0.59642196	0.59642196	0.59642196	0.59642196	0.59642196	0.59642196	0.59642196	0.59642196
1007.mp3	0.6463064	0.6463064	0.6463064	0.6463064	0.6463064	0.6463064	0.6463064	0.6463064	0.6463064	0.6463064	0.6463064	0.6463064	0.6463064	0.6463064	0.6463064	0.6463064	0.6463064	0.6463064	0.6463064	0.6463064	0.6463064	0.6463064	0.6463064	0.6463064	0.6463064	0.6463064	0.6463064	0.6463064	0.6463064	0.6463064	0.6463064	0.6463064	0.6463064	0.6463064	0.6463064	0.6463064	0.6463064	0.6463064	0.6463064	0.6463064	0.6463064	0.6463064	0.6463064	0.6463064	0.6463064	0.6463064	0.6463064	0.6463064	0.6463064
1008.mp3	0.6787579	0.6787579	0.6787579	0.6787579	0.6787579	0.6787579	0.6787579	0.6787579	0.6787579	0.6787579	0.6787579	0.6787579	0.6787579	0.6787579	0.6787579	0.6787579	0.6787579	0.6787579	0.6787579	0.6787579	0.6787579	0.6787579	0.6787579	0.6787579	0.6787579	0.6787579	0.6787579	0.6787579	0.6787579	0.6787579	0.6787579	0.6787579	0.6787579	0.6787579	0.6787579	0.6787579	0.6787579	0.6787579	0.6787579	0.6787579	0.6787579	0.6787579	0.6787579	0.6787579	0.6787579	0.6787579	0.6787579	0.6787579	0.6787579
1009.mp3	0.621014	0.621014	0.621014	0.621014	0.621014	0.621014	0.621014	0.621014	0.621014	0.621014	0.621014	0.621014	0.621014	0.621014	0.621014	0.621014	0.621014	0.621014	0.621014	0.621014	0.621014	0.621014	0.621014	0.621014	0.621014	0.621014	0.621014	0.621014	0.621014	0.621014	0.621014	0.621014	0.621014	0.621014	0.621014	0.621014	0.621014	0.621014	0.621014	0.621014	0.621014	0.621014	0.621014	0.621014	0.621014	0.621014	0.621014	0.621014	0.621014
1010.mp3	0.54604584	0.54604584	0.54604584	0.54604584	0.54604584	0.54604584	0.54604584	0.54604584	0.54604584	0.54604584	0.54604584	0.54604584	0.54604584	0.54604584	0.54604584	0.54604584	0.54604584	0.54604584	0.54604584	0.54604584	0.54604584	0.54604584	0.54604584	0.54604584	0.54604584	0.54604584	0.54604584	0.54604584	0.54604584	0.54604584	0.54604584	0.54604584	0.54604584	0.54604584	0.54604584	0.54604584	0.54604584	0.54604584	0.54604584	0.54604584	0.54604584	0.54604584	0.54604584	0.54604584	0.54604584	0.54604584	0.54604584	0.54604584	0.54604584
[truncated: 990 more rows]
[truncated: 12 more columns]
