# Supplementary material for: Music-induced emotion flow modeling by ENMI Network
Source: PLoS One. 2024 Oct 21;19(10):e0297712. doi: 10.1371/journal.pone.0297712 (PMC11493256; doi:10.1371/journal.pone.0297712)
Supplement: S1 File — (ZIP) [file pone.0297712.s001.zip › minimal dataset/Emomusic dataset/Music features/feature_2.csv]

SongNumber	Feature_30	Feature_31	Feature_32	Feature_33	Feature_34	Feature_35	Feature_36	Feature_37	Feature_38	Feature_39	Feature_40	Feature_41	Feature_42	Feature_43	Feature_44	Feature_45	Feature_46	Feature_47	Feature_48	Feature_49	Feature_50	Feature_51	Feature_52	Feature_53	Feature_54	Feature_55	Feature_56	Feature_57	Feature_58	Feature_59	Feature_60	Feature_61	Feature_62	Feature_63	Feature_64	Feature_65	Feature_66	Feature_67	Feature_68	Feature_69	Feature_70	Feature_71	Feature_72	Feature_73	Feature_74	Feature_75	Feature_76	Feature_77	Feature_78
2.mp3	0.050433014	0.050433014	0.050433014	0.050433014	0.050433014	0.050433014	0.050433014	0.050433014	0.050433014	0.050433014	0.050433014	0.050433014	0.050433014	0.050433014	0.050433014	0.050433014	0.050433014	0.050433014	0.050433014	0.050433014	0.050433014	0.050433014	0.050433014	0.050433014	0.050433014	0.050433014	0.050433014	0.050433014	0.050433014	0.050433014	0.050433014	0.050433014	0.050433014	0.050433014	0.050433014	0.050433014	0.050433014	0.050433014	0.050433014	0.050433014	0.050433014	0.050433014	0.050433014	0.050433014	0.050433014	0.050433014	0.050433014	0.050433014	0.050433014
3.mp3	0.1018064	0.1018064	0.1018064	0.1018064	0.1018064	0.1018064	0.1018064	0.1018064	0.1018064	0.1018064	0.1018064	0.1018064	0.1018064	0.1018064	0.1018064	0.1018064	0.1018064	0.1018064	0.1018064	0.1018064	0.1018064	0.1018064	0.1018064	0.1018064	0.1018064	0.1018064	0.1018064	0.1018064	0.1018064	0.1018064	0.1018064	0.1018064	0.1018064	0.1018064	0.1018064	0.1018064	0.1018064	0.1018064	0.1018064	0.1018064	0.1018064	0.1018064	0.1018064	0.1018064	0.1018064	0.1018064	0.1018064	0.1018064	0.1018064
4.mp3	-0.17858131	-0.17858131	-0.17858131	-0.17858131	-0.17858131	-0.17858131	-0.17858131	-0.17858131	-0.17858131	-0.17858131	-0.17858131	-0.17858131	-0.17858131	-0.17858131	-0.17858131	-0.17858131	-0.17858131	-0.17858131	-0.17858131	-0.17858131	-0.17858131	-0.17858131	-0.17858131	-0.17858131	-0.17858131	-0.17858131	-0.17858131	-0.17858131	-0.17858131	-0.17858131	-0.17858131	-0.17858131	-0.17858131	-0.17858131	-0.17858131	-0.17858131	-0.17858131	-0.17858131	-0.17858131	-0.17858131	-0.17858131	-0.17858131	-0.17858131	-0.17858131	-0.17858131	-0.17858131	-0.17858131	-0.17858131	-0.17858131
5.mp3	0.13850798	0.13850798	0.13850798	0.13850798	0.13850798	0.13850798	0.13850798	0.13850798	0.13850798	0.13850798	0.13850798	0.13850798	0.13850798	0.13850798	0.13850798	0.13850798	0.13850798	0.13850798	0.13850798	0.13850798	0.13850798	0.13850798	0.13850798	0.13850798	0.13850798	0.13850798	0.13850798	0.13850798	0.13850798	0.13850798	0.13850798	0.13850798	0.13850798	0.13850798	0.13850798	0.13850798	0.13850798	0.13850798	0.13850798	0.13850798	0.13850798	0.13850798	0.13850798	0.13850798	0.13850798	0.13850798	0.13850798	0.13850798	0.13850798
7.mp3	0.14167583	0.14167583	0.14167583	0.14167583	0.14167583	0.14167583	0.14167583	0.14167583	0.14167583	0.14167583	0.14167583	0.14167583	0.14167583	0.14167583	0.14167583	0.14167583	0.14167583	0.14167583	0.14167583	0.14167583	0.14167583	0.14167583	0.14167583	0.14167583	0.14167583	0.14167583	0.14167583	0.14167583	0.14167583	0.14167583	0.14167583	0.14167583	0.14167583	0.14167583	0.14167583	0.14167583	0.14167583	0.14167583	0.14167583	0.14167583	0.14167583	0.14167583	0.14167583	0.14167583	0.14167583	0.14167583	0.14167583	0.14167583	0.14167583
8.mp3	-0.00250544	-0.00250544	-0.00250544	-0.00250544	-0.00250544	-0.00250544	-0.00250544	-0.00250544	-0.00250544	-0.00250544	-0.00250544	-0.00250544	-0.00250544	-0.00250544	-0.00250544	-0.00250544	-0.00250544	-0.00250544	-0.00250544	-0.00250544	-0.00250544	-0.00250544	-0.00250544	-0.00250544	-0.00250544	-0.00250544	-0.00250544	-0.00250544	-0.00250544	-0.00250544	-0.00250544	-0.00250544	-0.00250544	-0.00250544	-0.00250544	-0.00250544	-0.00250544	-0.00250544	-0.00250544	-0.00250544	-0.00250544	-0.00250544	-0.00250544	-0.00250544	-0.00250544	-0.00250544	-0.00250544	-0.00250544	-0.00250544
10.mp3	0.015756402	0.015756402	0.015756402	0.015756402	0.015756402	0.015756402	0.015756402	0.015756402	0.015756402	0.015756402	0.015756402	0.015756402	0.015756402	0.015756402	0.015756402	0.015756402	0.015756402	0.015756402	0.015756402	0.015756402	0.015756402	0.015756402	0.015756402	0.015756402	0.015756402	0.015756402	0.015756402	0.015756402	0.015756402	0.015756402	0.015756402	0.015756402	0.015756402	0.015756402	0.015756402	0.015756402	0.015756402	0.015756402	0.015756402	0.015756402	0.015756402	0.015756402	0.015756402	0.015756402	0.015756402	0.015756402	0.015756402	0.015756402	0.015756402
12.mp3	0.12502699	0.12502699	0.12502699	0.12502699	0.12502699	0.12502699	0.12502699	0.12502699	0.12502699	0.12502699	0.12502699	0.12502699	0.12502699	0.12502699	0.12502699	0.12502699	0.12502699	0.12502699	0.12502699	0.12502699	0.12502699	0.12502699	0.12502699	0.12502699	0.12502699	0.12502699	0.12502699	0.12502699	0.12502699	0.12502699	0.12502699	0.12502699	0.12502699	0.12502699	0.12502699	0.12502699	0.12502699	0.12502699	0.12502699	0.12502699	0.12502699	0.12502699	0.12502699	0.12502699	0.12502699	0.12502699	0.12502699	0.12502699	0.12502699
13.mp3	0.10286279	0.10286279	0.10286279	0.10286279	0.10286279	0.10286279	0.10286279	0.10286279	0.10286279	0.10286279	0.10286279	0.10286279	0.10286279	0.10286279	0.10286279	0.10286279	0.10286279	0.10286279	0.10286279	0.10286279	0.10286279	0.10286279	0.10286279	0.10286279	0.10286279	0.10286279	0.10286279	0.10286279	0.10286279	0.10286279	0.10286279	0.10286279	0.10286279	0.10286279	0.10286279	0.10286279	0.10286279	0.10286279	0.10286279	0.10286279	0.10286279	0.10286279	0.10286279	0.10286279	0.10286279	0.10286279	0.10286279	0.10286279	0.10286279
17.mp3	0.10343267	0.10343267	0.10343267	0.10343267	0.10343267	0.10343267	0.10343267	0.10343267	0.10343267	0.10343267	0.10343267	0.10343267	0.10343267	0.10343267	0.10343267	0.10343267	0.10343267	0.10343267	0.10343267	0.10343267	0.10343267	0.10343267	0.10343267	0.10343267	0.10343267	0.10343267	0.10343267	0.10343267	0.10343267	0.10343267	0.10343267	0.10343267	0.10343267	0.10343267	0.10343267	0.10343267	0.10343267	0.10343267	0.10343267	0.10343267	0.10343267	0.10343267	0.10343267	0.10343267	0.10343267	0.10343267	0.10343267	0.10343267	0.10343267
18.mp3	0.083933175	0.083933175	0.083933175	0.083933175	0.083933175	0.083933175	0.083933175	0.083933175	0.083933175	0.083933175	0.083933175	0.083933175	0.083933175	0.083933175	0.083933175	0.083933175	0.083933175	0.083933175	0.083933175	0.083933175	0.083933175	0.083933175	0.083933175	0.083933175	0.083933175	0.083933175	0.083933175	0.083933175	0.083933175	0.083933175	0.083933175	0.083933175	0.083933175	0.083933175	0.083933175	0.083933175	0.083933175	0.083933175	0.083933175	0.083933175	0.083933175	0.083933175	0.083933175	0.083933175	0.083933175	0.083933175	0.083933175	0.083933175	0.083933175
19.mp3	-0.020013917	-0.020013917	-0.020013917	-0.020013917	-0.020013917	-0.020013917	-0.020013917	-0.020013917	-0.020013917	-0.020013917	-0.020013917	-0.020013917	-0.020013917	-0.020013917	-0.020013917	-0.020013917	-0.020013917	-0.020013917	-0.020013917	-0.020013917	-0.020013917	-0.020013917	-0.020013917	-0.020013917	-0.020013917	-0.020013917	-0.020013917	-0.020013917	-0.020013917	-0.020013917	-0.020013917	-0.020013917	-0.020013917	-0.020013917	-0.020013917	-0.020013917	-0.020013917	-0.020013917	-0.020013917	-0.020013917	-0.020013917	-0.020013917	-0.020013917	-0.020013917	-0.020013917	-0.020013917	-0.020013917	-0.020013917	-0.020013917
20.mp3	0.07778079	0.07778079	0.07778079	0.07778079	0.07778079	0.07778079	0.07778079	0.07778079	0.07778079	0.07778079	0.07778079	0.07778079	0.07778079	0.07778079	0.07778079	0.07778079	0.07778079	0.07778079	0.07778079	0.07778079	0.07778079	0.07778079	0.07778079	0.07778079	0.07778079	0.07778079	0.07778079	0.07778079	0.07778079	0.07778079	0.07778079	0.07778079	0.07778079	0.07778079	0.07778079	0.07778079	0.07778079	0.07778079	0.07778079	0.07778079	0.07778079	0.07778079	0.07778079	0.07778079	0.07778079	0.07778079	0.07778079	0.07778079	0.07778079
21.mp3	0.09470439	0.09470439	0.09470439	0.09470439	0.09470439	0.09470439	0.09470439	0.09470439	0.09470439	0.09470439	0.09470439	0.09470439	0.09470439	0.09470439	0.09470439	0.09470439	0.09470439	0.09470439	0.09470439	0.09470439	0.09470439	0.09470439	0.09470439	0.09470439	0.09470439	0.09470439	0.09470439	0.09470439	0.09470439	0.09470439	0.09470439	0.09470439	0.09470439	0.09470439	0.09470439	0.09470439	0.09470439	0.09470439	0.09470439	0.09470439	0.09470439	0.09470439	0.09470439	0.09470439	0.09470439	0.09470439	0.09470439	0.09470439	0.09470439
22.mp3	-0.014525559	-0.014525559	-0.014525559	-0.014525559	-0.014525559	-0.014525559	-0.014525559	-0.014525559	-0.014525559	-0.014525559	-0.014525559	-0.014525559	-0.014525559	-0.014525559	-0.014525559	-0.014525559	-0.014525559	-0.014525559	-0.014525559	-0.014525559	-0.014525559	-0.014525559	-0.014525559	-0.014525559	-0.014525559	-0.014525559	-0.014525559	-0.014525559	-0.014525559	-0.014525559	-0.014525559	-0.014525559	-0.014525559	-0.014525559	-0.014525559	-0.014525559	-0.014525559	-0.014525559	-0.014525559	-0.014525559	-0.014525559	-0.014525559	-0.014525559	-0.014525559	-0.014525559	-0.014525559	-0.014525559	-0.014525559	-0.014525559
24.mp3	0.012113672	0.012113672	0.012113672	0.012113672	0.012113672	0.012113672	0.012113672	0.012113672	0.012113672	0.012113672	0.012113672	0.012113672	0.012113672	0.012113672	0.012113672	0.012113672	0.012113672	0.012113672	0.012113672	0.012113672	0.012113672	0.012113672	0.012113672	0.012113672	0.012113672	0.012113672	0.012113672	0.012113672	0.012113672	0.012113672	0.012113672	0.012113672	0.012113672	0.012113672	0.012113672	0.012113672	0.012113672	0.012113672	0.012113672	0.012113672	0.012113672	0.012113672	0.012113672	0.012113672	0.012113672	0.012113672	0.012113672	0.012113672	0.012113672
25.mp3	0.035374176	0.035374176	0.035374176	0.035374176	0.035374176	0.035374176	0.035374176	0.035374176	0.035374176	0.035374176	0.035374176	0.035374176	0.035374176	0.035374176	0.035374176	0.035374176	0.035374176	0.035374176	0.035374176	0.035374176	0.035374176	0.035374176	0.035374176	0.035374176	0.035374176	0.035374176	0.035374176	0.035374176	0.035374176	0.035374176	0.035374176	0.035374176	0.035374176	0.035374176	0.035374176	0.035374176	0.035374176	0.035374176	0.035374176	0.035374176	0.035374176	0.035374176	0.035374176	0.035374176	0.035374176	0.035374176	0.035374176	0.035374176	0.035374176
31.mp3	0.17407945	0.17407945	0.17407945	0.17407945	0.17407945	0.17407945	0.17407945	0.17407945	0.17407945	0.17407945	0.17407945	0.17407945	0.17407945	0.17407945	0.17407945	0.17407945	0.17407945	0.17407945	0.17407945	0.17407945	0.17407945	0.17407945	0.17407945	0.17407945	0.17407945	0.17407945	0.17407945	0.17407945	0.17407945	0.17407945	0.17407945	0.17407945	0.17407945	0.17407945	0.17407945	0.17407945	0.17407945	0.17407945	0.17407945	0.17407945	0.17407945	0.17407945	0.17407945	0.17407945	0.17407945	0.17407945	0.17407945	0.17407945	0.17407945
32.mp3	0.055735838	0.055735838	0.055735838	0.055735838	0.055735838	0.055735838	0.055735838	0.055735838	0.055735838	0.055735838	0.055735838	0.055735838	0.055735838	0.055735838	0.055735838	0.055735838	0.055735838	0.055735838	0.055735838	0.055735838	0.055735838	0.055735838	0.055735838	0.055735838	0.055735838	0.055735838	0.055735838	0.055735838	0.055735838	0.055735838	0.055735838	0.055735838	0.055735838	0.055735838	0.055735838	0.055735838	0.055735838	0.055735838	0.055735838	0.055735838	0.055735838	0.055735838	0.055735838	0.055735838	0.055735838	0.055735838	0.055735838	0.055735838	0.055735838
35.mp3	0.07321601	0.07321601	0.07321601	0.07321601	0.07321601	0.07321601	0.07321601	0.07321601	0.07321601	0.07321601	0.07321601	0.07321601	0.07321601	0.07321601	0.07321601	0.07321601	0.07321601	0.07321601	0.07321601	0.07321601	0.07321601	0.07321601	0.07321601	0.07321601	0.07321601	0.07321601	0.07321601	0.07321601	0.07321601	0.07321601	0.07321601	0.07321601	0.07321601	0.07321601	0.07321601	0.07321601	0.07321601	0.07321601	0.07321601	0.07321601	0.07321601	0.07321601	0.07321601	0.07321601	0.07321601	0.07321601	0.07321601	0.07321601	0.07321601
37.mp3	-0.054072898	-0.054072898	-0.054072898	-0.054072898	-0.054072898	-0.054072898	-0.054072898	-0.054072898	-0.054072898	-0.054072898	-0.054072898	-0.054072898	-0.054072898	-0.054072898	-0.054072898	-0.054072898	-0.054072898	-0.054072898	-0.054072898	-0.054072898	-0.054072898	-0.054072898	-0.054072898	-0.054072898	-0.054072898	-0.054072898	-0.054072898	-0.054072898	-0.054072898	-0.054072898	-0.054072898	-0.054072898	-0.054072898	-0.054072898	-0.054072898	-0.054072898	-0.054072898	-0.054072898	-0.054072898	-0.054072898	-0.054072898	-0.054072898	-0.054072898	-0.054072898	-0.054072898	-0.054072898	-0.054072898	-0.054072898	-0.054072898
39.mp3	0.28451166	0.28451166	0.28451166	0.28451166	0.28451166	0.28451166	0.28451166	0.28451166	0.28451166	0.28451166	0.28451166	0.28451166	0.28451166	0.28451166	0.28451166	0.28451166	0.28451166	0.28451166	0.28451166	0.28451166	0.28451166	0.28451166	0.28451166	0.28451166	0.28451166	0.28451166	0.28451166	0.28451166	0.28451166	0.28451166	0.28451166	0.28451166	0.28451166	0.28451166	0.28451166	0.28451166	0.28451166	0.28451166	0.28451166	0.28451166	0.28451166	0.28451166	0.28451166	0.28451166	0.28451166	0.28451166	0.28451166	0.28451166	0.28451166
40.mp3	0.14489676	0.14489676	0.14489676	0.14489676	0.14489676	0.14489676	0.14489676	0.14489676	0.14489676	0.14489676	0.14489676	0.14489676	0.14489676	0.14489676	0.14489676	0.14489676	0.14489676	0.14489676	0.14489676	0.14489676	0.14489676	0.14489676	0.14489676	0.14489676	0.14489676	0.14489676	0.14489676	0.14489676	0.14489676	0.14489676	0.14489676	0.14489676	0.14489676	0.14489676	0.14489676	0.14489676	0.14489676	0.14489676	0.14489676	0.14489676	0.14489676	0.14489676	0.14489676	0.14489676	0.14489676	0.14489676	0.14489676	0.14489676	0.14489676
41.mp3	0.1279976	0.1279976	0.1279976	0.1279976	0.1279976	0.1279976	0.1279976	0.1279976	0.1279976	0.1279976	0.1279976	0.1279976	0.1279976	0.1279976	0.1279976	0.1279976	0.1279976	0.1279976	0.1279976	0.1279976	0.1279976	0.1279976	0.1279976	0.1279976	0.1279976	0.1279976	0.1279976	0.1279976	0.1279976	0.1279976	0.1279976	0.1279976	0.1279976	0.1279976	0.1279976	0.1279976	0.1279976	0.1279976	0.1279976	0.1279976	0.1279976	0.1279976	0.1279976	0.1279976	0.1279976	0.1279976	0.1279976	0.1279976	0.1279976
42.mp3	0.066872925	0.066872925	0.066872925	0.066872925	0.066872925	0.066872925	0.066872925	0.066872925	0.066872925	0.066872925	0.066872925	0.066872925	0.066872925	0.066872925	0.066872925	0.066872925	0.066872925	0.066872925	0.066872925	0.066872925	0.066872925	0.066872925	0.066872925	0.066872925	0.066872925	0.066872925	0.066872925	0.066872925	0.066872925	0.066872925	0.066872925	0.066872925	0.066872925	0.066872925	0.066872925	0.066872925	0.066872925	0.066872925	0.066872925	0.066872925	0.066872925	0.066872925	0.066872925	0.066872925	0.066872925	0.066872925	0.066872925	0.066872925	0.066872925
43.mp3	0.24332665	0.24332665	0.24332665	0.24332665	0.24332665	0.24332665	0.24332665	0.24332665	0.24332665	0.24332665	0.24332665	0.24332665	0.24332665	0.24332665	0.24332665	0.24332665	0.24332665	0.24332665	0.24332665	0.24332665	0.24332665	0.24332665	0.24332665	0.24332665	0.24332665	0.24332665	0.24332665	0.24332665	0.24332665	0.24332665	0.24332665	0.24332665	0.24332665	0.24332665	0.24332665	0.24332665	0.24332665	0.24332665	0.24332665	0.24332665	0.24332665	0.24332665	0.24332665	0.24332665	0.24332665	0.24332665	0.24332665	0.24332665	0.24332665
44.mp3	0.22491136	0.22491136	0.22491136	0.22491136	0.22491136	0.22491136	0.22491136	0.22491136	0.22491136	0.22491136	0.22491136	0.22491136	0.22491136	0.22491136	0.22491136	0.22491136	0.22491136	0.22491136	0.22491136	0.22491136	0.22491136	0.22491136	0.22491136	0.22491136	0.22491136	0.22491136	0.22491136	0.22491136	0.22491136	0.22491136	0.22491136	0.22491136	0.22491136	0.22491136	0.22491136	0.22491136	0.22491136	0.22491136	0.22491136	0.22491136	0.22491136	0.22491136	0.22491136	0.22491136	0.22491136	0.22491136	0.22491136	0.22491136	0.22491136
45.mp3	0.13622917	0.13622917	0.13622917	0.13622917	0.13622917	0.13622917	0.13622917	0.13622917	0.13622917	0.13622917	0.13622917	0.13622917	0.13622917	0.13622917	0.13622917	0.13622917	0.13622917	0.13622917	0.13622917	0.13622917	0.13622917	0.13622917	0.13622917	0.13622917	0.13622917	0.13622917	0.13622917	0.13622917	0.13622917	0.13622917	0.13622917	0.13622917	0.13622917	0.13622917	0.13622917	0.13622917	0.13622917	0.13622917	0.13622917	0.13622917	0.13622917	0.13622917	0.13622917	0.13622917	0.13622917	0.13622917	0.13622917	0.13622917	0.13622917
46.mp3	0.09106664	0.09106664	0.09106664	0.09106664	0.09106664	0.09106664	0.09106664	0.09106664	0.09106664	0.09106664	0.09106664	0.09106664	0.09106664	0.09106664	0.09106664	0.09106664	0.09106664	0.09106664	0.09106664	0.09106664	0.09106664	0.09106664	0.09106664	0.09106664	0.09106664	0.09106664	0.09106664	0.09106664	0.09106664	0.09106664	0.09106664	0.09106664	0.09106664	0.09106664	0.09106664	0.09106664	0.09106664	0.09106664	0.09106664	0.09106664	0.09106664	0.09106664	0.09106664	0.09106664	0.09106664	0.09106664	0.09106664	0.09106664	0.09106664
47.mp3	0.13609113	0.13609113	0.13609113	0.13609113	0.13609113	0.13609113	0.13609113	0.13609113	0.13609113	0.13609113	0.13609113	0.13609113	0.13609113	0.13609113	0.13609113	0.13609113	0.13609113	0.13609113	0.13609113	0.13609113	0.13609113	0.13609113	0.13609113	0.13609113	0.13609113	0.13609113	0.13609113	0.13609113	0.13609113	0.13609113	0.13609113	0.13609113	0.13609113	0.13609113	0.13609113	0.13609113	0.13609113	0.13609113	0.13609113	0.13609113	0.13609113	0.13609113	0.13609113	0.13609113	0.13609113	0.13609113	0.13609113	0.13609113	0.13609113
48.mp3	0.055715047	0.055715047	0.055715047	0.055715047	0.055715047	0.055715047	0.055715047	0.055715047	0.055715047	0.055715047	0.055715047	0.055715047	0.055715047	0.055715047	0.055715047	0.055715047	0.055715047	0.055715047	0.055715047	0.055715047	0.055715047	0.055715047	0.055715047	0.055715047	0.055715047	0.055715047	0.055715047	0.055715047	0.055715047	0.055715047	0.055715047	0.055715047	0.055715047	0.055715047	0.055715047	0.055715047	0.055715047	0.055715047	0.055715047	0.055715047	0.055715047	0.055715047	0.055715047	0.055715047	0.055715047	0.055715047	0.055715047	0.055715047	0.055715047
49.mp3	0.17589635	0.17589635	0.17589635	0.17589635	0.17589635	0.17589635	0.17589635	0.17589635	0.17589635	0.17589635	0.17589635	0.17589635	0.17589635	0.17589635	0.17589635	0.17589635	0.17589635	0.17589635	0.17589635	0.17589635	0.17589635	0.17589635	0.17589635	0.17589635	0.17589635	0.17589635	0.17589635	0.17589635	0.17589635	0.17589635	0.17589635	0.17589635	0.17589635	0.17589635	0.17589635	0.17589635	0.17589635	0.17589635	0.17589635	0.17589635	0.17589635	0.17589635	0.17589635	0.17589635	0.17589635	0.17589635	0.17589635	0.17589635	0.17589635
50.mp3	0.31627676	0.31627676	0.31627676	0.31627676	0.31627676	0.31627676	0.31627676	0.31627676	0.31627676	0.31627676	0.31627676	0.31627676	0.31627676	0.31627676	0.31627676	0.31627676	0.31627676	0.31627676	0.31627676	0.31627676	0.31627676	0.31627676	0.31627676	0.31627676	0.31627676	0.31627676	0.31627676	0.31627676	0.31627676	0.31627676	0.31627676	0.31627676	0.31627676	0.31627676	0.31627676	0.31627676	0.31627676	0.31627676	0.31627676	0.31627676	0.31627676	0.31627676	0.31627676	0.31627676	0.31627676	0.31627676	0.31627676	0.31627676	0.31627676
51.mp3	-0.056503	-0.056503	-0.056503	-0.056503	-0.056503	-0.056503	-0.056503	-0.056503	-0.056503	-0.056503	-0.056503	-0.056503	-0.056503	-0.056503	-0.056503	-0.056503	-0.056503	-0.056503	-0.056503	-0.056503	-0.056503	-0.056503	-0.056503	-0.056503	-0.056503	-0.056503	-0.056503	-0.056503	-0.056503	-0.056503	-0.056503	-0.056503	-0.056503	-0.056503	-0.056503	-0.056503	-0.056503	-0.056503	-0.056503	-0.056503	-0.056503	-0.056503	-0.056503	-0.056503	-0.056503	-0.056503	-0.056503	-0.056503	-0.056503
52.mp3	0.108150095	0.108150095	0.108150095	0.108150095	0.108150095	0.108150095	0.108150095	0.108150095	0.108150095	0.108150095	0.108150095	0.108150095	0.108150095	0.108150095	0.108150095	0.108150095	0.108150095	0.108150095	0.108150095	0.108150095	0.108150095	0.108150095	0.108150095	0.108150095	0.108150095	0.108150095	0.108150095	0.108150095	0.108150095	0.108150095	0.108150095	0.108150095	0.108150095	0.108150095	0.108150095	0.108150095	0.108150095	0.108150095	0.108150095	0.108150095	0.108150095	0.108150095	0.108150095	0.108150095	0.108150095	0.108150095	0.108150095	0.108150095	0.108150095
53.mp3	0.01936711	0.01936711	0.01936711	0.01936711	0.01936711	0.01936711	0.01936711	0.01936711	0.01936711	0.01936711	0.01936711	0.01936711	0.01936711	0.01936711	0.01936711	0.01936711	0.01936711	0.01936711	0.01936711	0.01936711	0.01936711	0.01936711	0.01936711	0.01936711	0.01936711	0.01936711	0.01936711	0.01936711	0.01936711	0.01936711	0.01936711	0.01936711	0.01936711	0.01936711	0.01936711	0.01936711	0.01936711	0.01936711	0.01936711	0.01936711	0.01936711	0.01936711	0.01936711	0.01936711	0.01936711	0.01936711	0.01936711	0.01936711	0.01936711
54.mp3	0.10183318	0.10183318	0.10183318	0.10183318	0.10183318	0.10183318	0.10183318	0.10183318	0.10183318	0.10183318	0.10183318	0.10183318	0.10183318	0.10183318	0.10183318	0.10183318	0.10183318	0.10183318	0.10183318	0.10183318	0.10183318	0.10183318	0.10183318	0.10183318	0.10183318	0.10183318	0.10183318	0.10183318	0.10183318	0.10183318	0.10183318	0.10183318	0.10183318	0.10183318	0.10183318	0.10183318	0.10183318	0.10183318	0.10183318	0.10183318	0.10183318	0.10183318	0.10183318	0.10183318	0.10183318	0.10183318	0.10183318	0.10183318	0.10183318
55.mp3	0.08053577	0.08053577	0.08053577	0.08053577	0.08053577	0.08053577	0.08053577	0.08053577	0.08053577	0.08053577	0.08053577	0.08053577	0.08053577	0.08053577	0.08053577	0.08053577	0.08053577	0.08053577	0.08053577	0.08053577	0.08053577	0.08053577	0.08053577	0.08053577	0.08053577	0.08053577	0.08053577	0.08053577	0.08053577	0.08053577	0.08053577	0.08053577	0.08053577	0.08053577	0.08053577	0.08053577	0.08053577	0.08053577	0.08053577	0.08053577	0.08053577	0.08053577	0.08053577	0.08053577	0.08053577	0.08053577	0.08053577	0.08053577	0.08053577
56.mp3	0.043913703	0.043913703	0.043913703	0.043913703	0.043913703	0.043913703	0.043913703	0.043913703	0.043913703	0.043913703	0.043913703	0.043913703	0.043913703	0.043913703	0.043913703	0.043913703	0.043913703	0.043913703	0.043913703	0.043913703	0.043913703	0.043913703	0.043913703	0.043913703	0.043913703	0.043913703	0.043913703	0.043913703	0.043913703	0.043913703	0.043913703	0.043913703	0.043913703	0.043913703	0.043913703	0.043913703	0.043913703	0.043913703	0.043913703	0.043913703	0.043913703	0.043913703	0.043913703	0.043913703	0.043913703	0.043913703	0.043913703	0.043913703	0.043913703
58.mp3	0.119806185	0.119806185	0.119806185	0.119806185	0.119806185	0.119806185	0.119806185	0.119806185	0.119806185	0.119806185	0.119806185	0.119806185	0.119806185	0.119806185	0.119806185	0.119806185	0.119806185	0.119806185	0.119806185	0.119806185	0.119806185	0.119806185	0.119806185	0.119806185	0.119806185	0.119806185	0.119806185	0.119806185	0.119806185	0.119806185	0.119806185	0.119806185	0.119806185	0.119806185	0.119806185	0.119806185	0.119806185	0.119806185	0.119806185	0.119806185	0.119806185	0.119806185	0.119806185	0.119806185	0.119806185	0.119806185	0.119806185	0.119806185	0.119806185
59.mp3	0.08884384	0.08884384	0.08884384	0.08884384	0.08884384	0.08884384	0.08884384	0.08884384	0.08884384	0.08884384	0.08884384	0.08884384	0.08884384	0.08884384	0.08884384	0.08884384	0.08884384	0.08884384	0.08884384	0.08884384	0.08884384	0.08884384	0.08884384	0.08884384	0.08884384	0.08884384	0.08884384	0.08884384	0.08884384	0.08884384	0.08884384	0.08884384	0.08884384	0.08884384	0.08884384	0.08884384	0.08884384	0.08884384	0.08884384	0.08884384	0.08884384	0.08884384	0.08884384	0.08884384	0.08884384	0.08884384	0.08884384	0.08884384	0.08884384
60.mp3	0.15612765	0.15612765	0.15612765	0.15612765	0.15612765	0.15612765	0.15612765	0.15612765	0.15612765	0.15612765	0.15612765	0.15612765	0.15612765	0.15612765	0.15612765	0.15612765	0.15612765	0.15612765	0.15612765	0.15612765	0.15612765	0.15612765	0.15612765	0.15612765	0.15612765	0.15612765	0.15612765	0.15612765	0.15612765	0.15612765	0.15612765	0.15612765	0.15612765	0.15612765	0.15612765	0.15612765	0.15612765	0.15612765	0.15612765	0.15612765	0.15612765	0.15612765	0.15612765	0.15612765	0.15612765	0.15612765	0.15612765	0.15612765	0.15612765
62.mp3	-0.05279917	-0.05279917	-0.05279917	-0.05279917	-0.05279917	-0.05279917	-0.05279917	-0.05279917	-0.05279917	-0.05279917	-0.05279917	-0.05279917	-0.05279917	-0.05279917	-0.05279917	-0.05279917	-0.05279917	-0.05279917	-0.05279917	-0.05279917	-0.05279917	-0.05279917	-0.05279917	-0.05279917	-0.05279917	-0.05279917	-0.05279917	-0.05279917	-0.05279917	-0.05279917	-0.05279917	-0.05279917	-0.05279917	-0.05279917	-0.05279917	-0.05279917	-0.05279917	-0.05279917	-0.05279917	-0.05279917	-0.05279917	-0.05279917	-0.05279917	-0.05279917	-0.05279917	-0.05279917	-0.05279917	-0.05279917	-0.05279917
64.mp3	0.13575833	0.13575833	0.13575833	0.13575833	0.13575833	0.13575833	0.13575833	0.13575833	0.13575833	0.13575833	0.13575833	0.13575833	0.13575833	0.13575833	0.13575833	0.13575833	0.13575833	0.13575833	0.13575833	0.13575833	0.13575833	0.13575833	0.13575833	0.13575833	0.13575833	0.13575833	0.13575833	0.13575833	0.13575833	0.13575833	0.13575833	0.13575833	0.13575833	0.13575833	0.13575833	0.13575833	0.13575833	0.13575833	0.13575833	0.13575833	0.13575833	0.13575833	0.13575833	0.13575833	0.13575833	0.13575833	0.13575833	0.13575833	0.13575833
65.mp3	0.037897583	0.037897583	0.037897583	0.037897583	0.037897583	0.037897583	0.037897583	0.037897583	0.037897583	0.037897583	0.037897583	0.037897583	0.037897583	0.037897583	0.037897583	0.037897583	0.037897583	0.037897583	0.037897583	0.037897583	0.037897583	0.037897583	0.037897583	0.037897583	0.037897583	0.037897583	0.037897583	0.037897583	0.037897583	0.037897583	0.037897583	0.037897583	0.037897583	0.037897583	0.037897583	0.037897583	0.037897583	0.037897583	0.037897583	0.037897583	0.037897583	0.037897583	0.037897583	0.037897583	0.037897583	0.037897583	0.037897583	0.037897583	0.037897583
67.mp3	0.14794211	0.14794211	0.14794211	0.14794211	0.14794211	0.14794211	0.14794211	0.14794211	0.14794211	0.14794211	0.14794211	0.14794211	0.14794211	0.14794211	0.14794211	0.14794211	0.14794211	0.14794211	0.14794211	0.14794211	0.14794211	0.14794211	0.14794211	0.14794211	0.14794211	0.14794211	0.14794211	0.14794211	0.14794211	0.14794211	0.14794211	0.14794211	0.14794211	0.14794211	0.14794211	0.14794211	0.14794211	0.14794211	0.14794211	0.14794211	0.14794211	0.14794211	0.14794211	0.14794211	0.14794211	0.14794211	0.14794211	0.14794211	0.14794211
68.mp3	0.17867291	0.17867291	0.17867291	0.17867291	0.17867291	0.17867291	0.17867291	0.17867291	0.17867291	0.17867291	0.17867291	0.17867291	0.17867291	0.17867291	0.17867291	0.17867291	0.17867291	0.17867291	0.17867291	0.17867291	0.17867291	0.17867291	0.17867291	0.17867291	0.17867291	0.17867291	0.17867291	0.17867291	0.17867291	0.17867291	0.17867291	0.17867291	0.17867291	0.17867291	0.17867291	0.17867291	0.17867291	0.17867291	0.17867291	0.17867291	0.17867291	0.17867291	0.17867291	0.17867291	0.17867291	0.17867291	0.17867291	0.17867291	0.17867291
69.mp3	0.14002301	0.14002301	0.14002301	0.14002301	0.14002301	0.14002301	0.14002301	0.14002301	0.14002301	0.14002301	0.14002301	0.14002301	0.14002301	0.14002301	0.14002301	0.14002301	0.14002301	0.14002301	0.14002301	0.14002301	0.14002301	0.14002301	0.14002301	0.14002301	0.14002301	0.14002301	0.14002301	0.14002301	0.14002301	0.14002301	0.14002301	0.14002301	0.14002301	0.14002301	0.14002301	0.14002301	0.14002301	0.14002301	0.14002301	0.14002301	0.14002301	0.14002301	0.14002301	0.14002301	0.14002301	0.14002301	0.14002301	0.14002301	0.14002301
70.mp3	0.055277526	0.055277526	0.055277526	0.055277526	0.055277526	0.055277526	0.055277526	0.055277526	0.055277526	0.055277526	0.055277526	0.055277526	0.055277526	0.055277526	0.055277526	0.055277526	0.055277526	0.055277526	0.055277526	0.055277526	0.055277526	0.055277526	0.055277526	0.055277526	0.055277526	0.055277526	0.055277526	0.055277526	0.055277526	0.055277526	0.055277526	0.055277526	0.055277526	0.055277526	0.055277526	0.055277526	0.055277526	0.055277526	0.055277526	0.055277526	0.055277526	0.055277526	0.055277526	0.055277526	0.055277526	0.055277526	0.055277526	0.055277526	0.055277526
71.mp3	0.15998816	0.15998816	0.15998816	0.15998816	0.15998816	0.15998816	0.15998816	0.15998816	0.15998816	0.15998816	0.15998816	0.15998816	0.15998816	0.15998816	0.15998816	0.15998816	0.15998816	0.15998816	0.15998816	0.15998816	0.15998816	0.15998816	0.15998816	0.15998816	0.15998816	0.15998816	0.15998816	0.15998816	0.15998816	0.15998816	0.15998816	0.15998816	0.15998816	0.15998816	0.15998816	0.15998816	0.15998816	0.15998816	0.15998816	0.15998816	0.15998816	0.15998816	0.15998816	0.15998816	0.15998816	0.15998816	0.15998816	0.15998816	0.15998816
72.mp3	-0.001592141	-0.001592141	-0.001592141	-0.001592141	-0.001592141	-0.001592141	-0.001592141	-0.001592141	-0.001592141	-0.001592141	-0.001592141	-0.001592141	-0.001592141	-0.001592141	-0.001592141	-0.001592141	-0.001592141	-0.001592141	-0.001592141	-0.001592141	-0.001592141	-0.001592141	-0.001592141	-0.001592141	-0.001592141	-0.001592141	-0.001592141	-0.001592141	-0.001592141	-0.001592141	-0.001592141	-0.001592141	-0.001592141	-0.001592141	-0.001592141	-0.001592141	-0.001592141	-0.001592141	-0.001592141	-0.001592141	-0.001592141	-0.001592141	-0.001592141	-0.001592141	-0.001592141	-0.001592141	-0.001592141	-0.001592141	-0.001592141
73.mp3	0.051191088	0.051191088	0.051191088	0.051191088	0.051191088	0.051191088	0.051191088	0.051191088	0.051191088	0.051191088	0.051191088	0.051191088	0.051191088	0.051191088	0.051191088	0.051191088	0.051191088	0.051191088	0.051191088	0.051191088	0.051191088	0.051191088	0.051191088	0.051191088	0.051191088	0.051191088	0.051191088	0.051191088	0.051191088	0.051191088	0.051191088	0.051191088	0.051191088	0.051191088	0.051191088	0.051191088	0.051191088	0.051191088	0.051191088	0.051191088	0.051191088	0.051191088	0.051191088	0.051191088	0.051191088	0.051191088	0.051191088	0.051191088	0.051191088
74.mp3	0.17532507	0.17532507	0.17532507	0.17532507	0.17532507	0.17532507	0.17532507	0.17532507	0.17532507	0.17532507	0.17532507	0.17532507	0.17532507	0.17532507	0.17532507	0.17532507	0.17532507	0.17532507	0.17532507	0.17532507	0.17532507	0.17532507	0.17532507	0.17532507	0.17532507	0.17532507	0.17532507	0.17532507	0.17532507	0.17532507	0.17532507	0.17532507	0.17532507	0.17532507	0.17532507	0.17532507	0.17532507	0.17532507	0.17532507	0.17532507	0.17532507	0.17532507	0.17532507	0.17532507	0.17532507	0.17532507	0.17532507	0.17532507	0.17532507
76.mp3	0.03036284	0.03036284	0.03036284	0.03036284	0.03036284	0.03036284	0.03036284	0.03036284	0.03036284	0.03036284	0.03036284	0.03036284	0.03036284	0.03036284	0.03036284	0.03036284	0.03036284	0.03036284	0.03036284	0.03036284	0.03036284	0.03036284	0.03036284	0.03036284	0.03036284	0.03036284	0.03036284	0.03036284	0.03036284	0.03036284	0.03036284	0.03036284	0.03036284	0.03036284	0.03036284	0.03036284	0.03036284	0.03036284	0.03036284	0.03036284	0.03036284	0.03036284	0.03036284	0.03036284	0.03036284	0.03036284	0.03036284	0.03036284	0.03036284
77.mp3	0.13711676	0.13711676	0.13711676	0.13711676	0.13711676	0.13711676	0.13711676	0.13711676	0.13711676	0.13711676	0.13711676	0.13711676	0.13711676	0.13711676	0.13711676	0.13711676	0.13711676	0.13711676	0.13711676	0.13711676	0.13711676	0.13711676	0.13711676	0.13711676	0.13711676	0.13711676	0.13711676	0.13711676	0.13711676	0.13711676	0.13711676	0.13711676	0.13711676	0.13711676	0.13711676	0.13711676	0.13711676	0.13711676	0.13711676	0.13711676	0.13711676	0.13711676	0.13711676	0.13711676	0.13711676	0.13711676	0.13711676	0.13711676	0.13711676
78.mp3	0.10823397	0.10823397	0.10823397	0.10823397	0.10823397	0.10823397	0.10823397	0.10823397	0.10823397	0.10823397	0.10823397	0.10823397	0.10823397	0.10823397	0.10823397	0.10823397	0.10823397	0.10823397	0.10823397	0.10823397	0.10823397	0.10823397	0.10823397	0.10823397	0.10823397	0.10823397	0.10823397	0.10823397	0.10823397	0.10823397	0.10823397	0.10823397	0.10823397	0.10823397	0.10823397	0.10823397	0.10823397	0.10823397	0.10823397	0.10823397	0.10823397	0.10823397	0.10823397	0.10823397	0.10823397	0.10823397	0.10823397	0.10823397	0.10823397
79.mp3	-0.002865065	-0.002865065	-0.002865065	-0.002865065	-0.002865065	-0.002865065	-0.002865065	-0.002865065	-0.002865065	-0.002865065	-0.002865065	-0.002865065	-0.002865065	-0.002865065	-0.002865065	-0.002865065	-0.002865065	-0.002865065	-0.002865065	-0.002865065	-0.002865065	-0.002865065	-0.002865065	-0.002865065	-0.002865065	-0.002865065	-0.002865065	-0.002865065	-0.002865065	-0.002865065	-0.002865065	-0.002865065	-0.002865065	-0.002865065	-0.002865065	-0.002865065	-0.002865065	-0.002865065	-0.002865065	-0.002865065	-0.002865065	-0.002865065	-0.002865065	-0.002865065	-0.002865065	-0.002865065	-0.002865065	-0.002865065	-0.002865065
80.mp3	0.17059115	0.17059115	0.17059115	0.17059115	0.17059115	0.17059115	0.17059115	0.17059115	0.17059115	0.17059115	0.17059115	0.17059115	0.17059115	0.17059115	0.17059115	0.17059115	0.17059115	0.17059115	0.17059115	0.17059115	0.17059115	0.17059115	0.17059115	0.17059115	0.17059115	0.17059115	0.17059115	0.17059115	0.17059115	0.17059115	0.17059115	0.17059115	0.17059115	0.17059115	0.17059115	0.17059115	0.17059115	0.17059115	0.17059115	0.17059115	0.17059115	0.17059115	0.17059115	0.17059115	0.17059115	0.17059115	0.17059115	0.17059115	0.17059115
81.mp3	0.10811694	0.10811694	0.10811694	0.10811694	0.10811694	0.10811694	0.10811694	0.10811694	0.10811694	0.10811694	0.10811694	0.10811694	0.10811694	0.10811694	0.10811694	0.10811694	0.10811694	0.10811694	0.10811694	0.10811694	0.10811694	0.10811694	0.10811694	0.10811694	0.10811694	0.10811694	0.10811694	0.10811694	0.10811694	0.10811694	0.10811694	0.10811694	0.10811694	0.10811694	0.10811694	0.10811694	0.10811694	0.10811694	0.10811694	0.10811694	0.10811694	0.10811694	0.10811694	0.10811694	0.10811694	0.10811694	0.10811694	0.10811694	0.10811694
82.mp3	0.19910945	0.19910945	0.19910945	0.19910945	0.19910945	0.19910945	0.19910945	0.19910945	0.19910945	0.19910945	0.19910945	0.19910945	0.19910945	0.19910945	0.19910945	0.19910945	0.19910945	0.19910945	0.19910945	0.19910945	0.19910945	0.19910945	0.19910945	0.19910945	0.19910945	0.19910945	0.19910945	0.19910945	0.19910945	0.19910945	0.19910945	0.19910945	0.19910945	0.19910945	0.19910945	0.19910945	0.19910945	0.19910945	0.19910945	0.19910945	0.19910945	0.19910945	0.19910945	0.19910945	0.19910945	0.19910945	0.19910945	0.19910945	0.19910945
83.mp3	0.09330051	0.09330051	0.09330051	0.09330051	0.09330051	0.09330051	0.09330051	0.09330051	0.09330051	0.09330051	0.09330051	0.09330051	0.09330051	0.09330051	0.09330051	0.09330051	0.09330051	0.09330051	0.09330051	0.09330051	0.09330051	0.09330051	0.09330051	0.09330051	0.09330051	0.09330051	0.09330051	0.09330051	0.09330051	0.09330051	0.09330051	0.09330051	0.09330051	0.09330051	0.09330051	0.09330051	0.09330051	0.09330051	0.09330051	0.09330051	0.09330051	0.09330051	0.09330051	0.09330051	0.09330051	0.09330051	0.09330051	0.09330051	0.09330051
84.mp3	0.031511065	0.031511065	0.031511065	0.031511065	0.031511065	0.031511065	0.031511065	0.031511065	0.031511065	0.031511065	0.031511065	0.031511065	0.031511065	0.031511065	0.031511065	0.031511065	0.031511065	0.031511065	0.031511065	0.031511065	0.031511065	0.031511065	0.031511065	0.031511065	0.031511065	0.031511065	0.031511065	0.031511065	0.031511065	0.031511065	0.031511065	0.031511065	0.031511065	0.031511065	0.031511065	0.031511065	0.031511065	0.031511065	0.031511065	0.031511065	0.031511065	0.031511065	0.031511065	0.031511065	0.031511065	0.031511065	0.031511065	0.031511065	0.031511065
85.mp3	0.08313201	0.08313201	0.08313201	0.08313201	0.08313201	0.08313201	0.08313201	0.08313201	0.08313201	0.08313201	0.08313201	0.08313201	0.08313201	0.08313201	0.08313201	0.08313201	0.08313201	0.08313201	0.08313201	0.08313201	0.08313201	0.08313201	0.08313201	0.08313201	0.08313201	0.08313201	0.08313201	0.08313201	0.08313201	0.08313201	0.08313201	0.08313201	0.08313201	0.08313201	0.08313201	0.08313201	0.08313201	0.08313201	0.08313201	0.08313201	0.08313201	0.08313201	0.08313201	0.08313201	0.08313201	0.08313201	0.08313201	0.08313201	0.08313201
86.mp3	0.05561616	0.05561616	0.05561616	0.05561616	0.05561616	0.05561616	0.05561616	0.05561616	0.05561616	0.05561616	0.05561616	0.05561616	0.05561616	0.05561616	0.05561616	0.05561616	0.05561616	0.05561616	0.05561616	0.05561616	0.05561616	0.05561616	0.05561616	0.05561616	0.05561616	0.05561616	0.05561616	0.05561616	0.05561616	0.05561616	0.05561616	0.05561616	0.05561616	0.05561616	0.05561616	0.05561616	0.05561616	0.05561616	0.05561616	0.05561616	0.05561616	0.05561616	0.05561616	0.05561616	0.05561616	0.05561616	0.05561616	0.05561616	0.05561616
87.mp3	0.05305795	0.05305795	0.05305795	0.05305795	0.05305795	0.05305795	0.05305795	0.05305795	0.05305795	0.05305795	0.05305795	0.05305795	0.05305795	0.05305795	0.05305795	0.05305795	0.05305795	0.05305795	0.05305795	0.05305795	0.05305795	0.05305795	0.05305795	0.05305795	0.05305795	0.05305795	0.05305795	0.05305795	0.05305795	0.05305795	0.05305795	0.05305795	0.05305795	0.05305795	0.05305795	0.05305795	0.05305795	0.05305795	0.05305795	0.05305795	0.05305795	0.05305795	0.05305795	0.05305795	0.05305795	0.05305795	0.05305795	0.05305795	0.05305795
88.mp3	0.15062764	0.15062764	0.15062764	0.15062764	0.15062764	0.15062764	0.15062764	0.15062764	0.15062764	0.15062764	0.15062764	0.15062764	0.15062764	0.15062764	0.15062764	0.15062764	0.15062764	0.15062764	0.15062764	0.15062764	0.15062764	0.15062764	0.15062764	0.15062764	0.15062764	0.15062764	0.15062764	0.15062764	0.15062764	0.15062764	0.15062764	0.15062764	0.15062764	0.15062764	0.15062764	0.15062764	0.15062764	0.15062764	0.15062764	0.15062764	0.15062764	0.15062764	0.15062764	0.15062764	0.15062764	0.15062764	0.15062764	0.15062764	0.15062764
89.mp3	-0.003153849	-0.003153849	-0.003153849	-0.003153849	-0.003153849	-0.003153849	-0.003153849	-0.003153849	-0.003153849	-0.003153849	-0.003153849	-0.003153849	-0.003153849	-0.003153849	-0.003153849	-0.003153849	-0.003153849	-0.003153849	-0.003153849	-0.003153849	-0.003153849	-0.003153849	-0.003153849	-0.003153849	-0.003153849	-0.003153849	-0.003153849	-0.003153849	-0.003153849	-0.003153849	-0.003153849	-0.003153849	-0.003153849	-0.003153849	-0.003153849	-0.003153849	-0.003153849	-0.003153849	-0.003153849	-0.003153849	-0.003153849	-0.003153849	-0.003153849	-0.003153849	-0.003153849	-0.003153849	-0.003153849	-0.003153849	-0.003153849
90.mp3	0.06106681	0.06106681	0.06106681	0.06106681	0.06106681	0.06106681	0.06106681	0.06106681	0.06106681	0.06106681	0.06106681	0.06106681	0.06106681	0.06106681	0.06106681	0.06106681	0.06106681	0.06106681	0.06106681	0.06106681	0.06106681	0.06106681	0.06106681	0.06106681	0.06106681	0.06106681	0.06106681	0.06106681	0.06106681	0.06106681	0.06106681	0.06106681	0.06106681	0.06106681	0.06106681	0.06106681	0.06106681	0.06106681	0.06106681	0.06106681	0.06106681	0.06106681	0.06106681	0.06106681	0.06106681	0.06106681	0.06106681	0.06106681	0.06106681
91.mp3	0.006966654	0.006966654	0.006966654	0.006966654	0.006966654	0.006966654	0.006966654	0.006966654	0.006966654	0.006966654	0.006966654	0.006966654	0.006966654	0.006966654	0.006966654	0.006966654	0.006966654	0.006966654	0.006966654	0.006966654	0.006966654	0.006966654	0.006966654	0.006966654	0.006966654	0.006966654	0.006966654	0.006966654	0.006966654	0.006966654	0.006966654	0.006966654	0.006966654	0.006966654	0.006966654	0.006966654	0.006966654	0.006966654	0.006966654	0.006966654	0.006966654	0.006966654	0.006966654	0.006966654	0.006966654	0.006966654	0.006966654	0.006966654	0.006966654
92.mp3	0.083244756	0.083244756	0.083244756	0.083244756	0.083244756	0.083244756	0.083244756	0.083244756	0.083244756	0.083244756	0.083244756	0.083244756	0.083244756	0.083244756	0.083244756	0.083244756	0.083244756	0.083244756	0.083244756	0.083244756	0.083244756	0.083244756	0.083244756	0.083244756	0.083244756	0.083244756	0.083244756	0.083244756	0.083244756	0.083244756	0.083244756	0.083244756	0.083244756	0.083244756	0.083244756	0.083244756	0.083244756	0.083244756	0.083244756	0.083244756	0.083244756	0.083244756	0.083244756	0.083244756	0.083244756	0.083244756	0.083244756	0.083244756	0.083244756
93.mp3	0.1953544	0.1953544	0.1953544	0.1953544	0.1953544	0.1953544	0.1953544	0.1953544	0.1953544	0.1953544	0.1953544	0.1953544	0.1953544	0.1953544	0.1953544	0.1953544	0.1953544	0.1953544	0.1953544	0.1953544	0.1953544	0.1953544	0.1953544	0.1953544	0.1953544	0.1953544	0.1953544	0.1953544	0.1953544	0.1953544	0.1953544	0.1953544	0.1953544	0.1953544	0.1953544	0.1953544	0.1953544	0.1953544	0.1953544	0.1953544	0.1953544	0.1953544	0.1953544	0.1953544	0.1953544	0.1953544	0.1953544	0.1953544	0.1953544
95.mp3	0.022786113	0.022786113	0.022786113	0.022786113	0.022786113	0.022786113	0.022786113	0.022786113	0.022786113	0.022786113	0.022786113	0.022786113	0.022786113	0.022786113	0.022786113	0.022786113	0.022786113	0.022786113	0.022786113	0.022786113	0.022786113	0.022786113	0.022786113	0.022786113	0.022786113	0.022786113	0.022786113	0.022786113	0.022786113	0.022786113	0.022786113	0.022786113	0.022786113	0.022786113	0.022786113	0.022786113	0.022786113	0.022786113	0.022786113	0.022786113	0.022786113	0.022786113	0.022786113	0.022786113	0.022786113	0.022786113	0.022786113	0.022786113	0.022786113
96.mp3	-0.032295037	-0.032295037	-0.032295037	-0.032295037	-0.032295037	-0.032295037	-0.032295037	-0.032295037	-0.032295037	-0.032295037	-0.032295037	-0.032295037	-0.032295037	-0.032295037	-0.032295037	-0.032295037	-0.032295037	-0.032295037	-0.032295037	-0.032295037	-0.032295037	-0.032295037	-0.032295037	-0.032295037	-0.032295037	-0.032295037	-0.032295037	-0.032295037	-0.032295037	-0.032295037	-0.032295037	-0.032295037	-0.032295037	-0.032295037	-0.032295037	-0.032295037	-0.032295037	-0.032295037	-0.032295037	-0.032295037	-0.032295037	-0.032295037	-0.032295037	-0.032295037	-0.032295037	-0.032295037	-0.032295037	-0.032295037	-0.032295037
98.mp3	-0.016057007	-0.016057007	-0.016057007	-0.016057007	-0.016057007	-0.016057007	-0.016057007	-0.016057007	-0.016057007	-0.016057007	-0.016057007	-0.016057007	-0.016057007	-0.016057007	-0.016057007	-0.016057007	-0.016057007	-0.016057007	-0.016057007	-0.016057007	-0.016057007	-0.016057007	-0.016057007	-0.016057007	-0.016057007	-0.016057007	-0.016057007	-0.016057007	-0.016057007	-0.016057007	-0.016057007	-0.016057007	-0.016057007	-0.016057007	-0.016057007	-0.016057007	-0.016057007	-0.016057007	-0.016057007	-0.016057007	-0.016057007	-0.016057007	-0.016057007	-0.016057007	-0.016057007	-0.016057007	-0.016057007	-0.016057007	-0.016057007
99.mp3	-0.03893389	-0.03893389	-0.03893389	-0.03893389	-0.03893389	-0.03893389	-0.03893389	-0.03893389	-0.03893389	-0.03893389	-0.03893389	-0.03893389	-0.03893389	-0.03893389	-0.03893389	-0.03893389	-0.03893389	-0.03893389	-0.03893389	-0.03893389	-0.03893389	-0.03893389	-0.03893389	-0.03893389	-0.03893389	-0.03893389	-0.03893389	-0.03893389	-0.03893389	-0.03893389	-0.03893389	-0.03893389	-0.03893389	-0.03893389	-0.03893389	-0.03893389	-0.03893389	-0.03893389	-0.03893389	-0.03893389	-0.03893389	-0.03893389	-0.03893389	-0.03893389	-0.03893389	-0.03893389	-0.03893389	-0.03893389	-0.03893389
101.mp3	0.22148554	0.22148554	0.22148554	0.22148554	0.22148554	0.22148554	0.22148554	0.22148554	0.22148554	0.22148554	0.22148554	0.22148554	0.22148554	0.22148554	0.22148554	0.22148554	0.22148554	0.22148554	0.22148554	0.22148554	0.22148554	0.22148554	0.22148554	0.22148554	0.22148554	0.22148554	0.22148554	0.22148554	0.22148554	0.22148554	0.22148554	0.22148554	0.22148554	0.22148554	0.22148554	0.22148554	0.22148554	0.22148554	0.22148554	0.22148554	0.22148554	0.22148554	0.22148554	0.22148554	0.22148554	0.22148554	0.22148554	0.22148554	0.22148554
102.mp3	0.2552876	0.2552876	0.2552876	0.2552876	0.2552876	0.2552876	0.2552876	0.2552876	0.2552876	0.2552876	0.2552876	0.2552876	0.2552876	0.2552876	0.2552876	0.2552876	0.2552876	0.2552876	0.2552876	0.2552876	0.2552876	0.2552876	0.2552876	0.2552876	0.2552876	0.2552876	0.2552876	0.2552876	0.2552876	0.2552876	0.2552876	0.2552876	0.2552876	0.2552876	0.2552876	0.2552876	0.2552876	0.2552876	0.2552876	0.2552876	0.2552876	0.2552876	0.2552876	0.2552876	0.2552876	0.2552876	0.2552876	0.2552876	0.2552876
103.mp3	0.20757344	0.20757344	0.20757344	0.20757344	0.20757344	0.20757344	0.20757344	0.20757344	0.20757344	0.20757344	0.20757344	0.20757344	0.20757344	0.20757344	0.20757344	0.20757344	0.20757344	0.20757344	0.20757344	0.20757344	0.20757344	0.20757344	0.20757344	0.20757344	0.20757344	0.20757344	0.20757344	0.20757344	0.20757344	0.20757344	0.20757344	0.20757344	0.20757344	0.20757344	0.20757344	0.20757344	0.20757344	0.20757344	0.20757344	0.20757344	0.20757344	0.20757344	0.20757344	0.20757344	0.20757344	0.20757344	0.20757344	0.20757344	0.20757344
104.mp3	0.036628705	0.036628705	0.036628705	0.036628705	0.036628705	0.036628705	0.036628705	0.036628705	0.036628705	0.036628705	0.036628705	0.036628705	0.036628705	0.036628705	0.036628705	0.036628705	0.036628705	0.036628705	0.036628705	0.036628705	0.036628705	0.036628705	0.036628705	0.036628705	0.036628705	0.036628705	0.036628705	0.036628705	0.036628705	0.036628705	0.036628705	0.036628705	0.036628705	0.036628705	0.036628705	0.036628705	0.036628705	0.036628705	0.036628705	0.036628705	0.036628705	0.036628705	0.036628705	0.036628705	0.036628705	0.036628705	0.036628705	0.036628705	0.036628705
105.mp3	0.13615778	0.13615778	0.13615778	0.13615778	0.13615778	0.13615778	0.13615778	0.13615778	0.13615778	0.13615778	0.13615778	0.13615778	0.13615778	0.13615778	0.13615778	0.13615778	0.13615778	0.13615778	0.13615778	0.13615778	0.13615778	0.13615778	0.13615778	0.13615778	0.13615778	0.13615778	0.13615778	0.13615778	0.13615778	0.13615778	0.13615778	0.13615778	0.13615778	0.13615778	0.13615778	0.13615778	0.13615778	0.13615778	0.13615778	0.13615778	0.13615778	0.13615778	0.13615778	0.13615778	0.13615778	0.13615778	0.13615778	0.13615778	0.13615778
106.mp3	0.024324652	0.024324652	0.024324652	0.024324652	0.024324652	0.024324652	0.024324652	0.024324652	0.024324652	0.024324652	0.024324652	0.024324652	0.024324652	0.024324652	0.024324652	0.024324652	0.024324652	0.024324652	0.024324652	0.024324652	0.024324652	0.024324652	0.024324652	0.024324652	0.024324652	0.024324652	0.024324652	0.024324652	0.024324652	0.024324652	0.024324652	0.024324652	0.024324652	0.024324652	0.024324652	0.024324652	0.024324652	0.024324652	0.024324652	0.024324652	0.024324652	0.024324652	0.024324652	0.024324652	0.024324652	0.024324652	0.024324652	0.024324652	0.024324652
107.mp3	0.020172957	0.020172957	0.020172957	0.020172957	0.020172957	0.020172957	0.020172957	0.020172957	0.020172957	0.020172957	0.020172957	0.020172957	0.020172957	0.020172957	0.020172957	0.020172957	0.020172957	0.020172957	0.020172957	0.020172957	0.020172957	0.020172957	0.020172957	0.020172957	0.020172957	0.020172957	0.020172957	0.020172957	0.020172957	0.020172957	0.020172957	0.020172957	0.020172957	0.020172957	0.020172957	0.020172957	0.020172957	0.020172957	0.020172957	0.020172957	0.020172957	0.020172957	0.020172957	0.020172957	0.020172957	0.020172957	0.020172957	0.020172957	0.020172957
108.mp3	0.0840421	0.0840421	0.0840421	0.0840421	0.0840421	0.0840421	0.0840421	0.0840421	0.0840421	0.0840421	0.0840421	0.0840421	0.0840421	0.0840421	0.0840421	0.0840421	0.0840421	0.0840421	0.0840421	0.0840421	0.0840421	0.0840421	0.0840421	0.0840421	0.0840421	0.0840421	0.0840421	0.0840421	0.0840421	0.0840421	0.0840421	0.0840421	0.0840421	0.0840421	0.0840421	0.0840421	0.0840421	0.0840421	0.0840421	0.0840421	0.0840421	0.0840421	0.0840421	0.0840421	0.0840421	0.0840421	0.0840421	0.0840421	0.0840421
109.mp3	-0.016600478	-0.016600478	-0.016600478	-0.016600478	-0.016600478	-0.016600478	-0.016600478	-0.016600478	-0.016600478	-0.016600478	-0.016600478	-0.016600478	-0.016600478	-0.016600478	-0.016600478	-0.016600478	-0.016600478	-0.016600478	-0.016600478	-0.016600478	-0.016600478	-0.016600478	-0.016600478	-0.016600478	-0.016600478	-0.016600478	-0.016600478	-0.016600478	-0.016600478	-0.016600478	-0.016600478	-0.016600478	-0.016600478	-0.016600478	-0.016600478	-0.016600478	-0.016600478	-0.016600478	-0.016600478	-0.016600478	-0.016600478	-0.016600478	-0.016600478	-0.016600478	-0.016600478	-0.016600478	-0.016600478	-0.016600478	-0.016600478
110.mp3	0.124355525	0.124355525	0.124355525	0.124355525	0.124355525	0.124355525	0.124355525	0.124355525	0.124355525	0.124355525	0.124355525	0.124355525	0.124355525	0.124355525	0.124355525	0.124355525	0.124355525	0.124355525	0.124355525	0.124355525	0.124355525	0.124355525	0.124355525	0.124355525	0.124355525	0.124355525	0.124355525	0.124355525	0.124355525	0.124355525	0.124355525	0.124355525	0.124355525	0.124355525	0.124355525	0.124355525	0.124355525	0.124355525	0.124355525	0.124355525	0.124355525	0.124355525	0.124355525	0.124355525	0.124355525	0.124355525	0.124355525	0.124355525	0.124355525
111.mp3	0.096648246	0.096648246	0.096648246	0.096648246	0.096648246	0.096648246	0.096648246	0.096648246	0.096648246	0.096648246	0.096648246	0.096648246	0.096648246	0.096648246	0.096648246	0.096648246	0.096648246	0.096648246	0.096648246	0.096648246	0.096648246	0.096648246	0.096648246	0.096648246	0.096648246	0.096648246	0.096648246	0.096648246	0.096648246	0.096648246	0.096648246	0.096648246	0.096648246	0.096648246	0.096648246	0.096648246	0.096648246	0.096648246	0.096648246	0.096648246	0.096648246	0.096648246	0.096648246	0.096648246	0.096648246	0.096648246	0.096648246	0.096648246	0.096648246
112.mp3	0.08571042	0.08571042	0.08571042	0.08571042	0.08571042	0.08571042	0.08571042	0.08571042	0.08571042	0.08571042	0.08571042	0.08571042	0.08571042	0.08571042	0.08571042	0.08571042	0.08571042	0.08571042	0.08571042	0.08571042	0.08571042	0.08571042	0.08571042	0.08571042	0.08571042	0.08571042	0.08571042	0.08571042	0.08571042	0.08571042	0.08571042	0.08571042	0.08571042	0.08571042	0.08571042	0.08571042	0.08571042	0.08571042	0.08571042	0.08571042	0.08571042	0.08571042	0.08571042	0.08571042	0.08571042	0.08571042	0.08571042	0.08571042	0.08571042
113.mp3	0.12702575	0.12702575	0.12702575	0.12702575	0.12702575	0.12702575	0.12702575	0.12702575	0.12702575	0.12702575	0.12702575	0.12702575	0.12702575	0.12702575	0.12702575	0.12702575	0.12702575	0.12702575	0.12702575	0.12702575	0.12702575	0.12702575	0.12702575	0.12702575	0.12702575	0.12702575	0.12702575	0.12702575	0.12702575	0.12702575	0.12702575	0.12702575	0.12702575	0.12702575	0.12702575	0.12702575	0.12702575	0.12702575	0.12702575	0.12702575	0.12702575	0.12702575	0.12702575	0.12702575	0.12702575	0.12702575	0.12702575	0.12702575	0.12702575
114.mp3	-0.002821762	-0.002821762	-0.002821762	-0.002821762	-0.002821762	-0.002821762	-0.002821762	-0.002821762	-0.002821762	-0.002821762	-0.002821762	-0.002821762	-0.002821762	-0.002821762	-0.002821762	-0.002821762	-0.002821762	-0.002821762	-0.002821762	-0.002821762	-0.002821762	-0.002821762	-0.002821762	-0.002821762	-0.002821762	-0.002821762	-0.002821762	-0.002821762	-0.002821762	-0.002821762	-0.002821762	-0.002821762	-0.002821762	-0.002821762	-0.002821762	-0.002821762	-0.002821762	-0.002821762	-0.002821762	-0.002821762	-0.002821762	-0.002821762	-0.002821762	-0.002821762	-0.002821762	-0.002821762	-0.002821762	-0.002821762	-0.002821762
115.mp3	0.01813687	0.01813687	0.01813687	0.01813687	0.01813687	0.01813687	0.01813687	0.01813687	0.01813687	0.01813687	0.01813687	0.01813687	0.01813687	0.01813687	0.01813687	0.01813687	0.01813687	0.01813687	0.01813687	0.01813687	0.01813687	0.01813687	0.01813687	0.01813687	0.01813687	0.01813687	0.01813687	0.01813687	0.01813687	0.01813687	0.01813687	0.01813687	0.01813687	0.01813687	0.01813687	0.01813687	0.01813687	0.01813687	0.01813687	0.01813687	0.01813687	0.01813687	0.01813687	0.01813687	0.01813687	0.01813687	0.01813687	0.01813687	0.01813687
116.mp3	-0.1700125	-0.1700125	-0.1700125	-0.1700125	-0.1700125	-0.1700125	-0.1700125	-0.1700125	-0.1700125	-0.1700125	-0.1700125	-0.1700125	-0.1700125	-0.1700125	-0.1700125	-0.1700125	-0.1700125	-0.1700125	-0.1700125	-0.1700125	-0.1700125	-0.1700125	-0.1700125	-0.1700125	-0.1700125	-0.1700125	-0.1700125	-0.1700125	-0.1700125	-0.1700125	-0.1700125	-0.1700125	-0.1700125	-0.1700125	-0.1700125	-0.1700125	-0.1700125	-0.1700125	-0.1700125	-0.1700125	-0.1700125	-0.1700125	-0.1700125	-0.1700125	-0.1700125	-0.1700125	-0.1700125	-0.1700125	-0.1700125
117.mp3	0.3160906	0.3160906	0.3160906	0.3160906	0.3160906	0.3160906	0.3160906	0.3160906	0.3160906	0.3160906	0.3160906	0.3160906	0.3160906	0.3160906	0.3160906	0.3160906	0.3160906	0.3160906	0.3160906	0.3160906	0.3160906	0.3160906	0.3160906	0.3160906	0.3160906	0.3160906	0.3160906	0.3160906	0.3160906	0.3160906	0.3160906	0.3160906	0.3160906	0.3160906	0.3160906	0.3160906	0.3160906	0.3160906	0.3160906	0.3160906	0.3160906	0.3160906	0.3160906	0.3160906	0.3160906	0.3160906	0.3160906	0.3160906	0.3160906
118.mp3	0.09506631	0.09506631	0.09506631	0.09506631	0.09506631	0.09506631	0.09506631	0.09506631	0.09506631	0.09506631	0.09506631	0.09506631	0.09506631	0.09506631	0.09506631	0.09506631	0.09506631	0.09506631	0.09506631	0.09506631	0.09506631	0.09506631	0.09506631	0.09506631	0.09506631	0.09506631	0.09506631	0.09506631	0.09506631	0.09506631	0.09506631	0.09506631	0.09506631	0.09506631	0.09506631	0.09506631	0.09506631	0.09506631	0.09506631	0.09506631	0.09506631	0.09506631	0.09506631	0.09506631	0.09506631	0.09506631	0.09506631	0.09506631	0.09506631
119.mp3	0.064576	0.064576	0.064576	0.064576	0.064576	0.064576	0.064576	0.064576	0.064576	0.064576	0.064576	0.064576	0.064576	0.064576	0.064576	0.064576	0.064576	0.064576	0.064576	0.064576	0.064576	0.064576	0.064576	0.064576	0.064576	0.064576	0.064576	0.064576	0.064576	0.064576	0.064576	0.064576	0.064576	0.064576	0.064576	0.064576	0.064576	0.064576	0.064576	0.064576	0.064576	0.064576	0.064576	0.064576	0.064576	0.064576	0.064576	0.064576	0.064576
120.mp3	0.04834276	0.04834276	0.04834276	0.04834276	0.04834276	0.04834276	0.04834276	0.04834276	0.04834276	0.04834276	0.04834276	0.04834276	0.04834276	0.04834276	0.04834276	0.04834276	0.04834276	0.04834276	0.04834276	0.04834276	0.04834276	0.04834276	0.04834276	0.04834276	0.04834276	0.04834276	0.04834276	0.04834276	0.04834276	0.04834276	0.04834276	0.04834276	0.04834276	0.04834276	0.04834276	0.04834276	0.04834276	0.04834276	0.04834276	0.04834276	0.04834276	0.04834276	0.04834276	0.04834276	0.04834276	0.04834276	0.04834276	0.04834276	0.04834276
121.mp3	0.16825107	0.16825107	0.16825107	0.16825107	0.16825107	0.16825107	0.16825107	0.16825107	0.16825107	0.16825107	0.16825107	0.16825107	0.16825107	0.16825107	0.16825107	0.16825107	0.16825107	0.16825107	0.16825107	0.16825107	0.16825107	0.16825107	0.16825107	0.16825107	0.16825107	0.16825107	0.16825107	0.16825107	0.16825107	0.16825107	0.16825107	0.16825107	0.16825107	0.16825107	0.16825107	0.16825107	0.16825107	0.16825107	0.16825107	0.16825107	0.16825107	0.16825107	0.16825107	0.16825107	0.16825107	0.16825107	0.16825107	0.16825107	0.16825107
122.mp3	0.09624137	0.09624137	0.09624137	0.09624137	0.09624137	0.09624137	0.09624137	0.09624137	0.09624137	0.09624137	0.09624137	0.09624137	0.09624137	0.09624137	0.09624137	0.09624137	0.09624137	0.09624137	0.09624137	0.09624137	0.09624137	0.09624137	0.09624137	0.09624137	0.09624137	0.09624137	0.09624137	0.09624137	0.09624137	0.09624137	0.09624137	0.09624137	0.09624137	0.09624137	0.09624137	0.09624137	0.09624137	0.09624137	0.09624137	0.09624137	0.09624137	0.09624137	0.09624137	0.09624137	0.09624137	0.09624137	0.09624137	0.09624137	0.09624137
123.mp3	0.037537917	0.037537917	0.037537917	0.037537917	0.037537917	0.037537917	0.037537917	0.037537917	0.037537917	0.037537917	0.037537917	0.037537917	0.037537917	0.037537917	0.037537917	0.037537917	0.037537917	0.037537917	0.037537917	0.037537917	0.037537917	0.037537917	0.037537917	0.037537917	0.037537917	0.037537917	0.037537917	0.037537917	0.037537917	0.037537917	0.037537917	0.037537917	0.037537917	0.037537917	0.037537917	0.037537917	0.037537917	0.037537917	0.037537917	0.037537917	0.037537917	0.037537917	0.037537917	0.037537917	0.037537917	0.037537917	0.037537917	0.037537917	0.037537917
124.mp3	0.13917586	0.13917586	0.13917586	0.13917586	0.13917586	0.13917586	0.13917586	0.13917586	0.13917586	0.13917586	0.13917586	0.13917586	0.13917586	0.13917586	0.13917586	0.13917586	0.13917586	0.13917586	0.13917586	0.13917586	0.13917586	0.13917586	0.13917586	0.13917586	0.13917586	0.13917586	0.13917586	0.13917586	0.13917586	0.13917586	0.13917586	0.13917586	0.13917586	0.13917586	0.13917586	0.13917586	0.13917586	0.13917586	0.13917586	0.13917586	0.13917586	0.13917586	0.13917586	0.13917586	0.13917586	0.13917586	0.13917586	0.13917586	0.13917586
125.mp3	-0.07464108	-0.07464108	-0.07464108	-0.07464108	-0.07464108	-0.07464108	-0.07464108	-0.07464108	-0.07464108	-0.07464108	-0.07464108	-0.07464108	-0.07464108	-0.07464108	-0.07464108	-0.07464108	-0.07464108	-0.07464108	-0.07464108	-0.07464108	-0.07464108	-0.07464108	-0.07464108	-0.07464108	-0.07464108	-0.07464108	-0.07464108	-0.07464108	-0.07464108	-0.07464108	-0.07464108	-0.07464108	-0.07464108	-0.07464108	-0.07464108	-0.07464108	-0.07464108	-0.07464108	-0.07464108	-0.07464108	-0.07464108	-0.07464108	-0.07464108	-0.07464108	-0.07464108	-0.07464108	-0.07464108	-0.07464108	-0.07464108
126.mp3	0.095003605	0.095003605	0.095003605	0.095003605	0.095003605	0.095003605	0.095003605	0.095003605	0.095003605	0.095003605	0.095003605	0.095003605	0.095003605	0.095003605	0.095003605	0.095003605	0.095003605	0.095003605	0.095003605	0.095003605	0.095003605	0.095003605	0.095003605	0.095003605	0.095003605	0.095003605	0.095003605	0.095003605	0.095003605	0.095003605	0.095003605	0.095003605	0.095003605	0.095003605	0.095003605	0.095003605	0.095003605	0.095003605	0.095003605	0.095003605	0.095003605	0.095003605	0.095003605	0.095003605	0.095003605	0.095003605	0.095003605	0.095003605	0.095003605
127.mp3	0.37669802	0.37669802	0.37669802	0.37669802	0.37669802	0.37669802	0.37669802	0.37669802	0.37669802	0.37669802	0.37669802	0.37669802	0.37669802	0.37669802	0.37669802	0.37669802	0.37669802	0.37669802	0.37669802	0.37669802	0.37669802	0.37669802	0.37669802	0.37669802	0.37669802	0.37669802	0.37669802	0.37669802	0.37669802	0.37669802	0.37669802	0.37669802	0.37669802	0.37669802	0.37669802	0.37669802	0.37669802	0.37669802	0.37669802	0.37669802	0.37669802	0.37669802	0.37669802	0.37669802	0.37669802	0.37669802	0.37669802	0.37669802	0.37669802
128.mp3	0.14504024	0.14504024	0.14504024	0.14504024	0.14504024	0.14504024	0.14504024	0.14504024	0.14504024	0.14504024	0.14504024	0.14504024	0.14504024	0.14504024	0.14504024	0.14504024	0.14504024	0.14504024	0.14504024	0.14504024	0.14504024	0.14504024	0.14504024	0.14504024	0.14504024	0.14504024	0.14504024	0.14504024	0.14504024	0.14504024	0.14504024	0.14504024	0.14504024	0.14504024	0.14504024	0.14504024	0.14504024	0.14504024	0.14504024	0.14504024	0.14504024	0.14504024	0.14504024	0.14504024	0.14504024	0.14504024	0.14504024	0.14504024	0.14504024
129.mp3	0.04343122	0.04343122	0.04343122	0.04343122	0.04343122	0.04343122	0.04343122	0.04343122	0.04343122	0.04343122	0.04343122	0.04343122	0.04343122	0.04343122	0.04343122	0.04343122	0.04343122	0.04343122	0.04343122	0.04343122	0.04343122	0.04343122	0.04343122	0.04343122	0.04343122	0.04343122	0.04343122	0.04343122	0.04343122	0.04343122	0.04343122	0.04343122	0.04343122	0.04343122	0.04343122	0.04343122	0.04343122	0.04343122	0.04343122	0.04343122	0.04343122	0.04343122	0.04343122	0.04343122	0.04343122	0.04343122	0.04343122	0.04343122	0.04343122
130.mp3	0.1957081	0.1957081	0.1957081	0.1957081	0.1957081	0.1957081	0.1957081	0.1957081	0.1957081	0.1957081	0.1957081	0.1957081	0.1957081	0.1957081	0.1957081	0.1957081	0.1957081	0.1957081	0.1957081	0.1957081	0.1957081	0.1957081	0.1957081	0.1957081	0.1957081	0.1957081	0.1957081	0.1957081	0.1957081	0.1957081	0.1957081	0.1957081	0.1957081	0.1957081	0.1957081	0.1957081	0.1957081	0.1957081	0.1957081	0.1957081	0.1957081	0.1957081	0.1957081	0.1957081	0.1957081	0.1957081	0.1957081	0.1957081	0.1957081
131.mp3	-0.08093925	-0.08093925	-0.08093925	-0.08093925	-0.08093925	-0.08093925	-0.08093925	-0.08093925	-0.08093925	-0.08093925	-0.08093925	-0.08093925	-0.08093925	-0.08093925	-0.08093925	-0.08093925	-0.08093925	-0.08093925	-0.08093925	-0.08093925	-0.08093925	-0.08093925	-0.08093925	-0.08093925	-0.08093925	-0.08093925	-0.08093925	-0.08093925	-0.08093925	-0.08093925	-0.08093925	-0.08093925	-0.08093925	-0.08093925	-0.08093925	-0.08093925	-0.08093925	-0.08093925	-0.08093925	-0.08093925	-0.08093925	-0.08093925	-0.08093925	-0.08093925	-0.08093925	-0.08093925	-0.08093925	-0.08093925	-0.08093925
133.mp3	0.10336572	0.10336572	0.10336572	0.10336572	0.10336572	0.10336572	0.10336572	0.10336572	0.10336572	0.10336572	0.10336572	0.10336572	0.10336572	0.10336572	0.10336572	0.10336572	0.10336572	0.10336572	0.10336572	0.10336572	0.10336572	0.10336572	0.10336572	0.10336572	0.10336572	0.10336572	0.10336572	0.10336572	0.10336572	0.10336572	0.10336572	0.10336572	0.10336572	0.10336572	0.10336572	0.10336572	0.10336572	0.10336572	0.10336572	0.10336572	0.10336572	0.10336572	0.10336572	0.10336572	0.10336572	0.10336572	0.10336572	0.10336572	0.10336572
134.mp3	0.0965267	0.0965267	0.0965267	0.0965267	0.0965267	0.0965267	0.0965267	0.0965267	0.0965267	0.0965267	0.0965267	0.0965267	0.0965267	0.0965267	0.0965267	0.0965267	0.0965267	0.0965267	0.0965267	0.0965267	0.0965267	0.0965267	0.0965267	0.0965267	0.0965267	0.0965267	0.0965267	0.0965267	0.0965267	0.0965267	0.0965267	0.0965267	0.0965267	0.0965267	0.0965267	0.0965267	0.0965267	0.0965267	0.0965267	0.0965267	0.0965267	0.0965267	0.0965267	0.0965267	0.0965267	0.0965267	0.0965267	0.0965267	0.0965267
135.mp3	0.2694837	0.2694837	0.2694837	0.2694837	0.2694837	0.2694837	0.2694837	0.2694837	0.2694837	0.2694837	0.2694837	0.2694837	0.2694837	0.2694837	0.2694837	0.2694837	0.2694837	0.2694837	0.2694837	0.2694837	0.2694837	0.2694837	0.2694837	0.2694837	0.2694837	0.2694837	0.2694837	0.2694837	0.2694837	0.2694837	0.2694837	0.2694837	0.2694837	0.2694837	0.2694837	0.2694837	0.2694837	0.2694837	0.2694837	0.2694837	0.2694837	0.2694837	0.2694837	0.2694837	0.2694837	0.2694837	0.2694837	0.2694837	0.2694837
136.mp3	0.097638816	0.097638816	0.097638816	0.097638816	0.097638816	0.097638816	0.097638816	0.097638816	0.097638816	0.097638816	0.097638816	0.097638816	0.097638816	0.097638816	0.097638816	0.097638816	0.097638816	0.097638816	0.097638816	0.097638816	0.097638816	0.097638816	0.097638816	0.097638816	0.097638816	0.097638816	0.097638816	0.097638816	0.097638816	0.097638816	0.097638816	0.097638816	0.097638816	0.097638816	0.097638816	0.097638816	0.097638816	0.097638816	0.097638816	0.097638816	0.097638816	0.097638816	0.097638816	0.097638816	0.097638816	0.097638816	0.097638816	0.097638816	0.097638816
137.mp3	0.2650785	0.2650785	0.2650785	0.2650785	0.2650785	0.2650785	0.2650785	0.2650785	0.2650785	0.2650785	0.2650785	0.2650785	0.2650785	0.2650785	0.2650785	0.2650785	0.2650785	0.2650785	0.2650785	0.2650785	0.2650785	0.2650785	0.2650785	0.2650785	0.2650785	0.2650785	0.2650785	0.2650785	0.2650785	0.2650785	0.2650785	0.2650785	0.2650785	0.2650785	0.2650785	0.2650785	0.2650785	0.2650785	0.2650785	0.2650785	0.2650785	0.2650785	0.2650785	0.2650785	0.2650785	0.2650785	0.2650785	0.2650785	0.2650785
138.mp3	0.16958728	0.16958728	0.16958728	0.16958728	0.16958728	0.16958728	0.16958728	0.16958728	0.16958728	0.16958728	0.16958728	0.16958728	0.16958728	0.16958728	0.16958728	0.16958728	0.16958728	0.16958728	0.16958728	0.16958728	0.16958728	0.16958728	0.16958728	0.16958728	0.16958728	0.16958728	0.16958728	0.16958728	0.16958728	0.16958728	0.16958728	0.16958728	0.16958728	0.16958728	0.16958728	0.16958728	0.16958728	0.16958728	0.16958728	0.16958728	0.16958728	0.16958728	0.16958728	0.16958728	0.16958728	0.16958728	0.16958728	0.16958728	0.16958728
140.mp3	0.08508472	0.08508472	0.08508472	0.08508472	0.08508472	0.08508472	0.08508472	0.08508472	0.08508472	0.08508472	0.08508472	0.08508472	0.08508472	0.08508472	0.08508472	0.08508472	0.08508472	0.08508472	0.08508472	0.08508472	0.08508472	0.08508472	0.08508472	0.08508472	0.08508472	0.08508472	0.08508472	0.08508472	0.08508472	0.08508472	0.08508472	0.08508472	0.08508472	0.08508472	0.08508472	0.08508472	0.08508472	0.08508472	0.08508472	0.08508472	0.08508472	0.08508472	0.08508472	0.08508472	0.08508472	0.08508472	0.08508472	0.08508472	0.08508472
142.mp3	0.3757087	0.3757087	0.3757087	0.3757087	0.3757087	0.3757087	0.3757087	0.3757087	0.3757087	0.3757087	0.3757087	0.3757087	0.3757087	0.3757087	0.3757087	0.3757087	0.3757087	0.3757087	0.3757087	0.3757087	0.3757087	0.3757087	0.3757087	0.3757087	0.3757087	0.3757087	0.3757087	0.3757087	0.3757087	0.3757087	0.3757087	0.3757087	0.3757087	0.3757087	0.3757087	0.3757087	0.3757087	0.3757087	0.3757087	0.3757087	0.3757087	0.3757087	0.3757087	0.3757087	0.3757087	0.3757087	0.3757087	0.3757087	0.3757087
143.mp3	0.20485167	0.20485167	0.20485167	0.20485167	0.20485167	0.20485167	0.20485167	0.20485167	0.20485167	0.20485167	0.20485167	0.20485167	0.20485167	0.20485167	0.20485167	0.20485167	0.20485167	0.20485167	0.20485167	0.20485167	0.20485167	0.20485167	0.20485167	0.20485167	0.20485167	0.20485167	0.20485167	0.20485167	0.20485167	0.20485167	0.20485167	0.20485167	0.20485167	0.20485167	0.20485167	0.20485167	0.20485167	0.20485167	0.20485167	0.20485167	0.20485167	0.20485167	0.20485167	0.20485167	0.20485167	0.20485167	0.20485167	0.20485167	0.20485167
144.mp3	-0.14297098	-0.14297098	-0.14297098	-0.14297098	-0.14297098	-0.14297098	-0.14297098	-0.14297098	-0.14297098	-0.14297098	-0.14297098	-0.14297098	-0.14297098	-0.14297098	-0.14297098	-0.14297098	-0.14297098	-0.14297098	-0.14297098	-0.14297098	-0.14297098	-0.14297098	-0.14297098	-0.14297098	-0.14297098	-0.14297098	-0.14297098	-0.14297098	-0.14297098	-0.14297098	-0.14297098	-0.14297098	-0.14297098	-0.14297098	-0.14297098	-0.14297098	-0.14297098	-0.14297098	-0.14297098	-0.14297098	-0.14297098	-0.14297098	-0.14297098	-0.14297098	-0.14297098	-0.14297098	-0.14297098	-0.14297098	-0.14297098
145.mp3	-0.10394555	-0.10394555	-0.10394555	-0.10394555	-0.10394555	-0.10394555	-0.10394555	-0.10394555	-0.10394555	-0.10394555	-0.10394555	-0.10394555	-0.10394555	-0.10394555	-0.10394555	-0.10394555	-0.10394555	-0.10394555	-0.10394555	-0.10394555	-0.10394555	-0.10394555	-0.10394555	-0.10394555	-0.10394555	-0.10394555	-0.10394555	-0.10394555	-0.10394555	-0.10394555	-0.10394555	-0.10394555	-0.10394555	-0.10394555	-0.10394555	-0.10394555	-0.10394555	-0.10394555	-0.10394555	-0.10394555	-0.10394555	-0.10394555	-0.10394555	-0.10394555	-0.10394555	-0.10394555	-0.10394555	-0.10394555	-0.10394555
146.mp3	0.18700844	0.18700844	0.18700844	0.18700844	0.18700844	0.18700844	0.18700844	0.18700844	0.18700844	0.18700844	0.18700844	0.18700844	0.18700844	0.18700844	0.18700844	0.18700844	0.18700844	0.18700844	0.18700844	0.18700844	0.18700844	0.18700844	0.18700844	0.18700844	0.18700844	0.18700844	0.18700844	0.18700844	0.18700844	0.18700844	0.18700844	0.18700844	0.18700844	0.18700844	0.18700844	0.18700844	0.18700844	0.18700844	0.18700844	0.18700844	0.18700844	0.18700844	0.18700844	0.18700844	0.18700844	0.18700844	0.18700844	0.18700844	0.18700844
148.mp3	-0.07683447	-0.07683447	-0.07683447	-0.07683447	-0.07683447	-0.07683447	-0.07683447	-0.07683447	-0.07683447	-0.07683447	-0.07683447	-0.07683447	-0.07683447	-0.07683447	-0.07683447	-0.07683447	-0.07683447	-0.07683447	-0.07683447	-0.07683447	-0.07683447	-0.07683447	-0.07683447	-0.07683447	-0.07683447	-0.07683447	-0.07683447	-0.07683447	-0.07683447	-0.07683447	-0.07683447	-0.07683447	-0.07683447	-0.07683447	-0.07683447	-0.07683447	-0.07683447	-0.07683447	-0.07683447	-0.07683447	-0.07683447	-0.07683447	-0.07683447	-0.07683447	-0.07683447	-0.07683447	-0.07683447	-0.07683447	-0.07683447
149.mp3	-0.2522678	-0.2522678	-0.2522678	-0.2522678	-0.2522678	-0.2522678	-0.2522678	-0.2522678	-0.2522678	-0.2522678	-0.2522678	-0.2522678	-0.2522678	-0.2522678	-0.2522678	-0.2522678	-0.2522678	-0.2522678	-0.2522678	-0.2522678	-0.2522678	-0.2522678	-0.2522678	-0.2522678	-0.2522678	-0.2522678	-0.2522678	-0.2522678	-0.2522678	-0.2522678	-0.2522678	-0.2522678	-0.2522678	-0.2522678	-0.2522678	-0.2522678	-0.2522678	-0.2522678	-0.2522678	-0.2522678	-0.2522678	-0.2522678	-0.2522678	-0.2522678	-0.2522678	-0.2522678	-0.2522678	-0.2522678	-0.2522678
150.mp3	0.15362902	0.15362902	0.15362902	0.15362902	0.15362902	0.15362902	0.15362902	0.15362902	0.15362902	0.15362902	0.15362902	0.15362902	0.15362902	0.15362902	0.15362902	0.15362902	0.15362902	0.15362902	0.15362902	0.15362902	0.15362902	0.15362902	0.15362902	0.15362902	0.15362902	0.15362902	0.15362902	0.15362902	0.15362902	0.15362902	0.15362902	0.15362902	0.15362902	0.15362902	0.15362902	0.15362902	0.15362902	0.15362902	0.15362902	0.15362902	0.15362902	0.15362902	0.15362902	0.15362902	0.15362902	0.15362902	0.15362902	0.15362902	0.15362902
151.mp3	0.09232892	0.09232892	0.09232892	0.09232892	0.09232892	0.09232892	0.09232892	0.09232892	0.09232892	0.09232892	0.09232892	0.09232892	0.09232892	0.09232892	0.09232892	0.09232892	0.09232892	0.09232892	0.09232892	0.09232892	0.09232892	0.09232892	0.09232892	0.09232892	0.09232892	0.09232892	0.09232892	0.09232892	0.09232892	0.09232892	0.09232892	0.09232892	0.09232892	0.09232892	0.09232892	0.09232892	0.09232892	0.09232892	0.09232892	0.09232892	0.09232892	0.09232892	0.09232892	0.09232892	0.09232892	0.09232892	0.09232892	0.09232892	0.09232892
152.mp3	0.07743758	0.07743758	0.07743758	0.07743758	0.07743758	0.07743758	0.07743758	0.07743758	0.07743758	0.07743758	0.07743758	0.07743758	0.07743758	0.07743758	0.07743758	0.07743758	0.07743758	0.07743758	0.07743758	0.07743758	0.07743758	0.07743758	0.07743758	0.07743758	0.07743758	0.07743758	0.07743758	0.07743758	0.07743758	0.07743758	0.07743758	0.07743758	0.07743758	0.07743758	0.07743758	0.07743758	0.07743758	0.07743758	0.07743758	0.07743758	0.07743758	0.07743758	0.07743758	0.07743758	0.07743758	0.07743758	0.07743758	0.07743758	0.07743758
153.mp3	0.14346433	0.14346433	0.14346433	0.14346433	0.14346433	0.14346433	0.14346433	0.14346433	0.14346433	0.14346433	0.14346433	0.14346433	0.14346433	0.14346433	0.14346433	0.14346433	0.14346433	0.14346433	0.14346433	0.14346433	0.14346433	0.14346433	0.14346433	0.14346433	0.14346433	0.14346433	0.14346433	0.14346433	0.14346433	0.14346433	0.14346433	0.14346433	0.14346433	0.14346433	0.14346433	0.14346433	0.14346433	0.14346433	0.14346433	0.14346433	0.14346433	0.14346433	0.14346433	0.14346433	0.14346433	0.14346433	0.14346433	0.14346433	0.14346433
154.mp3	0.020135969	0.020135969	0.020135969	0.020135969	0.020135969	0.020135969	0.020135969	0.020135969	0.020135969	0.020135969	0.020135969	0.020135969	0.020135969	0.020135969	0.020135969	0.020135969	0.020135969	0.020135969	0.020135969	0.020135969	0.020135969	0.020135969	0.020135969	0.020135969	0.020135969	0.020135969	0.020135969	0.020135969	0.020135969	0.020135969	0.020135969	0.020135969	0.020135969	0.020135969	0.020135969	0.020135969	0.020135969	0.020135969	0.020135969	0.020135969	0.020135969	0.020135969	0.020135969	0.020135969	0.020135969	0.020135969	0.020135969	0.020135969	0.020135969
155.mp3	0.03086536	0.03086536	0.03086536	0.03086536	0.03086536	0.03086536	0.03086536	0.03086536	0.03086536	0.03086536	0.03086536	0.03086536	0.03086536	0.03086536	0.03086536	0.03086536	0.03086536	0.03086536	0.03086536	0.03086536	0.03086536	0.03086536	0.03086536	0.03086536	0.03086536	0.03086536	0.03086536	0.03086536	0.03086536	0.03086536	0.03086536	0.03086536	0.03086536	0.03086536	0.03086536	0.03086536	0.03086536	0.03086536	0.03086536	0.03086536	0.03086536	0.03086536	0.03086536	0.03086536	0.03086536	0.03086536	0.03086536	0.03086536	0.03086536
156.mp3	-0.039823893	-0.039823893	-0.039823893	-0.039823893	-0.039823893	-0.039823893	-0.039823893	-0.039823893	-0.039823893	-0.039823893	-0.039823893	-0.039823893	-0.039823893	-0.039823893	-0.039823893	-0.039823893	-0.039823893	-0.039823893	-0.039823893	-0.039823893	-0.039823893	-0.039823893	-0.039823893	-0.039823893	-0.039823893	-0.039823893	-0.039823893	-0.039823893	-0.039823893	-0.039823893	-0.039823893	-0.039823893	-0.039823893	-0.039823893	-0.039823893	-0.039823893	-0.039823893	-0.039823893	-0.039823893	-0.039823893	-0.039823893	-0.039823893	-0.039823893	-0.039823893	-0.039823893	-0.039823893	-0.039823893	-0.039823893	-0.039823893
157.mp3	-0.07444659	-0.07444659	-0.07444659	-0.07444659	-0.07444659	-0.07444659	-0.07444659	-0.07444659	-0.07444659	-0.07444659	-0.07444659	-0.07444659	-0.07444659	-0.07444659	-0.07444659	-0.07444659	-0.07444659	-0.07444659	-0.07444659	-0.07444659	-0.07444659	-0.07444659	-0.07444659	-0.07444659	-0.07444659	-0.07444659	-0.07444659	-0.07444659	-0.07444659	-0.07444659	-0.07444659	-0.07444659	-0.07444659	-0.07444659	-0.07444659	-0.07444659	-0.07444659	-0.07444659	-0.07444659	-0.07444659	-0.07444659	-0.07444659	-0.07444659	-0.07444659	-0.07444659	-0.07444659	-0.07444659	-0.07444659	-0.07444659
158.mp3	0.04366109	0.04366109	0.04366109	0.04366109	0.04366109	0.04366109	0.04366109	0.04366109	0.04366109	0.04366109	0.04366109	0.04366109	0.04366109	0.04366109	0.04366109	0.04366109	0.04366109	0.04366109	0.04366109	0.04366109	0.04366109	0.04366109	0.04366109	0.04366109	0.04366109	0.04366109	0.04366109	0.04366109	0.04366109	0.04366109	0.04366109	0.04366109	0.04366109	0.04366109	0.04366109	0.04366109	0.04366109	0.04366109	0.04366109	0.04366109	0.04366109	0.04366109	0.04366109	0.04366109	0.04366109	0.04366109	0.04366109	0.04366109	0.04366109
159.mp3	0.029214587	0.029214587	0.029214587	0.029214587	0.029214587	0.029214587	0.029214587	0.029214587	0.029214587	0.029214587	0.029214587	0.029214587	0.029214587	0.029214587	0.029214587	0.029214587	0.029214587	0.029214587	0.029214587	0.029214587	0.029214587	0.029214587	0.029214587	0.029214587	0.029214587	0.029214587	0.029214587	0.029214587	0.029214587	0.029214587	0.029214587	0.029214587	0.029214587	0.029214587	0.029214587	0.029214587	0.029214587	0.029214587	0.029214587	0.029214587	0.029214587	0.029214587	0.029214587	0.029214587	0.029214587	0.029214587	0.029214587	0.029214587	0.029214587
160.mp3	0.021996722	0.021996722	0.021996722	0.021996722	0.021996722	0.021996722	0.021996722	0.021996722	0.021996722	0.021996722	0.021996722	0.021996722	0.021996722	0.021996722	0.021996722	0.021996722	0.021996722	0.021996722	0.021996722	0.021996722	0.021996722	0.021996722	0.021996722	0.021996722	0.021996722	0.021996722	0.021996722	0.021996722	0.021996722	0.021996722	0.021996722	0.021996722	0.021996722	0.021996722	0.021996722	0.021996722	0.021996722	0.021996722	0.021996722	0.021996722	0.021996722	0.021996722	0.021996722	0.021996722	0.021996722	0.021996722	0.021996722	0.021996722	0.021996722
161.mp3	0.11241007	0.11241007	0.11241007	0.11241007	0.11241007	0.11241007	0.11241007	0.11241007	0.11241007	0.11241007	0.11241007	0.11241007	0.11241007	0.11241007	0.11241007	0.11241007	0.11241007	0.11241007	0.11241007	0.11241007	0.11241007	0.11241007	0.11241007	0.11241007	0.11241007	0.11241007	0.11241007	0.11241007	0.11241007	0.11241007	0.11241007	0.11241007	0.11241007	0.11241007	0.11241007	0.11241007	0.11241007	0.11241007	0.11241007	0.11241007	0.11241007	0.11241007	0.11241007	0.11241007	0.11241007	0.11241007	0.11241007	0.11241007	0.11241007
162.mp3	0.1810921	0.1810921	0.1810921	0.1810921	0.1810921	0.1810921	0.1810921	0.1810921	0.1810921	0.1810921	0.1810921	0.1810921	0.1810921	0.1810921	0.1810921	0.1810921	0.1810921	0.1810921	0.1810921	0.1810921	0.1810921	0.1810921	0.1810921	0.1810921	0.1810921	0.1810921	0.1810921	0.1810921	0.1810921	0.1810921	0.1810921	0.1810921	0.1810921	0.1810921	0.1810921	0.1810921	0.1810921	0.1810921	0.1810921	0.1810921	0.1810921	0.1810921	0.1810921	0.1810921	0.1810921	0.1810921	0.1810921	0.1810921	0.1810921
163.mp3	0.10152131	0.10152131	0.10152131	0.10152131	0.10152131	0.10152131	0.10152131	0.10152131	0.10152131	0.10152131	0.10152131	0.10152131	0.10152131	0.10152131	0.10152131	0.10152131	0.10152131	0.10152131	0.10152131	0.10152131	0.10152131	0.10152131	0.10152131	0.10152131	0.10152131	0.10152131	0.10152131	0.10152131	0.10152131	0.10152131	0.10152131	0.10152131	0.10152131	0.10152131	0.10152131	0.10152131	0.10152131	0.10152131	0.10152131	0.10152131	0.10152131	0.10152131	0.10152131	0.10152131	0.10152131	0.10152131	0.10152131	0.10152131	0.10152131
164.mp3	-0.031760763	-0.031760763	-0.031760763	-0.031760763	-0.031760763	-0.031760763	-0.031760763	-0.031760763	-0.031760763	-0.031760763	-0.031760763	-0.031760763	-0.031760763	-0.031760763	-0.031760763	-0.031760763	-0.031760763	-0.031760763	-0.031760763	-0.031760763	-0.031760763	-0.031760763	-0.031760763	-0.031760763	-0.031760763	-0.031760763	-0.031760763	-0.031760763	-0.031760763	-0.031760763	-0.031760763	-0.031760763	-0.031760763	-0.031760763	-0.031760763	-0.031760763	-0.031760763	-0.031760763	-0.031760763	-0.031760763	-0.031760763	-0.031760763	-0.031760763	-0.031760763	-0.031760763	-0.031760763	-0.031760763	-0.031760763	-0.031760763
166.mp3	-0.21826361	-0.21826361	-0.21826361	-0.21826361	-0.21826361	-0.21826361	-0.21826361	-0.21826361	-0.21826361	-0.21826361	-0.21826361	-0.21826361	-0.21826361	-0.21826361	-0.21826361	-0.21826361	-0.21826361	-0.21826361	-0.21826361	-0.21826361	-0.21826361	-0.21826361	-0.21826361	-0.21826361	-0.21826361	-0.21826361	-0.21826361	-0.21826361	-0.21826361	-0.21826361	-0.21826361	-0.21826361	-0.21826361	-0.21826361	-0.21826361	-0.21826361	-0.21826361	-0.21826361	-0.21826361	-0.21826361	-0.21826361	-0.21826361	-0.21826361	-0.21826361	-0.21826361	-0.21826361	-0.21826361	-0.21826361	-0.21826361
167.mp3	0.30330068	0.30330068	0.30330068	0.30330068	0.30330068	0.30330068	0.30330068	0.30330068	0.30330068	0.30330068	0.30330068	0.30330068	0.30330068	0.30330068	0.30330068	0.30330068	0.30330068	0.30330068	0.30330068	0.30330068	0.30330068	0.30330068	0.30330068	0.30330068	0.30330068	0.30330068	0.30330068	0.30330068	0.30330068	0.30330068	0.30330068	0.30330068	0.30330068	0.30330068	0.30330068	0.30330068	0.30330068	0.30330068	0.30330068	0.30330068	0.30330068	0.30330068	0.30330068	0.30330068	0.30330068	0.30330068	0.30330068	0.30330068	0.30330068
168.mp3	-0.094856754	-0.094856754	-0.094856754	-0.094856754	-0.094856754	-0.094856754	-0.094856754	-0.094856754	-0.094856754	-0.094856754	-0.094856754	-0.094856754	-0.094856754	-0.094856754	-0.094856754	-0.094856754	-0.094856754	-0.094856754	-0.094856754	-0.094856754	-0.094856754	-0.094856754	-0.094856754	-0.094856754	-0.094856754	-0.094856754	-0.094856754	-0.094856754	-0.094856754	-0.094856754	-0.094856754	-0.094856754	-0.094856754	-0.094856754	-0.094856754	-0.094856754	-0.094856754	-0.094856754	-0.094856754	-0.094856754	-0.094856754	-0.094856754	-0.094856754	-0.094856754	-0.094856754	-0.094856754	-0.094856754	-0.094856754	-0.094856754
169.mp3	0.121062174	0.121062174	0.121062174	0.121062174	0.121062174	0.121062174	0.121062174	0.121062174	0.121062174	0.121062174	0.121062174	0.121062174	0.121062174	0.121062174	0.121062174	0.121062174	0.121062174	0.121062174	0.121062174	0.121062174	0.121062174	0.121062174	0.121062174	0.121062174	0.121062174	0.121062174	0.121062174	0.121062174	0.121062174	0.121062174	0.121062174	0.121062174	0.121062174	0.121062174	0.121062174	0.121062174	0.121062174	0.121062174	0.121062174	0.121062174	0.121062174	0.121062174	0.121062174	0.121062174	0.121062174	0.121062174	0.121062174	0.121062174	0.121062174
170.mp3	0.3270735	0.3270735	0.3270735	0.3270735	0.3270735	0.3270735	0.3270735	0.3270735	0.3270735	0.3270735	0.3270735	0.3270735	0.3270735	0.3270735	0.3270735	0.3270735	0.3270735	0.3270735	0.3270735	0.3270735	0.3270735	0.3270735	0.3270735	0.3270735	0.3270735	0.3270735	0.3270735	0.3270735	0.3270735	0.3270735	0.3270735	0.3270735	0.3270735	0.3270735	0.3270735	0.3270735	0.3270735	0.3270735	0.3270735	0.3270735	0.3270735	0.3270735	0.3270735	0.3270735	0.3270735	0.3270735	0.3270735	0.3270735	0.3270735
171.mp3	0.25041845	0.25041845	0.25041845	0.25041845	0.25041845	0.25041845	0.25041845	0.25041845	0.25041845	0.25041845	0.25041845	0.25041845	0.25041845	0.25041845	0.25041845	0.25041845	0.25041845	0.25041845	0.25041845	0.25041845	0.25041845	0.25041845	0.25041845	0.25041845	0.25041845	0.25041845	0.25041845	0.25041845	0.25041845	0.25041845	0.25041845	0.25041845	0.25041845	0.25041845	0.25041845	0.25041845	0.25041845	0.25041845	0.25041845	0.25041845	0.25041845	0.25041845	0.25041845	0.25041845	0.25041845	0.25041845	0.25041845	0.25041845	0.25041845
172.mp3	-0.18869498	-0.18869498	-0.18869498	-0.18869498	-0.18869498	-0.18869498	-0.18869498	-0.18869498	-0.18869498	-0.18869498	-0.18869498	-0.18869498	-0.18869498	-0.18869498	-0.18869498	-0.18869498	-0.18869498	-0.18869498	-0.18869498	-0.18869498	-0.18869498	-0.18869498	-0.18869498	-0.18869498	-0.18869498	-0.18869498	-0.18869498	-0.18869498	-0.18869498	-0.18869498	-0.18869498	-0.18869498	-0.18869498	-0.18869498	-0.18869498	-0.18869498	-0.18869498	-0.18869498	-0.18869498	-0.18869498	-0.18869498	-0.18869498	-0.18869498	-0.18869498	-0.18869498	-0.18869498	-0.18869498	-0.18869498	-0.18869498
173.mp3	-0.06782165	-0.06782165	-0.06782165	-0.06782165	-0.06782165	-0.06782165	-0.06782165	-0.06782165	-0.06782165	-0.06782165	-0.06782165	-0.06782165	-0.06782165	-0.06782165	-0.06782165	-0.06782165	-0.06782165	-0.06782165	-0.06782165	-0.06782165	-0.06782165	-0.06782165	-0.06782165	-0.06782165	-0.06782165	-0.06782165	-0.06782165	-0.06782165	-0.06782165	-0.06782165	-0.06782165	-0.06782165	-0.06782165	-0.06782165	-0.06782165	-0.06782165	-0.06782165	-0.06782165	-0.06782165	-0.06782165	-0.06782165	-0.06782165	-0.06782165	-0.06782165	-0.06782165	-0.06782165	-0.06782165	-0.06782165	-0.06782165
174.mp3	0.15595108	0.15595108	0.15595108	0.15595108	0.15595108	0.15595108	0.15595108	0.15595108	0.15595108	0.15595108	0.15595108	0.15595108	0.15595108	0.15595108	0.15595108	0.15595108	0.15595108	0.15595108	0.15595108	0.15595108	0.15595108	0.15595108	0.15595108	0.15595108	0.15595108	0.15595108	0.15595108	0.15595108	0.15595108	0.15595108	0.15595108	0.15595108	0.15595108	0.15595108	0.15595108	0.15595108	0.15595108	0.15595108	0.15595108	0.15595108	0.15595108	0.15595108	0.15595108	0.15595108	0.15595108	0.15595108	0.15595108	0.15595108	0.15595108
175.mp3	0.056464653	0.056464653	0.056464653	0.056464653	0.056464653	0.056464653	0.056464653	0.056464653	0.056464653	0.056464653	0.056464653	0.056464653	0.056464653	0.056464653	0.056464653	0.056464653	0.056464653	0.056464653	0.056464653	0.056464653	0.056464653	0.056464653	0.056464653	0.056464653	0.056464653	0.056464653	0.056464653	0.056464653	0.056464653	0.056464653	0.056464653	0.056464653	0.056464653	0.056464653	0.056464653	0.056464653	0.056464653	0.056464653	0.056464653	0.056464653	0.056464653	0.056464653	0.056464653	0.056464653	0.056464653	0.056464653	0.056464653	0.056464653	0.056464653
176.mp3	0.08094657	0.08094657	0.08094657	0.08094657	0.08094657	0.08094657	0.08094657	0.08094657	0.08094657	0.08094657	0.08094657	0.08094657	0.08094657	0.08094657	0.08094657	0.08094657	0.08094657	0.08094657	0.08094657	0.08094657	0.08094657	0.08094657	0.08094657	0.08094657	0.08094657	0.08094657	0.08094657	0.08094657	0.08094657	0.08094657	0.08094657	0.08094657	0.08094657	0.08094657	0.08094657	0.08094657	0.08094657	0.08094657	0.08094657	0.08094657	0.08094657	0.08094657	0.08094657	0.08094657	0.08094657	0.08094657	0.08094657	0.08094657	0.08094657
177.mp3	0.089414805	0.089414805	0.089414805	0.089414805	0.089414805	0.089414805	0.089414805	0.089414805	0.089414805	0.089414805	0.089414805	0.089414805	0.089414805	0.089414805	0.089414805	0.089414805	0.089414805	0.089414805	0.089414805	0.089414805	0.089414805	0.089414805	0.089414805	0.089414805	0.089414805	0.089414805	0.089414805	0.089414805	0.089414805	0.089414805	0.089414805	0.089414805	0.089414805	0.089414805	0.089414805	0.089414805	0.089414805	0.089414805	0.089414805	0.089414805	0.089414805	0.089414805	0.089414805	0.089414805	0.089414805	0.089414805	0.089414805	0.089414805	0.089414805
178.mp3	-0.09166755	-0.09166755	-0.09166755	-0.09166755	-0.09166755	-0.09166755	-0.09166755	-0.09166755	-0.09166755	-0.09166755	-0.09166755	-0.09166755	-0.09166755	-0.09166755	-0.09166755	-0.09166755	-0.09166755	-0.09166755	-0.09166755	-0.09166755	-0.09166755	-0.09166755	-0.09166755	-0.09166755	-0.09166755	-0.09166755	-0.09166755	-0.09166755	-0.09166755	-0.09166755	-0.09166755	-0.09166755	-0.09166755	-0.09166755	-0.09166755	-0.09166755	-0.09166755	-0.09166755	-0.09166755	-0.09166755	-0.09166755	-0.09166755	-0.09166755	-0.09166755	-0.09166755	-0.09166755	-0.09166755	-0.09166755	-0.09166755
179.mp3	-0.14169174	-0.14169174	-0.14169174	-0.14169174	-0.14169174	-0.14169174	-0.14169174	-0.14169174	-0.14169174	-0.14169174	-0.14169174	-0.14169174	-0.14169174	-0.14169174	-0.14169174	-0.14169174	-0.14169174	-0.14169174	-0.14169174	-0.14169174	-0.14169174	-0.14169174	-0.14169174	-0.14169174	-0.14169174	-0.14169174	-0.14169174	-0.14169174	-0.14169174	-0.14169174	-0.14169174	-0.14169174	-0.14169174	-0.14169174	-0.14169174	-0.14169174	-0.14169174	-0.14169174	-0.14169174	-0.14169174	-0.14169174	-0.14169174	-0.14169174	-0.14169174	-0.14169174	-0.14169174	-0.14169174	-0.14169174	-0.14169174
180.mp3	0.3041491	0.3041491	0.3041491	0.3041491	0.3041491	0.3041491	0.3041491	0.3041491	0.3041491	0.3041491	0.3041491	0.3041491	0.3041491	0.3041491	0.3041491	0.3041491	0.3041491	0.3041491	0.3041491	0.3041491	0.3041491	0.3041491	0.3041491	0.3041491	0.3041491	0.3041491	0.3041491	0.3041491	0.3041491	0.3041491	0.3041491	0.3041491	0.3041491	0.3041491	0.3041491	0.3041491	0.3041491	0.3041491	0.3041491	0.3041491	0.3041491	0.3041491	0.3041491	0.3041491	0.3041491	0.3041491	0.3041491	0.3041491	0.3041491
181.mp3	0.047020633	0.047020633	0.047020633	0.047020633	0.047020633	0.047020633	0.047020633	0.047020633	0.047020633	0.047020633	0.047020633	0.047020633	0.047020633	0.047020633	0.047020633	0.047020633	0.047020633	0.047020633	0.047020633	0.047020633	0.047020633	0.047020633	0.047020633	0.047020633	0.047020633	0.047020633	0.047020633	0.047020633	0.047020633	0.047020633	0.047020633	0.047020633	0.047020633	0.047020633	0.047020633	0.047020633	0.047020633	0.047020633	0.047020633	0.047020633	0.047020633	0.047020633	0.047020633	0.047020633	0.047020633	0.047020633	0.047020633	0.047020633	0.047020633
182.mp3	-0.14489295	-0.14489295	-0.14489295	-0.14489295	-0.14489295	-0.14489295	-0.14489295	-0.14489295	-0.14489295	-0.14489295	-0.14489295	-0.14489295	-0.14489295	-0.14489295	-0.14489295	-0.14489295	-0.14489295	-0.14489295	-0.14489295	-0.14489295	-0.14489295	-0.14489295	-0.14489295	-0.14489295	-0.14489295	-0.14489295	-0.14489295	-0.14489295	-0.14489295	-0.14489295	-0.14489295	-0.14489295	-0.14489295	-0.14489295	-0.14489295	-0.14489295	-0.14489295	-0.14489295	-0.14489295	-0.14489295	-0.14489295	-0.14489295	-0.14489295	-0.14489295	-0.14489295	-0.14489295	-0.14489295	-0.14489295	-0.14489295
184.mp3	0.20205736	0.20205736	0.20205736	0.20205736	0.20205736	0.20205736	0.20205736	0.20205736	0.20205736	0.20205736	0.20205736	0.20205736	0.20205736	0.20205736	0.20205736	0.20205736	0.20205736	0.20205736	0.20205736	0.20205736	0.20205736	0.20205736	0.20205736	0.20205736	0.20205736	0.20205736	0.20205736	0.20205736	0.20205736	0.20205736	0.20205736	0.20205736	0.20205736	0.20205736	0.20205736	0.20205736	0.20205736	0.20205736	0.20205736	0.20205736	0.20205736	0.20205736	0.20205736	0.20205736	0.20205736	0.20205736	0.20205736	0.20205736	0.20205736
185.mp3	-0.052719224	-0.052719224	-0.052719224	-0.052719224	-0.052719224	-0.052719224	-0.052719224	-0.052719224	-0.052719224	-0.052719224	-0.052719224	-0.052719224	-0.052719224	-0.052719224	-0.052719224	-0.052719224	-0.052719224	-0.052719224	-0.052719224	-0.052719224	-0.052719224	-0.052719224	-0.052719224	-0.052719224	-0.052719224	-0.052719224	-0.052719224	-0.052719224	-0.052719224	-0.052719224	-0.052719224	-0.052719224	-0.052719224	-0.052719224	-0.052719224	-0.052719224	-0.052719224	-0.052719224	-0.052719224	-0.052719224	-0.052719224	-0.052719224	-0.052719224	-0.052719224	-0.052719224	-0.052719224	-0.052719224	-0.052719224	-0.052719224
186.mp3	-0.12224394	-0.12224394	-0.12224394	-0.12224394	-0.12224394	-0.12224394	-0.12224394	-0.12224394	-0.12224394	-0.12224394	-0.12224394	-0.12224394	-0.12224394	-0.12224394	-0.12224394	-0.12224394	-0.12224394	-0.12224394	-0.12224394	-0.12224394	-0.12224394	-0.12224394	-0.12224394	-0.12224394	-0.12224394	-0.12224394	-0.12224394	-0.12224394	-0.12224394	-0.12224394	-0.12224394	-0.12224394	-0.12224394	-0.12224394	-0.12224394	-0.12224394	-0.12224394	-0.12224394	-0.12224394	-0.12224394	-0.12224394	-0.12224394	-0.12224394	-0.12224394	-0.12224394	-0.12224394	-0.12224394	-0.12224394	-0.12224394
187.mp3	0.20710635	0.20710635	0.20710635	0.20710635	0.20710635	0.20710635	0.20710635	0.20710635	0.20710635	0.20710635	0.20710635	0.20710635	0.20710635	0.20710635	0.20710635	0.20710635	0.20710635	0.20710635	0.20710635	0.20710635	0.20710635	0.20710635	0.20710635	0.20710635	0.20710635	0.20710635	0.20710635	0.20710635	0.20710635	0.20710635	0.20710635	0.20710635	0.20710635	0.20710635	0.20710635	0.20710635	0.20710635	0.20710635	0.20710635	0.20710635	0.20710635	0.20710635	0.20710635	0.20710635	0.20710635	0.20710635	0.20710635	0.20710635	0.20710635
188.mp3	0.25251007	0.25251007	0.25251007	0.25251007	0.25251007	0.25251007	0.25251007	0.25251007	0.25251007	0.25251007	0.25251007	0.25251007	0.25251007	0.25251007	0.25251007	0.25251007	0.25251007	0.25251007	0.25251007	0.25251007	0.25251007	0.25251007	0.25251007	0.25251007	0.25251007	0.25251007	0.25251007	0.25251007	0.25251007	0.25251007	0.25251007	0.25251007	0.25251007	0.25251007	0.25251007	0.25251007	0.25251007	0.25251007	0.25251007	0.25251007	0.25251007	0.25251007	0.25251007	0.25251007	0.25251007	0.25251007	0.25251007	0.25251007	0.25251007
189.mp3	0.11634286	0.11634286	0.11634286	0.11634286	0.11634286	0.11634286	0.11634286	0.11634286	0.11634286	0.11634286	0.11634286	0.11634286	0.11634286	0.11634286	0.11634286	0.11634286	0.11634286	0.11634286	0.11634286	0.11634286	0.11634286	0.11634286	0.11634286	0.11634286	0.11634286	0.11634286	0.11634286	0.11634286	0.11634286	0.11634286	0.11634286	0.11634286	0.11634286	0.11634286	0.11634286	0.11634286	0.11634286	0.11634286	0.11634286	0.11634286	0.11634286	0.11634286	0.11634286	0.11634286	0.11634286	0.11634286	0.11634286	0.11634286	0.11634286
190.mp3	0.06752658	0.06752658	0.06752658	0.06752658	0.06752658	0.06752658	0.06752658	0.06752658	0.06752658	0.06752658	0.06752658	0.06752658	0.06752658	0.06752658	0.06752658	0.06752658	0.06752658	0.06752658	0.06752658	0.06752658	0.06752658	0.06752658	0.06752658	0.06752658	0.06752658	0.06752658	0.06752658	0.06752658	0.06752658	0.06752658	0.06752658	0.06752658	0.06752658	0.06752658	0.06752658	0.06752658	0.06752658	0.06752658	0.06752658	0.06752658	0.06752658	0.06752658	0.06752658	0.06752658	0.06752658	0.06752658	0.06752658	0.06752658	0.06752658
191.mp3	0.00558169	0.00558169	0.00558169	0.00558169	0.00558169	0.00558169	0.00558169	0.00558169	0.00558169	0.00558169	0.00558169	0.00558169	0.00558169	0.00558169	0.00558169	0.00558169	0.00558169	0.00558169	0.00558169	0.00558169	0.00558169	0.00558169	0.00558169	0.00558169	0.00558169	0.00558169	0.00558169	0.00558169	0.00558169	0.00558169	0.00558169	0.00558169	0.00558169	0.00558169	0.00558169	0.00558169	0.00558169	0.00558169	0.00558169	0.00558169	0.00558169	0.00558169	0.00558169	0.00558169	0.00558169	0.00558169	0.00558169	0.00558169	0.00558169
192.mp3	0.21125215	0.21125215	0.21125215	0.21125215	0.21125215	0.21125215	0.21125215	0.21125215	0.21125215	0.21125215	0.21125215	0.21125215	0.21125215	0.21125215	0.21125215	0.21125215	0.21125215	0.21125215	0.21125215	0.21125215	0.21125215	0.21125215	0.21125215	0.21125215	0.21125215	0.21125215	0.21125215	0.21125215	0.21125215	0.21125215	0.21125215	0.21125215	0.21125215	0.21125215	0.21125215	0.21125215	0.21125215	0.21125215	0.21125215	0.21125215	0.21125215	0.21125215	0.21125215	0.21125215	0.21125215	0.21125215	0.21125215	0.21125215	0.21125215
193.mp3	0.023822013	0.023822013	0.023822013	0.023822013	0.023822013	0.023822013	0.023822013	0.023822013	0.023822013	0.023822013	0.023822013	0.023822013	0.023822013	0.023822013	0.023822013	0.023822013	0.023822013	0.023822013	0.023822013	0.023822013	0.023822013	0.023822013	0.023822013	0.023822013	0.023822013	0.023822013	0.023822013	0.023822013	0.023822013	0.023822013	0.023822013	0.023822013	0.023822013	0.023822013	0.023822013	0.023822013	0.023822013	0.023822013	0.023822013	0.023822013	0.023822013	0.023822013	0.023822013	0.023822013	0.023822013	0.023822013	0.023822013	0.023822013	0.023822013
194.mp3	0.2185834	0.2185834	0.2185834	0.2185834	0.2185834	0.2185834	0.2185834	0.2185834	0.2185834	0.2185834	0.2185834	0.2185834	0.2185834	0.2185834	0.2185834	0.2185834	0.2185834	0.2185834	0.2185834	0.2185834	0.2185834	0.2185834	0.2185834	0.2185834	0.2185834	0.2185834	0.2185834	0.2185834	0.2185834	0.2185834	0.2185834	0.2185834	0.2185834	0.2185834	0.2185834	0.2185834	0.2185834	0.2185834	0.2185834	0.2185834	0.2185834	0.2185834	0.2185834	0.2185834	0.2185834	0.2185834	0.2185834	0.2185834	0.2185834
195.mp3	0.1765537	0.1765537	0.1765537	0.1765537	0.1765537	0.1765537	0.1765537	0.1765537	0.1765537	0.1765537	0.1765537	0.1765537	0.1765537	0.1765537	0.1765537	0.1765537	0.1765537	0.1765537	0.1765537	0.1765537	0.1765537	0.1765537	0.1765537	0.1765537	0.1765537	0.1765537	0.1765537	0.1765537	0.1765537	0.1765537	0.1765537	0.1765537	0.1765537	0.1765537	0.1765537	0.1765537	0.1765537	0.1765537	0.1765537	0.1765537	0.1765537	0.1765537	0.1765537	0.1765537	0.1765537	0.1765537	0.1765537	0.1765537	0.1765537
196.mp3	-0.003440678	-0.003440678	-0.003440678	-0.003440678	-0.003440678	-0.003440678	-0.003440678	-0.003440678	-0.003440678	-0.003440678	-0.003440678	-0.003440678	-0.003440678	-0.003440678	-0.003440678	-0.003440678	-0.003440678	-0.003440678	-0.003440678	-0.003440678	-0.003440678	-0.003440678	-0.003440678	-0.003440678	-0.003440678	-0.003440678	-0.003440678	-0.003440678	-0.003440678	-0.003440678	-0.003440678	-0.003440678	-0.003440678	-0.003440678	-0.003440678	-0.003440678	-0.003440678	-0.003440678	-0.003440678	-0.003440678	-0.003440678	-0.003440678	-0.003440678	-0.003440678	-0.003440678	-0.003440678	-0.003440678	-0.003440678	-0.003440678
197.mp3	0.35411438	0.35411438	0.35411438	0.35411438	0.35411438	0.35411438	0.35411438	0.35411438	0.35411438	0.35411438	0.35411438	0.35411438	0.35411438	0.35411438	0.35411438	0.35411438	0.35411438	0.35411438	0.35411438	0.35411438	0.35411438	0.35411438	0.35411438	0.35411438	0.35411438	0.35411438	0.35411438	0.35411438	0.35411438	0.35411438	0.35411438	0.35411438	0.35411438	0.35411438	0.35411438	0.35411438	0.35411438	0.35411438	0.35411438	0.35411438	0.35411438	0.35411438	0.35411438	0.35411438	0.35411438	0.35411438	0.35411438	0.35411438	0.35411438
198.mp3	0.16650112	0.16650112	0.16650112	0.16650112	0.16650112	0.16650112	0.16650112	0.16650112	0.16650112	0.16650112	0.16650112	0.16650112	0.16650112	0.16650112	0.16650112	0.16650112	0.16650112	0.16650112	0.16650112	0.16650112	0.16650112	0.16650112	0.16650112	0.16650112	0.16650112	0.16650112	0.16650112	0.16650112	0.16650112	0.16650112	0.16650112	0.16650112	0.16650112	0.16650112	0.16650112	0.16650112	0.16650112	0.16650112	0.16650112	0.16650112	0.16650112	0.16650112	0.16650112	0.16650112	0.16650112	0.16650112	0.16650112	0.16650112	0.16650112
199.mp3	0.026160285	0.026160285	0.026160285	0.026160285	0.026160285	0.026160285	0.026160285	0.026160285	0.026160285	0.026160285	0.026160285	0.026160285	0.026160285	0.026160285	0.026160285	0.026160285	0.026160285	0.026160285	0.026160285	0.026160285	0.026160285	0.026160285	0.026160285	0.026160285	0.026160285	0.026160285	0.026160285	0.026160285	0.026160285	0.026160285	0.026160285	0.026160285	0.026160285	0.026160285	0.026160285	0.026160285	0.026160285	0.026160285	0.026160285	0.026160285	0.026160285	0.026160285	0.026160285	0.026160285	0.026160285	0.026160285	0.026160285	0.026160285	0.026160285
201.mp3	0.19603415	0.19603415	0.19603415	0.19603415	0.19603415	0.19603415	0.19603415	0.19603415	0.19603415	0.19603415	0.19603415	0.19603415	0.19603415	0.19603415	0.19603415	0.19603415	0.19603415	0.19603415	0.19603415	0.19603415	0.19603415	0.19603415	0.19603415	0.19603415	0.19603415	0.19603415	0.19603415	0.19603415	0.19603415	0.19603415	0.19603415	0.19603415	0.19603415	0.19603415	0.19603415	0.19603415	0.19603415	0.19603415	0.19603415	0.19603415	0.19603415	0.19603415	0.19603415	0.19603415	0.19603415	0.19603415	0.19603415	0.19603415	0.19603415
202.mp3	0.13736509	0.13736509	0.13736509	0.13736509	0.13736509	0.13736509	0.13736509	0.13736509	0.13736509	0.13736509	0.13736509	0.13736509	0.13736509	0.13736509	0.13736509	0.13736509	0.13736509	0.13736509	0.13736509	0.13736509	0.13736509	0.13736509	0.13736509	0.13736509	0.13736509	0.13736509	0.13736509	0.13736509	0.13736509	0.13736509	0.13736509	0.13736509	0.13736509	0.13736509	0.13736509	0.13736509	0.13736509	0.13736509	0.13736509	0.13736509	0.13736509	0.13736509	0.13736509	0.13736509	0.13736509	0.13736509	0.13736509	0.13736509	0.13736509
203.mp3	0.26876754	0.26876754	0.26876754	0.26876754	0.26876754	0.26876754	0.26876754	0.26876754	0.26876754	0.26876754	0.26876754	0.26876754	0.26876754	0.26876754	0.26876754	0.26876754	0.26876754	0.26876754	0.26876754	0.26876754	0.26876754	0.26876754	0.26876754	0.26876754	0.26876754	0.26876754	0.26876754	0.26876754	0.26876754	0.26876754	0.26876754	0.26876754	0.26876754	0.26876754	0.26876754	0.26876754	0.26876754	0.26876754	0.26876754	0.26876754	0.26876754	0.26876754	0.26876754	0.26876754	0.26876754	0.26876754	0.26876754	0.26876754	0.26876754
204.mp3	0.35767007	0.35767007	0.35767007	0.35767007	0.35767007	0.35767007	0.35767007	0.35767007	0.35767007	0.35767007	0.35767007	0.35767007	0.35767007	0.35767007	0.35767007	0.35767007	0.35767007	0.35767007	0.35767007	0.35767007	0.35767007	0.35767007	0.35767007	0.35767007	0.35767007	0.35767007	0.35767007	0.35767007	0.35767007	0.35767007	0.35767007	0.35767007	0.35767007	0.35767007	0.35767007	0.35767007	0.35767007	0.35767007	0.35767007	0.35767007	0.35767007	0.35767007	0.35767007	0.35767007	0.35767007	0.35767007	0.35767007	0.35767007	0.35767007
205.mp3	0.29010668	0.29010668	0.29010668	0.29010668	0.29010668	0.29010668	0.29010668	0.29010668	0.29010668	0.29010668	0.29010668	0.29010668	0.29010668	0.29010668	0.29010668	0.29010668	0.29010668	0.29010668	0.29010668	0.29010668	0.29010668	0.29010668	0.29010668	0.29010668	0.29010668	0.29010668	0.29010668	0.29010668	0.29010668	0.29010668	0.29010668	0.29010668	0.29010668	0.29010668	0.29010668	0.29010668	0.29010668	0.29010668	0.29010668	0.29010668	0.29010668	0.29010668	0.29010668	0.29010668	0.29010668	0.29010668	0.29010668	0.29010668	0.29010668
206.mp3	0.114765346	0.114765346	0.114765346	0.114765346	0.114765346	0.114765346	0.114765346	0.114765346	0.114765346	0.114765346	0.114765346	0.114765346	0.114765346	0.114765346	0.114765346	0.114765346	0.114765346	0.114765346	0.114765346	0.114765346	0.114765346	0.114765346	0.114765346	0.114765346	0.114765346	0.114765346	0.114765346	0.114765346	0.114765346	0.114765346	0.114765346	0.114765346	0.114765346	0.114765346	0.114765346	0.114765346	0.114765346	0.114765346	0.114765346	0.114765346	0.114765346	0.114765346	0.114765346	0.114765346	0.114765346	0.114765346	0.114765346	0.114765346	0.114765346
207.mp3	-0.13153651	-0.13153651	-0.13153651	-0.13153651	-0.13153651	-0.13153651	-0.13153651	-0.13153651	-0.13153651	-0.13153651	-0.13153651	-0.13153651	-0.13153651	-0.13153651	-0.13153651	-0.13153651	-0.13153651	-0.13153651	-0.13153651	-0.13153651	-0.13153651	-0.13153651	-0.13153651	-0.13153651	-0.13153651	-0.13153651	-0.13153651	-0.13153651	-0.13153651	-0.13153651	-0.13153651	-0.13153651	-0.13153651	-0.13153651	-0.13153651	-0.13153651	-0.13153651	-0.13153651	-0.13153651	-0.13153651	-0.13153651	-0.13153651	-0.13153651	-0.13153651	-0.13153651	-0.13153651	-0.13153651	-0.13153651	-0.13153651
208.mp3	-0.013251204	-0.013251204	-0.013251204	-0.013251204	-0.013251204	-0.013251204	-0.013251204	-0.013251204	-0.013251204	-0.013251204	-0.013251204	-0.013251204	-0.013251204	-0.013251204	-0.013251204	-0.013251204	-0.013251204	-0.013251204	-0.013251204	-0.013251204	-0.013251204	-0.013251204	-0.013251204	-0.013251204	-0.013251204	-0.013251204	-0.013251204	-0.013251204	-0.013251204	-0.013251204	-0.013251204	-0.013251204	-0.013251204	-0.013251204	-0.013251204	-0.013251204	-0.013251204	-0.013251204	-0.013251204	-0.013251204	-0.013251204	-0.013251204	-0.013251204	-0.013251204	-0.013251204	-0.013251204	-0.013251204	-0.013251204	-0.013251204
209.mp3	-0.020571224	-0.020571224	-0.020571224	-0.020571224	-0.020571224	-0.020571224	-0.020571224	-0.020571224	-0.020571224	-0.020571224	-0.020571224	-0.020571224	-0.020571224	-0.020571224	-0.020571224	-0.020571224	-0.020571224	-0.020571224	-0.020571224	-0.020571224	-0.020571224	-0.020571224	-0.020571224	-0.020571224	-0.020571224	-0.020571224	-0.020571224	-0.020571224	-0.020571224	-0.020571224	-0.020571224	-0.020571224	-0.020571224	-0.020571224	-0.020571224	-0.020571224	-0.020571224	-0.020571224	-0.020571224	-0.020571224	-0.020571224	-0.020571224	-0.020571224	-0.020571224	-0.020571224	-0.020571224	-0.020571224	-0.020571224	-0.020571224
210.mp3	0.063590184	0.063590184	0.063590184	0.063590184	0.063590184	0.063590184	0.063590184	0.063590184	0.063590184	0.063590184	0.063590184	0.063590184	0.063590184	0.063590184	0.063590184	0.063590184	0.063590184	0.063590184	0.063590184	0.063590184	0.063590184	0.063590184	0.063590184	0.063590184	0.063590184	0.063590184	0.063590184	0.063590184	0.063590184	0.063590184	0.063590184	0.063590184	0.063590184	0.063590184	0.063590184	0.063590184	0.063590184	0.063590184	0.063590184	0.063590184	0.063590184	0.063590184	0.063590184	0.063590184	0.063590184	0.063590184	0.063590184	0.063590184	0.063590184
211.mp3	0.18731925	0.18731925	0.18731925	0.18731925	0.18731925	0.18731925	0.18731925	0.18731925	0.18731925	0.18731925	0.18731925	0.18731925	0.18731925	0.18731925	0.18731925	0.18731925	0.18731925	0.18731925	0.18731925	0.18731925	0.18731925	0.18731925	0.18731925	0.18731925	0.18731925	0.18731925	0.18731925	0.18731925	0.18731925	0.18731925	0.18731925	0.18731925	0.18731925	0.18731925	0.18731925	0.18731925	0.18731925	0.18731925	0.18731925	0.18731925	0.18731925	0.18731925	0.18731925	0.18731925	0.18731925	0.18731925	0.18731925	0.18731925	0.18731925
212.mp3	-0.046796944	-0.046796944	-0.046796944	-0.046796944	-0.046796944	-0.046796944	-0.046796944	-0.046796944	-0.046796944	-0.046796944	-0.046796944	-0.046796944	-0.046796944	-0.046796944	-0.046796944	-0.046796944	-0.046796944	-0.046796944	-0.046796944	-0.046796944	-0.046796944	-0.046796944	-0.046796944	-0.046796944	-0.046796944	-0.046796944	-0.046796944	-0.046796944	-0.046796944	-0.046796944	-0.046796944	-0.046796944	-0.046796944	-0.046796944	-0.046796944	-0.046796944	-0.046796944	-0.046796944	-0.046796944	-0.046796944	-0.046796944	-0.046796944	-0.046796944	-0.046796944	-0.046796944	-0.046796944	-0.046796944	-0.046796944	-0.046796944
213.mp3	0.1764815	0.1764815	0.1764815	0.1764815	0.1764815	0.1764815	0.1764815	0.1764815	0.1764815	0.1764815	0.1764815	0.1764815	0.1764815	0.1764815	0.1764815	0.1764815	0.1764815	0.1764815	0.1764815	0.1764815	0.1764815	0.1764815	0.1764815	0.1764815	0.1764815	0.1764815	0.1764815	0.1764815	0.1764815	0.1764815	0.1764815	0.1764815	0.1764815	0.1764815	0.1764815	0.1764815	0.1764815	0.1764815	0.1764815	0.1764815	0.1764815	0.1764815	0.1764815	0.1764815	0.1764815	0.1764815	0.1764815	0.1764815	0.1764815
214.mp3	0.056169312	0.056169312	0.056169312	0.056169312	0.056169312	0.056169312	0.056169312	0.056169312	0.056169312	0.056169312	0.056169312	0.056169312	0.056169312	0.056169312	0.056169312	0.056169312	0.056169312	0.056169312	0.056169312	0.056169312	0.056169312	0.056169312	0.056169312	0.056169312	0.056169312	0.056169312	0.056169312	0.056169312	0.056169312	0.056169312	0.056169312	0.056169312	0.056169312	0.056169312	0.056169312	0.056169312	0.056169312	0.056169312	0.056169312	0.056169312	0.056169312	0.056169312	0.056169312	0.056169312	0.056169312	0.056169312	0.056169312	0.056169312	0.056169312
215.mp3	0.17524076	0.17524076	0.17524076	0.17524076	0.17524076	0.17524076	0.17524076	0.17524076	0.17524076	0.17524076	0.17524076	0.17524076	0.17524076	0.17524076	0.17524076	0.17524076	0.17524076	0.17524076	0.17524076	0.17524076	0.17524076	0.17524076	0.17524076	0.17524076	0.17524076	0.17524076	0.17524076	0.17524076	0.17524076	0.17524076	0.17524076	0.17524076	0.17524076	0.17524076	0.17524076	0.17524076	0.17524076	0.17524076	0.17524076	0.17524076	0.17524076	0.17524076	0.17524076	0.17524076	0.17524076	0.17524076	0.17524076	0.17524076	0.17524076
216.mp3	-0.03828658	-0.03828658	-0.03828658	-0.03828658	-0.03828658	-0.03828658	-0.03828658	-0.03828658	-0.03828658	-0.03828658	-0.03828658	-0.03828658	-0.03828658	-0.03828658	-0.03828658	-0.03828658	-0.03828658	-0.03828658	-0.03828658	-0.03828658	-0.03828658	-0.03828658	-0.03828658	-0.03828658	-0.03828658	-0.03828658	-0.03828658	-0.03828658	-0.03828658	-0.03828658	-0.03828658	-0.03828658	-0.03828658	-0.03828658	-0.03828658	-0.03828658	-0.03828658	-0.03828658	-0.03828658	-0.03828658	-0.03828658	-0.03828658	-0.03828658	-0.03828658	-0.03828658	-0.03828658	-0.03828658	-0.03828658	-0.03828658
217.mp3	0.11184867	0.11184867	0.11184867	0.11184867	0.11184867	0.11184867	0.11184867	0.11184867	0.11184867	0.11184867	0.11184867	0.11184867	0.11184867	0.11184867	0.11184867	0.11184867	0.11184867	0.11184867	0.11184867	0.11184867	0.11184867	0.11184867	0.11184867	0.11184867	0.11184867	0.11184867	0.11184867	0.11184867	0.11184867	0.11184867	0.11184867	0.11184867	0.11184867	0.11184867	0.11184867	0.11184867	0.11184867	0.11184867	0.11184867	0.11184867	0.11184867	0.11184867	0.11184867	0.11184867	0.11184867	0.11184867	0.11184867	0.11184867	0.11184867
218.mp3	0.36635384	0.36635384	0.36635384	0.36635384	0.36635384	0.36635384	0.36635384	0.36635384	0.36635384	0.36635384	0.36635384	0.36635384	0.36635384	0.36635384	0.36635384	0.36635384	0.36635384	0.36635384	0.36635384	0.36635384	0.36635384	0.36635384	0.36635384	0.36635384	0.36635384	0.36635384	0.36635384	0.36635384	0.36635384	0.36635384	0.36635384	0.36635384	0.36635384	0.36635384	0.36635384	0.36635384	0.36635384	0.36635384	0.36635384	0.36635384	0.36635384	0.36635384	0.36635384	0.36635384	0.36635384	0.36635384	0.36635384	0.36635384	0.36635384
219.mp3	-0.020870656	-0.020870656	-0.020870656	-0.020870656	-0.020870656	-0.020870656	-0.020870656	-0.020870656	-0.020870656	-0.020870656	-0.020870656	-0.020870656	-0.020870656	-0.020870656	-0.020870656	-0.020870656	-0.020870656	-0.020870656	-0.020870656	-0.020870656	-0.020870656	-0.020870656	-0.020870656	-0.020870656	-0.020870656	-0.020870656	-0.020870656	-0.020870656	-0.020870656	-0.020870656	-0.020870656	-0.020870656	-0.020870656	-0.020870656	-0.020870656	-0.020870656	-0.020870656	-0.020870656	-0.020870656	-0.020870656	-0.020870656	-0.020870656	-0.020870656	-0.020870656	-0.020870656	-0.020870656	-0.020870656	-0.020870656	-0.020870656
220.mp3	0.07262322	0.07262322	0.07262322	0.07262322	0.07262322	0.07262322	0.07262322	0.07262322	0.07262322	0.07262322	0.07262322	0.07262322	0.07262322	0.07262322	0.07262322	0.07262322	0.07262322	0.07262322	0.07262322	0.07262322	0.07262322	0.07262322	0.07262322	0.07262322	0.07262322	0.07262322	0.07262322	0.07262322	0.07262322	0.07262322	0.07262322	0.07262322	0.07262322	0.07262322	0.07262322	0.07262322	0.07262322	0.07262322	0.07262322	0.07262322	0.07262322	0.07262322	0.07262322	0.07262322	0.07262322	0.07262322	0.07262322	0.07262322	0.07262322
221.mp3	-0.031112898	-0.031112898	-0.031112898	-0.031112898	-0.031112898	-0.031112898	-0.031112898	-0.031112898	-0.031112898	-0.031112898	-0.031112898	-0.031112898	-0.031112898	-0.031112898	-0.031112898	-0.031112898	-0.031112898	-0.031112898	-0.031112898	-0.031112898	-0.031112898	-0.031112898	-0.031112898	-0.031112898	-0.031112898	-0.031112898	-0.031112898	-0.031112898	-0.031112898	-0.031112898	-0.031112898	-0.031112898	-0.031112898	-0.031112898	-0.031112898	-0.031112898	-0.031112898	-0.031112898	-0.031112898	-0.031112898	-0.031112898	-0.031112898	-0.031112898	-0.031112898	-0.031112898	-0.031112898	-0.031112898	-0.031112898	-0.031112898
222.mp3	0.0850174	0.0850174	0.0850174	0.0850174	0.0850174	0.0850174	0.0850174	0.0850174	0.0850174	0.0850174	0.0850174	0.0850174	0.0850174	0.0850174	0.0850174	0.0850174	0.0850174	0.0850174	0.0850174	0.0850174	0.0850174	0.0850174	0.0850174	0.0850174	0.0850174	0.0850174	0.0850174	0.0850174	0.0850174	0.0850174	0.0850174	0.0850174	0.0850174	0.0850174	0.0850174	0.0850174	0.0850174	0.0850174	0.0850174	0.0850174	0.0850174	0.0850174	0.0850174	0.0850174	0.0850174	0.0850174	0.0850174	0.0850174	0.0850174
223.mp3	0.27452028	0.27452028	0.27452028	0.27452028	0.27452028	0.27452028	0.27452028	0.27452028	0.27452028	0.27452028	0.27452028	0.27452028	0.27452028	0.27452028	0.27452028	0.27452028	0.27452028	0.27452028	0.27452028	0.27452028	0.27452028	0.27452028	0.27452028	0.27452028	0.27452028	0.27452028	0.27452028	0.27452028	0.27452028	0.27452028	0.27452028	0.27452028	0.27452028	0.27452028	0.27452028	0.27452028	0.27452028	0.27452028	0.27452028	0.27452028	0.27452028	0.27452028	0.27452028	0.27452028	0.27452028	0.27452028	0.27452028	0.27452028	0.27452028
224.mp3	0.043997247	0.043997247	0.043997247	0.043997247	0.043997247	0.043997247	0.043997247	0.043997247	0.043997247	0.043997247	0.043997247	0.043997247	0.043997247	0.043997247	0.043997247	0.043997247	0.043997247	0.043997247	0.043997247	0.043997247	0.043997247	0.043997247	0.043997247	0.043997247	0.043997247	0.043997247	0.043997247	0.043997247	0.043997247	0.043997247	0.043997247	0.043997247	0.043997247	0.043997247	0.043997247	0.043997247	0.043997247	0.043997247	0.043997247	0.043997247	0.043997247	0.043997247	0.043997247	0.043997247	0.043997247	0.043997247	0.043997247	0.043997247	0.043997247
225.mp3	0.03358191	0.03358191	0.03358191	0.03358191	0.03358191	0.03358191	0.03358191	0.03358191	0.03358191	0.03358191	0.03358191	0.03358191	0.03358191	0.03358191	0.03358191	0.03358191	0.03358191	0.03358191	0.03358191	0.03358191	0.03358191	0.03358191	0.03358191	0.03358191	0.03358191	0.03358191	0.03358191	0.03358191	0.03358191	0.03358191	0.03358191	0.03358191	0.03358191	0.03358191	0.03358191	0.03358191	0.03358191	0.03358191	0.03358191	0.03358191	0.03358191	0.03358191	0.03358191	0.03358191	0.03358191	0.03358191	0.03358191	0.03358191	0.03358191
226.mp3	-0.018243559	-0.018243559	-0.018243559	-0.018243559	-0.018243559	-0.018243559	-0.018243559	-0.018243559	-0.018243559	-0.018243559	-0.018243559	-0.018243559	-0.018243559	-0.018243559	-0.018243559	-0.018243559	-0.018243559	-0.018243559	-0.018243559	-0.018243559	-0.018243559	-0.018243559	-0.018243559	-0.018243559	-0.018243559	-0.018243559	-0.018243559	-0.018243559	-0.018243559	-0.018243559	-0.018243559	-0.018243559	-0.018243559	-0.018243559	-0.018243559	-0.018243559	-0.018243559	-0.018243559	-0.018243559	-0.018243559	-0.018243559	-0.018243559	-0.018243559	-0.018243559	-0.018243559	-0.018243559	-0.018243559	-0.018243559	-0.018243559
227.mp3	0.057581242	0.057581242	0.057581242	0.057581242	0.057581242	0.057581242	0.057581242	0.057581242	0.057581242	0.057581242	0.057581242	0.057581242	0.057581242	0.057581242	0.057581242	0.057581242	0.057581242	0.057581242	0.057581242	0.057581242	0.057581242	0.057581242	0.057581242	0.057581242	0.057581242	0.057581242	0.057581242	0.057581242	0.057581242	0.057581242	0.057581242	0.057581242	0.057581242	0.057581242	0.057581242	0.057581242	0.057581242	0.057581242	0.057581242	0.057581242	0.057581242	0.057581242	0.057581242	0.057581242	0.057581242	0.057581242	0.057581242	0.057581242	0.057581242
228.mp3	0.011636533	0.011636533	0.011636533	0.011636533	0.011636533	0.011636533	0.011636533	0.011636533	0.011636533	0.011636533	0.011636533	0.011636533	0.011636533	0.011636533	0.011636533	0.011636533	0.011636533	0.011636533	0.011636533	0.011636533	0.011636533	0.011636533	0.011636533	0.011636533	0.011636533	0.011636533	0.011636533	0.011636533	0.011636533	0.011636533	0.011636533	0.011636533	0.011636533	0.011636533	0.011636533	0.011636533	0.011636533	0.011636533	0.011636533	0.011636533	0.011636533	0.011636533	0.011636533	0.011636533	0.011636533	0.011636533	0.011636533	0.011636533	0.011636533
229.mp3	0.1388565	0.1388565	0.1388565	0.1388565	0.1388565	0.1388565	0.1388565	0.1388565	0.1388565	0.1388565	0.1388565	0.1388565	0.1388565	0.1388565	0.1388565	0.1388565	0.1388565	0.1388565	0.1388565	0.1388565	0.1388565	0.1388565	0.1388565	0.1388565	0.1388565	0.1388565	0.1388565	0.1388565	0.1388565	0.1388565	0.1388565	0.1388565	0.1388565	0.1388565	0.1388565	0.1388565	0.1388565	0.1388565	0.1388565	0.1388565	0.1388565	0.1388565	0.1388565	0.1388565	0.1388565	0.1388565	0.1388565	0.1388565	0.1388565
231.mp3	0.06654616	0.06654616	0.06654616	0.06654616	0.06654616	0.06654616	0.06654616	0.06654616	0.06654616	0.06654616	0.06654616	0.06654616	0.06654616	0.06654616	0.06654616	0.06654616	0.06654616	0.06654616	0.06654616	0.06654616	0.06654616	0.06654616	0.06654616	0.06654616	0.06654616	0.06654616	0.06654616	0.06654616	0.06654616	0.06654616	0.06654616	0.06654616	0.06654616	0.06654616	0.06654616	0.06654616	0.06654616	0.06654616	0.06654616	0.06654616	0.06654616	0.06654616	0.06654616	0.06654616	0.06654616	0.06654616	0.06654616	0.06654616	0.06654616
232.mp3	0.22795272	0.22795272	0.22795272	0.22795272	0.22795272	0.22795272	0.22795272	0.22795272	0.22795272	0.22795272	0.22795272	0.22795272	0.22795272	0.22795272	0.22795272	0.22795272	0.22795272	0.22795272	0.22795272	0.22795272	0.22795272	0.22795272	0.22795272	0.22795272	0.22795272	0.22795272	0.22795272	0.22795272	0.22795272	0.22795272	0.22795272	0.22795272	0.22795272	0.22795272	0.22795272	0.22795272	0.22795272	0.22795272	0.22795272	0.22795272	0.22795272	0.22795272	0.22795272	0.22795272	0.22795272	0.22795272	0.22795272	0.22795272	0.22795272
233.mp3	0.009333339	0.009333339	0.009333339	0.009333339	0.009333339	0.009333339	0.009333339	0.009333339	0.009333339	0.009333339	0.009333339	0.009333339	0.009333339	0.009333339	0.009333339	0.009333339	0.009333339	0.009333339	0.009333339	0.009333339	0.009333339	0.009333339	0.009333339	0.009333339	0.009333339	0.009333339	0.009333339	0.009333339	0.009333339	0.009333339	0.009333339	0.009333339	0.009333339	0.009333339	0.009333339	0.009333339	0.009333339	0.009333339	0.009333339	0.009333339	0.009333339	0.009333339	0.009333339	0.009333339	0.009333339	0.009333339	0.009333339	0.009333339	0.009333339
234.mp3	0.024390351	0.024390351	0.024390351	0.024390351	0.024390351	0.024390351	0.024390351	0.024390351	0.024390351	0.024390351	0.024390351	0.024390351	0.024390351	0.024390351	0.024390351	0.024390351	0.024390351	0.024390351	0.024390351	0.024390351	0.024390351	0.024390351	0.024390351	0.024390351	0.024390351	0.024390351	0.024390351	0.024390351	0.024390351	0.024390351	0.024390351	0.024390351	0.024390351	0.024390351	0.024390351	0.024390351	0.024390351	0.024390351	0.024390351	0.024390351	0.024390351	0.024390351	0.024390351	0.024390351	0.024390351	0.024390351	0.024390351	0.024390351	0.024390351
235.mp3	0.233206	0.233206	0.233206	0.233206	0.233206	0.233206	0.233206	0.233206	0.233206	0.233206	0.233206	0.233206	0.233206	0.233206	0.233206	0.233206	0.233206	0.233206	0.233206	0.233206	0.233206	0.233206	0.233206	0.233206	0.233206	0.233206	0.233206	0.233206	0.233206	0.233206	0.233206	0.233206	0.233206	0.233206	0.233206	0.233206	0.233206	0.233206	0.233206	0.233206	0.233206	0.233206	0.233206	0.233206	0.233206	0.233206	0.233206	0.233206	0.233206
236.mp3	0.1106682	0.1106682	0.1106682	0.1106682	0.1106682	0.1106682	0.1106682	0.1106682	0.1106682	0.1106682	0.1106682	0.1106682	0.1106682	0.1106682	0.1106682	0.1106682	0.1106682	0.1106682	0.1106682	0.1106682	0.1106682	0.1106682	0.1106682	0.1106682	0.1106682	0.1106682	0.1106682	0.1106682	0.1106682	0.1106682	0.1106682	0.1106682	0.1106682	0.1106682	0.1106682	0.1106682	0.1106682	0.1106682	0.1106682	0.1106682	0.1106682	0.1106682	0.1106682	0.1106682	0.1106682	0.1106682	0.1106682	0.1106682	0.1106682
237.mp3	-0.012679063	-0.012679063	-0.012679063	-0.012679063	-0.012679063	-0.012679063	-0.012679063	-0.012679063	-0.012679063	-0.012679063	-0.012679063	-0.012679063	-0.012679063	-0.012679063	-0.012679063	-0.012679063	-0.012679063	-0.012679063	-0.012679063	-0.012679063	-0.012679063	-0.012679063	-0.012679063	-0.012679063	-0.012679063	-0.012679063	-0.012679063	-0.012679063	-0.012679063	-0.012679063	-0.012679063	-0.012679063	-0.012679063	-0.012679063	-0.012679063	-0.012679063	-0.012679063	-0.012679063	-0.012679063	-0.012679063	-0.012679063	-0.012679063	-0.012679063	-0.012679063	-0.012679063	-0.012679063	-0.012679063	-0.012679063	-0.012679063
238.mp3	0.2357394	0.2357394	0.2357394	0.2357394	0.2357394	0.2357394	0.2357394	0.2357394	0.2357394	0.2357394	0.2357394	0.2357394	0.2357394	0.2357394	0.2357394	0.2357394	0.2357394	0.2357394	0.2357394	0.2357394	0.2357394	0.2357394	0.2357394	0.2357394	0.2357394	0.2357394	0.2357394	0.2357394	0.2357394	0.2357394	0.2357394	0.2357394	0.2357394	0.2357394	0.2357394	0.2357394	0.2357394	0.2357394	0.2357394	0.2357394	0.2357394	0.2357394	0.2357394	0.2357394	0.2357394	0.2357394	0.2357394	0.2357394	0.2357394
239.mp3	0.104152024	0.104152024	0.104152024	0.104152024	0.104152024	0.104152024	0.104152024	0.104152024	0.104152024	0.104152024	0.104152024	0.104152024	0.104152024	0.104152024	0.104152024	0.104152024	0.104152024	0.104152024	0.104152024	0.104152024	0.104152024	0.104152024	0.104152024	0.104152024	0.104152024	0.104152024	0.104152024	0.104152024	0.104152024	0.104152024	0.104152024	0.104152024	0.104152024	0.104152024	0.104152024	0.104152024	0.104152024	0.104152024	0.104152024	0.104152024	0.104152024	0.104152024	0.104152024	0.104152024	0.104152024	0.104152024	0.104152024	0.104152024	0.104152024
240.mp3	0.13384548	0.13384548	0.13384548	0.13384548	0.13384548	0.13384548	0.13384548	0.13384548	0.13384548	0.13384548	0.13384548	0.13384548	0.13384548	0.13384548	0.13384548	0.13384548	0.13384548	0.13384548	0.13384548	0.13384548	0.13384548	0.13384548	0.13384548	0.13384548	0.13384548	0.13384548	0.13384548	0.13384548	0.13384548	0.13384548	0.13384548	0.13384548	0.13384548	0.13384548	0.13384548	0.13384548	0.13384548	0.13384548	0.13384548	0.13384548	0.13384548	0.13384548	0.13384548	0.13384548	0.13384548	0.13384548	0.13384548	0.13384548	0.13384548
241.mp3	0.027522136	0.027522136	0.027522136	0.027522136	0.027522136	0.027522136	0.027522136	0.027522136	0.027522136	0.027522136	0.027522136	0.027522136	0.027522136	0.027522136	0.027522136	0.027522136	0.027522136	0.027522136	0.027522136	0.027522136	0.027522136	0.027522136	0.027522136	0.027522136	0.027522136	0.027522136	0.027522136	0.027522136	0.027522136	0.027522136	0.027522136	0.027522136	0.027522136	0.027522136	0.027522136	0.027522136	0.027522136	0.027522136	0.027522136	0.027522136	0.027522136	0.027522136	0.027522136	0.027522136	0.027522136	0.027522136	0.027522136	0.027522136	0.027522136
242.mp3	-0.05805056	-0.05805056	-0.05805056	-0.05805056	-0.05805056	-0.05805056	-0.05805056	-0.05805056	-0.05805056	-0.05805056	-0.05805056	-0.05805056	-0.05805056	-0.05805056	-0.05805056	-0.05805056	-0.05805056	-0.05805056	-0.05805056	-0.05805056	-0.05805056	-0.05805056	-0.05805056	-0.05805056	-0.05805056	-0.05805056	-0.05805056	-0.05805056	-0.05805056	-0.05805056	-0.05805056	-0.05805056	-0.05805056	-0.05805056	-0.05805056	-0.05805056	-0.05805056	-0.05805056	-0.05805056	-0.05805056	-0.05805056	-0.05805056	-0.05805056	-0.05805056	-0.05805056	-0.05805056	-0.05805056	-0.05805056	-0.05805056
243.mp3	-0.10490394	-0.10490394	-0.10490394	-0.10490394	-0.10490394	-0.10490394	-0.10490394	-0.10490394	-0.10490394	-0.10490394	-0.10490394	-0.10490394	-0.10490394	-0.10490394	-0.10490394	-0.10490394	-0.10490394	-0.10490394	-0.10490394	-0.10490394	-0.10490394	-0.10490394	-0.10490394	-0.10490394	-0.10490394	-0.10490394	-0.10490394	-0.10490394	-0.10490394	-0.10490394	-0.10490394	-0.10490394	-0.10490394	-0.10490394	-0.10490394	-0.10490394	-0.10490394	-0.10490394	-0.10490394	-0.10490394	-0.10490394	-0.10490394	-0.10490394	-0.10490394	-0.10490394	-0.10490394	-0.10490394	-0.10490394	-0.10490394
244.mp3	-0.04985102	-0.04985102	-0.04985102	-0.04985102	-0.04985102	-0.04985102	-0.04985102	-0.04985102	-0.04985102	-0.04985102	-0.04985102	-0.04985102	-0.04985102	-0.04985102	-0.04985102	-0.04985102	-0.04985102	-0.04985102	-0.04985102	-0.04985102	-0.04985102	-0.04985102	-0.04985102	-0.04985102	-0.04985102	-0.04985102	-0.04985102	-0.04985102	-0.04985102	-0.04985102	-0.04985102	-0.04985102	-0.04985102	-0.04985102	-0.04985102	-0.04985102	-0.04985102	-0.04985102	-0.04985102	-0.04985102	-0.04985102	-0.04985102	-0.04985102	-0.04985102	-0.04985102	-0.04985102	-0.04985102	-0.04985102	-0.04985102
245.mp3	0.055303536	0.055303536	0.055303536	0.055303536	0.055303536	0.055303536	0.055303536	0.055303536	0.055303536	0.055303536	0.055303536	0.055303536	0.055303536	0.055303536	0.055303536	0.055303536	0.055303536	0.055303536	0.055303536	0.055303536	0.055303536	0.055303536	0.055303536	0.055303536	0.055303536	0.055303536	0.055303536	0.055303536	0.055303536	0.055303536	0.055303536	0.055303536	0.055303536	0.055303536	0.055303536	0.055303536	0.055303536	0.055303536	0.055303536	0.055303536	0.055303536	0.055303536	0.055303536	0.055303536	0.055303536	0.055303536	0.055303536	0.055303536	0.055303536
246.mp3	0.078507245	0.078507245	0.078507245	0.078507245	0.078507245	0.078507245	0.078507245	0.078507245	0.078507245	0.078507245	0.078507245	0.078507245	0.078507245	0.078507245	0.078507245	0.078507245	0.078507245	0.078507245	0.078507245	0.078507245	0.078507245	0.078507245	0.078507245	0.078507245	0.078507245	0.078507245	0.078507245	0.078507245	0.078507245	0.078507245	0.078507245	0.078507245	0.078507245	0.078507245	0.078507245	0.078507245	0.078507245	0.078507245	0.078507245	0.078507245	0.078507245	0.078507245	0.078507245	0.078507245	0.078507245	0.078507245	0.078507245	0.078507245	0.078507245
247.mp3	0.01327014	0.01327014	0.01327014	0.01327014	0.01327014	0.01327014	0.01327014	0.01327014	0.01327014	0.01327014	0.01327014	0.01327014	0.01327014	0.01327014	0.01327014	0.01327014	0.01327014	0.01327014	0.01327014	0.01327014	0.01327014	0.01327014	0.01327014	0.01327014	0.01327014	0.01327014	0.01327014	0.01327014	0.01327014	0.01327014	0.01327014	0.01327014	0.01327014	0.01327014	0.01327014	0.01327014	0.01327014	0.01327014	0.01327014	0.01327014	0.01327014	0.01327014	0.01327014	0.01327014	0.01327014	0.01327014	0.01327014	0.01327014	0.01327014
248.mp3	-0.12913568	-0.12913568	-0.12913568	-0.12913568	-0.12913568	-0.12913568	-0.12913568	-0.12913568	-0.12913568	-0.12913568	-0.12913568	-0.12913568	-0.12913568	-0.12913568	-0.12913568	-0.12913568	-0.12913568	-0.12913568	-0.12913568	-0.12913568	-0.12913568	-0.12913568	-0.12913568	-0.12913568	-0.12913568	-0.12913568	-0.12913568	-0.12913568	-0.12913568	-0.12913568	-0.12913568	-0.12913568	-0.12913568	-0.12913568	-0.12913568	-0.12913568	-0.12913568	-0.12913568	-0.12913568	-0.12913568	-0.12913568	-0.12913568	-0.12913568	-0.12913568	-0.12913568	-0.12913568	-0.12913568	-0.12913568	-0.12913568
250.mp3	-0.047087524	-0.047087524	-0.047087524	-0.047087524	-0.047087524	-0.047087524	-0.047087524	-0.047087524	-0.047087524	-0.047087524	-0.047087524	-0.047087524	-0.047087524	-0.047087524	-0.047087524	-0.047087524	-0.047087524	-0.047087524	-0.047087524	-0.047087524	-0.047087524	-0.047087524	-0.047087524	-0.047087524	-0.047087524	-0.047087524	-0.047087524	-0.047087524	-0.047087524	-0.047087524	-0.047087524	-0.047087524	-0.047087524	-0.047087524	-0.047087524	-0.047087524	-0.047087524	-0.047087524	-0.047087524	-0.047087524	-0.047087524	-0.047087524	-0.047087524	-0.047087524	-0.047087524	-0.047087524	-0.047087524	-0.047087524	-0.047087524
253.mp3	-0.004116297	-0.004116297	-0.004116297	-0.004116297	-0.004116297	-0.004116297	-0.004116297	-0.004116297	-0.004116297	-0.004116297	-0.004116297	-0.004116297	-0.004116297	-0.004116297	-0.004116297	-0.004116297	-0.004116297	-0.004116297	-0.004116297	-0.004116297	-0.004116297	-0.004116297	-0.004116297	-0.004116297	-0.004116297	-0.004116297	-0.004116297	-0.004116297	-0.004116297	-0.004116297	-0.004116297	-0.004116297	-0.004116297	-0.004116297	-0.004116297	-0.004116297	-0.004116297	-0.004116297	-0.004116297	-0.004116297	-0.004116297	-0.004116297	-0.004116297	-0.004116297	-0.004116297	-0.004116297	-0.004116297	-0.004116297	-0.004116297
254.mp3	0.33539855	0.33539855	0.33539855	0.33539855	0.33539855	0.33539855	0.33539855	0.33539855	0.33539855	0.33539855	0.33539855	0.33539855	0.33539855	0.33539855	0.33539855	0.33539855	0.33539855	0.33539855	0.33539855	0.33539855	0.33539855	0.33539855	0.33539855	0.33539855	0.33539855	0.33539855	0.33539855	0.33539855	0.33539855	0.33539855	0.33539855	0.33539855	0.33539855	0.33539855	0.33539855	0.33539855	0.33539855	0.33539855	0.33539855	0.33539855	0.33539855	0.33539855	0.33539855	0.33539855	0.33539855	0.33539855	0.33539855	0.33539855	0.33539855
257.mp3	0.12131706	0.12131706	0.12131706	0.12131706	0.12131706	0.12131706	0.12131706	0.12131706	0.12131706	0.12131706	0.12131706	0.12131706	0.12131706	0.12131706	0.12131706	0.12131706	0.12131706	0.12131706	0.12131706	0.12131706	0.12131706	0.12131706	0.12131706	0.12131706	0.12131706	0.12131706	0.12131706	0.12131706	0.12131706	0.12131706	0.12131706	0.12131706	0.12131706	0.12131706	0.12131706	0.12131706	0.12131706	0.12131706	0.12131706	0.12131706	0.12131706	0.12131706	0.12131706	0.12131706	0.12131706	0.12131706	0.12131706	0.12131706	0.12131706
258.mp3	0.084964514	0.084964514	0.084964514	0.084964514	0.084964514	0.084964514	0.084964514	0.084964514	0.084964514	0.084964514	0.084964514	0.084964514	0.084964514	0.084964514	0.084964514	0.084964514	0.084964514	0.084964514	0.084964514	0.084964514	0.084964514	0.084964514	0.084964514	0.084964514	0.084964514	0.084964514	0.084964514	0.084964514	0.084964514	0.084964514	0.084964514	0.084964514	0.084964514	0.084964514	0.084964514	0.084964514	0.084964514	0.084964514	0.084964514	0.084964514	0.084964514	0.084964514	0.084964514	0.084964514	0.084964514	0.084964514	0.084964514	0.084964514	0.084964514
260.mp3	0.061455805	0.061455805	0.061455805	0.061455805	0.061455805	0.061455805	0.061455805	0.061455805	0.061455805	0.061455805	0.061455805	0.061455805	0.061455805	0.061455805	0.061455805	0.061455805	0.061455805	0.061455805	0.061455805	0.061455805	0.061455805	0.061455805	0.061455805	0.061455805	0.061455805	0.061455805	0.061455805	0.061455805	0.061455805	0.061455805	0.061455805	0.061455805	0.061455805	0.061455805	0.061455805	0.061455805	0.061455805	0.061455805	0.061455805	0.061455805	0.061455805	0.061455805	0.061455805	0.061455805	0.061455805	0.061455805	0.061455805	0.061455805	0.061455805
262.mp3	0.2702332	0.2702332	0.2702332	0.2702332	0.2702332	0.2702332	0.2702332	0.2702332	0.2702332	0.2702332	0.2702332	0.2702332	0.2702332	0.2702332	0.2702332	0.2702332	0.2702332	0.2702332	0.2702332	0.2702332	0.2702332	0.2702332	0.2702332	0.2702332	0.2702332	0.2702332	0.2702332	0.2702332	0.2702332	0.2702332	0.2702332	0.2702332	0.2702332	0.2702332	0.2702332	0.2702332	0.2702332	0.2702332	0.2702332	0.2702332	0.2702332	0.2702332	0.2702332	0.2702332	0.2702332	0.2702332	0.2702332	0.2702332	0.2702332
264.mp3	0.1612969	0.1612969	0.1612969	0.1612969	0.1612969	0.1612969	0.1612969	0.1612969	0.1612969	0.1612969	0.1612969	0.1612969	0.1612969	0.1612969	0.1612969	0.1612969	0.1612969	0.1612969	0.1612969	0.1612969	0.1612969	0.1612969	0.1612969	0.1612969	0.1612969	0.1612969	0.1612969	0.1612969	0.1612969	0.1612969	0.1612969	0.1612969	0.1612969	0.1612969	0.1612969	0.1612969	0.1612969	0.1612969	0.1612969	0.1612969	0.1612969	0.1612969	0.1612969	0.1612969	0.1612969	0.1612969	0.1612969	0.1612969	0.1612969
265.mp3	0.060312252	0.060312252	0.060312252	0.060312252	0.060312252	0.060312252	0.060312252	0.060312252	0.060312252	0.060312252	0.060312252	0.060312252	0.060312252	0.060312252	0.060312252	0.060312252	0.060312252	0.060312252	0.060312252	0.060312252	0.060312252	0.060312252	0.060312252	0.060312252	0.060312252	0.060312252	0.060312252	0.060312252	0.060312252	0.060312252	0.060312252	0.060312252	0.060312252	0.060312252	0.060312252	0.060312252	0.060312252	0.060312252	0.060312252	0.060312252	0.060312252	0.060312252	0.060312252	0.060312252	0.060312252	0.060312252	0.060312252	0.060312252	0.060312252
266.mp3	0.09823805	0.09823805	0.09823805	0.09823805	0.09823805	0.09823805	0.09823805	0.09823805	0.09823805	0.09823805	0.09823805	0.09823805	0.09823805	0.09823805	0.09823805	0.09823805	0.09823805	0.09823805	0.09823805	0.09823805	0.09823805	0.09823805	0.09823805	0.09823805	0.09823805	0.09823805	0.09823805	0.09823805	0.09823805	0.09823805	0.09823805	0.09823805	0.09823805	0.09823805	0.09823805	0.09823805	0.09823805	0.09823805	0.09823805	0.09823805	0.09823805	0.09823805	0.09823805	0.09823805	0.09823805	0.09823805	0.09823805	0.09823805	0.09823805
269.mp3	0.08634961	0.08634961	0.08634961	0.08634961	0.08634961	0.08634961	0.08634961	0.08634961	0.08634961	0.08634961	0.08634961	0.08634961	0.08634961	0.08634961	0.08634961	0.08634961	0.08634961	0.08634961	0.08634961	0.08634961	0.08634961	0.08634961	0.08634961	0.08634961	0.08634961	0.08634961	0.08634961	0.08634961	0.08634961	0.08634961	0.08634961	0.08634961	0.08634961	0.08634961	0.08634961	0.08634961	0.08634961	0.08634961	0.08634961	0.08634961	0.08634961	0.08634961	0.08634961	0.08634961	0.08634961	0.08634961	0.08634961	0.08634961	0.08634961
270.mp3	0.2410472	0.2410472	0.2410472	0.2410472	0.2410472	0.2410472	0.2410472	0.2410472	0.2410472	0.2410472	0.2410472	0.2410472	0.2410472	0.2410472	0.2410472	0.2410472	0.2410472	0.2410472	0.2410472	0.2410472	0.2410472	0.2410472	0.2410472	0.2410472	0.2410472	0.2410472	0.2410472	0.2410472	0.2410472	0.2410472	0.2410472	0.2410472	0.2410472	0.2410472	0.2410472	0.2410472	0.2410472	0.2410472	0.2410472	0.2410472	0.2410472	0.2410472	0.2410472	0.2410472	0.2410472	0.2410472	0.2410472	0.2410472	0.2410472
272.mp3	-0.012486126	-0.012486126	-0.012486126	-0.012486126	-0.012486126	-0.012486126	-0.012486126	-0.012486126	-0.012486126	-0.012486126	-0.012486126	-0.012486126	-0.012486126	-0.012486126	-0.012486126	-0.012486126	-0.012486126	-0.012486126	-0.012486126	-0.012486126	-0.012486126	-0.012486126	-0.012486126	-0.012486126	-0.012486126	-0.012486126	-0.012486126	-0.012486126	-0.012486126	-0.012486126	-0.012486126	-0.012486126	-0.012486126	-0.012486126	-0.012486126	-0.012486126	-0.012486126	-0.012486126	-0.012486126	-0.012486126	-0.012486126	-0.012486126	-0.012486126	-0.012486126	-0.012486126	-0.012486126	-0.012486126	-0.012486126	-0.012486126
273.mp3	0.14867485	0.14867485	0.14867485	0.14867485	0.14867485	0.14867485	0.14867485	0.14867485	0.14867485	0.14867485	0.14867485	0.14867485	0.14867485	0.14867485	0.14867485	0.14867485	0.14867485	0.14867485	0.14867485	0.14867485	0.14867485	0.14867485	0.14867485	0.14867485	0.14867485	0.14867485	0.14867485	0.14867485	0.14867485	0.14867485	0.14867485	0.14867485	0.14867485	0.14867485	0.14867485	0.14867485	0.14867485	0.14867485	0.14867485	0.14867485	0.14867485	0.14867485	0.14867485	0.14867485	0.14867485	0.14867485	0.14867485	0.14867485	0.14867485
274.mp3	0.10812323	0.10812323	0.10812323	0.10812323	0.10812323	0.10812323	0.10812323	0.10812323	0.10812323	0.10812323	0.10812323	0.10812323	0.10812323	0.10812323	0.10812323	0.10812323	0.10812323	0.10812323	0.10812323	0.10812323	0.10812323	0.10812323	0.10812323	0.10812323	0.10812323	0.10812323	0.10812323	0.10812323	0.10812323	0.10812323	0.10812323	0.10812323	0.10812323	0.10812323	0.10812323	0.10812323	0.10812323	0.10812323	0.10812323	0.10812323	0.10812323	0.10812323	0.10812323	0.10812323	0.10812323	0.10812323	0.10812323	0.10812323	0.10812323
275.mp3	-0.0943356	-0.0943356	-0.0943356	-0.0943356	-0.0943356	-0.0943356	-0.0943356	-0.0943356	-0.0943356	-0.0943356	-0.0943356	-0.0943356	-0.0943356	-0.0943356	-0.0943356	-0.0943356	-0.0943356	-0.0943356	-0.0943356	-0.0943356	-0.0943356	-0.0943356	-0.0943356	-0.0943356	-0.0943356	-0.0943356	-0.0943356	-0.0943356	-0.0943356	-0.0943356	-0.0943356	-0.0943356	-0.0943356	-0.0943356	-0.0943356	-0.0943356	-0.0943356	-0.0943356	-0.0943356	-0.0943356	-0.0943356	-0.0943356	-0.0943356	-0.0943356	-0.0943356	-0.0943356	-0.0943356	-0.0943356	-0.0943356
276.mp3	0.08878772	0.08878772	0.08878772	0.08878772	0.08878772	0.08878772	0.08878772	0.08878772	0.08878772	0.08878772	0.08878772	0.08878772	0.08878772	0.08878772	0.08878772	0.08878772	0.08878772	0.08878772	0.08878772	0.08878772	0.08878772	0.08878772	0.08878772	0.08878772	0.08878772	0.08878772	0.08878772	0.08878772	0.08878772	0.08878772	0.08878772	0.08878772	0.08878772	0.08878772	0.08878772	0.08878772	0.08878772	0.08878772	0.08878772	0.08878772	0.08878772	0.08878772	0.08878772	0.08878772	0.08878772	0.08878772	0.08878772	0.08878772	0.08878772
278.mp3	0.13059217	0.13059217	0.13059217	0.13059217	0.13059217	0.13059217	0.13059217	0.13059217	0.13059217	0.13059217	0.13059217	0.13059217	0.13059217	0.13059217	0.13059217	0.13059217	0.13059217	0.13059217	0.13059217	0.13059217	0.13059217	0.13059217	0.13059217	0.13059217	0.13059217	0.13059217	0.13059217	0.13059217	0.13059217	0.13059217	0.13059217	0.13059217	0.13059217	0.13059217	0.13059217	0.13059217	0.13059217	0.13059217	0.13059217	0.13059217	0.13059217	0.13059217	0.13059217	0.13059217	0.13059217	0.13059217	0.13059217	0.13059217	0.13059217
279.mp3	0.03824396	0.03824396	0.03824396	0.03824396	0.03824396	0.03824396	0.03824396	0.03824396	0.03824396	0.03824396	0.03824396	0.03824396	0.03824396	0.03824396	0.03824396	0.03824396	0.03824396	0.03824396	0.03824396	0.03824396	0.03824396	0.03824396	0.03824396	0.03824396	0.03824396	0.03824396	0.03824396	0.03824396	0.03824396	0.03824396	0.03824396	0.03824396	0.03824396	0.03824396	0.03824396	0.03824396	0.03824396	0.03824396	0.03824396	0.03824396	0.03824396	0.03824396	0.03824396	0.03824396	0.03824396	0.03824396	0.03824396	0.03824396	0.03824396
280.mp3	0.2769569	0.2769569	0.2769569	0.2769569	0.2769569	0.2769569	0.2769569	0.2769569	0.2769569	0.2769569	0.2769569	0.2769569	0.2769569	0.2769569	0.2769569	0.2769569	0.2769569	0.2769569	0.2769569	0.2769569	0.2769569	0.2769569	0.2769569	0.2769569	0.2769569	0.2769569	0.2769569	0.2769569	0.2769569	0.2769569	0.2769569	0.2769569	0.2769569	0.2769569	0.2769569	0.2769569	0.2769569	0.2769569	0.2769569	0.2769569	0.2769569	0.2769569	0.2769569	0.2769569	0.2769569	0.2769569	0.2769569	0.2769569	0.2769569
281.mp3	0.1451463	0.1451463	0.1451463	0.1451463	0.1451463	0.1451463	0.1451463	0.1451463	0.1451463	0.1451463	0.1451463	0.1451463	0.1451463	0.1451463	0.1451463	0.1451463	0.1451463	0.1451463	0.1451463	0.1451463	0.1451463	0.1451463	0.1451463	0.1451463	0.1451463	0.1451463	0.1451463	0.1451463	0.1451463	0.1451463	0.1451463	0.1451463	0.1451463	0.1451463	0.1451463	0.1451463	0.1451463	0.1451463	0.1451463	0.1451463	0.1451463	0.1451463	0.1451463	0.1451463	0.1451463	0.1451463	0.1451463	0.1451463	0.1451463
282.mp3	0.02611528	0.02611528	0.02611528	0.02611528	0.02611528	0.02611528	0.02611528	0.02611528	0.02611528	0.02611528	0.02611528	0.02611528	0.02611528	0.02611528	0.02611528	0.02611528	0.02611528	0.02611528	0.02611528	0.02611528	0.02611528	0.02611528	0.02611528	0.02611528	0.02611528	0.02611528	0.02611528	0.02611528	0.02611528	0.02611528	0.02611528	0.02611528	0.02611528	0.02611528	0.02611528	0.02611528	0.02611528	0.02611528	0.02611528	0.02611528	0.02611528	0.02611528	0.02611528	0.02611528	0.02611528	0.02611528	0.02611528	0.02611528	0.02611528
284.mp3	0.13885711	0.13885711	0.13885711	0.13885711	0.13885711	0.13885711	0.13885711	0.13885711	0.13885711	0.13885711	0.13885711	0.13885711	0.13885711	0.13885711	0.13885711	0.13885711	0.13885711	0.13885711	0.13885711	0.13885711	0.13885711	0.13885711	0.13885711	0.13885711	0.13885711	0.13885711	0.13885711	0.13885711	0.13885711	0.13885711	0.13885711	0.13885711	0.13885711	0.13885711	0.13885711	0.13885711	0.13885711	0.13885711	0.13885711	0.13885711	0.13885711	0.13885711	0.13885711	0.13885711	0.13885711	0.13885711	0.13885711	0.13885711	0.13885711
285.mp3	-0.073248	-0.073248	-0.073248	-0.073248	-0.073248	-0.073248	-0.073248	-0.073248	-0.073248	-0.073248	-0.073248	-0.073248	-0.073248	-0.073248	-0.073248	-0.073248	-0.073248	-0.073248	-0.073248	-0.073248	-0.073248	-0.073248	-0.073248	-0.073248	-0.073248	-0.073248	-0.073248	-0.073248	-0.073248	-0.073248	-0.073248	-0.073248	-0.073248	-0.073248	-0.073248	-0.073248	-0.073248	-0.073248	-0.073248	-0.073248	-0.073248	-0.073248	-0.073248	-0.073248	-0.073248	-0.073248	-0.073248	-0.073248	-0.073248
286.mp3	0.22940356	0.22940356	0.22940356	0.22940356	0.22940356	0.22940356	0.22940356	0.22940356	0.22940356	0.22940356	0.22940356	0.22940356	0.22940356	0.22940356	0.22940356	0.22940356	0.22940356	0.22940356	0.22940356	0.22940356	0.22940356	0.22940356	0.22940356	0.22940356	0.22940356	0.22940356	0.22940356	0.22940356	0.22940356	0.22940356	0.22940356	0.22940356	0.22940356	0.22940356	0.22940356	0.22940356	0.22940356	0.22940356	0.22940356	0.22940356	0.22940356	0.22940356	0.22940356	0.22940356	0.22940356	0.22940356	0.22940356	0.22940356	0.22940356
288.mp3	0.30657235	0.30657235	0.30657235	0.30657235	0.30657235	0.30657235	0.30657235	0.30657235	0.30657235	0.30657235	0.30657235	0.30657235	0.30657235	0.30657235	0.30657235	0.30657235	0.30657235	0.30657235	0.30657235	0.30657235	0.30657235	0.30657235	0.30657235	0.30657235	0.30657235	0.30657235	0.30657235	0.30657235	0.30657235	0.30657235	0.30657235	0.30657235	0.30657235	0.30657235	0.30657235	0.30657235	0.30657235	0.30657235	0.30657235	0.30657235	0.30657235	0.30657235	0.30657235	0.30657235	0.30657235	0.30657235	0.30657235	0.30657235	0.30657235
289.mp3	0.05219078	0.05219078	0.05219078	0.05219078	0.05219078	0.05219078	0.05219078	0.05219078	0.05219078	0.05219078	0.05219078	0.05219078	0.05219078	0.05219078	0.05219078	0.05219078	0.05219078	0.05219078	0.05219078	0.05219078	0.05219078	0.05219078	0.05219078	0.05219078	0.05219078	0.05219078	0.05219078	0.05219078	0.05219078	0.05219078	0.05219078	0.05219078	0.05219078	0.05219078	0.05219078	0.05219078	0.05219078	0.05219078	0.05219078	0.05219078	0.05219078	0.05219078	0.05219078	0.05219078	0.05219078	0.05219078	0.05219078	0.05219078	0.05219078
290.mp3	0.10154785	0.10154785	0.10154785	0.10154785	0.10154785	0.10154785	0.10154785	0.10154785	0.10154785	0.10154785	0.10154785	0.10154785	0.10154785	0.10154785	0.10154785	0.10154785	0.10154785	0.10154785	0.10154785	0.10154785	0.10154785	0.10154785	0.10154785	0.10154785	0.10154785	0.10154785	0.10154785	0.10154785	0.10154785	0.10154785	0.10154785	0.10154785	0.10154785	0.10154785	0.10154785	0.10154785	0.10154785	0.10154785	0.10154785	0.10154785	0.10154785	0.10154785	0.10154785	0.10154785	0.10154785	0.10154785	0.10154785	0.10154785	0.10154785
292.mp3	0.030256592	0.030256592	0.030256592	0.030256592	0.030256592	0.030256592	0.030256592	0.030256592	0.030256592	0.030256592	0.030256592	0.030256592	0.030256592	0.030256592	0.030256592	0.030256592	0.030256592	0.030256592	0.030256592	0.030256592	0.030256592	0.030256592	0.030256592	0.030256592	0.030256592	0.030256592	0.030256592	0.030256592	0.030256592	0.030256592	0.030256592	0.030256592	0.030256592	0.030256592	0.030256592	0.030256592	0.030256592	0.030256592	0.030256592	0.030256592	0.030256592	0.030256592	0.030256592	0.030256592	0.030256592	0.030256592	0.030256592	0.030256592	0.030256592
293.mp3	0.10193333	0.10193333	0.10193333	0.10193333	0.10193333	0.10193333	0.10193333	0.10193333	0.10193333	0.10193333	0.10193333	0.10193333	0.10193333	0.10193333	0.10193333	0.10193333	0.10193333	0.10193333	0.10193333	0.10193333	0.10193333	0.10193333	0.10193333	0.10193333	0.10193333	0.10193333	0.10193333	0.10193333	0.10193333	0.10193333	0.10193333	0.10193333	0.10193333	0.10193333	0.10193333	0.10193333	0.10193333	0.10193333	0.10193333	0.10193333	0.10193333	0.10193333	0.10193333	0.10193333	0.10193333	0.10193333	0.10193333	0.10193333	0.10193333
294.mp3	0.18884072	0.18884072	0.18884072	0.18884072	0.18884072	0.18884072	0.18884072	0.18884072	0.18884072	0.18884072	0.18884072	0.18884072	0.18884072	0.18884072	0.18884072	0.18884072	0.18884072	0.18884072	0.18884072	0.18884072	0.18884072	0.18884072	0.18884072	0.18884072	0.18884072	0.18884072	0.18884072	0.18884072	0.18884072	0.18884072	0.18884072	0.18884072	0.18884072	0.18884072	0.18884072	0.18884072	0.18884072	0.18884072	0.18884072	0.18884072	0.18884072	0.18884072	0.18884072	0.18884072	0.18884072	0.18884072	0.18884072	0.18884072	0.18884072
296.mp3	0.009286422	0.009286422	0.009286422	0.009286422	0.009286422	0.009286422	0.009286422	0.009286422	0.009286422	0.009286422	0.009286422	0.009286422	0.009286422	0.009286422	0.009286422	0.009286422	0.009286422	0.009286422	0.009286422	0.009286422	0.009286422	0.009286422	0.009286422	0.009286422	0.009286422	0.009286422	0.009286422	0.009286422	0.009286422	0.009286422	0.009286422	0.009286422	0.009286422	0.009286422	0.009286422	0.009286422	0.009286422	0.009286422	0.009286422	0.009286422	0.009286422	0.009286422	0.009286422	0.009286422	0.009286422	0.009286422	0.009286422	0.009286422	0.009286422
297.mp3	-0.00798152	-0.00798152	-0.00798152	-0.00798152	-0.00798152	-0.00798152	-0.00798152	-0.00798152	-0.00798152	-0.00798152	-0.00798152	-0.00798152	-0.00798152	-0.00798152	-0.00798152	-0.00798152	-0.00798152	-0.00798152	-0.00798152	-0.00798152	-0.00798152	-0.00798152	-0.00798152	-0.00798152	-0.00798152	-0.00798152	-0.00798152	-0.00798152	-0.00798152	-0.00798152	-0.00798152	-0.00798152	-0.00798152	-0.00798152	-0.00798152	-0.00798152	-0.00798152	-0.00798152	-0.00798152	-0.00798152	-0.00798152	-0.00798152	-0.00798152	-0.00798152	-0.00798152	-0.00798152	-0.00798152	-0.00798152	-0.00798152
298.mp3	0.018934365	0.018934365	0.018934365	0.018934365	0.018934365	0.018934365	0.018934365	0.018934365	0.018934365	0.018934365	0.018934365	0.018934365	0.018934365	0.018934365	0.018934365	0.018934365	0.018934365	0.018934365	0.018934365	0.018934365	0.018934365	0.018934365	0.018934365	0.018934365	0.018934365	0.018934365	0.018934365	0.018934365	0.018934365	0.018934365	0.018934365	0.018934365	0.018934365	0.018934365	0.018934365	0.018934365	0.018934365	0.018934365	0.018934365	0.018934365	0.018934365	0.018934365	0.018934365	0.018934365	0.018934365	0.018934365	0.018934365	0.018934365	0.018934365
299.mp3	0.1596767	0.1596767	0.1596767	0.1596767	0.1596767	0.1596767	0.1596767	0.1596767	0.1596767	0.1596767	0.1596767	0.1596767	0.1596767	0.1596767	0.1596767	0.1596767	0.1596767	0.1596767	0.1596767	0.1596767	0.1596767	0.1596767	0.1596767	0.1596767	0.1596767	0.1596767	0.1596767	0.1596767	0.1596767	0.1596767	0.1596767	0.1596767	0.1596767	0.1596767	0.1596767	0.1596767	0.1596767	0.1596767	0.1596767	0.1596767	0.1596767	0.1596767	0.1596767	0.1596767	0.1596767	0.1596767	0.1596767	0.1596767	0.1596767
300.mp3	0.07524715	0.07524715	0.07524715	0.07524715	0.07524715	0.07524715	0.07524715	0.07524715	0.07524715	0.07524715	0.07524715	0.07524715	0.07524715	0.07524715	0.07524715	0.07524715	0.07524715	0.07524715	0.07524715	0.07524715	0.07524715	0.07524715	0.07524715	0.07524715	0.07524715	0.07524715	0.07524715	0.07524715	0.07524715	0.07524715	0.07524715	0.07524715	0.07524715	0.07524715	0.07524715	0.07524715	0.07524715	0.07524715	0.07524715	0.07524715	0.07524715	0.07524715	0.07524715	0.07524715	0.07524715	0.07524715	0.07524715	0.07524715	0.07524715
301.mp3	0.2523581	0.2523581	0.2523581	0.2523581	0.2523581	0.2523581	0.2523581	0.2523581	0.2523581	0.2523581	0.2523581	0.2523581	0.2523581	0.2523581	0.2523581	0.2523581	0.2523581	0.2523581	0.2523581	0.2523581	0.2523581	0.2523581	0.2523581	0.2523581	0.2523581	0.2523581	0.2523581	0.2523581	0.2523581	0.2523581	0.2523581	0.2523581	0.2523581	0.2523581	0.2523581	0.2523581	0.2523581	0.2523581	0.2523581	0.2523581	0.2523581	0.2523581	0.2523581	0.2523581	0.2523581	0.2523581	0.2523581	0.2523581	0.2523581
302.mp3	0.22896641	0.22896641	0.22896641	0.22896641	0.22896641	0.22896641	0.22896641	0.22896641	0.22896641	0.22896641	0.22896641	0.22896641	0.22896641	0.22896641	0.22896641	0.22896641	0.22896641	0.22896641	0.22896641	0.22896641	0.22896641	0.22896641	0.22896641	0.22896641	0.22896641	0.22896641	0.22896641	0.22896641	0.22896641	0.22896641	0.22896641	0.22896641	0.22896641	0.22896641	0.22896641	0.22896641	0.22896641	0.22896641	0.22896641	0.22896641	0.22896641	0.22896641	0.22896641	0.22896641	0.22896641	0.22896641	0.22896641	0.22896641	0.22896641
303.mp3	0.13146433	0.13146433	0.13146433	0.13146433	0.13146433	0.13146433	0.13146433	0.13146433	0.13146433	0.13146433	0.13146433	0.13146433	0.13146433	0.13146433	0.13146433	0.13146433	0.13146433	0.13146433	0.13146433	0.13146433	0.13146433	0.13146433	0.13146433	0.13146433	0.13146433	0.13146433	0.13146433	0.13146433	0.13146433	0.13146433	0.13146433	0.13146433	0.13146433	0.13146433	0.13146433	0.13146433	0.13146433	0.13146433	0.13146433	0.13146433	0.13146433	0.13146433	0.13146433	0.13146433	0.13146433	0.13146433	0.13146433	0.13146433	0.13146433
304.mp3	-0.06384511	-0.06384511	-0.06384511	-0.06384511	-0.06384511	-0.06384511	-0.06384511	-0.06384511	-0.06384511	-0.06384511	-0.06384511	-0.06384511	-0.06384511	-0.06384511	-0.06384511	-0.06384511	-0.06384511	-0.06384511	-0.06384511	-0.06384511	-0.06384511	-0.06384511	-0.06384511	-0.06384511	-0.06384511	-0.06384511	-0.06384511	-0.06384511	-0.06384511	-0.06384511	-0.06384511	-0.06384511	-0.06384511	-0.06384511	-0.06384511	-0.06384511	-0.06384511	-0.06384511	-0.06384511	-0.06384511	-0.06384511	-0.06384511	-0.06384511	-0.06384511	-0.06384511	-0.06384511	-0.06384511	-0.06384511	-0.06384511
305.mp3	0.13177298	0.13177298	0.13177298	0.13177298	0.13177298	0.13177298	0.13177298	0.13177298	0.13177298	0.13177298	0.13177298	0.13177298	0.13177298	0.13177298	0.13177298	0.13177298	0.13177298	0.13177298	0.13177298	0.13177298	0.13177298	0.13177298	0.13177298	0.13177298	0.13177298	0.13177298	0.13177298	0.13177298	0.13177298	0.13177298	0.13177298	0.13177298	0.13177298	0.13177298	0.13177298	0.13177298	0.13177298	0.13177298	0.13177298	0.13177298	0.13177298	0.13177298	0.13177298	0.13177298	0.13177298	0.13177298	0.13177298	0.13177298	0.13177298
306.mp3	0.19211069	0.19211069	0.19211069	0.19211069	0.19211069	0.19211069	0.19211069	0.19211069	0.19211069	0.19211069	0.19211069	0.19211069	0.19211069	0.19211069	0.19211069	0.19211069	0.19211069	0.19211069	0.19211069	0.19211069	0.19211069	0.19211069	0.19211069	0.19211069	0.19211069	0.19211069	0.19211069	0.19211069	0.19211069	0.19211069	0.19211069	0.19211069	0.19211069	0.19211069	0.19211069	0.19211069	0.19211069	0.19211069	0.19211069	0.19211069	0.19211069	0.19211069	0.19211069	0.19211069	0.19211069	0.19211069	0.19211069	0.19211069	0.19211069
307.mp3	0.08551745	0.08551745	0.08551745	0.08551745	0.08551745	0.08551745	0.08551745	0.08551745	0.08551745	0.08551745	0.08551745	0.08551745	0.08551745	0.08551745	0.08551745	0.08551745	0.08551745	0.08551745	0.08551745	0.08551745	0.08551745	0.08551745	0.08551745	0.08551745	0.08551745	0.08551745	0.08551745	0.08551745	0.08551745	0.08551745	0.08551745	0.08551745	0.08551745	0.08551745	0.08551745	0.08551745	0.08551745	0.08551745	0.08551745	0.08551745	0.08551745	0.08551745	0.08551745	0.08551745	0.08551745	0.08551745	0.08551745	0.08551745	0.08551745
308.mp3	0.12126757	0.12126757	0.12126757	0.12126757	0.12126757	0.12126757	0.12126757	0.12126757	0.12126757	0.12126757	0.12126757	0.12126757	0.12126757	0.12126757	0.12126757	0.12126757	0.12126757	0.12126757	0.12126757	0.12126757	0.12126757	0.12126757	0.12126757	0.12126757	0.12126757	0.12126757	0.12126757	0.12126757	0.12126757	0.12126757	0.12126757	0.12126757	0.12126757	0.12126757	0.12126757	0.12126757	0.12126757	0.12126757	0.12126757	0.12126757	0.12126757	0.12126757	0.12126757	0.12126757	0.12126757	0.12126757	0.12126757	0.12126757	0.12126757
309.mp3	-0.10983212	-0.10983212	-0.10983212	-0.10983212	-0.10983212	-0.10983212	-0.10983212	-0.10983212	-0.10983212	-0.10983212	-0.10983212	-0.10983212	-0.10983212	-0.10983212	-0.10983212	-0.10983212	-0.10983212	-0.10983212	-0.10983212	-0.10983212	-0.10983212	-0.10983212	-0.10983212	-0.10983212	-0.10983212	-0.10983212	-0.10983212	-0.10983212	-0.10983212	-0.10983212	-0.10983212	-0.10983212	-0.10983212	-0.10983212	-0.10983212	-0.10983212	-0.10983212	-0.10983212	-0.10983212	-0.10983212	-0.10983212	-0.10983212	-0.10983212	-0.10983212	-0.10983212	-0.10983212	-0.10983212	-0.10983212	-0.10983212
310.mp3	0.11902343	0.11902343	0.11902343	0.11902343	0.11902343	0.11902343	0.11902343	0.11902343	0.11902343	0.11902343	0.11902343	0.11902343	0.11902343	0.11902343	0.11902343	0.11902343	0.11902343	0.11902343	0.11902343	0.11902343	0.11902343	0.11902343	0.11902343	0.11902343	0.11902343	0.11902343	0.11902343	0.11902343	0.11902343	0.11902343	0.11902343	0.11902343	0.11902343	0.11902343	0.11902343	0.11902343	0.11902343	0.11902343	0.11902343	0.11902343	0.11902343	0.11902343	0.11902343	0.11902343	0.11902343	0.11902343	0.11902343	0.11902343	0.11902343
311.mp3	0.045434777	0.045434777	0.045434777	0.045434777	0.045434777	0.045434777	0.045434777	0.045434777	0.045434777	0.045434777	0.045434777	0.045434777	0.045434777	0.045434777	0.045434777	0.045434777	0.045434777	0.045434777	0.045434777	0.045434777	0.045434777	0.045434777	0.045434777	0.045434777	0.045434777	0.045434777	0.045434777	0.045434777	0.045434777	0.045434777	0.045434777	0.045434777	0.045434777	0.045434777	0.045434777	0.045434777	0.045434777	0.045434777	0.045434777	0.045434777	0.045434777	0.045434777	0.045434777	0.045434777	0.045434777	0.045434777	0.045434777	0.045434777	0.045434777
312.mp3	0.09666766	0.09666766	0.09666766	0.09666766	0.09666766	0.09666766	0.09666766	0.09666766	0.09666766	0.09666766	0.09666766	0.09666766	0.09666766	0.09666766	0.09666766	0.09666766	0.09666766	0.09666766	0.09666766	0.09666766	0.09666766	0.09666766	0.09666766	0.09666766	0.09666766	0.09666766	0.09666766	0.09666766	0.09666766	0.09666766	0.09666766	0.09666766	0.09666766	0.09666766	0.09666766	0.09666766	0.09666766	0.09666766	0.09666766	0.09666766	0.09666766	0.09666766	0.09666766	0.09666766	0.09666766	0.09666766	0.09666766	0.09666766	0.09666766
313.mp3	0.07038382	0.07038382	0.07038382	0.07038382	0.07038382	0.07038382	0.07038382	0.07038382	0.07038382	0.07038382	0.07038382	0.07038382	0.07038382	0.07038382	0.07038382	0.07038382	0.07038382	0.07038382	0.07038382	0.07038382	0.07038382	0.07038382	0.07038382	0.07038382	0.07038382	0.07038382	0.07038382	0.07038382	0.07038382	0.07038382	0.07038382	0.07038382	0.07038382	0.07038382	0.07038382	0.07038382	0.07038382	0.07038382	0.07038382	0.07038382	0.07038382	0.07038382	0.07038382	0.07038382	0.07038382	0.07038382	0.07038382	0.07038382	0.07038382
314.mp3	0.018193405	0.018193405	0.018193405	0.018193405	0.018193405	0.018193405	0.018193405	0.018193405	0.018193405	0.018193405	0.018193405	0.018193405	0.018193405	0.018193405	0.018193405	0.018193405	0.018193405	0.018193405	0.018193405	0.018193405	0.018193405	0.018193405	0.018193405	0.018193405	0.018193405	0.018193405	0.018193405	0.018193405	0.018193405	0.018193405	0.018193405	0.018193405	0.018193405	0.018193405	0.018193405	0.018193405	0.018193405	0.018193405	0.018193405	0.018193405	0.018193405	0.018193405	0.018193405	0.018193405	0.018193405	0.018193405	0.018193405	0.018193405	0.018193405
315.mp3	0.13671046	0.13671046	0.13671046	0.13671046	0.13671046	0.13671046	0.13671046	0.13671046	0.13671046	0.13671046	0.13671046	0.13671046	0.13671046	0.13671046	0.13671046	0.13671046	0.13671046	0.13671046	0.13671046	0.13671046	0.13671046	0.13671046	0.13671046	0.13671046	0.13671046	0.13671046	0.13671046	0.13671046	0.13671046	0.13671046	0.13671046	0.13671046	0.13671046	0.13671046	0.13671046	0.13671046	0.13671046	0.13671046	0.13671046	0.13671046	0.13671046	0.13671046	0.13671046	0.13671046	0.13671046	0.13671046	0.13671046	0.13671046	0.13671046
316.mp3	0.041497808	0.041497808	0.041497808	0.041497808	0.041497808	0.041497808	0.041497808	0.041497808	0.041497808	0.041497808	0.041497808	0.041497808	0.041497808	0.041497808	0.041497808	0.041497808	0.041497808	0.041497808	0.041497808	0.041497808	0.041497808	0.041497808	0.041497808	0.041497808	0.041497808	0.041497808	0.041497808	0.041497808	0.041497808	0.041497808	0.041497808	0.041497808	0.041497808	0.041497808	0.041497808	0.041497808	0.041497808	0.041497808	0.041497808	0.041497808	0.041497808	0.041497808	0.041497808	0.041497808	0.041497808	0.041497808	0.041497808	0.041497808	0.041497808
317.mp3	0.006930806	0.006930806	0.006930806	0.006930806	0.006930806	0.006930806	0.006930806	0.006930806	0.006930806	0.006930806	0.006930806	0.006930806	0.006930806	0.006930806	0.006930806	0.006930806	0.006930806	0.006930806	0.006930806	0.006930806	0.006930806	0.006930806	0.006930806	0.006930806	0.006930806	0.006930806	0.006930806	0.006930806	0.006930806	0.006930806	0.006930806	0.006930806	0.006930806	0.006930806	0.006930806	0.006930806	0.006930806	0.006930806	0.006930806	0.006930806	0.006930806	0.006930806	0.006930806	0.006930806	0.006930806	0.006930806	0.006930806	0.006930806	0.006930806
318.mp3	0.1286233	0.1286233	0.1286233	0.1286233	0.1286233	0.1286233	0.1286233	0.1286233	0.1286233	0.1286233	0.1286233	0.1286233	0.1286233	0.1286233	0.1286233	0.1286233	0.1286233	0.1286233	0.1286233	0.1286233	0.1286233	0.1286233	0.1286233	0.1286233	0.1286233	0.1286233	0.1286233	0.1286233	0.1286233	0.1286233	0.1286233	0.1286233	0.1286233	0.1286233	0.1286233	0.1286233	0.1286233	0.1286233	0.1286233	0.1286233	0.1286233	0.1286233	0.1286233	0.1286233	0.1286233	0.1286233	0.1286233	0.1286233	0.1286233
319.mp3	0.17350101	0.17350101	0.17350101	0.17350101	0.17350101	0.17350101	0.17350101	0.17350101	0.17350101	0.17350101	0.17350101	0.17350101	0.17350101	0.17350101	0.17350101	0.17350101	0.17350101	0.17350101	0.17350101	0.17350101	0.17350101	0.17350101	0.17350101	0.17350101	0.17350101	0.17350101	0.17350101	0.17350101	0.17350101	0.17350101	0.17350101	0.17350101	0.17350101	0.17350101	0.17350101	0.17350101	0.17350101	0.17350101	0.17350101	0.17350101	0.17350101	0.17350101	0.17350101	0.17350101	0.17350101	0.17350101	0.17350101	0.17350101	0.17350101
320.mp3	0.015524004	0.015524004	0.015524004	0.015524004	0.015524004	0.015524004	0.015524004	0.015524004	0.015524004	0.015524004	0.015524004	0.015524004	0.015524004	0.015524004	0.015524004	0.015524004	0.015524004	0.015524004	0.015524004	0.015524004	0.015524004	0.015524004	0.015524004	0.015524004	0.015524004	0.015524004	0.015524004	0.015524004	0.015524004	0.015524004	0.015524004	0.015524004	0.015524004	0.015524004	0.015524004	0.015524004	0.015524004	0.015524004	0.015524004	0.015524004	0.015524004	0.015524004	0.015524004	0.015524004	0.015524004	0.015524004	0.015524004	0.015524004	0.015524004
321.mp3	0.13261177	0.13261177	0.13261177	0.13261177	0.13261177	0.13261177	0.13261177	0.13261177	0.13261177	0.13261177	0.13261177	0.13261177	0.13261177	0.13261177	0.13261177	0.13261177	0.13261177	0.13261177	0.13261177	0.13261177	0.13261177	0.13261177	0.13261177	0.13261177	0.13261177	0.13261177	0.13261177	0.13261177	0.13261177	0.13261177	0.13261177	0.13261177	0.13261177	0.13261177	0.13261177	0.13261177	0.13261177	0.13261177	0.13261177	0.13261177	0.13261177	0.13261177	0.13261177	0.13261177	0.13261177	0.13261177	0.13261177	0.13261177	0.13261177
322.mp3	-0.07136501	-0.07136501	-0.07136501	-0.07136501	-0.07136501	-0.07136501	-0.07136501	-0.07136501	-0.07136501	-0.07136501	-0.07136501	-0.07136501	-0.07136501	-0.07136501	-0.07136501	-0.07136501	-0.07136501	-0.07136501	-0.07136501	-0.07136501	-0.07136501	-0.07136501	-0.07136501	-0.07136501	-0.07136501	-0.07136501	-0.07136501	-0.07136501	-0.07136501	-0.07136501	-0.07136501	-0.07136501	-0.07136501	-0.07136501	-0.07136501	-0.07136501	-0.07136501	-0.07136501	-0.07136501	-0.07136501	-0.07136501	-0.07136501	-0.07136501	-0.07136501	-0.07136501	-0.07136501	-0.07136501	-0.07136501	-0.07136501
323.mp3	0.20653668	0.20653668	0.20653668	0.20653668	0.20653668	0.20653668	0.20653668	0.20653668	0.20653668	0.20653668	0.20653668	0.20653668	0.20653668	0.20653668	0.20653668	0.20653668	0.20653668	0.20653668	0.20653668	0.20653668	0.20653668	0.20653668	0.20653668	0.20653668	0.20653668	0.20653668	0.20653668	0.20653668	0.20653668	0.20653668	0.20653668	0.20653668	0.20653668	0.20653668	0.20653668	0.20653668	0.20653668	0.20653668	0.20653668	0.20653668	0.20653668	0.20653668	0.20653668	0.20653668	0.20653668	0.20653668	0.20653668	0.20653668	0.20653668
324.mp3	0.057730593	0.057730593	0.057730593	0.057730593	0.057730593	0.057730593	0.057730593	0.057730593	0.057730593	0.057730593	0.057730593	0.057730593	0.057730593	0.057730593	0.057730593	0.057730593	0.057730593	0.057730593	0.057730593	0.057730593	0.057730593	0.057730593	0.057730593	0.057730593	0.057730593	0.057730593	0.057730593	0.057730593	0.057730593	0.057730593	0.057730593	0.057730593	0.057730593	0.057730593	0.057730593	0.057730593	0.057730593	0.057730593	0.057730593	0.057730593	0.057730593	0.057730593	0.057730593	0.057730593	0.057730593	0.057730593	0.057730593	0.057730593	0.057730593
325.mp3	0.029207103	0.029207103	0.029207103	0.029207103	0.029207103	0.029207103	0.029207103	0.029207103	0.029207103	0.029207103	0.029207103	0.029207103	0.029207103	0.029207103	0.029207103	0.029207103	0.029207103	0.029207103	0.029207103	0.029207103	0.029207103	0.029207103	0.029207103	0.029207103	0.029207103	0.029207103	0.029207103	0.029207103	0.029207103	0.029207103	0.029207103	0.029207103	0.029207103	0.029207103	0.029207103	0.029207103	0.029207103	0.029207103	0.029207103	0.029207103	0.029207103	0.029207103	0.029207103	0.029207103	0.029207103	0.029207103	0.029207103	0.029207103	0.029207103
326.mp3	0.057101175	0.057101175	0.057101175	0.057101175	0.057101175	0.057101175	0.057101175	0.057101175	0.057101175	0.057101175	0.057101175	0.057101175	0.057101175	0.057101175	0.057101175	0.057101175	0.057101175	0.057101175	0.057101175	0.057101175	0.057101175	0.057101175	0.057101175	0.057101175	0.057101175	0.057101175	0.057101175	0.057101175	0.057101175	0.057101175	0.057101175	0.057101175	0.057101175	0.057101175	0.057101175	0.057101175	0.057101175	0.057101175	0.057101175	0.057101175	0.057101175	0.057101175	0.057101175	0.057101175	0.057101175	0.057101175	0.057101175	0.057101175	0.057101175
327.mp3	0.10391384	0.10391384	0.10391384	0.10391384	0.10391384	0.10391384	0.10391384	0.10391384	0.10391384	0.10391384	0.10391384	0.10391384	0.10391384	0.10391384	0.10391384	0.10391384	0.10391384	0.10391384	0.10391384	0.10391384	0.10391384	0.10391384	0.10391384	0.10391384	0.10391384	0.10391384	0.10391384	0.10391384	0.10391384	0.10391384	0.10391384	0.10391384	0.10391384	0.10391384	0.10391384	0.10391384	0.10391384	0.10391384	0.10391384	0.10391384	0.10391384	0.10391384	0.10391384	0.10391384	0.10391384	0.10391384	0.10391384	0.10391384	0.10391384
328.mp3	0.028104145	0.028104145	0.028104145	0.028104145	0.028104145	0.028104145	0.028104145	0.028104145	0.028104145	0.028104145	0.028104145	0.028104145	0.028104145	0.028104145	0.028104145	0.028104145	0.028104145	0.028104145	0.028104145	0.028104145	0.028104145	0.028104145	0.028104145	0.028104145	0.028104145	0.028104145	0.028104145	0.028104145	0.028104145	0.028104145	0.028104145	0.028104145	0.028104145	0.028104145	0.028104145	0.028104145	0.028104145	0.028104145	0.028104145	0.028104145	0.028104145	0.028104145	0.028104145	0.028104145	0.028104145	0.028104145	0.028104145	0.028104145	0.028104145
329.mp3	0.22917587	0.22917587	0.22917587	0.22917587	0.22917587	0.22917587	0.22917587	0.22917587	0.22917587	0.22917587	0.22917587	0.22917587	0.22917587	0.22917587	0.22917587	0.22917587	0.22917587	0.22917587	0.22917587	0.22917587	0.22917587	0.22917587	0.22917587	0.22917587	0.22917587	0.22917587	0.22917587	0.22917587	0.22917587	0.22917587	0.22917587	0.22917587	0.22917587	0.22917587	0.22917587	0.22917587	0.22917587	0.22917587	0.22917587	0.22917587	0.22917587	0.22917587	0.22917587	0.22917587	0.22917587	0.22917587	0.22917587	0.22917587	0.22917587
330.mp3	0.08898482	0.08898482	0.08898482	0.08898482	0.08898482	0.08898482	0.08898482	0.08898482	0.08898482	0.08898482	0.08898482	0.08898482	0.08898482	0.08898482	0.08898482	0.08898482	0.08898482	0.08898482	0.08898482	0.08898482	0.08898482	0.08898482	0.08898482	0.08898482	0.08898482	0.08898482	0.08898482	0.08898482	0.08898482	0.08898482	0.08898482	0.08898482	0.08898482	0.08898482	0.08898482	0.08898482	0.08898482	0.08898482	0.08898482	0.08898482	0.08898482	0.08898482	0.08898482	0.08898482	0.08898482	0.08898482	0.08898482	0.08898482	0.08898482
332.mp3	0.15183586	0.15183586	0.15183586	0.15183586	0.15183586	0.15183586	0.15183586	0.15183586	0.15183586	0.15183586	0.15183586	0.15183586	0.15183586	0.15183586	0.15183586	0.15183586	0.15183586	0.15183586	0.15183586	0.15183586	0.15183586	0.15183586	0.15183586	0.15183586	0.15183586	0.15183586	0.15183586	0.15183586	0.15183586	0.15183586	0.15183586	0.15183586	0.15183586	0.15183586	0.15183586	0.15183586	0.15183586	0.15183586	0.15183586	0.15183586	0.15183586	0.15183586	0.15183586	0.15183586	0.15183586	0.15183586	0.15183586	0.15183586	0.15183586
333.mp3	0.14148596	0.14148596	0.14148596	0.14148596	0.14148596	0.14148596	0.14148596	0.14148596	0.14148596	0.14148596	0.14148596	0.14148596	0.14148596	0.14148596	0.14148596	0.14148596	0.14148596	0.14148596	0.14148596	0.14148596	0.14148596	0.14148596	0.14148596	0.14148596	0.14148596	0.14148596	0.14148596	0.14148596	0.14148596	0.14148596	0.14148596	0.14148596	0.14148596	0.14148596	0.14148596	0.14148596	0.14148596	0.14148596	0.14148596	0.14148596	0.14148596	0.14148596	0.14148596	0.14148596	0.14148596	0.14148596	0.14148596	0.14148596	0.14148596
334.mp3	0.40972802	0.40972802	0.40972802	0.40972802	0.40972802	0.40972802	0.40972802	0.40972802	0.40972802	0.40972802	0.40972802	0.40972802	0.40972802	0.40972802	0.40972802	0.40972802	0.40972802	0.40972802	0.40972802	0.40972802	0.40972802	0.40972802	0.40972802	0.40972802	0.40972802	0.40972802	0.40972802	0.40972802	0.40972802	0.40972802	0.40972802	0.40972802	0.40972802	0.40972802	0.40972802	0.40972802	0.40972802	0.40972802	0.40972802	0.40972802	0.40972802	0.40972802	0.40972802	0.40972802	0.40972802	0.40972802	0.40972802	0.40972802	0.40972802
335.mp3	0.050519332	0.050519332	0.050519332	0.050519332	0.050519332	0.050519332	0.050519332	0.050519332	0.050519332	0.050519332	0.050519332	0.050519332	0.050519332	0.050519332	0.050519332	0.050519332	0.050519332	0.050519332	0.050519332	0.050519332	0.050519332	0.050519332	0.050519332	0.050519332	0.050519332	0.050519332	0.050519332	0.050519332	0.050519332	0.050519332	0.050519332	0.050519332	0.050519332	0.050519332	0.050519332	0.050519332	0.050519332	0.050519332	0.050519332	0.050519332	0.050519332	0.050519332	0.050519332	0.050519332	0.050519332	0.050519332	0.050519332	0.050519332	0.050519332
336.mp3	-0.014648166	-0.014648166	-0.014648166	-0.014648166	-0.014648166	-0.014648166	-0.014648166	-0.014648166	-0.014648166	-0.014648166	-0.014648166	-0.014648166	-0.014648166	-0.014648166	-0.014648166	-0.014648166	-0.014648166	-0.014648166	-0.014648166	-0.014648166	-0.014648166	-0.014648166	-0.014648166	-0.014648166	-0.014648166	-0.014648166	-0.014648166	-0.014648166	-0.014648166	-0.014648166	-0.014648166	-0.014648166	-0.014648166	-0.014648166	-0.014648166	-0.014648166	-0.014648166	-0.014648166	-0.014648166	-0.014648166	-0.014648166	-0.014648166	-0.014648166	-0.014648166	-0.014648166	-0.014648166	-0.014648166	-0.014648166	-0.014648166
338.mp3	0.19928366	0.19928366	0.19928366	0.19928366	0.19928366	0.19928366	0.19928366	0.19928366	0.19928366	0.19928366	0.19928366	0.19928366	0.19928366	0.19928366	0.19928366	0.19928366	0.19928366	0.19928366	0.19928366	0.19928366	0.19928366	0.19928366	0.19928366	0.19928366	0.19928366	0.19928366	0.19928366	0.19928366	0.19928366	0.19928366	0.19928366	0.19928366	0.19928366	0.19928366	0.19928366	0.19928366	0.19928366	0.19928366	0.19928366	0.19928366	0.19928366	0.19928366	0.19928366	0.19928366	0.19928366	0.19928366	0.19928366	0.19928366	0.19928366
339.mp3	0.008608123	0.008608123	0.008608123	0.008608123	0.008608123	0.008608123	0.008608123	0.008608123	0.008608123	0.008608123	0.008608123	0.008608123	0.008608123	0.008608123	0.008608123	0.008608123	0.008608123	0.008608123	0.008608123	0.008608123	0.008608123	0.008608123	0.008608123	0.008608123	0.008608123	0.008608123	0.008608123	0.008608123	0.008608123	0.008608123	0.008608123	0.008608123	0.008608123	0.008608123	0.008608123	0.008608123	0.008608123	0.008608123	0.008608123	0.008608123	0.008608123	0.008608123	0.008608123	0.008608123	0.008608123	0.008608123	0.008608123	0.008608123	0.008608123
340.mp3	0.17297427	0.17297427	0.17297427	0.17297427	0.17297427	0.17297427	0.17297427	0.17297427	0.17297427	0.17297427	0.17297427	0.17297427	0.17297427	0.17297427	0.17297427	0.17297427	0.17297427	0.17297427	0.17297427	0.17297427	0.17297427	0.17297427	0.17297427	0.17297427	0.17297427	0.17297427	0.17297427	0.17297427	0.17297427	0.17297427	0.17297427	0.17297427	0.17297427	0.17297427	0.17297427	0.17297427	0.17297427	0.17297427	0.17297427	0.17297427	0.17297427	0.17297427	0.17297427	0.17297427	0.17297427	0.17297427	0.17297427	0.17297427	0.17297427
341.mp3	0.11619426	0.11619426	0.11619426	0.11619426	0.11619426	0.11619426	0.11619426	0.11619426	0.11619426	0.11619426	0.11619426	0.11619426	0.11619426	0.11619426	0.11619426	0.11619426	0.11619426	0.11619426	0.11619426	0.11619426	0.11619426	0.11619426	0.11619426	0.11619426	0.11619426	0.11619426	0.11619426	0.11619426	0.11619426	0.11619426	0.11619426	0.11619426	0.11619426	0.11619426	0.11619426	0.11619426	0.11619426	0.11619426	0.11619426	0.11619426	0.11619426	0.11619426	0.11619426	0.11619426	0.11619426	0.11619426	0.11619426	0.11619426	0.11619426
342.mp3	0.079811394	0.079811394	0.079811394	0.079811394	0.079811394	0.079811394	0.079811394	0.079811394	0.079811394	0.079811394	0.079811394	0.079811394	0.079811394	0.079811394	0.079811394	0.079811394	0.079811394	0.079811394	0.079811394	0.079811394	0.079811394	0.079811394	0.079811394	0.079811394	0.079811394	0.079811394	0.079811394	0.079811394	0.079811394	0.079811394	0.079811394	0.079811394	0.079811394	0.079811394	0.079811394	0.079811394	0.079811394	0.079811394	0.079811394	0.079811394	0.079811394	0.079811394	0.079811394	0.079811394	0.079811394	0.079811394	0.079811394	0.079811394	0.079811394
343.mp3	-0.065098494	-0.065098494	-0.065098494	-0.065098494	-0.065098494	-0.065098494	-0.065098494	-0.065098494	-0.065098494	-0.065098494	-0.065098494	-0.065098494	-0.065098494	-0.065098494	-0.065098494	-0.065098494	-0.065098494	-0.065098494	-0.065098494	-0.065098494	-0.065098494	-0.065098494	-0.065098494	-0.065098494	-0.065098494	-0.065098494	-0.065098494	-0.065098494	-0.065098494	-0.065098494	-0.065098494	-0.065098494	-0.065098494	-0.065098494	-0.065098494	-0.065098494	-0.065098494	-0.065098494	-0.065098494	-0.065098494	-0.065098494	-0.065098494	-0.065098494	-0.065098494	-0.065098494	-0.065098494	-0.065098494	-0.065098494	-0.065098494
344.mp3	0.24159488	0.24159488	0.24159488	0.24159488	0.24159488	0.24159488	0.24159488	0.24159488	0.24159488	0.24159488	0.24159488	0.24159488	0.24159488	0.24159488	0.24159488	0.24159488	0.24159488	0.24159488	0.24159488	0.24159488	0.24159488	0.24159488	0.24159488	0.24159488	0.24159488	0.24159488	0.24159488	0.24159488	0.24159488	0.24159488	0.24159488	0.24159488	0.24159488	0.24159488	0.24159488	0.24159488	0.24159488	0.24159488	0.24159488	0.24159488	0.24159488	0.24159488	0.24159488	0.24159488	0.24159488	0.24159488	0.24159488	0.24159488	0.24159488
345.mp3	0.07246636	0.07246636	0.07246636	0.07246636	0.07246636	0.07246636	0.07246636	0.07246636	0.07246636	0.07246636	0.07246636	0.07246636	0.07246636	0.07246636	0.07246636	0.07246636	0.07246636	0.07246636	0.07246636	0.07246636	0.07246636	0.07246636	0.07246636	0.07246636	0.07246636	0.07246636	0.07246636	0.07246636	0.07246636	0.07246636	0.07246636	0.07246636	0.07246636	0.07246636	0.07246636	0.07246636	0.07246636	0.07246636	0.07246636	0.07246636	0.07246636	0.07246636	0.07246636	0.07246636	0.07246636	0.07246636	0.07246636	0.07246636	0.07246636
346.mp3	0.054342587	0.054342587	0.054342587	0.054342587	0.054342587	0.054342587	0.054342587	0.054342587	0.054342587	0.054342587	0.054342587	0.054342587	0.054342587	0.054342587	0.054342587	0.054342587	0.054342587	0.054342587	0.054342587	0.054342587	0.054342587	0.054342587	0.054342587	0.054342587	0.054342587	0.054342587	0.054342587	0.054342587	0.054342587	0.054342587	0.054342587	0.054342587	0.054342587	0.054342587	0.054342587	0.054342587	0.054342587	0.054342587	0.054342587	0.054342587	0.054342587	0.054342587	0.054342587	0.054342587	0.054342587	0.054342587	0.054342587	0.054342587	0.054342587
347.mp3	0.04152323	0.04152323	0.04152323	0.04152323	0.04152323	0.04152323	0.04152323	0.04152323	0.04152323	0.04152323	0.04152323	0.04152323	0.04152323	0.04152323	0.04152323	0.04152323	0.04152323	0.04152323	0.04152323	0.04152323	0.04152323	0.04152323	0.04152323	0.04152323	0.04152323	0.04152323	0.04152323	0.04152323	0.04152323	0.04152323	0.04152323	0.04152323	0.04152323	0.04152323	0.04152323	0.04152323	0.04152323	0.04152323	0.04152323	0.04152323	0.04152323	0.04152323	0.04152323	0.04152323	0.04152323	0.04152323	0.04152323	0.04152323	0.04152323
348.mp3	0.044590402	0.044590402	0.044590402	0.044590402	0.044590402	0.044590402	0.044590402	0.044590402	0.044590402	0.044590402	0.044590402	0.044590402	0.044590402	0.044590402	0.044590402	0.044590402	0.044590402	0.044590402	0.044590402	0.044590402	0.044590402	0.044590402	0.044590402	0.044590402	0.044590402	0.044590402	0.044590402	0.044590402	0.044590402	0.044590402	0.044590402	0.044590402	0.044590402	0.044590402	0.044590402	0.044590402	0.044590402	0.044590402	0.044590402	0.044590402	0.044590402	0.044590402	0.044590402	0.044590402	0.044590402	0.044590402	0.044590402	0.044590402	0.044590402
349.mp3	0.021719791	0.021719791	0.021719791	0.021719791	0.021719791	0.021719791	0.021719791	0.021719791	0.021719791	0.021719791	0.021719791	0.021719791	0.021719791	0.021719791	0.021719791	0.021719791	0.021719791	0.021719791	0.021719791	0.021719791	0.021719791	0.021719791	0.021719791	0.021719791	0.021719791	0.021719791	0.021719791	0.021719791	0.021719791	0.021719791	0.021719791	0.021719791	0.021719791	0.021719791	0.021719791	0.021719791	0.021719791	0.021719791	0.021719791	0.021719791	0.021719791	0.021719791	0.021719791	0.021719791	0.021719791	0.021719791	0.021719791	0.021719791	0.021719791
350.mp3	0.11965941	0.11965941	0.11965941	0.11965941	0.11965941	0.11965941	0.11965941	0.11965941	0.11965941	0.11965941	0.11965941	0.11965941	0.11965941	0.11965941	0.11965941	0.11965941	0.11965941	0.11965941	0.11965941	0.11965941	0.11965941	0.11965941	0.11965941	0.11965941	0.11965941	0.11965941	0.11965941	0.11965941	0.11965941	0.11965941	0.11965941	0.11965941	0.11965941	0.11965941	0.11965941	0.11965941	0.11965941	0.11965941	0.11965941	0.11965941	0.11965941	0.11965941	0.11965941	0.11965941	0.11965941	0.11965941	0.11965941	0.11965941	0.11965941
352.mp3	0.16849932	0.16849932	0.16849932	0.16849932	0.16849932	0.16849932	0.16849932	0.16849932	0.16849932	0.16849932	0.16849932	0.16849932	0.16849932	0.16849932	0.16849932	0.16849932	0.16849932	0.16849932	0.16849932	0.16849932	0.16849932	0.16849932	0.16849932	0.16849932	0.16849932	0.16849932	0.16849932	0.16849932	0.16849932	0.16849932	0.16849932	0.16849932	0.16849932	0.16849932	0.16849932	0.16849932	0.16849932	0.16849932	0.16849932	0.16849932	0.16849932	0.16849932	0.16849932	0.16849932	0.16849932	0.16849932	0.16849932	0.16849932	0.16849932
353.mp3	0.038721267	0.038721267	0.038721267	0.038721267	0.038721267	0.038721267	0.038721267	0.038721267	0.038721267	0.038721267	0.038721267	0.038721267	0.038721267	0.038721267	0.038721267	0.038721267	0.038721267	0.038721267	0.038721267	0.038721267	0.038721267	0.038721267	0.038721267	0.038721267	0.038721267	0.038721267	0.038721267	0.038721267	0.038721267	0.038721267	0.038721267	0.038721267	0.038721267	0.038721267	0.038721267	0.038721267	0.038721267	0.038721267	0.038721267	0.038721267	0.038721267	0.038721267	0.038721267	0.038721267	0.038721267	0.038721267	0.038721267	0.038721267	0.038721267
354.mp3	0.053389993	0.053389993	0.053389993	0.053389993	0.053389993	0.053389993	0.053389993	0.053389993	0.053389993	0.053389993	0.053389993	0.053389993	0.053389993	0.053389993	0.053389993	0.053389993	0.053389993	0.053389993	0.053389993	0.053389993	0.053389993	0.053389993	0.053389993	0.053389993	0.053389993	0.053389993	0.053389993	0.053389993	0.053389993	0.053389993	0.053389993	0.053389993	0.053389993	0.053389993	0.053389993	0.053389993	0.053389993	0.053389993	0.053389993	0.053389993	0.053389993	0.053389993	0.053389993	0.053389993	0.053389993	0.053389993	0.053389993	0.053389993	0.053389993
355.mp3	0.06528814	0.06528814	0.06528814	0.06528814	0.06528814	0.06528814	0.06528814	0.06528814	0.06528814	0.06528814	0.06528814	0.06528814	0.06528814	0.06528814	0.06528814	0.06528814	0.06528814	0.06528814	0.06528814	0.06528814	0.06528814	0.06528814	0.06528814	0.06528814	0.06528814	0.06528814	0.06528814	0.06528814	0.06528814	0.06528814	0.06528814	0.06528814	0.06528814	0.06528814	0.06528814	0.06528814	0.06528814	0.06528814	0.06528814	0.06528814	0.06528814	0.06528814	0.06528814	0.06528814	0.06528814	0.06528814	0.06528814	0.06528814	0.06528814
356.mp3	0.05569293	0.05569293	0.05569293	0.05569293	0.05569293	0.05569293	0.05569293	0.05569293	0.05569293	0.05569293	0.05569293	0.05569293	0.05569293	0.05569293	0.05569293	0.05569293	0.05569293	0.05569293	0.05569293	0.05569293	0.05569293	0.05569293	0.05569293	0.05569293	0.05569293	0.05569293	0.05569293	0.05569293	0.05569293	0.05569293	0.05569293	0.05569293	0.05569293	0.05569293	0.05569293	0.05569293	0.05569293	0.05569293	0.05569293	0.05569293	0.05569293	0.05569293	0.05569293	0.05569293	0.05569293	0.05569293	0.05569293	0.05569293	0.05569293
357.mp3	0.060560714	0.060560714	0.060560714	0.060560714	0.060560714	0.060560714	0.060560714	0.060560714	0.060560714	0.060560714	0.060560714	0.060560714	0.060560714	0.060560714	0.060560714	0.060560714	0.060560714	0.060560714	0.060560714	0.060560714	0.060560714	0.060560714	0.060560714	0.060560714	0.060560714	0.060560714	0.060560714	0.060560714	0.060560714	0.060560714	0.060560714	0.060560714	0.060560714	0.060560714	0.060560714	0.060560714	0.060560714	0.060560714	0.060560714	0.060560714	0.060560714	0.060560714	0.060560714	0.060560714	0.060560714	0.060560714	0.060560714	0.060560714	0.060560714
358.mp3	0.123123884	0.123123884	0.123123884	0.123123884	0.123123884	0.123123884	0.123123884	0.123123884	0.123123884	0.123123884	0.123123884	0.123123884	0.123123884	0.123123884	0.123123884	0.123123884	0.123123884	0.123123884	0.123123884	0.123123884	0.123123884	0.123123884	0.123123884	0.123123884	0.123123884	0.123123884	0.123123884	0.123123884	0.123123884	0.123123884	0.123123884	0.123123884	0.123123884	0.123123884	0.123123884	0.123123884	0.123123884	0.123123884	0.123123884	0.123123884	0.123123884	0.123123884	0.123123884	0.123123884	0.123123884	0.123123884	0.123123884	0.123123884	0.123123884
359.mp3	0.325581	0.325581	0.325581	0.325581	0.325581	0.325581	0.325581	0.325581	0.325581	0.325581	0.325581	0.325581	0.325581	0.325581	0.325581	0.325581	0.325581	0.325581	0.325581	0.325581	0.325581	0.325581	0.325581	0.325581	0.325581	0.325581	0.325581	0.325581	0.325581	0.325581	0.325581	0.325581	0.325581	0.325581	0.325581	0.325581	0.325581	0.325581	0.325581	0.325581	0.325581	0.325581	0.325581	0.325581	0.325581	0.325581	0.325581	0.325581	0.325581
360.mp3	0.09510815	0.09510815	0.09510815	0.09510815	0.09510815	0.09510815	0.09510815	0.09510815	0.09510815	0.09510815	0.09510815	0.09510815	0.09510815	0.09510815	0.09510815	0.09510815	0.09510815	0.09510815	0.09510815	0.09510815	0.09510815	0.09510815	0.09510815	0.09510815	0.09510815	0.09510815	0.09510815	0.09510815	0.09510815	0.09510815	0.09510815	0.09510815	0.09510815	0.09510815	0.09510815	0.09510815	0.09510815	0.09510815	0.09510815	0.09510815	0.09510815	0.09510815	0.09510815	0.09510815	0.09510815	0.09510815	0.09510815	0.09510815	0.09510815
361.mp3	0.09553273	0.09553273	0.09553273	0.09553273	0.09553273	0.09553273	0.09553273	0.09553273	0.09553273	0.09553273	0.09553273	0.09553273	0.09553273	0.09553273	0.09553273	0.09553273	0.09553273	0.09553273	0.09553273	0.09553273	0.09553273	0.09553273	0.09553273	0.09553273	0.09553273	0.09553273	0.09553273	0.09553273	0.09553273	0.09553273	0.09553273	0.09553273	0.09553273	0.09553273	0.09553273	0.09553273	0.09553273	0.09553273	0.09553273	0.09553273	0.09553273	0.09553273	0.09553273	0.09553273	0.09553273	0.09553273	0.09553273	0.09553273	0.09553273
362.mp3	0.10745731	0.10745731	0.10745731	0.10745731	0.10745731	0.10745731	0.10745731	0.10745731	0.10745731	0.10745731	0.10745731	0.10745731	0.10745731	0.10745731	0.10745731	0.10745731	0.10745731	0.10745731	0.10745731	0.10745731	0.10745731	0.10745731	0.10745731	0.10745731	0.10745731	0.10745731	0.10745731	0.10745731	0.10745731	0.10745731	0.10745731	0.10745731	0.10745731	0.10745731	0.10745731	0.10745731	0.10745731	0.10745731	0.10745731	0.10745731	0.10745731	0.10745731	0.10745731	0.10745731	0.10745731	0.10745731	0.10745731	0.10745731	0.10745731
364.mp3	0.10058774	0.10058774	0.10058774	0.10058774	0.10058774	0.10058774	0.10058774	0.10058774	0.10058774	0.10058774	0.10058774	0.10058774	0.10058774	0.10058774	0.10058774	0.10058774	0.10058774	0.10058774	0.10058774	0.10058774	0.10058774	0.10058774	0.10058774	0.10058774	0.10058774	0.10058774	0.10058774	0.10058774	0.10058774	0.10058774	0.10058774	0.10058774	0.10058774	0.10058774	0.10058774	0.10058774	0.10058774	0.10058774	0.10058774	0.10058774	0.10058774	0.10058774	0.10058774	0.10058774	0.10058774	0.10058774	0.10058774	0.10058774	0.10058774
365.mp3	0.061840508	0.061840508	0.061840508	0.061840508	0.061840508	0.061840508	0.061840508	0.061840508	0.061840508	0.061840508	0.061840508	0.061840508	0.061840508	0.061840508	0.061840508	0.061840508	0.061840508	0.061840508	0.061840508	0.061840508	0.061840508	0.061840508	0.061840508	0.061840508	0.061840508	0.061840508	0.061840508	0.061840508	0.061840508	0.061840508	0.061840508	0.061840508	0.061840508	0.061840508	0.061840508	0.061840508	0.061840508	0.061840508	0.061840508	0.061840508	0.061840508	0.061840508	0.061840508	0.061840508	0.061840508	0.061840508	0.061840508	0.061840508	0.061840508
366.mp3	-0.043945517	-0.043945517	-0.043945517	-0.043945517	-0.043945517	-0.043945517	-0.043945517	-0.043945517	-0.043945517	-0.043945517	-0.043945517	-0.043945517	-0.043945517	-0.043945517	-0.043945517	-0.043945517	-0.043945517	-0.043945517	-0.043945517	-0.043945517	-0.043945517	-0.043945517	-0.043945517	-0.043945517	-0.043945517	-0.043945517	-0.043945517	-0.043945517	-0.043945517	-0.043945517	-0.043945517	-0.043945517	-0.043945517	-0.043945517	-0.043945517	-0.043945517	-0.043945517	-0.043945517	-0.043945517	-0.043945517	-0.043945517	-0.043945517	-0.043945517	-0.043945517	-0.043945517	-0.043945517	-0.043945517	-0.043945517	-0.043945517
367.mp3	0.024522398	0.024522398	0.024522398	0.024522398	0.024522398	0.024522398	0.024522398	0.024522398	0.024522398	0.024522398	0.024522398	0.024522398	0.024522398	0.024522398	0.024522398	0.024522398	0.024522398	0.024522398	0.024522398	0.024522398	0.024522398	0.024522398	0.024522398	0.024522398	0.024522398	0.024522398	0.024522398	0.024522398	0.024522398	0.024522398	0.024522398	0.024522398	0.024522398	0.024522398	0.024522398	0.024522398	0.024522398	0.024522398	0.024522398	0.024522398	0.024522398	0.024522398	0.024522398	0.024522398	0.024522398	0.024522398	0.024522398	0.024522398	0.024522398
368.mp3	0.06596334	0.06596334	0.06596334	0.06596334	0.06596334	0.06596334	0.06596334	0.06596334	0.06596334	0.06596334	0.06596334	0.06596334	0.06596334	0.06596334	0.06596334	0.06596334	0.06596334	0.06596334	0.06596334	0.06596334	0.06596334	0.06596334	0.06596334	0.06596334	0.06596334	0.06596334	0.06596334	0.06596334	0.06596334	0.06596334	0.06596334	0.06596334	0.06596334	0.06596334	0.06596334	0.06596334	0.06596334	0.06596334	0.06596334	0.06596334	0.06596334	0.06596334	0.06596334	0.06596334	0.06596334	0.06596334	0.06596334	0.06596334	0.06596334
369.mp3	0.15556565	0.15556565	0.15556565	0.15556565	0.15556565	0.15556565	0.15556565	0.15556565	0.15556565	0.15556565	0.15556565	0.15556565	0.15556565	0.15556565	0.15556565	0.15556565	0.15556565	0.15556565	0.15556565	0.15556565	0.15556565	0.15556565	0.15556565	0.15556565	0.15556565	0.15556565	0.15556565	0.15556565	0.15556565	0.15556565	0.15556565	0.15556565	0.15556565	0.15556565	0.15556565	0.15556565	0.15556565	0.15556565	0.15556565	0.15556565	0.15556565	0.15556565	0.15556565	0.15556565	0.15556565	0.15556565	0.15556565	0.15556565	0.15556565
370.mp3	0.5274218	0.5274218	0.5274218	0.5274218	0.5274218	0.5274218	0.5274218	0.5274218	0.5274218	0.5274218	0.5274218	0.5274218	0.5274218	0.5274218	0.5274218	0.5274218	0.5274218	0.5274218	0.5274218	0.5274218	0.5274218	0.5274218	0.5274218	0.5274218	0.5274218	0.5274218	0.5274218	0.5274218	0.5274218	0.5274218	0.5274218	0.5274218	0.5274218	0.5274218	0.5274218	0.5274218	0.5274218	0.5274218	0.5274218	0.5274218	0.5274218	0.5274218	0.5274218	0.5274218	0.5274218	0.5274218	0.5274218	0.5274218	0.5274218
371.mp3	0.1992282	0.1992282	0.1992282	0.1992282	0.1992282	0.1992282	0.1992282	0.1992282	0.1992282	0.1992282	0.1992282	0.1992282	0.1992282	0.1992282	0.1992282	0.1992282	0.1992282	0.1992282	0.1992282	0.1992282	0.1992282	0.1992282	0.1992282	0.1992282	0.1992282	0.1992282	0.1992282	0.1992282	0.1992282	0.1992282	0.1992282	0.1992282	0.1992282	0.1992282	0.1992282	0.1992282	0.1992282	0.1992282	0.1992282	0.1992282	0.1992282	0.1992282	0.1992282	0.1992282	0.1992282	0.1992282	0.1992282	0.1992282	0.1992282
372.mp3	-0.0352709	-0.0352709	-0.0352709	-0.0352709	-0.0352709	-0.0352709	-0.0352709	-0.0352709	-0.0352709	-0.0352709	-0.0352709	-0.0352709	-0.0352709	-0.0352709	-0.0352709	-0.0352709	-0.0352709	-0.0352709	-0.0352709	-0.0352709	-0.0352709	-0.0352709	-0.0352709	-0.0352709	-0.0352709	-0.0352709	-0.0352709	-0.0352709	-0.0352709	-0.0352709	-0.0352709	-0.0352709	-0.0352709	-0.0352709	-0.0352709	-0.0352709	-0.0352709	-0.0352709	-0.0352709	-0.0352709	-0.0352709	-0.0352709	-0.0352709	-0.0352709	-0.0352709	-0.0352709	-0.0352709	-0.0352709	-0.0352709
374.mp3	0.14042781	0.14042781	0.14042781	0.14042781	0.14042781	0.14042781	0.14042781	0.14042781	0.14042781	0.14042781	0.14042781	0.14042781	0.14042781	0.14042781	0.14042781	0.14042781	0.14042781	0.14042781	0.14042781	0.14042781	0.14042781	0.14042781	0.14042781	0.14042781	0.14042781	0.14042781	0.14042781	0.14042781	0.14042781	0.14042781	0.14042781	0.14042781	0.14042781	0.14042781	0.14042781	0.14042781	0.14042781	0.14042781	0.14042781	0.14042781	0.14042781	0.14042781	0.14042781	0.14042781	0.14042781	0.14042781	0.14042781	0.14042781	0.14042781
375.mp3	0.07846074	0.07846074	0.07846074	0.07846074	0.07846074	0.07846074	0.07846074	0.07846074	0.07846074	0.07846074	0.07846074	0.07846074	0.07846074	0.07846074	0.07846074	0.07846074	0.07846074	0.07846074	0.07846074	0.07846074	0.07846074	0.07846074	0.07846074	0.07846074	0.07846074	0.07846074	0.07846074	0.07846074	0.07846074	0.07846074	0.07846074	0.07846074	0.07846074	0.07846074	0.07846074	0.07846074	0.07846074	0.07846074	0.07846074	0.07846074	0.07846074	0.07846074	0.07846074	0.07846074	0.07846074	0.07846074	0.07846074	0.07846074	0.07846074
376.mp3	0.042824823	0.042824823	0.042824823	0.042824823	0.042824823	0.042824823	0.042824823	0.042824823	0.042824823	0.042824823	0.042824823	0.042824823	0.042824823	0.042824823	0.042824823	0.042824823	0.042824823	0.042824823	0.042824823	0.042824823	0.042824823	0.042824823	0.042824823	0.042824823	0.042824823	0.042824823	0.042824823	0.042824823	0.042824823	0.042824823	0.042824823	0.042824823	0.042824823	0.042824823	0.042824823	0.042824823	0.042824823	0.042824823	0.042824823	0.042824823	0.042824823	0.042824823	0.042824823	0.042824823	0.042824823	0.042824823	0.042824823	0.042824823	0.042824823
378.mp3	0.049225457	0.049225457	0.049225457	0.049225457	0.049225457	0.049225457	0.049225457	0.049225457	0.049225457	0.049225457	0.049225457	0.049225457	0.049225457	0.049225457	0.049225457	0.049225457	0.049225457	0.049225457	0.049225457	0.049225457	0.049225457	0.049225457	0.049225457	0.049225457	0.049225457	0.049225457	0.049225457	0.049225457	0.049225457	0.049225457	0.049225457	0.049225457	0.049225457	0.049225457	0.049225457	0.049225457	0.049225457	0.049225457	0.049225457	0.049225457	0.049225457	0.049225457	0.049225457	0.049225457	0.049225457	0.049225457	0.049225457	0.049225457	0.049225457
379.mp3	0.18357742	0.18357742	0.18357742	0.18357742	0.18357742	0.18357742	0.18357742	0.18357742	0.18357742	0.18357742	0.18357742	0.18357742	0.18357742	0.18357742	0.18357742	0.18357742	0.18357742	0.18357742	0.18357742	0.18357742	0.18357742	0.18357742	0.18357742	0.18357742	0.18357742	0.18357742	0.18357742	0.18357742	0.18357742	0.18357742	0.18357742	0.18357742	0.18357742	0.18357742	0.18357742	0.18357742	0.18357742	0.18357742	0.18357742	0.18357742	0.18357742	0.18357742	0.18357742	0.18357742	0.18357742	0.18357742	0.18357742	0.18357742	0.18357742
380.mp3	0.09606016	0.09606016	0.09606016	0.09606016	0.09606016	0.09606016	0.09606016	0.09606016	0.09606016	0.09606016	0.09606016	0.09606016	0.09606016	0.09606016	0.09606016	0.09606016	0.09606016	0.09606016	0.09606016	0.09606016	0.09606016	0.09606016	0.09606016	0.09606016	0.09606016	0.09606016	0.09606016	0.09606016	0.09606016	0.09606016	0.09606016	0.09606016	0.09606016	0.09606016	0.09606016	0.09606016	0.09606016	0.09606016	0.09606016	0.09606016	0.09606016	0.09606016	0.09606016	0.09606016	0.09606016	0.09606016	0.09606016	0.09606016	0.09606016
381.mp3	0.19497451	0.19497451	0.19497451	0.19497451	0.19497451	0.19497451	0.19497451	0.19497451	0.19497451	0.19497451	0.19497451	0.19497451	0.19497451	0.19497451	0.19497451	0.19497451	0.19497451	0.19497451	0.19497451	0.19497451	0.19497451	0.19497451	0.19497451	0.19497451	0.19497451	0.19497451	0.19497451	0.19497451	0.19497451	0.19497451	0.19497451	0.19497451	0.19497451	0.19497451	0.19497451	0.19497451	0.19497451	0.19497451	0.19497451	0.19497451	0.19497451	0.19497451	0.19497451	0.19497451	0.19497451	0.19497451	0.19497451	0.19497451	0.19497451
383.mp3	-0.06843771	-0.06843771	-0.06843771	-0.06843771	-0.06843771	-0.06843771	-0.06843771	-0.06843771	-0.06843771	-0.06843771	-0.06843771	-0.06843771	-0.06843771	-0.06843771	-0.06843771	-0.06843771	-0.06843771	-0.06843771	-0.06843771	-0.06843771	-0.06843771	-0.06843771	-0.06843771	-0.06843771	-0.06843771	-0.06843771	-0.06843771	-0.06843771	-0.06843771	-0.06843771	-0.06843771	-0.06843771	-0.06843771	-0.06843771	-0.06843771	-0.06843771	-0.06843771	-0.06843771	-0.06843771	-0.06843771	-0.06843771	-0.06843771	-0.06843771	-0.06843771	-0.06843771	-0.06843771	-0.06843771	-0.06843771	-0.06843771
384.mp3	0.19226633	0.19226633	0.19226633	0.19226633	0.19226633	0.19226633	0.19226633	0.19226633	0.19226633	0.19226633	0.19226633	0.19226633	0.19226633	0.19226633	0.19226633	0.19226633	0.19226633	0.19226633	0.19226633	0.19226633	0.19226633	0.19226633	0.19226633	0.19226633	0.19226633	0.19226633	0.19226633	0.19226633	0.19226633	0.19226633	0.19226633	0.19226633	0.19226633	0.19226633	0.19226633	0.19226633	0.19226633	0.19226633	0.19226633	0.19226633	0.19226633	0.19226633	0.19226633	0.19226633	0.19226633	0.19226633	0.19226633	0.19226633	0.19226633
386.mp3	-0.000274997	-0.000274997	-0.000274997	-0.000274997	-0.000274997	-0.000274997	-0.000274997	-0.000274997	-0.000274997	-0.000274997	-0.000274997	-0.000274997	-0.000274997	-0.000274997	-0.000274997	-0.000274997	-0.000274997	-0.000274997	-0.000274997	-0.000274997	-0.000274997	-0.000274997	-0.000274997	-0.000274997	-0.000274997	-0.000274997	-0.000274997	-0.000274997	-0.000274997	-0.000274997	-0.000274997	-0.000274997	-0.000274997	-0.000274997	-0.000274997	-0.000274997	-0.000274997	-0.000274997	-0.000274997	-0.000274997	-0.000274997	-0.000274997	-0.000274997	-0.000274997	-0.000274997	-0.000274997	-0.000274997	-0.000274997	-0.000274997
387.mp3	0.096045986	0.096045986	0.096045986	0.096045986	0.096045986	0.096045986	0.096045986	0.096045986	0.096045986	0.096045986	0.096045986	0.096045986	0.096045986	0.096045986	0.096045986	0.096045986	0.096045986	0.096045986	0.096045986	0.096045986	0.096045986	0.096045986	0.096045986	0.096045986	0.096045986	0.096045986	0.096045986	0.096045986	0.096045986	0.096045986	0.096045986	0.096045986	0.096045986	0.096045986	0.096045986	0.096045986	0.096045986	0.096045986	0.096045986	0.096045986	0.096045986	0.096045986	0.096045986	0.096045986	0.096045986	0.096045986	0.096045986	0.096045986	0.096045986
390.mp3	0.25801733	0.25801733	0.25801733	0.25801733	0.25801733	0.25801733	0.25801733	0.25801733	0.25801733	0.25801733	0.25801733	0.25801733	0.25801733	0.25801733	0.25801733	0.25801733	0.25801733	0.25801733	0.25801733	0.25801733	0.25801733	0.25801733	0.25801733	0.25801733	0.25801733	0.25801733	0.25801733	0.25801733	0.25801733	0.25801733	0.25801733	0.25801733	0.25801733	0.25801733	0.25801733	0.25801733	0.25801733	0.25801733	0.25801733	0.25801733	0.25801733	0.25801733	0.25801733	0.25801733	0.25801733	0.25801733	0.25801733	0.25801733	0.25801733
391.mp3	-0.0444392	-0.0444392	-0.0444392	-0.0444392	-0.0444392	-0.0444392	-0.0444392	-0.0444392	-0.0444392	-0.0444392	-0.0444392	-0.0444392	-0.0444392	-0.0444392	-0.0444392	-0.0444392	-0.0444392	-0.0444392	-0.0444392	-0.0444392	-0.0444392	-0.0444392	-0.0444392	-0.0444392	-0.0444392	-0.0444392	-0.0444392	-0.0444392	-0.0444392	-0.0444392	-0.0444392	-0.0444392	-0.0444392	-0.0444392	-0.0444392	-0.0444392	-0.0444392	-0.0444392	-0.0444392	-0.0444392	-0.0444392	-0.0444392	-0.0444392	-0.0444392	-0.0444392	-0.0444392	-0.0444392	-0.0444392	-0.0444392
392.mp3	0.05550186	0.05550186	0.05550186	0.05550186	0.05550186	0.05550186	0.05550186	0.05550186	0.05550186	0.05550186	0.05550186	0.05550186	0.05550186	0.05550186	0.05550186	0.05550186	0.05550186	0.05550186	0.05550186	0.05550186	0.05550186	0.05550186	0.05550186	0.05550186	0.05550186	0.05550186	0.05550186	0.05550186	0.05550186	0.05550186	0.05550186	0.05550186	0.05550186	0.05550186	0.05550186	0.05550186	0.05550186	0.05550186	0.05550186	0.05550186	0.05550186	0.05550186	0.05550186	0.05550186	0.05550186	0.05550186	0.05550186	0.05550186	0.05550186
393.mp3	0.043387983	0.043387983	0.043387983	0.043387983	0.043387983	0.043387983	0.043387983	0.043387983	0.043387983	0.043387983	0.043387983	0.043387983	0.043387983	0.043387983	0.043387983	0.043387983	0.043387983	0.043387983	0.043387983	0.043387983	0.043387983	0.043387983	0.043387983	0.043387983	0.043387983	0.043387983	0.043387983	0.043387983	0.043387983	0.043387983	0.043387983	0.043387983	0.043387983	0.043387983	0.043387983	0.043387983	0.043387983	0.043387983	0.043387983	0.043387983	0.043387983	0.043387983	0.043387983	0.043387983	0.043387983	0.043387983	0.043387983	0.043387983	0.043387983
395.mp3	-0.00185227	-0.00185227	-0.00185227	-0.00185227	-0.00185227	-0.00185227	-0.00185227	-0.00185227	-0.00185227	-0.00185227	-0.00185227	-0.00185227	-0.00185227	-0.00185227	-0.00185227	-0.00185227	-0.00185227	-0.00185227	-0.00185227	-0.00185227	-0.00185227	-0.00185227	-0.00185227	-0.00185227	-0.00185227	-0.00185227	-0.00185227	-0.00185227	-0.00185227	-0.00185227	-0.00185227	-0.00185227	-0.00185227	-0.00185227	-0.00185227	-0.00185227	-0.00185227	-0.00185227	-0.00185227	-0.00185227	-0.00185227	-0.00185227	-0.00185227	-0.00185227	-0.00185227	-0.00185227	-0.00185227	-0.00185227	-0.00185227
397.mp3	0.14880915	0.14880915	0.14880915	0.14880915	0.14880915	0.14880915	0.14880915	0.14880915	0.14880915	0.14880915	0.14880915	0.14880915	0.14880915	0.14880915	0.14880915	0.14880915	0.14880915	0.14880915	0.14880915	0.14880915	0.14880915	0.14880915	0.14880915	0.14880915	0.14880915	0.14880915	0.14880915	0.14880915	0.14880915	0.14880915	0.14880915	0.14880915	0.14880915	0.14880915	0.14880915	0.14880915	0.14880915	0.14880915	0.14880915	0.14880915	0.14880915	0.14880915	0.14880915	0.14880915	0.14880915	0.14880915	0.14880915	0.14880915	0.14880915
399.mp3	-0.23044476	-0.23044476	-0.23044476	-0.23044476	-0.23044476	-0.23044476	-0.23044476	-0.23044476	-0.23044476	-0.23044476	-0.23044476	-0.23044476	-0.23044476	-0.23044476	-0.23044476	-0.23044476	-0.23044476	-0.23044476	-0.23044476	-0.23044476	-0.23044476	-0.23044476	-0.23044476	-0.23044476	-0.23044476	-0.23044476	-0.23044476	-0.23044476	-0.23044476	-0.23044476	-0.23044476	-0.23044476	-0.23044476	-0.23044476	-0.23044476	-0.23044476	-0.23044476	-0.23044476	-0.23044476	-0.23044476	-0.23044476	-0.23044476	-0.23044476	-0.23044476	-0.23044476	-0.23044476	-0.23044476	-0.23044476	-0.23044476
400.mp3	0.08444375	0.08444375	0.08444375	0.08444375	0.08444375	0.08444375	0.08444375	0.08444375	0.08444375	0.08444375	0.08444375	0.08444375	0.08444375	0.08444375	0.08444375	0.08444375	0.08444375	0.08444375	0.08444375	0.08444375	0.08444375	0.08444375	0.08444375	0.08444375	0.08444375	0.08444375	0.08444375	0.08444375	0.08444375	0.08444375	0.08444375	0.08444375	0.08444375	0.08444375	0.08444375	0.08444375	0.08444375	0.08444375	0.08444375	0.08444375	0.08444375	0.08444375	0.08444375	0.08444375	0.08444375	0.08444375	0.08444375	0.08444375	0.08444375
401.mp3	0.3618084	0.3618084	0.3618084	0.3618084	0.3618084	0.3618084	0.3618084	0.3618084	0.3618084	0.3618084	0.3618084	0.3618084	0.3618084	0.3618084	0.3618084	0.3618084	0.3618084	0.3618084	0.3618084	0.3618084	0.3618084	0.3618084	0.3618084	0.3618084	0.3618084	0.3618084	0.3618084	0.3618084	0.3618084	0.3618084	0.3618084	0.3618084	0.3618084	0.3618084	0.3618084	0.3618084	0.3618084	0.3618084	0.3618084	0.3618084	0.3618084	0.3618084	0.3618084	0.3618084	0.3618084	0.3618084	0.3618084	0.3618084	0.3618084
402.mp3	0.099110305	0.099110305	0.099110305	0.099110305	0.099110305	0.099110305	0.099110305	0.099110305	0.099110305	0.099110305	0.099110305	0.099110305	0.099110305	0.099110305	0.099110305	0.099110305	0.099110305	0.099110305	0.099110305	0.099110305	0.099110305	0.099110305	0.099110305	0.099110305	0.099110305	0.099110305	0.099110305	0.099110305	0.099110305	0.099110305	0.099110305	0.099110305	0.099110305	0.099110305	0.099110305	0.099110305	0.099110305	0.099110305	0.099110305	0.099110305	0.099110305	0.099110305	0.099110305	0.099110305	0.099110305	0.099110305	0.099110305	0.099110305	0.099110305
403.mp3	0.08964799	0.08964799	0.08964799	0.08964799	0.08964799	0.08964799	0.08964799	0.08964799	0.08964799	0.08964799	0.08964799	0.08964799	0.08964799	0.08964799	0.08964799	0.08964799	0.08964799	0.08964799	0.08964799	0.08964799	0.08964799	0.08964799	0.08964799	0.08964799	0.08964799	0.08964799	0.08964799	0.08964799	0.08964799	0.08964799	0.08964799	0.08964799	0.08964799	0.08964799	0.08964799	0.08964799	0.08964799	0.08964799	0.08964799	0.08964799	0.08964799	0.08964799	0.08964799	0.08964799	0.08964799	0.08964799	0.08964799	0.08964799	0.08964799
404.mp3	0.24713856	0.24713856	0.24713856	0.24713856	0.24713856	0.24713856	0.24713856	0.24713856	0.24713856	0.24713856	0.24713856	0.24713856	0.24713856	0.24713856	0.24713856	0.24713856	0.24713856	0.24713856	0.24713856	0.24713856	0.24713856	0.24713856	0.24713856	0.24713856	0.24713856	0.24713856	0.24713856	0.24713856	0.24713856	0.24713856	0.24713856	0.24713856	0.24713856	0.24713856	0.24713856	0.24713856	0.24713856	0.24713856	0.24713856	0.24713856	0.24713856	0.24713856	0.24713856	0.24713856	0.24713856	0.24713856	0.24713856	0.24713856	0.24713856
405.mp3	0.13097623	0.13097623	0.13097623	0.13097623	0.13097623	0.13097623	0.13097623	0.13097623	0.13097623	0.13097623	0.13097623	0.13097623	0.13097623	0.13097623	0.13097623	0.13097623	0.13097623	0.13097623	0.13097623	0.13097623	0.13097623	0.13097623	0.13097623	0.13097623	0.13097623	0.13097623	0.13097623	0.13097623	0.13097623	0.13097623	0.13097623	0.13097623	0.13097623	0.13097623	0.13097623	0.13097623	0.13097623	0.13097623	0.13097623	0.13097623	0.13097623	0.13097623	0.13097623	0.13097623	0.13097623	0.13097623	0.13097623	0.13097623	0.13097623
406.mp3	-0.024798479	-0.024798479	-0.024798479	-0.024798479	-0.024798479	-0.024798479	-0.024798479	-0.024798479	-0.024798479	-0.024798479	-0.024798479	-0.024798479	-0.024798479	-0.024798479	-0.024798479	-0.024798479	-0.024798479	-0.024798479	-0.024798479	-0.024798479	-0.024798479	-0.024798479	-0.024798479	-0.024798479	-0.024798479	-0.024798479	-0.024798479	-0.024798479	-0.024798479	-0.024798479	-0.024798479	-0.024798479	-0.024798479	-0.024798479	-0.024798479	-0.024798479	-0.024798479	-0.024798479	-0.024798479	-0.024798479	-0.024798479	-0.024798479	-0.024798479	-0.024798479	-0.024798479	-0.024798479	-0.024798479	-0.024798479	-0.024798479
407.mp3	0.28494534	0.28494534	0.28494534	0.28494534	0.28494534	0.28494534	0.28494534	0.28494534	0.28494534	0.28494534	0.28494534	0.28494534	0.28494534	0.28494534	0.28494534	0.28494534	0.28494534	0.28494534	0.28494534	0.28494534	0.28494534	0.28494534	0.28494534	0.28494534	0.28494534	0.28494534	0.28494534	0.28494534	0.28494534	0.28494534	0.28494534	0.28494534	0.28494534	0.28494534	0.28494534	0.28494534	0.28494534	0.28494534	0.28494534	0.28494534	0.28494534	0.28494534	0.28494534	0.28494534	0.28494534	0.28494534	0.28494534	0.28494534	0.28494534
408.mp3	0.018288884	0.018288884	0.018288884	0.018288884	0.018288884	0.018288884	0.018288884	0.018288884	0.018288884	0.018288884	0.018288884	0.018288884	0.018288884	0.018288884	0.018288884	0.018288884	0.018288884	0.018288884	0.018288884	0.018288884	0.018288884	0.018288884	0.018288884	0.018288884	0.018288884	0.018288884	0.018288884	0.018288884	0.018288884	0.018288884	0.018288884	0.018288884	0.018288884	0.018288884	0.018288884	0.018288884	0.018288884	0.018288884	0.018288884	0.018288884	0.018288884	0.018288884	0.018288884	0.018288884	0.018288884	0.018288884	0.018288884	0.018288884	0.018288884
410.mp3	0.022819556	0.022819556	0.022819556	0.022819556	0.022819556	0.022819556	0.022819556	0.022819556	0.022819556	0.022819556	0.022819556	0.022819556	0.022819556	0.022819556	0.022819556	0.022819556	0.022819556	0.022819556	0.022819556	0.022819556	0.022819556	0.022819556	0.022819556	0.022819556	0.022819556	0.022819556	0.022819556	0.022819556	0.022819556	0.022819556	0.022819556	0.022819556	0.022819556	0.022819556	0.022819556	0.022819556	0.022819556	0.022819556	0.022819556	0.022819556	0.022819556	0.022819556	0.022819556	0.022819556	0.022819556	0.022819556	0.022819556	0.022819556	0.022819556
415.mp3	0.03967228	0.03967228	0.03967228	0.03967228	0.03967228	0.03967228	0.03967228	0.03967228	0.03967228	0.03967228	0.03967228	0.03967228	0.03967228	0.03967228	0.03967228	0.03967228	0.03967228	0.03967228	0.03967228	0.03967228	0.03967228	0.03967228	0.03967228	0.03967228	0.03967228	0.03967228	0.03967228	0.03967228	0.03967228	0.03967228	0.03967228	0.03967228	0.03967228	0.03967228	0.03967228	0.03967228	0.03967228	0.03967228	0.03967228	0.03967228	0.03967228	0.03967228	0.03967228	0.03967228	0.03967228	0.03967228	0.03967228	0.03967228	0.03967228
416.mp3	0.026339862	0.026339862	0.026339862	0.026339862	0.026339862	0.026339862	0.026339862	0.026339862	0.026339862	0.026339862	0.026339862	0.026339862	0.026339862	0.026339862	0.026339862	0.026339862	0.026339862	0.026339862	0.026339862	0.026339862	0.026339862	0.026339862	0.026339862	0.026339862	0.026339862	0.026339862	0.026339862	0.026339862	0.026339862	0.026339862	0.026339862	0.026339862	0.026339862	0.026339862	0.026339862	0.026339862	0.026339862	0.026339862	0.026339862	0.026339862	0.026339862	0.026339862	0.026339862	0.026339862	0.026339862	0.026339862	0.026339862	0.026339862	0.026339862
419.mp3	-0.3810607	-0.3810607	-0.3810607	-0.3810607	-0.3810607	-0.3810607	-0.3810607	-0.3810607	-0.3810607	-0.3810607	-0.3810607	-0.3810607	-0.3810607	-0.3810607	-0.3810607	-0.3810607	-0.3810607	-0.3810607	-0.3810607	-0.3810607	-0.3810607	-0.3810607	-0.3810607	-0.3810607	-0.3810607	-0.3810607	-0.3810607	-0.3810607	-0.3810607	-0.3810607	-0.3810607	-0.3810607	-0.3810607	-0.3810607	-0.3810607	-0.3810607	-0.3810607	-0.3810607	-0.3810607	-0.3810607	-0.3810607	-0.3810607	-0.3810607	-0.3810607	-0.3810607	-0.3810607	-0.3810607	-0.3810607	-0.3810607
420.mp3	0.110465005	0.110465005	0.110465005	0.110465005	0.110465005	0.110465005	0.110465005	0.110465005	0.110465005	0.110465005	0.110465005	0.110465005	0.110465005	0.110465005	0.110465005	0.110465005	0.110465005	0.110465005	0.110465005	0.110465005	0.110465005	0.110465005	0.110465005	0.110465005	0.110465005	0.110465005	0.110465005	0.110465005	0.110465005	0.110465005	0.110465005	0.110465005	0.110465005	0.110465005	0.110465005	0.110465005	0.110465005	0.110465005	0.110465005	0.110465005	0.110465005	0.110465005	0.110465005	0.110465005	0.110465005	0.110465005	0.110465005	0.110465005	0.110465005
422.mp3	-0.18595946	-0.18595946	-0.18595946	-0.18595946	-0.18595946	-0.18595946	-0.18595946	-0.18595946	-0.18595946	-0.18595946	-0.18595946	-0.18595946	-0.18595946	-0.18595946	-0.18595946	-0.18595946	-0.18595946	-0.18595946	-0.18595946	-0.18595946	-0.18595946	-0.18595946	-0.18595946	-0.18595946	-0.18595946	-0.18595946	-0.18595946	-0.18595946	-0.18595946	-0.18595946	-0.18595946	-0.18595946	-0.18595946	-0.18595946	-0.18595946	-0.18595946	-0.18595946	-0.18595946	-0.18595946	-0.18595946	-0.18595946	-0.18595946	-0.18595946	-0.18595946	-0.18595946	-0.18595946	-0.18595946	-0.18595946	-0.18595946
423.mp3	0.24922505	0.24922505	0.24922505	0.24922505	0.24922505	0.24922505	0.24922505	0.24922505	0.24922505	0.24922505	0.24922505	0.24922505	0.24922505	0.24922505	0.24922505	0.24922505	0.24922505	0.24922505	0.24922505	0.24922505	0.24922505	0.24922505	0.24922505	0.24922505	0.24922505	0.24922505	0.24922505	0.24922505	0.24922505	0.24922505	0.24922505	0.24922505	0.24922505	0.24922505	0.24922505	0.24922505	0.24922505	0.24922505	0.24922505	0.24922505	0.24922505	0.24922505	0.24922505	0.24922505	0.24922505	0.24922505	0.24922505	0.24922505	0.24922505
425.mp3	0.08881906	0.08881906	0.08881906	0.08881906	0.08881906	0.08881906	0.08881906	0.08881906	0.08881906	0.08881906	0.08881906	0.08881906	0.08881906	0.08881906	0.08881906	0.08881906	0.08881906	0.08881906	0.08881906	0.08881906	0.08881906	0.08881906	0.08881906	0.08881906	0.08881906	0.08881906	0.08881906	0.08881906	0.08881906	0.08881906	0.08881906	0.08881906	0.08881906	0.08881906	0.08881906	0.08881906	0.08881906	0.08881906	0.08881906	0.08881906	0.08881906	0.08881906	0.08881906	0.08881906	0.08881906	0.08881906	0.08881906	0.08881906	0.08881906
426.mp3	0.11235207	0.11235207	0.11235207	0.11235207	0.11235207	0.11235207	0.11235207	0.11235207	0.11235207	0.11235207	0.11235207	0.11235207	0.11235207	0.11235207	0.11235207	0.11235207	0.11235207	0.11235207	0.11235207	0.11235207	0.11235207	0.11235207	0.11235207	0.11235207	0.11235207	0.11235207	0.11235207	0.11235207	0.11235207	0.11235207	0.11235207	0.11235207	0.11235207	0.11235207	0.11235207	0.11235207	0.11235207	0.11235207	0.11235207	0.11235207	0.11235207	0.11235207	0.11235207	0.11235207	0.11235207	0.11235207	0.11235207	0.11235207	0.11235207
427.mp3	0.09366819	0.09366819	0.09366819	0.09366819	0.09366819	0.09366819	0.09366819	0.09366819	0.09366819	0.09366819	0.09366819	0.09366819	0.09366819	0.09366819	0.09366819	0.09366819	0.09366819	0.09366819	0.09366819	0.09366819	0.09366819	0.09366819	0.09366819	0.09366819	0.09366819	0.09366819	0.09366819	0.09366819	0.09366819	0.09366819	0.09366819	0.09366819	0.09366819	0.09366819	0.09366819	0.09366819	0.09366819	0.09366819	0.09366819	0.09366819	0.09366819	0.09366819	0.09366819	0.09366819	0.09366819	0.09366819	0.09366819	0.09366819	0.09366819
428.mp3	0.20940572	0.20940572	0.20940572	0.20940572	0.20940572	0.20940572	0.20940572	0.20940572	0.20940572	0.20940572	0.20940572	0.20940572	0.20940572	0.20940572	0.20940572	0.20940572	0.20940572	0.20940572	0.20940572	0.20940572	0.20940572	0.20940572	0.20940572	0.20940572	0.20940572	0.20940572	0.20940572	0.20940572	0.20940572	0.20940572	0.20940572	0.20940572	0.20940572	0.20940572	0.20940572	0.20940572	0.20940572	0.20940572	0.20940572	0.20940572	0.20940572	0.20940572	0.20940572	0.20940572	0.20940572	0.20940572	0.20940572	0.20940572	0.20940572
429.mp3	0.23665056	0.23665056	0.23665056	0.23665056	0.23665056	0.23665056	0.23665056	0.23665056	0.23665056	0.23665056	0.23665056	0.23665056	0.23665056	0.23665056	0.23665056	0.23665056	0.23665056	0.23665056	0.23665056	0.23665056	0.23665056	0.23665056	0.23665056	0.23665056	0.23665056	0.23665056	0.23665056	0.23665056	0.23665056	0.23665056	0.23665056	0.23665056	0.23665056	0.23665056	0.23665056	0.23665056	0.23665056	0.23665056	0.23665056	0.23665056	0.23665056	0.23665056	0.23665056	0.23665056	0.23665056	0.23665056	0.23665056	0.23665056	0.23665056
430.mp3	0.11930551	0.11930551	0.11930551	0.11930551	0.11930551	0.11930551	0.11930551	0.11930551	0.11930551	0.11930551	0.11930551	0.11930551	0.11930551	0.11930551	0.11930551	0.11930551	0.11930551	0.11930551	0.11930551	0.11930551	0.11930551	0.11930551	0.11930551	0.11930551	0.11930551	0.11930551	0.11930551	0.11930551	0.11930551	0.11930551	0.11930551	0.11930551	0.11930551	0.11930551	0.11930551	0.11930551	0.11930551	0.11930551	0.11930551	0.11930551	0.11930551	0.11930551	0.11930551	0.11930551	0.11930551	0.11930551	0.11930551	0.11930551	0.11930551
431.mp3	0.079086095	0.079086095	0.079086095	0.079086095	0.079086095	0.079086095	0.079086095	0.079086095	0.079086095	0.079086095	0.079086095	0.079086095	0.079086095	0.079086095	0.079086095	0.079086095	0.079086095	0.079086095	0.079086095	0.079086095	0.079086095	0.079086095	0.079086095	0.079086095	0.079086095	0.079086095	0.079086095	0.079086095	0.079086095	0.079086095	0.079086095	0.079086095	0.079086095	0.079086095	0.079086095	0.079086095	0.079086095	0.079086095	0.079086095	0.079086095	0.079086095	0.079086095	0.079086095	0.079086095	0.079086095	0.079086095	0.079086095	0.079086095	0.079086095
432.mp3	0.15331247	0.15331247	0.15331247	0.15331247	0.15331247	0.15331247	0.15331247	0.15331247	0.15331247	0.15331247	0.15331247	0.15331247	0.15331247	0.15331247	0.15331247	0.15331247	0.15331247	0.15331247	0.15331247	0.15331247	0.15331247	0.15331247	0.15331247	0.15331247	0.15331247	0.15331247	0.15331247	0.15331247	0.15331247	0.15331247	0.15331247	0.15331247	0.15331247	0.15331247	0.15331247	0.15331247	0.15331247	0.15331247	0.15331247	0.15331247	0.15331247	0.15331247	0.15331247	0.15331247	0.15331247	0.15331247	0.15331247	0.15331247	0.15331247
435.mp3	-0.14863108	-0.14863108	-0.14863108	-0.14863108	-0.14863108	-0.14863108	-0.14863108	-0.14863108	-0.14863108	-0.14863108	-0.14863108	-0.14863108	-0.14863108	-0.14863108	-0.14863108	-0.14863108	-0.14863108	-0.14863108	-0.14863108	-0.14863108	-0.14863108	-0.14863108	-0.14863108	-0.14863108	-0.14863108	-0.14863108	-0.14863108	-0.14863108	-0.14863108	-0.14863108	-0.14863108	-0.14863108	-0.14863108	-0.14863108	-0.14863108	-0.14863108	-0.14863108	-0.14863108	-0.14863108	-0.14863108	-0.14863108	-0.14863108	-0.14863108	-0.14863108	-0.14863108	-0.14863108	-0.14863108	-0.14863108	-0.14863108
436.mp3	0.16593924	0.16593924	0.16593924	0.16593924	0.16593924	0.16593924	0.16593924	0.16593924	0.16593924	0.16593924	0.16593924	0.16593924	0.16593924	0.16593924	0.16593924	0.16593924	0.16593924	0.16593924	0.16593924	0.16593924	0.16593924	0.16593924	0.16593924	0.16593924	0.16593924	0.16593924	0.16593924	0.16593924	0.16593924	0.16593924	0.16593924	0.16593924	0.16593924	0.16593924	0.16593924	0.16593924	0.16593924	0.16593924	0.16593924	0.16593924	0.16593924	0.16593924	0.16593924	0.16593924	0.16593924	0.16593924	0.16593924	0.16593924	0.16593924
437.mp3	0.13913275	0.13913275	0.13913275	0.13913275	0.13913275	0.13913275	0.13913275	0.13913275	0.13913275	0.13913275	0.13913275	0.13913275	0.13913275	0.13913275	0.13913275	0.13913275	0.13913275	0.13913275	0.13913275	0.13913275	0.13913275	0.13913275	0.13913275	0.13913275	0.13913275	0.13913275	0.13913275	0.13913275	0.13913275	0.13913275	0.13913275	0.13913275	0.13913275	0.13913275	0.13913275	0.13913275	0.13913275	0.13913275	0.13913275	0.13913275	0.13913275	0.13913275	0.13913275	0.13913275	0.13913275	0.13913275	0.13913275	0.13913275	0.13913275
440.mp3	0.13870867	0.13870867	0.13870867	0.13870867	0.13870867	0.13870867	0.13870867	0.13870867	0.13870867	0.13870867	0.13870867	0.13870867	0.13870867	0.13870867	0.13870867	0.13870867	0.13870867	0.13870867	0.13870867	0.13870867	0.13870867	0.13870867	0.13870867	0.13870867	0.13870867	0.13870867	0.13870867	0.13870867	0.13870867	0.13870867	0.13870867	0.13870867	0.13870867	0.13870867	0.13870867	0.13870867	0.13870867	0.13870867	0.13870867	0.13870867	0.13870867	0.13870867	0.13870867	0.13870867	0.13870867	0.13870867	0.13870867	0.13870867	0.13870867
441.mp3	0.115732685	0.115732685	0.115732685	0.115732685	0.115732685	0.115732685	0.115732685	0.115732685	0.115732685	0.115732685	0.115732685	0.115732685	0.115732685	0.115732685	0.115732685	0.115732685	0.115732685	0.115732685	0.115732685	0.115732685	0.115732685	0.115732685	0.115732685	0.115732685	0.115732685	0.115732685	0.115732685	0.115732685	0.115732685	0.115732685	0.115732685	0.115732685	0.115732685	0.115732685	0.115732685	0.115732685	0.115732685	0.115732685	0.115732685	0.115732685	0.115732685	0.115732685	0.115732685	0.115732685	0.115732685	0.115732685	0.115732685	0.115732685	0.115732685
442.mp3	0.044086285	0.044086285	0.044086285	0.044086285	0.044086285	0.044086285	0.044086285	0.044086285	0.044086285	0.044086285	0.044086285	0.044086285	0.044086285	0.044086285	0.044086285	0.044086285	0.044086285	0.044086285	0.044086285	0.044086285	0.044086285	0.044086285	0.044086285	0.044086285	0.044086285	0.044086285	0.044086285	0.044086285	0.044086285	0.044086285	0.044086285	0.044086285	0.044086285	0.044086285	0.044086285	0.044086285	0.044086285	0.044086285	0.044086285	0.044086285	0.044086285	0.044086285	0.044086285	0.044086285	0.044086285	0.044086285	0.044086285	0.044086285	0.044086285
444.mp3	0.09555097	0.09555097	0.09555097	0.09555097	0.09555097	0.09555097	0.09555097	0.09555097	0.09555097	0.09555097	0.09555097	0.09555097	0.09555097	0.09555097	0.09555097	0.09555097	0.09555097	0.09555097	0.09555097	0.09555097	0.09555097	0.09555097	0.09555097	0.09555097	0.09555097	0.09555097	0.09555097	0.09555097	0.09555097	0.09555097	0.09555097	0.09555097	0.09555097	0.09555097	0.09555097	0.09555097	0.09555097	0.09555097	0.09555097	0.09555097	0.09555097	0.09555097	0.09555097	0.09555097	0.09555097	0.09555097	0.09555097	0.09555097	0.09555097
445.mp3	0.15600732	0.15600732	0.15600732	0.15600732	0.15600732	0.15600732	0.15600732	0.15600732	0.15600732	0.15600732	0.15600732	0.15600732	0.15600732	0.15600732	0.15600732	0.15600732	0.15600732	0.15600732	0.15600732	0.15600732	0.15600732	0.15600732	0.15600732	0.15600732	0.15600732	0.15600732	0.15600732	0.15600732	0.15600732	0.15600732	0.15600732	0.15600732	0.15600732	0.15600732	0.15600732	0.15600732	0.15600732	0.15600732	0.15600732	0.15600732	0.15600732	0.15600732	0.15600732	0.15600732	0.15600732	0.15600732	0.15600732	0.15600732	0.15600732
448.mp3	0.002468336	0.002468336	0.002468336	0.002468336	0.002468336	0.002468336	0.002468336	0.002468336	0.002468336	0.002468336	0.002468336	0.002468336	0.002468336	0.002468336	0.002468336	0.002468336	0.002468336	0.002468336	0.002468336	0.002468336	0.002468336	0.002468336	0.002468336	0.002468336	0.002468336	0.002468336	0.002468336	0.002468336	0.002468336	0.002468336	0.002468336	0.002468336	0.002468336	0.002468336	0.002468336	0.002468336	0.002468336	0.002468336	0.002468336	0.002468336	0.002468336	0.002468336	0.002468336	0.002468336	0.002468336	0.002468336	0.002468336	0.002468336	0.002468336
449.mp3	0.09130685	0.09130685	0.09130685	0.09130685	0.09130685	0.09130685	0.09130685	0.09130685	0.09130685	0.09130685	0.09130685	0.09130685	0.09130685	0.09130685	0.09130685	0.09130685	0.09130685	0.09130685	0.09130685	0.09130685	0.09130685	0.09130685	0.09130685	0.09130685	0.09130685	0.09130685	0.09130685	0.09130685	0.09130685	0.09130685	0.09130685	0.09130685	0.09130685	0.09130685	0.09130685	0.09130685	0.09130685	0.09130685	0.09130685	0.09130685	0.09130685	0.09130685	0.09130685	0.09130685	0.09130685	0.09130685	0.09130685	0.09130685	0.09130685
450.mp3	0.16752183	0.16752183	0.16752183	0.16752183	0.16752183	0.16752183	0.16752183	0.16752183	0.16752183	0.16752183	0.16752183	0.16752183	0.16752183	0.16752183	0.16752183	0.16752183	0.16752183	0.16752183	0.16752183	0.16752183	0.16752183	0.16752183	0.16752183	0.16752183	0.16752183	0.16752183	0.16752183	0.16752183	0.16752183	0.16752183	0.16752183	0.16752183	0.16752183	0.16752183	0.16752183	0.16752183	0.16752183	0.16752183	0.16752183	0.16752183	0.16752183	0.16752183	0.16752183	0.16752183	0.16752183	0.16752183	0.16752183	0.16752183	0.16752183
451.mp3	0.062878095	0.062878095	0.062878095	0.062878095	0.062878095	0.062878095	0.062878095	0.062878095	0.062878095	0.062878095	0.062878095	0.062878095	0.062878095	0.062878095	0.062878095	0.062878095	0.062878095	0.062878095	0.062878095	0.062878095	0.062878095	0.062878095	0.062878095	0.062878095	0.062878095	0.062878095	0.062878095	0.062878095	0.062878095	0.062878095	0.062878095	0.062878095	0.062878095	0.062878095	0.062878095	0.062878095	0.062878095	0.062878095	0.062878095	0.062878095	0.062878095	0.062878095	0.062878095	0.062878095	0.062878095	0.062878095	0.062878095	0.062878095	0.062878095
452.mp3	0.16544078	0.16544078	0.16544078	0.16544078	0.16544078	0.16544078	0.16544078	0.16544078	0.16544078	0.16544078	0.16544078	0.16544078	0.16544078	0.16544078	0.16544078	0.16544078	0.16544078	0.16544078	0.16544078	0.16544078	0.16544078	0.16544078	0.16544078	0.16544078	0.16544078	0.16544078	0.16544078	0.16544078	0.16544078	0.16544078	0.16544078	0.16544078	0.16544078	0.16544078	0.16544078	0.16544078	0.16544078	0.16544078	0.16544078	0.16544078	0.16544078	0.16544078	0.16544078	0.16544078	0.16544078	0.16544078	0.16544078	0.16544078	0.16544078
453.mp3	0.000764053	0.000764053	0.000764053	0.000764053	0.000764053	0.000764053	0.000764053	0.000764053	0.000764053	0.000764053	0.000764053	0.000764053	0.000764053	0.000764053	0.000764053	0.000764053	0.000764053	0.000764053	0.000764053	0.000764053	0.000764053	0.000764053	0.000764053	0.000764053	0.000764053	0.000764053	0.000764053	0.000764053	0.000764053	0.000764053	0.000764053	0.000764053	0.000764053	0.000764053	0.000764053	0.000764053	0.000764053	0.000764053	0.000764053	0.000764053	0.000764053	0.000764053	0.000764053	0.000764053	0.000764053	0.000764053	0.000764053	0.000764053	0.000764053
454.mp3	0.107271165	0.107271165	0.107271165	0.107271165	0.107271165	0.107271165	0.107271165	0.107271165	0.107271165	0.107271165	0.107271165	0.107271165	0.107271165	0.107271165	0.107271165	0.107271165	0.107271165	0.107271165	0.107271165	0.107271165	0.107271165	0.107271165	0.107271165	0.107271165	0.107271165	0.107271165	0.107271165	0.107271165	0.107271165	0.107271165	0.107271165	0.107271165	0.107271165	0.107271165	0.107271165	0.107271165	0.107271165	0.107271165	0.107271165	0.107271165	0.107271165	0.107271165	0.107271165	0.107271165	0.107271165	0.107271165	0.107271165	0.107271165	0.107271165
455.mp3	0.017654166	0.017654166	0.017654166	0.017654166	0.017654166	0.017654166	0.017654166	0.017654166	0.017654166	0.017654166	0.017654166	0.017654166	0.017654166	0.017654166	0.017654166	0.017654166	0.017654166	0.017654166	0.017654166	0.017654166	0.017654166	0.017654166	0.017654166	0.017654166	0.017654166	0.017654166	0.017654166	0.017654166	0.017654166	0.017654166	0.017654166	0.017654166	0.017654166	0.017654166	0.017654166	0.017654166	0.017654166	0.017654166	0.017654166	0.017654166	0.017654166	0.017654166	0.017654166	0.017654166	0.017654166	0.017654166	0.017654166	0.017654166	0.017654166
456.mp3	0.16983879	0.16983879	0.16983879	0.16983879	0.16983879	0.16983879	0.16983879	0.16983879	0.16983879	0.16983879	0.16983879	0.16983879	0.16983879	0.16983879	0.16983879	0.16983879	0.16983879	0.16983879	0.16983879	0.16983879	0.16983879	0.16983879	0.16983879	0.16983879	0.16983879	0.16983879	0.16983879	0.16983879	0.16983879	0.16983879	0.16983879	0.16983879	0.16983879	0.16983879	0.16983879	0.16983879	0.16983879	0.16983879	0.16983879	0.16983879	0.16983879	0.16983879	0.16983879	0.16983879	0.16983879	0.16983879	0.16983879	0.16983879	0.16983879
458.mp3	0.14852947	0.14852947	0.14852947	0.14852947	0.14852947	0.14852947	0.14852947	0.14852947	0.14852947	0.14852947	0.14852947	0.14852947	0.14852947	0.14852947	0.14852947	0.14852947	0.14852947	0.14852947	0.14852947	0.14852947	0.14852947	0.14852947	0.14852947	0.14852947	0.14852947	0.14852947	0.14852947	0.14852947	0.14852947	0.14852947	0.14852947	0.14852947	0.14852947	0.14852947	0.14852947	0.14852947	0.14852947	0.14852947	0.14852947	0.14852947	0.14852947	0.14852947	0.14852947	0.14852947	0.14852947	0.14852947	0.14852947	0.14852947	0.14852947
459.mp3	-0.14715756	-0.14715756	-0.14715756	-0.14715756	-0.14715756	-0.14715756	-0.14715756	-0.14715756	-0.14715756	-0.14715756	-0.14715756	-0.14715756	-0.14715756	-0.14715756	-0.14715756	-0.14715756	-0.14715756	-0.14715756	-0.14715756	-0.14715756	-0.14715756	-0.14715756	-0.14715756	-0.14715756	-0.14715756	-0.14715756	-0.14715756	-0.14715756	-0.14715756	-0.14715756	-0.14715756	-0.14715756	-0.14715756	-0.14715756	-0.14715756	-0.14715756	-0.14715756	-0.14715756	-0.14715756	-0.14715756	-0.14715756	-0.14715756	-0.14715756	-0.14715756	-0.14715756	-0.14715756	-0.14715756	-0.14715756	-0.14715756
460.mp3	0.20258965	0.20258965	0.20258965	0.20258965	0.20258965	0.20258965	0.20258965	0.20258965	0.20258965	0.20258965	0.20258965	0.20258965	0.20258965	0.20258965	0.20258965	0.20258965	0.20258965	0.20258965	0.20258965	0.20258965	0.20258965	0.20258965	0.20258965	0.20258965	0.20258965	0.20258965	0.20258965	0.20258965	0.20258965	0.20258965	0.20258965	0.20258965	0.20258965	0.20258965	0.20258965	0.20258965	0.20258965	0.20258965	0.20258965	0.20258965	0.20258965	0.20258965	0.20258965	0.20258965	0.20258965	0.20258965	0.20258965	0.20258965	0.20258965
461.mp3	0.113785714	0.113785714	0.113785714	0.113785714	0.113785714	0.113785714	0.113785714	0.113785714	0.113785714	0.113785714	0.113785714	0.113785714	0.113785714	0.113785714	0.113785714	0.113785714	0.113785714	0.113785714	0.113785714	0.113785714	0.113785714	0.113785714	0.113785714	0.113785714	0.113785714	0.113785714	0.113785714	0.113785714	0.113785714	0.113785714	0.113785714	0.113785714	0.113785714	0.113785714	0.113785714	0.113785714	0.113785714	0.113785714	0.113785714	0.113785714	0.113785714	0.113785714	0.113785714	0.113785714	0.113785714	0.113785714	0.113785714	0.113785714	0.113785714
462.mp3	0.10312839	0.10312839	0.10312839	0.10312839	0.10312839	0.10312839	0.10312839	0.10312839	0.10312839	0.10312839	0.10312839	0.10312839	0.10312839	0.10312839	0.10312839	0.10312839	0.10312839	0.10312839	0.10312839	0.10312839	0.10312839	0.10312839	0.10312839	0.10312839	0.10312839	0.10312839	0.10312839	0.10312839	0.10312839	0.10312839	0.10312839	0.10312839	0.10312839	0.10312839	0.10312839	0.10312839	0.10312839	0.10312839	0.10312839	0.10312839	0.10312839	0.10312839	0.10312839	0.10312839	0.10312839	0.10312839	0.10312839	0.10312839	0.10312839
463.mp3	-0.006024446	-0.006024446	-0.006024446	-0.006024446	-0.006024446	-0.006024446	-0.006024446	-0.006024446	-0.006024446	-0.006024446	-0.006024446	-0.006024446	-0.006024446	-0.006024446	-0.006024446	-0.006024446	-0.006024446	-0.006024446	-0.006024446	-0.006024446	-0.006024446	-0.006024446	-0.006024446	-0.006024446	-0.006024446	-0.006024446	-0.006024446	-0.006024446	-0.006024446	-0.006024446	-0.006024446	-0.006024446	-0.006024446	-0.006024446	-0.006024446	-0.006024446	-0.006024446	-0.006024446	-0.006024446	-0.006024446	-0.006024446	-0.006024446	-0.006024446	-0.006024446	-0.006024446	-0.006024446	-0.006024446	-0.006024446	-0.006024446
464.mp3	-0.060632933	-0.060632933	-0.060632933	-0.060632933	-0.060632933	-0.060632933	-0.060632933	-0.060632933	-0.060632933	-0.060632933	-0.060632933	-0.060632933	-0.060632933	-0.060632933	-0.060632933	-0.060632933	-0.060632933	-0.060632933	-0.060632933	-0.060632933	-0.060632933	-0.060632933	-0.060632933	-0.060632933	-0.060632933	-0.060632933	-0.060632933	-0.060632933	-0.060632933	-0.060632933	-0.060632933	-0.060632933	-0.060632933	-0.060632933	-0.060632933	-0.060632933	-0.060632933	-0.060632933	-0.060632933	-0.060632933	-0.060632933	-0.060632933	-0.060632933	-0.060632933	-0.060632933	-0.060632933	-0.060632933	-0.060632933	-0.060632933
466.mp3	0.12209338	0.12209338	0.12209338	0.12209338	0.12209338	0.12209338	0.12209338	0.12209338	0.12209338	0.12209338	0.12209338	0.12209338	0.12209338	0.12209338	0.12209338	0.12209338	0.12209338	0.12209338	0.12209338	0.12209338	0.12209338	0.12209338	0.12209338	0.12209338	0.12209338	0.12209338	0.12209338	0.12209338	0.12209338	0.12209338	0.12209338	0.12209338	0.12209338	0.12209338	0.12209338	0.12209338	0.12209338	0.12209338	0.12209338	0.12209338	0.12209338	0.12209338	0.12209338	0.12209338	0.12209338	0.12209338	0.12209338	0.12209338	0.12209338
467.mp3	0.16299303	0.16299303	0.16299303	0.16299303	0.16299303	0.16299303	0.16299303	0.16299303	0.16299303	0.16299303	0.16299303	0.16299303	0.16299303	0.16299303	0.16299303	0.16299303	0.16299303	0.16299303	0.16299303	0.16299303	0.16299303	0.16299303	0.16299303	0.16299303	0.16299303	0.16299303	0.16299303	0.16299303	0.16299303	0.16299303	0.16299303	0.16299303	0.16299303	0.16299303	0.16299303	0.16299303	0.16299303	0.16299303	0.16299303	0.16299303	0.16299303	0.16299303	0.16299303	0.16299303	0.16299303	0.16299303	0.16299303	0.16299303	0.16299303
468.mp3	0.20328471	0.20328471	0.20328471	0.20328471	0.20328471	0.20328471	0.20328471	0.20328471	0.20328471	0.20328471	0.20328471	0.20328471	0.20328471	0.20328471	0.20328471	0.20328471	0.20328471	0.20328471	0.20328471	0.20328471	0.20328471	0.20328471	0.20328471	0.20328471	0.20328471	0.20328471	0.20328471	0.20328471	0.20328471	0.20328471	0.20328471	0.20328471	0.20328471	0.20328471	0.20328471	0.20328471	0.20328471	0.20328471	0.20328471	0.20328471	0.20328471	0.20328471	0.20328471	0.20328471	0.20328471	0.20328471	0.20328471	0.20328471	0.20328471
469.mp3	0.24019474	0.24019474	0.24019474	0.24019474	0.24019474	0.24019474	0.24019474	0.24019474	0.24019474	0.24019474	0.24019474	0.24019474	0.24019474	0.24019474	0.24019474	0.24019474	0.24019474	0.24019474	0.24019474	0.24019474	0.24019474	0.24019474	0.24019474	0.24019474	0.24019474	0.24019474	0.24019474	0.24019474	0.24019474	0.24019474	0.24019474	0.24019474	0.24019474	0.24019474	0.24019474	0.24019474	0.24019474	0.24019474	0.24019474	0.24019474	0.24019474	0.24019474	0.24019474	0.24019474	0.24019474	0.24019474	0.24019474	0.24019474	0.24019474
472.mp3	0.17290927	0.17290927	0.17290927	0.17290927	0.17290927	0.17290927	0.17290927	0.17290927	0.17290927	0.17290927	0.17290927	0.17290927	0.17290927	0.17290927	0.17290927	0.17290927	0.17290927	0.17290927	0.17290927	0.17290927	0.17290927	0.17290927	0.17290927	0.17290927	0.17290927	0.17290927	0.17290927	0.17290927	0.17290927	0.17290927	0.17290927	0.17290927	0.17290927	0.17290927	0.17290927	0.17290927	0.17290927	0.17290927	0.17290927	0.17290927	0.17290927	0.17290927	0.17290927	0.17290927	0.17290927	0.17290927	0.17290927	0.17290927	0.17290927
473.mp3	0.08207634	0.08207634	0.08207634	0.08207634	0.08207634	0.08207634	0.08207634	0.08207634	0.08207634	0.08207634	0.08207634	0.08207634	0.08207634	0.08207634	0.08207634	0.08207634	0.08207634	0.08207634	0.08207634	0.08207634	0.08207634	0.08207634	0.08207634	0.08207634	0.08207634	0.08207634	0.08207634	0.08207634	0.08207634	0.08207634	0.08207634	0.08207634	0.08207634	0.08207634	0.08207634	0.08207634	0.08207634	0.08207634	0.08207634	0.08207634	0.08207634	0.08207634	0.08207634	0.08207634	0.08207634	0.08207634	0.08207634	0.08207634	0.08207634
475.mp3	0.105547994	0.105547994	0.105547994	0.105547994	0.105547994	0.105547994	0.105547994	0.105547994	0.105547994	0.105547994	0.105547994	0.105547994	0.105547994	0.105547994	0.105547994	0.105547994	0.105547994	0.105547994	0.105547994	0.105547994	0.105547994	0.105547994	0.105547994	0.105547994	0.105547994	0.105547994	0.105547994	0.105547994	0.105547994	0.105547994	0.105547994	0.105547994	0.105547994	0.105547994	0.105547994	0.105547994	0.105547994	0.105547994	0.105547994	0.105547994	0.105547994	0.105547994	0.105547994	0.105547994	0.105547994	0.105547994	0.105547994	0.105547994	0.105547994
477.mp3	0.15933396	0.15933396	0.15933396	0.15933396	0.15933396	0.15933396	0.15933396	0.15933396	0.15933396	0.15933396	0.15933396	0.15933396	0.15933396	0.15933396	0.15933396	0.15933396	0.15933396	0.15933396	0.15933396	0.15933396	0.15933396	0.15933396	0.15933396	0.15933396	0.15933396	0.15933396	0.15933396	0.15933396	0.15933396	0.15933396	0.15933396	0.15933396	0.15933396	0.15933396	0.15933396	0.15933396	0.15933396	0.15933396	0.15933396	0.15933396	0.15933396	0.15933396	0.15933396	0.15933396	0.15933396	0.15933396	0.15933396	0.15933396	0.15933396
478.mp3	0.060577806	0.060577806	0.060577806	0.060577806	0.060577806	0.060577806	0.060577806	0.060577806	0.060577806	0.060577806	0.060577806	0.060577806	0.060577806	0.060577806	0.060577806	0.060577806	0.060577806	0.060577806	0.060577806	0.060577806	0.060577806	0.060577806	0.060577806	0.060577806	0.060577806	0.060577806	0.060577806	0.060577806	0.060577806	0.060577806	0.060577806	0.060577806	0.060577806	0.060577806	0.060577806	0.060577806	0.060577806	0.060577806	0.060577806	0.060577806	0.060577806	0.060577806	0.060577806	0.060577806	0.060577806	0.060577806	0.060577806	0.060577806	0.060577806
479.mp3	0.19487894	0.19487894	0.19487894	0.19487894	0.19487894	0.19487894	0.19487894	0.19487894	0.19487894	0.19487894	0.19487894	0.19487894	0.19487894	0.19487894	0.19487894	0.19487894	0.19487894	0.19487894	0.19487894	0.19487894	0.19487894	0.19487894	0.19487894	0.19487894	0.19487894	0.19487894	0.19487894	0.19487894	0.19487894	0.19487894	0.19487894	0.19487894	0.19487894	0.19487894	0.19487894	0.19487894	0.19487894	0.19487894	0.19487894	0.19487894	0.19487894	0.19487894	0.19487894	0.19487894	0.19487894	0.19487894	0.19487894	0.19487894	0.19487894
480.mp3	0.35200992	0.35200992	0.35200992	0.35200992	0.35200992	0.35200992	0.35200992	0.35200992	0.35200992	0.35200992	0.35200992	0.35200992	0.35200992	0.35200992	0.35200992	0.35200992	0.35200992	0.35200992	0.35200992	0.35200992	0.35200992	0.35200992	0.35200992	0.35200992	0.35200992	0.35200992	0.35200992	0.35200992	0.35200992	0.35200992	0.35200992	0.35200992	0.35200992	0.35200992	0.35200992	0.35200992	0.35200992	0.35200992	0.35200992	0.35200992	0.35200992	0.35200992	0.35200992	0.35200992	0.35200992	0.35200992	0.35200992	0.35200992	0.35200992
481.mp3	0.010869976	0.010869976	0.010869976	0.010869976	0.010869976	0.010869976	0.010869976	0.010869976	0.010869976	0.010869976	0.010869976	0.010869976	0.010869976	0.010869976	0.010869976	0.010869976	0.010869976	0.010869976	0.010869976	0.010869976	0.010869976	0.010869976	0.010869976	0.010869976	0.010869976	0.010869976	0.010869976	0.010869976	0.010869976	0.010869976	0.010869976	0.010869976	0.010869976	0.010869976	0.010869976	0.010869976	0.010869976	0.010869976	0.010869976	0.010869976	0.010869976	0.010869976	0.010869976	0.010869976	0.010869976	0.010869976	0.010869976	0.010869976	0.010869976
482.mp3	0.27293718	0.27293718	0.27293718	0.27293718	0.27293718	0.27293718	0.27293718	0.27293718	0.27293718	0.27293718	0.27293718	0.27293718	0.27293718	0.27293718	0.27293718	0.27293718	0.27293718	0.27293718	0.27293718	0.27293718	0.27293718	0.27293718	0.27293718	0.27293718	0.27293718	0.27293718	0.27293718	0.27293718	0.27293718	0.27293718	0.27293718	0.27293718	0.27293718	0.27293718	0.27293718	0.27293718	0.27293718	0.27293718	0.27293718	0.27293718	0.27293718	0.27293718	0.27293718	0.27293718	0.27293718	0.27293718	0.27293718	0.27293718	0.27293718
484.mp3	0.17964968	0.17964968	0.17964968	0.17964968	0.17964968	0.17964968	0.17964968	0.17964968	0.17964968	0.17964968	0.17964968	0.17964968	0.17964968	0.17964968	0.17964968	0.17964968	0.17964968	0.17964968	0.17964968	0.17964968	0.17964968	0.17964968	0.17964968	0.17964968	0.17964968	0.17964968	0.17964968	0.17964968	0.17964968	0.17964968	0.17964968	0.17964968	0.17964968	0.17964968	0.17964968	0.17964968	0.17964968	0.17964968	0.17964968	0.17964968	0.17964968	0.17964968	0.17964968	0.17964968	0.17964968	0.17964968	0.17964968	0.17964968	0.17964968
485.mp3	0.06102916	0.06102916	0.06102916	0.06102916	0.06102916	0.06102916	0.06102916	0.06102916	0.06102916	0.06102916	0.06102916	0.06102916	0.06102916	0.06102916	0.06102916	0.06102916	0.06102916	0.06102916	0.06102916	0.06102916	0.06102916	0.06102916	0.06102916	0.06102916	0.06102916	0.06102916	0.06102916	0.06102916	0.06102916	0.06102916	0.06102916	0.06102916	0.06102916	0.06102916	0.06102916	0.06102916	0.06102916	0.06102916	0.06102916	0.06102916	0.06102916	0.06102916	0.06102916	0.06102916	0.06102916	0.06102916	0.06102916	0.06102916	0.06102916
486.mp3	0.06733711	0.06733711	0.06733711	0.06733711	0.06733711	0.06733711	0.06733711	0.06733711	0.06733711	0.06733711	0.06733711	0.06733711	0.06733711	0.06733711	0.06733711	0.06733711	0.06733711	0.06733711	0.06733711	0.06733711	0.06733711	0.06733711	0.06733711	0.06733711	0.06733711	0.06733711	0.06733711	0.06733711	0.06733711	0.06733711	0.06733711	0.06733711	0.06733711	0.06733711	0.06733711	0.06733711	0.06733711	0.06733711	0.06733711	0.06733711	0.06733711	0.06733711	0.06733711	0.06733711	0.06733711	0.06733711	0.06733711	0.06733711	0.06733711
487.mp3	0.13601792	0.13601792	0.13601792	0.13601792	0.13601792	0.13601792	0.13601792	0.13601792	0.13601792	0.13601792	0.13601792	0.13601792	0.13601792	0.13601792	0.13601792	0.13601792	0.13601792	0.13601792	0.13601792	0.13601792	0.13601792	0.13601792	0.13601792	0.13601792	0.13601792	0.13601792	0.13601792	0.13601792	0.13601792	0.13601792	0.13601792	0.13601792	0.13601792	0.13601792	0.13601792	0.13601792	0.13601792	0.13601792	0.13601792	0.13601792	0.13601792	0.13601792	0.13601792	0.13601792	0.13601792	0.13601792	0.13601792	0.13601792	0.13601792
488.mp3	0.115884796	0.115884796	0.115884796	0.115884796	0.115884796	0.115884796	0.115884796	0.115884796	0.115884796	0.115884796	0.115884796	0.115884796	0.115884796	0.115884796	0.115884796	0.115884796	0.115884796	0.115884796	0.115884796	0.115884796	0.115884796	0.115884796	0.115884796	0.115884796	0.115884796	0.115884796	0.115884796	0.115884796	0.115884796	0.115884796	0.115884796	0.115884796	0.115884796	0.115884796	0.115884796	0.115884796	0.115884796	0.115884796	0.115884796	0.115884796	0.115884796	0.115884796	0.115884796	0.115884796	0.115884796	0.115884796	0.115884796	0.115884796	0.115884796
489.mp3	0.041432098	0.041432098	0.041432098	0.041432098	0.041432098	0.041432098	0.041432098	0.041432098	0.041432098	0.041432098	0.041432098	0.041432098	0.041432098	0.041432098	0.041432098	0.041432098	0.041432098	0.041432098	0.041432098	0.041432098	0.041432098	0.041432098	0.041432098	0.041432098	0.041432098	0.041432098	0.041432098	0.041432098	0.041432098	0.041432098	0.041432098	0.041432098	0.041432098	0.041432098	0.041432098	0.041432098	0.041432098	0.041432098	0.041432098	0.041432098	0.041432098	0.041432098	0.041432098	0.041432098	0.041432098	0.041432098	0.041432098	0.041432098	0.041432098
490.mp3	0.16939196	0.16939196	0.16939196	0.16939196	0.16939196	0.16939196	0.16939196	0.16939196	0.16939196	0.16939196	0.16939196	0.16939196	0.16939196	0.16939196	0.16939196	0.16939196	0.16939196	0.16939196	0.16939196	0.16939196	0.16939196	0.16939196	0.16939196	0.16939196	0.16939196	0.16939196	0.16939196	0.16939196	0.16939196	0.16939196	0.16939196	0.16939196	0.16939196	0.16939196	0.16939196	0.16939196	0.16939196	0.16939196	0.16939196	0.16939196	0.16939196	0.16939196	0.16939196	0.16939196	0.16939196	0.16939196	0.16939196	0.16939196	0.16939196
492.mp3	0.099052995	0.099052995	0.099052995	0.099052995	0.099052995	0.099052995	0.099052995	0.099052995	0.099052995	0.099052995	0.099052995	0.099052995	0.099052995	0.099052995	0.099052995	0.099052995	0.099052995	0.099052995	0.099052995	0.099052995	0.099052995	0.099052995	0.099052995	0.099052995	0.099052995	0.099052995	0.099052995	0.099052995	0.099052995	0.099052995	0.099052995	0.099052995	0.099052995	0.099052995	0.099052995	0.099052995	0.099052995	0.099052995	0.099052995	0.099052995	0.099052995	0.099052995	0.099052995	0.099052995	0.099052995	0.099052995	0.099052995	0.099052995	0.099052995
493.mp3	0.007413041	0.007413041	0.007413041	0.007413041	0.007413041	0.007413041	0.007413041	0.007413041	0.007413041	0.007413041	0.007413041	0.007413041	0.007413041	0.007413041	0.007413041	0.007413041	0.007413041	0.007413041	0.007413041	0.007413041	0.007413041	0.007413041	0.007413041	0.007413041	0.007413041	0.007413041	0.007413041	0.007413041	0.007413041	0.007413041	0.007413041	0.007413041	0.007413041	0.007413041	0.007413041	0.007413041	0.007413041	0.007413041	0.007413041	0.007413041	0.007413041	0.007413041	0.007413041	0.007413041	0.007413041	0.007413041	0.007413041	0.007413041	0.007413041
494.mp3	0.13777031	0.13777031	0.13777031	0.13777031	0.13777031	0.13777031	0.13777031	0.13777031	0.13777031	0.13777031	0.13777031	0.13777031	0.13777031	0.13777031	0.13777031	0.13777031	0.13777031	0.13777031	0.13777031	0.13777031	0.13777031	0.13777031	0.13777031	0.13777031	0.13777031	0.13777031	0.13777031	0.13777031	0.13777031	0.13777031	0.13777031	0.13777031	0.13777031	0.13777031	0.13777031	0.13777031	0.13777031	0.13777031	0.13777031	0.13777031	0.13777031	0.13777031	0.13777031	0.13777031	0.13777031	0.13777031	0.13777031	0.13777031	0.13777031
496.mp3	0.24294376	0.24294376	0.24294376	0.24294376	0.24294376	0.24294376	0.24294376	0.24294376	0.24294376	0.24294376	0.24294376	0.24294376	0.24294376	0.24294376	0.24294376	0.24294376	0.24294376	0.24294376	0.24294376	0.24294376	0.24294376	0.24294376	0.24294376	0.24294376	0.24294376	0.24294376	0.24294376	0.24294376	0.24294376	0.24294376	0.24294376	0.24294376	0.24294376	0.24294376	0.24294376	0.24294376	0.24294376	0.24294376	0.24294376	0.24294376	0.24294376	0.24294376	0.24294376	0.24294376	0.24294376	0.24294376	0.24294376	0.24294376	0.24294376
497.mp3	0.18371928	0.18371928	0.18371928	0.18371928	0.18371928	0.18371928	0.18371928	0.18371928	0.18371928	0.18371928	0.18371928	0.18371928	0.18371928	0.18371928	0.18371928	0.18371928	0.18371928	0.18371928	0.18371928	0.18371928	0.18371928	0.18371928	0.18371928	0.18371928	0.18371928	0.18371928	0.18371928	0.18371928	0.18371928	0.18371928	0.18371928	0.18371928	0.18371928	0.18371928	0.18371928	0.18371928	0.18371928	0.18371928	0.18371928	0.18371928	0.18371928	0.18371928	0.18371928	0.18371928	0.18371928	0.18371928	0.18371928	0.18371928	0.18371928
498.mp3	0.031768452	0.031768452	0.031768452	0.031768452	0.031768452	0.031768452	0.031768452	0.031768452	0.031768452	0.031768452	0.031768452	0.031768452	0.031768452	0.031768452	0.031768452	0.031768452	0.031768452	0.031768452	0.031768452	0.031768452	0.031768452	0.031768452	0.031768452	0.031768452	0.031768452	0.031768452	0.031768452	0.031768452	0.031768452	0.031768452	0.031768452	0.031768452	0.031768452	0.031768452	0.031768452	0.031768452	0.031768452	0.031768452	0.031768452	0.031768452	0.031768452	0.031768452	0.031768452	0.031768452	0.031768452	0.031768452	0.031768452	0.031768452	0.031768452
499.mp3	0.21559006	0.21559006	0.21559006	0.21559006	0.21559006	0.21559006	0.21559006	0.21559006	0.21559006	0.21559006	0.21559006	0.21559006	0.21559006	0.21559006	0.21559006	0.21559006	0.21559006	0.21559006	0.21559006	0.21559006	0.21559006	0.21559006	0.21559006	0.21559006	0.21559006	0.21559006	0.21559006	0.21559006	0.21559006	0.21559006	0.21559006	0.21559006	0.21559006	0.21559006	0.21559006	0.21559006	0.21559006	0.21559006	0.21559006	0.21559006	0.21559006	0.21559006	0.21559006	0.21559006	0.21559006	0.21559006	0.21559006	0.21559006	0.21559006
500.mp3	0.1410451	0.1410451	0.1410451	0.1410451	0.1410451	0.1410451	0.1410451	0.1410451	0.1410451	0.1410451	0.1410451	0.1410451	0.1410451	0.1410451	0.1410451	0.1410451	0.1410451	0.1410451	0.1410451	0.1410451	0.1410451	0.1410451	0.1410451	0.1410451	0.1410451	0.1410451	0.1410451	0.1410451	0.1410451	0.1410451	0.1410451	0.1410451	0.1410451	0.1410451	0.1410451	0.1410451	0.1410451	0.1410451	0.1410451	0.1410451	0.1410451	0.1410451	0.1410451	0.1410451	0.1410451	0.1410451	0.1410451	0.1410451	0.1410451
501.mp3	0.18734527	0.18734527	0.18734527	0.18734527	0.18734527	0.18734527	0.18734527	0.18734527	0.18734527	0.18734527	0.18734527	0.18734527	0.18734527	0.18734527	0.18734527	0.18734527	0.18734527	0.18734527	0.18734527	0.18734527	0.18734527	0.18734527	0.18734527	0.18734527	0.18734527	0.18734527	0.18734527	0.18734527	0.18734527	0.18734527	0.18734527	0.18734527	0.18734527	0.18734527	0.18734527	0.18734527	0.18734527	0.18734527	0.18734527	0.18734527	0.18734527	0.18734527	0.18734527	0.18734527	0.18734527	0.18734527	0.18734527	0.18734527	0.18734527
502.mp3	0.115385756	0.115385756	0.115385756	0.115385756	0.115385756	0.115385756	0.115385756	0.115385756	0.115385756	0.115385756	0.115385756	0.115385756	0.115385756	0.115385756	0.115385756	0.115385756	0.115385756	0.115385756	0.115385756	0.115385756	0.115385756	0.115385756	0.115385756	0.115385756	0.115385756	0.115385756	0.115385756	0.115385756	0.115385756	0.115385756	0.115385756	0.115385756	0.115385756	0.115385756	0.115385756	0.115385756	0.115385756	0.115385756	0.115385756	0.115385756	0.115385756	0.115385756	0.115385756	0.115385756	0.115385756	0.115385756	0.115385756	0.115385756	0.115385756
503.mp3	0.08124161	0.08124161	0.08124161	0.08124161	0.08124161	0.08124161	0.08124161	0.08124161	0.08124161	0.08124161	0.08124161	0.08124161	0.08124161	0.08124161	0.08124161	0.08124161	0.08124161	0.08124161	0.08124161	0.08124161	0.08124161	0.08124161	0.08124161	0.08124161	0.08124161	0.08124161	0.08124161	0.08124161	0.08124161	0.08124161	0.08124161	0.08124161	0.08124161	0.08124161	0.08124161	0.08124161	0.08124161	0.08124161	0.08124161	0.08124161	0.08124161	0.08124161	0.08124161	0.08124161	0.08124161	0.08124161	0.08124161	0.08124161	0.08124161
504.mp3	0.27412674	0.27412674	0.27412674	0.27412674	0.27412674	0.27412674	0.27412674	0.27412674	0.27412674	0.27412674	0.27412674	0.27412674	0.27412674	0.27412674	0.27412674	0.27412674	0.27412674	0.27412674	0.27412674	0.27412674	0.27412674	0.27412674	0.27412674	0.27412674	0.27412674	0.27412674	0.27412674	0.27412674	0.27412674	0.27412674	0.27412674	0.27412674	0.27412674	0.27412674	0.27412674	0.27412674	0.27412674	0.27412674	0.27412674	0.27412674	0.27412674	0.27412674	0.27412674	0.27412674	0.27412674	0.27412674	0.27412674	0.27412674	0.27412674
506.mp3	0.1098461	0.1098461	0.1098461	0.1098461	0.1098461	0.1098461	0.1098461	0.1098461	0.1098461	0.1098461	0.1098461	0.1098461	0.1098461	0.1098461	0.1098461	0.1098461	0.1098461	0.1098461	0.1098461	0.1098461	0.1098461	0.1098461	0.1098461	0.1098461	0.1098461	0.1098461	0.1098461	0.1098461	0.1098461	0.1098461	0.1098461	0.1098461	0.1098461	0.1098461	0.1098461	0.1098461	0.1098461	0.1098461	0.1098461	0.1098461	0.1098461	0.1098461	0.1098461	0.1098461	0.1098461	0.1098461	0.1098461	0.1098461	0.1098461
507.mp3	-0.030839179	-0.030839179	-0.030839179	-0.030839179	-0.030839179	-0.030839179	-0.030839179	-0.030839179	-0.030839179	-0.030839179	-0.030839179	-0.030839179	-0.030839179	-0.030839179	-0.030839179	-0.030839179	-0.030839179	-0.030839179	-0.030839179	-0.030839179	-0.030839179	-0.030839179	-0.030839179	-0.030839179	-0.030839179	-0.030839179	-0.030839179	-0.030839179	-0.030839179	-0.030839179	-0.030839179	-0.030839179	-0.030839179	-0.030839179	-0.030839179	-0.030839179	-0.030839179	-0.030839179	-0.030839179	-0.030839179	-0.030839179	-0.030839179	-0.030839179	-0.030839179	-0.030839179	-0.030839179	-0.030839179	-0.030839179	-0.030839179
512.mp3	0.12638588	0.12638588	0.12638588	0.12638588	0.12638588	0.12638588	0.12638588	0.12638588	0.12638588	0.12638588	0.12638588	0.12638588	0.12638588	0.12638588	0.12638588	0.12638588	0.12638588	0.12638588	0.12638588	0.12638588	0.12638588	0.12638588	0.12638588	0.12638588	0.12638588	0.12638588	0.12638588	0.12638588	0.12638588	0.12638588	0.12638588	0.12638588	0.12638588	0.12638588	0.12638588	0.12638588	0.12638588	0.12638588	0.12638588	0.12638588	0.12638588	0.12638588	0.12638588	0.12638588	0.12638588	0.12638588	0.12638588	0.12638588	0.12638588
513.mp3	0.4195639	0.4195639	0.4195639	0.4195639	0.4195639	0.4195639	0.4195639	0.4195639	0.4195639	0.4195639	0.4195639	0.4195639	0.4195639	0.4195639	0.4195639	0.4195639	0.4195639	0.4195639	0.4195639	0.4195639	0.4195639	0.4195639	0.4195639	0.4195639	0.4195639	0.4195639	0.4195639	0.4195639	0.4195639	0.4195639	0.4195639	0.4195639	0.4195639	0.4195639	0.4195639	0.4195639	0.4195639	0.4195639	0.4195639	0.4195639	0.4195639	0.4195639	0.4195639	0.4195639	0.4195639	0.4195639	0.4195639	0.4195639	0.4195639
514.mp3	0.059628613	0.059628613	0.059628613	0.059628613	0.059628613	0.059628613	0.059628613	0.059628613	0.059628613	0.059628613	0.059628613	0.059628613	0.059628613	0.059628613	0.059628613	0.059628613	0.059628613	0.059628613	0.059628613	0.059628613	0.059628613	0.059628613	0.059628613	0.059628613	0.059628613	0.059628613	0.059628613	0.059628613	0.059628613	0.059628613	0.059628613	0.059628613	0.059628613	0.059628613	0.059628613	0.059628613	0.059628613	0.059628613	0.059628613	0.059628613	0.059628613	0.059628613	0.059628613	0.059628613	0.059628613	0.059628613	0.059628613	0.059628613	0.059628613
515.mp3	-0.04559571	-0.04559571	-0.04559571	-0.04559571	-0.04559571	-0.04559571	-0.04559571	-0.04559571	-0.04559571	-0.04559571	-0.04559571	-0.04559571	-0.04559571	-0.04559571	-0.04559571	-0.04559571	-0.04559571	-0.04559571	-0.04559571	-0.04559571	-0.04559571	-0.04559571	-0.04559571	-0.04559571	-0.04559571	-0.04559571	-0.04559571	-0.04559571	-0.04559571	-0.04559571	-0.04559571	-0.04559571	-0.04559571	-0.04559571	-0.04559571	-0.04559571	-0.04559571	-0.04559571	-0.04559571	-0.04559571	-0.04559571	-0.04559571	-0.04559571	-0.04559571	-0.04559571	-0.04559571	-0.04559571	-0.04559571	-0.04559571
518.mp3	0.07716636	0.07716636	0.07716636	0.07716636	0.07716636	0.07716636	0.07716636	0.07716636	0.07716636	0.07716636	0.07716636	0.07716636	0.07716636	0.07716636	0.07716636	0.07716636	0.07716636	0.07716636	0.07716636	0.07716636	0.07716636	0.07716636	0.07716636	0.07716636	0.07716636	0.07716636	0.07716636	0.07716636	0.07716636	0.07716636	0.07716636	0.07716636	0.07716636	0.07716636	0.07716636	0.07716636	0.07716636	0.07716636	0.07716636	0.07716636	0.07716636	0.07716636	0.07716636	0.07716636	0.07716636	0.07716636	0.07716636	0.07716636	0.07716636
519.mp3	0.06671642	0.06671642	0.06671642	0.06671642	0.06671642	0.06671642	0.06671642	0.06671642	0.06671642	0.06671642	0.06671642	0.06671642	0.06671642	0.06671642	0.06671642	0.06671642	0.06671642	0.06671642	0.06671642	0.06671642	0.06671642	0.06671642	0.06671642	0.06671642	0.06671642	0.06671642	0.06671642	0.06671642	0.06671642	0.06671642	0.06671642	0.06671642	0.06671642	0.06671642	0.06671642	0.06671642	0.06671642	0.06671642	0.06671642	0.06671642	0.06671642	0.06671642	0.06671642	0.06671642	0.06671642	0.06671642	0.06671642	0.06671642	0.06671642
520.mp3	0.029716395	0.029716395	0.029716395	0.029716395	0.029716395	0.029716395	0.029716395	0.029716395	0.029716395	0.029716395	0.029716395	0.029716395	0.029716395	0.029716395	0.029716395	0.029716395	0.029716395	0.029716395	0.029716395	0.029716395	0.029716395	0.029716395	0.029716395	0.029716395	0.029716395	0.029716395	0.029716395	0.029716395	0.029716395	0.029716395	0.029716395	0.029716395	0.029716395	0.029716395	0.029716395	0.029716395	0.029716395	0.029716395	0.029716395	0.029716395	0.029716395	0.029716395	0.029716395	0.029716395	0.029716395	0.029716395	0.029716395	0.029716395	0.029716395
521.mp3	-0.025994401	-0.025994401	-0.025994401	-0.025994401	-0.025994401	-0.025994401	-0.025994401	-0.025994401	-0.025994401	-0.025994401	-0.025994401	-0.025994401	-0.025994401	-0.025994401	-0.025994401	-0.025994401	-0.025994401	-0.025994401	-0.025994401	-0.025994401	-0.025994401	-0.025994401	-0.025994401	-0.025994401	-0.025994401	-0.025994401	-0.025994401	-0.025994401	-0.025994401	-0.025994401	-0.025994401	-0.025994401	-0.025994401	-0.025994401	-0.025994401	-0.025994401	-0.025994401	-0.025994401	-0.025994401	-0.025994401	-0.025994401	-0.025994401	-0.025994401	-0.025994401	-0.025994401	-0.025994401	-0.025994401	-0.025994401	-0.025994401
522.mp3	-0.046569984	-0.046569984	-0.046569984	-0.046569984	-0.046569984	-0.046569984	-0.046569984	-0.046569984	-0.046569984	-0.046569984	-0.046569984	-0.046569984	-0.046569984	-0.046569984	-0.046569984	-0.046569984	-0.046569984	-0.046569984	-0.046569984	-0.046569984	-0.046569984	-0.046569984	-0.046569984	-0.046569984	-0.046569984	-0.046569984	-0.046569984	-0.046569984	-0.046569984	-0.046569984	-0.046569984	-0.046569984	-0.046569984	-0.046569984	-0.046569984	-0.046569984	-0.046569984	-0.046569984	-0.046569984	-0.046569984	-0.046569984	-0.046569984	-0.046569984	-0.046569984	-0.046569984	-0.046569984	-0.046569984	-0.046569984	-0.046569984
523.mp3	0.104994625	0.104994625	0.104994625	0.104994625	0.104994625	0.104994625	0.104994625	0.104994625	0.104994625	0.104994625	0.104994625	0.104994625	0.104994625	0.104994625	0.104994625	0.104994625	0.104994625	0.104994625	0.104994625	0.104994625	0.104994625	0.104994625	0.104994625	0.104994625	0.104994625	0.104994625	0.104994625	0.104994625	0.104994625	0.104994625	0.104994625	0.104994625	0.104994625	0.104994625	0.104994625	0.104994625	0.104994625	0.104994625	0.104994625	0.104994625	0.104994625	0.104994625	0.104994625	0.104994625	0.104994625	0.104994625	0.104994625	0.104994625	0.104994625
524.mp3	0.029773414	0.029773414	0.029773414	0.029773414	0.029773414	0.029773414	0.029773414	0.029773414	0.029773414	0.029773414	0.029773414	0.029773414	0.029773414	0.029773414	0.029773414	0.029773414	0.029773414	0.029773414	0.029773414	0.029773414	0.029773414	0.029773414	0.029773414	0.029773414	0.029773414	0.029773414	0.029773414	0.029773414	0.029773414	0.029773414	0.029773414	0.029773414	0.029773414	0.029773414	0.029773414	0.029773414	0.029773414	0.029773414	0.029773414	0.029773414	0.029773414	0.029773414	0.029773414	0.029773414	0.029773414	0.029773414	0.029773414	0.029773414	0.029773414
525.mp3	0.22050387	0.22050387	0.22050387	0.22050387	0.22050387	0.22050387	0.22050387	0.22050387	0.22050387	0.22050387	0.22050387	0.22050387	0.22050387	0.22050387	0.22050387	0.22050387	0.22050387	0.22050387	0.22050387	0.22050387	0.22050387	0.22050387	0.22050387	0.22050387	0.22050387	0.22050387	0.22050387	0.22050387	0.22050387	0.22050387	0.22050387	0.22050387	0.22050387	0.22050387	0.22050387	0.22050387	0.22050387	0.22050387	0.22050387	0.22050387	0.22050387	0.22050387	0.22050387	0.22050387	0.22050387	0.22050387	0.22050387	0.22050387	0.22050387
527.mp3	0.048998877	0.048998877	0.048998877	0.048998877	0.048998877	0.048998877	0.048998877	0.048998877	0.048998877	0.048998877	0.048998877	0.048998877	0.048998877	0.048998877	0.048998877	0.048998877	0.048998877	0.048998877	0.048998877	0.048998877	0.048998877	0.048998877	0.048998877	0.048998877	0.048998877	0.048998877	0.048998877	0.048998877	0.048998877	0.048998877	0.048998877	0.048998877	0.048998877	0.048998877	0.048998877	0.048998877	0.048998877	0.048998877	0.048998877	0.048998877	0.048998877	0.048998877	0.048998877	0.048998877	0.048998877	0.048998877	0.048998877	0.048998877	0.048998877
529.mp3	0.030346485	0.030346485	0.030346485	0.030346485	0.030346485	0.030346485	0.030346485	0.030346485	0.030346485	0.030346485	0.030346485	0.030346485	0.030346485	0.030346485	0.030346485	0.030346485	0.030346485	0.030346485	0.030346485	0.030346485	0.030346485	0.030346485	0.030346485	0.030346485	0.030346485	0.030346485	0.030346485	0.030346485	0.030346485	0.030346485	0.030346485	0.030346485	0.030346485	0.030346485	0.030346485	0.030346485	0.030346485	0.030346485	0.030346485	0.030346485	0.030346485	0.030346485	0.030346485	0.030346485	0.030346485	0.030346485	0.030346485	0.030346485	0.030346485
530.mp3	-0.002308484	-0.002308484	-0.002308484	-0.002308484	-0.002308484	-0.002308484	-0.002308484	-0.002308484	-0.002308484	-0.002308484	-0.002308484	-0.002308484	-0.002308484	-0.002308484	-0.002308484	-0.002308484	-0.002308484	-0.002308484	-0.002308484	-0.002308484	-0.002308484	-0.002308484	-0.002308484	-0.002308484	-0.002308484	-0.002308484	-0.002308484	-0.002308484	-0.002308484	-0.002308484	-0.002308484	-0.002308484	-0.002308484	-0.002308484	-0.002308484	-0.002308484	-0.002308484	-0.002308484	-0.002308484	-0.002308484	-0.002308484	-0.002308484	-0.002308484	-0.002308484	-0.002308484	-0.002308484	-0.002308484	-0.002308484	-0.002308484
535.mp3	0.03930694	0.03930694	0.03930694	0.03930694	0.03930694	0.03930694	0.03930694	0.03930694	0.03930694	0.03930694	0.03930694	0.03930694	0.03930694	0.03930694	0.03930694	0.03930694	0.03930694	0.03930694	0.03930694	0.03930694	0.03930694	0.03930694	0.03930694	0.03930694	0.03930694	0.03930694	0.03930694	0.03930694	0.03930694	0.03930694	0.03930694	0.03930694	0.03930694	0.03930694	0.03930694	0.03930694	0.03930694	0.03930694	0.03930694	0.03930694	0.03930694	0.03930694	0.03930694	0.03930694	0.03930694	0.03930694	0.03930694	0.03930694	0.03930694
536.mp3	0.16112813	0.16112813	0.16112813	0.16112813	0.16112813	0.16112813	0.16112813	0.16112813	0.16112813	0.16112813	0.16112813	0.16112813	0.16112813	0.16112813	0.16112813	0.16112813	0.16112813	0.16112813	0.16112813	0.16112813	0.16112813	0.16112813	0.16112813	0.16112813	0.16112813	0.16112813	0.16112813	0.16112813	0.16112813	0.16112813	0.16112813	0.16112813	0.16112813	0.16112813	0.16112813	0.16112813	0.16112813	0.16112813	0.16112813	0.16112813	0.16112813	0.16112813	0.16112813	0.16112813	0.16112813	0.16112813	0.16112813	0.16112813	0.16112813
537.mp3	0.022828119	0.022828119	0.022828119	0.022828119	0.022828119	0.022828119	0.022828119	0.022828119	0.022828119	0.022828119	0.022828119	0.022828119	0.022828119	0.022828119	0.022828119	0.022828119	0.022828119	0.022828119	0.022828119	0.022828119	0.022828119	0.022828119	0.022828119	0.022828119	0.022828119	0.022828119	0.022828119	0.022828119	0.022828119	0.022828119	0.022828119	0.022828119	0.022828119	0.022828119	0.022828119	0.022828119	0.022828119	0.022828119	0.022828119	0.022828119	0.022828119	0.022828119	0.022828119	0.022828119	0.022828119	0.022828119	0.022828119	0.022828119	0.022828119
540.mp3	6.19E-05	6.19E-05	6.19E-05	6.19E-05	6.19E-05	6.19E-05	6.19E-05	6.19E-05	6.19E-05	6.19E-05	6.19E-05	6.19E-05	6.19E-05	6.19E-05	6.19E-05	6.19E-05	6.19E-05	6.19E-05	6.19E-05	6.19E-05	6.19E-05	6.19E-05	6.19E-05	6.19E-05	6.19E-05	6.19E-05	6.19E-05	6.19E-05	6.19E-05	6.19E-05	6.19E-05	6.19E-05	6.19E-05	6.19E-05	6.19E-05	6.19E-05	6.19E-05	6.19E-05	6.19E-05	6.19E-05	6.19E-05	6.19E-05	6.19E-05	6.19E-05	6.19E-05	6.19E-05	6.19E-05	6.19E-05	6.19E-05
544.mp3	-0.109715655	-0.109715655	-0.109715655	-0.109715655	-0.109715655	-0.109715655	-0.109715655	-0.109715655	-0.109715655	-0.109715655	-0.109715655	-0.109715655	-0.109715655	-0.109715655	-0.109715655	-0.109715655	-0.109715655	-0.109715655	-0.109715655	-0.109715655	-0.109715655	-0.109715655	-0.109715655	-0.109715655	-0.109715655	-0.109715655	-0.109715655	-0.109715655	-0.109715655	-0.109715655	-0.109715655	-0.109715655	-0.109715655	-0.109715655	-0.109715655	-0.109715655	-0.109715655	-0.109715655	-0.109715655	-0.109715655	-0.109715655	-0.109715655	-0.109715655	-0.109715655	-0.109715655	-0.109715655	-0.109715655	-0.109715655	-0.109715655
547.mp3	0.13372779	0.13372779	0.13372779	0.13372779	0.13372779	0.13372779	0.13372779	0.13372779	0.13372779	0.13372779	0.13372779	0.13372779	0.13372779	0.13372779	0.13372779	0.13372779	0.13372779	0.13372779	0.13372779	0.13372779	0.13372779	0.13372779	0.13372779	0.13372779	0.13372779	0.13372779	0.13372779	0.13372779	0.13372779	0.13372779	0.13372779	0.13372779	0.13372779	0.13372779	0.13372779	0.13372779	0.13372779	0.13372779	0.13372779	0.13372779	0.13372779	0.13372779	0.13372779	0.13372779	0.13372779	0.13372779	0.13372779	0.13372779	0.13372779
550.mp3	0.039607577	0.039607577	0.039607577	0.039607577	0.039607577	0.039607577	0.039607577	0.039607577	0.039607577	0.039607577	0.039607577	0.039607577	0.039607577	0.039607577	0.039607577	0.039607577	0.039607577	0.039607577	0.039607577	0.039607577	0.039607577	0.039607577	0.039607577	0.039607577	0.039607577	0.039607577	0.039607577	0.039607577	0.039607577	0.039607577	0.039607577	0.039607577	0.039607577	0.039607577	0.039607577	0.039607577	0.039607577	0.039607577	0.039607577	0.039607577	0.039607577	0.039607577	0.039607577	0.039607577	0.039607577	0.039607577	0.039607577	0.039607577	0.039607577
551.mp3	0.0967267	0.0967267	0.0967267	0.0967267	0.0967267	0.0967267	0.0967267	0.0967267	0.0967267	0.0967267	0.0967267	0.0967267	0.0967267	0.0967267	0.0967267	0.0967267	0.0967267	0.0967267	0.0967267	0.0967267	0.0967267	0.0967267	0.0967267	0.0967267	0.0967267	0.0967267	0.0967267	0.0967267	0.0967267	0.0967267	0.0967267	0.0967267	0.0967267	0.0967267	0.0967267	0.0967267	0.0967267	0.0967267	0.0967267	0.0967267	0.0967267	0.0967267	0.0967267	0.0967267	0.0967267	0.0967267	0.0967267	0.0967267	0.0967267
554.mp3	0.15773831	0.15773831	0.15773831	0.15773831	0.15773831	0.15773831	0.15773831	0.15773831	0.15773831	0.15773831	0.15773831	0.15773831	0.15773831	0.15773831	0.15773831	0.15773831	0.15773831	0.15773831	0.15773831	0.15773831	0.15773831	0.15773831	0.15773831	0.15773831	0.15773831	0.15773831	0.15773831	0.15773831	0.15773831	0.15773831	0.15773831	0.15773831	0.15773831	0.15773831	0.15773831	0.15773831	0.15773831	0.15773831	0.15773831	0.15773831	0.15773831	0.15773831	0.15773831	0.15773831	0.15773831	0.15773831	0.15773831	0.15773831	0.15773831
555.mp3	0.037310086	0.037310086	0.037310086	0.037310086	0.037310086	0.037310086	0.037310086	0.037310086	0.037310086	0.037310086	0.037310086	0.037310086	0.037310086	0.037310086	0.037310086	0.037310086	0.037310086	0.037310086	0.037310086	0.037310086	0.037310086	0.037310086	0.037310086	0.037310086	0.037310086	0.037310086	0.037310086	0.037310086	0.037310086	0.037310086	0.037310086	0.037310086	0.037310086	0.037310086	0.037310086	0.037310086	0.037310086	0.037310086	0.037310086	0.037310086	0.037310086	0.037310086	0.037310086	0.037310086	0.037310086	0.037310086	0.037310086	0.037310086	0.037310086
556.mp3	0.08982247	0.08982247	0.08982247	0.08982247	0.08982247	0.08982247	0.08982247	0.08982247	0.08982247	0.08982247	0.08982247	0.08982247	0.08982247	0.08982247	0.08982247	0.08982247	0.08982247	0.08982247	0.08982247	0.08982247	0.08982247	0.08982247	0.08982247	0.08982247	0.08982247	0.08982247	0.08982247	0.08982247	0.08982247	0.08982247	0.08982247	0.08982247	0.08982247	0.08982247	0.08982247	0.08982247	0.08982247	0.08982247	0.08982247	0.08982247	0.08982247	0.08982247	0.08982247	0.08982247	0.08982247	0.08982247	0.08982247	0.08982247	0.08982247
558.mp3	0.119250536	0.119250536	0.119250536	0.119250536	0.119250536	0.119250536	0.119250536	0.119250536	0.119250536	0.119250536	0.119250536	0.119250536	0.119250536	0.119250536	0.119250536	0.119250536	0.119250536	0.119250536	0.119250536	0.119250536	0.119250536	0.119250536	0.119250536	0.119250536	0.119250536	0.119250536	0.119250536	0.119250536	0.119250536	0.119250536	0.119250536	0.119250536	0.119250536	0.119250536	0.119250536	0.119250536	0.119250536	0.119250536	0.119250536	0.119250536	0.119250536	0.119250536	0.119250536	0.119250536	0.119250536	0.119250536	0.119250536	0.119250536	0.119250536
560.mp3	0.12775867	0.12775867	0.12775867	0.12775867	0.12775867	0.12775867	0.12775867	0.12775867	0.12775867	0.12775867	0.12775867	0.12775867	0.12775867	0.12775867	0.12775867	0.12775867	0.12775867	0.12775867	0.12775867	0.12775867	0.12775867	0.12775867	0.12775867	0.12775867	0.12775867	0.12775867	0.12775867	0.12775867	0.12775867	0.12775867	0.12775867	0.12775867	0.12775867	0.12775867	0.12775867	0.12775867	0.12775867	0.12775867	0.12775867	0.12775867	0.12775867	0.12775867	0.12775867	0.12775867	0.12775867	0.12775867	0.12775867	0.12775867	0.12775867
561.mp3	0.077798635	0.077798635	0.077798635	0.077798635	0.077798635	0.077798635	0.077798635	0.077798635	0.077798635	0.077798635	0.077798635	0.077798635	0.077798635	0.077798635	0.077798635	0.077798635	0.077798635	0.077798635	0.077798635	0.077798635	0.077798635	0.077798635	0.077798635	0.077798635	0.077798635	0.077798635	0.077798635	0.077798635	0.077798635	0.077798635	0.077798635	0.077798635	0.077798635	0.077798635	0.077798635	0.077798635	0.077798635	0.077798635	0.077798635	0.077798635	0.077798635	0.077798635	0.077798635	0.077798635	0.077798635	0.077798635	0.077798635	0.077798635	0.077798635
564.mp3	-0.003580108	-0.003580108	-0.003580108	-0.003580108	-0.003580108	-0.003580108	-0.003580108	-0.003580108	-0.003580108	-0.003580108	-0.003580108	-0.003580108	-0.003580108	-0.003580108	-0.003580108	-0.003580108	-0.003580108	-0.003580108	-0.003580108	-0.003580108	-0.003580108	-0.003580108	-0.003580108	-0.003580108	-0.003580108	-0.003580108	-0.003580108	-0.003580108	-0.003580108	-0.003580108	-0.003580108	-0.003580108	-0.003580108	-0.003580108	-0.003580108	-0.003580108	-0.003580108	-0.003580108	-0.003580108	-0.003580108	-0.003580108	-0.003580108	-0.003580108	-0.003580108	-0.003580108	-0.003580108	-0.003580108	-0.003580108	-0.003580108
565.mp3	0.21393919	0.21393919	0.21393919	0.21393919	0.21393919	0.21393919	0.21393919	0.21393919	0.21393919	0.21393919	0.21393919	0.21393919	0.21393919	0.21393919	0.21393919	0.21393919	0.21393919	0.21393919	0.21393919	0.21393919	0.21393919	0.21393919	0.21393919	0.21393919	0.21393919	0.21393919	0.21393919	0.21393919	0.21393919	0.21393919	0.21393919	0.21393919	0.21393919	0.21393919	0.21393919	0.21393919	0.21393919	0.21393919	0.21393919	0.21393919	0.21393919	0.21393919	0.21393919	0.21393919	0.21393919	0.21393919	0.21393919	0.21393919	0.21393919
568.mp3	0.16560511	0.16560511	0.16560511	0.16560511	0.16560511	0.16560511	0.16560511	0.16560511	0.16560511	0.16560511	0.16560511	0.16560511	0.16560511	0.16560511	0.16560511	0.16560511	0.16560511	0.16560511	0.16560511	0.16560511	0.16560511	0.16560511	0.16560511	0.16560511	0.16560511	0.16560511	0.16560511	0.16560511	0.16560511	0.16560511	0.16560511	0.16560511	0.16560511	0.16560511	0.16560511	0.16560511	0.16560511	0.16560511	0.16560511	0.16560511	0.16560511	0.16560511	0.16560511	0.16560511	0.16560511	0.16560511	0.16560511	0.16560511	0.16560511
574.mp3	-0.001372296	-0.001372296	-0.001372296	-0.001372296	-0.001372296	-0.001372296	-0.001372296	-0.001372296	-0.001372296	-0.001372296	-0.001372296	-0.001372296	-0.001372296	-0.001372296	-0.001372296	-0.001372296	-0.001372296	-0.001372296	-0.001372296	-0.001372296	-0.001372296	-0.001372296	-0.001372296	-0.001372296	-0.001372296	-0.001372296	-0.001372296	-0.001372296	-0.001372296	-0.001372296	-0.001372296	-0.001372296	-0.001372296	-0.001372296	-0.001372296	-0.001372296	-0.001372296	-0.001372296	-0.001372296	-0.001372296	-0.001372296	-0.001372296	-0.001372296	-0.001372296	-0.001372296	-0.001372296	-0.001372296	-0.001372296	-0.001372296
577.mp3	0.14131749	0.14131749	0.14131749	0.14131749	0.14131749	0.14131749	0.14131749	0.14131749	0.14131749	0.14131749	0.14131749	0.14131749	0.14131749	0.14131749	0.14131749	0.14131749	0.14131749	0.14131749	0.14131749	0.14131749	0.14131749	0.14131749	0.14131749	0.14131749	0.14131749	0.14131749	0.14131749	0.14131749	0.14131749	0.14131749	0.14131749	0.14131749	0.14131749	0.14131749	0.14131749	0.14131749	0.14131749	0.14131749	0.14131749	0.14131749	0.14131749	0.14131749	0.14131749	0.14131749	0.14131749	0.14131749	0.14131749	0.14131749	0.14131749
579.mp3	0.1489965	0.1489965	0.1489965	0.1489965	0.1489965	0.1489965	0.1489965	0.1489965	0.1489965	0.1489965	0.1489965	0.1489965	0.1489965	0.1489965	0.1489965	0.1489965	0.1489965	0.1489965	0.1489965	0.1489965	0.1489965	0.1489965	0.1489965	0.1489965	0.1489965	0.1489965	0.1489965	0.1489965	0.1489965	0.1489965	0.1489965	0.1489965	0.1489965	0.1489965	0.1489965	0.1489965	0.1489965	0.1489965	0.1489965	0.1489965	0.1489965	0.1489965	0.1489965	0.1489965	0.1489965	0.1489965	0.1489965	0.1489965	0.1489965
580.mp3	0.037118066	0.037118066	0.037118066	0.037118066	0.037118066	0.037118066	0.037118066	0.037118066	0.037118066	0.037118066	0.037118066	0.037118066	0.037118066	0.037118066	0.037118066	0.037118066	0.037118066	0.037118066	0.037118066	0.037118066	0.037118066	0.037118066	0.037118066	0.037118066	0.037118066	0.037118066	0.037118066	0.037118066	0.037118066	0.037118066	0.037118066	0.037118066	0.037118066	0.037118066	0.037118066	0.037118066	0.037118066	0.037118066	0.037118066	0.037118066	0.037118066	0.037118066	0.037118066	0.037118066	0.037118066	0.037118066	0.037118066	0.037118066	0.037118066
581.mp3	0.07042274	0.07042274	0.07042274	0.07042274	0.07042274	0.07042274	0.07042274	0.07042274	0.07042274	0.07042274	0.07042274	0.07042274	0.07042274	0.07042274	0.07042274	0.07042274	0.07042274	0.07042274	0.07042274	0.07042274	0.07042274	0.07042274	0.07042274	0.07042274	0.07042274	0.07042274	0.07042274	0.07042274	0.07042274	0.07042274	0.07042274	0.07042274	0.07042274	0.07042274	0.07042274	0.07042274	0.07042274	0.07042274	0.07042274	0.07042274	0.07042274	0.07042274	0.07042274	0.07042274	0.07042274	0.07042274	0.07042274	0.07042274	0.07042274
582.mp3	0.19199614	0.19199614	0.19199614	0.19199614	0.19199614	0.19199614	0.19199614	0.19199614	0.19199614	0.19199614	0.19199614	0.19199614	0.19199614	0.19199614	0.19199614	0.19199614	0.19199614	0.19199614	0.19199614	0.19199614	0.19199614	0.19199614	0.19199614	0.19199614	0.19199614	0.19199614	0.19199614	0.19199614	0.19199614	0.19199614	0.19199614	0.19199614	0.19199614	0.19199614	0.19199614	0.19199614	0.19199614	0.19199614	0.19199614	0.19199614	0.19199614	0.19199614	0.19199614	0.19199614	0.19199614	0.19199614	0.19199614	0.19199614	0.19199614
584.mp3	0.14457415	0.14457415	0.14457415	0.14457415	0.14457415	0.14457415	0.14457415	0.14457415	0.14457415	0.14457415	0.14457415	0.14457415	0.14457415	0.14457415	0.14457415	0.14457415	0.14457415	0.14457415	0.14457415	0.14457415	0.14457415	0.14457415	0.14457415	0.14457415	0.14457415	0.14457415	0.14457415	0.14457415	0.14457415	0.14457415	0.14457415	0.14457415	0.14457415	0.14457415	0.14457415	0.14457415	0.14457415	0.14457415	0.14457415	0.14457415	0.14457415	0.14457415	0.14457415	0.14457415	0.14457415	0.14457415	0.14457415	0.14457415	0.14457415
585.mp3	0.060233664	0.060233664	0.060233664	0.060233664	0.060233664	0.060233664	0.060233664	0.060233664	0.060233664	0.060233664	0.060233664	0.060233664	0.060233664	0.060233664	0.060233664	0.060233664	0.060233664	0.060233664	0.060233664	0.060233664	0.060233664	0.060233664	0.060233664	0.060233664	0.060233664	0.060233664	0.060233664	0.060233664	0.060233664	0.060233664	0.060233664	0.060233664	0.060233664	0.060233664	0.060233664	0.060233664	0.060233664	0.060233664	0.060233664	0.060233664	0.060233664	0.060233664	0.060233664	0.060233664	0.060233664	0.060233664	0.060233664	0.060233664	0.060233664
586.mp3	0.049159806	0.049159806	0.049159806	0.049159806	0.049159806	0.049159806	0.049159806	0.049159806	0.049159806	0.049159806	0.049159806	0.049159806	0.049159806	0.049159806	0.049159806	0.049159806	0.049159806	0.049159806	0.049159806	0.049159806	0.049159806	0.049159806	0.049159806	0.049159806	0.049159806	0.049159806	0.049159806	0.049159806	0.049159806	0.049159806	0.049159806	0.049159806	0.049159806	0.049159806	0.049159806	0.049159806	0.049159806	0.049159806	0.049159806	0.049159806	0.049159806	0.049159806	0.049159806	0.049159806	0.049159806	0.049159806	0.049159806	0.049159806	0.049159806
591.mp3	0.048078593	0.048078593	0.048078593	0.048078593	0.048078593	0.048078593	0.048078593	0.048078593	0.048078593	0.048078593	0.048078593	0.048078593	0.048078593	0.048078593	0.048078593	0.048078593	0.048078593	0.048078593	0.048078593	0.048078593	0.048078593	0.048078593	0.048078593	0.048078593	0.048078593	0.048078593	0.048078593	0.048078593	0.048078593	0.048078593	0.048078593	0.048078593	0.048078593	0.048078593	0.048078593	0.048078593	0.048078593	0.048078593	0.048078593	0.048078593	0.048078593	0.048078593	0.048078593	0.048078593	0.048078593	0.048078593	0.048078593	0.048078593	0.048078593
592.mp3	-0.14577746	-0.14577746	-0.14577746	-0.14577746	-0.14577746	-0.14577746	-0.14577746	-0.14577746	-0.14577746	-0.14577746	-0.14577746	-0.14577746	-0.14577746	-0.14577746	-0.14577746	-0.14577746	-0.14577746	-0.14577746	-0.14577746	-0.14577746	-0.14577746	-0.14577746	-0.14577746	-0.14577746	-0.14577746	-0.14577746	-0.14577746	-0.14577746	-0.14577746	-0.14577746	-0.14577746	-0.14577746	-0.14577746	-0.14577746	-0.14577746	-0.14577746	-0.14577746	-0.14577746	-0.14577746	-0.14577746	-0.14577746	-0.14577746	-0.14577746	-0.14577746	-0.14577746	-0.14577746	-0.14577746	-0.14577746	-0.14577746
594.mp3	-0.036995	-0.036995	-0.036995	-0.036995	-0.036995	-0.036995	-0.036995	-0.036995	-0.036995	-0.036995	-0.036995	-0.036995	-0.036995	-0.036995	-0.036995	-0.036995	-0.036995	-0.036995	-0.036995	-0.036995	-0.036995	-0.036995	-0.036995	-0.036995	-0.036995	-0.036995	-0.036995	-0.036995	-0.036995	-0.036995	-0.036995	-0.036995	-0.036995	-0.036995	-0.036995	-0.036995	-0.036995	-0.036995	-0.036995	-0.036995	-0.036995	-0.036995	-0.036995	-0.036995	-0.036995	-0.036995	-0.036995	-0.036995	-0.036995
597.mp3	0.016883072	0.016883072	0.016883072	0.016883072	0.016883072	0.016883072	0.016883072	0.016883072	0.016883072	0.016883072	0.016883072	0.016883072	0.016883072	0.016883072	0.016883072	0.016883072	0.016883072	0.016883072	0.016883072	0.016883072	0.016883072	0.016883072	0.016883072	0.016883072	0.016883072	0.016883072	0.016883072	0.016883072	0.016883072	0.016883072	0.016883072	0.016883072	0.016883072	0.016883072	0.016883072	0.016883072	0.016883072	0.016883072	0.016883072	0.016883072	0.016883072	0.016883072	0.016883072	0.016883072	0.016883072	0.016883072	0.016883072	0.016883072	0.016883072
598.mp3	-0.026111223	-0.026111223	-0.026111223	-0.026111223	-0.026111223	-0.026111223	-0.026111223	-0.026111223	-0.026111223	-0.026111223	-0.026111223	-0.026111223	-0.026111223	-0.026111223	-0.026111223	-0.026111223	-0.026111223	-0.026111223	-0.026111223	-0.026111223	-0.026111223	-0.026111223	-0.026111223	-0.026111223	-0.026111223	-0.026111223	-0.026111223	-0.026111223	-0.026111223	-0.026111223	-0.026111223	-0.026111223	-0.026111223	-0.026111223	-0.026111223	-0.026111223	-0.026111223	-0.026111223	-0.026111223	-0.026111223	-0.026111223	-0.026111223	-0.026111223	-0.026111223	-0.026111223	-0.026111223	-0.026111223	-0.026111223	-0.026111223
600.mp3	0.043404777	0.043404777	0.043404777	0.043404777	0.043404777	0.043404777	0.043404777	0.043404777	0.043404777	0.043404777	0.043404777	0.043404777	0.043404777	0.043404777	0.043404777	0.043404777	0.043404777	0.043404777	0.043404777	0.043404777	0.043404777	0.043404777	0.043404777	0.043404777	0.043404777	0.043404777	0.043404777	0.043404777	0.043404777	0.043404777	0.043404777	0.043404777	0.043404777	0.043404777	0.043404777	0.043404777	0.043404777	0.043404777	0.043404777	0.043404777	0.043404777	0.043404777	0.043404777	0.043404777	0.043404777	0.043404777	0.043404777	0.043404777	0.043404777
605.mp3	0.1264668	0.1264668	0.1264668	0.1264668	0.1264668	0.1264668	0.1264668	0.1264668	0.1264668	0.1264668	0.1264668	0.1264668	0.1264668	0.1264668	0.1264668	0.1264668	0.1264668	0.1264668	0.1264668	0.1264668	0.1264668	0.1264668	0.1264668	0.1264668	0.1264668	0.1264668	0.1264668	0.1264668	0.1264668	0.1264668	0.1264668	0.1264668	0.1264668	0.1264668	0.1264668	0.1264668	0.1264668	0.1264668	0.1264668	0.1264668	0.1264668	0.1264668	0.1264668	0.1264668	0.1264668	0.1264668	0.1264668	0.1264668	0.1264668
606.mp3	-0.046136174	-0.046136174	-0.046136174	-0.046136174	-0.046136174	-0.046136174	-0.046136174	-0.046136174	-0.046136174	-0.046136174	-0.046136174	-0.046136174	-0.046136174	-0.046136174	-0.046136174	-0.046136174	-0.046136174	-0.046136174	-0.046136174	-0.046136174	-0.046136174	-0.046136174	-0.046136174	-0.046136174	-0.046136174	-0.046136174	-0.046136174	-0.046136174	-0.046136174	-0.046136174	-0.046136174	-0.046136174	-0.046136174	-0.046136174	-0.046136174	-0.046136174	-0.046136174	-0.046136174	-0.046136174	-0.046136174	-0.046136174	-0.046136174	-0.046136174	-0.046136174	-0.046136174	-0.046136174	-0.046136174	-0.046136174	-0.046136174
607.mp3	0.11290559	0.11290559	0.11290559	0.11290559	0.11290559	0.11290559	0.11290559	0.11290559	0.11290559	0.11290559	0.11290559	0.11290559	0.11290559	0.11290559	0.11290559	0.11290559	0.11290559	0.11290559	0.11290559	0.11290559	0.11290559	0.11290559	0.11290559	0.11290559	0.11290559	0.11290559	0.11290559	0.11290559	0.11290559	0.11290559	0.11290559	0.11290559	0.11290559	0.11290559	0.11290559	0.11290559	0.11290559	0.11290559	0.11290559	0.11290559	0.11290559	0.11290559	0.11290559	0.11290559	0.11290559	0.11290559	0.11290559	0.11290559	0.11290559
608.mp3	0.19444847	0.19444847	0.19444847	0.19444847	0.19444847	0.19444847	0.19444847	0.19444847	0.19444847	0.19444847	0.19444847	0.19444847	0.19444847	0.19444847	0.19444847	0.19444847	0.19444847	0.19444847	0.19444847	0.19444847	0.19444847	0.19444847	0.19444847	0.19444847	0.19444847	0.19444847	0.19444847	0.19444847	0.19444847	0.19444847	0.19444847	0.19444847	0.19444847	0.19444847	0.19444847	0.19444847	0.19444847	0.19444847	0.19444847	0.19444847	0.19444847	0.19444847	0.19444847	0.19444847	0.19444847	0.19444847	0.19444847	0.19444847	0.19444847
609.mp3	-0.055288035	-0.055288035	-0.055288035	-0.055288035	-0.055288035	-0.055288035	-0.055288035	-0.055288035	-0.055288035	-0.055288035	-0.055288035	-0.055288035	-0.055288035	-0.055288035	-0.055288035	-0.055288035	-0.055288035	-0.055288035	-0.055288035	-0.055288035	-0.055288035	-0.055288035	-0.055288035	-0.055288035	-0.055288035	-0.055288035	-0.055288035	-0.055288035	-0.055288035	-0.055288035	-0.055288035	-0.055288035	-0.055288035	-0.055288035	-0.055288035	-0.055288035	-0.055288035	-0.055288035	-0.055288035	-0.055288035	-0.055288035	-0.055288035	-0.055288035	-0.055288035	-0.055288035	-0.055288035	-0.055288035	-0.055288035	-0.055288035
610.mp3	0.079701096	0.079701096	0.079701096	0.079701096	0.079701096	0.079701096	0.079701096	0.079701096	0.079701096	0.079701096	0.079701096	0.079701096	0.079701096	0.079701096	0.079701096	0.079701096	0.079701096	0.079701096	0.079701096	0.079701096	0.079701096	0.079701096	0.079701096	0.079701096	0.079701096	0.079701096	0.079701096	0.079701096	0.079701096	0.079701096	0.079701096	0.079701096	0.079701096	0.079701096	0.079701096	0.079701096	0.079701096	0.079701096	0.079701096	0.079701096	0.079701096	0.079701096	0.079701096	0.079701096	0.079701096	0.079701096	0.079701096	0.079701096	0.079701096
611.mp3	0.006968137	0.006968137	0.006968137	0.006968137	0.006968137	0.006968137	0.006968137	0.006968137	0.006968137	0.006968137	0.006968137	0.006968137	0.006968137	0.006968137	0.006968137	0.006968137	0.006968137	0.006968137	0.006968137	0.006968137	0.006968137	0.006968137	0.006968137	0.006968137	0.006968137	0.006968137	0.006968137	0.006968137	0.006968137	0.006968137	0.006968137	0.006968137	0.006968137	0.006968137	0.006968137	0.006968137	0.006968137	0.006968137	0.006968137	0.006968137	0.006968137	0.006968137	0.006968137	0.006968137	0.006968137	0.006968137	0.006968137	0.006968137	0.006968137
612.mp3	0.12050797	0.12050797	0.12050797	0.12050797	0.12050797	0.12050797	0.12050797	0.12050797	0.12050797	0.12050797	0.12050797	0.12050797	0.12050797	0.12050797	0.12050797	0.12050797	0.12050797	0.12050797	0.12050797	0.12050797	0.12050797	0.12050797	0.12050797	0.12050797	0.12050797	0.12050797	0.12050797	0.12050797	0.12050797	0.12050797	0.12050797	0.12050797	0.12050797	0.12050797	0.12050797	0.12050797	0.12050797	0.12050797	0.12050797	0.12050797	0.12050797	0.12050797	0.12050797	0.12050797	0.12050797	0.12050797	0.12050797	0.12050797	0.12050797
613.mp3	0.10164218	0.10164218	0.10164218	0.10164218	0.10164218	0.10164218	0.10164218	0.10164218	0.10164218	0.10164218	0.10164218	0.10164218	0.10164218	0.10164218	0.10164218	0.10164218	0.10164218	0.10164218	0.10164218	0.10164218	0.10164218	0.10164218	0.10164218	0.10164218	0.10164218	0.10164218	0.10164218	0.10164218	0.10164218	0.10164218	0.10164218	0.10164218	0.10164218	0.10164218	0.10164218	0.10164218	0.10164218	0.10164218	0.10164218	0.10164218	0.10164218	0.10164218	0.10164218	0.10164218	0.10164218	0.10164218	0.10164218	0.10164218	0.10164218
614.mp3	0.05995447	0.05995447	0.05995447	0.05995447	0.05995447	0.05995447	0.05995447	0.05995447	0.05995447	0.05995447	0.05995447	0.05995447	0.05995447	0.05995447	0.05995447	0.05995447	0.05995447	0.05995447	0.05995447	0.05995447	0.05995447	0.05995447	0.05995447	0.05995447	0.05995447	0.05995447	0.05995447	0.05995447	0.05995447	0.05995447	0.05995447	0.05995447	0.05995447	0.05995447	0.05995447	0.05995447	0.05995447	0.05995447	0.05995447	0.05995447	0.05995447	0.05995447	0.05995447	0.05995447	0.05995447	0.05995447	0.05995447	0.05995447	0.05995447
615.mp3	0.015627792	0.015627792	0.015627792	0.015627792	0.015627792	0.015627792	0.015627792	0.015627792	0.015627792	0.015627792	0.015627792	0.015627792	0.015627792	0.015627792	0.015627792	0.015627792	0.015627792	0.015627792	0.015627792	0.015627792	0.015627792	0.015627792	0.015627792	0.015627792	0.015627792	0.015627792	0.015627792	0.015627792	0.015627792	0.015627792	0.015627792	0.015627792	0.015627792	0.015627792	0.015627792	0.015627792	0.015627792	0.015627792	0.015627792	0.015627792	0.015627792	0.015627792	0.015627792	0.015627792	0.015627792	0.015627792	0.015627792	0.015627792	0.015627792
616.mp3	0.22997378	0.22997378	0.22997378	0.22997378	0.22997378	0.22997378	0.22997378	0.22997378	0.22997378	0.22997378	0.22997378	0.22997378	0.22997378	0.22997378	0.22997378	0.22997378	0.22997378	0.22997378	0.22997378	0.22997378	0.22997378	0.22997378	0.22997378	0.22997378	0.22997378	0.22997378	0.22997378	0.22997378	0.22997378	0.22997378	0.22997378	0.22997378	0.22997378	0.22997378	0.22997378	0.22997378	0.22997378	0.22997378	0.22997378	0.22997378	0.22997378	0.22997378	0.22997378	0.22997378	0.22997378	0.22997378	0.22997378	0.22997378	0.22997378
617.mp3	0.030087102	0.030087102	0.030087102	0.030087102	0.030087102	0.030087102	0.030087102	0.030087102	0.030087102	0.030087102	0.030087102	0.030087102	0.030087102	0.030087102	0.030087102	0.030087102	0.030087102	0.030087102	0.030087102	0.030087102	0.030087102	0.030087102	0.030087102	0.030087102	0.030087102	0.030087102	0.030087102	0.030087102	0.030087102	0.030087102	0.030087102	0.030087102	0.030087102	0.030087102	0.030087102	0.030087102	0.030087102	0.030087102	0.030087102	0.030087102	0.030087102	0.030087102	0.030087102	0.030087102	0.030087102	0.030087102	0.030087102	0.030087102	0.030087102
620.mp3	0.14845382	0.14845382	0.14845382	0.14845382	0.14845382	0.14845382	0.14845382	0.14845382	0.14845382	0.14845382	0.14845382	0.14845382	0.14845382	0.14845382	0.14845382	0.14845382	0.14845382	0.14845382	0.14845382	0.14845382	0.14845382	0.14845382	0.14845382	0.14845382	0.14845382	0.14845382	0.14845382	0.14845382	0.14845382	0.14845382	0.14845382	0.14845382	0.14845382	0.14845382	0.14845382	0.14845382	0.14845382	0.14845382	0.14845382	0.14845382	0.14845382	0.14845382	0.14845382	0.14845382	0.14845382	0.14845382	0.14845382	0.14845382	0.14845382
621.mp3	0.07304034	0.07304034	0.07304034	0.07304034	0.07304034	0.07304034	0.07304034	0.07304034	0.07304034	0.07304034	0.07304034	0.07304034	0.07304034	0.07304034	0.07304034	0.07304034	0.07304034	0.07304034	0.07304034	0.07304034	0.07304034	0.07304034	0.07304034	0.07304034	0.07304034	0.07304034	0.07304034	0.07304034	0.07304034	0.07304034	0.07304034	0.07304034	0.07304034	0.07304034	0.07304034	0.07304034	0.07304034	0.07304034	0.07304034	0.07304034	0.07304034	0.07304034	0.07304034	0.07304034	0.07304034	0.07304034	0.07304034	0.07304034	0.07304034
622.mp3	0.10816428	0.10816428	0.10816428	0.10816428	0.10816428	0.10816428	0.10816428	0.10816428	0.10816428	0.10816428	0.10816428	0.10816428	0.10816428	0.10816428	0.10816428	0.10816428	0.10816428	0.10816428	0.10816428	0.10816428	0.10816428	0.10816428	0.10816428	0.10816428	0.10816428	0.10816428	0.10816428	0.10816428	0.10816428	0.10816428	0.10816428	0.10816428	0.10816428	0.10816428	0.10816428	0.10816428	0.10816428	0.10816428	0.10816428	0.10816428	0.10816428	0.10816428	0.10816428	0.10816428	0.10816428	0.10816428	0.10816428	0.10816428	0.10816428
623.mp3	0.19868599	0.19868599	0.19868599	0.19868599	0.19868599	0.19868599	0.19868599	0.19868599	0.19868599	0.19868599	0.19868599	0.19868599	0.19868599	0.19868599	0.19868599	0.19868599	0.19868599	0.19868599	0.19868599	0.19868599	0.19868599	0.19868599	0.19868599	0.19868599	0.19868599	0.19868599	0.19868599	0.19868599	0.19868599	0.19868599	0.19868599	0.19868599	0.19868599	0.19868599	0.19868599	0.19868599	0.19868599	0.19868599	0.19868599	0.19868599	0.19868599	0.19868599	0.19868599	0.19868599	0.19868599	0.19868599	0.19868599	0.19868599	0.19868599
625.mp3	0.059607137	0.059607137	0.059607137	0.059607137	0.059607137	0.059607137	0.059607137	0.059607137	0.059607137	0.059607137	0.059607137	0.059607137	0.059607137	0.059607137	0.059607137	0.059607137	0.059607137	0.059607137	0.059607137	0.059607137	0.059607137	0.059607137	0.059607137	0.059607137	0.059607137	0.059607137	0.059607137	0.059607137	0.059607137	0.059607137	0.059607137	0.059607137	0.059607137	0.059607137	0.059607137	0.059607137	0.059607137	0.059607137	0.059607137	0.059607137	0.059607137	0.059607137	0.059607137	0.059607137	0.059607137	0.059607137	0.059607137	0.059607137	0.059607137
628.mp3	0.18007466	0.18007466	0.18007466	0.18007466	0.18007466	0.18007466	0.18007466	0.18007466	0.18007466	0.18007466	0.18007466	0.18007466	0.18007466	0.18007466	0.18007466	0.18007466	0.18007466	0.18007466	0.18007466	0.18007466	0.18007466	0.18007466	0.18007466	0.18007466	0.18007466	0.18007466	0.18007466	0.18007466	0.18007466	0.18007466	0.18007466	0.18007466	0.18007466	0.18007466	0.18007466	0.18007466	0.18007466	0.18007466	0.18007466	0.18007466	0.18007466	0.18007466	0.18007466	0.18007466	0.18007466	0.18007466	0.18007466	0.18007466	0.18007466
629.mp3	0.08972424	0.08972424	0.08972424	0.08972424	0.08972424	0.08972424	0.08972424	0.08972424	0.08972424	0.08972424	0.08972424	0.08972424	0.08972424	0.08972424	0.08972424	0.08972424	0.08972424	0.08972424	0.08972424	0.08972424	0.08972424	0.08972424	0.08972424	0.08972424	0.08972424	0.08972424	0.08972424	0.08972424	0.08972424	0.08972424	0.08972424	0.08972424	0.08972424	0.08972424	0.08972424	0.08972424	0.08972424	0.08972424	0.08972424	0.08972424	0.08972424	0.08972424	0.08972424	0.08972424	0.08972424	0.08972424	0.08972424	0.08972424	0.08972424
631.mp3	0.045198996	0.045198996	0.045198996	0.045198996	0.045198996	0.045198996	0.045198996	0.045198996	0.045198996	0.045198996	0.045198996	0.045198996	0.045198996	0.045198996	0.045198996	0.045198996	0.045198996	0.045198996	0.045198996	0.045198996	0.045198996	0.045198996	0.045198996	0.045198996	0.045198996	0.045198996	0.045198996	0.045198996	0.045198996	0.045198996	0.045198996	0.045198996	0.045198996	0.045198996	0.045198996	0.045198996	0.045198996	0.045198996	0.045198996	0.045198996	0.045198996	0.045198996	0.045198996	0.045198996	0.045198996	0.045198996	0.045198996	0.045198996	0.045198996
632.mp3	-0.0427129	-0.0427129	-0.0427129	-0.0427129	-0.0427129	-0.0427129	-0.0427129	-0.0427129	-0.0427129	-0.0427129	-0.0427129	-0.0427129	-0.0427129	-0.0427129	-0.0427129	-0.0427129	-0.0427129	-0.0427129	-0.0427129	-0.0427129	-0.0427129	-0.0427129	-0.0427129	-0.0427129	-0.0427129	-0.0427129	-0.0427129	-0.0427129	-0.0427129	-0.0427129	-0.0427129	-0.0427129	-0.0427129	-0.0427129	-0.0427129	-0.0427129	-0.0427129	-0.0427129	-0.0427129	-0.0427129	-0.0427129	-0.0427129	-0.0427129	-0.0427129	-0.0427129	-0.0427129	-0.0427129	-0.0427129	-0.0427129
634.mp3	0.21089222	0.21089222	0.21089222	0.21089222	0.21089222	0.21089222	0.21089222	0.21089222	0.21089222	0.21089222	0.21089222	0.21089222	0.21089222	0.21089222	0.21089222	0.21089222	0.21089222	0.21089222	0.21089222	0.21089222	0.21089222	0.21089222	0.21089222	0.21089222	0.21089222	0.21089222	0.21089222	0.21089222	0.21089222	0.21089222	0.21089222	0.21089222	0.21089222	0.21089222	0.21089222	0.21089222	0.21089222	0.21089222	0.21089222	0.21089222	0.21089222	0.21089222	0.21089222	0.21089222	0.21089222	0.21089222	0.21089222	0.21089222	0.21089222
635.mp3	0.16263002	0.16263002	0.16263002	0.16263002	0.16263002	0.16263002	0.16263002	0.16263002	0.16263002	0.16263002	0.16263002	0.16263002	0.16263002	0.16263002	0.16263002	0.16263002	0.16263002	0.16263002	0.16263002	0.16263002	0.16263002	0.16263002	0.16263002	0.16263002	0.16263002	0.16263002	0.16263002	0.16263002	0.16263002	0.16263002	0.16263002	0.16263002	0.16263002	0.16263002	0.16263002	0.16263002	0.16263002	0.16263002	0.16263002	0.16263002	0.16263002	0.16263002	0.16263002	0.16263002	0.16263002	0.16263002	0.16263002	0.16263002	0.16263002
637.mp3	0.25477058	0.25477058	0.25477058	0.25477058	0.25477058	0.25477058	0.25477058	0.25477058	0.25477058	0.25477058	0.25477058	0.25477058	0.25477058	0.25477058	0.25477058	0.25477058	0.25477058	0.25477058	0.25477058	0.25477058	0.25477058	0.25477058	0.25477058	0.25477058	0.25477058	0.25477058	0.25477058	0.25477058	0.25477058	0.25477058	0.25477058	0.25477058	0.25477058	0.25477058	0.25477058	0.25477058	0.25477058	0.25477058	0.25477058	0.25477058	0.25477058	0.25477058	0.25477058	0.25477058	0.25477058	0.25477058	0.25477058	0.25477058	0.25477058
638.mp3	0.3597215	0.3597215	0.3597215	0.3597215	0.3597215	0.3597215	0.3597215	0.3597215	0.3597215	0.3597215	0.3597215	0.3597215	0.3597215	0.3597215	0.3597215	0.3597215	0.3597215	0.3597215	0.3597215	0.3597215	0.3597215	0.3597215	0.3597215	0.3597215	0.3597215	0.3597215	0.3597215	0.3597215	0.3597215	0.3597215	0.3597215	0.3597215	0.3597215	0.3597215	0.3597215	0.3597215	0.3597215	0.3597215	0.3597215	0.3597215	0.3597215	0.3597215	0.3597215	0.3597215	0.3597215	0.3597215	0.3597215	0.3597215	0.3597215
639.mp3	-0.03243273	-0.03243273	-0.03243273	-0.03243273	-0.03243273	-0.03243273	-0.03243273	-0.03243273	-0.03243273	-0.03243273	-0.03243273	-0.03243273	-0.03243273	-0.03243273	-0.03243273	-0.03243273	-0.03243273	-0.03243273	-0.03243273	-0.03243273	-0.03243273	-0.03243273	-0.03243273	-0.03243273	-0.03243273	-0.03243273	-0.03243273	-0.03243273	-0.03243273	-0.03243273	-0.03243273	-0.03243273	-0.03243273	-0.03243273	-0.03243273	-0.03243273	-0.03243273	-0.03243273	-0.03243273	-0.03243273	-0.03243273	-0.03243273	-0.03243273	-0.03243273	-0.03243273	-0.03243273	-0.03243273	-0.03243273	-0.03243273
640.mp3	0.07730739	0.07730739	0.07730739	0.07730739	0.07730739	0.07730739	0.07730739	0.07730739	0.07730739	0.07730739	0.07730739	0.07730739	0.07730739	0.07730739	0.07730739	0.07730739	0.07730739	0.07730739	0.07730739	0.07730739	0.07730739	0.07730739	0.07730739	0.07730739	0.07730739	0.07730739	0.07730739	0.07730739	0.07730739	0.07730739	0.07730739	0.07730739	0.07730739	0.07730739	0.07730739	0.07730739	0.07730739	0.07730739	0.07730739	0.07730739	0.07730739	0.07730739	0.07730739	0.07730739	0.07730739	0.07730739	0.07730739	0.07730739	0.07730739
643.mp3	0.042178266	0.042178266	0.042178266	0.042178266	0.042178266	0.042178266	0.042178266	0.042178266	0.042178266	0.042178266	0.042178266	0.042178266	0.042178266	0.042178266	0.042178266	0.042178266	0.042178266	0.042178266	0.042178266	0.042178266	0.042178266	0.042178266	0.042178266	0.042178266	0.042178266	0.042178266	0.042178266	0.042178266	0.042178266	0.042178266	0.042178266	0.042178266	0.042178266	0.042178266	0.042178266	0.042178266	0.042178266	0.042178266	0.042178266	0.042178266	0.042178266	0.042178266	0.042178266	0.042178266	0.042178266	0.042178266	0.042178266	0.042178266	0.042178266
644.mp3	0.15289484	0.15289484	0.15289484	0.15289484	0.15289484	0.15289484	0.15289484	0.15289484	0.15289484	0.15289484	0.15289484	0.15289484	0.15289484	0.15289484	0.15289484	0.15289484	0.15289484	0.15289484	0.15289484	0.15289484	0.15289484	0.15289484	0.15289484	0.15289484	0.15289484	0.15289484	0.15289484	0.15289484	0.15289484	0.15289484	0.15289484	0.15289484	0.15289484	0.15289484	0.15289484	0.15289484	0.15289484	0.15289484	0.15289484	0.15289484	0.15289484	0.15289484	0.15289484	0.15289484	0.15289484	0.15289484	0.15289484	0.15289484	0.15289484
645.mp3	0.15006015	0.15006015	0.15006015	0.15006015	0.15006015	0.15006015	0.15006015	0.15006015	0.15006015	0.15006015	0.15006015	0.15006015	0.15006015	0.15006015	0.15006015	0.15006015	0.15006015	0.15006015	0.15006015	0.15006015	0.15006015	0.15006015	0.15006015	0.15006015	0.15006015	0.15006015	0.15006015	0.15006015	0.15006015	0.15006015	0.15006015	0.15006015	0.15006015	0.15006015	0.15006015	0.15006015	0.15006015	0.15006015	0.15006015	0.15006015	0.15006015	0.15006015	0.15006015	0.15006015	0.15006015	0.15006015	0.15006015	0.15006015	0.15006015
646.mp3	0.335906	0.335906	0.335906	0.335906	0.335906	0.335906	0.335906	0.335906	0.335906	0.335906	0.335906	0.335906	0.335906	0.335906	0.335906	0.335906	0.335906	0.335906	0.335906	0.335906	0.335906	0.335906	0.335906	0.335906	0.335906	0.335906	0.335906	0.335906	0.335906	0.335906	0.335906	0.335906	0.335906	0.335906	0.335906	0.335906	0.335906	0.335906	0.335906	0.335906	0.335906	0.335906	0.335906	0.335906	0.335906	0.335906	0.335906	0.335906	0.335906
647.mp3	0.022858243	0.022858243	0.022858243	0.022858243	0.022858243	0.022858243	0.022858243	0.022858243	0.022858243	0.022858243	0.022858243	0.022858243	0.022858243	0.022858243	0.022858243	0.022858243	0.022858243	0.022858243	0.022858243	0.022858243	0.022858243	0.022858243	0.022858243	0.022858243	0.022858243	0.022858243	0.022858243	0.022858243	0.022858243	0.022858243	0.022858243	0.022858243	0.022858243	0.022858243	0.022858243	0.022858243	0.022858243	0.022858243	0.022858243	0.022858243	0.022858243	0.022858243	0.022858243	0.022858243	0.022858243	0.022858243	0.022858243	0.022858243	0.022858243
648.mp3	0.07199435	0.07199435	0.07199435	0.07199435	0.07199435	0.07199435	0.07199435	0.07199435	0.07199435	0.07199435	0.07199435	0.07199435	0.07199435	0.07199435	0.07199435	0.07199435	0.07199435	0.07199435	0.07199435	0.07199435	0.07199435	0.07199435	0.07199435	0.07199435	0.07199435	0.07199435	0.07199435	0.07199435	0.07199435	0.07199435	0.07199435	0.07199435	0.07199435	0.07199435	0.07199435	0.07199435	0.07199435	0.07199435	0.07199435	0.07199435	0.07199435	0.07199435	0.07199435	0.07199435	0.07199435	0.07199435	0.07199435	0.07199435	0.07199435
649.mp3	0.09469989	0.09469989	0.09469989	0.09469989	0.09469989	0.09469989	0.09469989	0.09469989	0.09469989	0.09469989	0.09469989	0.09469989	0.09469989	0.09469989	0.09469989	0.09469989	0.09469989	0.09469989	0.09469989	0.09469989	0.09469989	0.09469989	0.09469989	0.09469989	0.09469989	0.09469989	0.09469989	0.09469989	0.09469989	0.09469989	0.09469989	0.09469989	0.09469989	0.09469989	0.09469989	0.09469989	0.09469989	0.09469989	0.09469989	0.09469989	0.09469989	0.09469989	0.09469989	0.09469989	0.09469989	0.09469989	0.09469989	0.09469989	0.09469989
650.mp3	0.014112379	0.014112379	0.014112379	0.014112379	0.014112379	0.014112379	0.014112379	0.014112379	0.014112379	0.014112379	0.014112379	0.014112379	0.014112379	0.014112379	0.014112379	0.014112379	0.014112379	0.014112379	0.014112379	0.014112379	0.014112379	0.014112379	0.014112379	0.014112379	0.014112379	0.014112379	0.014112379	0.014112379	0.014112379	0.014112379	0.014112379	0.014112379	0.014112379	0.014112379	0.014112379	0.014112379	0.014112379	0.014112379	0.014112379	0.014112379	0.014112379	0.014112379	0.014112379	0.014112379	0.014112379	0.014112379	0.014112379	0.014112379	0.014112379
651.mp3	0.03239126	0.03239126	0.03239126	0.03239126	0.03239126	0.03239126	0.03239126	0.03239126	0.03239126	0.03239126	0.03239126	0.03239126	0.03239126	0.03239126	0.03239126	0.03239126	0.03239126	0.03239126	0.03239126	0.03239126	0.03239126	0.03239126	0.03239126	0.03239126	0.03239126	0.03239126	0.03239126	0.03239126	0.03239126	0.03239126	0.03239126	0.03239126	0.03239126	0.03239126	0.03239126	0.03239126	0.03239126	0.03239126	0.03239126	0.03239126	0.03239126	0.03239126	0.03239126	0.03239126	0.03239126	0.03239126	0.03239126	0.03239126	0.03239126
652.mp3	-0.029848564	-0.029848564	-0.029848564	-0.029848564	-0.029848564	-0.029848564	-0.029848564	-0.029848564	-0.029848564	-0.029848564	-0.029848564	-0.029848564	-0.029848564	-0.029848564	-0.029848564	-0.029848564	-0.029848564	-0.029848564	-0.029848564	-0.029848564	-0.029848564	-0.029848564	-0.029848564	-0.029848564	-0.029848564	-0.029848564	-0.029848564	-0.029848564	-0.029848564	-0.029848564	-0.029848564	-0.029848564	-0.029848564	-0.029848564	-0.029848564	-0.029848564	-0.029848564	-0.029848564	-0.029848564	-0.029848564	-0.029848564	-0.029848564	-0.029848564	-0.029848564	-0.029848564	-0.029848564	-0.029848564	-0.029848564	-0.029848564
653.mp3	0.21664496	0.21664496	0.21664496	0.21664496	0.21664496	0.21664496	0.21664496	0.21664496	0.21664496	0.21664496	0.21664496	0.21664496	0.21664496	0.21664496	0.21664496	0.21664496	0.21664496	0.21664496	0.21664496	0.21664496	0.21664496	0.21664496	0.21664496	0.21664496	0.21664496	0.21664496	0.21664496	0.21664496	0.21664496	0.21664496	0.21664496	0.21664496	0.21664496	0.21664496	0.21664496	0.21664496	0.21664496	0.21664496	0.21664496	0.21664496	0.21664496	0.21664496	0.21664496	0.21664496	0.21664496	0.21664496	0.21664496	0.21664496	0.21664496
654.mp3	0.059773397	0.059773397	0.059773397	0.059773397	0.059773397	0.059773397	0.059773397	0.059773397	0.059773397	0.059773397	0.059773397	0.059773397	0.059773397	0.059773397	0.059773397	0.059773397	0.059773397	0.059773397	0.059773397	0.059773397	0.059773397	0.059773397	0.059773397	0.059773397	0.059773397	0.059773397	0.059773397	0.059773397	0.059773397	0.059773397	0.059773397	0.059773397	0.059773397	0.059773397	0.059773397	0.059773397	0.059773397	0.059773397	0.059773397	0.059773397	0.059773397	0.059773397	0.059773397	0.059773397	0.059773397	0.059773397	0.059773397	0.059773397	0.059773397
656.mp3	0.094617635	0.094617635	0.094617635	0.094617635	0.094617635	0.094617635	0.094617635	0.094617635	0.094617635	0.094617635	0.094617635	0.094617635	0.094617635	0.094617635	0.094617635	0.094617635	0.094617635	0.094617635	0.094617635	0.094617635	0.094617635	0.094617635	0.094617635	0.094617635	0.094617635	0.094617635	0.094617635	0.094617635	0.094617635	0.094617635	0.094617635	0.094617635	0.094617635	0.094617635	0.094617635	0.094617635	0.094617635	0.094617635	0.094617635	0.094617635	0.094617635	0.094617635	0.094617635	0.094617635	0.094617635	0.094617635	0.094617635	0.094617635	0.094617635
657.mp3	0.073643714	0.073643714	0.073643714	0.073643714	0.073643714	0.073643714	0.073643714	0.073643714	0.073643714	0.073643714	0.073643714	0.073643714	0.073643714	0.073643714	0.073643714	0.073643714	0.073643714	0.073643714	0.073643714	0.073643714	0.073643714	0.073643714	0.073643714	0.073643714	0.073643714	0.073643714	0.073643714	0.073643714	0.073643714	0.073643714	0.073643714	0.073643714	0.073643714	0.073643714	0.073643714	0.073643714	0.073643714	0.073643714	0.073643714	0.073643714	0.073643714	0.073643714	0.073643714	0.073643714	0.073643714	0.073643714	0.073643714	0.073643714	0.073643714
658.mp3	0.05370124	0.05370124	0.05370124	0.05370124	0.05370124	0.05370124	0.05370124	0.05370124	0.05370124	0.05370124	0.05370124	0.05370124	0.05370124	0.05370124	0.05370124	0.05370124	0.05370124	0.05370124	0.05370124	0.05370124	0.05370124	0.05370124	0.05370124	0.05370124	0.05370124	0.05370124	0.05370124	0.05370124	0.05370124	0.05370124	0.05370124	0.05370124	0.05370124	0.05370124	0.05370124	0.05370124	0.05370124	0.05370124	0.05370124	0.05370124	0.05370124	0.05370124	0.05370124	0.05370124	0.05370124	0.05370124	0.05370124	0.05370124	0.05370124
660.mp3	-0.08552137	-0.08552137	-0.08552137	-0.08552137	-0.08552137	-0.08552137	-0.08552137	-0.08552137	-0.08552137	-0.08552137	-0.08552137	-0.08552137	-0.08552137	-0.08552137	-0.08552137	-0.08552137	-0.08552137	-0.08552137	-0.08552137	-0.08552137	-0.08552137	-0.08552137	-0.08552137	-0.08552137	-0.08552137	-0.08552137	-0.08552137	-0.08552137	-0.08552137	-0.08552137	-0.08552137	-0.08552137	-0.08552137	-0.08552137	-0.08552137	-0.08552137	-0.08552137	-0.08552137	-0.08552137	-0.08552137	-0.08552137	-0.08552137	-0.08552137	-0.08552137	-0.08552137	-0.08552137	-0.08552137	-0.08552137	-0.08552137
661.mp3	0.24865602	0.24865602	0.24865602	0.24865602	0.24865602	0.24865602	0.24865602	0.24865602	0.24865602	0.24865602	0.24865602	0.24865602	0.24865602	0.24865602	0.24865602	0.24865602	0.24865602	0.24865602	0.24865602	0.24865602	0.24865602	0.24865602	0.24865602	0.24865602	0.24865602	0.24865602	0.24865602	0.24865602	0.24865602	0.24865602	0.24865602	0.24865602	0.24865602	0.24865602	0.24865602	0.24865602	0.24865602	0.24865602	0.24865602	0.24865602	0.24865602	0.24865602	0.24865602	0.24865602	0.24865602	0.24865602	0.24865602	0.24865602	0.24865602
662.mp3	0.033665065	0.033665065	0.033665065	0.033665065	0.033665065	0.033665065	0.033665065	0.033665065	0.033665065	0.033665065	0.033665065	0.033665065	0.033665065	0.033665065	0.033665065	0.033665065	0.033665065	0.033665065	0.033665065	0.033665065	0.033665065	0.033665065	0.033665065	0.033665065	0.033665065	0.033665065	0.033665065	0.033665065	0.033665065	0.033665065	0.033665065	0.033665065	0.033665065	0.033665065	0.033665065	0.033665065	0.033665065	0.033665065	0.033665065	0.033665065	0.033665065	0.033665065	0.033665065	0.033665065	0.033665065	0.033665065	0.033665065	0.033665065	0.033665065
663.mp3	0.16109562	0.16109562	0.16109562	0.16109562	0.16109562	0.16109562	0.16109562	0.16109562	0.16109562	0.16109562	0.16109562	0.16109562	0.16109562	0.16109562	0.16109562	0.16109562	0.16109562	0.16109562	0.16109562	0.16109562	0.16109562	0.16109562	0.16109562	0.16109562	0.16109562	0.16109562	0.16109562	0.16109562	0.16109562	0.16109562	0.16109562	0.16109562	0.16109562	0.16109562	0.16109562	0.16109562	0.16109562	0.16109562	0.16109562	0.16109562	0.16109562	0.16109562	0.16109562	0.16109562	0.16109562	0.16109562	0.16109562	0.16109562	0.16109562
664.mp3	-0.06968199	-0.06968199	-0.06968199	-0.06968199	-0.06968199	-0.06968199	-0.06968199	-0.06968199	-0.06968199	-0.06968199	-0.06968199	-0.06968199	-0.06968199	-0.06968199	-0.06968199	-0.06968199	-0.06968199	-0.06968199	-0.06968199	-0.06968199	-0.06968199	-0.06968199	-0.06968199	-0.06968199	-0.06968199	-0.06968199	-0.06968199	-0.06968199	-0.06968199	-0.06968199	-0.06968199	-0.06968199	-0.06968199	-0.06968199	-0.06968199	-0.06968199	-0.06968199	-0.06968199	-0.06968199	-0.06968199	-0.06968199	-0.06968199	-0.06968199	-0.06968199	-0.06968199	-0.06968199	-0.06968199	-0.06968199	-0.06968199
665.mp3	0.043327596	0.043327596	0.043327596	0.043327596	0.043327596	0.043327596	0.043327596	0.043327596	0.043327596	0.043327596	0.043327596	0.043327596	0.043327596	0.043327596	0.043327596	0.043327596	0.043327596	0.043327596	0.043327596	0.043327596	0.043327596	0.043327596	0.043327596	0.043327596	0.043327596	0.043327596	0.043327596	0.043327596	0.043327596	0.043327596	0.043327596	0.043327596	0.043327596	0.043327596	0.043327596	0.043327596	0.043327596	0.043327596	0.043327596	0.043327596	0.043327596	0.043327596	0.043327596	0.043327596	0.043327596	0.043327596	0.043327596	0.043327596	0.043327596
666.mp3	0.008561622	0.008561622	0.008561622	0.008561622	0.008561622	0.008561622	0.008561622	0.008561622	0.008561622	0.008561622	0.008561622	0.008561622	0.008561622	0.008561622	0.008561622	0.008561622	0.008561622	0.008561622	0.008561622	0.008561622	0.008561622	0.008561622	0.008561622	0.008561622	0.008561622	0.008561622	0.008561622	0.008561622	0.008561622	0.008561622	0.008561622	0.008561622	0.008561622	0.008561622	0.008561622	0.008561622	0.008561622	0.008561622	0.008561622	0.008561622	0.008561622	0.008561622	0.008561622	0.008561622	0.008561622	0.008561622	0.008561622	0.008561622	0.008561622
667.mp3	0.04344807	0.04344807	0.04344807	0.04344807	0.04344807	0.04344807	0.04344807	0.04344807	0.04344807	0.04344807	0.04344807	0.04344807	0.04344807	0.04344807	0.04344807	0.04344807	0.04344807	0.04344807	0.04344807	0.04344807	0.04344807	0.04344807	0.04344807	0.04344807	0.04344807	0.04344807	0.04344807	0.04344807	0.04344807	0.04344807	0.04344807	0.04344807	0.04344807	0.04344807	0.04344807	0.04344807	0.04344807	0.04344807	0.04344807	0.04344807	0.04344807	0.04344807	0.04344807	0.04344807	0.04344807	0.04344807	0.04344807	0.04344807	0.04344807
668.mp3	0.1743088	0.1743088	0.1743088	0.1743088	0.1743088	0.1743088	0.1743088	0.1743088	0.1743088	0.1743088	0.1743088	0.1743088	0.1743088	0.1743088	0.1743088	0.1743088	0.1743088	0.1743088	0.1743088	0.1743088	0.1743088	0.1743088	0.1743088	0.1743088	0.1743088	0.1743088	0.1743088	0.1743088	0.1743088	0.1743088	0.1743088	0.1743088	0.1743088	0.1743088	0.1743088	0.1743088	0.1743088	0.1743088	0.1743088	0.1743088	0.1743088	0.1743088	0.1743088	0.1743088	0.1743088	0.1743088	0.1743088	0.1743088	0.1743088
671.mp3	0.08498782	0.08498782	0.08498782	0.08498782	0.08498782	0.08498782	0.08498782	0.08498782	0.08498782	0.08498782	0.08498782	0.08498782	0.08498782	0.08498782	0.08498782	0.08498782	0.08498782	0.08498782	0.08498782	0.08498782	0.08498782	0.08498782	0.08498782	0.08498782	0.08498782	0.08498782	0.08498782	0.08498782	0.08498782	0.08498782	0.08498782	0.08498782	0.08498782	0.08498782	0.08498782	0.08498782	0.08498782	0.08498782	0.08498782	0.08498782	0.08498782	0.08498782	0.08498782	0.08498782	0.08498782	0.08498782	0.08498782	0.08498782	0.08498782
672.mp3	0.054018166	0.054018166	0.054018166	0.054018166	0.054018166	0.054018166	0.054018166	0.054018166	0.054018166	0.054018166	0.054018166	0.054018166	0.054018166	0.054018166	0.054018166	0.054018166	0.054018166	0.054018166	0.054018166	0.054018166	0.054018166	0.054018166	0.054018166	0.054018166	0.054018166	0.054018166	0.054018166	0.054018166	0.054018166	0.054018166	0.054018166	0.054018166	0.054018166	0.054018166	0.054018166	0.054018166	0.054018166	0.054018166	0.054018166	0.054018166	0.054018166	0.054018166	0.054018166	0.054018166	0.054018166	0.054018166	0.054018166	0.054018166	0.054018166
673.mp3	-0.027435306	-0.027435306	-0.027435306	-0.027435306	-0.027435306	-0.027435306	-0.027435306	-0.027435306	-0.027435306	-0.027435306	-0.027435306	-0.027435306	-0.027435306	-0.027435306	-0.027435306	-0.027435306	-0.027435306	-0.027435306	-0.027435306	-0.027435306	-0.027435306	-0.027435306	-0.027435306	-0.027435306	-0.027435306	-0.027435306	-0.027435306	-0.027435306	-0.027435306	-0.027435306	-0.027435306	-0.027435306	-0.027435306	-0.027435306	-0.027435306	-0.027435306	-0.027435306	-0.027435306	-0.027435306	-0.027435306	-0.027435306	-0.027435306	-0.027435306	-0.027435306	-0.027435306	-0.027435306	-0.027435306	-0.027435306	-0.027435306
674.mp3	0.028638277	0.028638277	0.028638277	0.028638277	0.028638277	0.028638277	0.028638277	0.028638277	0.028638277	0.028638277	0.028638277	0.028638277	0.028638277	0.028638277	0.028638277	0.028638277	0.028638277	0.028638277	0.028638277	0.028638277	0.028638277	0.028638277	0.028638277	0.028638277	0.028638277	0.028638277	0.028638277	0.028638277	0.028638277	0.028638277	0.028638277	0.028638277	0.028638277	0.028638277	0.028638277	0.028638277	0.028638277	0.028638277	0.028638277	0.028638277	0.028638277	0.028638277	0.028638277	0.028638277	0.028638277	0.028638277	0.028638277	0.028638277	0.028638277
675.mp3	0.015978364	0.015978364	0.015978364	0.015978364	0.015978364	0.015978364	0.015978364	0.015978364	0.015978364	0.015978364	0.015978364	0.015978364	0.015978364	0.015978364	0.015978364	0.015978364	0.015978364	0.015978364	0.015978364	0.015978364	0.015978364	0.015978364	0.015978364	0.015978364	0.015978364	0.015978364	0.015978364	0.015978364	0.015978364	0.015978364	0.015978364	0.015978364	0.015978364	0.015978364	0.015978364	0.015978364	0.015978364	0.015978364	0.015978364	0.015978364	0.015978364	0.015978364	0.015978364	0.015978364	0.015978364	0.015978364	0.015978364	0.015978364	0.015978364
676.mp3	0.1625244	0.1625244	0.1625244	0.1625244	0.1625244	0.1625244	0.1625244	0.1625244	0.1625244	0.1625244	0.1625244	0.1625244	0.1625244	0.1625244	0.1625244	0.1625244	0.1625244	0.1625244	0.1625244	0.1625244	0.1625244	0.1625244	0.1625244	0.1625244	0.1625244	0.1625244	0.1625244	0.1625244	0.1625244	0.1625244	0.1625244	0.1625244	0.1625244	0.1625244	0.1625244	0.1625244	0.1625244	0.1625244	0.1625244	0.1625244	0.1625244	0.1625244	0.1625244	0.1625244	0.1625244	0.1625244	0.1625244	0.1625244	0.1625244
677.mp3	0.01472513	0.01472513	0.01472513	0.01472513	0.01472513	0.01472513	0.01472513	0.01472513	0.01472513	0.01472513	0.01472513	0.01472513	0.01472513	0.01472513	0.01472513	0.01472513	0.01472513	0.01472513	0.01472513	0.01472513	0.01472513	0.01472513	0.01472513	0.01472513	0.01472513	0.01472513	0.01472513	0.01472513	0.01472513	0.01472513	0.01472513	0.01472513	0.01472513	0.01472513	0.01472513	0.01472513	0.01472513	0.01472513	0.01472513	0.01472513	0.01472513	0.01472513	0.01472513	0.01472513	0.01472513	0.01472513	0.01472513	0.01472513	0.01472513
681.mp3	0.027295211	0.027295211	0.027295211	0.027295211	0.027295211	0.027295211	0.027295211	0.027295211	0.027295211	0.027295211	0.027295211	0.027295211	0.027295211	0.027295211	0.027295211	0.027295211	0.027295211	0.027295211	0.027295211	0.027295211	0.027295211	0.027295211	0.027295211	0.027295211	0.027295211	0.027295211	0.027295211	0.027295211	0.027295211	0.027295211	0.027295211	0.027295211	0.027295211	0.027295211	0.027295211	0.027295211	0.027295211	0.027295211	0.027295211	0.027295211	0.027295211	0.027295211	0.027295211	0.027295211	0.027295211	0.027295211	0.027295211	0.027295211	0.027295211
682.mp3	0.11500996	0.11500996	0.11500996	0.11500996	0.11500996	0.11500996	0.11500996	0.11500996	0.11500996	0.11500996	0.11500996	0.11500996	0.11500996	0.11500996	0.11500996	0.11500996	0.11500996	0.11500996	0.11500996	0.11500996	0.11500996	0.11500996	0.11500996	0.11500996	0.11500996	0.11500996	0.11500996	0.11500996	0.11500996	0.11500996	0.11500996	0.11500996	0.11500996	0.11500996	0.11500996	0.11500996	0.11500996	0.11500996	0.11500996	0.11500996	0.11500996	0.11500996	0.11500996	0.11500996	0.11500996	0.11500996	0.11500996	0.11500996	0.11500996
684.mp3	0.082527146	0.082527146	0.082527146	0.082527146	0.082527146	0.082527146	0.082527146	0.082527146	0.082527146	0.082527146	0.082527146	0.082527146	0.082527146	0.082527146	0.082527146	0.082527146	0.082527146	0.082527146	0.082527146	0.082527146	0.082527146	0.082527146	0.082527146	0.082527146	0.082527146	0.082527146	0.082527146	0.082527146	0.082527146	0.082527146	0.082527146	0.082527146	0.082527146	0.082527146	0.082527146	0.082527146	0.082527146	0.082527146	0.082527146	0.082527146	0.082527146	0.082527146	0.082527146	0.082527146	0.082527146	0.082527146	0.082527146	0.082527146	0.082527146
685.mp3	-0.016461488	-0.016461488	-0.016461488	-0.016461488	-0.016461488	-0.016461488	-0.016461488	-0.016461488	-0.016461488	-0.016461488	-0.016461488	-0.016461488	-0.016461488	-0.016461488	-0.016461488	-0.016461488	-0.016461488	-0.016461488	-0.016461488	-0.016461488	-0.016461488	-0.016461488	-0.016461488	-0.016461488	-0.016461488	-0.016461488	-0.016461488	-0.016461488	-0.016461488	-0.016461488	-0.016461488	-0.016461488	-0.016461488	-0.016461488	-0.016461488	-0.016461488	-0.016461488	-0.016461488	-0.016461488	-0.016461488	-0.016461488	-0.016461488	-0.016461488	-0.016461488	-0.016461488	-0.016461488	-0.016461488	-0.016461488	-0.016461488
686.mp3	-0.042047974	-0.042047974	-0.042047974	-0.042047974	-0.042047974	-0.042047974	-0.042047974	-0.042047974	-0.042047974	-0.042047974	-0.042047974	-0.042047974	-0.042047974	-0.042047974	-0.042047974	-0.042047974	-0.042047974	-0.042047974	-0.042047974	-0.042047974	-0.042047974	-0.042047974	-0.042047974	-0.042047974	-0.042047974	-0.042047974	-0.042047974	-0.042047974	-0.042047974	-0.042047974	-0.042047974	-0.042047974	-0.042047974	-0.042047974	-0.042047974	-0.042047974	-0.042047974	-0.042047974	-0.042047974	-0.042047974	-0.042047974	-0.042047974	-0.042047974	-0.042047974	-0.042047974	-0.042047974	-0.042047974	-0.042047974	-0.042047974
687.mp3	-0.06249967	-0.06249967	-0.06249967	-0.06249967	-0.06249967	-0.06249967	-0.06249967	-0.06249967	-0.06249967	-0.06249967	-0.06249967	-0.06249967	-0.06249967	-0.06249967	-0.06249967	-0.06249967	-0.06249967	-0.06249967	-0.06249967	-0.06249967	-0.06249967	-0.06249967	-0.06249967	-0.06249967	-0.06249967	-0.06249967	-0.06249967	-0.06249967	-0.06249967	-0.06249967	-0.06249967	-0.06249967	-0.06249967	-0.06249967	-0.06249967	-0.06249967	-0.06249967	-0.06249967	-0.06249967	-0.06249967	-0.06249967	-0.06249967	-0.06249967	-0.06249967	-0.06249967	-0.06249967	-0.06249967	-0.06249967	-0.06249967
688.mp3	-0.029526543	-0.029526543	-0.029526543	-0.029526543	-0.029526543	-0.029526543	-0.029526543	-0.029526543	-0.029526543	-0.029526543	-0.029526543	-0.029526543	-0.029526543	-0.029526543	-0.029526543	-0.029526543	-0.029526543	-0.029526543	-0.029526543	-0.029526543	-0.029526543	-0.029526543	-0.029526543	-0.029526543	-0.029526543	-0.029526543	-0.029526543	-0.029526543	-0.029526543	-0.029526543	-0.029526543	-0.029526543	-0.029526543	-0.029526543	-0.029526543	-0.029526543	-0.029526543	-0.029526543	-0.029526543	-0.029526543	-0.029526543	-0.029526543	-0.029526543	-0.029526543	-0.029526543	-0.029526543	-0.029526543	-0.029526543	-0.029526543
689.mp3	-0.05513892	-0.05513892	-0.05513892	-0.05513892	-0.05513892	-0.05513892	-0.05513892	-0.05513892	-0.05513892	-0.05513892	-0.05513892	-0.05513892	-0.05513892	-0.05513892	-0.05513892	-0.05513892	-0.05513892	-0.05513892	-0.05513892	-0.05513892	-0.05513892	-0.05513892	-0.05513892	-0.05513892	-0.05513892	-0.05513892	-0.05513892	-0.05513892	-0.05513892	-0.05513892	-0.05513892	-0.05513892	-0.05513892	-0.05513892	-0.05513892	-0.05513892	-0.05513892	-0.05513892	-0.05513892	-0.05513892	-0.05513892	-0.05513892	-0.05513892	-0.05513892	-0.05513892	-0.05513892	-0.05513892	-0.05513892	-0.05513892
690.mp3	0.34026763	0.34026763	0.34026763	0.34026763	0.34026763	0.34026763	0.34026763	0.34026763	0.34026763	0.34026763	0.34026763	0.34026763	0.34026763	0.34026763	0.34026763	0.34026763	0.34026763	0.34026763	0.34026763	0.34026763	0.34026763	0.34026763	0.34026763	0.34026763	0.34026763	0.34026763	0.34026763	0.34026763	0.34026763	0.34026763	0.34026763	0.34026763	0.34026763	0.34026763	0.34026763	0.34026763	0.34026763	0.34026763	0.34026763	0.34026763	0.34026763	0.34026763	0.34026763	0.34026763	0.34026763	0.34026763	0.34026763	0.34026763	0.34026763
691.mp3	0.13163365	0.13163365	0.13163365	0.13163365	0.13163365	0.13163365	0.13163365	0.13163365	0.13163365	0.13163365	0.13163365	0.13163365	0.13163365	0.13163365	0.13163365	0.13163365	0.13163365	0.13163365	0.13163365	0.13163365	0.13163365	0.13163365	0.13163365	0.13163365	0.13163365	0.13163365	0.13163365	0.13163365	0.13163365	0.13163365	0.13163365	0.13163365	0.13163365	0.13163365	0.13163365	0.13163365	0.13163365	0.13163365	0.13163365	0.13163365	0.13163365	0.13163365	0.13163365	0.13163365	0.13163365	0.13163365	0.13163365	0.13163365	0.13163365
692.mp3	0.010152945	0.010152945	0.010152945	0.010152945	0.010152945	0.010152945	0.010152945	0.010152945	0.010152945	0.010152945	0.010152945	0.010152945	0.010152945	0.010152945	0.010152945	0.010152945	0.010152945	0.010152945	0.010152945	0.010152945	0.010152945	0.010152945	0.010152945	0.010152945	0.010152945	0.010152945	0.010152945	0.010152945	0.010152945	0.010152945	0.010152945	0.010152945	0.010152945	0.010152945	0.010152945	0.010152945	0.010152945	0.010152945	0.010152945	0.010152945	0.010152945	0.010152945	0.010152945	0.010152945	0.010152945	0.010152945	0.010152945	0.010152945	0.010152945
693.mp3	0.026837304	0.026837304	0.026837304	0.026837304	0.026837304	0.026837304	0.026837304	0.026837304	0.026837304	0.026837304	0.026837304	0.026837304	0.026837304	0.026837304	0.026837304	0.026837304	0.026837304	0.026837304	0.026837304	0.026837304	0.026837304	0.026837304	0.026837304	0.026837304	0.026837304	0.026837304	0.026837304	0.026837304	0.026837304	0.026837304	0.026837304	0.026837304	0.026837304	0.026837304	0.026837304	0.026837304	0.026837304	0.026837304	0.026837304	0.026837304	0.026837304	0.026837304	0.026837304	0.026837304	0.026837304	0.026837304	0.026837304	0.026837304	0.026837304
695.mp3	-0.06944458	-0.06944458	-0.06944458	-0.06944458	-0.06944458	-0.06944458	-0.06944458	-0.06944458	-0.06944458	-0.06944458	-0.06944458	-0.06944458	-0.06944458	-0.06944458	-0.06944458	-0.06944458	-0.06944458	-0.06944458	-0.06944458	-0.06944458	-0.06944458	-0.06944458	-0.06944458	-0.06944458	-0.06944458	-0.06944458	-0.06944458	-0.06944458	-0.06944458	-0.06944458	-0.06944458	-0.06944458	-0.06944458	-0.06944458	-0.06944458	-0.06944458	-0.06944458	-0.06944458	-0.06944458	-0.06944458	-0.06944458	-0.06944458	-0.06944458	-0.06944458	-0.06944458	-0.06944458	-0.06944458	-0.06944458	-0.06944458
696.mp3	0.03324548	0.03324548	0.03324548	0.03324548	0.03324548	0.03324548	0.03324548	0.03324548	0.03324548	0.03324548	0.03324548	0.03324548	0.03324548	0.03324548	0.03324548	0.03324548	0.03324548	0.03324548	0.03324548	0.03324548	0.03324548	0.03324548	0.03324548	0.03324548	0.03324548	0.03324548	0.03324548	0.03324548	0.03324548	0.03324548	0.03324548	0.03324548	0.03324548	0.03324548	0.03324548	0.03324548	0.03324548	0.03324548	0.03324548	0.03324548	0.03324548	0.03324548	0.03324548	0.03324548	0.03324548	0.03324548	0.03324548	0.03324548	0.03324548
697.mp3	0.028886475	0.028886475	0.028886475	0.028886475	0.028886475	0.028886475	0.028886475	0.028886475	0.028886475	0.028886475	0.028886475	0.028886475	0.028886475	0.028886475	0.028886475	0.028886475	0.028886475	0.028886475	0.028886475	0.028886475	0.028886475	0.028886475	0.028886475	0.028886475	0.028886475	0.028886475	0.028886475	0.028886475	0.028886475	0.028886475	0.028886475	0.028886475	0.028886475	0.028886475	0.028886475	0.028886475	0.028886475	0.028886475	0.028886475	0.028886475	0.028886475	0.028886475	0.028886475	0.028886475	0.028886475	0.028886475	0.028886475	0.028886475	0.028886475
698.mp3	0.06343918	0.06343918	0.06343918	0.06343918	0.06343918	0.06343918	0.06343918	0.06343918	0.06343918	0.06343918	0.06343918	0.06343918	0.06343918	0.06343918	0.06343918	0.06343918	0.06343918	0.06343918	0.06343918	0.06343918	0.06343918	0.06343918	0.06343918	0.06343918	0.06343918	0.06343918	0.06343918	0.06343918	0.06343918	0.06343918	0.06343918	0.06343918	0.06343918	0.06343918	0.06343918	0.06343918	0.06343918	0.06343918	0.06343918	0.06343918	0.06343918	0.06343918	0.06343918	0.06343918	0.06343918	0.06343918	0.06343918	0.06343918	0.06343918
699.mp3	0.004645448	0.004645448	0.004645448	0.004645448	0.004645448	0.004645448	0.004645448	0.004645448	0.004645448	0.004645448	0.004645448	0.004645448	0.004645448	0.004645448	0.004645448	0.004645448	0.004645448	0.004645448	0.004645448	0.004645448	0.004645448	0.004645448	0.004645448	0.004645448	0.004645448	0.004645448	0.004645448	0.004645448	0.004645448	0.004645448	0.004645448	0.004645448	0.004645448	0.004645448	0.004645448	0.004645448	0.004645448	0.004645448	0.004645448	0.004645448	0.004645448	0.004645448	0.004645448	0.004645448	0.004645448	0.004645448	0.004645448	0.004645448	0.004645448
700.mp3	0.035543088	0.035543088	0.035543088	0.035543088	0.035543088	0.035543088	0.035543088	0.035543088	0.035543088	0.035543088	0.035543088	0.035543088	0.035543088	0.035543088	0.035543088	0.035543088	0.035543088	0.035543088	0.035543088	0.035543088	0.035543088	0.035543088	0.035543088	0.035543088	0.035543088	0.035543088	0.035543088	0.035543088	0.035543088	0.035543088	0.035543088	0.035543088	0.035543088	0.035543088	0.035543088	0.035543088	0.035543088	0.035543088	0.035543088	0.035543088	0.035543088	0.035543088	0.035543088	0.035543088	0.035543088	0.035543088	0.035543088	0.035543088	0.035543088
702.mp3	0.22184788	0.22184788	0.22184788	0.22184788	0.22184788	0.22184788	0.22184788	0.22184788	0.22184788	0.22184788	0.22184788	0.22184788	0.22184788	0.22184788	0.22184788	0.22184788	0.22184788	0.22184788	0.22184788	0.22184788	0.22184788	0.22184788	0.22184788	0.22184788	0.22184788	0.22184788	0.22184788	0.22184788	0.22184788	0.22184788	0.22184788	0.22184788	0.22184788	0.22184788	0.22184788	0.22184788	0.22184788	0.22184788	0.22184788	0.22184788	0.22184788	0.22184788	0.22184788	0.22184788	0.22184788	0.22184788	0.22184788	0.22184788	0.22184788
703.mp3	0.052027404	0.052027404	0.052027404	0.052027404	0.052027404	0.052027404	0.052027404	0.052027404	0.052027404	0.052027404	0.052027404	0.052027404	0.052027404	0.052027404	0.052027404	0.052027404	0.052027404	0.052027404	0.052027404	0.052027404	0.052027404	0.052027404	0.052027404	0.052027404	0.052027404	0.052027404	0.052027404	0.052027404	0.052027404	0.052027404	0.052027404	0.052027404	0.052027404	0.052027404	0.052027404	0.052027404	0.052027404	0.052027404	0.052027404	0.052027404	0.052027404	0.052027404	0.052027404	0.052027404	0.052027404	0.052027404	0.052027404	0.052027404	0.052027404
704.mp3	0.23740207	0.23740207	0.23740207	0.23740207	0.23740207	0.23740207	0.23740207	0.23740207	0.23740207	0.23740207	0.23740207	0.23740207	0.23740207	0.23740207	0.23740207	0.23740207	0.23740207	0.23740207	0.23740207	0.23740207	0.23740207	0.23740207	0.23740207	0.23740207	0.23740207	0.23740207	0.23740207	0.23740207	0.23740207	0.23740207	0.23740207	0.23740207	0.23740207	0.23740207	0.23740207	0.23740207	0.23740207	0.23740207	0.23740207	0.23740207	0.23740207	0.23740207	0.23740207	0.23740207	0.23740207	0.23740207	0.23740207	0.23740207	0.23740207
706.mp3	0.08277342	0.08277342	0.08277342	0.08277342	0.08277342	0.08277342	0.08277342	0.08277342	0.08277342	0.08277342	0.08277342	0.08277342	0.08277342	0.08277342	0.08277342	0.08277342	0.08277342	0.08277342	0.08277342	0.08277342	0.08277342	0.08277342	0.08277342	0.08277342	0.08277342	0.08277342	0.08277342	0.08277342	0.08277342	0.08277342	0.08277342	0.08277342	0.08277342	0.08277342	0.08277342	0.08277342	0.08277342	0.08277342	0.08277342	0.08277342	0.08277342	0.08277342	0.08277342	0.08277342	0.08277342	0.08277342	0.08277342	0.08277342	0.08277342
707.mp3	-0.2525532	-0.2525532	-0.2525532	-0.2525532	-0.2525532	-0.2525532	-0.2525532	-0.2525532	-0.2525532	-0.2525532	-0.2525532	-0.2525532	-0.2525532	-0.2525532	-0.2525532	-0.2525532	-0.2525532	-0.2525532	-0.2525532	-0.2525532	-0.2525532	-0.2525532	-0.2525532	-0.2525532	-0.2525532	-0.2525532	-0.2525532	-0.2525532	-0.2525532	-0.2525532	-0.2525532	-0.2525532	-0.2525532	-0.2525532	-0.2525532	-0.2525532	-0.2525532	-0.2525532	-0.2525532	-0.2525532	-0.2525532	-0.2525532	-0.2525532	-0.2525532	-0.2525532	-0.2525532	-0.2525532	-0.2525532	-0.2525532
708.mp3	0.19514123	0.19514123	0.19514123	0.19514123	0.19514123	0.19514123	0.19514123	0.19514123	0.19514123	0.19514123	0.19514123	0.19514123	0.19514123	0.19514123	0.19514123	0.19514123	0.19514123	0.19514123	0.19514123	0.19514123	0.19514123	0.19514123	0.19514123	0.19514123	0.19514123	0.19514123	0.19514123	0.19514123	0.19514123	0.19514123	0.19514123	0.19514123	0.19514123	0.19514123	0.19514123	0.19514123	0.19514123	0.19514123	0.19514123	0.19514123	0.19514123	0.19514123	0.19514123	0.19514123	0.19514123	0.19514123	0.19514123	0.19514123	0.19514123
709.mp3	0.16828634	0.16828634	0.16828634	0.16828634	0.16828634	0.16828634	0.16828634	0.16828634	0.16828634	0.16828634	0.16828634	0.16828634	0.16828634	0.16828634	0.16828634	0.16828634	0.16828634	0.16828634	0.16828634	0.16828634	0.16828634	0.16828634	0.16828634	0.16828634	0.16828634	0.16828634	0.16828634	0.16828634	0.16828634	0.16828634	0.16828634	0.16828634	0.16828634	0.16828634	0.16828634	0.16828634	0.16828634	0.16828634	0.16828634	0.16828634	0.16828634	0.16828634	0.16828634	0.16828634	0.16828634	0.16828634	0.16828634	0.16828634	0.16828634
710.mp3	0.060833167	0.060833167	0.060833167	0.060833167	0.060833167	0.060833167	0.060833167	0.060833167	0.060833167	0.060833167	0.060833167	0.060833167	0.060833167	0.060833167	0.060833167	0.060833167	0.060833167	0.060833167	0.060833167	0.060833167	0.060833167	0.060833167	0.060833167	0.060833167	0.060833167	0.060833167	0.060833167	0.060833167	0.060833167	0.060833167	0.060833167	0.060833167	0.060833167	0.060833167	0.060833167	0.060833167	0.060833167	0.060833167	0.060833167	0.060833167	0.060833167	0.060833167	0.060833167	0.060833167	0.060833167	0.060833167	0.060833167	0.060833167	0.060833167
711.mp3	0.012550607	0.012550607	0.012550607	0.012550607	0.012550607	0.012550607	0.012550607	0.012550607	0.012550607	0.012550607	0.012550607	0.012550607	0.012550607	0.012550607	0.012550607	0.012550607	0.012550607	0.012550607	0.012550607	0.012550607	0.012550607	0.012550607	0.012550607	0.012550607	0.012550607	0.012550607	0.012550607	0.012550607	0.012550607	0.012550607	0.012550607	0.012550607	0.012550607	0.012550607	0.012550607	0.012550607	0.012550607	0.012550607	0.012550607	0.012550607	0.012550607	0.012550607	0.012550607	0.012550607	0.012550607	0.012550607	0.012550607	0.012550607	0.012550607
712.mp3	0.13208728	0.13208728	0.13208728	0.13208728	0.13208728	0.13208728	0.13208728	0.13208728	0.13208728	0.13208728	0.13208728	0.13208728	0.13208728	0.13208728	0.13208728	0.13208728	0.13208728	0.13208728	0.13208728	0.13208728	0.13208728	0.13208728	0.13208728	0.13208728	0.13208728	0.13208728	0.13208728	0.13208728	0.13208728	0.13208728	0.13208728	0.13208728	0.13208728	0.13208728	0.13208728	0.13208728	0.13208728	0.13208728	0.13208728	0.13208728	0.13208728	0.13208728	0.13208728	0.13208728	0.13208728	0.13208728	0.13208728	0.13208728	0.13208728
713.mp3	0.15696305	0.15696305	0.15696305	0.15696305	0.15696305	0.15696305	0.15696305	0.15696305	0.15696305	0.15696305	0.15696305	0.15696305	0.15696305	0.15696305	0.15696305	0.15696305	0.15696305	0.15696305	0.15696305	0.15696305	0.15696305	0.15696305	0.15696305	0.15696305	0.15696305	0.15696305	0.15696305	0.15696305	0.15696305	0.15696305	0.15696305	0.15696305	0.15696305	0.15696305	0.15696305	0.15696305	0.15696305	0.15696305	0.15696305	0.15696305	0.15696305	0.15696305	0.15696305	0.15696305	0.15696305	0.15696305	0.15696305	0.15696305	0.15696305
714.mp3	0.17028908	0.17028908	0.17028908	0.17028908	0.17028908	0.17028908	0.17028908	0.17028908	0.17028908	0.17028908	0.17028908	0.17028908	0.17028908	0.17028908	0.17028908	0.17028908	0.17028908	0.17028908	0.17028908	0.17028908	0.17028908	0.17028908	0.17028908	0.17028908	0.17028908	0.17028908	0.17028908	0.17028908	0.17028908	0.17028908	0.17028908	0.17028908	0.17028908	0.17028908	0.17028908	0.17028908	0.17028908	0.17028908	0.17028908	0.17028908	0.17028908	0.17028908	0.17028908	0.17028908	0.17028908	0.17028908	0.17028908	0.17028908	0.17028908
715.mp3	0.19872467	0.19872467	0.19872467	0.19872467	0.19872467	0.19872467	0.19872467	0.19872467	0.19872467	0.19872467	0.19872467	0.19872467	0.19872467	0.19872467	0.19872467	0.19872467	0.19872467	0.19872467	0.19872467	0.19872467	0.19872467	0.19872467	0.19872467	0.19872467	0.19872467	0.19872467	0.19872467	0.19872467	0.19872467	0.19872467	0.19872467	0.19872467	0.19872467	0.19872467	0.19872467	0.19872467	0.19872467	0.19872467	0.19872467	0.19872467	0.19872467	0.19872467	0.19872467	0.19872467	0.19872467	0.19872467	0.19872467	0.19872467	0.19872467
717.mp3	0.035328787	0.035328787	0.035328787	0.035328787	0.035328787	0.035328787	0.035328787	0.035328787	0.035328787	0.035328787	0.035328787	0.035328787	0.035328787	0.035328787	0.035328787	0.035328787	0.035328787	0.035328787	0.035328787	0.035328787	0.035328787	0.035328787	0.035328787	0.035328787	0.035328787	0.035328787	0.035328787	0.035328787	0.035328787	0.035328787	0.035328787	0.035328787	0.035328787	0.035328787	0.035328787	0.035328787	0.035328787	0.035328787	0.035328787	0.035328787	0.035328787	0.035328787	0.035328787	0.035328787	0.035328787	0.035328787	0.035328787	0.035328787	0.035328787
718.mp3	0.12713297	0.12713297	0.12713297	0.12713297	0.12713297	0.12713297	0.12713297	0.12713297	0.12713297	0.12713297	0.12713297	0.12713297	0.12713297	0.12713297	0.12713297	0.12713297	0.12713297	0.12713297	0.12713297	0.12713297	0.12713297	0.12713297	0.12713297	0.12713297	0.12713297	0.12713297	0.12713297	0.12713297	0.12713297	0.12713297	0.12713297	0.12713297	0.12713297	0.12713297	0.12713297	0.12713297	0.12713297	0.12713297	0.12713297	0.12713297	0.12713297	0.12713297	0.12713297	0.12713297	0.12713297	0.12713297	0.12713297	0.12713297	0.12713297
719.mp3	0.09392731	0.09392731	0.09392731	0.09392731	0.09392731	0.09392731	0.09392731	0.09392731	0.09392731	0.09392731	0.09392731	0.09392731	0.09392731	0.09392731	0.09392731	0.09392731	0.09392731	0.09392731	0.09392731	0.09392731	0.09392731	0.09392731	0.09392731	0.09392731	0.09392731	0.09392731	0.09392731	0.09392731	0.09392731	0.09392731	0.09392731	0.09392731	0.09392731	0.09392731	0.09392731	0.09392731	0.09392731	0.09392731	0.09392731	0.09392731	0.09392731	0.09392731	0.09392731	0.09392731	0.09392731	0.09392731	0.09392731	0.09392731	0.09392731
721.mp3	0.0158232	0.0158232	0.0158232	0.0158232	0.0158232	0.0158232	0.0158232	0.0158232	0.0158232	0.0158232	0.0158232	0.0158232	0.0158232	0.0158232	0.0158232	0.0158232	0.0158232	0.0158232	0.0158232	0.0158232	0.0158232	0.0158232	0.0158232	0.0158232	0.0158232	0.0158232	0.0158232	0.0158232	0.0158232	0.0158232	0.0158232	0.0158232	0.0158232	0.0158232	0.0158232	0.0158232	0.0158232	0.0158232	0.0158232	0.0158232	0.0158232	0.0158232	0.0158232	0.0158232	0.0158232	0.0158232	0.0158232	0.0158232	0.0158232
722.mp3	0.13992551	0.13992551	0.13992551	0.13992551	0.13992551	0.13992551	0.13992551	0.13992551	0.13992551	0.13992551	0.13992551	0.13992551	0.13992551	0.13992551	0.13992551	0.13992551	0.13992551	0.13992551	0.13992551	0.13992551	0.13992551	0.13992551	0.13992551	0.13992551	0.13992551	0.13992551	0.13992551	0.13992551	0.13992551	0.13992551	0.13992551	0.13992551	0.13992551	0.13992551	0.13992551	0.13992551	0.13992551	0.13992551	0.13992551	0.13992551	0.13992551	0.13992551	0.13992551	0.13992551	0.13992551	0.13992551	0.13992551	0.13992551	0.13992551
723.mp3	0.16768466	0.16768466	0.16768466	0.16768466	0.16768466	0.16768466	0.16768466	0.16768466	0.16768466	0.16768466	0.16768466	0.16768466	0.16768466	0.16768466	0.16768466	0.16768466	0.16768466	0.16768466	0.16768466	0.16768466	0.16768466	0.16768466	0.16768466	0.16768466	0.16768466	0.16768466	0.16768466	0.16768466	0.16768466	0.16768466	0.16768466	0.16768466	0.16768466	0.16768466	0.16768466	0.16768466	0.16768466	0.16768466	0.16768466	0.16768466	0.16768466	0.16768466	0.16768466	0.16768466	0.16768466	0.16768466	0.16768466	0.16768466	0.16768466
724.mp3	0.08692363	0.08692363	0.08692363	0.08692363	0.08692363	0.08692363	0.08692363	0.08692363	0.08692363	0.08692363	0.08692363	0.08692363	0.08692363	0.08692363	0.08692363	0.08692363	0.08692363	0.08692363	0.08692363	0.08692363	0.08692363	0.08692363	0.08692363	0.08692363	0.08692363	0.08692363	0.08692363	0.08692363	0.08692363	0.08692363	0.08692363	0.08692363	0.08692363	0.08692363	0.08692363	0.08692363	0.08692363	0.08692363	0.08692363	0.08692363	0.08692363	0.08692363	0.08692363	0.08692363	0.08692363	0.08692363	0.08692363	0.08692363	0.08692363
725.mp3	0.06830298	0.06830298	0.06830298	0.06830298	0.06830298	0.06830298	0.06830298	0.06830298	0.06830298	0.06830298	0.06830298	0.06830298	0.06830298	0.06830298	0.06830298	0.06830298	0.06830298	0.06830298	0.06830298	0.06830298	0.06830298	0.06830298	0.06830298	0.06830298	0.06830298	0.06830298	0.06830298	0.06830298	0.06830298	0.06830298	0.06830298	0.06830298	0.06830298	0.06830298	0.06830298	0.06830298	0.06830298	0.06830298	0.06830298	0.06830298	0.06830298	0.06830298	0.06830298	0.06830298	0.06830298	0.06830298	0.06830298	0.06830298	0.06830298
726.mp3	0.34917325	0.34917325	0.34917325	0.34917325	0.34917325	0.34917325	0.34917325	0.34917325	0.34917325	0.34917325	0.34917325	0.34917325	0.34917325	0.34917325	0.34917325	0.34917325	0.34917325	0.34917325	0.34917325	0.34917325	0.34917325	0.34917325	0.34917325	0.34917325	0.34917325	0.34917325	0.34917325	0.34917325	0.34917325	0.34917325	0.34917325	0.34917325	0.34917325	0.34917325	0.34917325	0.34917325	0.34917325	0.34917325	0.34917325	0.34917325	0.34917325	0.34917325	0.34917325	0.34917325	0.34917325	0.34917325	0.34917325	0.34917325	0.34917325
727.mp3	0.19505599	0.19505599	0.19505599	0.19505599	0.19505599	0.19505599	0.19505599	0.19505599	0.19505599	0.19505599	0.19505599	0.19505599	0.19505599	0.19505599	0.19505599	0.19505599	0.19505599	0.19505599	0.19505599	0.19505599	0.19505599	0.19505599	0.19505599	0.19505599	0.19505599	0.19505599	0.19505599	0.19505599	0.19505599	0.19505599	0.19505599	0.19505599	0.19505599	0.19505599	0.19505599	0.19505599	0.19505599	0.19505599	0.19505599	0.19505599	0.19505599	0.19505599	0.19505599	0.19505599	0.19505599	0.19505599	0.19505599	0.19505599	0.19505599
728.mp3	0.09920308	0.09920308	0.09920308	0.09920308	0.09920308	0.09920308	0.09920308	0.09920308	0.09920308	0.09920308	0.09920308	0.09920308	0.09920308	0.09920308	0.09920308	0.09920308	0.09920308	0.09920308	0.09920308	0.09920308	0.09920308	0.09920308	0.09920308	0.09920308	0.09920308	0.09920308	0.09920308	0.09920308	0.09920308	0.09920308	0.09920308	0.09920308	0.09920308	0.09920308	0.09920308	0.09920308	0.09920308	0.09920308	0.09920308	0.09920308	0.09920308	0.09920308	0.09920308	0.09920308	0.09920308	0.09920308	0.09920308	0.09920308	0.09920308
729.mp3	0.042974826	0.042974826	0.042974826	0.042974826	0.042974826	0.042974826	0.042974826	0.042974826	0.042974826	0.042974826	0.042974826	0.042974826	0.042974826	0.042974826	0.042974826	0.042974826	0.042974826	0.042974826	0.042974826	0.042974826	0.042974826	0.042974826	0.042974826	0.042974826	0.042974826	0.042974826	0.042974826	0.042974826	0.042974826	0.042974826	0.042974826	0.042974826	0.042974826	0.042974826	0.042974826	0.042974826	0.042974826	0.042974826	0.042974826	0.042974826	0.042974826	0.042974826	0.042974826	0.042974826	0.042974826	0.042974826	0.042974826	0.042974826	0.042974826
730.mp3	-0.040347945	-0.040347945	-0.040347945	-0.040347945	-0.040347945	-0.040347945	-0.040347945	-0.040347945	-0.040347945	-0.040347945	-0.040347945	-0.040347945	-0.040347945	-0.040347945	-0.040347945	-0.040347945	-0.040347945	-0.040347945	-0.040347945	-0.040347945	-0.040347945	-0.040347945	-0.040347945	-0.040347945	-0.040347945	-0.040347945	-0.040347945	-0.040347945	-0.040347945	-0.040347945	-0.040347945	-0.040347945	-0.040347945	-0.040347945	-0.040347945	-0.040347945	-0.040347945	-0.040347945	-0.040347945	-0.040347945	-0.040347945	-0.040347945	-0.040347945	-0.040347945	-0.040347945	-0.040347945	-0.040347945	-0.040347945	-0.040347945
731.mp3	0.06541699	0.06541699	0.06541699	0.06541699	0.06541699	0.06541699	0.06541699	0.06541699	0.06541699	0.06541699	0.06541699	0.06541699	0.06541699	0.06541699	0.06541699	0.06541699	0.06541699	0.06541699	0.06541699	0.06541699	0.06541699	0.06541699	0.06541699	0.06541699	0.06541699	0.06541699	0.06541699	0.06541699	0.06541699	0.06541699	0.06541699	0.06541699	0.06541699	0.06541699	0.06541699	0.06541699	0.06541699	0.06541699	0.06541699	0.06541699	0.06541699	0.06541699	0.06541699	0.06541699	0.06541699	0.06541699	0.06541699	0.06541699	0.06541699
732.mp3	0.11592592	0.11592592	0.11592592	0.11592592	0.11592592	0.11592592	0.11592592	0.11592592	0.11592592	0.11592592	0.11592592	0.11592592	0.11592592	0.11592592	0.11592592	0.11592592	0.11592592	0.11592592	0.11592592	0.11592592	0.11592592	0.11592592	0.11592592	0.11592592	0.11592592	0.11592592	0.11592592	0.11592592	0.11592592	0.11592592	0.11592592	0.11592592	0.11592592	0.11592592	0.11592592	0.11592592	0.11592592	0.11592592	0.11592592	0.11592592	0.11592592	0.11592592	0.11592592	0.11592592	0.11592592	0.11592592	0.11592592	0.11592592	0.11592592
733.mp3	0.069302246	0.069302246	0.069302246	0.069302246	0.069302246	0.069302246	0.069302246	0.069302246	0.069302246	0.069302246	0.069302246	0.069302246	0.069302246	0.069302246	0.069302246	0.069302246	0.069302246	0.069302246	0.069302246	0.069302246	0.069302246	0.069302246	0.069302246	0.069302246	0.069302246	0.069302246	0.069302246	0.069302246	0.069302246	0.069302246	0.069302246	0.069302246	0.069302246	0.069302246	0.069302246	0.069302246	0.069302246	0.069302246	0.069302246	0.069302246	0.069302246	0.069302246	0.069302246	0.069302246	0.069302246	0.069302246	0.069302246	0.069302246	0.069302246
734.mp3	0.02292316	0.02292316	0.02292316	0.02292316	0.02292316	0.02292316	0.02292316	0.02292316	0.02292316	0.02292316	0.02292316	0.02292316	0.02292316	0.02292316	0.02292316	0.02292316	0.02292316	0.02292316	0.02292316	0.02292316	0.02292316	0.02292316	0.02292316	0.02292316	0.02292316	0.02292316	0.02292316	0.02292316	0.02292316	0.02292316	0.02292316	0.02292316	0.02292316	0.02292316	0.02292316	0.02292316	0.02292316	0.02292316	0.02292316	0.02292316	0.02292316	0.02292316	0.02292316	0.02292316	0.02292316	0.02292316	0.02292316	0.02292316	0.02292316
735.mp3	0.04452501	0.04452501	0.04452501	0.04452501	0.04452501	0.04452501	0.04452501	0.04452501	0.04452501	0.04452501	0.04452501	0.04452501	0.04452501	0.04452501	0.04452501	0.04452501	0.04452501	0.04452501	0.04452501	0.04452501	0.04452501	0.04452501	0.04452501	0.04452501	0.04452501	0.04452501	0.04452501	0.04452501	0.04452501	0.04452501	0.04452501	0.04452501	0.04452501	0.04452501	0.04452501	0.04452501	0.04452501	0.04452501	0.04452501	0.04452501	0.04452501	0.04452501	0.04452501	0.04452501	0.04452501	0.04452501	0.04452501	0.04452501	0.04452501
736.mp3	-0.16472805	-0.16472805	-0.16472805	-0.16472805	-0.16472805	-0.16472805	-0.16472805	-0.16472805	-0.16472805	-0.16472805	-0.16472805	-0.16472805	-0.16472805	-0.16472805	-0.16472805	-0.16472805	-0.16472805	-0.16472805	-0.16472805	-0.16472805	-0.16472805	-0.16472805	-0.16472805	-0.16472805	-0.16472805	-0.16472805	-0.16472805	-0.16472805	-0.16472805	-0.16472805	-0.16472805	-0.16472805	-0.16472805	-0.16472805	-0.16472805	-0.16472805	-0.16472805	-0.16472805	-0.16472805	-0.16472805	-0.16472805	-0.16472805	-0.16472805	-0.16472805	-0.16472805	-0.16472805	-0.16472805	-0.16472805	-0.16472805
737.mp3	0.05375812	0.05375812	0.05375812	0.05375812	0.05375812	0.05375812	0.05375812	0.05375812	0.05375812	0.05375812	0.05375812	0.05375812	0.05375812	0.05375812	0.05375812	0.05375812	0.05375812	0.05375812	0.05375812	0.05375812	0.05375812	0.05375812	0.05375812	0.05375812	0.05375812	0.05375812	0.05375812	0.05375812	0.05375812	0.05375812	0.05375812	0.05375812	0.05375812	0.05375812	0.05375812	0.05375812	0.05375812	0.05375812	0.05375812	0.05375812	0.05375812	0.05375812	0.05375812	0.05375812	0.05375812	0.05375812	0.05375812	0.05375812	0.05375812
738.mp3	-0.06326464	-0.06326464	-0.06326464	-0.06326464	-0.06326464	-0.06326464	-0.06326464	-0.06326464	-0.06326464	-0.06326464	-0.06326464	-0.06326464	-0.06326464	-0.06326464	-0.06326464	-0.06326464	-0.06326464	-0.06326464	-0.06326464	-0.06326464	-0.06326464	-0.06326464	-0.06326464	-0.06326464	-0.06326464	-0.06326464	-0.06326464	-0.06326464	-0.06326464	-0.06326464	-0.06326464	-0.06326464	-0.06326464	-0.06326464	-0.06326464	-0.06326464	-0.06326464	-0.06326464	-0.06326464	-0.06326464	-0.06326464	-0.06326464	-0.06326464	-0.06326464	-0.06326464	-0.06326464	-0.06326464	-0.06326464	-0.06326464
739.mp3	0.011983134	0.011983134	0.011983134	0.011983134	0.011983134	0.011983134	0.011983134	0.011983134	0.011983134	0.011983134	0.011983134	0.011983134	0.011983134	0.011983134	0.011983134	0.011983134	0.011983134	0.011983134	0.011983134	0.011983134	0.011983134	0.011983134	0.011983134	0.011983134	0.011983134	0.011983134	0.011983134	0.011983134	0.011983134	0.011983134	0.011983134	0.011983134	0.011983134	0.011983134	0.011983134	0.011983134	0.011983134	0.011983134	0.011983134	0.011983134	0.011983134	0.011983134	0.011983134	0.011983134	0.011983134	0.011983134	0.011983134	0.011983134	0.011983134
740.mp3	0.35203788	0.35203788	0.35203788	0.35203788	0.35203788	0.35203788	0.35203788	0.35203788	0.35203788	0.35203788	0.35203788	0.35203788	0.35203788	0.35203788	0.35203788	0.35203788	0.35203788	0.35203788	0.35203788	0.35203788	0.35203788	0.35203788	0.35203788	0.35203788	0.35203788	0.35203788	0.35203788	0.35203788	0.35203788	0.35203788	0.35203788	0.35203788	0.35203788	0.35203788	0.35203788	0.35203788	0.35203788	0.35203788	0.35203788	0.35203788	0.35203788	0.35203788	0.35203788	0.35203788	0.35203788	0.35203788	0.35203788	0.35203788	0.35203788
741.mp3	0.13057251	0.13057251	0.13057251	0.13057251	0.13057251	0.13057251	0.13057251	0.13057251	0.13057251	0.13057251	0.13057251	0.13057251	0.13057251	0.13057251	0.13057251	0.13057251	0.13057251	0.13057251	0.13057251	0.13057251	0.13057251	0.13057251	0.13057251	0.13057251	0.13057251	0.13057251	0.13057251	0.13057251	0.13057251	0.13057251	0.13057251	0.13057251	0.13057251	0.13057251	0.13057251	0.13057251	0.13057251	0.13057251	0.13057251	0.13057251	0.13057251	0.13057251	0.13057251	0.13057251	0.13057251	0.13057251	0.13057251	0.13057251	0.13057251
742.mp3	0.15702388	0.15702388	0.15702388	0.15702388	0.15702388	0.15702388	0.15702388	0.15702388	0.15702388	0.15702388	0.15702388	0.15702388	0.15702388	0.15702388	0.15702388	0.15702388	0.15702388	0.15702388	0.15702388	0.15702388	0.15702388	0.15702388	0.15702388	0.15702388	0.15702388	0.15702388	0.15702388	0.15702388	0.15702388	0.15702388	0.15702388	0.15702388	0.15702388	0.15702388	0.15702388	0.15702388	0.15702388	0.15702388	0.15702388	0.15702388	0.15702388	0.15702388	0.15702388	0.15702388	0.15702388	0.15702388	0.15702388	0.15702388	0.15702388
743.mp3	0.044531573	0.044531573	0.044531573	0.044531573	0.044531573	0.044531573	0.044531573	0.044531573	0.044531573	0.044531573	0.044531573	0.044531573	0.044531573	0.044531573	0.044531573	0.044531573	0.044531573	0.044531573	0.044531573	0.044531573	0.044531573	0.044531573	0.044531573	0.044531573	0.044531573	0.044531573	0.044531573	0.044531573	0.044531573	0.044531573	0.044531573	0.044531573	0.044531573	0.044531573	0.044531573	0.044531573	0.044531573	0.044531573	0.044531573	0.044531573	0.044531573	0.044531573	0.044531573	0.044531573	0.044531573	0.044531573	0.044531573	0.044531573	0.044531573
744.mp3	-0.08913764	-0.08913764	-0.08913764	-0.08913764	-0.08913764	-0.08913764	-0.08913764	-0.08913764	-0.08913764	-0.08913764	-0.08913764	-0.08913764	-0.08913764	-0.08913764	-0.08913764	-0.08913764	-0.08913764	-0.08913764	-0.08913764	-0.08913764	-0.08913764	-0.08913764	-0.08913764	-0.08913764	-0.08913764	-0.08913764	-0.08913764	-0.08913764	-0.08913764	-0.08913764	-0.08913764	-0.08913764	-0.08913764	-0.08913764	-0.08913764	-0.08913764	-0.08913764	-0.08913764	-0.08913764	-0.08913764	-0.08913764	-0.08913764	-0.08913764	-0.08913764	-0.08913764	-0.08913764	-0.08913764	-0.08913764	-0.08913764
745.mp3	0.07030347	0.07030347	0.07030347	0.07030347	0.07030347	0.07030347	0.07030347	0.07030347	0.07030347	0.07030347	0.07030347	0.07030347	0.07030347	0.07030347	0.07030347	0.07030347	0.07030347	0.07030347	0.07030347	0.07030347	0.07030347	0.07030347	0.07030347	0.07030347	0.07030347	0.07030347	0.07030347	0.07030347	0.07030347	0.07030347	0.07030347	0.07030347	0.07030347	0.07030347	0.07030347	0.07030347	0.07030347	0.07030347	0.07030347	0.07030347	0.07030347	0.07030347	0.07030347	0.07030347	0.07030347	0.07030347	0.07030347	0.07030347	0.07030347
746.mp3	0.08027603	0.08027603	0.08027603	0.08027603	0.08027603	0.08027603	0.08027603	0.08027603	0.08027603	0.08027603	0.08027603	0.08027603	0.08027603	0.08027603	0.08027603	0.08027603	0.08027603	0.08027603	0.08027603	0.08027603	0.08027603	0.08027603	0.08027603	0.08027603	0.08027603	0.08027603	0.08027603	0.08027603	0.08027603	0.08027603	0.08027603	0.08027603	0.08027603	0.08027603	0.08027603	0.08027603	0.08027603	0.08027603	0.08027603	0.08027603	0.08027603	0.08027603	0.08027603	0.08027603	0.08027603	0.08027603	0.08027603	0.08027603	0.08027603
747.mp3	-0.006827865	-0.006827865	-0.006827865	-0.006827865	-0.006827865	-0.006827865	-0.006827865	-0.006827865	-0.006827865	-0.006827865	-0.006827865	-0.006827865	-0.006827865	-0.006827865	-0.006827865	-0.006827865	-0.006827865	-0.006827865	-0.006827865	-0.006827865	-0.006827865	-0.006827865	-0.006827865	-0.006827865	-0.006827865	-0.006827865	-0.006827865	-0.006827865	-0.006827865	-0.006827865	-0.006827865	-0.006827865	-0.006827865	-0.006827865	-0.006827865	-0.006827865	-0.006827865	-0.006827865	-0.006827865	-0.006827865	-0.006827865	-0.006827865	-0.006827865	-0.006827865	-0.006827865	-0.006827865	-0.006827865	-0.006827865	-0.006827865
748.mp3	0.20068523	0.20068523	0.20068523	0.20068523	0.20068523	0.20068523	0.20068523	0.20068523	0.20068523	0.20068523	0.20068523	0.20068523	0.20068523	0.20068523	0.20068523	0.20068523	0.20068523	0.20068523	0.20068523	0.20068523	0.20068523	0.20068523	0.20068523	0.20068523	0.20068523	0.20068523	0.20068523	0.20068523	0.20068523	0.20068523	0.20068523	0.20068523	0.20068523	0.20068523	0.20068523	0.20068523	0.20068523	0.20068523	0.20068523	0.20068523	0.20068523	0.20068523	0.20068523	0.20068523	0.20068523	0.20068523	0.20068523	0.20068523	0.20068523
749.mp3	-0.07446846	-0.07446846	-0.07446846	-0.07446846	-0.07446846	-0.07446846	-0.07446846	-0.07446846	-0.07446846	-0.07446846	-0.07446846	-0.07446846	-0.07446846	-0.07446846	-0.07446846	-0.07446846	-0.07446846	-0.07446846	-0.07446846	-0.07446846	-0.07446846	-0.07446846	-0.07446846	-0.07446846	-0.07446846	-0.07446846	-0.07446846	-0.07446846	-0.07446846	-0.07446846	-0.07446846	-0.07446846	-0.07446846	-0.07446846	-0.07446846	-0.07446846	-0.07446846	-0.07446846	-0.07446846	-0.07446846	-0.07446846	-0.07446846	-0.07446846	-0.07446846	-0.07446846	-0.07446846	-0.07446846	-0.07446846	-0.07446846
750.mp3	0.04343227	0.04343227	0.04343227	0.04343227	0.04343227	0.04343227	0.04343227	0.04343227	0.04343227	0.04343227	0.04343227	0.04343227	0.04343227	0.04343227	0.04343227	0.04343227	0.04343227	0.04343227	0.04343227	0.04343227	0.04343227	0.04343227	0.04343227	0.04343227	0.04343227	0.04343227	0.04343227	0.04343227	0.04343227	0.04343227	0.04343227	0.04343227	0.04343227	0.04343227	0.04343227	0.04343227	0.04343227	0.04343227	0.04343227	0.04343227	0.04343227	0.04343227	0.04343227	0.04343227	0.04343227	0.04343227	0.04343227	0.04343227	0.04343227
756.mp3	0.08395502	0.08395502	0.08395502	0.08395502	0.08395502	0.08395502	0.08395502	0.08395502	0.08395502	0.08395502	0.08395502	0.08395502	0.08395502	0.08395502	0.08395502	0.08395502	0.08395502	0.08395502	0.08395502	0.08395502	0.08395502	0.08395502	0.08395502	0.08395502	0.08395502	0.08395502	0.08395502	0.08395502	0.08395502	0.08395502	0.08395502	0.08395502	0.08395502	0.08395502	0.08395502	0.08395502	0.08395502	0.08395502	0.08395502	0.08395502	0.08395502	0.08395502	0.08395502	0.08395502	0.08395502	0.08395502	0.08395502	0.08395502	0.08395502
757.mp3	0.052140344	0.052140344	0.052140344	0.052140344	0.052140344	0.052140344	0.052140344	0.052140344	0.052140344	0.052140344	0.052140344	0.052140344	0.052140344	0.052140344	0.052140344	0.052140344	0.052140344	0.052140344	0.052140344	0.052140344	0.052140344	0.052140344	0.052140344	0.052140344	0.052140344	0.052140344	0.052140344	0.052140344	0.052140344	0.052140344	0.052140344	0.052140344	0.052140344	0.052140344	0.052140344	0.052140344	0.052140344	0.052140344	0.052140344	0.052140344	0.052140344	0.052140344	0.052140344	0.052140344	0.052140344	0.052140344	0.052140344	0.052140344	0.052140344
758.mp3	0.142056	0.142056	0.142056	0.142056	0.142056	0.142056	0.142056	0.142056	0.142056	0.142056	0.142056	0.142056	0.142056	0.142056	0.142056	0.142056	0.142056	0.142056	0.142056	0.142056	0.142056	0.142056	0.142056	0.142056	0.142056	0.142056	0.142056	0.142056	0.142056	0.142056	0.142056	0.142056	0.142056	0.142056	0.142056	0.142056	0.142056	0.142056	0.142056	0.142056	0.142056	0.142056	0.142056	0.142056	0.142056	0.142056	0.142056	0.142056	0.142056
759.mp3	0.038730655	0.038730655	0.038730655	0.038730655	0.038730655	0.038730655	0.038730655	0.038730655	0.038730655	0.038730655	0.038730655	0.038730655	0.038730655	0.038730655	0.038730655	0.038730655	0.038730655	0.038730655	0.038730655	0.038730655	0.038730655	0.038730655	0.038730655	0.038730655	0.038730655	0.038730655	0.038730655	0.038730655	0.038730655	0.038730655	0.038730655	0.038730655	0.038730655	0.038730655	0.038730655	0.038730655	0.038730655	0.038730655	0.038730655	0.038730655	0.038730655	0.038730655	0.038730655	0.038730655	0.038730655	0.038730655	0.038730655	0.038730655	0.038730655
763.mp3	0.08171122	0.08171122	0.08171122	0.08171122	0.08171122	0.08171122	0.08171122	0.08171122	0.08171122	0.08171122	0.08171122	0.08171122	0.08171122	0.08171122	0.08171122	0.08171122	0.08171122	0.08171122	0.08171122	0.08171122	0.08171122	0.08171122	0.08171122	0.08171122	0.08171122	0.08171122	0.08171122	0.08171122	0.08171122	0.08171122	0.08171122	0.08171122	0.08171122	0.08171122	0.08171122	0.08171122	0.08171122	0.08171122	0.08171122	0.08171122	0.08171122	0.08171122	0.08171122	0.08171122	0.08171122	0.08171122	0.08171122	0.08171122	0.08171122
764.mp3	-0.028276566	-0.028276566	-0.028276566	-0.028276566	-0.028276566	-0.028276566	-0.028276566	-0.028276566	-0.028276566	-0.028276566	-0.028276566	-0.028276566	-0.028276566	-0.028276566	-0.028276566	-0.028276566	-0.028276566	-0.028276566	-0.028276566	-0.028276566	-0.028276566	-0.028276566	-0.028276566	-0.028276566	-0.028276566	-0.028276566	-0.028276566	-0.028276566	-0.028276566	-0.028276566	-0.028276566	-0.028276566	-0.028276566	-0.028276566	-0.028276566	-0.028276566	-0.028276566	-0.028276566	-0.028276566	-0.028276566	-0.028276566	-0.028276566	-0.028276566	-0.028276566	-0.028276566	-0.028276566	-0.028276566	-0.028276566	-0.028276566
767.mp3	0.14635313	0.14635313	0.14635313	0.14635313	0.14635313	0.14635313	0.14635313	0.14635313	0.14635313	0.14635313	0.14635313	0.14635313	0.14635313	0.14635313	0.14635313	0.14635313	0.14635313	0.14635313	0.14635313	0.14635313	0.14635313	0.14635313	0.14635313	0.14635313	0.14635313	0.14635313	0.14635313	0.14635313	0.14635313	0.14635313	0.14635313	0.14635313	0.14635313	0.14635313	0.14635313	0.14635313	0.14635313	0.14635313	0.14635313	0.14635313	0.14635313	0.14635313	0.14635313	0.14635313	0.14635313	0.14635313	0.14635313	0.14635313	0.14635313
769.mp3	0.18309917	0.18309917	0.18309917	0.18309917	0.18309917	0.18309917	0.18309917	0.18309917	0.18309917	0.18309917	0.18309917	0.18309917	0.18309917	0.18309917	0.18309917	0.18309917	0.18309917	0.18309917	0.18309917	0.18309917	0.18309917	0.18309917	0.18309917	0.18309917	0.18309917	0.18309917	0.18309917	0.18309917	0.18309917	0.18309917	0.18309917	0.18309917	0.18309917	0.18309917	0.18309917	0.18309917	0.18309917	0.18309917	0.18309917	0.18309917	0.18309917	0.18309917	0.18309917	0.18309917	0.18309917	0.18309917	0.18309917	0.18309917	0.18309917
773.mp3	0.26345563	0.26345563	0.26345563	0.26345563	0.26345563	0.26345563	0.26345563	0.26345563	0.26345563	0.26345563	0.26345563	0.26345563	0.26345563	0.26345563	0.26345563	0.26345563	0.26345563	0.26345563	0.26345563	0.26345563	0.26345563	0.26345563	0.26345563	0.26345563	0.26345563	0.26345563	0.26345563	0.26345563	0.26345563	0.26345563	0.26345563	0.26345563	0.26345563	0.26345563	0.26345563	0.26345563	0.26345563	0.26345563	0.26345563	0.26345563	0.26345563	0.26345563	0.26345563	0.26345563	0.26345563	0.26345563	0.26345563	0.26345563	0.26345563
775.mp3	-0.025726717	-0.025726717	-0.025726717	-0.025726717	-0.025726717	-0.025726717	-0.025726717	-0.025726717	-0.025726717	-0.025726717	-0.025726717	-0.025726717	-0.025726717	-0.025726717	-0.025726717	-0.025726717	-0.025726717	-0.025726717	-0.025726717	-0.025726717	-0.025726717	-0.025726717	-0.025726717	-0.025726717	-0.025726717	-0.025726717	-0.025726717	-0.025726717	-0.025726717	-0.025726717	-0.025726717	-0.025726717	-0.025726717	-0.025726717	-0.025726717	-0.025726717	-0.025726717	-0.025726717	-0.025726717	-0.025726717	-0.025726717	-0.025726717	-0.025726717	-0.025726717	-0.025726717	-0.025726717	-0.025726717	-0.025726717	-0.025726717
776.mp3	0.06827212	0.06827212	0.06827212	0.06827212	0.06827212	0.06827212	0.06827212	0.06827212	0.06827212	0.06827212	0.06827212	0.06827212	0.06827212	0.06827212	0.06827212	0.06827212	0.06827212	0.06827212	0.06827212	0.06827212	0.06827212	0.06827212	0.06827212	0.06827212	0.06827212	0.06827212	0.06827212	0.06827212	0.06827212	0.06827212	0.06827212	0.06827212	0.06827212	0.06827212	0.06827212	0.06827212	0.06827212	0.06827212	0.06827212	0.06827212	0.06827212	0.06827212	0.06827212	0.06827212	0.06827212	0.06827212	0.06827212	0.06827212	0.06827212
777.mp3	0.12723042	0.12723042	0.12723042	0.12723042	0.12723042	0.12723042	0.12723042	0.12723042	0.12723042	0.12723042	0.12723042	0.12723042	0.12723042	0.12723042	0.12723042	0.12723042	0.12723042	0.12723042	0.12723042	0.12723042	0.12723042	0.12723042	0.12723042	0.12723042	0.12723042	0.12723042	0.12723042	0.12723042	0.12723042	0.12723042	0.12723042	0.12723042	0.12723042	0.12723042	0.12723042	0.12723042	0.12723042	0.12723042	0.12723042	0.12723042	0.12723042	0.12723042	0.12723042	0.12723042	0.12723042	0.12723042	0.12723042	0.12723042	0.12723042
779.mp3	0.13183476	0.13183476	0.13183476	0.13183476	0.13183476	0.13183476	0.13183476	0.13183476	0.13183476	0.13183476	0.13183476	0.13183476	0.13183476	0.13183476	0.13183476	0.13183476	0.13183476	0.13183476	0.13183476	0.13183476	0.13183476	0.13183476	0.13183476	0.13183476	0.13183476	0.13183476	0.13183476	0.13183476	0.13183476	0.13183476	0.13183476	0.13183476	0.13183476	0.13183476	0.13183476	0.13183476	0.13183476	0.13183476	0.13183476	0.13183476	0.13183476	0.13183476	0.13183476	0.13183476	0.13183476	0.13183476	0.13183476	0.13183476	0.13183476
780.mp3	0.33329216	0.33329216	0.33329216	0.33329216	0.33329216	0.33329216	0.33329216	0.33329216	0.33329216	0.33329216	0.33329216	0.33329216	0.33329216	0.33329216	0.33329216	0.33329216	0.33329216	0.33329216	0.33329216	0.33329216	0.33329216	0.33329216	0.33329216	0.33329216	0.33329216	0.33329216	0.33329216	0.33329216	0.33329216	0.33329216	0.33329216	0.33329216	0.33329216	0.33329216	0.33329216	0.33329216	0.33329216	0.33329216	0.33329216	0.33329216	0.33329216	0.33329216	0.33329216	0.33329216	0.33329216	0.33329216	0.33329216	0.33329216	0.33329216
781.mp3	0.05376025	0.05376025	0.05376025	0.05376025	0.05376025	0.05376025	0.05376025	0.05376025	0.05376025	0.05376025	0.05376025	0.05376025	0.05376025	0.05376025	0.05376025	0.05376025	0.05376025	0.05376025	0.05376025	0.05376025	0.05376025	0.05376025	0.05376025	0.05376025	0.05376025	0.05376025	0.05376025	0.05376025	0.05376025	0.05376025	0.05376025	0.05376025	0.05376025	0.05376025	0.05376025	0.05376025	0.05376025	0.05376025	0.05376025	0.05376025	0.05376025	0.05376025	0.05376025	0.05376025	0.05376025	0.05376025	0.05376025	0.05376025	0.05376025
782.mp3	0.20835382	0.20835382	0.20835382	0.20835382	0.20835382	0.20835382	0.20835382	0.20835382	0.20835382	0.20835382	0.20835382	0.20835382	0.20835382	0.20835382	0.20835382	0.20835382	0.20835382	0.20835382	0.20835382	0.20835382	0.20835382	0.20835382	0.20835382	0.20835382	0.20835382	0.20835382	0.20835382	0.20835382	0.20835382	0.20835382	0.20835382	0.20835382	0.20835382	0.20835382	0.20835382	0.20835382	0.20835382	0.20835382	0.20835382	0.20835382	0.20835382	0.20835382	0.20835382	0.20835382	0.20835382	0.20835382	0.20835382	0.20835382	0.20835382
784.mp3	0.19519636	0.19519636	0.19519636	0.19519636	0.19519636	0.19519636	0.19519636	0.19519636	0.19519636	0.19519636	0.19519636	0.19519636	0.19519636	0.19519636	0.19519636	0.19519636	0.19519636	0.19519636	0.19519636	0.19519636	0.19519636	0.19519636	0.19519636	0.19519636	0.19519636	0.19519636	0.19519636	0.19519636	0.19519636	0.19519636	0.19519636	0.19519636	0.19519636	0.19519636	0.19519636	0.19519636	0.19519636	0.19519636	0.19519636	0.19519636	0.19519636	0.19519636	0.19519636	0.19519636	0.19519636	0.19519636	0.19519636	0.19519636	0.19519636
787.mp3	-0.002048818	-0.002048818	-0.002048818	-0.002048818	-0.002048818	-0.002048818	-0.002048818	-0.002048818	-0.002048818	-0.002048818	-0.002048818	-0.002048818	-0.002048818	-0.002048818	-0.002048818	-0.002048818	-0.002048818	-0.002048818	-0.002048818	-0.002048818	-0.002048818	-0.002048818	-0.002048818	-0.002048818	-0.002048818	-0.002048818	-0.002048818	-0.002048818	-0.002048818	-0.002048818	-0.002048818	-0.002048818	-0.002048818	-0.002048818	-0.002048818	-0.002048818	-0.002048818	-0.002048818	-0.002048818	-0.002048818	-0.002048818	-0.002048818	-0.002048818	-0.002048818	-0.002048818	-0.002048818	-0.002048818	-0.002048818	-0.002048818
789.mp3	-0.017528243	-0.017528243	-0.017528243	-0.017528243	-0.017528243	-0.017528243	-0.017528243	-0.017528243	-0.017528243	-0.017528243	-0.017528243	-0.017528243	-0.017528243	-0.017528243	-0.017528243	-0.017528243	-0.017528243	-0.017528243	-0.017528243	-0.017528243	-0.017528243	-0.017528243	-0.017528243	-0.017528243	-0.017528243	-0.017528243	-0.017528243	-0.017528243	-0.017528243	-0.017528243	-0.017528243	-0.017528243	-0.017528243	-0.017528243	-0.017528243	-0.017528243	-0.017528243	-0.017528243	-0.017528243	-0.017528243	-0.017528243	-0.017528243	-0.017528243	-0.017528243	-0.017528243	-0.017528243	-0.017528243	-0.017528243	-0.017528243
790.mp3	0.1304691	0.1304691	0.1304691	0.1304691	0.1304691	0.1304691	0.1304691	0.1304691	0.1304691	0.1304691	0.1304691	0.1304691	0.1304691	0.1304691	0.1304691	0.1304691	0.1304691	0.1304691	0.1304691	0.1304691	0.1304691	0.1304691	0.1304691	0.1304691	0.1304691	0.1304691	0.1304691	0.1304691	0.1304691	0.1304691	0.1304691	0.1304691	0.1304691	0.1304691	0.1304691	0.1304691	0.1304691	0.1304691	0.1304691	0.1304691	0.1304691	0.1304691	0.1304691	0.1304691	0.1304691	0.1304691	0.1304691	0.1304691	0.1304691
791.mp3	0.14740899	0.14740899	0.14740899	0.14740899	0.14740899	0.14740899	0.14740899	0.14740899	0.14740899	0.14740899	0.14740899	0.14740899	0.14740899	0.14740899	0.14740899	0.14740899	0.14740899	0.14740899	0.14740899	0.14740899	0.14740899	0.14740899	0.14740899	0.14740899	0.14740899	0.14740899	0.14740899	0.14740899	0.14740899	0.14740899	0.14740899	0.14740899	0.14740899	0.14740899	0.14740899	0.14740899	0.14740899	0.14740899	0.14740899	0.14740899	0.14740899	0.14740899	0.14740899	0.14740899	0.14740899	0.14740899	0.14740899	0.14740899	0.14740899
794.mp3	0.17655398	0.17655398	0.17655398	0.17655398	0.17655398	0.17655398	0.17655398	0.17655398	0.17655398	0.17655398	0.17655398	0.17655398	0.17655398	0.17655398	0.17655398	0.17655398	0.17655398	0.17655398	0.17655398	0.17655398	0.17655398	0.17655398	0.17655398	0.17655398	0.17655398	0.17655398	0.17655398	0.17655398	0.17655398	0.17655398	0.17655398	0.17655398	0.17655398	0.17655398	0.17655398	0.17655398	0.17655398	0.17655398	0.17655398	0.17655398	0.17655398	0.17655398	0.17655398	0.17655398	0.17655398	0.17655398	0.17655398	0.17655398	0.17655398
795.mp3	0.041839253	0.041839253	0.041839253	0.041839253	0.041839253	0.041839253	0.041839253	0.041839253	0.041839253	0.041839253	0.041839253	0.041839253	0.041839253	0.041839253	0.041839253	0.041839253	0.041839253	0.041839253	0.041839253	0.041839253	0.041839253	0.041839253	0.041839253	0.041839253	0.041839253	0.041839253	0.041839253	0.041839253	0.041839253	0.041839253	0.041839253	0.041839253	0.041839253	0.041839253	0.041839253	0.041839253	0.041839253	0.041839253	0.041839253	0.041839253	0.041839253	0.041839253	0.041839253	0.041839253	0.041839253	0.041839253	0.041839253	0.041839253	0.041839253
796.mp3	0.089416385	0.089416385	0.089416385	0.089416385	0.089416385	0.089416385	0.089416385	0.089416385	0.089416385	0.089416385	0.089416385	0.089416385	0.089416385	0.089416385	0.089416385	0.089416385	0.089416385	0.089416385	0.089416385	0.089416385	0.089416385	0.089416385	0.089416385	0.089416385	0.089416385	0.089416385	0.089416385	0.089416385	0.089416385	0.089416385	0.089416385	0.089416385	0.089416385	0.089416385	0.089416385	0.089416385	0.089416385	0.089416385	0.089416385	0.089416385	0.089416385	0.089416385	0.089416385	0.089416385	0.089416385	0.089416385	0.089416385	0.089416385	0.089416385
797.mp3	0.18336053	0.18336053	0.18336053	0.18336053	0.18336053	0.18336053	0.18336053	0.18336053	0.18336053	0.18336053	0.18336053	0.18336053	0.18336053	0.18336053	0.18336053	0.18336053	0.18336053	0.18336053	0.18336053	0.18336053	0.18336053	0.18336053	0.18336053	0.18336053	0.18336053	0.18336053	0.18336053	0.18336053	0.18336053	0.18336053	0.18336053	0.18336053	0.18336053	0.18336053	0.18336053	0.18336053	0.18336053	0.18336053	0.18336053	0.18336053	0.18336053	0.18336053	0.18336053	0.18336053	0.18336053	0.18336053	0.18336053	0.18336053	0.18336053
798.mp3	0.13798544	0.13798544	0.13798544	0.13798544	0.13798544	0.13798544	0.13798544	0.13798544	0.13798544	0.13798544	0.13798544	0.13798544	0.13798544	0.13798544	0.13798544	0.13798544	0.13798544	0.13798544	0.13798544	0.13798544	0.13798544	0.13798544	0.13798544	0.13798544	0.13798544	0.13798544	0.13798544	0.13798544	0.13798544	0.13798544	0.13798544	0.13798544	0.13798544	0.13798544	0.13798544	0.13798544	0.13798544	0.13798544	0.13798544	0.13798544	0.13798544	0.13798544	0.13798544	0.13798544	0.13798544	0.13798544	0.13798544	0.13798544	0.13798544
799.mp3	0.10375486	0.10375486	0.10375486	0.10375486	0.10375486	0.10375486	0.10375486	0.10375486	0.10375486	0.10375486	0.10375486	0.10375486	0.10375486	0.10375486	0.10375486	0.10375486	0.10375486	0.10375486	0.10375486	0.10375486	0.10375486	0.10375486	0.10375486	0.10375486	0.10375486	0.10375486	0.10375486	0.10375486	0.10375486	0.10375486	0.10375486	0.10375486	0.10375486	0.10375486	0.10375486	0.10375486	0.10375486	0.10375486	0.10375486	0.10375486	0.10375486	0.10375486	0.10375486	0.10375486	0.10375486	0.10375486	0.10375486	0.10375486	0.10375486
800.mp3	0.10242014	0.10242014	0.10242014	0.10242014	0.10242014	0.10242014	0.10242014	0.10242014	0.10242014	0.10242014	0.10242014	0.10242014	0.10242014	0.10242014	0.10242014	0.10242014	0.10242014	0.10242014	0.10242014	0.10242014	0.10242014	0.10242014	0.10242014	0.10242014	0.10242014	0.10242014	0.10242014	0.10242014	0.10242014	0.10242014	0.10242014	0.10242014	0.10242014	0.10242014	0.10242014	0.10242014	0.10242014	0.10242014	0.10242014	0.10242014	0.10242014	0.10242014	0.10242014	0.10242014	0.10242014	0.10242014	0.10242014	0.10242014	0.10242014
801.mp3	0.21586946	0.21586946	0.21586946	0.21586946	0.21586946	0.21586946	0.21586946	0.21586946	0.21586946	0.21586946	0.21586946	0.21586946	0.21586946	0.21586946	0.21586946	0.21586946	0.21586946	0.21586946	0.21586946	0.21586946	0.21586946	0.21586946	0.21586946	0.21586946	0.21586946	0.21586946	0.21586946	0.21586946	0.21586946	0.21586946	0.21586946	0.21586946	0.21586946	0.21586946	0.21586946	0.21586946	0.21586946	0.21586946	0.21586946	0.21586946	0.21586946	0.21586946	0.21586946	0.21586946	0.21586946	0.21586946	0.21586946	0.21586946	0.21586946
804.mp3	-0.061002087	-0.061002087	-0.061002087	-0.061002087	-0.061002087	-0.061002087	-0.061002087	-0.061002087	-0.061002087	-0.061002087	-0.061002087	-0.061002087	-0.061002087	-0.061002087	-0.061002087	-0.061002087	-0.061002087	-0.061002087	-0.061002087	-0.061002087	-0.061002087	-0.061002087	-0.061002087	-0.061002087	-0.061002087	-0.061002087	-0.061002087	-0.061002087	-0.061002087	-0.061002087	-0.061002087	-0.061002087	-0.061002087	-0.061002087	-0.061002087	-0.061002087	-0.061002087	-0.061002087	-0.061002087	-0.061002087	-0.061002087	-0.061002087	-0.061002087	-0.061002087	-0.061002087	-0.061002087	-0.061002087	-0.061002087	-0.061002087
805.mp3	-0.015964158	-0.015964158	-0.015964158	-0.015964158	-0.015964158	-0.015964158	-0.015964158	-0.015964158	-0.015964158	-0.015964158	-0.015964158	-0.015964158	-0.015964158	-0.015964158	-0.015964158	-0.015964158	-0.015964158	-0.015964158	-0.015964158	-0.015964158	-0.015964158	-0.015964158	-0.015964158	-0.015964158	-0.015964158	-0.015964158	-0.015964158	-0.015964158	-0.015964158	-0.015964158	-0.015964158	-0.015964158	-0.015964158	-0.015964158	-0.015964158	-0.015964158	-0.015964158	-0.015964158	-0.015964158	-0.015964158	-0.015964158	-0.015964158	-0.015964158	-0.015964158	-0.015964158	-0.015964158	-0.015964158	-0.015964158	-0.015964158
806.mp3	-0.003584165	-0.003584165	-0.003584165	-0.003584165	-0.003584165	-0.003584165	-0.003584165	-0.003584165	-0.003584165	-0.003584165	-0.003584165	-0.003584165	-0.003584165	-0.003584165	-0.003584165	-0.003584165	-0.003584165	-0.003584165	-0.003584165	-0.003584165	-0.003584165	-0.003584165	-0.003584165	-0.003584165	-0.003584165	-0.003584165	-0.003584165	-0.003584165	-0.003584165	-0.003584165	-0.003584165	-0.003584165	-0.003584165	-0.003584165	-0.003584165	-0.003584165	-0.003584165	-0.003584165	-0.003584165	-0.003584165	-0.003584165	-0.003584165	-0.003584165	-0.003584165	-0.003584165	-0.003584165	-0.003584165	-0.003584165	-0.003584165
807.mp3	0.12683058	0.12683058	0.12683058	0.12683058	0.12683058	0.12683058	0.12683058	0.12683058	0.12683058	0.12683058	0.12683058	0.12683058	0.12683058	0.12683058	0.12683058	0.12683058	0.12683058	0.12683058	0.12683058	0.12683058	0.12683058	0.12683058	0.12683058	0.12683058	0.12683058	0.12683058	0.12683058	0.12683058	0.12683058	0.12683058	0.12683058	0.12683058	0.12683058	0.12683058	0.12683058	0.12683058	0.12683058	0.12683058	0.12683058	0.12683058	0.12683058	0.12683058	0.12683058	0.12683058	0.12683058	0.12683058	0.12683058	0.12683058	0.12683058
808.mp3	0.08733815	0.08733815	0.08733815	0.08733815	0.08733815	0.08733815	0.08733815	0.08733815	0.08733815	0.08733815	0.08733815	0.08733815	0.08733815	0.08733815	0.08733815	0.08733815	0.08733815	0.08733815	0.08733815	0.08733815	0.08733815	0.08733815	0.08733815	0.08733815	0.08733815	0.08733815	0.08733815	0.08733815	0.08733815	0.08733815	0.08733815	0.08733815	0.08733815	0.08733815	0.08733815	0.08733815	0.08733815	0.08733815	0.08733815	0.08733815	0.08733815	0.08733815	0.08733815	0.08733815	0.08733815	0.08733815	0.08733815	0.08733815	0.08733815
810.mp3	-0.13228315	-0.13228315	-0.13228315	-0.13228315	-0.13228315	-0.13228315	-0.13228315	-0.13228315	-0.13228315	-0.13228315	-0.13228315	-0.13228315	-0.13228315	-0.13228315	-0.13228315	-0.13228315	-0.13228315	-0.13228315	-0.13228315	-0.13228315	-0.13228315	-0.13228315	-0.13228315	-0.13228315	-0.13228315	-0.13228315	-0.13228315	-0.13228315	-0.13228315	-0.13228315	-0.13228315	-0.13228315	-0.13228315	-0.13228315	-0.13228315	-0.13228315	-0.13228315	-0.13228315	-0.13228315	-0.13228315	-0.13228315	-0.13228315	-0.13228315	-0.13228315	-0.13228315	-0.13228315	-0.13228315	-0.13228315	-0.13228315
811.mp3	0.10342726	0.10342726	0.10342726	0.10342726	0.10342726	0.10342726	0.10342726	0.10342726	0.10342726	0.10342726	0.10342726	0.10342726	0.10342726	0.10342726	0.10342726	0.10342726	0.10342726	0.10342726	0.10342726	0.10342726	0.10342726	0.10342726	0.10342726	0.10342726	0.10342726	0.10342726	0.10342726	0.10342726	0.10342726	0.10342726	0.10342726	0.10342726	0.10342726	0.10342726	0.10342726	0.10342726	0.10342726	0.10342726	0.10342726	0.10342726	0.10342726	0.10342726	0.10342726	0.10342726	0.10342726	0.10342726	0.10342726	0.10342726	0.10342726
813.mp3	0.04933237	0.04933237	0.04933237	0.04933237	0.04933237	0.04933237	0.04933237	0.04933237	0.04933237	0.04933237	0.04933237	0.04933237	0.04933237	0.04933237	0.04933237	0.04933237	0.04933237	0.04933237	0.04933237	0.04933237	0.04933237	0.04933237	0.04933237	0.04933237	0.04933237	0.04933237	0.04933237	0.04933237	0.04933237	0.04933237	0.04933237	0.04933237	0.04933237	0.04933237	0.04933237	0.04933237	0.04933237	0.04933237	0.04933237	0.04933237	0.04933237	0.04933237	0.04933237	0.04933237	0.04933237	0.04933237	0.04933237	0.04933237	0.04933237
814.mp3	0.06996542	0.06996542	0.06996542	0.06996542	0.06996542	0.06996542	0.06996542	0.06996542	0.06996542	0.06996542	0.06996542	0.06996542	0.06996542	0.06996542	0.06996542	0.06996542	0.06996542	0.06996542	0.06996542	0.06996542	0.06996542	0.06996542	0.06996542	0.06996542	0.06996542	0.06996542	0.06996542	0.06996542	0.06996542	0.06996542	0.06996542	0.06996542	0.06996542	0.06996542	0.06996542	0.06996542	0.06996542	0.06996542	0.06996542	0.06996542	0.06996542	0.06996542	0.06996542	0.06996542	0.06996542	0.06996542	0.06996542	0.06996542	0.06996542
815.mp3	0.002830517	0.002830517	0.002830517	0.002830517	0.002830517	0.002830517	0.002830517	0.002830517	0.002830517	0.002830517	0.002830517	0.002830517	0.002830517	0.002830517	0.002830517	0.002830517	0.002830517	0.002830517	0.002830517	0.002830517	0.002830517	0.002830517	0.002830517	0.002830517	0.002830517	0.002830517	0.002830517	0.002830517	0.002830517	0.002830517	0.002830517	0.002830517	0.002830517	0.002830517	0.002830517	0.002830517	0.002830517	0.002830517	0.002830517	0.002830517	0.002830517	0.002830517	0.002830517	0.002830517	0.002830517	0.002830517	0.002830517	0.002830517	0.002830517
818.mp3	0.25207892	0.25207892	0.25207892	0.25207892	0.25207892	0.25207892	0.25207892	0.25207892	0.25207892	0.25207892	0.25207892	0.25207892	0.25207892	0.25207892	0.25207892	0.25207892	0.25207892	0.25207892	0.25207892	0.25207892	0.25207892	0.25207892	0.25207892	0.25207892	0.25207892	0.25207892	0.25207892	0.25207892	0.25207892	0.25207892	0.25207892	0.25207892	0.25207892	0.25207892	0.25207892	0.25207892	0.25207892	0.25207892	0.25207892	0.25207892	0.25207892	0.25207892	0.25207892	0.25207892	0.25207892	0.25207892	0.25207892	0.25207892	0.25207892
819.mp3	0.07161215	0.07161215	0.07161215	0.07161215	0.07161215	0.07161215	0.07161215	0.07161215	0.07161215	0.07161215	0.07161215	0.07161215	0.07161215	0.07161215	0.07161215	0.07161215	0.07161215	0.07161215	0.07161215	0.07161215	0.07161215	0.07161215	0.07161215	0.07161215	0.07161215	0.07161215	0.07161215	0.07161215	0.07161215	0.07161215	0.07161215	0.07161215	0.07161215	0.07161215	0.07161215	0.07161215	0.07161215	0.07161215	0.07161215	0.07161215	0.07161215	0.07161215	0.07161215	0.07161215	0.07161215	0.07161215	0.07161215	0.07161215	0.07161215
820.mp3	0.027386151	0.027386151	0.027386151	0.027386151	0.027386151	0.027386151	0.027386151	0.027386151	0.027386151	0.027386151	0.027386151	0.027386151	0.027386151	0.027386151	0.027386151	0.027386151	0.027386151	0.027386151	0.027386151	0.027386151	0.027386151	0.027386151	0.027386151	0.027386151	0.027386151	0.027386151	0.027386151	0.027386151	0.027386151	0.027386151	0.027386151	0.027386151	0.027386151	0.027386151	0.027386151	0.027386151	0.027386151	0.027386151	0.027386151	0.027386151	0.027386151	0.027386151	0.027386151	0.027386151	0.027386151	0.027386151	0.027386151	0.027386151	0.027386151
823.mp3	0.04142559	0.04142559	0.04142559	0.04142559	0.04142559	0.04142559	0.04142559	0.04142559	0.04142559	0.04142559	0.04142559	0.04142559	0.04142559	0.04142559	0.04142559	0.04142559	0.04142559	0.04142559	0.04142559	0.04142559	0.04142559	0.04142559	0.04142559	0.04142559	0.04142559	0.04142559	0.04142559	0.04142559	0.04142559	0.04142559	0.04142559	0.04142559	0.04142559	0.04142559	0.04142559	0.04142559	0.04142559	0.04142559	0.04142559	0.04142559	0.04142559	0.04142559	0.04142559	0.04142559	0.04142559	0.04142559	0.04142559	0.04142559	0.04142559
824.mp3	0.026359748	0.026359748	0.026359748	0.026359748	0.026359748	0.026359748	0.026359748	0.026359748	0.026359748	0.026359748	0.026359748	0.026359748	0.026359748	0.026359748	0.026359748	0.026359748	0.026359748	0.026359748	0.026359748	0.026359748	0.026359748	0.026359748	0.026359748	0.026359748	0.026359748	0.026359748	0.026359748	0.026359748	0.026359748	0.026359748	0.026359748	0.026359748	0.026359748	0.026359748	0.026359748	0.026359748	0.026359748	0.026359748	0.026359748	0.026359748	0.026359748	0.026359748	0.026359748	0.026359748	0.026359748	0.026359748	0.026359748	0.026359748	0.026359748
825.mp3	0.061858788	0.061858788	0.061858788	0.061858788	0.061858788	0.061858788	0.061858788	0.061858788	0.061858788	0.061858788	0.061858788	0.061858788	0.061858788	0.061858788	0.061858788	0.061858788	0.061858788	0.061858788	0.061858788	0.061858788	0.061858788	0.061858788	0.061858788	0.061858788	0.061858788	0.061858788	0.061858788	0.061858788	0.061858788	0.061858788	0.061858788	0.061858788	0.061858788	0.061858788	0.061858788	0.061858788	0.061858788	0.061858788	0.061858788	0.061858788	0.061858788	0.061858788	0.061858788	0.061858788	0.061858788	0.061858788	0.061858788	0.061858788	0.061858788
826.mp3	-0.07470788	-0.07470788	-0.07470788	-0.07470788	-0.07470788	-0.07470788	-0.07470788	-0.07470788	-0.07470788	-0.07470788	-0.07470788	-0.07470788	-0.07470788	-0.07470788	-0.07470788	-0.07470788	-0.07470788	-0.07470788	-0.07470788	-0.07470788	-0.07470788	-0.07470788	-0.07470788	-0.07470788	-0.07470788	-0.07470788	-0.07470788	-0.07470788	-0.07470788	-0.07470788	-0.07470788	-0.07470788	-0.07470788	-0.07470788	-0.07470788	-0.07470788	-0.07470788	-0.07470788	-0.07470788	-0.07470788	-0.07470788	-0.07470788	-0.07470788	-0.07470788	-0.07470788	-0.07470788	-0.07470788	-0.07470788	-0.07470788
829.mp3	0.07198321	0.07198321	0.07198321	0.07198321	0.07198321	0.07198321	0.07198321	0.07198321	0.07198321	0.07198321	0.07198321	0.07198321	0.07198321	0.07198321	0.07198321	0.07198321	0.07198321	0.07198321	0.07198321	0.07198321	0.07198321	0.07198321	0.07198321	0.07198321	0.07198321	0.07198321	0.07198321	0.07198321	0.07198321	0.07198321	0.07198321	0.07198321	0.07198321	0.07198321	0.07198321	0.07198321	0.07198321	0.07198321	0.07198321	0.07198321	0.07198321	0.07198321	0.07198321	0.07198321	0.07198321	0.07198321	0.07198321	0.07198321	0.07198321
830.mp3	-0.003117982	-0.003117982	-0.003117982	-0.003117982	-0.003117982	-0.003117982	-0.003117982	-0.003117982	-0.003117982	-0.003117982	-0.003117982	-0.003117982	-0.003117982	-0.003117982	-0.003117982	-0.003117982	-0.003117982	-0.003117982	-0.003117982	-0.003117982	-0.003117982	-0.003117982	-0.003117982	-0.003117982	-0.003117982	-0.003117982	-0.003117982	-0.003117982	-0.003117982	-0.003117982	-0.003117982	-0.003117982	-0.003117982	-0.003117982	-0.003117982	-0.003117982	-0.003117982	-0.003117982	-0.003117982	-0.003117982	-0.003117982	-0.003117982	-0.003117982	-0.003117982	-0.003117982	-0.003117982	-0.003117982	-0.003117982	-0.003117982
831.mp3	0.11568342	0.11568342	0.11568342	0.11568342	0.11568342	0.11568342	0.11568342	0.11568342	0.11568342	0.11568342	0.11568342	0.11568342	0.11568342	0.11568342	0.11568342	0.11568342	0.11568342	0.11568342	0.11568342	0.11568342	0.11568342	0.11568342	0.11568342	0.11568342	0.11568342	0.11568342	0.11568342	0.11568342	0.11568342	0.11568342	0.11568342	0.11568342	0.11568342	0.11568342	0.11568342	0.11568342	0.11568342	0.11568342	0.11568342	0.11568342	0.11568342	0.11568342	0.11568342	0.11568342	0.11568342	0.11568342	0.11568342	0.11568342	0.11568342
833.mp3	0.07323879	0.07323879	0.07323879	0.07323879	0.07323879	0.07323879	0.07323879	0.07323879	0.07323879	0.07323879	0.07323879	0.07323879	0.07323879	0.07323879	0.07323879	0.07323879	0.07323879	0.07323879	0.07323879	0.07323879	0.07323879	0.07323879	0.07323879	0.07323879	0.07323879	0.07323879	0.07323879	0.07323879	0.07323879	0.07323879	0.07323879	0.07323879	0.07323879	0.07323879	0.07323879	0.07323879	0.07323879	0.07323879	0.07323879	0.07323879	0.07323879	0.07323879	0.07323879	0.07323879	0.07323879	0.07323879	0.07323879	0.07323879	0.07323879
834.mp3	0.046694744	0.046694744	0.046694744	0.046694744	0.046694744	0.046694744	0.046694744	0.046694744	0.046694744	0.046694744	0.046694744	0.046694744	0.046694744	0.046694744	0.046694744	0.046694744	0.046694744	0.046694744	0.046694744	0.046694744	0.046694744	0.046694744	0.046694744	0.046694744	0.046694744	0.046694744	0.046694744	0.046694744	0.046694744	0.046694744	0.046694744	0.046694744	0.046694744	0.046694744	0.046694744	0.046694744	0.046694744	0.046694744	0.046694744	0.046694744	0.046694744	0.046694744	0.046694744	0.046694744	0.046694744	0.046694744	0.046694744	0.046694744	0.046694744
836.mp3	0.11031447	0.11031447	0.11031447	0.11031447	0.11031447	0.11031447	0.11031447	0.11031447	0.11031447	0.11031447	0.11031447	0.11031447	0.11031447	0.11031447	0.11031447	0.11031447	0.11031447	0.11031447	0.11031447	0.11031447	0.11031447	0.11031447	0.11031447	0.11031447	0.11031447	0.11031447	0.11031447	0.11031447	0.11031447	0.11031447	0.11031447	0.11031447	0.11031447	0.11031447	0.11031447	0.11031447	0.11031447	0.11031447	0.11031447	0.11031447	0.11031447	0.11031447	0.11031447	0.11031447	0.11031447	0.11031447	0.11031447	0.11031447	0.11031447
839.mp3	0.18475577	0.18475577	0.18475577	0.18475577	0.18475577	0.18475577	0.18475577	0.18475577	0.18475577	0.18475577	0.18475577	0.18475577	0.18475577	0.18475577	0.18475577	0.18475577	0.18475577	0.18475577	0.18475577	0.18475577	0.18475577	0.18475577	0.18475577	0.18475577	0.18475577	0.18475577	0.18475577	0.18475577	0.18475577	0.18475577	0.18475577	0.18475577	0.18475577	0.18475577	0.18475577	0.18475577	0.18475577	0.18475577	0.18475577	0.18475577	0.18475577	0.18475577	0.18475577	0.18475577	0.18475577	0.18475577	0.18475577	0.18475577	0.18475577
841.mp3	0.015813276	0.015813276	0.015813276	0.015813276	0.015813276	0.015813276	0.015813276	0.015813276	0.015813276	0.015813276	0.015813276	0.015813276	0.015813276	0.015813276	0.015813276	0.015813276	0.015813276	0.015813276	0.015813276	0.015813276	0.015813276	0.015813276	0.015813276	0.015813276	0.015813276	0.015813276	0.015813276	0.015813276	0.015813276	0.015813276	0.015813276	0.015813276	0.015813276	0.015813276	0.015813276	0.015813276	0.015813276	0.015813276	0.015813276	0.015813276	0.015813276	0.015813276	0.015813276	0.015813276	0.015813276	0.015813276	0.015813276	0.015813276	0.015813276
844.mp3	-0.12332767	-0.12332767	-0.12332767	-0.12332767	-0.12332767	-0.12332767	-0.12332767	-0.12332767	-0.12332767	-0.12332767	-0.12332767	-0.12332767	-0.12332767	-0.12332767	-0.12332767	-0.12332767	-0.12332767	-0.12332767	-0.12332767	-0.12332767	-0.12332767	-0.12332767	-0.12332767	-0.12332767	-0.12332767	-0.12332767	-0.12332767	-0.12332767	-0.12332767	-0.12332767	-0.12332767	-0.12332767	-0.12332767	-0.12332767	-0.12332767	-0.12332767	-0.12332767	-0.12332767	-0.12332767	-0.12332767	-0.12332767	-0.12332767	-0.12332767	-0.12332767	-0.12332767	-0.12332767	-0.12332767	-0.12332767	-0.12332767
845.mp3	0.086612284	0.086612284	0.086612284	0.086612284	0.086612284	0.086612284	0.086612284	0.086612284	0.086612284	0.086612284	0.086612284	0.086612284	0.086612284	0.086612284	0.086612284	0.086612284	0.086612284	0.086612284	0.086612284	0.086612284	0.086612284	0.086612284	0.086612284	0.086612284	0.086612284	0.086612284	0.086612284	0.086612284	0.086612284	0.086612284	0.086612284	0.086612284	0.086612284	0.086612284	0.086612284	0.086612284	0.086612284	0.086612284	0.086612284	0.086612284	0.086612284	0.086612284	0.086612284	0.086612284	0.086612284	0.086612284	0.086612284	0.086612284	0.086612284
846.mp3	0.0636974	0.0636974	0.0636974	0.0636974	0.0636974	0.0636974	0.0636974	0.0636974	0.0636974	0.0636974	0.0636974	0.0636974	0.0636974	0.0636974	0.0636974	0.0636974	0.0636974	0.0636974	0.0636974	0.0636974	0.0636974	0.0636974	0.0636974	0.0636974	0.0636974	0.0636974	0.0636974	0.0636974	0.0636974	0.0636974	0.0636974	0.0636974	0.0636974	0.0636974	0.0636974	0.0636974	0.0636974	0.0636974	0.0636974	0.0636974	0.0636974	0.0636974	0.0636974	0.0636974	0.0636974	0.0636974	0.0636974	0.0636974	0.0636974
848.mp3	0.047205675	0.047205675	0.047205675	0.047205675	0.047205675	0.047205675	0.047205675	0.047205675	0.047205675	0.047205675	0.047205675	0.047205675	0.047205675	0.047205675	0.047205675	0.047205675	0.047205675	0.047205675	0.047205675	0.047205675	0.047205675	0.047205675	0.047205675	0.047205675	0.047205675	0.047205675	0.047205675	0.047205675	0.047205675	0.047205675	0.047205675	0.047205675	0.047205675	0.047205675	0.047205675	0.047205675	0.047205675	0.047205675	0.047205675	0.047205675	0.047205675	0.047205675	0.047205675	0.047205675	0.047205675	0.047205675	0.047205675	0.047205675	0.047205675
850.mp3	-0.019251544	-0.019251544	-0.019251544	-0.019251544	-0.019251544	-0.019251544	-0.019251544	-0.019251544	-0.019251544	-0.019251544	-0.019251544	-0.019251544	-0.019251544	-0.019251544	-0.019251544	-0.019251544	-0.019251544	-0.019251544	-0.019251544	-0.019251544	-0.019251544	-0.019251544	-0.019251544	-0.019251544	-0.019251544	-0.019251544	-0.019251544	-0.019251544	-0.019251544	-0.019251544	-0.019251544	-0.019251544	-0.019251544	-0.019251544	-0.019251544	-0.019251544	-0.019251544	-0.019251544	-0.019251544	-0.019251544	-0.019251544	-0.019251544	-0.019251544	-0.019251544	-0.019251544	-0.019251544	-0.019251544	-0.019251544	-0.019251544
851.mp3	-0.13410011	-0.13410011	-0.13410011	-0.13410011	-0.13410011	-0.13410011	-0.13410011	-0.13410011	-0.13410011	-0.13410011	-0.13410011	-0.13410011	-0.13410011	-0.13410011	-0.13410011	-0.13410011	-0.13410011	-0.13410011	-0.13410011	-0.13410011	-0.13410011	-0.13410011	-0.13410011	-0.13410011	-0.13410011	-0.13410011	-0.13410011	-0.13410011	-0.13410011	-0.13410011	-0.13410011	-0.13410011	-0.13410011	-0.13410011	-0.13410011	-0.13410011	-0.13410011	-0.13410011	-0.13410011	-0.13410011	-0.13410011	-0.13410011	-0.13410011	-0.13410011	-0.13410011	-0.13410011	-0.13410011	-0.13410011	-0.13410011
852.mp3	0.24237645	0.24237645	0.24237645	0.24237645	0.24237645	0.24237645	0.24237645	0.24237645	0.24237645	0.24237645	0.24237645	0.24237645	0.24237645	0.24237645	0.24237645	0.24237645	0.24237645	0.24237645	0.24237645	0.24237645	0.24237645	0.24237645	0.24237645	0.24237645	0.24237645	0.24237645	0.24237645	0.24237645	0.24237645	0.24237645	0.24237645	0.24237645	0.24237645	0.24237645	0.24237645	0.24237645	0.24237645	0.24237645	0.24237645	0.24237645	0.24237645	0.24237645	0.24237645	0.24237645	0.24237645	0.24237645	0.24237645	0.24237645	0.24237645
854.mp3	0.11881854	0.11881854	0.11881854	0.11881854	0.11881854	0.11881854	0.11881854	0.11881854	0.11881854	0.11881854	0.11881854	0.11881854	0.11881854	0.11881854	0.11881854	0.11881854	0.11881854	0.11881854	0.11881854	0.11881854	0.11881854	0.11881854	0.11881854	0.11881854	0.11881854	0.11881854	0.11881854	0.11881854	0.11881854	0.11881854	0.11881854	0.11881854	0.11881854	0.11881854	0.11881854	0.11881854	0.11881854	0.11881854	0.11881854	0.11881854	0.11881854	0.11881854	0.11881854	0.11881854	0.11881854	0.11881854	0.11881854	0.11881854	0.11881854
855.mp3	0.4973795	0.4973795	0.4973795	0.4973795	0.4973795	0.4973795	0.4973795	0.4973795	0.4973795	0.4973795	0.4973795	0.4973795	0.4973795	0.4973795	0.4973795	0.4973795	0.4973795	0.4973795	0.4973795	0.4973795	0.4973795	0.4973795	0.4973795	0.4973795	0.4973795	0.4973795	0.4973795	0.4973795	0.4973795	0.4973795	0.4973795	0.4973795	0.4973795	0.4973795	0.4973795	0.4973795	0.4973795	0.4973795	0.4973795	0.4973795	0.4973795	0.4973795	0.4973795	0.4973795	0.4973795	0.4973795	0.4973795	0.4973795	0.4973795
856.mp3	-0.10499857	-0.10499857	-0.10499857	-0.10499857	-0.10499857	-0.10499857	-0.10499857	-0.10499857	-0.10499857	-0.10499857	-0.10499857	-0.10499857	-0.10499857	-0.10499857	-0.10499857	-0.10499857	-0.10499857	-0.10499857	-0.10499857	-0.10499857	-0.10499857	-0.10499857	-0.10499857	-0.10499857	-0.10499857	-0.10499857	-0.10499857	-0.10499857	-0.10499857	-0.10499857	-0.10499857	-0.10499857	-0.10499857	-0.10499857	-0.10499857	-0.10499857	-0.10499857	-0.10499857	-0.10499857	-0.10499857	-0.10499857	-0.10499857	-0.10499857	-0.10499857	-0.10499857	-0.10499857	-0.10499857	-0.10499857	-0.10499857
857.mp3	0.15094268	0.15094268	0.15094268	0.15094268	0.15094268	0.15094268	0.15094268	0.15094268	0.15094268	0.15094268	0.15094268	0.15094268	0.15094268	0.15094268	0.15094268	0.15094268	0.15094268	0.15094268	0.15094268	0.15094268	0.15094268	0.15094268	0.15094268	0.15094268	0.15094268	0.15094268	0.15094268	0.15094268	0.15094268	0.15094268	0.15094268	0.15094268	0.15094268	0.15094268	0.15094268	0.15094268	0.15094268	0.15094268	0.15094268	0.15094268	0.15094268	0.15094268	0.15094268	0.15094268	0.15094268	0.15094268	0.15094268	0.15094268	0.15094268
858.mp3	-0.022929091	-0.022929091	-0.022929091	-0.022929091	-0.022929091	-0.022929091	-0.022929091	-0.022929091	-0.022929091	-0.022929091	-0.022929091	-0.022929091	-0.022929091	-0.022929091	-0.022929091	-0.022929091	-0.022929091	-0.022929091	-0.022929091	-0.022929091	-0.022929091	-0.022929091	-0.022929091	-0.022929091	-0.022929091	-0.022929091	-0.022929091	-0.022929091	-0.022929091	-0.022929091	-0.022929091	-0.022929091	-0.022929091	-0.022929091	-0.022929091	-0.022929091	-0.022929091	-0.022929091	-0.022929091	-0.022929091	-0.022929091	-0.022929091	-0.022929091	-0.022929091	-0.022929091	-0.022929091	-0.022929091	-0.022929091	-0.022929091
859.mp3	0.12535806	0.12535806	0.12535806	0.12535806	0.12535806	0.12535806	0.12535806	0.12535806	0.12535806	0.12535806	0.12535806	0.12535806	0.12535806	0.12535806	0.12535806	0.12535806	0.12535806	0.12535806	0.12535806	0.12535806	0.12535806	0.12535806	0.12535806	0.12535806	0.12535806	0.12535806	0.12535806	0.12535806	0.12535806	0.12535806	0.12535806	0.12535806	0.12535806	0.12535806	0.12535806	0.12535806	0.12535806	0.12535806	0.12535806	0.12535806	0.12535806	0.12535806	0.12535806	0.12535806	0.12535806	0.12535806	0.12535806	0.12535806	0.12535806
860.mp3	0.14118491	0.14118491	0.14118491	0.14118491	0.14118491	0.14118491	0.14118491	0.14118491	0.14118491	0.14118491	0.14118491	0.14118491	0.14118491	0.14118491	0.14118491	0.14118491	0.14118491	0.14118491	0.14118491	0.14118491	0.14118491	0.14118491	0.14118491	0.14118491	0.14118491	0.14118491	0.14118491	0.14118491	0.14118491	0.14118491	0.14118491	0.14118491	0.14118491	0.14118491	0.14118491	0.14118491	0.14118491	0.14118491	0.14118491	0.14118491	0.14118491	0.14118491	0.14118491	0.14118491	0.14118491	0.14118491	0.14118491	0.14118491	0.14118491
863.mp3	0.016328838	0.016328838	0.016328838	0.016328838	0.016328838	0.016328838	0.016328838	0.016328838	0.016328838	0.016328838	0.016328838	0.016328838	0.016328838	0.016328838	0.016328838	0.016328838	0.016328838	0.016328838	0.016328838	0.016328838	0.016328838	0.016328838	0.016328838	0.016328838	0.016328838	0.016328838	0.016328838	0.016328838	0.016328838	0.016328838	0.016328838	0.016328838	0.016328838	0.016328838	0.016328838	0.016328838	0.016328838	0.016328838	0.016328838	0.016328838	0.016328838	0.016328838	0.016328838	0.016328838	0.016328838	0.016328838	0.016328838	0.016328838	0.016328838
864.mp3	0.011232913	0.011232913	0.011232913	0.011232913	0.011232913	0.011232913	0.011232913	0.011232913	0.011232913	0.011232913	0.011232913	0.011232913	0.011232913	0.011232913	0.011232913	0.011232913	0.011232913	0.011232913	0.011232913	0.011232913	0.011232913	0.011232913	0.011232913	0.011232913	0.011232913	0.011232913	0.011232913	0.011232913	0.011232913	0.011232913	0.011232913	0.011232913	0.011232913	0.011232913	0.011232913	0.011232913	0.011232913	0.011232913	0.011232913	0.011232913	0.011232913	0.011232913	0.011232913	0.011232913	0.011232913	0.011232913	0.011232913	0.011232913	0.011232913
865.mp3	0.028169643	0.028169643	0.028169643	0.028169643	0.028169643	0.028169643	0.028169643	0.028169643	0.028169643	0.028169643	0.028169643	0.028169643	0.028169643	0.028169643	0.028169643	0.028169643	0.028169643	0.028169643	0.028169643	0.028169643	0.028169643	0.028169643	0.028169643	0.028169643	0.028169643	0.028169643	0.028169643	0.028169643	0.028169643	0.028169643	0.028169643	0.028169643	0.028169643	0.028169643	0.028169643	0.028169643	0.028169643	0.028169643	0.028169643	0.028169643	0.028169643	0.028169643	0.028169643	0.028169643	0.028169643	0.028169643	0.028169643	0.028169643	0.028169643
866.mp3	0.30934215	0.30934215	0.30934215	0.30934215	0.30934215	0.30934215	0.30934215	0.30934215	0.30934215	0.30934215	0.30934215	0.30934215	0.30934215	0.30934215	0.30934215	0.30934215	0.30934215	0.30934215	0.30934215	0.30934215	0.30934215	0.30934215	0.30934215	0.30934215	0.30934215	0.30934215	0.30934215	0.30934215	0.30934215	0.30934215	0.30934215	0.30934215	0.30934215	0.30934215	0.30934215	0.30934215	0.30934215	0.30934215	0.30934215	0.30934215	0.30934215	0.30934215	0.30934215	0.30934215	0.30934215	0.30934215	0.30934215	0.30934215	0.30934215
867.mp3	0.12902616	0.12902616	0.12902616	0.12902616	0.12902616	0.12902616	0.12902616	0.12902616	0.12902616	0.12902616	0.12902616	0.12902616	0.12902616	0.12902616	0.12902616	0.12902616	0.12902616	0.12902616	0.12902616	0.12902616	0.12902616	0.12902616	0.12902616	0.12902616	0.12902616	0.12902616	0.12902616	0.12902616	0.12902616	0.12902616	0.12902616	0.12902616	0.12902616	0.12902616	0.12902616	0.12902616	0.12902616	0.12902616	0.12902616	0.12902616	0.12902616	0.12902616	0.12902616	0.12902616	0.12902616	0.12902616	0.12902616	0.12902616	0.12902616
869.mp3	0.10682136	0.10682136	0.10682136	0.10682136	0.10682136	0.10682136	0.10682136	0.10682136	0.10682136	0.10682136	0.10682136	0.10682136	0.10682136	0.10682136	0.10682136	0.10682136	0.10682136	0.10682136	0.10682136	0.10682136	0.10682136	0.10682136	0.10682136	0.10682136	0.10682136	0.10682136	0.10682136	0.10682136	0.10682136	0.10682136	0.10682136	0.10682136	0.10682136	0.10682136	0.10682136	0.10682136	0.10682136	0.10682136	0.10682136	0.10682136	0.10682136	0.10682136	0.10682136	0.10682136	0.10682136	0.10682136	0.10682136	0.10682136	0.10682136
871.mp3	0.006045323	0.006045323	0.006045323	0.006045323	0.006045323	0.006045323	0.006045323	0.006045323	0.006045323	0.006045323	0.006045323	0.006045323	0.006045323	0.006045323	0.006045323	0.006045323	0.006045323	0.006045323	0.006045323	0.006045323	0.006045323	0.006045323	0.006045323	0.006045323	0.006045323	0.006045323	0.006045323	0.006045323	0.006045323	0.006045323	0.006045323	0.006045323	0.006045323	0.006045323	0.006045323	0.006045323	0.006045323	0.006045323	0.006045323	0.006045323	0.006045323	0.006045323	0.006045323	0.006045323	0.006045323	0.006045323	0.006045323	0.006045323	0.006045323
872.mp3	0.26488623	0.26488623	0.26488623	0.26488623	0.26488623	0.26488623	0.26488623	0.26488623	0.26488623	0.26488623	0.26488623	0.26488623	0.26488623	0.26488623	0.26488623	0.26488623	0.26488623	0.26488623	0.26488623	0.26488623	0.26488623	0.26488623	0.26488623	0.26488623	0.26488623	0.26488623	0.26488623	0.26488623	0.26488623	0.26488623	0.26488623	0.26488623	0.26488623	0.26488623	0.26488623	0.26488623	0.26488623	0.26488623	0.26488623	0.26488623	0.26488623	0.26488623	0.26488623	0.26488623	0.26488623	0.26488623	0.26488623	0.26488623	0.26488623
873.mp3	0.15047733	0.15047733	0.15047733	0.15047733	0.15047733	0.15047733	0.15047733	0.15047733	0.15047733	0.15047733	0.15047733	0.15047733	0.15047733	0.15047733	0.15047733	0.15047733	0.15047733	0.15047733	0.15047733	0.15047733	0.15047733	0.15047733	0.15047733	0.15047733	0.15047733	0.15047733	0.15047733	0.15047733	0.15047733	0.15047733	0.15047733	0.15047733	0.15047733	0.15047733	0.15047733	0.15047733	0.15047733	0.15047733	0.15047733	0.15047733	0.15047733	0.15047733	0.15047733	0.15047733	0.15047733	0.15047733	0.15047733	0.15047733	0.15047733
874.mp3	0.11973588	0.11973588	0.11973588	0.11973588	0.11973588	0.11973588	0.11973588	0.11973588	0.11973588	0.11973588	0.11973588	0.11973588	0.11973588	0.11973588	0.11973588	0.11973588	0.11973588	0.11973588	0.11973588	0.11973588	0.11973588	0.11973588	0.11973588	0.11973588	0.11973588	0.11973588	0.11973588	0.11973588	0.11973588	0.11973588	0.11973588	0.11973588	0.11973588	0.11973588	0.11973588	0.11973588	0.11973588	0.11973588	0.11973588	0.11973588	0.11973588	0.11973588	0.11973588	0.11973588	0.11973588	0.11973588	0.11973588	0.11973588	0.11973588
876.mp3	0.021058563	0.021058563	0.021058563	0.021058563	0.021058563	0.021058563	0.021058563	0.021058563	0.021058563	0.021058563	0.021058563	0.021058563	0.021058563	0.021058563	0.021058563	0.021058563	0.021058563	0.021058563	0.021058563	0.021058563	0.021058563	0.021058563	0.021058563	0.021058563	0.021058563	0.021058563	0.021058563	0.021058563	0.021058563	0.021058563	0.021058563	0.021058563	0.021058563	0.021058563	0.021058563	0.021058563	0.021058563	0.021058563	0.021058563	0.021058563	0.021058563	0.021058563	0.021058563	0.021058563	0.021058563	0.021058563	0.021058563	0.021058563	0.021058563
879.mp3	-0.07903479	-0.07903479	-0.07903479	-0.07903479	-0.07903479	-0.07903479	-0.07903479	-0.07903479	-0.07903479	-0.07903479	-0.07903479	-0.07903479	-0.07903479	-0.07903479	-0.07903479	-0.07903479	-0.07903479	-0.07903479	-0.07903479	-0.07903479	-0.07903479	-0.07903479	-0.07903479	-0.07903479	-0.07903479	-0.07903479	-0.07903479	-0.07903479	-0.07903479	-0.07903479	-0.07903479	-0.07903479	-0.07903479	-0.07903479	-0.07903479	-0.07903479	-0.07903479	-0.07903479	-0.07903479	-0.07903479	-0.07903479	-0.07903479	-0.07903479	-0.07903479	-0.07903479	-0.07903479	-0.07903479	-0.07903479	-0.07903479
880.mp3	0.08870125	0.08870125	0.08870125	0.08870125	0.08870125	0.08870125	0.08870125	0.08870125	0.08870125	0.08870125	0.08870125	0.08870125	0.08870125	0.08870125	0.08870125	0.08870125	0.08870125	0.08870125	0.08870125	0.08870125	0.08870125	0.08870125	0.08870125	0.08870125	0.08870125	0.08870125	0.08870125	0.08870125	0.08870125	0.08870125	0.08870125	0.08870125	0.08870125	0.08870125	0.08870125	0.08870125	0.08870125	0.08870125	0.08870125	0.08870125	0.08870125	0.08870125	0.08870125	0.08870125	0.08870125	0.08870125	0.08870125	0.08870125	0.08870125
882.mp3	0.03295225	0.03295225	0.03295225	0.03295225	0.03295225	0.03295225	0.03295225	0.03295225	0.03295225	0.03295225	0.03295225	0.03295225	0.03295225	0.03295225	0.03295225	0.03295225	0.03295225	0.03295225	0.03295225	0.03295225	0.03295225	0.03295225	0.03295225	0.03295225	0.03295225	0.03295225	0.03295225	0.03295225	0.03295225	0.03295225	0.03295225	0.03295225	0.03295225	0.03295225	0.03295225	0.03295225	0.03295225	0.03295225	0.03295225	0.03295225	0.03295225	0.03295225	0.03295225	0.03295225	0.03295225	0.03295225	0.03295225	0.03295225	0.03295225
884.mp3	0.19750297	0.19750297	0.19750297	0.19750297	0.19750297	0.19750297	0.19750297	0.19750297	0.19750297	0.19750297	0.19750297	0.19750297	0.19750297	0.19750297	0.19750297	0.19750297	0.19750297	0.19750297	0.19750297	0.19750297	0.19750297	0.19750297	0.19750297	0.19750297	0.19750297	0.19750297	0.19750297	0.19750297	0.19750297	0.19750297	0.19750297	0.19750297	0.19750297	0.19750297	0.19750297	0.19750297	0.19750297	0.19750297	0.19750297	0.19750297	0.19750297	0.19750297	0.19750297	0.19750297	0.19750297	0.19750297	0.19750297	0.19750297	0.19750297
886.mp3	0.14268848	0.14268848	0.14268848	0.14268848	0.14268848	0.14268848	0.14268848	0.14268848	0.14268848	0.14268848	0.14268848	0.14268848	0.14268848	0.14268848	0.14268848	0.14268848	0.14268848	0.14268848	0.14268848	0.14268848	0.14268848	0.14268848	0.14268848	0.14268848	0.14268848	0.14268848	0.14268848	0.14268848	0.14268848	0.14268848	0.14268848	0.14268848	0.14268848	0.14268848	0.14268848	0.14268848	0.14268848	0.14268848	0.14268848	0.14268848	0.14268848	0.14268848	0.14268848	0.14268848	0.14268848	0.14268848	0.14268848	0.14268848	0.14268848
887.mp3	-0.017377775	-0.017377775	-0.017377775	-0.017377775	-0.017377775	-0.017377775	-0.017377775	-0.017377775	-0.017377775	-0.017377775	-0.017377775	-0.017377775	-0.017377775	-0.017377775	-0.017377775	-0.017377775	-0.017377775	-0.017377775	-0.017377775	-0.017377775	-0.017377775	-0.017377775	-0.017377775	-0.017377775	-0.017377775	-0.017377775	-0.017377775	-0.017377775	-0.017377775	-0.017377775	-0.017377775	-0.017377775	-0.017377775	-0.017377775	-0.017377775	-0.017377775	-0.017377775	-0.017377775	-0.017377775	-0.017377775	-0.017377775	-0.017377775	-0.017377775	-0.017377775	-0.017377775	-0.017377775	-0.017377775	-0.017377775	-0.017377775
889.mp3	0.031481586	0.031481586	0.031481586	0.031481586	0.031481586	0.031481586	0.031481586	0.031481586	0.031481586	0.031481586	0.031481586	0.031481586	0.031481586	0.031481586	0.031481586	0.031481586	0.031481586	0.031481586	0.031481586	0.031481586	0.031481586	0.031481586	0.031481586	0.031481586	0.031481586	0.031481586	0.031481586	0.031481586	0.031481586	0.031481586	0.031481586	0.031481586	0.031481586	0.031481586	0.031481586	0.031481586	0.031481586	0.031481586	0.031481586	0.031481586	0.031481586	0.031481586	0.031481586	0.031481586	0.031481586	0.031481586	0.031481586	0.031481586	0.031481586
890.mp3	0.21485001	0.21485001	0.21485001	0.21485001	0.21485001	0.21485001	0.21485001	0.21485001	0.21485001	0.21485001	0.21485001	0.21485001	0.21485001	0.21485001	0.21485001	0.21485001	0.21485001	0.21485001	0.21485001	0.21485001	0.21485001	0.21485001	0.21485001	0.21485001	0.21485001	0.21485001	0.21485001	0.21485001	0.21485001	0.21485001	0.21485001	0.21485001	0.21485001	0.21485001	0.21485001	0.21485001	0.21485001	0.21485001	0.21485001	0.21485001	0.21485001	0.21485001	0.21485001	0.21485001	0.21485001	0.21485001	0.21485001	0.21485001	0.21485001
891.mp3	0.12360743	0.12360743	0.12360743	0.12360743	0.12360743	0.12360743	0.12360743	0.12360743	0.12360743	0.12360743	0.12360743	0.12360743	0.12360743	0.12360743	0.12360743	0.12360743	0.12360743	0.12360743	0.12360743	0.12360743	0.12360743	0.12360743	0.12360743	0.12360743	0.12360743	0.12360743	0.12360743	0.12360743	0.12360743	0.12360743	0.12360743	0.12360743	0.12360743	0.12360743	0.12360743	0.12360743	0.12360743	0.12360743	0.12360743	0.12360743	0.12360743	0.12360743	0.12360743	0.12360743	0.12360743	0.12360743	0.12360743	0.12360743	0.12360743
892.mp3	-0.08084868	-0.08084868	-0.08084868	-0.08084868	-0.08084868	-0.08084868	-0.08084868	-0.08084868	-0.08084868	-0.08084868	-0.08084868	-0.08084868	-0.08084868	-0.08084868	-0.08084868	-0.08084868	-0.08084868	-0.08084868	-0.08084868	-0.08084868	-0.08084868	-0.08084868	-0.08084868	-0.08084868	-0.08084868	-0.08084868	-0.08084868	-0.08084868	-0.08084868	-0.08084868	-0.08084868	-0.08084868	-0.08084868	-0.08084868	-0.08084868	-0.08084868	-0.08084868	-0.08084868	-0.08084868	-0.08084868	-0.08084868	-0.08084868	-0.08084868	-0.08084868	-0.08084868	-0.08084868	-0.08084868	-0.08084868	-0.08084868
893.mp3	0.013159741	0.013159741	0.013159741	0.013159741	0.013159741	0.013159741	0.013159741	0.013159741	0.013159741	0.013159741	0.013159741	0.013159741	0.013159741	0.013159741	0.013159741	0.013159741	0.013159741	0.013159741	0.013159741	0.013159741	0.013159741	0.013159741	0.013159741	0.013159741	0.013159741	0.013159741	0.013159741	0.013159741	0.013159741	0.013159741	0.013159741	0.013159741	0.013159741	0.013159741	0.013159741	0.013159741	0.013159741	0.013159741	0.013159741	0.013159741	0.013159741	0.013159741	0.013159741	0.013159741	0.013159741	0.013159741	0.013159741	0.013159741	0.013159741
897.mp3	0.08328508	0.08328508	0.08328508	0.08328508	0.08328508	0.08328508	0.08328508	0.08328508	0.08328508	0.08328508	0.08328508	0.08328508	0.08328508	0.08328508	0.08328508	0.08328508	0.08328508	0.08328508	0.08328508	0.08328508	0.08328508	0.08328508	0.08328508	0.08328508	0.08328508	0.08328508	0.08328508	0.08328508	0.08328508	0.08328508	0.08328508	0.08328508	0.08328508	0.08328508	0.08328508	0.08328508	0.08328508	0.08328508	0.08328508	0.08328508	0.08328508	0.08328508	0.08328508	0.08328508	0.08328508	0.08328508	0.08328508	0.08328508	0.08328508
898.mp3	0.023090146	0.023090146	0.023090146	0.023090146	0.023090146	0.023090146	0.023090146	0.023090146	0.023090146	0.023090146	0.023090146	0.023090146	0.023090146	0.023090146	0.023090146	0.023090146	0.023090146	0.023090146	0.023090146	0.023090146	0.023090146	0.023090146	0.023090146	0.023090146	0.023090146	0.023090146	0.023090146	0.023090146	0.023090146	0.023090146	0.023090146	0.023090146	0.023090146	0.023090146	0.023090146	0.023090146	0.023090146	0.023090146	0.023090146	0.023090146	0.023090146	0.023090146	0.023090146	0.023090146	0.023090146	0.023090146	0.023090146	0.023090146	0.023090146
899.mp3	0.19483727	0.19483727	0.19483727	0.19483727	0.19483727	0.19483727	0.19483727	0.19483727	0.19483727	0.19483727	0.19483727	0.19483727	0.19483727	0.19483727	0.19483727	0.19483727	0.19483727	0.19483727	0.19483727	0.19483727	0.19483727	0.19483727	0.19483727	0.19483727	0.19483727	0.19483727	0.19483727	0.19483727	0.19483727	0.19483727	0.19483727	0.19483727	0.19483727	0.19483727	0.19483727	0.19483727	0.19483727	0.19483727	0.19483727	0.19483727	0.19483727	0.19483727	0.19483727	0.19483727	0.19483727	0.19483727	0.19483727	0.19483727	0.19483727
902.mp3	0.104338914	0.104338914	0.104338914	0.104338914	0.104338914	0.104338914	0.104338914	0.104338914	0.104338914	0.104338914	0.104338914	0.104338914	0.104338914	0.104338914	0.104338914	0.104338914	0.104338914	0.104338914	0.104338914	0.104338914	0.104338914	0.104338914	0.104338914	0.104338914	0.104338914	0.104338914	0.104338914	0.104338914	0.104338914	0.104338914	0.104338914	0.104338914	0.104338914	0.104338914	0.104338914	0.104338914	0.104338914	0.104338914	0.104338914	0.104338914	0.104338914	0.104338914	0.104338914	0.104338914	0.104338914	0.104338914	0.104338914	0.104338914	0.104338914
903.mp3	0.18507013	0.18507013	0.18507013	0.18507013	0.18507013	0.18507013	0.18507013	0.18507013	0.18507013	0.18507013	0.18507013	0.18507013	0.18507013	0.18507013	0.18507013	0.18507013	0.18507013	0.18507013	0.18507013	0.18507013	0.18507013	0.18507013	0.18507013	0.18507013	0.18507013	0.18507013	0.18507013	0.18507013	0.18507013	0.18507013	0.18507013	0.18507013	0.18507013	0.18507013	0.18507013	0.18507013	0.18507013	0.18507013	0.18507013	0.18507013	0.18507013	0.18507013	0.18507013	0.18507013	0.18507013	0.18507013	0.18507013	0.18507013	0.18507013
904.mp3	-0.089901224	-0.089901224	-0.089901224	-0.089901224	-0.089901224	-0.089901224	-0.089901224	-0.089901224	-0.089901224	-0.089901224	-0.089901224	-0.089901224	-0.089901224	-0.089901224	-0.089901224	-0.089901224	-0.089901224	-0.089901224	-0.089901224	-0.089901224	-0.089901224	-0.089901224	-0.089901224	-0.089901224	-0.089901224	-0.089901224	-0.089901224	-0.089901224	-0.089901224	-0.089901224	-0.089901224	-0.089901224	-0.089901224	-0.089901224	-0.089901224	-0.089901224	-0.089901224	-0.089901224	-0.089901224	-0.089901224	-0.089901224	-0.089901224	-0.089901224	-0.089901224	-0.089901224	-0.089901224	-0.089901224	-0.089901224	-0.089901224
908.mp3	0.03996681	0.03996681	0.03996681	0.03996681	0.03996681	0.03996681	0.03996681	0.03996681	0.03996681	0.03996681	0.03996681	0.03996681	0.03996681	0.03996681	0.03996681	0.03996681	0.03996681	0.03996681	0.03996681	0.03996681	0.03996681	0.03996681	0.03996681	0.03996681	0.03996681	0.03996681	0.03996681	0.03996681	0.03996681	0.03996681	0.03996681	0.03996681	0.03996681	0.03996681	0.03996681	0.03996681	0.03996681	0.03996681	0.03996681	0.03996681	0.03996681	0.03996681	0.03996681	0.03996681	0.03996681	0.03996681	0.03996681	0.03996681	0.03996681
909.mp3	0.16234416	0.16234416	0.16234416	0.16234416	0.16234416	0.16234416	0.16234416	0.16234416	0.16234416	0.16234416	0.16234416	0.16234416	0.16234416	0.16234416	0.16234416	0.16234416	0.16234416	0.16234416	0.16234416	0.16234416	0.16234416	0.16234416	0.16234416	0.16234416	0.16234416	0.16234416	0.16234416	0.16234416	0.16234416	0.16234416	0.16234416	0.16234416	0.16234416	0.16234416	0.16234416	0.16234416	0.16234416	0.16234416	0.16234416	0.16234416	0.16234416	0.16234416	0.16234416	0.16234416	0.16234416	0.16234416	0.16234416	0.16234416	0.16234416
910.mp3	0.12348884	0.12348884	0.12348884	0.12348884	0.12348884	0.12348884	0.12348884	0.12348884	0.12348884	0.12348884	0.12348884	0.12348884	0.12348884	0.12348884	0.12348884	0.12348884	0.12348884	0.12348884	0.12348884	0.12348884	0.12348884	0.12348884	0.12348884	0.12348884	0.12348884	0.12348884	0.12348884	0.12348884	0.12348884	0.12348884	0.12348884	0.12348884	0.12348884	0.12348884	0.12348884	0.12348884	0.12348884	0.12348884	0.12348884	0.12348884	0.12348884	0.12348884	0.12348884	0.12348884	0.12348884	0.12348884	0.12348884	0.12348884	0.12348884
911.mp3	0.055094976	0.055094976	0.055094976	0.055094976	0.055094976	0.055094976	0.055094976	0.055094976	0.055094976	0.055094976	0.055094976	0.055094976	0.055094976	0.055094976	0.055094976	0.055094976	0.055094976	0.055094976	0.055094976	0.055094976	0.055094976	0.055094976	0.055094976	0.055094976	0.055094976	0.055094976	0.055094976	0.055094976	0.055094976	0.055094976	0.055094976	0.055094976	0.055094976	0.055094976	0.055094976	0.055094976	0.055094976	0.055094976	0.055094976	0.055094976	0.055094976	0.055094976	0.055094976	0.055094976	0.055094976	0.055094976	0.055094976	0.055094976	0.055094976
913.mp3	0.04801583	0.04801583	0.04801583	0.04801583	0.04801583	0.04801583	0.04801583	0.04801583	0.04801583	0.04801583	0.04801583	0.04801583	0.04801583	0.04801583	0.04801583	0.04801583	0.04801583	0.04801583	0.04801583	0.04801583	0.04801583	0.04801583	0.04801583	0.04801583	0.04801583	0.04801583	0.04801583	0.04801583	0.04801583	0.04801583	0.04801583	0.04801583	0.04801583	0.04801583	0.04801583	0.04801583	0.04801583	0.04801583	0.04801583	0.04801583	0.04801583	0.04801583	0.04801583	0.04801583	0.04801583	0.04801583	0.04801583	0.04801583	0.04801583
915.mp3	0.042156838	0.042156838	0.042156838	0.042156838	0.042156838	0.042156838	0.042156838	0.042156838	0.042156838	0.042156838	0.042156838	0.042156838	0.042156838	0.042156838	0.042156838	0.042156838	0.042156838	0.042156838	0.042156838	0.042156838	0.042156838	0.042156838	0.042156838	0.042156838	0.042156838	0.042156838	0.042156838	0.042156838	0.042156838	0.042156838	0.042156838	0.042156838	0.042156838	0.042156838	0.042156838	0.042156838	0.042156838	0.042156838	0.042156838	0.042156838	0.042156838	0.042156838	0.042156838	0.042156838	0.042156838	0.042156838	0.042156838	0.042156838	0.042156838
921.mp3	0.050421566	0.050421566	0.050421566	0.050421566	0.050421566	0.050421566	0.050421566	0.050421566	0.050421566	0.050421566	0.050421566	0.050421566	0.050421566	0.050421566	0.050421566	0.050421566	0.050421566	0.050421566	0.050421566	0.050421566	0.050421566	0.050421566	0.050421566	0.050421566	0.050421566	0.050421566	0.050421566	0.050421566	0.050421566	0.050421566	0.050421566	0.050421566	0.050421566	0.050421566	0.050421566	0.050421566	0.050421566	0.050421566	0.050421566	0.050421566	0.050421566	0.050421566	0.050421566	0.050421566	0.050421566	0.050421566	0.050421566	0.050421566	0.050421566
924.mp3	0.19757882	0.19757882	0.19757882	0.19757882	0.19757882	0.19757882	0.19757882	0.19757882	0.19757882	0.19757882	0.19757882	0.19757882	0.19757882	0.19757882	0.19757882	0.19757882	0.19757882	0.19757882	0.19757882	0.19757882	0.19757882	0.19757882	0.19757882	0.19757882	0.19757882	0.19757882	0.19757882	0.19757882	0.19757882	0.19757882	0.19757882	0.19757882	0.19757882	0.19757882	0.19757882	0.19757882	0.19757882	0.19757882	0.19757882	0.19757882	0.19757882	0.19757882	0.19757882	0.19757882	0.19757882	0.19757882	0.19757882	0.19757882	0.19757882
925.mp3	-0.022214543	-0.022214543	-0.022214543	-0.022214543	-0.022214543	-0.022214543	-0.022214543	-0.022214543	-0.022214543	-0.022214543	-0.022214543	-0.022214543	-0.022214543	-0.022214543	-0.022214543	-0.022214543	-0.022214543	-0.022214543	-0.022214543	-0.022214543	-0.022214543	-0.022214543	-0.022214543	-0.022214543	-0.022214543	-0.022214543	-0.022214543	-0.022214543	-0.022214543	-0.022214543	-0.022214543	-0.022214543	-0.022214543	-0.022214543	-0.022214543	-0.022214543	-0.022214543	-0.022214543	-0.022214543	-0.022214543	-0.022214543	-0.022214543	-0.022214543	-0.022214543	-0.022214543	-0.022214543	-0.022214543	-0.022214543	-0.022214543
926.mp3	0.24163043	0.24163043	0.24163043	0.24163043	0.24163043	0.24163043	0.24163043	0.24163043	0.24163043	0.24163043	0.24163043	0.24163043	0.24163043	0.24163043	0.24163043	0.24163043	0.24163043	0.24163043	0.24163043	0.24163043	0.24163043	0.24163043	0.24163043	0.24163043	0.24163043	0.24163043	0.24163043	0.24163043	0.24163043	0.24163043	0.24163043	0.24163043	0.24163043	0.24163043	0.24163043	0.24163043	0.24163043	0.24163043	0.24163043	0.24163043	0.24163043	0.24163043	0.24163043	0.24163043	0.24163043	0.24163043	0.24163043	0.24163043	0.24163043
928.mp3	0.033248186	0.033248186	0.033248186	0.033248186	0.033248186	0.033248186	0.033248186	0.033248186	0.033248186	0.033248186	0.033248186	0.033248186	0.033248186	0.033248186	0.033248186	0.033248186	0.033248186	0.033248186	0.033248186	0.033248186	0.033248186	0.033248186	0.033248186	0.033248186	0.033248186	0.033248186	0.033248186	0.033248186	0.033248186	0.033248186	0.033248186	0.033248186	0.033248186	0.033248186	0.033248186	0.033248186	0.033248186	0.033248186	0.033248186	0.033248186	0.033248186	0.033248186	0.033248186	0.033248186	0.033248186	0.033248186	0.033248186	0.033248186	0.033248186
[truncated: 1,048 more rows]
[truncated: 12 more columns]
