# Supplementary material for: Music-induced emotion flow modeling by ENMI Network
Source: PLoS One. 2024 Oct 21;19(10):e0297712. doi: 10.1371/journal.pone.0297712 (PMC11493256; doi:10.1371/journal.pone.0297712)
Supplement: S1 File — (ZIP) [file pone.0297712.s001.zip › minimal dataset/Emomusic dataset/Music features/feature_6.csv]

SongNumber	Feature_30	Feature_31	Feature_32	Feature_33	Feature_34	Feature_35	Feature_36	Feature_37	Feature_38	Feature_39	Feature_40	Feature_41	Feature_42	Feature_43	Feature_44	Feature_45	Feature_46	Feature_47	Feature_48	Feature_49	Feature_50	Feature_51	Feature_52	Feature_53	Feature_54	Feature_55	Feature_56	Feature_57	Feature_58	Feature_59	Feature_60	Feature_61	Feature_62	Feature_63	Feature_64	Feature_65	Feature_66	Feature_67	Feature_68	Feature_69	Feature_70	Feature_71	Feature_72	Feature_73	Feature_74	Feature_75	Feature_76	Feature_77	Feature_78
2.mp3	0.13742617	0.13742617	0.13742617	0.13742617	0.13742617	0.13742617	0.13742617	0.13742617	0.13742617	0.13742617	0.13742617	0.13742617	0.13742617	0.13742617	0.13742617	0.13742617	0.13742617	0.13742617	0.13742617	0.13742617	0.13742617	0.13742617	0.13742617	0.13742617	0.13742617	0.13742617	0.13742617	0.13742617	0.13742617	0.13742617	0.13742617	0.13742617	0.13742617	0.13742617	0.13742617	0.13742617	0.13742617	0.13742617	0.13742617	0.13742617	0.13742617	0.13742617	0.13742617	0.13742617	0.13742617	0.13742617	0.13742617	0.13742617	0.13742617
3.mp3	0.094318904	0.094318904	0.094318904	0.094318904	0.094318904	0.094318904	0.094318904	0.094318904	0.094318904	0.094318904	0.094318904	0.094318904	0.094318904	0.094318904	0.094318904	0.094318904	0.094318904	0.094318904	0.094318904	0.094318904	0.094318904	0.094318904	0.094318904	0.094318904	0.094318904	0.094318904	0.094318904	0.094318904	0.094318904	0.094318904	0.094318904	0.094318904	0.094318904	0.094318904	0.094318904	0.094318904	0.094318904	0.094318904	0.094318904	0.094318904	0.094318904	0.094318904	0.094318904	0.094318904	0.094318904	0.094318904	0.094318904	0.094318904	0.094318904
4.mp3	0.16124038	0.16124038	0.16124038	0.16124038	0.16124038	0.16124038	0.16124038	0.16124038	0.16124038	0.16124038	0.16124038	0.16124038	0.16124038	0.16124038	0.16124038	0.16124038	0.16124038	0.16124038	0.16124038	0.16124038	0.16124038	0.16124038	0.16124038	0.16124038	0.16124038	0.16124038	0.16124038	0.16124038	0.16124038	0.16124038	0.16124038	0.16124038	0.16124038	0.16124038	0.16124038	0.16124038	0.16124038	0.16124038	0.16124038	0.16124038	0.16124038	0.16124038	0.16124038	0.16124038	0.16124038	0.16124038	0.16124038	0.16124038	0.16124038
5.mp3	0.03208667	0.03208667	0.03208667	0.03208667	0.03208667	0.03208667	0.03208667	0.03208667	0.03208667	0.03208667	0.03208667	0.03208667	0.03208667	0.03208667	0.03208667	0.03208667	0.03208667	0.03208667	0.03208667	0.03208667	0.03208667	0.03208667	0.03208667	0.03208667	0.03208667	0.03208667	0.03208667	0.03208667	0.03208667	0.03208667	0.03208667	0.03208667	0.03208667	0.03208667	0.03208667	0.03208667	0.03208667	0.03208667	0.03208667	0.03208667	0.03208667	0.03208667	0.03208667	0.03208667	0.03208667	0.03208667	0.03208667	0.03208667	0.03208667
7.mp3	0.15454164	0.15454164	0.15454164	0.15454164	0.15454164	0.15454164	0.15454164	0.15454164	0.15454164	0.15454164	0.15454164	0.15454164	0.15454164	0.15454164	0.15454164	0.15454164	0.15454164	0.15454164	0.15454164	0.15454164	0.15454164	0.15454164	0.15454164	0.15454164	0.15454164	0.15454164	0.15454164	0.15454164	0.15454164	0.15454164	0.15454164	0.15454164	0.15454164	0.15454164	0.15454164	0.15454164	0.15454164	0.15454164	0.15454164	0.15454164	0.15454164	0.15454164	0.15454164	0.15454164	0.15454164	0.15454164	0.15454164	0.15454164	0.15454164
8.mp3	0.11612443	0.11612443	0.11612443	0.11612443	0.11612443	0.11612443	0.11612443	0.11612443	0.11612443	0.11612443	0.11612443	0.11612443	0.11612443	0.11612443	0.11612443	0.11612443	0.11612443	0.11612443	0.11612443	0.11612443	0.11612443	0.11612443	0.11612443	0.11612443	0.11612443	0.11612443	0.11612443	0.11612443	0.11612443	0.11612443	0.11612443	0.11612443	0.11612443	0.11612443	0.11612443	0.11612443	0.11612443	0.11612443	0.11612443	0.11612443	0.11612443	0.11612443	0.11612443	0.11612443	0.11612443	0.11612443	0.11612443	0.11612443	0.11612443
10.mp3	0.016067563	0.016067563	0.016067563	0.016067563	0.016067563	0.016067563	0.016067563	0.016067563	0.016067563	0.016067563	0.016067563	0.016067563	0.016067563	0.016067563	0.016067563	0.016067563	0.016067563	0.016067563	0.016067563	0.016067563	0.016067563	0.016067563	0.016067563	0.016067563	0.016067563	0.016067563	0.016067563	0.016067563	0.016067563	0.016067563	0.016067563	0.016067563	0.016067563	0.016067563	0.016067563	0.016067563	0.016067563	0.016067563	0.016067563	0.016067563	0.016067563	0.016067563	0.016067563	0.016067563	0.016067563	0.016067563	0.016067563	0.016067563	0.016067563
12.mp3	0.003554141	0.003554141	0.003554141	0.003554141	0.003554141	0.003554141	0.003554141	0.003554141	0.003554141	0.003554141	0.003554141	0.003554141	0.003554141	0.003554141	0.003554141	0.003554141	0.003554141	0.003554141	0.003554141	0.003554141	0.003554141	0.003554141	0.003554141	0.003554141	0.003554141	0.003554141	0.003554141	0.003554141	0.003554141	0.003554141	0.003554141	0.003554141	0.003554141	0.003554141	0.003554141	0.003554141	0.003554141	0.003554141	0.003554141	0.003554141	0.003554141	0.003554141	0.003554141	0.003554141	0.003554141	0.003554141	0.003554141	0.003554141	0.003554141
13.mp3	0.10629151	0.10629151	0.10629151	0.10629151	0.10629151	0.10629151	0.10629151	0.10629151	0.10629151	0.10629151	0.10629151	0.10629151	0.10629151	0.10629151	0.10629151	0.10629151	0.10629151	0.10629151	0.10629151	0.10629151	0.10629151	0.10629151	0.10629151	0.10629151	0.10629151	0.10629151	0.10629151	0.10629151	0.10629151	0.10629151	0.10629151	0.10629151	0.10629151	0.10629151	0.10629151	0.10629151	0.10629151	0.10629151	0.10629151	0.10629151	0.10629151	0.10629151	0.10629151	0.10629151	0.10629151	0.10629151	0.10629151	0.10629151	0.10629151
17.mp3	0.11271221	0.11271221	0.11271221	0.11271221	0.11271221	0.11271221	0.11271221	0.11271221	0.11271221	0.11271221	0.11271221	0.11271221	0.11271221	0.11271221	0.11271221	0.11271221	0.11271221	0.11271221	0.11271221	0.11271221	0.11271221	0.11271221	0.11271221	0.11271221	0.11271221	0.11271221	0.11271221	0.11271221	0.11271221	0.11271221	0.11271221	0.11271221	0.11271221	0.11271221	0.11271221	0.11271221	0.11271221	0.11271221	0.11271221	0.11271221	0.11271221	0.11271221	0.11271221	0.11271221	0.11271221	0.11271221	0.11271221	0.11271221	0.11271221
18.mp3	0.20030221	0.20030221	0.20030221	0.20030221	0.20030221	0.20030221	0.20030221	0.20030221	0.20030221	0.20030221	0.20030221	0.20030221	0.20030221	0.20030221	0.20030221	0.20030221	0.20030221	0.20030221	0.20030221	0.20030221	0.20030221	0.20030221	0.20030221	0.20030221	0.20030221	0.20030221	0.20030221	0.20030221	0.20030221	0.20030221	0.20030221	0.20030221	0.20030221	0.20030221	0.20030221	0.20030221	0.20030221	0.20030221	0.20030221	0.20030221	0.20030221	0.20030221	0.20030221	0.20030221	0.20030221	0.20030221	0.20030221	0.20030221	0.20030221
19.mp3	0.041063145	0.041063145	0.041063145	0.041063145	0.041063145	0.041063145	0.041063145	0.041063145	0.041063145	0.041063145	0.041063145	0.041063145	0.041063145	0.041063145	0.041063145	0.041063145	0.041063145	0.041063145	0.041063145	0.041063145	0.041063145	0.041063145	0.041063145	0.041063145	0.041063145	0.041063145	0.041063145	0.041063145	0.041063145	0.041063145	0.041063145	0.041063145	0.041063145	0.041063145	0.041063145	0.041063145	0.041063145	0.041063145	0.041063145	0.041063145	0.041063145	0.041063145	0.041063145	0.041063145	0.041063145	0.041063145	0.041063145	0.041063145	0.041063145
20.mp3	0.116344474	0.116344474	0.116344474	0.116344474	0.116344474	0.116344474	0.116344474	0.116344474	0.116344474	0.116344474	0.116344474	0.116344474	0.116344474	0.116344474	0.116344474	0.116344474	0.116344474	0.116344474	0.116344474	0.116344474	0.116344474	0.116344474	0.116344474	0.116344474	0.116344474	0.116344474	0.116344474	0.116344474	0.116344474	0.116344474	0.116344474	0.116344474	0.116344474	0.116344474	0.116344474	0.116344474	0.116344474	0.116344474	0.116344474	0.116344474	0.116344474	0.116344474	0.116344474	0.116344474	0.116344474	0.116344474	0.116344474	0.116344474	0.116344474
21.mp3	0.04411895	0.04411895	0.04411895	0.04411895	0.04411895	0.04411895	0.04411895	0.04411895	0.04411895	0.04411895	0.04411895	0.04411895	0.04411895	0.04411895	0.04411895	0.04411895	0.04411895	0.04411895	0.04411895	0.04411895	0.04411895	0.04411895	0.04411895	0.04411895	0.04411895	0.04411895	0.04411895	0.04411895	0.04411895	0.04411895	0.04411895	0.04411895	0.04411895	0.04411895	0.04411895	0.04411895	0.04411895	0.04411895	0.04411895	0.04411895	0.04411895	0.04411895	0.04411895	0.04411895	0.04411895	0.04411895	0.04411895	0.04411895	0.04411895
22.mp3	0.059747137	0.059747137	0.059747137	0.059747137	0.059747137	0.059747137	0.059747137	0.059747137	0.059747137	0.059747137	0.059747137	0.059747137	0.059747137	0.059747137	0.059747137	0.059747137	0.059747137	0.059747137	0.059747137	0.059747137	0.059747137	0.059747137	0.059747137	0.059747137	0.059747137	0.059747137	0.059747137	0.059747137	0.059747137	0.059747137	0.059747137	0.059747137	0.059747137	0.059747137	0.059747137	0.059747137	0.059747137	0.059747137	0.059747137	0.059747137	0.059747137	0.059747137	0.059747137	0.059747137	0.059747137	0.059747137	0.059747137	0.059747137	0.059747137
24.mp3	0.1448381	0.1448381	0.1448381	0.1448381	0.1448381	0.1448381	0.1448381	0.1448381	0.1448381	0.1448381	0.1448381	0.1448381	0.1448381	0.1448381	0.1448381	0.1448381	0.1448381	0.1448381	0.1448381	0.1448381	0.1448381	0.1448381	0.1448381	0.1448381	0.1448381	0.1448381	0.1448381	0.1448381	0.1448381	0.1448381	0.1448381	0.1448381	0.1448381	0.1448381	0.1448381	0.1448381	0.1448381	0.1448381	0.1448381	0.1448381	0.1448381	0.1448381	0.1448381	0.1448381	0.1448381	0.1448381	0.1448381	0.1448381	0.1448381
25.mp3	0.062270053	0.062270053	0.062270053	0.062270053	0.062270053	0.062270053	0.062270053	0.062270053	0.062270053	0.062270053	0.062270053	0.062270053	0.062270053	0.062270053	0.062270053	0.062270053	0.062270053	0.062270053	0.062270053	0.062270053	0.062270053	0.062270053	0.062270053	0.062270053	0.062270053	0.062270053	0.062270053	0.062270053	0.062270053	0.062270053	0.062270053	0.062270053	0.062270053	0.062270053	0.062270053	0.062270053	0.062270053	0.062270053	0.062270053	0.062270053	0.062270053	0.062270053	0.062270053	0.062270053	0.062270053	0.062270053	0.062270053	0.062270053	0.062270053
31.mp3	0.00751905	0.00751905	0.00751905	0.00751905	0.00751905	0.00751905	0.00751905	0.00751905	0.00751905	0.00751905	0.00751905	0.00751905	0.00751905	0.00751905	0.00751905	0.00751905	0.00751905	0.00751905	0.00751905	0.00751905	0.00751905	0.00751905	0.00751905	0.00751905	0.00751905	0.00751905	0.00751905	0.00751905	0.00751905	0.00751905	0.00751905	0.00751905	0.00751905	0.00751905	0.00751905	0.00751905	0.00751905	0.00751905	0.00751905	0.00751905	0.00751905	0.00751905	0.00751905	0.00751905	0.00751905	0.00751905	0.00751905	0.00751905	0.00751905
32.mp3	0.18391788	0.18391788	0.18391788	0.18391788	0.18391788	0.18391788	0.18391788	0.18391788	0.18391788	0.18391788	0.18391788	0.18391788	0.18391788	0.18391788	0.18391788	0.18391788	0.18391788	0.18391788	0.18391788	0.18391788	0.18391788	0.18391788	0.18391788	0.18391788	0.18391788	0.18391788	0.18391788	0.18391788	0.18391788	0.18391788	0.18391788	0.18391788	0.18391788	0.18391788	0.18391788	0.18391788	0.18391788	0.18391788	0.18391788	0.18391788	0.18391788	0.18391788	0.18391788	0.18391788	0.18391788	0.18391788	0.18391788	0.18391788	0.18391788
35.mp3	-0.18250012	-0.18250012	-0.18250012	-0.18250012	-0.18250012	-0.18250012	-0.18250012	-0.18250012	-0.18250012	-0.18250012	-0.18250012	-0.18250012	-0.18250012	-0.18250012	-0.18250012	-0.18250012	-0.18250012	-0.18250012	-0.18250012	-0.18250012	-0.18250012	-0.18250012	-0.18250012	-0.18250012	-0.18250012	-0.18250012	-0.18250012	-0.18250012	-0.18250012	-0.18250012	-0.18250012	-0.18250012	-0.18250012	-0.18250012	-0.18250012	-0.18250012	-0.18250012	-0.18250012	-0.18250012	-0.18250012	-0.18250012	-0.18250012	-0.18250012	-0.18250012	-0.18250012	-0.18250012	-0.18250012	-0.18250012	-0.18250012
37.mp3	0.29621425	0.29621425	0.29621425	0.29621425	0.29621425	0.29621425	0.29621425	0.29621425	0.29621425	0.29621425	0.29621425	0.29621425	0.29621425	0.29621425	0.29621425	0.29621425	0.29621425	0.29621425	0.29621425	0.29621425	0.29621425	0.29621425	0.29621425	0.29621425	0.29621425	0.29621425	0.29621425	0.29621425	0.29621425	0.29621425	0.29621425	0.29621425	0.29621425	0.29621425	0.29621425	0.29621425	0.29621425	0.29621425	0.29621425	0.29621425	0.29621425	0.29621425	0.29621425	0.29621425	0.29621425	0.29621425	0.29621425	0.29621425	0.29621425
39.mp3	-0.17497231	-0.17497231	-0.17497231	-0.17497231	-0.17497231	-0.17497231	-0.17497231	-0.17497231	-0.17497231	-0.17497231	-0.17497231	-0.17497231	-0.17497231	-0.17497231	-0.17497231	-0.17497231	-0.17497231	-0.17497231	-0.17497231	-0.17497231	-0.17497231	-0.17497231	-0.17497231	-0.17497231	-0.17497231	-0.17497231	-0.17497231	-0.17497231	-0.17497231	-0.17497231	-0.17497231	-0.17497231	-0.17497231	-0.17497231	-0.17497231	-0.17497231	-0.17497231	-0.17497231	-0.17497231	-0.17497231	-0.17497231	-0.17497231	-0.17497231	-0.17497231	-0.17497231	-0.17497231	-0.17497231	-0.17497231	-0.17497231
40.mp3	0.047626786	0.047626786	0.047626786	0.047626786	0.047626786	0.047626786	0.047626786	0.047626786	0.047626786	0.047626786	0.047626786	0.047626786	0.047626786	0.047626786	0.047626786	0.047626786	0.047626786	0.047626786	0.047626786	0.047626786	0.047626786	0.047626786	0.047626786	0.047626786	0.047626786	0.047626786	0.047626786	0.047626786	0.047626786	0.047626786	0.047626786	0.047626786	0.047626786	0.047626786	0.047626786	0.047626786	0.047626786	0.047626786	0.047626786	0.047626786	0.047626786	0.047626786	0.047626786	0.047626786	0.047626786	0.047626786	0.047626786	0.047626786	0.047626786
41.mp3	0.078636386	0.078636386	0.078636386	0.078636386	0.078636386	0.078636386	0.078636386	0.078636386	0.078636386	0.078636386	0.078636386	0.078636386	0.078636386	0.078636386	0.078636386	0.078636386	0.078636386	0.078636386	0.078636386	0.078636386	0.078636386	0.078636386	0.078636386	0.078636386	0.078636386	0.078636386	0.078636386	0.078636386	0.078636386	0.078636386	0.078636386	0.078636386	0.078636386	0.078636386	0.078636386	0.078636386	0.078636386	0.078636386	0.078636386	0.078636386	0.078636386	0.078636386	0.078636386	0.078636386	0.078636386	0.078636386	0.078636386	0.078636386	0.078636386
42.mp3	0.03255947	0.03255947	0.03255947	0.03255947	0.03255947	0.03255947	0.03255947	0.03255947	0.03255947	0.03255947	0.03255947	0.03255947	0.03255947	0.03255947	0.03255947	0.03255947	0.03255947	0.03255947	0.03255947	0.03255947	0.03255947	0.03255947	0.03255947	0.03255947	0.03255947	0.03255947	0.03255947	0.03255947	0.03255947	0.03255947	0.03255947	0.03255947	0.03255947	0.03255947	0.03255947	0.03255947	0.03255947	0.03255947	0.03255947	0.03255947	0.03255947	0.03255947	0.03255947	0.03255947	0.03255947	0.03255947	0.03255947	0.03255947	0.03255947
43.mp3	0.14003286	0.14003286	0.14003286	0.14003286	0.14003286	0.14003286	0.14003286	0.14003286	0.14003286	0.14003286	0.14003286	0.14003286	0.14003286	0.14003286	0.14003286	0.14003286	0.14003286	0.14003286	0.14003286	0.14003286	0.14003286	0.14003286	0.14003286	0.14003286	0.14003286	0.14003286	0.14003286	0.14003286	0.14003286	0.14003286	0.14003286	0.14003286	0.14003286	0.14003286	0.14003286	0.14003286	0.14003286	0.14003286	0.14003286	0.14003286	0.14003286	0.14003286	0.14003286	0.14003286	0.14003286	0.14003286	0.14003286	0.14003286	0.14003286
44.mp3	0.08299575	0.08299575	0.08299575	0.08299575	0.08299575	0.08299575	0.08299575	0.08299575	0.08299575	0.08299575	0.08299575	0.08299575	0.08299575	0.08299575	0.08299575	0.08299575	0.08299575	0.08299575	0.08299575	0.08299575	0.08299575	0.08299575	0.08299575	0.08299575	0.08299575	0.08299575	0.08299575	0.08299575	0.08299575	0.08299575	0.08299575	0.08299575	0.08299575	0.08299575	0.08299575	0.08299575	0.08299575	0.08299575	0.08299575	0.08299575	0.08299575	0.08299575	0.08299575	0.08299575	0.08299575	0.08299575	0.08299575	0.08299575	0.08299575
45.mp3	0.11822342	0.11822342	0.11822342	0.11822342	0.11822342	0.11822342	0.11822342	0.11822342	0.11822342	0.11822342	0.11822342	0.11822342	0.11822342	0.11822342	0.11822342	0.11822342	0.11822342	0.11822342	0.11822342	0.11822342	0.11822342	0.11822342	0.11822342	0.11822342	0.11822342	0.11822342	0.11822342	0.11822342	0.11822342	0.11822342	0.11822342	0.11822342	0.11822342	0.11822342	0.11822342	0.11822342	0.11822342	0.11822342	0.11822342	0.11822342	0.11822342	0.11822342	0.11822342	0.11822342	0.11822342	0.11822342	0.11822342	0.11822342	0.11822342
46.mp3	0.28269827	0.28269827	0.28269827	0.28269827	0.28269827	0.28269827	0.28269827	0.28269827	0.28269827	0.28269827	0.28269827	0.28269827	0.28269827	0.28269827	0.28269827	0.28269827	0.28269827	0.28269827	0.28269827	0.28269827	0.28269827	0.28269827	0.28269827	0.28269827	0.28269827	0.28269827	0.28269827	0.28269827	0.28269827	0.28269827	0.28269827	0.28269827	0.28269827	0.28269827	0.28269827	0.28269827	0.28269827	0.28269827	0.28269827	0.28269827	0.28269827	0.28269827	0.28269827	0.28269827	0.28269827	0.28269827	0.28269827	0.28269827	0.28269827
47.mp3	0.17868468	0.17868468	0.17868468	0.17868468	0.17868468	0.17868468	0.17868468	0.17868468	0.17868468	0.17868468	0.17868468	0.17868468	0.17868468	0.17868468	0.17868468	0.17868468	0.17868468	0.17868468	0.17868468	0.17868468	0.17868468	0.17868468	0.17868468	0.17868468	0.17868468	0.17868468	0.17868468	0.17868468	0.17868468	0.17868468	0.17868468	0.17868468	0.17868468	0.17868468	0.17868468	0.17868468	0.17868468	0.17868468	0.17868468	0.17868468	0.17868468	0.17868468	0.17868468	0.17868468	0.17868468	0.17868468	0.17868468	0.17868468	0.17868468
48.mp3	0.14563003	0.14563003	0.14563003	0.14563003	0.14563003	0.14563003	0.14563003	0.14563003	0.14563003	0.14563003	0.14563003	0.14563003	0.14563003	0.14563003	0.14563003	0.14563003	0.14563003	0.14563003	0.14563003	0.14563003	0.14563003	0.14563003	0.14563003	0.14563003	0.14563003	0.14563003	0.14563003	0.14563003	0.14563003	0.14563003	0.14563003	0.14563003	0.14563003	0.14563003	0.14563003	0.14563003	0.14563003	0.14563003	0.14563003	0.14563003	0.14563003	0.14563003	0.14563003	0.14563003	0.14563003	0.14563003	0.14563003	0.14563003	0.14563003
49.mp3	-0.023443671	-0.023443671	-0.023443671	-0.023443671	-0.023443671	-0.023443671	-0.023443671	-0.023443671	-0.023443671	-0.023443671	-0.023443671	-0.023443671	-0.023443671	-0.023443671	-0.023443671	-0.023443671	-0.023443671	-0.023443671	-0.023443671	-0.023443671	-0.023443671	-0.023443671	-0.023443671	-0.023443671	-0.023443671	-0.023443671	-0.023443671	-0.023443671	-0.023443671	-0.023443671	-0.023443671	-0.023443671	-0.023443671	-0.023443671	-0.023443671	-0.023443671	-0.023443671	-0.023443671	-0.023443671	-0.023443671	-0.023443671	-0.023443671	-0.023443671	-0.023443671	-0.023443671	-0.023443671	-0.023443671	-0.023443671	-0.023443671
50.mp3	0.087915875	0.087915875	0.087915875	0.087915875	0.087915875	0.087915875	0.087915875	0.087915875	0.087915875	0.087915875	0.087915875	0.087915875	0.087915875	0.087915875	0.087915875	0.087915875	0.087915875	0.087915875	0.087915875	0.087915875	0.087915875	0.087915875	0.087915875	0.087915875	0.087915875	0.087915875	0.087915875	0.087915875	0.087915875	0.087915875	0.087915875	0.087915875	0.087915875	0.087915875	0.087915875	0.087915875	0.087915875	0.087915875	0.087915875	0.087915875	0.087915875	0.087915875	0.087915875	0.087915875	0.087915875	0.087915875	0.087915875	0.087915875	0.087915875
51.mp3	0.08966283	0.08966283	0.08966283	0.08966283	0.08966283	0.08966283	0.08966283	0.08966283	0.08966283	0.08966283	0.08966283	0.08966283	0.08966283	0.08966283	0.08966283	0.08966283	0.08966283	0.08966283	0.08966283	0.08966283	0.08966283	0.08966283	0.08966283	0.08966283	0.08966283	0.08966283	0.08966283	0.08966283	0.08966283	0.08966283	0.08966283	0.08966283	0.08966283	0.08966283	0.08966283	0.08966283	0.08966283	0.08966283	0.08966283	0.08966283	0.08966283	0.08966283	0.08966283	0.08966283	0.08966283	0.08966283	0.08966283	0.08966283	0.08966283
52.mp3	0.10457309	0.10457309	0.10457309	0.10457309	0.10457309	0.10457309	0.10457309	0.10457309	0.10457309	0.10457309	0.10457309	0.10457309	0.10457309	0.10457309	0.10457309	0.10457309	0.10457309	0.10457309	0.10457309	0.10457309	0.10457309	0.10457309	0.10457309	0.10457309	0.10457309	0.10457309	0.10457309	0.10457309	0.10457309	0.10457309	0.10457309	0.10457309	0.10457309	0.10457309	0.10457309	0.10457309	0.10457309	0.10457309	0.10457309	0.10457309	0.10457309	0.10457309	0.10457309	0.10457309	0.10457309	0.10457309	0.10457309	0.10457309	0.10457309
53.mp3	-0.05861014	-0.05861014	-0.05861014	-0.05861014	-0.05861014	-0.05861014	-0.05861014	-0.05861014	-0.05861014	-0.05861014	-0.05861014	-0.05861014	-0.05861014	-0.05861014	-0.05861014	-0.05861014	-0.05861014	-0.05861014	-0.05861014	-0.05861014	-0.05861014	-0.05861014	-0.05861014	-0.05861014	-0.05861014	-0.05861014	-0.05861014	-0.05861014	-0.05861014	-0.05861014	-0.05861014	-0.05861014	-0.05861014	-0.05861014	-0.05861014	-0.05861014	-0.05861014	-0.05861014	-0.05861014	-0.05861014	-0.05861014	-0.05861014	-0.05861014	-0.05861014	-0.05861014	-0.05861014	-0.05861014	-0.05861014	-0.05861014
54.mp3	0.028936548	0.028936548	0.028936548	0.028936548	0.028936548	0.028936548	0.028936548	0.028936548	0.028936548	0.028936548	0.028936548	0.028936548	0.028936548	0.028936548	0.028936548	0.028936548	0.028936548	0.028936548	0.028936548	0.028936548	0.028936548	0.028936548	0.028936548	0.028936548	0.028936548	0.028936548	0.028936548	0.028936548	0.028936548	0.028936548	0.028936548	0.028936548	0.028936548	0.028936548	0.028936548	0.028936548	0.028936548	0.028936548	0.028936548	0.028936548	0.028936548	0.028936548	0.028936548	0.028936548	0.028936548	0.028936548	0.028936548	0.028936548	0.028936548
55.mp3	0.027360646	0.027360646	0.027360646	0.027360646	0.027360646	0.027360646	0.027360646	0.027360646	0.027360646	0.027360646	0.027360646	0.027360646	0.027360646	0.027360646	0.027360646	0.027360646	0.027360646	0.027360646	0.027360646	0.027360646	0.027360646	0.027360646	0.027360646	0.027360646	0.027360646	0.027360646	0.027360646	0.027360646	0.027360646	0.027360646	0.027360646	0.027360646	0.027360646	0.027360646	0.027360646	0.027360646	0.027360646	0.027360646	0.027360646	0.027360646	0.027360646	0.027360646	0.027360646	0.027360646	0.027360646	0.027360646	0.027360646	0.027360646	0.027360646
56.mp3	0.07319952	0.07319952	0.07319952	0.07319952	0.07319952	0.07319952	0.07319952	0.07319952	0.07319952	0.07319952	0.07319952	0.07319952	0.07319952	0.07319952	0.07319952	0.07319952	0.07319952	0.07319952	0.07319952	0.07319952	0.07319952	0.07319952	0.07319952	0.07319952	0.07319952	0.07319952	0.07319952	0.07319952	0.07319952	0.07319952	0.07319952	0.07319952	0.07319952	0.07319952	0.07319952	0.07319952	0.07319952	0.07319952	0.07319952	0.07319952	0.07319952	0.07319952	0.07319952	0.07319952	0.07319952	0.07319952	0.07319952	0.07319952	0.07319952
58.mp3	-0.007797679	-0.007797679	-0.007797679	-0.007797679	-0.007797679	-0.007797679	-0.007797679	-0.007797679	-0.007797679	-0.007797679	-0.007797679	-0.007797679	-0.007797679	-0.007797679	-0.007797679	-0.007797679	-0.007797679	-0.007797679	-0.007797679	-0.007797679	-0.007797679	-0.007797679	-0.007797679	-0.007797679	-0.007797679	-0.007797679	-0.007797679	-0.007797679	-0.007797679	-0.007797679	-0.007797679	-0.007797679	-0.007797679	-0.007797679	-0.007797679	-0.007797679	-0.007797679	-0.007797679	-0.007797679	-0.007797679	-0.007797679	-0.007797679	-0.007797679	-0.007797679	-0.007797679	-0.007797679	-0.007797679	-0.007797679	-0.007797679
59.mp3	0.14178608	0.14178608	0.14178608	0.14178608	0.14178608	0.14178608	0.14178608	0.14178608	0.14178608	0.14178608	0.14178608	0.14178608	0.14178608	0.14178608	0.14178608	0.14178608	0.14178608	0.14178608	0.14178608	0.14178608	0.14178608	0.14178608	0.14178608	0.14178608	0.14178608	0.14178608	0.14178608	0.14178608	0.14178608	0.14178608	0.14178608	0.14178608	0.14178608	0.14178608	0.14178608	0.14178608	0.14178608	0.14178608	0.14178608	0.14178608	0.14178608	0.14178608	0.14178608	0.14178608	0.14178608	0.14178608	0.14178608	0.14178608	0.14178608
60.mp3	-0.006072985	-0.006072985	-0.006072985	-0.006072985	-0.006072985	-0.006072985	-0.006072985	-0.006072985	-0.006072985	-0.006072985	-0.006072985	-0.006072985	-0.006072985	-0.006072985	-0.006072985	-0.006072985	-0.006072985	-0.006072985	-0.006072985	-0.006072985	-0.006072985	-0.006072985	-0.006072985	-0.006072985	-0.006072985	-0.006072985	-0.006072985	-0.006072985	-0.006072985	-0.006072985	-0.006072985	-0.006072985	-0.006072985	-0.006072985	-0.006072985	-0.006072985	-0.006072985	-0.006072985	-0.006072985	-0.006072985	-0.006072985	-0.006072985	-0.006072985	-0.006072985	-0.006072985	-0.006072985	-0.006072985	-0.006072985	-0.006072985
62.mp3	0.16367564	0.16367564	0.16367564	0.16367564	0.16367564	0.16367564	0.16367564	0.16367564	0.16367564	0.16367564	0.16367564	0.16367564	0.16367564	0.16367564	0.16367564	0.16367564	0.16367564	0.16367564	0.16367564	0.16367564	0.16367564	0.16367564	0.16367564	0.16367564	0.16367564	0.16367564	0.16367564	0.16367564	0.16367564	0.16367564	0.16367564	0.16367564	0.16367564	0.16367564	0.16367564	0.16367564	0.16367564	0.16367564	0.16367564	0.16367564	0.16367564	0.16367564	0.16367564	0.16367564	0.16367564	0.16367564	0.16367564	0.16367564	0.16367564
64.mp3	0.038798355	0.038798355	0.038798355	0.038798355	0.038798355	0.038798355	0.038798355	0.038798355	0.038798355	0.038798355	0.038798355	0.038798355	0.038798355	0.038798355	0.038798355	0.038798355	0.038798355	0.038798355	0.038798355	0.038798355	0.038798355	0.038798355	0.038798355	0.038798355	0.038798355	0.038798355	0.038798355	0.038798355	0.038798355	0.038798355	0.038798355	0.038798355	0.038798355	0.038798355	0.038798355	0.038798355	0.038798355	0.038798355	0.038798355	0.038798355	0.038798355	0.038798355	0.038798355	0.038798355	0.038798355	0.038798355	0.038798355	0.038798355	0.038798355
65.mp3	0.094357505	0.094357505	0.094357505	0.094357505	0.094357505	0.094357505	0.094357505	0.094357505	0.094357505	0.094357505	0.094357505	0.094357505	0.094357505	0.094357505	0.094357505	0.094357505	0.094357505	0.094357505	0.094357505	0.094357505	0.094357505	0.094357505	0.094357505	0.094357505	0.094357505	0.094357505	0.094357505	0.094357505	0.094357505	0.094357505	0.094357505	0.094357505	0.094357505	0.094357505	0.094357505	0.094357505	0.094357505	0.094357505	0.094357505	0.094357505	0.094357505	0.094357505	0.094357505	0.094357505	0.094357505	0.094357505	0.094357505	0.094357505	0.094357505
67.mp3	0.07265658	0.07265658	0.07265658	0.07265658	0.07265658	0.07265658	0.07265658	0.07265658	0.07265658	0.07265658	0.07265658	0.07265658	0.07265658	0.07265658	0.07265658	0.07265658	0.07265658	0.07265658	0.07265658	0.07265658	0.07265658	0.07265658	0.07265658	0.07265658	0.07265658	0.07265658	0.07265658	0.07265658	0.07265658	0.07265658	0.07265658	0.07265658	0.07265658	0.07265658	0.07265658	0.07265658	0.07265658	0.07265658	0.07265658	0.07265658	0.07265658	0.07265658	0.07265658	0.07265658	0.07265658	0.07265658	0.07265658	0.07265658	0.07265658
68.mp3	0.012410944	0.012410944	0.012410944	0.012410944	0.012410944	0.012410944	0.012410944	0.012410944	0.012410944	0.012410944	0.012410944	0.012410944	0.012410944	0.012410944	0.012410944	0.012410944	0.012410944	0.012410944	0.012410944	0.012410944	0.012410944	0.012410944	0.012410944	0.012410944	0.012410944	0.012410944	0.012410944	0.012410944	0.012410944	0.012410944	0.012410944	0.012410944	0.012410944	0.012410944	0.012410944	0.012410944	0.012410944	0.012410944	0.012410944	0.012410944	0.012410944	0.012410944	0.012410944	0.012410944	0.012410944	0.012410944	0.012410944	0.012410944	0.012410944
69.mp3	0.08376183	0.08376183	0.08376183	0.08376183	0.08376183	0.08376183	0.08376183	0.08376183	0.08376183	0.08376183	0.08376183	0.08376183	0.08376183	0.08376183	0.08376183	0.08376183	0.08376183	0.08376183	0.08376183	0.08376183	0.08376183	0.08376183	0.08376183	0.08376183	0.08376183	0.08376183	0.08376183	0.08376183	0.08376183	0.08376183	0.08376183	0.08376183	0.08376183	0.08376183	0.08376183	0.08376183	0.08376183	0.08376183	0.08376183	0.08376183	0.08376183	0.08376183	0.08376183	0.08376183	0.08376183	0.08376183	0.08376183	0.08376183	0.08376183
70.mp3	0.2205179	0.2205179	0.2205179	0.2205179	0.2205179	0.2205179	0.2205179	0.2205179	0.2205179	0.2205179	0.2205179	0.2205179	0.2205179	0.2205179	0.2205179	0.2205179	0.2205179	0.2205179	0.2205179	0.2205179	0.2205179	0.2205179	0.2205179	0.2205179	0.2205179	0.2205179	0.2205179	0.2205179	0.2205179	0.2205179	0.2205179	0.2205179	0.2205179	0.2205179	0.2205179	0.2205179	0.2205179	0.2205179	0.2205179	0.2205179	0.2205179	0.2205179	0.2205179	0.2205179	0.2205179	0.2205179	0.2205179	0.2205179	0.2205179
71.mp3	0.2204655	0.2204655	0.2204655	0.2204655	0.2204655	0.2204655	0.2204655	0.2204655	0.2204655	0.2204655	0.2204655	0.2204655	0.2204655	0.2204655	0.2204655	0.2204655	0.2204655	0.2204655	0.2204655	0.2204655	0.2204655	0.2204655	0.2204655	0.2204655	0.2204655	0.2204655	0.2204655	0.2204655	0.2204655	0.2204655	0.2204655	0.2204655	0.2204655	0.2204655	0.2204655	0.2204655	0.2204655	0.2204655	0.2204655	0.2204655	0.2204655	0.2204655	0.2204655	0.2204655	0.2204655	0.2204655	0.2204655	0.2204655	0.2204655
72.mp3	0.10698188	0.10698188	0.10698188	0.10698188	0.10698188	0.10698188	0.10698188	0.10698188	0.10698188	0.10698188	0.10698188	0.10698188	0.10698188	0.10698188	0.10698188	0.10698188	0.10698188	0.10698188	0.10698188	0.10698188	0.10698188	0.10698188	0.10698188	0.10698188	0.10698188	0.10698188	0.10698188	0.10698188	0.10698188	0.10698188	0.10698188	0.10698188	0.10698188	0.10698188	0.10698188	0.10698188	0.10698188	0.10698188	0.10698188	0.10698188	0.10698188	0.10698188	0.10698188	0.10698188	0.10698188	0.10698188	0.10698188	0.10698188	0.10698188
73.mp3	-0.044072695	-0.044072695	-0.044072695	-0.044072695	-0.044072695	-0.044072695	-0.044072695	-0.044072695	-0.044072695	-0.044072695	-0.044072695	-0.044072695	-0.044072695	-0.044072695	-0.044072695	-0.044072695	-0.044072695	-0.044072695	-0.044072695	-0.044072695	-0.044072695	-0.044072695	-0.044072695	-0.044072695	-0.044072695	-0.044072695	-0.044072695	-0.044072695	-0.044072695	-0.044072695	-0.044072695	-0.044072695	-0.044072695	-0.044072695	-0.044072695	-0.044072695	-0.044072695	-0.044072695	-0.044072695	-0.044072695	-0.044072695	-0.044072695	-0.044072695	-0.044072695	-0.044072695	-0.044072695	-0.044072695	-0.044072695	-0.044072695
74.mp3	-0.07429974	-0.07429974	-0.07429974	-0.07429974	-0.07429974	-0.07429974	-0.07429974	-0.07429974	-0.07429974	-0.07429974	-0.07429974	-0.07429974	-0.07429974	-0.07429974	-0.07429974	-0.07429974	-0.07429974	-0.07429974	-0.07429974	-0.07429974	-0.07429974	-0.07429974	-0.07429974	-0.07429974	-0.07429974	-0.07429974	-0.07429974	-0.07429974	-0.07429974	-0.07429974	-0.07429974	-0.07429974	-0.07429974	-0.07429974	-0.07429974	-0.07429974	-0.07429974	-0.07429974	-0.07429974	-0.07429974	-0.07429974	-0.07429974	-0.07429974	-0.07429974	-0.07429974	-0.07429974	-0.07429974	-0.07429974	-0.07429974
76.mp3	0.13534385	0.13534385	0.13534385	0.13534385	0.13534385	0.13534385	0.13534385	0.13534385	0.13534385	0.13534385	0.13534385	0.13534385	0.13534385	0.13534385	0.13534385	0.13534385	0.13534385	0.13534385	0.13534385	0.13534385	0.13534385	0.13534385	0.13534385	0.13534385	0.13534385	0.13534385	0.13534385	0.13534385	0.13534385	0.13534385	0.13534385	0.13534385	0.13534385	0.13534385	0.13534385	0.13534385	0.13534385	0.13534385	0.13534385	0.13534385	0.13534385	0.13534385	0.13534385	0.13534385	0.13534385	0.13534385	0.13534385	0.13534385	0.13534385
77.mp3	0.18776923	0.18776923	0.18776923	0.18776923	0.18776923	0.18776923	0.18776923	0.18776923	0.18776923	0.18776923	0.18776923	0.18776923	0.18776923	0.18776923	0.18776923	0.18776923	0.18776923	0.18776923	0.18776923	0.18776923	0.18776923	0.18776923	0.18776923	0.18776923	0.18776923	0.18776923	0.18776923	0.18776923	0.18776923	0.18776923	0.18776923	0.18776923	0.18776923	0.18776923	0.18776923	0.18776923	0.18776923	0.18776923	0.18776923	0.18776923	0.18776923	0.18776923	0.18776923	0.18776923	0.18776923	0.18776923	0.18776923	0.18776923	0.18776923
78.mp3	0.03264308	0.03264308	0.03264308	0.03264308	0.03264308	0.03264308	0.03264308	0.03264308	0.03264308	0.03264308	0.03264308	0.03264308	0.03264308	0.03264308	0.03264308	0.03264308	0.03264308	0.03264308	0.03264308	0.03264308	0.03264308	0.03264308	0.03264308	0.03264308	0.03264308	0.03264308	0.03264308	0.03264308	0.03264308	0.03264308	0.03264308	0.03264308	0.03264308	0.03264308	0.03264308	0.03264308	0.03264308	0.03264308	0.03264308	0.03264308	0.03264308	0.03264308	0.03264308	0.03264308	0.03264308	0.03264308	0.03264308	0.03264308	0.03264308
79.mp3	0.3095205	0.3095205	0.3095205	0.3095205	0.3095205	0.3095205	0.3095205	0.3095205	0.3095205	0.3095205	0.3095205	0.3095205	0.3095205	0.3095205	0.3095205	0.3095205	0.3095205	0.3095205	0.3095205	0.3095205	0.3095205	0.3095205	0.3095205	0.3095205	0.3095205	0.3095205	0.3095205	0.3095205	0.3095205	0.3095205	0.3095205	0.3095205	0.3095205	0.3095205	0.3095205	0.3095205	0.3095205	0.3095205	0.3095205	0.3095205	0.3095205	0.3095205	0.3095205	0.3095205	0.3095205	0.3095205	0.3095205	0.3095205	0.3095205
80.mp3	-0.083554916	-0.083554916	-0.083554916	-0.083554916	-0.083554916	-0.083554916	-0.083554916	-0.083554916	-0.083554916	-0.083554916	-0.083554916	-0.083554916	-0.083554916	-0.083554916	-0.083554916	-0.083554916	-0.083554916	-0.083554916	-0.083554916	-0.083554916	-0.083554916	-0.083554916	-0.083554916	-0.083554916	-0.083554916	-0.083554916	-0.083554916	-0.083554916	-0.083554916	-0.083554916	-0.083554916	-0.083554916	-0.083554916	-0.083554916	-0.083554916	-0.083554916	-0.083554916	-0.083554916	-0.083554916	-0.083554916	-0.083554916	-0.083554916	-0.083554916	-0.083554916	-0.083554916	-0.083554916	-0.083554916	-0.083554916	-0.083554916
81.mp3	0.11200888	0.11200888	0.11200888	0.11200888	0.11200888	0.11200888	0.11200888	0.11200888	0.11200888	0.11200888	0.11200888	0.11200888	0.11200888	0.11200888	0.11200888	0.11200888	0.11200888	0.11200888	0.11200888	0.11200888	0.11200888	0.11200888	0.11200888	0.11200888	0.11200888	0.11200888	0.11200888	0.11200888	0.11200888	0.11200888	0.11200888	0.11200888	0.11200888	0.11200888	0.11200888	0.11200888	0.11200888	0.11200888	0.11200888	0.11200888	0.11200888	0.11200888	0.11200888	0.11200888	0.11200888	0.11200888	0.11200888	0.11200888	0.11200888
82.mp3	0.118901215	0.118901215	0.118901215	0.118901215	0.118901215	0.118901215	0.118901215	0.118901215	0.118901215	0.118901215	0.118901215	0.118901215	0.118901215	0.118901215	0.118901215	0.118901215	0.118901215	0.118901215	0.118901215	0.118901215	0.118901215	0.118901215	0.118901215	0.118901215	0.118901215	0.118901215	0.118901215	0.118901215	0.118901215	0.118901215	0.118901215	0.118901215	0.118901215	0.118901215	0.118901215	0.118901215	0.118901215	0.118901215	0.118901215	0.118901215	0.118901215	0.118901215	0.118901215	0.118901215	0.118901215	0.118901215	0.118901215	0.118901215	0.118901215
83.mp3	0.0176635	0.0176635	0.0176635	0.0176635	0.0176635	0.0176635	0.0176635	0.0176635	0.0176635	0.0176635	0.0176635	0.0176635	0.0176635	0.0176635	0.0176635	0.0176635	0.0176635	0.0176635	0.0176635	0.0176635	0.0176635	0.0176635	0.0176635	0.0176635	0.0176635	0.0176635	0.0176635	0.0176635	0.0176635	0.0176635	0.0176635	0.0176635	0.0176635	0.0176635	0.0176635	0.0176635	0.0176635	0.0176635	0.0176635	0.0176635	0.0176635	0.0176635	0.0176635	0.0176635	0.0176635	0.0176635	0.0176635	0.0176635	0.0176635
84.mp3	0.14615041	0.14615041	0.14615041	0.14615041	0.14615041	0.14615041	0.14615041	0.14615041	0.14615041	0.14615041	0.14615041	0.14615041	0.14615041	0.14615041	0.14615041	0.14615041	0.14615041	0.14615041	0.14615041	0.14615041	0.14615041	0.14615041	0.14615041	0.14615041	0.14615041	0.14615041	0.14615041	0.14615041	0.14615041	0.14615041	0.14615041	0.14615041	0.14615041	0.14615041	0.14615041	0.14615041	0.14615041	0.14615041	0.14615041	0.14615041	0.14615041	0.14615041	0.14615041	0.14615041	0.14615041	0.14615041	0.14615041	0.14615041	0.14615041
85.mp3	-0.022960933	-0.022960933	-0.022960933	-0.022960933	-0.022960933	-0.022960933	-0.022960933	-0.022960933	-0.022960933	-0.022960933	-0.022960933	-0.022960933	-0.022960933	-0.022960933	-0.022960933	-0.022960933	-0.022960933	-0.022960933	-0.022960933	-0.022960933	-0.022960933	-0.022960933	-0.022960933	-0.022960933	-0.022960933	-0.022960933	-0.022960933	-0.022960933	-0.022960933	-0.022960933	-0.022960933	-0.022960933	-0.022960933	-0.022960933	-0.022960933	-0.022960933	-0.022960933	-0.022960933	-0.022960933	-0.022960933	-0.022960933	-0.022960933	-0.022960933	-0.022960933	-0.022960933	-0.022960933	-0.022960933	-0.022960933	-0.022960933
86.mp3	0.038624443	0.038624443	0.038624443	0.038624443	0.038624443	0.038624443	0.038624443	0.038624443	0.038624443	0.038624443	0.038624443	0.038624443	0.038624443	0.038624443	0.038624443	0.038624443	0.038624443	0.038624443	0.038624443	0.038624443	0.038624443	0.038624443	0.038624443	0.038624443	0.038624443	0.038624443	0.038624443	0.038624443	0.038624443	0.038624443	0.038624443	0.038624443	0.038624443	0.038624443	0.038624443	0.038624443	0.038624443	0.038624443	0.038624443	0.038624443	0.038624443	0.038624443	0.038624443	0.038624443	0.038624443	0.038624443	0.038624443	0.038624443	0.038624443
87.mp3	-0.04314696	-0.04314696	-0.04314696	-0.04314696	-0.04314696	-0.04314696	-0.04314696	-0.04314696	-0.04314696	-0.04314696	-0.04314696	-0.04314696	-0.04314696	-0.04314696	-0.04314696	-0.04314696	-0.04314696	-0.04314696	-0.04314696	-0.04314696	-0.04314696	-0.04314696	-0.04314696	-0.04314696	-0.04314696	-0.04314696	-0.04314696	-0.04314696	-0.04314696	-0.04314696	-0.04314696	-0.04314696	-0.04314696	-0.04314696	-0.04314696	-0.04314696	-0.04314696	-0.04314696	-0.04314696	-0.04314696	-0.04314696	-0.04314696	-0.04314696	-0.04314696	-0.04314696	-0.04314696	-0.04314696	-0.04314696	-0.04314696
88.mp3	0.16547759	0.16547759	0.16547759	0.16547759	0.16547759	0.16547759	0.16547759	0.16547759	0.16547759	0.16547759	0.16547759	0.16547759	0.16547759	0.16547759	0.16547759	0.16547759	0.16547759	0.16547759	0.16547759	0.16547759	0.16547759	0.16547759	0.16547759	0.16547759	0.16547759	0.16547759	0.16547759	0.16547759	0.16547759	0.16547759	0.16547759	0.16547759	0.16547759	0.16547759	0.16547759	0.16547759	0.16547759	0.16547759	0.16547759	0.16547759	0.16547759	0.16547759	0.16547759	0.16547759	0.16547759	0.16547759	0.16547759	0.16547759	0.16547759
89.mp3	0.031201294	0.031201294	0.031201294	0.031201294	0.031201294	0.031201294	0.031201294	0.031201294	0.031201294	0.031201294	0.031201294	0.031201294	0.031201294	0.031201294	0.031201294	0.031201294	0.031201294	0.031201294	0.031201294	0.031201294	0.031201294	0.031201294	0.031201294	0.031201294	0.031201294	0.031201294	0.031201294	0.031201294	0.031201294	0.031201294	0.031201294	0.031201294	0.031201294	0.031201294	0.031201294	0.031201294	0.031201294	0.031201294	0.031201294	0.031201294	0.031201294	0.031201294	0.031201294	0.031201294	0.031201294	0.031201294	0.031201294	0.031201294	0.031201294
90.mp3	-0.018504763	-0.018504763	-0.018504763	-0.018504763	-0.018504763	-0.018504763	-0.018504763	-0.018504763	-0.018504763	-0.018504763	-0.018504763	-0.018504763	-0.018504763	-0.018504763	-0.018504763	-0.018504763	-0.018504763	-0.018504763	-0.018504763	-0.018504763	-0.018504763	-0.018504763	-0.018504763	-0.018504763	-0.018504763	-0.018504763	-0.018504763	-0.018504763	-0.018504763	-0.018504763	-0.018504763	-0.018504763	-0.018504763	-0.018504763	-0.018504763	-0.018504763	-0.018504763	-0.018504763	-0.018504763	-0.018504763	-0.018504763	-0.018504763	-0.018504763	-0.018504763	-0.018504763	-0.018504763	-0.018504763	-0.018504763	-0.018504763
91.mp3	0.013167983	0.013167983	0.013167983	0.013167983	0.013167983	0.013167983	0.013167983	0.013167983	0.013167983	0.013167983	0.013167983	0.013167983	0.013167983	0.013167983	0.013167983	0.013167983	0.013167983	0.013167983	0.013167983	0.013167983	0.013167983	0.013167983	0.013167983	0.013167983	0.013167983	0.013167983	0.013167983	0.013167983	0.013167983	0.013167983	0.013167983	0.013167983	0.013167983	0.013167983	0.013167983	0.013167983	0.013167983	0.013167983	0.013167983	0.013167983	0.013167983	0.013167983	0.013167983	0.013167983	0.013167983	0.013167983	0.013167983	0.013167983	0.013167983
92.mp3	0.13244373	0.13244373	0.13244373	0.13244373	0.13244373	0.13244373	0.13244373	0.13244373	0.13244373	0.13244373	0.13244373	0.13244373	0.13244373	0.13244373	0.13244373	0.13244373	0.13244373	0.13244373	0.13244373	0.13244373	0.13244373	0.13244373	0.13244373	0.13244373	0.13244373	0.13244373	0.13244373	0.13244373	0.13244373	0.13244373	0.13244373	0.13244373	0.13244373	0.13244373	0.13244373	0.13244373	0.13244373	0.13244373	0.13244373	0.13244373	0.13244373	0.13244373	0.13244373	0.13244373	0.13244373	0.13244373	0.13244373	0.13244373	0.13244373
93.mp3	-0.032496393	-0.032496393	-0.032496393	-0.032496393	-0.032496393	-0.032496393	-0.032496393	-0.032496393	-0.032496393	-0.032496393	-0.032496393	-0.032496393	-0.032496393	-0.032496393	-0.032496393	-0.032496393	-0.032496393	-0.032496393	-0.032496393	-0.032496393	-0.032496393	-0.032496393	-0.032496393	-0.032496393	-0.032496393	-0.032496393	-0.032496393	-0.032496393	-0.032496393	-0.032496393	-0.032496393	-0.032496393	-0.032496393	-0.032496393	-0.032496393	-0.032496393	-0.032496393	-0.032496393	-0.032496393	-0.032496393	-0.032496393	-0.032496393	-0.032496393	-0.032496393	-0.032496393	-0.032496393	-0.032496393	-0.032496393	-0.032496393
95.mp3	0.040889204	0.040889204	0.040889204	0.040889204	0.040889204	0.040889204	0.040889204	0.040889204	0.040889204	0.040889204	0.040889204	0.040889204	0.040889204	0.040889204	0.040889204	0.040889204	0.040889204	0.040889204	0.040889204	0.040889204	0.040889204	0.040889204	0.040889204	0.040889204	0.040889204	0.040889204	0.040889204	0.040889204	0.040889204	0.040889204	0.040889204	0.040889204	0.040889204	0.040889204	0.040889204	0.040889204	0.040889204	0.040889204	0.040889204	0.040889204	0.040889204	0.040889204	0.040889204	0.040889204	0.040889204	0.040889204	0.040889204	0.040889204	0.040889204
96.mp3	0.088965446	0.088965446	0.088965446	0.088965446	0.088965446	0.088965446	0.088965446	0.088965446	0.088965446	0.088965446	0.088965446	0.088965446	0.088965446	0.088965446	0.088965446	0.088965446	0.088965446	0.088965446	0.088965446	0.088965446	0.088965446	0.088965446	0.088965446	0.088965446	0.088965446	0.088965446	0.088965446	0.088965446	0.088965446	0.088965446	0.088965446	0.088965446	0.088965446	0.088965446	0.088965446	0.088965446	0.088965446	0.088965446	0.088965446	0.088965446	0.088965446	0.088965446	0.088965446	0.088965446	0.088965446	0.088965446	0.088965446	0.088965446	0.088965446
98.mp3	0.04654569	0.04654569	0.04654569	0.04654569	0.04654569	0.04654569	0.04654569	0.04654569	0.04654569	0.04654569	0.04654569	0.04654569	0.04654569	0.04654569	0.04654569	0.04654569	0.04654569	0.04654569	0.04654569	0.04654569	0.04654569	0.04654569	0.04654569	0.04654569	0.04654569	0.04654569	0.04654569	0.04654569	0.04654569	0.04654569	0.04654569	0.04654569	0.04654569	0.04654569	0.04654569	0.04654569	0.04654569	0.04654569	0.04654569	0.04654569	0.04654569	0.04654569	0.04654569	0.04654569	0.04654569	0.04654569	0.04654569	0.04654569	0.04654569
99.mp3	0.018823856	0.018823856	0.018823856	0.018823856	0.018823856	0.018823856	0.018823856	0.018823856	0.018823856	0.018823856	0.018823856	0.018823856	0.018823856	0.018823856	0.018823856	0.018823856	0.018823856	0.018823856	0.018823856	0.018823856	0.018823856	0.018823856	0.018823856	0.018823856	0.018823856	0.018823856	0.018823856	0.018823856	0.018823856	0.018823856	0.018823856	0.018823856	0.018823856	0.018823856	0.018823856	0.018823856	0.018823856	0.018823856	0.018823856	0.018823856	0.018823856	0.018823856	0.018823856	0.018823856	0.018823856	0.018823856	0.018823856	0.018823856	0.018823856
101.mp3	0.07043835	0.07043835	0.07043835	0.07043835	0.07043835	0.07043835	0.07043835	0.07043835	0.07043835	0.07043835	0.07043835	0.07043835	0.07043835	0.07043835	0.07043835	0.07043835	0.07043835	0.07043835	0.07043835	0.07043835	0.07043835	0.07043835	0.07043835	0.07043835	0.07043835	0.07043835	0.07043835	0.07043835	0.07043835	0.07043835	0.07043835	0.07043835	0.07043835	0.07043835	0.07043835	0.07043835	0.07043835	0.07043835	0.07043835	0.07043835	0.07043835	0.07043835	0.07043835	0.07043835	0.07043835	0.07043835	0.07043835	0.07043835	0.07043835
102.mp3	-0.03973715	-0.03973715	-0.03973715	-0.03973715	-0.03973715	-0.03973715	-0.03973715	-0.03973715	-0.03973715	-0.03973715	-0.03973715	-0.03973715	-0.03973715	-0.03973715	-0.03973715	-0.03973715	-0.03973715	-0.03973715	-0.03973715	-0.03973715	-0.03973715	-0.03973715	-0.03973715	-0.03973715	-0.03973715	-0.03973715	-0.03973715	-0.03973715	-0.03973715	-0.03973715	-0.03973715	-0.03973715	-0.03973715	-0.03973715	-0.03973715	-0.03973715	-0.03973715	-0.03973715	-0.03973715	-0.03973715	-0.03973715	-0.03973715	-0.03973715	-0.03973715	-0.03973715	-0.03973715	-0.03973715	-0.03973715	-0.03973715
103.mp3	0.07309678	0.07309678	0.07309678	0.07309678	0.07309678	0.07309678	0.07309678	0.07309678	0.07309678	0.07309678	0.07309678	0.07309678	0.07309678	0.07309678	0.07309678	0.07309678	0.07309678	0.07309678	0.07309678	0.07309678	0.07309678	0.07309678	0.07309678	0.07309678	0.07309678	0.07309678	0.07309678	0.07309678	0.07309678	0.07309678	0.07309678	0.07309678	0.07309678	0.07309678	0.07309678	0.07309678	0.07309678	0.07309678	0.07309678	0.07309678	0.07309678	0.07309678	0.07309678	0.07309678	0.07309678	0.07309678	0.07309678	0.07309678	0.07309678
104.mp3	0.009459665	0.009459665	0.009459665	0.009459665	0.009459665	0.009459665	0.009459665	0.009459665	0.009459665	0.009459665	0.009459665	0.009459665	0.009459665	0.009459665	0.009459665	0.009459665	0.009459665	0.009459665	0.009459665	0.009459665	0.009459665	0.009459665	0.009459665	0.009459665	0.009459665	0.009459665	0.009459665	0.009459665	0.009459665	0.009459665	0.009459665	0.009459665	0.009459665	0.009459665	0.009459665	0.009459665	0.009459665	0.009459665	0.009459665	0.009459665	0.009459665	0.009459665	0.009459665	0.009459665	0.009459665	0.009459665	0.009459665	0.009459665	0.009459665
105.mp3	0.1764839	0.1764839	0.1764839	0.1764839	0.1764839	0.1764839	0.1764839	0.1764839	0.1764839	0.1764839	0.1764839	0.1764839	0.1764839	0.1764839	0.1764839	0.1764839	0.1764839	0.1764839	0.1764839	0.1764839	0.1764839	0.1764839	0.1764839	0.1764839	0.1764839	0.1764839	0.1764839	0.1764839	0.1764839	0.1764839	0.1764839	0.1764839	0.1764839	0.1764839	0.1764839	0.1764839	0.1764839	0.1764839	0.1764839	0.1764839	0.1764839	0.1764839	0.1764839	0.1764839	0.1764839	0.1764839	0.1764839	0.1764839	0.1764839
106.mp3	0.08221369	0.08221369	0.08221369	0.08221369	0.08221369	0.08221369	0.08221369	0.08221369	0.08221369	0.08221369	0.08221369	0.08221369	0.08221369	0.08221369	0.08221369	0.08221369	0.08221369	0.08221369	0.08221369	0.08221369	0.08221369	0.08221369	0.08221369	0.08221369	0.08221369	0.08221369	0.08221369	0.08221369	0.08221369	0.08221369	0.08221369	0.08221369	0.08221369	0.08221369	0.08221369	0.08221369	0.08221369	0.08221369	0.08221369	0.08221369	0.08221369	0.08221369	0.08221369	0.08221369	0.08221369	0.08221369	0.08221369	0.08221369	0.08221369
107.mp3	0.025733462	0.025733462	0.025733462	0.025733462	0.025733462	0.025733462	0.025733462	0.025733462	0.025733462	0.025733462	0.025733462	0.025733462	0.025733462	0.025733462	0.025733462	0.025733462	0.025733462	0.025733462	0.025733462	0.025733462	0.025733462	0.025733462	0.025733462	0.025733462	0.025733462	0.025733462	0.025733462	0.025733462	0.025733462	0.025733462	0.025733462	0.025733462	0.025733462	0.025733462	0.025733462	0.025733462	0.025733462	0.025733462	0.025733462	0.025733462	0.025733462	0.025733462	0.025733462	0.025733462	0.025733462	0.025733462	0.025733462	0.025733462	0.025733462
108.mp3	0.03720194	0.03720194	0.03720194	0.03720194	0.03720194	0.03720194	0.03720194	0.03720194	0.03720194	0.03720194	0.03720194	0.03720194	0.03720194	0.03720194	0.03720194	0.03720194	0.03720194	0.03720194	0.03720194	0.03720194	0.03720194	0.03720194	0.03720194	0.03720194	0.03720194	0.03720194	0.03720194	0.03720194	0.03720194	0.03720194	0.03720194	0.03720194	0.03720194	0.03720194	0.03720194	0.03720194	0.03720194	0.03720194	0.03720194	0.03720194	0.03720194	0.03720194	0.03720194	0.03720194	0.03720194	0.03720194	0.03720194	0.03720194	0.03720194
109.mp3	-0.091460995	-0.091460995	-0.091460995	-0.091460995	-0.091460995	-0.091460995	-0.091460995	-0.091460995	-0.091460995	-0.091460995	-0.091460995	-0.091460995	-0.091460995	-0.091460995	-0.091460995	-0.091460995	-0.091460995	-0.091460995	-0.091460995	-0.091460995	-0.091460995	-0.091460995	-0.091460995	-0.091460995	-0.091460995	-0.091460995	-0.091460995	-0.091460995	-0.091460995	-0.091460995	-0.091460995	-0.091460995	-0.091460995	-0.091460995	-0.091460995	-0.091460995	-0.091460995	-0.091460995	-0.091460995	-0.091460995	-0.091460995	-0.091460995	-0.091460995	-0.091460995	-0.091460995	-0.091460995	-0.091460995	-0.091460995	-0.091460995
110.mp3	0.0503935	0.0503935	0.0503935	0.0503935	0.0503935	0.0503935	0.0503935	0.0503935	0.0503935	0.0503935	0.0503935	0.0503935	0.0503935	0.0503935	0.0503935	0.0503935	0.0503935	0.0503935	0.0503935	0.0503935	0.0503935	0.0503935	0.0503935	0.0503935	0.0503935	0.0503935	0.0503935	0.0503935	0.0503935	0.0503935	0.0503935	0.0503935	0.0503935	0.0503935	0.0503935	0.0503935	0.0503935	0.0503935	0.0503935	0.0503935	0.0503935	0.0503935	0.0503935	0.0503935	0.0503935	0.0503935	0.0503935	0.0503935	0.0503935
111.mp3	0.047746964	0.047746964	0.047746964	0.047746964	0.047746964	0.047746964	0.047746964	0.047746964	0.047746964	0.047746964	0.047746964	0.047746964	0.047746964	0.047746964	0.047746964	0.047746964	0.047746964	0.047746964	0.047746964	0.047746964	0.047746964	0.047746964	0.047746964	0.047746964	0.047746964	0.047746964	0.047746964	0.047746964	0.047746964	0.047746964	0.047746964	0.047746964	0.047746964	0.047746964	0.047746964	0.047746964	0.047746964	0.047746964	0.047746964	0.047746964	0.047746964	0.047746964	0.047746964	0.047746964	0.047746964	0.047746964	0.047746964	0.047746964	0.047746964
112.mp3	0.09384288	0.09384288	0.09384288	0.09384288	0.09384288	0.09384288	0.09384288	0.09384288	0.09384288	0.09384288	0.09384288	0.09384288	0.09384288	0.09384288	0.09384288	0.09384288	0.09384288	0.09384288	0.09384288	0.09384288	0.09384288	0.09384288	0.09384288	0.09384288	0.09384288	0.09384288	0.09384288	0.09384288	0.09384288	0.09384288	0.09384288	0.09384288	0.09384288	0.09384288	0.09384288	0.09384288	0.09384288	0.09384288	0.09384288	0.09384288	0.09384288	0.09384288	0.09384288	0.09384288	0.09384288	0.09384288	0.09384288	0.09384288	0.09384288
113.mp3	0.14952877	0.14952877	0.14952877	0.14952877	0.14952877	0.14952877	0.14952877	0.14952877	0.14952877	0.14952877	0.14952877	0.14952877	0.14952877	0.14952877	0.14952877	0.14952877	0.14952877	0.14952877	0.14952877	0.14952877	0.14952877	0.14952877	0.14952877	0.14952877	0.14952877	0.14952877	0.14952877	0.14952877	0.14952877	0.14952877	0.14952877	0.14952877	0.14952877	0.14952877	0.14952877	0.14952877	0.14952877	0.14952877	0.14952877	0.14952877	0.14952877	0.14952877	0.14952877	0.14952877	0.14952877	0.14952877	0.14952877	0.14952877	0.14952877
114.mp3	0.14700091	0.14700091	0.14700091	0.14700091	0.14700091	0.14700091	0.14700091	0.14700091	0.14700091	0.14700091	0.14700091	0.14700091	0.14700091	0.14700091	0.14700091	0.14700091	0.14700091	0.14700091	0.14700091	0.14700091	0.14700091	0.14700091	0.14700091	0.14700091	0.14700091	0.14700091	0.14700091	0.14700091	0.14700091	0.14700091	0.14700091	0.14700091	0.14700091	0.14700091	0.14700091	0.14700091	0.14700091	0.14700091	0.14700091	0.14700091	0.14700091	0.14700091	0.14700091	0.14700091	0.14700091	0.14700091	0.14700091	0.14700091	0.14700091
115.mp3	-0.21490017	-0.21490017	-0.21490017	-0.21490017	-0.21490017	-0.21490017	-0.21490017	-0.21490017	-0.21490017	-0.21490017	-0.21490017	-0.21490017	-0.21490017	-0.21490017	-0.21490017	-0.21490017	-0.21490017	-0.21490017	-0.21490017	-0.21490017	-0.21490017	-0.21490017	-0.21490017	-0.21490017	-0.21490017	-0.21490017	-0.21490017	-0.21490017	-0.21490017	-0.21490017	-0.21490017	-0.21490017	-0.21490017	-0.21490017	-0.21490017	-0.21490017	-0.21490017	-0.21490017	-0.21490017	-0.21490017	-0.21490017	-0.21490017	-0.21490017	-0.21490017	-0.21490017	-0.21490017	-0.21490017	-0.21490017	-0.21490017
116.mp3	0.08570493	0.08570493	0.08570493	0.08570493	0.08570493	0.08570493	0.08570493	0.08570493	0.08570493	0.08570493	0.08570493	0.08570493	0.08570493	0.08570493	0.08570493	0.08570493	0.08570493	0.08570493	0.08570493	0.08570493	0.08570493	0.08570493	0.08570493	0.08570493	0.08570493	0.08570493	0.08570493	0.08570493	0.08570493	0.08570493	0.08570493	0.08570493	0.08570493	0.08570493	0.08570493	0.08570493	0.08570493	0.08570493	0.08570493	0.08570493	0.08570493	0.08570493	0.08570493	0.08570493	0.08570493	0.08570493	0.08570493	0.08570493	0.08570493
117.mp3	-0.24350819	-0.24350819	-0.24350819	-0.24350819	-0.24350819	-0.24350819	-0.24350819	-0.24350819	-0.24350819	-0.24350819	-0.24350819	-0.24350819	-0.24350819	-0.24350819	-0.24350819	-0.24350819	-0.24350819	-0.24350819	-0.24350819	-0.24350819	-0.24350819	-0.24350819	-0.24350819	-0.24350819	-0.24350819	-0.24350819	-0.24350819	-0.24350819	-0.24350819	-0.24350819	-0.24350819	-0.24350819	-0.24350819	-0.24350819	-0.24350819	-0.24350819	-0.24350819	-0.24350819	-0.24350819	-0.24350819	-0.24350819	-0.24350819	-0.24350819	-0.24350819	-0.24350819	-0.24350819	-0.24350819	-0.24350819	-0.24350819
118.mp3	-0.060440294	-0.060440294	-0.060440294	-0.060440294	-0.060440294	-0.060440294	-0.060440294	-0.060440294	-0.060440294	-0.060440294	-0.060440294	-0.060440294	-0.060440294	-0.060440294	-0.060440294	-0.060440294	-0.060440294	-0.060440294	-0.060440294	-0.060440294	-0.060440294	-0.060440294	-0.060440294	-0.060440294	-0.060440294	-0.060440294	-0.060440294	-0.060440294	-0.060440294	-0.060440294	-0.060440294	-0.060440294	-0.060440294	-0.060440294	-0.060440294	-0.060440294	-0.060440294	-0.060440294	-0.060440294	-0.060440294	-0.060440294	-0.060440294	-0.060440294	-0.060440294	-0.060440294	-0.060440294	-0.060440294	-0.060440294	-0.060440294
119.mp3	-0.15569495	-0.15569495	-0.15569495	-0.15569495	-0.15569495	-0.15569495	-0.15569495	-0.15569495	-0.15569495	-0.15569495	-0.15569495	-0.15569495	-0.15569495	-0.15569495	-0.15569495	-0.15569495	-0.15569495	-0.15569495	-0.15569495	-0.15569495	-0.15569495	-0.15569495	-0.15569495	-0.15569495	-0.15569495	-0.15569495	-0.15569495	-0.15569495	-0.15569495	-0.15569495	-0.15569495	-0.15569495	-0.15569495	-0.15569495	-0.15569495	-0.15569495	-0.15569495	-0.15569495	-0.15569495	-0.15569495	-0.15569495	-0.15569495	-0.15569495	-0.15569495	-0.15569495	-0.15569495	-0.15569495	-0.15569495	-0.15569495
120.mp3	-0.16185838	-0.16185838	-0.16185838	-0.16185838	-0.16185838	-0.16185838	-0.16185838	-0.16185838	-0.16185838	-0.16185838	-0.16185838	-0.16185838	-0.16185838	-0.16185838	-0.16185838	-0.16185838	-0.16185838	-0.16185838	-0.16185838	-0.16185838	-0.16185838	-0.16185838	-0.16185838	-0.16185838	-0.16185838	-0.16185838	-0.16185838	-0.16185838	-0.16185838	-0.16185838	-0.16185838	-0.16185838	-0.16185838	-0.16185838	-0.16185838	-0.16185838	-0.16185838	-0.16185838	-0.16185838	-0.16185838	-0.16185838	-0.16185838	-0.16185838	-0.16185838	-0.16185838	-0.16185838	-0.16185838	-0.16185838	-0.16185838
121.mp3	-0.045205295	-0.045205295	-0.045205295	-0.045205295	-0.045205295	-0.045205295	-0.045205295	-0.045205295	-0.045205295	-0.045205295	-0.045205295	-0.045205295	-0.045205295	-0.045205295	-0.045205295	-0.045205295	-0.045205295	-0.045205295	-0.045205295	-0.045205295	-0.045205295	-0.045205295	-0.045205295	-0.045205295	-0.045205295	-0.045205295	-0.045205295	-0.045205295	-0.045205295	-0.045205295	-0.045205295	-0.045205295	-0.045205295	-0.045205295	-0.045205295	-0.045205295	-0.045205295	-0.045205295	-0.045205295	-0.045205295	-0.045205295	-0.045205295	-0.045205295	-0.045205295	-0.045205295	-0.045205295	-0.045205295	-0.045205295	-0.045205295
122.mp3	0.11560845	0.11560845	0.11560845	0.11560845	0.11560845	0.11560845	0.11560845	0.11560845	0.11560845	0.11560845	0.11560845	0.11560845	0.11560845	0.11560845	0.11560845	0.11560845	0.11560845	0.11560845	0.11560845	0.11560845	0.11560845	0.11560845	0.11560845	0.11560845	0.11560845	0.11560845	0.11560845	0.11560845	0.11560845	0.11560845	0.11560845	0.11560845	0.11560845	0.11560845	0.11560845	0.11560845	0.11560845	0.11560845	0.11560845	0.11560845	0.11560845	0.11560845	0.11560845	0.11560845	0.11560845	0.11560845	0.11560845	0.11560845	0.11560845
123.mp3	0.32332158	0.32332158	0.32332158	0.32332158	0.32332158	0.32332158	0.32332158	0.32332158	0.32332158	0.32332158	0.32332158	0.32332158	0.32332158	0.32332158	0.32332158	0.32332158	0.32332158	0.32332158	0.32332158	0.32332158	0.32332158	0.32332158	0.32332158	0.32332158	0.32332158	0.32332158	0.32332158	0.32332158	0.32332158	0.32332158	0.32332158	0.32332158	0.32332158	0.32332158	0.32332158	0.32332158	0.32332158	0.32332158	0.32332158	0.32332158	0.32332158	0.32332158	0.32332158	0.32332158	0.32332158	0.32332158	0.32332158	0.32332158	0.32332158
124.mp3	0.1106563	0.1106563	0.1106563	0.1106563	0.1106563	0.1106563	0.1106563	0.1106563	0.1106563	0.1106563	0.1106563	0.1106563	0.1106563	0.1106563	0.1106563	0.1106563	0.1106563	0.1106563	0.1106563	0.1106563	0.1106563	0.1106563	0.1106563	0.1106563	0.1106563	0.1106563	0.1106563	0.1106563	0.1106563	0.1106563	0.1106563	0.1106563	0.1106563	0.1106563	0.1106563	0.1106563	0.1106563	0.1106563	0.1106563	0.1106563	0.1106563	0.1106563	0.1106563	0.1106563	0.1106563	0.1106563	0.1106563	0.1106563	0.1106563
125.mp3	0.20113303	0.20113303	0.20113303	0.20113303	0.20113303	0.20113303	0.20113303	0.20113303	0.20113303	0.20113303	0.20113303	0.20113303	0.20113303	0.20113303	0.20113303	0.20113303	0.20113303	0.20113303	0.20113303	0.20113303	0.20113303	0.20113303	0.20113303	0.20113303	0.20113303	0.20113303	0.20113303	0.20113303	0.20113303	0.20113303	0.20113303	0.20113303	0.20113303	0.20113303	0.20113303	0.20113303	0.20113303	0.20113303	0.20113303	0.20113303	0.20113303	0.20113303	0.20113303	0.20113303	0.20113303	0.20113303	0.20113303	0.20113303	0.20113303
126.mp3	0.12292934	0.12292934	0.12292934	0.12292934	0.12292934	0.12292934	0.12292934	0.12292934	0.12292934	0.12292934	0.12292934	0.12292934	0.12292934	0.12292934	0.12292934	0.12292934	0.12292934	0.12292934	0.12292934	0.12292934	0.12292934	0.12292934	0.12292934	0.12292934	0.12292934	0.12292934	0.12292934	0.12292934	0.12292934	0.12292934	0.12292934	0.12292934	0.12292934	0.12292934	0.12292934	0.12292934	0.12292934	0.12292934	0.12292934	0.12292934	0.12292934	0.12292934	0.12292934	0.12292934	0.12292934	0.12292934	0.12292934	0.12292934	0.12292934
127.mp3	0.17986217	0.17986217	0.17986217	0.17986217	0.17986217	0.17986217	0.17986217	0.17986217	0.17986217	0.17986217	0.17986217	0.17986217	0.17986217	0.17986217	0.17986217	0.17986217	0.17986217	0.17986217	0.17986217	0.17986217	0.17986217	0.17986217	0.17986217	0.17986217	0.17986217	0.17986217	0.17986217	0.17986217	0.17986217	0.17986217	0.17986217	0.17986217	0.17986217	0.17986217	0.17986217	0.17986217	0.17986217	0.17986217	0.17986217	0.17986217	0.17986217	0.17986217	0.17986217	0.17986217	0.17986217	0.17986217	0.17986217	0.17986217	0.17986217
128.mp3	0.01833001	0.01833001	0.01833001	0.01833001	0.01833001	0.01833001	0.01833001	0.01833001	0.01833001	0.01833001	0.01833001	0.01833001	0.01833001	0.01833001	0.01833001	0.01833001	0.01833001	0.01833001	0.01833001	0.01833001	0.01833001	0.01833001	0.01833001	0.01833001	0.01833001	0.01833001	0.01833001	0.01833001	0.01833001	0.01833001	0.01833001	0.01833001	0.01833001	0.01833001	0.01833001	0.01833001	0.01833001	0.01833001	0.01833001	0.01833001	0.01833001	0.01833001	0.01833001	0.01833001	0.01833001	0.01833001	0.01833001	0.01833001	0.01833001
129.mp3	0.06359867	0.06359867	0.06359867	0.06359867	0.06359867	0.06359867	0.06359867	0.06359867	0.06359867	0.06359867	0.06359867	0.06359867	0.06359867	0.06359867	0.06359867	0.06359867	0.06359867	0.06359867	0.06359867	0.06359867	0.06359867	0.06359867	0.06359867	0.06359867	0.06359867	0.06359867	0.06359867	0.06359867	0.06359867	0.06359867	0.06359867	0.06359867	0.06359867	0.06359867	0.06359867	0.06359867	0.06359867	0.06359867	0.06359867	0.06359867	0.06359867	0.06359867	0.06359867	0.06359867	0.06359867	0.06359867	0.06359867	0.06359867	0.06359867
130.mp3	0.2984262	0.2984262	0.2984262	0.2984262	0.2984262	0.2984262	0.2984262	0.2984262	0.2984262	0.2984262	0.2984262	0.2984262	0.2984262	0.2984262	0.2984262	0.2984262	0.2984262	0.2984262	0.2984262	0.2984262	0.2984262	0.2984262	0.2984262	0.2984262	0.2984262	0.2984262	0.2984262	0.2984262	0.2984262	0.2984262	0.2984262	0.2984262	0.2984262	0.2984262	0.2984262	0.2984262	0.2984262	0.2984262	0.2984262	0.2984262	0.2984262	0.2984262	0.2984262	0.2984262	0.2984262	0.2984262	0.2984262	0.2984262	0.2984262
131.mp3	-0.097483665	-0.097483665	-0.097483665	-0.097483665	-0.097483665	-0.097483665	-0.097483665	-0.097483665	-0.097483665	-0.097483665	-0.097483665	-0.097483665	-0.097483665	-0.097483665	-0.097483665	-0.097483665	-0.097483665	-0.097483665	-0.097483665	-0.097483665	-0.097483665	-0.097483665	-0.097483665	-0.097483665	-0.097483665	-0.097483665	-0.097483665	-0.097483665	-0.097483665	-0.097483665	-0.097483665	-0.097483665	-0.097483665	-0.097483665	-0.097483665	-0.097483665	-0.097483665	-0.097483665	-0.097483665	-0.097483665	-0.097483665	-0.097483665	-0.097483665	-0.097483665	-0.097483665	-0.097483665	-0.097483665	-0.097483665	-0.097483665
133.mp3	0.068871185	0.068871185	0.068871185	0.068871185	0.068871185	0.068871185	0.068871185	0.068871185	0.068871185	0.068871185	0.068871185	0.068871185	0.068871185	0.068871185	0.068871185	0.068871185	0.068871185	0.068871185	0.068871185	0.068871185	0.068871185	0.068871185	0.068871185	0.068871185	0.068871185	0.068871185	0.068871185	0.068871185	0.068871185	0.068871185	0.068871185	0.068871185	0.068871185	0.068871185	0.068871185	0.068871185	0.068871185	0.068871185	0.068871185	0.068871185	0.068871185	0.068871185	0.068871185	0.068871185	0.068871185	0.068871185	0.068871185	0.068871185	0.068871185
134.mp3	-0.12516668	-0.12516668	-0.12516668	-0.12516668	-0.12516668	-0.12516668	-0.12516668	-0.12516668	-0.12516668	-0.12516668	-0.12516668	-0.12516668	-0.12516668	-0.12516668	-0.12516668	-0.12516668	-0.12516668	-0.12516668	-0.12516668	-0.12516668	-0.12516668	-0.12516668	-0.12516668	-0.12516668	-0.12516668	-0.12516668	-0.12516668	-0.12516668	-0.12516668	-0.12516668	-0.12516668	-0.12516668	-0.12516668	-0.12516668	-0.12516668	-0.12516668	-0.12516668	-0.12516668	-0.12516668	-0.12516668	-0.12516668	-0.12516668	-0.12516668	-0.12516668	-0.12516668	-0.12516668	-0.12516668	-0.12516668	-0.12516668
135.mp3	-0.15041946	-0.15041946	-0.15041946	-0.15041946	-0.15041946	-0.15041946	-0.15041946	-0.15041946	-0.15041946	-0.15041946	-0.15041946	-0.15041946	-0.15041946	-0.15041946	-0.15041946	-0.15041946	-0.15041946	-0.15041946	-0.15041946	-0.15041946	-0.15041946	-0.15041946	-0.15041946	-0.15041946	-0.15041946	-0.15041946	-0.15041946	-0.15041946	-0.15041946	-0.15041946	-0.15041946	-0.15041946	-0.15041946	-0.15041946	-0.15041946	-0.15041946	-0.15041946	-0.15041946	-0.15041946	-0.15041946	-0.15041946	-0.15041946	-0.15041946	-0.15041946	-0.15041946	-0.15041946	-0.15041946	-0.15041946	-0.15041946
136.mp3	0.13327584	0.13327584	0.13327584	0.13327584	0.13327584	0.13327584	0.13327584	0.13327584	0.13327584	0.13327584	0.13327584	0.13327584	0.13327584	0.13327584	0.13327584	0.13327584	0.13327584	0.13327584	0.13327584	0.13327584	0.13327584	0.13327584	0.13327584	0.13327584	0.13327584	0.13327584	0.13327584	0.13327584	0.13327584	0.13327584	0.13327584	0.13327584	0.13327584	0.13327584	0.13327584	0.13327584	0.13327584	0.13327584	0.13327584	0.13327584	0.13327584	0.13327584	0.13327584	0.13327584	0.13327584	0.13327584	0.13327584	0.13327584	0.13327584
137.mp3	0.16469613	0.16469613	0.16469613	0.16469613	0.16469613	0.16469613	0.16469613	0.16469613	0.16469613	0.16469613	0.16469613	0.16469613	0.16469613	0.16469613	0.16469613	0.16469613	0.16469613	0.16469613	0.16469613	0.16469613	0.16469613	0.16469613	0.16469613	0.16469613	0.16469613	0.16469613	0.16469613	0.16469613	0.16469613	0.16469613	0.16469613	0.16469613	0.16469613	0.16469613	0.16469613	0.16469613	0.16469613	0.16469613	0.16469613	0.16469613	0.16469613	0.16469613	0.16469613	0.16469613	0.16469613	0.16469613	0.16469613	0.16469613	0.16469613
138.mp3	0.027563682	0.027563682	0.027563682	0.027563682	0.027563682	0.027563682	0.027563682	0.027563682	0.027563682	0.027563682	0.027563682	0.027563682	0.027563682	0.027563682	0.027563682	0.027563682	0.027563682	0.027563682	0.027563682	0.027563682	0.027563682	0.027563682	0.027563682	0.027563682	0.027563682	0.027563682	0.027563682	0.027563682	0.027563682	0.027563682	0.027563682	0.027563682	0.027563682	0.027563682	0.027563682	0.027563682	0.027563682	0.027563682	0.027563682	0.027563682	0.027563682	0.027563682	0.027563682	0.027563682	0.027563682	0.027563682	0.027563682	0.027563682	0.027563682
140.mp3	0.119781636	0.119781636	0.119781636	0.119781636	0.119781636	0.119781636	0.119781636	0.119781636	0.119781636	0.119781636	0.119781636	0.119781636	0.119781636	0.119781636	0.119781636	0.119781636	0.119781636	0.119781636	0.119781636	0.119781636	0.119781636	0.119781636	0.119781636	0.119781636	0.119781636	0.119781636	0.119781636	0.119781636	0.119781636	0.119781636	0.119781636	0.119781636	0.119781636	0.119781636	0.119781636	0.119781636	0.119781636	0.119781636	0.119781636	0.119781636	0.119781636	0.119781636	0.119781636	0.119781636	0.119781636	0.119781636	0.119781636	0.119781636	0.119781636
142.mp3	-0.05542559	-0.05542559	-0.05542559	-0.05542559	-0.05542559	-0.05542559	-0.05542559	-0.05542559	-0.05542559	-0.05542559	-0.05542559	-0.05542559	-0.05542559	-0.05542559	-0.05542559	-0.05542559	-0.05542559	-0.05542559	-0.05542559	-0.05542559	-0.05542559	-0.05542559	-0.05542559	-0.05542559	-0.05542559	-0.05542559	-0.05542559	-0.05542559	-0.05542559	-0.05542559	-0.05542559	-0.05542559	-0.05542559	-0.05542559	-0.05542559	-0.05542559	-0.05542559	-0.05542559	-0.05542559	-0.05542559	-0.05542559	-0.05542559	-0.05542559	-0.05542559	-0.05542559	-0.05542559	-0.05542559	-0.05542559	-0.05542559
143.mp3	0.07609273	0.07609273	0.07609273	0.07609273	0.07609273	0.07609273	0.07609273	0.07609273	0.07609273	0.07609273	0.07609273	0.07609273	0.07609273	0.07609273	0.07609273	0.07609273	0.07609273	0.07609273	0.07609273	0.07609273	0.07609273	0.07609273	0.07609273	0.07609273	0.07609273	0.07609273	0.07609273	0.07609273	0.07609273	0.07609273	0.07609273	0.07609273	0.07609273	0.07609273	0.07609273	0.07609273	0.07609273	0.07609273	0.07609273	0.07609273	0.07609273	0.07609273	0.07609273	0.07609273	0.07609273	0.07609273	0.07609273	0.07609273	0.07609273
144.mp3	-0.085545674	-0.085545674	-0.085545674	-0.085545674	-0.085545674	-0.085545674	-0.085545674	-0.085545674	-0.085545674	-0.085545674	-0.085545674	-0.085545674	-0.085545674	-0.085545674	-0.085545674	-0.085545674	-0.085545674	-0.085545674	-0.085545674	-0.085545674	-0.085545674	-0.085545674	-0.085545674	-0.085545674	-0.085545674	-0.085545674	-0.085545674	-0.085545674	-0.085545674	-0.085545674	-0.085545674	-0.085545674	-0.085545674	-0.085545674	-0.085545674	-0.085545674	-0.085545674	-0.085545674	-0.085545674	-0.085545674	-0.085545674	-0.085545674	-0.085545674	-0.085545674	-0.085545674	-0.085545674	-0.085545674	-0.085545674	-0.085545674
145.mp3	-0.122002915	-0.122002915	-0.122002915	-0.122002915	-0.122002915	-0.122002915	-0.122002915	-0.122002915	-0.122002915	-0.122002915	-0.122002915	-0.122002915	-0.122002915	-0.122002915	-0.122002915	-0.122002915	-0.122002915	-0.122002915	-0.122002915	-0.122002915	-0.122002915	-0.122002915	-0.122002915	-0.122002915	-0.122002915	-0.122002915	-0.122002915	-0.122002915	-0.122002915	-0.122002915	-0.122002915	-0.122002915	-0.122002915	-0.122002915	-0.122002915	-0.122002915	-0.122002915	-0.122002915	-0.122002915	-0.122002915	-0.122002915	-0.122002915	-0.122002915	-0.122002915	-0.122002915	-0.122002915	-0.122002915	-0.122002915	-0.122002915
146.mp3	0.112638034	0.112638034	0.112638034	0.112638034	0.112638034	0.112638034	0.112638034	0.112638034	0.112638034	0.112638034	0.112638034	0.112638034	0.112638034	0.112638034	0.112638034	0.112638034	0.112638034	0.112638034	0.112638034	0.112638034	0.112638034	0.112638034	0.112638034	0.112638034	0.112638034	0.112638034	0.112638034	0.112638034	0.112638034	0.112638034	0.112638034	0.112638034	0.112638034	0.112638034	0.112638034	0.112638034	0.112638034	0.112638034	0.112638034	0.112638034	0.112638034	0.112638034	0.112638034	0.112638034	0.112638034	0.112638034	0.112638034	0.112638034	0.112638034
148.mp3	0.3139618	0.3139618	0.3139618	0.3139618	0.3139618	0.3139618	0.3139618	0.3139618	0.3139618	0.3139618	0.3139618	0.3139618	0.3139618	0.3139618	0.3139618	0.3139618	0.3139618	0.3139618	0.3139618	0.3139618	0.3139618	0.3139618	0.3139618	0.3139618	0.3139618	0.3139618	0.3139618	0.3139618	0.3139618	0.3139618	0.3139618	0.3139618	0.3139618	0.3139618	0.3139618	0.3139618	0.3139618	0.3139618	0.3139618	0.3139618	0.3139618	0.3139618	0.3139618	0.3139618	0.3139618	0.3139618	0.3139618	0.3139618	0.3139618
149.mp3	-0.0677091	-0.0677091	-0.0677091	-0.0677091	-0.0677091	-0.0677091	-0.0677091	-0.0677091	-0.0677091	-0.0677091	-0.0677091	-0.0677091	-0.0677091	-0.0677091	-0.0677091	-0.0677091	-0.0677091	-0.0677091	-0.0677091	-0.0677091	-0.0677091	-0.0677091	-0.0677091	-0.0677091	-0.0677091	-0.0677091	-0.0677091	-0.0677091	-0.0677091	-0.0677091	-0.0677091	-0.0677091	-0.0677091	-0.0677091	-0.0677091	-0.0677091	-0.0677091	-0.0677091	-0.0677091	-0.0677091	-0.0677091	-0.0677091	-0.0677091	-0.0677091	-0.0677091	-0.0677091	-0.0677091	-0.0677091	-0.0677091
150.mp3	0.11993215	0.11993215	0.11993215	0.11993215	0.11993215	0.11993215	0.11993215	0.11993215	0.11993215	0.11993215	0.11993215	0.11993215	0.11993215	0.11993215	0.11993215	0.11993215	0.11993215	0.11993215	0.11993215	0.11993215	0.11993215	0.11993215	0.11993215	0.11993215	0.11993215	0.11993215	0.11993215	0.11993215	0.11993215	0.11993215	0.11993215	0.11993215	0.11993215	0.11993215	0.11993215	0.11993215	0.11993215	0.11993215	0.11993215	0.11993215	0.11993215	0.11993215	0.11993215	0.11993215	0.11993215	0.11993215	0.11993215	0.11993215	0.11993215
151.mp3	-0.19675069	-0.19675069	-0.19675069	-0.19675069	-0.19675069	-0.19675069	-0.19675069	-0.19675069	-0.19675069	-0.19675069	-0.19675069	-0.19675069	-0.19675069	-0.19675069	-0.19675069	-0.19675069	-0.19675069	-0.19675069	-0.19675069	-0.19675069	-0.19675069	-0.19675069	-0.19675069	-0.19675069	-0.19675069	-0.19675069	-0.19675069	-0.19675069	-0.19675069	-0.19675069	-0.19675069	-0.19675069	-0.19675069	-0.19675069	-0.19675069	-0.19675069	-0.19675069	-0.19675069	-0.19675069	-0.19675069	-0.19675069	-0.19675069	-0.19675069	-0.19675069	-0.19675069	-0.19675069	-0.19675069	-0.19675069	-0.19675069
152.mp3	0.04860591	0.04860591	0.04860591	0.04860591	0.04860591	0.04860591	0.04860591	0.04860591	0.04860591	0.04860591	0.04860591	0.04860591	0.04860591	0.04860591	0.04860591	0.04860591	0.04860591	0.04860591	0.04860591	0.04860591	0.04860591	0.04860591	0.04860591	0.04860591	0.04860591	0.04860591	0.04860591	0.04860591	0.04860591	0.04860591	0.04860591	0.04860591	0.04860591	0.04860591	0.04860591	0.04860591	0.04860591	0.04860591	0.04860591	0.04860591	0.04860591	0.04860591	0.04860591	0.04860591	0.04860591	0.04860591	0.04860591	0.04860591	0.04860591
153.mp3	0.004389212	0.004389212	0.004389212	0.004389212	0.004389212	0.004389212	0.004389212	0.004389212	0.004389212	0.004389212	0.004389212	0.004389212	0.004389212	0.004389212	0.004389212	0.004389212	0.004389212	0.004389212	0.004389212	0.004389212	0.004389212	0.004389212	0.004389212	0.004389212	0.004389212	0.004389212	0.004389212	0.004389212	0.004389212	0.004389212	0.004389212	0.004389212	0.004389212	0.004389212	0.004389212	0.004389212	0.004389212	0.004389212	0.004389212	0.004389212	0.004389212	0.004389212	0.004389212	0.004389212	0.004389212	0.004389212	0.004389212	0.004389212	0.004389212
154.mp3	-0.02241488	-0.02241488	-0.02241488	-0.02241488	-0.02241488	-0.02241488	-0.02241488	-0.02241488	-0.02241488	-0.02241488	-0.02241488	-0.02241488	-0.02241488	-0.02241488	-0.02241488	-0.02241488	-0.02241488	-0.02241488	-0.02241488	-0.02241488	-0.02241488	-0.02241488	-0.02241488	-0.02241488	-0.02241488	-0.02241488	-0.02241488	-0.02241488	-0.02241488	-0.02241488	-0.02241488	-0.02241488	-0.02241488	-0.02241488	-0.02241488	-0.02241488	-0.02241488	-0.02241488	-0.02241488	-0.02241488	-0.02241488	-0.02241488	-0.02241488	-0.02241488	-0.02241488	-0.02241488	-0.02241488	-0.02241488	-0.02241488
155.mp3	0.20581502	0.20581502	0.20581502	0.20581502	0.20581502	0.20581502	0.20581502	0.20581502	0.20581502	0.20581502	0.20581502	0.20581502	0.20581502	0.20581502	0.20581502	0.20581502	0.20581502	0.20581502	0.20581502	0.20581502	0.20581502	0.20581502	0.20581502	0.20581502	0.20581502	0.20581502	0.20581502	0.20581502	0.20581502	0.20581502	0.20581502	0.20581502	0.20581502	0.20581502	0.20581502	0.20581502	0.20581502	0.20581502	0.20581502	0.20581502	0.20581502	0.20581502	0.20581502	0.20581502	0.20581502	0.20581502	0.20581502	0.20581502	0.20581502
156.mp3	-0.08599116	-0.08599116	-0.08599116	-0.08599116	-0.08599116	-0.08599116	-0.08599116	-0.08599116	-0.08599116	-0.08599116	-0.08599116	-0.08599116	-0.08599116	-0.08599116	-0.08599116	-0.08599116	-0.08599116	-0.08599116	-0.08599116	-0.08599116	-0.08599116	-0.08599116	-0.08599116	-0.08599116	-0.08599116	-0.08599116	-0.08599116	-0.08599116	-0.08599116	-0.08599116	-0.08599116	-0.08599116	-0.08599116	-0.08599116	-0.08599116	-0.08599116	-0.08599116	-0.08599116	-0.08599116	-0.08599116	-0.08599116	-0.08599116	-0.08599116	-0.08599116	-0.08599116	-0.08599116	-0.08599116	-0.08599116	-0.08599116
157.mp3	0.012381202	0.012381202	0.012381202	0.012381202	0.012381202	0.012381202	0.012381202	0.012381202	0.012381202	0.012381202	0.012381202	0.012381202	0.012381202	0.012381202	0.012381202	0.012381202	0.012381202	0.012381202	0.012381202	0.012381202	0.012381202	0.012381202	0.012381202	0.012381202	0.012381202	0.012381202	0.012381202	0.012381202	0.012381202	0.012381202	0.012381202	0.012381202	0.012381202	0.012381202	0.012381202	0.012381202	0.012381202	0.012381202	0.012381202	0.012381202	0.012381202	0.012381202	0.012381202	0.012381202	0.012381202	0.012381202	0.012381202	0.012381202	0.012381202
158.mp3	0.09887783	0.09887783	0.09887783	0.09887783	0.09887783	0.09887783	0.09887783	0.09887783	0.09887783	0.09887783	0.09887783	0.09887783	0.09887783	0.09887783	0.09887783	0.09887783	0.09887783	0.09887783	0.09887783	0.09887783	0.09887783	0.09887783	0.09887783	0.09887783	0.09887783	0.09887783	0.09887783	0.09887783	0.09887783	0.09887783	0.09887783	0.09887783	0.09887783	0.09887783	0.09887783	0.09887783	0.09887783	0.09887783	0.09887783	0.09887783	0.09887783	0.09887783	0.09887783	0.09887783	0.09887783	0.09887783	0.09887783	0.09887783	0.09887783
159.mp3	-0.06343786	-0.06343786	-0.06343786	-0.06343786	-0.06343786	-0.06343786	-0.06343786	-0.06343786	-0.06343786	-0.06343786	-0.06343786	-0.06343786	-0.06343786	-0.06343786	-0.06343786	-0.06343786	-0.06343786	-0.06343786	-0.06343786	-0.06343786	-0.06343786	-0.06343786	-0.06343786	-0.06343786	-0.06343786	-0.06343786	-0.06343786	-0.06343786	-0.06343786	-0.06343786	-0.06343786	-0.06343786	-0.06343786	-0.06343786	-0.06343786	-0.06343786	-0.06343786	-0.06343786	-0.06343786	-0.06343786	-0.06343786	-0.06343786	-0.06343786	-0.06343786	-0.06343786	-0.06343786	-0.06343786	-0.06343786	-0.06343786
160.mp3	0.038871534	0.038871534	0.038871534	0.038871534	0.038871534	0.038871534	0.038871534	0.038871534	0.038871534	0.038871534	0.038871534	0.038871534	0.038871534	0.038871534	0.038871534	0.038871534	0.038871534	0.038871534	0.038871534	0.038871534	0.038871534	0.038871534	0.038871534	0.038871534	0.038871534	0.038871534	0.038871534	0.038871534	0.038871534	0.038871534	0.038871534	0.038871534	0.038871534	0.038871534	0.038871534	0.038871534	0.038871534	0.038871534	0.038871534	0.038871534	0.038871534	0.038871534	0.038871534	0.038871534	0.038871534	0.038871534	0.038871534	0.038871534	0.038871534
161.mp3	-0.002337301	-0.002337301	-0.002337301	-0.002337301	-0.002337301	-0.002337301	-0.002337301	-0.002337301	-0.002337301	-0.002337301	-0.002337301	-0.002337301	-0.002337301	-0.002337301	-0.002337301	-0.002337301	-0.002337301	-0.002337301	-0.002337301	-0.002337301	-0.002337301	-0.002337301	-0.002337301	-0.002337301	-0.002337301	-0.002337301	-0.002337301	-0.002337301	-0.002337301	-0.002337301	-0.002337301	-0.002337301	-0.002337301	-0.002337301	-0.002337301	-0.002337301	-0.002337301	-0.002337301	-0.002337301	-0.002337301	-0.002337301	-0.002337301	-0.002337301	-0.002337301	-0.002337301	-0.002337301	-0.002337301	-0.002337301	-0.002337301
162.mp3	0.005707858	0.005707858	0.005707858	0.005707858	0.005707858	0.005707858	0.005707858	0.005707858	0.005707858	0.005707858	0.005707858	0.005707858	0.005707858	0.005707858	0.005707858	0.005707858	0.005707858	0.005707858	0.005707858	0.005707858	0.005707858	0.005707858	0.005707858	0.005707858	0.005707858	0.005707858	0.005707858	0.005707858	0.005707858	0.005707858	0.005707858	0.005707858	0.005707858	0.005707858	0.005707858	0.005707858	0.005707858	0.005707858	0.005707858	0.005707858	0.005707858	0.005707858	0.005707858	0.005707858	0.005707858	0.005707858	0.005707858	0.005707858	0.005707858
163.mp3	0.007704752	0.007704752	0.007704752	0.007704752	0.007704752	0.007704752	0.007704752	0.007704752	0.007704752	0.007704752	0.007704752	0.007704752	0.007704752	0.007704752	0.007704752	0.007704752	0.007704752	0.007704752	0.007704752	0.007704752	0.007704752	0.007704752	0.007704752	0.007704752	0.007704752	0.007704752	0.007704752	0.007704752	0.007704752	0.007704752	0.007704752	0.007704752	0.007704752	0.007704752	0.007704752	0.007704752	0.007704752	0.007704752	0.007704752	0.007704752	0.007704752	0.007704752	0.007704752	0.007704752	0.007704752	0.007704752	0.007704752	0.007704752	0.007704752
164.mp3	-0.14564422	-0.14564422	-0.14564422	-0.14564422	-0.14564422	-0.14564422	-0.14564422	-0.14564422	-0.14564422	-0.14564422	-0.14564422	-0.14564422	-0.14564422	-0.14564422	-0.14564422	-0.14564422	-0.14564422	-0.14564422	-0.14564422	-0.14564422	-0.14564422	-0.14564422	-0.14564422	-0.14564422	-0.14564422	-0.14564422	-0.14564422	-0.14564422	-0.14564422	-0.14564422	-0.14564422	-0.14564422	-0.14564422	-0.14564422	-0.14564422	-0.14564422	-0.14564422	-0.14564422	-0.14564422	-0.14564422	-0.14564422	-0.14564422	-0.14564422	-0.14564422	-0.14564422	-0.14564422	-0.14564422	-0.14564422	-0.14564422
166.mp3	0.004635265	0.004635265	0.004635265	0.004635265	0.004635265	0.004635265	0.004635265	0.004635265	0.004635265	0.004635265	0.004635265	0.004635265	0.004635265	0.004635265	0.004635265	0.004635265	0.004635265	0.004635265	0.004635265	0.004635265	0.004635265	0.004635265	0.004635265	0.004635265	0.004635265	0.004635265	0.004635265	0.004635265	0.004635265	0.004635265	0.004635265	0.004635265	0.004635265	0.004635265	0.004635265	0.004635265	0.004635265	0.004635265	0.004635265	0.004635265	0.004635265	0.004635265	0.004635265	0.004635265	0.004635265	0.004635265	0.004635265	0.004635265	0.004635265
167.mp3	-0.12759247	-0.12759247	-0.12759247	-0.12759247	-0.12759247	-0.12759247	-0.12759247	-0.12759247	-0.12759247	-0.12759247	-0.12759247	-0.12759247	-0.12759247	-0.12759247	-0.12759247	-0.12759247	-0.12759247	-0.12759247	-0.12759247	-0.12759247	-0.12759247	-0.12759247	-0.12759247	-0.12759247	-0.12759247	-0.12759247	-0.12759247	-0.12759247	-0.12759247	-0.12759247	-0.12759247	-0.12759247	-0.12759247	-0.12759247	-0.12759247	-0.12759247	-0.12759247	-0.12759247	-0.12759247	-0.12759247	-0.12759247	-0.12759247	-0.12759247	-0.12759247	-0.12759247	-0.12759247	-0.12759247	-0.12759247	-0.12759247
168.mp3	-0.21623749	-0.21623749	-0.21623749	-0.21623749	-0.21623749	-0.21623749	-0.21623749	-0.21623749	-0.21623749	-0.21623749	-0.21623749	-0.21623749	-0.21623749	-0.21623749	-0.21623749	-0.21623749	-0.21623749	-0.21623749	-0.21623749	-0.21623749	-0.21623749	-0.21623749	-0.21623749	-0.21623749	-0.21623749	-0.21623749	-0.21623749	-0.21623749	-0.21623749	-0.21623749	-0.21623749	-0.21623749	-0.21623749	-0.21623749	-0.21623749	-0.21623749	-0.21623749	-0.21623749	-0.21623749	-0.21623749	-0.21623749	-0.21623749	-0.21623749	-0.21623749	-0.21623749	-0.21623749	-0.21623749	-0.21623749	-0.21623749
169.mp3	0.07447855	0.07447855	0.07447855	0.07447855	0.07447855	0.07447855	0.07447855	0.07447855	0.07447855	0.07447855	0.07447855	0.07447855	0.07447855	0.07447855	0.07447855	0.07447855	0.07447855	0.07447855	0.07447855	0.07447855	0.07447855	0.07447855	0.07447855	0.07447855	0.07447855	0.07447855	0.07447855	0.07447855	0.07447855	0.07447855	0.07447855	0.07447855	0.07447855	0.07447855	0.07447855	0.07447855	0.07447855	0.07447855	0.07447855	0.07447855	0.07447855	0.07447855	0.07447855	0.07447855	0.07447855	0.07447855	0.07447855	0.07447855	0.07447855
170.mp3	0.071123876	0.071123876	0.071123876	0.071123876	0.071123876	0.071123876	0.071123876	0.071123876	0.071123876	0.071123876	0.071123876	0.071123876	0.071123876	0.071123876	0.071123876	0.071123876	0.071123876	0.071123876	0.071123876	0.071123876	0.071123876	0.071123876	0.071123876	0.071123876	0.071123876	0.071123876	0.071123876	0.071123876	0.071123876	0.071123876	0.071123876	0.071123876	0.071123876	0.071123876	0.071123876	0.071123876	0.071123876	0.071123876	0.071123876	0.071123876	0.071123876	0.071123876	0.071123876	0.071123876	0.071123876	0.071123876	0.071123876	0.071123876	0.071123876
171.mp3	0.1875203	0.1875203	0.1875203	0.1875203	0.1875203	0.1875203	0.1875203	0.1875203	0.1875203	0.1875203	0.1875203	0.1875203	0.1875203	0.1875203	0.1875203	0.1875203	0.1875203	0.1875203	0.1875203	0.1875203	0.1875203	0.1875203	0.1875203	0.1875203	0.1875203	0.1875203	0.1875203	0.1875203	0.1875203	0.1875203	0.1875203	0.1875203	0.1875203	0.1875203	0.1875203	0.1875203	0.1875203	0.1875203	0.1875203	0.1875203	0.1875203	0.1875203	0.1875203	0.1875203	0.1875203	0.1875203	0.1875203	0.1875203	0.1875203
172.mp3	0.05584257	0.05584257	0.05584257	0.05584257	0.05584257	0.05584257	0.05584257	0.05584257	0.05584257	0.05584257	0.05584257	0.05584257	0.05584257	0.05584257	0.05584257	0.05584257	0.05584257	0.05584257	0.05584257	0.05584257	0.05584257	0.05584257	0.05584257	0.05584257	0.05584257	0.05584257	0.05584257	0.05584257	0.05584257	0.05584257	0.05584257	0.05584257	0.05584257	0.05584257	0.05584257	0.05584257	0.05584257	0.05584257	0.05584257	0.05584257	0.05584257	0.05584257	0.05584257	0.05584257	0.05584257	0.05584257	0.05584257	0.05584257	0.05584257
173.mp3	-0.121304415	-0.121304415	-0.121304415	-0.121304415	-0.121304415	-0.121304415	-0.121304415	-0.121304415	-0.121304415	-0.121304415	-0.121304415	-0.121304415	-0.121304415	-0.121304415	-0.121304415	-0.121304415	-0.121304415	-0.121304415	-0.121304415	-0.121304415	-0.121304415	-0.121304415	-0.121304415	-0.121304415	-0.121304415	-0.121304415	-0.121304415	-0.121304415	-0.121304415	-0.121304415	-0.121304415	-0.121304415	-0.121304415	-0.121304415	-0.121304415	-0.121304415	-0.121304415	-0.121304415	-0.121304415	-0.121304415	-0.121304415	-0.121304415	-0.121304415	-0.121304415	-0.121304415	-0.121304415	-0.121304415	-0.121304415	-0.121304415
174.mp3	-0.0447535	-0.0447535	-0.0447535	-0.0447535	-0.0447535	-0.0447535	-0.0447535	-0.0447535	-0.0447535	-0.0447535	-0.0447535	-0.0447535	-0.0447535	-0.0447535	-0.0447535	-0.0447535	-0.0447535	-0.0447535	-0.0447535	-0.0447535	-0.0447535	-0.0447535	-0.0447535	-0.0447535	-0.0447535	-0.0447535	-0.0447535	-0.0447535	-0.0447535	-0.0447535	-0.0447535	-0.0447535	-0.0447535	-0.0447535	-0.0447535	-0.0447535	-0.0447535	-0.0447535	-0.0447535	-0.0447535	-0.0447535	-0.0447535	-0.0447535	-0.0447535	-0.0447535	-0.0447535	-0.0447535	-0.0447535	-0.0447535
175.mp3	-0.07371547	-0.07371547	-0.07371547	-0.07371547	-0.07371547	-0.07371547	-0.07371547	-0.07371547	-0.07371547	-0.07371547	-0.07371547	-0.07371547	-0.07371547	-0.07371547	-0.07371547	-0.07371547	-0.07371547	-0.07371547	-0.07371547	-0.07371547	-0.07371547	-0.07371547	-0.07371547	-0.07371547	-0.07371547	-0.07371547	-0.07371547	-0.07371547	-0.07371547	-0.07371547	-0.07371547	-0.07371547	-0.07371547	-0.07371547	-0.07371547	-0.07371547	-0.07371547	-0.07371547	-0.07371547	-0.07371547	-0.07371547	-0.07371547	-0.07371547	-0.07371547	-0.07371547	-0.07371547	-0.07371547	-0.07371547	-0.07371547
176.mp3	0.15919614	0.15919614	0.15919614	0.15919614	0.15919614	0.15919614	0.15919614	0.15919614	0.15919614	0.15919614	0.15919614	0.15919614	0.15919614	0.15919614	0.15919614	0.15919614	0.15919614	0.15919614	0.15919614	0.15919614	0.15919614	0.15919614	0.15919614	0.15919614	0.15919614	0.15919614	0.15919614	0.15919614	0.15919614	0.15919614	0.15919614	0.15919614	0.15919614	0.15919614	0.15919614	0.15919614	0.15919614	0.15919614	0.15919614	0.15919614	0.15919614	0.15919614	0.15919614	0.15919614	0.15919614	0.15919614	0.15919614	0.15919614	0.15919614
177.mp3	0.24726617	0.24726617	0.24726617	0.24726617	0.24726617	0.24726617	0.24726617	0.24726617	0.24726617	0.24726617	0.24726617	0.24726617	0.24726617	0.24726617	0.24726617	0.24726617	0.24726617	0.24726617	0.24726617	0.24726617	0.24726617	0.24726617	0.24726617	0.24726617	0.24726617	0.24726617	0.24726617	0.24726617	0.24726617	0.24726617	0.24726617	0.24726617	0.24726617	0.24726617	0.24726617	0.24726617	0.24726617	0.24726617	0.24726617	0.24726617	0.24726617	0.24726617	0.24726617	0.24726617	0.24726617	0.24726617	0.24726617	0.24726617	0.24726617
178.mp3	0.12115433	0.12115433	0.12115433	0.12115433	0.12115433	0.12115433	0.12115433	0.12115433	0.12115433	0.12115433	0.12115433	0.12115433	0.12115433	0.12115433	0.12115433	0.12115433	0.12115433	0.12115433	0.12115433	0.12115433	0.12115433	0.12115433	0.12115433	0.12115433	0.12115433	0.12115433	0.12115433	0.12115433	0.12115433	0.12115433	0.12115433	0.12115433	0.12115433	0.12115433	0.12115433	0.12115433	0.12115433	0.12115433	0.12115433	0.12115433	0.12115433	0.12115433	0.12115433	0.12115433	0.12115433	0.12115433	0.12115433	0.12115433	0.12115433
179.mp3	0.041677564	0.041677564	0.041677564	0.041677564	0.041677564	0.041677564	0.041677564	0.041677564	0.041677564	0.041677564	0.041677564	0.041677564	0.041677564	0.041677564	0.041677564	0.041677564	0.041677564	0.041677564	0.041677564	0.041677564	0.041677564	0.041677564	0.041677564	0.041677564	0.041677564	0.041677564	0.041677564	0.041677564	0.041677564	0.041677564	0.041677564	0.041677564	0.041677564	0.041677564	0.041677564	0.041677564	0.041677564	0.041677564	0.041677564	0.041677564	0.041677564	0.041677564	0.041677564	0.041677564	0.041677564	0.041677564	0.041677564	0.041677564	0.041677564
180.mp3	-0.0498875	-0.0498875	-0.0498875	-0.0498875	-0.0498875	-0.0498875	-0.0498875	-0.0498875	-0.0498875	-0.0498875	-0.0498875	-0.0498875	-0.0498875	-0.0498875	-0.0498875	-0.0498875	-0.0498875	-0.0498875	-0.0498875	-0.0498875	-0.0498875	-0.0498875	-0.0498875	-0.0498875	-0.0498875	-0.0498875	-0.0498875	-0.0498875	-0.0498875	-0.0498875	-0.0498875	-0.0498875	-0.0498875	-0.0498875	-0.0498875	-0.0498875	-0.0498875	-0.0498875	-0.0498875	-0.0498875	-0.0498875	-0.0498875	-0.0498875	-0.0498875	-0.0498875	-0.0498875	-0.0498875	-0.0498875	-0.0498875
181.mp3	-0.15068465	-0.15068465	-0.15068465	-0.15068465	-0.15068465	-0.15068465	-0.15068465	-0.15068465	-0.15068465	-0.15068465	-0.15068465	-0.15068465	-0.15068465	-0.15068465	-0.15068465	-0.15068465	-0.15068465	-0.15068465	-0.15068465	-0.15068465	-0.15068465	-0.15068465	-0.15068465	-0.15068465	-0.15068465	-0.15068465	-0.15068465	-0.15068465	-0.15068465	-0.15068465	-0.15068465	-0.15068465	-0.15068465	-0.15068465	-0.15068465	-0.15068465	-0.15068465	-0.15068465	-0.15068465	-0.15068465	-0.15068465	-0.15068465	-0.15068465	-0.15068465	-0.15068465	-0.15068465	-0.15068465	-0.15068465	-0.15068465
182.mp3	-0.105256945	-0.105256945	-0.105256945	-0.105256945	-0.105256945	-0.105256945	-0.105256945	-0.105256945	-0.105256945	-0.105256945	-0.105256945	-0.105256945	-0.105256945	-0.105256945	-0.105256945	-0.105256945	-0.105256945	-0.105256945	-0.105256945	-0.105256945	-0.105256945	-0.105256945	-0.105256945	-0.105256945	-0.105256945	-0.105256945	-0.105256945	-0.105256945	-0.105256945	-0.105256945	-0.105256945	-0.105256945	-0.105256945	-0.105256945	-0.105256945	-0.105256945	-0.105256945	-0.105256945	-0.105256945	-0.105256945	-0.105256945	-0.105256945	-0.105256945	-0.105256945	-0.105256945	-0.105256945	-0.105256945	-0.105256945	-0.105256945
184.mp3	-0.000532845	-0.000532845	-0.000532845	-0.000532845	-0.000532845	-0.000532845	-0.000532845	-0.000532845	-0.000532845	-0.000532845	-0.000532845	-0.000532845	-0.000532845	-0.000532845	-0.000532845	-0.000532845	-0.000532845	-0.000532845	-0.000532845	-0.000532845	-0.000532845	-0.000532845	-0.000532845	-0.000532845	-0.000532845	-0.000532845	-0.000532845	-0.000532845	-0.000532845	-0.000532845	-0.000532845	-0.000532845	-0.000532845	-0.000532845	-0.000532845	-0.000532845	-0.000532845	-0.000532845	-0.000532845	-0.000532845	-0.000532845	-0.000532845	-0.000532845	-0.000532845	-0.000532845	-0.000532845	-0.000532845	-0.000532845	-0.000532845
185.mp3	0.09649157	0.09649157	0.09649157	0.09649157	0.09649157	0.09649157	0.09649157	0.09649157	0.09649157	0.09649157	0.09649157	0.09649157	0.09649157	0.09649157	0.09649157	0.09649157	0.09649157	0.09649157	0.09649157	0.09649157	0.09649157	0.09649157	0.09649157	0.09649157	0.09649157	0.09649157	0.09649157	0.09649157	0.09649157	0.09649157	0.09649157	0.09649157	0.09649157	0.09649157	0.09649157	0.09649157	0.09649157	0.09649157	0.09649157	0.09649157	0.09649157	0.09649157	0.09649157	0.09649157	0.09649157	0.09649157	0.09649157	0.09649157	0.09649157
186.mp3	-0.12204971	-0.12204971	-0.12204971	-0.12204971	-0.12204971	-0.12204971	-0.12204971	-0.12204971	-0.12204971	-0.12204971	-0.12204971	-0.12204971	-0.12204971	-0.12204971	-0.12204971	-0.12204971	-0.12204971	-0.12204971	-0.12204971	-0.12204971	-0.12204971	-0.12204971	-0.12204971	-0.12204971	-0.12204971	-0.12204971	-0.12204971	-0.12204971	-0.12204971	-0.12204971	-0.12204971	-0.12204971	-0.12204971	-0.12204971	-0.12204971	-0.12204971	-0.12204971	-0.12204971	-0.12204971	-0.12204971	-0.12204971	-0.12204971	-0.12204971	-0.12204971	-0.12204971	-0.12204971	-0.12204971	-0.12204971	-0.12204971
187.mp3	0.09529477	0.09529477	0.09529477	0.09529477	0.09529477	0.09529477	0.09529477	0.09529477	0.09529477	0.09529477	0.09529477	0.09529477	0.09529477	0.09529477	0.09529477	0.09529477	0.09529477	0.09529477	0.09529477	0.09529477	0.09529477	0.09529477	0.09529477	0.09529477	0.09529477	0.09529477	0.09529477	0.09529477	0.09529477	0.09529477	0.09529477	0.09529477	0.09529477	0.09529477	0.09529477	0.09529477	0.09529477	0.09529477	0.09529477	0.09529477	0.09529477	0.09529477	0.09529477	0.09529477	0.09529477	0.09529477	0.09529477	0.09529477	0.09529477
188.mp3	0.13598655	0.13598655	0.13598655	0.13598655	0.13598655	0.13598655	0.13598655	0.13598655	0.13598655	0.13598655	0.13598655	0.13598655	0.13598655	0.13598655	0.13598655	0.13598655	0.13598655	0.13598655	0.13598655	0.13598655	0.13598655	0.13598655	0.13598655	0.13598655	0.13598655	0.13598655	0.13598655	0.13598655	0.13598655	0.13598655	0.13598655	0.13598655	0.13598655	0.13598655	0.13598655	0.13598655	0.13598655	0.13598655	0.13598655	0.13598655	0.13598655	0.13598655	0.13598655	0.13598655	0.13598655	0.13598655	0.13598655	0.13598655	0.13598655
189.mp3	-0.19531748	-0.19531748	-0.19531748	-0.19531748	-0.19531748	-0.19531748	-0.19531748	-0.19531748	-0.19531748	-0.19531748	-0.19531748	-0.19531748	-0.19531748	-0.19531748	-0.19531748	-0.19531748	-0.19531748	-0.19531748	-0.19531748	-0.19531748	-0.19531748	-0.19531748	-0.19531748	-0.19531748	-0.19531748	-0.19531748	-0.19531748	-0.19531748	-0.19531748	-0.19531748	-0.19531748	-0.19531748	-0.19531748	-0.19531748	-0.19531748	-0.19531748	-0.19531748	-0.19531748	-0.19531748	-0.19531748	-0.19531748	-0.19531748	-0.19531748	-0.19531748	-0.19531748	-0.19531748	-0.19531748	-0.19531748	-0.19531748
190.mp3	-0.178657	-0.178657	-0.178657	-0.178657	-0.178657	-0.178657	-0.178657	-0.178657	-0.178657	-0.178657	-0.178657	-0.178657	-0.178657	-0.178657	-0.178657	-0.178657	-0.178657	-0.178657	-0.178657	-0.178657	-0.178657	-0.178657	-0.178657	-0.178657	-0.178657	-0.178657	-0.178657	-0.178657	-0.178657	-0.178657	-0.178657	-0.178657	-0.178657	-0.178657	-0.178657	-0.178657	-0.178657	-0.178657	-0.178657	-0.178657	-0.178657	-0.178657	-0.178657	-0.178657	-0.178657	-0.178657	-0.178657	-0.178657	-0.178657
191.mp3	-0.09340249	-0.09340249	-0.09340249	-0.09340249	-0.09340249	-0.09340249	-0.09340249	-0.09340249	-0.09340249	-0.09340249	-0.09340249	-0.09340249	-0.09340249	-0.09340249	-0.09340249	-0.09340249	-0.09340249	-0.09340249	-0.09340249	-0.09340249	-0.09340249	-0.09340249	-0.09340249	-0.09340249	-0.09340249	-0.09340249	-0.09340249	-0.09340249	-0.09340249	-0.09340249	-0.09340249	-0.09340249	-0.09340249	-0.09340249	-0.09340249	-0.09340249	-0.09340249	-0.09340249	-0.09340249	-0.09340249	-0.09340249	-0.09340249	-0.09340249	-0.09340249	-0.09340249	-0.09340249	-0.09340249	-0.09340249	-0.09340249
192.mp3	-0.20366162	-0.20366162	-0.20366162	-0.20366162	-0.20366162	-0.20366162	-0.20366162	-0.20366162	-0.20366162	-0.20366162	-0.20366162	-0.20366162	-0.20366162	-0.20366162	-0.20366162	-0.20366162	-0.20366162	-0.20366162	-0.20366162	-0.20366162	-0.20366162	-0.20366162	-0.20366162	-0.20366162	-0.20366162	-0.20366162	-0.20366162	-0.20366162	-0.20366162	-0.20366162	-0.20366162	-0.20366162	-0.20366162	-0.20366162	-0.20366162	-0.20366162	-0.20366162	-0.20366162	-0.20366162	-0.20366162	-0.20366162	-0.20366162	-0.20366162	-0.20366162	-0.20366162	-0.20366162	-0.20366162	-0.20366162	-0.20366162
193.mp3	0.13021103	0.13021103	0.13021103	0.13021103	0.13021103	0.13021103	0.13021103	0.13021103	0.13021103	0.13021103	0.13021103	0.13021103	0.13021103	0.13021103	0.13021103	0.13021103	0.13021103	0.13021103	0.13021103	0.13021103	0.13021103	0.13021103	0.13021103	0.13021103	0.13021103	0.13021103	0.13021103	0.13021103	0.13021103	0.13021103	0.13021103	0.13021103	0.13021103	0.13021103	0.13021103	0.13021103	0.13021103	0.13021103	0.13021103	0.13021103	0.13021103	0.13021103	0.13021103	0.13021103	0.13021103	0.13021103	0.13021103	0.13021103	0.13021103
194.mp3	0.18298069	0.18298069	0.18298069	0.18298069	0.18298069	0.18298069	0.18298069	0.18298069	0.18298069	0.18298069	0.18298069	0.18298069	0.18298069	0.18298069	0.18298069	0.18298069	0.18298069	0.18298069	0.18298069	0.18298069	0.18298069	0.18298069	0.18298069	0.18298069	0.18298069	0.18298069	0.18298069	0.18298069	0.18298069	0.18298069	0.18298069	0.18298069	0.18298069	0.18298069	0.18298069	0.18298069	0.18298069	0.18298069	0.18298069	0.18298069	0.18298069	0.18298069	0.18298069	0.18298069	0.18298069	0.18298069	0.18298069	0.18298069	0.18298069
195.mp3	0.06572276	0.06572276	0.06572276	0.06572276	0.06572276	0.06572276	0.06572276	0.06572276	0.06572276	0.06572276	0.06572276	0.06572276	0.06572276	0.06572276	0.06572276	0.06572276	0.06572276	0.06572276	0.06572276	0.06572276	0.06572276	0.06572276	0.06572276	0.06572276	0.06572276	0.06572276	0.06572276	0.06572276	0.06572276	0.06572276	0.06572276	0.06572276	0.06572276	0.06572276	0.06572276	0.06572276	0.06572276	0.06572276	0.06572276	0.06572276	0.06572276	0.06572276	0.06572276	0.06572276	0.06572276	0.06572276	0.06572276	0.06572276	0.06572276
196.mp3	-0.07931386	-0.07931386	-0.07931386	-0.07931386	-0.07931386	-0.07931386	-0.07931386	-0.07931386	-0.07931386	-0.07931386	-0.07931386	-0.07931386	-0.07931386	-0.07931386	-0.07931386	-0.07931386	-0.07931386	-0.07931386	-0.07931386	-0.07931386	-0.07931386	-0.07931386	-0.07931386	-0.07931386	-0.07931386	-0.07931386	-0.07931386	-0.07931386	-0.07931386	-0.07931386	-0.07931386	-0.07931386	-0.07931386	-0.07931386	-0.07931386	-0.07931386	-0.07931386	-0.07931386	-0.07931386	-0.07931386	-0.07931386	-0.07931386	-0.07931386	-0.07931386	-0.07931386	-0.07931386	-0.07931386	-0.07931386	-0.07931386
197.mp3	0.104404934	0.104404934	0.104404934	0.104404934	0.104404934	0.104404934	0.104404934	0.104404934	0.104404934	0.104404934	0.104404934	0.104404934	0.104404934	0.104404934	0.104404934	0.104404934	0.104404934	0.104404934	0.104404934	0.104404934	0.104404934	0.104404934	0.104404934	0.104404934	0.104404934	0.104404934	0.104404934	0.104404934	0.104404934	0.104404934	0.104404934	0.104404934	0.104404934	0.104404934	0.104404934	0.104404934	0.104404934	0.104404934	0.104404934	0.104404934	0.104404934	0.104404934	0.104404934	0.104404934	0.104404934	0.104404934	0.104404934	0.104404934	0.104404934
198.mp3	0.008582717	0.008582717	0.008582717	0.008582717	0.008582717	0.008582717	0.008582717	0.008582717	0.008582717	0.008582717	0.008582717	0.008582717	0.008582717	0.008582717	0.008582717	0.008582717	0.008582717	0.008582717	0.008582717	0.008582717	0.008582717	0.008582717	0.008582717	0.008582717	0.008582717	0.008582717	0.008582717	0.008582717	0.008582717	0.008582717	0.008582717	0.008582717	0.008582717	0.008582717	0.008582717	0.008582717	0.008582717	0.008582717	0.008582717	0.008582717	0.008582717	0.008582717	0.008582717	0.008582717	0.008582717	0.008582717	0.008582717	0.008582717	0.008582717
199.mp3	0.06880298	0.06880298	0.06880298	0.06880298	0.06880298	0.06880298	0.06880298	0.06880298	0.06880298	0.06880298	0.06880298	0.06880298	0.06880298	0.06880298	0.06880298	0.06880298	0.06880298	0.06880298	0.06880298	0.06880298	0.06880298	0.06880298	0.06880298	0.06880298	0.06880298	0.06880298	0.06880298	0.06880298	0.06880298	0.06880298	0.06880298	0.06880298	0.06880298	0.06880298	0.06880298	0.06880298	0.06880298	0.06880298	0.06880298	0.06880298	0.06880298	0.06880298	0.06880298	0.06880298	0.06880298	0.06880298	0.06880298	0.06880298	0.06880298
201.mp3	0.07190601	0.07190601	0.07190601	0.07190601	0.07190601	0.07190601	0.07190601	0.07190601	0.07190601	0.07190601	0.07190601	0.07190601	0.07190601	0.07190601	0.07190601	0.07190601	0.07190601	0.07190601	0.07190601	0.07190601	0.07190601	0.07190601	0.07190601	0.07190601	0.07190601	0.07190601	0.07190601	0.07190601	0.07190601	0.07190601	0.07190601	0.07190601	0.07190601	0.07190601	0.07190601	0.07190601	0.07190601	0.07190601	0.07190601	0.07190601	0.07190601	0.07190601	0.07190601	0.07190601	0.07190601	0.07190601	0.07190601	0.07190601	0.07190601
202.mp3	-0.08635291	-0.08635291	-0.08635291	-0.08635291	-0.08635291	-0.08635291	-0.08635291	-0.08635291	-0.08635291	-0.08635291	-0.08635291	-0.08635291	-0.08635291	-0.08635291	-0.08635291	-0.08635291	-0.08635291	-0.08635291	-0.08635291	-0.08635291	-0.08635291	-0.08635291	-0.08635291	-0.08635291	-0.08635291	-0.08635291	-0.08635291	-0.08635291	-0.08635291	-0.08635291	-0.08635291	-0.08635291	-0.08635291	-0.08635291	-0.08635291	-0.08635291	-0.08635291	-0.08635291	-0.08635291	-0.08635291	-0.08635291	-0.08635291	-0.08635291	-0.08635291	-0.08635291	-0.08635291	-0.08635291	-0.08635291	-0.08635291
203.mp3	0.1864852	0.1864852	0.1864852	0.1864852	0.1864852	0.1864852	0.1864852	0.1864852	0.1864852	0.1864852	0.1864852	0.1864852	0.1864852	0.1864852	0.1864852	0.1864852	0.1864852	0.1864852	0.1864852	0.1864852	0.1864852	0.1864852	0.1864852	0.1864852	0.1864852	0.1864852	0.1864852	0.1864852	0.1864852	0.1864852	0.1864852	0.1864852	0.1864852	0.1864852	0.1864852	0.1864852	0.1864852	0.1864852	0.1864852	0.1864852	0.1864852	0.1864852	0.1864852	0.1864852	0.1864852	0.1864852	0.1864852	0.1864852	0.1864852
204.mp3	0.07613189	0.07613189	0.07613189	0.07613189	0.07613189	0.07613189	0.07613189	0.07613189	0.07613189	0.07613189	0.07613189	0.07613189	0.07613189	0.07613189	0.07613189	0.07613189	0.07613189	0.07613189	0.07613189	0.07613189	0.07613189	0.07613189	0.07613189	0.07613189	0.07613189	0.07613189	0.07613189	0.07613189	0.07613189	0.07613189	0.07613189	0.07613189	0.07613189	0.07613189	0.07613189	0.07613189	0.07613189	0.07613189	0.07613189	0.07613189	0.07613189	0.07613189	0.07613189	0.07613189	0.07613189	0.07613189	0.07613189	0.07613189	0.07613189
205.mp3	0.09169986	0.09169986	0.09169986	0.09169986	0.09169986	0.09169986	0.09169986	0.09169986	0.09169986	0.09169986	0.09169986	0.09169986	0.09169986	0.09169986	0.09169986	0.09169986	0.09169986	0.09169986	0.09169986	0.09169986	0.09169986	0.09169986	0.09169986	0.09169986	0.09169986	0.09169986	0.09169986	0.09169986	0.09169986	0.09169986	0.09169986	0.09169986	0.09169986	0.09169986	0.09169986	0.09169986	0.09169986	0.09169986	0.09169986	0.09169986	0.09169986	0.09169986	0.09169986	0.09169986	0.09169986	0.09169986	0.09169986	0.09169986	0.09169986
206.mp3	-0.03253468	-0.03253468	-0.03253468	-0.03253468	-0.03253468	-0.03253468	-0.03253468	-0.03253468	-0.03253468	-0.03253468	-0.03253468	-0.03253468	-0.03253468	-0.03253468	-0.03253468	-0.03253468	-0.03253468	-0.03253468	-0.03253468	-0.03253468	-0.03253468	-0.03253468	-0.03253468	-0.03253468	-0.03253468	-0.03253468	-0.03253468	-0.03253468	-0.03253468	-0.03253468	-0.03253468	-0.03253468	-0.03253468	-0.03253468	-0.03253468	-0.03253468	-0.03253468	-0.03253468	-0.03253468	-0.03253468	-0.03253468	-0.03253468	-0.03253468	-0.03253468	-0.03253468	-0.03253468	-0.03253468	-0.03253468	-0.03253468
207.mp3	-0.028586486	-0.028586486	-0.028586486	-0.028586486	-0.028586486	-0.028586486	-0.028586486	-0.028586486	-0.028586486	-0.028586486	-0.028586486	-0.028586486	-0.028586486	-0.028586486	-0.028586486	-0.028586486	-0.028586486	-0.028586486	-0.028586486	-0.028586486	-0.028586486	-0.028586486	-0.028586486	-0.028586486	-0.028586486	-0.028586486	-0.028586486	-0.028586486	-0.028586486	-0.028586486	-0.028586486	-0.028586486	-0.028586486	-0.028586486	-0.028586486	-0.028586486	-0.028586486	-0.028586486	-0.028586486	-0.028586486	-0.028586486	-0.028586486	-0.028586486	-0.028586486	-0.028586486	-0.028586486	-0.028586486	-0.028586486	-0.028586486
208.mp3	-0.040338904	-0.040338904	-0.040338904	-0.040338904	-0.040338904	-0.040338904	-0.040338904	-0.040338904	-0.040338904	-0.040338904	-0.040338904	-0.040338904	-0.040338904	-0.040338904	-0.040338904	-0.040338904	-0.040338904	-0.040338904	-0.040338904	-0.040338904	-0.040338904	-0.040338904	-0.040338904	-0.040338904	-0.040338904	-0.040338904	-0.040338904	-0.040338904	-0.040338904	-0.040338904	-0.040338904	-0.040338904	-0.040338904	-0.040338904	-0.040338904	-0.040338904	-0.040338904	-0.040338904	-0.040338904	-0.040338904	-0.040338904	-0.040338904	-0.040338904	-0.040338904	-0.040338904	-0.040338904	-0.040338904	-0.040338904	-0.040338904
209.mp3	0.070867784	0.070867784	0.070867784	0.070867784	0.070867784	0.070867784	0.070867784	0.070867784	0.070867784	0.070867784	0.070867784	0.070867784	0.070867784	0.070867784	0.070867784	0.070867784	0.070867784	0.070867784	0.070867784	0.070867784	0.070867784	0.070867784	0.070867784	0.070867784	0.070867784	0.070867784	0.070867784	0.070867784	0.070867784	0.070867784	0.070867784	0.070867784	0.070867784	0.070867784	0.070867784	0.070867784	0.070867784	0.070867784	0.070867784	0.070867784	0.070867784	0.070867784	0.070867784	0.070867784	0.070867784	0.070867784	0.070867784	0.070867784	0.070867784
210.mp3	0.06556088	0.06556088	0.06556088	0.06556088	0.06556088	0.06556088	0.06556088	0.06556088	0.06556088	0.06556088	0.06556088	0.06556088	0.06556088	0.06556088	0.06556088	0.06556088	0.06556088	0.06556088	0.06556088	0.06556088	0.06556088	0.06556088	0.06556088	0.06556088	0.06556088	0.06556088	0.06556088	0.06556088	0.06556088	0.06556088	0.06556088	0.06556088	0.06556088	0.06556088	0.06556088	0.06556088	0.06556088	0.06556088	0.06556088	0.06556088	0.06556088	0.06556088	0.06556088	0.06556088	0.06556088	0.06556088	0.06556088	0.06556088	0.06556088
211.mp3	0.026922548	0.026922548	0.026922548	0.026922548	0.026922548	0.026922548	0.026922548	0.026922548	0.026922548	0.026922548	0.026922548	0.026922548	0.026922548	0.026922548	0.026922548	0.026922548	0.026922548	0.026922548	0.026922548	0.026922548	0.026922548	0.026922548	0.026922548	0.026922548	0.026922548	0.026922548	0.026922548	0.026922548	0.026922548	0.026922548	0.026922548	0.026922548	0.026922548	0.026922548	0.026922548	0.026922548	0.026922548	0.026922548	0.026922548	0.026922548	0.026922548	0.026922548	0.026922548	0.026922548	0.026922548	0.026922548	0.026922548	0.026922548	0.026922548
212.mp3	0.009457571	0.009457571	0.009457571	0.009457571	0.009457571	0.009457571	0.009457571	0.009457571	0.009457571	0.009457571	0.009457571	0.009457571	0.009457571	0.009457571	0.009457571	0.009457571	0.009457571	0.009457571	0.009457571	0.009457571	0.009457571	0.009457571	0.009457571	0.009457571	0.009457571	0.009457571	0.009457571	0.009457571	0.009457571	0.009457571	0.009457571	0.009457571	0.009457571	0.009457571	0.009457571	0.009457571	0.009457571	0.009457571	0.009457571	0.009457571	0.009457571	0.009457571	0.009457571	0.009457571	0.009457571	0.009457571	0.009457571	0.009457571	0.009457571
213.mp3	0.11998505	0.11998505	0.11998505	0.11998505	0.11998505	0.11998505	0.11998505	0.11998505	0.11998505	0.11998505	0.11998505	0.11998505	0.11998505	0.11998505	0.11998505	0.11998505	0.11998505	0.11998505	0.11998505	0.11998505	0.11998505	0.11998505	0.11998505	0.11998505	0.11998505	0.11998505	0.11998505	0.11998505	0.11998505	0.11998505	0.11998505	0.11998505	0.11998505	0.11998505	0.11998505	0.11998505	0.11998505	0.11998505	0.11998505	0.11998505	0.11998505	0.11998505	0.11998505	0.11998505	0.11998505	0.11998505	0.11998505	0.11998505	0.11998505
214.mp3	0.08564843	0.08564843	0.08564843	0.08564843	0.08564843	0.08564843	0.08564843	0.08564843	0.08564843	0.08564843	0.08564843	0.08564843	0.08564843	0.08564843	0.08564843	0.08564843	0.08564843	0.08564843	0.08564843	0.08564843	0.08564843	0.08564843	0.08564843	0.08564843	0.08564843	0.08564843	0.08564843	0.08564843	0.08564843	0.08564843	0.08564843	0.08564843	0.08564843	0.08564843	0.08564843	0.08564843	0.08564843	0.08564843	0.08564843	0.08564843	0.08564843	0.08564843	0.08564843	0.08564843	0.08564843	0.08564843	0.08564843	0.08564843	0.08564843
215.mp3	-0.051892772	-0.051892772	-0.051892772	-0.051892772	-0.051892772	-0.051892772	-0.051892772	-0.051892772	-0.051892772	-0.051892772	-0.051892772	-0.051892772	-0.051892772	-0.051892772	-0.051892772	-0.051892772	-0.051892772	-0.051892772	-0.051892772	-0.051892772	-0.051892772	-0.051892772	-0.051892772	-0.051892772	-0.051892772	-0.051892772	-0.051892772	-0.051892772	-0.051892772	-0.051892772	-0.051892772	-0.051892772	-0.051892772	-0.051892772	-0.051892772	-0.051892772	-0.051892772	-0.051892772	-0.051892772	-0.051892772	-0.051892772	-0.051892772	-0.051892772	-0.051892772	-0.051892772	-0.051892772	-0.051892772	-0.051892772	-0.051892772
216.mp3	0.025498005	0.025498005	0.025498005	0.025498005	0.025498005	0.025498005	0.025498005	0.025498005	0.025498005	0.025498005	0.025498005	0.025498005	0.025498005	0.025498005	0.025498005	0.025498005	0.025498005	0.025498005	0.025498005	0.025498005	0.025498005	0.025498005	0.025498005	0.025498005	0.025498005	0.025498005	0.025498005	0.025498005	0.025498005	0.025498005	0.025498005	0.025498005	0.025498005	0.025498005	0.025498005	0.025498005	0.025498005	0.025498005	0.025498005	0.025498005	0.025498005	0.025498005	0.025498005	0.025498005	0.025498005	0.025498005	0.025498005	0.025498005	0.025498005
217.mp3	-0.036628895	-0.036628895	-0.036628895	-0.036628895	-0.036628895	-0.036628895	-0.036628895	-0.036628895	-0.036628895	-0.036628895	-0.036628895	-0.036628895	-0.036628895	-0.036628895	-0.036628895	-0.036628895	-0.036628895	-0.036628895	-0.036628895	-0.036628895	-0.036628895	-0.036628895	-0.036628895	-0.036628895	-0.036628895	-0.036628895	-0.036628895	-0.036628895	-0.036628895	-0.036628895	-0.036628895	-0.036628895	-0.036628895	-0.036628895	-0.036628895	-0.036628895	-0.036628895	-0.036628895	-0.036628895	-0.036628895	-0.036628895	-0.036628895	-0.036628895	-0.036628895	-0.036628895	-0.036628895	-0.036628895	-0.036628895	-0.036628895
218.mp3	0.2087551	0.2087551	0.2087551	0.2087551	0.2087551	0.2087551	0.2087551	0.2087551	0.2087551	0.2087551	0.2087551	0.2087551	0.2087551	0.2087551	0.2087551	0.2087551	0.2087551	0.2087551	0.2087551	0.2087551	0.2087551	0.2087551	0.2087551	0.2087551	0.2087551	0.2087551	0.2087551	0.2087551	0.2087551	0.2087551	0.2087551	0.2087551	0.2087551	0.2087551	0.2087551	0.2087551	0.2087551	0.2087551	0.2087551	0.2087551	0.2087551	0.2087551	0.2087551	0.2087551	0.2087551	0.2087551	0.2087551	0.2087551	0.2087551
219.mp3	-0.064689174	-0.064689174	-0.064689174	-0.064689174	-0.064689174	-0.064689174	-0.064689174	-0.064689174	-0.064689174	-0.064689174	-0.064689174	-0.064689174	-0.064689174	-0.064689174	-0.064689174	-0.064689174	-0.064689174	-0.064689174	-0.064689174	-0.064689174	-0.064689174	-0.064689174	-0.064689174	-0.064689174	-0.064689174	-0.064689174	-0.064689174	-0.064689174	-0.064689174	-0.064689174	-0.064689174	-0.064689174	-0.064689174	-0.064689174	-0.064689174	-0.064689174	-0.064689174	-0.064689174	-0.064689174	-0.064689174	-0.064689174	-0.064689174	-0.064689174	-0.064689174	-0.064689174	-0.064689174	-0.064689174	-0.064689174	-0.064689174
220.mp3	-0.21636018	-0.21636018	-0.21636018	-0.21636018	-0.21636018	-0.21636018	-0.21636018	-0.21636018	-0.21636018	-0.21636018	-0.21636018	-0.21636018	-0.21636018	-0.21636018	-0.21636018	-0.21636018	-0.21636018	-0.21636018	-0.21636018	-0.21636018	-0.21636018	-0.21636018	-0.21636018	-0.21636018	-0.21636018	-0.21636018	-0.21636018	-0.21636018	-0.21636018	-0.21636018	-0.21636018	-0.21636018	-0.21636018	-0.21636018	-0.21636018	-0.21636018	-0.21636018	-0.21636018	-0.21636018	-0.21636018	-0.21636018	-0.21636018	-0.21636018	-0.21636018	-0.21636018	-0.21636018	-0.21636018	-0.21636018	-0.21636018
221.mp3	-0.13489607	-0.13489607	-0.13489607	-0.13489607	-0.13489607	-0.13489607	-0.13489607	-0.13489607	-0.13489607	-0.13489607	-0.13489607	-0.13489607	-0.13489607	-0.13489607	-0.13489607	-0.13489607	-0.13489607	-0.13489607	-0.13489607	-0.13489607	-0.13489607	-0.13489607	-0.13489607	-0.13489607	-0.13489607	-0.13489607	-0.13489607	-0.13489607	-0.13489607	-0.13489607	-0.13489607	-0.13489607	-0.13489607	-0.13489607	-0.13489607	-0.13489607	-0.13489607	-0.13489607	-0.13489607	-0.13489607	-0.13489607	-0.13489607	-0.13489607	-0.13489607	-0.13489607	-0.13489607	-0.13489607	-0.13489607	-0.13489607
222.mp3	-0.059904218	-0.059904218	-0.059904218	-0.059904218	-0.059904218	-0.059904218	-0.059904218	-0.059904218	-0.059904218	-0.059904218	-0.059904218	-0.059904218	-0.059904218	-0.059904218	-0.059904218	-0.059904218	-0.059904218	-0.059904218	-0.059904218	-0.059904218	-0.059904218	-0.059904218	-0.059904218	-0.059904218	-0.059904218	-0.059904218	-0.059904218	-0.059904218	-0.059904218	-0.059904218	-0.059904218	-0.059904218	-0.059904218	-0.059904218	-0.059904218	-0.059904218	-0.059904218	-0.059904218	-0.059904218	-0.059904218	-0.059904218	-0.059904218	-0.059904218	-0.059904218	-0.059904218	-0.059904218	-0.059904218	-0.059904218	-0.059904218
223.mp3	0.12623511	0.12623511	0.12623511	0.12623511	0.12623511	0.12623511	0.12623511	0.12623511	0.12623511	0.12623511	0.12623511	0.12623511	0.12623511	0.12623511	0.12623511	0.12623511	0.12623511	0.12623511	0.12623511	0.12623511	0.12623511	0.12623511	0.12623511	0.12623511	0.12623511	0.12623511	0.12623511	0.12623511	0.12623511	0.12623511	0.12623511	0.12623511	0.12623511	0.12623511	0.12623511	0.12623511	0.12623511	0.12623511	0.12623511	0.12623511	0.12623511	0.12623511	0.12623511	0.12623511	0.12623511	0.12623511	0.12623511	0.12623511	0.12623511
224.mp3	0.03716702	0.03716702	0.03716702	0.03716702	0.03716702	0.03716702	0.03716702	0.03716702	0.03716702	0.03716702	0.03716702	0.03716702	0.03716702	0.03716702	0.03716702	0.03716702	0.03716702	0.03716702	0.03716702	0.03716702	0.03716702	0.03716702	0.03716702	0.03716702	0.03716702	0.03716702	0.03716702	0.03716702	0.03716702	0.03716702	0.03716702	0.03716702	0.03716702	0.03716702	0.03716702	0.03716702	0.03716702	0.03716702	0.03716702	0.03716702	0.03716702	0.03716702	0.03716702	0.03716702	0.03716702	0.03716702	0.03716702	0.03716702	0.03716702
225.mp3	0.080710776	0.080710776	0.080710776	0.080710776	0.080710776	0.080710776	0.080710776	0.080710776	0.080710776	0.080710776	0.080710776	0.080710776	0.080710776	0.080710776	0.080710776	0.080710776	0.080710776	0.080710776	0.080710776	0.080710776	0.080710776	0.080710776	0.080710776	0.080710776	0.080710776	0.080710776	0.080710776	0.080710776	0.080710776	0.080710776	0.080710776	0.080710776	0.080710776	0.080710776	0.080710776	0.080710776	0.080710776	0.080710776	0.080710776	0.080710776	0.080710776	0.080710776	0.080710776	0.080710776	0.080710776	0.080710776	0.080710776	0.080710776	0.080710776
226.mp3	-0.36949232	-0.36949232	-0.36949232	-0.36949232	-0.36949232	-0.36949232	-0.36949232	-0.36949232	-0.36949232	-0.36949232	-0.36949232	-0.36949232	-0.36949232	-0.36949232	-0.36949232	-0.36949232	-0.36949232	-0.36949232	-0.36949232	-0.36949232	-0.36949232	-0.36949232	-0.36949232	-0.36949232	-0.36949232	-0.36949232	-0.36949232	-0.36949232	-0.36949232	-0.36949232	-0.36949232	-0.36949232	-0.36949232	-0.36949232	-0.36949232	-0.36949232	-0.36949232	-0.36949232	-0.36949232	-0.36949232	-0.36949232	-0.36949232	-0.36949232	-0.36949232	-0.36949232	-0.36949232	-0.36949232	-0.36949232	-0.36949232
227.mp3	-0.05053234	-0.05053234	-0.05053234	-0.05053234	-0.05053234	-0.05053234	-0.05053234	-0.05053234	-0.05053234	-0.05053234	-0.05053234	-0.05053234	-0.05053234	-0.05053234	-0.05053234	-0.05053234	-0.05053234	-0.05053234	-0.05053234	-0.05053234	-0.05053234	-0.05053234	-0.05053234	-0.05053234	-0.05053234	-0.05053234	-0.05053234	-0.05053234	-0.05053234	-0.05053234	-0.05053234	-0.05053234	-0.05053234	-0.05053234	-0.05053234	-0.05053234	-0.05053234	-0.05053234	-0.05053234	-0.05053234	-0.05053234	-0.05053234	-0.05053234	-0.05053234	-0.05053234	-0.05053234	-0.05053234	-0.05053234	-0.05053234
228.mp3	0.3632455	0.3632455	0.3632455	0.3632455	0.3632455	0.3632455	0.3632455	0.3632455	0.3632455	0.3632455	0.3632455	0.3632455	0.3632455	0.3632455	0.3632455	0.3632455	0.3632455	0.3632455	0.3632455	0.3632455	0.3632455	0.3632455	0.3632455	0.3632455	0.3632455	0.3632455	0.3632455	0.3632455	0.3632455	0.3632455	0.3632455	0.3632455	0.3632455	0.3632455	0.3632455	0.3632455	0.3632455	0.3632455	0.3632455	0.3632455	0.3632455	0.3632455	0.3632455	0.3632455	0.3632455	0.3632455	0.3632455	0.3632455	0.3632455
229.mp3	0.13351323	0.13351323	0.13351323	0.13351323	0.13351323	0.13351323	0.13351323	0.13351323	0.13351323	0.13351323	0.13351323	0.13351323	0.13351323	0.13351323	0.13351323	0.13351323	0.13351323	0.13351323	0.13351323	0.13351323	0.13351323	0.13351323	0.13351323	0.13351323	0.13351323	0.13351323	0.13351323	0.13351323	0.13351323	0.13351323	0.13351323	0.13351323	0.13351323	0.13351323	0.13351323	0.13351323	0.13351323	0.13351323	0.13351323	0.13351323	0.13351323	0.13351323	0.13351323	0.13351323	0.13351323	0.13351323	0.13351323	0.13351323	0.13351323
231.mp3	0.063670054	0.063670054	0.063670054	0.063670054	0.063670054	0.063670054	0.063670054	0.063670054	0.063670054	0.063670054	0.063670054	0.063670054	0.063670054	0.063670054	0.063670054	0.063670054	0.063670054	0.063670054	0.063670054	0.063670054	0.063670054	0.063670054	0.063670054	0.063670054	0.063670054	0.063670054	0.063670054	0.063670054	0.063670054	0.063670054	0.063670054	0.063670054	0.063670054	0.063670054	0.063670054	0.063670054	0.063670054	0.063670054	0.063670054	0.063670054	0.063670054	0.063670054	0.063670054	0.063670054	0.063670054	0.063670054	0.063670054	0.063670054	0.063670054
232.mp3	-0.03721355	-0.03721355	-0.03721355	-0.03721355	-0.03721355	-0.03721355	-0.03721355	-0.03721355	-0.03721355	-0.03721355	-0.03721355	-0.03721355	-0.03721355	-0.03721355	-0.03721355	-0.03721355	-0.03721355	-0.03721355	-0.03721355	-0.03721355	-0.03721355	-0.03721355	-0.03721355	-0.03721355	-0.03721355	-0.03721355	-0.03721355	-0.03721355	-0.03721355	-0.03721355	-0.03721355	-0.03721355	-0.03721355	-0.03721355	-0.03721355	-0.03721355	-0.03721355	-0.03721355	-0.03721355	-0.03721355	-0.03721355	-0.03721355	-0.03721355	-0.03721355	-0.03721355	-0.03721355	-0.03721355	-0.03721355	-0.03721355
233.mp3	0.09479002	0.09479002	0.09479002	0.09479002	0.09479002	0.09479002	0.09479002	0.09479002	0.09479002	0.09479002	0.09479002	0.09479002	0.09479002	0.09479002	0.09479002	0.09479002	0.09479002	0.09479002	0.09479002	0.09479002	0.09479002	0.09479002	0.09479002	0.09479002	0.09479002	0.09479002	0.09479002	0.09479002	0.09479002	0.09479002	0.09479002	0.09479002	0.09479002	0.09479002	0.09479002	0.09479002	0.09479002	0.09479002	0.09479002	0.09479002	0.09479002	0.09479002	0.09479002	0.09479002	0.09479002	0.09479002	0.09479002	0.09479002	0.09479002
234.mp3	-0.18263969	-0.18263969	-0.18263969	-0.18263969	-0.18263969	-0.18263969	-0.18263969	-0.18263969	-0.18263969	-0.18263969	-0.18263969	-0.18263969	-0.18263969	-0.18263969	-0.18263969	-0.18263969	-0.18263969	-0.18263969	-0.18263969	-0.18263969	-0.18263969	-0.18263969	-0.18263969	-0.18263969	-0.18263969	-0.18263969	-0.18263969	-0.18263969	-0.18263969	-0.18263969	-0.18263969	-0.18263969	-0.18263969	-0.18263969	-0.18263969	-0.18263969	-0.18263969	-0.18263969	-0.18263969	-0.18263969	-0.18263969	-0.18263969	-0.18263969	-0.18263969	-0.18263969	-0.18263969	-0.18263969	-0.18263969	-0.18263969
235.mp3	0.044828273	0.044828273	0.044828273	0.044828273	0.044828273	0.044828273	0.044828273	0.044828273	0.044828273	0.044828273	0.044828273	0.044828273	0.044828273	0.044828273	0.044828273	0.044828273	0.044828273	0.044828273	0.044828273	0.044828273	0.044828273	0.044828273	0.044828273	0.044828273	0.044828273	0.044828273	0.044828273	0.044828273	0.044828273	0.044828273	0.044828273	0.044828273	0.044828273	0.044828273	0.044828273	0.044828273	0.044828273	0.044828273	0.044828273	0.044828273	0.044828273	0.044828273	0.044828273	0.044828273	0.044828273	0.044828273	0.044828273	0.044828273	0.044828273
236.mp3	0.02595508	0.02595508	0.02595508	0.02595508	0.02595508	0.02595508	0.02595508	0.02595508	0.02595508	0.02595508	0.02595508	0.02595508	0.02595508	0.02595508	0.02595508	0.02595508	0.02595508	0.02595508	0.02595508	0.02595508	0.02595508	0.02595508	0.02595508	0.02595508	0.02595508	0.02595508	0.02595508	0.02595508	0.02595508	0.02595508	0.02595508	0.02595508	0.02595508	0.02595508	0.02595508	0.02595508	0.02595508	0.02595508	0.02595508	0.02595508	0.02595508	0.02595508	0.02595508	0.02595508	0.02595508	0.02595508	0.02595508	0.02595508	0.02595508
237.mp3	0.10774974	0.10774974	0.10774974	0.10774974	0.10774974	0.10774974	0.10774974	0.10774974	0.10774974	0.10774974	0.10774974	0.10774974	0.10774974	0.10774974	0.10774974	0.10774974	0.10774974	0.10774974	0.10774974	0.10774974	0.10774974	0.10774974	0.10774974	0.10774974	0.10774974	0.10774974	0.10774974	0.10774974	0.10774974	0.10774974	0.10774974	0.10774974	0.10774974	0.10774974	0.10774974	0.10774974	0.10774974	0.10774974	0.10774974	0.10774974	0.10774974	0.10774974	0.10774974	0.10774974	0.10774974	0.10774974	0.10774974	0.10774974	0.10774974
238.mp3	0.13794696	0.13794696	0.13794696	0.13794696	0.13794696	0.13794696	0.13794696	0.13794696	0.13794696	0.13794696	0.13794696	0.13794696	0.13794696	0.13794696	0.13794696	0.13794696	0.13794696	0.13794696	0.13794696	0.13794696	0.13794696	0.13794696	0.13794696	0.13794696	0.13794696	0.13794696	0.13794696	0.13794696	0.13794696	0.13794696	0.13794696	0.13794696	0.13794696	0.13794696	0.13794696	0.13794696	0.13794696	0.13794696	0.13794696	0.13794696	0.13794696	0.13794696	0.13794696	0.13794696	0.13794696	0.13794696	0.13794696	0.13794696	0.13794696
239.mp3	0.13844284	0.13844284	0.13844284	0.13844284	0.13844284	0.13844284	0.13844284	0.13844284	0.13844284	0.13844284	0.13844284	0.13844284	0.13844284	0.13844284	0.13844284	0.13844284	0.13844284	0.13844284	0.13844284	0.13844284	0.13844284	0.13844284	0.13844284	0.13844284	0.13844284	0.13844284	0.13844284	0.13844284	0.13844284	0.13844284	0.13844284	0.13844284	0.13844284	0.13844284	0.13844284	0.13844284	0.13844284	0.13844284	0.13844284	0.13844284	0.13844284	0.13844284	0.13844284	0.13844284	0.13844284	0.13844284	0.13844284	0.13844284	0.13844284
240.mp3	0.015698677	0.015698677	0.015698677	0.015698677	0.015698677	0.015698677	0.015698677	0.015698677	0.015698677	0.015698677	0.015698677	0.015698677	0.015698677	0.015698677	0.015698677	0.015698677	0.015698677	0.015698677	0.015698677	0.015698677	0.015698677	0.015698677	0.015698677	0.015698677	0.015698677	0.015698677	0.015698677	0.015698677	0.015698677	0.015698677	0.015698677	0.015698677	0.015698677	0.015698677	0.015698677	0.015698677	0.015698677	0.015698677	0.015698677	0.015698677	0.015698677	0.015698677	0.015698677	0.015698677	0.015698677	0.015698677	0.015698677	0.015698677	0.015698677
241.mp3	-0.10096807	-0.10096807	-0.10096807	-0.10096807	-0.10096807	-0.10096807	-0.10096807	-0.10096807	-0.10096807	-0.10096807	-0.10096807	-0.10096807	-0.10096807	-0.10096807	-0.10096807	-0.10096807	-0.10096807	-0.10096807	-0.10096807	-0.10096807	-0.10096807	-0.10096807	-0.10096807	-0.10096807	-0.10096807	-0.10096807	-0.10096807	-0.10096807	-0.10096807	-0.10096807	-0.10096807	-0.10096807	-0.10096807	-0.10096807	-0.10096807	-0.10096807	-0.10096807	-0.10096807	-0.10096807	-0.10096807	-0.10096807	-0.10096807	-0.10096807	-0.10096807	-0.10096807	-0.10096807	-0.10096807	-0.10096807	-0.10096807
242.mp3	-0.1320988	-0.1320988	-0.1320988	-0.1320988	-0.1320988	-0.1320988	-0.1320988	-0.1320988	-0.1320988	-0.1320988	-0.1320988	-0.1320988	-0.1320988	-0.1320988	-0.1320988	-0.1320988	-0.1320988	-0.1320988	-0.1320988	-0.1320988	-0.1320988	-0.1320988	-0.1320988	-0.1320988	-0.1320988	-0.1320988	-0.1320988	-0.1320988	-0.1320988	-0.1320988	-0.1320988	-0.1320988	-0.1320988	-0.1320988	-0.1320988	-0.1320988	-0.1320988	-0.1320988	-0.1320988	-0.1320988	-0.1320988	-0.1320988	-0.1320988	-0.1320988	-0.1320988	-0.1320988	-0.1320988	-0.1320988	-0.1320988
243.mp3	0.026954828	0.026954828	0.026954828	0.026954828	0.026954828	0.026954828	0.026954828	0.026954828	0.026954828	0.026954828	0.026954828	0.026954828	0.026954828	0.026954828	0.026954828	0.026954828	0.026954828	0.026954828	0.026954828	0.026954828	0.026954828	0.026954828	0.026954828	0.026954828	0.026954828	0.026954828	0.026954828	0.026954828	0.026954828	0.026954828	0.026954828	0.026954828	0.026954828	0.026954828	0.026954828	0.026954828	0.026954828	0.026954828	0.026954828	0.026954828	0.026954828	0.026954828	0.026954828	0.026954828	0.026954828	0.026954828	0.026954828	0.026954828	0.026954828
244.mp3	0.17334463	0.17334463	0.17334463	0.17334463	0.17334463	0.17334463	0.17334463	0.17334463	0.17334463	0.17334463	0.17334463	0.17334463	0.17334463	0.17334463	0.17334463	0.17334463	0.17334463	0.17334463	0.17334463	0.17334463	0.17334463	0.17334463	0.17334463	0.17334463	0.17334463	0.17334463	0.17334463	0.17334463	0.17334463	0.17334463	0.17334463	0.17334463	0.17334463	0.17334463	0.17334463	0.17334463	0.17334463	0.17334463	0.17334463	0.17334463	0.17334463	0.17334463	0.17334463	0.17334463	0.17334463	0.17334463	0.17334463	0.17334463	0.17334463
245.mp3	0.01187844	0.01187844	0.01187844	0.01187844	0.01187844	0.01187844	0.01187844	0.01187844	0.01187844	0.01187844	0.01187844	0.01187844	0.01187844	0.01187844	0.01187844	0.01187844	0.01187844	0.01187844	0.01187844	0.01187844	0.01187844	0.01187844	0.01187844	0.01187844	0.01187844	0.01187844	0.01187844	0.01187844	0.01187844	0.01187844	0.01187844	0.01187844	0.01187844	0.01187844	0.01187844	0.01187844	0.01187844	0.01187844	0.01187844	0.01187844	0.01187844	0.01187844	0.01187844	0.01187844	0.01187844	0.01187844	0.01187844	0.01187844	0.01187844
246.mp3	0.340387	0.340387	0.340387	0.340387	0.340387	0.340387	0.340387	0.340387	0.340387	0.340387	0.340387	0.340387	0.340387	0.340387	0.340387	0.340387	0.340387	0.340387	0.340387	0.340387	0.340387	0.340387	0.340387	0.340387	0.340387	0.340387	0.340387	0.340387	0.340387	0.340387	0.340387	0.340387	0.340387	0.340387	0.340387	0.340387	0.340387	0.340387	0.340387	0.340387	0.340387	0.340387	0.340387	0.340387	0.340387	0.340387	0.340387	0.340387	0.340387
247.mp3	-0.030816974	-0.030816974	-0.030816974	-0.030816974	-0.030816974	-0.030816974	-0.030816974	-0.030816974	-0.030816974	-0.030816974	-0.030816974	-0.030816974	-0.030816974	-0.030816974	-0.030816974	-0.030816974	-0.030816974	-0.030816974	-0.030816974	-0.030816974	-0.030816974	-0.030816974	-0.030816974	-0.030816974	-0.030816974	-0.030816974	-0.030816974	-0.030816974	-0.030816974	-0.030816974	-0.030816974	-0.030816974	-0.030816974	-0.030816974	-0.030816974	-0.030816974	-0.030816974	-0.030816974	-0.030816974	-0.030816974	-0.030816974	-0.030816974	-0.030816974	-0.030816974	-0.030816974	-0.030816974	-0.030816974	-0.030816974	-0.030816974
248.mp3	0.00669951	0.00669951	0.00669951	0.00669951	0.00669951	0.00669951	0.00669951	0.00669951	0.00669951	0.00669951	0.00669951	0.00669951	0.00669951	0.00669951	0.00669951	0.00669951	0.00669951	0.00669951	0.00669951	0.00669951	0.00669951	0.00669951	0.00669951	0.00669951	0.00669951	0.00669951	0.00669951	0.00669951	0.00669951	0.00669951	0.00669951	0.00669951	0.00669951	0.00669951	0.00669951	0.00669951	0.00669951	0.00669951	0.00669951	0.00669951	0.00669951	0.00669951	0.00669951	0.00669951	0.00669951	0.00669951	0.00669951	0.00669951	0.00669951
250.mp3	0.025084427	0.025084427	0.025084427	0.025084427	0.025084427	0.025084427	0.025084427	0.025084427	0.025084427	0.025084427	0.025084427	0.025084427	0.025084427	0.025084427	0.025084427	0.025084427	0.025084427	0.025084427	0.025084427	0.025084427	0.025084427	0.025084427	0.025084427	0.025084427	0.025084427	0.025084427	0.025084427	0.025084427	0.025084427	0.025084427	0.025084427	0.025084427	0.025084427	0.025084427	0.025084427	0.025084427	0.025084427	0.025084427	0.025084427	0.025084427	0.025084427	0.025084427	0.025084427	0.025084427	0.025084427	0.025084427	0.025084427	0.025084427	0.025084427
253.mp3	-0.01174842	-0.01174842	-0.01174842	-0.01174842	-0.01174842	-0.01174842	-0.01174842	-0.01174842	-0.01174842	-0.01174842	-0.01174842	-0.01174842	-0.01174842	-0.01174842	-0.01174842	-0.01174842	-0.01174842	-0.01174842	-0.01174842	-0.01174842	-0.01174842	-0.01174842	-0.01174842	-0.01174842	-0.01174842	-0.01174842	-0.01174842	-0.01174842	-0.01174842	-0.01174842	-0.01174842	-0.01174842	-0.01174842	-0.01174842	-0.01174842	-0.01174842	-0.01174842	-0.01174842	-0.01174842	-0.01174842	-0.01174842	-0.01174842	-0.01174842	-0.01174842	-0.01174842	-0.01174842	-0.01174842	-0.01174842	-0.01174842
254.mp3	-0.017150464	-0.017150464	-0.017150464	-0.017150464	-0.017150464	-0.017150464	-0.017150464	-0.017150464	-0.017150464	-0.017150464	-0.017150464	-0.017150464	-0.017150464	-0.017150464	-0.017150464	-0.017150464	-0.017150464	-0.017150464	-0.017150464	-0.017150464	-0.017150464	-0.017150464	-0.017150464	-0.017150464	-0.017150464	-0.017150464	-0.017150464	-0.017150464	-0.017150464	-0.017150464	-0.017150464	-0.017150464	-0.017150464	-0.017150464	-0.017150464	-0.017150464	-0.017150464	-0.017150464	-0.017150464	-0.017150464	-0.017150464	-0.017150464	-0.017150464	-0.017150464	-0.017150464	-0.017150464	-0.017150464	-0.017150464	-0.017150464
257.mp3	0.12019082	0.12019082	0.12019082	0.12019082	0.12019082	0.12019082	0.12019082	0.12019082	0.12019082	0.12019082	0.12019082	0.12019082	0.12019082	0.12019082	0.12019082	0.12019082	0.12019082	0.12019082	0.12019082	0.12019082	0.12019082	0.12019082	0.12019082	0.12019082	0.12019082	0.12019082	0.12019082	0.12019082	0.12019082	0.12019082	0.12019082	0.12019082	0.12019082	0.12019082	0.12019082	0.12019082	0.12019082	0.12019082	0.12019082	0.12019082	0.12019082	0.12019082	0.12019082	0.12019082	0.12019082	0.12019082	0.12019082	0.12019082	0.12019082
258.mp3	0.1696029	0.1696029	0.1696029	0.1696029	0.1696029	0.1696029	0.1696029	0.1696029	0.1696029	0.1696029	0.1696029	0.1696029	0.1696029	0.1696029	0.1696029	0.1696029	0.1696029	0.1696029	0.1696029	0.1696029	0.1696029	0.1696029	0.1696029	0.1696029	0.1696029	0.1696029	0.1696029	0.1696029	0.1696029	0.1696029	0.1696029	0.1696029	0.1696029	0.1696029	0.1696029	0.1696029	0.1696029	0.1696029	0.1696029	0.1696029	0.1696029	0.1696029	0.1696029	0.1696029	0.1696029	0.1696029	0.1696029	0.1696029	0.1696029
260.mp3	-0.061101176	-0.061101176	-0.061101176	-0.061101176	-0.061101176	-0.061101176	-0.061101176	-0.061101176	-0.061101176	-0.061101176	-0.061101176	-0.061101176	-0.061101176	-0.061101176	-0.061101176	-0.061101176	-0.061101176	-0.061101176	-0.061101176	-0.061101176	-0.061101176	-0.061101176	-0.061101176	-0.061101176	-0.061101176	-0.061101176	-0.061101176	-0.061101176	-0.061101176	-0.061101176	-0.061101176	-0.061101176	-0.061101176	-0.061101176	-0.061101176	-0.061101176	-0.061101176	-0.061101176	-0.061101176	-0.061101176	-0.061101176	-0.061101176	-0.061101176	-0.061101176	-0.061101176	-0.061101176	-0.061101176	-0.061101176	-0.061101176
262.mp3	0.1826251	0.1826251	0.1826251	0.1826251	0.1826251	0.1826251	0.1826251	0.1826251	0.1826251	0.1826251	0.1826251	0.1826251	0.1826251	0.1826251	0.1826251	0.1826251	0.1826251	0.1826251	0.1826251	0.1826251	0.1826251	0.1826251	0.1826251	0.1826251	0.1826251	0.1826251	0.1826251	0.1826251	0.1826251	0.1826251	0.1826251	0.1826251	0.1826251	0.1826251	0.1826251	0.1826251	0.1826251	0.1826251	0.1826251	0.1826251	0.1826251	0.1826251	0.1826251	0.1826251	0.1826251	0.1826251	0.1826251	0.1826251	0.1826251
264.mp3	0.11921025	0.11921025	0.11921025	0.11921025	0.11921025	0.11921025	0.11921025	0.11921025	0.11921025	0.11921025	0.11921025	0.11921025	0.11921025	0.11921025	0.11921025	0.11921025	0.11921025	0.11921025	0.11921025	0.11921025	0.11921025	0.11921025	0.11921025	0.11921025	0.11921025	0.11921025	0.11921025	0.11921025	0.11921025	0.11921025	0.11921025	0.11921025	0.11921025	0.11921025	0.11921025	0.11921025	0.11921025	0.11921025	0.11921025	0.11921025	0.11921025	0.11921025	0.11921025	0.11921025	0.11921025	0.11921025	0.11921025	0.11921025	0.11921025
265.mp3	0.006446822	0.006446822	0.006446822	0.006446822	0.006446822	0.006446822	0.006446822	0.006446822	0.006446822	0.006446822	0.006446822	0.006446822	0.006446822	0.006446822	0.006446822	0.006446822	0.006446822	0.006446822	0.006446822	0.006446822	0.006446822	0.006446822	0.006446822	0.006446822	0.006446822	0.006446822	0.006446822	0.006446822	0.006446822	0.006446822	0.006446822	0.006446822	0.006446822	0.006446822	0.006446822	0.006446822	0.006446822	0.006446822	0.006446822	0.006446822	0.006446822	0.006446822	0.006446822	0.006446822	0.006446822	0.006446822	0.006446822	0.006446822	0.006446822
266.mp3	0.07159899	0.07159899	0.07159899	0.07159899	0.07159899	0.07159899	0.07159899	0.07159899	0.07159899	0.07159899	0.07159899	0.07159899	0.07159899	0.07159899	0.07159899	0.07159899	0.07159899	0.07159899	0.07159899	0.07159899	0.07159899	0.07159899	0.07159899	0.07159899	0.07159899	0.07159899	0.07159899	0.07159899	0.07159899	0.07159899	0.07159899	0.07159899	0.07159899	0.07159899	0.07159899	0.07159899	0.07159899	0.07159899	0.07159899	0.07159899	0.07159899	0.07159899	0.07159899	0.07159899	0.07159899	0.07159899	0.07159899	0.07159899	0.07159899
269.mp3	0.11531342	0.11531342	0.11531342	0.11531342	0.11531342	0.11531342	0.11531342	0.11531342	0.11531342	0.11531342	0.11531342	0.11531342	0.11531342	0.11531342	0.11531342	0.11531342	0.11531342	0.11531342	0.11531342	0.11531342	0.11531342	0.11531342	0.11531342	0.11531342	0.11531342	0.11531342	0.11531342	0.11531342	0.11531342	0.11531342	0.11531342	0.11531342	0.11531342	0.11531342	0.11531342	0.11531342	0.11531342	0.11531342	0.11531342	0.11531342	0.11531342	0.11531342	0.11531342	0.11531342	0.11531342	0.11531342	0.11531342	0.11531342	0.11531342
270.mp3	0.10984915	0.10984915	0.10984915	0.10984915	0.10984915	0.10984915	0.10984915	0.10984915	0.10984915	0.10984915	0.10984915	0.10984915	0.10984915	0.10984915	0.10984915	0.10984915	0.10984915	0.10984915	0.10984915	0.10984915	0.10984915	0.10984915	0.10984915	0.10984915	0.10984915	0.10984915	0.10984915	0.10984915	0.10984915	0.10984915	0.10984915	0.10984915	0.10984915	0.10984915	0.10984915	0.10984915	0.10984915	0.10984915	0.10984915	0.10984915	0.10984915	0.10984915	0.10984915	0.10984915	0.10984915	0.10984915	0.10984915	0.10984915	0.10984915
272.mp3	0.11287115	0.11287115	0.11287115	0.11287115	0.11287115	0.11287115	0.11287115	0.11287115	0.11287115	0.11287115	0.11287115	0.11287115	0.11287115	0.11287115	0.11287115	0.11287115	0.11287115	0.11287115	0.11287115	0.11287115	0.11287115	0.11287115	0.11287115	0.11287115	0.11287115	0.11287115	0.11287115	0.11287115	0.11287115	0.11287115	0.11287115	0.11287115	0.11287115	0.11287115	0.11287115	0.11287115	0.11287115	0.11287115	0.11287115	0.11287115	0.11287115	0.11287115	0.11287115	0.11287115	0.11287115	0.11287115	0.11287115	0.11287115	0.11287115
273.mp3	0.003502952	0.003502952	0.003502952	0.003502952	0.003502952	0.003502952	0.003502952	0.003502952	0.003502952	0.003502952	0.003502952	0.003502952	0.003502952	0.003502952	0.003502952	0.003502952	0.003502952	0.003502952	0.003502952	0.003502952	0.003502952	0.003502952	0.003502952	0.003502952	0.003502952	0.003502952	0.003502952	0.003502952	0.003502952	0.003502952	0.003502952	0.003502952	0.003502952	0.003502952	0.003502952	0.003502952	0.003502952	0.003502952	0.003502952	0.003502952	0.003502952	0.003502952	0.003502952	0.003502952	0.003502952	0.003502952	0.003502952	0.003502952	0.003502952
274.mp3	-0.10328909	-0.10328909	-0.10328909	-0.10328909	-0.10328909	-0.10328909	-0.10328909	-0.10328909	-0.10328909	-0.10328909	-0.10328909	-0.10328909	-0.10328909	-0.10328909	-0.10328909	-0.10328909	-0.10328909	-0.10328909	-0.10328909	-0.10328909	-0.10328909	-0.10328909	-0.10328909	-0.10328909	-0.10328909	-0.10328909	-0.10328909	-0.10328909	-0.10328909	-0.10328909	-0.10328909	-0.10328909	-0.10328909	-0.10328909	-0.10328909	-0.10328909	-0.10328909	-0.10328909	-0.10328909	-0.10328909	-0.10328909	-0.10328909	-0.10328909	-0.10328909	-0.10328909	-0.10328909	-0.10328909	-0.10328909	-0.10328909
275.mp3	0.09765204	0.09765204	0.09765204	0.09765204	0.09765204	0.09765204	0.09765204	0.09765204	0.09765204	0.09765204	0.09765204	0.09765204	0.09765204	0.09765204	0.09765204	0.09765204	0.09765204	0.09765204	0.09765204	0.09765204	0.09765204	0.09765204	0.09765204	0.09765204	0.09765204	0.09765204	0.09765204	0.09765204	0.09765204	0.09765204	0.09765204	0.09765204	0.09765204	0.09765204	0.09765204	0.09765204	0.09765204	0.09765204	0.09765204	0.09765204	0.09765204	0.09765204	0.09765204	0.09765204	0.09765204	0.09765204	0.09765204	0.09765204	0.09765204
276.mp3	0.0853438	0.0853438	0.0853438	0.0853438	0.0853438	0.0853438	0.0853438	0.0853438	0.0853438	0.0853438	0.0853438	0.0853438	0.0853438	0.0853438	0.0853438	0.0853438	0.0853438	0.0853438	0.0853438	0.0853438	0.0853438	0.0853438	0.0853438	0.0853438	0.0853438	0.0853438	0.0853438	0.0853438	0.0853438	0.0853438	0.0853438	0.0853438	0.0853438	0.0853438	0.0853438	0.0853438	0.0853438	0.0853438	0.0853438	0.0853438	0.0853438	0.0853438	0.0853438	0.0853438	0.0853438	0.0853438	0.0853438	0.0853438	0.0853438
278.mp3	0.15318404	0.15318404	0.15318404	0.15318404	0.15318404	0.15318404	0.15318404	0.15318404	0.15318404	0.15318404	0.15318404	0.15318404	0.15318404	0.15318404	0.15318404	0.15318404	0.15318404	0.15318404	0.15318404	0.15318404	0.15318404	0.15318404	0.15318404	0.15318404	0.15318404	0.15318404	0.15318404	0.15318404	0.15318404	0.15318404	0.15318404	0.15318404	0.15318404	0.15318404	0.15318404	0.15318404	0.15318404	0.15318404	0.15318404	0.15318404	0.15318404	0.15318404	0.15318404	0.15318404	0.15318404	0.15318404	0.15318404	0.15318404	0.15318404
279.mp3	0.029090142	0.029090142	0.029090142	0.029090142	0.029090142	0.029090142	0.029090142	0.029090142	0.029090142	0.029090142	0.029090142	0.029090142	0.029090142	0.029090142	0.029090142	0.029090142	0.029090142	0.029090142	0.029090142	0.029090142	0.029090142	0.029090142	0.029090142	0.029090142	0.029090142	0.029090142	0.029090142	0.029090142	0.029090142	0.029090142	0.029090142	0.029090142	0.029090142	0.029090142	0.029090142	0.029090142	0.029090142	0.029090142	0.029090142	0.029090142	0.029090142	0.029090142	0.029090142	0.029090142	0.029090142	0.029090142	0.029090142	0.029090142	0.029090142
280.mp3	0.13773844	0.13773844	0.13773844	0.13773844	0.13773844	0.13773844	0.13773844	0.13773844	0.13773844	0.13773844	0.13773844	0.13773844	0.13773844	0.13773844	0.13773844	0.13773844	0.13773844	0.13773844	0.13773844	0.13773844	0.13773844	0.13773844	0.13773844	0.13773844	0.13773844	0.13773844	0.13773844	0.13773844	0.13773844	0.13773844	0.13773844	0.13773844	0.13773844	0.13773844	0.13773844	0.13773844	0.13773844	0.13773844	0.13773844	0.13773844	0.13773844	0.13773844	0.13773844	0.13773844	0.13773844	0.13773844	0.13773844	0.13773844	0.13773844
281.mp3	-0.041716747	-0.041716747	-0.041716747	-0.041716747	-0.041716747	-0.041716747	-0.041716747	-0.041716747	-0.041716747	-0.041716747	-0.041716747	-0.041716747	-0.041716747	-0.041716747	-0.041716747	-0.041716747	-0.041716747	-0.041716747	-0.041716747	-0.041716747	-0.041716747	-0.041716747	-0.041716747	-0.041716747	-0.041716747	-0.041716747	-0.041716747	-0.041716747	-0.041716747	-0.041716747	-0.041716747	-0.041716747	-0.041716747	-0.041716747	-0.041716747	-0.041716747	-0.041716747	-0.041716747	-0.041716747	-0.041716747	-0.041716747	-0.041716747	-0.041716747	-0.041716747	-0.041716747	-0.041716747	-0.041716747	-0.041716747	-0.041716747
282.mp3	0.062299512	0.062299512	0.062299512	0.062299512	0.062299512	0.062299512	0.062299512	0.062299512	0.062299512	0.062299512	0.062299512	0.062299512	0.062299512	0.062299512	0.062299512	0.062299512	0.062299512	0.062299512	0.062299512	0.062299512	0.062299512	0.062299512	0.062299512	0.062299512	0.062299512	0.062299512	0.062299512	0.062299512	0.062299512	0.062299512	0.062299512	0.062299512	0.062299512	0.062299512	0.062299512	0.062299512	0.062299512	0.062299512	0.062299512	0.062299512	0.062299512	0.062299512	0.062299512	0.062299512	0.062299512	0.062299512	0.062299512	0.062299512	0.062299512
284.mp3	-0.12414106	-0.12414106	-0.12414106	-0.12414106	-0.12414106	-0.12414106	-0.12414106	-0.12414106	-0.12414106	-0.12414106	-0.12414106	-0.12414106	-0.12414106	-0.12414106	-0.12414106	-0.12414106	-0.12414106	-0.12414106	-0.12414106	-0.12414106	-0.12414106	-0.12414106	-0.12414106	-0.12414106	-0.12414106	-0.12414106	-0.12414106	-0.12414106	-0.12414106	-0.12414106	-0.12414106	-0.12414106	-0.12414106	-0.12414106	-0.12414106	-0.12414106	-0.12414106	-0.12414106	-0.12414106	-0.12414106	-0.12414106	-0.12414106	-0.12414106	-0.12414106	-0.12414106	-0.12414106	-0.12414106	-0.12414106	-0.12414106
285.mp3	-0.050839208	-0.050839208	-0.050839208	-0.050839208	-0.050839208	-0.050839208	-0.050839208	-0.050839208	-0.050839208	-0.050839208	-0.050839208	-0.050839208	-0.050839208	-0.050839208	-0.050839208	-0.050839208	-0.050839208	-0.050839208	-0.050839208	-0.050839208	-0.050839208	-0.050839208	-0.050839208	-0.050839208	-0.050839208	-0.050839208	-0.050839208	-0.050839208	-0.050839208	-0.050839208	-0.050839208	-0.050839208	-0.050839208	-0.050839208	-0.050839208	-0.050839208	-0.050839208	-0.050839208	-0.050839208	-0.050839208	-0.050839208	-0.050839208	-0.050839208	-0.050839208	-0.050839208	-0.050839208	-0.050839208	-0.050839208	-0.050839208
286.mp3	-0.018891463	-0.018891463	-0.018891463	-0.018891463	-0.018891463	-0.018891463	-0.018891463	-0.018891463	-0.018891463	-0.018891463	-0.018891463	-0.018891463	-0.018891463	-0.018891463	-0.018891463	-0.018891463	-0.018891463	-0.018891463	-0.018891463	-0.018891463	-0.018891463	-0.018891463	-0.018891463	-0.018891463	-0.018891463	-0.018891463	-0.018891463	-0.018891463	-0.018891463	-0.018891463	-0.018891463	-0.018891463	-0.018891463	-0.018891463	-0.018891463	-0.018891463	-0.018891463	-0.018891463	-0.018891463	-0.018891463	-0.018891463	-0.018891463	-0.018891463	-0.018891463	-0.018891463	-0.018891463	-0.018891463	-0.018891463	-0.018891463
288.mp3	0.17186469	0.17186469	0.17186469	0.17186469	0.17186469	0.17186469	0.17186469	0.17186469	0.17186469	0.17186469	0.17186469	0.17186469	0.17186469	0.17186469	0.17186469	0.17186469	0.17186469	0.17186469	0.17186469	0.17186469	0.17186469	0.17186469	0.17186469	0.17186469	0.17186469	0.17186469	0.17186469	0.17186469	0.17186469	0.17186469	0.17186469	0.17186469	0.17186469	0.17186469	0.17186469	0.17186469	0.17186469	0.17186469	0.17186469	0.17186469	0.17186469	0.17186469	0.17186469	0.17186469	0.17186469	0.17186469	0.17186469	0.17186469	0.17186469
289.mp3	0.025272483	0.025272483	0.025272483	0.025272483	0.025272483	0.025272483	0.025272483	0.025272483	0.025272483	0.025272483	0.025272483	0.025272483	0.025272483	0.025272483	0.025272483	0.025272483	0.025272483	0.025272483	0.025272483	0.025272483	0.025272483	0.025272483	0.025272483	0.025272483	0.025272483	0.025272483	0.025272483	0.025272483	0.025272483	0.025272483	0.025272483	0.025272483	0.025272483	0.025272483	0.025272483	0.025272483	0.025272483	0.025272483	0.025272483	0.025272483	0.025272483	0.025272483	0.025272483	0.025272483	0.025272483	0.025272483	0.025272483	0.025272483	0.025272483
290.mp3	-0.05410058	-0.05410058	-0.05410058	-0.05410058	-0.05410058	-0.05410058	-0.05410058	-0.05410058	-0.05410058	-0.05410058	-0.05410058	-0.05410058	-0.05410058	-0.05410058	-0.05410058	-0.05410058	-0.05410058	-0.05410058	-0.05410058	-0.05410058	-0.05410058	-0.05410058	-0.05410058	-0.05410058	-0.05410058	-0.05410058	-0.05410058	-0.05410058	-0.05410058	-0.05410058	-0.05410058	-0.05410058	-0.05410058	-0.05410058	-0.05410058	-0.05410058	-0.05410058	-0.05410058	-0.05410058	-0.05410058	-0.05410058	-0.05410058	-0.05410058	-0.05410058	-0.05410058	-0.05410058	-0.05410058	-0.05410058	-0.05410058
292.mp3	0.0681581	0.0681581	0.0681581	0.0681581	0.0681581	0.0681581	0.0681581	0.0681581	0.0681581	0.0681581	0.0681581	0.0681581	0.0681581	0.0681581	0.0681581	0.0681581	0.0681581	0.0681581	0.0681581	0.0681581	0.0681581	0.0681581	0.0681581	0.0681581	0.0681581	0.0681581	0.0681581	0.0681581	0.0681581	0.0681581	0.0681581	0.0681581	0.0681581	0.0681581	0.0681581	0.0681581	0.0681581	0.0681581	0.0681581	0.0681581	0.0681581	0.0681581	0.0681581	0.0681581	0.0681581	0.0681581	0.0681581	0.0681581	0.0681581
293.mp3	0.09071979	0.09071979	0.09071979	0.09071979	0.09071979	0.09071979	0.09071979	0.09071979	0.09071979	0.09071979	0.09071979	0.09071979	0.09071979	0.09071979	0.09071979	0.09071979	0.09071979	0.09071979	0.09071979	0.09071979	0.09071979	0.09071979	0.09071979	0.09071979	0.09071979	0.09071979	0.09071979	0.09071979	0.09071979	0.09071979	0.09071979	0.09071979	0.09071979	0.09071979	0.09071979	0.09071979	0.09071979	0.09071979	0.09071979	0.09071979	0.09071979	0.09071979	0.09071979	0.09071979	0.09071979	0.09071979	0.09071979	0.09071979	0.09071979
294.mp3	-0.007063018	-0.007063018	-0.007063018	-0.007063018	-0.007063018	-0.007063018	-0.007063018	-0.007063018	-0.007063018	-0.007063018	-0.007063018	-0.007063018	-0.007063018	-0.007063018	-0.007063018	-0.007063018	-0.007063018	-0.007063018	-0.007063018	-0.007063018	-0.007063018	-0.007063018	-0.007063018	-0.007063018	-0.007063018	-0.007063018	-0.007063018	-0.007063018	-0.007063018	-0.007063018	-0.007063018	-0.007063018	-0.007063018	-0.007063018	-0.007063018	-0.007063018	-0.007063018	-0.007063018	-0.007063018	-0.007063018	-0.007063018	-0.007063018	-0.007063018	-0.007063018	-0.007063018	-0.007063018	-0.007063018	-0.007063018	-0.007063018
296.mp3	0.024914553	0.024914553	0.024914553	0.024914553	0.024914553	0.024914553	0.024914553	0.024914553	0.024914553	0.024914553	0.024914553	0.024914553	0.024914553	0.024914553	0.024914553	0.024914553	0.024914553	0.024914553	0.024914553	0.024914553	0.024914553	0.024914553	0.024914553	0.024914553	0.024914553	0.024914553	0.024914553	0.024914553	0.024914553	0.024914553	0.024914553	0.024914553	0.024914553	0.024914553	0.024914553	0.024914553	0.024914553	0.024914553	0.024914553	0.024914553	0.024914553	0.024914553	0.024914553	0.024914553	0.024914553	0.024914553	0.024914553	0.024914553	0.024914553
297.mp3	0.1865825	0.1865825	0.1865825	0.1865825	0.1865825	0.1865825	0.1865825	0.1865825	0.1865825	0.1865825	0.1865825	0.1865825	0.1865825	0.1865825	0.1865825	0.1865825	0.1865825	0.1865825	0.1865825	0.1865825	0.1865825	0.1865825	0.1865825	0.1865825	0.1865825	0.1865825	0.1865825	0.1865825	0.1865825	0.1865825	0.1865825	0.1865825	0.1865825	0.1865825	0.1865825	0.1865825	0.1865825	0.1865825	0.1865825	0.1865825	0.1865825	0.1865825	0.1865825	0.1865825	0.1865825	0.1865825	0.1865825	0.1865825	0.1865825
298.mp3	0.20806447	0.20806447	0.20806447	0.20806447	0.20806447	0.20806447	0.20806447	0.20806447	0.20806447	0.20806447	0.20806447	0.20806447	0.20806447	0.20806447	0.20806447	0.20806447	0.20806447	0.20806447	0.20806447	0.20806447	0.20806447	0.20806447	0.20806447	0.20806447	0.20806447	0.20806447	0.20806447	0.20806447	0.20806447	0.20806447	0.20806447	0.20806447	0.20806447	0.20806447	0.20806447	0.20806447	0.20806447	0.20806447	0.20806447	0.20806447	0.20806447	0.20806447	0.20806447	0.20806447	0.20806447	0.20806447	0.20806447	0.20806447	0.20806447
299.mp3	0.17082876	0.17082876	0.17082876	0.17082876	0.17082876	0.17082876	0.17082876	0.17082876	0.17082876	0.17082876	0.17082876	0.17082876	0.17082876	0.17082876	0.17082876	0.17082876	0.17082876	0.17082876	0.17082876	0.17082876	0.17082876	0.17082876	0.17082876	0.17082876	0.17082876	0.17082876	0.17082876	0.17082876	0.17082876	0.17082876	0.17082876	0.17082876	0.17082876	0.17082876	0.17082876	0.17082876	0.17082876	0.17082876	0.17082876	0.17082876	0.17082876	0.17082876	0.17082876	0.17082876	0.17082876	0.17082876	0.17082876	0.17082876	0.17082876
300.mp3	0.11035118	0.11035118	0.11035118	0.11035118	0.11035118	0.11035118	0.11035118	0.11035118	0.11035118	0.11035118	0.11035118	0.11035118	0.11035118	0.11035118	0.11035118	0.11035118	0.11035118	0.11035118	0.11035118	0.11035118	0.11035118	0.11035118	0.11035118	0.11035118	0.11035118	0.11035118	0.11035118	0.11035118	0.11035118	0.11035118	0.11035118	0.11035118	0.11035118	0.11035118	0.11035118	0.11035118	0.11035118	0.11035118	0.11035118	0.11035118	0.11035118	0.11035118	0.11035118	0.11035118	0.11035118	0.11035118	0.11035118	0.11035118	0.11035118
301.mp3	0.08289962	0.08289962	0.08289962	0.08289962	0.08289962	0.08289962	0.08289962	0.08289962	0.08289962	0.08289962	0.08289962	0.08289962	0.08289962	0.08289962	0.08289962	0.08289962	0.08289962	0.08289962	0.08289962	0.08289962	0.08289962	0.08289962	0.08289962	0.08289962	0.08289962	0.08289962	0.08289962	0.08289962	0.08289962	0.08289962	0.08289962	0.08289962	0.08289962	0.08289962	0.08289962	0.08289962	0.08289962	0.08289962	0.08289962	0.08289962	0.08289962	0.08289962	0.08289962	0.08289962	0.08289962	0.08289962	0.08289962	0.08289962	0.08289962
302.mp3	-0.12817492	-0.12817492	-0.12817492	-0.12817492	-0.12817492	-0.12817492	-0.12817492	-0.12817492	-0.12817492	-0.12817492	-0.12817492	-0.12817492	-0.12817492	-0.12817492	-0.12817492	-0.12817492	-0.12817492	-0.12817492	-0.12817492	-0.12817492	-0.12817492	-0.12817492	-0.12817492	-0.12817492	-0.12817492	-0.12817492	-0.12817492	-0.12817492	-0.12817492	-0.12817492	-0.12817492	-0.12817492	-0.12817492	-0.12817492	-0.12817492	-0.12817492	-0.12817492	-0.12817492	-0.12817492	-0.12817492	-0.12817492	-0.12817492	-0.12817492	-0.12817492	-0.12817492	-0.12817492	-0.12817492	-0.12817492	-0.12817492
303.mp3	-0.050987512	-0.050987512	-0.050987512	-0.050987512	-0.050987512	-0.050987512	-0.050987512	-0.050987512	-0.050987512	-0.050987512	-0.050987512	-0.050987512	-0.050987512	-0.050987512	-0.050987512	-0.050987512	-0.050987512	-0.050987512	-0.050987512	-0.050987512	-0.050987512	-0.050987512	-0.050987512	-0.050987512	-0.050987512	-0.050987512	-0.050987512	-0.050987512	-0.050987512	-0.050987512	-0.050987512	-0.050987512	-0.050987512	-0.050987512	-0.050987512	-0.050987512	-0.050987512	-0.050987512	-0.050987512	-0.050987512	-0.050987512	-0.050987512	-0.050987512	-0.050987512	-0.050987512	-0.050987512	-0.050987512	-0.050987512	-0.050987512
304.mp3	-0.13833681	-0.13833681	-0.13833681	-0.13833681	-0.13833681	-0.13833681	-0.13833681	-0.13833681	-0.13833681	-0.13833681	-0.13833681	-0.13833681	-0.13833681	-0.13833681	-0.13833681	-0.13833681	-0.13833681	-0.13833681	-0.13833681	-0.13833681	-0.13833681	-0.13833681	-0.13833681	-0.13833681	-0.13833681	-0.13833681	-0.13833681	-0.13833681	-0.13833681	-0.13833681	-0.13833681	-0.13833681	-0.13833681	-0.13833681	-0.13833681	-0.13833681	-0.13833681	-0.13833681	-0.13833681	-0.13833681	-0.13833681	-0.13833681	-0.13833681	-0.13833681	-0.13833681	-0.13833681	-0.13833681	-0.13833681	-0.13833681
305.mp3	0.12123277	0.12123277	0.12123277	0.12123277	0.12123277	0.12123277	0.12123277	0.12123277	0.12123277	0.12123277	0.12123277	0.12123277	0.12123277	0.12123277	0.12123277	0.12123277	0.12123277	0.12123277	0.12123277	0.12123277	0.12123277	0.12123277	0.12123277	0.12123277	0.12123277	0.12123277	0.12123277	0.12123277	0.12123277	0.12123277	0.12123277	0.12123277	0.12123277	0.12123277	0.12123277	0.12123277	0.12123277	0.12123277	0.12123277	0.12123277	0.12123277	0.12123277	0.12123277	0.12123277	0.12123277	0.12123277	0.12123277	0.12123277	0.12123277
306.mp3	-0.0648657	-0.0648657	-0.0648657	-0.0648657	-0.0648657	-0.0648657	-0.0648657	-0.0648657	-0.0648657	-0.0648657	-0.0648657	-0.0648657	-0.0648657	-0.0648657	-0.0648657	-0.0648657	-0.0648657	-0.0648657	-0.0648657	-0.0648657	-0.0648657	-0.0648657	-0.0648657	-0.0648657	-0.0648657	-0.0648657	-0.0648657	-0.0648657	-0.0648657	-0.0648657	-0.0648657	-0.0648657	-0.0648657	-0.0648657	-0.0648657	-0.0648657	-0.0648657	-0.0648657	-0.0648657	-0.0648657	-0.0648657	-0.0648657	-0.0648657	-0.0648657	-0.0648657	-0.0648657	-0.0648657	-0.0648657	-0.0648657
307.mp3	0.18585056	0.18585056	0.18585056	0.18585056	0.18585056	0.18585056	0.18585056	0.18585056	0.18585056	0.18585056	0.18585056	0.18585056	0.18585056	0.18585056	0.18585056	0.18585056	0.18585056	0.18585056	0.18585056	0.18585056	0.18585056	0.18585056	0.18585056	0.18585056	0.18585056	0.18585056	0.18585056	0.18585056	0.18585056	0.18585056	0.18585056	0.18585056	0.18585056	0.18585056	0.18585056	0.18585056	0.18585056	0.18585056	0.18585056	0.18585056	0.18585056	0.18585056	0.18585056	0.18585056	0.18585056	0.18585056	0.18585056	0.18585056	0.18585056
308.mp3	0.23914734	0.23914734	0.23914734	0.23914734	0.23914734	0.23914734	0.23914734	0.23914734	0.23914734	0.23914734	0.23914734	0.23914734	0.23914734	0.23914734	0.23914734	0.23914734	0.23914734	0.23914734	0.23914734	0.23914734	0.23914734	0.23914734	0.23914734	0.23914734	0.23914734	0.23914734	0.23914734	0.23914734	0.23914734	0.23914734	0.23914734	0.23914734	0.23914734	0.23914734	0.23914734	0.23914734	0.23914734	0.23914734	0.23914734	0.23914734	0.23914734	0.23914734	0.23914734	0.23914734	0.23914734	0.23914734	0.23914734	0.23914734	0.23914734
309.mp3	0.008934824	0.008934824	0.008934824	0.008934824	0.008934824	0.008934824	0.008934824	0.008934824	0.008934824	0.008934824	0.008934824	0.008934824	0.008934824	0.008934824	0.008934824	0.008934824	0.008934824	0.008934824	0.008934824	0.008934824	0.008934824	0.008934824	0.008934824	0.008934824	0.008934824	0.008934824	0.008934824	0.008934824	0.008934824	0.008934824	0.008934824	0.008934824	0.008934824	0.008934824	0.008934824	0.008934824	0.008934824	0.008934824	0.008934824	0.008934824	0.008934824	0.008934824	0.008934824	0.008934824	0.008934824	0.008934824	0.008934824	0.008934824	0.008934824
310.mp3	0.1662926	0.1662926	0.1662926	0.1662926	0.1662926	0.1662926	0.1662926	0.1662926	0.1662926	0.1662926	0.1662926	0.1662926	0.1662926	0.1662926	0.1662926	0.1662926	0.1662926	0.1662926	0.1662926	0.1662926	0.1662926	0.1662926	0.1662926	0.1662926	0.1662926	0.1662926	0.1662926	0.1662926	0.1662926	0.1662926	0.1662926	0.1662926	0.1662926	0.1662926	0.1662926	0.1662926	0.1662926	0.1662926	0.1662926	0.1662926	0.1662926	0.1662926	0.1662926	0.1662926	0.1662926	0.1662926	0.1662926	0.1662926	0.1662926
311.mp3	0.10665438	0.10665438	0.10665438	0.10665438	0.10665438	0.10665438	0.10665438	0.10665438	0.10665438	0.10665438	0.10665438	0.10665438	0.10665438	0.10665438	0.10665438	0.10665438	0.10665438	0.10665438	0.10665438	0.10665438	0.10665438	0.10665438	0.10665438	0.10665438	0.10665438	0.10665438	0.10665438	0.10665438	0.10665438	0.10665438	0.10665438	0.10665438	0.10665438	0.10665438	0.10665438	0.10665438	0.10665438	0.10665438	0.10665438	0.10665438	0.10665438	0.10665438	0.10665438	0.10665438	0.10665438	0.10665438	0.10665438	0.10665438	0.10665438
312.mp3	0.012024744	0.012024744	0.012024744	0.012024744	0.012024744	0.012024744	0.012024744	0.012024744	0.012024744	0.012024744	0.012024744	0.012024744	0.012024744	0.012024744	0.012024744	0.012024744	0.012024744	0.012024744	0.012024744	0.012024744	0.012024744	0.012024744	0.012024744	0.012024744	0.012024744	0.012024744	0.012024744	0.012024744	0.012024744	0.012024744	0.012024744	0.012024744	0.012024744	0.012024744	0.012024744	0.012024744	0.012024744	0.012024744	0.012024744	0.012024744	0.012024744	0.012024744	0.012024744	0.012024744	0.012024744	0.012024744	0.012024744	0.012024744	0.012024744
313.mp3	0.1793021	0.1793021	0.1793021	0.1793021	0.1793021	0.1793021	0.1793021	0.1793021	0.1793021	0.1793021	0.1793021	0.1793021	0.1793021	0.1793021	0.1793021	0.1793021	0.1793021	0.1793021	0.1793021	0.1793021	0.1793021	0.1793021	0.1793021	0.1793021	0.1793021	0.1793021	0.1793021	0.1793021	0.1793021	0.1793021	0.1793021	0.1793021	0.1793021	0.1793021	0.1793021	0.1793021	0.1793021	0.1793021	0.1793021	0.1793021	0.1793021	0.1793021	0.1793021	0.1793021	0.1793021	0.1793021	0.1793021	0.1793021	0.1793021
314.mp3	0.08914718	0.08914718	0.08914718	0.08914718	0.08914718	0.08914718	0.08914718	0.08914718	0.08914718	0.08914718	0.08914718	0.08914718	0.08914718	0.08914718	0.08914718	0.08914718	0.08914718	0.08914718	0.08914718	0.08914718	0.08914718	0.08914718	0.08914718	0.08914718	0.08914718	0.08914718	0.08914718	0.08914718	0.08914718	0.08914718	0.08914718	0.08914718	0.08914718	0.08914718	0.08914718	0.08914718	0.08914718	0.08914718	0.08914718	0.08914718	0.08914718	0.08914718	0.08914718	0.08914718	0.08914718	0.08914718	0.08914718	0.08914718	0.08914718
315.mp3	0.018061688	0.018061688	0.018061688	0.018061688	0.018061688	0.018061688	0.018061688	0.018061688	0.018061688	0.018061688	0.018061688	0.018061688	0.018061688	0.018061688	0.018061688	0.018061688	0.018061688	0.018061688	0.018061688	0.018061688	0.018061688	0.018061688	0.018061688	0.018061688	0.018061688	0.018061688	0.018061688	0.018061688	0.018061688	0.018061688	0.018061688	0.018061688	0.018061688	0.018061688	0.018061688	0.018061688	0.018061688	0.018061688	0.018061688	0.018061688	0.018061688	0.018061688	0.018061688	0.018061688	0.018061688	0.018061688	0.018061688	0.018061688	0.018061688
316.mp3	0.10372795	0.10372795	0.10372795	0.10372795	0.10372795	0.10372795	0.10372795	0.10372795	0.10372795	0.10372795	0.10372795	0.10372795	0.10372795	0.10372795	0.10372795	0.10372795	0.10372795	0.10372795	0.10372795	0.10372795	0.10372795	0.10372795	0.10372795	0.10372795	0.10372795	0.10372795	0.10372795	0.10372795	0.10372795	0.10372795	0.10372795	0.10372795	0.10372795	0.10372795	0.10372795	0.10372795	0.10372795	0.10372795	0.10372795	0.10372795	0.10372795	0.10372795	0.10372795	0.10372795	0.10372795	0.10372795	0.10372795	0.10372795	0.10372795
317.mp3	0.002335882	0.002335882	0.002335882	0.002335882	0.002335882	0.002335882	0.002335882	0.002335882	0.002335882	0.002335882	0.002335882	0.002335882	0.002335882	0.002335882	0.002335882	0.002335882	0.002335882	0.002335882	0.002335882	0.002335882	0.002335882	0.002335882	0.002335882	0.002335882	0.002335882	0.002335882	0.002335882	0.002335882	0.002335882	0.002335882	0.002335882	0.002335882	0.002335882	0.002335882	0.002335882	0.002335882	0.002335882	0.002335882	0.002335882	0.002335882	0.002335882	0.002335882	0.002335882	0.002335882	0.002335882	0.002335882	0.002335882	0.002335882	0.002335882
318.mp3	0.013418091	0.013418091	0.013418091	0.013418091	0.013418091	0.013418091	0.013418091	0.013418091	0.013418091	0.013418091	0.013418091	0.013418091	0.013418091	0.013418091	0.013418091	0.013418091	0.013418091	0.013418091	0.013418091	0.013418091	0.013418091	0.013418091	0.013418091	0.013418091	0.013418091	0.013418091	0.013418091	0.013418091	0.013418091	0.013418091	0.013418091	0.013418091	0.013418091	0.013418091	0.013418091	0.013418091	0.013418091	0.013418091	0.013418091	0.013418091	0.013418091	0.013418091	0.013418091	0.013418091	0.013418091	0.013418091	0.013418091	0.013418091	0.013418091
319.mp3	0.007504914	0.007504914	0.007504914	0.007504914	0.007504914	0.007504914	0.007504914	0.007504914	0.007504914	0.007504914	0.007504914	0.007504914	0.007504914	0.007504914	0.007504914	0.007504914	0.007504914	0.007504914	0.007504914	0.007504914	0.007504914	0.007504914	0.007504914	0.007504914	0.007504914	0.007504914	0.007504914	0.007504914	0.007504914	0.007504914	0.007504914	0.007504914	0.007504914	0.007504914	0.007504914	0.007504914	0.007504914	0.007504914	0.007504914	0.007504914	0.007504914	0.007504914	0.007504914	0.007504914	0.007504914	0.007504914	0.007504914	0.007504914	0.007504914
320.mp3	0.14593607	0.14593607	0.14593607	0.14593607	0.14593607	0.14593607	0.14593607	0.14593607	0.14593607	0.14593607	0.14593607	0.14593607	0.14593607	0.14593607	0.14593607	0.14593607	0.14593607	0.14593607	0.14593607	0.14593607	0.14593607	0.14593607	0.14593607	0.14593607	0.14593607	0.14593607	0.14593607	0.14593607	0.14593607	0.14593607	0.14593607	0.14593607	0.14593607	0.14593607	0.14593607	0.14593607	0.14593607	0.14593607	0.14593607	0.14593607	0.14593607	0.14593607	0.14593607	0.14593607	0.14593607	0.14593607	0.14593607	0.14593607	0.14593607
321.mp3	0.06359911	0.06359911	0.06359911	0.06359911	0.06359911	0.06359911	0.06359911	0.06359911	0.06359911	0.06359911	0.06359911	0.06359911	0.06359911	0.06359911	0.06359911	0.06359911	0.06359911	0.06359911	0.06359911	0.06359911	0.06359911	0.06359911	0.06359911	0.06359911	0.06359911	0.06359911	0.06359911	0.06359911	0.06359911	0.06359911	0.06359911	0.06359911	0.06359911	0.06359911	0.06359911	0.06359911	0.06359911	0.06359911	0.06359911	0.06359911	0.06359911	0.06359911	0.06359911	0.06359911	0.06359911	0.06359911	0.06359911	0.06359911	0.06359911
322.mp3	0.050254337	0.050254337	0.050254337	0.050254337	0.050254337	0.050254337	0.050254337	0.050254337	0.050254337	0.050254337	0.050254337	0.050254337	0.050254337	0.050254337	0.050254337	0.050254337	0.050254337	0.050254337	0.050254337	0.050254337	0.050254337	0.050254337	0.050254337	0.050254337	0.050254337	0.050254337	0.050254337	0.050254337	0.050254337	0.050254337	0.050254337	0.050254337	0.050254337	0.050254337	0.050254337	0.050254337	0.050254337	0.050254337	0.050254337	0.050254337	0.050254337	0.050254337	0.050254337	0.050254337	0.050254337	0.050254337	0.050254337	0.050254337	0.050254337
323.mp3	0.052482836	0.052482836	0.052482836	0.052482836	0.052482836	0.052482836	0.052482836	0.052482836	0.052482836	0.052482836	0.052482836	0.052482836	0.052482836	0.052482836	0.052482836	0.052482836	0.052482836	0.052482836	0.052482836	0.052482836	0.052482836	0.052482836	0.052482836	0.052482836	0.052482836	0.052482836	0.052482836	0.052482836	0.052482836	0.052482836	0.052482836	0.052482836	0.052482836	0.052482836	0.052482836	0.052482836	0.052482836	0.052482836	0.052482836	0.052482836	0.052482836	0.052482836	0.052482836	0.052482836	0.052482836	0.052482836	0.052482836	0.052482836	0.052482836
324.mp3	0.21969071	0.21969071	0.21969071	0.21969071	0.21969071	0.21969071	0.21969071	0.21969071	0.21969071	0.21969071	0.21969071	0.21969071	0.21969071	0.21969071	0.21969071	0.21969071	0.21969071	0.21969071	0.21969071	0.21969071	0.21969071	0.21969071	0.21969071	0.21969071	0.21969071	0.21969071	0.21969071	0.21969071	0.21969071	0.21969071	0.21969071	0.21969071	0.21969071	0.21969071	0.21969071	0.21969071	0.21969071	0.21969071	0.21969071	0.21969071	0.21969071	0.21969071	0.21969071	0.21969071	0.21969071	0.21969071	0.21969071	0.21969071	0.21969071
325.mp3	-0.03962419	-0.03962419	-0.03962419	-0.03962419	-0.03962419	-0.03962419	-0.03962419	-0.03962419	-0.03962419	-0.03962419	-0.03962419	-0.03962419	-0.03962419	-0.03962419	-0.03962419	-0.03962419	-0.03962419	-0.03962419	-0.03962419	-0.03962419	-0.03962419	-0.03962419	-0.03962419	-0.03962419	-0.03962419	-0.03962419	-0.03962419	-0.03962419	-0.03962419	-0.03962419	-0.03962419	-0.03962419	-0.03962419	-0.03962419	-0.03962419	-0.03962419	-0.03962419	-0.03962419	-0.03962419	-0.03962419	-0.03962419	-0.03962419	-0.03962419	-0.03962419	-0.03962419	-0.03962419	-0.03962419	-0.03962419	-0.03962419
326.mp3	0.07688444	0.07688444	0.07688444	0.07688444	0.07688444	0.07688444	0.07688444	0.07688444	0.07688444	0.07688444	0.07688444	0.07688444	0.07688444	0.07688444	0.07688444	0.07688444	0.07688444	0.07688444	0.07688444	0.07688444	0.07688444	0.07688444	0.07688444	0.07688444	0.07688444	0.07688444	0.07688444	0.07688444	0.07688444	0.07688444	0.07688444	0.07688444	0.07688444	0.07688444	0.07688444	0.07688444	0.07688444	0.07688444	0.07688444	0.07688444	0.07688444	0.07688444	0.07688444	0.07688444	0.07688444	0.07688444	0.07688444	0.07688444	0.07688444
327.mp3	-0.06613479	-0.06613479	-0.06613479	-0.06613479	-0.06613479	-0.06613479	-0.06613479	-0.06613479	-0.06613479	-0.06613479	-0.06613479	-0.06613479	-0.06613479	-0.06613479	-0.06613479	-0.06613479	-0.06613479	-0.06613479	-0.06613479	-0.06613479	-0.06613479	-0.06613479	-0.06613479	-0.06613479	-0.06613479	-0.06613479	-0.06613479	-0.06613479	-0.06613479	-0.06613479	-0.06613479	-0.06613479	-0.06613479	-0.06613479	-0.06613479	-0.06613479	-0.06613479	-0.06613479	-0.06613479	-0.06613479	-0.06613479	-0.06613479	-0.06613479	-0.06613479	-0.06613479	-0.06613479	-0.06613479	-0.06613479	-0.06613479
328.mp3	0.22898903	0.22898903	0.22898903	0.22898903	0.22898903	0.22898903	0.22898903	0.22898903	0.22898903	0.22898903	0.22898903	0.22898903	0.22898903	0.22898903	0.22898903	0.22898903	0.22898903	0.22898903	0.22898903	0.22898903	0.22898903	0.22898903	0.22898903	0.22898903	0.22898903	0.22898903	0.22898903	0.22898903	0.22898903	0.22898903	0.22898903	0.22898903	0.22898903	0.22898903	0.22898903	0.22898903	0.22898903	0.22898903	0.22898903	0.22898903	0.22898903	0.22898903	0.22898903	0.22898903	0.22898903	0.22898903	0.22898903	0.22898903	0.22898903
329.mp3	0.09195115	0.09195115	0.09195115	0.09195115	0.09195115	0.09195115	0.09195115	0.09195115	0.09195115	0.09195115	0.09195115	0.09195115	0.09195115	0.09195115	0.09195115	0.09195115	0.09195115	0.09195115	0.09195115	0.09195115	0.09195115	0.09195115	0.09195115	0.09195115	0.09195115	0.09195115	0.09195115	0.09195115	0.09195115	0.09195115	0.09195115	0.09195115	0.09195115	0.09195115	0.09195115	0.09195115	0.09195115	0.09195115	0.09195115	0.09195115	0.09195115	0.09195115	0.09195115	0.09195115	0.09195115	0.09195115	0.09195115	0.09195115	0.09195115
330.mp3	0.1536381	0.1536381	0.1536381	0.1536381	0.1536381	0.1536381	0.1536381	0.1536381	0.1536381	0.1536381	0.1536381	0.1536381	0.1536381	0.1536381	0.1536381	0.1536381	0.1536381	0.1536381	0.1536381	0.1536381	0.1536381	0.1536381	0.1536381	0.1536381	0.1536381	0.1536381	0.1536381	0.1536381	0.1536381	0.1536381	0.1536381	0.1536381	0.1536381	0.1536381	0.1536381	0.1536381	0.1536381	0.1536381	0.1536381	0.1536381	0.1536381	0.1536381	0.1536381	0.1536381	0.1536381	0.1536381	0.1536381	0.1536381	0.1536381
332.mp3	-0.073957056	-0.073957056	-0.073957056	-0.073957056	-0.073957056	-0.073957056	-0.073957056	-0.073957056	-0.073957056	-0.073957056	-0.073957056	-0.073957056	-0.073957056	-0.073957056	-0.073957056	-0.073957056	-0.073957056	-0.073957056	-0.073957056	-0.073957056	-0.073957056	-0.073957056	-0.073957056	-0.073957056	-0.073957056	-0.073957056	-0.073957056	-0.073957056	-0.073957056	-0.073957056	-0.073957056	-0.073957056	-0.073957056	-0.073957056	-0.073957056	-0.073957056	-0.073957056	-0.073957056	-0.073957056	-0.073957056	-0.073957056	-0.073957056	-0.073957056	-0.073957056	-0.073957056	-0.073957056	-0.073957056	-0.073957056	-0.073957056
333.mp3	-0.1074144	-0.1074144	-0.1074144	-0.1074144	-0.1074144	-0.1074144	-0.1074144	-0.1074144	-0.1074144	-0.1074144	-0.1074144	-0.1074144	-0.1074144	-0.1074144	-0.1074144	-0.1074144	-0.1074144	-0.1074144	-0.1074144	-0.1074144	-0.1074144	-0.1074144	-0.1074144	-0.1074144	-0.1074144	-0.1074144	-0.1074144	-0.1074144	-0.1074144	-0.1074144	-0.1074144	-0.1074144	-0.1074144	-0.1074144	-0.1074144	-0.1074144	-0.1074144	-0.1074144	-0.1074144	-0.1074144	-0.1074144	-0.1074144	-0.1074144	-0.1074144	-0.1074144	-0.1074144	-0.1074144	-0.1074144	-0.1074144
334.mp3	0.001348211	0.001348211	0.001348211	0.001348211	0.001348211	0.001348211	0.001348211	0.001348211	0.001348211	0.001348211	0.001348211	0.001348211	0.001348211	0.001348211	0.001348211	0.001348211	0.001348211	0.001348211	0.001348211	0.001348211	0.001348211	0.001348211	0.001348211	0.001348211	0.001348211	0.001348211	0.001348211	0.001348211	0.001348211	0.001348211	0.001348211	0.001348211	0.001348211	0.001348211	0.001348211	0.001348211	0.001348211	0.001348211	0.001348211	0.001348211	0.001348211	0.001348211	0.001348211	0.001348211	0.001348211	0.001348211	0.001348211	0.001348211	0.001348211
335.mp3	0.33196905	0.33196905	0.33196905	0.33196905	0.33196905	0.33196905	0.33196905	0.33196905	0.33196905	0.33196905	0.33196905	0.33196905	0.33196905	0.33196905	0.33196905	0.33196905	0.33196905	0.33196905	0.33196905	0.33196905	0.33196905	0.33196905	0.33196905	0.33196905	0.33196905	0.33196905	0.33196905	0.33196905	0.33196905	0.33196905	0.33196905	0.33196905	0.33196905	0.33196905	0.33196905	0.33196905	0.33196905	0.33196905	0.33196905	0.33196905	0.33196905	0.33196905	0.33196905	0.33196905	0.33196905	0.33196905	0.33196905	0.33196905	0.33196905
336.mp3	0.25369778	0.25369778	0.25369778	0.25369778	0.25369778	0.25369778	0.25369778	0.25369778	0.25369778	0.25369778	0.25369778	0.25369778	0.25369778	0.25369778	0.25369778	0.25369778	0.25369778	0.25369778	0.25369778	0.25369778	0.25369778	0.25369778	0.25369778	0.25369778	0.25369778	0.25369778	0.25369778	0.25369778	0.25369778	0.25369778	0.25369778	0.25369778	0.25369778	0.25369778	0.25369778	0.25369778	0.25369778	0.25369778	0.25369778	0.25369778	0.25369778	0.25369778	0.25369778	0.25369778	0.25369778	0.25369778	0.25369778	0.25369778	0.25369778
338.mp3	0.009316927	0.009316927	0.009316927	0.009316927	0.009316927	0.009316927	0.009316927	0.009316927	0.009316927	0.009316927	0.009316927	0.009316927	0.009316927	0.009316927	0.009316927	0.009316927	0.009316927	0.009316927	0.009316927	0.009316927	0.009316927	0.009316927	0.009316927	0.009316927	0.009316927	0.009316927	0.009316927	0.009316927	0.009316927	0.009316927	0.009316927	0.009316927	0.009316927	0.009316927	0.009316927	0.009316927	0.009316927	0.009316927	0.009316927	0.009316927	0.009316927	0.009316927	0.009316927	0.009316927	0.009316927	0.009316927	0.009316927	0.009316927	0.009316927
339.mp3	0.14885277	0.14885277	0.14885277	0.14885277	0.14885277	0.14885277	0.14885277	0.14885277	0.14885277	0.14885277	0.14885277	0.14885277	0.14885277	0.14885277	0.14885277	0.14885277	0.14885277	0.14885277	0.14885277	0.14885277	0.14885277	0.14885277	0.14885277	0.14885277	0.14885277	0.14885277	0.14885277	0.14885277	0.14885277	0.14885277	0.14885277	0.14885277	0.14885277	0.14885277	0.14885277	0.14885277	0.14885277	0.14885277	0.14885277	0.14885277	0.14885277	0.14885277	0.14885277	0.14885277	0.14885277	0.14885277	0.14885277	0.14885277	0.14885277
340.mp3	0.031131836	0.031131836	0.031131836	0.031131836	0.031131836	0.031131836	0.031131836	0.031131836	0.031131836	0.031131836	0.031131836	0.031131836	0.031131836	0.031131836	0.031131836	0.031131836	0.031131836	0.031131836	0.031131836	0.031131836	0.031131836	0.031131836	0.031131836	0.031131836	0.031131836	0.031131836	0.031131836	0.031131836	0.031131836	0.031131836	0.031131836	0.031131836	0.031131836	0.031131836	0.031131836	0.031131836	0.031131836	0.031131836	0.031131836	0.031131836	0.031131836	0.031131836	0.031131836	0.031131836	0.031131836	0.031131836	0.031131836	0.031131836	0.031131836
341.mp3	0.09023862	0.09023862	0.09023862	0.09023862	0.09023862	0.09023862	0.09023862	0.09023862	0.09023862	0.09023862	0.09023862	0.09023862	0.09023862	0.09023862	0.09023862	0.09023862	0.09023862	0.09023862	0.09023862	0.09023862	0.09023862	0.09023862	0.09023862	0.09023862	0.09023862	0.09023862	0.09023862	0.09023862	0.09023862	0.09023862	0.09023862	0.09023862	0.09023862	0.09023862	0.09023862	0.09023862	0.09023862	0.09023862	0.09023862	0.09023862	0.09023862	0.09023862	0.09023862	0.09023862	0.09023862	0.09023862	0.09023862	0.09023862	0.09023862
342.mp3	-0.001431199	-0.001431199	-0.001431199	-0.001431199	-0.001431199	-0.001431199	-0.001431199	-0.001431199	-0.001431199	-0.001431199	-0.001431199	-0.001431199	-0.001431199	-0.001431199	-0.001431199	-0.001431199	-0.001431199	-0.001431199	-0.001431199	-0.001431199	-0.001431199	-0.001431199	-0.001431199	-0.001431199	-0.001431199	-0.001431199	-0.001431199	-0.001431199	-0.001431199	-0.001431199	-0.001431199	-0.001431199	-0.001431199	-0.001431199	-0.001431199	-0.001431199	-0.001431199	-0.001431199	-0.001431199	-0.001431199	-0.001431199	-0.001431199	-0.001431199	-0.001431199	-0.001431199	-0.001431199	-0.001431199	-0.001431199	-0.001431199
343.mp3	0.04252705	0.04252705	0.04252705	0.04252705	0.04252705	0.04252705	0.04252705	0.04252705	0.04252705	0.04252705	0.04252705	0.04252705	0.04252705	0.04252705	0.04252705	0.04252705	0.04252705	0.04252705	0.04252705	0.04252705	0.04252705	0.04252705	0.04252705	0.04252705	0.04252705	0.04252705	0.04252705	0.04252705	0.04252705	0.04252705	0.04252705	0.04252705	0.04252705	0.04252705	0.04252705	0.04252705	0.04252705	0.04252705	0.04252705	0.04252705	0.04252705	0.04252705	0.04252705	0.04252705	0.04252705	0.04252705	0.04252705	0.04252705	0.04252705
344.mp3	0.057362802	0.057362802	0.057362802	0.057362802	0.057362802	0.057362802	0.057362802	0.057362802	0.057362802	0.057362802	0.057362802	0.057362802	0.057362802	0.057362802	0.057362802	0.057362802	0.057362802	0.057362802	0.057362802	0.057362802	0.057362802	0.057362802	0.057362802	0.057362802	0.057362802	0.057362802	0.057362802	0.057362802	0.057362802	0.057362802	0.057362802	0.057362802	0.057362802	0.057362802	0.057362802	0.057362802	0.057362802	0.057362802	0.057362802	0.057362802	0.057362802	0.057362802	0.057362802	0.057362802	0.057362802	0.057362802	0.057362802	0.057362802	0.057362802
345.mp3	0.08591263	0.08591263	0.08591263	0.08591263	0.08591263	0.08591263	0.08591263	0.08591263	0.08591263	0.08591263	0.08591263	0.08591263	0.08591263	0.08591263	0.08591263	0.08591263	0.08591263	0.08591263	0.08591263	0.08591263	0.08591263	0.08591263	0.08591263	0.08591263	0.08591263	0.08591263	0.08591263	0.08591263	0.08591263	0.08591263	0.08591263	0.08591263	0.08591263	0.08591263	0.08591263	0.08591263	0.08591263	0.08591263	0.08591263	0.08591263	0.08591263	0.08591263	0.08591263	0.08591263	0.08591263	0.08591263	0.08591263	0.08591263	0.08591263
346.mp3	0.19002934	0.19002934	0.19002934	0.19002934	0.19002934	0.19002934	0.19002934	0.19002934	0.19002934	0.19002934	0.19002934	0.19002934	0.19002934	0.19002934	0.19002934	0.19002934	0.19002934	0.19002934	0.19002934	0.19002934	0.19002934	0.19002934	0.19002934	0.19002934	0.19002934	0.19002934	0.19002934	0.19002934	0.19002934	0.19002934	0.19002934	0.19002934	0.19002934	0.19002934	0.19002934	0.19002934	0.19002934	0.19002934	0.19002934	0.19002934	0.19002934	0.19002934	0.19002934	0.19002934	0.19002934	0.19002934	0.19002934	0.19002934	0.19002934
347.mp3	-0.019234167	-0.019234167	-0.019234167	-0.019234167	-0.019234167	-0.019234167	-0.019234167	-0.019234167	-0.019234167	-0.019234167	-0.019234167	-0.019234167	-0.019234167	-0.019234167	-0.019234167	-0.019234167	-0.019234167	-0.019234167	-0.019234167	-0.019234167	-0.019234167	-0.019234167	-0.019234167	-0.019234167	-0.019234167	-0.019234167	-0.019234167	-0.019234167	-0.019234167	-0.019234167	-0.019234167	-0.019234167	-0.019234167	-0.019234167	-0.019234167	-0.019234167	-0.019234167	-0.019234167	-0.019234167	-0.019234167	-0.019234167	-0.019234167	-0.019234167	-0.019234167	-0.019234167	-0.019234167	-0.019234167	-0.019234167	-0.019234167
348.mp3	0.1508615	0.1508615	0.1508615	0.1508615	0.1508615	0.1508615	0.1508615	0.1508615	0.1508615	0.1508615	0.1508615	0.1508615	0.1508615	0.1508615	0.1508615	0.1508615	0.1508615	0.1508615	0.1508615	0.1508615	0.1508615	0.1508615	0.1508615	0.1508615	0.1508615	0.1508615	0.1508615	0.1508615	0.1508615	0.1508615	0.1508615	0.1508615	0.1508615	0.1508615	0.1508615	0.1508615	0.1508615	0.1508615	0.1508615	0.1508615	0.1508615	0.1508615	0.1508615	0.1508615	0.1508615	0.1508615	0.1508615	0.1508615	0.1508615
349.mp3	0.07349928	0.07349928	0.07349928	0.07349928	0.07349928	0.07349928	0.07349928	0.07349928	0.07349928	0.07349928	0.07349928	0.07349928	0.07349928	0.07349928	0.07349928	0.07349928	0.07349928	0.07349928	0.07349928	0.07349928	0.07349928	0.07349928	0.07349928	0.07349928	0.07349928	0.07349928	0.07349928	0.07349928	0.07349928	0.07349928	0.07349928	0.07349928	0.07349928	0.07349928	0.07349928	0.07349928	0.07349928	0.07349928	0.07349928	0.07349928	0.07349928	0.07349928	0.07349928	0.07349928	0.07349928	0.07349928	0.07349928	0.07349928	0.07349928
350.mp3	0.04740929	0.04740929	0.04740929	0.04740929	0.04740929	0.04740929	0.04740929	0.04740929	0.04740929	0.04740929	0.04740929	0.04740929	0.04740929	0.04740929	0.04740929	0.04740929	0.04740929	0.04740929	0.04740929	0.04740929	0.04740929	0.04740929	0.04740929	0.04740929	0.04740929	0.04740929	0.04740929	0.04740929	0.04740929	0.04740929	0.04740929	0.04740929	0.04740929	0.04740929	0.04740929	0.04740929	0.04740929	0.04740929	0.04740929	0.04740929	0.04740929	0.04740929	0.04740929	0.04740929	0.04740929	0.04740929	0.04740929	0.04740929	0.04740929
352.mp3	0.05168066	0.05168066	0.05168066	0.05168066	0.05168066	0.05168066	0.05168066	0.05168066	0.05168066	0.05168066	0.05168066	0.05168066	0.05168066	0.05168066	0.05168066	0.05168066	0.05168066	0.05168066	0.05168066	0.05168066	0.05168066	0.05168066	0.05168066	0.05168066	0.05168066	0.05168066	0.05168066	0.05168066	0.05168066	0.05168066	0.05168066	0.05168066	0.05168066	0.05168066	0.05168066	0.05168066	0.05168066	0.05168066	0.05168066	0.05168066	0.05168066	0.05168066	0.05168066	0.05168066	0.05168066	0.05168066	0.05168066	0.05168066	0.05168066
353.mp3	-0.011680299	-0.011680299	-0.011680299	-0.011680299	-0.011680299	-0.011680299	-0.011680299	-0.011680299	-0.011680299	-0.011680299	-0.011680299	-0.011680299	-0.011680299	-0.011680299	-0.011680299	-0.011680299	-0.011680299	-0.011680299	-0.011680299	-0.011680299	-0.011680299	-0.011680299	-0.011680299	-0.011680299	-0.011680299	-0.011680299	-0.011680299	-0.011680299	-0.011680299	-0.011680299	-0.011680299	-0.011680299	-0.011680299	-0.011680299	-0.011680299	-0.011680299	-0.011680299	-0.011680299	-0.011680299	-0.011680299	-0.011680299	-0.011680299	-0.011680299	-0.011680299	-0.011680299	-0.011680299	-0.011680299	-0.011680299	-0.011680299
354.mp3	0.09879215	0.09879215	0.09879215	0.09879215	0.09879215	0.09879215	0.09879215	0.09879215	0.09879215	0.09879215	0.09879215	0.09879215	0.09879215	0.09879215	0.09879215	0.09879215	0.09879215	0.09879215	0.09879215	0.09879215	0.09879215	0.09879215	0.09879215	0.09879215	0.09879215	0.09879215	0.09879215	0.09879215	0.09879215	0.09879215	0.09879215	0.09879215	0.09879215	0.09879215	0.09879215	0.09879215	0.09879215	0.09879215	0.09879215	0.09879215	0.09879215	0.09879215	0.09879215	0.09879215	0.09879215	0.09879215	0.09879215	0.09879215	0.09879215
355.mp3	-0.056343995	-0.056343995	-0.056343995	-0.056343995	-0.056343995	-0.056343995	-0.056343995	-0.056343995	-0.056343995	-0.056343995	-0.056343995	-0.056343995	-0.056343995	-0.056343995	-0.056343995	-0.056343995	-0.056343995	-0.056343995	-0.056343995	-0.056343995	-0.056343995	-0.056343995	-0.056343995	-0.056343995	-0.056343995	-0.056343995	-0.056343995	-0.056343995	-0.056343995	-0.056343995	-0.056343995	-0.056343995	-0.056343995	-0.056343995	-0.056343995	-0.056343995	-0.056343995	-0.056343995	-0.056343995	-0.056343995	-0.056343995	-0.056343995	-0.056343995	-0.056343995	-0.056343995	-0.056343995	-0.056343995	-0.056343995	-0.056343995
356.mp3	0.23435491	0.23435491	0.23435491	0.23435491	0.23435491	0.23435491	0.23435491	0.23435491	0.23435491	0.23435491	0.23435491	0.23435491	0.23435491	0.23435491	0.23435491	0.23435491	0.23435491	0.23435491	0.23435491	0.23435491	0.23435491	0.23435491	0.23435491	0.23435491	0.23435491	0.23435491	0.23435491	0.23435491	0.23435491	0.23435491	0.23435491	0.23435491	0.23435491	0.23435491	0.23435491	0.23435491	0.23435491	0.23435491	0.23435491	0.23435491	0.23435491	0.23435491	0.23435491	0.23435491	0.23435491	0.23435491	0.23435491	0.23435491	0.23435491
357.mp3	0.06609996	0.06609996	0.06609996	0.06609996	0.06609996	0.06609996	0.06609996	0.06609996	0.06609996	0.06609996	0.06609996	0.06609996	0.06609996	0.06609996	0.06609996	0.06609996	0.06609996	0.06609996	0.06609996	0.06609996	0.06609996	0.06609996	0.06609996	0.06609996	0.06609996	0.06609996	0.06609996	0.06609996	0.06609996	0.06609996	0.06609996	0.06609996	0.06609996	0.06609996	0.06609996	0.06609996	0.06609996	0.06609996	0.06609996	0.06609996	0.06609996	0.06609996	0.06609996	0.06609996	0.06609996	0.06609996	0.06609996	0.06609996	0.06609996
358.mp3	0.054401502	0.054401502	0.054401502	0.054401502	0.054401502	0.054401502	0.054401502	0.054401502	0.054401502	0.054401502	0.054401502	0.054401502	0.054401502	0.054401502	0.054401502	0.054401502	0.054401502	0.054401502	0.054401502	0.054401502	0.054401502	0.054401502	0.054401502	0.054401502	0.054401502	0.054401502	0.054401502	0.054401502	0.054401502	0.054401502	0.054401502	0.054401502	0.054401502	0.054401502	0.054401502	0.054401502	0.054401502	0.054401502	0.054401502	0.054401502	0.054401502	0.054401502	0.054401502	0.054401502	0.054401502	0.054401502	0.054401502	0.054401502	0.054401502
359.mp3	-0.11259436	-0.11259436	-0.11259436	-0.11259436	-0.11259436	-0.11259436	-0.11259436	-0.11259436	-0.11259436	-0.11259436	-0.11259436	-0.11259436	-0.11259436	-0.11259436	-0.11259436	-0.11259436	-0.11259436	-0.11259436	-0.11259436	-0.11259436	-0.11259436	-0.11259436	-0.11259436	-0.11259436	-0.11259436	-0.11259436	-0.11259436	-0.11259436	-0.11259436	-0.11259436	-0.11259436	-0.11259436	-0.11259436	-0.11259436	-0.11259436	-0.11259436	-0.11259436	-0.11259436	-0.11259436	-0.11259436	-0.11259436	-0.11259436	-0.11259436	-0.11259436	-0.11259436	-0.11259436	-0.11259436	-0.11259436	-0.11259436
360.mp3	0.14037712	0.14037712	0.14037712	0.14037712	0.14037712	0.14037712	0.14037712	0.14037712	0.14037712	0.14037712	0.14037712	0.14037712	0.14037712	0.14037712	0.14037712	0.14037712	0.14037712	0.14037712	0.14037712	0.14037712	0.14037712	0.14037712	0.14037712	0.14037712	0.14037712	0.14037712	0.14037712	0.14037712	0.14037712	0.14037712	0.14037712	0.14037712	0.14037712	0.14037712	0.14037712	0.14037712	0.14037712	0.14037712	0.14037712	0.14037712	0.14037712	0.14037712	0.14037712	0.14037712	0.14037712	0.14037712	0.14037712	0.14037712	0.14037712
361.mp3	0.20992365	0.20992365	0.20992365	0.20992365	0.20992365	0.20992365	0.20992365	0.20992365	0.20992365	0.20992365	0.20992365	0.20992365	0.20992365	0.20992365	0.20992365	0.20992365	0.20992365	0.20992365	0.20992365	0.20992365	0.20992365	0.20992365	0.20992365	0.20992365	0.20992365	0.20992365	0.20992365	0.20992365	0.20992365	0.20992365	0.20992365	0.20992365	0.20992365	0.20992365	0.20992365	0.20992365	0.20992365	0.20992365	0.20992365	0.20992365	0.20992365	0.20992365	0.20992365	0.20992365	0.20992365	0.20992365	0.20992365	0.20992365	0.20992365
362.mp3	0.10901729	0.10901729	0.10901729	0.10901729	0.10901729	0.10901729	0.10901729	0.10901729	0.10901729	0.10901729	0.10901729	0.10901729	0.10901729	0.10901729	0.10901729	0.10901729	0.10901729	0.10901729	0.10901729	0.10901729	0.10901729	0.10901729	0.10901729	0.10901729	0.10901729	0.10901729	0.10901729	0.10901729	0.10901729	0.10901729	0.10901729	0.10901729	0.10901729	0.10901729	0.10901729	0.10901729	0.10901729	0.10901729	0.10901729	0.10901729	0.10901729	0.10901729	0.10901729	0.10901729	0.10901729	0.10901729	0.10901729	0.10901729	0.10901729
364.mp3	0.021141341	0.021141341	0.021141341	0.021141341	0.021141341	0.021141341	0.021141341	0.021141341	0.021141341	0.021141341	0.021141341	0.021141341	0.021141341	0.021141341	0.021141341	0.021141341	0.021141341	0.021141341	0.021141341	0.021141341	0.021141341	0.021141341	0.021141341	0.021141341	0.021141341	0.021141341	0.021141341	0.021141341	0.021141341	0.021141341	0.021141341	0.021141341	0.021141341	0.021141341	0.021141341	0.021141341	0.021141341	0.021141341	0.021141341	0.021141341	0.021141341	0.021141341	0.021141341	0.021141341	0.021141341	0.021141341	0.021141341	0.021141341	0.021141341
365.mp3	0.0927159	0.0927159	0.0927159	0.0927159	0.0927159	0.0927159	0.0927159	0.0927159	0.0927159	0.0927159	0.0927159	0.0927159	0.0927159	0.0927159	0.0927159	0.0927159	0.0927159	0.0927159	0.0927159	0.0927159	0.0927159	0.0927159	0.0927159	0.0927159	0.0927159	0.0927159	0.0927159	0.0927159	0.0927159	0.0927159	0.0927159	0.0927159	0.0927159	0.0927159	0.0927159	0.0927159	0.0927159	0.0927159	0.0927159	0.0927159	0.0927159	0.0927159	0.0927159	0.0927159	0.0927159	0.0927159	0.0927159	0.0927159	0.0927159
366.mp3	0.16062847	0.16062847	0.16062847	0.16062847	0.16062847	0.16062847	0.16062847	0.16062847	0.16062847	0.16062847	0.16062847	0.16062847	0.16062847	0.16062847	0.16062847	0.16062847	0.16062847	0.16062847	0.16062847	0.16062847	0.16062847	0.16062847	0.16062847	0.16062847	0.16062847	0.16062847	0.16062847	0.16062847	0.16062847	0.16062847	0.16062847	0.16062847	0.16062847	0.16062847	0.16062847	0.16062847	0.16062847	0.16062847	0.16062847	0.16062847	0.16062847	0.16062847	0.16062847	0.16062847	0.16062847	0.16062847	0.16062847	0.16062847	0.16062847
367.mp3	-0.05757501	-0.05757501	-0.05757501	-0.05757501	-0.05757501	-0.05757501	-0.05757501	-0.05757501	-0.05757501	-0.05757501	-0.05757501	-0.05757501	-0.05757501	-0.05757501	-0.05757501	-0.05757501	-0.05757501	-0.05757501	-0.05757501	-0.05757501	-0.05757501	-0.05757501	-0.05757501	-0.05757501	-0.05757501	-0.05757501	-0.05757501	-0.05757501	-0.05757501	-0.05757501	-0.05757501	-0.05757501	-0.05757501	-0.05757501	-0.05757501	-0.05757501	-0.05757501	-0.05757501	-0.05757501	-0.05757501	-0.05757501	-0.05757501	-0.05757501	-0.05757501	-0.05757501	-0.05757501	-0.05757501	-0.05757501	-0.05757501
368.mp3	0.1903559	0.1903559	0.1903559	0.1903559	0.1903559	0.1903559	0.1903559	0.1903559	0.1903559	0.1903559	0.1903559	0.1903559	0.1903559	0.1903559	0.1903559	0.1903559	0.1903559	0.1903559	0.1903559	0.1903559	0.1903559	0.1903559	0.1903559	0.1903559	0.1903559	0.1903559	0.1903559	0.1903559	0.1903559	0.1903559	0.1903559	0.1903559	0.1903559	0.1903559	0.1903559	0.1903559	0.1903559	0.1903559	0.1903559	0.1903559	0.1903559	0.1903559	0.1903559	0.1903559	0.1903559	0.1903559	0.1903559	0.1903559	0.1903559
369.mp3	0.09488757	0.09488757	0.09488757	0.09488757	0.09488757	0.09488757	0.09488757	0.09488757	0.09488757	0.09488757	0.09488757	0.09488757	0.09488757	0.09488757	0.09488757	0.09488757	0.09488757	0.09488757	0.09488757	0.09488757	0.09488757	0.09488757	0.09488757	0.09488757	0.09488757	0.09488757	0.09488757	0.09488757	0.09488757	0.09488757	0.09488757	0.09488757	0.09488757	0.09488757	0.09488757	0.09488757	0.09488757	0.09488757	0.09488757	0.09488757	0.09488757	0.09488757	0.09488757	0.09488757	0.09488757	0.09488757	0.09488757	0.09488757	0.09488757
370.mp3	-0.2093047	-0.2093047	-0.2093047	-0.2093047	-0.2093047	-0.2093047	-0.2093047	-0.2093047	-0.2093047	-0.2093047	-0.2093047	-0.2093047	-0.2093047	-0.2093047	-0.2093047	-0.2093047	-0.2093047	-0.2093047	-0.2093047	-0.2093047	-0.2093047	-0.2093047	-0.2093047	-0.2093047	-0.2093047	-0.2093047	-0.2093047	-0.2093047	-0.2093047	-0.2093047	-0.2093047	-0.2093047	-0.2093047	-0.2093047	-0.2093047	-0.2093047	-0.2093047	-0.2093047	-0.2093047	-0.2093047	-0.2093047	-0.2093047	-0.2093047	-0.2093047	-0.2093047	-0.2093047	-0.2093047	-0.2093047	-0.2093047
371.mp3	0.11722807	0.11722807	0.11722807	0.11722807	0.11722807	0.11722807	0.11722807	0.11722807	0.11722807	0.11722807	0.11722807	0.11722807	0.11722807	0.11722807	0.11722807	0.11722807	0.11722807	0.11722807	0.11722807	0.11722807	0.11722807	0.11722807	0.11722807	0.11722807	0.11722807	0.11722807	0.11722807	0.11722807	0.11722807	0.11722807	0.11722807	0.11722807	0.11722807	0.11722807	0.11722807	0.11722807	0.11722807	0.11722807	0.11722807	0.11722807	0.11722807	0.11722807	0.11722807	0.11722807	0.11722807	0.11722807	0.11722807	0.11722807	0.11722807
372.mp3	0.09798267	0.09798267	0.09798267	0.09798267	0.09798267	0.09798267	0.09798267	0.09798267	0.09798267	0.09798267	0.09798267	0.09798267	0.09798267	0.09798267	0.09798267	0.09798267	0.09798267	0.09798267	0.09798267	0.09798267	0.09798267	0.09798267	0.09798267	0.09798267	0.09798267	0.09798267	0.09798267	0.09798267	0.09798267	0.09798267	0.09798267	0.09798267	0.09798267	0.09798267	0.09798267	0.09798267	0.09798267	0.09798267	0.09798267	0.09798267	0.09798267	0.09798267	0.09798267	0.09798267	0.09798267	0.09798267	0.09798267	0.09798267	0.09798267
374.mp3	0.05143302	0.05143302	0.05143302	0.05143302	0.05143302	0.05143302	0.05143302	0.05143302	0.05143302	0.05143302	0.05143302	0.05143302	0.05143302	0.05143302	0.05143302	0.05143302	0.05143302	0.05143302	0.05143302	0.05143302	0.05143302	0.05143302	0.05143302	0.05143302	0.05143302	0.05143302	0.05143302	0.05143302	0.05143302	0.05143302	0.05143302	0.05143302	0.05143302	0.05143302	0.05143302	0.05143302	0.05143302	0.05143302	0.05143302	0.05143302	0.05143302	0.05143302	0.05143302	0.05143302	0.05143302	0.05143302	0.05143302	0.05143302	0.05143302
375.mp3	0.13568012	0.13568012	0.13568012	0.13568012	0.13568012	0.13568012	0.13568012	0.13568012	0.13568012	0.13568012	0.13568012	0.13568012	0.13568012	0.13568012	0.13568012	0.13568012	0.13568012	0.13568012	0.13568012	0.13568012	0.13568012	0.13568012	0.13568012	0.13568012	0.13568012	0.13568012	0.13568012	0.13568012	0.13568012	0.13568012	0.13568012	0.13568012	0.13568012	0.13568012	0.13568012	0.13568012	0.13568012	0.13568012	0.13568012	0.13568012	0.13568012	0.13568012	0.13568012	0.13568012	0.13568012	0.13568012	0.13568012	0.13568012	0.13568012
376.mp3	-0.048481815	-0.048481815	-0.048481815	-0.048481815	-0.048481815	-0.048481815	-0.048481815	-0.048481815	-0.048481815	-0.048481815	-0.048481815	-0.048481815	-0.048481815	-0.048481815	-0.048481815	-0.048481815	-0.048481815	-0.048481815	-0.048481815	-0.048481815	-0.048481815	-0.048481815	-0.048481815	-0.048481815	-0.048481815	-0.048481815	-0.048481815	-0.048481815	-0.048481815	-0.048481815	-0.048481815	-0.048481815	-0.048481815	-0.048481815	-0.048481815	-0.048481815	-0.048481815	-0.048481815	-0.048481815	-0.048481815	-0.048481815	-0.048481815	-0.048481815	-0.048481815	-0.048481815	-0.048481815	-0.048481815	-0.048481815	-0.048481815
378.mp3	0.056575082	0.056575082	0.056575082	0.056575082	0.056575082	0.056575082	0.056575082	0.056575082	0.056575082	0.056575082	0.056575082	0.056575082	0.056575082	0.056575082	0.056575082	0.056575082	0.056575082	0.056575082	0.056575082	0.056575082	0.056575082	0.056575082	0.056575082	0.056575082	0.056575082	0.056575082	0.056575082	0.056575082	0.056575082	0.056575082	0.056575082	0.056575082	0.056575082	0.056575082	0.056575082	0.056575082	0.056575082	0.056575082	0.056575082	0.056575082	0.056575082	0.056575082	0.056575082	0.056575082	0.056575082	0.056575082	0.056575082	0.056575082	0.056575082
379.mp3	0.048236378	0.048236378	0.048236378	0.048236378	0.048236378	0.048236378	0.048236378	0.048236378	0.048236378	0.048236378	0.048236378	0.048236378	0.048236378	0.048236378	0.048236378	0.048236378	0.048236378	0.048236378	0.048236378	0.048236378	0.048236378	0.048236378	0.048236378	0.048236378	0.048236378	0.048236378	0.048236378	0.048236378	0.048236378	0.048236378	0.048236378	0.048236378	0.048236378	0.048236378	0.048236378	0.048236378	0.048236378	0.048236378	0.048236378	0.048236378	0.048236378	0.048236378	0.048236378	0.048236378	0.048236378	0.048236378	0.048236378	0.048236378	0.048236378
380.mp3	0.22419462	0.22419462	0.22419462	0.22419462	0.22419462	0.22419462	0.22419462	0.22419462	0.22419462	0.22419462	0.22419462	0.22419462	0.22419462	0.22419462	0.22419462	0.22419462	0.22419462	0.22419462	0.22419462	0.22419462	0.22419462	0.22419462	0.22419462	0.22419462	0.22419462	0.22419462	0.22419462	0.22419462	0.22419462	0.22419462	0.22419462	0.22419462	0.22419462	0.22419462	0.22419462	0.22419462	0.22419462	0.22419462	0.22419462	0.22419462	0.22419462	0.22419462	0.22419462	0.22419462	0.22419462	0.22419462	0.22419462	0.22419462	0.22419462
381.mp3	-0.16608332	-0.16608332	-0.16608332	-0.16608332	-0.16608332	-0.16608332	-0.16608332	-0.16608332	-0.16608332	-0.16608332	-0.16608332	-0.16608332	-0.16608332	-0.16608332	-0.16608332	-0.16608332	-0.16608332	-0.16608332	-0.16608332	-0.16608332	-0.16608332	-0.16608332	-0.16608332	-0.16608332	-0.16608332	-0.16608332	-0.16608332	-0.16608332	-0.16608332	-0.16608332	-0.16608332	-0.16608332	-0.16608332	-0.16608332	-0.16608332	-0.16608332	-0.16608332	-0.16608332	-0.16608332	-0.16608332	-0.16608332	-0.16608332	-0.16608332	-0.16608332	-0.16608332	-0.16608332	-0.16608332	-0.16608332	-0.16608332
383.mp3	-0.05087786	-0.05087786	-0.05087786	-0.05087786	-0.05087786	-0.05087786	-0.05087786	-0.05087786	-0.05087786	-0.05087786	-0.05087786	-0.05087786	-0.05087786	-0.05087786	-0.05087786	-0.05087786	-0.05087786	-0.05087786	-0.05087786	-0.05087786	-0.05087786	-0.05087786	-0.05087786	-0.05087786	-0.05087786	-0.05087786	-0.05087786	-0.05087786	-0.05087786	-0.05087786	-0.05087786	-0.05087786	-0.05087786	-0.05087786	-0.05087786	-0.05087786	-0.05087786	-0.05087786	-0.05087786	-0.05087786	-0.05087786	-0.05087786	-0.05087786	-0.05087786	-0.05087786	-0.05087786	-0.05087786	-0.05087786	-0.05087786
384.mp3	0.07791859	0.07791859	0.07791859	0.07791859	0.07791859	0.07791859	0.07791859	0.07791859	0.07791859	0.07791859	0.07791859	0.07791859	0.07791859	0.07791859	0.07791859	0.07791859	0.07791859	0.07791859	0.07791859	0.07791859	0.07791859	0.07791859	0.07791859	0.07791859	0.07791859	0.07791859	0.07791859	0.07791859	0.07791859	0.07791859	0.07791859	0.07791859	0.07791859	0.07791859	0.07791859	0.07791859	0.07791859	0.07791859	0.07791859	0.07791859	0.07791859	0.07791859	0.07791859	0.07791859	0.07791859	0.07791859	0.07791859	0.07791859	0.07791859
386.mp3	0.12600914	0.12600914	0.12600914	0.12600914	0.12600914	0.12600914	0.12600914	0.12600914	0.12600914	0.12600914	0.12600914	0.12600914	0.12600914	0.12600914	0.12600914	0.12600914	0.12600914	0.12600914	0.12600914	0.12600914	0.12600914	0.12600914	0.12600914	0.12600914	0.12600914	0.12600914	0.12600914	0.12600914	0.12600914	0.12600914	0.12600914	0.12600914	0.12600914	0.12600914	0.12600914	0.12600914	0.12600914	0.12600914	0.12600914	0.12600914	0.12600914	0.12600914	0.12600914	0.12600914	0.12600914	0.12600914	0.12600914	0.12600914	0.12600914
387.mp3	-0.063955806	-0.063955806	-0.063955806	-0.063955806	-0.063955806	-0.063955806	-0.063955806	-0.063955806	-0.063955806	-0.063955806	-0.063955806	-0.063955806	-0.063955806	-0.063955806	-0.063955806	-0.063955806	-0.063955806	-0.063955806	-0.063955806	-0.063955806	-0.063955806	-0.063955806	-0.063955806	-0.063955806	-0.063955806	-0.063955806	-0.063955806	-0.063955806	-0.063955806	-0.063955806	-0.063955806	-0.063955806	-0.063955806	-0.063955806	-0.063955806	-0.063955806	-0.063955806	-0.063955806	-0.063955806	-0.063955806	-0.063955806	-0.063955806	-0.063955806	-0.063955806	-0.063955806	-0.063955806	-0.063955806	-0.063955806	-0.063955806
390.mp3	0.10000341	0.10000341	0.10000341	0.10000341	0.10000341	0.10000341	0.10000341	0.10000341	0.10000341	0.10000341	0.10000341	0.10000341	0.10000341	0.10000341	0.10000341	0.10000341	0.10000341	0.10000341	0.10000341	0.10000341	0.10000341	0.10000341	0.10000341	0.10000341	0.10000341	0.10000341	0.10000341	0.10000341	0.10000341	0.10000341	0.10000341	0.10000341	0.10000341	0.10000341	0.10000341	0.10000341	0.10000341	0.10000341	0.10000341	0.10000341	0.10000341	0.10000341	0.10000341	0.10000341	0.10000341	0.10000341	0.10000341	0.10000341	0.10000341
391.mp3	0.06888467	0.06888467	0.06888467	0.06888467	0.06888467	0.06888467	0.06888467	0.06888467	0.06888467	0.06888467	0.06888467	0.06888467	0.06888467	0.06888467	0.06888467	0.06888467	0.06888467	0.06888467	0.06888467	0.06888467	0.06888467	0.06888467	0.06888467	0.06888467	0.06888467	0.06888467	0.06888467	0.06888467	0.06888467	0.06888467	0.06888467	0.06888467	0.06888467	0.06888467	0.06888467	0.06888467	0.06888467	0.06888467	0.06888467	0.06888467	0.06888467	0.06888467	0.06888467	0.06888467	0.06888467	0.06888467	0.06888467	0.06888467	0.06888467
392.mp3	-0.01811427	-0.01811427	-0.01811427	-0.01811427	-0.01811427	-0.01811427	-0.01811427	-0.01811427	-0.01811427	-0.01811427	-0.01811427	-0.01811427	-0.01811427	-0.01811427	-0.01811427	-0.01811427	-0.01811427	-0.01811427	-0.01811427	-0.01811427	-0.01811427	-0.01811427	-0.01811427	-0.01811427	-0.01811427	-0.01811427	-0.01811427	-0.01811427	-0.01811427	-0.01811427	-0.01811427	-0.01811427	-0.01811427	-0.01811427	-0.01811427	-0.01811427	-0.01811427	-0.01811427	-0.01811427	-0.01811427	-0.01811427	-0.01811427	-0.01811427	-0.01811427	-0.01811427	-0.01811427	-0.01811427	-0.01811427	-0.01811427
393.mp3	-0.21296676	-0.21296676	-0.21296676	-0.21296676	-0.21296676	-0.21296676	-0.21296676	-0.21296676	-0.21296676	-0.21296676	-0.21296676	-0.21296676	-0.21296676	-0.21296676	-0.21296676	-0.21296676	-0.21296676	-0.21296676	-0.21296676	-0.21296676	-0.21296676	-0.21296676	-0.21296676	-0.21296676	-0.21296676	-0.21296676	-0.21296676	-0.21296676	-0.21296676	-0.21296676	-0.21296676	-0.21296676	-0.21296676	-0.21296676	-0.21296676	-0.21296676	-0.21296676	-0.21296676	-0.21296676	-0.21296676	-0.21296676	-0.21296676	-0.21296676	-0.21296676	-0.21296676	-0.21296676	-0.21296676	-0.21296676	-0.21296676
395.mp3	-0.2185207	-0.2185207	-0.2185207	-0.2185207	-0.2185207	-0.2185207	-0.2185207	-0.2185207	-0.2185207	-0.2185207	-0.2185207	-0.2185207	-0.2185207	-0.2185207	-0.2185207	-0.2185207	-0.2185207	-0.2185207	-0.2185207	-0.2185207	-0.2185207	-0.2185207	-0.2185207	-0.2185207	-0.2185207	-0.2185207	-0.2185207	-0.2185207	-0.2185207	-0.2185207	-0.2185207	-0.2185207	-0.2185207	-0.2185207	-0.2185207	-0.2185207	-0.2185207	-0.2185207	-0.2185207	-0.2185207	-0.2185207	-0.2185207	-0.2185207	-0.2185207	-0.2185207	-0.2185207	-0.2185207	-0.2185207	-0.2185207
397.mp3	0.12905528	0.12905528	0.12905528	0.12905528	0.12905528	0.12905528	0.12905528	0.12905528	0.12905528	0.12905528	0.12905528	0.12905528	0.12905528	0.12905528	0.12905528	0.12905528	0.12905528	0.12905528	0.12905528	0.12905528	0.12905528	0.12905528	0.12905528	0.12905528	0.12905528	0.12905528	0.12905528	0.12905528	0.12905528	0.12905528	0.12905528	0.12905528	0.12905528	0.12905528	0.12905528	0.12905528	0.12905528	0.12905528	0.12905528	0.12905528	0.12905528	0.12905528	0.12905528	0.12905528	0.12905528	0.12905528	0.12905528	0.12905528	0.12905528
399.mp3	0.16590059	0.16590059	0.16590059	0.16590059	0.16590059	0.16590059	0.16590059	0.16590059	0.16590059	0.16590059	0.16590059	0.16590059	0.16590059	0.16590059	0.16590059	0.16590059	0.16590059	0.16590059	0.16590059	0.16590059	0.16590059	0.16590059	0.16590059	0.16590059	0.16590059	0.16590059	0.16590059	0.16590059	0.16590059	0.16590059	0.16590059	0.16590059	0.16590059	0.16590059	0.16590059	0.16590059	0.16590059	0.16590059	0.16590059	0.16590059	0.16590059	0.16590059	0.16590059	0.16590059	0.16590059	0.16590059	0.16590059	0.16590059	0.16590059
400.mp3	-0.36131477	-0.36131477	-0.36131477	-0.36131477	-0.36131477	-0.36131477	-0.36131477	-0.36131477	-0.36131477	-0.36131477	-0.36131477	-0.36131477	-0.36131477	-0.36131477	-0.36131477	-0.36131477	-0.36131477	-0.36131477	-0.36131477	-0.36131477	-0.36131477	-0.36131477	-0.36131477	-0.36131477	-0.36131477	-0.36131477	-0.36131477	-0.36131477	-0.36131477	-0.36131477	-0.36131477	-0.36131477	-0.36131477	-0.36131477	-0.36131477	-0.36131477	-0.36131477	-0.36131477	-0.36131477	-0.36131477	-0.36131477	-0.36131477	-0.36131477	-0.36131477	-0.36131477	-0.36131477	-0.36131477	-0.36131477	-0.36131477
401.mp3	0.10271298	0.10271298	0.10271298	0.10271298	0.10271298	0.10271298	0.10271298	0.10271298	0.10271298	0.10271298	0.10271298	0.10271298	0.10271298	0.10271298	0.10271298	0.10271298	0.10271298	0.10271298	0.10271298	0.10271298	0.10271298	0.10271298	0.10271298	0.10271298	0.10271298	0.10271298	0.10271298	0.10271298	0.10271298	0.10271298	0.10271298	0.10271298	0.10271298	0.10271298	0.10271298	0.10271298	0.10271298	0.10271298	0.10271298	0.10271298	0.10271298	0.10271298	0.10271298	0.10271298	0.10271298	0.10271298	0.10271298	0.10271298	0.10271298
402.mp3	-0.03457524	-0.03457524	-0.03457524	-0.03457524	-0.03457524	-0.03457524	-0.03457524	-0.03457524	-0.03457524	-0.03457524	-0.03457524	-0.03457524	-0.03457524	-0.03457524	-0.03457524	-0.03457524	-0.03457524	-0.03457524	-0.03457524	-0.03457524	-0.03457524	-0.03457524	-0.03457524	-0.03457524	-0.03457524	-0.03457524	-0.03457524	-0.03457524	-0.03457524	-0.03457524	-0.03457524	-0.03457524	-0.03457524	-0.03457524	-0.03457524	-0.03457524	-0.03457524	-0.03457524	-0.03457524	-0.03457524	-0.03457524	-0.03457524	-0.03457524	-0.03457524	-0.03457524	-0.03457524	-0.03457524	-0.03457524	-0.03457524
403.mp3	-0.26643494	-0.26643494	-0.26643494	-0.26643494	-0.26643494	-0.26643494	-0.26643494	-0.26643494	-0.26643494	-0.26643494	-0.26643494	-0.26643494	-0.26643494	-0.26643494	-0.26643494	-0.26643494	-0.26643494	-0.26643494	-0.26643494	-0.26643494	-0.26643494	-0.26643494	-0.26643494	-0.26643494	-0.26643494	-0.26643494	-0.26643494	-0.26643494	-0.26643494	-0.26643494	-0.26643494	-0.26643494	-0.26643494	-0.26643494	-0.26643494	-0.26643494	-0.26643494	-0.26643494	-0.26643494	-0.26643494	-0.26643494	-0.26643494	-0.26643494	-0.26643494	-0.26643494	-0.26643494	-0.26643494	-0.26643494	-0.26643494
404.mp3	0.1514206	0.1514206	0.1514206	0.1514206	0.1514206	0.1514206	0.1514206	0.1514206	0.1514206	0.1514206	0.1514206	0.1514206	0.1514206	0.1514206	0.1514206	0.1514206	0.1514206	0.1514206	0.1514206	0.1514206	0.1514206	0.1514206	0.1514206	0.1514206	0.1514206	0.1514206	0.1514206	0.1514206	0.1514206	0.1514206	0.1514206	0.1514206	0.1514206	0.1514206	0.1514206	0.1514206	0.1514206	0.1514206	0.1514206	0.1514206	0.1514206	0.1514206	0.1514206	0.1514206	0.1514206	0.1514206	0.1514206	0.1514206	0.1514206
405.mp3	0.18983704	0.18983704	0.18983704	0.18983704	0.18983704	0.18983704	0.18983704	0.18983704	0.18983704	0.18983704	0.18983704	0.18983704	0.18983704	0.18983704	0.18983704	0.18983704	0.18983704	0.18983704	0.18983704	0.18983704	0.18983704	0.18983704	0.18983704	0.18983704	0.18983704	0.18983704	0.18983704	0.18983704	0.18983704	0.18983704	0.18983704	0.18983704	0.18983704	0.18983704	0.18983704	0.18983704	0.18983704	0.18983704	0.18983704	0.18983704	0.18983704	0.18983704	0.18983704	0.18983704	0.18983704	0.18983704	0.18983704	0.18983704	0.18983704
406.mp3	0.011333412	0.011333412	0.011333412	0.011333412	0.011333412	0.011333412	0.011333412	0.011333412	0.011333412	0.011333412	0.011333412	0.011333412	0.011333412	0.011333412	0.011333412	0.011333412	0.011333412	0.011333412	0.011333412	0.011333412	0.011333412	0.011333412	0.011333412	0.011333412	0.011333412	0.011333412	0.011333412	0.011333412	0.011333412	0.011333412	0.011333412	0.011333412	0.011333412	0.011333412	0.011333412	0.011333412	0.011333412	0.011333412	0.011333412	0.011333412	0.011333412	0.011333412	0.011333412	0.011333412	0.011333412	0.011333412	0.011333412	0.011333412	0.011333412
407.mp3	-0.22551954	-0.22551954	-0.22551954	-0.22551954	-0.22551954	-0.22551954	-0.22551954	-0.22551954	-0.22551954	-0.22551954	-0.22551954	-0.22551954	-0.22551954	-0.22551954	-0.22551954	-0.22551954	-0.22551954	-0.22551954	-0.22551954	-0.22551954	-0.22551954	-0.22551954	-0.22551954	-0.22551954	-0.22551954	-0.22551954	-0.22551954	-0.22551954	-0.22551954	-0.22551954	-0.22551954	-0.22551954	-0.22551954	-0.22551954	-0.22551954	-0.22551954	-0.22551954	-0.22551954	-0.22551954	-0.22551954	-0.22551954	-0.22551954	-0.22551954	-0.22551954	-0.22551954	-0.22551954	-0.22551954	-0.22551954	-0.22551954
408.mp3	0.17399687	0.17399687	0.17399687	0.17399687	0.17399687	0.17399687	0.17399687	0.17399687	0.17399687	0.17399687	0.17399687	0.17399687	0.17399687	0.17399687	0.17399687	0.17399687	0.17399687	0.17399687	0.17399687	0.17399687	0.17399687	0.17399687	0.17399687	0.17399687	0.17399687	0.17399687	0.17399687	0.17399687	0.17399687	0.17399687	0.17399687	0.17399687	0.17399687	0.17399687	0.17399687	0.17399687	0.17399687	0.17399687	0.17399687	0.17399687	0.17399687	0.17399687	0.17399687	0.17399687	0.17399687	0.17399687	0.17399687	0.17399687	0.17399687
410.mp3	-0.009982998	-0.009982998	-0.009982998	-0.009982998	-0.009982998	-0.009982998	-0.009982998	-0.009982998	-0.009982998	-0.009982998	-0.009982998	-0.009982998	-0.009982998	-0.009982998	-0.009982998	-0.009982998	-0.009982998	-0.009982998	-0.009982998	-0.009982998	-0.009982998	-0.009982998	-0.009982998	-0.009982998	-0.009982998	-0.009982998	-0.009982998	-0.009982998	-0.009982998	-0.009982998	-0.009982998	-0.009982998	-0.009982998	-0.009982998	-0.009982998	-0.009982998	-0.009982998	-0.009982998	-0.009982998	-0.009982998	-0.009982998	-0.009982998	-0.009982998	-0.009982998	-0.009982998	-0.009982998	-0.009982998	-0.009982998	-0.009982998
415.mp3	-0.115059115	-0.115059115	-0.115059115	-0.115059115	-0.115059115	-0.115059115	-0.115059115	-0.115059115	-0.115059115	-0.115059115	-0.115059115	-0.115059115	-0.115059115	-0.115059115	-0.115059115	-0.115059115	-0.115059115	-0.115059115	-0.115059115	-0.115059115	-0.115059115	-0.115059115	-0.115059115	-0.115059115	-0.115059115	-0.115059115	-0.115059115	-0.115059115	-0.115059115	-0.115059115	-0.115059115	-0.115059115	-0.115059115	-0.115059115	-0.115059115	-0.115059115	-0.115059115	-0.115059115	-0.115059115	-0.115059115	-0.115059115	-0.115059115	-0.115059115	-0.115059115	-0.115059115	-0.115059115	-0.115059115	-0.115059115	-0.115059115
416.mp3	-0.036522076	-0.036522076	-0.036522076	-0.036522076	-0.036522076	-0.036522076	-0.036522076	-0.036522076	-0.036522076	-0.036522076	-0.036522076	-0.036522076	-0.036522076	-0.036522076	-0.036522076	-0.036522076	-0.036522076	-0.036522076	-0.036522076	-0.036522076	-0.036522076	-0.036522076	-0.036522076	-0.036522076	-0.036522076	-0.036522076	-0.036522076	-0.036522076	-0.036522076	-0.036522076	-0.036522076	-0.036522076	-0.036522076	-0.036522076	-0.036522076	-0.036522076	-0.036522076	-0.036522076	-0.036522076	-0.036522076	-0.036522076	-0.036522076	-0.036522076	-0.036522076	-0.036522076	-0.036522076	-0.036522076	-0.036522076	-0.036522076
419.mp3	-0.015400829	-0.015400829	-0.015400829	-0.015400829	-0.015400829	-0.015400829	-0.015400829	-0.015400829	-0.015400829	-0.015400829	-0.015400829	-0.015400829	-0.015400829	-0.015400829	-0.015400829	-0.015400829	-0.015400829	-0.015400829	-0.015400829	-0.015400829	-0.015400829	-0.015400829	-0.015400829	-0.015400829	-0.015400829	-0.015400829	-0.015400829	-0.015400829	-0.015400829	-0.015400829	-0.015400829	-0.015400829	-0.015400829	-0.015400829	-0.015400829	-0.015400829	-0.015400829	-0.015400829	-0.015400829	-0.015400829	-0.015400829	-0.015400829	-0.015400829	-0.015400829	-0.015400829	-0.015400829	-0.015400829	-0.015400829	-0.015400829
420.mp3	0.063457884	0.063457884	0.063457884	0.063457884	0.063457884	0.063457884	0.063457884	0.063457884	0.063457884	0.063457884	0.063457884	0.063457884	0.063457884	0.063457884	0.063457884	0.063457884	0.063457884	0.063457884	0.063457884	0.063457884	0.063457884	0.063457884	0.063457884	0.063457884	0.063457884	0.063457884	0.063457884	0.063457884	0.063457884	0.063457884	0.063457884	0.063457884	0.063457884	0.063457884	0.063457884	0.063457884	0.063457884	0.063457884	0.063457884	0.063457884	0.063457884	0.063457884	0.063457884	0.063457884	0.063457884	0.063457884	0.063457884	0.063457884	0.063457884
422.mp3	-0.13994631	-0.13994631	-0.13994631	-0.13994631	-0.13994631	-0.13994631	-0.13994631	-0.13994631	-0.13994631	-0.13994631	-0.13994631	-0.13994631	-0.13994631	-0.13994631	-0.13994631	-0.13994631	-0.13994631	-0.13994631	-0.13994631	-0.13994631	-0.13994631	-0.13994631	-0.13994631	-0.13994631	-0.13994631	-0.13994631	-0.13994631	-0.13994631	-0.13994631	-0.13994631	-0.13994631	-0.13994631	-0.13994631	-0.13994631	-0.13994631	-0.13994631	-0.13994631	-0.13994631	-0.13994631	-0.13994631	-0.13994631	-0.13994631	-0.13994631	-0.13994631	-0.13994631	-0.13994631	-0.13994631	-0.13994631	-0.13994631
423.mp3	0.11289341	0.11289341	0.11289341	0.11289341	0.11289341	0.11289341	0.11289341	0.11289341	0.11289341	0.11289341	0.11289341	0.11289341	0.11289341	0.11289341	0.11289341	0.11289341	0.11289341	0.11289341	0.11289341	0.11289341	0.11289341	0.11289341	0.11289341	0.11289341	0.11289341	0.11289341	0.11289341	0.11289341	0.11289341	0.11289341	0.11289341	0.11289341	0.11289341	0.11289341	0.11289341	0.11289341	0.11289341	0.11289341	0.11289341	0.11289341	0.11289341	0.11289341	0.11289341	0.11289341	0.11289341	0.11289341	0.11289341	0.11289341	0.11289341
425.mp3	-0.079552375	-0.079552375	-0.079552375	-0.079552375	-0.079552375	-0.079552375	-0.079552375	-0.079552375	-0.079552375	-0.079552375	-0.079552375	-0.079552375	-0.079552375	-0.079552375	-0.079552375	-0.079552375	-0.079552375	-0.079552375	-0.079552375	-0.079552375	-0.079552375	-0.079552375	-0.079552375	-0.079552375	-0.079552375	-0.079552375	-0.079552375	-0.079552375	-0.079552375	-0.079552375	-0.079552375	-0.079552375	-0.079552375	-0.079552375	-0.079552375	-0.079552375	-0.079552375	-0.079552375	-0.079552375	-0.079552375	-0.079552375	-0.079552375	-0.079552375	-0.079552375	-0.079552375	-0.079552375	-0.079552375	-0.079552375	-0.079552375
426.mp3	0.106714584	0.106714584	0.106714584	0.106714584	0.106714584	0.106714584	0.106714584	0.106714584	0.106714584	0.106714584	0.106714584	0.106714584	0.106714584	0.106714584	0.106714584	0.106714584	0.106714584	0.106714584	0.106714584	0.106714584	0.106714584	0.106714584	0.106714584	0.106714584	0.106714584	0.106714584	0.106714584	0.106714584	0.106714584	0.106714584	0.106714584	0.106714584	0.106714584	0.106714584	0.106714584	0.106714584	0.106714584	0.106714584	0.106714584	0.106714584	0.106714584	0.106714584	0.106714584	0.106714584	0.106714584	0.106714584	0.106714584	0.106714584	0.106714584
427.mp3	-0.004299985	-0.004299985	-0.004299985	-0.004299985	-0.004299985	-0.004299985	-0.004299985	-0.004299985	-0.004299985	-0.004299985	-0.004299985	-0.004299985	-0.004299985	-0.004299985	-0.004299985	-0.004299985	-0.004299985	-0.004299985	-0.004299985	-0.004299985	-0.004299985	-0.004299985	-0.004299985	-0.004299985	-0.004299985	-0.004299985	-0.004299985	-0.004299985	-0.004299985	-0.004299985	-0.004299985	-0.004299985	-0.004299985	-0.004299985	-0.004299985	-0.004299985	-0.004299985	-0.004299985	-0.004299985	-0.004299985	-0.004299985	-0.004299985	-0.004299985	-0.004299985	-0.004299985	-0.004299985	-0.004299985	-0.004299985	-0.004299985
428.mp3	-0.13014786	-0.13014786	-0.13014786	-0.13014786	-0.13014786	-0.13014786	-0.13014786	-0.13014786	-0.13014786	-0.13014786	-0.13014786	-0.13014786	-0.13014786	-0.13014786	-0.13014786	-0.13014786	-0.13014786	-0.13014786	-0.13014786	-0.13014786	-0.13014786	-0.13014786	-0.13014786	-0.13014786	-0.13014786	-0.13014786	-0.13014786	-0.13014786	-0.13014786	-0.13014786	-0.13014786	-0.13014786	-0.13014786	-0.13014786	-0.13014786	-0.13014786	-0.13014786	-0.13014786	-0.13014786	-0.13014786	-0.13014786	-0.13014786	-0.13014786	-0.13014786	-0.13014786	-0.13014786	-0.13014786	-0.13014786	-0.13014786
429.mp3	-0.07298048	-0.07298048	-0.07298048	-0.07298048	-0.07298048	-0.07298048	-0.07298048	-0.07298048	-0.07298048	-0.07298048	-0.07298048	-0.07298048	-0.07298048	-0.07298048	-0.07298048	-0.07298048	-0.07298048	-0.07298048	-0.07298048	-0.07298048	-0.07298048	-0.07298048	-0.07298048	-0.07298048	-0.07298048	-0.07298048	-0.07298048	-0.07298048	-0.07298048	-0.07298048	-0.07298048	-0.07298048	-0.07298048	-0.07298048	-0.07298048	-0.07298048	-0.07298048	-0.07298048	-0.07298048	-0.07298048	-0.07298048	-0.07298048	-0.07298048	-0.07298048	-0.07298048	-0.07298048	-0.07298048	-0.07298048	-0.07298048
430.mp3	0.002518689	0.002518689	0.002518689	0.002518689	0.002518689	0.002518689	0.002518689	0.002518689	0.002518689	0.002518689	0.002518689	0.002518689	0.002518689	0.002518689	0.002518689	0.002518689	0.002518689	0.002518689	0.002518689	0.002518689	0.002518689	0.002518689	0.002518689	0.002518689	0.002518689	0.002518689	0.002518689	0.002518689	0.002518689	0.002518689	0.002518689	0.002518689	0.002518689	0.002518689	0.002518689	0.002518689	0.002518689	0.002518689	0.002518689	0.002518689	0.002518689	0.002518689	0.002518689	0.002518689	0.002518689	0.002518689	0.002518689	0.002518689	0.002518689
431.mp3	-0.016415501	-0.016415501	-0.016415501	-0.016415501	-0.016415501	-0.016415501	-0.016415501	-0.016415501	-0.016415501	-0.016415501	-0.016415501	-0.016415501	-0.016415501	-0.016415501	-0.016415501	-0.016415501	-0.016415501	-0.016415501	-0.016415501	-0.016415501	-0.016415501	-0.016415501	-0.016415501	-0.016415501	-0.016415501	-0.016415501	-0.016415501	-0.016415501	-0.016415501	-0.016415501	-0.016415501	-0.016415501	-0.016415501	-0.016415501	-0.016415501	-0.016415501	-0.016415501	-0.016415501	-0.016415501	-0.016415501	-0.016415501	-0.016415501	-0.016415501	-0.016415501	-0.016415501	-0.016415501	-0.016415501	-0.016415501	-0.016415501
432.mp3	0.093987845	0.093987845	0.093987845	0.093987845	0.093987845	0.093987845	0.093987845	0.093987845	0.093987845	0.093987845	0.093987845	0.093987845	0.093987845	0.093987845	0.093987845	0.093987845	0.093987845	0.093987845	0.093987845	0.093987845	0.093987845	0.093987845	0.093987845	0.093987845	0.093987845	0.093987845	0.093987845	0.093987845	0.093987845	0.093987845	0.093987845	0.093987845	0.093987845	0.093987845	0.093987845	0.093987845	0.093987845	0.093987845	0.093987845	0.093987845	0.093987845	0.093987845	0.093987845	0.093987845	0.093987845	0.093987845	0.093987845	0.093987845	0.093987845
435.mp3	-0.013573686	-0.013573686	-0.013573686	-0.013573686	-0.013573686	-0.013573686	-0.013573686	-0.013573686	-0.013573686	-0.013573686	-0.013573686	-0.013573686	-0.013573686	-0.013573686	-0.013573686	-0.013573686	-0.013573686	-0.013573686	-0.013573686	-0.013573686	-0.013573686	-0.013573686	-0.013573686	-0.013573686	-0.013573686	-0.013573686	-0.013573686	-0.013573686	-0.013573686	-0.013573686	-0.013573686	-0.013573686	-0.013573686	-0.013573686	-0.013573686	-0.013573686	-0.013573686	-0.013573686	-0.013573686	-0.013573686	-0.013573686	-0.013573686	-0.013573686	-0.013573686	-0.013573686	-0.013573686	-0.013573686	-0.013573686	-0.013573686
436.mp3	0.22769687	0.22769687	0.22769687	0.22769687	0.22769687	0.22769687	0.22769687	0.22769687	0.22769687	0.22769687	0.22769687	0.22769687	0.22769687	0.22769687	0.22769687	0.22769687	0.22769687	0.22769687	0.22769687	0.22769687	0.22769687	0.22769687	0.22769687	0.22769687	0.22769687	0.22769687	0.22769687	0.22769687	0.22769687	0.22769687	0.22769687	0.22769687	0.22769687	0.22769687	0.22769687	0.22769687	0.22769687	0.22769687	0.22769687	0.22769687	0.22769687	0.22769687	0.22769687	0.22769687	0.22769687	0.22769687	0.22769687	0.22769687	0.22769687
437.mp3	-0.0778637	-0.0778637	-0.0778637	-0.0778637	-0.0778637	-0.0778637	-0.0778637	-0.0778637	-0.0778637	-0.0778637	-0.0778637	-0.0778637	-0.0778637	-0.0778637	-0.0778637	-0.0778637	-0.0778637	-0.0778637	-0.0778637	-0.0778637	-0.0778637	-0.0778637	-0.0778637	-0.0778637	-0.0778637	-0.0778637	-0.0778637	-0.0778637	-0.0778637	-0.0778637	-0.0778637	-0.0778637	-0.0778637	-0.0778637	-0.0778637	-0.0778637	-0.0778637	-0.0778637	-0.0778637	-0.0778637	-0.0778637	-0.0778637	-0.0778637	-0.0778637	-0.0778637	-0.0778637	-0.0778637	-0.0778637	-0.0778637
440.mp3	0.17927267	0.17927267	0.17927267	0.17927267	0.17927267	0.17927267	0.17927267	0.17927267	0.17927267	0.17927267	0.17927267	0.17927267	0.17927267	0.17927267	0.17927267	0.17927267	0.17927267	0.17927267	0.17927267	0.17927267	0.17927267	0.17927267	0.17927267	0.17927267	0.17927267	0.17927267	0.17927267	0.17927267	0.17927267	0.17927267	0.17927267	0.17927267	0.17927267	0.17927267	0.17927267	0.17927267	0.17927267	0.17927267	0.17927267	0.17927267	0.17927267	0.17927267	0.17927267	0.17927267	0.17927267	0.17927267	0.17927267	0.17927267	0.17927267
441.mp3	0.050248735	0.050248735	0.050248735	0.050248735	0.050248735	0.050248735	0.050248735	0.050248735	0.050248735	0.050248735	0.050248735	0.050248735	0.050248735	0.050248735	0.050248735	0.050248735	0.050248735	0.050248735	0.050248735	0.050248735	0.050248735	0.050248735	0.050248735	0.050248735	0.050248735	0.050248735	0.050248735	0.050248735	0.050248735	0.050248735	0.050248735	0.050248735	0.050248735	0.050248735	0.050248735	0.050248735	0.050248735	0.050248735	0.050248735	0.050248735	0.050248735	0.050248735	0.050248735	0.050248735	0.050248735	0.050248735	0.050248735	0.050248735	0.050248735
442.mp3	0.017729012	0.017729012	0.017729012	0.017729012	0.017729012	0.017729012	0.017729012	0.017729012	0.017729012	0.017729012	0.017729012	0.017729012	0.017729012	0.017729012	0.017729012	0.017729012	0.017729012	0.017729012	0.017729012	0.017729012	0.017729012	0.017729012	0.017729012	0.017729012	0.017729012	0.017729012	0.017729012	0.017729012	0.017729012	0.017729012	0.017729012	0.017729012	0.017729012	0.017729012	0.017729012	0.017729012	0.017729012	0.017729012	0.017729012	0.017729012	0.017729012	0.017729012	0.017729012	0.017729012	0.017729012	0.017729012	0.017729012	0.017729012	0.017729012
444.mp3	-0.019356543	-0.019356543	-0.019356543	-0.019356543	-0.019356543	-0.019356543	-0.019356543	-0.019356543	-0.019356543	-0.019356543	-0.019356543	-0.019356543	-0.019356543	-0.019356543	-0.019356543	-0.019356543	-0.019356543	-0.019356543	-0.019356543	-0.019356543	-0.019356543	-0.019356543	-0.019356543	-0.019356543	-0.019356543	-0.019356543	-0.019356543	-0.019356543	-0.019356543	-0.019356543	-0.019356543	-0.019356543	-0.019356543	-0.019356543	-0.019356543	-0.019356543	-0.019356543	-0.019356543	-0.019356543	-0.019356543	-0.019356543	-0.019356543	-0.019356543	-0.019356543	-0.019356543	-0.019356543	-0.019356543	-0.019356543	-0.019356543
445.mp3	-0.2588405	-0.2588405	-0.2588405	-0.2588405	-0.2588405	-0.2588405	-0.2588405	-0.2588405	-0.2588405	-0.2588405	-0.2588405	-0.2588405	-0.2588405	-0.2588405	-0.2588405	-0.2588405	-0.2588405	-0.2588405	-0.2588405	-0.2588405	-0.2588405	-0.2588405	-0.2588405	-0.2588405	-0.2588405	-0.2588405	-0.2588405	-0.2588405	-0.2588405	-0.2588405	-0.2588405	-0.2588405	-0.2588405	-0.2588405	-0.2588405	-0.2588405	-0.2588405	-0.2588405	-0.2588405	-0.2588405	-0.2588405	-0.2588405	-0.2588405	-0.2588405	-0.2588405	-0.2588405	-0.2588405	-0.2588405	-0.2588405
448.mp3	-0.03836768	-0.03836768	-0.03836768	-0.03836768	-0.03836768	-0.03836768	-0.03836768	-0.03836768	-0.03836768	-0.03836768	-0.03836768	-0.03836768	-0.03836768	-0.03836768	-0.03836768	-0.03836768	-0.03836768	-0.03836768	-0.03836768	-0.03836768	-0.03836768	-0.03836768	-0.03836768	-0.03836768	-0.03836768	-0.03836768	-0.03836768	-0.03836768	-0.03836768	-0.03836768	-0.03836768	-0.03836768	-0.03836768	-0.03836768	-0.03836768	-0.03836768	-0.03836768	-0.03836768	-0.03836768	-0.03836768	-0.03836768	-0.03836768	-0.03836768	-0.03836768	-0.03836768	-0.03836768	-0.03836768	-0.03836768	-0.03836768
449.mp3	-0.0378595	-0.0378595	-0.0378595	-0.0378595	-0.0378595	-0.0378595	-0.0378595	-0.0378595	-0.0378595	-0.0378595	-0.0378595	-0.0378595	-0.0378595	-0.0378595	-0.0378595	-0.0378595	-0.0378595	-0.0378595	-0.0378595	-0.0378595	-0.0378595	-0.0378595	-0.0378595	-0.0378595	-0.0378595	-0.0378595	-0.0378595	-0.0378595	-0.0378595	-0.0378595	-0.0378595	-0.0378595	-0.0378595	-0.0378595	-0.0378595	-0.0378595	-0.0378595	-0.0378595	-0.0378595	-0.0378595	-0.0378595	-0.0378595	-0.0378595	-0.0378595	-0.0378595	-0.0378595	-0.0378595	-0.0378595	-0.0378595
450.mp3	-0.22848412	-0.22848412	-0.22848412	-0.22848412	-0.22848412	-0.22848412	-0.22848412	-0.22848412	-0.22848412	-0.22848412	-0.22848412	-0.22848412	-0.22848412	-0.22848412	-0.22848412	-0.22848412	-0.22848412	-0.22848412	-0.22848412	-0.22848412	-0.22848412	-0.22848412	-0.22848412	-0.22848412	-0.22848412	-0.22848412	-0.22848412	-0.22848412	-0.22848412	-0.22848412	-0.22848412	-0.22848412	-0.22848412	-0.22848412	-0.22848412	-0.22848412	-0.22848412	-0.22848412	-0.22848412	-0.22848412	-0.22848412	-0.22848412	-0.22848412	-0.22848412	-0.22848412	-0.22848412	-0.22848412	-0.22848412	-0.22848412
451.mp3	-0.102296494	-0.102296494	-0.102296494	-0.102296494	-0.102296494	-0.102296494	-0.102296494	-0.102296494	-0.102296494	-0.102296494	-0.102296494	-0.102296494	-0.102296494	-0.102296494	-0.102296494	-0.102296494	-0.102296494	-0.102296494	-0.102296494	-0.102296494	-0.102296494	-0.102296494	-0.102296494	-0.102296494	-0.102296494	-0.102296494	-0.102296494	-0.102296494	-0.102296494	-0.102296494	-0.102296494	-0.102296494	-0.102296494	-0.102296494	-0.102296494	-0.102296494	-0.102296494	-0.102296494	-0.102296494	-0.102296494	-0.102296494	-0.102296494	-0.102296494	-0.102296494	-0.102296494	-0.102296494	-0.102296494	-0.102296494	-0.102296494
452.mp3	-0.0280275	-0.0280275	-0.0280275	-0.0280275	-0.0280275	-0.0280275	-0.0280275	-0.0280275	-0.0280275	-0.0280275	-0.0280275	-0.0280275	-0.0280275	-0.0280275	-0.0280275	-0.0280275	-0.0280275	-0.0280275	-0.0280275	-0.0280275	-0.0280275	-0.0280275	-0.0280275	-0.0280275	-0.0280275	-0.0280275	-0.0280275	-0.0280275	-0.0280275	-0.0280275	-0.0280275	-0.0280275	-0.0280275	-0.0280275	-0.0280275	-0.0280275	-0.0280275	-0.0280275	-0.0280275	-0.0280275	-0.0280275	-0.0280275	-0.0280275	-0.0280275	-0.0280275	-0.0280275	-0.0280275	-0.0280275	-0.0280275
453.mp3	0.013159333	0.013159333	0.013159333	0.013159333	0.013159333	0.013159333	0.013159333	0.013159333	0.013159333	0.013159333	0.013159333	0.013159333	0.013159333	0.013159333	0.013159333	0.013159333	0.013159333	0.013159333	0.013159333	0.013159333	0.013159333	0.013159333	0.013159333	0.013159333	0.013159333	0.013159333	0.013159333	0.013159333	0.013159333	0.013159333	0.013159333	0.013159333	0.013159333	0.013159333	0.013159333	0.013159333	0.013159333	0.013159333	0.013159333	0.013159333	0.013159333	0.013159333	0.013159333	0.013159333	0.013159333	0.013159333	0.013159333	0.013159333	0.013159333
454.mp3	-0.005663889	-0.005663889	-0.005663889	-0.005663889	-0.005663889	-0.005663889	-0.005663889	-0.005663889	-0.005663889	-0.005663889	-0.005663889	-0.005663889	-0.005663889	-0.005663889	-0.005663889	-0.005663889	-0.005663889	-0.005663889	-0.005663889	-0.005663889	-0.005663889	-0.005663889	-0.005663889	-0.005663889	-0.005663889	-0.005663889	-0.005663889	-0.005663889	-0.005663889	-0.005663889	-0.005663889	-0.005663889	-0.005663889	-0.005663889	-0.005663889	-0.005663889	-0.005663889	-0.005663889	-0.005663889	-0.005663889	-0.005663889	-0.005663889	-0.005663889	-0.005663889	-0.005663889	-0.005663889	-0.005663889	-0.005663889	-0.005663889
455.mp3	0.011074251	0.011074251	0.011074251	0.011074251	0.011074251	0.011074251	0.011074251	0.011074251	0.011074251	0.011074251	0.011074251	0.011074251	0.011074251	0.011074251	0.011074251	0.011074251	0.011074251	0.011074251	0.011074251	0.011074251	0.011074251	0.011074251	0.011074251	0.011074251	0.011074251	0.011074251	0.011074251	0.011074251	0.011074251	0.011074251	0.011074251	0.011074251	0.011074251	0.011074251	0.011074251	0.011074251	0.011074251	0.011074251	0.011074251	0.011074251	0.011074251	0.011074251	0.011074251	0.011074251	0.011074251	0.011074251	0.011074251	0.011074251	0.011074251
456.mp3	-0.03845816	-0.03845816	-0.03845816	-0.03845816	-0.03845816	-0.03845816	-0.03845816	-0.03845816	-0.03845816	-0.03845816	-0.03845816	-0.03845816	-0.03845816	-0.03845816	-0.03845816	-0.03845816	-0.03845816	-0.03845816	-0.03845816	-0.03845816	-0.03845816	-0.03845816	-0.03845816	-0.03845816	-0.03845816	-0.03845816	-0.03845816	-0.03845816	-0.03845816	-0.03845816	-0.03845816	-0.03845816	-0.03845816	-0.03845816	-0.03845816	-0.03845816	-0.03845816	-0.03845816	-0.03845816	-0.03845816	-0.03845816	-0.03845816	-0.03845816	-0.03845816	-0.03845816	-0.03845816	-0.03845816	-0.03845816	-0.03845816
458.mp3	0.089180745	0.089180745	0.089180745	0.089180745	0.089180745	0.089180745	0.089180745	0.089180745	0.089180745	0.089180745	0.089180745	0.089180745	0.089180745	0.089180745	0.089180745	0.089180745	0.089180745	0.089180745	0.089180745	0.089180745	0.089180745	0.089180745	0.089180745	0.089180745	0.089180745	0.089180745	0.089180745	0.089180745	0.089180745	0.089180745	0.089180745	0.089180745	0.089180745	0.089180745	0.089180745	0.089180745	0.089180745	0.089180745	0.089180745	0.089180745	0.089180745	0.089180745	0.089180745	0.089180745	0.089180745	0.089180745	0.089180745	0.089180745	0.089180745
459.mp3	0.030132158	0.030132158	0.030132158	0.030132158	0.030132158	0.030132158	0.030132158	0.030132158	0.030132158	0.030132158	0.030132158	0.030132158	0.030132158	0.030132158	0.030132158	0.030132158	0.030132158	0.030132158	0.030132158	0.030132158	0.030132158	0.030132158	0.030132158	0.030132158	0.030132158	0.030132158	0.030132158	0.030132158	0.030132158	0.030132158	0.030132158	0.030132158	0.030132158	0.030132158	0.030132158	0.030132158	0.030132158	0.030132158	0.030132158	0.030132158	0.030132158	0.030132158	0.030132158	0.030132158	0.030132158	0.030132158	0.030132158	0.030132158	0.030132158
460.mp3	-0.07934036	-0.07934036	-0.07934036	-0.07934036	-0.07934036	-0.07934036	-0.07934036	-0.07934036	-0.07934036	-0.07934036	-0.07934036	-0.07934036	-0.07934036	-0.07934036	-0.07934036	-0.07934036	-0.07934036	-0.07934036	-0.07934036	-0.07934036	-0.07934036	-0.07934036	-0.07934036	-0.07934036	-0.07934036	-0.07934036	-0.07934036	-0.07934036	-0.07934036	-0.07934036	-0.07934036	-0.07934036	-0.07934036	-0.07934036	-0.07934036	-0.07934036	-0.07934036	-0.07934036	-0.07934036	-0.07934036	-0.07934036	-0.07934036	-0.07934036	-0.07934036	-0.07934036	-0.07934036	-0.07934036	-0.07934036	-0.07934036
461.mp3	-0.07152451	-0.07152451	-0.07152451	-0.07152451	-0.07152451	-0.07152451	-0.07152451	-0.07152451	-0.07152451	-0.07152451	-0.07152451	-0.07152451	-0.07152451	-0.07152451	-0.07152451	-0.07152451	-0.07152451	-0.07152451	-0.07152451	-0.07152451	-0.07152451	-0.07152451	-0.07152451	-0.07152451	-0.07152451	-0.07152451	-0.07152451	-0.07152451	-0.07152451	-0.07152451	-0.07152451	-0.07152451	-0.07152451	-0.07152451	-0.07152451	-0.07152451	-0.07152451	-0.07152451	-0.07152451	-0.07152451	-0.07152451	-0.07152451	-0.07152451	-0.07152451	-0.07152451	-0.07152451	-0.07152451	-0.07152451	-0.07152451
462.mp3	-0.24039873	-0.24039873	-0.24039873	-0.24039873	-0.24039873	-0.24039873	-0.24039873	-0.24039873	-0.24039873	-0.24039873	-0.24039873	-0.24039873	-0.24039873	-0.24039873	-0.24039873	-0.24039873	-0.24039873	-0.24039873	-0.24039873	-0.24039873	-0.24039873	-0.24039873	-0.24039873	-0.24039873	-0.24039873	-0.24039873	-0.24039873	-0.24039873	-0.24039873	-0.24039873	-0.24039873	-0.24039873	-0.24039873	-0.24039873	-0.24039873	-0.24039873	-0.24039873	-0.24039873	-0.24039873	-0.24039873	-0.24039873	-0.24039873	-0.24039873	-0.24039873	-0.24039873	-0.24039873	-0.24039873	-0.24039873	-0.24039873
463.mp3	0.3026963	0.3026963	0.3026963	0.3026963	0.3026963	0.3026963	0.3026963	0.3026963	0.3026963	0.3026963	0.3026963	0.3026963	0.3026963	0.3026963	0.3026963	0.3026963	0.3026963	0.3026963	0.3026963	0.3026963	0.3026963	0.3026963	0.3026963	0.3026963	0.3026963	0.3026963	0.3026963	0.3026963	0.3026963	0.3026963	0.3026963	0.3026963	0.3026963	0.3026963	0.3026963	0.3026963	0.3026963	0.3026963	0.3026963	0.3026963	0.3026963	0.3026963	0.3026963	0.3026963	0.3026963	0.3026963	0.3026963	0.3026963	0.3026963
464.mp3	0.22539334	0.22539334	0.22539334	0.22539334	0.22539334	0.22539334	0.22539334	0.22539334	0.22539334	0.22539334	0.22539334	0.22539334	0.22539334	0.22539334	0.22539334	0.22539334	0.22539334	0.22539334	0.22539334	0.22539334	0.22539334	0.22539334	0.22539334	0.22539334	0.22539334	0.22539334	0.22539334	0.22539334	0.22539334	0.22539334	0.22539334	0.22539334	0.22539334	0.22539334	0.22539334	0.22539334	0.22539334	0.22539334	0.22539334	0.22539334	0.22539334	0.22539334	0.22539334	0.22539334	0.22539334	0.22539334	0.22539334	0.22539334	0.22539334
466.mp3	-0.04462398	-0.04462398	-0.04462398	-0.04462398	-0.04462398	-0.04462398	-0.04462398	-0.04462398	-0.04462398	-0.04462398	-0.04462398	-0.04462398	-0.04462398	-0.04462398	-0.04462398	-0.04462398	-0.04462398	-0.04462398	-0.04462398	-0.04462398	-0.04462398	-0.04462398	-0.04462398	-0.04462398	-0.04462398	-0.04462398	-0.04462398	-0.04462398	-0.04462398	-0.04462398	-0.04462398	-0.04462398	-0.04462398	-0.04462398	-0.04462398	-0.04462398	-0.04462398	-0.04462398	-0.04462398	-0.04462398	-0.04462398	-0.04462398	-0.04462398	-0.04462398	-0.04462398	-0.04462398	-0.04462398	-0.04462398	-0.04462398
467.mp3	0.010433456	0.010433456	0.010433456	0.010433456	0.010433456	0.010433456	0.010433456	0.010433456	0.010433456	0.010433456	0.010433456	0.010433456	0.010433456	0.010433456	0.010433456	0.010433456	0.010433456	0.010433456	0.010433456	0.010433456	0.010433456	0.010433456	0.010433456	0.010433456	0.010433456	0.010433456	0.010433456	0.010433456	0.010433456	0.010433456	0.010433456	0.010433456	0.010433456	0.010433456	0.010433456	0.010433456	0.010433456	0.010433456	0.010433456	0.010433456	0.010433456	0.010433456	0.010433456	0.010433456	0.010433456	0.010433456	0.010433456	0.010433456	0.010433456
468.mp3	-0.26831833	-0.26831833	-0.26831833	-0.26831833	-0.26831833	-0.26831833	-0.26831833	-0.26831833	-0.26831833	-0.26831833	-0.26831833	-0.26831833	-0.26831833	-0.26831833	-0.26831833	-0.26831833	-0.26831833	-0.26831833	-0.26831833	-0.26831833	-0.26831833	-0.26831833	-0.26831833	-0.26831833	-0.26831833	-0.26831833	-0.26831833	-0.26831833	-0.26831833	-0.26831833	-0.26831833	-0.26831833	-0.26831833	-0.26831833	-0.26831833	-0.26831833	-0.26831833	-0.26831833	-0.26831833	-0.26831833	-0.26831833	-0.26831833	-0.26831833	-0.26831833	-0.26831833	-0.26831833	-0.26831833	-0.26831833	-0.26831833
469.mp3	-0.045815073	-0.045815073	-0.045815073	-0.045815073	-0.045815073	-0.045815073	-0.045815073	-0.045815073	-0.045815073	-0.045815073	-0.045815073	-0.045815073	-0.045815073	-0.045815073	-0.045815073	-0.045815073	-0.045815073	-0.045815073	-0.045815073	-0.045815073	-0.045815073	-0.045815073	-0.045815073	-0.045815073	-0.045815073	-0.045815073	-0.045815073	-0.045815073	-0.045815073	-0.045815073	-0.045815073	-0.045815073	-0.045815073	-0.045815073	-0.045815073	-0.045815073	-0.045815073	-0.045815073	-0.045815073	-0.045815073	-0.045815073	-0.045815073	-0.045815073	-0.045815073	-0.045815073	-0.045815073	-0.045815073	-0.045815073	-0.045815073
472.mp3	-0.10765445	-0.10765445	-0.10765445	-0.10765445	-0.10765445	-0.10765445	-0.10765445	-0.10765445	-0.10765445	-0.10765445	-0.10765445	-0.10765445	-0.10765445	-0.10765445	-0.10765445	-0.10765445	-0.10765445	-0.10765445	-0.10765445	-0.10765445	-0.10765445	-0.10765445	-0.10765445	-0.10765445	-0.10765445	-0.10765445	-0.10765445	-0.10765445	-0.10765445	-0.10765445	-0.10765445	-0.10765445	-0.10765445	-0.10765445	-0.10765445	-0.10765445	-0.10765445	-0.10765445	-0.10765445	-0.10765445	-0.10765445	-0.10765445	-0.10765445	-0.10765445	-0.10765445	-0.10765445	-0.10765445	-0.10765445	-0.10765445
473.mp3	-0.1575107	-0.1575107	-0.1575107	-0.1575107	-0.1575107	-0.1575107	-0.1575107	-0.1575107	-0.1575107	-0.1575107	-0.1575107	-0.1575107	-0.1575107	-0.1575107	-0.1575107	-0.1575107	-0.1575107	-0.1575107	-0.1575107	-0.1575107	-0.1575107	-0.1575107	-0.1575107	-0.1575107	-0.1575107	-0.1575107	-0.1575107	-0.1575107	-0.1575107	-0.1575107	-0.1575107	-0.1575107	-0.1575107	-0.1575107	-0.1575107	-0.1575107	-0.1575107	-0.1575107	-0.1575107	-0.1575107	-0.1575107	-0.1575107	-0.1575107	-0.1575107	-0.1575107	-0.1575107	-0.1575107	-0.1575107	-0.1575107
475.mp3	-0.013303632	-0.013303632	-0.013303632	-0.013303632	-0.013303632	-0.013303632	-0.013303632	-0.013303632	-0.013303632	-0.013303632	-0.013303632	-0.013303632	-0.013303632	-0.013303632	-0.013303632	-0.013303632	-0.013303632	-0.013303632	-0.013303632	-0.013303632	-0.013303632	-0.013303632	-0.013303632	-0.013303632	-0.013303632	-0.013303632	-0.013303632	-0.013303632	-0.013303632	-0.013303632	-0.013303632	-0.013303632	-0.013303632	-0.013303632	-0.013303632	-0.013303632	-0.013303632	-0.013303632	-0.013303632	-0.013303632	-0.013303632	-0.013303632	-0.013303632	-0.013303632	-0.013303632	-0.013303632	-0.013303632	-0.013303632	-0.013303632
477.mp3	-0.06131088	-0.06131088	-0.06131088	-0.06131088	-0.06131088	-0.06131088	-0.06131088	-0.06131088	-0.06131088	-0.06131088	-0.06131088	-0.06131088	-0.06131088	-0.06131088	-0.06131088	-0.06131088	-0.06131088	-0.06131088	-0.06131088	-0.06131088	-0.06131088	-0.06131088	-0.06131088	-0.06131088	-0.06131088	-0.06131088	-0.06131088	-0.06131088	-0.06131088	-0.06131088	-0.06131088	-0.06131088	-0.06131088	-0.06131088	-0.06131088	-0.06131088	-0.06131088	-0.06131088	-0.06131088	-0.06131088	-0.06131088	-0.06131088	-0.06131088	-0.06131088	-0.06131088	-0.06131088	-0.06131088	-0.06131088	-0.06131088
478.mp3	0.13043033	0.13043033	0.13043033	0.13043033	0.13043033	0.13043033	0.13043033	0.13043033	0.13043033	0.13043033	0.13043033	0.13043033	0.13043033	0.13043033	0.13043033	0.13043033	0.13043033	0.13043033	0.13043033	0.13043033	0.13043033	0.13043033	0.13043033	0.13043033	0.13043033	0.13043033	0.13043033	0.13043033	0.13043033	0.13043033	0.13043033	0.13043033	0.13043033	0.13043033	0.13043033	0.13043033	0.13043033	0.13043033	0.13043033	0.13043033	0.13043033	0.13043033	0.13043033	0.13043033	0.13043033	0.13043033	0.13043033	0.13043033	0.13043033
479.mp3	-0.042638995	-0.042638995	-0.042638995	-0.042638995	-0.042638995	-0.042638995	-0.042638995	-0.042638995	-0.042638995	-0.042638995	-0.042638995	-0.042638995	-0.042638995	-0.042638995	-0.042638995	-0.042638995	-0.042638995	-0.042638995	-0.042638995	-0.042638995	-0.042638995	-0.042638995	-0.042638995	-0.042638995	-0.042638995	-0.042638995	-0.042638995	-0.042638995	-0.042638995	-0.042638995	-0.042638995	-0.042638995	-0.042638995	-0.042638995	-0.042638995	-0.042638995	-0.042638995	-0.042638995	-0.042638995	-0.042638995	-0.042638995	-0.042638995	-0.042638995	-0.042638995	-0.042638995	-0.042638995	-0.042638995	-0.042638995	-0.042638995
480.mp3	-0.032009616	-0.032009616	-0.032009616	-0.032009616	-0.032009616	-0.032009616	-0.032009616	-0.032009616	-0.032009616	-0.032009616	-0.032009616	-0.032009616	-0.032009616	-0.032009616	-0.032009616	-0.032009616	-0.032009616	-0.032009616	-0.032009616	-0.032009616	-0.032009616	-0.032009616	-0.032009616	-0.032009616	-0.032009616	-0.032009616	-0.032009616	-0.032009616	-0.032009616	-0.032009616	-0.032009616	-0.032009616	-0.032009616	-0.032009616	-0.032009616	-0.032009616	-0.032009616	-0.032009616	-0.032009616	-0.032009616	-0.032009616	-0.032009616	-0.032009616	-0.032009616	-0.032009616	-0.032009616	-0.032009616	-0.032009616	-0.032009616
481.mp3	0.09170466	0.09170466	0.09170466	0.09170466	0.09170466	0.09170466	0.09170466	0.09170466	0.09170466	0.09170466	0.09170466	0.09170466	0.09170466	0.09170466	0.09170466	0.09170466	0.09170466	0.09170466	0.09170466	0.09170466	0.09170466	0.09170466	0.09170466	0.09170466	0.09170466	0.09170466	0.09170466	0.09170466	0.09170466	0.09170466	0.09170466	0.09170466	0.09170466	0.09170466	0.09170466	0.09170466	0.09170466	0.09170466	0.09170466	0.09170466	0.09170466	0.09170466	0.09170466	0.09170466	0.09170466	0.09170466	0.09170466	0.09170466	0.09170466
482.mp3	0.14167204	0.14167204	0.14167204	0.14167204	0.14167204	0.14167204	0.14167204	0.14167204	0.14167204	0.14167204	0.14167204	0.14167204	0.14167204	0.14167204	0.14167204	0.14167204	0.14167204	0.14167204	0.14167204	0.14167204	0.14167204	0.14167204	0.14167204	0.14167204	0.14167204	0.14167204	0.14167204	0.14167204	0.14167204	0.14167204	0.14167204	0.14167204	0.14167204	0.14167204	0.14167204	0.14167204	0.14167204	0.14167204	0.14167204	0.14167204	0.14167204	0.14167204	0.14167204	0.14167204	0.14167204	0.14167204	0.14167204	0.14167204	0.14167204
484.mp3	0.03048875	0.03048875	0.03048875	0.03048875	0.03048875	0.03048875	0.03048875	0.03048875	0.03048875	0.03048875	0.03048875	0.03048875	0.03048875	0.03048875	0.03048875	0.03048875	0.03048875	0.03048875	0.03048875	0.03048875	0.03048875	0.03048875	0.03048875	0.03048875	0.03048875	0.03048875	0.03048875	0.03048875	0.03048875	0.03048875	0.03048875	0.03048875	0.03048875	0.03048875	0.03048875	0.03048875	0.03048875	0.03048875	0.03048875	0.03048875	0.03048875	0.03048875	0.03048875	0.03048875	0.03048875	0.03048875	0.03048875	0.03048875	0.03048875
485.mp3	-0.05513548	-0.05513548	-0.05513548	-0.05513548	-0.05513548	-0.05513548	-0.05513548	-0.05513548	-0.05513548	-0.05513548	-0.05513548	-0.05513548	-0.05513548	-0.05513548	-0.05513548	-0.05513548	-0.05513548	-0.05513548	-0.05513548	-0.05513548	-0.05513548	-0.05513548	-0.05513548	-0.05513548	-0.05513548	-0.05513548	-0.05513548	-0.05513548	-0.05513548	-0.05513548	-0.05513548	-0.05513548	-0.05513548	-0.05513548	-0.05513548	-0.05513548	-0.05513548	-0.05513548	-0.05513548	-0.05513548	-0.05513548	-0.05513548	-0.05513548	-0.05513548	-0.05513548	-0.05513548	-0.05513548	-0.05513548	-0.05513548
486.mp3	0.107927	0.107927	0.107927	0.107927	0.107927	0.107927	0.107927	0.107927	0.107927	0.107927	0.107927	0.107927	0.107927	0.107927	0.107927	0.107927	0.107927	0.107927	0.107927	0.107927	0.107927	0.107927	0.107927	0.107927	0.107927	0.107927	0.107927	0.107927	0.107927	0.107927	0.107927	0.107927	0.107927	0.107927	0.107927	0.107927	0.107927	0.107927	0.107927	0.107927	0.107927	0.107927	0.107927	0.107927	0.107927	0.107927	0.107927	0.107927	0.107927
487.mp3	-0.042086534	-0.042086534	-0.042086534	-0.042086534	-0.042086534	-0.042086534	-0.042086534	-0.042086534	-0.042086534	-0.042086534	-0.042086534	-0.042086534	-0.042086534	-0.042086534	-0.042086534	-0.042086534	-0.042086534	-0.042086534	-0.042086534	-0.042086534	-0.042086534	-0.042086534	-0.042086534	-0.042086534	-0.042086534	-0.042086534	-0.042086534	-0.042086534	-0.042086534	-0.042086534	-0.042086534	-0.042086534	-0.042086534	-0.042086534	-0.042086534	-0.042086534	-0.042086534	-0.042086534	-0.042086534	-0.042086534	-0.042086534	-0.042086534	-0.042086534	-0.042086534	-0.042086534	-0.042086534	-0.042086534	-0.042086534	-0.042086534
488.mp3	0.077176325	0.077176325	0.077176325	0.077176325	0.077176325	0.077176325	0.077176325	0.077176325	0.077176325	0.077176325	0.077176325	0.077176325	0.077176325	0.077176325	0.077176325	0.077176325	0.077176325	0.077176325	0.077176325	0.077176325	0.077176325	0.077176325	0.077176325	0.077176325	0.077176325	0.077176325	0.077176325	0.077176325	0.077176325	0.077176325	0.077176325	0.077176325	0.077176325	0.077176325	0.077176325	0.077176325	0.077176325	0.077176325	0.077176325	0.077176325	0.077176325	0.077176325	0.077176325	0.077176325	0.077176325	0.077176325	0.077176325	0.077176325	0.077176325
489.mp3	0.056840383	0.056840383	0.056840383	0.056840383	0.056840383	0.056840383	0.056840383	0.056840383	0.056840383	0.056840383	0.056840383	0.056840383	0.056840383	0.056840383	0.056840383	0.056840383	0.056840383	0.056840383	0.056840383	0.056840383	0.056840383	0.056840383	0.056840383	0.056840383	0.056840383	0.056840383	0.056840383	0.056840383	0.056840383	0.056840383	0.056840383	0.056840383	0.056840383	0.056840383	0.056840383	0.056840383	0.056840383	0.056840383	0.056840383	0.056840383	0.056840383	0.056840383	0.056840383	0.056840383	0.056840383	0.056840383	0.056840383	0.056840383	0.056840383
490.mp3	-0.015255051	-0.015255051	-0.015255051	-0.015255051	-0.015255051	-0.015255051	-0.015255051	-0.015255051	-0.015255051	-0.015255051	-0.015255051	-0.015255051	-0.015255051	-0.015255051	-0.015255051	-0.015255051	-0.015255051	-0.015255051	-0.015255051	-0.015255051	-0.015255051	-0.015255051	-0.015255051	-0.015255051	-0.015255051	-0.015255051	-0.015255051	-0.015255051	-0.015255051	-0.015255051	-0.015255051	-0.015255051	-0.015255051	-0.015255051	-0.015255051	-0.015255051	-0.015255051	-0.015255051	-0.015255051	-0.015255051	-0.015255051	-0.015255051	-0.015255051	-0.015255051	-0.015255051	-0.015255051	-0.015255051	-0.015255051	-0.015255051
492.mp3	-0.037666388	-0.037666388	-0.037666388	-0.037666388	-0.037666388	-0.037666388	-0.037666388	-0.037666388	-0.037666388	-0.037666388	-0.037666388	-0.037666388	-0.037666388	-0.037666388	-0.037666388	-0.037666388	-0.037666388	-0.037666388	-0.037666388	-0.037666388	-0.037666388	-0.037666388	-0.037666388	-0.037666388	-0.037666388	-0.037666388	-0.037666388	-0.037666388	-0.037666388	-0.037666388	-0.037666388	-0.037666388	-0.037666388	-0.037666388	-0.037666388	-0.037666388	-0.037666388	-0.037666388	-0.037666388	-0.037666388	-0.037666388	-0.037666388	-0.037666388	-0.037666388	-0.037666388	-0.037666388	-0.037666388	-0.037666388	-0.037666388
493.mp3	0.027168801	0.027168801	0.027168801	0.027168801	0.027168801	0.027168801	0.027168801	0.027168801	0.027168801	0.027168801	0.027168801	0.027168801	0.027168801	0.027168801	0.027168801	0.027168801	0.027168801	0.027168801	0.027168801	0.027168801	0.027168801	0.027168801	0.027168801	0.027168801	0.027168801	0.027168801	0.027168801	0.027168801	0.027168801	0.027168801	0.027168801	0.027168801	0.027168801	0.027168801	0.027168801	0.027168801	0.027168801	0.027168801	0.027168801	0.027168801	0.027168801	0.027168801	0.027168801	0.027168801	0.027168801	0.027168801	0.027168801	0.027168801	0.027168801
494.mp3	0.001487462	0.001487462	0.001487462	0.001487462	0.001487462	0.001487462	0.001487462	0.001487462	0.001487462	0.001487462	0.001487462	0.001487462	0.001487462	0.001487462	0.001487462	0.001487462	0.001487462	0.001487462	0.001487462	0.001487462	0.001487462	0.001487462	0.001487462	0.001487462	0.001487462	0.001487462	0.001487462	0.001487462	0.001487462	0.001487462	0.001487462	0.001487462	0.001487462	0.001487462	0.001487462	0.001487462	0.001487462	0.001487462	0.001487462	0.001487462	0.001487462	0.001487462	0.001487462	0.001487462	0.001487462	0.001487462	0.001487462	0.001487462	0.001487462
496.mp3	-0.09557816	-0.09557816	-0.09557816	-0.09557816	-0.09557816	-0.09557816	-0.09557816	-0.09557816	-0.09557816	-0.09557816	-0.09557816	-0.09557816	-0.09557816	-0.09557816	-0.09557816	-0.09557816	-0.09557816	-0.09557816	-0.09557816	-0.09557816	-0.09557816	-0.09557816	-0.09557816	-0.09557816	-0.09557816	-0.09557816	-0.09557816	-0.09557816	-0.09557816	-0.09557816	-0.09557816	-0.09557816	-0.09557816	-0.09557816	-0.09557816	-0.09557816	-0.09557816	-0.09557816	-0.09557816	-0.09557816	-0.09557816	-0.09557816	-0.09557816	-0.09557816	-0.09557816	-0.09557816	-0.09557816	-0.09557816	-0.09557816
497.mp3	-0.28754398	-0.28754398	-0.28754398	-0.28754398	-0.28754398	-0.28754398	-0.28754398	-0.28754398	-0.28754398	-0.28754398	-0.28754398	-0.28754398	-0.28754398	-0.28754398	-0.28754398	-0.28754398	-0.28754398	-0.28754398	-0.28754398	-0.28754398	-0.28754398	-0.28754398	-0.28754398	-0.28754398	-0.28754398	-0.28754398	-0.28754398	-0.28754398	-0.28754398	-0.28754398	-0.28754398	-0.28754398	-0.28754398	-0.28754398	-0.28754398	-0.28754398	-0.28754398	-0.28754398	-0.28754398	-0.28754398	-0.28754398	-0.28754398	-0.28754398	-0.28754398	-0.28754398	-0.28754398	-0.28754398	-0.28754398	-0.28754398
498.mp3	-0.11828784	-0.11828784	-0.11828784	-0.11828784	-0.11828784	-0.11828784	-0.11828784	-0.11828784	-0.11828784	-0.11828784	-0.11828784	-0.11828784	-0.11828784	-0.11828784	-0.11828784	-0.11828784	-0.11828784	-0.11828784	-0.11828784	-0.11828784	-0.11828784	-0.11828784	-0.11828784	-0.11828784	-0.11828784	-0.11828784	-0.11828784	-0.11828784	-0.11828784	-0.11828784	-0.11828784	-0.11828784	-0.11828784	-0.11828784	-0.11828784	-0.11828784	-0.11828784	-0.11828784	-0.11828784	-0.11828784	-0.11828784	-0.11828784	-0.11828784	-0.11828784	-0.11828784	-0.11828784	-0.11828784	-0.11828784	-0.11828784
499.mp3	-0.046645626	-0.046645626	-0.046645626	-0.046645626	-0.046645626	-0.046645626	-0.046645626	-0.046645626	-0.046645626	-0.046645626	-0.046645626	-0.046645626	-0.046645626	-0.046645626	-0.046645626	-0.046645626	-0.046645626	-0.046645626	-0.046645626	-0.046645626	-0.046645626	-0.046645626	-0.046645626	-0.046645626	-0.046645626	-0.046645626	-0.046645626	-0.046645626	-0.046645626	-0.046645626	-0.046645626	-0.046645626	-0.046645626	-0.046645626	-0.046645626	-0.046645626	-0.046645626	-0.046645626	-0.046645626	-0.046645626	-0.046645626	-0.046645626	-0.046645626	-0.046645626	-0.046645626	-0.046645626	-0.046645626	-0.046645626	-0.046645626
500.mp3	-0.07578861	-0.07578861	-0.07578861	-0.07578861	-0.07578861	-0.07578861	-0.07578861	-0.07578861	-0.07578861	-0.07578861	-0.07578861	-0.07578861	-0.07578861	-0.07578861	-0.07578861	-0.07578861	-0.07578861	-0.07578861	-0.07578861	-0.07578861	-0.07578861	-0.07578861	-0.07578861	-0.07578861	-0.07578861	-0.07578861	-0.07578861	-0.07578861	-0.07578861	-0.07578861	-0.07578861	-0.07578861	-0.07578861	-0.07578861	-0.07578861	-0.07578861	-0.07578861	-0.07578861	-0.07578861	-0.07578861	-0.07578861	-0.07578861	-0.07578861	-0.07578861	-0.07578861	-0.07578861	-0.07578861	-0.07578861	-0.07578861
501.mp3	0.068276115	0.068276115	0.068276115	0.068276115	0.068276115	0.068276115	0.068276115	0.068276115	0.068276115	0.068276115	0.068276115	0.068276115	0.068276115	0.068276115	0.068276115	0.068276115	0.068276115	0.068276115	0.068276115	0.068276115	0.068276115	0.068276115	0.068276115	0.068276115	0.068276115	0.068276115	0.068276115	0.068276115	0.068276115	0.068276115	0.068276115	0.068276115	0.068276115	0.068276115	0.068276115	0.068276115	0.068276115	0.068276115	0.068276115	0.068276115	0.068276115	0.068276115	0.068276115	0.068276115	0.068276115	0.068276115	0.068276115	0.068276115	0.068276115
502.mp3	0.15427473	0.15427473	0.15427473	0.15427473	0.15427473	0.15427473	0.15427473	0.15427473	0.15427473	0.15427473	0.15427473	0.15427473	0.15427473	0.15427473	0.15427473	0.15427473	0.15427473	0.15427473	0.15427473	0.15427473	0.15427473	0.15427473	0.15427473	0.15427473	0.15427473	0.15427473	0.15427473	0.15427473	0.15427473	0.15427473	0.15427473	0.15427473	0.15427473	0.15427473	0.15427473	0.15427473	0.15427473	0.15427473	0.15427473	0.15427473	0.15427473	0.15427473	0.15427473	0.15427473	0.15427473	0.15427473	0.15427473	0.15427473	0.15427473
503.mp3	-0.12994805	-0.12994805	-0.12994805	-0.12994805	-0.12994805	-0.12994805	-0.12994805	-0.12994805	-0.12994805	-0.12994805	-0.12994805	-0.12994805	-0.12994805	-0.12994805	-0.12994805	-0.12994805	-0.12994805	-0.12994805	-0.12994805	-0.12994805	-0.12994805	-0.12994805	-0.12994805	-0.12994805	-0.12994805	-0.12994805	-0.12994805	-0.12994805	-0.12994805	-0.12994805	-0.12994805	-0.12994805	-0.12994805	-0.12994805	-0.12994805	-0.12994805	-0.12994805	-0.12994805	-0.12994805	-0.12994805	-0.12994805	-0.12994805	-0.12994805	-0.12994805	-0.12994805	-0.12994805	-0.12994805	-0.12994805	-0.12994805
504.mp3	0.07862425	0.07862425	0.07862425	0.07862425	0.07862425	0.07862425	0.07862425	0.07862425	0.07862425	0.07862425	0.07862425	0.07862425	0.07862425	0.07862425	0.07862425	0.07862425	0.07862425	0.07862425	0.07862425	0.07862425	0.07862425	0.07862425	0.07862425	0.07862425	0.07862425	0.07862425	0.07862425	0.07862425	0.07862425	0.07862425	0.07862425	0.07862425	0.07862425	0.07862425	0.07862425	0.07862425	0.07862425	0.07862425	0.07862425	0.07862425	0.07862425	0.07862425	0.07862425	0.07862425	0.07862425	0.07862425	0.07862425	0.07862425	0.07862425
506.mp3	0.12831888	0.12831888	0.12831888	0.12831888	0.12831888	0.12831888	0.12831888	0.12831888	0.12831888	0.12831888	0.12831888	0.12831888	0.12831888	0.12831888	0.12831888	0.12831888	0.12831888	0.12831888	0.12831888	0.12831888	0.12831888	0.12831888	0.12831888	0.12831888	0.12831888	0.12831888	0.12831888	0.12831888	0.12831888	0.12831888	0.12831888	0.12831888	0.12831888	0.12831888	0.12831888	0.12831888	0.12831888	0.12831888	0.12831888	0.12831888	0.12831888	0.12831888	0.12831888	0.12831888	0.12831888	0.12831888	0.12831888	0.12831888	0.12831888
507.mp3	0.015437635	0.015437635	0.015437635	0.015437635	0.015437635	0.015437635	0.015437635	0.015437635	0.015437635	0.015437635	0.015437635	0.015437635	0.015437635	0.015437635	0.015437635	0.015437635	0.015437635	0.015437635	0.015437635	0.015437635	0.015437635	0.015437635	0.015437635	0.015437635	0.015437635	0.015437635	0.015437635	0.015437635	0.015437635	0.015437635	0.015437635	0.015437635	0.015437635	0.015437635	0.015437635	0.015437635	0.015437635	0.015437635	0.015437635	0.015437635	0.015437635	0.015437635	0.015437635	0.015437635	0.015437635	0.015437635	0.015437635	0.015437635	0.015437635
512.mp3	-0.06852043	-0.06852043	-0.06852043	-0.06852043	-0.06852043	-0.06852043	-0.06852043	-0.06852043	-0.06852043	-0.06852043	-0.06852043	-0.06852043	-0.06852043	-0.06852043	-0.06852043	-0.06852043	-0.06852043	-0.06852043	-0.06852043	-0.06852043	-0.06852043	-0.06852043	-0.06852043	-0.06852043	-0.06852043	-0.06852043	-0.06852043	-0.06852043	-0.06852043	-0.06852043	-0.06852043	-0.06852043	-0.06852043	-0.06852043	-0.06852043	-0.06852043	-0.06852043	-0.06852043	-0.06852043	-0.06852043	-0.06852043	-0.06852043	-0.06852043	-0.06852043	-0.06852043	-0.06852043	-0.06852043	-0.06852043	-0.06852043
513.mp3	0.17332079	0.17332079	0.17332079	0.17332079	0.17332079	0.17332079	0.17332079	0.17332079	0.17332079	0.17332079	0.17332079	0.17332079	0.17332079	0.17332079	0.17332079	0.17332079	0.17332079	0.17332079	0.17332079	0.17332079	0.17332079	0.17332079	0.17332079	0.17332079	0.17332079	0.17332079	0.17332079	0.17332079	0.17332079	0.17332079	0.17332079	0.17332079	0.17332079	0.17332079	0.17332079	0.17332079	0.17332079	0.17332079	0.17332079	0.17332079	0.17332079	0.17332079	0.17332079	0.17332079	0.17332079	0.17332079	0.17332079	0.17332079	0.17332079
514.mp3	-0.006765323	-0.006765323	-0.006765323	-0.006765323	-0.006765323	-0.006765323	-0.006765323	-0.006765323	-0.006765323	-0.006765323	-0.006765323	-0.006765323	-0.006765323	-0.006765323	-0.006765323	-0.006765323	-0.006765323	-0.006765323	-0.006765323	-0.006765323	-0.006765323	-0.006765323	-0.006765323	-0.006765323	-0.006765323	-0.006765323	-0.006765323	-0.006765323	-0.006765323	-0.006765323	-0.006765323	-0.006765323	-0.006765323	-0.006765323	-0.006765323	-0.006765323	-0.006765323	-0.006765323	-0.006765323	-0.006765323	-0.006765323	-0.006765323	-0.006765323	-0.006765323	-0.006765323	-0.006765323	-0.006765323	-0.006765323	-0.006765323
515.mp3	0.04796672	0.04796672	0.04796672	0.04796672	0.04796672	0.04796672	0.04796672	0.04796672	0.04796672	0.04796672	0.04796672	0.04796672	0.04796672	0.04796672	0.04796672	0.04796672	0.04796672	0.04796672	0.04796672	0.04796672	0.04796672	0.04796672	0.04796672	0.04796672	0.04796672	0.04796672	0.04796672	0.04796672	0.04796672	0.04796672	0.04796672	0.04796672	0.04796672	0.04796672	0.04796672	0.04796672	0.04796672	0.04796672	0.04796672	0.04796672	0.04796672	0.04796672	0.04796672	0.04796672	0.04796672	0.04796672	0.04796672	0.04796672	0.04796672
518.mp3	0.172541	0.172541	0.172541	0.172541	0.172541	0.172541	0.172541	0.172541	0.172541	0.172541	0.172541	0.172541	0.172541	0.172541	0.172541	0.172541	0.172541	0.172541	0.172541	0.172541	0.172541	0.172541	0.172541	0.172541	0.172541	0.172541	0.172541	0.172541	0.172541	0.172541	0.172541	0.172541	0.172541	0.172541	0.172541	0.172541	0.172541	0.172541	0.172541	0.172541	0.172541	0.172541	0.172541	0.172541	0.172541	0.172541	0.172541	0.172541	0.172541
519.mp3	0.13185889	0.13185889	0.13185889	0.13185889	0.13185889	0.13185889	0.13185889	0.13185889	0.13185889	0.13185889	0.13185889	0.13185889	0.13185889	0.13185889	0.13185889	0.13185889	0.13185889	0.13185889	0.13185889	0.13185889	0.13185889	0.13185889	0.13185889	0.13185889	0.13185889	0.13185889	0.13185889	0.13185889	0.13185889	0.13185889	0.13185889	0.13185889	0.13185889	0.13185889	0.13185889	0.13185889	0.13185889	0.13185889	0.13185889	0.13185889	0.13185889	0.13185889	0.13185889	0.13185889	0.13185889	0.13185889	0.13185889	0.13185889	0.13185889
520.mp3	0.14778817	0.14778817	0.14778817	0.14778817	0.14778817	0.14778817	0.14778817	0.14778817	0.14778817	0.14778817	0.14778817	0.14778817	0.14778817	0.14778817	0.14778817	0.14778817	0.14778817	0.14778817	0.14778817	0.14778817	0.14778817	0.14778817	0.14778817	0.14778817	0.14778817	0.14778817	0.14778817	0.14778817	0.14778817	0.14778817	0.14778817	0.14778817	0.14778817	0.14778817	0.14778817	0.14778817	0.14778817	0.14778817	0.14778817	0.14778817	0.14778817	0.14778817	0.14778817	0.14778817	0.14778817	0.14778817	0.14778817	0.14778817	0.14778817
521.mp3	0.15202138	0.15202138	0.15202138	0.15202138	0.15202138	0.15202138	0.15202138	0.15202138	0.15202138	0.15202138	0.15202138	0.15202138	0.15202138	0.15202138	0.15202138	0.15202138	0.15202138	0.15202138	0.15202138	0.15202138	0.15202138	0.15202138	0.15202138	0.15202138	0.15202138	0.15202138	0.15202138	0.15202138	0.15202138	0.15202138	0.15202138	0.15202138	0.15202138	0.15202138	0.15202138	0.15202138	0.15202138	0.15202138	0.15202138	0.15202138	0.15202138	0.15202138	0.15202138	0.15202138	0.15202138	0.15202138	0.15202138	0.15202138	0.15202138
522.mp3	0.2618481	0.2618481	0.2618481	0.2618481	0.2618481	0.2618481	0.2618481	0.2618481	0.2618481	0.2618481	0.2618481	0.2618481	0.2618481	0.2618481	0.2618481	0.2618481	0.2618481	0.2618481	0.2618481	0.2618481	0.2618481	0.2618481	0.2618481	0.2618481	0.2618481	0.2618481	0.2618481	0.2618481	0.2618481	0.2618481	0.2618481	0.2618481	0.2618481	0.2618481	0.2618481	0.2618481	0.2618481	0.2618481	0.2618481	0.2618481	0.2618481	0.2618481	0.2618481	0.2618481	0.2618481	0.2618481	0.2618481	0.2618481	0.2618481
523.mp3	-0.03577652	-0.03577652	-0.03577652	-0.03577652	-0.03577652	-0.03577652	-0.03577652	-0.03577652	-0.03577652	-0.03577652	-0.03577652	-0.03577652	-0.03577652	-0.03577652	-0.03577652	-0.03577652	-0.03577652	-0.03577652	-0.03577652	-0.03577652	-0.03577652	-0.03577652	-0.03577652	-0.03577652	-0.03577652	-0.03577652	-0.03577652	-0.03577652	-0.03577652	-0.03577652	-0.03577652	-0.03577652	-0.03577652	-0.03577652	-0.03577652	-0.03577652	-0.03577652	-0.03577652	-0.03577652	-0.03577652	-0.03577652	-0.03577652	-0.03577652	-0.03577652	-0.03577652	-0.03577652	-0.03577652	-0.03577652	-0.03577652
524.mp3	0.042560063	0.042560063	0.042560063	0.042560063	0.042560063	0.042560063	0.042560063	0.042560063	0.042560063	0.042560063	0.042560063	0.042560063	0.042560063	0.042560063	0.042560063	0.042560063	0.042560063	0.042560063	0.042560063	0.042560063	0.042560063	0.042560063	0.042560063	0.042560063	0.042560063	0.042560063	0.042560063	0.042560063	0.042560063	0.042560063	0.042560063	0.042560063	0.042560063	0.042560063	0.042560063	0.042560063	0.042560063	0.042560063	0.042560063	0.042560063	0.042560063	0.042560063	0.042560063	0.042560063	0.042560063	0.042560063	0.042560063	0.042560063	0.042560063
525.mp3	0.2175365	0.2175365	0.2175365	0.2175365	0.2175365	0.2175365	0.2175365	0.2175365	0.2175365	0.2175365	0.2175365	0.2175365	0.2175365	0.2175365	0.2175365	0.2175365	0.2175365	0.2175365	0.2175365	0.2175365	0.2175365	0.2175365	0.2175365	0.2175365	0.2175365	0.2175365	0.2175365	0.2175365	0.2175365	0.2175365	0.2175365	0.2175365	0.2175365	0.2175365	0.2175365	0.2175365	0.2175365	0.2175365	0.2175365	0.2175365	0.2175365	0.2175365	0.2175365	0.2175365	0.2175365	0.2175365	0.2175365	0.2175365	0.2175365
527.mp3	0.11683511	0.11683511	0.11683511	0.11683511	0.11683511	0.11683511	0.11683511	0.11683511	0.11683511	0.11683511	0.11683511	0.11683511	0.11683511	0.11683511	0.11683511	0.11683511	0.11683511	0.11683511	0.11683511	0.11683511	0.11683511	0.11683511	0.11683511	0.11683511	0.11683511	0.11683511	0.11683511	0.11683511	0.11683511	0.11683511	0.11683511	0.11683511	0.11683511	0.11683511	0.11683511	0.11683511	0.11683511	0.11683511	0.11683511	0.11683511	0.11683511	0.11683511	0.11683511	0.11683511	0.11683511	0.11683511	0.11683511	0.11683511	0.11683511
529.mp3	0.24031991	0.24031991	0.24031991	0.24031991	0.24031991	0.24031991	0.24031991	0.24031991	0.24031991	0.24031991	0.24031991	0.24031991	0.24031991	0.24031991	0.24031991	0.24031991	0.24031991	0.24031991	0.24031991	0.24031991	0.24031991	0.24031991	0.24031991	0.24031991	0.24031991	0.24031991	0.24031991	0.24031991	0.24031991	0.24031991	0.24031991	0.24031991	0.24031991	0.24031991	0.24031991	0.24031991	0.24031991	0.24031991	0.24031991	0.24031991	0.24031991	0.24031991	0.24031991	0.24031991	0.24031991	0.24031991	0.24031991	0.24031991	0.24031991
530.mp3	0.05846072	0.05846072	0.05846072	0.05846072	0.05846072	0.05846072	0.05846072	0.05846072	0.05846072	0.05846072	0.05846072	0.05846072	0.05846072	0.05846072	0.05846072	0.05846072	0.05846072	0.05846072	0.05846072	0.05846072	0.05846072	0.05846072	0.05846072	0.05846072	0.05846072	0.05846072	0.05846072	0.05846072	0.05846072	0.05846072	0.05846072	0.05846072	0.05846072	0.05846072	0.05846072	0.05846072	0.05846072	0.05846072	0.05846072	0.05846072	0.05846072	0.05846072	0.05846072	0.05846072	0.05846072	0.05846072	0.05846072	0.05846072	0.05846072
535.mp3	0.019359214	0.019359214	0.019359214	0.019359214	0.019359214	0.019359214	0.019359214	0.019359214	0.019359214	0.019359214	0.019359214	0.019359214	0.019359214	0.019359214	0.019359214	0.019359214	0.019359214	0.019359214	0.019359214	0.019359214	0.019359214	0.019359214	0.019359214	0.019359214	0.019359214	0.019359214	0.019359214	0.019359214	0.019359214	0.019359214	0.019359214	0.019359214	0.019359214	0.019359214	0.019359214	0.019359214	0.019359214	0.019359214	0.019359214	0.019359214	0.019359214	0.019359214	0.019359214	0.019359214	0.019359214	0.019359214	0.019359214	0.019359214	0.019359214
536.mp3	-0.033629194	-0.033629194	-0.033629194	-0.033629194	-0.033629194	-0.033629194	-0.033629194	-0.033629194	-0.033629194	-0.033629194	-0.033629194	-0.033629194	-0.033629194	-0.033629194	-0.033629194	-0.033629194	-0.033629194	-0.033629194	-0.033629194	-0.033629194	-0.033629194	-0.033629194	-0.033629194	-0.033629194	-0.033629194	-0.033629194	-0.033629194	-0.033629194	-0.033629194	-0.033629194	-0.033629194	-0.033629194	-0.033629194	-0.033629194	-0.033629194	-0.033629194	-0.033629194	-0.033629194	-0.033629194	-0.033629194	-0.033629194	-0.033629194	-0.033629194	-0.033629194	-0.033629194	-0.033629194	-0.033629194	-0.033629194	-0.033629194
537.mp3	0.18777344	0.18777344	0.18777344	0.18777344	0.18777344	0.18777344	0.18777344	0.18777344	0.18777344	0.18777344	0.18777344	0.18777344	0.18777344	0.18777344	0.18777344	0.18777344	0.18777344	0.18777344	0.18777344	0.18777344	0.18777344	0.18777344	0.18777344	0.18777344	0.18777344	0.18777344	0.18777344	0.18777344	0.18777344	0.18777344	0.18777344	0.18777344	0.18777344	0.18777344	0.18777344	0.18777344	0.18777344	0.18777344	0.18777344	0.18777344	0.18777344	0.18777344	0.18777344	0.18777344	0.18777344	0.18777344	0.18777344	0.18777344	0.18777344
540.mp3	0.08064401	0.08064401	0.08064401	0.08064401	0.08064401	0.08064401	0.08064401	0.08064401	0.08064401	0.08064401	0.08064401	0.08064401	0.08064401	0.08064401	0.08064401	0.08064401	0.08064401	0.08064401	0.08064401	0.08064401	0.08064401	0.08064401	0.08064401	0.08064401	0.08064401	0.08064401	0.08064401	0.08064401	0.08064401	0.08064401	0.08064401	0.08064401	0.08064401	0.08064401	0.08064401	0.08064401	0.08064401	0.08064401	0.08064401	0.08064401	0.08064401	0.08064401	0.08064401	0.08064401	0.08064401	0.08064401	0.08064401	0.08064401	0.08064401
544.mp3	0.12374873	0.12374873	0.12374873	0.12374873	0.12374873	0.12374873	0.12374873	0.12374873	0.12374873	0.12374873	0.12374873	0.12374873	0.12374873	0.12374873	0.12374873	0.12374873	0.12374873	0.12374873	0.12374873	0.12374873	0.12374873	0.12374873	0.12374873	0.12374873	0.12374873	0.12374873	0.12374873	0.12374873	0.12374873	0.12374873	0.12374873	0.12374873	0.12374873	0.12374873	0.12374873	0.12374873	0.12374873	0.12374873	0.12374873	0.12374873	0.12374873	0.12374873	0.12374873	0.12374873	0.12374873	0.12374873	0.12374873	0.12374873	0.12374873
547.mp3	0.20649053	0.20649053	0.20649053	0.20649053	0.20649053	0.20649053	0.20649053	0.20649053	0.20649053	0.20649053	0.20649053	0.20649053	0.20649053	0.20649053	0.20649053	0.20649053	0.20649053	0.20649053	0.20649053	0.20649053	0.20649053	0.20649053	0.20649053	0.20649053	0.20649053	0.20649053	0.20649053	0.20649053	0.20649053	0.20649053	0.20649053	0.20649053	0.20649053	0.20649053	0.20649053	0.20649053	0.20649053	0.20649053	0.20649053	0.20649053	0.20649053	0.20649053	0.20649053	0.20649053	0.20649053	0.20649053	0.20649053	0.20649053	0.20649053
550.mp3	0.24975929	0.24975929	0.24975929	0.24975929	0.24975929	0.24975929	0.24975929	0.24975929	0.24975929	0.24975929	0.24975929	0.24975929	0.24975929	0.24975929	0.24975929	0.24975929	0.24975929	0.24975929	0.24975929	0.24975929	0.24975929	0.24975929	0.24975929	0.24975929	0.24975929	0.24975929	0.24975929	0.24975929	0.24975929	0.24975929	0.24975929	0.24975929	0.24975929	0.24975929	0.24975929	0.24975929	0.24975929	0.24975929	0.24975929	0.24975929	0.24975929	0.24975929	0.24975929	0.24975929	0.24975929	0.24975929	0.24975929	0.24975929	0.24975929
551.mp3	0.14956412	0.14956412	0.14956412	0.14956412	0.14956412	0.14956412	0.14956412	0.14956412	0.14956412	0.14956412	0.14956412	0.14956412	0.14956412	0.14956412	0.14956412	0.14956412	0.14956412	0.14956412	0.14956412	0.14956412	0.14956412	0.14956412	0.14956412	0.14956412	0.14956412	0.14956412	0.14956412	0.14956412	0.14956412	0.14956412	0.14956412	0.14956412	0.14956412	0.14956412	0.14956412	0.14956412	0.14956412	0.14956412	0.14956412	0.14956412	0.14956412	0.14956412	0.14956412	0.14956412	0.14956412	0.14956412	0.14956412	0.14956412	0.14956412
554.mp3	-0.21166956	-0.21166956	-0.21166956	-0.21166956	-0.21166956	-0.21166956	-0.21166956	-0.21166956	-0.21166956	-0.21166956	-0.21166956	-0.21166956	-0.21166956	-0.21166956	-0.21166956	-0.21166956	-0.21166956	-0.21166956	-0.21166956	-0.21166956	-0.21166956	-0.21166956	-0.21166956	-0.21166956	-0.21166956	-0.21166956	-0.21166956	-0.21166956	-0.21166956	-0.21166956	-0.21166956	-0.21166956	-0.21166956	-0.21166956	-0.21166956	-0.21166956	-0.21166956	-0.21166956	-0.21166956	-0.21166956	-0.21166956	-0.21166956	-0.21166956	-0.21166956	-0.21166956	-0.21166956	-0.21166956	-0.21166956	-0.21166956
555.mp3	0.241032	0.241032	0.241032	0.241032	0.241032	0.241032	0.241032	0.241032	0.241032	0.241032	0.241032	0.241032	0.241032	0.241032	0.241032	0.241032	0.241032	0.241032	0.241032	0.241032	0.241032	0.241032	0.241032	0.241032	0.241032	0.241032	0.241032	0.241032	0.241032	0.241032	0.241032	0.241032	0.241032	0.241032	0.241032	0.241032	0.241032	0.241032	0.241032	0.241032	0.241032	0.241032	0.241032	0.241032	0.241032	0.241032	0.241032	0.241032	0.241032
556.mp3	0.09214259	0.09214259	0.09214259	0.09214259	0.09214259	0.09214259	0.09214259	0.09214259	0.09214259	0.09214259	0.09214259	0.09214259	0.09214259	0.09214259	0.09214259	0.09214259	0.09214259	0.09214259	0.09214259	0.09214259	0.09214259	0.09214259	0.09214259	0.09214259	0.09214259	0.09214259	0.09214259	0.09214259	0.09214259	0.09214259	0.09214259	0.09214259	0.09214259	0.09214259	0.09214259	0.09214259	0.09214259	0.09214259	0.09214259	0.09214259	0.09214259	0.09214259	0.09214259	0.09214259	0.09214259	0.09214259	0.09214259	0.09214259	0.09214259
558.mp3	-0.1486276	-0.1486276	-0.1486276	-0.1486276	-0.1486276	-0.1486276	-0.1486276	-0.1486276	-0.1486276	-0.1486276	-0.1486276	-0.1486276	-0.1486276	-0.1486276	-0.1486276	-0.1486276	-0.1486276	-0.1486276	-0.1486276	-0.1486276	-0.1486276	-0.1486276	-0.1486276	-0.1486276	-0.1486276	-0.1486276	-0.1486276	-0.1486276	-0.1486276	-0.1486276	-0.1486276	-0.1486276	-0.1486276	-0.1486276	-0.1486276	-0.1486276	-0.1486276	-0.1486276	-0.1486276	-0.1486276	-0.1486276	-0.1486276	-0.1486276	-0.1486276	-0.1486276	-0.1486276	-0.1486276	-0.1486276	-0.1486276
560.mp3	-0.076630645	-0.076630645	-0.076630645	-0.076630645	-0.076630645	-0.076630645	-0.076630645	-0.076630645	-0.076630645	-0.076630645	-0.076630645	-0.076630645	-0.076630645	-0.076630645	-0.076630645	-0.076630645	-0.076630645	-0.076630645	-0.076630645	-0.076630645	-0.076630645	-0.076630645	-0.076630645	-0.076630645	-0.076630645	-0.076630645	-0.076630645	-0.076630645	-0.076630645	-0.076630645	-0.076630645	-0.076630645	-0.076630645	-0.076630645	-0.076630645	-0.076630645	-0.076630645	-0.076630645	-0.076630645	-0.076630645	-0.076630645	-0.076630645	-0.076630645	-0.076630645	-0.076630645	-0.076630645	-0.076630645	-0.076630645	-0.076630645
561.mp3	0.08072594	0.08072594	0.08072594	0.08072594	0.08072594	0.08072594	0.08072594	0.08072594	0.08072594	0.08072594	0.08072594	0.08072594	0.08072594	0.08072594	0.08072594	0.08072594	0.08072594	0.08072594	0.08072594	0.08072594	0.08072594	0.08072594	0.08072594	0.08072594	0.08072594	0.08072594	0.08072594	0.08072594	0.08072594	0.08072594	0.08072594	0.08072594	0.08072594	0.08072594	0.08072594	0.08072594	0.08072594	0.08072594	0.08072594	0.08072594	0.08072594	0.08072594	0.08072594	0.08072594	0.08072594	0.08072594	0.08072594	0.08072594	0.08072594
564.mp3	0.0225232	0.0225232	0.0225232	0.0225232	0.0225232	0.0225232	0.0225232	0.0225232	0.0225232	0.0225232	0.0225232	0.0225232	0.0225232	0.0225232	0.0225232	0.0225232	0.0225232	0.0225232	0.0225232	0.0225232	0.0225232	0.0225232	0.0225232	0.0225232	0.0225232	0.0225232	0.0225232	0.0225232	0.0225232	0.0225232	0.0225232	0.0225232	0.0225232	0.0225232	0.0225232	0.0225232	0.0225232	0.0225232	0.0225232	0.0225232	0.0225232	0.0225232	0.0225232	0.0225232	0.0225232	0.0225232	0.0225232	0.0225232	0.0225232
565.mp3	-0.020808885	-0.020808885	-0.020808885	-0.020808885	-0.020808885	-0.020808885	-0.020808885	-0.020808885	-0.020808885	-0.020808885	-0.020808885	-0.020808885	-0.020808885	-0.020808885	-0.020808885	-0.020808885	-0.020808885	-0.020808885	-0.020808885	-0.020808885	-0.020808885	-0.020808885	-0.020808885	-0.020808885	-0.020808885	-0.020808885	-0.020808885	-0.020808885	-0.020808885	-0.020808885	-0.020808885	-0.020808885	-0.020808885	-0.020808885	-0.020808885	-0.020808885	-0.020808885	-0.020808885	-0.020808885	-0.020808885	-0.020808885	-0.020808885	-0.020808885	-0.020808885	-0.020808885	-0.020808885	-0.020808885	-0.020808885	-0.020808885
568.mp3	0.050952442	0.050952442	0.050952442	0.050952442	0.050952442	0.050952442	0.050952442	0.050952442	0.050952442	0.050952442	0.050952442	0.050952442	0.050952442	0.050952442	0.050952442	0.050952442	0.050952442	0.050952442	0.050952442	0.050952442	0.050952442	0.050952442	0.050952442	0.050952442	0.050952442	0.050952442	0.050952442	0.050952442	0.050952442	0.050952442	0.050952442	0.050952442	0.050952442	0.050952442	0.050952442	0.050952442	0.050952442	0.050952442	0.050952442	0.050952442	0.050952442	0.050952442	0.050952442	0.050952442	0.050952442	0.050952442	0.050952442	0.050952442	0.050952442
574.mp3	-0.09499485	-0.09499485	-0.09499485	-0.09499485	-0.09499485	-0.09499485	-0.09499485	-0.09499485	-0.09499485	-0.09499485	-0.09499485	-0.09499485	-0.09499485	-0.09499485	-0.09499485	-0.09499485	-0.09499485	-0.09499485	-0.09499485	-0.09499485	-0.09499485	-0.09499485	-0.09499485	-0.09499485	-0.09499485	-0.09499485	-0.09499485	-0.09499485	-0.09499485	-0.09499485	-0.09499485	-0.09499485	-0.09499485	-0.09499485	-0.09499485	-0.09499485	-0.09499485	-0.09499485	-0.09499485	-0.09499485	-0.09499485	-0.09499485	-0.09499485	-0.09499485	-0.09499485	-0.09499485	-0.09499485	-0.09499485	-0.09499485
577.mp3	0.016124224	0.016124224	0.016124224	0.016124224	0.016124224	0.016124224	0.016124224	0.016124224	0.016124224	0.016124224	0.016124224	0.016124224	0.016124224	0.016124224	0.016124224	0.016124224	0.016124224	0.016124224	0.016124224	0.016124224	0.016124224	0.016124224	0.016124224	0.016124224	0.016124224	0.016124224	0.016124224	0.016124224	0.016124224	0.016124224	0.016124224	0.016124224	0.016124224	0.016124224	0.016124224	0.016124224	0.016124224	0.016124224	0.016124224	0.016124224	0.016124224	0.016124224	0.016124224	0.016124224	0.016124224	0.016124224	0.016124224	0.016124224	0.016124224
579.mp3	0.1548224	0.1548224	0.1548224	0.1548224	0.1548224	0.1548224	0.1548224	0.1548224	0.1548224	0.1548224	0.1548224	0.1548224	0.1548224	0.1548224	0.1548224	0.1548224	0.1548224	0.1548224	0.1548224	0.1548224	0.1548224	0.1548224	0.1548224	0.1548224	0.1548224	0.1548224	0.1548224	0.1548224	0.1548224	0.1548224	0.1548224	0.1548224	0.1548224	0.1548224	0.1548224	0.1548224	0.1548224	0.1548224	0.1548224	0.1548224	0.1548224	0.1548224	0.1548224	0.1548224	0.1548224	0.1548224	0.1548224	0.1548224	0.1548224
580.mp3	-0.015084835	-0.015084835	-0.015084835	-0.015084835	-0.015084835	-0.015084835	-0.015084835	-0.015084835	-0.015084835	-0.015084835	-0.015084835	-0.015084835	-0.015084835	-0.015084835	-0.015084835	-0.015084835	-0.015084835	-0.015084835	-0.015084835	-0.015084835	-0.015084835	-0.015084835	-0.015084835	-0.015084835	-0.015084835	-0.015084835	-0.015084835	-0.015084835	-0.015084835	-0.015084835	-0.015084835	-0.015084835	-0.015084835	-0.015084835	-0.015084835	-0.015084835	-0.015084835	-0.015084835	-0.015084835	-0.015084835	-0.015084835	-0.015084835	-0.015084835	-0.015084835	-0.015084835	-0.015084835	-0.015084835	-0.015084835	-0.015084835
581.mp3	0.14707816	0.14707816	0.14707816	0.14707816	0.14707816	0.14707816	0.14707816	0.14707816	0.14707816	0.14707816	0.14707816	0.14707816	0.14707816	0.14707816	0.14707816	0.14707816	0.14707816	0.14707816	0.14707816	0.14707816	0.14707816	0.14707816	0.14707816	0.14707816	0.14707816	0.14707816	0.14707816	0.14707816	0.14707816	0.14707816	0.14707816	0.14707816	0.14707816	0.14707816	0.14707816	0.14707816	0.14707816	0.14707816	0.14707816	0.14707816	0.14707816	0.14707816	0.14707816	0.14707816	0.14707816	0.14707816	0.14707816	0.14707816	0.14707816
582.mp3	0.08027114	0.08027114	0.08027114	0.08027114	0.08027114	0.08027114	0.08027114	0.08027114	0.08027114	0.08027114	0.08027114	0.08027114	0.08027114	0.08027114	0.08027114	0.08027114	0.08027114	0.08027114	0.08027114	0.08027114	0.08027114	0.08027114	0.08027114	0.08027114	0.08027114	0.08027114	0.08027114	0.08027114	0.08027114	0.08027114	0.08027114	0.08027114	0.08027114	0.08027114	0.08027114	0.08027114	0.08027114	0.08027114	0.08027114	0.08027114	0.08027114	0.08027114	0.08027114	0.08027114	0.08027114	0.08027114	0.08027114	0.08027114	0.08027114
584.mp3	0.05038716	0.05038716	0.05038716	0.05038716	0.05038716	0.05038716	0.05038716	0.05038716	0.05038716	0.05038716	0.05038716	0.05038716	0.05038716	0.05038716	0.05038716	0.05038716	0.05038716	0.05038716	0.05038716	0.05038716	0.05038716	0.05038716	0.05038716	0.05038716	0.05038716	0.05038716	0.05038716	0.05038716	0.05038716	0.05038716	0.05038716	0.05038716	0.05038716	0.05038716	0.05038716	0.05038716	0.05038716	0.05038716	0.05038716	0.05038716	0.05038716	0.05038716	0.05038716	0.05038716	0.05038716	0.05038716	0.05038716	0.05038716	0.05038716
585.mp3	0.060127668	0.060127668	0.060127668	0.060127668	0.060127668	0.060127668	0.060127668	0.060127668	0.060127668	0.060127668	0.060127668	0.060127668	0.060127668	0.060127668	0.060127668	0.060127668	0.060127668	0.060127668	0.060127668	0.060127668	0.060127668	0.060127668	0.060127668	0.060127668	0.060127668	0.060127668	0.060127668	0.060127668	0.060127668	0.060127668	0.060127668	0.060127668	0.060127668	0.060127668	0.060127668	0.060127668	0.060127668	0.060127668	0.060127668	0.060127668	0.060127668	0.060127668	0.060127668	0.060127668	0.060127668	0.060127668	0.060127668	0.060127668	0.060127668
586.mp3	0.2046599	0.2046599	0.2046599	0.2046599	0.2046599	0.2046599	0.2046599	0.2046599	0.2046599	0.2046599	0.2046599	0.2046599	0.2046599	0.2046599	0.2046599	0.2046599	0.2046599	0.2046599	0.2046599	0.2046599	0.2046599	0.2046599	0.2046599	0.2046599	0.2046599	0.2046599	0.2046599	0.2046599	0.2046599	0.2046599	0.2046599	0.2046599	0.2046599	0.2046599	0.2046599	0.2046599	0.2046599	0.2046599	0.2046599	0.2046599	0.2046599	0.2046599	0.2046599	0.2046599	0.2046599	0.2046599	0.2046599	0.2046599	0.2046599
591.mp3	0.2537622	0.2537622	0.2537622	0.2537622	0.2537622	0.2537622	0.2537622	0.2537622	0.2537622	0.2537622	0.2537622	0.2537622	0.2537622	0.2537622	0.2537622	0.2537622	0.2537622	0.2537622	0.2537622	0.2537622	0.2537622	0.2537622	0.2537622	0.2537622	0.2537622	0.2537622	0.2537622	0.2537622	0.2537622	0.2537622	0.2537622	0.2537622	0.2537622	0.2537622	0.2537622	0.2537622	0.2537622	0.2537622	0.2537622	0.2537622	0.2537622	0.2537622	0.2537622	0.2537622	0.2537622	0.2537622	0.2537622	0.2537622	0.2537622
592.mp3	0.122565635	0.122565635	0.122565635	0.122565635	0.122565635	0.122565635	0.122565635	0.122565635	0.122565635	0.122565635	0.122565635	0.122565635	0.122565635	0.122565635	0.122565635	0.122565635	0.122565635	0.122565635	0.122565635	0.122565635	0.122565635	0.122565635	0.122565635	0.122565635	0.122565635	0.122565635	0.122565635	0.122565635	0.122565635	0.122565635	0.122565635	0.122565635	0.122565635	0.122565635	0.122565635	0.122565635	0.122565635	0.122565635	0.122565635	0.122565635	0.122565635	0.122565635	0.122565635	0.122565635	0.122565635	0.122565635	0.122565635	0.122565635	0.122565635
594.mp3	0.16946998	0.16946998	0.16946998	0.16946998	0.16946998	0.16946998	0.16946998	0.16946998	0.16946998	0.16946998	0.16946998	0.16946998	0.16946998	0.16946998	0.16946998	0.16946998	0.16946998	0.16946998	0.16946998	0.16946998	0.16946998	0.16946998	0.16946998	0.16946998	0.16946998	0.16946998	0.16946998	0.16946998	0.16946998	0.16946998	0.16946998	0.16946998	0.16946998	0.16946998	0.16946998	0.16946998	0.16946998	0.16946998	0.16946998	0.16946998	0.16946998	0.16946998	0.16946998	0.16946998	0.16946998	0.16946998	0.16946998	0.16946998	0.16946998
597.mp3	0.2124114	0.2124114	0.2124114	0.2124114	0.2124114	0.2124114	0.2124114	0.2124114	0.2124114	0.2124114	0.2124114	0.2124114	0.2124114	0.2124114	0.2124114	0.2124114	0.2124114	0.2124114	0.2124114	0.2124114	0.2124114	0.2124114	0.2124114	0.2124114	0.2124114	0.2124114	0.2124114	0.2124114	0.2124114	0.2124114	0.2124114	0.2124114	0.2124114	0.2124114	0.2124114	0.2124114	0.2124114	0.2124114	0.2124114	0.2124114	0.2124114	0.2124114	0.2124114	0.2124114	0.2124114	0.2124114	0.2124114	0.2124114	0.2124114
598.mp3	0.025483644	0.025483644	0.025483644	0.025483644	0.025483644	0.025483644	0.025483644	0.025483644	0.025483644	0.025483644	0.025483644	0.025483644	0.025483644	0.025483644	0.025483644	0.025483644	0.025483644	0.025483644	0.025483644	0.025483644	0.025483644	0.025483644	0.025483644	0.025483644	0.025483644	0.025483644	0.025483644	0.025483644	0.025483644	0.025483644	0.025483644	0.025483644	0.025483644	0.025483644	0.025483644	0.025483644	0.025483644	0.025483644	0.025483644	0.025483644	0.025483644	0.025483644	0.025483644	0.025483644	0.025483644	0.025483644	0.025483644	0.025483644	0.025483644
600.mp3	0.10959575	0.10959575	0.10959575	0.10959575	0.10959575	0.10959575	0.10959575	0.10959575	0.10959575	0.10959575	0.10959575	0.10959575	0.10959575	0.10959575	0.10959575	0.10959575	0.10959575	0.10959575	0.10959575	0.10959575	0.10959575	0.10959575	0.10959575	0.10959575	0.10959575	0.10959575	0.10959575	0.10959575	0.10959575	0.10959575	0.10959575	0.10959575	0.10959575	0.10959575	0.10959575	0.10959575	0.10959575	0.10959575	0.10959575	0.10959575	0.10959575	0.10959575	0.10959575	0.10959575	0.10959575	0.10959575	0.10959575	0.10959575	0.10959575
605.mp3	0.22131418	0.22131418	0.22131418	0.22131418	0.22131418	0.22131418	0.22131418	0.22131418	0.22131418	0.22131418	0.22131418	0.22131418	0.22131418	0.22131418	0.22131418	0.22131418	0.22131418	0.22131418	0.22131418	0.22131418	0.22131418	0.22131418	0.22131418	0.22131418	0.22131418	0.22131418	0.22131418	0.22131418	0.22131418	0.22131418	0.22131418	0.22131418	0.22131418	0.22131418	0.22131418	0.22131418	0.22131418	0.22131418	0.22131418	0.22131418	0.22131418	0.22131418	0.22131418	0.22131418	0.22131418	0.22131418	0.22131418	0.22131418	0.22131418
606.mp3	0.042069778	0.042069778	0.042069778	0.042069778	0.042069778	0.042069778	0.042069778	0.042069778	0.042069778	0.042069778	0.042069778	0.042069778	0.042069778	0.042069778	0.042069778	0.042069778	0.042069778	0.042069778	0.042069778	0.042069778	0.042069778	0.042069778	0.042069778	0.042069778	0.042069778	0.042069778	0.042069778	0.042069778	0.042069778	0.042069778	0.042069778	0.042069778	0.042069778	0.042069778	0.042069778	0.042069778	0.042069778	0.042069778	0.042069778	0.042069778	0.042069778	0.042069778	0.042069778	0.042069778	0.042069778	0.042069778	0.042069778	0.042069778	0.042069778
607.mp3	0.00966244	0.00966244	0.00966244	0.00966244	0.00966244	0.00966244	0.00966244	0.00966244	0.00966244	0.00966244	0.00966244	0.00966244	0.00966244	0.00966244	0.00966244	0.00966244	0.00966244	0.00966244	0.00966244	0.00966244	0.00966244	0.00966244	0.00966244	0.00966244	0.00966244	0.00966244	0.00966244	0.00966244	0.00966244	0.00966244	0.00966244	0.00966244	0.00966244	0.00966244	0.00966244	0.00966244	0.00966244	0.00966244	0.00966244	0.00966244	0.00966244	0.00966244	0.00966244	0.00966244	0.00966244	0.00966244	0.00966244	0.00966244	0.00966244
608.mp3	0.25237024	0.25237024	0.25237024	0.25237024	0.25237024	0.25237024	0.25237024	0.25237024	0.25237024	0.25237024	0.25237024	0.25237024	0.25237024	0.25237024	0.25237024	0.25237024	0.25237024	0.25237024	0.25237024	0.25237024	0.25237024	0.25237024	0.25237024	0.25237024	0.25237024	0.25237024	0.25237024	0.25237024	0.25237024	0.25237024	0.25237024	0.25237024	0.25237024	0.25237024	0.25237024	0.25237024	0.25237024	0.25237024	0.25237024	0.25237024	0.25237024	0.25237024	0.25237024	0.25237024	0.25237024	0.25237024	0.25237024	0.25237024	0.25237024
609.mp3	-0.011220457	-0.011220457	-0.011220457	-0.011220457	-0.011220457	-0.011220457	-0.011220457	-0.011220457	-0.011220457	-0.011220457	-0.011220457	-0.011220457	-0.011220457	-0.011220457	-0.011220457	-0.011220457	-0.011220457	-0.011220457	-0.011220457	-0.011220457	-0.011220457	-0.011220457	-0.011220457	-0.011220457	-0.011220457	-0.011220457	-0.011220457	-0.011220457	-0.011220457	-0.011220457	-0.011220457	-0.011220457	-0.011220457	-0.011220457	-0.011220457	-0.011220457	-0.011220457	-0.011220457	-0.011220457	-0.011220457	-0.011220457	-0.011220457	-0.011220457	-0.011220457	-0.011220457	-0.011220457	-0.011220457	-0.011220457	-0.011220457
610.mp3	0.075910054	0.075910054	0.075910054	0.075910054	0.075910054	0.075910054	0.075910054	0.075910054	0.075910054	0.075910054	0.075910054	0.075910054	0.075910054	0.075910054	0.075910054	0.075910054	0.075910054	0.075910054	0.075910054	0.075910054	0.075910054	0.075910054	0.075910054	0.075910054	0.075910054	0.075910054	0.075910054	0.075910054	0.075910054	0.075910054	0.075910054	0.075910054	0.075910054	0.075910054	0.075910054	0.075910054	0.075910054	0.075910054	0.075910054	0.075910054	0.075910054	0.075910054	0.075910054	0.075910054	0.075910054	0.075910054	0.075910054	0.075910054	0.075910054
611.mp3	0.1666801	0.1666801	0.1666801	0.1666801	0.1666801	0.1666801	0.1666801	0.1666801	0.1666801	0.1666801	0.1666801	0.1666801	0.1666801	0.1666801	0.1666801	0.1666801	0.1666801	0.1666801	0.1666801	0.1666801	0.1666801	0.1666801	0.1666801	0.1666801	0.1666801	0.1666801	0.1666801	0.1666801	0.1666801	0.1666801	0.1666801	0.1666801	0.1666801	0.1666801	0.1666801	0.1666801	0.1666801	0.1666801	0.1666801	0.1666801	0.1666801	0.1666801	0.1666801	0.1666801	0.1666801	0.1666801	0.1666801	0.1666801	0.1666801
612.mp3	0.006675212	0.006675212	0.006675212	0.006675212	0.006675212	0.006675212	0.006675212	0.006675212	0.006675212	0.006675212	0.006675212	0.006675212	0.006675212	0.006675212	0.006675212	0.006675212	0.006675212	0.006675212	0.006675212	0.006675212	0.006675212	0.006675212	0.006675212	0.006675212	0.006675212	0.006675212	0.006675212	0.006675212	0.006675212	0.006675212	0.006675212	0.006675212	0.006675212	0.006675212	0.006675212	0.006675212	0.006675212	0.006675212	0.006675212	0.006675212	0.006675212	0.006675212	0.006675212	0.006675212	0.006675212	0.006675212	0.006675212	0.006675212	0.006675212
613.mp3	0.04422891	0.04422891	0.04422891	0.04422891	0.04422891	0.04422891	0.04422891	0.04422891	0.04422891	0.04422891	0.04422891	0.04422891	0.04422891	0.04422891	0.04422891	0.04422891	0.04422891	0.04422891	0.04422891	0.04422891	0.04422891	0.04422891	0.04422891	0.04422891	0.04422891	0.04422891	0.04422891	0.04422891	0.04422891	0.04422891	0.04422891	0.04422891	0.04422891	0.04422891	0.04422891	0.04422891	0.04422891	0.04422891	0.04422891	0.04422891	0.04422891	0.04422891	0.04422891	0.04422891	0.04422891	0.04422891	0.04422891	0.04422891	0.04422891
614.mp3	-0.116539255	-0.116539255	-0.116539255	-0.116539255	-0.116539255	-0.116539255	-0.116539255	-0.116539255	-0.116539255	-0.116539255	-0.116539255	-0.116539255	-0.116539255	-0.116539255	-0.116539255	-0.116539255	-0.116539255	-0.116539255	-0.116539255	-0.116539255	-0.116539255	-0.116539255	-0.116539255	-0.116539255	-0.116539255	-0.116539255	-0.116539255	-0.116539255	-0.116539255	-0.116539255	-0.116539255	-0.116539255	-0.116539255	-0.116539255	-0.116539255	-0.116539255	-0.116539255	-0.116539255	-0.116539255	-0.116539255	-0.116539255	-0.116539255	-0.116539255	-0.116539255	-0.116539255	-0.116539255	-0.116539255	-0.116539255	-0.116539255
615.mp3	-0.03843522	-0.03843522	-0.03843522	-0.03843522	-0.03843522	-0.03843522	-0.03843522	-0.03843522	-0.03843522	-0.03843522	-0.03843522	-0.03843522	-0.03843522	-0.03843522	-0.03843522	-0.03843522	-0.03843522	-0.03843522	-0.03843522	-0.03843522	-0.03843522	-0.03843522	-0.03843522	-0.03843522	-0.03843522	-0.03843522	-0.03843522	-0.03843522	-0.03843522	-0.03843522	-0.03843522	-0.03843522	-0.03843522	-0.03843522	-0.03843522	-0.03843522	-0.03843522	-0.03843522	-0.03843522	-0.03843522	-0.03843522	-0.03843522	-0.03843522	-0.03843522	-0.03843522	-0.03843522	-0.03843522	-0.03843522	-0.03843522
616.mp3	-0.026512826	-0.026512826	-0.026512826	-0.026512826	-0.026512826	-0.026512826	-0.026512826	-0.026512826	-0.026512826	-0.026512826	-0.026512826	-0.026512826	-0.026512826	-0.026512826	-0.026512826	-0.026512826	-0.026512826	-0.026512826	-0.026512826	-0.026512826	-0.026512826	-0.026512826	-0.026512826	-0.026512826	-0.026512826	-0.026512826	-0.026512826	-0.026512826	-0.026512826	-0.026512826	-0.026512826	-0.026512826	-0.026512826	-0.026512826	-0.026512826	-0.026512826	-0.026512826	-0.026512826	-0.026512826	-0.026512826	-0.026512826	-0.026512826	-0.026512826	-0.026512826	-0.026512826	-0.026512826	-0.026512826	-0.026512826	-0.026512826
617.mp3	0.06354668	0.06354668	0.06354668	0.06354668	0.06354668	0.06354668	0.06354668	0.06354668	0.06354668	0.06354668	0.06354668	0.06354668	0.06354668	0.06354668	0.06354668	0.06354668	0.06354668	0.06354668	0.06354668	0.06354668	0.06354668	0.06354668	0.06354668	0.06354668	0.06354668	0.06354668	0.06354668	0.06354668	0.06354668	0.06354668	0.06354668	0.06354668	0.06354668	0.06354668	0.06354668	0.06354668	0.06354668	0.06354668	0.06354668	0.06354668	0.06354668	0.06354668	0.06354668	0.06354668	0.06354668	0.06354668	0.06354668	0.06354668	0.06354668
620.mp3	-0.045008622	-0.045008622	-0.045008622	-0.045008622	-0.045008622	-0.045008622	-0.045008622	-0.045008622	-0.045008622	-0.045008622	-0.045008622	-0.045008622	-0.045008622	-0.045008622	-0.045008622	-0.045008622	-0.045008622	-0.045008622	-0.045008622	-0.045008622	-0.045008622	-0.045008622	-0.045008622	-0.045008622	-0.045008622	-0.045008622	-0.045008622	-0.045008622	-0.045008622	-0.045008622	-0.045008622	-0.045008622	-0.045008622	-0.045008622	-0.045008622	-0.045008622	-0.045008622	-0.045008622	-0.045008622	-0.045008622	-0.045008622	-0.045008622	-0.045008622	-0.045008622	-0.045008622	-0.045008622	-0.045008622	-0.045008622	-0.045008622
621.mp3	0.117220186	0.117220186	0.117220186	0.117220186	0.117220186	0.117220186	0.117220186	0.117220186	0.117220186	0.117220186	0.117220186	0.117220186	0.117220186	0.117220186	0.117220186	0.117220186	0.117220186	0.117220186	0.117220186	0.117220186	0.117220186	0.117220186	0.117220186	0.117220186	0.117220186	0.117220186	0.117220186	0.117220186	0.117220186	0.117220186	0.117220186	0.117220186	0.117220186	0.117220186	0.117220186	0.117220186	0.117220186	0.117220186	0.117220186	0.117220186	0.117220186	0.117220186	0.117220186	0.117220186	0.117220186	0.117220186	0.117220186	0.117220186	0.117220186
622.mp3	0.15803438	0.15803438	0.15803438	0.15803438	0.15803438	0.15803438	0.15803438	0.15803438	0.15803438	0.15803438	0.15803438	0.15803438	0.15803438	0.15803438	0.15803438	0.15803438	0.15803438	0.15803438	0.15803438	0.15803438	0.15803438	0.15803438	0.15803438	0.15803438	0.15803438	0.15803438	0.15803438	0.15803438	0.15803438	0.15803438	0.15803438	0.15803438	0.15803438	0.15803438	0.15803438	0.15803438	0.15803438	0.15803438	0.15803438	0.15803438	0.15803438	0.15803438	0.15803438	0.15803438	0.15803438	0.15803438	0.15803438	0.15803438	0.15803438
623.mp3	0.07157379	0.07157379	0.07157379	0.07157379	0.07157379	0.07157379	0.07157379	0.07157379	0.07157379	0.07157379	0.07157379	0.07157379	0.07157379	0.07157379	0.07157379	0.07157379	0.07157379	0.07157379	0.07157379	0.07157379	0.07157379	0.07157379	0.07157379	0.07157379	0.07157379	0.07157379	0.07157379	0.07157379	0.07157379	0.07157379	0.07157379	0.07157379	0.07157379	0.07157379	0.07157379	0.07157379	0.07157379	0.07157379	0.07157379	0.07157379	0.07157379	0.07157379	0.07157379	0.07157379	0.07157379	0.07157379	0.07157379	0.07157379	0.07157379
625.mp3	0.09014576	0.09014576	0.09014576	0.09014576	0.09014576	0.09014576	0.09014576	0.09014576	0.09014576	0.09014576	0.09014576	0.09014576	0.09014576	0.09014576	0.09014576	0.09014576	0.09014576	0.09014576	0.09014576	0.09014576	0.09014576	0.09014576	0.09014576	0.09014576	0.09014576	0.09014576	0.09014576	0.09014576	0.09014576	0.09014576	0.09014576	0.09014576	0.09014576	0.09014576	0.09014576	0.09014576	0.09014576	0.09014576	0.09014576	0.09014576	0.09014576	0.09014576	0.09014576	0.09014576	0.09014576	0.09014576	0.09014576	0.09014576	0.09014576
628.mp3	0.36007458	0.36007458	0.36007458	0.36007458	0.36007458	0.36007458	0.36007458	0.36007458	0.36007458	0.36007458	0.36007458	0.36007458	0.36007458	0.36007458	0.36007458	0.36007458	0.36007458	0.36007458	0.36007458	0.36007458	0.36007458	0.36007458	0.36007458	0.36007458	0.36007458	0.36007458	0.36007458	0.36007458	0.36007458	0.36007458	0.36007458	0.36007458	0.36007458	0.36007458	0.36007458	0.36007458	0.36007458	0.36007458	0.36007458	0.36007458	0.36007458	0.36007458	0.36007458	0.36007458	0.36007458	0.36007458	0.36007458	0.36007458	0.36007458
629.mp3	0.14885017	0.14885017	0.14885017	0.14885017	0.14885017	0.14885017	0.14885017	0.14885017	0.14885017	0.14885017	0.14885017	0.14885017	0.14885017	0.14885017	0.14885017	0.14885017	0.14885017	0.14885017	0.14885017	0.14885017	0.14885017	0.14885017	0.14885017	0.14885017	0.14885017	0.14885017	0.14885017	0.14885017	0.14885017	0.14885017	0.14885017	0.14885017	0.14885017	0.14885017	0.14885017	0.14885017	0.14885017	0.14885017	0.14885017	0.14885017	0.14885017	0.14885017	0.14885017	0.14885017	0.14885017	0.14885017	0.14885017	0.14885017	0.14885017
631.mp3	0.22579715	0.22579715	0.22579715	0.22579715	0.22579715	0.22579715	0.22579715	0.22579715	0.22579715	0.22579715	0.22579715	0.22579715	0.22579715	0.22579715	0.22579715	0.22579715	0.22579715	0.22579715	0.22579715	0.22579715	0.22579715	0.22579715	0.22579715	0.22579715	0.22579715	0.22579715	0.22579715	0.22579715	0.22579715	0.22579715	0.22579715	0.22579715	0.22579715	0.22579715	0.22579715	0.22579715	0.22579715	0.22579715	0.22579715	0.22579715	0.22579715	0.22579715	0.22579715	0.22579715	0.22579715	0.22579715	0.22579715	0.22579715	0.22579715
632.mp3	0.107753225	0.107753225	0.107753225	0.107753225	0.107753225	0.107753225	0.107753225	0.107753225	0.107753225	0.107753225	0.107753225	0.107753225	0.107753225	0.107753225	0.107753225	0.107753225	0.107753225	0.107753225	0.107753225	0.107753225	0.107753225	0.107753225	0.107753225	0.107753225	0.107753225	0.107753225	0.107753225	0.107753225	0.107753225	0.107753225	0.107753225	0.107753225	0.107753225	0.107753225	0.107753225	0.107753225	0.107753225	0.107753225	0.107753225	0.107753225	0.107753225	0.107753225	0.107753225	0.107753225	0.107753225	0.107753225	0.107753225	0.107753225	0.107753225
634.mp3	0.020323208	0.020323208	0.020323208	0.020323208	0.020323208	0.020323208	0.020323208	0.020323208	0.020323208	0.020323208	0.020323208	0.020323208	0.020323208	0.020323208	0.020323208	0.020323208	0.020323208	0.020323208	0.020323208	0.020323208	0.020323208	0.020323208	0.020323208	0.020323208	0.020323208	0.020323208	0.020323208	0.020323208	0.020323208	0.020323208	0.020323208	0.020323208	0.020323208	0.020323208	0.020323208	0.020323208	0.020323208	0.020323208	0.020323208	0.020323208	0.020323208	0.020323208	0.020323208	0.020323208	0.020323208	0.020323208	0.020323208	0.020323208	0.020323208
635.mp3	0.12751888	0.12751888	0.12751888	0.12751888	0.12751888	0.12751888	0.12751888	0.12751888	0.12751888	0.12751888	0.12751888	0.12751888	0.12751888	0.12751888	0.12751888	0.12751888	0.12751888	0.12751888	0.12751888	0.12751888	0.12751888	0.12751888	0.12751888	0.12751888	0.12751888	0.12751888	0.12751888	0.12751888	0.12751888	0.12751888	0.12751888	0.12751888	0.12751888	0.12751888	0.12751888	0.12751888	0.12751888	0.12751888	0.12751888	0.12751888	0.12751888	0.12751888	0.12751888	0.12751888	0.12751888	0.12751888	0.12751888	0.12751888	0.12751888
637.mp3	0.08876669	0.08876669	0.08876669	0.08876669	0.08876669	0.08876669	0.08876669	0.08876669	0.08876669	0.08876669	0.08876669	0.08876669	0.08876669	0.08876669	0.08876669	0.08876669	0.08876669	0.08876669	0.08876669	0.08876669	0.08876669	0.08876669	0.08876669	0.08876669	0.08876669	0.08876669	0.08876669	0.08876669	0.08876669	0.08876669	0.08876669	0.08876669	0.08876669	0.08876669	0.08876669	0.08876669	0.08876669	0.08876669	0.08876669	0.08876669	0.08876669	0.08876669	0.08876669	0.08876669	0.08876669	0.08876669	0.08876669	0.08876669	0.08876669
638.mp3	0.15052643	0.15052643	0.15052643	0.15052643	0.15052643	0.15052643	0.15052643	0.15052643	0.15052643	0.15052643	0.15052643	0.15052643	0.15052643	0.15052643	0.15052643	0.15052643	0.15052643	0.15052643	0.15052643	0.15052643	0.15052643	0.15052643	0.15052643	0.15052643	0.15052643	0.15052643	0.15052643	0.15052643	0.15052643	0.15052643	0.15052643	0.15052643	0.15052643	0.15052643	0.15052643	0.15052643	0.15052643	0.15052643	0.15052643	0.15052643	0.15052643	0.15052643	0.15052643	0.15052643	0.15052643	0.15052643	0.15052643	0.15052643	0.15052643
639.mp3	0.059635498	0.059635498	0.059635498	0.059635498	0.059635498	0.059635498	0.059635498	0.059635498	0.059635498	0.059635498	0.059635498	0.059635498	0.059635498	0.059635498	0.059635498	0.059635498	0.059635498	0.059635498	0.059635498	0.059635498	0.059635498	0.059635498	0.059635498	0.059635498	0.059635498	0.059635498	0.059635498	0.059635498	0.059635498	0.059635498	0.059635498	0.059635498	0.059635498	0.059635498	0.059635498	0.059635498	0.059635498	0.059635498	0.059635498	0.059635498	0.059635498	0.059635498	0.059635498	0.059635498	0.059635498	0.059635498	0.059635498	0.059635498	0.059635498
640.mp3	0.08640061	0.08640061	0.08640061	0.08640061	0.08640061	0.08640061	0.08640061	0.08640061	0.08640061	0.08640061	0.08640061	0.08640061	0.08640061	0.08640061	0.08640061	0.08640061	0.08640061	0.08640061	0.08640061	0.08640061	0.08640061	0.08640061	0.08640061	0.08640061	0.08640061	0.08640061	0.08640061	0.08640061	0.08640061	0.08640061	0.08640061	0.08640061	0.08640061	0.08640061	0.08640061	0.08640061	0.08640061	0.08640061	0.08640061	0.08640061	0.08640061	0.08640061	0.08640061	0.08640061	0.08640061	0.08640061	0.08640061	0.08640061	0.08640061
643.mp3	-0.05282422	-0.05282422	-0.05282422	-0.05282422	-0.05282422	-0.05282422	-0.05282422	-0.05282422	-0.05282422	-0.05282422	-0.05282422	-0.05282422	-0.05282422	-0.05282422	-0.05282422	-0.05282422	-0.05282422	-0.05282422	-0.05282422	-0.05282422	-0.05282422	-0.05282422	-0.05282422	-0.05282422	-0.05282422	-0.05282422	-0.05282422	-0.05282422	-0.05282422	-0.05282422	-0.05282422	-0.05282422	-0.05282422	-0.05282422	-0.05282422	-0.05282422	-0.05282422	-0.05282422	-0.05282422	-0.05282422	-0.05282422	-0.05282422	-0.05282422	-0.05282422	-0.05282422	-0.05282422	-0.05282422	-0.05282422	-0.05282422
644.mp3	-0.09786012	-0.09786012	-0.09786012	-0.09786012	-0.09786012	-0.09786012	-0.09786012	-0.09786012	-0.09786012	-0.09786012	-0.09786012	-0.09786012	-0.09786012	-0.09786012	-0.09786012	-0.09786012	-0.09786012	-0.09786012	-0.09786012	-0.09786012	-0.09786012	-0.09786012	-0.09786012	-0.09786012	-0.09786012	-0.09786012	-0.09786012	-0.09786012	-0.09786012	-0.09786012	-0.09786012	-0.09786012	-0.09786012	-0.09786012	-0.09786012	-0.09786012	-0.09786012	-0.09786012	-0.09786012	-0.09786012	-0.09786012	-0.09786012	-0.09786012	-0.09786012	-0.09786012	-0.09786012	-0.09786012	-0.09786012	-0.09786012
645.mp3	0.08301451	0.08301451	0.08301451	0.08301451	0.08301451	0.08301451	0.08301451	0.08301451	0.08301451	0.08301451	0.08301451	0.08301451	0.08301451	0.08301451	0.08301451	0.08301451	0.08301451	0.08301451	0.08301451	0.08301451	0.08301451	0.08301451	0.08301451	0.08301451	0.08301451	0.08301451	0.08301451	0.08301451	0.08301451	0.08301451	0.08301451	0.08301451	0.08301451	0.08301451	0.08301451	0.08301451	0.08301451	0.08301451	0.08301451	0.08301451	0.08301451	0.08301451	0.08301451	0.08301451	0.08301451	0.08301451	0.08301451	0.08301451	0.08301451
646.mp3	-0.031632982	-0.031632982	-0.031632982	-0.031632982	-0.031632982	-0.031632982	-0.031632982	-0.031632982	-0.031632982	-0.031632982	-0.031632982	-0.031632982	-0.031632982	-0.031632982	-0.031632982	-0.031632982	-0.031632982	-0.031632982	-0.031632982	-0.031632982	-0.031632982	-0.031632982	-0.031632982	-0.031632982	-0.031632982	-0.031632982	-0.031632982	-0.031632982	-0.031632982	-0.031632982	-0.031632982	-0.031632982	-0.031632982	-0.031632982	-0.031632982	-0.031632982	-0.031632982	-0.031632982	-0.031632982	-0.031632982	-0.031632982	-0.031632982	-0.031632982	-0.031632982	-0.031632982	-0.031632982	-0.031632982	-0.031632982	-0.031632982
647.mp3	-0.021342767	-0.021342767	-0.021342767	-0.021342767	-0.021342767	-0.021342767	-0.021342767	-0.021342767	-0.021342767	-0.021342767	-0.021342767	-0.021342767	-0.021342767	-0.021342767	-0.021342767	-0.021342767	-0.021342767	-0.021342767	-0.021342767	-0.021342767	-0.021342767	-0.021342767	-0.021342767	-0.021342767	-0.021342767	-0.021342767	-0.021342767	-0.021342767	-0.021342767	-0.021342767	-0.021342767	-0.021342767	-0.021342767	-0.021342767	-0.021342767	-0.021342767	-0.021342767	-0.021342767	-0.021342767	-0.021342767	-0.021342767	-0.021342767	-0.021342767	-0.021342767	-0.021342767	-0.021342767	-0.021342767	-0.021342767	-0.021342767
648.mp3	0.1059613	0.1059613	0.1059613	0.1059613	0.1059613	0.1059613	0.1059613	0.1059613	0.1059613	0.1059613	0.1059613	0.1059613	0.1059613	0.1059613	0.1059613	0.1059613	0.1059613	0.1059613	0.1059613	0.1059613	0.1059613	0.1059613	0.1059613	0.1059613	0.1059613	0.1059613	0.1059613	0.1059613	0.1059613	0.1059613	0.1059613	0.1059613	0.1059613	0.1059613	0.1059613	0.1059613	0.1059613	0.1059613	0.1059613	0.1059613	0.1059613	0.1059613	0.1059613	0.1059613	0.1059613	0.1059613	0.1059613	0.1059613	0.1059613
649.mp3	-0.07646426	-0.07646426	-0.07646426	-0.07646426	-0.07646426	-0.07646426	-0.07646426	-0.07646426	-0.07646426	-0.07646426	-0.07646426	-0.07646426	-0.07646426	-0.07646426	-0.07646426	-0.07646426	-0.07646426	-0.07646426	-0.07646426	-0.07646426	-0.07646426	-0.07646426	-0.07646426	-0.07646426	-0.07646426	-0.07646426	-0.07646426	-0.07646426	-0.07646426	-0.07646426	-0.07646426	-0.07646426	-0.07646426	-0.07646426	-0.07646426	-0.07646426	-0.07646426	-0.07646426	-0.07646426	-0.07646426	-0.07646426	-0.07646426	-0.07646426	-0.07646426	-0.07646426	-0.07646426	-0.07646426	-0.07646426	-0.07646426
650.mp3	0.20408526	0.20408526	0.20408526	0.20408526	0.20408526	0.20408526	0.20408526	0.20408526	0.20408526	0.20408526	0.20408526	0.20408526	0.20408526	0.20408526	0.20408526	0.20408526	0.20408526	0.20408526	0.20408526	0.20408526	0.20408526	0.20408526	0.20408526	0.20408526	0.20408526	0.20408526	0.20408526	0.20408526	0.20408526	0.20408526	0.20408526	0.20408526	0.20408526	0.20408526	0.20408526	0.20408526	0.20408526	0.20408526	0.20408526	0.20408526	0.20408526	0.20408526	0.20408526	0.20408526	0.20408526	0.20408526	0.20408526	0.20408526	0.20408526
651.mp3	0.1955045	0.1955045	0.1955045	0.1955045	0.1955045	0.1955045	0.1955045	0.1955045	0.1955045	0.1955045	0.1955045	0.1955045	0.1955045	0.1955045	0.1955045	0.1955045	0.1955045	0.1955045	0.1955045	0.1955045	0.1955045	0.1955045	0.1955045	0.1955045	0.1955045	0.1955045	0.1955045	0.1955045	0.1955045	0.1955045	0.1955045	0.1955045	0.1955045	0.1955045	0.1955045	0.1955045	0.1955045	0.1955045	0.1955045	0.1955045	0.1955045	0.1955045	0.1955045	0.1955045	0.1955045	0.1955045	0.1955045	0.1955045	0.1955045
652.mp3	0.054672427	0.054672427	0.054672427	0.054672427	0.054672427	0.054672427	0.054672427	0.054672427	0.054672427	0.054672427	0.054672427	0.054672427	0.054672427	0.054672427	0.054672427	0.054672427	0.054672427	0.054672427	0.054672427	0.054672427	0.054672427	0.054672427	0.054672427	0.054672427	0.054672427	0.054672427	0.054672427	0.054672427	0.054672427	0.054672427	0.054672427	0.054672427	0.054672427	0.054672427	0.054672427	0.054672427	0.054672427	0.054672427	0.054672427	0.054672427	0.054672427	0.054672427	0.054672427	0.054672427	0.054672427	0.054672427	0.054672427	0.054672427	0.054672427
653.mp3	0.07205427	0.07205427	0.07205427	0.07205427	0.07205427	0.07205427	0.07205427	0.07205427	0.07205427	0.07205427	0.07205427	0.07205427	0.07205427	0.07205427	0.07205427	0.07205427	0.07205427	0.07205427	0.07205427	0.07205427	0.07205427	0.07205427	0.07205427	0.07205427	0.07205427	0.07205427	0.07205427	0.07205427	0.07205427	0.07205427	0.07205427	0.07205427	0.07205427	0.07205427	0.07205427	0.07205427	0.07205427	0.07205427	0.07205427	0.07205427	0.07205427	0.07205427	0.07205427	0.07205427	0.07205427	0.07205427	0.07205427	0.07205427	0.07205427
654.mp3	0.106649615	0.106649615	0.106649615	0.106649615	0.106649615	0.106649615	0.106649615	0.106649615	0.106649615	0.106649615	0.106649615	0.106649615	0.106649615	0.106649615	0.106649615	0.106649615	0.106649615	0.106649615	0.106649615	0.106649615	0.106649615	0.106649615	0.106649615	0.106649615	0.106649615	0.106649615	0.106649615	0.106649615	0.106649615	0.106649615	0.106649615	0.106649615	0.106649615	0.106649615	0.106649615	0.106649615	0.106649615	0.106649615	0.106649615	0.106649615	0.106649615	0.106649615	0.106649615	0.106649615	0.106649615	0.106649615	0.106649615	0.106649615	0.106649615
656.mp3	0.09314085	0.09314085	0.09314085	0.09314085	0.09314085	0.09314085	0.09314085	0.09314085	0.09314085	0.09314085	0.09314085	0.09314085	0.09314085	0.09314085	0.09314085	0.09314085	0.09314085	0.09314085	0.09314085	0.09314085	0.09314085	0.09314085	0.09314085	0.09314085	0.09314085	0.09314085	0.09314085	0.09314085	0.09314085	0.09314085	0.09314085	0.09314085	0.09314085	0.09314085	0.09314085	0.09314085	0.09314085	0.09314085	0.09314085	0.09314085	0.09314085	0.09314085	0.09314085	0.09314085	0.09314085	0.09314085	0.09314085	0.09314085	0.09314085
657.mp3	0.053574592	0.053574592	0.053574592	0.053574592	0.053574592	0.053574592	0.053574592	0.053574592	0.053574592	0.053574592	0.053574592	0.053574592	0.053574592	0.053574592	0.053574592	0.053574592	0.053574592	0.053574592	0.053574592	0.053574592	0.053574592	0.053574592	0.053574592	0.053574592	0.053574592	0.053574592	0.053574592	0.053574592	0.053574592	0.053574592	0.053574592	0.053574592	0.053574592	0.053574592	0.053574592	0.053574592	0.053574592	0.053574592	0.053574592	0.053574592	0.053574592	0.053574592	0.053574592	0.053574592	0.053574592	0.053574592	0.053574592	0.053574592	0.053574592
658.mp3	0.19030923	0.19030923	0.19030923	0.19030923	0.19030923	0.19030923	0.19030923	0.19030923	0.19030923	0.19030923	0.19030923	0.19030923	0.19030923	0.19030923	0.19030923	0.19030923	0.19030923	0.19030923	0.19030923	0.19030923	0.19030923	0.19030923	0.19030923	0.19030923	0.19030923	0.19030923	0.19030923	0.19030923	0.19030923	0.19030923	0.19030923	0.19030923	0.19030923	0.19030923	0.19030923	0.19030923	0.19030923	0.19030923	0.19030923	0.19030923	0.19030923	0.19030923	0.19030923	0.19030923	0.19030923	0.19030923	0.19030923	0.19030923	0.19030923
660.mp3	-0.042528175	-0.042528175	-0.042528175	-0.042528175	-0.042528175	-0.042528175	-0.042528175	-0.042528175	-0.042528175	-0.042528175	-0.042528175	-0.042528175	-0.042528175	-0.042528175	-0.042528175	-0.042528175	-0.042528175	-0.042528175	-0.042528175	-0.042528175	-0.042528175	-0.042528175	-0.042528175	-0.042528175	-0.042528175	-0.042528175	-0.042528175	-0.042528175	-0.042528175	-0.042528175	-0.042528175	-0.042528175	-0.042528175	-0.042528175	-0.042528175	-0.042528175	-0.042528175	-0.042528175	-0.042528175	-0.042528175	-0.042528175	-0.042528175	-0.042528175	-0.042528175	-0.042528175	-0.042528175	-0.042528175	-0.042528175	-0.042528175
661.mp3	0.15743007	0.15743007	0.15743007	0.15743007	0.15743007	0.15743007	0.15743007	0.15743007	0.15743007	0.15743007	0.15743007	0.15743007	0.15743007	0.15743007	0.15743007	0.15743007	0.15743007	0.15743007	0.15743007	0.15743007	0.15743007	0.15743007	0.15743007	0.15743007	0.15743007	0.15743007	0.15743007	0.15743007	0.15743007	0.15743007	0.15743007	0.15743007	0.15743007	0.15743007	0.15743007	0.15743007	0.15743007	0.15743007	0.15743007	0.15743007	0.15743007	0.15743007	0.15743007	0.15743007	0.15743007	0.15743007	0.15743007	0.15743007	0.15743007
662.mp3	0.000401786	0.000401786	0.000401786	0.000401786	0.000401786	0.000401786	0.000401786	0.000401786	0.000401786	0.000401786	0.000401786	0.000401786	0.000401786	0.000401786	0.000401786	0.000401786	0.000401786	0.000401786	0.000401786	0.000401786	0.000401786	0.000401786	0.000401786	0.000401786	0.000401786	0.000401786	0.000401786	0.000401786	0.000401786	0.000401786	0.000401786	0.000401786	0.000401786	0.000401786	0.000401786	0.000401786	0.000401786	0.000401786	0.000401786	0.000401786	0.000401786	0.000401786	0.000401786	0.000401786	0.000401786	0.000401786	0.000401786	0.000401786	0.000401786
663.mp3	0.13789809	0.13789809	0.13789809	0.13789809	0.13789809	0.13789809	0.13789809	0.13789809	0.13789809	0.13789809	0.13789809	0.13789809	0.13789809	0.13789809	0.13789809	0.13789809	0.13789809	0.13789809	0.13789809	0.13789809	0.13789809	0.13789809	0.13789809	0.13789809	0.13789809	0.13789809	0.13789809	0.13789809	0.13789809	0.13789809	0.13789809	0.13789809	0.13789809	0.13789809	0.13789809	0.13789809	0.13789809	0.13789809	0.13789809	0.13789809	0.13789809	0.13789809	0.13789809	0.13789809	0.13789809	0.13789809	0.13789809	0.13789809	0.13789809
664.mp3	0.18427527	0.18427527	0.18427527	0.18427527	0.18427527	0.18427527	0.18427527	0.18427527	0.18427527	0.18427527	0.18427527	0.18427527	0.18427527	0.18427527	0.18427527	0.18427527	0.18427527	0.18427527	0.18427527	0.18427527	0.18427527	0.18427527	0.18427527	0.18427527	0.18427527	0.18427527	0.18427527	0.18427527	0.18427527	0.18427527	0.18427527	0.18427527	0.18427527	0.18427527	0.18427527	0.18427527	0.18427527	0.18427527	0.18427527	0.18427527	0.18427527	0.18427527	0.18427527	0.18427527	0.18427527	0.18427527	0.18427527	0.18427527	0.18427527
665.mp3	0.30393568	0.30393568	0.30393568	0.30393568	0.30393568	0.30393568	0.30393568	0.30393568	0.30393568	0.30393568	0.30393568	0.30393568	0.30393568	0.30393568	0.30393568	0.30393568	0.30393568	0.30393568	0.30393568	0.30393568	0.30393568	0.30393568	0.30393568	0.30393568	0.30393568	0.30393568	0.30393568	0.30393568	0.30393568	0.30393568	0.30393568	0.30393568	0.30393568	0.30393568	0.30393568	0.30393568	0.30393568	0.30393568	0.30393568	0.30393568	0.30393568	0.30393568	0.30393568	0.30393568	0.30393568	0.30393568	0.30393568	0.30393568	0.30393568
666.mp3	-0.016386176	-0.016386176	-0.016386176	-0.016386176	-0.016386176	-0.016386176	-0.016386176	-0.016386176	-0.016386176	-0.016386176	-0.016386176	-0.016386176	-0.016386176	-0.016386176	-0.016386176	-0.016386176	-0.016386176	-0.016386176	-0.016386176	-0.016386176	-0.016386176	-0.016386176	-0.016386176	-0.016386176	-0.016386176	-0.016386176	-0.016386176	-0.016386176	-0.016386176	-0.016386176	-0.016386176	-0.016386176	-0.016386176	-0.016386176	-0.016386176	-0.016386176	-0.016386176	-0.016386176	-0.016386176	-0.016386176	-0.016386176	-0.016386176	-0.016386176	-0.016386176	-0.016386176	-0.016386176	-0.016386176	-0.016386176	-0.016386176
667.mp3	-0.01027094	-0.01027094	-0.01027094	-0.01027094	-0.01027094	-0.01027094	-0.01027094	-0.01027094	-0.01027094	-0.01027094	-0.01027094	-0.01027094	-0.01027094	-0.01027094	-0.01027094	-0.01027094	-0.01027094	-0.01027094	-0.01027094	-0.01027094	-0.01027094	-0.01027094	-0.01027094	-0.01027094	-0.01027094	-0.01027094	-0.01027094	-0.01027094	-0.01027094	-0.01027094	-0.01027094	-0.01027094	-0.01027094	-0.01027094	-0.01027094	-0.01027094	-0.01027094	-0.01027094	-0.01027094	-0.01027094	-0.01027094	-0.01027094	-0.01027094	-0.01027094	-0.01027094	-0.01027094	-0.01027094	-0.01027094	-0.01027094
668.mp3	0.051349938	0.051349938	0.051349938	0.051349938	0.051349938	0.051349938	0.051349938	0.051349938	0.051349938	0.051349938	0.051349938	0.051349938	0.051349938	0.051349938	0.051349938	0.051349938	0.051349938	0.051349938	0.051349938	0.051349938	0.051349938	0.051349938	0.051349938	0.051349938	0.051349938	0.051349938	0.051349938	0.051349938	0.051349938	0.051349938	0.051349938	0.051349938	0.051349938	0.051349938	0.051349938	0.051349938	0.051349938	0.051349938	0.051349938	0.051349938	0.051349938	0.051349938	0.051349938	0.051349938	0.051349938	0.051349938	0.051349938	0.051349938	0.051349938
671.mp3	-0.27776712	-0.27776712	-0.27776712	-0.27776712	-0.27776712	-0.27776712	-0.27776712	-0.27776712	-0.27776712	-0.27776712	-0.27776712	-0.27776712	-0.27776712	-0.27776712	-0.27776712	-0.27776712	-0.27776712	-0.27776712	-0.27776712	-0.27776712	-0.27776712	-0.27776712	-0.27776712	-0.27776712	-0.27776712	-0.27776712	-0.27776712	-0.27776712	-0.27776712	-0.27776712	-0.27776712	-0.27776712	-0.27776712	-0.27776712	-0.27776712	-0.27776712	-0.27776712	-0.27776712	-0.27776712	-0.27776712	-0.27776712	-0.27776712	-0.27776712	-0.27776712	-0.27776712	-0.27776712	-0.27776712	-0.27776712	-0.27776712
672.mp3	0.036907315	0.036907315	0.036907315	0.036907315	0.036907315	0.036907315	0.036907315	0.036907315	0.036907315	0.036907315	0.036907315	0.036907315	0.036907315	0.036907315	0.036907315	0.036907315	0.036907315	0.036907315	0.036907315	0.036907315	0.036907315	0.036907315	0.036907315	0.036907315	0.036907315	0.036907315	0.036907315	0.036907315	0.036907315	0.036907315	0.036907315	0.036907315	0.036907315	0.036907315	0.036907315	0.036907315	0.036907315	0.036907315	0.036907315	0.036907315	0.036907315	0.036907315	0.036907315	0.036907315	0.036907315	0.036907315	0.036907315	0.036907315	0.036907315
673.mp3	0.20583928	0.20583928	0.20583928	0.20583928	0.20583928	0.20583928	0.20583928	0.20583928	0.20583928	0.20583928	0.20583928	0.20583928	0.20583928	0.20583928	0.20583928	0.20583928	0.20583928	0.20583928	0.20583928	0.20583928	0.20583928	0.20583928	0.20583928	0.20583928	0.20583928	0.20583928	0.20583928	0.20583928	0.20583928	0.20583928	0.20583928	0.20583928	0.20583928	0.20583928	0.20583928	0.20583928	0.20583928	0.20583928	0.20583928	0.20583928	0.20583928	0.20583928	0.20583928	0.20583928	0.20583928	0.20583928	0.20583928	0.20583928	0.20583928
674.mp3	0.12700626	0.12700626	0.12700626	0.12700626	0.12700626	0.12700626	0.12700626	0.12700626	0.12700626	0.12700626	0.12700626	0.12700626	0.12700626	0.12700626	0.12700626	0.12700626	0.12700626	0.12700626	0.12700626	0.12700626	0.12700626	0.12700626	0.12700626	0.12700626	0.12700626	0.12700626	0.12700626	0.12700626	0.12700626	0.12700626	0.12700626	0.12700626	0.12700626	0.12700626	0.12700626	0.12700626	0.12700626	0.12700626	0.12700626	0.12700626	0.12700626	0.12700626	0.12700626	0.12700626	0.12700626	0.12700626	0.12700626	0.12700626	0.12700626
675.mp3	0.2615978	0.2615978	0.2615978	0.2615978	0.2615978	0.2615978	0.2615978	0.2615978	0.2615978	0.2615978	0.2615978	0.2615978	0.2615978	0.2615978	0.2615978	0.2615978	0.2615978	0.2615978	0.2615978	0.2615978	0.2615978	0.2615978	0.2615978	0.2615978	0.2615978	0.2615978	0.2615978	0.2615978	0.2615978	0.2615978	0.2615978	0.2615978	0.2615978	0.2615978	0.2615978	0.2615978	0.2615978	0.2615978	0.2615978	0.2615978	0.2615978	0.2615978	0.2615978	0.2615978	0.2615978	0.2615978	0.2615978	0.2615978	0.2615978
676.mp3	-0.006075652	-0.006075652	-0.006075652	-0.006075652	-0.006075652	-0.006075652	-0.006075652	-0.006075652	-0.006075652	-0.006075652	-0.006075652	-0.006075652	-0.006075652	-0.006075652	-0.006075652	-0.006075652	-0.006075652	-0.006075652	-0.006075652	-0.006075652	-0.006075652	-0.006075652	-0.006075652	-0.006075652	-0.006075652	-0.006075652	-0.006075652	-0.006075652	-0.006075652	-0.006075652	-0.006075652	-0.006075652	-0.006075652	-0.006075652	-0.006075652	-0.006075652	-0.006075652	-0.006075652	-0.006075652	-0.006075652	-0.006075652	-0.006075652	-0.006075652	-0.006075652	-0.006075652	-0.006075652	-0.006075652	-0.006075652	-0.006075652
677.mp3	0.13654466	0.13654466	0.13654466	0.13654466	0.13654466	0.13654466	0.13654466	0.13654466	0.13654466	0.13654466	0.13654466	0.13654466	0.13654466	0.13654466	0.13654466	0.13654466	0.13654466	0.13654466	0.13654466	0.13654466	0.13654466	0.13654466	0.13654466	0.13654466	0.13654466	0.13654466	0.13654466	0.13654466	0.13654466	0.13654466	0.13654466	0.13654466	0.13654466	0.13654466	0.13654466	0.13654466	0.13654466	0.13654466	0.13654466	0.13654466	0.13654466	0.13654466	0.13654466	0.13654466	0.13654466	0.13654466	0.13654466	0.13654466	0.13654466
681.mp3	0.2076602	0.2076602	0.2076602	0.2076602	0.2076602	0.2076602	0.2076602	0.2076602	0.2076602	0.2076602	0.2076602	0.2076602	0.2076602	0.2076602	0.2076602	0.2076602	0.2076602	0.2076602	0.2076602	0.2076602	0.2076602	0.2076602	0.2076602	0.2076602	0.2076602	0.2076602	0.2076602	0.2076602	0.2076602	0.2076602	0.2076602	0.2076602	0.2076602	0.2076602	0.2076602	0.2076602	0.2076602	0.2076602	0.2076602	0.2076602	0.2076602	0.2076602	0.2076602	0.2076602	0.2076602	0.2076602	0.2076602	0.2076602	0.2076602
682.mp3	0.012602186	0.012602186	0.012602186	0.012602186	0.012602186	0.012602186	0.012602186	0.012602186	0.012602186	0.012602186	0.012602186	0.012602186	0.012602186	0.012602186	0.012602186	0.012602186	0.012602186	0.012602186	0.012602186	0.012602186	0.012602186	0.012602186	0.012602186	0.012602186	0.012602186	0.012602186	0.012602186	0.012602186	0.012602186	0.012602186	0.012602186	0.012602186	0.012602186	0.012602186	0.012602186	0.012602186	0.012602186	0.012602186	0.012602186	0.012602186	0.012602186	0.012602186	0.012602186	0.012602186	0.012602186	0.012602186	0.012602186	0.012602186	0.012602186
684.mp3	0.2153395	0.2153395	0.2153395	0.2153395	0.2153395	0.2153395	0.2153395	0.2153395	0.2153395	0.2153395	0.2153395	0.2153395	0.2153395	0.2153395	0.2153395	0.2153395	0.2153395	0.2153395	0.2153395	0.2153395	0.2153395	0.2153395	0.2153395	0.2153395	0.2153395	0.2153395	0.2153395	0.2153395	0.2153395	0.2153395	0.2153395	0.2153395	0.2153395	0.2153395	0.2153395	0.2153395	0.2153395	0.2153395	0.2153395	0.2153395	0.2153395	0.2153395	0.2153395	0.2153395	0.2153395	0.2153395	0.2153395	0.2153395	0.2153395
685.mp3	0.0848384	0.0848384	0.0848384	0.0848384	0.0848384	0.0848384	0.0848384	0.0848384	0.0848384	0.0848384	0.0848384	0.0848384	0.0848384	0.0848384	0.0848384	0.0848384	0.0848384	0.0848384	0.0848384	0.0848384	0.0848384	0.0848384	0.0848384	0.0848384	0.0848384	0.0848384	0.0848384	0.0848384	0.0848384	0.0848384	0.0848384	0.0848384	0.0848384	0.0848384	0.0848384	0.0848384	0.0848384	0.0848384	0.0848384	0.0848384	0.0848384	0.0848384	0.0848384	0.0848384	0.0848384	0.0848384	0.0848384	0.0848384	0.0848384
686.mp3	0.020058146	0.020058146	0.020058146	0.020058146	0.020058146	0.020058146	0.020058146	0.020058146	0.020058146	0.020058146	0.020058146	0.020058146	0.020058146	0.020058146	0.020058146	0.020058146	0.020058146	0.020058146	0.020058146	0.020058146	0.020058146	0.020058146	0.020058146	0.020058146	0.020058146	0.020058146	0.020058146	0.020058146	0.020058146	0.020058146	0.020058146	0.020058146	0.020058146	0.020058146	0.020058146	0.020058146	0.020058146	0.020058146	0.020058146	0.020058146	0.020058146	0.020058146	0.020058146	0.020058146	0.020058146	0.020058146	0.020058146	0.020058146	0.020058146
687.mp3	-0.01211285	-0.01211285	-0.01211285	-0.01211285	-0.01211285	-0.01211285	-0.01211285	-0.01211285	-0.01211285	-0.01211285	-0.01211285	-0.01211285	-0.01211285	-0.01211285	-0.01211285	-0.01211285	-0.01211285	-0.01211285	-0.01211285	-0.01211285	-0.01211285	-0.01211285	-0.01211285	-0.01211285	-0.01211285	-0.01211285	-0.01211285	-0.01211285	-0.01211285	-0.01211285	-0.01211285	-0.01211285	-0.01211285	-0.01211285	-0.01211285	-0.01211285	-0.01211285	-0.01211285	-0.01211285	-0.01211285	-0.01211285	-0.01211285	-0.01211285	-0.01211285	-0.01211285	-0.01211285	-0.01211285	-0.01211285	-0.01211285
688.mp3	0.087631755	0.087631755	0.087631755	0.087631755	0.087631755	0.087631755	0.087631755	0.087631755	0.087631755	0.087631755	0.087631755	0.087631755	0.087631755	0.087631755	0.087631755	0.087631755	0.087631755	0.087631755	0.087631755	0.087631755	0.087631755	0.087631755	0.087631755	0.087631755	0.087631755	0.087631755	0.087631755	0.087631755	0.087631755	0.087631755	0.087631755	0.087631755	0.087631755	0.087631755	0.087631755	0.087631755	0.087631755	0.087631755	0.087631755	0.087631755	0.087631755	0.087631755	0.087631755	0.087631755	0.087631755	0.087631755	0.087631755	0.087631755	0.087631755
689.mp3	0.025212174	0.025212174	0.025212174	0.025212174	0.025212174	0.025212174	0.025212174	0.025212174	0.025212174	0.025212174	0.025212174	0.025212174	0.025212174	0.025212174	0.025212174	0.025212174	0.025212174	0.025212174	0.025212174	0.025212174	0.025212174	0.025212174	0.025212174	0.025212174	0.025212174	0.025212174	0.025212174	0.025212174	0.025212174	0.025212174	0.025212174	0.025212174	0.025212174	0.025212174	0.025212174	0.025212174	0.025212174	0.025212174	0.025212174	0.025212174	0.025212174	0.025212174	0.025212174	0.025212174	0.025212174	0.025212174	0.025212174	0.025212174	0.025212174
690.mp3	0.14123131	0.14123131	0.14123131	0.14123131	0.14123131	0.14123131	0.14123131	0.14123131	0.14123131	0.14123131	0.14123131	0.14123131	0.14123131	0.14123131	0.14123131	0.14123131	0.14123131	0.14123131	0.14123131	0.14123131	0.14123131	0.14123131	0.14123131	0.14123131	0.14123131	0.14123131	0.14123131	0.14123131	0.14123131	0.14123131	0.14123131	0.14123131	0.14123131	0.14123131	0.14123131	0.14123131	0.14123131	0.14123131	0.14123131	0.14123131	0.14123131	0.14123131	0.14123131	0.14123131	0.14123131	0.14123131	0.14123131	0.14123131	0.14123131
691.mp3	0.15474534	0.15474534	0.15474534	0.15474534	0.15474534	0.15474534	0.15474534	0.15474534	0.15474534	0.15474534	0.15474534	0.15474534	0.15474534	0.15474534	0.15474534	0.15474534	0.15474534	0.15474534	0.15474534	0.15474534	0.15474534	0.15474534	0.15474534	0.15474534	0.15474534	0.15474534	0.15474534	0.15474534	0.15474534	0.15474534	0.15474534	0.15474534	0.15474534	0.15474534	0.15474534	0.15474534	0.15474534	0.15474534	0.15474534	0.15474534	0.15474534	0.15474534	0.15474534	0.15474534	0.15474534	0.15474534	0.15474534	0.15474534	0.15474534
692.mp3	0.14051664	0.14051664	0.14051664	0.14051664	0.14051664	0.14051664	0.14051664	0.14051664	0.14051664	0.14051664	0.14051664	0.14051664	0.14051664	0.14051664	0.14051664	0.14051664	0.14051664	0.14051664	0.14051664	0.14051664	0.14051664	0.14051664	0.14051664	0.14051664	0.14051664	0.14051664	0.14051664	0.14051664	0.14051664	0.14051664	0.14051664	0.14051664	0.14051664	0.14051664	0.14051664	0.14051664	0.14051664	0.14051664	0.14051664	0.14051664	0.14051664	0.14051664	0.14051664	0.14051664	0.14051664	0.14051664	0.14051664	0.14051664	0.14051664
693.mp3	0.15428369	0.15428369	0.15428369	0.15428369	0.15428369	0.15428369	0.15428369	0.15428369	0.15428369	0.15428369	0.15428369	0.15428369	0.15428369	0.15428369	0.15428369	0.15428369	0.15428369	0.15428369	0.15428369	0.15428369	0.15428369	0.15428369	0.15428369	0.15428369	0.15428369	0.15428369	0.15428369	0.15428369	0.15428369	0.15428369	0.15428369	0.15428369	0.15428369	0.15428369	0.15428369	0.15428369	0.15428369	0.15428369	0.15428369	0.15428369	0.15428369	0.15428369	0.15428369	0.15428369	0.15428369	0.15428369	0.15428369	0.15428369	0.15428369
695.mp3	-0.023184577	-0.023184577	-0.023184577	-0.023184577	-0.023184577	-0.023184577	-0.023184577	-0.023184577	-0.023184577	-0.023184577	-0.023184577	-0.023184577	-0.023184577	-0.023184577	-0.023184577	-0.023184577	-0.023184577	-0.023184577	-0.023184577	-0.023184577	-0.023184577	-0.023184577	-0.023184577	-0.023184577	-0.023184577	-0.023184577	-0.023184577	-0.023184577	-0.023184577	-0.023184577	-0.023184577	-0.023184577	-0.023184577	-0.023184577	-0.023184577	-0.023184577	-0.023184577	-0.023184577	-0.023184577	-0.023184577	-0.023184577	-0.023184577	-0.023184577	-0.023184577	-0.023184577	-0.023184577	-0.023184577	-0.023184577	-0.023184577
696.mp3	-0.0824401	-0.0824401	-0.0824401	-0.0824401	-0.0824401	-0.0824401	-0.0824401	-0.0824401	-0.0824401	-0.0824401	-0.0824401	-0.0824401	-0.0824401	-0.0824401	-0.0824401	-0.0824401	-0.0824401	-0.0824401	-0.0824401	-0.0824401	-0.0824401	-0.0824401	-0.0824401	-0.0824401	-0.0824401	-0.0824401	-0.0824401	-0.0824401	-0.0824401	-0.0824401	-0.0824401	-0.0824401	-0.0824401	-0.0824401	-0.0824401	-0.0824401	-0.0824401	-0.0824401	-0.0824401	-0.0824401	-0.0824401	-0.0824401	-0.0824401	-0.0824401	-0.0824401	-0.0824401	-0.0824401	-0.0824401	-0.0824401
697.mp3	-0.07100432	-0.07100432	-0.07100432	-0.07100432	-0.07100432	-0.07100432	-0.07100432	-0.07100432	-0.07100432	-0.07100432	-0.07100432	-0.07100432	-0.07100432	-0.07100432	-0.07100432	-0.07100432	-0.07100432	-0.07100432	-0.07100432	-0.07100432	-0.07100432	-0.07100432	-0.07100432	-0.07100432	-0.07100432	-0.07100432	-0.07100432	-0.07100432	-0.07100432	-0.07100432	-0.07100432	-0.07100432	-0.07100432	-0.07100432	-0.07100432	-0.07100432	-0.07100432	-0.07100432	-0.07100432	-0.07100432	-0.07100432	-0.07100432	-0.07100432	-0.07100432	-0.07100432	-0.07100432	-0.07100432	-0.07100432	-0.07100432
698.mp3	0.074459106	0.074459106	0.074459106	0.074459106	0.074459106	0.074459106	0.074459106	0.074459106	0.074459106	0.074459106	0.074459106	0.074459106	0.074459106	0.074459106	0.074459106	0.074459106	0.074459106	0.074459106	0.074459106	0.074459106	0.074459106	0.074459106	0.074459106	0.074459106	0.074459106	0.074459106	0.074459106	0.074459106	0.074459106	0.074459106	0.074459106	0.074459106	0.074459106	0.074459106	0.074459106	0.074459106	0.074459106	0.074459106	0.074459106	0.074459106	0.074459106	0.074459106	0.074459106	0.074459106	0.074459106	0.074459106	0.074459106	0.074459106	0.074459106
699.mp3	0.06088633	0.06088633	0.06088633	0.06088633	0.06088633	0.06088633	0.06088633	0.06088633	0.06088633	0.06088633	0.06088633	0.06088633	0.06088633	0.06088633	0.06088633	0.06088633	0.06088633	0.06088633	0.06088633	0.06088633	0.06088633	0.06088633	0.06088633	0.06088633	0.06088633	0.06088633	0.06088633	0.06088633	0.06088633	0.06088633	0.06088633	0.06088633	0.06088633	0.06088633	0.06088633	0.06088633	0.06088633	0.06088633	0.06088633	0.06088633	0.06088633	0.06088633	0.06088633	0.06088633	0.06088633	0.06088633	0.06088633	0.06088633	0.06088633
700.mp3	-0.1194037	-0.1194037	-0.1194037	-0.1194037	-0.1194037	-0.1194037	-0.1194037	-0.1194037	-0.1194037	-0.1194037	-0.1194037	-0.1194037	-0.1194037	-0.1194037	-0.1194037	-0.1194037	-0.1194037	-0.1194037	-0.1194037	-0.1194037	-0.1194037	-0.1194037	-0.1194037	-0.1194037	-0.1194037	-0.1194037	-0.1194037	-0.1194037	-0.1194037	-0.1194037	-0.1194037	-0.1194037	-0.1194037	-0.1194037	-0.1194037	-0.1194037	-0.1194037	-0.1194037	-0.1194037	-0.1194037	-0.1194037	-0.1194037	-0.1194037	-0.1194037	-0.1194037	-0.1194037	-0.1194037	-0.1194037	-0.1194037
702.mp3	-0.013768459	-0.013768459	-0.013768459	-0.013768459	-0.013768459	-0.013768459	-0.013768459	-0.013768459	-0.013768459	-0.013768459	-0.013768459	-0.013768459	-0.013768459	-0.013768459	-0.013768459	-0.013768459	-0.013768459	-0.013768459	-0.013768459	-0.013768459	-0.013768459	-0.013768459	-0.013768459	-0.013768459	-0.013768459	-0.013768459	-0.013768459	-0.013768459	-0.013768459	-0.013768459	-0.013768459	-0.013768459	-0.013768459	-0.013768459	-0.013768459	-0.013768459	-0.013768459	-0.013768459	-0.013768459	-0.013768459	-0.013768459	-0.013768459	-0.013768459	-0.013768459	-0.013768459	-0.013768459	-0.013768459	-0.013768459	-0.013768459
703.mp3	0.12284463	0.12284463	0.12284463	0.12284463	0.12284463	0.12284463	0.12284463	0.12284463	0.12284463	0.12284463	0.12284463	0.12284463	0.12284463	0.12284463	0.12284463	0.12284463	0.12284463	0.12284463	0.12284463	0.12284463	0.12284463	0.12284463	0.12284463	0.12284463	0.12284463	0.12284463	0.12284463	0.12284463	0.12284463	0.12284463	0.12284463	0.12284463	0.12284463	0.12284463	0.12284463	0.12284463	0.12284463	0.12284463	0.12284463	0.12284463	0.12284463	0.12284463	0.12284463	0.12284463	0.12284463	0.12284463	0.12284463	0.12284463	0.12284463
704.mp3	-0.119614966	-0.119614966	-0.119614966	-0.119614966	-0.119614966	-0.119614966	-0.119614966	-0.119614966	-0.119614966	-0.119614966	-0.119614966	-0.119614966	-0.119614966	-0.119614966	-0.119614966	-0.119614966	-0.119614966	-0.119614966	-0.119614966	-0.119614966	-0.119614966	-0.119614966	-0.119614966	-0.119614966	-0.119614966	-0.119614966	-0.119614966	-0.119614966	-0.119614966	-0.119614966	-0.119614966	-0.119614966	-0.119614966	-0.119614966	-0.119614966	-0.119614966	-0.119614966	-0.119614966	-0.119614966	-0.119614966	-0.119614966	-0.119614966	-0.119614966	-0.119614966	-0.119614966	-0.119614966	-0.119614966	-0.119614966	-0.119614966
706.mp3	0.108782865	0.108782865	0.108782865	0.108782865	0.108782865	0.108782865	0.108782865	0.108782865	0.108782865	0.108782865	0.108782865	0.108782865	0.108782865	0.108782865	0.108782865	0.108782865	0.108782865	0.108782865	0.108782865	0.108782865	0.108782865	0.108782865	0.108782865	0.108782865	0.108782865	0.108782865	0.108782865	0.108782865	0.108782865	0.108782865	0.108782865	0.108782865	0.108782865	0.108782865	0.108782865	0.108782865	0.108782865	0.108782865	0.108782865	0.108782865	0.108782865	0.108782865	0.108782865	0.108782865	0.108782865	0.108782865	0.108782865	0.108782865	0.108782865
707.mp3	0.014347939	0.014347939	0.014347939	0.014347939	0.014347939	0.014347939	0.014347939	0.014347939	0.014347939	0.014347939	0.014347939	0.014347939	0.014347939	0.014347939	0.014347939	0.014347939	0.014347939	0.014347939	0.014347939	0.014347939	0.014347939	0.014347939	0.014347939	0.014347939	0.014347939	0.014347939	0.014347939	0.014347939	0.014347939	0.014347939	0.014347939	0.014347939	0.014347939	0.014347939	0.014347939	0.014347939	0.014347939	0.014347939	0.014347939	0.014347939	0.014347939	0.014347939	0.014347939	0.014347939	0.014347939	0.014347939	0.014347939	0.014347939	0.014347939
708.mp3	0.04982532	0.04982532	0.04982532	0.04982532	0.04982532	0.04982532	0.04982532	0.04982532	0.04982532	0.04982532	0.04982532	0.04982532	0.04982532	0.04982532	0.04982532	0.04982532	0.04982532	0.04982532	0.04982532	0.04982532	0.04982532	0.04982532	0.04982532	0.04982532	0.04982532	0.04982532	0.04982532	0.04982532	0.04982532	0.04982532	0.04982532	0.04982532	0.04982532	0.04982532	0.04982532	0.04982532	0.04982532	0.04982532	0.04982532	0.04982532	0.04982532	0.04982532	0.04982532	0.04982532	0.04982532	0.04982532	0.04982532	0.04982532	0.04982532
709.mp3	0.06852247	0.06852247	0.06852247	0.06852247	0.06852247	0.06852247	0.06852247	0.06852247	0.06852247	0.06852247	0.06852247	0.06852247	0.06852247	0.06852247	0.06852247	0.06852247	0.06852247	0.06852247	0.06852247	0.06852247	0.06852247	0.06852247	0.06852247	0.06852247	0.06852247	0.06852247	0.06852247	0.06852247	0.06852247	0.06852247	0.06852247	0.06852247	0.06852247	0.06852247	0.06852247	0.06852247	0.06852247	0.06852247	0.06852247	0.06852247	0.06852247	0.06852247	0.06852247	0.06852247	0.06852247	0.06852247	0.06852247	0.06852247	0.06852247
710.mp3	-0.03821457	-0.03821457	-0.03821457	-0.03821457	-0.03821457	-0.03821457	-0.03821457	-0.03821457	-0.03821457	-0.03821457	-0.03821457	-0.03821457	-0.03821457	-0.03821457	-0.03821457	-0.03821457	-0.03821457	-0.03821457	-0.03821457	-0.03821457	-0.03821457	-0.03821457	-0.03821457	-0.03821457	-0.03821457	-0.03821457	-0.03821457	-0.03821457	-0.03821457	-0.03821457	-0.03821457	-0.03821457	-0.03821457	-0.03821457	-0.03821457	-0.03821457	-0.03821457	-0.03821457	-0.03821457	-0.03821457	-0.03821457	-0.03821457	-0.03821457	-0.03821457	-0.03821457	-0.03821457	-0.03821457	-0.03821457	-0.03821457
711.mp3	-0.027364703	-0.027364703	-0.027364703	-0.027364703	-0.027364703	-0.027364703	-0.027364703	-0.027364703	-0.027364703	-0.027364703	-0.027364703	-0.027364703	-0.027364703	-0.027364703	-0.027364703	-0.027364703	-0.027364703	-0.027364703	-0.027364703	-0.027364703	-0.027364703	-0.027364703	-0.027364703	-0.027364703	-0.027364703	-0.027364703	-0.027364703	-0.027364703	-0.027364703	-0.027364703	-0.027364703	-0.027364703	-0.027364703	-0.027364703	-0.027364703	-0.027364703	-0.027364703	-0.027364703	-0.027364703	-0.027364703	-0.027364703	-0.027364703	-0.027364703	-0.027364703	-0.027364703	-0.027364703	-0.027364703	-0.027364703	-0.027364703
712.mp3	0.12047546	0.12047546	0.12047546	0.12047546	0.12047546	0.12047546	0.12047546	0.12047546	0.12047546	0.12047546	0.12047546	0.12047546	0.12047546	0.12047546	0.12047546	0.12047546	0.12047546	0.12047546	0.12047546	0.12047546	0.12047546	0.12047546	0.12047546	0.12047546	0.12047546	0.12047546	0.12047546	0.12047546	0.12047546	0.12047546	0.12047546	0.12047546	0.12047546	0.12047546	0.12047546	0.12047546	0.12047546	0.12047546	0.12047546	0.12047546	0.12047546	0.12047546	0.12047546	0.12047546	0.12047546	0.12047546	0.12047546	0.12047546	0.12047546
713.mp3	0.14130461	0.14130461	0.14130461	0.14130461	0.14130461	0.14130461	0.14130461	0.14130461	0.14130461	0.14130461	0.14130461	0.14130461	0.14130461	0.14130461	0.14130461	0.14130461	0.14130461	0.14130461	0.14130461	0.14130461	0.14130461	0.14130461	0.14130461	0.14130461	0.14130461	0.14130461	0.14130461	0.14130461	0.14130461	0.14130461	0.14130461	0.14130461	0.14130461	0.14130461	0.14130461	0.14130461	0.14130461	0.14130461	0.14130461	0.14130461	0.14130461	0.14130461	0.14130461	0.14130461	0.14130461	0.14130461	0.14130461	0.14130461	0.14130461
714.mp3	-0.030792871	-0.030792871	-0.030792871	-0.030792871	-0.030792871	-0.030792871	-0.030792871	-0.030792871	-0.030792871	-0.030792871	-0.030792871	-0.030792871	-0.030792871	-0.030792871	-0.030792871	-0.030792871	-0.030792871	-0.030792871	-0.030792871	-0.030792871	-0.030792871	-0.030792871	-0.030792871	-0.030792871	-0.030792871	-0.030792871	-0.030792871	-0.030792871	-0.030792871	-0.030792871	-0.030792871	-0.030792871	-0.030792871	-0.030792871	-0.030792871	-0.030792871	-0.030792871	-0.030792871	-0.030792871	-0.030792871	-0.030792871	-0.030792871	-0.030792871	-0.030792871	-0.030792871	-0.030792871	-0.030792871	-0.030792871	-0.030792871
715.mp3	0.11231092	0.11231092	0.11231092	0.11231092	0.11231092	0.11231092	0.11231092	0.11231092	0.11231092	0.11231092	0.11231092	0.11231092	0.11231092	0.11231092	0.11231092	0.11231092	0.11231092	0.11231092	0.11231092	0.11231092	0.11231092	0.11231092	0.11231092	0.11231092	0.11231092	0.11231092	0.11231092	0.11231092	0.11231092	0.11231092	0.11231092	0.11231092	0.11231092	0.11231092	0.11231092	0.11231092	0.11231092	0.11231092	0.11231092	0.11231092	0.11231092	0.11231092	0.11231092	0.11231092	0.11231092	0.11231092	0.11231092	0.11231092	0.11231092
717.mp3	0.059506975	0.059506975	0.059506975	0.059506975	0.059506975	0.059506975	0.059506975	0.059506975	0.059506975	0.059506975	0.059506975	0.059506975	0.059506975	0.059506975	0.059506975	0.059506975	0.059506975	0.059506975	0.059506975	0.059506975	0.059506975	0.059506975	0.059506975	0.059506975	0.059506975	0.059506975	0.059506975	0.059506975	0.059506975	0.059506975	0.059506975	0.059506975	0.059506975	0.059506975	0.059506975	0.059506975	0.059506975	0.059506975	0.059506975	0.059506975	0.059506975	0.059506975	0.059506975	0.059506975	0.059506975	0.059506975	0.059506975	0.059506975	0.059506975
718.mp3	0.055713758	0.055713758	0.055713758	0.055713758	0.055713758	0.055713758	0.055713758	0.055713758	0.055713758	0.055713758	0.055713758	0.055713758	0.055713758	0.055713758	0.055713758	0.055713758	0.055713758	0.055713758	0.055713758	0.055713758	0.055713758	0.055713758	0.055713758	0.055713758	0.055713758	0.055713758	0.055713758	0.055713758	0.055713758	0.055713758	0.055713758	0.055713758	0.055713758	0.055713758	0.055713758	0.055713758	0.055713758	0.055713758	0.055713758	0.055713758	0.055713758	0.055713758	0.055713758	0.055713758	0.055713758	0.055713758	0.055713758	0.055713758	0.055713758
719.mp3	-0.09769986	-0.09769986	-0.09769986	-0.09769986	-0.09769986	-0.09769986	-0.09769986	-0.09769986	-0.09769986	-0.09769986	-0.09769986	-0.09769986	-0.09769986	-0.09769986	-0.09769986	-0.09769986	-0.09769986	-0.09769986	-0.09769986	-0.09769986	-0.09769986	-0.09769986	-0.09769986	-0.09769986	-0.09769986	-0.09769986	-0.09769986	-0.09769986	-0.09769986	-0.09769986	-0.09769986	-0.09769986	-0.09769986	-0.09769986	-0.09769986	-0.09769986	-0.09769986	-0.09769986	-0.09769986	-0.09769986	-0.09769986	-0.09769986	-0.09769986	-0.09769986	-0.09769986	-0.09769986	-0.09769986	-0.09769986	-0.09769986
721.mp3	0.07105905	0.07105905	0.07105905	0.07105905	0.07105905	0.07105905	0.07105905	0.07105905	0.07105905	0.07105905	0.07105905	0.07105905	0.07105905	0.07105905	0.07105905	0.07105905	0.07105905	0.07105905	0.07105905	0.07105905	0.07105905	0.07105905	0.07105905	0.07105905	0.07105905	0.07105905	0.07105905	0.07105905	0.07105905	0.07105905	0.07105905	0.07105905	0.07105905	0.07105905	0.07105905	0.07105905	0.07105905	0.07105905	0.07105905	0.07105905	0.07105905	0.07105905	0.07105905	0.07105905	0.07105905	0.07105905	0.07105905	0.07105905	0.07105905
722.mp3	0.047088727	0.047088727	0.047088727	0.047088727	0.047088727	0.047088727	0.047088727	0.047088727	0.047088727	0.047088727	0.047088727	0.047088727	0.047088727	0.047088727	0.047088727	0.047088727	0.047088727	0.047088727	0.047088727	0.047088727	0.047088727	0.047088727	0.047088727	0.047088727	0.047088727	0.047088727	0.047088727	0.047088727	0.047088727	0.047088727	0.047088727	0.047088727	0.047088727	0.047088727	0.047088727	0.047088727	0.047088727	0.047088727	0.047088727	0.047088727	0.047088727	0.047088727	0.047088727	0.047088727	0.047088727	0.047088727	0.047088727	0.047088727	0.047088727
723.mp3	0.024208939	0.024208939	0.024208939	0.024208939	0.024208939	0.024208939	0.024208939	0.024208939	0.024208939	0.024208939	0.024208939	0.024208939	0.024208939	0.024208939	0.024208939	0.024208939	0.024208939	0.024208939	0.024208939	0.024208939	0.024208939	0.024208939	0.024208939	0.024208939	0.024208939	0.024208939	0.024208939	0.024208939	0.024208939	0.024208939	0.024208939	0.024208939	0.024208939	0.024208939	0.024208939	0.024208939	0.024208939	0.024208939	0.024208939	0.024208939	0.024208939	0.024208939	0.024208939	0.024208939	0.024208939	0.024208939	0.024208939	0.024208939	0.024208939
724.mp3	0.13739207	0.13739207	0.13739207	0.13739207	0.13739207	0.13739207	0.13739207	0.13739207	0.13739207	0.13739207	0.13739207	0.13739207	0.13739207	0.13739207	0.13739207	0.13739207	0.13739207	0.13739207	0.13739207	0.13739207	0.13739207	0.13739207	0.13739207	0.13739207	0.13739207	0.13739207	0.13739207	0.13739207	0.13739207	0.13739207	0.13739207	0.13739207	0.13739207	0.13739207	0.13739207	0.13739207	0.13739207	0.13739207	0.13739207	0.13739207	0.13739207	0.13739207	0.13739207	0.13739207	0.13739207	0.13739207	0.13739207	0.13739207	0.13739207
725.mp3	0.010527646	0.010527646	0.010527646	0.010527646	0.010527646	0.010527646	0.010527646	0.010527646	0.010527646	0.010527646	0.010527646	0.010527646	0.010527646	0.010527646	0.010527646	0.010527646	0.010527646	0.010527646	0.010527646	0.010527646	0.010527646	0.010527646	0.010527646	0.010527646	0.010527646	0.010527646	0.010527646	0.010527646	0.010527646	0.010527646	0.010527646	0.010527646	0.010527646	0.010527646	0.010527646	0.010527646	0.010527646	0.010527646	0.010527646	0.010527646	0.010527646	0.010527646	0.010527646	0.010527646	0.010527646	0.010527646	0.010527646	0.010527646	0.010527646
726.mp3	-0.07252996	-0.07252996	-0.07252996	-0.07252996	-0.07252996	-0.07252996	-0.07252996	-0.07252996	-0.07252996	-0.07252996	-0.07252996	-0.07252996	-0.07252996	-0.07252996	-0.07252996	-0.07252996	-0.07252996	-0.07252996	-0.07252996	-0.07252996	-0.07252996	-0.07252996	-0.07252996	-0.07252996	-0.07252996	-0.07252996	-0.07252996	-0.07252996	-0.07252996	-0.07252996	-0.07252996	-0.07252996	-0.07252996	-0.07252996	-0.07252996	-0.07252996	-0.07252996	-0.07252996	-0.07252996	-0.07252996	-0.07252996	-0.07252996	-0.07252996	-0.07252996	-0.07252996	-0.07252996	-0.07252996	-0.07252996	-0.07252996
727.mp3	-0.12778085	-0.12778085	-0.12778085	-0.12778085	-0.12778085	-0.12778085	-0.12778085	-0.12778085	-0.12778085	-0.12778085	-0.12778085	-0.12778085	-0.12778085	-0.12778085	-0.12778085	-0.12778085	-0.12778085	-0.12778085	-0.12778085	-0.12778085	-0.12778085	-0.12778085	-0.12778085	-0.12778085	-0.12778085	-0.12778085	-0.12778085	-0.12778085	-0.12778085	-0.12778085	-0.12778085	-0.12778085	-0.12778085	-0.12778085	-0.12778085	-0.12778085	-0.12778085	-0.12778085	-0.12778085	-0.12778085	-0.12778085	-0.12778085	-0.12778085	-0.12778085	-0.12778085	-0.12778085	-0.12778085	-0.12778085	-0.12778085
728.mp3	0.11726529	0.11726529	0.11726529	0.11726529	0.11726529	0.11726529	0.11726529	0.11726529	0.11726529	0.11726529	0.11726529	0.11726529	0.11726529	0.11726529	0.11726529	0.11726529	0.11726529	0.11726529	0.11726529	0.11726529	0.11726529	0.11726529	0.11726529	0.11726529	0.11726529	0.11726529	0.11726529	0.11726529	0.11726529	0.11726529	0.11726529	0.11726529	0.11726529	0.11726529	0.11726529	0.11726529	0.11726529	0.11726529	0.11726529	0.11726529	0.11726529	0.11726529	0.11726529	0.11726529	0.11726529	0.11726529	0.11726529	0.11726529	0.11726529
729.mp3	-0.040805973	-0.040805973	-0.040805973	-0.040805973	-0.040805973	-0.040805973	-0.040805973	-0.040805973	-0.040805973	-0.040805973	-0.040805973	-0.040805973	-0.040805973	-0.040805973	-0.040805973	-0.040805973	-0.040805973	-0.040805973	-0.040805973	-0.040805973	-0.040805973	-0.040805973	-0.040805973	-0.040805973	-0.040805973	-0.040805973	-0.040805973	-0.040805973	-0.040805973	-0.040805973	-0.040805973	-0.040805973	-0.040805973	-0.040805973	-0.040805973	-0.040805973	-0.040805973	-0.040805973	-0.040805973	-0.040805973	-0.040805973	-0.040805973	-0.040805973	-0.040805973	-0.040805973	-0.040805973	-0.040805973	-0.040805973	-0.040805973
730.mp3	0.18615079	0.18615079	0.18615079	0.18615079	0.18615079	0.18615079	0.18615079	0.18615079	0.18615079	0.18615079	0.18615079	0.18615079	0.18615079	0.18615079	0.18615079	0.18615079	0.18615079	0.18615079	0.18615079	0.18615079	0.18615079	0.18615079	0.18615079	0.18615079	0.18615079	0.18615079	0.18615079	0.18615079	0.18615079	0.18615079	0.18615079	0.18615079	0.18615079	0.18615079	0.18615079	0.18615079	0.18615079	0.18615079	0.18615079	0.18615079	0.18615079	0.18615079	0.18615079	0.18615079	0.18615079	0.18615079	0.18615079	0.18615079	0.18615079
731.mp3	-0.01081715	-0.01081715	-0.01081715	-0.01081715	-0.01081715	-0.01081715	-0.01081715	-0.01081715	-0.01081715	-0.01081715	-0.01081715	-0.01081715	-0.01081715	-0.01081715	-0.01081715	-0.01081715	-0.01081715	-0.01081715	-0.01081715	-0.01081715	-0.01081715	-0.01081715	-0.01081715	-0.01081715	-0.01081715	-0.01081715	-0.01081715	-0.01081715	-0.01081715	-0.01081715	-0.01081715	-0.01081715	-0.01081715	-0.01081715	-0.01081715	-0.01081715	-0.01081715	-0.01081715	-0.01081715	-0.01081715	-0.01081715	-0.01081715	-0.01081715	-0.01081715	-0.01081715	-0.01081715	-0.01081715	-0.01081715	-0.01081715
732.mp3	-0.162177	-0.162177	-0.162177	-0.162177	-0.162177	-0.162177	-0.162177	-0.162177	-0.162177	-0.162177	-0.162177	-0.162177	-0.162177	-0.162177	-0.162177	-0.162177	-0.162177	-0.162177	-0.162177	-0.162177	-0.162177	-0.162177	-0.162177	-0.162177	-0.162177	-0.162177	-0.162177	-0.162177	-0.162177	-0.162177	-0.162177	-0.162177	-0.162177	-0.162177	-0.162177	-0.162177	-0.162177	-0.162177	-0.162177	-0.162177	-0.162177	-0.162177	-0.162177	-0.162177	-0.162177	-0.162177	-0.162177	-0.162177	-0.162177
733.mp3	0.09377109	0.09377109	0.09377109	0.09377109	0.09377109	0.09377109	0.09377109	0.09377109	0.09377109	0.09377109	0.09377109	0.09377109	0.09377109	0.09377109	0.09377109	0.09377109	0.09377109	0.09377109	0.09377109	0.09377109	0.09377109	0.09377109	0.09377109	0.09377109	0.09377109	0.09377109	0.09377109	0.09377109	0.09377109	0.09377109	0.09377109	0.09377109	0.09377109	0.09377109	0.09377109	0.09377109	0.09377109	0.09377109	0.09377109	0.09377109	0.09377109	0.09377109	0.09377109	0.09377109	0.09377109	0.09377109	0.09377109	0.09377109	0.09377109
734.mp3	0.3478572	0.3478572	0.3478572	0.3478572	0.3478572	0.3478572	0.3478572	0.3478572	0.3478572	0.3478572	0.3478572	0.3478572	0.3478572	0.3478572	0.3478572	0.3478572	0.3478572	0.3478572	0.3478572	0.3478572	0.3478572	0.3478572	0.3478572	0.3478572	0.3478572	0.3478572	0.3478572	0.3478572	0.3478572	0.3478572	0.3478572	0.3478572	0.3478572	0.3478572	0.3478572	0.3478572	0.3478572	0.3478572	0.3478572	0.3478572	0.3478572	0.3478572	0.3478572	0.3478572	0.3478572	0.3478572	0.3478572	0.3478572	0.3478572
735.mp3	-0.06949185	-0.06949185	-0.06949185	-0.06949185	-0.06949185	-0.06949185	-0.06949185	-0.06949185	-0.06949185	-0.06949185	-0.06949185	-0.06949185	-0.06949185	-0.06949185	-0.06949185	-0.06949185	-0.06949185	-0.06949185	-0.06949185	-0.06949185	-0.06949185	-0.06949185	-0.06949185	-0.06949185	-0.06949185	-0.06949185	-0.06949185	-0.06949185	-0.06949185	-0.06949185	-0.06949185	-0.06949185	-0.06949185	-0.06949185	-0.06949185	-0.06949185	-0.06949185	-0.06949185	-0.06949185	-0.06949185	-0.06949185	-0.06949185	-0.06949185	-0.06949185	-0.06949185	-0.06949185	-0.06949185	-0.06949185	-0.06949185
736.mp3	-0.16843316	-0.16843316	-0.16843316	-0.16843316	-0.16843316	-0.16843316	-0.16843316	-0.16843316	-0.16843316	-0.16843316	-0.16843316	-0.16843316	-0.16843316	-0.16843316	-0.16843316	-0.16843316	-0.16843316	-0.16843316	-0.16843316	-0.16843316	-0.16843316	-0.16843316	-0.16843316	-0.16843316	-0.16843316	-0.16843316	-0.16843316	-0.16843316	-0.16843316	-0.16843316	-0.16843316	-0.16843316	-0.16843316	-0.16843316	-0.16843316	-0.16843316	-0.16843316	-0.16843316	-0.16843316	-0.16843316	-0.16843316	-0.16843316	-0.16843316	-0.16843316	-0.16843316	-0.16843316	-0.16843316	-0.16843316	-0.16843316
737.mp3	0.07514328	0.07514328	0.07514328	0.07514328	0.07514328	0.07514328	0.07514328	0.07514328	0.07514328	0.07514328	0.07514328	0.07514328	0.07514328	0.07514328	0.07514328	0.07514328	0.07514328	0.07514328	0.07514328	0.07514328	0.07514328	0.07514328	0.07514328	0.07514328	0.07514328	0.07514328	0.07514328	0.07514328	0.07514328	0.07514328	0.07514328	0.07514328	0.07514328	0.07514328	0.07514328	0.07514328	0.07514328	0.07514328	0.07514328	0.07514328	0.07514328	0.07514328	0.07514328	0.07514328	0.07514328	0.07514328	0.07514328	0.07514328	0.07514328
738.mp3	0.22267996	0.22267996	0.22267996	0.22267996	0.22267996	0.22267996	0.22267996	0.22267996	0.22267996	0.22267996	0.22267996	0.22267996	0.22267996	0.22267996	0.22267996	0.22267996	0.22267996	0.22267996	0.22267996	0.22267996	0.22267996	0.22267996	0.22267996	0.22267996	0.22267996	0.22267996	0.22267996	0.22267996	0.22267996	0.22267996	0.22267996	0.22267996	0.22267996	0.22267996	0.22267996	0.22267996	0.22267996	0.22267996	0.22267996	0.22267996	0.22267996	0.22267996	0.22267996	0.22267996	0.22267996	0.22267996	0.22267996	0.22267996	0.22267996
739.mp3	-0.30062824	-0.30062824	-0.30062824	-0.30062824	-0.30062824	-0.30062824	-0.30062824	-0.30062824	-0.30062824	-0.30062824	-0.30062824	-0.30062824	-0.30062824	-0.30062824	-0.30062824	-0.30062824	-0.30062824	-0.30062824	-0.30062824	-0.30062824	-0.30062824	-0.30062824	-0.30062824	-0.30062824	-0.30062824	-0.30062824	-0.30062824	-0.30062824	-0.30062824	-0.30062824	-0.30062824	-0.30062824	-0.30062824	-0.30062824	-0.30062824	-0.30062824	-0.30062824	-0.30062824	-0.30062824	-0.30062824	-0.30062824	-0.30062824	-0.30062824	-0.30062824	-0.30062824	-0.30062824	-0.30062824	-0.30062824	-0.30062824
740.mp3	-0.18598792	-0.18598792	-0.18598792	-0.18598792	-0.18598792	-0.18598792	-0.18598792	-0.18598792	-0.18598792	-0.18598792	-0.18598792	-0.18598792	-0.18598792	-0.18598792	-0.18598792	-0.18598792	-0.18598792	-0.18598792	-0.18598792	-0.18598792	-0.18598792	-0.18598792	-0.18598792	-0.18598792	-0.18598792	-0.18598792	-0.18598792	-0.18598792	-0.18598792	-0.18598792	-0.18598792	-0.18598792	-0.18598792	-0.18598792	-0.18598792	-0.18598792	-0.18598792	-0.18598792	-0.18598792	-0.18598792	-0.18598792	-0.18598792	-0.18598792	-0.18598792	-0.18598792	-0.18598792	-0.18598792	-0.18598792	-0.18598792
741.mp3	0.028883962	0.028883962	0.028883962	0.028883962	0.028883962	0.028883962	0.028883962	0.028883962	0.028883962	0.028883962	0.028883962	0.028883962	0.028883962	0.028883962	0.028883962	0.028883962	0.028883962	0.028883962	0.028883962	0.028883962	0.028883962	0.028883962	0.028883962	0.028883962	0.028883962	0.028883962	0.028883962	0.028883962	0.028883962	0.028883962	0.028883962	0.028883962	0.028883962	0.028883962	0.028883962	0.028883962	0.028883962	0.028883962	0.028883962	0.028883962	0.028883962	0.028883962	0.028883962	0.028883962	0.028883962	0.028883962	0.028883962	0.028883962	0.028883962
742.mp3	0.005423693	0.005423693	0.005423693	0.005423693	0.005423693	0.005423693	0.005423693	0.005423693	0.005423693	0.005423693	0.005423693	0.005423693	0.005423693	0.005423693	0.005423693	0.005423693	0.005423693	0.005423693	0.005423693	0.005423693	0.005423693	0.005423693	0.005423693	0.005423693	0.005423693	0.005423693	0.005423693	0.005423693	0.005423693	0.005423693	0.005423693	0.005423693	0.005423693	0.005423693	0.005423693	0.005423693	0.005423693	0.005423693	0.005423693	0.005423693	0.005423693	0.005423693	0.005423693	0.005423693	0.005423693	0.005423693	0.005423693	0.005423693	0.005423693
743.mp3	0.041016854	0.041016854	0.041016854	0.041016854	0.041016854	0.041016854	0.041016854	0.041016854	0.041016854	0.041016854	0.041016854	0.041016854	0.041016854	0.041016854	0.041016854	0.041016854	0.041016854	0.041016854	0.041016854	0.041016854	0.041016854	0.041016854	0.041016854	0.041016854	0.041016854	0.041016854	0.041016854	0.041016854	0.041016854	0.041016854	0.041016854	0.041016854	0.041016854	0.041016854	0.041016854	0.041016854	0.041016854	0.041016854	0.041016854	0.041016854	0.041016854	0.041016854	0.041016854	0.041016854	0.041016854	0.041016854	0.041016854	0.041016854	0.041016854
744.mp3	0.21101642	0.21101642	0.21101642	0.21101642	0.21101642	0.21101642	0.21101642	0.21101642	0.21101642	0.21101642	0.21101642	0.21101642	0.21101642	0.21101642	0.21101642	0.21101642	0.21101642	0.21101642	0.21101642	0.21101642	0.21101642	0.21101642	0.21101642	0.21101642	0.21101642	0.21101642	0.21101642	0.21101642	0.21101642	0.21101642	0.21101642	0.21101642	0.21101642	0.21101642	0.21101642	0.21101642	0.21101642	0.21101642	0.21101642	0.21101642	0.21101642	0.21101642	0.21101642	0.21101642	0.21101642	0.21101642	0.21101642	0.21101642	0.21101642
745.mp3	0.2044486	0.2044486	0.2044486	0.2044486	0.2044486	0.2044486	0.2044486	0.2044486	0.2044486	0.2044486	0.2044486	0.2044486	0.2044486	0.2044486	0.2044486	0.2044486	0.2044486	0.2044486	0.2044486	0.2044486	0.2044486	0.2044486	0.2044486	0.2044486	0.2044486	0.2044486	0.2044486	0.2044486	0.2044486	0.2044486	0.2044486	0.2044486	0.2044486	0.2044486	0.2044486	0.2044486	0.2044486	0.2044486	0.2044486	0.2044486	0.2044486	0.2044486	0.2044486	0.2044486	0.2044486	0.2044486	0.2044486	0.2044486	0.2044486
746.mp3	0.1511475	0.1511475	0.1511475	0.1511475	0.1511475	0.1511475	0.1511475	0.1511475	0.1511475	0.1511475	0.1511475	0.1511475	0.1511475	0.1511475	0.1511475	0.1511475	0.1511475	0.1511475	0.1511475	0.1511475	0.1511475	0.1511475	0.1511475	0.1511475	0.1511475	0.1511475	0.1511475	0.1511475	0.1511475	0.1511475	0.1511475	0.1511475	0.1511475	0.1511475	0.1511475	0.1511475	0.1511475	0.1511475	0.1511475	0.1511475	0.1511475	0.1511475	0.1511475	0.1511475	0.1511475	0.1511475	0.1511475	0.1511475	0.1511475
747.mp3	-0.16560355	-0.16560355	-0.16560355	-0.16560355	-0.16560355	-0.16560355	-0.16560355	-0.16560355	-0.16560355	-0.16560355	-0.16560355	-0.16560355	-0.16560355	-0.16560355	-0.16560355	-0.16560355	-0.16560355	-0.16560355	-0.16560355	-0.16560355	-0.16560355	-0.16560355	-0.16560355	-0.16560355	-0.16560355	-0.16560355	-0.16560355	-0.16560355	-0.16560355	-0.16560355	-0.16560355	-0.16560355	-0.16560355	-0.16560355	-0.16560355	-0.16560355	-0.16560355	-0.16560355	-0.16560355	-0.16560355	-0.16560355	-0.16560355	-0.16560355	-0.16560355	-0.16560355	-0.16560355	-0.16560355	-0.16560355	-0.16560355
748.mp3	-0.03189753	-0.03189753	-0.03189753	-0.03189753	-0.03189753	-0.03189753	-0.03189753	-0.03189753	-0.03189753	-0.03189753	-0.03189753	-0.03189753	-0.03189753	-0.03189753	-0.03189753	-0.03189753	-0.03189753	-0.03189753	-0.03189753	-0.03189753	-0.03189753	-0.03189753	-0.03189753	-0.03189753	-0.03189753	-0.03189753	-0.03189753	-0.03189753	-0.03189753	-0.03189753	-0.03189753	-0.03189753	-0.03189753	-0.03189753	-0.03189753	-0.03189753	-0.03189753	-0.03189753	-0.03189753	-0.03189753	-0.03189753	-0.03189753	-0.03189753	-0.03189753	-0.03189753	-0.03189753	-0.03189753	-0.03189753	-0.03189753
749.mp3	0.19393519	0.19393519	0.19393519	0.19393519	0.19393519	0.19393519	0.19393519	0.19393519	0.19393519	0.19393519	0.19393519	0.19393519	0.19393519	0.19393519	0.19393519	0.19393519	0.19393519	0.19393519	0.19393519	0.19393519	0.19393519	0.19393519	0.19393519	0.19393519	0.19393519	0.19393519	0.19393519	0.19393519	0.19393519	0.19393519	0.19393519	0.19393519	0.19393519	0.19393519	0.19393519	0.19393519	0.19393519	0.19393519	0.19393519	0.19393519	0.19393519	0.19393519	0.19393519	0.19393519	0.19393519	0.19393519	0.19393519	0.19393519	0.19393519
750.mp3	0.085501425	0.085501425	0.085501425	0.085501425	0.085501425	0.085501425	0.085501425	0.085501425	0.085501425	0.085501425	0.085501425	0.085501425	0.085501425	0.085501425	0.085501425	0.085501425	0.085501425	0.085501425	0.085501425	0.085501425	0.085501425	0.085501425	0.085501425	0.085501425	0.085501425	0.085501425	0.085501425	0.085501425	0.085501425	0.085501425	0.085501425	0.085501425	0.085501425	0.085501425	0.085501425	0.085501425	0.085501425	0.085501425	0.085501425	0.085501425	0.085501425	0.085501425	0.085501425	0.085501425	0.085501425	0.085501425	0.085501425	0.085501425	0.085501425
756.mp3	0.047400244	0.047400244	0.047400244	0.047400244	0.047400244	0.047400244	0.047400244	0.047400244	0.047400244	0.047400244	0.047400244	0.047400244	0.047400244	0.047400244	0.047400244	0.047400244	0.047400244	0.047400244	0.047400244	0.047400244	0.047400244	0.047400244	0.047400244	0.047400244	0.047400244	0.047400244	0.047400244	0.047400244	0.047400244	0.047400244	0.047400244	0.047400244	0.047400244	0.047400244	0.047400244	0.047400244	0.047400244	0.047400244	0.047400244	0.047400244	0.047400244	0.047400244	0.047400244	0.047400244	0.047400244	0.047400244	0.047400244	0.047400244	0.047400244
757.mp3	0.041614197	0.041614197	0.041614197	0.041614197	0.041614197	0.041614197	0.041614197	0.041614197	0.041614197	0.041614197	0.041614197	0.041614197	0.041614197	0.041614197	0.041614197	0.041614197	0.041614197	0.041614197	0.041614197	0.041614197	0.041614197	0.041614197	0.041614197	0.041614197	0.041614197	0.041614197	0.041614197	0.041614197	0.041614197	0.041614197	0.041614197	0.041614197	0.041614197	0.041614197	0.041614197	0.041614197	0.041614197	0.041614197	0.041614197	0.041614197	0.041614197	0.041614197	0.041614197	0.041614197	0.041614197	0.041614197	0.041614197	0.041614197	0.041614197
758.mp3	0.026481738	0.026481738	0.026481738	0.026481738	0.026481738	0.026481738	0.026481738	0.026481738	0.026481738	0.026481738	0.026481738	0.026481738	0.026481738	0.026481738	0.026481738	0.026481738	0.026481738	0.026481738	0.026481738	0.026481738	0.026481738	0.026481738	0.026481738	0.026481738	0.026481738	0.026481738	0.026481738	0.026481738	0.026481738	0.026481738	0.026481738	0.026481738	0.026481738	0.026481738	0.026481738	0.026481738	0.026481738	0.026481738	0.026481738	0.026481738	0.026481738	0.026481738	0.026481738	0.026481738	0.026481738	0.026481738	0.026481738	0.026481738	0.026481738
759.mp3	0.119279675	0.119279675	0.119279675	0.119279675	0.119279675	0.119279675	0.119279675	0.119279675	0.119279675	0.119279675	0.119279675	0.119279675	0.119279675	0.119279675	0.119279675	0.119279675	0.119279675	0.119279675	0.119279675	0.119279675	0.119279675	0.119279675	0.119279675	0.119279675	0.119279675	0.119279675	0.119279675	0.119279675	0.119279675	0.119279675	0.119279675	0.119279675	0.119279675	0.119279675	0.119279675	0.119279675	0.119279675	0.119279675	0.119279675	0.119279675	0.119279675	0.119279675	0.119279675	0.119279675	0.119279675	0.119279675	0.119279675	0.119279675	0.119279675
763.mp3	0.03192228	0.03192228	0.03192228	0.03192228	0.03192228	0.03192228	0.03192228	0.03192228	0.03192228	0.03192228	0.03192228	0.03192228	0.03192228	0.03192228	0.03192228	0.03192228	0.03192228	0.03192228	0.03192228	0.03192228	0.03192228	0.03192228	0.03192228	0.03192228	0.03192228	0.03192228	0.03192228	0.03192228	0.03192228	0.03192228	0.03192228	0.03192228	0.03192228	0.03192228	0.03192228	0.03192228	0.03192228	0.03192228	0.03192228	0.03192228	0.03192228	0.03192228	0.03192228	0.03192228	0.03192228	0.03192228	0.03192228	0.03192228	0.03192228
764.mp3	0.10682785	0.10682785	0.10682785	0.10682785	0.10682785	0.10682785	0.10682785	0.10682785	0.10682785	0.10682785	0.10682785	0.10682785	0.10682785	0.10682785	0.10682785	0.10682785	0.10682785	0.10682785	0.10682785	0.10682785	0.10682785	0.10682785	0.10682785	0.10682785	0.10682785	0.10682785	0.10682785	0.10682785	0.10682785	0.10682785	0.10682785	0.10682785	0.10682785	0.10682785	0.10682785	0.10682785	0.10682785	0.10682785	0.10682785	0.10682785	0.10682785	0.10682785	0.10682785	0.10682785	0.10682785	0.10682785	0.10682785	0.10682785	0.10682785
767.mp3	0.001379056	0.001379056	0.001379056	0.001379056	0.001379056	0.001379056	0.001379056	0.001379056	0.001379056	0.001379056	0.001379056	0.001379056	0.001379056	0.001379056	0.001379056	0.001379056	0.001379056	0.001379056	0.001379056	0.001379056	0.001379056	0.001379056	0.001379056	0.001379056	0.001379056	0.001379056	0.001379056	0.001379056	0.001379056	0.001379056	0.001379056	0.001379056	0.001379056	0.001379056	0.001379056	0.001379056	0.001379056	0.001379056	0.001379056	0.001379056	0.001379056	0.001379056	0.001379056	0.001379056	0.001379056	0.001379056	0.001379056	0.001379056	0.001379056
769.mp3	0.113947086	0.113947086	0.113947086	0.113947086	0.113947086	0.113947086	0.113947086	0.113947086	0.113947086	0.113947086	0.113947086	0.113947086	0.113947086	0.113947086	0.113947086	0.113947086	0.113947086	0.113947086	0.113947086	0.113947086	0.113947086	0.113947086	0.113947086	0.113947086	0.113947086	0.113947086	0.113947086	0.113947086	0.113947086	0.113947086	0.113947086	0.113947086	0.113947086	0.113947086	0.113947086	0.113947086	0.113947086	0.113947086	0.113947086	0.113947086	0.113947086	0.113947086	0.113947086	0.113947086	0.113947086	0.113947086	0.113947086	0.113947086	0.113947086
773.mp3	-0.30754668	-0.30754668	-0.30754668	-0.30754668	-0.30754668	-0.30754668	-0.30754668	-0.30754668	-0.30754668	-0.30754668	-0.30754668	-0.30754668	-0.30754668	-0.30754668	-0.30754668	-0.30754668	-0.30754668	-0.30754668	-0.30754668	-0.30754668	-0.30754668	-0.30754668	-0.30754668	-0.30754668	-0.30754668	-0.30754668	-0.30754668	-0.30754668	-0.30754668	-0.30754668	-0.30754668	-0.30754668	-0.30754668	-0.30754668	-0.30754668	-0.30754668	-0.30754668	-0.30754668	-0.30754668	-0.30754668	-0.30754668	-0.30754668	-0.30754668	-0.30754668	-0.30754668	-0.30754668	-0.30754668	-0.30754668	-0.30754668
775.mp3	0.17267033	0.17267033	0.17267033	0.17267033	0.17267033	0.17267033	0.17267033	0.17267033	0.17267033	0.17267033	0.17267033	0.17267033	0.17267033	0.17267033	0.17267033	0.17267033	0.17267033	0.17267033	0.17267033	0.17267033	0.17267033	0.17267033	0.17267033	0.17267033	0.17267033	0.17267033	0.17267033	0.17267033	0.17267033	0.17267033	0.17267033	0.17267033	0.17267033	0.17267033	0.17267033	0.17267033	0.17267033	0.17267033	0.17267033	0.17267033	0.17267033	0.17267033	0.17267033	0.17267033	0.17267033	0.17267033	0.17267033	0.17267033	0.17267033
776.mp3	0.10284523	0.10284523	0.10284523	0.10284523	0.10284523	0.10284523	0.10284523	0.10284523	0.10284523	0.10284523	0.10284523	0.10284523	0.10284523	0.10284523	0.10284523	0.10284523	0.10284523	0.10284523	0.10284523	0.10284523	0.10284523	0.10284523	0.10284523	0.10284523	0.10284523	0.10284523	0.10284523	0.10284523	0.10284523	0.10284523	0.10284523	0.10284523	0.10284523	0.10284523	0.10284523	0.10284523	0.10284523	0.10284523	0.10284523	0.10284523	0.10284523	0.10284523	0.10284523	0.10284523	0.10284523	0.10284523	0.10284523	0.10284523	0.10284523
777.mp3	-0.106011815	-0.106011815	-0.106011815	-0.106011815	-0.106011815	-0.106011815	-0.106011815	-0.106011815	-0.106011815	-0.106011815	-0.106011815	-0.106011815	-0.106011815	-0.106011815	-0.106011815	-0.106011815	-0.106011815	-0.106011815	-0.106011815	-0.106011815	-0.106011815	-0.106011815	-0.106011815	-0.106011815	-0.106011815	-0.106011815	-0.106011815	-0.106011815	-0.106011815	-0.106011815	-0.106011815	-0.106011815	-0.106011815	-0.106011815	-0.106011815	-0.106011815	-0.106011815	-0.106011815	-0.106011815	-0.106011815	-0.106011815	-0.106011815	-0.106011815	-0.106011815	-0.106011815	-0.106011815	-0.106011815	-0.106011815	-0.106011815
779.mp3	0.086749285	0.086749285	0.086749285	0.086749285	0.086749285	0.086749285	0.086749285	0.086749285	0.086749285	0.086749285	0.086749285	0.086749285	0.086749285	0.086749285	0.086749285	0.086749285	0.086749285	0.086749285	0.086749285	0.086749285	0.086749285	0.086749285	0.086749285	0.086749285	0.086749285	0.086749285	0.086749285	0.086749285	0.086749285	0.086749285	0.086749285	0.086749285	0.086749285	0.086749285	0.086749285	0.086749285	0.086749285	0.086749285	0.086749285	0.086749285	0.086749285	0.086749285	0.086749285	0.086749285	0.086749285	0.086749285	0.086749285	0.086749285	0.086749285
780.mp3	-0.26501626	-0.26501626	-0.26501626	-0.26501626	-0.26501626	-0.26501626	-0.26501626	-0.26501626	-0.26501626	-0.26501626	-0.26501626	-0.26501626	-0.26501626	-0.26501626	-0.26501626	-0.26501626	-0.26501626	-0.26501626	-0.26501626	-0.26501626	-0.26501626	-0.26501626	-0.26501626	-0.26501626	-0.26501626	-0.26501626	-0.26501626	-0.26501626	-0.26501626	-0.26501626	-0.26501626	-0.26501626	-0.26501626	-0.26501626	-0.26501626	-0.26501626	-0.26501626	-0.26501626	-0.26501626	-0.26501626	-0.26501626	-0.26501626	-0.26501626	-0.26501626	-0.26501626	-0.26501626	-0.26501626	-0.26501626	-0.26501626
781.mp3	0.069826186	0.069826186	0.069826186	0.069826186	0.069826186	0.069826186	0.069826186	0.069826186	0.069826186	0.069826186	0.069826186	0.069826186	0.069826186	0.069826186	0.069826186	0.069826186	0.069826186	0.069826186	0.069826186	0.069826186	0.069826186	0.069826186	0.069826186	0.069826186	0.069826186	0.069826186	0.069826186	0.069826186	0.069826186	0.069826186	0.069826186	0.069826186	0.069826186	0.069826186	0.069826186	0.069826186	0.069826186	0.069826186	0.069826186	0.069826186	0.069826186	0.069826186	0.069826186	0.069826186	0.069826186	0.069826186	0.069826186	0.069826186	0.069826186
782.mp3	0.11980144	0.11980144	0.11980144	0.11980144	0.11980144	0.11980144	0.11980144	0.11980144	0.11980144	0.11980144	0.11980144	0.11980144	0.11980144	0.11980144	0.11980144	0.11980144	0.11980144	0.11980144	0.11980144	0.11980144	0.11980144	0.11980144	0.11980144	0.11980144	0.11980144	0.11980144	0.11980144	0.11980144	0.11980144	0.11980144	0.11980144	0.11980144	0.11980144	0.11980144	0.11980144	0.11980144	0.11980144	0.11980144	0.11980144	0.11980144	0.11980144	0.11980144	0.11980144	0.11980144	0.11980144	0.11980144	0.11980144	0.11980144	0.11980144
784.mp3	-0.045600556	-0.045600556	-0.045600556	-0.045600556	-0.045600556	-0.045600556	-0.045600556	-0.045600556	-0.045600556	-0.045600556	-0.045600556	-0.045600556	-0.045600556	-0.045600556	-0.045600556	-0.045600556	-0.045600556	-0.045600556	-0.045600556	-0.045600556	-0.045600556	-0.045600556	-0.045600556	-0.045600556	-0.045600556	-0.045600556	-0.045600556	-0.045600556	-0.045600556	-0.045600556	-0.045600556	-0.045600556	-0.045600556	-0.045600556	-0.045600556	-0.045600556	-0.045600556	-0.045600556	-0.045600556	-0.045600556	-0.045600556	-0.045600556	-0.045600556	-0.045600556	-0.045600556	-0.045600556	-0.045600556	-0.045600556	-0.045600556
787.mp3	0.22768664	0.22768664	0.22768664	0.22768664	0.22768664	0.22768664	0.22768664	0.22768664	0.22768664	0.22768664	0.22768664	0.22768664	0.22768664	0.22768664	0.22768664	0.22768664	0.22768664	0.22768664	0.22768664	0.22768664	0.22768664	0.22768664	0.22768664	0.22768664	0.22768664	0.22768664	0.22768664	0.22768664	0.22768664	0.22768664	0.22768664	0.22768664	0.22768664	0.22768664	0.22768664	0.22768664	0.22768664	0.22768664	0.22768664	0.22768664	0.22768664	0.22768664	0.22768664	0.22768664	0.22768664	0.22768664	0.22768664	0.22768664	0.22768664
789.mp3	0.17525932	0.17525932	0.17525932	0.17525932	0.17525932	0.17525932	0.17525932	0.17525932	0.17525932	0.17525932	0.17525932	0.17525932	0.17525932	0.17525932	0.17525932	0.17525932	0.17525932	0.17525932	0.17525932	0.17525932	0.17525932	0.17525932	0.17525932	0.17525932	0.17525932	0.17525932	0.17525932	0.17525932	0.17525932	0.17525932	0.17525932	0.17525932	0.17525932	0.17525932	0.17525932	0.17525932	0.17525932	0.17525932	0.17525932	0.17525932	0.17525932	0.17525932	0.17525932	0.17525932	0.17525932	0.17525932	0.17525932	0.17525932	0.17525932
790.mp3	-0.009482207	-0.009482207	-0.009482207	-0.009482207	-0.009482207	-0.009482207	-0.009482207	-0.009482207	-0.009482207	-0.009482207	-0.009482207	-0.009482207	-0.009482207	-0.009482207	-0.009482207	-0.009482207	-0.009482207	-0.009482207	-0.009482207	-0.009482207	-0.009482207	-0.009482207	-0.009482207	-0.009482207	-0.009482207	-0.009482207	-0.009482207	-0.009482207	-0.009482207	-0.009482207	-0.009482207	-0.009482207	-0.009482207	-0.009482207	-0.009482207	-0.009482207	-0.009482207	-0.009482207	-0.009482207	-0.009482207	-0.009482207	-0.009482207	-0.009482207	-0.009482207	-0.009482207	-0.009482207	-0.009482207	-0.009482207	-0.009482207
791.mp3	0.010700433	0.010700433	0.010700433	0.010700433	0.010700433	0.010700433	0.010700433	0.010700433	0.010700433	0.010700433	0.010700433	0.010700433	0.010700433	0.010700433	0.010700433	0.010700433	0.010700433	0.010700433	0.010700433	0.010700433	0.010700433	0.010700433	0.010700433	0.010700433	0.010700433	0.010700433	0.010700433	0.010700433	0.010700433	0.010700433	0.010700433	0.010700433	0.010700433	0.010700433	0.010700433	0.010700433	0.010700433	0.010700433	0.010700433	0.010700433	0.010700433	0.010700433	0.010700433	0.010700433	0.010700433	0.010700433	0.010700433	0.010700433	0.010700433
794.mp3	-0.2212245	-0.2212245	-0.2212245	-0.2212245	-0.2212245	-0.2212245	-0.2212245	-0.2212245	-0.2212245	-0.2212245	-0.2212245	-0.2212245	-0.2212245	-0.2212245	-0.2212245	-0.2212245	-0.2212245	-0.2212245	-0.2212245	-0.2212245	-0.2212245	-0.2212245	-0.2212245	-0.2212245	-0.2212245	-0.2212245	-0.2212245	-0.2212245	-0.2212245	-0.2212245	-0.2212245	-0.2212245	-0.2212245	-0.2212245	-0.2212245	-0.2212245	-0.2212245	-0.2212245	-0.2212245	-0.2212245	-0.2212245	-0.2212245	-0.2212245	-0.2212245	-0.2212245	-0.2212245	-0.2212245	-0.2212245	-0.2212245
795.mp3	0.22692251	0.22692251	0.22692251	0.22692251	0.22692251	0.22692251	0.22692251	0.22692251	0.22692251	0.22692251	0.22692251	0.22692251	0.22692251	0.22692251	0.22692251	0.22692251	0.22692251	0.22692251	0.22692251	0.22692251	0.22692251	0.22692251	0.22692251	0.22692251	0.22692251	0.22692251	0.22692251	0.22692251	0.22692251	0.22692251	0.22692251	0.22692251	0.22692251	0.22692251	0.22692251	0.22692251	0.22692251	0.22692251	0.22692251	0.22692251	0.22692251	0.22692251	0.22692251	0.22692251	0.22692251	0.22692251	0.22692251	0.22692251	0.22692251
796.mp3	0.035859883	0.035859883	0.035859883	0.035859883	0.035859883	0.035859883	0.035859883	0.035859883	0.035859883	0.035859883	0.035859883	0.035859883	0.035859883	0.035859883	0.035859883	0.035859883	0.035859883	0.035859883	0.035859883	0.035859883	0.035859883	0.035859883	0.035859883	0.035859883	0.035859883	0.035859883	0.035859883	0.035859883	0.035859883	0.035859883	0.035859883	0.035859883	0.035859883	0.035859883	0.035859883	0.035859883	0.035859883	0.035859883	0.035859883	0.035859883	0.035859883	0.035859883	0.035859883	0.035859883	0.035859883	0.035859883	0.035859883	0.035859883	0.035859883
797.mp3	0.18103443	0.18103443	0.18103443	0.18103443	0.18103443	0.18103443	0.18103443	0.18103443	0.18103443	0.18103443	0.18103443	0.18103443	0.18103443	0.18103443	0.18103443	0.18103443	0.18103443	0.18103443	0.18103443	0.18103443	0.18103443	0.18103443	0.18103443	0.18103443	0.18103443	0.18103443	0.18103443	0.18103443	0.18103443	0.18103443	0.18103443	0.18103443	0.18103443	0.18103443	0.18103443	0.18103443	0.18103443	0.18103443	0.18103443	0.18103443	0.18103443	0.18103443	0.18103443	0.18103443	0.18103443	0.18103443	0.18103443	0.18103443	0.18103443
798.mp3	0.13727269	0.13727269	0.13727269	0.13727269	0.13727269	0.13727269	0.13727269	0.13727269	0.13727269	0.13727269	0.13727269	0.13727269	0.13727269	0.13727269	0.13727269	0.13727269	0.13727269	0.13727269	0.13727269	0.13727269	0.13727269	0.13727269	0.13727269	0.13727269	0.13727269	0.13727269	0.13727269	0.13727269	0.13727269	0.13727269	0.13727269	0.13727269	0.13727269	0.13727269	0.13727269	0.13727269	0.13727269	0.13727269	0.13727269	0.13727269	0.13727269	0.13727269	0.13727269	0.13727269	0.13727269	0.13727269	0.13727269	0.13727269	0.13727269
799.mp3	0.17963488	0.17963488	0.17963488	0.17963488	0.17963488	0.17963488	0.17963488	0.17963488	0.17963488	0.17963488	0.17963488	0.17963488	0.17963488	0.17963488	0.17963488	0.17963488	0.17963488	0.17963488	0.17963488	0.17963488	0.17963488	0.17963488	0.17963488	0.17963488	0.17963488	0.17963488	0.17963488	0.17963488	0.17963488	0.17963488	0.17963488	0.17963488	0.17963488	0.17963488	0.17963488	0.17963488	0.17963488	0.17963488	0.17963488	0.17963488	0.17963488	0.17963488	0.17963488	0.17963488	0.17963488	0.17963488	0.17963488	0.17963488	0.17963488
800.mp3	-0.09724831	-0.09724831	-0.09724831	-0.09724831	-0.09724831	-0.09724831	-0.09724831	-0.09724831	-0.09724831	-0.09724831	-0.09724831	-0.09724831	-0.09724831	-0.09724831	-0.09724831	-0.09724831	-0.09724831	-0.09724831	-0.09724831	-0.09724831	-0.09724831	-0.09724831	-0.09724831	-0.09724831	-0.09724831	-0.09724831	-0.09724831	-0.09724831	-0.09724831	-0.09724831	-0.09724831	-0.09724831	-0.09724831	-0.09724831	-0.09724831	-0.09724831	-0.09724831	-0.09724831	-0.09724831	-0.09724831	-0.09724831	-0.09724831	-0.09724831	-0.09724831	-0.09724831	-0.09724831	-0.09724831	-0.09724831	-0.09724831
801.mp3	-0.001334952	-0.001334952	-0.001334952	-0.001334952	-0.001334952	-0.001334952	-0.001334952	-0.001334952	-0.001334952	-0.001334952	-0.001334952	-0.001334952	-0.001334952	-0.001334952	-0.001334952	-0.001334952	-0.001334952	-0.001334952	-0.001334952	-0.001334952	-0.001334952	-0.001334952	-0.001334952	-0.001334952	-0.001334952	-0.001334952	-0.001334952	-0.001334952	-0.001334952	-0.001334952	-0.001334952	-0.001334952	-0.001334952	-0.001334952	-0.001334952	-0.001334952	-0.001334952	-0.001334952	-0.001334952	-0.001334952	-0.001334952	-0.001334952	-0.001334952	-0.001334952	-0.001334952	-0.001334952	-0.001334952	-0.001334952	-0.001334952
804.mp3	0.10807336	0.10807336	0.10807336	0.10807336	0.10807336	0.10807336	0.10807336	0.10807336	0.10807336	0.10807336	0.10807336	0.10807336	0.10807336	0.10807336	0.10807336	0.10807336	0.10807336	0.10807336	0.10807336	0.10807336	0.10807336	0.10807336	0.10807336	0.10807336	0.10807336	0.10807336	0.10807336	0.10807336	0.10807336	0.10807336	0.10807336	0.10807336	0.10807336	0.10807336	0.10807336	0.10807336	0.10807336	0.10807336	0.10807336	0.10807336	0.10807336	0.10807336	0.10807336	0.10807336	0.10807336	0.10807336	0.10807336	0.10807336	0.10807336
805.mp3	0.23479074	0.23479074	0.23479074	0.23479074	0.23479074	0.23479074	0.23479074	0.23479074	0.23479074	0.23479074	0.23479074	0.23479074	0.23479074	0.23479074	0.23479074	0.23479074	0.23479074	0.23479074	0.23479074	0.23479074	0.23479074	0.23479074	0.23479074	0.23479074	0.23479074	0.23479074	0.23479074	0.23479074	0.23479074	0.23479074	0.23479074	0.23479074	0.23479074	0.23479074	0.23479074	0.23479074	0.23479074	0.23479074	0.23479074	0.23479074	0.23479074	0.23479074	0.23479074	0.23479074	0.23479074	0.23479074	0.23479074	0.23479074	0.23479074
806.mp3	0.031587668	0.031587668	0.031587668	0.031587668	0.031587668	0.031587668	0.031587668	0.031587668	0.031587668	0.031587668	0.031587668	0.031587668	0.031587668	0.031587668	0.031587668	0.031587668	0.031587668	0.031587668	0.031587668	0.031587668	0.031587668	0.031587668	0.031587668	0.031587668	0.031587668	0.031587668	0.031587668	0.031587668	0.031587668	0.031587668	0.031587668	0.031587668	0.031587668	0.031587668	0.031587668	0.031587668	0.031587668	0.031587668	0.031587668	0.031587668	0.031587668	0.031587668	0.031587668	0.031587668	0.031587668	0.031587668	0.031587668	0.031587668	0.031587668
807.mp3	0.055860445	0.055860445	0.055860445	0.055860445	0.055860445	0.055860445	0.055860445	0.055860445	0.055860445	0.055860445	0.055860445	0.055860445	0.055860445	0.055860445	0.055860445	0.055860445	0.055860445	0.055860445	0.055860445	0.055860445	0.055860445	0.055860445	0.055860445	0.055860445	0.055860445	0.055860445	0.055860445	0.055860445	0.055860445	0.055860445	0.055860445	0.055860445	0.055860445	0.055860445	0.055860445	0.055860445	0.055860445	0.055860445	0.055860445	0.055860445	0.055860445	0.055860445	0.055860445	0.055860445	0.055860445	0.055860445	0.055860445	0.055860445	0.055860445
808.mp3	0.13490447	0.13490447	0.13490447	0.13490447	0.13490447	0.13490447	0.13490447	0.13490447	0.13490447	0.13490447	0.13490447	0.13490447	0.13490447	0.13490447	0.13490447	0.13490447	0.13490447	0.13490447	0.13490447	0.13490447	0.13490447	0.13490447	0.13490447	0.13490447	0.13490447	0.13490447	0.13490447	0.13490447	0.13490447	0.13490447	0.13490447	0.13490447	0.13490447	0.13490447	0.13490447	0.13490447	0.13490447	0.13490447	0.13490447	0.13490447	0.13490447	0.13490447	0.13490447	0.13490447	0.13490447	0.13490447	0.13490447	0.13490447	0.13490447
810.mp3	0.104183644	0.104183644	0.104183644	0.104183644	0.104183644	0.104183644	0.104183644	0.104183644	0.104183644	0.104183644	0.104183644	0.104183644	0.104183644	0.104183644	0.104183644	0.104183644	0.104183644	0.104183644	0.104183644	0.104183644	0.104183644	0.104183644	0.104183644	0.104183644	0.104183644	0.104183644	0.104183644	0.104183644	0.104183644	0.104183644	0.104183644	0.104183644	0.104183644	0.104183644	0.104183644	0.104183644	0.104183644	0.104183644	0.104183644	0.104183644	0.104183644	0.104183644	0.104183644	0.104183644	0.104183644	0.104183644	0.104183644	0.104183644	0.104183644
811.mp3	-0.07097215	-0.07097215	-0.07097215	-0.07097215	-0.07097215	-0.07097215	-0.07097215	-0.07097215	-0.07097215	-0.07097215	-0.07097215	-0.07097215	-0.07097215	-0.07097215	-0.07097215	-0.07097215	-0.07097215	-0.07097215	-0.07097215	-0.07097215	-0.07097215	-0.07097215	-0.07097215	-0.07097215	-0.07097215	-0.07097215	-0.07097215	-0.07097215	-0.07097215	-0.07097215	-0.07097215	-0.07097215	-0.07097215	-0.07097215	-0.07097215	-0.07097215	-0.07097215	-0.07097215	-0.07097215	-0.07097215	-0.07097215	-0.07097215	-0.07097215	-0.07097215	-0.07097215	-0.07097215	-0.07097215	-0.07097215	-0.07097215
813.mp3	0.28260234	0.28260234	0.28260234	0.28260234	0.28260234	0.28260234	0.28260234	0.28260234	0.28260234	0.28260234	0.28260234	0.28260234	0.28260234	0.28260234	0.28260234	0.28260234	0.28260234	0.28260234	0.28260234	0.28260234	0.28260234	0.28260234	0.28260234	0.28260234	0.28260234	0.28260234	0.28260234	0.28260234	0.28260234	0.28260234	0.28260234	0.28260234	0.28260234	0.28260234	0.28260234	0.28260234	0.28260234	0.28260234	0.28260234	0.28260234	0.28260234	0.28260234	0.28260234	0.28260234	0.28260234	0.28260234	0.28260234	0.28260234	0.28260234
814.mp3	0.09214379	0.09214379	0.09214379	0.09214379	0.09214379	0.09214379	0.09214379	0.09214379	0.09214379	0.09214379	0.09214379	0.09214379	0.09214379	0.09214379	0.09214379	0.09214379	0.09214379	0.09214379	0.09214379	0.09214379	0.09214379	0.09214379	0.09214379	0.09214379	0.09214379	0.09214379	0.09214379	0.09214379	0.09214379	0.09214379	0.09214379	0.09214379	0.09214379	0.09214379	0.09214379	0.09214379	0.09214379	0.09214379	0.09214379	0.09214379	0.09214379	0.09214379	0.09214379	0.09214379	0.09214379	0.09214379	0.09214379	0.09214379	0.09214379
815.mp3	0.2305392	0.2305392	0.2305392	0.2305392	0.2305392	0.2305392	0.2305392	0.2305392	0.2305392	0.2305392	0.2305392	0.2305392	0.2305392	0.2305392	0.2305392	0.2305392	0.2305392	0.2305392	0.2305392	0.2305392	0.2305392	0.2305392	0.2305392	0.2305392	0.2305392	0.2305392	0.2305392	0.2305392	0.2305392	0.2305392	0.2305392	0.2305392	0.2305392	0.2305392	0.2305392	0.2305392	0.2305392	0.2305392	0.2305392	0.2305392	0.2305392	0.2305392	0.2305392	0.2305392	0.2305392	0.2305392	0.2305392	0.2305392	0.2305392
818.mp3	-0.05986569	-0.05986569	-0.05986569	-0.05986569	-0.05986569	-0.05986569	-0.05986569	-0.05986569	-0.05986569	-0.05986569	-0.05986569	-0.05986569	-0.05986569	-0.05986569	-0.05986569	-0.05986569	-0.05986569	-0.05986569	-0.05986569	-0.05986569	-0.05986569	-0.05986569	-0.05986569	-0.05986569	-0.05986569	-0.05986569	-0.05986569	-0.05986569	-0.05986569	-0.05986569	-0.05986569	-0.05986569	-0.05986569	-0.05986569	-0.05986569	-0.05986569	-0.05986569	-0.05986569	-0.05986569	-0.05986569	-0.05986569	-0.05986569	-0.05986569	-0.05986569	-0.05986569	-0.05986569	-0.05986569	-0.05986569	-0.05986569
819.mp3	0.29650196	0.29650196	0.29650196	0.29650196	0.29650196	0.29650196	0.29650196	0.29650196	0.29650196	0.29650196	0.29650196	0.29650196	0.29650196	0.29650196	0.29650196	0.29650196	0.29650196	0.29650196	0.29650196	0.29650196	0.29650196	0.29650196	0.29650196	0.29650196	0.29650196	0.29650196	0.29650196	0.29650196	0.29650196	0.29650196	0.29650196	0.29650196	0.29650196	0.29650196	0.29650196	0.29650196	0.29650196	0.29650196	0.29650196	0.29650196	0.29650196	0.29650196	0.29650196	0.29650196	0.29650196	0.29650196	0.29650196	0.29650196	0.29650196
820.mp3	0.14424112	0.14424112	0.14424112	0.14424112	0.14424112	0.14424112	0.14424112	0.14424112	0.14424112	0.14424112	0.14424112	0.14424112	0.14424112	0.14424112	0.14424112	0.14424112	0.14424112	0.14424112	0.14424112	0.14424112	0.14424112	0.14424112	0.14424112	0.14424112	0.14424112	0.14424112	0.14424112	0.14424112	0.14424112	0.14424112	0.14424112	0.14424112	0.14424112	0.14424112	0.14424112	0.14424112	0.14424112	0.14424112	0.14424112	0.14424112	0.14424112	0.14424112	0.14424112	0.14424112	0.14424112	0.14424112	0.14424112	0.14424112	0.14424112
823.mp3	0.12644298	0.12644298	0.12644298	0.12644298	0.12644298	0.12644298	0.12644298	0.12644298	0.12644298	0.12644298	0.12644298	0.12644298	0.12644298	0.12644298	0.12644298	0.12644298	0.12644298	0.12644298	0.12644298	0.12644298	0.12644298	0.12644298	0.12644298	0.12644298	0.12644298	0.12644298	0.12644298	0.12644298	0.12644298	0.12644298	0.12644298	0.12644298	0.12644298	0.12644298	0.12644298	0.12644298	0.12644298	0.12644298	0.12644298	0.12644298	0.12644298	0.12644298	0.12644298	0.12644298	0.12644298	0.12644298	0.12644298	0.12644298	0.12644298
824.mp3	0.16899896	0.16899896	0.16899896	0.16899896	0.16899896	0.16899896	0.16899896	0.16899896	0.16899896	0.16899896	0.16899896	0.16899896	0.16899896	0.16899896	0.16899896	0.16899896	0.16899896	0.16899896	0.16899896	0.16899896	0.16899896	0.16899896	0.16899896	0.16899896	0.16899896	0.16899896	0.16899896	0.16899896	0.16899896	0.16899896	0.16899896	0.16899896	0.16899896	0.16899896	0.16899896	0.16899896	0.16899896	0.16899896	0.16899896	0.16899896	0.16899896	0.16899896	0.16899896	0.16899896	0.16899896	0.16899896	0.16899896	0.16899896	0.16899896
825.mp3	-0.00091798	-0.00091798	-0.00091798	-0.00091798	-0.00091798	-0.00091798	-0.00091798	-0.00091798	-0.00091798	-0.00091798	-0.00091798	-0.00091798	-0.00091798	-0.00091798	-0.00091798	-0.00091798	-0.00091798	-0.00091798	-0.00091798	-0.00091798	-0.00091798	-0.00091798	-0.00091798	-0.00091798	-0.00091798	-0.00091798	-0.00091798	-0.00091798	-0.00091798	-0.00091798	-0.00091798	-0.00091798	-0.00091798	-0.00091798	-0.00091798	-0.00091798	-0.00091798	-0.00091798	-0.00091798	-0.00091798	-0.00091798	-0.00091798	-0.00091798	-0.00091798	-0.00091798	-0.00091798	-0.00091798	-0.00091798	-0.00091798
826.mp3	0.23148072	0.23148072	0.23148072	0.23148072	0.23148072	0.23148072	0.23148072	0.23148072	0.23148072	0.23148072	0.23148072	0.23148072	0.23148072	0.23148072	0.23148072	0.23148072	0.23148072	0.23148072	0.23148072	0.23148072	0.23148072	0.23148072	0.23148072	0.23148072	0.23148072	0.23148072	0.23148072	0.23148072	0.23148072	0.23148072	0.23148072	0.23148072	0.23148072	0.23148072	0.23148072	0.23148072	0.23148072	0.23148072	0.23148072	0.23148072	0.23148072	0.23148072	0.23148072	0.23148072	0.23148072	0.23148072	0.23148072	0.23148072	0.23148072
829.mp3	0.045037992	0.045037992	0.045037992	0.045037992	0.045037992	0.045037992	0.045037992	0.045037992	0.045037992	0.045037992	0.045037992	0.045037992	0.045037992	0.045037992	0.045037992	0.045037992	0.045037992	0.045037992	0.045037992	0.045037992	0.045037992	0.045037992	0.045037992	0.045037992	0.045037992	0.045037992	0.045037992	0.045037992	0.045037992	0.045037992	0.045037992	0.045037992	0.045037992	0.045037992	0.045037992	0.045037992	0.045037992	0.045037992	0.045037992	0.045037992	0.045037992	0.045037992	0.045037992	0.045037992	0.045037992	0.045037992	0.045037992	0.045037992	0.045037992
830.mp3	0.13193914	0.13193914	0.13193914	0.13193914	0.13193914	0.13193914	0.13193914	0.13193914	0.13193914	0.13193914	0.13193914	0.13193914	0.13193914	0.13193914	0.13193914	0.13193914	0.13193914	0.13193914	0.13193914	0.13193914	0.13193914	0.13193914	0.13193914	0.13193914	0.13193914	0.13193914	0.13193914	0.13193914	0.13193914	0.13193914	0.13193914	0.13193914	0.13193914	0.13193914	0.13193914	0.13193914	0.13193914	0.13193914	0.13193914	0.13193914	0.13193914	0.13193914	0.13193914	0.13193914	0.13193914	0.13193914	0.13193914	0.13193914	0.13193914
831.mp3	0.20063269	0.20063269	0.20063269	0.20063269	0.20063269	0.20063269	0.20063269	0.20063269	0.20063269	0.20063269	0.20063269	0.20063269	0.20063269	0.20063269	0.20063269	0.20063269	0.20063269	0.20063269	0.20063269	0.20063269	0.20063269	0.20063269	0.20063269	0.20063269	0.20063269	0.20063269	0.20063269	0.20063269	0.20063269	0.20063269	0.20063269	0.20063269	0.20063269	0.20063269	0.20063269	0.20063269	0.20063269	0.20063269	0.20063269	0.20063269	0.20063269	0.20063269	0.20063269	0.20063269	0.20063269	0.20063269	0.20063269	0.20063269	0.20063269
833.mp3	0.09956428	0.09956428	0.09956428	0.09956428	0.09956428	0.09956428	0.09956428	0.09956428	0.09956428	0.09956428	0.09956428	0.09956428	0.09956428	0.09956428	0.09956428	0.09956428	0.09956428	0.09956428	0.09956428	0.09956428	0.09956428	0.09956428	0.09956428	0.09956428	0.09956428	0.09956428	0.09956428	0.09956428	0.09956428	0.09956428	0.09956428	0.09956428	0.09956428	0.09956428	0.09956428	0.09956428	0.09956428	0.09956428	0.09956428	0.09956428	0.09956428	0.09956428	0.09956428	0.09956428	0.09956428	0.09956428	0.09956428	0.09956428	0.09956428
834.mp3	0.05247719	0.05247719	0.05247719	0.05247719	0.05247719	0.05247719	0.05247719	0.05247719	0.05247719	0.05247719	0.05247719	0.05247719	0.05247719	0.05247719	0.05247719	0.05247719	0.05247719	0.05247719	0.05247719	0.05247719	0.05247719	0.05247719	0.05247719	0.05247719	0.05247719	0.05247719	0.05247719	0.05247719	0.05247719	0.05247719	0.05247719	0.05247719	0.05247719	0.05247719	0.05247719	0.05247719	0.05247719	0.05247719	0.05247719	0.05247719	0.05247719	0.05247719	0.05247719	0.05247719	0.05247719	0.05247719	0.05247719	0.05247719	0.05247719
836.mp3	-0.15169853	-0.15169853	-0.15169853	-0.15169853	-0.15169853	-0.15169853	-0.15169853	-0.15169853	-0.15169853	-0.15169853	-0.15169853	-0.15169853	-0.15169853	-0.15169853	-0.15169853	-0.15169853	-0.15169853	-0.15169853	-0.15169853	-0.15169853	-0.15169853	-0.15169853	-0.15169853	-0.15169853	-0.15169853	-0.15169853	-0.15169853	-0.15169853	-0.15169853	-0.15169853	-0.15169853	-0.15169853	-0.15169853	-0.15169853	-0.15169853	-0.15169853	-0.15169853	-0.15169853	-0.15169853	-0.15169853	-0.15169853	-0.15169853	-0.15169853	-0.15169853	-0.15169853	-0.15169853	-0.15169853	-0.15169853	-0.15169853
839.mp3	-0.08767148	-0.08767148	-0.08767148	-0.08767148	-0.08767148	-0.08767148	-0.08767148	-0.08767148	-0.08767148	-0.08767148	-0.08767148	-0.08767148	-0.08767148	-0.08767148	-0.08767148	-0.08767148	-0.08767148	-0.08767148	-0.08767148	-0.08767148	-0.08767148	-0.08767148	-0.08767148	-0.08767148	-0.08767148	-0.08767148	-0.08767148	-0.08767148	-0.08767148	-0.08767148	-0.08767148	-0.08767148	-0.08767148	-0.08767148	-0.08767148	-0.08767148	-0.08767148	-0.08767148	-0.08767148	-0.08767148	-0.08767148	-0.08767148	-0.08767148	-0.08767148	-0.08767148	-0.08767148	-0.08767148	-0.08767148	-0.08767148
841.mp3	0.0653327	0.0653327	0.0653327	0.0653327	0.0653327	0.0653327	0.0653327	0.0653327	0.0653327	0.0653327	0.0653327	0.0653327	0.0653327	0.0653327	0.0653327	0.0653327	0.0653327	0.0653327	0.0653327	0.0653327	0.0653327	0.0653327	0.0653327	0.0653327	0.0653327	0.0653327	0.0653327	0.0653327	0.0653327	0.0653327	0.0653327	0.0653327	0.0653327	0.0653327	0.0653327	0.0653327	0.0653327	0.0653327	0.0653327	0.0653327	0.0653327	0.0653327	0.0653327	0.0653327	0.0653327	0.0653327	0.0653327	0.0653327	0.0653327
844.mp3	-0.10189647	-0.10189647	-0.10189647	-0.10189647	-0.10189647	-0.10189647	-0.10189647	-0.10189647	-0.10189647	-0.10189647	-0.10189647	-0.10189647	-0.10189647	-0.10189647	-0.10189647	-0.10189647	-0.10189647	-0.10189647	-0.10189647	-0.10189647	-0.10189647	-0.10189647	-0.10189647	-0.10189647	-0.10189647	-0.10189647	-0.10189647	-0.10189647	-0.10189647	-0.10189647	-0.10189647	-0.10189647	-0.10189647	-0.10189647	-0.10189647	-0.10189647	-0.10189647	-0.10189647	-0.10189647	-0.10189647	-0.10189647	-0.10189647	-0.10189647	-0.10189647	-0.10189647	-0.10189647	-0.10189647	-0.10189647	-0.10189647
845.mp3	-0.000136597	-0.000136597	-0.000136597	-0.000136597	-0.000136597	-0.000136597	-0.000136597	-0.000136597	-0.000136597	-0.000136597	-0.000136597	-0.000136597	-0.000136597	-0.000136597	-0.000136597	-0.000136597	-0.000136597	-0.000136597	-0.000136597	-0.000136597	-0.000136597	-0.000136597	-0.000136597	-0.000136597	-0.000136597	-0.000136597	-0.000136597	-0.000136597	-0.000136597	-0.000136597	-0.000136597	-0.000136597	-0.000136597	-0.000136597	-0.000136597	-0.000136597	-0.000136597	-0.000136597	-0.000136597	-0.000136597	-0.000136597	-0.000136597	-0.000136597	-0.000136597	-0.000136597	-0.000136597	-0.000136597	-0.000136597	-0.000136597
846.mp3	0.11165982	0.11165982	0.11165982	0.11165982	0.11165982	0.11165982	0.11165982	0.11165982	0.11165982	0.11165982	0.11165982	0.11165982	0.11165982	0.11165982	0.11165982	0.11165982	0.11165982	0.11165982	0.11165982	0.11165982	0.11165982	0.11165982	0.11165982	0.11165982	0.11165982	0.11165982	0.11165982	0.11165982	0.11165982	0.11165982	0.11165982	0.11165982	0.11165982	0.11165982	0.11165982	0.11165982	0.11165982	0.11165982	0.11165982	0.11165982	0.11165982	0.11165982	0.11165982	0.11165982	0.11165982	0.11165982	0.11165982	0.11165982	0.11165982
848.mp3	0.054264836	0.054264836	0.054264836	0.054264836	0.054264836	0.054264836	0.054264836	0.054264836	0.054264836	0.054264836	0.054264836	0.054264836	0.054264836	0.054264836	0.054264836	0.054264836	0.054264836	0.054264836	0.054264836	0.054264836	0.054264836	0.054264836	0.054264836	0.054264836	0.054264836	0.054264836	0.054264836	0.054264836	0.054264836	0.054264836	0.054264836	0.054264836	0.054264836	0.054264836	0.054264836	0.054264836	0.054264836	0.054264836	0.054264836	0.054264836	0.054264836	0.054264836	0.054264836	0.054264836	0.054264836	0.054264836	0.054264836	0.054264836	0.054264836
850.mp3	0.15304567	0.15304567	0.15304567	0.15304567	0.15304567	0.15304567	0.15304567	0.15304567	0.15304567	0.15304567	0.15304567	0.15304567	0.15304567	0.15304567	0.15304567	0.15304567	0.15304567	0.15304567	0.15304567	0.15304567	0.15304567	0.15304567	0.15304567	0.15304567	0.15304567	0.15304567	0.15304567	0.15304567	0.15304567	0.15304567	0.15304567	0.15304567	0.15304567	0.15304567	0.15304567	0.15304567	0.15304567	0.15304567	0.15304567	0.15304567	0.15304567	0.15304567	0.15304567	0.15304567	0.15304567	0.15304567	0.15304567	0.15304567	0.15304567
851.mp3	0.14540647	0.14540647	0.14540647	0.14540647	0.14540647	0.14540647	0.14540647	0.14540647	0.14540647	0.14540647	0.14540647	0.14540647	0.14540647	0.14540647	0.14540647	0.14540647	0.14540647	0.14540647	0.14540647	0.14540647	0.14540647	0.14540647	0.14540647	0.14540647	0.14540647	0.14540647	0.14540647	0.14540647	0.14540647	0.14540647	0.14540647	0.14540647	0.14540647	0.14540647	0.14540647	0.14540647	0.14540647	0.14540647	0.14540647	0.14540647	0.14540647	0.14540647	0.14540647	0.14540647	0.14540647	0.14540647	0.14540647	0.14540647	0.14540647
852.mp3	0.1370996	0.1370996	0.1370996	0.1370996	0.1370996	0.1370996	0.1370996	0.1370996	0.1370996	0.1370996	0.1370996	0.1370996	0.1370996	0.1370996	0.1370996	0.1370996	0.1370996	0.1370996	0.1370996	0.1370996	0.1370996	0.1370996	0.1370996	0.1370996	0.1370996	0.1370996	0.1370996	0.1370996	0.1370996	0.1370996	0.1370996	0.1370996	0.1370996	0.1370996	0.1370996	0.1370996	0.1370996	0.1370996	0.1370996	0.1370996	0.1370996	0.1370996	0.1370996	0.1370996	0.1370996	0.1370996	0.1370996	0.1370996	0.1370996
854.mp3	0.12727965	0.12727965	0.12727965	0.12727965	0.12727965	0.12727965	0.12727965	0.12727965	0.12727965	0.12727965	0.12727965	0.12727965	0.12727965	0.12727965	0.12727965	0.12727965	0.12727965	0.12727965	0.12727965	0.12727965	0.12727965	0.12727965	0.12727965	0.12727965	0.12727965	0.12727965	0.12727965	0.12727965	0.12727965	0.12727965	0.12727965	0.12727965	0.12727965	0.12727965	0.12727965	0.12727965	0.12727965	0.12727965	0.12727965	0.12727965	0.12727965	0.12727965	0.12727965	0.12727965	0.12727965	0.12727965	0.12727965	0.12727965	0.12727965
855.mp3	-0.12088499	-0.12088499	-0.12088499	-0.12088499	-0.12088499	-0.12088499	-0.12088499	-0.12088499	-0.12088499	-0.12088499	-0.12088499	-0.12088499	-0.12088499	-0.12088499	-0.12088499	-0.12088499	-0.12088499	-0.12088499	-0.12088499	-0.12088499	-0.12088499	-0.12088499	-0.12088499	-0.12088499	-0.12088499	-0.12088499	-0.12088499	-0.12088499	-0.12088499	-0.12088499	-0.12088499	-0.12088499	-0.12088499	-0.12088499	-0.12088499	-0.12088499	-0.12088499	-0.12088499	-0.12088499	-0.12088499	-0.12088499	-0.12088499	-0.12088499	-0.12088499	-0.12088499	-0.12088499	-0.12088499	-0.12088499	-0.12088499
856.mp3	0.2835341	0.2835341	0.2835341	0.2835341	0.2835341	0.2835341	0.2835341	0.2835341	0.2835341	0.2835341	0.2835341	0.2835341	0.2835341	0.2835341	0.2835341	0.2835341	0.2835341	0.2835341	0.2835341	0.2835341	0.2835341	0.2835341	0.2835341	0.2835341	0.2835341	0.2835341	0.2835341	0.2835341	0.2835341	0.2835341	0.2835341	0.2835341	0.2835341	0.2835341	0.2835341	0.2835341	0.2835341	0.2835341	0.2835341	0.2835341	0.2835341	0.2835341	0.2835341	0.2835341	0.2835341	0.2835341	0.2835341	0.2835341	0.2835341
857.mp3	-0.023590991	-0.023590991	-0.023590991	-0.023590991	-0.023590991	-0.023590991	-0.023590991	-0.023590991	-0.023590991	-0.023590991	-0.023590991	-0.023590991	-0.023590991	-0.023590991	-0.023590991	-0.023590991	-0.023590991	-0.023590991	-0.023590991	-0.023590991	-0.023590991	-0.023590991	-0.023590991	-0.023590991	-0.023590991	-0.023590991	-0.023590991	-0.023590991	-0.023590991	-0.023590991	-0.023590991	-0.023590991	-0.023590991	-0.023590991	-0.023590991	-0.023590991	-0.023590991	-0.023590991	-0.023590991	-0.023590991	-0.023590991	-0.023590991	-0.023590991	-0.023590991	-0.023590991	-0.023590991	-0.023590991	-0.023590991	-0.023590991
858.mp3	-0.2255758	-0.2255758	-0.2255758	-0.2255758	-0.2255758	-0.2255758	-0.2255758	-0.2255758	-0.2255758	-0.2255758	-0.2255758	-0.2255758	-0.2255758	-0.2255758	-0.2255758	-0.2255758	-0.2255758	-0.2255758	-0.2255758	-0.2255758	-0.2255758	-0.2255758	-0.2255758	-0.2255758	-0.2255758	-0.2255758	-0.2255758	-0.2255758	-0.2255758	-0.2255758	-0.2255758	-0.2255758	-0.2255758	-0.2255758	-0.2255758	-0.2255758	-0.2255758	-0.2255758	-0.2255758	-0.2255758	-0.2255758	-0.2255758	-0.2255758	-0.2255758	-0.2255758	-0.2255758	-0.2255758	-0.2255758	-0.2255758
859.mp3	0.21567205	0.21567205	0.21567205	0.21567205	0.21567205	0.21567205	0.21567205	0.21567205	0.21567205	0.21567205	0.21567205	0.21567205	0.21567205	0.21567205	0.21567205	0.21567205	0.21567205	0.21567205	0.21567205	0.21567205	0.21567205	0.21567205	0.21567205	0.21567205	0.21567205	0.21567205	0.21567205	0.21567205	0.21567205	0.21567205	0.21567205	0.21567205	0.21567205	0.21567205	0.21567205	0.21567205	0.21567205	0.21567205	0.21567205	0.21567205	0.21567205	0.21567205	0.21567205	0.21567205	0.21567205	0.21567205	0.21567205	0.21567205	0.21567205
860.mp3	0.0135001	0.0135001	0.0135001	0.0135001	0.0135001	0.0135001	0.0135001	0.0135001	0.0135001	0.0135001	0.0135001	0.0135001	0.0135001	0.0135001	0.0135001	0.0135001	0.0135001	0.0135001	0.0135001	0.0135001	0.0135001	0.0135001	0.0135001	0.0135001	0.0135001	0.0135001	0.0135001	0.0135001	0.0135001	0.0135001	0.0135001	0.0135001	0.0135001	0.0135001	0.0135001	0.0135001	0.0135001	0.0135001	0.0135001	0.0135001	0.0135001	0.0135001	0.0135001	0.0135001	0.0135001	0.0135001	0.0135001	0.0135001	0.0135001
863.mp3	0.022296919	0.022296919	0.022296919	0.022296919	0.022296919	0.022296919	0.022296919	0.022296919	0.022296919	0.022296919	0.022296919	0.022296919	0.022296919	0.022296919	0.022296919	0.022296919	0.022296919	0.022296919	0.022296919	0.022296919	0.022296919	0.022296919	0.022296919	0.022296919	0.022296919	0.022296919	0.022296919	0.022296919	0.022296919	0.022296919	0.022296919	0.022296919	0.022296919	0.022296919	0.022296919	0.022296919	0.022296919	0.022296919	0.022296919	0.022296919	0.022296919	0.022296919	0.022296919	0.022296919	0.022296919	0.022296919	0.022296919	0.022296919	0.022296919
864.mp3	0.05207075	0.05207075	0.05207075	0.05207075	0.05207075	0.05207075	0.05207075	0.05207075	0.05207075	0.05207075	0.05207075	0.05207075	0.05207075	0.05207075	0.05207075	0.05207075	0.05207075	0.05207075	0.05207075	0.05207075	0.05207075	0.05207075	0.05207075	0.05207075	0.05207075	0.05207075	0.05207075	0.05207075	0.05207075	0.05207075	0.05207075	0.05207075	0.05207075	0.05207075	0.05207075	0.05207075	0.05207075	0.05207075	0.05207075	0.05207075	0.05207075	0.05207075	0.05207075	0.05207075	0.05207075	0.05207075	0.05207075	0.05207075	0.05207075
865.mp3	0.12783557	0.12783557	0.12783557	0.12783557	0.12783557	0.12783557	0.12783557	0.12783557	0.12783557	0.12783557	0.12783557	0.12783557	0.12783557	0.12783557	0.12783557	0.12783557	0.12783557	0.12783557	0.12783557	0.12783557	0.12783557	0.12783557	0.12783557	0.12783557	0.12783557	0.12783557	0.12783557	0.12783557	0.12783557	0.12783557	0.12783557	0.12783557	0.12783557	0.12783557	0.12783557	0.12783557	0.12783557	0.12783557	0.12783557	0.12783557	0.12783557	0.12783557	0.12783557	0.12783557	0.12783557	0.12783557	0.12783557	0.12783557	0.12783557
866.mp3	-0.14688963	-0.14688963	-0.14688963	-0.14688963	-0.14688963	-0.14688963	-0.14688963	-0.14688963	-0.14688963	-0.14688963	-0.14688963	-0.14688963	-0.14688963	-0.14688963	-0.14688963	-0.14688963	-0.14688963	-0.14688963	-0.14688963	-0.14688963	-0.14688963	-0.14688963	-0.14688963	-0.14688963	-0.14688963	-0.14688963	-0.14688963	-0.14688963	-0.14688963	-0.14688963	-0.14688963	-0.14688963	-0.14688963	-0.14688963	-0.14688963	-0.14688963	-0.14688963	-0.14688963	-0.14688963	-0.14688963	-0.14688963	-0.14688963	-0.14688963	-0.14688963	-0.14688963	-0.14688963	-0.14688963	-0.14688963	-0.14688963
867.mp3	0.027081376	0.027081376	0.027081376	0.027081376	0.027081376	0.027081376	0.027081376	0.027081376	0.027081376	0.027081376	0.027081376	0.027081376	0.027081376	0.027081376	0.027081376	0.027081376	0.027081376	0.027081376	0.027081376	0.027081376	0.027081376	0.027081376	0.027081376	0.027081376	0.027081376	0.027081376	0.027081376	0.027081376	0.027081376	0.027081376	0.027081376	0.027081376	0.027081376	0.027081376	0.027081376	0.027081376	0.027081376	0.027081376	0.027081376	0.027081376	0.027081376	0.027081376	0.027081376	0.027081376	0.027081376	0.027081376	0.027081376	0.027081376	0.027081376
869.mp3	-0.050320707	-0.050320707	-0.050320707	-0.050320707	-0.050320707	-0.050320707	-0.050320707	-0.050320707	-0.050320707	-0.050320707	-0.050320707	-0.050320707	-0.050320707	-0.050320707	-0.050320707	-0.050320707	-0.050320707	-0.050320707	-0.050320707	-0.050320707	-0.050320707	-0.050320707	-0.050320707	-0.050320707	-0.050320707	-0.050320707	-0.050320707	-0.050320707	-0.050320707	-0.050320707	-0.050320707	-0.050320707	-0.050320707	-0.050320707	-0.050320707	-0.050320707	-0.050320707	-0.050320707	-0.050320707	-0.050320707	-0.050320707	-0.050320707	-0.050320707	-0.050320707	-0.050320707	-0.050320707	-0.050320707	-0.050320707	-0.050320707
871.mp3	0.05450002	0.05450002	0.05450002	0.05450002	0.05450002	0.05450002	0.05450002	0.05450002	0.05450002	0.05450002	0.05450002	0.05450002	0.05450002	0.05450002	0.05450002	0.05450002	0.05450002	0.05450002	0.05450002	0.05450002	0.05450002	0.05450002	0.05450002	0.05450002	0.05450002	0.05450002	0.05450002	0.05450002	0.05450002	0.05450002	0.05450002	0.05450002	0.05450002	0.05450002	0.05450002	0.05450002	0.05450002	0.05450002	0.05450002	0.05450002	0.05450002	0.05450002	0.05450002	0.05450002	0.05450002	0.05450002	0.05450002	0.05450002	0.05450002
872.mp3	0.100524	0.100524	0.100524	0.100524	0.100524	0.100524	0.100524	0.100524	0.100524	0.100524	0.100524	0.100524	0.100524	0.100524	0.100524	0.100524	0.100524	0.100524	0.100524	0.100524	0.100524	0.100524	0.100524	0.100524	0.100524	0.100524	0.100524	0.100524	0.100524	0.100524	0.100524	0.100524	0.100524	0.100524	0.100524	0.100524	0.100524	0.100524	0.100524	0.100524	0.100524	0.100524	0.100524	0.100524	0.100524	0.100524	0.100524	0.100524	0.100524
873.mp3	-0.16571377	-0.16571377	-0.16571377	-0.16571377	-0.16571377	-0.16571377	-0.16571377	-0.16571377	-0.16571377	-0.16571377	-0.16571377	-0.16571377	-0.16571377	-0.16571377	-0.16571377	-0.16571377	-0.16571377	-0.16571377	-0.16571377	-0.16571377	-0.16571377	-0.16571377	-0.16571377	-0.16571377	-0.16571377	-0.16571377	-0.16571377	-0.16571377	-0.16571377	-0.16571377	-0.16571377	-0.16571377	-0.16571377	-0.16571377	-0.16571377	-0.16571377	-0.16571377	-0.16571377	-0.16571377	-0.16571377	-0.16571377	-0.16571377	-0.16571377	-0.16571377	-0.16571377	-0.16571377	-0.16571377	-0.16571377	-0.16571377
874.mp3	0.13026065	0.13026065	0.13026065	0.13026065	0.13026065	0.13026065	0.13026065	0.13026065	0.13026065	0.13026065	0.13026065	0.13026065	0.13026065	0.13026065	0.13026065	0.13026065	0.13026065	0.13026065	0.13026065	0.13026065	0.13026065	0.13026065	0.13026065	0.13026065	0.13026065	0.13026065	0.13026065	0.13026065	0.13026065	0.13026065	0.13026065	0.13026065	0.13026065	0.13026065	0.13026065	0.13026065	0.13026065	0.13026065	0.13026065	0.13026065	0.13026065	0.13026065	0.13026065	0.13026065	0.13026065	0.13026065	0.13026065	0.13026065	0.13026065
876.mp3	0.039401777	0.039401777	0.039401777	0.039401777	0.039401777	0.039401777	0.039401777	0.039401777	0.039401777	0.039401777	0.039401777	0.039401777	0.039401777	0.039401777	0.039401777	0.039401777	0.039401777	0.039401777	0.039401777	0.039401777	0.039401777	0.039401777	0.039401777	0.039401777	0.039401777	0.039401777	0.039401777	0.039401777	0.039401777	0.039401777	0.039401777	0.039401777	0.039401777	0.039401777	0.039401777	0.039401777	0.039401777	0.039401777	0.039401777	0.039401777	0.039401777	0.039401777	0.039401777	0.039401777	0.039401777	0.039401777	0.039401777	0.039401777	0.039401777
879.mp3	0.010905391	0.010905391	0.010905391	0.010905391	0.010905391	0.010905391	0.010905391	0.010905391	0.010905391	0.010905391	0.010905391	0.010905391	0.010905391	0.010905391	0.010905391	0.010905391	0.010905391	0.010905391	0.010905391	0.010905391	0.010905391	0.010905391	0.010905391	0.010905391	0.010905391	0.010905391	0.010905391	0.010905391	0.010905391	0.010905391	0.010905391	0.010905391	0.010905391	0.010905391	0.010905391	0.010905391	0.010905391	0.010905391	0.010905391	0.010905391	0.010905391	0.010905391	0.010905391	0.010905391	0.010905391	0.010905391	0.010905391	0.010905391	0.010905391
880.mp3	0.08518414	0.08518414	0.08518414	0.08518414	0.08518414	0.08518414	0.08518414	0.08518414	0.08518414	0.08518414	0.08518414	0.08518414	0.08518414	0.08518414	0.08518414	0.08518414	0.08518414	0.08518414	0.08518414	0.08518414	0.08518414	0.08518414	0.08518414	0.08518414	0.08518414	0.08518414	0.08518414	0.08518414	0.08518414	0.08518414	0.08518414	0.08518414	0.08518414	0.08518414	0.08518414	0.08518414	0.08518414	0.08518414	0.08518414	0.08518414	0.08518414	0.08518414	0.08518414	0.08518414	0.08518414	0.08518414	0.08518414	0.08518414	0.08518414
882.mp3	0.08137757	0.08137757	0.08137757	0.08137757	0.08137757	0.08137757	0.08137757	0.08137757	0.08137757	0.08137757	0.08137757	0.08137757	0.08137757	0.08137757	0.08137757	0.08137757	0.08137757	0.08137757	0.08137757	0.08137757	0.08137757	0.08137757	0.08137757	0.08137757	0.08137757	0.08137757	0.08137757	0.08137757	0.08137757	0.08137757	0.08137757	0.08137757	0.08137757	0.08137757	0.08137757	0.08137757	0.08137757	0.08137757	0.08137757	0.08137757	0.08137757	0.08137757	0.08137757	0.08137757	0.08137757	0.08137757	0.08137757	0.08137757	0.08137757
884.mp3	-0.013867239	-0.013867239	-0.013867239	-0.013867239	-0.013867239	-0.013867239	-0.013867239	-0.013867239	-0.013867239	-0.013867239	-0.013867239	-0.013867239	-0.013867239	-0.013867239	-0.013867239	-0.013867239	-0.013867239	-0.013867239	-0.013867239	-0.013867239	-0.013867239	-0.013867239	-0.013867239	-0.013867239	-0.013867239	-0.013867239	-0.013867239	-0.013867239	-0.013867239	-0.013867239	-0.013867239	-0.013867239	-0.013867239	-0.013867239	-0.013867239	-0.013867239	-0.013867239	-0.013867239	-0.013867239	-0.013867239	-0.013867239	-0.013867239	-0.013867239	-0.013867239	-0.013867239	-0.013867239	-0.013867239	-0.013867239	-0.013867239
886.mp3	0.07951207	0.07951207	0.07951207	0.07951207	0.07951207	0.07951207	0.07951207	0.07951207	0.07951207	0.07951207	0.07951207	0.07951207	0.07951207	0.07951207	0.07951207	0.07951207	0.07951207	0.07951207	0.07951207	0.07951207	0.07951207	0.07951207	0.07951207	0.07951207	0.07951207	0.07951207	0.07951207	0.07951207	0.07951207	0.07951207	0.07951207	0.07951207	0.07951207	0.07951207	0.07951207	0.07951207	0.07951207	0.07951207	0.07951207	0.07951207	0.07951207	0.07951207	0.07951207	0.07951207	0.07951207	0.07951207	0.07951207	0.07951207	0.07951207
887.mp3	0.1801087	0.1801087	0.1801087	0.1801087	0.1801087	0.1801087	0.1801087	0.1801087	0.1801087	0.1801087	0.1801087	0.1801087	0.1801087	0.1801087	0.1801087	0.1801087	0.1801087	0.1801087	0.1801087	0.1801087	0.1801087	0.1801087	0.1801087	0.1801087	0.1801087	0.1801087	0.1801087	0.1801087	0.1801087	0.1801087	0.1801087	0.1801087	0.1801087	0.1801087	0.1801087	0.1801087	0.1801087	0.1801087	0.1801087	0.1801087	0.1801087	0.1801087	0.1801087	0.1801087	0.1801087	0.1801087	0.1801087	0.1801087	0.1801087
889.mp3	0.22632828	0.22632828	0.22632828	0.22632828	0.22632828	0.22632828	0.22632828	0.22632828	0.22632828	0.22632828	0.22632828	0.22632828	0.22632828	0.22632828	0.22632828	0.22632828	0.22632828	0.22632828	0.22632828	0.22632828	0.22632828	0.22632828	0.22632828	0.22632828	0.22632828	0.22632828	0.22632828	0.22632828	0.22632828	0.22632828	0.22632828	0.22632828	0.22632828	0.22632828	0.22632828	0.22632828	0.22632828	0.22632828	0.22632828	0.22632828	0.22632828	0.22632828	0.22632828	0.22632828	0.22632828	0.22632828	0.22632828	0.22632828	0.22632828
890.mp3	0.040504195	0.040504195	0.040504195	0.040504195	0.040504195	0.040504195	0.040504195	0.040504195	0.040504195	0.040504195	0.040504195	0.040504195	0.040504195	0.040504195	0.040504195	0.040504195	0.040504195	0.040504195	0.040504195	0.040504195	0.040504195	0.040504195	0.040504195	0.040504195	0.040504195	0.040504195	0.040504195	0.040504195	0.040504195	0.040504195	0.040504195	0.040504195	0.040504195	0.040504195	0.040504195	0.040504195	0.040504195	0.040504195	0.040504195	0.040504195	0.040504195	0.040504195	0.040504195	0.040504195	0.040504195	0.040504195	0.040504195	0.040504195	0.040504195
891.mp3	0.18451026	0.18451026	0.18451026	0.18451026	0.18451026	0.18451026	0.18451026	0.18451026	0.18451026	0.18451026	0.18451026	0.18451026	0.18451026	0.18451026	0.18451026	0.18451026	0.18451026	0.18451026	0.18451026	0.18451026	0.18451026	0.18451026	0.18451026	0.18451026	0.18451026	0.18451026	0.18451026	0.18451026	0.18451026	0.18451026	0.18451026	0.18451026	0.18451026	0.18451026	0.18451026	0.18451026	0.18451026	0.18451026	0.18451026	0.18451026	0.18451026	0.18451026	0.18451026	0.18451026	0.18451026	0.18451026	0.18451026	0.18451026	0.18451026
892.mp3	0.03323306	0.03323306	0.03323306	0.03323306	0.03323306	0.03323306	0.03323306	0.03323306	0.03323306	0.03323306	0.03323306	0.03323306	0.03323306	0.03323306	0.03323306	0.03323306	0.03323306	0.03323306	0.03323306	0.03323306	0.03323306	0.03323306	0.03323306	0.03323306	0.03323306	0.03323306	0.03323306	0.03323306	0.03323306	0.03323306	0.03323306	0.03323306	0.03323306	0.03323306	0.03323306	0.03323306	0.03323306	0.03323306	0.03323306	0.03323306	0.03323306	0.03323306	0.03323306	0.03323306	0.03323306	0.03323306	0.03323306	0.03323306	0.03323306
893.mp3	0.15705544	0.15705544	0.15705544	0.15705544	0.15705544	0.15705544	0.15705544	0.15705544	0.15705544	0.15705544	0.15705544	0.15705544	0.15705544	0.15705544	0.15705544	0.15705544	0.15705544	0.15705544	0.15705544	0.15705544	0.15705544	0.15705544	0.15705544	0.15705544	0.15705544	0.15705544	0.15705544	0.15705544	0.15705544	0.15705544	0.15705544	0.15705544	0.15705544	0.15705544	0.15705544	0.15705544	0.15705544	0.15705544	0.15705544	0.15705544	0.15705544	0.15705544	0.15705544	0.15705544	0.15705544	0.15705544	0.15705544	0.15705544	0.15705544
897.mp3	-0.13884787	-0.13884787	-0.13884787	-0.13884787	-0.13884787	-0.13884787	-0.13884787	-0.13884787	-0.13884787	-0.13884787	-0.13884787	-0.13884787	-0.13884787	-0.13884787	-0.13884787	-0.13884787	-0.13884787	-0.13884787	-0.13884787	-0.13884787	-0.13884787	-0.13884787	-0.13884787	-0.13884787	-0.13884787	-0.13884787	-0.13884787	-0.13884787	-0.13884787	-0.13884787	-0.13884787	-0.13884787	-0.13884787	-0.13884787	-0.13884787	-0.13884787	-0.13884787	-0.13884787	-0.13884787	-0.13884787	-0.13884787	-0.13884787	-0.13884787	-0.13884787	-0.13884787	-0.13884787	-0.13884787	-0.13884787	-0.13884787
898.mp3	-0.03430953	-0.03430953	-0.03430953	-0.03430953	-0.03430953	-0.03430953	-0.03430953	-0.03430953	-0.03430953	-0.03430953	-0.03430953	-0.03430953	-0.03430953	-0.03430953	-0.03430953	-0.03430953	-0.03430953	-0.03430953	-0.03430953	-0.03430953	-0.03430953	-0.03430953	-0.03430953	-0.03430953	-0.03430953	-0.03430953	-0.03430953	-0.03430953	-0.03430953	-0.03430953	-0.03430953	-0.03430953	-0.03430953	-0.03430953	-0.03430953	-0.03430953	-0.03430953	-0.03430953	-0.03430953	-0.03430953	-0.03430953	-0.03430953	-0.03430953	-0.03430953	-0.03430953	-0.03430953	-0.03430953	-0.03430953	-0.03430953
899.mp3	-0.033646487	-0.033646487	-0.033646487	-0.033646487	-0.033646487	-0.033646487	-0.033646487	-0.033646487	-0.033646487	-0.033646487	-0.033646487	-0.033646487	-0.033646487	-0.033646487	-0.033646487	-0.033646487	-0.033646487	-0.033646487	-0.033646487	-0.033646487	-0.033646487	-0.033646487	-0.033646487	-0.033646487	-0.033646487	-0.033646487	-0.033646487	-0.033646487	-0.033646487	-0.033646487	-0.033646487	-0.033646487	-0.033646487	-0.033646487	-0.033646487	-0.033646487	-0.033646487	-0.033646487	-0.033646487	-0.033646487	-0.033646487	-0.033646487	-0.033646487	-0.033646487	-0.033646487	-0.033646487	-0.033646487	-0.033646487	-0.033646487
902.mp3	-0.030049453	-0.030049453	-0.030049453	-0.030049453	-0.030049453	-0.030049453	-0.030049453	-0.030049453	-0.030049453	-0.030049453	-0.030049453	-0.030049453	-0.030049453	-0.030049453	-0.030049453	-0.030049453	-0.030049453	-0.030049453	-0.030049453	-0.030049453	-0.030049453	-0.030049453	-0.030049453	-0.030049453	-0.030049453	-0.030049453	-0.030049453	-0.030049453	-0.030049453	-0.030049453	-0.030049453	-0.030049453	-0.030049453	-0.030049453	-0.030049453	-0.030049453	-0.030049453	-0.030049453	-0.030049453	-0.030049453	-0.030049453	-0.030049453	-0.030049453	-0.030049453	-0.030049453	-0.030049453	-0.030049453	-0.030049453	-0.030049453
903.mp3	0.16111858	0.16111858	0.16111858	0.16111858	0.16111858	0.16111858	0.16111858	0.16111858	0.16111858	0.16111858	0.16111858	0.16111858	0.16111858	0.16111858	0.16111858	0.16111858	0.16111858	0.16111858	0.16111858	0.16111858	0.16111858	0.16111858	0.16111858	0.16111858	0.16111858	0.16111858	0.16111858	0.16111858	0.16111858	0.16111858	0.16111858	0.16111858	0.16111858	0.16111858	0.16111858	0.16111858	0.16111858	0.16111858	0.16111858	0.16111858	0.16111858	0.16111858	0.16111858	0.16111858	0.16111858	0.16111858	0.16111858	0.16111858	0.16111858
904.mp3	0.16625619	0.16625619	0.16625619	0.16625619	0.16625619	0.16625619	0.16625619	0.16625619	0.16625619	0.16625619	0.16625619	0.16625619	0.16625619	0.16625619	0.16625619	0.16625619	0.16625619	0.16625619	0.16625619	0.16625619	0.16625619	0.16625619	0.16625619	0.16625619	0.16625619	0.16625619	0.16625619	0.16625619	0.16625619	0.16625619	0.16625619	0.16625619	0.16625619	0.16625619	0.16625619	0.16625619	0.16625619	0.16625619	0.16625619	0.16625619	0.16625619	0.16625619	0.16625619	0.16625619	0.16625619	0.16625619	0.16625619	0.16625619	0.16625619
908.mp3	0.06493625	0.06493625	0.06493625	0.06493625	0.06493625	0.06493625	0.06493625	0.06493625	0.06493625	0.06493625	0.06493625	0.06493625	0.06493625	0.06493625	0.06493625	0.06493625	0.06493625	0.06493625	0.06493625	0.06493625	0.06493625	0.06493625	0.06493625	0.06493625	0.06493625	0.06493625	0.06493625	0.06493625	0.06493625	0.06493625	0.06493625	0.06493625	0.06493625	0.06493625	0.06493625	0.06493625	0.06493625	0.06493625	0.06493625	0.06493625	0.06493625	0.06493625	0.06493625	0.06493625	0.06493625	0.06493625	0.06493625	0.06493625	0.06493625
909.mp3	-0.11144043	-0.11144043	-0.11144043	-0.11144043	-0.11144043	-0.11144043	-0.11144043	-0.11144043	-0.11144043	-0.11144043	-0.11144043	-0.11144043	-0.11144043	-0.11144043	-0.11144043	-0.11144043	-0.11144043	-0.11144043	-0.11144043	-0.11144043	-0.11144043	-0.11144043	-0.11144043	-0.11144043	-0.11144043	-0.11144043	-0.11144043	-0.11144043	-0.11144043	-0.11144043	-0.11144043	-0.11144043	-0.11144043	-0.11144043	-0.11144043	-0.11144043	-0.11144043	-0.11144043	-0.11144043	-0.11144043	-0.11144043	-0.11144043	-0.11144043	-0.11144043	-0.11144043	-0.11144043	-0.11144043	-0.11144043	-0.11144043
910.mp3	0.103250675	0.103250675	0.103250675	0.103250675	0.103250675	0.103250675	0.103250675	0.103250675	0.103250675	0.103250675	0.103250675	0.103250675	0.103250675	0.103250675	0.103250675	0.103250675	0.103250675	0.103250675	0.103250675	0.103250675	0.103250675	0.103250675	0.103250675	0.103250675	0.103250675	0.103250675	0.103250675	0.103250675	0.103250675	0.103250675	0.103250675	0.103250675	0.103250675	0.103250675	0.103250675	0.103250675	0.103250675	0.103250675	0.103250675	0.103250675	0.103250675	0.103250675	0.103250675	0.103250675	0.103250675	0.103250675	0.103250675	0.103250675	0.103250675
911.mp3	0.029997205	0.029997205	0.029997205	0.029997205	0.029997205	0.029997205	0.029997205	0.029997205	0.029997205	0.029997205	0.029997205	0.029997205	0.029997205	0.029997205	0.029997205	0.029997205	0.029997205	0.029997205	0.029997205	0.029997205	0.029997205	0.029997205	0.029997205	0.029997205	0.029997205	0.029997205	0.029997205	0.029997205	0.029997205	0.029997205	0.029997205	0.029997205	0.029997205	0.029997205	0.029997205	0.029997205	0.029997205	0.029997205	0.029997205	0.029997205	0.029997205	0.029997205	0.029997205	0.029997205	0.029997205	0.029997205	0.029997205	0.029997205	0.029997205
[truncated: 1,055 more rows]
[truncated: 12 more columns]
