# Supplementary material for: Music-induced emotion flow modeling by ENMI Network
Source: PLoS One. 2024 Oct 21;19(10):e0297712. doi: 10.1371/journal.pone.0297712 (PMC11493256; doi:10.1371/journal.pone.0297712)
Supplement: S1 File — (ZIP) [file pone.0297712.s001.zip › minimal dataset/Emomusic dataset/Music features/feature_9.csv]

SongNumber	Feature_30	Feature_31	Feature_32	Feature_33	Feature_34	Feature_35	Feature_36	Feature_37	Feature_38	Feature_39	Feature_40	Feature_41	Feature_42	Feature_43	Feature_44	Feature_45	Feature_46	Feature_47	Feature_48	Feature_49	Feature_50	Feature_51	Feature_52	Feature_53	Feature_54	Feature_55	Feature_56	Feature_57	Feature_58	Feature_59	Feature_60	Feature_61	Feature_62	Feature_63	Feature_64	Feature_65	Feature_66	Feature_67	Feature_68	Feature_69	Feature_70	Feature_71	Feature_72	Feature_73	Feature_74	Feature_75	Feature_76	Feature_77	Feature_78
2.mp3	0.09666129	0.09666129	0.09666129	0.09666129	0.09666129	0.09666129	0.09666129	0.09666129	0.09666129	0.09666129	0.09666129	0.09666129	0.09666129	0.09666129	0.09666129	0.09666129	0.09666129	0.09666129	0.09666129	0.09666129	0.09666129	0.09666129	0.09666129	0.09666129	0.09666129	0.09666129	0.09666129	0.09666129	0.09666129	0.09666129	0.09666129	0.09666129	0.09666129	0.09666129	0.09666129	0.09666129	0.09666129	0.09666129	0.09666129	0.09666129	0.09666129	0.09666129	0.09666129	0.09666129	0.09666129	0.09666129	0.09666129	0.09666129	0.09666129
3.mp3	0.07250565	0.07250565	0.07250565	0.07250565	0.07250565	0.07250565	0.07250565	0.07250565	0.07250565	0.07250565	0.07250565	0.07250565	0.07250565	0.07250565	0.07250565	0.07250565	0.07250565	0.07250565	0.07250565	0.07250565	0.07250565	0.07250565	0.07250565	0.07250565	0.07250565	0.07250565	0.07250565	0.07250565	0.07250565	0.07250565	0.07250565	0.07250565	0.07250565	0.07250565	0.07250565	0.07250565	0.07250565	0.07250565	0.07250565	0.07250565	0.07250565	0.07250565	0.07250565	0.07250565	0.07250565	0.07250565	0.07250565	0.07250565	0.07250565
4.mp3	2.70E-05	2.70E-05	2.70E-05	2.70E-05	2.70E-05	2.70E-05	2.70E-05	2.70E-05	2.70E-05	2.70E-05	2.70E-05	2.70E-05	2.70E-05	2.70E-05	2.70E-05	2.70E-05	2.70E-05	2.70E-05	2.70E-05	2.70E-05	2.70E-05	2.70E-05	2.70E-05	2.70E-05	2.70E-05	2.70E-05	2.70E-05	2.70E-05	2.70E-05	2.70E-05	2.70E-05	2.70E-05	2.70E-05	2.70E-05	2.70E-05	2.70E-05	2.70E-05	2.70E-05	2.70E-05	2.70E-05	2.70E-05	2.70E-05	2.70E-05	2.70E-05	2.70E-05	2.70E-05	2.70E-05	2.70E-05	2.70E-05
5.mp3	0.24620779	0.24620779	0.24620779	0.24620779	0.24620779	0.24620779	0.24620779	0.24620779	0.24620779	0.24620779	0.24620779	0.24620779	0.24620779	0.24620779	0.24620779	0.24620779	0.24620779	0.24620779	0.24620779	0.24620779	0.24620779	0.24620779	0.24620779	0.24620779	0.24620779	0.24620779	0.24620779	0.24620779	0.24620779	0.24620779	0.24620779	0.24620779	0.24620779	0.24620779	0.24620779	0.24620779	0.24620779	0.24620779	0.24620779	0.24620779	0.24620779	0.24620779	0.24620779	0.24620779	0.24620779	0.24620779	0.24620779	0.24620779	0.24620779
7.mp3	-0.12506178	-0.12506178	-0.12506178	-0.12506178	-0.12506178	-0.12506178	-0.12506178	-0.12506178	-0.12506178	-0.12506178	-0.12506178	-0.12506178	-0.12506178	-0.12506178	-0.12506178	-0.12506178	-0.12506178	-0.12506178	-0.12506178	-0.12506178	-0.12506178	-0.12506178	-0.12506178	-0.12506178	-0.12506178	-0.12506178	-0.12506178	-0.12506178	-0.12506178	-0.12506178	-0.12506178	-0.12506178	-0.12506178	-0.12506178	-0.12506178	-0.12506178	-0.12506178	-0.12506178	-0.12506178	-0.12506178	-0.12506178	-0.12506178	-0.12506178	-0.12506178	-0.12506178	-0.12506178	-0.12506178	-0.12506178	-0.12506178
8.mp3	0.050715163	0.050715163	0.050715163	0.050715163	0.050715163	0.050715163	0.050715163	0.050715163	0.050715163	0.050715163	0.050715163	0.050715163	0.050715163	0.050715163	0.050715163	0.050715163	0.050715163	0.050715163	0.050715163	0.050715163	0.050715163	0.050715163	0.050715163	0.050715163	0.050715163	0.050715163	0.050715163	0.050715163	0.050715163	0.050715163	0.050715163	0.050715163	0.050715163	0.050715163	0.050715163	0.050715163	0.050715163	0.050715163	0.050715163	0.050715163	0.050715163	0.050715163	0.050715163	0.050715163	0.050715163	0.050715163	0.050715163	0.050715163	0.050715163
10.mp3	0.1105957	0.1105957	0.1105957	0.1105957	0.1105957	0.1105957	0.1105957	0.1105957	0.1105957	0.1105957	0.1105957	0.1105957	0.1105957	0.1105957	0.1105957	0.1105957	0.1105957	0.1105957	0.1105957	0.1105957	0.1105957	0.1105957	0.1105957	0.1105957	0.1105957	0.1105957	0.1105957	0.1105957	0.1105957	0.1105957	0.1105957	0.1105957	0.1105957	0.1105957	0.1105957	0.1105957	0.1105957	0.1105957	0.1105957	0.1105957	0.1105957	0.1105957	0.1105957	0.1105957	0.1105957	0.1105957	0.1105957	0.1105957	0.1105957
12.mp3	0.19679476	0.19679476	0.19679476	0.19679476	0.19679476	0.19679476	0.19679476	0.19679476	0.19679476	0.19679476	0.19679476	0.19679476	0.19679476	0.19679476	0.19679476	0.19679476	0.19679476	0.19679476	0.19679476	0.19679476	0.19679476	0.19679476	0.19679476	0.19679476	0.19679476	0.19679476	0.19679476	0.19679476	0.19679476	0.19679476	0.19679476	0.19679476	0.19679476	0.19679476	0.19679476	0.19679476	0.19679476	0.19679476	0.19679476	0.19679476	0.19679476	0.19679476	0.19679476	0.19679476	0.19679476	0.19679476	0.19679476	0.19679476	0.19679476
13.mp3	0.18089034	0.18089034	0.18089034	0.18089034	0.18089034	0.18089034	0.18089034	0.18089034	0.18089034	0.18089034	0.18089034	0.18089034	0.18089034	0.18089034	0.18089034	0.18089034	0.18089034	0.18089034	0.18089034	0.18089034	0.18089034	0.18089034	0.18089034	0.18089034	0.18089034	0.18089034	0.18089034	0.18089034	0.18089034	0.18089034	0.18089034	0.18089034	0.18089034	0.18089034	0.18089034	0.18089034	0.18089034	0.18089034	0.18089034	0.18089034	0.18089034	0.18089034	0.18089034	0.18089034	0.18089034	0.18089034	0.18089034	0.18089034	0.18089034
17.mp3	0.001252858	0.001252858	0.001252858	0.001252858	0.001252858	0.001252858	0.001252858	0.001252858	0.001252858	0.001252858	0.001252858	0.001252858	0.001252858	0.001252858	0.001252858	0.001252858	0.001252858	0.001252858	0.001252858	0.001252858	0.001252858	0.001252858	0.001252858	0.001252858	0.001252858	0.001252858	0.001252858	0.001252858	0.001252858	0.001252858	0.001252858	0.001252858	0.001252858	0.001252858	0.001252858	0.001252858	0.001252858	0.001252858	0.001252858	0.001252858	0.001252858	0.001252858	0.001252858	0.001252858	0.001252858	0.001252858	0.001252858	0.001252858	0.001252858
18.mp3	0.17597581	0.17597581	0.17597581	0.17597581	0.17597581	0.17597581	0.17597581	0.17597581	0.17597581	0.17597581	0.17597581	0.17597581	0.17597581	0.17597581	0.17597581	0.17597581	0.17597581	0.17597581	0.17597581	0.17597581	0.17597581	0.17597581	0.17597581	0.17597581	0.17597581	0.17597581	0.17597581	0.17597581	0.17597581	0.17597581	0.17597581	0.17597581	0.17597581	0.17597581	0.17597581	0.17597581	0.17597581	0.17597581	0.17597581	0.17597581	0.17597581	0.17597581	0.17597581	0.17597581	0.17597581	0.17597581	0.17597581	0.17597581	0.17597581
19.mp3	-0.06854724	-0.06854724	-0.06854724	-0.06854724	-0.06854724	-0.06854724	-0.06854724	-0.06854724	-0.06854724	-0.06854724	-0.06854724	-0.06854724	-0.06854724	-0.06854724	-0.06854724	-0.06854724	-0.06854724	-0.06854724	-0.06854724	-0.06854724	-0.06854724	-0.06854724	-0.06854724	-0.06854724	-0.06854724	-0.06854724	-0.06854724	-0.06854724	-0.06854724	-0.06854724	-0.06854724	-0.06854724	-0.06854724	-0.06854724	-0.06854724	-0.06854724	-0.06854724	-0.06854724	-0.06854724	-0.06854724	-0.06854724	-0.06854724	-0.06854724	-0.06854724	-0.06854724	-0.06854724	-0.06854724	-0.06854724	-0.06854724
20.mp3	0.039721355	0.039721355	0.039721355	0.039721355	0.039721355	0.039721355	0.039721355	0.039721355	0.039721355	0.039721355	0.039721355	0.039721355	0.039721355	0.039721355	0.039721355	0.039721355	0.039721355	0.039721355	0.039721355	0.039721355	0.039721355	0.039721355	0.039721355	0.039721355	0.039721355	0.039721355	0.039721355	0.039721355	0.039721355	0.039721355	0.039721355	0.039721355	0.039721355	0.039721355	0.039721355	0.039721355	0.039721355	0.039721355	0.039721355	0.039721355	0.039721355	0.039721355	0.039721355	0.039721355	0.039721355	0.039721355	0.039721355	0.039721355	0.039721355
21.mp3	-0.11038541	-0.11038541	-0.11038541	-0.11038541	-0.11038541	-0.11038541	-0.11038541	-0.11038541	-0.11038541	-0.11038541	-0.11038541	-0.11038541	-0.11038541	-0.11038541	-0.11038541	-0.11038541	-0.11038541	-0.11038541	-0.11038541	-0.11038541	-0.11038541	-0.11038541	-0.11038541	-0.11038541	-0.11038541	-0.11038541	-0.11038541	-0.11038541	-0.11038541	-0.11038541	-0.11038541	-0.11038541	-0.11038541	-0.11038541	-0.11038541	-0.11038541	-0.11038541	-0.11038541	-0.11038541	-0.11038541	-0.11038541	-0.11038541	-0.11038541	-0.11038541	-0.11038541	-0.11038541	-0.11038541	-0.11038541	-0.11038541
22.mp3	0.15221007	0.15221007	0.15221007	0.15221007	0.15221007	0.15221007	0.15221007	0.15221007	0.15221007	0.15221007	0.15221007	0.15221007	0.15221007	0.15221007	0.15221007	0.15221007	0.15221007	0.15221007	0.15221007	0.15221007	0.15221007	0.15221007	0.15221007	0.15221007	0.15221007	0.15221007	0.15221007	0.15221007	0.15221007	0.15221007	0.15221007	0.15221007	0.15221007	0.15221007	0.15221007	0.15221007	0.15221007	0.15221007	0.15221007	0.15221007	0.15221007	0.15221007	0.15221007	0.15221007	0.15221007	0.15221007	0.15221007	0.15221007	0.15221007
24.mp3	-0.03568878	-0.03568878	-0.03568878	-0.03568878	-0.03568878	-0.03568878	-0.03568878	-0.03568878	-0.03568878	-0.03568878	-0.03568878	-0.03568878	-0.03568878	-0.03568878	-0.03568878	-0.03568878	-0.03568878	-0.03568878	-0.03568878	-0.03568878	-0.03568878	-0.03568878	-0.03568878	-0.03568878	-0.03568878	-0.03568878	-0.03568878	-0.03568878	-0.03568878	-0.03568878	-0.03568878	-0.03568878	-0.03568878	-0.03568878	-0.03568878	-0.03568878	-0.03568878	-0.03568878	-0.03568878	-0.03568878	-0.03568878	-0.03568878	-0.03568878	-0.03568878	-0.03568878	-0.03568878	-0.03568878	-0.03568878	-0.03568878
25.mp3	-0.17587	-0.17587	-0.17587	-0.17587	-0.17587	-0.17587	-0.17587	-0.17587	-0.17587	-0.17587	-0.17587	-0.17587	-0.17587	-0.17587	-0.17587	-0.17587	-0.17587	-0.17587	-0.17587	-0.17587	-0.17587	-0.17587	-0.17587	-0.17587	-0.17587	-0.17587	-0.17587	-0.17587	-0.17587	-0.17587	-0.17587	-0.17587	-0.17587	-0.17587	-0.17587	-0.17587	-0.17587	-0.17587	-0.17587	-0.17587	-0.17587	-0.17587	-0.17587	-0.17587	-0.17587	-0.17587	-0.17587	-0.17587	-0.17587
31.mp3	0.08675726	0.08675726	0.08675726	0.08675726	0.08675726	0.08675726	0.08675726	0.08675726	0.08675726	0.08675726	0.08675726	0.08675726	0.08675726	0.08675726	0.08675726	0.08675726	0.08675726	0.08675726	0.08675726	0.08675726	0.08675726	0.08675726	0.08675726	0.08675726	0.08675726	0.08675726	0.08675726	0.08675726	0.08675726	0.08675726	0.08675726	0.08675726	0.08675726	0.08675726	0.08675726	0.08675726	0.08675726	0.08675726	0.08675726	0.08675726	0.08675726	0.08675726	0.08675726	0.08675726	0.08675726	0.08675726	0.08675726	0.08675726	0.08675726
32.mp3	0.21730013	0.21730013	0.21730013	0.21730013	0.21730013	0.21730013	0.21730013	0.21730013	0.21730013	0.21730013	0.21730013	0.21730013	0.21730013	0.21730013	0.21730013	0.21730013	0.21730013	0.21730013	0.21730013	0.21730013	0.21730013	0.21730013	0.21730013	0.21730013	0.21730013	0.21730013	0.21730013	0.21730013	0.21730013	0.21730013	0.21730013	0.21730013	0.21730013	0.21730013	0.21730013	0.21730013	0.21730013	0.21730013	0.21730013	0.21730013	0.21730013	0.21730013	0.21730013	0.21730013	0.21730013	0.21730013	0.21730013	0.21730013	0.21730013
35.mp3	0.18468457	0.18468457	0.18468457	0.18468457	0.18468457	0.18468457	0.18468457	0.18468457	0.18468457	0.18468457	0.18468457	0.18468457	0.18468457	0.18468457	0.18468457	0.18468457	0.18468457	0.18468457	0.18468457	0.18468457	0.18468457	0.18468457	0.18468457	0.18468457	0.18468457	0.18468457	0.18468457	0.18468457	0.18468457	0.18468457	0.18468457	0.18468457	0.18468457	0.18468457	0.18468457	0.18468457	0.18468457	0.18468457	0.18468457	0.18468457	0.18468457	0.18468457	0.18468457	0.18468457	0.18468457	0.18468457	0.18468457	0.18468457	0.18468457
37.mp3	0.011719896	0.011719896	0.011719896	0.011719896	0.011719896	0.011719896	0.011719896	0.011719896	0.011719896	0.011719896	0.011719896	0.011719896	0.011719896	0.011719896	0.011719896	0.011719896	0.011719896	0.011719896	0.011719896	0.011719896	0.011719896	0.011719896	0.011719896	0.011719896	0.011719896	0.011719896	0.011719896	0.011719896	0.011719896	0.011719896	0.011719896	0.011719896	0.011719896	0.011719896	0.011719896	0.011719896	0.011719896	0.011719896	0.011719896	0.011719896	0.011719896	0.011719896	0.011719896	0.011719896	0.011719896	0.011719896	0.011719896	0.011719896	0.011719896
39.mp3	0.003883557	0.003883557	0.003883557	0.003883557	0.003883557	0.003883557	0.003883557	0.003883557	0.003883557	0.003883557	0.003883557	0.003883557	0.003883557	0.003883557	0.003883557	0.003883557	0.003883557	0.003883557	0.003883557	0.003883557	0.003883557	0.003883557	0.003883557	0.003883557	0.003883557	0.003883557	0.003883557	0.003883557	0.003883557	0.003883557	0.003883557	0.003883557	0.003883557	0.003883557	0.003883557	0.003883557	0.003883557	0.003883557	0.003883557	0.003883557	0.003883557	0.003883557	0.003883557	0.003883557	0.003883557	0.003883557	0.003883557	0.003883557	0.003883557
40.mp3	0.012406988	0.012406988	0.012406988	0.012406988	0.012406988	0.012406988	0.012406988	0.012406988	0.012406988	0.012406988	0.012406988	0.012406988	0.012406988	0.012406988	0.012406988	0.012406988	0.012406988	0.012406988	0.012406988	0.012406988	0.012406988	0.012406988	0.012406988	0.012406988	0.012406988	0.012406988	0.012406988	0.012406988	0.012406988	0.012406988	0.012406988	0.012406988	0.012406988	0.012406988	0.012406988	0.012406988	0.012406988	0.012406988	0.012406988	0.012406988	0.012406988	0.012406988	0.012406988	0.012406988	0.012406988	0.012406988	0.012406988	0.012406988	0.012406988
41.mp3	0.03584545	0.03584545	0.03584545	0.03584545	0.03584545	0.03584545	0.03584545	0.03584545	0.03584545	0.03584545	0.03584545	0.03584545	0.03584545	0.03584545	0.03584545	0.03584545	0.03584545	0.03584545	0.03584545	0.03584545	0.03584545	0.03584545	0.03584545	0.03584545	0.03584545	0.03584545	0.03584545	0.03584545	0.03584545	0.03584545	0.03584545	0.03584545	0.03584545	0.03584545	0.03584545	0.03584545	0.03584545	0.03584545	0.03584545	0.03584545	0.03584545	0.03584545	0.03584545	0.03584545	0.03584545	0.03584545	0.03584545	0.03584545	0.03584545
42.mp3	0.068388134	0.068388134	0.068388134	0.068388134	0.068388134	0.068388134	0.068388134	0.068388134	0.068388134	0.068388134	0.068388134	0.068388134	0.068388134	0.068388134	0.068388134	0.068388134	0.068388134	0.068388134	0.068388134	0.068388134	0.068388134	0.068388134	0.068388134	0.068388134	0.068388134	0.068388134	0.068388134	0.068388134	0.068388134	0.068388134	0.068388134	0.068388134	0.068388134	0.068388134	0.068388134	0.068388134	0.068388134	0.068388134	0.068388134	0.068388134	0.068388134	0.068388134	0.068388134	0.068388134	0.068388134	0.068388134	0.068388134	0.068388134	0.068388134
43.mp3	0.08197593	0.08197593	0.08197593	0.08197593	0.08197593	0.08197593	0.08197593	0.08197593	0.08197593	0.08197593	0.08197593	0.08197593	0.08197593	0.08197593	0.08197593	0.08197593	0.08197593	0.08197593	0.08197593	0.08197593	0.08197593	0.08197593	0.08197593	0.08197593	0.08197593	0.08197593	0.08197593	0.08197593	0.08197593	0.08197593	0.08197593	0.08197593	0.08197593	0.08197593	0.08197593	0.08197593	0.08197593	0.08197593	0.08197593	0.08197593	0.08197593	0.08197593	0.08197593	0.08197593	0.08197593	0.08197593	0.08197593	0.08197593	0.08197593
44.mp3	0.1872472	0.1872472	0.1872472	0.1872472	0.1872472	0.1872472	0.1872472	0.1872472	0.1872472	0.1872472	0.1872472	0.1872472	0.1872472	0.1872472	0.1872472	0.1872472	0.1872472	0.1872472	0.1872472	0.1872472	0.1872472	0.1872472	0.1872472	0.1872472	0.1872472	0.1872472	0.1872472	0.1872472	0.1872472	0.1872472	0.1872472	0.1872472	0.1872472	0.1872472	0.1872472	0.1872472	0.1872472	0.1872472	0.1872472	0.1872472	0.1872472	0.1872472	0.1872472	0.1872472	0.1872472	0.1872472	0.1872472	0.1872472	0.1872472
45.mp3	-0.024378972	-0.024378972	-0.024378972	-0.024378972	-0.024378972	-0.024378972	-0.024378972	-0.024378972	-0.024378972	-0.024378972	-0.024378972	-0.024378972	-0.024378972	-0.024378972	-0.024378972	-0.024378972	-0.024378972	-0.024378972	-0.024378972	-0.024378972	-0.024378972	-0.024378972	-0.024378972	-0.024378972	-0.024378972	-0.024378972	-0.024378972	-0.024378972	-0.024378972	-0.024378972	-0.024378972	-0.024378972	-0.024378972	-0.024378972	-0.024378972	-0.024378972	-0.024378972	-0.024378972	-0.024378972	-0.024378972	-0.024378972	-0.024378972	-0.024378972	-0.024378972	-0.024378972	-0.024378972	-0.024378972	-0.024378972	-0.024378972
46.mp3	0.22544415	0.22544415	0.22544415	0.22544415	0.22544415	0.22544415	0.22544415	0.22544415	0.22544415	0.22544415	0.22544415	0.22544415	0.22544415	0.22544415	0.22544415	0.22544415	0.22544415	0.22544415	0.22544415	0.22544415	0.22544415	0.22544415	0.22544415	0.22544415	0.22544415	0.22544415	0.22544415	0.22544415	0.22544415	0.22544415	0.22544415	0.22544415	0.22544415	0.22544415	0.22544415	0.22544415	0.22544415	0.22544415	0.22544415	0.22544415	0.22544415	0.22544415	0.22544415	0.22544415	0.22544415	0.22544415	0.22544415	0.22544415	0.22544415
47.mp3	0.10177545	0.10177545	0.10177545	0.10177545	0.10177545	0.10177545	0.10177545	0.10177545	0.10177545	0.10177545	0.10177545	0.10177545	0.10177545	0.10177545	0.10177545	0.10177545	0.10177545	0.10177545	0.10177545	0.10177545	0.10177545	0.10177545	0.10177545	0.10177545	0.10177545	0.10177545	0.10177545	0.10177545	0.10177545	0.10177545	0.10177545	0.10177545	0.10177545	0.10177545	0.10177545	0.10177545	0.10177545	0.10177545	0.10177545	0.10177545	0.10177545	0.10177545	0.10177545	0.10177545	0.10177545	0.10177545	0.10177545	0.10177545	0.10177545
48.mp3	-0.11025451	-0.11025451	-0.11025451	-0.11025451	-0.11025451	-0.11025451	-0.11025451	-0.11025451	-0.11025451	-0.11025451	-0.11025451	-0.11025451	-0.11025451	-0.11025451	-0.11025451	-0.11025451	-0.11025451	-0.11025451	-0.11025451	-0.11025451	-0.11025451	-0.11025451	-0.11025451	-0.11025451	-0.11025451	-0.11025451	-0.11025451	-0.11025451	-0.11025451	-0.11025451	-0.11025451	-0.11025451	-0.11025451	-0.11025451	-0.11025451	-0.11025451	-0.11025451	-0.11025451	-0.11025451	-0.11025451	-0.11025451	-0.11025451	-0.11025451	-0.11025451	-0.11025451	-0.11025451	-0.11025451	-0.11025451	-0.11025451
49.mp3	0.20480913	0.20480913	0.20480913	0.20480913	0.20480913	0.20480913	0.20480913	0.20480913	0.20480913	0.20480913	0.20480913	0.20480913	0.20480913	0.20480913	0.20480913	0.20480913	0.20480913	0.20480913	0.20480913	0.20480913	0.20480913	0.20480913	0.20480913	0.20480913	0.20480913	0.20480913	0.20480913	0.20480913	0.20480913	0.20480913	0.20480913	0.20480913	0.20480913	0.20480913	0.20480913	0.20480913	0.20480913	0.20480913	0.20480913	0.20480913	0.20480913	0.20480913	0.20480913	0.20480913	0.20480913	0.20480913	0.20480913	0.20480913	0.20480913
50.mp3	0.37424254	0.37424254	0.37424254	0.37424254	0.37424254	0.37424254	0.37424254	0.37424254	0.37424254	0.37424254	0.37424254	0.37424254	0.37424254	0.37424254	0.37424254	0.37424254	0.37424254	0.37424254	0.37424254	0.37424254	0.37424254	0.37424254	0.37424254	0.37424254	0.37424254	0.37424254	0.37424254	0.37424254	0.37424254	0.37424254	0.37424254	0.37424254	0.37424254	0.37424254	0.37424254	0.37424254	0.37424254	0.37424254	0.37424254	0.37424254	0.37424254	0.37424254	0.37424254	0.37424254	0.37424254	0.37424254	0.37424254	0.37424254	0.37424254
51.mp3	-0.15293725	-0.15293725	-0.15293725	-0.15293725	-0.15293725	-0.15293725	-0.15293725	-0.15293725	-0.15293725	-0.15293725	-0.15293725	-0.15293725	-0.15293725	-0.15293725	-0.15293725	-0.15293725	-0.15293725	-0.15293725	-0.15293725	-0.15293725	-0.15293725	-0.15293725	-0.15293725	-0.15293725	-0.15293725	-0.15293725	-0.15293725	-0.15293725	-0.15293725	-0.15293725	-0.15293725	-0.15293725	-0.15293725	-0.15293725	-0.15293725	-0.15293725	-0.15293725	-0.15293725	-0.15293725	-0.15293725	-0.15293725	-0.15293725	-0.15293725	-0.15293725	-0.15293725	-0.15293725	-0.15293725	-0.15293725	-0.15293725
52.mp3	0.14618033	0.14618033	0.14618033	0.14618033	0.14618033	0.14618033	0.14618033	0.14618033	0.14618033	0.14618033	0.14618033	0.14618033	0.14618033	0.14618033	0.14618033	0.14618033	0.14618033	0.14618033	0.14618033	0.14618033	0.14618033	0.14618033	0.14618033	0.14618033	0.14618033	0.14618033	0.14618033	0.14618033	0.14618033	0.14618033	0.14618033	0.14618033	0.14618033	0.14618033	0.14618033	0.14618033	0.14618033	0.14618033	0.14618033	0.14618033	0.14618033	0.14618033	0.14618033	0.14618033	0.14618033	0.14618033	0.14618033	0.14618033	0.14618033
53.mp3	0.09542574	0.09542574	0.09542574	0.09542574	0.09542574	0.09542574	0.09542574	0.09542574	0.09542574	0.09542574	0.09542574	0.09542574	0.09542574	0.09542574	0.09542574	0.09542574	0.09542574	0.09542574	0.09542574	0.09542574	0.09542574	0.09542574	0.09542574	0.09542574	0.09542574	0.09542574	0.09542574	0.09542574	0.09542574	0.09542574	0.09542574	0.09542574	0.09542574	0.09542574	0.09542574	0.09542574	0.09542574	0.09542574	0.09542574	0.09542574	0.09542574	0.09542574	0.09542574	0.09542574	0.09542574	0.09542574	0.09542574	0.09542574	0.09542574
54.mp3	0.14239378	0.14239378	0.14239378	0.14239378	0.14239378	0.14239378	0.14239378	0.14239378	0.14239378	0.14239378	0.14239378	0.14239378	0.14239378	0.14239378	0.14239378	0.14239378	0.14239378	0.14239378	0.14239378	0.14239378	0.14239378	0.14239378	0.14239378	0.14239378	0.14239378	0.14239378	0.14239378	0.14239378	0.14239378	0.14239378	0.14239378	0.14239378	0.14239378	0.14239378	0.14239378	0.14239378	0.14239378	0.14239378	0.14239378	0.14239378	0.14239378	0.14239378	0.14239378	0.14239378	0.14239378	0.14239378	0.14239378	0.14239378	0.14239378
55.mp3	-0.0544955	-0.0544955	-0.0544955	-0.0544955	-0.0544955	-0.0544955	-0.0544955	-0.0544955	-0.0544955	-0.0544955	-0.0544955	-0.0544955	-0.0544955	-0.0544955	-0.0544955	-0.0544955	-0.0544955	-0.0544955	-0.0544955	-0.0544955	-0.0544955	-0.0544955	-0.0544955	-0.0544955	-0.0544955	-0.0544955	-0.0544955	-0.0544955	-0.0544955	-0.0544955	-0.0544955	-0.0544955	-0.0544955	-0.0544955	-0.0544955	-0.0544955	-0.0544955	-0.0544955	-0.0544955	-0.0544955	-0.0544955	-0.0544955	-0.0544955	-0.0544955	-0.0544955	-0.0544955	-0.0544955	-0.0544955	-0.0544955
56.mp3	0.02457158	0.02457158	0.02457158	0.02457158	0.02457158	0.02457158	0.02457158	0.02457158	0.02457158	0.02457158	0.02457158	0.02457158	0.02457158	0.02457158	0.02457158	0.02457158	0.02457158	0.02457158	0.02457158	0.02457158	0.02457158	0.02457158	0.02457158	0.02457158	0.02457158	0.02457158	0.02457158	0.02457158	0.02457158	0.02457158	0.02457158	0.02457158	0.02457158	0.02457158	0.02457158	0.02457158	0.02457158	0.02457158	0.02457158	0.02457158	0.02457158	0.02457158	0.02457158	0.02457158	0.02457158	0.02457158	0.02457158	0.02457158	0.02457158
58.mp3	0.07202746	0.07202746	0.07202746	0.07202746	0.07202746	0.07202746	0.07202746	0.07202746	0.07202746	0.07202746	0.07202746	0.07202746	0.07202746	0.07202746	0.07202746	0.07202746	0.07202746	0.07202746	0.07202746	0.07202746	0.07202746	0.07202746	0.07202746	0.07202746	0.07202746	0.07202746	0.07202746	0.07202746	0.07202746	0.07202746	0.07202746	0.07202746	0.07202746	0.07202746	0.07202746	0.07202746	0.07202746	0.07202746	0.07202746	0.07202746	0.07202746	0.07202746	0.07202746	0.07202746	0.07202746	0.07202746	0.07202746	0.07202746	0.07202746
59.mp3	-0.1214561	-0.1214561	-0.1214561	-0.1214561	-0.1214561	-0.1214561	-0.1214561	-0.1214561	-0.1214561	-0.1214561	-0.1214561	-0.1214561	-0.1214561	-0.1214561	-0.1214561	-0.1214561	-0.1214561	-0.1214561	-0.1214561	-0.1214561	-0.1214561	-0.1214561	-0.1214561	-0.1214561	-0.1214561	-0.1214561	-0.1214561	-0.1214561	-0.1214561	-0.1214561	-0.1214561	-0.1214561	-0.1214561	-0.1214561	-0.1214561	-0.1214561	-0.1214561	-0.1214561	-0.1214561	-0.1214561	-0.1214561	-0.1214561	-0.1214561	-0.1214561	-0.1214561	-0.1214561	-0.1214561	-0.1214561	-0.1214561
60.mp3	0.000201283	0.000201283	0.000201283	0.000201283	0.000201283	0.000201283	0.000201283	0.000201283	0.000201283	0.000201283	0.000201283	0.000201283	0.000201283	0.000201283	0.000201283	0.000201283	0.000201283	0.000201283	0.000201283	0.000201283	0.000201283	0.000201283	0.000201283	0.000201283	0.000201283	0.000201283	0.000201283	0.000201283	0.000201283	0.000201283	0.000201283	0.000201283	0.000201283	0.000201283	0.000201283	0.000201283	0.000201283	0.000201283	0.000201283	0.000201283	0.000201283	0.000201283	0.000201283	0.000201283	0.000201283	0.000201283	0.000201283	0.000201283	0.000201283
62.mp3	0.023042632	0.023042632	0.023042632	0.023042632	0.023042632	0.023042632	0.023042632	0.023042632	0.023042632	0.023042632	0.023042632	0.023042632	0.023042632	0.023042632	0.023042632	0.023042632	0.023042632	0.023042632	0.023042632	0.023042632	0.023042632	0.023042632	0.023042632	0.023042632	0.023042632	0.023042632	0.023042632	0.023042632	0.023042632	0.023042632	0.023042632	0.023042632	0.023042632	0.023042632	0.023042632	0.023042632	0.023042632	0.023042632	0.023042632	0.023042632	0.023042632	0.023042632	0.023042632	0.023042632	0.023042632	0.023042632	0.023042632	0.023042632	0.023042632
64.mp3	-0.097658604	-0.097658604	-0.097658604	-0.097658604	-0.097658604	-0.097658604	-0.097658604	-0.097658604	-0.097658604	-0.097658604	-0.097658604	-0.097658604	-0.097658604	-0.097658604	-0.097658604	-0.097658604	-0.097658604	-0.097658604	-0.097658604	-0.097658604	-0.097658604	-0.097658604	-0.097658604	-0.097658604	-0.097658604	-0.097658604	-0.097658604	-0.097658604	-0.097658604	-0.097658604	-0.097658604	-0.097658604	-0.097658604	-0.097658604	-0.097658604	-0.097658604	-0.097658604	-0.097658604	-0.097658604	-0.097658604	-0.097658604	-0.097658604	-0.097658604	-0.097658604	-0.097658604	-0.097658604	-0.097658604	-0.097658604	-0.097658604
65.mp3	-0.01878685	-0.01878685	-0.01878685	-0.01878685	-0.01878685	-0.01878685	-0.01878685	-0.01878685	-0.01878685	-0.01878685	-0.01878685	-0.01878685	-0.01878685	-0.01878685	-0.01878685	-0.01878685	-0.01878685	-0.01878685	-0.01878685	-0.01878685	-0.01878685	-0.01878685	-0.01878685	-0.01878685	-0.01878685	-0.01878685	-0.01878685	-0.01878685	-0.01878685	-0.01878685	-0.01878685	-0.01878685	-0.01878685	-0.01878685	-0.01878685	-0.01878685	-0.01878685	-0.01878685	-0.01878685	-0.01878685	-0.01878685	-0.01878685	-0.01878685	-0.01878685	-0.01878685	-0.01878685	-0.01878685	-0.01878685	-0.01878685
67.mp3	0.08539203	0.08539203	0.08539203	0.08539203	0.08539203	0.08539203	0.08539203	0.08539203	0.08539203	0.08539203	0.08539203	0.08539203	0.08539203	0.08539203	0.08539203	0.08539203	0.08539203	0.08539203	0.08539203	0.08539203	0.08539203	0.08539203	0.08539203	0.08539203	0.08539203	0.08539203	0.08539203	0.08539203	0.08539203	0.08539203	0.08539203	0.08539203	0.08539203	0.08539203	0.08539203	0.08539203	0.08539203	0.08539203	0.08539203	0.08539203	0.08539203	0.08539203	0.08539203	0.08539203	0.08539203	0.08539203	0.08539203	0.08539203	0.08539203
68.mp3	-0.07193576	-0.07193576	-0.07193576	-0.07193576	-0.07193576	-0.07193576	-0.07193576	-0.07193576	-0.07193576	-0.07193576	-0.07193576	-0.07193576	-0.07193576	-0.07193576	-0.07193576	-0.07193576	-0.07193576	-0.07193576	-0.07193576	-0.07193576	-0.07193576	-0.07193576	-0.07193576	-0.07193576	-0.07193576	-0.07193576	-0.07193576	-0.07193576	-0.07193576	-0.07193576	-0.07193576	-0.07193576	-0.07193576	-0.07193576	-0.07193576	-0.07193576	-0.07193576	-0.07193576	-0.07193576	-0.07193576	-0.07193576	-0.07193576	-0.07193576	-0.07193576	-0.07193576	-0.07193576	-0.07193576	-0.07193576	-0.07193576
69.mp3	0.16683231	0.16683231	0.16683231	0.16683231	0.16683231	0.16683231	0.16683231	0.16683231	0.16683231	0.16683231	0.16683231	0.16683231	0.16683231	0.16683231	0.16683231	0.16683231	0.16683231	0.16683231	0.16683231	0.16683231	0.16683231	0.16683231	0.16683231	0.16683231	0.16683231	0.16683231	0.16683231	0.16683231	0.16683231	0.16683231	0.16683231	0.16683231	0.16683231	0.16683231	0.16683231	0.16683231	0.16683231	0.16683231	0.16683231	0.16683231	0.16683231	0.16683231	0.16683231	0.16683231	0.16683231	0.16683231	0.16683231	0.16683231	0.16683231
70.mp3	0.017683452	0.017683452	0.017683452	0.017683452	0.017683452	0.017683452	0.017683452	0.017683452	0.017683452	0.017683452	0.017683452	0.017683452	0.017683452	0.017683452	0.017683452	0.017683452	0.017683452	0.017683452	0.017683452	0.017683452	0.017683452	0.017683452	0.017683452	0.017683452	0.017683452	0.017683452	0.017683452	0.017683452	0.017683452	0.017683452	0.017683452	0.017683452	0.017683452	0.017683452	0.017683452	0.017683452	0.017683452	0.017683452	0.017683452	0.017683452	0.017683452	0.017683452	0.017683452	0.017683452	0.017683452	0.017683452	0.017683452	0.017683452	0.017683452
71.mp3	-0.031498715	-0.031498715	-0.031498715	-0.031498715	-0.031498715	-0.031498715	-0.031498715	-0.031498715	-0.031498715	-0.031498715	-0.031498715	-0.031498715	-0.031498715	-0.031498715	-0.031498715	-0.031498715	-0.031498715	-0.031498715	-0.031498715	-0.031498715	-0.031498715	-0.031498715	-0.031498715	-0.031498715	-0.031498715	-0.031498715	-0.031498715	-0.031498715	-0.031498715	-0.031498715	-0.031498715	-0.031498715	-0.031498715	-0.031498715	-0.031498715	-0.031498715	-0.031498715	-0.031498715	-0.031498715	-0.031498715	-0.031498715	-0.031498715	-0.031498715	-0.031498715	-0.031498715	-0.031498715	-0.031498715	-0.031498715	-0.031498715
72.mp3	0.027467264	0.027467264	0.027467264	0.027467264	0.027467264	0.027467264	0.027467264	0.027467264	0.027467264	0.027467264	0.027467264	0.027467264	0.027467264	0.027467264	0.027467264	0.027467264	0.027467264	0.027467264	0.027467264	0.027467264	0.027467264	0.027467264	0.027467264	0.027467264	0.027467264	0.027467264	0.027467264	0.027467264	0.027467264	0.027467264	0.027467264	0.027467264	0.027467264	0.027467264	0.027467264	0.027467264	0.027467264	0.027467264	0.027467264	0.027467264	0.027467264	0.027467264	0.027467264	0.027467264	0.027467264	0.027467264	0.027467264	0.027467264	0.027467264
73.mp3	0.112724915	0.112724915	0.112724915	0.112724915	0.112724915	0.112724915	0.112724915	0.112724915	0.112724915	0.112724915	0.112724915	0.112724915	0.112724915	0.112724915	0.112724915	0.112724915	0.112724915	0.112724915	0.112724915	0.112724915	0.112724915	0.112724915	0.112724915	0.112724915	0.112724915	0.112724915	0.112724915	0.112724915	0.112724915	0.112724915	0.112724915	0.112724915	0.112724915	0.112724915	0.112724915	0.112724915	0.112724915	0.112724915	0.112724915	0.112724915	0.112724915	0.112724915	0.112724915	0.112724915	0.112724915	0.112724915	0.112724915	0.112724915	0.112724915
74.mp3	0.11583711	0.11583711	0.11583711	0.11583711	0.11583711	0.11583711	0.11583711	0.11583711	0.11583711	0.11583711	0.11583711	0.11583711	0.11583711	0.11583711	0.11583711	0.11583711	0.11583711	0.11583711	0.11583711	0.11583711	0.11583711	0.11583711	0.11583711	0.11583711	0.11583711	0.11583711	0.11583711	0.11583711	0.11583711	0.11583711	0.11583711	0.11583711	0.11583711	0.11583711	0.11583711	0.11583711	0.11583711	0.11583711	0.11583711	0.11583711	0.11583711	0.11583711	0.11583711	0.11583711	0.11583711	0.11583711	0.11583711	0.11583711	0.11583711
76.mp3	0.14237264	0.14237264	0.14237264	0.14237264	0.14237264	0.14237264	0.14237264	0.14237264	0.14237264	0.14237264	0.14237264	0.14237264	0.14237264	0.14237264	0.14237264	0.14237264	0.14237264	0.14237264	0.14237264	0.14237264	0.14237264	0.14237264	0.14237264	0.14237264	0.14237264	0.14237264	0.14237264	0.14237264	0.14237264	0.14237264	0.14237264	0.14237264	0.14237264	0.14237264	0.14237264	0.14237264	0.14237264	0.14237264	0.14237264	0.14237264	0.14237264	0.14237264	0.14237264	0.14237264	0.14237264	0.14237264	0.14237264	0.14237264	0.14237264
77.mp3	-0.06869935	-0.06869935	-0.06869935	-0.06869935	-0.06869935	-0.06869935	-0.06869935	-0.06869935	-0.06869935	-0.06869935	-0.06869935	-0.06869935	-0.06869935	-0.06869935	-0.06869935	-0.06869935	-0.06869935	-0.06869935	-0.06869935	-0.06869935	-0.06869935	-0.06869935	-0.06869935	-0.06869935	-0.06869935	-0.06869935	-0.06869935	-0.06869935	-0.06869935	-0.06869935	-0.06869935	-0.06869935	-0.06869935	-0.06869935	-0.06869935	-0.06869935	-0.06869935	-0.06869935	-0.06869935	-0.06869935	-0.06869935	-0.06869935	-0.06869935	-0.06869935	-0.06869935	-0.06869935	-0.06869935	-0.06869935	-0.06869935
78.mp3	0.1525632	0.1525632	0.1525632	0.1525632	0.1525632	0.1525632	0.1525632	0.1525632	0.1525632	0.1525632	0.1525632	0.1525632	0.1525632	0.1525632	0.1525632	0.1525632	0.1525632	0.1525632	0.1525632	0.1525632	0.1525632	0.1525632	0.1525632	0.1525632	0.1525632	0.1525632	0.1525632	0.1525632	0.1525632	0.1525632	0.1525632	0.1525632	0.1525632	0.1525632	0.1525632	0.1525632	0.1525632	0.1525632	0.1525632	0.1525632	0.1525632	0.1525632	0.1525632	0.1525632	0.1525632	0.1525632	0.1525632	0.1525632	0.1525632
79.mp3	0.17257154	0.17257154	0.17257154	0.17257154	0.17257154	0.17257154	0.17257154	0.17257154	0.17257154	0.17257154	0.17257154	0.17257154	0.17257154	0.17257154	0.17257154	0.17257154	0.17257154	0.17257154	0.17257154	0.17257154	0.17257154	0.17257154	0.17257154	0.17257154	0.17257154	0.17257154	0.17257154	0.17257154	0.17257154	0.17257154	0.17257154	0.17257154	0.17257154	0.17257154	0.17257154	0.17257154	0.17257154	0.17257154	0.17257154	0.17257154	0.17257154	0.17257154	0.17257154	0.17257154	0.17257154	0.17257154	0.17257154	0.17257154	0.17257154
80.mp3	0.10891329	0.10891329	0.10891329	0.10891329	0.10891329	0.10891329	0.10891329	0.10891329	0.10891329	0.10891329	0.10891329	0.10891329	0.10891329	0.10891329	0.10891329	0.10891329	0.10891329	0.10891329	0.10891329	0.10891329	0.10891329	0.10891329	0.10891329	0.10891329	0.10891329	0.10891329	0.10891329	0.10891329	0.10891329	0.10891329	0.10891329	0.10891329	0.10891329	0.10891329	0.10891329	0.10891329	0.10891329	0.10891329	0.10891329	0.10891329	0.10891329	0.10891329	0.10891329	0.10891329	0.10891329	0.10891329	0.10891329	0.10891329	0.10891329
81.mp3	0.014569735	0.014569735	0.014569735	0.014569735	0.014569735	0.014569735	0.014569735	0.014569735	0.014569735	0.014569735	0.014569735	0.014569735	0.014569735	0.014569735	0.014569735	0.014569735	0.014569735	0.014569735	0.014569735	0.014569735	0.014569735	0.014569735	0.014569735	0.014569735	0.014569735	0.014569735	0.014569735	0.014569735	0.014569735	0.014569735	0.014569735	0.014569735	0.014569735	0.014569735	0.014569735	0.014569735	0.014569735	0.014569735	0.014569735	0.014569735	0.014569735	0.014569735	0.014569735	0.014569735	0.014569735	0.014569735	0.014569735	0.014569735	0.014569735
82.mp3	0.11969374	0.11969374	0.11969374	0.11969374	0.11969374	0.11969374	0.11969374	0.11969374	0.11969374	0.11969374	0.11969374	0.11969374	0.11969374	0.11969374	0.11969374	0.11969374	0.11969374	0.11969374	0.11969374	0.11969374	0.11969374	0.11969374	0.11969374	0.11969374	0.11969374	0.11969374	0.11969374	0.11969374	0.11969374	0.11969374	0.11969374	0.11969374	0.11969374	0.11969374	0.11969374	0.11969374	0.11969374	0.11969374	0.11969374	0.11969374	0.11969374	0.11969374	0.11969374	0.11969374	0.11969374	0.11969374	0.11969374	0.11969374	0.11969374
83.mp3	0.22476827	0.22476827	0.22476827	0.22476827	0.22476827	0.22476827	0.22476827	0.22476827	0.22476827	0.22476827	0.22476827	0.22476827	0.22476827	0.22476827	0.22476827	0.22476827	0.22476827	0.22476827	0.22476827	0.22476827	0.22476827	0.22476827	0.22476827	0.22476827	0.22476827	0.22476827	0.22476827	0.22476827	0.22476827	0.22476827	0.22476827	0.22476827	0.22476827	0.22476827	0.22476827	0.22476827	0.22476827	0.22476827	0.22476827	0.22476827	0.22476827	0.22476827	0.22476827	0.22476827	0.22476827	0.22476827	0.22476827	0.22476827	0.22476827
84.mp3	0.16493453	0.16493453	0.16493453	0.16493453	0.16493453	0.16493453	0.16493453	0.16493453	0.16493453	0.16493453	0.16493453	0.16493453	0.16493453	0.16493453	0.16493453	0.16493453	0.16493453	0.16493453	0.16493453	0.16493453	0.16493453	0.16493453	0.16493453	0.16493453	0.16493453	0.16493453	0.16493453	0.16493453	0.16493453	0.16493453	0.16493453	0.16493453	0.16493453	0.16493453	0.16493453	0.16493453	0.16493453	0.16493453	0.16493453	0.16493453	0.16493453	0.16493453	0.16493453	0.16493453	0.16493453	0.16493453	0.16493453	0.16493453	0.16493453
85.mp3	0.23346207	0.23346207	0.23346207	0.23346207	0.23346207	0.23346207	0.23346207	0.23346207	0.23346207	0.23346207	0.23346207	0.23346207	0.23346207	0.23346207	0.23346207	0.23346207	0.23346207	0.23346207	0.23346207	0.23346207	0.23346207	0.23346207	0.23346207	0.23346207	0.23346207	0.23346207	0.23346207	0.23346207	0.23346207	0.23346207	0.23346207	0.23346207	0.23346207	0.23346207	0.23346207	0.23346207	0.23346207	0.23346207	0.23346207	0.23346207	0.23346207	0.23346207	0.23346207	0.23346207	0.23346207	0.23346207	0.23346207	0.23346207	0.23346207
86.mp3	-0.051339224	-0.051339224	-0.051339224	-0.051339224	-0.051339224	-0.051339224	-0.051339224	-0.051339224	-0.051339224	-0.051339224	-0.051339224	-0.051339224	-0.051339224	-0.051339224	-0.051339224	-0.051339224	-0.051339224	-0.051339224	-0.051339224	-0.051339224	-0.051339224	-0.051339224	-0.051339224	-0.051339224	-0.051339224	-0.051339224	-0.051339224	-0.051339224	-0.051339224	-0.051339224	-0.051339224	-0.051339224	-0.051339224	-0.051339224	-0.051339224	-0.051339224	-0.051339224	-0.051339224	-0.051339224	-0.051339224	-0.051339224	-0.051339224	-0.051339224	-0.051339224	-0.051339224	-0.051339224	-0.051339224	-0.051339224	-0.051339224
87.mp3	-0.11371738	-0.11371738	-0.11371738	-0.11371738	-0.11371738	-0.11371738	-0.11371738	-0.11371738	-0.11371738	-0.11371738	-0.11371738	-0.11371738	-0.11371738	-0.11371738	-0.11371738	-0.11371738	-0.11371738	-0.11371738	-0.11371738	-0.11371738	-0.11371738	-0.11371738	-0.11371738	-0.11371738	-0.11371738	-0.11371738	-0.11371738	-0.11371738	-0.11371738	-0.11371738	-0.11371738	-0.11371738	-0.11371738	-0.11371738	-0.11371738	-0.11371738	-0.11371738	-0.11371738	-0.11371738	-0.11371738	-0.11371738	-0.11371738	-0.11371738	-0.11371738	-0.11371738	-0.11371738	-0.11371738	-0.11371738	-0.11371738
88.mp3	0.11388217	0.11388217	0.11388217	0.11388217	0.11388217	0.11388217	0.11388217	0.11388217	0.11388217	0.11388217	0.11388217	0.11388217	0.11388217	0.11388217	0.11388217	0.11388217	0.11388217	0.11388217	0.11388217	0.11388217	0.11388217	0.11388217	0.11388217	0.11388217	0.11388217	0.11388217	0.11388217	0.11388217	0.11388217	0.11388217	0.11388217	0.11388217	0.11388217	0.11388217	0.11388217	0.11388217	0.11388217	0.11388217	0.11388217	0.11388217	0.11388217	0.11388217	0.11388217	0.11388217	0.11388217	0.11388217	0.11388217	0.11388217	0.11388217
89.mp3	0.058322124	0.058322124	0.058322124	0.058322124	0.058322124	0.058322124	0.058322124	0.058322124	0.058322124	0.058322124	0.058322124	0.058322124	0.058322124	0.058322124	0.058322124	0.058322124	0.058322124	0.058322124	0.058322124	0.058322124	0.058322124	0.058322124	0.058322124	0.058322124	0.058322124	0.058322124	0.058322124	0.058322124	0.058322124	0.058322124	0.058322124	0.058322124	0.058322124	0.058322124	0.058322124	0.058322124	0.058322124	0.058322124	0.058322124	0.058322124	0.058322124	0.058322124	0.058322124	0.058322124	0.058322124	0.058322124	0.058322124	0.058322124	0.058322124
90.mp3	-0.028580131	-0.028580131	-0.028580131	-0.028580131	-0.028580131	-0.028580131	-0.028580131	-0.028580131	-0.028580131	-0.028580131	-0.028580131	-0.028580131	-0.028580131	-0.028580131	-0.028580131	-0.028580131	-0.028580131	-0.028580131	-0.028580131	-0.028580131	-0.028580131	-0.028580131	-0.028580131	-0.028580131	-0.028580131	-0.028580131	-0.028580131	-0.028580131	-0.028580131	-0.028580131	-0.028580131	-0.028580131	-0.028580131	-0.028580131	-0.028580131	-0.028580131	-0.028580131	-0.028580131	-0.028580131	-0.028580131	-0.028580131	-0.028580131	-0.028580131	-0.028580131	-0.028580131	-0.028580131	-0.028580131	-0.028580131	-0.028580131
91.mp3	0.19974102	0.19974102	0.19974102	0.19974102	0.19974102	0.19974102	0.19974102	0.19974102	0.19974102	0.19974102	0.19974102	0.19974102	0.19974102	0.19974102	0.19974102	0.19974102	0.19974102	0.19974102	0.19974102	0.19974102	0.19974102	0.19974102	0.19974102	0.19974102	0.19974102	0.19974102	0.19974102	0.19974102	0.19974102	0.19974102	0.19974102	0.19974102	0.19974102	0.19974102	0.19974102	0.19974102	0.19974102	0.19974102	0.19974102	0.19974102	0.19974102	0.19974102	0.19974102	0.19974102	0.19974102	0.19974102	0.19974102	0.19974102	0.19974102
92.mp3	0.11809279	0.11809279	0.11809279	0.11809279	0.11809279	0.11809279	0.11809279	0.11809279	0.11809279	0.11809279	0.11809279	0.11809279	0.11809279	0.11809279	0.11809279	0.11809279	0.11809279	0.11809279	0.11809279	0.11809279	0.11809279	0.11809279	0.11809279	0.11809279	0.11809279	0.11809279	0.11809279	0.11809279	0.11809279	0.11809279	0.11809279	0.11809279	0.11809279	0.11809279	0.11809279	0.11809279	0.11809279	0.11809279	0.11809279	0.11809279	0.11809279	0.11809279	0.11809279	0.11809279	0.11809279	0.11809279	0.11809279	0.11809279	0.11809279
93.mp3	0.07500237	0.07500237	0.07500237	0.07500237	0.07500237	0.07500237	0.07500237	0.07500237	0.07500237	0.07500237	0.07500237	0.07500237	0.07500237	0.07500237	0.07500237	0.07500237	0.07500237	0.07500237	0.07500237	0.07500237	0.07500237	0.07500237	0.07500237	0.07500237	0.07500237	0.07500237	0.07500237	0.07500237	0.07500237	0.07500237	0.07500237	0.07500237	0.07500237	0.07500237	0.07500237	0.07500237	0.07500237	0.07500237	0.07500237	0.07500237	0.07500237	0.07500237	0.07500237	0.07500237	0.07500237	0.07500237	0.07500237	0.07500237	0.07500237
95.mp3	0.06727052	0.06727052	0.06727052	0.06727052	0.06727052	0.06727052	0.06727052	0.06727052	0.06727052	0.06727052	0.06727052	0.06727052	0.06727052	0.06727052	0.06727052	0.06727052	0.06727052	0.06727052	0.06727052	0.06727052	0.06727052	0.06727052	0.06727052	0.06727052	0.06727052	0.06727052	0.06727052	0.06727052	0.06727052	0.06727052	0.06727052	0.06727052	0.06727052	0.06727052	0.06727052	0.06727052	0.06727052	0.06727052	0.06727052	0.06727052	0.06727052	0.06727052	0.06727052	0.06727052	0.06727052	0.06727052	0.06727052	0.06727052	0.06727052
96.mp3	0.0972728	0.0972728	0.0972728	0.0972728	0.0972728	0.0972728	0.0972728	0.0972728	0.0972728	0.0972728	0.0972728	0.0972728	0.0972728	0.0972728	0.0972728	0.0972728	0.0972728	0.0972728	0.0972728	0.0972728	0.0972728	0.0972728	0.0972728	0.0972728	0.0972728	0.0972728	0.0972728	0.0972728	0.0972728	0.0972728	0.0972728	0.0972728	0.0972728	0.0972728	0.0972728	0.0972728	0.0972728	0.0972728	0.0972728	0.0972728	0.0972728	0.0972728	0.0972728	0.0972728	0.0972728	0.0972728	0.0972728	0.0972728	0.0972728
98.mp3	0.001397153	0.001397153	0.001397153	0.001397153	0.001397153	0.001397153	0.001397153	0.001397153	0.001397153	0.001397153	0.001397153	0.001397153	0.001397153	0.001397153	0.001397153	0.001397153	0.001397153	0.001397153	0.001397153	0.001397153	0.001397153	0.001397153	0.001397153	0.001397153	0.001397153	0.001397153	0.001397153	0.001397153	0.001397153	0.001397153	0.001397153	0.001397153	0.001397153	0.001397153	0.001397153	0.001397153	0.001397153	0.001397153	0.001397153	0.001397153	0.001397153	0.001397153	0.001397153	0.001397153	0.001397153	0.001397153	0.001397153	0.001397153	0.001397153
99.mp3	0.004122851	0.004122851	0.004122851	0.004122851	0.004122851	0.004122851	0.004122851	0.004122851	0.004122851	0.004122851	0.004122851	0.004122851	0.004122851	0.004122851	0.004122851	0.004122851	0.004122851	0.004122851	0.004122851	0.004122851	0.004122851	0.004122851	0.004122851	0.004122851	0.004122851	0.004122851	0.004122851	0.004122851	0.004122851	0.004122851	0.004122851	0.004122851	0.004122851	0.004122851	0.004122851	0.004122851	0.004122851	0.004122851	0.004122851	0.004122851	0.004122851	0.004122851	0.004122851	0.004122851	0.004122851	0.004122851	0.004122851	0.004122851	0.004122851
101.mp3	0.13165186	0.13165186	0.13165186	0.13165186	0.13165186	0.13165186	0.13165186	0.13165186	0.13165186	0.13165186	0.13165186	0.13165186	0.13165186	0.13165186	0.13165186	0.13165186	0.13165186	0.13165186	0.13165186	0.13165186	0.13165186	0.13165186	0.13165186	0.13165186	0.13165186	0.13165186	0.13165186	0.13165186	0.13165186	0.13165186	0.13165186	0.13165186	0.13165186	0.13165186	0.13165186	0.13165186	0.13165186	0.13165186	0.13165186	0.13165186	0.13165186	0.13165186	0.13165186	0.13165186	0.13165186	0.13165186	0.13165186	0.13165186	0.13165186
102.mp3	0.11249013	0.11249013	0.11249013	0.11249013	0.11249013	0.11249013	0.11249013	0.11249013	0.11249013	0.11249013	0.11249013	0.11249013	0.11249013	0.11249013	0.11249013	0.11249013	0.11249013	0.11249013	0.11249013	0.11249013	0.11249013	0.11249013	0.11249013	0.11249013	0.11249013	0.11249013	0.11249013	0.11249013	0.11249013	0.11249013	0.11249013	0.11249013	0.11249013	0.11249013	0.11249013	0.11249013	0.11249013	0.11249013	0.11249013	0.11249013	0.11249013	0.11249013	0.11249013	0.11249013	0.11249013	0.11249013	0.11249013	0.11249013	0.11249013
103.mp3	0.108436264	0.108436264	0.108436264	0.108436264	0.108436264	0.108436264	0.108436264	0.108436264	0.108436264	0.108436264	0.108436264	0.108436264	0.108436264	0.108436264	0.108436264	0.108436264	0.108436264	0.108436264	0.108436264	0.108436264	0.108436264	0.108436264	0.108436264	0.108436264	0.108436264	0.108436264	0.108436264	0.108436264	0.108436264	0.108436264	0.108436264	0.108436264	0.108436264	0.108436264	0.108436264	0.108436264	0.108436264	0.108436264	0.108436264	0.108436264	0.108436264	0.108436264	0.108436264	0.108436264	0.108436264	0.108436264	0.108436264	0.108436264	0.108436264
104.mp3	0.08352117	0.08352117	0.08352117	0.08352117	0.08352117	0.08352117	0.08352117	0.08352117	0.08352117	0.08352117	0.08352117	0.08352117	0.08352117	0.08352117	0.08352117	0.08352117	0.08352117	0.08352117	0.08352117	0.08352117	0.08352117	0.08352117	0.08352117	0.08352117	0.08352117	0.08352117	0.08352117	0.08352117	0.08352117	0.08352117	0.08352117	0.08352117	0.08352117	0.08352117	0.08352117	0.08352117	0.08352117	0.08352117	0.08352117	0.08352117	0.08352117	0.08352117	0.08352117	0.08352117	0.08352117	0.08352117	0.08352117	0.08352117	0.08352117
105.mp3	0.07157223	0.07157223	0.07157223	0.07157223	0.07157223	0.07157223	0.07157223	0.07157223	0.07157223	0.07157223	0.07157223	0.07157223	0.07157223	0.07157223	0.07157223	0.07157223	0.07157223	0.07157223	0.07157223	0.07157223	0.07157223	0.07157223	0.07157223	0.07157223	0.07157223	0.07157223	0.07157223	0.07157223	0.07157223	0.07157223	0.07157223	0.07157223	0.07157223	0.07157223	0.07157223	0.07157223	0.07157223	0.07157223	0.07157223	0.07157223	0.07157223	0.07157223	0.07157223	0.07157223	0.07157223	0.07157223	0.07157223	0.07157223	0.07157223
106.mp3	-0.013149994	-0.013149994	-0.013149994	-0.013149994	-0.013149994	-0.013149994	-0.013149994	-0.013149994	-0.013149994	-0.013149994	-0.013149994	-0.013149994	-0.013149994	-0.013149994	-0.013149994	-0.013149994	-0.013149994	-0.013149994	-0.013149994	-0.013149994	-0.013149994	-0.013149994	-0.013149994	-0.013149994	-0.013149994	-0.013149994	-0.013149994	-0.013149994	-0.013149994	-0.013149994	-0.013149994	-0.013149994	-0.013149994	-0.013149994	-0.013149994	-0.013149994	-0.013149994	-0.013149994	-0.013149994	-0.013149994	-0.013149994	-0.013149994	-0.013149994	-0.013149994	-0.013149994	-0.013149994	-0.013149994	-0.013149994	-0.013149994
107.mp3	0.027851744	0.027851744	0.027851744	0.027851744	0.027851744	0.027851744	0.027851744	0.027851744	0.027851744	0.027851744	0.027851744	0.027851744	0.027851744	0.027851744	0.027851744	0.027851744	0.027851744	0.027851744	0.027851744	0.027851744	0.027851744	0.027851744	0.027851744	0.027851744	0.027851744	0.027851744	0.027851744	0.027851744	0.027851744	0.027851744	0.027851744	0.027851744	0.027851744	0.027851744	0.027851744	0.027851744	0.027851744	0.027851744	0.027851744	0.027851744	0.027851744	0.027851744	0.027851744	0.027851744	0.027851744	0.027851744	0.027851744	0.027851744	0.027851744
108.mp3	-0.12577291	-0.12577291	-0.12577291	-0.12577291	-0.12577291	-0.12577291	-0.12577291	-0.12577291	-0.12577291	-0.12577291	-0.12577291	-0.12577291	-0.12577291	-0.12577291	-0.12577291	-0.12577291	-0.12577291	-0.12577291	-0.12577291	-0.12577291	-0.12577291	-0.12577291	-0.12577291	-0.12577291	-0.12577291	-0.12577291	-0.12577291	-0.12577291	-0.12577291	-0.12577291	-0.12577291	-0.12577291	-0.12577291	-0.12577291	-0.12577291	-0.12577291	-0.12577291	-0.12577291	-0.12577291	-0.12577291	-0.12577291	-0.12577291	-0.12577291	-0.12577291	-0.12577291	-0.12577291	-0.12577291	-0.12577291	-0.12577291
109.mp3	-0.051751286	-0.051751286	-0.051751286	-0.051751286	-0.051751286	-0.051751286	-0.051751286	-0.051751286	-0.051751286	-0.051751286	-0.051751286	-0.051751286	-0.051751286	-0.051751286	-0.051751286	-0.051751286	-0.051751286	-0.051751286	-0.051751286	-0.051751286	-0.051751286	-0.051751286	-0.051751286	-0.051751286	-0.051751286	-0.051751286	-0.051751286	-0.051751286	-0.051751286	-0.051751286	-0.051751286	-0.051751286	-0.051751286	-0.051751286	-0.051751286	-0.051751286	-0.051751286	-0.051751286	-0.051751286	-0.051751286	-0.051751286	-0.051751286	-0.051751286	-0.051751286	-0.051751286	-0.051751286	-0.051751286	-0.051751286	-0.051751286
110.mp3	-0.12373881	-0.12373881	-0.12373881	-0.12373881	-0.12373881	-0.12373881	-0.12373881	-0.12373881	-0.12373881	-0.12373881	-0.12373881	-0.12373881	-0.12373881	-0.12373881	-0.12373881	-0.12373881	-0.12373881	-0.12373881	-0.12373881	-0.12373881	-0.12373881	-0.12373881	-0.12373881	-0.12373881	-0.12373881	-0.12373881	-0.12373881	-0.12373881	-0.12373881	-0.12373881	-0.12373881	-0.12373881	-0.12373881	-0.12373881	-0.12373881	-0.12373881	-0.12373881	-0.12373881	-0.12373881	-0.12373881	-0.12373881	-0.12373881	-0.12373881	-0.12373881	-0.12373881	-0.12373881	-0.12373881	-0.12373881	-0.12373881
111.mp3	0.14510445	0.14510445	0.14510445	0.14510445	0.14510445	0.14510445	0.14510445	0.14510445	0.14510445	0.14510445	0.14510445	0.14510445	0.14510445	0.14510445	0.14510445	0.14510445	0.14510445	0.14510445	0.14510445	0.14510445	0.14510445	0.14510445	0.14510445	0.14510445	0.14510445	0.14510445	0.14510445	0.14510445	0.14510445	0.14510445	0.14510445	0.14510445	0.14510445	0.14510445	0.14510445	0.14510445	0.14510445	0.14510445	0.14510445	0.14510445	0.14510445	0.14510445	0.14510445	0.14510445	0.14510445	0.14510445	0.14510445	0.14510445	0.14510445
112.mp3	0.13151036	0.13151036	0.13151036	0.13151036	0.13151036	0.13151036	0.13151036	0.13151036	0.13151036	0.13151036	0.13151036	0.13151036	0.13151036	0.13151036	0.13151036	0.13151036	0.13151036	0.13151036	0.13151036	0.13151036	0.13151036	0.13151036	0.13151036	0.13151036	0.13151036	0.13151036	0.13151036	0.13151036	0.13151036	0.13151036	0.13151036	0.13151036	0.13151036	0.13151036	0.13151036	0.13151036	0.13151036	0.13151036	0.13151036	0.13151036	0.13151036	0.13151036	0.13151036	0.13151036	0.13151036	0.13151036	0.13151036	0.13151036	0.13151036
113.mp3	-0.024081128	-0.024081128	-0.024081128	-0.024081128	-0.024081128	-0.024081128	-0.024081128	-0.024081128	-0.024081128	-0.024081128	-0.024081128	-0.024081128	-0.024081128	-0.024081128	-0.024081128	-0.024081128	-0.024081128	-0.024081128	-0.024081128	-0.024081128	-0.024081128	-0.024081128	-0.024081128	-0.024081128	-0.024081128	-0.024081128	-0.024081128	-0.024081128	-0.024081128	-0.024081128	-0.024081128	-0.024081128	-0.024081128	-0.024081128	-0.024081128	-0.024081128	-0.024081128	-0.024081128	-0.024081128	-0.024081128	-0.024081128	-0.024081128	-0.024081128	-0.024081128	-0.024081128	-0.024081128	-0.024081128	-0.024081128	-0.024081128
114.mp3	0.095339775	0.095339775	0.095339775	0.095339775	0.095339775	0.095339775	0.095339775	0.095339775	0.095339775	0.095339775	0.095339775	0.095339775	0.095339775	0.095339775	0.095339775	0.095339775	0.095339775	0.095339775	0.095339775	0.095339775	0.095339775	0.095339775	0.095339775	0.095339775	0.095339775	0.095339775	0.095339775	0.095339775	0.095339775	0.095339775	0.095339775	0.095339775	0.095339775	0.095339775	0.095339775	0.095339775	0.095339775	0.095339775	0.095339775	0.095339775	0.095339775	0.095339775	0.095339775	0.095339775	0.095339775	0.095339775	0.095339775	0.095339775	0.095339775
115.mp3	-0.13451377	-0.13451377	-0.13451377	-0.13451377	-0.13451377	-0.13451377	-0.13451377	-0.13451377	-0.13451377	-0.13451377	-0.13451377	-0.13451377	-0.13451377	-0.13451377	-0.13451377	-0.13451377	-0.13451377	-0.13451377	-0.13451377	-0.13451377	-0.13451377	-0.13451377	-0.13451377	-0.13451377	-0.13451377	-0.13451377	-0.13451377	-0.13451377	-0.13451377	-0.13451377	-0.13451377	-0.13451377	-0.13451377	-0.13451377	-0.13451377	-0.13451377	-0.13451377	-0.13451377	-0.13451377	-0.13451377	-0.13451377	-0.13451377	-0.13451377	-0.13451377	-0.13451377	-0.13451377	-0.13451377	-0.13451377	-0.13451377
116.mp3	0.007866783	0.007866783	0.007866783	0.007866783	0.007866783	0.007866783	0.007866783	0.007866783	0.007866783	0.007866783	0.007866783	0.007866783	0.007866783	0.007866783	0.007866783	0.007866783	0.007866783	0.007866783	0.007866783	0.007866783	0.007866783	0.007866783	0.007866783	0.007866783	0.007866783	0.007866783	0.007866783	0.007866783	0.007866783	0.007866783	0.007866783	0.007866783	0.007866783	0.007866783	0.007866783	0.007866783	0.007866783	0.007866783	0.007866783	0.007866783	0.007866783	0.007866783	0.007866783	0.007866783	0.007866783	0.007866783	0.007866783	0.007866783	0.007866783
117.mp3	0.00616541	0.00616541	0.00616541	0.00616541	0.00616541	0.00616541	0.00616541	0.00616541	0.00616541	0.00616541	0.00616541	0.00616541	0.00616541	0.00616541	0.00616541	0.00616541	0.00616541	0.00616541	0.00616541	0.00616541	0.00616541	0.00616541	0.00616541	0.00616541	0.00616541	0.00616541	0.00616541	0.00616541	0.00616541	0.00616541	0.00616541	0.00616541	0.00616541	0.00616541	0.00616541	0.00616541	0.00616541	0.00616541	0.00616541	0.00616541	0.00616541	0.00616541	0.00616541	0.00616541	0.00616541	0.00616541	0.00616541	0.00616541	0.00616541
118.mp3	-0.10917808	-0.10917808	-0.10917808	-0.10917808	-0.10917808	-0.10917808	-0.10917808	-0.10917808	-0.10917808	-0.10917808	-0.10917808	-0.10917808	-0.10917808	-0.10917808	-0.10917808	-0.10917808	-0.10917808	-0.10917808	-0.10917808	-0.10917808	-0.10917808	-0.10917808	-0.10917808	-0.10917808	-0.10917808	-0.10917808	-0.10917808	-0.10917808	-0.10917808	-0.10917808	-0.10917808	-0.10917808	-0.10917808	-0.10917808	-0.10917808	-0.10917808	-0.10917808	-0.10917808	-0.10917808	-0.10917808	-0.10917808	-0.10917808	-0.10917808	-0.10917808	-0.10917808	-0.10917808	-0.10917808	-0.10917808	-0.10917808
119.mp3	0.2156351	0.2156351	0.2156351	0.2156351	0.2156351	0.2156351	0.2156351	0.2156351	0.2156351	0.2156351	0.2156351	0.2156351	0.2156351	0.2156351	0.2156351	0.2156351	0.2156351	0.2156351	0.2156351	0.2156351	0.2156351	0.2156351	0.2156351	0.2156351	0.2156351	0.2156351	0.2156351	0.2156351	0.2156351	0.2156351	0.2156351	0.2156351	0.2156351	0.2156351	0.2156351	0.2156351	0.2156351	0.2156351	0.2156351	0.2156351	0.2156351	0.2156351	0.2156351	0.2156351	0.2156351	0.2156351	0.2156351	0.2156351	0.2156351
120.mp3	0.036656663	0.036656663	0.036656663	0.036656663	0.036656663	0.036656663	0.036656663	0.036656663	0.036656663	0.036656663	0.036656663	0.036656663	0.036656663	0.036656663	0.036656663	0.036656663	0.036656663	0.036656663	0.036656663	0.036656663	0.036656663	0.036656663	0.036656663	0.036656663	0.036656663	0.036656663	0.036656663	0.036656663	0.036656663	0.036656663	0.036656663	0.036656663	0.036656663	0.036656663	0.036656663	0.036656663	0.036656663	0.036656663	0.036656663	0.036656663	0.036656663	0.036656663	0.036656663	0.036656663	0.036656663	0.036656663	0.036656663	0.036656663	0.036656663
121.mp3	0.19270071	0.19270071	0.19270071	0.19270071	0.19270071	0.19270071	0.19270071	0.19270071	0.19270071	0.19270071	0.19270071	0.19270071	0.19270071	0.19270071	0.19270071	0.19270071	0.19270071	0.19270071	0.19270071	0.19270071	0.19270071	0.19270071	0.19270071	0.19270071	0.19270071	0.19270071	0.19270071	0.19270071	0.19270071	0.19270071	0.19270071	0.19270071	0.19270071	0.19270071	0.19270071	0.19270071	0.19270071	0.19270071	0.19270071	0.19270071	0.19270071	0.19270071	0.19270071	0.19270071	0.19270071	0.19270071	0.19270071	0.19270071	0.19270071
122.mp3	0.03918329	0.03918329	0.03918329	0.03918329	0.03918329	0.03918329	0.03918329	0.03918329	0.03918329	0.03918329	0.03918329	0.03918329	0.03918329	0.03918329	0.03918329	0.03918329	0.03918329	0.03918329	0.03918329	0.03918329	0.03918329	0.03918329	0.03918329	0.03918329	0.03918329	0.03918329	0.03918329	0.03918329	0.03918329	0.03918329	0.03918329	0.03918329	0.03918329	0.03918329	0.03918329	0.03918329	0.03918329	0.03918329	0.03918329	0.03918329	0.03918329	0.03918329	0.03918329	0.03918329	0.03918329	0.03918329	0.03918329	0.03918329	0.03918329
123.mp3	0.13059595	0.13059595	0.13059595	0.13059595	0.13059595	0.13059595	0.13059595	0.13059595	0.13059595	0.13059595	0.13059595	0.13059595	0.13059595	0.13059595	0.13059595	0.13059595	0.13059595	0.13059595	0.13059595	0.13059595	0.13059595	0.13059595	0.13059595	0.13059595	0.13059595	0.13059595	0.13059595	0.13059595	0.13059595	0.13059595	0.13059595	0.13059595	0.13059595	0.13059595	0.13059595	0.13059595	0.13059595	0.13059595	0.13059595	0.13059595	0.13059595	0.13059595	0.13059595	0.13059595	0.13059595	0.13059595	0.13059595	0.13059595	0.13059595
124.mp3	0.30077875	0.30077875	0.30077875	0.30077875	0.30077875	0.30077875	0.30077875	0.30077875	0.30077875	0.30077875	0.30077875	0.30077875	0.30077875	0.30077875	0.30077875	0.30077875	0.30077875	0.30077875	0.30077875	0.30077875	0.30077875	0.30077875	0.30077875	0.30077875	0.30077875	0.30077875	0.30077875	0.30077875	0.30077875	0.30077875	0.30077875	0.30077875	0.30077875	0.30077875	0.30077875	0.30077875	0.30077875	0.30077875	0.30077875	0.30077875	0.30077875	0.30077875	0.30077875	0.30077875	0.30077875	0.30077875	0.30077875	0.30077875	0.30077875
125.mp3	0.23833735	0.23833735	0.23833735	0.23833735	0.23833735	0.23833735	0.23833735	0.23833735	0.23833735	0.23833735	0.23833735	0.23833735	0.23833735	0.23833735	0.23833735	0.23833735	0.23833735	0.23833735	0.23833735	0.23833735	0.23833735	0.23833735	0.23833735	0.23833735	0.23833735	0.23833735	0.23833735	0.23833735	0.23833735	0.23833735	0.23833735	0.23833735	0.23833735	0.23833735	0.23833735	0.23833735	0.23833735	0.23833735	0.23833735	0.23833735	0.23833735	0.23833735	0.23833735	0.23833735	0.23833735	0.23833735	0.23833735	0.23833735	0.23833735
126.mp3	0.05957131	0.05957131	0.05957131	0.05957131	0.05957131	0.05957131	0.05957131	0.05957131	0.05957131	0.05957131	0.05957131	0.05957131	0.05957131	0.05957131	0.05957131	0.05957131	0.05957131	0.05957131	0.05957131	0.05957131	0.05957131	0.05957131	0.05957131	0.05957131	0.05957131	0.05957131	0.05957131	0.05957131	0.05957131	0.05957131	0.05957131	0.05957131	0.05957131	0.05957131	0.05957131	0.05957131	0.05957131	0.05957131	0.05957131	0.05957131	0.05957131	0.05957131	0.05957131	0.05957131	0.05957131	0.05957131	0.05957131	0.05957131	0.05957131
127.mp3	0.17229764	0.17229764	0.17229764	0.17229764	0.17229764	0.17229764	0.17229764	0.17229764	0.17229764	0.17229764	0.17229764	0.17229764	0.17229764	0.17229764	0.17229764	0.17229764	0.17229764	0.17229764	0.17229764	0.17229764	0.17229764	0.17229764	0.17229764	0.17229764	0.17229764	0.17229764	0.17229764	0.17229764	0.17229764	0.17229764	0.17229764	0.17229764	0.17229764	0.17229764	0.17229764	0.17229764	0.17229764	0.17229764	0.17229764	0.17229764	0.17229764	0.17229764	0.17229764	0.17229764	0.17229764	0.17229764	0.17229764	0.17229764	0.17229764
128.mp3	0.23377353	0.23377353	0.23377353	0.23377353	0.23377353	0.23377353	0.23377353	0.23377353	0.23377353	0.23377353	0.23377353	0.23377353	0.23377353	0.23377353	0.23377353	0.23377353	0.23377353	0.23377353	0.23377353	0.23377353	0.23377353	0.23377353	0.23377353	0.23377353	0.23377353	0.23377353	0.23377353	0.23377353	0.23377353	0.23377353	0.23377353	0.23377353	0.23377353	0.23377353	0.23377353	0.23377353	0.23377353	0.23377353	0.23377353	0.23377353	0.23377353	0.23377353	0.23377353	0.23377353	0.23377353	0.23377353	0.23377353	0.23377353	0.23377353
129.mp3	0.167302	0.167302	0.167302	0.167302	0.167302	0.167302	0.167302	0.167302	0.167302	0.167302	0.167302	0.167302	0.167302	0.167302	0.167302	0.167302	0.167302	0.167302	0.167302	0.167302	0.167302	0.167302	0.167302	0.167302	0.167302	0.167302	0.167302	0.167302	0.167302	0.167302	0.167302	0.167302	0.167302	0.167302	0.167302	0.167302	0.167302	0.167302	0.167302	0.167302	0.167302	0.167302	0.167302	0.167302	0.167302	0.167302	0.167302	0.167302	0.167302
130.mp3	0.49710268	0.49710268	0.49710268	0.49710268	0.49710268	0.49710268	0.49710268	0.49710268	0.49710268	0.49710268	0.49710268	0.49710268	0.49710268	0.49710268	0.49710268	0.49710268	0.49710268	0.49710268	0.49710268	0.49710268	0.49710268	0.49710268	0.49710268	0.49710268	0.49710268	0.49710268	0.49710268	0.49710268	0.49710268	0.49710268	0.49710268	0.49710268	0.49710268	0.49710268	0.49710268	0.49710268	0.49710268	0.49710268	0.49710268	0.49710268	0.49710268	0.49710268	0.49710268	0.49710268	0.49710268	0.49710268	0.49710268	0.49710268	0.49710268
131.mp3	-0.03863623	-0.03863623	-0.03863623	-0.03863623	-0.03863623	-0.03863623	-0.03863623	-0.03863623	-0.03863623	-0.03863623	-0.03863623	-0.03863623	-0.03863623	-0.03863623	-0.03863623	-0.03863623	-0.03863623	-0.03863623	-0.03863623	-0.03863623	-0.03863623	-0.03863623	-0.03863623	-0.03863623	-0.03863623	-0.03863623	-0.03863623	-0.03863623	-0.03863623	-0.03863623	-0.03863623	-0.03863623	-0.03863623	-0.03863623	-0.03863623	-0.03863623	-0.03863623	-0.03863623	-0.03863623	-0.03863623	-0.03863623	-0.03863623	-0.03863623	-0.03863623	-0.03863623	-0.03863623	-0.03863623	-0.03863623	-0.03863623
133.mp3	0.050480805	0.050480805	0.050480805	0.050480805	0.050480805	0.050480805	0.050480805	0.050480805	0.050480805	0.050480805	0.050480805	0.050480805	0.050480805	0.050480805	0.050480805	0.050480805	0.050480805	0.050480805	0.050480805	0.050480805	0.050480805	0.050480805	0.050480805	0.050480805	0.050480805	0.050480805	0.050480805	0.050480805	0.050480805	0.050480805	0.050480805	0.050480805	0.050480805	0.050480805	0.050480805	0.050480805	0.050480805	0.050480805	0.050480805	0.050480805	0.050480805	0.050480805	0.050480805	0.050480805	0.050480805	0.050480805	0.050480805	0.050480805	0.050480805
134.mp3	-0.000577213	-0.000577213	-0.000577213	-0.000577213	-0.000577213	-0.000577213	-0.000577213	-0.000577213	-0.000577213	-0.000577213	-0.000577213	-0.000577213	-0.000577213	-0.000577213	-0.000577213	-0.000577213	-0.000577213	-0.000577213	-0.000577213	-0.000577213	-0.000577213	-0.000577213	-0.000577213	-0.000577213	-0.000577213	-0.000577213	-0.000577213	-0.000577213	-0.000577213	-0.000577213	-0.000577213	-0.000577213	-0.000577213	-0.000577213	-0.000577213	-0.000577213	-0.000577213	-0.000577213	-0.000577213	-0.000577213	-0.000577213	-0.000577213	-0.000577213	-0.000577213	-0.000577213	-0.000577213	-0.000577213	-0.000577213	-0.000577213
135.mp3	0.021801068	0.021801068	0.021801068	0.021801068	0.021801068	0.021801068	0.021801068	0.021801068	0.021801068	0.021801068	0.021801068	0.021801068	0.021801068	0.021801068	0.021801068	0.021801068	0.021801068	0.021801068	0.021801068	0.021801068	0.021801068	0.021801068	0.021801068	0.021801068	0.021801068	0.021801068	0.021801068	0.021801068	0.021801068	0.021801068	0.021801068	0.021801068	0.021801068	0.021801068	0.021801068	0.021801068	0.021801068	0.021801068	0.021801068	0.021801068	0.021801068	0.021801068	0.021801068	0.021801068	0.021801068	0.021801068	0.021801068	0.021801068	0.021801068
136.mp3	0.06344414	0.06344414	0.06344414	0.06344414	0.06344414	0.06344414	0.06344414	0.06344414	0.06344414	0.06344414	0.06344414	0.06344414	0.06344414	0.06344414	0.06344414	0.06344414	0.06344414	0.06344414	0.06344414	0.06344414	0.06344414	0.06344414	0.06344414	0.06344414	0.06344414	0.06344414	0.06344414	0.06344414	0.06344414	0.06344414	0.06344414	0.06344414	0.06344414	0.06344414	0.06344414	0.06344414	0.06344414	0.06344414	0.06344414	0.06344414	0.06344414	0.06344414	0.06344414	0.06344414	0.06344414	0.06344414	0.06344414	0.06344414	0.06344414
137.mp3	0.01436135	0.01436135	0.01436135	0.01436135	0.01436135	0.01436135	0.01436135	0.01436135	0.01436135	0.01436135	0.01436135	0.01436135	0.01436135	0.01436135	0.01436135	0.01436135	0.01436135	0.01436135	0.01436135	0.01436135	0.01436135	0.01436135	0.01436135	0.01436135	0.01436135	0.01436135	0.01436135	0.01436135	0.01436135	0.01436135	0.01436135	0.01436135	0.01436135	0.01436135	0.01436135	0.01436135	0.01436135	0.01436135	0.01436135	0.01436135	0.01436135	0.01436135	0.01436135	0.01436135	0.01436135	0.01436135	0.01436135	0.01436135	0.01436135
138.mp3	0.067946285	0.067946285	0.067946285	0.067946285	0.067946285	0.067946285	0.067946285	0.067946285	0.067946285	0.067946285	0.067946285	0.067946285	0.067946285	0.067946285	0.067946285	0.067946285	0.067946285	0.067946285	0.067946285	0.067946285	0.067946285	0.067946285	0.067946285	0.067946285	0.067946285	0.067946285	0.067946285	0.067946285	0.067946285	0.067946285	0.067946285	0.067946285	0.067946285	0.067946285	0.067946285	0.067946285	0.067946285	0.067946285	0.067946285	0.067946285	0.067946285	0.067946285	0.067946285	0.067946285	0.067946285	0.067946285	0.067946285	0.067946285	0.067946285
140.mp3	0.055474244	0.055474244	0.055474244	0.055474244	0.055474244	0.055474244	0.055474244	0.055474244	0.055474244	0.055474244	0.055474244	0.055474244	0.055474244	0.055474244	0.055474244	0.055474244	0.055474244	0.055474244	0.055474244	0.055474244	0.055474244	0.055474244	0.055474244	0.055474244	0.055474244	0.055474244	0.055474244	0.055474244	0.055474244	0.055474244	0.055474244	0.055474244	0.055474244	0.055474244	0.055474244	0.055474244	0.055474244	0.055474244	0.055474244	0.055474244	0.055474244	0.055474244	0.055474244	0.055474244	0.055474244	0.055474244	0.055474244	0.055474244	0.055474244
142.mp3	0.116470635	0.116470635	0.116470635	0.116470635	0.116470635	0.116470635	0.116470635	0.116470635	0.116470635	0.116470635	0.116470635	0.116470635	0.116470635	0.116470635	0.116470635	0.116470635	0.116470635	0.116470635	0.116470635	0.116470635	0.116470635	0.116470635	0.116470635	0.116470635	0.116470635	0.116470635	0.116470635	0.116470635	0.116470635	0.116470635	0.116470635	0.116470635	0.116470635	0.116470635	0.116470635	0.116470635	0.116470635	0.116470635	0.116470635	0.116470635	0.116470635	0.116470635	0.116470635	0.116470635	0.116470635	0.116470635	0.116470635	0.116470635	0.116470635
143.mp3	0.017012095	0.017012095	0.017012095	0.017012095	0.017012095	0.017012095	0.017012095	0.017012095	0.017012095	0.017012095	0.017012095	0.017012095	0.017012095	0.017012095	0.017012095	0.017012095	0.017012095	0.017012095	0.017012095	0.017012095	0.017012095	0.017012095	0.017012095	0.017012095	0.017012095	0.017012095	0.017012095	0.017012095	0.017012095	0.017012095	0.017012095	0.017012095	0.017012095	0.017012095	0.017012095	0.017012095	0.017012095	0.017012095	0.017012095	0.017012095	0.017012095	0.017012095	0.017012095	0.017012095	0.017012095	0.017012095	0.017012095	0.017012095	0.017012095
144.mp3	-0.0003046	-0.0003046	-0.0003046	-0.0003046	-0.0003046	-0.0003046	-0.0003046	-0.0003046	-0.0003046	-0.0003046	-0.0003046	-0.0003046	-0.0003046	-0.0003046	-0.0003046	-0.0003046	-0.0003046	-0.0003046	-0.0003046	-0.0003046	-0.0003046	-0.0003046	-0.0003046	-0.0003046	-0.0003046	-0.0003046	-0.0003046	-0.0003046	-0.0003046	-0.0003046	-0.0003046	-0.0003046	-0.0003046	-0.0003046	-0.0003046	-0.0003046	-0.0003046	-0.0003046	-0.0003046	-0.0003046	-0.0003046	-0.0003046	-0.0003046	-0.0003046	-0.0003046	-0.0003046	-0.0003046	-0.0003046	-0.0003046
145.mp3	0.029031066	0.029031066	0.029031066	0.029031066	0.029031066	0.029031066	0.029031066	0.029031066	0.029031066	0.029031066	0.029031066	0.029031066	0.029031066	0.029031066	0.029031066	0.029031066	0.029031066	0.029031066	0.029031066	0.029031066	0.029031066	0.029031066	0.029031066	0.029031066	0.029031066	0.029031066	0.029031066	0.029031066	0.029031066	0.029031066	0.029031066	0.029031066	0.029031066	0.029031066	0.029031066	0.029031066	0.029031066	0.029031066	0.029031066	0.029031066	0.029031066	0.029031066	0.029031066	0.029031066	0.029031066	0.029031066	0.029031066	0.029031066	0.029031066
146.mp3	0.06823192	0.06823192	0.06823192	0.06823192	0.06823192	0.06823192	0.06823192	0.06823192	0.06823192	0.06823192	0.06823192	0.06823192	0.06823192	0.06823192	0.06823192	0.06823192	0.06823192	0.06823192	0.06823192	0.06823192	0.06823192	0.06823192	0.06823192	0.06823192	0.06823192	0.06823192	0.06823192	0.06823192	0.06823192	0.06823192	0.06823192	0.06823192	0.06823192	0.06823192	0.06823192	0.06823192	0.06823192	0.06823192	0.06823192	0.06823192	0.06823192	0.06823192	0.06823192	0.06823192	0.06823192	0.06823192	0.06823192	0.06823192	0.06823192
148.mp3	-0.13325895	-0.13325895	-0.13325895	-0.13325895	-0.13325895	-0.13325895	-0.13325895	-0.13325895	-0.13325895	-0.13325895	-0.13325895	-0.13325895	-0.13325895	-0.13325895	-0.13325895	-0.13325895	-0.13325895	-0.13325895	-0.13325895	-0.13325895	-0.13325895	-0.13325895	-0.13325895	-0.13325895	-0.13325895	-0.13325895	-0.13325895	-0.13325895	-0.13325895	-0.13325895	-0.13325895	-0.13325895	-0.13325895	-0.13325895	-0.13325895	-0.13325895	-0.13325895	-0.13325895	-0.13325895	-0.13325895	-0.13325895	-0.13325895	-0.13325895	-0.13325895	-0.13325895	-0.13325895	-0.13325895	-0.13325895	-0.13325895
149.mp3	0.17500012	0.17500012	0.17500012	0.17500012	0.17500012	0.17500012	0.17500012	0.17500012	0.17500012	0.17500012	0.17500012	0.17500012	0.17500012	0.17500012	0.17500012	0.17500012	0.17500012	0.17500012	0.17500012	0.17500012	0.17500012	0.17500012	0.17500012	0.17500012	0.17500012	0.17500012	0.17500012	0.17500012	0.17500012	0.17500012	0.17500012	0.17500012	0.17500012	0.17500012	0.17500012	0.17500012	0.17500012	0.17500012	0.17500012	0.17500012	0.17500012	0.17500012	0.17500012	0.17500012	0.17500012	0.17500012	0.17500012	0.17500012	0.17500012
150.mp3	-0.123867214	-0.123867214	-0.123867214	-0.123867214	-0.123867214	-0.123867214	-0.123867214	-0.123867214	-0.123867214	-0.123867214	-0.123867214	-0.123867214	-0.123867214	-0.123867214	-0.123867214	-0.123867214	-0.123867214	-0.123867214	-0.123867214	-0.123867214	-0.123867214	-0.123867214	-0.123867214	-0.123867214	-0.123867214	-0.123867214	-0.123867214	-0.123867214	-0.123867214	-0.123867214	-0.123867214	-0.123867214	-0.123867214	-0.123867214	-0.123867214	-0.123867214	-0.123867214	-0.123867214	-0.123867214	-0.123867214	-0.123867214	-0.123867214	-0.123867214	-0.123867214	-0.123867214	-0.123867214	-0.123867214	-0.123867214	-0.123867214
151.mp3	0.25625104	0.25625104	0.25625104	0.25625104	0.25625104	0.25625104	0.25625104	0.25625104	0.25625104	0.25625104	0.25625104	0.25625104	0.25625104	0.25625104	0.25625104	0.25625104	0.25625104	0.25625104	0.25625104	0.25625104	0.25625104	0.25625104	0.25625104	0.25625104	0.25625104	0.25625104	0.25625104	0.25625104	0.25625104	0.25625104	0.25625104	0.25625104	0.25625104	0.25625104	0.25625104	0.25625104	0.25625104	0.25625104	0.25625104	0.25625104	0.25625104	0.25625104	0.25625104	0.25625104	0.25625104	0.25625104	0.25625104	0.25625104	0.25625104
152.mp3	-0.057424307	-0.057424307	-0.057424307	-0.057424307	-0.057424307	-0.057424307	-0.057424307	-0.057424307	-0.057424307	-0.057424307	-0.057424307	-0.057424307	-0.057424307	-0.057424307	-0.057424307	-0.057424307	-0.057424307	-0.057424307	-0.057424307	-0.057424307	-0.057424307	-0.057424307	-0.057424307	-0.057424307	-0.057424307	-0.057424307	-0.057424307	-0.057424307	-0.057424307	-0.057424307	-0.057424307	-0.057424307	-0.057424307	-0.057424307	-0.057424307	-0.057424307	-0.057424307	-0.057424307	-0.057424307	-0.057424307	-0.057424307	-0.057424307	-0.057424307	-0.057424307	-0.057424307	-0.057424307	-0.057424307	-0.057424307	-0.057424307
153.mp3	0.14348416	0.14348416	0.14348416	0.14348416	0.14348416	0.14348416	0.14348416	0.14348416	0.14348416	0.14348416	0.14348416	0.14348416	0.14348416	0.14348416	0.14348416	0.14348416	0.14348416	0.14348416	0.14348416	0.14348416	0.14348416	0.14348416	0.14348416	0.14348416	0.14348416	0.14348416	0.14348416	0.14348416	0.14348416	0.14348416	0.14348416	0.14348416	0.14348416	0.14348416	0.14348416	0.14348416	0.14348416	0.14348416	0.14348416	0.14348416	0.14348416	0.14348416	0.14348416	0.14348416	0.14348416	0.14348416	0.14348416	0.14348416	0.14348416
154.mp3	-0.274405	-0.274405	-0.274405	-0.274405	-0.274405	-0.274405	-0.274405	-0.274405	-0.274405	-0.274405	-0.274405	-0.274405	-0.274405	-0.274405	-0.274405	-0.274405	-0.274405	-0.274405	-0.274405	-0.274405	-0.274405	-0.274405	-0.274405	-0.274405	-0.274405	-0.274405	-0.274405	-0.274405	-0.274405	-0.274405	-0.274405	-0.274405	-0.274405	-0.274405	-0.274405	-0.274405	-0.274405	-0.274405	-0.274405	-0.274405	-0.274405	-0.274405	-0.274405	-0.274405	-0.274405	-0.274405	-0.274405	-0.274405	-0.274405
155.mp3	0.2552478	0.2552478	0.2552478	0.2552478	0.2552478	0.2552478	0.2552478	0.2552478	0.2552478	0.2552478	0.2552478	0.2552478	0.2552478	0.2552478	0.2552478	0.2552478	0.2552478	0.2552478	0.2552478	0.2552478	0.2552478	0.2552478	0.2552478	0.2552478	0.2552478	0.2552478	0.2552478	0.2552478	0.2552478	0.2552478	0.2552478	0.2552478	0.2552478	0.2552478	0.2552478	0.2552478	0.2552478	0.2552478	0.2552478	0.2552478	0.2552478	0.2552478	0.2552478	0.2552478	0.2552478	0.2552478	0.2552478	0.2552478	0.2552478
156.mp3	0.12120359	0.12120359	0.12120359	0.12120359	0.12120359	0.12120359	0.12120359	0.12120359	0.12120359	0.12120359	0.12120359	0.12120359	0.12120359	0.12120359	0.12120359	0.12120359	0.12120359	0.12120359	0.12120359	0.12120359	0.12120359	0.12120359	0.12120359	0.12120359	0.12120359	0.12120359	0.12120359	0.12120359	0.12120359	0.12120359	0.12120359	0.12120359	0.12120359	0.12120359	0.12120359	0.12120359	0.12120359	0.12120359	0.12120359	0.12120359	0.12120359	0.12120359	0.12120359	0.12120359	0.12120359	0.12120359	0.12120359	0.12120359	0.12120359
157.mp3	0.13251935	0.13251935	0.13251935	0.13251935	0.13251935	0.13251935	0.13251935	0.13251935	0.13251935	0.13251935	0.13251935	0.13251935	0.13251935	0.13251935	0.13251935	0.13251935	0.13251935	0.13251935	0.13251935	0.13251935	0.13251935	0.13251935	0.13251935	0.13251935	0.13251935	0.13251935	0.13251935	0.13251935	0.13251935	0.13251935	0.13251935	0.13251935	0.13251935	0.13251935	0.13251935	0.13251935	0.13251935	0.13251935	0.13251935	0.13251935	0.13251935	0.13251935	0.13251935	0.13251935	0.13251935	0.13251935	0.13251935	0.13251935	0.13251935
158.mp3	-0.012970815	-0.012970815	-0.012970815	-0.012970815	-0.012970815	-0.012970815	-0.012970815	-0.012970815	-0.012970815	-0.012970815	-0.012970815	-0.012970815	-0.012970815	-0.012970815	-0.012970815	-0.012970815	-0.012970815	-0.012970815	-0.012970815	-0.012970815	-0.012970815	-0.012970815	-0.012970815	-0.012970815	-0.012970815	-0.012970815	-0.012970815	-0.012970815	-0.012970815	-0.012970815	-0.012970815	-0.012970815	-0.012970815	-0.012970815	-0.012970815	-0.012970815	-0.012970815	-0.012970815	-0.012970815	-0.012970815	-0.012970815	-0.012970815	-0.012970815	-0.012970815	-0.012970815	-0.012970815	-0.012970815	-0.012970815	-0.012970815
159.mp3	0.08089591	0.08089591	0.08089591	0.08089591	0.08089591	0.08089591	0.08089591	0.08089591	0.08089591	0.08089591	0.08089591	0.08089591	0.08089591	0.08089591	0.08089591	0.08089591	0.08089591	0.08089591	0.08089591	0.08089591	0.08089591	0.08089591	0.08089591	0.08089591	0.08089591	0.08089591	0.08089591	0.08089591	0.08089591	0.08089591	0.08089591	0.08089591	0.08089591	0.08089591	0.08089591	0.08089591	0.08089591	0.08089591	0.08089591	0.08089591	0.08089591	0.08089591	0.08089591	0.08089591	0.08089591	0.08089591	0.08089591	0.08089591	0.08089591
160.mp3	-0.2001196	-0.2001196	-0.2001196	-0.2001196	-0.2001196	-0.2001196	-0.2001196	-0.2001196	-0.2001196	-0.2001196	-0.2001196	-0.2001196	-0.2001196	-0.2001196	-0.2001196	-0.2001196	-0.2001196	-0.2001196	-0.2001196	-0.2001196	-0.2001196	-0.2001196	-0.2001196	-0.2001196	-0.2001196	-0.2001196	-0.2001196	-0.2001196	-0.2001196	-0.2001196	-0.2001196	-0.2001196	-0.2001196	-0.2001196	-0.2001196	-0.2001196	-0.2001196	-0.2001196	-0.2001196	-0.2001196	-0.2001196	-0.2001196	-0.2001196	-0.2001196	-0.2001196	-0.2001196	-0.2001196	-0.2001196	-0.2001196
161.mp3	0.25331274	0.25331274	0.25331274	0.25331274	0.25331274	0.25331274	0.25331274	0.25331274	0.25331274	0.25331274	0.25331274	0.25331274	0.25331274	0.25331274	0.25331274	0.25331274	0.25331274	0.25331274	0.25331274	0.25331274	0.25331274	0.25331274	0.25331274	0.25331274	0.25331274	0.25331274	0.25331274	0.25331274	0.25331274	0.25331274	0.25331274	0.25331274	0.25331274	0.25331274	0.25331274	0.25331274	0.25331274	0.25331274	0.25331274	0.25331274	0.25331274	0.25331274	0.25331274	0.25331274	0.25331274	0.25331274	0.25331274	0.25331274	0.25331274
162.mp3	0.013077645	0.013077645	0.013077645	0.013077645	0.013077645	0.013077645	0.013077645	0.013077645	0.013077645	0.013077645	0.013077645	0.013077645	0.013077645	0.013077645	0.013077645	0.013077645	0.013077645	0.013077645	0.013077645	0.013077645	0.013077645	0.013077645	0.013077645	0.013077645	0.013077645	0.013077645	0.013077645	0.013077645	0.013077645	0.013077645	0.013077645	0.013077645	0.013077645	0.013077645	0.013077645	0.013077645	0.013077645	0.013077645	0.013077645	0.013077645	0.013077645	0.013077645	0.013077645	0.013077645	0.013077645	0.013077645	0.013077645	0.013077645	0.013077645
163.mp3	0.27129364	0.27129364	0.27129364	0.27129364	0.27129364	0.27129364	0.27129364	0.27129364	0.27129364	0.27129364	0.27129364	0.27129364	0.27129364	0.27129364	0.27129364	0.27129364	0.27129364	0.27129364	0.27129364	0.27129364	0.27129364	0.27129364	0.27129364	0.27129364	0.27129364	0.27129364	0.27129364	0.27129364	0.27129364	0.27129364	0.27129364	0.27129364	0.27129364	0.27129364	0.27129364	0.27129364	0.27129364	0.27129364	0.27129364	0.27129364	0.27129364	0.27129364	0.27129364	0.27129364	0.27129364	0.27129364	0.27129364	0.27129364	0.27129364
164.mp3	0.061027028	0.061027028	0.061027028	0.061027028	0.061027028	0.061027028	0.061027028	0.061027028	0.061027028	0.061027028	0.061027028	0.061027028	0.061027028	0.061027028	0.061027028	0.061027028	0.061027028	0.061027028	0.061027028	0.061027028	0.061027028	0.061027028	0.061027028	0.061027028	0.061027028	0.061027028	0.061027028	0.061027028	0.061027028	0.061027028	0.061027028	0.061027028	0.061027028	0.061027028	0.061027028	0.061027028	0.061027028	0.061027028	0.061027028	0.061027028	0.061027028	0.061027028	0.061027028	0.061027028	0.061027028	0.061027028	0.061027028	0.061027028	0.061027028
166.mp3	0.052783027	0.052783027	0.052783027	0.052783027	0.052783027	0.052783027	0.052783027	0.052783027	0.052783027	0.052783027	0.052783027	0.052783027	0.052783027	0.052783027	0.052783027	0.052783027	0.052783027	0.052783027	0.052783027	0.052783027	0.052783027	0.052783027	0.052783027	0.052783027	0.052783027	0.052783027	0.052783027	0.052783027	0.052783027	0.052783027	0.052783027	0.052783027	0.052783027	0.052783027	0.052783027	0.052783027	0.052783027	0.052783027	0.052783027	0.052783027	0.052783027	0.052783027	0.052783027	0.052783027	0.052783027	0.052783027	0.052783027	0.052783027	0.052783027
167.mp3	0.21947618	0.21947618	0.21947618	0.21947618	0.21947618	0.21947618	0.21947618	0.21947618	0.21947618	0.21947618	0.21947618	0.21947618	0.21947618	0.21947618	0.21947618	0.21947618	0.21947618	0.21947618	0.21947618	0.21947618	0.21947618	0.21947618	0.21947618	0.21947618	0.21947618	0.21947618	0.21947618	0.21947618	0.21947618	0.21947618	0.21947618	0.21947618	0.21947618	0.21947618	0.21947618	0.21947618	0.21947618	0.21947618	0.21947618	0.21947618	0.21947618	0.21947618	0.21947618	0.21947618	0.21947618	0.21947618	0.21947618	0.21947618	0.21947618
168.mp3	-0.08667506	-0.08667506	-0.08667506	-0.08667506	-0.08667506	-0.08667506	-0.08667506	-0.08667506	-0.08667506	-0.08667506	-0.08667506	-0.08667506	-0.08667506	-0.08667506	-0.08667506	-0.08667506	-0.08667506	-0.08667506	-0.08667506	-0.08667506	-0.08667506	-0.08667506	-0.08667506	-0.08667506	-0.08667506	-0.08667506	-0.08667506	-0.08667506	-0.08667506	-0.08667506	-0.08667506	-0.08667506	-0.08667506	-0.08667506	-0.08667506	-0.08667506	-0.08667506	-0.08667506	-0.08667506	-0.08667506	-0.08667506	-0.08667506	-0.08667506	-0.08667506	-0.08667506	-0.08667506	-0.08667506	-0.08667506	-0.08667506
169.mp3	0.15974624	0.15974624	0.15974624	0.15974624	0.15974624	0.15974624	0.15974624	0.15974624	0.15974624	0.15974624	0.15974624	0.15974624	0.15974624	0.15974624	0.15974624	0.15974624	0.15974624	0.15974624	0.15974624	0.15974624	0.15974624	0.15974624	0.15974624	0.15974624	0.15974624	0.15974624	0.15974624	0.15974624	0.15974624	0.15974624	0.15974624	0.15974624	0.15974624	0.15974624	0.15974624	0.15974624	0.15974624	0.15974624	0.15974624	0.15974624	0.15974624	0.15974624	0.15974624	0.15974624	0.15974624	0.15974624	0.15974624	0.15974624	0.15974624
170.mp3	0.29433668	0.29433668	0.29433668	0.29433668	0.29433668	0.29433668	0.29433668	0.29433668	0.29433668	0.29433668	0.29433668	0.29433668	0.29433668	0.29433668	0.29433668	0.29433668	0.29433668	0.29433668	0.29433668	0.29433668	0.29433668	0.29433668	0.29433668	0.29433668	0.29433668	0.29433668	0.29433668	0.29433668	0.29433668	0.29433668	0.29433668	0.29433668	0.29433668	0.29433668	0.29433668	0.29433668	0.29433668	0.29433668	0.29433668	0.29433668	0.29433668	0.29433668	0.29433668	0.29433668	0.29433668	0.29433668	0.29433668	0.29433668	0.29433668
171.mp3	0.28187704	0.28187704	0.28187704	0.28187704	0.28187704	0.28187704	0.28187704	0.28187704	0.28187704	0.28187704	0.28187704	0.28187704	0.28187704	0.28187704	0.28187704	0.28187704	0.28187704	0.28187704	0.28187704	0.28187704	0.28187704	0.28187704	0.28187704	0.28187704	0.28187704	0.28187704	0.28187704	0.28187704	0.28187704	0.28187704	0.28187704	0.28187704	0.28187704	0.28187704	0.28187704	0.28187704	0.28187704	0.28187704	0.28187704	0.28187704	0.28187704	0.28187704	0.28187704	0.28187704	0.28187704	0.28187704	0.28187704	0.28187704	0.28187704
172.mp3	0.10102486	0.10102486	0.10102486	0.10102486	0.10102486	0.10102486	0.10102486	0.10102486	0.10102486	0.10102486	0.10102486	0.10102486	0.10102486	0.10102486	0.10102486	0.10102486	0.10102486	0.10102486	0.10102486	0.10102486	0.10102486	0.10102486	0.10102486	0.10102486	0.10102486	0.10102486	0.10102486	0.10102486	0.10102486	0.10102486	0.10102486	0.10102486	0.10102486	0.10102486	0.10102486	0.10102486	0.10102486	0.10102486	0.10102486	0.10102486	0.10102486	0.10102486	0.10102486	0.10102486	0.10102486	0.10102486	0.10102486	0.10102486	0.10102486
173.mp3	0.004470134	0.004470134	0.004470134	0.004470134	0.004470134	0.004470134	0.004470134	0.004470134	0.004470134	0.004470134	0.004470134	0.004470134	0.004470134	0.004470134	0.004470134	0.004470134	0.004470134	0.004470134	0.004470134	0.004470134	0.004470134	0.004470134	0.004470134	0.004470134	0.004470134	0.004470134	0.004470134	0.004470134	0.004470134	0.004470134	0.004470134	0.004470134	0.004470134	0.004470134	0.004470134	0.004470134	0.004470134	0.004470134	0.004470134	0.004470134	0.004470134	0.004470134	0.004470134	0.004470134	0.004470134	0.004470134	0.004470134	0.004470134	0.004470134
174.mp3	-0.012668436	-0.012668436	-0.012668436	-0.012668436	-0.012668436	-0.012668436	-0.012668436	-0.012668436	-0.012668436	-0.012668436	-0.012668436	-0.012668436	-0.012668436	-0.012668436	-0.012668436	-0.012668436	-0.012668436	-0.012668436	-0.012668436	-0.012668436	-0.012668436	-0.012668436	-0.012668436	-0.012668436	-0.012668436	-0.012668436	-0.012668436	-0.012668436	-0.012668436	-0.012668436	-0.012668436	-0.012668436	-0.012668436	-0.012668436	-0.012668436	-0.012668436	-0.012668436	-0.012668436	-0.012668436	-0.012668436	-0.012668436	-0.012668436	-0.012668436	-0.012668436	-0.012668436	-0.012668436	-0.012668436	-0.012668436	-0.012668436
175.mp3	-0.029536592	-0.029536592	-0.029536592	-0.029536592	-0.029536592	-0.029536592	-0.029536592	-0.029536592	-0.029536592	-0.029536592	-0.029536592	-0.029536592	-0.029536592	-0.029536592	-0.029536592	-0.029536592	-0.029536592	-0.029536592	-0.029536592	-0.029536592	-0.029536592	-0.029536592	-0.029536592	-0.029536592	-0.029536592	-0.029536592	-0.029536592	-0.029536592	-0.029536592	-0.029536592	-0.029536592	-0.029536592	-0.029536592	-0.029536592	-0.029536592	-0.029536592	-0.029536592	-0.029536592	-0.029536592	-0.029536592	-0.029536592	-0.029536592	-0.029536592	-0.029536592	-0.029536592	-0.029536592	-0.029536592	-0.029536592	-0.029536592
176.mp3	0.2802549	0.2802549	0.2802549	0.2802549	0.2802549	0.2802549	0.2802549	0.2802549	0.2802549	0.2802549	0.2802549	0.2802549	0.2802549	0.2802549	0.2802549	0.2802549	0.2802549	0.2802549	0.2802549	0.2802549	0.2802549	0.2802549	0.2802549	0.2802549	0.2802549	0.2802549	0.2802549	0.2802549	0.2802549	0.2802549	0.2802549	0.2802549	0.2802549	0.2802549	0.2802549	0.2802549	0.2802549	0.2802549	0.2802549	0.2802549	0.2802549	0.2802549	0.2802549	0.2802549	0.2802549	0.2802549	0.2802549	0.2802549	0.2802549
177.mp3	0.003261617	0.003261617	0.003261617	0.003261617	0.003261617	0.003261617	0.003261617	0.003261617	0.003261617	0.003261617	0.003261617	0.003261617	0.003261617	0.003261617	0.003261617	0.003261617	0.003261617	0.003261617	0.003261617	0.003261617	0.003261617	0.003261617	0.003261617	0.003261617	0.003261617	0.003261617	0.003261617	0.003261617	0.003261617	0.003261617	0.003261617	0.003261617	0.003261617	0.003261617	0.003261617	0.003261617	0.003261617	0.003261617	0.003261617	0.003261617	0.003261617	0.003261617	0.003261617	0.003261617	0.003261617	0.003261617	0.003261617	0.003261617	0.003261617
178.mp3	-0.08299132	-0.08299132	-0.08299132	-0.08299132	-0.08299132	-0.08299132	-0.08299132	-0.08299132	-0.08299132	-0.08299132	-0.08299132	-0.08299132	-0.08299132	-0.08299132	-0.08299132	-0.08299132	-0.08299132	-0.08299132	-0.08299132	-0.08299132	-0.08299132	-0.08299132	-0.08299132	-0.08299132	-0.08299132	-0.08299132	-0.08299132	-0.08299132	-0.08299132	-0.08299132	-0.08299132	-0.08299132	-0.08299132	-0.08299132	-0.08299132	-0.08299132	-0.08299132	-0.08299132	-0.08299132	-0.08299132	-0.08299132	-0.08299132	-0.08299132	-0.08299132	-0.08299132	-0.08299132	-0.08299132	-0.08299132	-0.08299132
179.mp3	-0.1382659	-0.1382659	-0.1382659	-0.1382659	-0.1382659	-0.1382659	-0.1382659	-0.1382659	-0.1382659	-0.1382659	-0.1382659	-0.1382659	-0.1382659	-0.1382659	-0.1382659	-0.1382659	-0.1382659	-0.1382659	-0.1382659	-0.1382659	-0.1382659	-0.1382659	-0.1382659	-0.1382659	-0.1382659	-0.1382659	-0.1382659	-0.1382659	-0.1382659	-0.1382659	-0.1382659	-0.1382659	-0.1382659	-0.1382659	-0.1382659	-0.1382659	-0.1382659	-0.1382659	-0.1382659	-0.1382659	-0.1382659	-0.1382659	-0.1382659	-0.1382659	-0.1382659	-0.1382659	-0.1382659	-0.1382659	-0.1382659
180.mp3	0.044738367	0.044738367	0.044738367	0.044738367	0.044738367	0.044738367	0.044738367	0.044738367	0.044738367	0.044738367	0.044738367	0.044738367	0.044738367	0.044738367	0.044738367	0.044738367	0.044738367	0.044738367	0.044738367	0.044738367	0.044738367	0.044738367	0.044738367	0.044738367	0.044738367	0.044738367	0.044738367	0.044738367	0.044738367	0.044738367	0.044738367	0.044738367	0.044738367	0.044738367	0.044738367	0.044738367	0.044738367	0.044738367	0.044738367	0.044738367	0.044738367	0.044738367	0.044738367	0.044738367	0.044738367	0.044738367	0.044738367	0.044738367	0.044738367
181.mp3	0.034058407	0.034058407	0.034058407	0.034058407	0.034058407	0.034058407	0.034058407	0.034058407	0.034058407	0.034058407	0.034058407	0.034058407	0.034058407	0.034058407	0.034058407	0.034058407	0.034058407	0.034058407	0.034058407	0.034058407	0.034058407	0.034058407	0.034058407	0.034058407	0.034058407	0.034058407	0.034058407	0.034058407	0.034058407	0.034058407	0.034058407	0.034058407	0.034058407	0.034058407	0.034058407	0.034058407	0.034058407	0.034058407	0.034058407	0.034058407	0.034058407	0.034058407	0.034058407	0.034058407	0.034058407	0.034058407	0.034058407	0.034058407	0.034058407
182.mp3	0.055874422	0.055874422	0.055874422	0.055874422	0.055874422	0.055874422	0.055874422	0.055874422	0.055874422	0.055874422	0.055874422	0.055874422	0.055874422	0.055874422	0.055874422	0.055874422	0.055874422	0.055874422	0.055874422	0.055874422	0.055874422	0.055874422	0.055874422	0.055874422	0.055874422	0.055874422	0.055874422	0.055874422	0.055874422	0.055874422	0.055874422	0.055874422	0.055874422	0.055874422	0.055874422	0.055874422	0.055874422	0.055874422	0.055874422	0.055874422	0.055874422	0.055874422	0.055874422	0.055874422	0.055874422	0.055874422	0.055874422	0.055874422	0.055874422
184.mp3	0.13873811	0.13873811	0.13873811	0.13873811	0.13873811	0.13873811	0.13873811	0.13873811	0.13873811	0.13873811	0.13873811	0.13873811	0.13873811	0.13873811	0.13873811	0.13873811	0.13873811	0.13873811	0.13873811	0.13873811	0.13873811	0.13873811	0.13873811	0.13873811	0.13873811	0.13873811	0.13873811	0.13873811	0.13873811	0.13873811	0.13873811	0.13873811	0.13873811	0.13873811	0.13873811	0.13873811	0.13873811	0.13873811	0.13873811	0.13873811	0.13873811	0.13873811	0.13873811	0.13873811	0.13873811	0.13873811	0.13873811	0.13873811	0.13873811
185.mp3	0.068615705	0.068615705	0.068615705	0.068615705	0.068615705	0.068615705	0.068615705	0.068615705	0.068615705	0.068615705	0.068615705	0.068615705	0.068615705	0.068615705	0.068615705	0.068615705	0.068615705	0.068615705	0.068615705	0.068615705	0.068615705	0.068615705	0.068615705	0.068615705	0.068615705	0.068615705	0.068615705	0.068615705	0.068615705	0.068615705	0.068615705	0.068615705	0.068615705	0.068615705	0.068615705	0.068615705	0.068615705	0.068615705	0.068615705	0.068615705	0.068615705	0.068615705	0.068615705	0.068615705	0.068615705	0.068615705	0.068615705	0.068615705	0.068615705
186.mp3	0.03760478	0.03760478	0.03760478	0.03760478	0.03760478	0.03760478	0.03760478	0.03760478	0.03760478	0.03760478	0.03760478	0.03760478	0.03760478	0.03760478	0.03760478	0.03760478	0.03760478	0.03760478	0.03760478	0.03760478	0.03760478	0.03760478	0.03760478	0.03760478	0.03760478	0.03760478	0.03760478	0.03760478	0.03760478	0.03760478	0.03760478	0.03760478	0.03760478	0.03760478	0.03760478	0.03760478	0.03760478	0.03760478	0.03760478	0.03760478	0.03760478	0.03760478	0.03760478	0.03760478	0.03760478	0.03760478	0.03760478	0.03760478	0.03760478
187.mp3	0.21440771	0.21440771	0.21440771	0.21440771	0.21440771	0.21440771	0.21440771	0.21440771	0.21440771	0.21440771	0.21440771	0.21440771	0.21440771	0.21440771	0.21440771	0.21440771	0.21440771	0.21440771	0.21440771	0.21440771	0.21440771	0.21440771	0.21440771	0.21440771	0.21440771	0.21440771	0.21440771	0.21440771	0.21440771	0.21440771	0.21440771	0.21440771	0.21440771	0.21440771	0.21440771	0.21440771	0.21440771	0.21440771	0.21440771	0.21440771	0.21440771	0.21440771	0.21440771	0.21440771	0.21440771	0.21440771	0.21440771	0.21440771	0.21440771
188.mp3	-0.24249765	-0.24249765	-0.24249765	-0.24249765	-0.24249765	-0.24249765	-0.24249765	-0.24249765	-0.24249765	-0.24249765	-0.24249765	-0.24249765	-0.24249765	-0.24249765	-0.24249765	-0.24249765	-0.24249765	-0.24249765	-0.24249765	-0.24249765	-0.24249765	-0.24249765	-0.24249765	-0.24249765	-0.24249765	-0.24249765	-0.24249765	-0.24249765	-0.24249765	-0.24249765	-0.24249765	-0.24249765	-0.24249765	-0.24249765	-0.24249765	-0.24249765	-0.24249765	-0.24249765	-0.24249765	-0.24249765	-0.24249765	-0.24249765	-0.24249765	-0.24249765	-0.24249765	-0.24249765	-0.24249765	-0.24249765	-0.24249765
189.mp3	-0.3599301	-0.3599301	-0.3599301	-0.3599301	-0.3599301	-0.3599301	-0.3599301	-0.3599301	-0.3599301	-0.3599301	-0.3599301	-0.3599301	-0.3599301	-0.3599301	-0.3599301	-0.3599301	-0.3599301	-0.3599301	-0.3599301	-0.3599301	-0.3599301	-0.3599301	-0.3599301	-0.3599301	-0.3599301	-0.3599301	-0.3599301	-0.3599301	-0.3599301	-0.3599301	-0.3599301	-0.3599301	-0.3599301	-0.3599301	-0.3599301	-0.3599301	-0.3599301	-0.3599301	-0.3599301	-0.3599301	-0.3599301	-0.3599301	-0.3599301	-0.3599301	-0.3599301	-0.3599301	-0.3599301	-0.3599301	-0.3599301
190.mp3	-0.06484147	-0.06484147	-0.06484147	-0.06484147	-0.06484147	-0.06484147	-0.06484147	-0.06484147	-0.06484147	-0.06484147	-0.06484147	-0.06484147	-0.06484147	-0.06484147	-0.06484147	-0.06484147	-0.06484147	-0.06484147	-0.06484147	-0.06484147	-0.06484147	-0.06484147	-0.06484147	-0.06484147	-0.06484147	-0.06484147	-0.06484147	-0.06484147	-0.06484147	-0.06484147	-0.06484147	-0.06484147	-0.06484147	-0.06484147	-0.06484147	-0.06484147	-0.06484147	-0.06484147	-0.06484147	-0.06484147	-0.06484147	-0.06484147	-0.06484147	-0.06484147	-0.06484147	-0.06484147	-0.06484147	-0.06484147	-0.06484147
191.mp3	0.089539126	0.089539126	0.089539126	0.089539126	0.089539126	0.089539126	0.089539126	0.089539126	0.089539126	0.089539126	0.089539126	0.089539126	0.089539126	0.089539126	0.089539126	0.089539126	0.089539126	0.089539126	0.089539126	0.089539126	0.089539126	0.089539126	0.089539126	0.089539126	0.089539126	0.089539126	0.089539126	0.089539126	0.089539126	0.089539126	0.089539126	0.089539126	0.089539126	0.089539126	0.089539126	0.089539126	0.089539126	0.089539126	0.089539126	0.089539126	0.089539126	0.089539126	0.089539126	0.089539126	0.089539126	0.089539126	0.089539126	0.089539126	0.089539126
192.mp3	-0.005553635	-0.005553635	-0.005553635	-0.005553635	-0.005553635	-0.005553635	-0.005553635	-0.005553635	-0.005553635	-0.005553635	-0.005553635	-0.005553635	-0.005553635	-0.005553635	-0.005553635	-0.005553635	-0.005553635	-0.005553635	-0.005553635	-0.005553635	-0.005553635	-0.005553635	-0.005553635	-0.005553635	-0.005553635	-0.005553635	-0.005553635	-0.005553635	-0.005553635	-0.005553635	-0.005553635	-0.005553635	-0.005553635	-0.005553635	-0.005553635	-0.005553635	-0.005553635	-0.005553635	-0.005553635	-0.005553635	-0.005553635	-0.005553635	-0.005553635	-0.005553635	-0.005553635	-0.005553635	-0.005553635	-0.005553635	-0.005553635
193.mp3	-0.25676143	-0.25676143	-0.25676143	-0.25676143	-0.25676143	-0.25676143	-0.25676143	-0.25676143	-0.25676143	-0.25676143	-0.25676143	-0.25676143	-0.25676143	-0.25676143	-0.25676143	-0.25676143	-0.25676143	-0.25676143	-0.25676143	-0.25676143	-0.25676143	-0.25676143	-0.25676143	-0.25676143	-0.25676143	-0.25676143	-0.25676143	-0.25676143	-0.25676143	-0.25676143	-0.25676143	-0.25676143	-0.25676143	-0.25676143	-0.25676143	-0.25676143	-0.25676143	-0.25676143	-0.25676143	-0.25676143	-0.25676143	-0.25676143	-0.25676143	-0.25676143	-0.25676143	-0.25676143	-0.25676143	-0.25676143	-0.25676143
194.mp3	0.28265017	0.28265017	0.28265017	0.28265017	0.28265017	0.28265017	0.28265017	0.28265017	0.28265017	0.28265017	0.28265017	0.28265017	0.28265017	0.28265017	0.28265017	0.28265017	0.28265017	0.28265017	0.28265017	0.28265017	0.28265017	0.28265017	0.28265017	0.28265017	0.28265017	0.28265017	0.28265017	0.28265017	0.28265017	0.28265017	0.28265017	0.28265017	0.28265017	0.28265017	0.28265017	0.28265017	0.28265017	0.28265017	0.28265017	0.28265017	0.28265017	0.28265017	0.28265017	0.28265017	0.28265017	0.28265017	0.28265017	0.28265017	0.28265017
195.mp3	0.1690989	0.1690989	0.1690989	0.1690989	0.1690989	0.1690989	0.1690989	0.1690989	0.1690989	0.1690989	0.1690989	0.1690989	0.1690989	0.1690989	0.1690989	0.1690989	0.1690989	0.1690989	0.1690989	0.1690989	0.1690989	0.1690989	0.1690989	0.1690989	0.1690989	0.1690989	0.1690989	0.1690989	0.1690989	0.1690989	0.1690989	0.1690989	0.1690989	0.1690989	0.1690989	0.1690989	0.1690989	0.1690989	0.1690989	0.1690989	0.1690989	0.1690989	0.1690989	0.1690989	0.1690989	0.1690989	0.1690989	0.1690989	0.1690989
196.mp3	0.024613885	0.024613885	0.024613885	0.024613885	0.024613885	0.024613885	0.024613885	0.024613885	0.024613885	0.024613885	0.024613885	0.024613885	0.024613885	0.024613885	0.024613885	0.024613885	0.024613885	0.024613885	0.024613885	0.024613885	0.024613885	0.024613885	0.024613885	0.024613885	0.024613885	0.024613885	0.024613885	0.024613885	0.024613885	0.024613885	0.024613885	0.024613885	0.024613885	0.024613885	0.024613885	0.024613885	0.024613885	0.024613885	0.024613885	0.024613885	0.024613885	0.024613885	0.024613885	0.024613885	0.024613885	0.024613885	0.024613885	0.024613885	0.024613885
197.mp3	0.13462271	0.13462271	0.13462271	0.13462271	0.13462271	0.13462271	0.13462271	0.13462271	0.13462271	0.13462271	0.13462271	0.13462271	0.13462271	0.13462271	0.13462271	0.13462271	0.13462271	0.13462271	0.13462271	0.13462271	0.13462271	0.13462271	0.13462271	0.13462271	0.13462271	0.13462271	0.13462271	0.13462271	0.13462271	0.13462271	0.13462271	0.13462271	0.13462271	0.13462271	0.13462271	0.13462271	0.13462271	0.13462271	0.13462271	0.13462271	0.13462271	0.13462271	0.13462271	0.13462271	0.13462271	0.13462271	0.13462271	0.13462271	0.13462271
198.mp3	0.03443571	0.03443571	0.03443571	0.03443571	0.03443571	0.03443571	0.03443571	0.03443571	0.03443571	0.03443571	0.03443571	0.03443571	0.03443571	0.03443571	0.03443571	0.03443571	0.03443571	0.03443571	0.03443571	0.03443571	0.03443571	0.03443571	0.03443571	0.03443571	0.03443571	0.03443571	0.03443571	0.03443571	0.03443571	0.03443571	0.03443571	0.03443571	0.03443571	0.03443571	0.03443571	0.03443571	0.03443571	0.03443571	0.03443571	0.03443571	0.03443571	0.03443571	0.03443571	0.03443571	0.03443571	0.03443571	0.03443571	0.03443571	0.03443571
199.mp3	0.013312938	0.013312938	0.013312938	0.013312938	0.013312938	0.013312938	0.013312938	0.013312938	0.013312938	0.013312938	0.013312938	0.013312938	0.013312938	0.013312938	0.013312938	0.013312938	0.013312938	0.013312938	0.013312938	0.013312938	0.013312938	0.013312938	0.013312938	0.013312938	0.013312938	0.013312938	0.013312938	0.013312938	0.013312938	0.013312938	0.013312938	0.013312938	0.013312938	0.013312938	0.013312938	0.013312938	0.013312938	0.013312938	0.013312938	0.013312938	0.013312938	0.013312938	0.013312938	0.013312938	0.013312938	0.013312938	0.013312938	0.013312938	0.013312938
201.mp3	0.07695342	0.07695342	0.07695342	0.07695342	0.07695342	0.07695342	0.07695342	0.07695342	0.07695342	0.07695342	0.07695342	0.07695342	0.07695342	0.07695342	0.07695342	0.07695342	0.07695342	0.07695342	0.07695342	0.07695342	0.07695342	0.07695342	0.07695342	0.07695342	0.07695342	0.07695342	0.07695342	0.07695342	0.07695342	0.07695342	0.07695342	0.07695342	0.07695342	0.07695342	0.07695342	0.07695342	0.07695342	0.07695342	0.07695342	0.07695342	0.07695342	0.07695342	0.07695342	0.07695342	0.07695342	0.07695342	0.07695342	0.07695342	0.07695342
202.mp3	0.044627562	0.044627562	0.044627562	0.044627562	0.044627562	0.044627562	0.044627562	0.044627562	0.044627562	0.044627562	0.044627562	0.044627562	0.044627562	0.044627562	0.044627562	0.044627562	0.044627562	0.044627562	0.044627562	0.044627562	0.044627562	0.044627562	0.044627562	0.044627562	0.044627562	0.044627562	0.044627562	0.044627562	0.044627562	0.044627562	0.044627562	0.044627562	0.044627562	0.044627562	0.044627562	0.044627562	0.044627562	0.044627562	0.044627562	0.044627562	0.044627562	0.044627562	0.044627562	0.044627562	0.044627562	0.044627562	0.044627562	0.044627562	0.044627562
203.mp3	0.12742753	0.12742753	0.12742753	0.12742753	0.12742753	0.12742753	0.12742753	0.12742753	0.12742753	0.12742753	0.12742753	0.12742753	0.12742753	0.12742753	0.12742753	0.12742753	0.12742753	0.12742753	0.12742753	0.12742753	0.12742753	0.12742753	0.12742753	0.12742753	0.12742753	0.12742753	0.12742753	0.12742753	0.12742753	0.12742753	0.12742753	0.12742753	0.12742753	0.12742753	0.12742753	0.12742753	0.12742753	0.12742753	0.12742753	0.12742753	0.12742753	0.12742753	0.12742753	0.12742753	0.12742753	0.12742753	0.12742753	0.12742753	0.12742753
204.mp3	0.067681156	0.067681156	0.067681156	0.067681156	0.067681156	0.067681156	0.067681156	0.067681156	0.067681156	0.067681156	0.067681156	0.067681156	0.067681156	0.067681156	0.067681156	0.067681156	0.067681156	0.067681156	0.067681156	0.067681156	0.067681156	0.067681156	0.067681156	0.067681156	0.067681156	0.067681156	0.067681156	0.067681156	0.067681156	0.067681156	0.067681156	0.067681156	0.067681156	0.067681156	0.067681156	0.067681156	0.067681156	0.067681156	0.067681156	0.067681156	0.067681156	0.067681156	0.067681156	0.067681156	0.067681156	0.067681156	0.067681156	0.067681156	0.067681156
205.mp3	0.24758537	0.24758537	0.24758537	0.24758537	0.24758537	0.24758537	0.24758537	0.24758537	0.24758537	0.24758537	0.24758537	0.24758537	0.24758537	0.24758537	0.24758537	0.24758537	0.24758537	0.24758537	0.24758537	0.24758537	0.24758537	0.24758537	0.24758537	0.24758537	0.24758537	0.24758537	0.24758537	0.24758537	0.24758537	0.24758537	0.24758537	0.24758537	0.24758537	0.24758537	0.24758537	0.24758537	0.24758537	0.24758537	0.24758537	0.24758537	0.24758537	0.24758537	0.24758537	0.24758537	0.24758537	0.24758537	0.24758537	0.24758537	0.24758537
206.mp3	0.13925068	0.13925068	0.13925068	0.13925068	0.13925068	0.13925068	0.13925068	0.13925068	0.13925068	0.13925068	0.13925068	0.13925068	0.13925068	0.13925068	0.13925068	0.13925068	0.13925068	0.13925068	0.13925068	0.13925068	0.13925068	0.13925068	0.13925068	0.13925068	0.13925068	0.13925068	0.13925068	0.13925068	0.13925068	0.13925068	0.13925068	0.13925068	0.13925068	0.13925068	0.13925068	0.13925068	0.13925068	0.13925068	0.13925068	0.13925068	0.13925068	0.13925068	0.13925068	0.13925068	0.13925068	0.13925068	0.13925068	0.13925068	0.13925068
207.mp3	-0.020415025	-0.020415025	-0.020415025	-0.020415025	-0.020415025	-0.020415025	-0.020415025	-0.020415025	-0.020415025	-0.020415025	-0.020415025	-0.020415025	-0.020415025	-0.020415025	-0.020415025	-0.020415025	-0.020415025	-0.020415025	-0.020415025	-0.020415025	-0.020415025	-0.020415025	-0.020415025	-0.020415025	-0.020415025	-0.020415025	-0.020415025	-0.020415025	-0.020415025	-0.020415025	-0.020415025	-0.020415025	-0.020415025	-0.020415025	-0.020415025	-0.020415025	-0.020415025	-0.020415025	-0.020415025	-0.020415025	-0.020415025	-0.020415025	-0.020415025	-0.020415025	-0.020415025	-0.020415025	-0.020415025	-0.020415025	-0.020415025
208.mp3	-0.06150219	-0.06150219	-0.06150219	-0.06150219	-0.06150219	-0.06150219	-0.06150219	-0.06150219	-0.06150219	-0.06150219	-0.06150219	-0.06150219	-0.06150219	-0.06150219	-0.06150219	-0.06150219	-0.06150219	-0.06150219	-0.06150219	-0.06150219	-0.06150219	-0.06150219	-0.06150219	-0.06150219	-0.06150219	-0.06150219	-0.06150219	-0.06150219	-0.06150219	-0.06150219	-0.06150219	-0.06150219	-0.06150219	-0.06150219	-0.06150219	-0.06150219	-0.06150219	-0.06150219	-0.06150219	-0.06150219	-0.06150219	-0.06150219	-0.06150219	-0.06150219	-0.06150219	-0.06150219	-0.06150219	-0.06150219	-0.06150219
209.mp3	0.19415334	0.19415334	0.19415334	0.19415334	0.19415334	0.19415334	0.19415334	0.19415334	0.19415334	0.19415334	0.19415334	0.19415334	0.19415334	0.19415334	0.19415334	0.19415334	0.19415334	0.19415334	0.19415334	0.19415334	0.19415334	0.19415334	0.19415334	0.19415334	0.19415334	0.19415334	0.19415334	0.19415334	0.19415334	0.19415334	0.19415334	0.19415334	0.19415334	0.19415334	0.19415334	0.19415334	0.19415334	0.19415334	0.19415334	0.19415334	0.19415334	0.19415334	0.19415334	0.19415334	0.19415334	0.19415334	0.19415334	0.19415334	0.19415334
210.mp3	0.010145625	0.010145625	0.010145625	0.010145625	0.010145625	0.010145625	0.010145625	0.010145625	0.010145625	0.010145625	0.010145625	0.010145625	0.010145625	0.010145625	0.010145625	0.010145625	0.010145625	0.010145625	0.010145625	0.010145625	0.010145625	0.010145625	0.010145625	0.010145625	0.010145625	0.010145625	0.010145625	0.010145625	0.010145625	0.010145625	0.010145625	0.010145625	0.010145625	0.010145625	0.010145625	0.010145625	0.010145625	0.010145625	0.010145625	0.010145625	0.010145625	0.010145625	0.010145625	0.010145625	0.010145625	0.010145625	0.010145625	0.010145625	0.010145625
211.mp3	0.06530307	0.06530307	0.06530307	0.06530307	0.06530307	0.06530307	0.06530307	0.06530307	0.06530307	0.06530307	0.06530307	0.06530307	0.06530307	0.06530307	0.06530307	0.06530307	0.06530307	0.06530307	0.06530307	0.06530307	0.06530307	0.06530307	0.06530307	0.06530307	0.06530307	0.06530307	0.06530307	0.06530307	0.06530307	0.06530307	0.06530307	0.06530307	0.06530307	0.06530307	0.06530307	0.06530307	0.06530307	0.06530307	0.06530307	0.06530307	0.06530307	0.06530307	0.06530307	0.06530307	0.06530307	0.06530307	0.06530307	0.06530307	0.06530307
212.mp3	-0.13777396	-0.13777396	-0.13777396	-0.13777396	-0.13777396	-0.13777396	-0.13777396	-0.13777396	-0.13777396	-0.13777396	-0.13777396	-0.13777396	-0.13777396	-0.13777396	-0.13777396	-0.13777396	-0.13777396	-0.13777396	-0.13777396	-0.13777396	-0.13777396	-0.13777396	-0.13777396	-0.13777396	-0.13777396	-0.13777396	-0.13777396	-0.13777396	-0.13777396	-0.13777396	-0.13777396	-0.13777396	-0.13777396	-0.13777396	-0.13777396	-0.13777396	-0.13777396	-0.13777396	-0.13777396	-0.13777396	-0.13777396	-0.13777396	-0.13777396	-0.13777396	-0.13777396	-0.13777396	-0.13777396	-0.13777396	-0.13777396
213.mp3	0.24255987	0.24255987	0.24255987	0.24255987	0.24255987	0.24255987	0.24255987	0.24255987	0.24255987	0.24255987	0.24255987	0.24255987	0.24255987	0.24255987	0.24255987	0.24255987	0.24255987	0.24255987	0.24255987	0.24255987	0.24255987	0.24255987	0.24255987	0.24255987	0.24255987	0.24255987	0.24255987	0.24255987	0.24255987	0.24255987	0.24255987	0.24255987	0.24255987	0.24255987	0.24255987	0.24255987	0.24255987	0.24255987	0.24255987	0.24255987	0.24255987	0.24255987	0.24255987	0.24255987	0.24255987	0.24255987	0.24255987	0.24255987	0.24255987
214.mp3	0.16414471	0.16414471	0.16414471	0.16414471	0.16414471	0.16414471	0.16414471	0.16414471	0.16414471	0.16414471	0.16414471	0.16414471	0.16414471	0.16414471	0.16414471	0.16414471	0.16414471	0.16414471	0.16414471	0.16414471	0.16414471	0.16414471	0.16414471	0.16414471	0.16414471	0.16414471	0.16414471	0.16414471	0.16414471	0.16414471	0.16414471	0.16414471	0.16414471	0.16414471	0.16414471	0.16414471	0.16414471	0.16414471	0.16414471	0.16414471	0.16414471	0.16414471	0.16414471	0.16414471	0.16414471	0.16414471	0.16414471	0.16414471	0.16414471
215.mp3	-0.147985	-0.147985	-0.147985	-0.147985	-0.147985	-0.147985	-0.147985	-0.147985	-0.147985	-0.147985	-0.147985	-0.147985	-0.147985	-0.147985	-0.147985	-0.147985	-0.147985	-0.147985	-0.147985	-0.147985	-0.147985	-0.147985	-0.147985	-0.147985	-0.147985	-0.147985	-0.147985	-0.147985	-0.147985	-0.147985	-0.147985	-0.147985	-0.147985	-0.147985	-0.147985	-0.147985	-0.147985	-0.147985	-0.147985	-0.147985	-0.147985	-0.147985	-0.147985	-0.147985	-0.147985	-0.147985	-0.147985	-0.147985	-0.147985
216.mp3	0.048190147	0.048190147	0.048190147	0.048190147	0.048190147	0.048190147	0.048190147	0.048190147	0.048190147	0.048190147	0.048190147	0.048190147	0.048190147	0.048190147	0.048190147	0.048190147	0.048190147	0.048190147	0.048190147	0.048190147	0.048190147	0.048190147	0.048190147	0.048190147	0.048190147	0.048190147	0.048190147	0.048190147	0.048190147	0.048190147	0.048190147	0.048190147	0.048190147	0.048190147	0.048190147	0.048190147	0.048190147	0.048190147	0.048190147	0.048190147	0.048190147	0.048190147	0.048190147	0.048190147	0.048190147	0.048190147	0.048190147	0.048190147	0.048190147
217.mp3	-0.04839734	-0.04839734	-0.04839734	-0.04839734	-0.04839734	-0.04839734	-0.04839734	-0.04839734	-0.04839734	-0.04839734	-0.04839734	-0.04839734	-0.04839734	-0.04839734	-0.04839734	-0.04839734	-0.04839734	-0.04839734	-0.04839734	-0.04839734	-0.04839734	-0.04839734	-0.04839734	-0.04839734	-0.04839734	-0.04839734	-0.04839734	-0.04839734	-0.04839734	-0.04839734	-0.04839734	-0.04839734	-0.04839734	-0.04839734	-0.04839734	-0.04839734	-0.04839734	-0.04839734	-0.04839734	-0.04839734	-0.04839734	-0.04839734	-0.04839734	-0.04839734	-0.04839734	-0.04839734	-0.04839734	-0.04839734	-0.04839734
218.mp3	0.30466327	0.30466327	0.30466327	0.30466327	0.30466327	0.30466327	0.30466327	0.30466327	0.30466327	0.30466327	0.30466327	0.30466327	0.30466327	0.30466327	0.30466327	0.30466327	0.30466327	0.30466327	0.30466327	0.30466327	0.30466327	0.30466327	0.30466327	0.30466327	0.30466327	0.30466327	0.30466327	0.30466327	0.30466327	0.30466327	0.30466327	0.30466327	0.30466327	0.30466327	0.30466327	0.30466327	0.30466327	0.30466327	0.30466327	0.30466327	0.30466327	0.30466327	0.30466327	0.30466327	0.30466327	0.30466327	0.30466327	0.30466327	0.30466327
219.mp3	0.009480076	0.009480076	0.009480076	0.009480076	0.009480076	0.009480076	0.009480076	0.009480076	0.009480076	0.009480076	0.009480076	0.009480076	0.009480076	0.009480076	0.009480076	0.009480076	0.009480076	0.009480076	0.009480076	0.009480076	0.009480076	0.009480076	0.009480076	0.009480076	0.009480076	0.009480076	0.009480076	0.009480076	0.009480076	0.009480076	0.009480076	0.009480076	0.009480076	0.009480076	0.009480076	0.009480076	0.009480076	0.009480076	0.009480076	0.009480076	0.009480076	0.009480076	0.009480076	0.009480076	0.009480076	0.009480076	0.009480076	0.009480076	0.009480076
220.mp3	0.13583268	0.13583268	0.13583268	0.13583268	0.13583268	0.13583268	0.13583268	0.13583268	0.13583268	0.13583268	0.13583268	0.13583268	0.13583268	0.13583268	0.13583268	0.13583268	0.13583268	0.13583268	0.13583268	0.13583268	0.13583268	0.13583268	0.13583268	0.13583268	0.13583268	0.13583268	0.13583268	0.13583268	0.13583268	0.13583268	0.13583268	0.13583268	0.13583268	0.13583268	0.13583268	0.13583268	0.13583268	0.13583268	0.13583268	0.13583268	0.13583268	0.13583268	0.13583268	0.13583268	0.13583268	0.13583268	0.13583268	0.13583268	0.13583268
221.mp3	-0.150387	-0.150387	-0.150387	-0.150387	-0.150387	-0.150387	-0.150387	-0.150387	-0.150387	-0.150387	-0.150387	-0.150387	-0.150387	-0.150387	-0.150387	-0.150387	-0.150387	-0.150387	-0.150387	-0.150387	-0.150387	-0.150387	-0.150387	-0.150387	-0.150387	-0.150387	-0.150387	-0.150387	-0.150387	-0.150387	-0.150387	-0.150387	-0.150387	-0.150387	-0.150387	-0.150387	-0.150387	-0.150387	-0.150387	-0.150387	-0.150387	-0.150387	-0.150387	-0.150387	-0.150387	-0.150387	-0.150387	-0.150387	-0.150387
222.mp3	0.024989871	0.024989871	0.024989871	0.024989871	0.024989871	0.024989871	0.024989871	0.024989871	0.024989871	0.024989871	0.024989871	0.024989871	0.024989871	0.024989871	0.024989871	0.024989871	0.024989871	0.024989871	0.024989871	0.024989871	0.024989871	0.024989871	0.024989871	0.024989871	0.024989871	0.024989871	0.024989871	0.024989871	0.024989871	0.024989871	0.024989871	0.024989871	0.024989871	0.024989871	0.024989871	0.024989871	0.024989871	0.024989871	0.024989871	0.024989871	0.024989871	0.024989871	0.024989871	0.024989871	0.024989871	0.024989871	0.024989871	0.024989871	0.024989871
223.mp3	0.261851	0.261851	0.261851	0.261851	0.261851	0.261851	0.261851	0.261851	0.261851	0.261851	0.261851	0.261851	0.261851	0.261851	0.261851	0.261851	0.261851	0.261851	0.261851	0.261851	0.261851	0.261851	0.261851	0.261851	0.261851	0.261851	0.261851	0.261851	0.261851	0.261851	0.261851	0.261851	0.261851	0.261851	0.261851	0.261851	0.261851	0.261851	0.261851	0.261851	0.261851	0.261851	0.261851	0.261851	0.261851	0.261851	0.261851	0.261851	0.261851
224.mp3	0.060532898	0.060532898	0.060532898	0.060532898	0.060532898	0.060532898	0.060532898	0.060532898	0.060532898	0.060532898	0.060532898	0.060532898	0.060532898	0.060532898	0.060532898	0.060532898	0.060532898	0.060532898	0.060532898	0.060532898	0.060532898	0.060532898	0.060532898	0.060532898	0.060532898	0.060532898	0.060532898	0.060532898	0.060532898	0.060532898	0.060532898	0.060532898	0.060532898	0.060532898	0.060532898	0.060532898	0.060532898	0.060532898	0.060532898	0.060532898	0.060532898	0.060532898	0.060532898	0.060532898	0.060532898	0.060532898	0.060532898	0.060532898	0.060532898
225.mp3	0.24319853	0.24319853	0.24319853	0.24319853	0.24319853	0.24319853	0.24319853	0.24319853	0.24319853	0.24319853	0.24319853	0.24319853	0.24319853	0.24319853	0.24319853	0.24319853	0.24319853	0.24319853	0.24319853	0.24319853	0.24319853	0.24319853	0.24319853	0.24319853	0.24319853	0.24319853	0.24319853	0.24319853	0.24319853	0.24319853	0.24319853	0.24319853	0.24319853	0.24319853	0.24319853	0.24319853	0.24319853	0.24319853	0.24319853	0.24319853	0.24319853	0.24319853	0.24319853	0.24319853	0.24319853	0.24319853	0.24319853	0.24319853	0.24319853
226.mp3	-0.074220814	-0.074220814	-0.074220814	-0.074220814	-0.074220814	-0.074220814	-0.074220814	-0.074220814	-0.074220814	-0.074220814	-0.074220814	-0.074220814	-0.074220814	-0.074220814	-0.074220814	-0.074220814	-0.074220814	-0.074220814	-0.074220814	-0.074220814	-0.074220814	-0.074220814	-0.074220814	-0.074220814	-0.074220814	-0.074220814	-0.074220814	-0.074220814	-0.074220814	-0.074220814	-0.074220814	-0.074220814	-0.074220814	-0.074220814	-0.074220814	-0.074220814	-0.074220814	-0.074220814	-0.074220814	-0.074220814	-0.074220814	-0.074220814	-0.074220814	-0.074220814	-0.074220814	-0.074220814	-0.074220814	-0.074220814	-0.074220814
227.mp3	0.03127148	0.03127148	0.03127148	0.03127148	0.03127148	0.03127148	0.03127148	0.03127148	0.03127148	0.03127148	0.03127148	0.03127148	0.03127148	0.03127148	0.03127148	0.03127148	0.03127148	0.03127148	0.03127148	0.03127148	0.03127148	0.03127148	0.03127148	0.03127148	0.03127148	0.03127148	0.03127148	0.03127148	0.03127148	0.03127148	0.03127148	0.03127148	0.03127148	0.03127148	0.03127148	0.03127148	0.03127148	0.03127148	0.03127148	0.03127148	0.03127148	0.03127148	0.03127148	0.03127148	0.03127148	0.03127148	0.03127148	0.03127148	0.03127148
228.mp3	-0.04767868	-0.04767868	-0.04767868	-0.04767868	-0.04767868	-0.04767868	-0.04767868	-0.04767868	-0.04767868	-0.04767868	-0.04767868	-0.04767868	-0.04767868	-0.04767868	-0.04767868	-0.04767868	-0.04767868	-0.04767868	-0.04767868	-0.04767868	-0.04767868	-0.04767868	-0.04767868	-0.04767868	-0.04767868	-0.04767868	-0.04767868	-0.04767868	-0.04767868	-0.04767868	-0.04767868	-0.04767868	-0.04767868	-0.04767868	-0.04767868	-0.04767868	-0.04767868	-0.04767868	-0.04767868	-0.04767868	-0.04767868	-0.04767868	-0.04767868	-0.04767868	-0.04767868	-0.04767868	-0.04767868	-0.04767868	-0.04767868
229.mp3	-0.043266967	-0.043266967	-0.043266967	-0.043266967	-0.043266967	-0.043266967	-0.043266967	-0.043266967	-0.043266967	-0.043266967	-0.043266967	-0.043266967	-0.043266967	-0.043266967	-0.043266967	-0.043266967	-0.043266967	-0.043266967	-0.043266967	-0.043266967	-0.043266967	-0.043266967	-0.043266967	-0.043266967	-0.043266967	-0.043266967	-0.043266967	-0.043266967	-0.043266967	-0.043266967	-0.043266967	-0.043266967	-0.043266967	-0.043266967	-0.043266967	-0.043266967	-0.043266967	-0.043266967	-0.043266967	-0.043266967	-0.043266967	-0.043266967	-0.043266967	-0.043266967	-0.043266967	-0.043266967	-0.043266967	-0.043266967	-0.043266967
231.mp3	0.009437559	0.009437559	0.009437559	0.009437559	0.009437559	0.009437559	0.009437559	0.009437559	0.009437559	0.009437559	0.009437559	0.009437559	0.009437559	0.009437559	0.009437559	0.009437559	0.009437559	0.009437559	0.009437559	0.009437559	0.009437559	0.009437559	0.009437559	0.009437559	0.009437559	0.009437559	0.009437559	0.009437559	0.009437559	0.009437559	0.009437559	0.009437559	0.009437559	0.009437559	0.009437559	0.009437559	0.009437559	0.009437559	0.009437559	0.009437559	0.009437559	0.009437559	0.009437559	0.009437559	0.009437559	0.009437559	0.009437559	0.009437559	0.009437559
232.mp3	0.021877674	0.021877674	0.021877674	0.021877674	0.021877674	0.021877674	0.021877674	0.021877674	0.021877674	0.021877674	0.021877674	0.021877674	0.021877674	0.021877674	0.021877674	0.021877674	0.021877674	0.021877674	0.021877674	0.021877674	0.021877674	0.021877674	0.021877674	0.021877674	0.021877674	0.021877674	0.021877674	0.021877674	0.021877674	0.021877674	0.021877674	0.021877674	0.021877674	0.021877674	0.021877674	0.021877674	0.021877674	0.021877674	0.021877674	0.021877674	0.021877674	0.021877674	0.021877674	0.021877674	0.021877674	0.021877674	0.021877674	0.021877674	0.021877674
233.mp3	0.046999678	0.046999678	0.046999678	0.046999678	0.046999678	0.046999678	0.046999678	0.046999678	0.046999678	0.046999678	0.046999678	0.046999678	0.046999678	0.046999678	0.046999678	0.046999678	0.046999678	0.046999678	0.046999678	0.046999678	0.046999678	0.046999678	0.046999678	0.046999678	0.046999678	0.046999678	0.046999678	0.046999678	0.046999678	0.046999678	0.046999678	0.046999678	0.046999678	0.046999678	0.046999678	0.046999678	0.046999678	0.046999678	0.046999678	0.046999678	0.046999678	0.046999678	0.046999678	0.046999678	0.046999678	0.046999678	0.046999678	0.046999678	0.046999678
234.mp3	-0.055194736	-0.055194736	-0.055194736	-0.055194736	-0.055194736	-0.055194736	-0.055194736	-0.055194736	-0.055194736	-0.055194736	-0.055194736	-0.055194736	-0.055194736	-0.055194736	-0.055194736	-0.055194736	-0.055194736	-0.055194736	-0.055194736	-0.055194736	-0.055194736	-0.055194736	-0.055194736	-0.055194736	-0.055194736	-0.055194736	-0.055194736	-0.055194736	-0.055194736	-0.055194736	-0.055194736	-0.055194736	-0.055194736	-0.055194736	-0.055194736	-0.055194736	-0.055194736	-0.055194736	-0.055194736	-0.055194736	-0.055194736	-0.055194736	-0.055194736	-0.055194736	-0.055194736	-0.055194736	-0.055194736	-0.055194736	-0.055194736
235.mp3	-0.015567789	-0.015567789	-0.015567789	-0.015567789	-0.015567789	-0.015567789	-0.015567789	-0.015567789	-0.015567789	-0.015567789	-0.015567789	-0.015567789	-0.015567789	-0.015567789	-0.015567789	-0.015567789	-0.015567789	-0.015567789	-0.015567789	-0.015567789	-0.015567789	-0.015567789	-0.015567789	-0.015567789	-0.015567789	-0.015567789	-0.015567789	-0.015567789	-0.015567789	-0.015567789	-0.015567789	-0.015567789	-0.015567789	-0.015567789	-0.015567789	-0.015567789	-0.015567789	-0.015567789	-0.015567789	-0.015567789	-0.015567789	-0.015567789	-0.015567789	-0.015567789	-0.015567789	-0.015567789	-0.015567789	-0.015567789	-0.015567789
236.mp3	0.08998583	0.08998583	0.08998583	0.08998583	0.08998583	0.08998583	0.08998583	0.08998583	0.08998583	0.08998583	0.08998583	0.08998583	0.08998583	0.08998583	0.08998583	0.08998583	0.08998583	0.08998583	0.08998583	0.08998583	0.08998583	0.08998583	0.08998583	0.08998583	0.08998583	0.08998583	0.08998583	0.08998583	0.08998583	0.08998583	0.08998583	0.08998583	0.08998583	0.08998583	0.08998583	0.08998583	0.08998583	0.08998583	0.08998583	0.08998583	0.08998583	0.08998583	0.08998583	0.08998583	0.08998583	0.08998583	0.08998583	0.08998583	0.08998583
237.mp3	-0.016019272	-0.016019272	-0.016019272	-0.016019272	-0.016019272	-0.016019272	-0.016019272	-0.016019272	-0.016019272	-0.016019272	-0.016019272	-0.016019272	-0.016019272	-0.016019272	-0.016019272	-0.016019272	-0.016019272	-0.016019272	-0.016019272	-0.016019272	-0.016019272	-0.016019272	-0.016019272	-0.016019272	-0.016019272	-0.016019272	-0.016019272	-0.016019272	-0.016019272	-0.016019272	-0.016019272	-0.016019272	-0.016019272	-0.016019272	-0.016019272	-0.016019272	-0.016019272	-0.016019272	-0.016019272	-0.016019272	-0.016019272	-0.016019272	-0.016019272	-0.016019272	-0.016019272	-0.016019272	-0.016019272	-0.016019272	-0.016019272
238.mp3	0.32053524	0.32053524	0.32053524	0.32053524	0.32053524	0.32053524	0.32053524	0.32053524	0.32053524	0.32053524	0.32053524	0.32053524	0.32053524	0.32053524	0.32053524	0.32053524	0.32053524	0.32053524	0.32053524	0.32053524	0.32053524	0.32053524	0.32053524	0.32053524	0.32053524	0.32053524	0.32053524	0.32053524	0.32053524	0.32053524	0.32053524	0.32053524	0.32053524	0.32053524	0.32053524	0.32053524	0.32053524	0.32053524	0.32053524	0.32053524	0.32053524	0.32053524	0.32053524	0.32053524	0.32053524	0.32053524	0.32053524	0.32053524	0.32053524
239.mp3	0.24867268	0.24867268	0.24867268	0.24867268	0.24867268	0.24867268	0.24867268	0.24867268	0.24867268	0.24867268	0.24867268	0.24867268	0.24867268	0.24867268	0.24867268	0.24867268	0.24867268	0.24867268	0.24867268	0.24867268	0.24867268	0.24867268	0.24867268	0.24867268	0.24867268	0.24867268	0.24867268	0.24867268	0.24867268	0.24867268	0.24867268	0.24867268	0.24867268	0.24867268	0.24867268	0.24867268	0.24867268	0.24867268	0.24867268	0.24867268	0.24867268	0.24867268	0.24867268	0.24867268	0.24867268	0.24867268	0.24867268	0.24867268	0.24867268
240.mp3	-0.10343704	-0.10343704	-0.10343704	-0.10343704	-0.10343704	-0.10343704	-0.10343704	-0.10343704	-0.10343704	-0.10343704	-0.10343704	-0.10343704	-0.10343704	-0.10343704	-0.10343704	-0.10343704	-0.10343704	-0.10343704	-0.10343704	-0.10343704	-0.10343704	-0.10343704	-0.10343704	-0.10343704	-0.10343704	-0.10343704	-0.10343704	-0.10343704	-0.10343704	-0.10343704	-0.10343704	-0.10343704	-0.10343704	-0.10343704	-0.10343704	-0.10343704	-0.10343704	-0.10343704	-0.10343704	-0.10343704	-0.10343704	-0.10343704	-0.10343704	-0.10343704	-0.10343704	-0.10343704	-0.10343704	-0.10343704	-0.10343704
241.mp3	-0.12798075	-0.12798075	-0.12798075	-0.12798075	-0.12798075	-0.12798075	-0.12798075	-0.12798075	-0.12798075	-0.12798075	-0.12798075	-0.12798075	-0.12798075	-0.12798075	-0.12798075	-0.12798075	-0.12798075	-0.12798075	-0.12798075	-0.12798075	-0.12798075	-0.12798075	-0.12798075	-0.12798075	-0.12798075	-0.12798075	-0.12798075	-0.12798075	-0.12798075	-0.12798075	-0.12798075	-0.12798075	-0.12798075	-0.12798075	-0.12798075	-0.12798075	-0.12798075	-0.12798075	-0.12798075	-0.12798075	-0.12798075	-0.12798075	-0.12798075	-0.12798075	-0.12798075	-0.12798075	-0.12798075	-0.12798075	-0.12798075
242.mp3	0.008771	0.008771	0.008771	0.008771	0.008771	0.008771	0.008771	0.008771	0.008771	0.008771	0.008771	0.008771	0.008771	0.008771	0.008771	0.008771	0.008771	0.008771	0.008771	0.008771	0.008771	0.008771	0.008771	0.008771	0.008771	0.008771	0.008771	0.008771	0.008771	0.008771	0.008771	0.008771	0.008771	0.008771	0.008771	0.008771	0.008771	0.008771	0.008771	0.008771	0.008771	0.008771	0.008771	0.008771	0.008771	0.008771	0.008771	0.008771	0.008771
243.mp3	0.15616035	0.15616035	0.15616035	0.15616035	0.15616035	0.15616035	0.15616035	0.15616035	0.15616035	0.15616035	0.15616035	0.15616035	0.15616035	0.15616035	0.15616035	0.15616035	0.15616035	0.15616035	0.15616035	0.15616035	0.15616035	0.15616035	0.15616035	0.15616035	0.15616035	0.15616035	0.15616035	0.15616035	0.15616035	0.15616035	0.15616035	0.15616035	0.15616035	0.15616035	0.15616035	0.15616035	0.15616035	0.15616035	0.15616035	0.15616035	0.15616035	0.15616035	0.15616035	0.15616035	0.15616035	0.15616035	0.15616035	0.15616035	0.15616035
244.mp3	0.07247236	0.07247236	0.07247236	0.07247236	0.07247236	0.07247236	0.07247236	0.07247236	0.07247236	0.07247236	0.07247236	0.07247236	0.07247236	0.07247236	0.07247236	0.07247236	0.07247236	0.07247236	0.07247236	0.07247236	0.07247236	0.07247236	0.07247236	0.07247236	0.07247236	0.07247236	0.07247236	0.07247236	0.07247236	0.07247236	0.07247236	0.07247236	0.07247236	0.07247236	0.07247236	0.07247236	0.07247236	0.07247236	0.07247236	0.07247236	0.07247236	0.07247236	0.07247236	0.07247236	0.07247236	0.07247236	0.07247236	0.07247236	0.07247236
245.mp3	-0.058805652	-0.058805652	-0.058805652	-0.058805652	-0.058805652	-0.058805652	-0.058805652	-0.058805652	-0.058805652	-0.058805652	-0.058805652	-0.058805652	-0.058805652	-0.058805652	-0.058805652	-0.058805652	-0.058805652	-0.058805652	-0.058805652	-0.058805652	-0.058805652	-0.058805652	-0.058805652	-0.058805652	-0.058805652	-0.058805652	-0.058805652	-0.058805652	-0.058805652	-0.058805652	-0.058805652	-0.058805652	-0.058805652	-0.058805652	-0.058805652	-0.058805652	-0.058805652	-0.058805652	-0.058805652	-0.058805652	-0.058805652	-0.058805652	-0.058805652	-0.058805652	-0.058805652	-0.058805652	-0.058805652	-0.058805652	-0.058805652
246.mp3	0.21732786	0.21732786	0.21732786	0.21732786	0.21732786	0.21732786	0.21732786	0.21732786	0.21732786	0.21732786	0.21732786	0.21732786	0.21732786	0.21732786	0.21732786	0.21732786	0.21732786	0.21732786	0.21732786	0.21732786	0.21732786	0.21732786	0.21732786	0.21732786	0.21732786	0.21732786	0.21732786	0.21732786	0.21732786	0.21732786	0.21732786	0.21732786	0.21732786	0.21732786	0.21732786	0.21732786	0.21732786	0.21732786	0.21732786	0.21732786	0.21732786	0.21732786	0.21732786	0.21732786	0.21732786	0.21732786	0.21732786	0.21732786	0.21732786
247.mp3	0.068191156	0.068191156	0.068191156	0.068191156	0.068191156	0.068191156	0.068191156	0.068191156	0.068191156	0.068191156	0.068191156	0.068191156	0.068191156	0.068191156	0.068191156	0.068191156	0.068191156	0.068191156	0.068191156	0.068191156	0.068191156	0.068191156	0.068191156	0.068191156	0.068191156	0.068191156	0.068191156	0.068191156	0.068191156	0.068191156	0.068191156	0.068191156	0.068191156	0.068191156	0.068191156	0.068191156	0.068191156	0.068191156	0.068191156	0.068191156	0.068191156	0.068191156	0.068191156	0.068191156	0.068191156	0.068191156	0.068191156	0.068191156	0.068191156
248.mp3	0.001737936	0.001737936	0.001737936	0.001737936	0.001737936	0.001737936	0.001737936	0.001737936	0.001737936	0.001737936	0.001737936	0.001737936	0.001737936	0.001737936	0.001737936	0.001737936	0.001737936	0.001737936	0.001737936	0.001737936	0.001737936	0.001737936	0.001737936	0.001737936	0.001737936	0.001737936	0.001737936	0.001737936	0.001737936	0.001737936	0.001737936	0.001737936	0.001737936	0.001737936	0.001737936	0.001737936	0.001737936	0.001737936	0.001737936	0.001737936	0.001737936	0.001737936	0.001737936	0.001737936	0.001737936	0.001737936	0.001737936	0.001737936	0.001737936
250.mp3	0.095343195	0.095343195	0.095343195	0.095343195	0.095343195	0.095343195	0.095343195	0.095343195	0.095343195	0.095343195	0.095343195	0.095343195	0.095343195	0.095343195	0.095343195	0.095343195	0.095343195	0.095343195	0.095343195	0.095343195	0.095343195	0.095343195	0.095343195	0.095343195	0.095343195	0.095343195	0.095343195	0.095343195	0.095343195	0.095343195	0.095343195	0.095343195	0.095343195	0.095343195	0.095343195	0.095343195	0.095343195	0.095343195	0.095343195	0.095343195	0.095343195	0.095343195	0.095343195	0.095343195	0.095343195	0.095343195	0.095343195	0.095343195	0.095343195
253.mp3	-0.041494526	-0.041494526	-0.041494526	-0.041494526	-0.041494526	-0.041494526	-0.041494526	-0.041494526	-0.041494526	-0.041494526	-0.041494526	-0.041494526	-0.041494526	-0.041494526	-0.041494526	-0.041494526	-0.041494526	-0.041494526	-0.041494526	-0.041494526	-0.041494526	-0.041494526	-0.041494526	-0.041494526	-0.041494526	-0.041494526	-0.041494526	-0.041494526	-0.041494526	-0.041494526	-0.041494526	-0.041494526	-0.041494526	-0.041494526	-0.041494526	-0.041494526	-0.041494526	-0.041494526	-0.041494526	-0.041494526	-0.041494526	-0.041494526	-0.041494526	-0.041494526	-0.041494526	-0.041494526	-0.041494526	-0.041494526	-0.041494526
254.mp3	0.25666353	0.25666353	0.25666353	0.25666353	0.25666353	0.25666353	0.25666353	0.25666353	0.25666353	0.25666353	0.25666353	0.25666353	0.25666353	0.25666353	0.25666353	0.25666353	0.25666353	0.25666353	0.25666353	0.25666353	0.25666353	0.25666353	0.25666353	0.25666353	0.25666353	0.25666353	0.25666353	0.25666353	0.25666353	0.25666353	0.25666353	0.25666353	0.25666353	0.25666353	0.25666353	0.25666353	0.25666353	0.25666353	0.25666353	0.25666353	0.25666353	0.25666353	0.25666353	0.25666353	0.25666353	0.25666353	0.25666353	0.25666353	0.25666353
257.mp3	0.26879203	0.26879203	0.26879203	0.26879203	0.26879203	0.26879203	0.26879203	0.26879203	0.26879203	0.26879203	0.26879203	0.26879203	0.26879203	0.26879203	0.26879203	0.26879203	0.26879203	0.26879203	0.26879203	0.26879203	0.26879203	0.26879203	0.26879203	0.26879203	0.26879203	0.26879203	0.26879203	0.26879203	0.26879203	0.26879203	0.26879203	0.26879203	0.26879203	0.26879203	0.26879203	0.26879203	0.26879203	0.26879203	0.26879203	0.26879203	0.26879203	0.26879203	0.26879203	0.26879203	0.26879203	0.26879203	0.26879203	0.26879203	0.26879203
258.mp3	0.24401744	0.24401744	0.24401744	0.24401744	0.24401744	0.24401744	0.24401744	0.24401744	0.24401744	0.24401744	0.24401744	0.24401744	0.24401744	0.24401744	0.24401744	0.24401744	0.24401744	0.24401744	0.24401744	0.24401744	0.24401744	0.24401744	0.24401744	0.24401744	0.24401744	0.24401744	0.24401744	0.24401744	0.24401744	0.24401744	0.24401744	0.24401744	0.24401744	0.24401744	0.24401744	0.24401744	0.24401744	0.24401744	0.24401744	0.24401744	0.24401744	0.24401744	0.24401744	0.24401744	0.24401744	0.24401744	0.24401744	0.24401744	0.24401744
260.mp3	0.14712654	0.14712654	0.14712654	0.14712654	0.14712654	0.14712654	0.14712654	0.14712654	0.14712654	0.14712654	0.14712654	0.14712654	0.14712654	0.14712654	0.14712654	0.14712654	0.14712654	0.14712654	0.14712654	0.14712654	0.14712654	0.14712654	0.14712654	0.14712654	0.14712654	0.14712654	0.14712654	0.14712654	0.14712654	0.14712654	0.14712654	0.14712654	0.14712654	0.14712654	0.14712654	0.14712654	0.14712654	0.14712654	0.14712654	0.14712654	0.14712654	0.14712654	0.14712654	0.14712654	0.14712654	0.14712654	0.14712654	0.14712654	0.14712654
262.mp3	0.37103915	0.37103915	0.37103915	0.37103915	0.37103915	0.37103915	0.37103915	0.37103915	0.37103915	0.37103915	0.37103915	0.37103915	0.37103915	0.37103915	0.37103915	0.37103915	0.37103915	0.37103915	0.37103915	0.37103915	0.37103915	0.37103915	0.37103915	0.37103915	0.37103915	0.37103915	0.37103915	0.37103915	0.37103915	0.37103915	0.37103915	0.37103915	0.37103915	0.37103915	0.37103915	0.37103915	0.37103915	0.37103915	0.37103915	0.37103915	0.37103915	0.37103915	0.37103915	0.37103915	0.37103915	0.37103915	0.37103915	0.37103915	0.37103915
264.mp3	0.26601556	0.26601556	0.26601556	0.26601556	0.26601556	0.26601556	0.26601556	0.26601556	0.26601556	0.26601556	0.26601556	0.26601556	0.26601556	0.26601556	0.26601556	0.26601556	0.26601556	0.26601556	0.26601556	0.26601556	0.26601556	0.26601556	0.26601556	0.26601556	0.26601556	0.26601556	0.26601556	0.26601556	0.26601556	0.26601556	0.26601556	0.26601556	0.26601556	0.26601556	0.26601556	0.26601556	0.26601556	0.26601556	0.26601556	0.26601556	0.26601556	0.26601556	0.26601556	0.26601556	0.26601556	0.26601556	0.26601556	0.26601556	0.26601556
265.mp3	-0.025415348	-0.025415348	-0.025415348	-0.025415348	-0.025415348	-0.025415348	-0.025415348	-0.025415348	-0.025415348	-0.025415348	-0.025415348	-0.025415348	-0.025415348	-0.025415348	-0.025415348	-0.025415348	-0.025415348	-0.025415348	-0.025415348	-0.025415348	-0.025415348	-0.025415348	-0.025415348	-0.025415348	-0.025415348	-0.025415348	-0.025415348	-0.025415348	-0.025415348	-0.025415348	-0.025415348	-0.025415348	-0.025415348	-0.025415348	-0.025415348	-0.025415348	-0.025415348	-0.025415348	-0.025415348	-0.025415348	-0.025415348	-0.025415348	-0.025415348	-0.025415348	-0.025415348	-0.025415348	-0.025415348	-0.025415348	-0.025415348
266.mp3	0.1478988	0.1478988	0.1478988	0.1478988	0.1478988	0.1478988	0.1478988	0.1478988	0.1478988	0.1478988	0.1478988	0.1478988	0.1478988	0.1478988	0.1478988	0.1478988	0.1478988	0.1478988	0.1478988	0.1478988	0.1478988	0.1478988	0.1478988	0.1478988	0.1478988	0.1478988	0.1478988	0.1478988	0.1478988	0.1478988	0.1478988	0.1478988	0.1478988	0.1478988	0.1478988	0.1478988	0.1478988	0.1478988	0.1478988	0.1478988	0.1478988	0.1478988	0.1478988	0.1478988	0.1478988	0.1478988	0.1478988	0.1478988	0.1478988
269.mp3	0.13591087	0.13591087	0.13591087	0.13591087	0.13591087	0.13591087	0.13591087	0.13591087	0.13591087	0.13591087	0.13591087	0.13591087	0.13591087	0.13591087	0.13591087	0.13591087	0.13591087	0.13591087	0.13591087	0.13591087	0.13591087	0.13591087	0.13591087	0.13591087	0.13591087	0.13591087	0.13591087	0.13591087	0.13591087	0.13591087	0.13591087	0.13591087	0.13591087	0.13591087	0.13591087	0.13591087	0.13591087	0.13591087	0.13591087	0.13591087	0.13591087	0.13591087	0.13591087	0.13591087	0.13591087	0.13591087	0.13591087	0.13591087	0.13591087
270.mp3	0.031126125	0.031126125	0.031126125	0.031126125	0.031126125	0.031126125	0.031126125	0.031126125	0.031126125	0.031126125	0.031126125	0.031126125	0.031126125	0.031126125	0.031126125	0.031126125	0.031126125	0.031126125	0.031126125	0.031126125	0.031126125	0.031126125	0.031126125	0.031126125	0.031126125	0.031126125	0.031126125	0.031126125	0.031126125	0.031126125	0.031126125	0.031126125	0.031126125	0.031126125	0.031126125	0.031126125	0.031126125	0.031126125	0.031126125	0.031126125	0.031126125	0.031126125	0.031126125	0.031126125	0.031126125	0.031126125	0.031126125	0.031126125	0.031126125
272.mp3	-0.13142692	-0.13142692	-0.13142692	-0.13142692	-0.13142692	-0.13142692	-0.13142692	-0.13142692	-0.13142692	-0.13142692	-0.13142692	-0.13142692	-0.13142692	-0.13142692	-0.13142692	-0.13142692	-0.13142692	-0.13142692	-0.13142692	-0.13142692	-0.13142692	-0.13142692	-0.13142692	-0.13142692	-0.13142692	-0.13142692	-0.13142692	-0.13142692	-0.13142692	-0.13142692	-0.13142692	-0.13142692	-0.13142692	-0.13142692	-0.13142692	-0.13142692	-0.13142692	-0.13142692	-0.13142692	-0.13142692	-0.13142692	-0.13142692	-0.13142692	-0.13142692	-0.13142692	-0.13142692	-0.13142692	-0.13142692	-0.13142692
273.mp3	0.021507388	0.021507388	0.021507388	0.021507388	0.021507388	0.021507388	0.021507388	0.021507388	0.021507388	0.021507388	0.021507388	0.021507388	0.021507388	0.021507388	0.021507388	0.021507388	0.021507388	0.021507388	0.021507388	0.021507388	0.021507388	0.021507388	0.021507388	0.021507388	0.021507388	0.021507388	0.021507388	0.021507388	0.021507388	0.021507388	0.021507388	0.021507388	0.021507388	0.021507388	0.021507388	0.021507388	0.021507388	0.021507388	0.021507388	0.021507388	0.021507388	0.021507388	0.021507388	0.021507388	0.021507388	0.021507388	0.021507388	0.021507388	0.021507388
274.mp3	0.095866814	0.095866814	0.095866814	0.095866814	0.095866814	0.095866814	0.095866814	0.095866814	0.095866814	0.095866814	0.095866814	0.095866814	0.095866814	0.095866814	0.095866814	0.095866814	0.095866814	0.095866814	0.095866814	0.095866814	0.095866814	0.095866814	0.095866814	0.095866814	0.095866814	0.095866814	0.095866814	0.095866814	0.095866814	0.095866814	0.095866814	0.095866814	0.095866814	0.095866814	0.095866814	0.095866814	0.095866814	0.095866814	0.095866814	0.095866814	0.095866814	0.095866814	0.095866814	0.095866814	0.095866814	0.095866814	0.095866814	0.095866814	0.095866814
275.mp3	0.01653236	0.01653236	0.01653236	0.01653236	0.01653236	0.01653236	0.01653236	0.01653236	0.01653236	0.01653236	0.01653236	0.01653236	0.01653236	0.01653236	0.01653236	0.01653236	0.01653236	0.01653236	0.01653236	0.01653236	0.01653236	0.01653236	0.01653236	0.01653236	0.01653236	0.01653236	0.01653236	0.01653236	0.01653236	0.01653236	0.01653236	0.01653236	0.01653236	0.01653236	0.01653236	0.01653236	0.01653236	0.01653236	0.01653236	0.01653236	0.01653236	0.01653236	0.01653236	0.01653236	0.01653236	0.01653236	0.01653236	0.01653236	0.01653236
276.mp3	0.1060082	0.1060082	0.1060082	0.1060082	0.1060082	0.1060082	0.1060082	0.1060082	0.1060082	0.1060082	0.1060082	0.1060082	0.1060082	0.1060082	0.1060082	0.1060082	0.1060082	0.1060082	0.1060082	0.1060082	0.1060082	0.1060082	0.1060082	0.1060082	0.1060082	0.1060082	0.1060082	0.1060082	0.1060082	0.1060082	0.1060082	0.1060082	0.1060082	0.1060082	0.1060082	0.1060082	0.1060082	0.1060082	0.1060082	0.1060082	0.1060082	0.1060082	0.1060082	0.1060082	0.1060082	0.1060082	0.1060082	0.1060082	0.1060082
278.mp3	0.013073487	0.013073487	0.013073487	0.013073487	0.013073487	0.013073487	0.013073487	0.013073487	0.013073487	0.013073487	0.013073487	0.013073487	0.013073487	0.013073487	0.013073487	0.013073487	0.013073487	0.013073487	0.013073487	0.013073487	0.013073487	0.013073487	0.013073487	0.013073487	0.013073487	0.013073487	0.013073487	0.013073487	0.013073487	0.013073487	0.013073487	0.013073487	0.013073487	0.013073487	0.013073487	0.013073487	0.013073487	0.013073487	0.013073487	0.013073487	0.013073487	0.013073487	0.013073487	0.013073487	0.013073487	0.013073487	0.013073487	0.013073487	0.013073487
279.mp3	0.20696037	0.20696037	0.20696037	0.20696037	0.20696037	0.20696037	0.20696037	0.20696037	0.20696037	0.20696037	0.20696037	0.20696037	0.20696037	0.20696037	0.20696037	0.20696037	0.20696037	0.20696037	0.20696037	0.20696037	0.20696037	0.20696037	0.20696037	0.20696037	0.20696037	0.20696037	0.20696037	0.20696037	0.20696037	0.20696037	0.20696037	0.20696037	0.20696037	0.20696037	0.20696037	0.20696037	0.20696037	0.20696037	0.20696037	0.20696037	0.20696037	0.20696037	0.20696037	0.20696037	0.20696037	0.20696037	0.20696037	0.20696037	0.20696037
280.mp3	0.12424141	0.12424141	0.12424141	0.12424141	0.12424141	0.12424141	0.12424141	0.12424141	0.12424141	0.12424141	0.12424141	0.12424141	0.12424141	0.12424141	0.12424141	0.12424141	0.12424141	0.12424141	0.12424141	0.12424141	0.12424141	0.12424141	0.12424141	0.12424141	0.12424141	0.12424141	0.12424141	0.12424141	0.12424141	0.12424141	0.12424141	0.12424141	0.12424141	0.12424141	0.12424141	0.12424141	0.12424141	0.12424141	0.12424141	0.12424141	0.12424141	0.12424141	0.12424141	0.12424141	0.12424141	0.12424141	0.12424141	0.12424141	0.12424141
281.mp3	0.43402487	0.43402487	0.43402487	0.43402487	0.43402487	0.43402487	0.43402487	0.43402487	0.43402487	0.43402487	0.43402487	0.43402487	0.43402487	0.43402487	0.43402487	0.43402487	0.43402487	0.43402487	0.43402487	0.43402487	0.43402487	0.43402487	0.43402487	0.43402487	0.43402487	0.43402487	0.43402487	0.43402487	0.43402487	0.43402487	0.43402487	0.43402487	0.43402487	0.43402487	0.43402487	0.43402487	0.43402487	0.43402487	0.43402487	0.43402487	0.43402487	0.43402487	0.43402487	0.43402487	0.43402487	0.43402487	0.43402487	0.43402487	0.43402487
282.mp3	0.1983697	0.1983697	0.1983697	0.1983697	0.1983697	0.1983697	0.1983697	0.1983697	0.1983697	0.1983697	0.1983697	0.1983697	0.1983697	0.1983697	0.1983697	0.1983697	0.1983697	0.1983697	0.1983697	0.1983697	0.1983697	0.1983697	0.1983697	0.1983697	0.1983697	0.1983697	0.1983697	0.1983697	0.1983697	0.1983697	0.1983697	0.1983697	0.1983697	0.1983697	0.1983697	0.1983697	0.1983697	0.1983697	0.1983697	0.1983697	0.1983697	0.1983697	0.1983697	0.1983697	0.1983697	0.1983697	0.1983697	0.1983697	0.1983697
284.mp3	0.25437963	0.25437963	0.25437963	0.25437963	0.25437963	0.25437963	0.25437963	0.25437963	0.25437963	0.25437963	0.25437963	0.25437963	0.25437963	0.25437963	0.25437963	0.25437963	0.25437963	0.25437963	0.25437963	0.25437963	0.25437963	0.25437963	0.25437963	0.25437963	0.25437963	0.25437963	0.25437963	0.25437963	0.25437963	0.25437963	0.25437963	0.25437963	0.25437963	0.25437963	0.25437963	0.25437963	0.25437963	0.25437963	0.25437963	0.25437963	0.25437963	0.25437963	0.25437963	0.25437963	0.25437963	0.25437963	0.25437963	0.25437963	0.25437963
285.mp3	0.14280836	0.14280836	0.14280836	0.14280836	0.14280836	0.14280836	0.14280836	0.14280836	0.14280836	0.14280836	0.14280836	0.14280836	0.14280836	0.14280836	0.14280836	0.14280836	0.14280836	0.14280836	0.14280836	0.14280836	0.14280836	0.14280836	0.14280836	0.14280836	0.14280836	0.14280836	0.14280836	0.14280836	0.14280836	0.14280836	0.14280836	0.14280836	0.14280836	0.14280836	0.14280836	0.14280836	0.14280836	0.14280836	0.14280836	0.14280836	0.14280836	0.14280836	0.14280836	0.14280836	0.14280836	0.14280836	0.14280836	0.14280836	0.14280836
286.mp3	0.147524	0.147524	0.147524	0.147524	0.147524	0.147524	0.147524	0.147524	0.147524	0.147524	0.147524	0.147524	0.147524	0.147524	0.147524	0.147524	0.147524	0.147524	0.147524	0.147524	0.147524	0.147524	0.147524	0.147524	0.147524	0.147524	0.147524	0.147524	0.147524	0.147524	0.147524	0.147524	0.147524	0.147524	0.147524	0.147524	0.147524	0.147524	0.147524	0.147524	0.147524	0.147524	0.147524	0.147524	0.147524	0.147524	0.147524	0.147524	0.147524
288.mp3	0.22569753	0.22569753	0.22569753	0.22569753	0.22569753	0.22569753	0.22569753	0.22569753	0.22569753	0.22569753	0.22569753	0.22569753	0.22569753	0.22569753	0.22569753	0.22569753	0.22569753	0.22569753	0.22569753	0.22569753	0.22569753	0.22569753	0.22569753	0.22569753	0.22569753	0.22569753	0.22569753	0.22569753	0.22569753	0.22569753	0.22569753	0.22569753	0.22569753	0.22569753	0.22569753	0.22569753	0.22569753	0.22569753	0.22569753	0.22569753	0.22569753	0.22569753	0.22569753	0.22569753	0.22569753	0.22569753	0.22569753	0.22569753	0.22569753
289.mp3	0.19888598	0.19888598	0.19888598	0.19888598	0.19888598	0.19888598	0.19888598	0.19888598	0.19888598	0.19888598	0.19888598	0.19888598	0.19888598	0.19888598	0.19888598	0.19888598	0.19888598	0.19888598	0.19888598	0.19888598	0.19888598	0.19888598	0.19888598	0.19888598	0.19888598	0.19888598	0.19888598	0.19888598	0.19888598	0.19888598	0.19888598	0.19888598	0.19888598	0.19888598	0.19888598	0.19888598	0.19888598	0.19888598	0.19888598	0.19888598	0.19888598	0.19888598	0.19888598	0.19888598	0.19888598	0.19888598	0.19888598	0.19888598	0.19888598
290.mp3	0.12705891	0.12705891	0.12705891	0.12705891	0.12705891	0.12705891	0.12705891	0.12705891	0.12705891	0.12705891	0.12705891	0.12705891	0.12705891	0.12705891	0.12705891	0.12705891	0.12705891	0.12705891	0.12705891	0.12705891	0.12705891	0.12705891	0.12705891	0.12705891	0.12705891	0.12705891	0.12705891	0.12705891	0.12705891	0.12705891	0.12705891	0.12705891	0.12705891	0.12705891	0.12705891	0.12705891	0.12705891	0.12705891	0.12705891	0.12705891	0.12705891	0.12705891	0.12705891	0.12705891	0.12705891	0.12705891	0.12705891	0.12705891	0.12705891
292.mp3	0.09017197	0.09017197	0.09017197	0.09017197	0.09017197	0.09017197	0.09017197	0.09017197	0.09017197	0.09017197	0.09017197	0.09017197	0.09017197	0.09017197	0.09017197	0.09017197	0.09017197	0.09017197	0.09017197	0.09017197	0.09017197	0.09017197	0.09017197	0.09017197	0.09017197	0.09017197	0.09017197	0.09017197	0.09017197	0.09017197	0.09017197	0.09017197	0.09017197	0.09017197	0.09017197	0.09017197	0.09017197	0.09017197	0.09017197	0.09017197	0.09017197	0.09017197	0.09017197	0.09017197	0.09017197	0.09017197	0.09017197	0.09017197	0.09017197
293.mp3	0.12452428	0.12452428	0.12452428	0.12452428	0.12452428	0.12452428	0.12452428	0.12452428	0.12452428	0.12452428	0.12452428	0.12452428	0.12452428	0.12452428	0.12452428	0.12452428	0.12452428	0.12452428	0.12452428	0.12452428	0.12452428	0.12452428	0.12452428	0.12452428	0.12452428	0.12452428	0.12452428	0.12452428	0.12452428	0.12452428	0.12452428	0.12452428	0.12452428	0.12452428	0.12452428	0.12452428	0.12452428	0.12452428	0.12452428	0.12452428	0.12452428	0.12452428	0.12452428	0.12452428	0.12452428	0.12452428	0.12452428	0.12452428	0.12452428
294.mp3	-0.07402175	-0.07402175	-0.07402175	-0.07402175	-0.07402175	-0.07402175	-0.07402175	-0.07402175	-0.07402175	-0.07402175	-0.07402175	-0.07402175	-0.07402175	-0.07402175	-0.07402175	-0.07402175	-0.07402175	-0.07402175	-0.07402175	-0.07402175	-0.07402175	-0.07402175	-0.07402175	-0.07402175	-0.07402175	-0.07402175	-0.07402175	-0.07402175	-0.07402175	-0.07402175	-0.07402175	-0.07402175	-0.07402175	-0.07402175	-0.07402175	-0.07402175	-0.07402175	-0.07402175	-0.07402175	-0.07402175	-0.07402175	-0.07402175	-0.07402175	-0.07402175	-0.07402175	-0.07402175	-0.07402175	-0.07402175	-0.07402175
296.mp3	-0.006045358	-0.006045358	-0.006045358	-0.006045358	-0.006045358	-0.006045358	-0.006045358	-0.006045358	-0.006045358	-0.006045358	-0.006045358	-0.006045358	-0.006045358	-0.006045358	-0.006045358	-0.006045358	-0.006045358	-0.006045358	-0.006045358	-0.006045358	-0.006045358	-0.006045358	-0.006045358	-0.006045358	-0.006045358	-0.006045358	-0.006045358	-0.006045358	-0.006045358	-0.006045358	-0.006045358	-0.006045358	-0.006045358	-0.006045358	-0.006045358	-0.006045358	-0.006045358	-0.006045358	-0.006045358	-0.006045358	-0.006045358	-0.006045358	-0.006045358	-0.006045358	-0.006045358	-0.006045358	-0.006045358	-0.006045358	-0.006045358
297.mp3	0.019996507	0.019996507	0.019996507	0.019996507	0.019996507	0.019996507	0.019996507	0.019996507	0.019996507	0.019996507	0.019996507	0.019996507	0.019996507	0.019996507	0.019996507	0.019996507	0.019996507	0.019996507	0.019996507	0.019996507	0.019996507	0.019996507	0.019996507	0.019996507	0.019996507	0.019996507	0.019996507	0.019996507	0.019996507	0.019996507	0.019996507	0.019996507	0.019996507	0.019996507	0.019996507	0.019996507	0.019996507	0.019996507	0.019996507	0.019996507	0.019996507	0.019996507	0.019996507	0.019996507	0.019996507	0.019996507	0.019996507	0.019996507	0.019996507
298.mp3	0.21785556	0.21785556	0.21785556	0.21785556	0.21785556	0.21785556	0.21785556	0.21785556	0.21785556	0.21785556	0.21785556	0.21785556	0.21785556	0.21785556	0.21785556	0.21785556	0.21785556	0.21785556	0.21785556	0.21785556	0.21785556	0.21785556	0.21785556	0.21785556	0.21785556	0.21785556	0.21785556	0.21785556	0.21785556	0.21785556	0.21785556	0.21785556	0.21785556	0.21785556	0.21785556	0.21785556	0.21785556	0.21785556	0.21785556	0.21785556	0.21785556	0.21785556	0.21785556	0.21785556	0.21785556	0.21785556	0.21785556	0.21785556	0.21785556
299.mp3	0.078441836	0.078441836	0.078441836	0.078441836	0.078441836	0.078441836	0.078441836	0.078441836	0.078441836	0.078441836	0.078441836	0.078441836	0.078441836	0.078441836	0.078441836	0.078441836	0.078441836	0.078441836	0.078441836	0.078441836	0.078441836	0.078441836	0.078441836	0.078441836	0.078441836	0.078441836	0.078441836	0.078441836	0.078441836	0.078441836	0.078441836	0.078441836	0.078441836	0.078441836	0.078441836	0.078441836	0.078441836	0.078441836	0.078441836	0.078441836	0.078441836	0.078441836	0.078441836	0.078441836	0.078441836	0.078441836	0.078441836	0.078441836	0.078441836
300.mp3	0.057639092	0.057639092	0.057639092	0.057639092	0.057639092	0.057639092	0.057639092	0.057639092	0.057639092	0.057639092	0.057639092	0.057639092	0.057639092	0.057639092	0.057639092	0.057639092	0.057639092	0.057639092	0.057639092	0.057639092	0.057639092	0.057639092	0.057639092	0.057639092	0.057639092	0.057639092	0.057639092	0.057639092	0.057639092	0.057639092	0.057639092	0.057639092	0.057639092	0.057639092	0.057639092	0.057639092	0.057639092	0.057639092	0.057639092	0.057639092	0.057639092	0.057639092	0.057639092	0.057639092	0.057639092	0.057639092	0.057639092	0.057639092	0.057639092
301.mp3	0.19734383	0.19734383	0.19734383	0.19734383	0.19734383	0.19734383	0.19734383	0.19734383	0.19734383	0.19734383	0.19734383	0.19734383	0.19734383	0.19734383	0.19734383	0.19734383	0.19734383	0.19734383	0.19734383	0.19734383	0.19734383	0.19734383	0.19734383	0.19734383	0.19734383	0.19734383	0.19734383	0.19734383	0.19734383	0.19734383	0.19734383	0.19734383	0.19734383	0.19734383	0.19734383	0.19734383	0.19734383	0.19734383	0.19734383	0.19734383	0.19734383	0.19734383	0.19734383	0.19734383	0.19734383	0.19734383	0.19734383	0.19734383	0.19734383
302.mp3	-0.1613132	-0.1613132	-0.1613132	-0.1613132	-0.1613132	-0.1613132	-0.1613132	-0.1613132	-0.1613132	-0.1613132	-0.1613132	-0.1613132	-0.1613132	-0.1613132	-0.1613132	-0.1613132	-0.1613132	-0.1613132	-0.1613132	-0.1613132	-0.1613132	-0.1613132	-0.1613132	-0.1613132	-0.1613132	-0.1613132	-0.1613132	-0.1613132	-0.1613132	-0.1613132	-0.1613132	-0.1613132	-0.1613132	-0.1613132	-0.1613132	-0.1613132	-0.1613132	-0.1613132	-0.1613132	-0.1613132	-0.1613132	-0.1613132	-0.1613132	-0.1613132	-0.1613132	-0.1613132	-0.1613132	-0.1613132	-0.1613132
303.mp3	0.06400078	0.06400078	0.06400078	0.06400078	0.06400078	0.06400078	0.06400078	0.06400078	0.06400078	0.06400078	0.06400078	0.06400078	0.06400078	0.06400078	0.06400078	0.06400078	0.06400078	0.06400078	0.06400078	0.06400078	0.06400078	0.06400078	0.06400078	0.06400078	0.06400078	0.06400078	0.06400078	0.06400078	0.06400078	0.06400078	0.06400078	0.06400078	0.06400078	0.06400078	0.06400078	0.06400078	0.06400078	0.06400078	0.06400078	0.06400078	0.06400078	0.06400078	0.06400078	0.06400078	0.06400078	0.06400078	0.06400078	0.06400078	0.06400078
304.mp3	-0.15232776	-0.15232776	-0.15232776	-0.15232776	-0.15232776	-0.15232776	-0.15232776	-0.15232776	-0.15232776	-0.15232776	-0.15232776	-0.15232776	-0.15232776	-0.15232776	-0.15232776	-0.15232776	-0.15232776	-0.15232776	-0.15232776	-0.15232776	-0.15232776	-0.15232776	-0.15232776	-0.15232776	-0.15232776	-0.15232776	-0.15232776	-0.15232776	-0.15232776	-0.15232776	-0.15232776	-0.15232776	-0.15232776	-0.15232776	-0.15232776	-0.15232776	-0.15232776	-0.15232776	-0.15232776	-0.15232776	-0.15232776	-0.15232776	-0.15232776	-0.15232776	-0.15232776	-0.15232776	-0.15232776	-0.15232776	-0.15232776
305.mp3	0.23458776	0.23458776	0.23458776	0.23458776	0.23458776	0.23458776	0.23458776	0.23458776	0.23458776	0.23458776	0.23458776	0.23458776	0.23458776	0.23458776	0.23458776	0.23458776	0.23458776	0.23458776	0.23458776	0.23458776	0.23458776	0.23458776	0.23458776	0.23458776	0.23458776	0.23458776	0.23458776	0.23458776	0.23458776	0.23458776	0.23458776	0.23458776	0.23458776	0.23458776	0.23458776	0.23458776	0.23458776	0.23458776	0.23458776	0.23458776	0.23458776	0.23458776	0.23458776	0.23458776	0.23458776	0.23458776	0.23458776	0.23458776	0.23458776
306.mp3	0.25669348	0.25669348	0.25669348	0.25669348	0.25669348	0.25669348	0.25669348	0.25669348	0.25669348	0.25669348	0.25669348	0.25669348	0.25669348	0.25669348	0.25669348	0.25669348	0.25669348	0.25669348	0.25669348	0.25669348	0.25669348	0.25669348	0.25669348	0.25669348	0.25669348	0.25669348	0.25669348	0.25669348	0.25669348	0.25669348	0.25669348	0.25669348	0.25669348	0.25669348	0.25669348	0.25669348	0.25669348	0.25669348	0.25669348	0.25669348	0.25669348	0.25669348	0.25669348	0.25669348	0.25669348	0.25669348	0.25669348	0.25669348	0.25669348
307.mp3	-0.009895781	-0.009895781	-0.009895781	-0.009895781	-0.009895781	-0.009895781	-0.009895781	-0.009895781	-0.009895781	-0.009895781	-0.009895781	-0.009895781	-0.009895781	-0.009895781	-0.009895781	-0.009895781	-0.009895781	-0.009895781	-0.009895781	-0.009895781	-0.009895781	-0.009895781	-0.009895781	-0.009895781	-0.009895781	-0.009895781	-0.009895781	-0.009895781	-0.009895781	-0.009895781	-0.009895781	-0.009895781	-0.009895781	-0.009895781	-0.009895781	-0.009895781	-0.009895781	-0.009895781	-0.009895781	-0.009895781	-0.009895781	-0.009895781	-0.009895781	-0.009895781	-0.009895781	-0.009895781	-0.009895781	-0.009895781	-0.009895781
308.mp3	0.033238545	0.033238545	0.033238545	0.033238545	0.033238545	0.033238545	0.033238545	0.033238545	0.033238545	0.033238545	0.033238545	0.033238545	0.033238545	0.033238545	0.033238545	0.033238545	0.033238545	0.033238545	0.033238545	0.033238545	0.033238545	0.033238545	0.033238545	0.033238545	0.033238545	0.033238545	0.033238545	0.033238545	0.033238545	0.033238545	0.033238545	0.033238545	0.033238545	0.033238545	0.033238545	0.033238545	0.033238545	0.033238545	0.033238545	0.033238545	0.033238545	0.033238545	0.033238545	0.033238545	0.033238545	0.033238545	0.033238545	0.033238545	0.033238545
309.mp3	-0.16435038	-0.16435038	-0.16435038	-0.16435038	-0.16435038	-0.16435038	-0.16435038	-0.16435038	-0.16435038	-0.16435038	-0.16435038	-0.16435038	-0.16435038	-0.16435038	-0.16435038	-0.16435038	-0.16435038	-0.16435038	-0.16435038	-0.16435038	-0.16435038	-0.16435038	-0.16435038	-0.16435038	-0.16435038	-0.16435038	-0.16435038	-0.16435038	-0.16435038	-0.16435038	-0.16435038	-0.16435038	-0.16435038	-0.16435038	-0.16435038	-0.16435038	-0.16435038	-0.16435038	-0.16435038	-0.16435038	-0.16435038	-0.16435038	-0.16435038	-0.16435038	-0.16435038	-0.16435038	-0.16435038	-0.16435038	-0.16435038
310.mp3	0.24446101	0.24446101	0.24446101	0.24446101	0.24446101	0.24446101	0.24446101	0.24446101	0.24446101	0.24446101	0.24446101	0.24446101	0.24446101	0.24446101	0.24446101	0.24446101	0.24446101	0.24446101	0.24446101	0.24446101	0.24446101	0.24446101	0.24446101	0.24446101	0.24446101	0.24446101	0.24446101	0.24446101	0.24446101	0.24446101	0.24446101	0.24446101	0.24446101	0.24446101	0.24446101	0.24446101	0.24446101	0.24446101	0.24446101	0.24446101	0.24446101	0.24446101	0.24446101	0.24446101	0.24446101	0.24446101	0.24446101	0.24446101	0.24446101
311.mp3	0.19198145	0.19198145	0.19198145	0.19198145	0.19198145	0.19198145	0.19198145	0.19198145	0.19198145	0.19198145	0.19198145	0.19198145	0.19198145	0.19198145	0.19198145	0.19198145	0.19198145	0.19198145	0.19198145	0.19198145	0.19198145	0.19198145	0.19198145	0.19198145	0.19198145	0.19198145	0.19198145	0.19198145	0.19198145	0.19198145	0.19198145	0.19198145	0.19198145	0.19198145	0.19198145	0.19198145	0.19198145	0.19198145	0.19198145	0.19198145	0.19198145	0.19198145	0.19198145	0.19198145	0.19198145	0.19198145	0.19198145	0.19198145	0.19198145
312.mp3	0.08736564	0.08736564	0.08736564	0.08736564	0.08736564	0.08736564	0.08736564	0.08736564	0.08736564	0.08736564	0.08736564	0.08736564	0.08736564	0.08736564	0.08736564	0.08736564	0.08736564	0.08736564	0.08736564	0.08736564	0.08736564	0.08736564	0.08736564	0.08736564	0.08736564	0.08736564	0.08736564	0.08736564	0.08736564	0.08736564	0.08736564	0.08736564	0.08736564	0.08736564	0.08736564	0.08736564	0.08736564	0.08736564	0.08736564	0.08736564	0.08736564	0.08736564	0.08736564	0.08736564	0.08736564	0.08736564	0.08736564	0.08736564	0.08736564
313.mp3	0.078027904	0.078027904	0.078027904	0.078027904	0.078027904	0.078027904	0.078027904	0.078027904	0.078027904	0.078027904	0.078027904	0.078027904	0.078027904	0.078027904	0.078027904	0.078027904	0.078027904	0.078027904	0.078027904	0.078027904	0.078027904	0.078027904	0.078027904	0.078027904	0.078027904	0.078027904	0.078027904	0.078027904	0.078027904	0.078027904	0.078027904	0.078027904	0.078027904	0.078027904	0.078027904	0.078027904	0.078027904	0.078027904	0.078027904	0.078027904	0.078027904	0.078027904	0.078027904	0.078027904	0.078027904	0.078027904	0.078027904	0.078027904	0.078027904
314.mp3	-0.08961199	-0.08961199	-0.08961199	-0.08961199	-0.08961199	-0.08961199	-0.08961199	-0.08961199	-0.08961199	-0.08961199	-0.08961199	-0.08961199	-0.08961199	-0.08961199	-0.08961199	-0.08961199	-0.08961199	-0.08961199	-0.08961199	-0.08961199	-0.08961199	-0.08961199	-0.08961199	-0.08961199	-0.08961199	-0.08961199	-0.08961199	-0.08961199	-0.08961199	-0.08961199	-0.08961199	-0.08961199	-0.08961199	-0.08961199	-0.08961199	-0.08961199	-0.08961199	-0.08961199	-0.08961199	-0.08961199	-0.08961199	-0.08961199	-0.08961199	-0.08961199	-0.08961199	-0.08961199	-0.08961199	-0.08961199	-0.08961199
315.mp3	-0.022471623	-0.022471623	-0.022471623	-0.022471623	-0.022471623	-0.022471623	-0.022471623	-0.022471623	-0.022471623	-0.022471623	-0.022471623	-0.022471623	-0.022471623	-0.022471623	-0.022471623	-0.022471623	-0.022471623	-0.022471623	-0.022471623	-0.022471623	-0.022471623	-0.022471623	-0.022471623	-0.022471623	-0.022471623	-0.022471623	-0.022471623	-0.022471623	-0.022471623	-0.022471623	-0.022471623	-0.022471623	-0.022471623	-0.022471623	-0.022471623	-0.022471623	-0.022471623	-0.022471623	-0.022471623	-0.022471623	-0.022471623	-0.022471623	-0.022471623	-0.022471623	-0.022471623	-0.022471623	-0.022471623	-0.022471623	-0.022471623
316.mp3	0.02042563	0.02042563	0.02042563	0.02042563	0.02042563	0.02042563	0.02042563	0.02042563	0.02042563	0.02042563	0.02042563	0.02042563	0.02042563	0.02042563	0.02042563	0.02042563	0.02042563	0.02042563	0.02042563	0.02042563	0.02042563	0.02042563	0.02042563	0.02042563	0.02042563	0.02042563	0.02042563	0.02042563	0.02042563	0.02042563	0.02042563	0.02042563	0.02042563	0.02042563	0.02042563	0.02042563	0.02042563	0.02042563	0.02042563	0.02042563	0.02042563	0.02042563	0.02042563	0.02042563	0.02042563	0.02042563	0.02042563	0.02042563	0.02042563
317.mp3	-0.11668466	-0.11668466	-0.11668466	-0.11668466	-0.11668466	-0.11668466	-0.11668466	-0.11668466	-0.11668466	-0.11668466	-0.11668466	-0.11668466	-0.11668466	-0.11668466	-0.11668466	-0.11668466	-0.11668466	-0.11668466	-0.11668466	-0.11668466	-0.11668466	-0.11668466	-0.11668466	-0.11668466	-0.11668466	-0.11668466	-0.11668466	-0.11668466	-0.11668466	-0.11668466	-0.11668466	-0.11668466	-0.11668466	-0.11668466	-0.11668466	-0.11668466	-0.11668466	-0.11668466	-0.11668466	-0.11668466	-0.11668466	-0.11668466	-0.11668466	-0.11668466	-0.11668466	-0.11668466	-0.11668466	-0.11668466	-0.11668466
318.mp3	0.01920688	0.01920688	0.01920688	0.01920688	0.01920688	0.01920688	0.01920688	0.01920688	0.01920688	0.01920688	0.01920688	0.01920688	0.01920688	0.01920688	0.01920688	0.01920688	0.01920688	0.01920688	0.01920688	0.01920688	0.01920688	0.01920688	0.01920688	0.01920688	0.01920688	0.01920688	0.01920688	0.01920688	0.01920688	0.01920688	0.01920688	0.01920688	0.01920688	0.01920688	0.01920688	0.01920688	0.01920688	0.01920688	0.01920688	0.01920688	0.01920688	0.01920688	0.01920688	0.01920688	0.01920688	0.01920688	0.01920688	0.01920688	0.01920688
319.mp3	0.09309891	0.09309891	0.09309891	0.09309891	0.09309891	0.09309891	0.09309891	0.09309891	0.09309891	0.09309891	0.09309891	0.09309891	0.09309891	0.09309891	0.09309891	0.09309891	0.09309891	0.09309891	0.09309891	0.09309891	0.09309891	0.09309891	0.09309891	0.09309891	0.09309891	0.09309891	0.09309891	0.09309891	0.09309891	0.09309891	0.09309891	0.09309891	0.09309891	0.09309891	0.09309891	0.09309891	0.09309891	0.09309891	0.09309891	0.09309891	0.09309891	0.09309891	0.09309891	0.09309891	0.09309891	0.09309891	0.09309891	0.09309891	0.09309891
320.mp3	0.11807571	0.11807571	0.11807571	0.11807571	0.11807571	0.11807571	0.11807571	0.11807571	0.11807571	0.11807571	0.11807571	0.11807571	0.11807571	0.11807571	0.11807571	0.11807571	0.11807571	0.11807571	0.11807571	0.11807571	0.11807571	0.11807571	0.11807571	0.11807571	0.11807571	0.11807571	0.11807571	0.11807571	0.11807571	0.11807571	0.11807571	0.11807571	0.11807571	0.11807571	0.11807571	0.11807571	0.11807571	0.11807571	0.11807571	0.11807571	0.11807571	0.11807571	0.11807571	0.11807571	0.11807571	0.11807571	0.11807571	0.11807571	0.11807571
321.mp3	-0.006545307	-0.006545307	-0.006545307	-0.006545307	-0.006545307	-0.006545307	-0.006545307	-0.006545307	-0.006545307	-0.006545307	-0.006545307	-0.006545307	-0.006545307	-0.006545307	-0.006545307	-0.006545307	-0.006545307	-0.006545307	-0.006545307	-0.006545307	-0.006545307	-0.006545307	-0.006545307	-0.006545307	-0.006545307	-0.006545307	-0.006545307	-0.006545307	-0.006545307	-0.006545307	-0.006545307	-0.006545307	-0.006545307	-0.006545307	-0.006545307	-0.006545307	-0.006545307	-0.006545307	-0.006545307	-0.006545307	-0.006545307	-0.006545307	-0.006545307	-0.006545307	-0.006545307	-0.006545307	-0.006545307	-0.006545307	-0.006545307
322.mp3	0.06470443	0.06470443	0.06470443	0.06470443	0.06470443	0.06470443	0.06470443	0.06470443	0.06470443	0.06470443	0.06470443	0.06470443	0.06470443	0.06470443	0.06470443	0.06470443	0.06470443	0.06470443	0.06470443	0.06470443	0.06470443	0.06470443	0.06470443	0.06470443	0.06470443	0.06470443	0.06470443	0.06470443	0.06470443	0.06470443	0.06470443	0.06470443	0.06470443	0.06470443	0.06470443	0.06470443	0.06470443	0.06470443	0.06470443	0.06470443	0.06470443	0.06470443	0.06470443	0.06470443	0.06470443	0.06470443	0.06470443	0.06470443	0.06470443
323.mp3	-0.07009693	-0.07009693	-0.07009693	-0.07009693	-0.07009693	-0.07009693	-0.07009693	-0.07009693	-0.07009693	-0.07009693	-0.07009693	-0.07009693	-0.07009693	-0.07009693	-0.07009693	-0.07009693	-0.07009693	-0.07009693	-0.07009693	-0.07009693	-0.07009693	-0.07009693	-0.07009693	-0.07009693	-0.07009693	-0.07009693	-0.07009693	-0.07009693	-0.07009693	-0.07009693	-0.07009693	-0.07009693	-0.07009693	-0.07009693	-0.07009693	-0.07009693	-0.07009693	-0.07009693	-0.07009693	-0.07009693	-0.07009693	-0.07009693	-0.07009693	-0.07009693	-0.07009693	-0.07009693	-0.07009693	-0.07009693	-0.07009693
324.mp3	0.29773432	0.29773432	0.29773432	0.29773432	0.29773432	0.29773432	0.29773432	0.29773432	0.29773432	0.29773432	0.29773432	0.29773432	0.29773432	0.29773432	0.29773432	0.29773432	0.29773432	0.29773432	0.29773432	0.29773432	0.29773432	0.29773432	0.29773432	0.29773432	0.29773432	0.29773432	0.29773432	0.29773432	0.29773432	0.29773432	0.29773432	0.29773432	0.29773432	0.29773432	0.29773432	0.29773432	0.29773432	0.29773432	0.29773432	0.29773432	0.29773432	0.29773432	0.29773432	0.29773432	0.29773432	0.29773432	0.29773432	0.29773432	0.29773432
325.mp3	0.017433463	0.017433463	0.017433463	0.017433463	0.017433463	0.017433463	0.017433463	0.017433463	0.017433463	0.017433463	0.017433463	0.017433463	0.017433463	0.017433463	0.017433463	0.017433463	0.017433463	0.017433463	0.017433463	0.017433463	0.017433463	0.017433463	0.017433463	0.017433463	0.017433463	0.017433463	0.017433463	0.017433463	0.017433463	0.017433463	0.017433463	0.017433463	0.017433463	0.017433463	0.017433463	0.017433463	0.017433463	0.017433463	0.017433463	0.017433463	0.017433463	0.017433463	0.017433463	0.017433463	0.017433463	0.017433463	0.017433463	0.017433463	0.017433463
326.mp3	0.11997314	0.11997314	0.11997314	0.11997314	0.11997314	0.11997314	0.11997314	0.11997314	0.11997314	0.11997314	0.11997314	0.11997314	0.11997314	0.11997314	0.11997314	0.11997314	0.11997314	0.11997314	0.11997314	0.11997314	0.11997314	0.11997314	0.11997314	0.11997314	0.11997314	0.11997314	0.11997314	0.11997314	0.11997314	0.11997314	0.11997314	0.11997314	0.11997314	0.11997314	0.11997314	0.11997314	0.11997314	0.11997314	0.11997314	0.11997314	0.11997314	0.11997314	0.11997314	0.11997314	0.11997314	0.11997314	0.11997314	0.11997314	0.11997314
327.mp3	0.24702881	0.24702881	0.24702881	0.24702881	0.24702881	0.24702881	0.24702881	0.24702881	0.24702881	0.24702881	0.24702881	0.24702881	0.24702881	0.24702881	0.24702881	0.24702881	0.24702881	0.24702881	0.24702881	0.24702881	0.24702881	0.24702881	0.24702881	0.24702881	0.24702881	0.24702881	0.24702881	0.24702881	0.24702881	0.24702881	0.24702881	0.24702881	0.24702881	0.24702881	0.24702881	0.24702881	0.24702881	0.24702881	0.24702881	0.24702881	0.24702881	0.24702881	0.24702881	0.24702881	0.24702881	0.24702881	0.24702881	0.24702881	0.24702881
328.mp3	0.12308739	0.12308739	0.12308739	0.12308739	0.12308739	0.12308739	0.12308739	0.12308739	0.12308739	0.12308739	0.12308739	0.12308739	0.12308739	0.12308739	0.12308739	0.12308739	0.12308739	0.12308739	0.12308739	0.12308739	0.12308739	0.12308739	0.12308739	0.12308739	0.12308739	0.12308739	0.12308739	0.12308739	0.12308739	0.12308739	0.12308739	0.12308739	0.12308739	0.12308739	0.12308739	0.12308739	0.12308739	0.12308739	0.12308739	0.12308739	0.12308739	0.12308739	0.12308739	0.12308739	0.12308739	0.12308739	0.12308739	0.12308739	0.12308739
329.mp3	0.103483446	0.103483446	0.103483446	0.103483446	0.103483446	0.103483446	0.103483446	0.103483446	0.103483446	0.103483446	0.103483446	0.103483446	0.103483446	0.103483446	0.103483446	0.103483446	0.103483446	0.103483446	0.103483446	0.103483446	0.103483446	0.103483446	0.103483446	0.103483446	0.103483446	0.103483446	0.103483446	0.103483446	0.103483446	0.103483446	0.103483446	0.103483446	0.103483446	0.103483446	0.103483446	0.103483446	0.103483446	0.103483446	0.103483446	0.103483446	0.103483446	0.103483446	0.103483446	0.103483446	0.103483446	0.103483446	0.103483446	0.103483446	0.103483446
330.mp3	0.10926671	0.10926671	0.10926671	0.10926671	0.10926671	0.10926671	0.10926671	0.10926671	0.10926671	0.10926671	0.10926671	0.10926671	0.10926671	0.10926671	0.10926671	0.10926671	0.10926671	0.10926671	0.10926671	0.10926671	0.10926671	0.10926671	0.10926671	0.10926671	0.10926671	0.10926671	0.10926671	0.10926671	0.10926671	0.10926671	0.10926671	0.10926671	0.10926671	0.10926671	0.10926671	0.10926671	0.10926671	0.10926671	0.10926671	0.10926671	0.10926671	0.10926671	0.10926671	0.10926671	0.10926671	0.10926671	0.10926671	0.10926671	0.10926671
332.mp3	0.037910484	0.037910484	0.037910484	0.037910484	0.037910484	0.037910484	0.037910484	0.037910484	0.037910484	0.037910484	0.037910484	0.037910484	0.037910484	0.037910484	0.037910484	0.037910484	0.037910484	0.037910484	0.037910484	0.037910484	0.037910484	0.037910484	0.037910484	0.037910484	0.037910484	0.037910484	0.037910484	0.037910484	0.037910484	0.037910484	0.037910484	0.037910484	0.037910484	0.037910484	0.037910484	0.037910484	0.037910484	0.037910484	0.037910484	0.037910484	0.037910484	0.037910484	0.037910484	0.037910484	0.037910484	0.037910484	0.037910484	0.037910484	0.037910484
333.mp3	0.11631097	0.11631097	0.11631097	0.11631097	0.11631097	0.11631097	0.11631097	0.11631097	0.11631097	0.11631097	0.11631097	0.11631097	0.11631097	0.11631097	0.11631097	0.11631097	0.11631097	0.11631097	0.11631097	0.11631097	0.11631097	0.11631097	0.11631097	0.11631097	0.11631097	0.11631097	0.11631097	0.11631097	0.11631097	0.11631097	0.11631097	0.11631097	0.11631097	0.11631097	0.11631097	0.11631097	0.11631097	0.11631097	0.11631097	0.11631097	0.11631097	0.11631097	0.11631097	0.11631097	0.11631097	0.11631097	0.11631097	0.11631097	0.11631097
334.mp3	0.2539248	0.2539248	0.2539248	0.2539248	0.2539248	0.2539248	0.2539248	0.2539248	0.2539248	0.2539248	0.2539248	0.2539248	0.2539248	0.2539248	0.2539248	0.2539248	0.2539248	0.2539248	0.2539248	0.2539248	0.2539248	0.2539248	0.2539248	0.2539248	0.2539248	0.2539248	0.2539248	0.2539248	0.2539248	0.2539248	0.2539248	0.2539248	0.2539248	0.2539248	0.2539248	0.2539248	0.2539248	0.2539248	0.2539248	0.2539248	0.2539248	0.2539248	0.2539248	0.2539248	0.2539248	0.2539248	0.2539248	0.2539248	0.2539248
335.mp3	0.021636276	0.021636276	0.021636276	0.021636276	0.021636276	0.021636276	0.021636276	0.021636276	0.021636276	0.021636276	0.021636276	0.021636276	0.021636276	0.021636276	0.021636276	0.021636276	0.021636276	0.021636276	0.021636276	0.021636276	0.021636276	0.021636276	0.021636276	0.021636276	0.021636276	0.021636276	0.021636276	0.021636276	0.021636276	0.021636276	0.021636276	0.021636276	0.021636276	0.021636276	0.021636276	0.021636276	0.021636276	0.021636276	0.021636276	0.021636276	0.021636276	0.021636276	0.021636276	0.021636276	0.021636276	0.021636276	0.021636276	0.021636276	0.021636276
336.mp3	-0.005568491	-0.005568491	-0.005568491	-0.005568491	-0.005568491	-0.005568491	-0.005568491	-0.005568491	-0.005568491	-0.005568491	-0.005568491	-0.005568491	-0.005568491	-0.005568491	-0.005568491	-0.005568491	-0.005568491	-0.005568491	-0.005568491	-0.005568491	-0.005568491	-0.005568491	-0.005568491	-0.005568491	-0.005568491	-0.005568491	-0.005568491	-0.005568491	-0.005568491	-0.005568491	-0.005568491	-0.005568491	-0.005568491	-0.005568491	-0.005568491	-0.005568491	-0.005568491	-0.005568491	-0.005568491	-0.005568491	-0.005568491	-0.005568491	-0.005568491	-0.005568491	-0.005568491	-0.005568491	-0.005568491	-0.005568491	-0.005568491
338.mp3	0.23757805	0.23757805	0.23757805	0.23757805	0.23757805	0.23757805	0.23757805	0.23757805	0.23757805	0.23757805	0.23757805	0.23757805	0.23757805	0.23757805	0.23757805	0.23757805	0.23757805	0.23757805	0.23757805	0.23757805	0.23757805	0.23757805	0.23757805	0.23757805	0.23757805	0.23757805	0.23757805	0.23757805	0.23757805	0.23757805	0.23757805	0.23757805	0.23757805	0.23757805	0.23757805	0.23757805	0.23757805	0.23757805	0.23757805	0.23757805	0.23757805	0.23757805	0.23757805	0.23757805	0.23757805	0.23757805	0.23757805	0.23757805	0.23757805
339.mp3	-0.14888872	-0.14888872	-0.14888872	-0.14888872	-0.14888872	-0.14888872	-0.14888872	-0.14888872	-0.14888872	-0.14888872	-0.14888872	-0.14888872	-0.14888872	-0.14888872	-0.14888872	-0.14888872	-0.14888872	-0.14888872	-0.14888872	-0.14888872	-0.14888872	-0.14888872	-0.14888872	-0.14888872	-0.14888872	-0.14888872	-0.14888872	-0.14888872	-0.14888872	-0.14888872	-0.14888872	-0.14888872	-0.14888872	-0.14888872	-0.14888872	-0.14888872	-0.14888872	-0.14888872	-0.14888872	-0.14888872	-0.14888872	-0.14888872	-0.14888872	-0.14888872	-0.14888872	-0.14888872	-0.14888872	-0.14888872	-0.14888872
340.mp3	-0.00689234	-0.00689234	-0.00689234	-0.00689234	-0.00689234	-0.00689234	-0.00689234	-0.00689234	-0.00689234	-0.00689234	-0.00689234	-0.00689234	-0.00689234	-0.00689234	-0.00689234	-0.00689234	-0.00689234	-0.00689234	-0.00689234	-0.00689234	-0.00689234	-0.00689234	-0.00689234	-0.00689234	-0.00689234	-0.00689234	-0.00689234	-0.00689234	-0.00689234	-0.00689234	-0.00689234	-0.00689234	-0.00689234	-0.00689234	-0.00689234	-0.00689234	-0.00689234	-0.00689234	-0.00689234	-0.00689234	-0.00689234	-0.00689234	-0.00689234	-0.00689234	-0.00689234	-0.00689234	-0.00689234	-0.00689234	-0.00689234
341.mp3	0.37005016	0.37005016	0.37005016	0.37005016	0.37005016	0.37005016	0.37005016	0.37005016	0.37005016	0.37005016	0.37005016	0.37005016	0.37005016	0.37005016	0.37005016	0.37005016	0.37005016	0.37005016	0.37005016	0.37005016	0.37005016	0.37005016	0.37005016	0.37005016	0.37005016	0.37005016	0.37005016	0.37005016	0.37005016	0.37005016	0.37005016	0.37005016	0.37005016	0.37005016	0.37005016	0.37005016	0.37005016	0.37005016	0.37005016	0.37005016	0.37005016	0.37005016	0.37005016	0.37005016	0.37005016	0.37005016	0.37005016	0.37005016	0.37005016
342.mp3	0.14527471	0.14527471	0.14527471	0.14527471	0.14527471	0.14527471	0.14527471	0.14527471	0.14527471	0.14527471	0.14527471	0.14527471	0.14527471	0.14527471	0.14527471	0.14527471	0.14527471	0.14527471	0.14527471	0.14527471	0.14527471	0.14527471	0.14527471	0.14527471	0.14527471	0.14527471	0.14527471	0.14527471	0.14527471	0.14527471	0.14527471	0.14527471	0.14527471	0.14527471	0.14527471	0.14527471	0.14527471	0.14527471	0.14527471	0.14527471	0.14527471	0.14527471	0.14527471	0.14527471	0.14527471	0.14527471	0.14527471	0.14527471	0.14527471
343.mp3	-0.08436833	-0.08436833	-0.08436833	-0.08436833	-0.08436833	-0.08436833	-0.08436833	-0.08436833	-0.08436833	-0.08436833	-0.08436833	-0.08436833	-0.08436833	-0.08436833	-0.08436833	-0.08436833	-0.08436833	-0.08436833	-0.08436833	-0.08436833	-0.08436833	-0.08436833	-0.08436833	-0.08436833	-0.08436833	-0.08436833	-0.08436833	-0.08436833	-0.08436833	-0.08436833	-0.08436833	-0.08436833	-0.08436833	-0.08436833	-0.08436833	-0.08436833	-0.08436833	-0.08436833	-0.08436833	-0.08436833	-0.08436833	-0.08436833	-0.08436833	-0.08436833	-0.08436833	-0.08436833	-0.08436833	-0.08436833	-0.08436833
344.mp3	0.13988195	0.13988195	0.13988195	0.13988195	0.13988195	0.13988195	0.13988195	0.13988195	0.13988195	0.13988195	0.13988195	0.13988195	0.13988195	0.13988195	0.13988195	0.13988195	0.13988195	0.13988195	0.13988195	0.13988195	0.13988195	0.13988195	0.13988195	0.13988195	0.13988195	0.13988195	0.13988195	0.13988195	0.13988195	0.13988195	0.13988195	0.13988195	0.13988195	0.13988195	0.13988195	0.13988195	0.13988195	0.13988195	0.13988195	0.13988195	0.13988195	0.13988195	0.13988195	0.13988195	0.13988195	0.13988195	0.13988195	0.13988195	0.13988195
345.mp3	0.11445151	0.11445151	0.11445151	0.11445151	0.11445151	0.11445151	0.11445151	0.11445151	0.11445151	0.11445151	0.11445151	0.11445151	0.11445151	0.11445151	0.11445151	0.11445151	0.11445151	0.11445151	0.11445151	0.11445151	0.11445151	0.11445151	0.11445151	0.11445151	0.11445151	0.11445151	0.11445151	0.11445151	0.11445151	0.11445151	0.11445151	0.11445151	0.11445151	0.11445151	0.11445151	0.11445151	0.11445151	0.11445151	0.11445151	0.11445151	0.11445151	0.11445151	0.11445151	0.11445151	0.11445151	0.11445151	0.11445151	0.11445151	0.11445151
346.mp3	0.0420515	0.0420515	0.0420515	0.0420515	0.0420515	0.0420515	0.0420515	0.0420515	0.0420515	0.0420515	0.0420515	0.0420515	0.0420515	0.0420515	0.0420515	0.0420515	0.0420515	0.0420515	0.0420515	0.0420515	0.0420515	0.0420515	0.0420515	0.0420515	0.0420515	0.0420515	0.0420515	0.0420515	0.0420515	0.0420515	0.0420515	0.0420515	0.0420515	0.0420515	0.0420515	0.0420515	0.0420515	0.0420515	0.0420515	0.0420515	0.0420515	0.0420515	0.0420515	0.0420515	0.0420515	0.0420515	0.0420515	0.0420515	0.0420515
347.mp3	0.09432967	0.09432967	0.09432967	0.09432967	0.09432967	0.09432967	0.09432967	0.09432967	0.09432967	0.09432967	0.09432967	0.09432967	0.09432967	0.09432967	0.09432967	0.09432967	0.09432967	0.09432967	0.09432967	0.09432967	0.09432967	0.09432967	0.09432967	0.09432967	0.09432967	0.09432967	0.09432967	0.09432967	0.09432967	0.09432967	0.09432967	0.09432967	0.09432967	0.09432967	0.09432967	0.09432967	0.09432967	0.09432967	0.09432967	0.09432967	0.09432967	0.09432967	0.09432967	0.09432967	0.09432967	0.09432967	0.09432967	0.09432967	0.09432967
348.mp3	0.099233374	0.099233374	0.099233374	0.099233374	0.099233374	0.099233374	0.099233374	0.099233374	0.099233374	0.099233374	0.099233374	0.099233374	0.099233374	0.099233374	0.099233374	0.099233374	0.099233374	0.099233374	0.099233374	0.099233374	0.099233374	0.099233374	0.099233374	0.099233374	0.099233374	0.099233374	0.099233374	0.099233374	0.099233374	0.099233374	0.099233374	0.099233374	0.099233374	0.099233374	0.099233374	0.099233374	0.099233374	0.099233374	0.099233374	0.099233374	0.099233374	0.099233374	0.099233374	0.099233374	0.099233374	0.099233374	0.099233374	0.099233374	0.099233374
349.mp3	0.31098387	0.31098387	0.31098387	0.31098387	0.31098387	0.31098387	0.31098387	0.31098387	0.31098387	0.31098387	0.31098387	0.31098387	0.31098387	0.31098387	0.31098387	0.31098387	0.31098387	0.31098387	0.31098387	0.31098387	0.31098387	0.31098387	0.31098387	0.31098387	0.31098387	0.31098387	0.31098387	0.31098387	0.31098387	0.31098387	0.31098387	0.31098387	0.31098387	0.31098387	0.31098387	0.31098387	0.31098387	0.31098387	0.31098387	0.31098387	0.31098387	0.31098387	0.31098387	0.31098387	0.31098387	0.31098387	0.31098387	0.31098387	0.31098387
350.mp3	0.07081723	0.07081723	0.07081723	0.07081723	0.07081723	0.07081723	0.07081723	0.07081723	0.07081723	0.07081723	0.07081723	0.07081723	0.07081723	0.07081723	0.07081723	0.07081723	0.07081723	0.07081723	0.07081723	0.07081723	0.07081723	0.07081723	0.07081723	0.07081723	0.07081723	0.07081723	0.07081723	0.07081723	0.07081723	0.07081723	0.07081723	0.07081723	0.07081723	0.07081723	0.07081723	0.07081723	0.07081723	0.07081723	0.07081723	0.07081723	0.07081723	0.07081723	0.07081723	0.07081723	0.07081723	0.07081723	0.07081723	0.07081723	0.07081723
352.mp3	0.066969484	0.066969484	0.066969484	0.066969484	0.066969484	0.066969484	0.066969484	0.066969484	0.066969484	0.066969484	0.066969484	0.066969484	0.066969484	0.066969484	0.066969484	0.066969484	0.066969484	0.066969484	0.066969484	0.066969484	0.066969484	0.066969484	0.066969484	0.066969484	0.066969484	0.066969484	0.066969484	0.066969484	0.066969484	0.066969484	0.066969484	0.066969484	0.066969484	0.066969484	0.066969484	0.066969484	0.066969484	0.066969484	0.066969484	0.066969484	0.066969484	0.066969484	0.066969484	0.066969484	0.066969484	0.066969484	0.066969484	0.066969484	0.066969484
353.mp3	0.054099247	0.054099247	0.054099247	0.054099247	0.054099247	0.054099247	0.054099247	0.054099247	0.054099247	0.054099247	0.054099247	0.054099247	0.054099247	0.054099247	0.054099247	0.054099247	0.054099247	0.054099247	0.054099247	0.054099247	0.054099247	0.054099247	0.054099247	0.054099247	0.054099247	0.054099247	0.054099247	0.054099247	0.054099247	0.054099247	0.054099247	0.054099247	0.054099247	0.054099247	0.054099247	0.054099247	0.054099247	0.054099247	0.054099247	0.054099247	0.054099247	0.054099247	0.054099247	0.054099247	0.054099247	0.054099247	0.054099247	0.054099247	0.054099247
354.mp3	0.03856933	0.03856933	0.03856933	0.03856933	0.03856933	0.03856933	0.03856933	0.03856933	0.03856933	0.03856933	0.03856933	0.03856933	0.03856933	0.03856933	0.03856933	0.03856933	0.03856933	0.03856933	0.03856933	0.03856933	0.03856933	0.03856933	0.03856933	0.03856933	0.03856933	0.03856933	0.03856933	0.03856933	0.03856933	0.03856933	0.03856933	0.03856933	0.03856933	0.03856933	0.03856933	0.03856933	0.03856933	0.03856933	0.03856933	0.03856933	0.03856933	0.03856933	0.03856933	0.03856933	0.03856933	0.03856933	0.03856933	0.03856933	0.03856933
355.mp3	0.2248488	0.2248488	0.2248488	0.2248488	0.2248488	0.2248488	0.2248488	0.2248488	0.2248488	0.2248488	0.2248488	0.2248488	0.2248488	0.2248488	0.2248488	0.2248488	0.2248488	0.2248488	0.2248488	0.2248488	0.2248488	0.2248488	0.2248488	0.2248488	0.2248488	0.2248488	0.2248488	0.2248488	0.2248488	0.2248488	0.2248488	0.2248488	0.2248488	0.2248488	0.2248488	0.2248488	0.2248488	0.2248488	0.2248488	0.2248488	0.2248488	0.2248488	0.2248488	0.2248488	0.2248488	0.2248488	0.2248488	0.2248488	0.2248488
356.mp3	0.011400631	0.011400631	0.011400631	0.011400631	0.011400631	0.011400631	0.011400631	0.011400631	0.011400631	0.011400631	0.011400631	0.011400631	0.011400631	0.011400631	0.011400631	0.011400631	0.011400631	0.011400631	0.011400631	0.011400631	0.011400631	0.011400631	0.011400631	0.011400631	0.011400631	0.011400631	0.011400631	0.011400631	0.011400631	0.011400631	0.011400631	0.011400631	0.011400631	0.011400631	0.011400631	0.011400631	0.011400631	0.011400631	0.011400631	0.011400631	0.011400631	0.011400631	0.011400631	0.011400631	0.011400631	0.011400631	0.011400631	0.011400631	0.011400631
357.mp3	0.044470698	0.044470698	0.044470698	0.044470698	0.044470698	0.044470698	0.044470698	0.044470698	0.044470698	0.044470698	0.044470698	0.044470698	0.044470698	0.044470698	0.044470698	0.044470698	0.044470698	0.044470698	0.044470698	0.044470698	0.044470698	0.044470698	0.044470698	0.044470698	0.044470698	0.044470698	0.044470698	0.044470698	0.044470698	0.044470698	0.044470698	0.044470698	0.044470698	0.044470698	0.044470698	0.044470698	0.044470698	0.044470698	0.044470698	0.044470698	0.044470698	0.044470698	0.044470698	0.044470698	0.044470698	0.044470698	0.044470698	0.044470698	0.044470698
358.mp3	-0.010600561	-0.010600561	-0.010600561	-0.010600561	-0.010600561	-0.010600561	-0.010600561	-0.010600561	-0.010600561	-0.010600561	-0.010600561	-0.010600561	-0.010600561	-0.010600561	-0.010600561	-0.010600561	-0.010600561	-0.010600561	-0.010600561	-0.010600561	-0.010600561	-0.010600561	-0.010600561	-0.010600561	-0.010600561	-0.010600561	-0.010600561	-0.010600561	-0.010600561	-0.010600561	-0.010600561	-0.010600561	-0.010600561	-0.010600561	-0.010600561	-0.010600561	-0.010600561	-0.010600561	-0.010600561	-0.010600561	-0.010600561	-0.010600561	-0.010600561	-0.010600561	-0.010600561	-0.010600561	-0.010600561	-0.010600561	-0.010600561
359.mp3	0.18927827	0.18927827	0.18927827	0.18927827	0.18927827	0.18927827	0.18927827	0.18927827	0.18927827	0.18927827	0.18927827	0.18927827	0.18927827	0.18927827	0.18927827	0.18927827	0.18927827	0.18927827	0.18927827	0.18927827	0.18927827	0.18927827	0.18927827	0.18927827	0.18927827	0.18927827	0.18927827	0.18927827	0.18927827	0.18927827	0.18927827	0.18927827	0.18927827	0.18927827	0.18927827	0.18927827	0.18927827	0.18927827	0.18927827	0.18927827	0.18927827	0.18927827	0.18927827	0.18927827	0.18927827	0.18927827	0.18927827	0.18927827	0.18927827
360.mp3	0.15633032	0.15633032	0.15633032	0.15633032	0.15633032	0.15633032	0.15633032	0.15633032	0.15633032	0.15633032	0.15633032	0.15633032	0.15633032	0.15633032	0.15633032	0.15633032	0.15633032	0.15633032	0.15633032	0.15633032	0.15633032	0.15633032	0.15633032	0.15633032	0.15633032	0.15633032	0.15633032	0.15633032	0.15633032	0.15633032	0.15633032	0.15633032	0.15633032	0.15633032	0.15633032	0.15633032	0.15633032	0.15633032	0.15633032	0.15633032	0.15633032	0.15633032	0.15633032	0.15633032	0.15633032	0.15633032	0.15633032	0.15633032	0.15633032
361.mp3	0.30534396	0.30534396	0.30534396	0.30534396	0.30534396	0.30534396	0.30534396	0.30534396	0.30534396	0.30534396	0.30534396	0.30534396	0.30534396	0.30534396	0.30534396	0.30534396	0.30534396	0.30534396	0.30534396	0.30534396	0.30534396	0.30534396	0.30534396	0.30534396	0.30534396	0.30534396	0.30534396	0.30534396	0.30534396	0.30534396	0.30534396	0.30534396	0.30534396	0.30534396	0.30534396	0.30534396	0.30534396	0.30534396	0.30534396	0.30534396	0.30534396	0.30534396	0.30534396	0.30534396	0.30534396	0.30534396	0.30534396	0.30534396	0.30534396
362.mp3	0.13958396	0.13958396	0.13958396	0.13958396	0.13958396	0.13958396	0.13958396	0.13958396	0.13958396	0.13958396	0.13958396	0.13958396	0.13958396	0.13958396	0.13958396	0.13958396	0.13958396	0.13958396	0.13958396	0.13958396	0.13958396	0.13958396	0.13958396	0.13958396	0.13958396	0.13958396	0.13958396	0.13958396	0.13958396	0.13958396	0.13958396	0.13958396	0.13958396	0.13958396	0.13958396	0.13958396	0.13958396	0.13958396	0.13958396	0.13958396	0.13958396	0.13958396	0.13958396	0.13958396	0.13958396	0.13958396	0.13958396	0.13958396	0.13958396
364.mp3	-0.10127552	-0.10127552	-0.10127552	-0.10127552	-0.10127552	-0.10127552	-0.10127552	-0.10127552	-0.10127552	-0.10127552	-0.10127552	-0.10127552	-0.10127552	-0.10127552	-0.10127552	-0.10127552	-0.10127552	-0.10127552	-0.10127552	-0.10127552	-0.10127552	-0.10127552	-0.10127552	-0.10127552	-0.10127552	-0.10127552	-0.10127552	-0.10127552	-0.10127552	-0.10127552	-0.10127552	-0.10127552	-0.10127552	-0.10127552	-0.10127552	-0.10127552	-0.10127552	-0.10127552	-0.10127552	-0.10127552	-0.10127552	-0.10127552	-0.10127552	-0.10127552	-0.10127552	-0.10127552	-0.10127552	-0.10127552	-0.10127552
365.mp3	0.05818148	0.05818148	0.05818148	0.05818148	0.05818148	0.05818148	0.05818148	0.05818148	0.05818148	0.05818148	0.05818148	0.05818148	0.05818148	0.05818148	0.05818148	0.05818148	0.05818148	0.05818148	0.05818148	0.05818148	0.05818148	0.05818148	0.05818148	0.05818148	0.05818148	0.05818148	0.05818148	0.05818148	0.05818148	0.05818148	0.05818148	0.05818148	0.05818148	0.05818148	0.05818148	0.05818148	0.05818148	0.05818148	0.05818148	0.05818148	0.05818148	0.05818148	0.05818148	0.05818148	0.05818148	0.05818148	0.05818148	0.05818148	0.05818148
366.mp3	-0.028601872	-0.028601872	-0.028601872	-0.028601872	-0.028601872	-0.028601872	-0.028601872	-0.028601872	-0.028601872	-0.028601872	-0.028601872	-0.028601872	-0.028601872	-0.028601872	-0.028601872	-0.028601872	-0.028601872	-0.028601872	-0.028601872	-0.028601872	-0.028601872	-0.028601872	-0.028601872	-0.028601872	-0.028601872	-0.028601872	-0.028601872	-0.028601872	-0.028601872	-0.028601872	-0.028601872	-0.028601872	-0.028601872	-0.028601872	-0.028601872	-0.028601872	-0.028601872	-0.028601872	-0.028601872	-0.028601872	-0.028601872	-0.028601872	-0.028601872	-0.028601872	-0.028601872	-0.028601872	-0.028601872	-0.028601872	-0.028601872
367.mp3	0.29170215	0.29170215	0.29170215	0.29170215	0.29170215	0.29170215	0.29170215	0.29170215	0.29170215	0.29170215	0.29170215	0.29170215	0.29170215	0.29170215	0.29170215	0.29170215	0.29170215	0.29170215	0.29170215	0.29170215	0.29170215	0.29170215	0.29170215	0.29170215	0.29170215	0.29170215	0.29170215	0.29170215	0.29170215	0.29170215	0.29170215	0.29170215	0.29170215	0.29170215	0.29170215	0.29170215	0.29170215	0.29170215	0.29170215	0.29170215	0.29170215	0.29170215	0.29170215	0.29170215	0.29170215	0.29170215	0.29170215	0.29170215	0.29170215
368.mp3	0.21201451	0.21201451	0.21201451	0.21201451	0.21201451	0.21201451	0.21201451	0.21201451	0.21201451	0.21201451	0.21201451	0.21201451	0.21201451	0.21201451	0.21201451	0.21201451	0.21201451	0.21201451	0.21201451	0.21201451	0.21201451	0.21201451	0.21201451	0.21201451	0.21201451	0.21201451	0.21201451	0.21201451	0.21201451	0.21201451	0.21201451	0.21201451	0.21201451	0.21201451	0.21201451	0.21201451	0.21201451	0.21201451	0.21201451	0.21201451	0.21201451	0.21201451	0.21201451	0.21201451	0.21201451	0.21201451	0.21201451	0.21201451	0.21201451
369.mp3	0.24369688	0.24369688	0.24369688	0.24369688	0.24369688	0.24369688	0.24369688	0.24369688	0.24369688	0.24369688	0.24369688	0.24369688	0.24369688	0.24369688	0.24369688	0.24369688	0.24369688	0.24369688	0.24369688	0.24369688	0.24369688	0.24369688	0.24369688	0.24369688	0.24369688	0.24369688	0.24369688	0.24369688	0.24369688	0.24369688	0.24369688	0.24369688	0.24369688	0.24369688	0.24369688	0.24369688	0.24369688	0.24369688	0.24369688	0.24369688	0.24369688	0.24369688	0.24369688	0.24369688	0.24369688	0.24369688	0.24369688	0.24369688	0.24369688
370.mp3	0.2619881	0.2619881	0.2619881	0.2619881	0.2619881	0.2619881	0.2619881	0.2619881	0.2619881	0.2619881	0.2619881	0.2619881	0.2619881	0.2619881	0.2619881	0.2619881	0.2619881	0.2619881	0.2619881	0.2619881	0.2619881	0.2619881	0.2619881	0.2619881	0.2619881	0.2619881	0.2619881	0.2619881	0.2619881	0.2619881	0.2619881	0.2619881	0.2619881	0.2619881	0.2619881	0.2619881	0.2619881	0.2619881	0.2619881	0.2619881	0.2619881	0.2619881	0.2619881	0.2619881	0.2619881	0.2619881	0.2619881	0.2619881	0.2619881
371.mp3	-0.020852657	-0.020852657	-0.020852657	-0.020852657	-0.020852657	-0.020852657	-0.020852657	-0.020852657	-0.020852657	-0.020852657	-0.020852657	-0.020852657	-0.020852657	-0.020852657	-0.020852657	-0.020852657	-0.020852657	-0.020852657	-0.020852657	-0.020852657	-0.020852657	-0.020852657	-0.020852657	-0.020852657	-0.020852657	-0.020852657	-0.020852657	-0.020852657	-0.020852657	-0.020852657	-0.020852657	-0.020852657	-0.020852657	-0.020852657	-0.020852657	-0.020852657	-0.020852657	-0.020852657	-0.020852657	-0.020852657	-0.020852657	-0.020852657	-0.020852657	-0.020852657	-0.020852657	-0.020852657	-0.020852657	-0.020852657	-0.020852657
372.mp3	-0.07485595	-0.07485595	-0.07485595	-0.07485595	-0.07485595	-0.07485595	-0.07485595	-0.07485595	-0.07485595	-0.07485595	-0.07485595	-0.07485595	-0.07485595	-0.07485595	-0.07485595	-0.07485595	-0.07485595	-0.07485595	-0.07485595	-0.07485595	-0.07485595	-0.07485595	-0.07485595	-0.07485595	-0.07485595	-0.07485595	-0.07485595	-0.07485595	-0.07485595	-0.07485595	-0.07485595	-0.07485595	-0.07485595	-0.07485595	-0.07485595	-0.07485595	-0.07485595	-0.07485595	-0.07485595	-0.07485595	-0.07485595	-0.07485595	-0.07485595	-0.07485595	-0.07485595	-0.07485595	-0.07485595	-0.07485595	-0.07485595
374.mp3	0.16070165	0.16070165	0.16070165	0.16070165	0.16070165	0.16070165	0.16070165	0.16070165	0.16070165	0.16070165	0.16070165	0.16070165	0.16070165	0.16070165	0.16070165	0.16070165	0.16070165	0.16070165	0.16070165	0.16070165	0.16070165	0.16070165	0.16070165	0.16070165	0.16070165	0.16070165	0.16070165	0.16070165	0.16070165	0.16070165	0.16070165	0.16070165	0.16070165	0.16070165	0.16070165	0.16070165	0.16070165	0.16070165	0.16070165	0.16070165	0.16070165	0.16070165	0.16070165	0.16070165	0.16070165	0.16070165	0.16070165	0.16070165	0.16070165
375.mp3	0.23744287	0.23744287	0.23744287	0.23744287	0.23744287	0.23744287	0.23744287	0.23744287	0.23744287	0.23744287	0.23744287	0.23744287	0.23744287	0.23744287	0.23744287	0.23744287	0.23744287	0.23744287	0.23744287	0.23744287	0.23744287	0.23744287	0.23744287	0.23744287	0.23744287	0.23744287	0.23744287	0.23744287	0.23744287	0.23744287	0.23744287	0.23744287	0.23744287	0.23744287	0.23744287	0.23744287	0.23744287	0.23744287	0.23744287	0.23744287	0.23744287	0.23744287	0.23744287	0.23744287	0.23744287	0.23744287	0.23744287	0.23744287	0.23744287
376.mp3	0.036987722	0.036987722	0.036987722	0.036987722	0.036987722	0.036987722	0.036987722	0.036987722	0.036987722	0.036987722	0.036987722	0.036987722	0.036987722	0.036987722	0.036987722	0.036987722	0.036987722	0.036987722	0.036987722	0.036987722	0.036987722	0.036987722	0.036987722	0.036987722	0.036987722	0.036987722	0.036987722	0.036987722	0.036987722	0.036987722	0.036987722	0.036987722	0.036987722	0.036987722	0.036987722	0.036987722	0.036987722	0.036987722	0.036987722	0.036987722	0.036987722	0.036987722	0.036987722	0.036987722	0.036987722	0.036987722	0.036987722	0.036987722	0.036987722
378.mp3	-0.19807479	-0.19807479	-0.19807479	-0.19807479	-0.19807479	-0.19807479	-0.19807479	-0.19807479	-0.19807479	-0.19807479	-0.19807479	-0.19807479	-0.19807479	-0.19807479	-0.19807479	-0.19807479	-0.19807479	-0.19807479	-0.19807479	-0.19807479	-0.19807479	-0.19807479	-0.19807479	-0.19807479	-0.19807479	-0.19807479	-0.19807479	-0.19807479	-0.19807479	-0.19807479	-0.19807479	-0.19807479	-0.19807479	-0.19807479	-0.19807479	-0.19807479	-0.19807479	-0.19807479	-0.19807479	-0.19807479	-0.19807479	-0.19807479	-0.19807479	-0.19807479	-0.19807479	-0.19807479	-0.19807479	-0.19807479	-0.19807479
379.mp3	0.28014725	0.28014725	0.28014725	0.28014725	0.28014725	0.28014725	0.28014725	0.28014725	0.28014725	0.28014725	0.28014725	0.28014725	0.28014725	0.28014725	0.28014725	0.28014725	0.28014725	0.28014725	0.28014725	0.28014725	0.28014725	0.28014725	0.28014725	0.28014725	0.28014725	0.28014725	0.28014725	0.28014725	0.28014725	0.28014725	0.28014725	0.28014725	0.28014725	0.28014725	0.28014725	0.28014725	0.28014725	0.28014725	0.28014725	0.28014725	0.28014725	0.28014725	0.28014725	0.28014725	0.28014725	0.28014725	0.28014725	0.28014725	0.28014725
380.mp3	0.081795216	0.081795216	0.081795216	0.081795216	0.081795216	0.081795216	0.081795216	0.081795216	0.081795216	0.081795216	0.081795216	0.081795216	0.081795216	0.081795216	0.081795216	0.081795216	0.081795216	0.081795216	0.081795216	0.081795216	0.081795216	0.081795216	0.081795216	0.081795216	0.081795216	0.081795216	0.081795216	0.081795216	0.081795216	0.081795216	0.081795216	0.081795216	0.081795216	0.081795216	0.081795216	0.081795216	0.081795216	0.081795216	0.081795216	0.081795216	0.081795216	0.081795216	0.081795216	0.081795216	0.081795216	0.081795216	0.081795216	0.081795216	0.081795216
381.mp3	0.27314642	0.27314642	0.27314642	0.27314642	0.27314642	0.27314642	0.27314642	0.27314642	0.27314642	0.27314642	0.27314642	0.27314642	0.27314642	0.27314642	0.27314642	0.27314642	0.27314642	0.27314642	0.27314642	0.27314642	0.27314642	0.27314642	0.27314642	0.27314642	0.27314642	0.27314642	0.27314642	0.27314642	0.27314642	0.27314642	0.27314642	0.27314642	0.27314642	0.27314642	0.27314642	0.27314642	0.27314642	0.27314642	0.27314642	0.27314642	0.27314642	0.27314642	0.27314642	0.27314642	0.27314642	0.27314642	0.27314642	0.27314642	0.27314642
383.mp3	-0.22499065	-0.22499065	-0.22499065	-0.22499065	-0.22499065	-0.22499065	-0.22499065	-0.22499065	-0.22499065	-0.22499065	-0.22499065	-0.22499065	-0.22499065	-0.22499065	-0.22499065	-0.22499065	-0.22499065	-0.22499065	-0.22499065	-0.22499065	-0.22499065	-0.22499065	-0.22499065	-0.22499065	-0.22499065	-0.22499065	-0.22499065	-0.22499065	-0.22499065	-0.22499065	-0.22499065	-0.22499065	-0.22499065	-0.22499065	-0.22499065	-0.22499065	-0.22499065	-0.22499065	-0.22499065	-0.22499065	-0.22499065	-0.22499065	-0.22499065	-0.22499065	-0.22499065	-0.22499065	-0.22499065	-0.22499065	-0.22499065
384.mp3	0.091184266	0.091184266	0.091184266	0.091184266	0.091184266	0.091184266	0.091184266	0.091184266	0.091184266	0.091184266	0.091184266	0.091184266	0.091184266	0.091184266	0.091184266	0.091184266	0.091184266	0.091184266	0.091184266	0.091184266	0.091184266	0.091184266	0.091184266	0.091184266	0.091184266	0.091184266	0.091184266	0.091184266	0.091184266	0.091184266	0.091184266	0.091184266	0.091184266	0.091184266	0.091184266	0.091184266	0.091184266	0.091184266	0.091184266	0.091184266	0.091184266	0.091184266	0.091184266	0.091184266	0.091184266	0.091184266	0.091184266	0.091184266	0.091184266
386.mp3	0.007835818	0.007835818	0.007835818	0.007835818	0.007835818	0.007835818	0.007835818	0.007835818	0.007835818	0.007835818	0.007835818	0.007835818	0.007835818	0.007835818	0.007835818	0.007835818	0.007835818	0.007835818	0.007835818	0.007835818	0.007835818	0.007835818	0.007835818	0.007835818	0.007835818	0.007835818	0.007835818	0.007835818	0.007835818	0.007835818	0.007835818	0.007835818	0.007835818	0.007835818	0.007835818	0.007835818	0.007835818	0.007835818	0.007835818	0.007835818	0.007835818	0.007835818	0.007835818	0.007835818	0.007835818	0.007835818	0.007835818	0.007835818	0.007835818
387.mp3	-0.059600726	-0.059600726	-0.059600726	-0.059600726	-0.059600726	-0.059600726	-0.059600726	-0.059600726	-0.059600726	-0.059600726	-0.059600726	-0.059600726	-0.059600726	-0.059600726	-0.059600726	-0.059600726	-0.059600726	-0.059600726	-0.059600726	-0.059600726	-0.059600726	-0.059600726	-0.059600726	-0.059600726	-0.059600726	-0.059600726	-0.059600726	-0.059600726	-0.059600726	-0.059600726	-0.059600726	-0.059600726	-0.059600726	-0.059600726	-0.059600726	-0.059600726	-0.059600726	-0.059600726	-0.059600726	-0.059600726	-0.059600726	-0.059600726	-0.059600726	-0.059600726	-0.059600726	-0.059600726	-0.059600726	-0.059600726	-0.059600726
390.mp3	-0.07233768	-0.07233768	-0.07233768	-0.07233768	-0.07233768	-0.07233768	-0.07233768	-0.07233768	-0.07233768	-0.07233768	-0.07233768	-0.07233768	-0.07233768	-0.07233768	-0.07233768	-0.07233768	-0.07233768	-0.07233768	-0.07233768	-0.07233768	-0.07233768	-0.07233768	-0.07233768	-0.07233768	-0.07233768	-0.07233768	-0.07233768	-0.07233768	-0.07233768	-0.07233768	-0.07233768	-0.07233768	-0.07233768	-0.07233768	-0.07233768	-0.07233768	-0.07233768	-0.07233768	-0.07233768	-0.07233768	-0.07233768	-0.07233768	-0.07233768	-0.07233768	-0.07233768	-0.07233768	-0.07233768	-0.07233768	-0.07233768
391.mp3	0.035725206	0.035725206	0.035725206	0.035725206	0.035725206	0.035725206	0.035725206	0.035725206	0.035725206	0.035725206	0.035725206	0.035725206	0.035725206	0.035725206	0.035725206	0.035725206	0.035725206	0.035725206	0.035725206	0.035725206	0.035725206	0.035725206	0.035725206	0.035725206	0.035725206	0.035725206	0.035725206	0.035725206	0.035725206	0.035725206	0.035725206	0.035725206	0.035725206	0.035725206	0.035725206	0.035725206	0.035725206	0.035725206	0.035725206	0.035725206	0.035725206	0.035725206	0.035725206	0.035725206	0.035725206	0.035725206	0.035725206	0.035725206	0.035725206
392.mp3	0.011645002	0.011645002	0.011645002	0.011645002	0.011645002	0.011645002	0.011645002	0.011645002	0.011645002	0.011645002	0.011645002	0.011645002	0.011645002	0.011645002	0.011645002	0.011645002	0.011645002	0.011645002	0.011645002	0.011645002	0.011645002	0.011645002	0.011645002	0.011645002	0.011645002	0.011645002	0.011645002	0.011645002	0.011645002	0.011645002	0.011645002	0.011645002	0.011645002	0.011645002	0.011645002	0.011645002	0.011645002	0.011645002	0.011645002	0.011645002	0.011645002	0.011645002	0.011645002	0.011645002	0.011645002	0.011645002	0.011645002	0.011645002	0.011645002
393.mp3	0.07553066	0.07553066	0.07553066	0.07553066	0.07553066	0.07553066	0.07553066	0.07553066	0.07553066	0.07553066	0.07553066	0.07553066	0.07553066	0.07553066	0.07553066	0.07553066	0.07553066	0.07553066	0.07553066	0.07553066	0.07553066	0.07553066	0.07553066	0.07553066	0.07553066	0.07553066	0.07553066	0.07553066	0.07553066	0.07553066	0.07553066	0.07553066	0.07553066	0.07553066	0.07553066	0.07553066	0.07553066	0.07553066	0.07553066	0.07553066	0.07553066	0.07553066	0.07553066	0.07553066	0.07553066	0.07553066	0.07553066	0.07553066	0.07553066
395.mp3	0.31567487	0.31567487	0.31567487	0.31567487	0.31567487	0.31567487	0.31567487	0.31567487	0.31567487	0.31567487	0.31567487	0.31567487	0.31567487	0.31567487	0.31567487	0.31567487	0.31567487	0.31567487	0.31567487	0.31567487	0.31567487	0.31567487	0.31567487	0.31567487	0.31567487	0.31567487	0.31567487	0.31567487	0.31567487	0.31567487	0.31567487	0.31567487	0.31567487	0.31567487	0.31567487	0.31567487	0.31567487	0.31567487	0.31567487	0.31567487	0.31567487	0.31567487	0.31567487	0.31567487	0.31567487	0.31567487	0.31567487	0.31567487	0.31567487
397.mp3	0.09945897	0.09945897	0.09945897	0.09945897	0.09945897	0.09945897	0.09945897	0.09945897	0.09945897	0.09945897	0.09945897	0.09945897	0.09945897	0.09945897	0.09945897	0.09945897	0.09945897	0.09945897	0.09945897	0.09945897	0.09945897	0.09945897	0.09945897	0.09945897	0.09945897	0.09945897	0.09945897	0.09945897	0.09945897	0.09945897	0.09945897	0.09945897	0.09945897	0.09945897	0.09945897	0.09945897	0.09945897	0.09945897	0.09945897	0.09945897	0.09945897	0.09945897	0.09945897	0.09945897	0.09945897	0.09945897	0.09945897	0.09945897	0.09945897
399.mp3	-0.037768587	-0.037768587	-0.037768587	-0.037768587	-0.037768587	-0.037768587	-0.037768587	-0.037768587	-0.037768587	-0.037768587	-0.037768587	-0.037768587	-0.037768587	-0.037768587	-0.037768587	-0.037768587	-0.037768587	-0.037768587	-0.037768587	-0.037768587	-0.037768587	-0.037768587	-0.037768587	-0.037768587	-0.037768587	-0.037768587	-0.037768587	-0.037768587	-0.037768587	-0.037768587	-0.037768587	-0.037768587	-0.037768587	-0.037768587	-0.037768587	-0.037768587	-0.037768587	-0.037768587	-0.037768587	-0.037768587	-0.037768587	-0.037768587	-0.037768587	-0.037768587	-0.037768587	-0.037768587	-0.037768587	-0.037768587	-0.037768587
400.mp3	0.12502682	0.12502682	0.12502682	0.12502682	0.12502682	0.12502682	0.12502682	0.12502682	0.12502682	0.12502682	0.12502682	0.12502682	0.12502682	0.12502682	0.12502682	0.12502682	0.12502682	0.12502682	0.12502682	0.12502682	0.12502682	0.12502682	0.12502682	0.12502682	0.12502682	0.12502682	0.12502682	0.12502682	0.12502682	0.12502682	0.12502682	0.12502682	0.12502682	0.12502682	0.12502682	0.12502682	0.12502682	0.12502682	0.12502682	0.12502682	0.12502682	0.12502682	0.12502682	0.12502682	0.12502682	0.12502682	0.12502682	0.12502682	0.12502682
401.mp3	0.07337209	0.07337209	0.07337209	0.07337209	0.07337209	0.07337209	0.07337209	0.07337209	0.07337209	0.07337209	0.07337209	0.07337209	0.07337209	0.07337209	0.07337209	0.07337209	0.07337209	0.07337209	0.07337209	0.07337209	0.07337209	0.07337209	0.07337209	0.07337209	0.07337209	0.07337209	0.07337209	0.07337209	0.07337209	0.07337209	0.07337209	0.07337209	0.07337209	0.07337209	0.07337209	0.07337209	0.07337209	0.07337209	0.07337209	0.07337209	0.07337209	0.07337209	0.07337209	0.07337209	0.07337209	0.07337209	0.07337209	0.07337209	0.07337209
402.mp3	0.16283481	0.16283481	0.16283481	0.16283481	0.16283481	0.16283481	0.16283481	0.16283481	0.16283481	0.16283481	0.16283481	0.16283481	0.16283481	0.16283481	0.16283481	0.16283481	0.16283481	0.16283481	0.16283481	0.16283481	0.16283481	0.16283481	0.16283481	0.16283481	0.16283481	0.16283481	0.16283481	0.16283481	0.16283481	0.16283481	0.16283481	0.16283481	0.16283481	0.16283481	0.16283481	0.16283481	0.16283481	0.16283481	0.16283481	0.16283481	0.16283481	0.16283481	0.16283481	0.16283481	0.16283481	0.16283481	0.16283481	0.16283481	0.16283481
403.mp3	-0.16740759	-0.16740759	-0.16740759	-0.16740759	-0.16740759	-0.16740759	-0.16740759	-0.16740759	-0.16740759	-0.16740759	-0.16740759	-0.16740759	-0.16740759	-0.16740759	-0.16740759	-0.16740759	-0.16740759	-0.16740759	-0.16740759	-0.16740759	-0.16740759	-0.16740759	-0.16740759	-0.16740759	-0.16740759	-0.16740759	-0.16740759	-0.16740759	-0.16740759	-0.16740759	-0.16740759	-0.16740759	-0.16740759	-0.16740759	-0.16740759	-0.16740759	-0.16740759	-0.16740759	-0.16740759	-0.16740759	-0.16740759	-0.16740759	-0.16740759	-0.16740759	-0.16740759	-0.16740759	-0.16740759	-0.16740759	-0.16740759
404.mp3	-0.024007628	-0.024007628	-0.024007628	-0.024007628	-0.024007628	-0.024007628	-0.024007628	-0.024007628	-0.024007628	-0.024007628	-0.024007628	-0.024007628	-0.024007628	-0.024007628	-0.024007628	-0.024007628	-0.024007628	-0.024007628	-0.024007628	-0.024007628	-0.024007628	-0.024007628	-0.024007628	-0.024007628	-0.024007628	-0.024007628	-0.024007628	-0.024007628	-0.024007628	-0.024007628	-0.024007628	-0.024007628	-0.024007628	-0.024007628	-0.024007628	-0.024007628	-0.024007628	-0.024007628	-0.024007628	-0.024007628	-0.024007628	-0.024007628	-0.024007628	-0.024007628	-0.024007628	-0.024007628	-0.024007628	-0.024007628	-0.024007628
405.mp3	0.054439396	0.054439396	0.054439396	0.054439396	0.054439396	0.054439396	0.054439396	0.054439396	0.054439396	0.054439396	0.054439396	0.054439396	0.054439396	0.054439396	0.054439396	0.054439396	0.054439396	0.054439396	0.054439396	0.054439396	0.054439396	0.054439396	0.054439396	0.054439396	0.054439396	0.054439396	0.054439396	0.054439396	0.054439396	0.054439396	0.054439396	0.054439396	0.054439396	0.054439396	0.054439396	0.054439396	0.054439396	0.054439396	0.054439396	0.054439396	0.054439396	0.054439396	0.054439396	0.054439396	0.054439396	0.054439396	0.054439396	0.054439396	0.054439396
406.mp3	0.24255212	0.24255212	0.24255212	0.24255212	0.24255212	0.24255212	0.24255212	0.24255212	0.24255212	0.24255212	0.24255212	0.24255212	0.24255212	0.24255212	0.24255212	0.24255212	0.24255212	0.24255212	0.24255212	0.24255212	0.24255212	0.24255212	0.24255212	0.24255212	0.24255212	0.24255212	0.24255212	0.24255212	0.24255212	0.24255212	0.24255212	0.24255212	0.24255212	0.24255212	0.24255212	0.24255212	0.24255212	0.24255212	0.24255212	0.24255212	0.24255212	0.24255212	0.24255212	0.24255212	0.24255212	0.24255212	0.24255212	0.24255212	0.24255212
407.mp3	-0.03215467	-0.03215467	-0.03215467	-0.03215467	-0.03215467	-0.03215467	-0.03215467	-0.03215467	-0.03215467	-0.03215467	-0.03215467	-0.03215467	-0.03215467	-0.03215467	-0.03215467	-0.03215467	-0.03215467	-0.03215467	-0.03215467	-0.03215467	-0.03215467	-0.03215467	-0.03215467	-0.03215467	-0.03215467	-0.03215467	-0.03215467	-0.03215467	-0.03215467	-0.03215467	-0.03215467	-0.03215467	-0.03215467	-0.03215467	-0.03215467	-0.03215467	-0.03215467	-0.03215467	-0.03215467	-0.03215467	-0.03215467	-0.03215467	-0.03215467	-0.03215467	-0.03215467	-0.03215467	-0.03215467	-0.03215467	-0.03215467
408.mp3	-0.1044437	-0.1044437	-0.1044437	-0.1044437	-0.1044437	-0.1044437	-0.1044437	-0.1044437	-0.1044437	-0.1044437	-0.1044437	-0.1044437	-0.1044437	-0.1044437	-0.1044437	-0.1044437	-0.1044437	-0.1044437	-0.1044437	-0.1044437	-0.1044437	-0.1044437	-0.1044437	-0.1044437	-0.1044437	-0.1044437	-0.1044437	-0.1044437	-0.1044437	-0.1044437	-0.1044437	-0.1044437	-0.1044437	-0.1044437	-0.1044437	-0.1044437	-0.1044437	-0.1044437	-0.1044437	-0.1044437	-0.1044437	-0.1044437	-0.1044437	-0.1044437	-0.1044437	-0.1044437	-0.1044437	-0.1044437	-0.1044437
410.mp3	0.06399422	0.06399422	0.06399422	0.06399422	0.06399422	0.06399422	0.06399422	0.06399422	0.06399422	0.06399422	0.06399422	0.06399422	0.06399422	0.06399422	0.06399422	0.06399422	0.06399422	0.06399422	0.06399422	0.06399422	0.06399422	0.06399422	0.06399422	0.06399422	0.06399422	0.06399422	0.06399422	0.06399422	0.06399422	0.06399422	0.06399422	0.06399422	0.06399422	0.06399422	0.06399422	0.06399422	0.06399422	0.06399422	0.06399422	0.06399422	0.06399422	0.06399422	0.06399422	0.06399422	0.06399422	0.06399422	0.06399422	0.06399422	0.06399422
415.mp3	-0.051366337	-0.051366337	-0.051366337	-0.051366337	-0.051366337	-0.051366337	-0.051366337	-0.051366337	-0.051366337	-0.051366337	-0.051366337	-0.051366337	-0.051366337	-0.051366337	-0.051366337	-0.051366337	-0.051366337	-0.051366337	-0.051366337	-0.051366337	-0.051366337	-0.051366337	-0.051366337	-0.051366337	-0.051366337	-0.051366337	-0.051366337	-0.051366337	-0.051366337	-0.051366337	-0.051366337	-0.051366337	-0.051366337	-0.051366337	-0.051366337	-0.051366337	-0.051366337	-0.051366337	-0.051366337	-0.051366337	-0.051366337	-0.051366337	-0.051366337	-0.051366337	-0.051366337	-0.051366337	-0.051366337	-0.051366337	-0.051366337
416.mp3	0.057095453	0.057095453	0.057095453	0.057095453	0.057095453	0.057095453	0.057095453	0.057095453	0.057095453	0.057095453	0.057095453	0.057095453	0.057095453	0.057095453	0.057095453	0.057095453	0.057095453	0.057095453	0.057095453	0.057095453	0.057095453	0.057095453	0.057095453	0.057095453	0.057095453	0.057095453	0.057095453	0.057095453	0.057095453	0.057095453	0.057095453	0.057095453	0.057095453	0.057095453	0.057095453	0.057095453	0.057095453	0.057095453	0.057095453	0.057095453	0.057095453	0.057095453	0.057095453	0.057095453	0.057095453	0.057095453	0.057095453	0.057095453	0.057095453
419.mp3	0.14023866	0.14023866	0.14023866	0.14023866	0.14023866	0.14023866	0.14023866	0.14023866	0.14023866	0.14023866	0.14023866	0.14023866	0.14023866	0.14023866	0.14023866	0.14023866	0.14023866	0.14023866	0.14023866	0.14023866	0.14023866	0.14023866	0.14023866	0.14023866	0.14023866	0.14023866	0.14023866	0.14023866	0.14023866	0.14023866	0.14023866	0.14023866	0.14023866	0.14023866	0.14023866	0.14023866	0.14023866	0.14023866	0.14023866	0.14023866	0.14023866	0.14023866	0.14023866	0.14023866	0.14023866	0.14023866	0.14023866	0.14023866	0.14023866
420.mp3	0.027171565	0.027171565	0.027171565	0.027171565	0.027171565	0.027171565	0.027171565	0.027171565	0.027171565	0.027171565	0.027171565	0.027171565	0.027171565	0.027171565	0.027171565	0.027171565	0.027171565	0.027171565	0.027171565	0.027171565	0.027171565	0.027171565	0.027171565	0.027171565	0.027171565	0.027171565	0.027171565	0.027171565	0.027171565	0.027171565	0.027171565	0.027171565	0.027171565	0.027171565	0.027171565	0.027171565	0.027171565	0.027171565	0.027171565	0.027171565	0.027171565	0.027171565	0.027171565	0.027171565	0.027171565	0.027171565	0.027171565	0.027171565	0.027171565
422.mp3	0.04417005	0.04417005	0.04417005	0.04417005	0.04417005	0.04417005	0.04417005	0.04417005	0.04417005	0.04417005	0.04417005	0.04417005	0.04417005	0.04417005	0.04417005	0.04417005	0.04417005	0.04417005	0.04417005	0.04417005	0.04417005	0.04417005	0.04417005	0.04417005	0.04417005	0.04417005	0.04417005	0.04417005	0.04417005	0.04417005	0.04417005	0.04417005	0.04417005	0.04417005	0.04417005	0.04417005	0.04417005	0.04417005	0.04417005	0.04417005	0.04417005	0.04417005	0.04417005	0.04417005	0.04417005	0.04417005	0.04417005	0.04417005	0.04417005
423.mp3	0.020900039	0.020900039	0.020900039	0.020900039	0.020900039	0.020900039	0.020900039	0.020900039	0.020900039	0.020900039	0.020900039	0.020900039	0.020900039	0.020900039	0.020900039	0.020900039	0.020900039	0.020900039	0.020900039	0.020900039	0.020900039	0.020900039	0.020900039	0.020900039	0.020900039	0.020900039	0.020900039	0.020900039	0.020900039	0.020900039	0.020900039	0.020900039	0.020900039	0.020900039	0.020900039	0.020900039	0.020900039	0.020900039	0.020900039	0.020900039	0.020900039	0.020900039	0.020900039	0.020900039	0.020900039	0.020900039	0.020900039	0.020900039	0.020900039
425.mp3	-0.33124158	-0.33124158	-0.33124158	-0.33124158	-0.33124158	-0.33124158	-0.33124158	-0.33124158	-0.33124158	-0.33124158	-0.33124158	-0.33124158	-0.33124158	-0.33124158	-0.33124158	-0.33124158	-0.33124158	-0.33124158	-0.33124158	-0.33124158	-0.33124158	-0.33124158	-0.33124158	-0.33124158	-0.33124158	-0.33124158	-0.33124158	-0.33124158	-0.33124158	-0.33124158	-0.33124158	-0.33124158	-0.33124158	-0.33124158	-0.33124158	-0.33124158	-0.33124158	-0.33124158	-0.33124158	-0.33124158	-0.33124158	-0.33124158	-0.33124158	-0.33124158	-0.33124158	-0.33124158	-0.33124158	-0.33124158	-0.33124158
426.mp3	0.0990505	0.0990505	0.0990505	0.0990505	0.0990505	0.0990505	0.0990505	0.0990505	0.0990505	0.0990505	0.0990505	0.0990505	0.0990505	0.0990505	0.0990505	0.0990505	0.0990505	0.0990505	0.0990505	0.0990505	0.0990505	0.0990505	0.0990505	0.0990505	0.0990505	0.0990505	0.0990505	0.0990505	0.0990505	0.0990505	0.0990505	0.0990505	0.0990505	0.0990505	0.0990505	0.0990505	0.0990505	0.0990505	0.0990505	0.0990505	0.0990505	0.0990505	0.0990505	0.0990505	0.0990505	0.0990505	0.0990505	0.0990505	0.0990505
427.mp3	-0.13480015	-0.13480015	-0.13480015	-0.13480015	-0.13480015	-0.13480015	-0.13480015	-0.13480015	-0.13480015	-0.13480015	-0.13480015	-0.13480015	-0.13480015	-0.13480015	-0.13480015	-0.13480015	-0.13480015	-0.13480015	-0.13480015	-0.13480015	-0.13480015	-0.13480015	-0.13480015	-0.13480015	-0.13480015	-0.13480015	-0.13480015	-0.13480015	-0.13480015	-0.13480015	-0.13480015	-0.13480015	-0.13480015	-0.13480015	-0.13480015	-0.13480015	-0.13480015	-0.13480015	-0.13480015	-0.13480015	-0.13480015	-0.13480015	-0.13480015	-0.13480015	-0.13480015	-0.13480015	-0.13480015	-0.13480015	-0.13480015
428.mp3	-0.05557593	-0.05557593	-0.05557593	-0.05557593	-0.05557593	-0.05557593	-0.05557593	-0.05557593	-0.05557593	-0.05557593	-0.05557593	-0.05557593	-0.05557593	-0.05557593	-0.05557593	-0.05557593	-0.05557593	-0.05557593	-0.05557593	-0.05557593	-0.05557593	-0.05557593	-0.05557593	-0.05557593	-0.05557593	-0.05557593	-0.05557593	-0.05557593	-0.05557593	-0.05557593	-0.05557593	-0.05557593	-0.05557593	-0.05557593	-0.05557593	-0.05557593	-0.05557593	-0.05557593	-0.05557593	-0.05557593	-0.05557593	-0.05557593	-0.05557593	-0.05557593	-0.05557593	-0.05557593	-0.05557593	-0.05557593	-0.05557593
429.mp3	0.05700513	0.05700513	0.05700513	0.05700513	0.05700513	0.05700513	0.05700513	0.05700513	0.05700513	0.05700513	0.05700513	0.05700513	0.05700513	0.05700513	0.05700513	0.05700513	0.05700513	0.05700513	0.05700513	0.05700513	0.05700513	0.05700513	0.05700513	0.05700513	0.05700513	0.05700513	0.05700513	0.05700513	0.05700513	0.05700513	0.05700513	0.05700513	0.05700513	0.05700513	0.05700513	0.05700513	0.05700513	0.05700513	0.05700513	0.05700513	0.05700513	0.05700513	0.05700513	0.05700513	0.05700513	0.05700513	0.05700513	0.05700513	0.05700513
430.mp3	0.16659643	0.16659643	0.16659643	0.16659643	0.16659643	0.16659643	0.16659643	0.16659643	0.16659643	0.16659643	0.16659643	0.16659643	0.16659643	0.16659643	0.16659643	0.16659643	0.16659643	0.16659643	0.16659643	0.16659643	0.16659643	0.16659643	0.16659643	0.16659643	0.16659643	0.16659643	0.16659643	0.16659643	0.16659643	0.16659643	0.16659643	0.16659643	0.16659643	0.16659643	0.16659643	0.16659643	0.16659643	0.16659643	0.16659643	0.16659643	0.16659643	0.16659643	0.16659643	0.16659643	0.16659643	0.16659643	0.16659643	0.16659643	0.16659643
431.mp3	0.13210629	0.13210629	0.13210629	0.13210629	0.13210629	0.13210629	0.13210629	0.13210629	0.13210629	0.13210629	0.13210629	0.13210629	0.13210629	0.13210629	0.13210629	0.13210629	0.13210629	0.13210629	0.13210629	0.13210629	0.13210629	0.13210629	0.13210629	0.13210629	0.13210629	0.13210629	0.13210629	0.13210629	0.13210629	0.13210629	0.13210629	0.13210629	0.13210629	0.13210629	0.13210629	0.13210629	0.13210629	0.13210629	0.13210629	0.13210629	0.13210629	0.13210629	0.13210629	0.13210629	0.13210629	0.13210629	0.13210629	0.13210629	0.13210629
432.mp3	-0.01416819	-0.01416819	-0.01416819	-0.01416819	-0.01416819	-0.01416819	-0.01416819	-0.01416819	-0.01416819	-0.01416819	-0.01416819	-0.01416819	-0.01416819	-0.01416819	-0.01416819	-0.01416819	-0.01416819	-0.01416819	-0.01416819	-0.01416819	-0.01416819	-0.01416819	-0.01416819	-0.01416819	-0.01416819	-0.01416819	-0.01416819	-0.01416819	-0.01416819	-0.01416819	-0.01416819	-0.01416819	-0.01416819	-0.01416819	-0.01416819	-0.01416819	-0.01416819	-0.01416819	-0.01416819	-0.01416819	-0.01416819	-0.01416819	-0.01416819	-0.01416819	-0.01416819	-0.01416819	-0.01416819	-0.01416819	-0.01416819
435.mp3	0.23031819	0.23031819	0.23031819	0.23031819	0.23031819	0.23031819	0.23031819	0.23031819	0.23031819	0.23031819	0.23031819	0.23031819	0.23031819	0.23031819	0.23031819	0.23031819	0.23031819	0.23031819	0.23031819	0.23031819	0.23031819	0.23031819	0.23031819	0.23031819	0.23031819	0.23031819	0.23031819	0.23031819	0.23031819	0.23031819	0.23031819	0.23031819	0.23031819	0.23031819	0.23031819	0.23031819	0.23031819	0.23031819	0.23031819	0.23031819	0.23031819	0.23031819	0.23031819	0.23031819	0.23031819	0.23031819	0.23031819	0.23031819	0.23031819
436.mp3	0.13179214	0.13179214	0.13179214	0.13179214	0.13179214	0.13179214	0.13179214	0.13179214	0.13179214	0.13179214	0.13179214	0.13179214	0.13179214	0.13179214	0.13179214	0.13179214	0.13179214	0.13179214	0.13179214	0.13179214	0.13179214	0.13179214	0.13179214	0.13179214	0.13179214	0.13179214	0.13179214	0.13179214	0.13179214	0.13179214	0.13179214	0.13179214	0.13179214	0.13179214	0.13179214	0.13179214	0.13179214	0.13179214	0.13179214	0.13179214	0.13179214	0.13179214	0.13179214	0.13179214	0.13179214	0.13179214	0.13179214	0.13179214	0.13179214
437.mp3	-0.005361388	-0.005361388	-0.005361388	-0.005361388	-0.005361388	-0.005361388	-0.005361388	-0.005361388	-0.005361388	-0.005361388	-0.005361388	-0.005361388	-0.005361388	-0.005361388	-0.005361388	-0.005361388	-0.005361388	-0.005361388	-0.005361388	-0.005361388	-0.005361388	-0.005361388	-0.005361388	-0.005361388	-0.005361388	-0.005361388	-0.005361388	-0.005361388	-0.005361388	-0.005361388	-0.005361388	-0.005361388	-0.005361388	-0.005361388	-0.005361388	-0.005361388	-0.005361388	-0.005361388	-0.005361388	-0.005361388	-0.005361388	-0.005361388	-0.005361388	-0.005361388	-0.005361388	-0.005361388	-0.005361388	-0.005361388	-0.005361388
440.mp3	0.02402307	0.02402307	0.02402307	0.02402307	0.02402307	0.02402307	0.02402307	0.02402307	0.02402307	0.02402307	0.02402307	0.02402307	0.02402307	0.02402307	0.02402307	0.02402307	0.02402307	0.02402307	0.02402307	0.02402307	0.02402307	0.02402307	0.02402307	0.02402307	0.02402307	0.02402307	0.02402307	0.02402307	0.02402307	0.02402307	0.02402307	0.02402307	0.02402307	0.02402307	0.02402307	0.02402307	0.02402307	0.02402307	0.02402307	0.02402307	0.02402307	0.02402307	0.02402307	0.02402307	0.02402307	0.02402307	0.02402307	0.02402307	0.02402307
441.mp3	0.10353708	0.10353708	0.10353708	0.10353708	0.10353708	0.10353708	0.10353708	0.10353708	0.10353708	0.10353708	0.10353708	0.10353708	0.10353708	0.10353708	0.10353708	0.10353708	0.10353708	0.10353708	0.10353708	0.10353708	0.10353708	0.10353708	0.10353708	0.10353708	0.10353708	0.10353708	0.10353708	0.10353708	0.10353708	0.10353708	0.10353708	0.10353708	0.10353708	0.10353708	0.10353708	0.10353708	0.10353708	0.10353708	0.10353708	0.10353708	0.10353708	0.10353708	0.10353708	0.10353708	0.10353708	0.10353708	0.10353708	0.10353708	0.10353708
442.mp3	-0.023664685	-0.023664685	-0.023664685	-0.023664685	-0.023664685	-0.023664685	-0.023664685	-0.023664685	-0.023664685	-0.023664685	-0.023664685	-0.023664685	-0.023664685	-0.023664685	-0.023664685	-0.023664685	-0.023664685	-0.023664685	-0.023664685	-0.023664685	-0.023664685	-0.023664685	-0.023664685	-0.023664685	-0.023664685	-0.023664685	-0.023664685	-0.023664685	-0.023664685	-0.023664685	-0.023664685	-0.023664685	-0.023664685	-0.023664685	-0.023664685	-0.023664685	-0.023664685	-0.023664685	-0.023664685	-0.023664685	-0.023664685	-0.023664685	-0.023664685	-0.023664685	-0.023664685	-0.023664685	-0.023664685	-0.023664685	-0.023664685
444.mp3	0.08307376	0.08307376	0.08307376	0.08307376	0.08307376	0.08307376	0.08307376	0.08307376	0.08307376	0.08307376	0.08307376	0.08307376	0.08307376	0.08307376	0.08307376	0.08307376	0.08307376	0.08307376	0.08307376	0.08307376	0.08307376	0.08307376	0.08307376	0.08307376	0.08307376	0.08307376	0.08307376	0.08307376	0.08307376	0.08307376	0.08307376	0.08307376	0.08307376	0.08307376	0.08307376	0.08307376	0.08307376	0.08307376	0.08307376	0.08307376	0.08307376	0.08307376	0.08307376	0.08307376	0.08307376	0.08307376	0.08307376	0.08307376	0.08307376
445.mp3	0.2518054	0.2518054	0.2518054	0.2518054	0.2518054	0.2518054	0.2518054	0.2518054	0.2518054	0.2518054	0.2518054	0.2518054	0.2518054	0.2518054	0.2518054	0.2518054	0.2518054	0.2518054	0.2518054	0.2518054	0.2518054	0.2518054	0.2518054	0.2518054	0.2518054	0.2518054	0.2518054	0.2518054	0.2518054	0.2518054	0.2518054	0.2518054	0.2518054	0.2518054	0.2518054	0.2518054	0.2518054	0.2518054	0.2518054	0.2518054	0.2518054	0.2518054	0.2518054	0.2518054	0.2518054	0.2518054	0.2518054	0.2518054	0.2518054
448.mp3	0.22771977	0.22771977	0.22771977	0.22771977	0.22771977	0.22771977	0.22771977	0.22771977	0.22771977	0.22771977	0.22771977	0.22771977	0.22771977	0.22771977	0.22771977	0.22771977	0.22771977	0.22771977	0.22771977	0.22771977	0.22771977	0.22771977	0.22771977	0.22771977	0.22771977	0.22771977	0.22771977	0.22771977	0.22771977	0.22771977	0.22771977	0.22771977	0.22771977	0.22771977	0.22771977	0.22771977	0.22771977	0.22771977	0.22771977	0.22771977	0.22771977	0.22771977	0.22771977	0.22771977	0.22771977	0.22771977	0.22771977	0.22771977	0.22771977
449.mp3	-0.11229398	-0.11229398	-0.11229398	-0.11229398	-0.11229398	-0.11229398	-0.11229398	-0.11229398	-0.11229398	-0.11229398	-0.11229398	-0.11229398	-0.11229398	-0.11229398	-0.11229398	-0.11229398	-0.11229398	-0.11229398	-0.11229398	-0.11229398	-0.11229398	-0.11229398	-0.11229398	-0.11229398	-0.11229398	-0.11229398	-0.11229398	-0.11229398	-0.11229398	-0.11229398	-0.11229398	-0.11229398	-0.11229398	-0.11229398	-0.11229398	-0.11229398	-0.11229398	-0.11229398	-0.11229398	-0.11229398	-0.11229398	-0.11229398	-0.11229398	-0.11229398	-0.11229398	-0.11229398	-0.11229398	-0.11229398	-0.11229398
450.mp3	0.16882117	0.16882117	0.16882117	0.16882117	0.16882117	0.16882117	0.16882117	0.16882117	0.16882117	0.16882117	0.16882117	0.16882117	0.16882117	0.16882117	0.16882117	0.16882117	0.16882117	0.16882117	0.16882117	0.16882117	0.16882117	0.16882117	0.16882117	0.16882117	0.16882117	0.16882117	0.16882117	0.16882117	0.16882117	0.16882117	0.16882117	0.16882117	0.16882117	0.16882117	0.16882117	0.16882117	0.16882117	0.16882117	0.16882117	0.16882117	0.16882117	0.16882117	0.16882117	0.16882117	0.16882117	0.16882117	0.16882117	0.16882117	0.16882117
451.mp3	-0.102660745	-0.102660745	-0.102660745	-0.102660745	-0.102660745	-0.102660745	-0.102660745	-0.102660745	-0.102660745	-0.102660745	-0.102660745	-0.102660745	-0.102660745	-0.102660745	-0.102660745	-0.102660745	-0.102660745	-0.102660745	-0.102660745	-0.102660745	-0.102660745	-0.102660745	-0.102660745	-0.102660745	-0.102660745	-0.102660745	-0.102660745	-0.102660745	-0.102660745	-0.102660745	-0.102660745	-0.102660745	-0.102660745	-0.102660745	-0.102660745	-0.102660745	-0.102660745	-0.102660745	-0.102660745	-0.102660745	-0.102660745	-0.102660745	-0.102660745	-0.102660745	-0.102660745	-0.102660745	-0.102660745	-0.102660745	-0.102660745
452.mp3	-0.014337944	-0.014337944	-0.014337944	-0.014337944	-0.014337944	-0.014337944	-0.014337944	-0.014337944	-0.014337944	-0.014337944	-0.014337944	-0.014337944	-0.014337944	-0.014337944	-0.014337944	-0.014337944	-0.014337944	-0.014337944	-0.014337944	-0.014337944	-0.014337944	-0.014337944	-0.014337944	-0.014337944	-0.014337944	-0.014337944	-0.014337944	-0.014337944	-0.014337944	-0.014337944	-0.014337944	-0.014337944	-0.014337944	-0.014337944	-0.014337944	-0.014337944	-0.014337944	-0.014337944	-0.014337944	-0.014337944	-0.014337944	-0.014337944	-0.014337944	-0.014337944	-0.014337944	-0.014337944	-0.014337944	-0.014337944	-0.014337944
453.mp3	0.09856111	0.09856111	0.09856111	0.09856111	0.09856111	0.09856111	0.09856111	0.09856111	0.09856111	0.09856111	0.09856111	0.09856111	0.09856111	0.09856111	0.09856111	0.09856111	0.09856111	0.09856111	0.09856111	0.09856111	0.09856111	0.09856111	0.09856111	0.09856111	0.09856111	0.09856111	0.09856111	0.09856111	0.09856111	0.09856111	0.09856111	0.09856111	0.09856111	0.09856111	0.09856111	0.09856111	0.09856111	0.09856111	0.09856111	0.09856111	0.09856111	0.09856111	0.09856111	0.09856111	0.09856111	0.09856111	0.09856111	0.09856111	0.09856111
454.mp3	-0.09087492	-0.09087492	-0.09087492	-0.09087492	-0.09087492	-0.09087492	-0.09087492	-0.09087492	-0.09087492	-0.09087492	-0.09087492	-0.09087492	-0.09087492	-0.09087492	-0.09087492	-0.09087492	-0.09087492	-0.09087492	-0.09087492	-0.09087492	-0.09087492	-0.09087492	-0.09087492	-0.09087492	-0.09087492	-0.09087492	-0.09087492	-0.09087492	-0.09087492	-0.09087492	-0.09087492	-0.09087492	-0.09087492	-0.09087492	-0.09087492	-0.09087492	-0.09087492	-0.09087492	-0.09087492	-0.09087492	-0.09087492	-0.09087492	-0.09087492	-0.09087492	-0.09087492	-0.09087492	-0.09087492	-0.09087492	-0.09087492
455.mp3	0.062259734	0.062259734	0.062259734	0.062259734	0.062259734	0.062259734	0.062259734	0.062259734	0.062259734	0.062259734	0.062259734	0.062259734	0.062259734	0.062259734	0.062259734	0.062259734	0.062259734	0.062259734	0.062259734	0.062259734	0.062259734	0.062259734	0.062259734	0.062259734	0.062259734	0.062259734	0.062259734	0.062259734	0.062259734	0.062259734	0.062259734	0.062259734	0.062259734	0.062259734	0.062259734	0.062259734	0.062259734	0.062259734	0.062259734	0.062259734	0.062259734	0.062259734	0.062259734	0.062259734	0.062259734	0.062259734	0.062259734	0.062259734	0.062259734
456.mp3	-0.08295412	-0.08295412	-0.08295412	-0.08295412	-0.08295412	-0.08295412	-0.08295412	-0.08295412	-0.08295412	-0.08295412	-0.08295412	-0.08295412	-0.08295412	-0.08295412	-0.08295412	-0.08295412	-0.08295412	-0.08295412	-0.08295412	-0.08295412	-0.08295412	-0.08295412	-0.08295412	-0.08295412	-0.08295412	-0.08295412	-0.08295412	-0.08295412	-0.08295412	-0.08295412	-0.08295412	-0.08295412	-0.08295412	-0.08295412	-0.08295412	-0.08295412	-0.08295412	-0.08295412	-0.08295412	-0.08295412	-0.08295412	-0.08295412	-0.08295412	-0.08295412	-0.08295412	-0.08295412	-0.08295412	-0.08295412	-0.08295412
458.mp3	0.11722043	0.11722043	0.11722043	0.11722043	0.11722043	0.11722043	0.11722043	0.11722043	0.11722043	0.11722043	0.11722043	0.11722043	0.11722043	0.11722043	0.11722043	0.11722043	0.11722043	0.11722043	0.11722043	0.11722043	0.11722043	0.11722043	0.11722043	0.11722043	0.11722043	0.11722043	0.11722043	0.11722043	0.11722043	0.11722043	0.11722043	0.11722043	0.11722043	0.11722043	0.11722043	0.11722043	0.11722043	0.11722043	0.11722043	0.11722043	0.11722043	0.11722043	0.11722043	0.11722043	0.11722043	0.11722043	0.11722043	0.11722043	0.11722043
459.mp3	0.11887412	0.11887412	0.11887412	0.11887412	0.11887412	0.11887412	0.11887412	0.11887412	0.11887412	0.11887412	0.11887412	0.11887412	0.11887412	0.11887412	0.11887412	0.11887412	0.11887412	0.11887412	0.11887412	0.11887412	0.11887412	0.11887412	0.11887412	0.11887412	0.11887412	0.11887412	0.11887412	0.11887412	0.11887412	0.11887412	0.11887412	0.11887412	0.11887412	0.11887412	0.11887412	0.11887412	0.11887412	0.11887412	0.11887412	0.11887412	0.11887412	0.11887412	0.11887412	0.11887412	0.11887412	0.11887412	0.11887412	0.11887412	0.11887412
460.mp3	-0.20556256	-0.20556256	-0.20556256	-0.20556256	-0.20556256	-0.20556256	-0.20556256	-0.20556256	-0.20556256	-0.20556256	-0.20556256	-0.20556256	-0.20556256	-0.20556256	-0.20556256	-0.20556256	-0.20556256	-0.20556256	-0.20556256	-0.20556256	-0.20556256	-0.20556256	-0.20556256	-0.20556256	-0.20556256	-0.20556256	-0.20556256	-0.20556256	-0.20556256	-0.20556256	-0.20556256	-0.20556256	-0.20556256	-0.20556256	-0.20556256	-0.20556256	-0.20556256	-0.20556256	-0.20556256	-0.20556256	-0.20556256	-0.20556256	-0.20556256	-0.20556256	-0.20556256	-0.20556256	-0.20556256	-0.20556256	-0.20556256
461.mp3	-0.13594753	-0.13594753	-0.13594753	-0.13594753	-0.13594753	-0.13594753	-0.13594753	-0.13594753	-0.13594753	-0.13594753	-0.13594753	-0.13594753	-0.13594753	-0.13594753	-0.13594753	-0.13594753	-0.13594753	-0.13594753	-0.13594753	-0.13594753	-0.13594753	-0.13594753	-0.13594753	-0.13594753	-0.13594753	-0.13594753	-0.13594753	-0.13594753	-0.13594753	-0.13594753	-0.13594753	-0.13594753	-0.13594753	-0.13594753	-0.13594753	-0.13594753	-0.13594753	-0.13594753	-0.13594753	-0.13594753	-0.13594753	-0.13594753	-0.13594753	-0.13594753	-0.13594753	-0.13594753	-0.13594753	-0.13594753	-0.13594753
462.mp3	-0.27842024	-0.27842024	-0.27842024	-0.27842024	-0.27842024	-0.27842024	-0.27842024	-0.27842024	-0.27842024	-0.27842024	-0.27842024	-0.27842024	-0.27842024	-0.27842024	-0.27842024	-0.27842024	-0.27842024	-0.27842024	-0.27842024	-0.27842024	-0.27842024	-0.27842024	-0.27842024	-0.27842024	-0.27842024	-0.27842024	-0.27842024	-0.27842024	-0.27842024	-0.27842024	-0.27842024	-0.27842024	-0.27842024	-0.27842024	-0.27842024	-0.27842024	-0.27842024	-0.27842024	-0.27842024	-0.27842024	-0.27842024	-0.27842024	-0.27842024	-0.27842024	-0.27842024	-0.27842024	-0.27842024	-0.27842024	-0.27842024
463.mp3	-0.108765684	-0.108765684	-0.108765684	-0.108765684	-0.108765684	-0.108765684	-0.108765684	-0.108765684	-0.108765684	-0.108765684	-0.108765684	-0.108765684	-0.108765684	-0.108765684	-0.108765684	-0.108765684	-0.108765684	-0.108765684	-0.108765684	-0.108765684	-0.108765684	-0.108765684	-0.108765684	-0.108765684	-0.108765684	-0.108765684	-0.108765684	-0.108765684	-0.108765684	-0.108765684	-0.108765684	-0.108765684	-0.108765684	-0.108765684	-0.108765684	-0.108765684	-0.108765684	-0.108765684	-0.108765684	-0.108765684	-0.108765684	-0.108765684	-0.108765684	-0.108765684	-0.108765684	-0.108765684	-0.108765684	-0.108765684	-0.108765684
464.mp3	0.001126526	0.001126526	0.001126526	0.001126526	0.001126526	0.001126526	0.001126526	0.001126526	0.001126526	0.001126526	0.001126526	0.001126526	0.001126526	0.001126526	0.001126526	0.001126526	0.001126526	0.001126526	0.001126526	0.001126526	0.001126526	0.001126526	0.001126526	0.001126526	0.001126526	0.001126526	0.001126526	0.001126526	0.001126526	0.001126526	0.001126526	0.001126526	0.001126526	0.001126526	0.001126526	0.001126526	0.001126526	0.001126526	0.001126526	0.001126526	0.001126526	0.001126526	0.001126526	0.001126526	0.001126526	0.001126526	0.001126526	0.001126526	0.001126526
466.mp3	0.032133445	0.032133445	0.032133445	0.032133445	0.032133445	0.032133445	0.032133445	0.032133445	0.032133445	0.032133445	0.032133445	0.032133445	0.032133445	0.032133445	0.032133445	0.032133445	0.032133445	0.032133445	0.032133445	0.032133445	0.032133445	0.032133445	0.032133445	0.032133445	0.032133445	0.032133445	0.032133445	0.032133445	0.032133445	0.032133445	0.032133445	0.032133445	0.032133445	0.032133445	0.032133445	0.032133445	0.032133445	0.032133445	0.032133445	0.032133445	0.032133445	0.032133445	0.032133445	0.032133445	0.032133445	0.032133445	0.032133445	0.032133445	0.032133445
467.mp3	0.12346405	0.12346405	0.12346405	0.12346405	0.12346405	0.12346405	0.12346405	0.12346405	0.12346405	0.12346405	0.12346405	0.12346405	0.12346405	0.12346405	0.12346405	0.12346405	0.12346405	0.12346405	0.12346405	0.12346405	0.12346405	0.12346405	0.12346405	0.12346405	0.12346405	0.12346405	0.12346405	0.12346405	0.12346405	0.12346405	0.12346405	0.12346405	0.12346405	0.12346405	0.12346405	0.12346405	0.12346405	0.12346405	0.12346405	0.12346405	0.12346405	0.12346405	0.12346405	0.12346405	0.12346405	0.12346405	0.12346405	0.12346405	0.12346405
468.mp3	0.20594785	0.20594785	0.20594785	0.20594785	0.20594785	0.20594785	0.20594785	0.20594785	0.20594785	0.20594785	0.20594785	0.20594785	0.20594785	0.20594785	0.20594785	0.20594785	0.20594785	0.20594785	0.20594785	0.20594785	0.20594785	0.20594785	0.20594785	0.20594785	0.20594785	0.20594785	0.20594785	0.20594785	0.20594785	0.20594785	0.20594785	0.20594785	0.20594785	0.20594785	0.20594785	0.20594785	0.20594785	0.20594785	0.20594785	0.20594785	0.20594785	0.20594785	0.20594785	0.20594785	0.20594785	0.20594785	0.20594785	0.20594785	0.20594785
469.mp3	-0.02537656	-0.02537656	-0.02537656	-0.02537656	-0.02537656	-0.02537656	-0.02537656	-0.02537656	-0.02537656	-0.02537656	-0.02537656	-0.02537656	-0.02537656	-0.02537656	-0.02537656	-0.02537656	-0.02537656	-0.02537656	-0.02537656	-0.02537656	-0.02537656	-0.02537656	-0.02537656	-0.02537656	-0.02537656	-0.02537656	-0.02537656	-0.02537656	-0.02537656	-0.02537656	-0.02537656	-0.02537656	-0.02537656	-0.02537656	-0.02537656	-0.02537656	-0.02537656	-0.02537656	-0.02537656	-0.02537656	-0.02537656	-0.02537656	-0.02537656	-0.02537656	-0.02537656	-0.02537656	-0.02537656	-0.02537656	-0.02537656
472.mp3	0.06993781	0.06993781	0.06993781	0.06993781	0.06993781	0.06993781	0.06993781	0.06993781	0.06993781	0.06993781	0.06993781	0.06993781	0.06993781	0.06993781	0.06993781	0.06993781	0.06993781	0.06993781	0.06993781	0.06993781	0.06993781	0.06993781	0.06993781	0.06993781	0.06993781	0.06993781	0.06993781	0.06993781	0.06993781	0.06993781	0.06993781	0.06993781	0.06993781	0.06993781	0.06993781	0.06993781	0.06993781	0.06993781	0.06993781	0.06993781	0.06993781	0.06993781	0.06993781	0.06993781	0.06993781	0.06993781	0.06993781	0.06993781	0.06993781
473.mp3	0.02353668	0.02353668	0.02353668	0.02353668	0.02353668	0.02353668	0.02353668	0.02353668	0.02353668	0.02353668	0.02353668	0.02353668	0.02353668	0.02353668	0.02353668	0.02353668	0.02353668	0.02353668	0.02353668	0.02353668	0.02353668	0.02353668	0.02353668	0.02353668	0.02353668	0.02353668	0.02353668	0.02353668	0.02353668	0.02353668	0.02353668	0.02353668	0.02353668	0.02353668	0.02353668	0.02353668	0.02353668	0.02353668	0.02353668	0.02353668	0.02353668	0.02353668	0.02353668	0.02353668	0.02353668	0.02353668	0.02353668	0.02353668	0.02353668
475.mp3	0.39167023	0.39167023	0.39167023	0.39167023	0.39167023	0.39167023	0.39167023	0.39167023	0.39167023	0.39167023	0.39167023	0.39167023	0.39167023	0.39167023	0.39167023	0.39167023	0.39167023	0.39167023	0.39167023	0.39167023	0.39167023	0.39167023	0.39167023	0.39167023	0.39167023	0.39167023	0.39167023	0.39167023	0.39167023	0.39167023	0.39167023	0.39167023	0.39167023	0.39167023	0.39167023	0.39167023	0.39167023	0.39167023	0.39167023	0.39167023	0.39167023	0.39167023	0.39167023	0.39167023	0.39167023	0.39167023	0.39167023	0.39167023	0.39167023
477.mp3	-0.02177454	-0.02177454	-0.02177454	-0.02177454	-0.02177454	-0.02177454	-0.02177454	-0.02177454	-0.02177454	-0.02177454	-0.02177454	-0.02177454	-0.02177454	-0.02177454	-0.02177454	-0.02177454	-0.02177454	-0.02177454	-0.02177454	-0.02177454	-0.02177454	-0.02177454	-0.02177454	-0.02177454	-0.02177454	-0.02177454	-0.02177454	-0.02177454	-0.02177454	-0.02177454	-0.02177454	-0.02177454	-0.02177454	-0.02177454	-0.02177454	-0.02177454	-0.02177454	-0.02177454	-0.02177454	-0.02177454	-0.02177454	-0.02177454	-0.02177454	-0.02177454	-0.02177454	-0.02177454	-0.02177454	-0.02177454	-0.02177454
478.mp3	0.34519464	0.34519464	0.34519464	0.34519464	0.34519464	0.34519464	0.34519464	0.34519464	0.34519464	0.34519464	0.34519464	0.34519464	0.34519464	0.34519464	0.34519464	0.34519464	0.34519464	0.34519464	0.34519464	0.34519464	0.34519464	0.34519464	0.34519464	0.34519464	0.34519464	0.34519464	0.34519464	0.34519464	0.34519464	0.34519464	0.34519464	0.34519464	0.34519464	0.34519464	0.34519464	0.34519464	0.34519464	0.34519464	0.34519464	0.34519464	0.34519464	0.34519464	0.34519464	0.34519464	0.34519464	0.34519464	0.34519464	0.34519464	0.34519464
479.mp3	0.010173259	0.010173259	0.010173259	0.010173259	0.010173259	0.010173259	0.010173259	0.010173259	0.010173259	0.010173259	0.010173259	0.010173259	0.010173259	0.010173259	0.010173259	0.010173259	0.010173259	0.010173259	0.010173259	0.010173259	0.010173259	0.010173259	0.010173259	0.010173259	0.010173259	0.010173259	0.010173259	0.010173259	0.010173259	0.010173259	0.010173259	0.010173259	0.010173259	0.010173259	0.010173259	0.010173259	0.010173259	0.010173259	0.010173259	0.010173259	0.010173259	0.010173259	0.010173259	0.010173259	0.010173259	0.010173259	0.010173259	0.010173259	0.010173259
480.mp3	0.2034428	0.2034428	0.2034428	0.2034428	0.2034428	0.2034428	0.2034428	0.2034428	0.2034428	0.2034428	0.2034428	0.2034428	0.2034428	0.2034428	0.2034428	0.2034428	0.2034428	0.2034428	0.2034428	0.2034428	0.2034428	0.2034428	0.2034428	0.2034428	0.2034428	0.2034428	0.2034428	0.2034428	0.2034428	0.2034428	0.2034428	0.2034428	0.2034428	0.2034428	0.2034428	0.2034428	0.2034428	0.2034428	0.2034428	0.2034428	0.2034428	0.2034428	0.2034428	0.2034428	0.2034428	0.2034428	0.2034428	0.2034428	0.2034428
481.mp3	-0.005061964	-0.005061964	-0.005061964	-0.005061964	-0.005061964	-0.005061964	-0.005061964	-0.005061964	-0.005061964	-0.005061964	-0.005061964	-0.005061964	-0.005061964	-0.005061964	-0.005061964	-0.005061964	-0.005061964	-0.005061964	-0.005061964	-0.005061964	-0.005061964	-0.005061964	-0.005061964	-0.005061964	-0.005061964	-0.005061964	-0.005061964	-0.005061964	-0.005061964	-0.005061964	-0.005061964	-0.005061964	-0.005061964	-0.005061964	-0.005061964	-0.005061964	-0.005061964	-0.005061964	-0.005061964	-0.005061964	-0.005061964	-0.005061964	-0.005061964	-0.005061964	-0.005061964	-0.005061964	-0.005061964	-0.005061964	-0.005061964
482.mp3	0.15009288	0.15009288	0.15009288	0.15009288	0.15009288	0.15009288	0.15009288	0.15009288	0.15009288	0.15009288	0.15009288	0.15009288	0.15009288	0.15009288	0.15009288	0.15009288	0.15009288	0.15009288	0.15009288	0.15009288	0.15009288	0.15009288	0.15009288	0.15009288	0.15009288	0.15009288	0.15009288	0.15009288	0.15009288	0.15009288	0.15009288	0.15009288	0.15009288	0.15009288	0.15009288	0.15009288	0.15009288	0.15009288	0.15009288	0.15009288	0.15009288	0.15009288	0.15009288	0.15009288	0.15009288	0.15009288	0.15009288	0.15009288	0.15009288
484.mp3	0.063300714	0.063300714	0.063300714	0.063300714	0.063300714	0.063300714	0.063300714	0.063300714	0.063300714	0.063300714	0.063300714	0.063300714	0.063300714	0.063300714	0.063300714	0.063300714	0.063300714	0.063300714	0.063300714	0.063300714	0.063300714	0.063300714	0.063300714	0.063300714	0.063300714	0.063300714	0.063300714	0.063300714	0.063300714	0.063300714	0.063300714	0.063300714	0.063300714	0.063300714	0.063300714	0.063300714	0.063300714	0.063300714	0.063300714	0.063300714	0.063300714	0.063300714	0.063300714	0.063300714	0.063300714	0.063300714	0.063300714	0.063300714	0.063300714
485.mp3	-0.024838405	-0.024838405	-0.024838405	-0.024838405	-0.024838405	-0.024838405	-0.024838405	-0.024838405	-0.024838405	-0.024838405	-0.024838405	-0.024838405	-0.024838405	-0.024838405	-0.024838405	-0.024838405	-0.024838405	-0.024838405	-0.024838405	-0.024838405	-0.024838405	-0.024838405	-0.024838405	-0.024838405	-0.024838405	-0.024838405	-0.024838405	-0.024838405	-0.024838405	-0.024838405	-0.024838405	-0.024838405	-0.024838405	-0.024838405	-0.024838405	-0.024838405	-0.024838405	-0.024838405	-0.024838405	-0.024838405	-0.024838405	-0.024838405	-0.024838405	-0.024838405	-0.024838405	-0.024838405	-0.024838405	-0.024838405	-0.024838405
486.mp3	-0.15298826	-0.15298826	-0.15298826	-0.15298826	-0.15298826	-0.15298826	-0.15298826	-0.15298826	-0.15298826	-0.15298826	-0.15298826	-0.15298826	-0.15298826	-0.15298826	-0.15298826	-0.15298826	-0.15298826	-0.15298826	-0.15298826	-0.15298826	-0.15298826	-0.15298826	-0.15298826	-0.15298826	-0.15298826	-0.15298826	-0.15298826	-0.15298826	-0.15298826	-0.15298826	-0.15298826	-0.15298826	-0.15298826	-0.15298826	-0.15298826	-0.15298826	-0.15298826	-0.15298826	-0.15298826	-0.15298826	-0.15298826	-0.15298826	-0.15298826	-0.15298826	-0.15298826	-0.15298826	-0.15298826	-0.15298826	-0.15298826
487.mp3	0.17317861	0.17317861	0.17317861	0.17317861	0.17317861	0.17317861	0.17317861	0.17317861	0.17317861	0.17317861	0.17317861	0.17317861	0.17317861	0.17317861	0.17317861	0.17317861	0.17317861	0.17317861	0.17317861	0.17317861	0.17317861	0.17317861	0.17317861	0.17317861	0.17317861	0.17317861	0.17317861	0.17317861	0.17317861	0.17317861	0.17317861	0.17317861	0.17317861	0.17317861	0.17317861	0.17317861	0.17317861	0.17317861	0.17317861	0.17317861	0.17317861	0.17317861	0.17317861	0.17317861	0.17317861	0.17317861	0.17317861	0.17317861	0.17317861
488.mp3	0.18241908	0.18241908	0.18241908	0.18241908	0.18241908	0.18241908	0.18241908	0.18241908	0.18241908	0.18241908	0.18241908	0.18241908	0.18241908	0.18241908	0.18241908	0.18241908	0.18241908	0.18241908	0.18241908	0.18241908	0.18241908	0.18241908	0.18241908	0.18241908	0.18241908	0.18241908	0.18241908	0.18241908	0.18241908	0.18241908	0.18241908	0.18241908	0.18241908	0.18241908	0.18241908	0.18241908	0.18241908	0.18241908	0.18241908	0.18241908	0.18241908	0.18241908	0.18241908	0.18241908	0.18241908	0.18241908	0.18241908	0.18241908	0.18241908
489.mp3	0.28578812	0.28578812	0.28578812	0.28578812	0.28578812	0.28578812	0.28578812	0.28578812	0.28578812	0.28578812	0.28578812	0.28578812	0.28578812	0.28578812	0.28578812	0.28578812	0.28578812	0.28578812	0.28578812	0.28578812	0.28578812	0.28578812	0.28578812	0.28578812	0.28578812	0.28578812	0.28578812	0.28578812	0.28578812	0.28578812	0.28578812	0.28578812	0.28578812	0.28578812	0.28578812	0.28578812	0.28578812	0.28578812	0.28578812	0.28578812	0.28578812	0.28578812	0.28578812	0.28578812	0.28578812	0.28578812	0.28578812	0.28578812	0.28578812
490.mp3	0.015928475	0.015928475	0.015928475	0.015928475	0.015928475	0.015928475	0.015928475	0.015928475	0.015928475	0.015928475	0.015928475	0.015928475	0.015928475	0.015928475	0.015928475	0.015928475	0.015928475	0.015928475	0.015928475	0.015928475	0.015928475	0.015928475	0.015928475	0.015928475	0.015928475	0.015928475	0.015928475	0.015928475	0.015928475	0.015928475	0.015928475	0.015928475	0.015928475	0.015928475	0.015928475	0.015928475	0.015928475	0.015928475	0.015928475	0.015928475	0.015928475	0.015928475	0.015928475	0.015928475	0.015928475	0.015928475	0.015928475	0.015928475	0.015928475
492.mp3	0.068305224	0.068305224	0.068305224	0.068305224	0.068305224	0.068305224	0.068305224	0.068305224	0.068305224	0.068305224	0.068305224	0.068305224	0.068305224	0.068305224	0.068305224	0.068305224	0.068305224	0.068305224	0.068305224	0.068305224	0.068305224	0.068305224	0.068305224	0.068305224	0.068305224	0.068305224	0.068305224	0.068305224	0.068305224	0.068305224	0.068305224	0.068305224	0.068305224	0.068305224	0.068305224	0.068305224	0.068305224	0.068305224	0.068305224	0.068305224	0.068305224	0.068305224	0.068305224	0.068305224	0.068305224	0.068305224	0.068305224	0.068305224	0.068305224
493.mp3	-0.03940633	-0.03940633	-0.03940633	-0.03940633	-0.03940633	-0.03940633	-0.03940633	-0.03940633	-0.03940633	-0.03940633	-0.03940633	-0.03940633	-0.03940633	-0.03940633	-0.03940633	-0.03940633	-0.03940633	-0.03940633	-0.03940633	-0.03940633	-0.03940633	-0.03940633	-0.03940633	-0.03940633	-0.03940633	-0.03940633	-0.03940633	-0.03940633	-0.03940633	-0.03940633	-0.03940633	-0.03940633	-0.03940633	-0.03940633	-0.03940633	-0.03940633	-0.03940633	-0.03940633	-0.03940633	-0.03940633	-0.03940633	-0.03940633	-0.03940633	-0.03940633	-0.03940633	-0.03940633	-0.03940633	-0.03940633	-0.03940633
494.mp3	0.019084098	0.019084098	0.019084098	0.019084098	0.019084098	0.019084098	0.019084098	0.019084098	0.019084098	0.019084098	0.019084098	0.019084098	0.019084098	0.019084098	0.019084098	0.019084098	0.019084098	0.019084098	0.019084098	0.019084098	0.019084098	0.019084098	0.019084098	0.019084098	0.019084098	0.019084098	0.019084098	0.019084098	0.019084098	0.019084098	0.019084098	0.019084098	0.019084098	0.019084098	0.019084098	0.019084098	0.019084098	0.019084098	0.019084098	0.019084098	0.019084098	0.019084098	0.019084098	0.019084098	0.019084098	0.019084098	0.019084098	0.019084098	0.019084098
496.mp3	0.27377033	0.27377033	0.27377033	0.27377033	0.27377033	0.27377033	0.27377033	0.27377033	0.27377033	0.27377033	0.27377033	0.27377033	0.27377033	0.27377033	0.27377033	0.27377033	0.27377033	0.27377033	0.27377033	0.27377033	0.27377033	0.27377033	0.27377033	0.27377033	0.27377033	0.27377033	0.27377033	0.27377033	0.27377033	0.27377033	0.27377033	0.27377033	0.27377033	0.27377033	0.27377033	0.27377033	0.27377033	0.27377033	0.27377033	0.27377033	0.27377033	0.27377033	0.27377033	0.27377033	0.27377033	0.27377033	0.27377033	0.27377033	0.27377033
497.mp3	0.089403704	0.089403704	0.089403704	0.089403704	0.089403704	0.089403704	0.089403704	0.089403704	0.089403704	0.089403704	0.089403704	0.089403704	0.089403704	0.089403704	0.089403704	0.089403704	0.089403704	0.089403704	0.089403704	0.089403704	0.089403704	0.089403704	0.089403704	0.089403704	0.089403704	0.089403704	0.089403704	0.089403704	0.089403704	0.089403704	0.089403704	0.089403704	0.089403704	0.089403704	0.089403704	0.089403704	0.089403704	0.089403704	0.089403704	0.089403704	0.089403704	0.089403704	0.089403704	0.089403704	0.089403704	0.089403704	0.089403704	0.089403704	0.089403704
498.mp3	-0.088220626	-0.088220626	-0.088220626	-0.088220626	-0.088220626	-0.088220626	-0.088220626	-0.088220626	-0.088220626	-0.088220626	-0.088220626	-0.088220626	-0.088220626	-0.088220626	-0.088220626	-0.088220626	-0.088220626	-0.088220626	-0.088220626	-0.088220626	-0.088220626	-0.088220626	-0.088220626	-0.088220626	-0.088220626	-0.088220626	-0.088220626	-0.088220626	-0.088220626	-0.088220626	-0.088220626	-0.088220626	-0.088220626	-0.088220626	-0.088220626	-0.088220626	-0.088220626	-0.088220626	-0.088220626	-0.088220626	-0.088220626	-0.088220626	-0.088220626	-0.088220626	-0.088220626	-0.088220626	-0.088220626	-0.088220626	-0.088220626
499.mp3	0.14655006	0.14655006	0.14655006	0.14655006	0.14655006	0.14655006	0.14655006	0.14655006	0.14655006	0.14655006	0.14655006	0.14655006	0.14655006	0.14655006	0.14655006	0.14655006	0.14655006	0.14655006	0.14655006	0.14655006	0.14655006	0.14655006	0.14655006	0.14655006	0.14655006	0.14655006	0.14655006	0.14655006	0.14655006	0.14655006	0.14655006	0.14655006	0.14655006	0.14655006	0.14655006	0.14655006	0.14655006	0.14655006	0.14655006	0.14655006	0.14655006	0.14655006	0.14655006	0.14655006	0.14655006	0.14655006	0.14655006	0.14655006	0.14655006
500.mp3	0.014693579	0.014693579	0.014693579	0.014693579	0.014693579	0.014693579	0.014693579	0.014693579	0.014693579	0.014693579	0.014693579	0.014693579	0.014693579	0.014693579	0.014693579	0.014693579	0.014693579	0.014693579	0.014693579	0.014693579	0.014693579	0.014693579	0.014693579	0.014693579	0.014693579	0.014693579	0.014693579	0.014693579	0.014693579	0.014693579	0.014693579	0.014693579	0.014693579	0.014693579	0.014693579	0.014693579	0.014693579	0.014693579	0.014693579	0.014693579	0.014693579	0.014693579	0.014693579	0.014693579	0.014693579	0.014693579	0.014693579	0.014693579	0.014693579
501.mp3	0.14208911	0.14208911	0.14208911	0.14208911	0.14208911	0.14208911	0.14208911	0.14208911	0.14208911	0.14208911	0.14208911	0.14208911	0.14208911	0.14208911	0.14208911	0.14208911	0.14208911	0.14208911	0.14208911	0.14208911	0.14208911	0.14208911	0.14208911	0.14208911	0.14208911	0.14208911	0.14208911	0.14208911	0.14208911	0.14208911	0.14208911	0.14208911	0.14208911	0.14208911	0.14208911	0.14208911	0.14208911	0.14208911	0.14208911	0.14208911	0.14208911	0.14208911	0.14208911	0.14208911	0.14208911	0.14208911	0.14208911	0.14208911	0.14208911
502.mp3	0.092750095	0.092750095	0.092750095	0.092750095	0.092750095	0.092750095	0.092750095	0.092750095	0.092750095	0.092750095	0.092750095	0.092750095	0.092750095	0.092750095	0.092750095	0.092750095	0.092750095	0.092750095	0.092750095	0.092750095	0.092750095	0.092750095	0.092750095	0.092750095	0.092750095	0.092750095	0.092750095	0.092750095	0.092750095	0.092750095	0.092750095	0.092750095	0.092750095	0.092750095	0.092750095	0.092750095	0.092750095	0.092750095	0.092750095	0.092750095	0.092750095	0.092750095	0.092750095	0.092750095	0.092750095	0.092750095	0.092750095	0.092750095	0.092750095
503.mp3	-0.14713351	-0.14713351	-0.14713351	-0.14713351	-0.14713351	-0.14713351	-0.14713351	-0.14713351	-0.14713351	-0.14713351	-0.14713351	-0.14713351	-0.14713351	-0.14713351	-0.14713351	-0.14713351	-0.14713351	-0.14713351	-0.14713351	-0.14713351	-0.14713351	-0.14713351	-0.14713351	-0.14713351	-0.14713351	-0.14713351	-0.14713351	-0.14713351	-0.14713351	-0.14713351	-0.14713351	-0.14713351	-0.14713351	-0.14713351	-0.14713351	-0.14713351	-0.14713351	-0.14713351	-0.14713351	-0.14713351	-0.14713351	-0.14713351	-0.14713351	-0.14713351	-0.14713351	-0.14713351	-0.14713351	-0.14713351	-0.14713351
504.mp3	-0.013339641	-0.013339641	-0.013339641	-0.013339641	-0.013339641	-0.013339641	-0.013339641	-0.013339641	-0.013339641	-0.013339641	-0.013339641	-0.013339641	-0.013339641	-0.013339641	-0.013339641	-0.013339641	-0.013339641	-0.013339641	-0.013339641	-0.013339641	-0.013339641	-0.013339641	-0.013339641	-0.013339641	-0.013339641	-0.013339641	-0.013339641	-0.013339641	-0.013339641	-0.013339641	-0.013339641	-0.013339641	-0.013339641	-0.013339641	-0.013339641	-0.013339641	-0.013339641	-0.013339641	-0.013339641	-0.013339641	-0.013339641	-0.013339641	-0.013339641	-0.013339641	-0.013339641	-0.013339641	-0.013339641	-0.013339641	-0.013339641
506.mp3	-0.12734129	-0.12734129	-0.12734129	-0.12734129	-0.12734129	-0.12734129	-0.12734129	-0.12734129	-0.12734129	-0.12734129	-0.12734129	-0.12734129	-0.12734129	-0.12734129	-0.12734129	-0.12734129	-0.12734129	-0.12734129	-0.12734129	-0.12734129	-0.12734129	-0.12734129	-0.12734129	-0.12734129	-0.12734129	-0.12734129	-0.12734129	-0.12734129	-0.12734129	-0.12734129	-0.12734129	-0.12734129	-0.12734129	-0.12734129	-0.12734129	-0.12734129	-0.12734129	-0.12734129	-0.12734129	-0.12734129	-0.12734129	-0.12734129	-0.12734129	-0.12734129	-0.12734129	-0.12734129	-0.12734129	-0.12734129	-0.12734129
507.mp3	-0.000435608	-0.000435608	-0.000435608	-0.000435608	-0.000435608	-0.000435608	-0.000435608	-0.000435608	-0.000435608	-0.000435608	-0.000435608	-0.000435608	-0.000435608	-0.000435608	-0.000435608	-0.000435608	-0.000435608	-0.000435608	-0.000435608	-0.000435608	-0.000435608	-0.000435608	-0.000435608	-0.000435608	-0.000435608	-0.000435608	-0.000435608	-0.000435608	-0.000435608	-0.000435608	-0.000435608	-0.000435608	-0.000435608	-0.000435608	-0.000435608	-0.000435608	-0.000435608	-0.000435608	-0.000435608	-0.000435608	-0.000435608	-0.000435608	-0.000435608	-0.000435608	-0.000435608	-0.000435608	-0.000435608	-0.000435608	-0.000435608
512.mp3	-0.024099486	-0.024099486	-0.024099486	-0.024099486	-0.024099486	-0.024099486	-0.024099486	-0.024099486	-0.024099486	-0.024099486	-0.024099486	-0.024099486	-0.024099486	-0.024099486	-0.024099486	-0.024099486	-0.024099486	-0.024099486	-0.024099486	-0.024099486	-0.024099486	-0.024099486	-0.024099486	-0.024099486	-0.024099486	-0.024099486	-0.024099486	-0.024099486	-0.024099486	-0.024099486	-0.024099486	-0.024099486	-0.024099486	-0.024099486	-0.024099486	-0.024099486	-0.024099486	-0.024099486	-0.024099486	-0.024099486	-0.024099486	-0.024099486	-0.024099486	-0.024099486	-0.024099486	-0.024099486	-0.024099486	-0.024099486	-0.024099486
513.mp3	0.30812976	0.30812976	0.30812976	0.30812976	0.30812976	0.30812976	0.30812976	0.30812976	0.30812976	0.30812976	0.30812976	0.30812976	0.30812976	0.30812976	0.30812976	0.30812976	0.30812976	0.30812976	0.30812976	0.30812976	0.30812976	0.30812976	0.30812976	0.30812976	0.30812976	0.30812976	0.30812976	0.30812976	0.30812976	0.30812976	0.30812976	0.30812976	0.30812976	0.30812976	0.30812976	0.30812976	0.30812976	0.30812976	0.30812976	0.30812976	0.30812976	0.30812976	0.30812976	0.30812976	0.30812976	0.30812976	0.30812976	0.30812976	0.30812976
514.mp3	-0.04226391	-0.04226391	-0.04226391	-0.04226391	-0.04226391	-0.04226391	-0.04226391	-0.04226391	-0.04226391	-0.04226391	-0.04226391	-0.04226391	-0.04226391	-0.04226391	-0.04226391	-0.04226391	-0.04226391	-0.04226391	-0.04226391	-0.04226391	-0.04226391	-0.04226391	-0.04226391	-0.04226391	-0.04226391	-0.04226391	-0.04226391	-0.04226391	-0.04226391	-0.04226391	-0.04226391	-0.04226391	-0.04226391	-0.04226391	-0.04226391	-0.04226391	-0.04226391	-0.04226391	-0.04226391	-0.04226391	-0.04226391	-0.04226391	-0.04226391	-0.04226391	-0.04226391	-0.04226391	-0.04226391	-0.04226391	-0.04226391
515.mp3	0.17423545	0.17423545	0.17423545	0.17423545	0.17423545	0.17423545	0.17423545	0.17423545	0.17423545	0.17423545	0.17423545	0.17423545	0.17423545	0.17423545	0.17423545	0.17423545	0.17423545	0.17423545	0.17423545	0.17423545	0.17423545	0.17423545	0.17423545	0.17423545	0.17423545	0.17423545	0.17423545	0.17423545	0.17423545	0.17423545	0.17423545	0.17423545	0.17423545	0.17423545	0.17423545	0.17423545	0.17423545	0.17423545	0.17423545	0.17423545	0.17423545	0.17423545	0.17423545	0.17423545	0.17423545	0.17423545	0.17423545	0.17423545	0.17423545
518.mp3	0.037762478	0.037762478	0.037762478	0.037762478	0.037762478	0.037762478	0.037762478	0.037762478	0.037762478	0.037762478	0.037762478	0.037762478	0.037762478	0.037762478	0.037762478	0.037762478	0.037762478	0.037762478	0.037762478	0.037762478	0.037762478	0.037762478	0.037762478	0.037762478	0.037762478	0.037762478	0.037762478	0.037762478	0.037762478	0.037762478	0.037762478	0.037762478	0.037762478	0.037762478	0.037762478	0.037762478	0.037762478	0.037762478	0.037762478	0.037762478	0.037762478	0.037762478	0.037762478	0.037762478	0.037762478	0.037762478	0.037762478	0.037762478	0.037762478
519.mp3	0.01127124	0.01127124	0.01127124	0.01127124	0.01127124	0.01127124	0.01127124	0.01127124	0.01127124	0.01127124	0.01127124	0.01127124	0.01127124	0.01127124	0.01127124	0.01127124	0.01127124	0.01127124	0.01127124	0.01127124	0.01127124	0.01127124	0.01127124	0.01127124	0.01127124	0.01127124	0.01127124	0.01127124	0.01127124	0.01127124	0.01127124	0.01127124	0.01127124	0.01127124	0.01127124	0.01127124	0.01127124	0.01127124	0.01127124	0.01127124	0.01127124	0.01127124	0.01127124	0.01127124	0.01127124	0.01127124	0.01127124	0.01127124	0.01127124
520.mp3	0.13962777	0.13962777	0.13962777	0.13962777	0.13962777	0.13962777	0.13962777	0.13962777	0.13962777	0.13962777	0.13962777	0.13962777	0.13962777	0.13962777	0.13962777	0.13962777	0.13962777	0.13962777	0.13962777	0.13962777	0.13962777	0.13962777	0.13962777	0.13962777	0.13962777	0.13962777	0.13962777	0.13962777	0.13962777	0.13962777	0.13962777	0.13962777	0.13962777	0.13962777	0.13962777	0.13962777	0.13962777	0.13962777	0.13962777	0.13962777	0.13962777	0.13962777	0.13962777	0.13962777	0.13962777	0.13962777	0.13962777	0.13962777	0.13962777
521.mp3	-0.09404464	-0.09404464	-0.09404464	-0.09404464	-0.09404464	-0.09404464	-0.09404464	-0.09404464	-0.09404464	-0.09404464	-0.09404464	-0.09404464	-0.09404464	-0.09404464	-0.09404464	-0.09404464	-0.09404464	-0.09404464	-0.09404464	-0.09404464	-0.09404464	-0.09404464	-0.09404464	-0.09404464	-0.09404464	-0.09404464	-0.09404464	-0.09404464	-0.09404464	-0.09404464	-0.09404464	-0.09404464	-0.09404464	-0.09404464	-0.09404464	-0.09404464	-0.09404464	-0.09404464	-0.09404464	-0.09404464	-0.09404464	-0.09404464	-0.09404464	-0.09404464	-0.09404464	-0.09404464	-0.09404464	-0.09404464	-0.09404464
522.mp3	0.20772971	0.20772971	0.20772971	0.20772971	0.20772971	0.20772971	0.20772971	0.20772971	0.20772971	0.20772971	0.20772971	0.20772971	0.20772971	0.20772971	0.20772971	0.20772971	0.20772971	0.20772971	0.20772971	0.20772971	0.20772971	0.20772971	0.20772971	0.20772971	0.20772971	0.20772971	0.20772971	0.20772971	0.20772971	0.20772971	0.20772971	0.20772971	0.20772971	0.20772971	0.20772971	0.20772971	0.20772971	0.20772971	0.20772971	0.20772971	0.20772971	0.20772971	0.20772971	0.20772971	0.20772971	0.20772971	0.20772971	0.20772971	0.20772971
523.mp3	0.26284522	0.26284522	0.26284522	0.26284522	0.26284522	0.26284522	0.26284522	0.26284522	0.26284522	0.26284522	0.26284522	0.26284522	0.26284522	0.26284522	0.26284522	0.26284522	0.26284522	0.26284522	0.26284522	0.26284522	0.26284522	0.26284522	0.26284522	0.26284522	0.26284522	0.26284522	0.26284522	0.26284522	0.26284522	0.26284522	0.26284522	0.26284522	0.26284522	0.26284522	0.26284522	0.26284522	0.26284522	0.26284522	0.26284522	0.26284522	0.26284522	0.26284522	0.26284522	0.26284522	0.26284522	0.26284522	0.26284522	0.26284522	0.26284522
524.mp3	0.07615603	0.07615603	0.07615603	0.07615603	0.07615603	0.07615603	0.07615603	0.07615603	0.07615603	0.07615603	0.07615603	0.07615603	0.07615603	0.07615603	0.07615603	0.07615603	0.07615603	0.07615603	0.07615603	0.07615603	0.07615603	0.07615603	0.07615603	0.07615603	0.07615603	0.07615603	0.07615603	0.07615603	0.07615603	0.07615603	0.07615603	0.07615603	0.07615603	0.07615603	0.07615603	0.07615603	0.07615603	0.07615603	0.07615603	0.07615603	0.07615603	0.07615603	0.07615603	0.07615603	0.07615603	0.07615603	0.07615603	0.07615603	0.07615603
525.mp3	0.20720717	0.20720717	0.20720717	0.20720717	0.20720717	0.20720717	0.20720717	0.20720717	0.20720717	0.20720717	0.20720717	0.20720717	0.20720717	0.20720717	0.20720717	0.20720717	0.20720717	0.20720717	0.20720717	0.20720717	0.20720717	0.20720717	0.20720717	0.20720717	0.20720717	0.20720717	0.20720717	0.20720717	0.20720717	0.20720717	0.20720717	0.20720717	0.20720717	0.20720717	0.20720717	0.20720717	0.20720717	0.20720717	0.20720717	0.20720717	0.20720717	0.20720717	0.20720717	0.20720717	0.20720717	0.20720717	0.20720717	0.20720717	0.20720717
527.mp3	-0.001025582	-0.001025582	-0.001025582	-0.001025582	-0.001025582	-0.001025582	-0.001025582	-0.001025582	-0.001025582	-0.001025582	-0.001025582	-0.001025582	-0.001025582	-0.001025582	-0.001025582	-0.001025582	-0.001025582	-0.001025582	-0.001025582	-0.001025582	-0.001025582	-0.001025582	-0.001025582	-0.001025582	-0.001025582	-0.001025582	-0.001025582	-0.001025582	-0.001025582	-0.001025582	-0.001025582	-0.001025582	-0.001025582	-0.001025582	-0.001025582	-0.001025582	-0.001025582	-0.001025582	-0.001025582	-0.001025582	-0.001025582	-0.001025582	-0.001025582	-0.001025582	-0.001025582	-0.001025582	-0.001025582	-0.001025582	-0.001025582
529.mp3	0.13189249	0.13189249	0.13189249	0.13189249	0.13189249	0.13189249	0.13189249	0.13189249	0.13189249	0.13189249	0.13189249	0.13189249	0.13189249	0.13189249	0.13189249	0.13189249	0.13189249	0.13189249	0.13189249	0.13189249	0.13189249	0.13189249	0.13189249	0.13189249	0.13189249	0.13189249	0.13189249	0.13189249	0.13189249	0.13189249	0.13189249	0.13189249	0.13189249	0.13189249	0.13189249	0.13189249	0.13189249	0.13189249	0.13189249	0.13189249	0.13189249	0.13189249	0.13189249	0.13189249	0.13189249	0.13189249	0.13189249	0.13189249	0.13189249
530.mp3	0.11404225	0.11404225	0.11404225	0.11404225	0.11404225	0.11404225	0.11404225	0.11404225	0.11404225	0.11404225	0.11404225	0.11404225	0.11404225	0.11404225	0.11404225	0.11404225	0.11404225	0.11404225	0.11404225	0.11404225	0.11404225	0.11404225	0.11404225	0.11404225	0.11404225	0.11404225	0.11404225	0.11404225	0.11404225	0.11404225	0.11404225	0.11404225	0.11404225	0.11404225	0.11404225	0.11404225	0.11404225	0.11404225	0.11404225	0.11404225	0.11404225	0.11404225	0.11404225	0.11404225	0.11404225	0.11404225	0.11404225	0.11404225	0.11404225
535.mp3	-0.1264293	-0.1264293	-0.1264293	-0.1264293	-0.1264293	-0.1264293	-0.1264293	-0.1264293	-0.1264293	-0.1264293	-0.1264293	-0.1264293	-0.1264293	-0.1264293	-0.1264293	-0.1264293	-0.1264293	-0.1264293	-0.1264293	-0.1264293	-0.1264293	-0.1264293	-0.1264293	-0.1264293	-0.1264293	-0.1264293	-0.1264293	-0.1264293	-0.1264293	-0.1264293	-0.1264293	-0.1264293	-0.1264293	-0.1264293	-0.1264293	-0.1264293	-0.1264293	-0.1264293	-0.1264293	-0.1264293	-0.1264293	-0.1264293	-0.1264293	-0.1264293	-0.1264293	-0.1264293	-0.1264293	-0.1264293	-0.1264293
536.mp3	0.02455387	0.02455387	0.02455387	0.02455387	0.02455387	0.02455387	0.02455387	0.02455387	0.02455387	0.02455387	0.02455387	0.02455387	0.02455387	0.02455387	0.02455387	0.02455387	0.02455387	0.02455387	0.02455387	0.02455387	0.02455387	0.02455387	0.02455387	0.02455387	0.02455387	0.02455387	0.02455387	0.02455387	0.02455387	0.02455387	0.02455387	0.02455387	0.02455387	0.02455387	0.02455387	0.02455387	0.02455387	0.02455387	0.02455387	0.02455387	0.02455387	0.02455387	0.02455387	0.02455387	0.02455387	0.02455387	0.02455387	0.02455387	0.02455387
537.mp3	0.3653811	0.3653811	0.3653811	0.3653811	0.3653811	0.3653811	0.3653811	0.3653811	0.3653811	0.3653811	0.3653811	0.3653811	0.3653811	0.3653811	0.3653811	0.3653811	0.3653811	0.3653811	0.3653811	0.3653811	0.3653811	0.3653811	0.3653811	0.3653811	0.3653811	0.3653811	0.3653811	0.3653811	0.3653811	0.3653811	0.3653811	0.3653811	0.3653811	0.3653811	0.3653811	0.3653811	0.3653811	0.3653811	0.3653811	0.3653811	0.3653811	0.3653811	0.3653811	0.3653811	0.3653811	0.3653811	0.3653811	0.3653811	0.3653811
540.mp3	-0.04509625	-0.04509625	-0.04509625	-0.04509625	-0.04509625	-0.04509625	-0.04509625	-0.04509625	-0.04509625	-0.04509625	-0.04509625	-0.04509625	-0.04509625	-0.04509625	-0.04509625	-0.04509625	-0.04509625	-0.04509625	-0.04509625	-0.04509625	-0.04509625	-0.04509625	-0.04509625	-0.04509625	-0.04509625	-0.04509625	-0.04509625	-0.04509625	-0.04509625	-0.04509625	-0.04509625	-0.04509625	-0.04509625	-0.04509625	-0.04509625	-0.04509625	-0.04509625	-0.04509625	-0.04509625	-0.04509625	-0.04509625	-0.04509625	-0.04509625	-0.04509625	-0.04509625	-0.04509625	-0.04509625	-0.04509625	-0.04509625
544.mp3	0.121425316	0.121425316	0.121425316	0.121425316	0.121425316	0.121425316	0.121425316	0.121425316	0.121425316	0.121425316	0.121425316	0.121425316	0.121425316	0.121425316	0.121425316	0.121425316	0.121425316	0.121425316	0.121425316	0.121425316	0.121425316	0.121425316	0.121425316	0.121425316	0.121425316	0.121425316	0.121425316	0.121425316	0.121425316	0.121425316	0.121425316	0.121425316	0.121425316	0.121425316	0.121425316	0.121425316	0.121425316	0.121425316	0.121425316	0.121425316	0.121425316	0.121425316	0.121425316	0.121425316	0.121425316	0.121425316	0.121425316	0.121425316	0.121425316
547.mp3	0.20061857	0.20061857	0.20061857	0.20061857	0.20061857	0.20061857	0.20061857	0.20061857	0.20061857	0.20061857	0.20061857	0.20061857	0.20061857	0.20061857	0.20061857	0.20061857	0.20061857	0.20061857	0.20061857	0.20061857	0.20061857	0.20061857	0.20061857	0.20061857	0.20061857	0.20061857	0.20061857	0.20061857	0.20061857	0.20061857	0.20061857	0.20061857	0.20061857	0.20061857	0.20061857	0.20061857	0.20061857	0.20061857	0.20061857	0.20061857	0.20061857	0.20061857	0.20061857	0.20061857	0.20061857	0.20061857	0.20061857	0.20061857	0.20061857
550.mp3	0.05002363	0.05002363	0.05002363	0.05002363	0.05002363	0.05002363	0.05002363	0.05002363	0.05002363	0.05002363	0.05002363	0.05002363	0.05002363	0.05002363	0.05002363	0.05002363	0.05002363	0.05002363	0.05002363	0.05002363	0.05002363	0.05002363	0.05002363	0.05002363	0.05002363	0.05002363	0.05002363	0.05002363	0.05002363	0.05002363	0.05002363	0.05002363	0.05002363	0.05002363	0.05002363	0.05002363	0.05002363	0.05002363	0.05002363	0.05002363	0.05002363	0.05002363	0.05002363	0.05002363	0.05002363	0.05002363	0.05002363	0.05002363	0.05002363
551.mp3	0.22070467	0.22070467	0.22070467	0.22070467	0.22070467	0.22070467	0.22070467	0.22070467	0.22070467	0.22070467	0.22070467	0.22070467	0.22070467	0.22070467	0.22070467	0.22070467	0.22070467	0.22070467	0.22070467	0.22070467	0.22070467	0.22070467	0.22070467	0.22070467	0.22070467	0.22070467	0.22070467	0.22070467	0.22070467	0.22070467	0.22070467	0.22070467	0.22070467	0.22070467	0.22070467	0.22070467	0.22070467	0.22070467	0.22070467	0.22070467	0.22070467	0.22070467	0.22070467	0.22070467	0.22070467	0.22070467	0.22070467	0.22070467	0.22070467
554.mp3	0.027665896	0.027665896	0.027665896	0.027665896	0.027665896	0.027665896	0.027665896	0.027665896	0.027665896	0.027665896	0.027665896	0.027665896	0.027665896	0.027665896	0.027665896	0.027665896	0.027665896	0.027665896	0.027665896	0.027665896	0.027665896	0.027665896	0.027665896	0.027665896	0.027665896	0.027665896	0.027665896	0.027665896	0.027665896	0.027665896	0.027665896	0.027665896	0.027665896	0.027665896	0.027665896	0.027665896	0.027665896	0.027665896	0.027665896	0.027665896	0.027665896	0.027665896	0.027665896	0.027665896	0.027665896	0.027665896	0.027665896	0.027665896	0.027665896
555.mp3	0.21530873	0.21530873	0.21530873	0.21530873	0.21530873	0.21530873	0.21530873	0.21530873	0.21530873	0.21530873	0.21530873	0.21530873	0.21530873	0.21530873	0.21530873	0.21530873	0.21530873	0.21530873	0.21530873	0.21530873	0.21530873	0.21530873	0.21530873	0.21530873	0.21530873	0.21530873	0.21530873	0.21530873	0.21530873	0.21530873	0.21530873	0.21530873	0.21530873	0.21530873	0.21530873	0.21530873	0.21530873	0.21530873	0.21530873	0.21530873	0.21530873	0.21530873	0.21530873	0.21530873	0.21530873	0.21530873	0.21530873	0.21530873	0.21530873
556.mp3	0.011118298	0.011118298	0.011118298	0.011118298	0.011118298	0.011118298	0.011118298	0.011118298	0.011118298	0.011118298	0.011118298	0.011118298	0.011118298	0.011118298	0.011118298	0.011118298	0.011118298	0.011118298	0.011118298	0.011118298	0.011118298	0.011118298	0.011118298	0.011118298	0.011118298	0.011118298	0.011118298	0.011118298	0.011118298	0.011118298	0.011118298	0.011118298	0.011118298	0.011118298	0.011118298	0.011118298	0.011118298	0.011118298	0.011118298	0.011118298	0.011118298	0.011118298	0.011118298	0.011118298	0.011118298	0.011118298	0.011118298	0.011118298	0.011118298
558.mp3	0.032330886	0.032330886	0.032330886	0.032330886	0.032330886	0.032330886	0.032330886	0.032330886	0.032330886	0.032330886	0.032330886	0.032330886	0.032330886	0.032330886	0.032330886	0.032330886	0.032330886	0.032330886	0.032330886	0.032330886	0.032330886	0.032330886	0.032330886	0.032330886	0.032330886	0.032330886	0.032330886	0.032330886	0.032330886	0.032330886	0.032330886	0.032330886	0.032330886	0.032330886	0.032330886	0.032330886	0.032330886	0.032330886	0.032330886	0.032330886	0.032330886	0.032330886	0.032330886	0.032330886	0.032330886	0.032330886	0.032330886	0.032330886	0.032330886
560.mp3	0.09612606	0.09612606	0.09612606	0.09612606	0.09612606	0.09612606	0.09612606	0.09612606	0.09612606	0.09612606	0.09612606	0.09612606	0.09612606	0.09612606	0.09612606	0.09612606	0.09612606	0.09612606	0.09612606	0.09612606	0.09612606	0.09612606	0.09612606	0.09612606	0.09612606	0.09612606	0.09612606	0.09612606	0.09612606	0.09612606	0.09612606	0.09612606	0.09612606	0.09612606	0.09612606	0.09612606	0.09612606	0.09612606	0.09612606	0.09612606	0.09612606	0.09612606	0.09612606	0.09612606	0.09612606	0.09612606	0.09612606	0.09612606	0.09612606
561.mp3	0.12310144	0.12310144	0.12310144	0.12310144	0.12310144	0.12310144	0.12310144	0.12310144	0.12310144	0.12310144	0.12310144	0.12310144	0.12310144	0.12310144	0.12310144	0.12310144	0.12310144	0.12310144	0.12310144	0.12310144	0.12310144	0.12310144	0.12310144	0.12310144	0.12310144	0.12310144	0.12310144	0.12310144	0.12310144	0.12310144	0.12310144	0.12310144	0.12310144	0.12310144	0.12310144	0.12310144	0.12310144	0.12310144	0.12310144	0.12310144	0.12310144	0.12310144	0.12310144	0.12310144	0.12310144	0.12310144	0.12310144	0.12310144	0.12310144
564.mp3	0.11931938	0.11931938	0.11931938	0.11931938	0.11931938	0.11931938	0.11931938	0.11931938	0.11931938	0.11931938	0.11931938	0.11931938	0.11931938	0.11931938	0.11931938	0.11931938	0.11931938	0.11931938	0.11931938	0.11931938	0.11931938	0.11931938	0.11931938	0.11931938	0.11931938	0.11931938	0.11931938	0.11931938	0.11931938	0.11931938	0.11931938	0.11931938	0.11931938	0.11931938	0.11931938	0.11931938	0.11931938	0.11931938	0.11931938	0.11931938	0.11931938	0.11931938	0.11931938	0.11931938	0.11931938	0.11931938	0.11931938	0.11931938	0.11931938
565.mp3	0.094275676	0.094275676	0.094275676	0.094275676	0.094275676	0.094275676	0.094275676	0.094275676	0.094275676	0.094275676	0.094275676	0.094275676	0.094275676	0.094275676	0.094275676	0.094275676	0.094275676	0.094275676	0.094275676	0.094275676	0.094275676	0.094275676	0.094275676	0.094275676	0.094275676	0.094275676	0.094275676	0.094275676	0.094275676	0.094275676	0.094275676	0.094275676	0.094275676	0.094275676	0.094275676	0.094275676	0.094275676	0.094275676	0.094275676	0.094275676	0.094275676	0.094275676	0.094275676	0.094275676	0.094275676	0.094275676	0.094275676	0.094275676	0.094275676
568.mp3	0.084271364	0.084271364	0.084271364	0.084271364	0.084271364	0.084271364	0.084271364	0.084271364	0.084271364	0.084271364	0.084271364	0.084271364	0.084271364	0.084271364	0.084271364	0.084271364	0.084271364	0.084271364	0.084271364	0.084271364	0.084271364	0.084271364	0.084271364	0.084271364	0.084271364	0.084271364	0.084271364	0.084271364	0.084271364	0.084271364	0.084271364	0.084271364	0.084271364	0.084271364	0.084271364	0.084271364	0.084271364	0.084271364	0.084271364	0.084271364	0.084271364	0.084271364	0.084271364	0.084271364	0.084271364	0.084271364	0.084271364	0.084271364	0.084271364
574.mp3	0.07879204	0.07879204	0.07879204	0.07879204	0.07879204	0.07879204	0.07879204	0.07879204	0.07879204	0.07879204	0.07879204	0.07879204	0.07879204	0.07879204	0.07879204	0.07879204	0.07879204	0.07879204	0.07879204	0.07879204	0.07879204	0.07879204	0.07879204	0.07879204	0.07879204	0.07879204	0.07879204	0.07879204	0.07879204	0.07879204	0.07879204	0.07879204	0.07879204	0.07879204	0.07879204	0.07879204	0.07879204	0.07879204	0.07879204	0.07879204	0.07879204	0.07879204	0.07879204	0.07879204	0.07879204	0.07879204	0.07879204	0.07879204	0.07879204
577.mp3	0.11131337	0.11131337	0.11131337	0.11131337	0.11131337	0.11131337	0.11131337	0.11131337	0.11131337	0.11131337	0.11131337	0.11131337	0.11131337	0.11131337	0.11131337	0.11131337	0.11131337	0.11131337	0.11131337	0.11131337	0.11131337	0.11131337	0.11131337	0.11131337	0.11131337	0.11131337	0.11131337	0.11131337	0.11131337	0.11131337	0.11131337	0.11131337	0.11131337	0.11131337	0.11131337	0.11131337	0.11131337	0.11131337	0.11131337	0.11131337	0.11131337	0.11131337	0.11131337	0.11131337	0.11131337	0.11131337	0.11131337	0.11131337	0.11131337
579.mp3	0.14278391	0.14278391	0.14278391	0.14278391	0.14278391	0.14278391	0.14278391	0.14278391	0.14278391	0.14278391	0.14278391	0.14278391	0.14278391	0.14278391	0.14278391	0.14278391	0.14278391	0.14278391	0.14278391	0.14278391	0.14278391	0.14278391	0.14278391	0.14278391	0.14278391	0.14278391	0.14278391	0.14278391	0.14278391	0.14278391	0.14278391	0.14278391	0.14278391	0.14278391	0.14278391	0.14278391	0.14278391	0.14278391	0.14278391	0.14278391	0.14278391	0.14278391	0.14278391	0.14278391	0.14278391	0.14278391	0.14278391	0.14278391	0.14278391
580.mp3	0.117375344	0.117375344	0.117375344	0.117375344	0.117375344	0.117375344	0.117375344	0.117375344	0.117375344	0.117375344	0.117375344	0.117375344	0.117375344	0.117375344	0.117375344	0.117375344	0.117375344	0.117375344	0.117375344	0.117375344	0.117375344	0.117375344	0.117375344	0.117375344	0.117375344	0.117375344	0.117375344	0.117375344	0.117375344	0.117375344	0.117375344	0.117375344	0.117375344	0.117375344	0.117375344	0.117375344	0.117375344	0.117375344	0.117375344	0.117375344	0.117375344	0.117375344	0.117375344	0.117375344	0.117375344	0.117375344	0.117375344	0.117375344	0.117375344
581.mp3	0.05040042	0.05040042	0.05040042	0.05040042	0.05040042	0.05040042	0.05040042	0.05040042	0.05040042	0.05040042	0.05040042	0.05040042	0.05040042	0.05040042	0.05040042	0.05040042	0.05040042	0.05040042	0.05040042	0.05040042	0.05040042	0.05040042	0.05040042	0.05040042	0.05040042	0.05040042	0.05040042	0.05040042	0.05040042	0.05040042	0.05040042	0.05040042	0.05040042	0.05040042	0.05040042	0.05040042	0.05040042	0.05040042	0.05040042	0.05040042	0.05040042	0.05040042	0.05040042	0.05040042	0.05040042	0.05040042	0.05040042	0.05040042	0.05040042
582.mp3	0.035380393	0.035380393	0.035380393	0.035380393	0.035380393	0.035380393	0.035380393	0.035380393	0.035380393	0.035380393	0.035380393	0.035380393	0.035380393	0.035380393	0.035380393	0.035380393	0.035380393	0.035380393	0.035380393	0.035380393	0.035380393	0.035380393	0.035380393	0.035380393	0.035380393	0.035380393	0.035380393	0.035380393	0.035380393	0.035380393	0.035380393	0.035380393	0.035380393	0.035380393	0.035380393	0.035380393	0.035380393	0.035380393	0.035380393	0.035380393	0.035380393	0.035380393	0.035380393	0.035380393	0.035380393	0.035380393	0.035380393	0.035380393	0.035380393
584.mp3	0.27677822	0.27677822	0.27677822	0.27677822	0.27677822	0.27677822	0.27677822	0.27677822	0.27677822	0.27677822	0.27677822	0.27677822	0.27677822	0.27677822	0.27677822	0.27677822	0.27677822	0.27677822	0.27677822	0.27677822	0.27677822	0.27677822	0.27677822	0.27677822	0.27677822	0.27677822	0.27677822	0.27677822	0.27677822	0.27677822	0.27677822	0.27677822	0.27677822	0.27677822	0.27677822	0.27677822	0.27677822	0.27677822	0.27677822	0.27677822	0.27677822	0.27677822	0.27677822	0.27677822	0.27677822	0.27677822	0.27677822	0.27677822	0.27677822
585.mp3	0.12489532	0.12489532	0.12489532	0.12489532	0.12489532	0.12489532	0.12489532	0.12489532	0.12489532	0.12489532	0.12489532	0.12489532	0.12489532	0.12489532	0.12489532	0.12489532	0.12489532	0.12489532	0.12489532	0.12489532	0.12489532	0.12489532	0.12489532	0.12489532	0.12489532	0.12489532	0.12489532	0.12489532	0.12489532	0.12489532	0.12489532	0.12489532	0.12489532	0.12489532	0.12489532	0.12489532	0.12489532	0.12489532	0.12489532	0.12489532	0.12489532	0.12489532	0.12489532	0.12489532	0.12489532	0.12489532	0.12489532	0.12489532	0.12489532
586.mp3	0.1515904	0.1515904	0.1515904	0.1515904	0.1515904	0.1515904	0.1515904	0.1515904	0.1515904	0.1515904	0.1515904	0.1515904	0.1515904	0.1515904	0.1515904	0.1515904	0.1515904	0.1515904	0.1515904	0.1515904	0.1515904	0.1515904	0.1515904	0.1515904	0.1515904	0.1515904	0.1515904	0.1515904	0.1515904	0.1515904	0.1515904	0.1515904	0.1515904	0.1515904	0.1515904	0.1515904	0.1515904	0.1515904	0.1515904	0.1515904	0.1515904	0.1515904	0.1515904	0.1515904	0.1515904	0.1515904	0.1515904	0.1515904	0.1515904
591.mp3	0.39644128	0.39644128	0.39644128	0.39644128	0.39644128	0.39644128	0.39644128	0.39644128	0.39644128	0.39644128	0.39644128	0.39644128	0.39644128	0.39644128	0.39644128	0.39644128	0.39644128	0.39644128	0.39644128	0.39644128	0.39644128	0.39644128	0.39644128	0.39644128	0.39644128	0.39644128	0.39644128	0.39644128	0.39644128	0.39644128	0.39644128	0.39644128	0.39644128	0.39644128	0.39644128	0.39644128	0.39644128	0.39644128	0.39644128	0.39644128	0.39644128	0.39644128	0.39644128	0.39644128	0.39644128	0.39644128	0.39644128	0.39644128	0.39644128
592.mp3	-0.050345168	-0.050345168	-0.050345168	-0.050345168	-0.050345168	-0.050345168	-0.050345168	-0.050345168	-0.050345168	-0.050345168	-0.050345168	-0.050345168	-0.050345168	-0.050345168	-0.050345168	-0.050345168	-0.050345168	-0.050345168	-0.050345168	-0.050345168	-0.050345168	-0.050345168	-0.050345168	-0.050345168	-0.050345168	-0.050345168	-0.050345168	-0.050345168	-0.050345168	-0.050345168	-0.050345168	-0.050345168	-0.050345168	-0.050345168	-0.050345168	-0.050345168	-0.050345168	-0.050345168	-0.050345168	-0.050345168	-0.050345168	-0.050345168	-0.050345168	-0.050345168	-0.050345168	-0.050345168	-0.050345168	-0.050345168	-0.050345168
594.mp3	-0.08149529	-0.08149529	-0.08149529	-0.08149529	-0.08149529	-0.08149529	-0.08149529	-0.08149529	-0.08149529	-0.08149529	-0.08149529	-0.08149529	-0.08149529	-0.08149529	-0.08149529	-0.08149529	-0.08149529	-0.08149529	-0.08149529	-0.08149529	-0.08149529	-0.08149529	-0.08149529	-0.08149529	-0.08149529	-0.08149529	-0.08149529	-0.08149529	-0.08149529	-0.08149529	-0.08149529	-0.08149529	-0.08149529	-0.08149529	-0.08149529	-0.08149529	-0.08149529	-0.08149529	-0.08149529	-0.08149529	-0.08149529	-0.08149529	-0.08149529	-0.08149529	-0.08149529	-0.08149529	-0.08149529	-0.08149529	-0.08149529
597.mp3	0.13527082	0.13527082	0.13527082	0.13527082	0.13527082	0.13527082	0.13527082	0.13527082	0.13527082	0.13527082	0.13527082	0.13527082	0.13527082	0.13527082	0.13527082	0.13527082	0.13527082	0.13527082	0.13527082	0.13527082	0.13527082	0.13527082	0.13527082	0.13527082	0.13527082	0.13527082	0.13527082	0.13527082	0.13527082	0.13527082	0.13527082	0.13527082	0.13527082	0.13527082	0.13527082	0.13527082	0.13527082	0.13527082	0.13527082	0.13527082	0.13527082	0.13527082	0.13527082	0.13527082	0.13527082	0.13527082	0.13527082	0.13527082	0.13527082
598.mp3	-0.011609213	-0.011609213	-0.011609213	-0.011609213	-0.011609213	-0.011609213	-0.011609213	-0.011609213	-0.011609213	-0.011609213	-0.011609213	-0.011609213	-0.011609213	-0.011609213	-0.011609213	-0.011609213	-0.011609213	-0.011609213	-0.011609213	-0.011609213	-0.011609213	-0.011609213	-0.011609213	-0.011609213	-0.011609213	-0.011609213	-0.011609213	-0.011609213	-0.011609213	-0.011609213	-0.011609213	-0.011609213	-0.011609213	-0.011609213	-0.011609213	-0.011609213	-0.011609213	-0.011609213	-0.011609213	-0.011609213	-0.011609213	-0.011609213	-0.011609213	-0.011609213	-0.011609213	-0.011609213	-0.011609213	-0.011609213	-0.011609213
600.mp3	0.3071677	0.3071677	0.3071677	0.3071677	0.3071677	0.3071677	0.3071677	0.3071677	0.3071677	0.3071677	0.3071677	0.3071677	0.3071677	0.3071677	0.3071677	0.3071677	0.3071677	0.3071677	0.3071677	0.3071677	0.3071677	0.3071677	0.3071677	0.3071677	0.3071677	0.3071677	0.3071677	0.3071677	0.3071677	0.3071677	0.3071677	0.3071677	0.3071677	0.3071677	0.3071677	0.3071677	0.3071677	0.3071677	0.3071677	0.3071677	0.3071677	0.3071677	0.3071677	0.3071677	0.3071677	0.3071677	0.3071677	0.3071677	0.3071677
605.mp3	0.10698079	0.10698079	0.10698079	0.10698079	0.10698079	0.10698079	0.10698079	0.10698079	0.10698079	0.10698079	0.10698079	0.10698079	0.10698079	0.10698079	0.10698079	0.10698079	0.10698079	0.10698079	0.10698079	0.10698079	0.10698079	0.10698079	0.10698079	0.10698079	0.10698079	0.10698079	0.10698079	0.10698079	0.10698079	0.10698079	0.10698079	0.10698079	0.10698079	0.10698079	0.10698079	0.10698079	0.10698079	0.10698079	0.10698079	0.10698079	0.10698079	0.10698079	0.10698079	0.10698079	0.10698079	0.10698079	0.10698079	0.10698079	0.10698079
606.mp3	0.02575695	0.02575695	0.02575695	0.02575695	0.02575695	0.02575695	0.02575695	0.02575695	0.02575695	0.02575695	0.02575695	0.02575695	0.02575695	0.02575695	0.02575695	0.02575695	0.02575695	0.02575695	0.02575695	0.02575695	0.02575695	0.02575695	0.02575695	0.02575695	0.02575695	0.02575695	0.02575695	0.02575695	0.02575695	0.02575695	0.02575695	0.02575695	0.02575695	0.02575695	0.02575695	0.02575695	0.02575695	0.02575695	0.02575695	0.02575695	0.02575695	0.02575695	0.02575695	0.02575695	0.02575695	0.02575695	0.02575695	0.02575695	0.02575695
607.mp3	0.04928185	0.04928185	0.04928185	0.04928185	0.04928185	0.04928185	0.04928185	0.04928185	0.04928185	0.04928185	0.04928185	0.04928185	0.04928185	0.04928185	0.04928185	0.04928185	0.04928185	0.04928185	0.04928185	0.04928185	0.04928185	0.04928185	0.04928185	0.04928185	0.04928185	0.04928185	0.04928185	0.04928185	0.04928185	0.04928185	0.04928185	0.04928185	0.04928185	0.04928185	0.04928185	0.04928185	0.04928185	0.04928185	0.04928185	0.04928185	0.04928185	0.04928185	0.04928185	0.04928185	0.04928185	0.04928185	0.04928185	0.04928185	0.04928185
608.mp3	0.29958528	0.29958528	0.29958528	0.29958528	0.29958528	0.29958528	0.29958528	0.29958528	0.29958528	0.29958528	0.29958528	0.29958528	0.29958528	0.29958528	0.29958528	0.29958528	0.29958528	0.29958528	0.29958528	0.29958528	0.29958528	0.29958528	0.29958528	0.29958528	0.29958528	0.29958528	0.29958528	0.29958528	0.29958528	0.29958528	0.29958528	0.29958528	0.29958528	0.29958528	0.29958528	0.29958528	0.29958528	0.29958528	0.29958528	0.29958528	0.29958528	0.29958528	0.29958528	0.29958528	0.29958528	0.29958528	0.29958528	0.29958528	0.29958528
609.mp3	-0.001023876	-0.001023876	-0.001023876	-0.001023876	-0.001023876	-0.001023876	-0.001023876	-0.001023876	-0.001023876	-0.001023876	-0.001023876	-0.001023876	-0.001023876	-0.001023876	-0.001023876	-0.001023876	-0.001023876	-0.001023876	-0.001023876	-0.001023876	-0.001023876	-0.001023876	-0.001023876	-0.001023876	-0.001023876	-0.001023876	-0.001023876	-0.001023876	-0.001023876	-0.001023876	-0.001023876	-0.001023876	-0.001023876	-0.001023876	-0.001023876	-0.001023876	-0.001023876	-0.001023876	-0.001023876	-0.001023876	-0.001023876	-0.001023876	-0.001023876	-0.001023876	-0.001023876	-0.001023876	-0.001023876	-0.001023876	-0.001023876
610.mp3	-0.001736479	-0.001736479	-0.001736479	-0.001736479	-0.001736479	-0.001736479	-0.001736479	-0.001736479	-0.001736479	-0.001736479	-0.001736479	-0.001736479	-0.001736479	-0.001736479	-0.001736479	-0.001736479	-0.001736479	-0.001736479	-0.001736479	-0.001736479	-0.001736479	-0.001736479	-0.001736479	-0.001736479	-0.001736479	-0.001736479	-0.001736479	-0.001736479	-0.001736479	-0.001736479	-0.001736479	-0.001736479	-0.001736479	-0.001736479	-0.001736479	-0.001736479	-0.001736479	-0.001736479	-0.001736479	-0.001736479	-0.001736479	-0.001736479	-0.001736479	-0.001736479	-0.001736479	-0.001736479	-0.001736479	-0.001736479	-0.001736479
611.mp3	-0.006112846	-0.006112846	-0.006112846	-0.006112846	-0.006112846	-0.006112846	-0.006112846	-0.006112846	-0.006112846	-0.006112846	-0.006112846	-0.006112846	-0.006112846	-0.006112846	-0.006112846	-0.006112846	-0.006112846	-0.006112846	-0.006112846	-0.006112846	-0.006112846	-0.006112846	-0.006112846	-0.006112846	-0.006112846	-0.006112846	-0.006112846	-0.006112846	-0.006112846	-0.006112846	-0.006112846	-0.006112846	-0.006112846	-0.006112846	-0.006112846	-0.006112846	-0.006112846	-0.006112846	-0.006112846	-0.006112846	-0.006112846	-0.006112846	-0.006112846	-0.006112846	-0.006112846	-0.006112846	-0.006112846	-0.006112846	-0.006112846
612.mp3	-0.060788475	-0.060788475	-0.060788475	-0.060788475	-0.060788475	-0.060788475	-0.060788475	-0.060788475	-0.060788475	-0.060788475	-0.060788475	-0.060788475	-0.060788475	-0.060788475	-0.060788475	-0.060788475	-0.060788475	-0.060788475	-0.060788475	-0.060788475	-0.060788475	-0.060788475	-0.060788475	-0.060788475	-0.060788475	-0.060788475	-0.060788475	-0.060788475	-0.060788475	-0.060788475	-0.060788475	-0.060788475	-0.060788475	-0.060788475	-0.060788475	-0.060788475	-0.060788475	-0.060788475	-0.060788475	-0.060788475	-0.060788475	-0.060788475	-0.060788475	-0.060788475	-0.060788475	-0.060788475	-0.060788475	-0.060788475	-0.060788475
613.mp3	-0.10873483	-0.10873483	-0.10873483	-0.10873483	-0.10873483	-0.10873483	-0.10873483	-0.10873483	-0.10873483	-0.10873483	-0.10873483	-0.10873483	-0.10873483	-0.10873483	-0.10873483	-0.10873483	-0.10873483	-0.10873483	-0.10873483	-0.10873483	-0.10873483	-0.10873483	-0.10873483	-0.10873483	-0.10873483	-0.10873483	-0.10873483	-0.10873483	-0.10873483	-0.10873483	-0.10873483	-0.10873483	-0.10873483	-0.10873483	-0.10873483	-0.10873483	-0.10873483	-0.10873483	-0.10873483	-0.10873483	-0.10873483	-0.10873483	-0.10873483	-0.10873483	-0.10873483	-0.10873483	-0.10873483	-0.10873483	-0.10873483
614.mp3	-0.014792176	-0.014792176	-0.014792176	-0.014792176	-0.014792176	-0.014792176	-0.014792176	-0.014792176	-0.014792176	-0.014792176	-0.014792176	-0.014792176	-0.014792176	-0.014792176	-0.014792176	-0.014792176	-0.014792176	-0.014792176	-0.014792176	-0.014792176	-0.014792176	-0.014792176	-0.014792176	-0.014792176	-0.014792176	-0.014792176	-0.014792176	-0.014792176	-0.014792176	-0.014792176	-0.014792176	-0.014792176	-0.014792176	-0.014792176	-0.014792176	-0.014792176	-0.014792176	-0.014792176	-0.014792176	-0.014792176	-0.014792176	-0.014792176	-0.014792176	-0.014792176	-0.014792176	-0.014792176	-0.014792176	-0.014792176	-0.014792176
615.mp3	0.017638875	0.017638875	0.017638875	0.017638875	0.017638875	0.017638875	0.017638875	0.017638875	0.017638875	0.017638875	0.017638875	0.017638875	0.017638875	0.017638875	0.017638875	0.017638875	0.017638875	0.017638875	0.017638875	0.017638875	0.017638875	0.017638875	0.017638875	0.017638875	0.017638875	0.017638875	0.017638875	0.017638875	0.017638875	0.017638875	0.017638875	0.017638875	0.017638875	0.017638875	0.017638875	0.017638875	0.017638875	0.017638875	0.017638875	0.017638875	0.017638875	0.017638875	0.017638875	0.017638875	0.017638875	0.017638875	0.017638875	0.017638875	0.017638875
616.mp3	0.16365881	0.16365881	0.16365881	0.16365881	0.16365881	0.16365881	0.16365881	0.16365881	0.16365881	0.16365881	0.16365881	0.16365881	0.16365881	0.16365881	0.16365881	0.16365881	0.16365881	0.16365881	0.16365881	0.16365881	0.16365881	0.16365881	0.16365881	0.16365881	0.16365881	0.16365881	0.16365881	0.16365881	0.16365881	0.16365881	0.16365881	0.16365881	0.16365881	0.16365881	0.16365881	0.16365881	0.16365881	0.16365881	0.16365881	0.16365881	0.16365881	0.16365881	0.16365881	0.16365881	0.16365881	0.16365881	0.16365881	0.16365881	0.16365881
617.mp3	0.18954456	0.18954456	0.18954456	0.18954456	0.18954456	0.18954456	0.18954456	0.18954456	0.18954456	0.18954456	0.18954456	0.18954456	0.18954456	0.18954456	0.18954456	0.18954456	0.18954456	0.18954456	0.18954456	0.18954456	0.18954456	0.18954456	0.18954456	0.18954456	0.18954456	0.18954456	0.18954456	0.18954456	0.18954456	0.18954456	0.18954456	0.18954456	0.18954456	0.18954456	0.18954456	0.18954456	0.18954456	0.18954456	0.18954456	0.18954456	0.18954456	0.18954456	0.18954456	0.18954456	0.18954456	0.18954456	0.18954456	0.18954456	0.18954456
620.mp3	0.08814748	0.08814748	0.08814748	0.08814748	0.08814748	0.08814748	0.08814748	0.08814748	0.08814748	0.08814748	0.08814748	0.08814748	0.08814748	0.08814748	0.08814748	0.08814748	0.08814748	0.08814748	0.08814748	0.08814748	0.08814748	0.08814748	0.08814748	0.08814748	0.08814748	0.08814748	0.08814748	0.08814748	0.08814748	0.08814748	0.08814748	0.08814748	0.08814748	0.08814748	0.08814748	0.08814748	0.08814748	0.08814748	0.08814748	0.08814748	0.08814748	0.08814748	0.08814748	0.08814748	0.08814748	0.08814748	0.08814748	0.08814748	0.08814748
621.mp3	0.054502845	0.054502845	0.054502845	0.054502845	0.054502845	0.054502845	0.054502845	0.054502845	0.054502845	0.054502845	0.054502845	0.054502845	0.054502845	0.054502845	0.054502845	0.054502845	0.054502845	0.054502845	0.054502845	0.054502845	0.054502845	0.054502845	0.054502845	0.054502845	0.054502845	0.054502845	0.054502845	0.054502845	0.054502845	0.054502845	0.054502845	0.054502845	0.054502845	0.054502845	0.054502845	0.054502845	0.054502845	0.054502845	0.054502845	0.054502845	0.054502845	0.054502845	0.054502845	0.054502845	0.054502845	0.054502845	0.054502845	0.054502845	0.054502845
622.mp3	0.06307393	0.06307393	0.06307393	0.06307393	0.06307393	0.06307393	0.06307393	0.06307393	0.06307393	0.06307393	0.06307393	0.06307393	0.06307393	0.06307393	0.06307393	0.06307393	0.06307393	0.06307393	0.06307393	0.06307393	0.06307393	0.06307393	0.06307393	0.06307393	0.06307393	0.06307393	0.06307393	0.06307393	0.06307393	0.06307393	0.06307393	0.06307393	0.06307393	0.06307393	0.06307393	0.06307393	0.06307393	0.06307393	0.06307393	0.06307393	0.06307393	0.06307393	0.06307393	0.06307393	0.06307393	0.06307393	0.06307393	0.06307393	0.06307393
623.mp3	-0.11695838	-0.11695838	-0.11695838	-0.11695838	-0.11695838	-0.11695838	-0.11695838	-0.11695838	-0.11695838	-0.11695838	-0.11695838	-0.11695838	-0.11695838	-0.11695838	-0.11695838	-0.11695838	-0.11695838	-0.11695838	-0.11695838	-0.11695838	-0.11695838	-0.11695838	-0.11695838	-0.11695838	-0.11695838	-0.11695838	-0.11695838	-0.11695838	-0.11695838	-0.11695838	-0.11695838	-0.11695838	-0.11695838	-0.11695838	-0.11695838	-0.11695838	-0.11695838	-0.11695838	-0.11695838	-0.11695838	-0.11695838	-0.11695838	-0.11695838	-0.11695838	-0.11695838	-0.11695838	-0.11695838	-0.11695838	-0.11695838
625.mp3	0.23868002	0.23868002	0.23868002	0.23868002	0.23868002	0.23868002	0.23868002	0.23868002	0.23868002	0.23868002	0.23868002	0.23868002	0.23868002	0.23868002	0.23868002	0.23868002	0.23868002	0.23868002	0.23868002	0.23868002	0.23868002	0.23868002	0.23868002	0.23868002	0.23868002	0.23868002	0.23868002	0.23868002	0.23868002	0.23868002	0.23868002	0.23868002	0.23868002	0.23868002	0.23868002	0.23868002	0.23868002	0.23868002	0.23868002	0.23868002	0.23868002	0.23868002	0.23868002	0.23868002	0.23868002	0.23868002	0.23868002	0.23868002	0.23868002
628.mp3	-0.012459533	-0.012459533	-0.012459533	-0.012459533	-0.012459533	-0.012459533	-0.012459533	-0.012459533	-0.012459533	-0.012459533	-0.012459533	-0.012459533	-0.012459533	-0.012459533	-0.012459533	-0.012459533	-0.012459533	-0.012459533	-0.012459533	-0.012459533	-0.012459533	-0.012459533	-0.012459533	-0.012459533	-0.012459533	-0.012459533	-0.012459533	-0.012459533	-0.012459533	-0.012459533	-0.012459533	-0.012459533	-0.012459533	-0.012459533	-0.012459533	-0.012459533	-0.012459533	-0.012459533	-0.012459533	-0.012459533	-0.012459533	-0.012459533	-0.012459533	-0.012459533	-0.012459533	-0.012459533	-0.012459533	-0.012459533	-0.012459533
629.mp3	-0.1329252	-0.1329252	-0.1329252	-0.1329252	-0.1329252	-0.1329252	-0.1329252	-0.1329252	-0.1329252	-0.1329252	-0.1329252	-0.1329252	-0.1329252	-0.1329252	-0.1329252	-0.1329252	-0.1329252	-0.1329252	-0.1329252	-0.1329252	-0.1329252	-0.1329252	-0.1329252	-0.1329252	-0.1329252	-0.1329252	-0.1329252	-0.1329252	-0.1329252	-0.1329252	-0.1329252	-0.1329252	-0.1329252	-0.1329252	-0.1329252	-0.1329252	-0.1329252	-0.1329252	-0.1329252	-0.1329252	-0.1329252	-0.1329252	-0.1329252	-0.1329252	-0.1329252	-0.1329252	-0.1329252	-0.1329252	-0.1329252
631.mp3	-0.07282694	-0.07282694	-0.07282694	-0.07282694	-0.07282694	-0.07282694	-0.07282694	-0.07282694	-0.07282694	-0.07282694	-0.07282694	-0.07282694	-0.07282694	-0.07282694	-0.07282694	-0.07282694	-0.07282694	-0.07282694	-0.07282694	-0.07282694	-0.07282694	-0.07282694	-0.07282694	-0.07282694	-0.07282694	-0.07282694	-0.07282694	-0.07282694	-0.07282694	-0.07282694	-0.07282694	-0.07282694	-0.07282694	-0.07282694	-0.07282694	-0.07282694	-0.07282694	-0.07282694	-0.07282694	-0.07282694	-0.07282694	-0.07282694	-0.07282694	-0.07282694	-0.07282694	-0.07282694	-0.07282694	-0.07282694	-0.07282694
632.mp3	0.130281	0.130281	0.130281	0.130281	0.130281	0.130281	0.130281	0.130281	0.130281	0.130281	0.130281	0.130281	0.130281	0.130281	0.130281	0.130281	0.130281	0.130281	0.130281	0.130281	0.130281	0.130281	0.130281	0.130281	0.130281	0.130281	0.130281	0.130281	0.130281	0.130281	0.130281	0.130281	0.130281	0.130281	0.130281	0.130281	0.130281	0.130281	0.130281	0.130281	0.130281	0.130281	0.130281	0.130281	0.130281	0.130281	0.130281	0.130281	0.130281
634.mp3	0.13224427	0.13224427	0.13224427	0.13224427	0.13224427	0.13224427	0.13224427	0.13224427	0.13224427	0.13224427	0.13224427	0.13224427	0.13224427	0.13224427	0.13224427	0.13224427	0.13224427	0.13224427	0.13224427	0.13224427	0.13224427	0.13224427	0.13224427	0.13224427	0.13224427	0.13224427	0.13224427	0.13224427	0.13224427	0.13224427	0.13224427	0.13224427	0.13224427	0.13224427	0.13224427	0.13224427	0.13224427	0.13224427	0.13224427	0.13224427	0.13224427	0.13224427	0.13224427	0.13224427	0.13224427	0.13224427	0.13224427	0.13224427	0.13224427
635.mp3	0.20632215	0.20632215	0.20632215	0.20632215	0.20632215	0.20632215	0.20632215	0.20632215	0.20632215	0.20632215	0.20632215	0.20632215	0.20632215	0.20632215	0.20632215	0.20632215	0.20632215	0.20632215	0.20632215	0.20632215	0.20632215	0.20632215	0.20632215	0.20632215	0.20632215	0.20632215	0.20632215	0.20632215	0.20632215	0.20632215	0.20632215	0.20632215	0.20632215	0.20632215	0.20632215	0.20632215	0.20632215	0.20632215	0.20632215	0.20632215	0.20632215	0.20632215	0.20632215	0.20632215	0.20632215	0.20632215	0.20632215	0.20632215	0.20632215
637.mp3	0.28888592	0.28888592	0.28888592	0.28888592	0.28888592	0.28888592	0.28888592	0.28888592	0.28888592	0.28888592	0.28888592	0.28888592	0.28888592	0.28888592	0.28888592	0.28888592	0.28888592	0.28888592	0.28888592	0.28888592	0.28888592	0.28888592	0.28888592	0.28888592	0.28888592	0.28888592	0.28888592	0.28888592	0.28888592	0.28888592	0.28888592	0.28888592	0.28888592	0.28888592	0.28888592	0.28888592	0.28888592	0.28888592	0.28888592	0.28888592	0.28888592	0.28888592	0.28888592	0.28888592	0.28888592	0.28888592	0.28888592	0.28888592	0.28888592
638.mp3	0.2692012	0.2692012	0.2692012	0.2692012	0.2692012	0.2692012	0.2692012	0.2692012	0.2692012	0.2692012	0.2692012	0.2692012	0.2692012	0.2692012	0.2692012	0.2692012	0.2692012	0.2692012	0.2692012	0.2692012	0.2692012	0.2692012	0.2692012	0.2692012	0.2692012	0.2692012	0.2692012	0.2692012	0.2692012	0.2692012	0.2692012	0.2692012	0.2692012	0.2692012	0.2692012	0.2692012	0.2692012	0.2692012	0.2692012	0.2692012	0.2692012	0.2692012	0.2692012	0.2692012	0.2692012	0.2692012	0.2692012	0.2692012	0.2692012
639.mp3	0.15561765	0.15561765	0.15561765	0.15561765	0.15561765	0.15561765	0.15561765	0.15561765	0.15561765	0.15561765	0.15561765	0.15561765	0.15561765	0.15561765	0.15561765	0.15561765	0.15561765	0.15561765	0.15561765	0.15561765	0.15561765	0.15561765	0.15561765	0.15561765	0.15561765	0.15561765	0.15561765	0.15561765	0.15561765	0.15561765	0.15561765	0.15561765	0.15561765	0.15561765	0.15561765	0.15561765	0.15561765	0.15561765	0.15561765	0.15561765	0.15561765	0.15561765	0.15561765	0.15561765	0.15561765	0.15561765	0.15561765	0.15561765	0.15561765
640.mp3	0.037195213	0.037195213	0.037195213	0.037195213	0.037195213	0.037195213	0.037195213	0.037195213	0.037195213	0.037195213	0.037195213	0.037195213	0.037195213	0.037195213	0.037195213	0.037195213	0.037195213	0.037195213	0.037195213	0.037195213	0.037195213	0.037195213	0.037195213	0.037195213	0.037195213	0.037195213	0.037195213	0.037195213	0.037195213	0.037195213	0.037195213	0.037195213	0.037195213	0.037195213	0.037195213	0.037195213	0.037195213	0.037195213	0.037195213	0.037195213	0.037195213	0.037195213	0.037195213	0.037195213	0.037195213	0.037195213	0.037195213	0.037195213	0.037195213
643.mp3	0.05375389	0.05375389	0.05375389	0.05375389	0.05375389	0.05375389	0.05375389	0.05375389	0.05375389	0.05375389	0.05375389	0.05375389	0.05375389	0.05375389	0.05375389	0.05375389	0.05375389	0.05375389	0.05375389	0.05375389	0.05375389	0.05375389	0.05375389	0.05375389	0.05375389	0.05375389	0.05375389	0.05375389	0.05375389	0.05375389	0.05375389	0.05375389	0.05375389	0.05375389	0.05375389	0.05375389	0.05375389	0.05375389	0.05375389	0.05375389	0.05375389	0.05375389	0.05375389	0.05375389	0.05375389	0.05375389	0.05375389	0.05375389	0.05375389
644.mp3	0.044746518	0.044746518	0.044746518	0.044746518	0.044746518	0.044746518	0.044746518	0.044746518	0.044746518	0.044746518	0.044746518	0.044746518	0.044746518	0.044746518	0.044746518	0.044746518	0.044746518	0.044746518	0.044746518	0.044746518	0.044746518	0.044746518	0.044746518	0.044746518	0.044746518	0.044746518	0.044746518	0.044746518	0.044746518	0.044746518	0.044746518	0.044746518	0.044746518	0.044746518	0.044746518	0.044746518	0.044746518	0.044746518	0.044746518	0.044746518	0.044746518	0.044746518	0.044746518	0.044746518	0.044746518	0.044746518	0.044746518	0.044746518	0.044746518
645.mp3	0.00996021	0.00996021	0.00996021	0.00996021	0.00996021	0.00996021	0.00996021	0.00996021	0.00996021	0.00996021	0.00996021	0.00996021	0.00996021	0.00996021	0.00996021	0.00996021	0.00996021	0.00996021	0.00996021	0.00996021	0.00996021	0.00996021	0.00996021	0.00996021	0.00996021	0.00996021	0.00996021	0.00996021	0.00996021	0.00996021	0.00996021	0.00996021	0.00996021	0.00996021	0.00996021	0.00996021	0.00996021	0.00996021	0.00996021	0.00996021	0.00996021	0.00996021	0.00996021	0.00996021	0.00996021	0.00996021	0.00996021	0.00996021	0.00996021
646.mp3	0.10355764	0.10355764	0.10355764	0.10355764	0.10355764	0.10355764	0.10355764	0.10355764	0.10355764	0.10355764	0.10355764	0.10355764	0.10355764	0.10355764	0.10355764	0.10355764	0.10355764	0.10355764	0.10355764	0.10355764	0.10355764	0.10355764	0.10355764	0.10355764	0.10355764	0.10355764	0.10355764	0.10355764	0.10355764	0.10355764	0.10355764	0.10355764	0.10355764	0.10355764	0.10355764	0.10355764	0.10355764	0.10355764	0.10355764	0.10355764	0.10355764	0.10355764	0.10355764	0.10355764	0.10355764	0.10355764	0.10355764	0.10355764	0.10355764
647.mp3	-0.004683437	-0.004683437	-0.004683437	-0.004683437	-0.004683437	-0.004683437	-0.004683437	-0.004683437	-0.004683437	-0.004683437	-0.004683437	-0.004683437	-0.004683437	-0.004683437	-0.004683437	-0.004683437	-0.004683437	-0.004683437	-0.004683437	-0.004683437	-0.004683437	-0.004683437	-0.004683437	-0.004683437	-0.004683437	-0.004683437	-0.004683437	-0.004683437	-0.004683437	-0.004683437	-0.004683437	-0.004683437	-0.004683437	-0.004683437	-0.004683437	-0.004683437	-0.004683437	-0.004683437	-0.004683437	-0.004683437	-0.004683437	-0.004683437	-0.004683437	-0.004683437	-0.004683437	-0.004683437	-0.004683437	-0.004683437	-0.004683437
648.mp3	-0.020513656	-0.020513656	-0.020513656	-0.020513656	-0.020513656	-0.020513656	-0.020513656	-0.020513656	-0.020513656	-0.020513656	-0.020513656	-0.020513656	-0.020513656	-0.020513656	-0.020513656	-0.020513656	-0.020513656	-0.020513656	-0.020513656	-0.020513656	-0.020513656	-0.020513656	-0.020513656	-0.020513656	-0.020513656	-0.020513656	-0.020513656	-0.020513656	-0.020513656	-0.020513656	-0.020513656	-0.020513656	-0.020513656	-0.020513656	-0.020513656	-0.020513656	-0.020513656	-0.020513656	-0.020513656	-0.020513656	-0.020513656	-0.020513656	-0.020513656	-0.020513656	-0.020513656	-0.020513656	-0.020513656	-0.020513656	-0.020513656
649.mp3	-0.14110182	-0.14110182	-0.14110182	-0.14110182	-0.14110182	-0.14110182	-0.14110182	-0.14110182	-0.14110182	-0.14110182	-0.14110182	-0.14110182	-0.14110182	-0.14110182	-0.14110182	-0.14110182	-0.14110182	-0.14110182	-0.14110182	-0.14110182	-0.14110182	-0.14110182	-0.14110182	-0.14110182	-0.14110182	-0.14110182	-0.14110182	-0.14110182	-0.14110182	-0.14110182	-0.14110182	-0.14110182	-0.14110182	-0.14110182	-0.14110182	-0.14110182	-0.14110182	-0.14110182	-0.14110182	-0.14110182	-0.14110182	-0.14110182	-0.14110182	-0.14110182	-0.14110182	-0.14110182	-0.14110182	-0.14110182	-0.14110182
650.mp3	-0.050608754	-0.050608754	-0.050608754	-0.050608754	-0.050608754	-0.050608754	-0.050608754	-0.050608754	-0.050608754	-0.050608754	-0.050608754	-0.050608754	-0.050608754	-0.050608754	-0.050608754	-0.050608754	-0.050608754	-0.050608754	-0.050608754	-0.050608754	-0.050608754	-0.050608754	-0.050608754	-0.050608754	-0.050608754	-0.050608754	-0.050608754	-0.050608754	-0.050608754	-0.050608754	-0.050608754	-0.050608754	-0.050608754	-0.050608754	-0.050608754	-0.050608754	-0.050608754	-0.050608754	-0.050608754	-0.050608754	-0.050608754	-0.050608754	-0.050608754	-0.050608754	-0.050608754	-0.050608754	-0.050608754	-0.050608754	-0.050608754
651.mp3	0.020090347	0.020090347	0.020090347	0.020090347	0.020090347	0.020090347	0.020090347	0.020090347	0.020090347	0.020090347	0.020090347	0.020090347	0.020090347	0.020090347	0.020090347	0.020090347	0.020090347	0.020090347	0.020090347	0.020090347	0.020090347	0.020090347	0.020090347	0.020090347	0.020090347	0.020090347	0.020090347	0.020090347	0.020090347	0.020090347	0.020090347	0.020090347	0.020090347	0.020090347	0.020090347	0.020090347	0.020090347	0.020090347	0.020090347	0.020090347	0.020090347	0.020090347	0.020090347	0.020090347	0.020090347	0.020090347	0.020090347	0.020090347	0.020090347
652.mp3	0.10439873	0.10439873	0.10439873	0.10439873	0.10439873	0.10439873	0.10439873	0.10439873	0.10439873	0.10439873	0.10439873	0.10439873	0.10439873	0.10439873	0.10439873	0.10439873	0.10439873	0.10439873	0.10439873	0.10439873	0.10439873	0.10439873	0.10439873	0.10439873	0.10439873	0.10439873	0.10439873	0.10439873	0.10439873	0.10439873	0.10439873	0.10439873	0.10439873	0.10439873	0.10439873	0.10439873	0.10439873	0.10439873	0.10439873	0.10439873	0.10439873	0.10439873	0.10439873	0.10439873	0.10439873	0.10439873	0.10439873	0.10439873	0.10439873
653.mp3	0.1636741	0.1636741	0.1636741	0.1636741	0.1636741	0.1636741	0.1636741	0.1636741	0.1636741	0.1636741	0.1636741	0.1636741	0.1636741	0.1636741	0.1636741	0.1636741	0.1636741	0.1636741	0.1636741	0.1636741	0.1636741	0.1636741	0.1636741	0.1636741	0.1636741	0.1636741	0.1636741	0.1636741	0.1636741	0.1636741	0.1636741	0.1636741	0.1636741	0.1636741	0.1636741	0.1636741	0.1636741	0.1636741	0.1636741	0.1636741	0.1636741	0.1636741	0.1636741	0.1636741	0.1636741	0.1636741	0.1636741	0.1636741	0.1636741
654.mp3	0.1265779	0.1265779	0.1265779	0.1265779	0.1265779	0.1265779	0.1265779	0.1265779	0.1265779	0.1265779	0.1265779	0.1265779	0.1265779	0.1265779	0.1265779	0.1265779	0.1265779	0.1265779	0.1265779	0.1265779	0.1265779	0.1265779	0.1265779	0.1265779	0.1265779	0.1265779	0.1265779	0.1265779	0.1265779	0.1265779	0.1265779	0.1265779	0.1265779	0.1265779	0.1265779	0.1265779	0.1265779	0.1265779	0.1265779	0.1265779	0.1265779	0.1265779	0.1265779	0.1265779	0.1265779	0.1265779	0.1265779	0.1265779	0.1265779
656.mp3	0.24479447	0.24479447	0.24479447	0.24479447	0.24479447	0.24479447	0.24479447	0.24479447	0.24479447	0.24479447	0.24479447	0.24479447	0.24479447	0.24479447	0.24479447	0.24479447	0.24479447	0.24479447	0.24479447	0.24479447	0.24479447	0.24479447	0.24479447	0.24479447	0.24479447	0.24479447	0.24479447	0.24479447	0.24479447	0.24479447	0.24479447	0.24479447	0.24479447	0.24479447	0.24479447	0.24479447	0.24479447	0.24479447	0.24479447	0.24479447	0.24479447	0.24479447	0.24479447	0.24479447	0.24479447	0.24479447	0.24479447	0.24479447	0.24479447
657.mp3	-0.090744905	-0.090744905	-0.090744905	-0.090744905	-0.090744905	-0.090744905	-0.090744905	-0.090744905	-0.090744905	-0.090744905	-0.090744905	-0.090744905	-0.090744905	-0.090744905	-0.090744905	-0.090744905	-0.090744905	-0.090744905	-0.090744905	-0.090744905	-0.090744905	-0.090744905	-0.090744905	-0.090744905	-0.090744905	-0.090744905	-0.090744905	-0.090744905	-0.090744905	-0.090744905	-0.090744905	-0.090744905	-0.090744905	-0.090744905	-0.090744905	-0.090744905	-0.090744905	-0.090744905	-0.090744905	-0.090744905	-0.090744905	-0.090744905	-0.090744905	-0.090744905	-0.090744905	-0.090744905	-0.090744905	-0.090744905	-0.090744905
658.mp3	0.10569967	0.10569967	0.10569967	0.10569967	0.10569967	0.10569967	0.10569967	0.10569967	0.10569967	0.10569967	0.10569967	0.10569967	0.10569967	0.10569967	0.10569967	0.10569967	0.10569967	0.10569967	0.10569967	0.10569967	0.10569967	0.10569967	0.10569967	0.10569967	0.10569967	0.10569967	0.10569967	0.10569967	0.10569967	0.10569967	0.10569967	0.10569967	0.10569967	0.10569967	0.10569967	0.10569967	0.10569967	0.10569967	0.10569967	0.10569967	0.10569967	0.10569967	0.10569967	0.10569967	0.10569967	0.10569967	0.10569967	0.10569967	0.10569967
660.mp3	-0.12796874	-0.12796874	-0.12796874	-0.12796874	-0.12796874	-0.12796874	-0.12796874	-0.12796874	-0.12796874	-0.12796874	-0.12796874	-0.12796874	-0.12796874	-0.12796874	-0.12796874	-0.12796874	-0.12796874	-0.12796874	-0.12796874	-0.12796874	-0.12796874	-0.12796874	-0.12796874	-0.12796874	-0.12796874	-0.12796874	-0.12796874	-0.12796874	-0.12796874	-0.12796874	-0.12796874	-0.12796874	-0.12796874	-0.12796874	-0.12796874	-0.12796874	-0.12796874	-0.12796874	-0.12796874	-0.12796874	-0.12796874	-0.12796874	-0.12796874	-0.12796874	-0.12796874	-0.12796874	-0.12796874	-0.12796874	-0.12796874
661.mp3	-0.016626986	-0.016626986	-0.016626986	-0.016626986	-0.016626986	-0.016626986	-0.016626986	-0.016626986	-0.016626986	-0.016626986	-0.016626986	-0.016626986	-0.016626986	-0.016626986	-0.016626986	-0.016626986	-0.016626986	-0.016626986	-0.016626986	-0.016626986	-0.016626986	-0.016626986	-0.016626986	-0.016626986	-0.016626986	-0.016626986	-0.016626986	-0.016626986	-0.016626986	-0.016626986	-0.016626986	-0.016626986	-0.016626986	-0.016626986	-0.016626986	-0.016626986	-0.016626986	-0.016626986	-0.016626986	-0.016626986	-0.016626986	-0.016626986	-0.016626986	-0.016626986	-0.016626986	-0.016626986	-0.016626986	-0.016626986	-0.016626986
662.mp3	-0.08693983	-0.08693983	-0.08693983	-0.08693983	-0.08693983	-0.08693983	-0.08693983	-0.08693983	-0.08693983	-0.08693983	-0.08693983	-0.08693983	-0.08693983	-0.08693983	-0.08693983	-0.08693983	-0.08693983	-0.08693983	-0.08693983	-0.08693983	-0.08693983	-0.08693983	-0.08693983	-0.08693983	-0.08693983	-0.08693983	-0.08693983	-0.08693983	-0.08693983	-0.08693983	-0.08693983	-0.08693983	-0.08693983	-0.08693983	-0.08693983	-0.08693983	-0.08693983	-0.08693983	-0.08693983	-0.08693983	-0.08693983	-0.08693983	-0.08693983	-0.08693983	-0.08693983	-0.08693983	-0.08693983	-0.08693983	-0.08693983
663.mp3	0.10186543	0.10186543	0.10186543	0.10186543	0.10186543	0.10186543	0.10186543	0.10186543	0.10186543	0.10186543	0.10186543	0.10186543	0.10186543	0.10186543	0.10186543	0.10186543	0.10186543	0.10186543	0.10186543	0.10186543	0.10186543	0.10186543	0.10186543	0.10186543	0.10186543	0.10186543	0.10186543	0.10186543	0.10186543	0.10186543	0.10186543	0.10186543	0.10186543	0.10186543	0.10186543	0.10186543	0.10186543	0.10186543	0.10186543	0.10186543	0.10186543	0.10186543	0.10186543	0.10186543	0.10186543	0.10186543	0.10186543	0.10186543	0.10186543
664.mp3	-0.09876763	-0.09876763	-0.09876763	-0.09876763	-0.09876763	-0.09876763	-0.09876763	-0.09876763	-0.09876763	-0.09876763	-0.09876763	-0.09876763	-0.09876763	-0.09876763	-0.09876763	-0.09876763	-0.09876763	-0.09876763	-0.09876763	-0.09876763	-0.09876763	-0.09876763	-0.09876763	-0.09876763	-0.09876763	-0.09876763	-0.09876763	-0.09876763	-0.09876763	-0.09876763	-0.09876763	-0.09876763	-0.09876763	-0.09876763	-0.09876763	-0.09876763	-0.09876763	-0.09876763	-0.09876763	-0.09876763	-0.09876763	-0.09876763	-0.09876763	-0.09876763	-0.09876763	-0.09876763	-0.09876763	-0.09876763	-0.09876763
665.mp3	0.00346729	0.00346729	0.00346729	0.00346729	0.00346729	0.00346729	0.00346729	0.00346729	0.00346729	0.00346729	0.00346729	0.00346729	0.00346729	0.00346729	0.00346729	0.00346729	0.00346729	0.00346729	0.00346729	0.00346729	0.00346729	0.00346729	0.00346729	0.00346729	0.00346729	0.00346729	0.00346729	0.00346729	0.00346729	0.00346729	0.00346729	0.00346729	0.00346729	0.00346729	0.00346729	0.00346729	0.00346729	0.00346729	0.00346729	0.00346729	0.00346729	0.00346729	0.00346729	0.00346729	0.00346729	0.00346729	0.00346729	0.00346729	0.00346729
666.mp3	0.041325882	0.041325882	0.041325882	0.041325882	0.041325882	0.041325882	0.041325882	0.041325882	0.041325882	0.041325882	0.041325882	0.041325882	0.041325882	0.041325882	0.041325882	0.041325882	0.041325882	0.041325882	0.041325882	0.041325882	0.041325882	0.041325882	0.041325882	0.041325882	0.041325882	0.041325882	0.041325882	0.041325882	0.041325882	0.041325882	0.041325882	0.041325882	0.041325882	0.041325882	0.041325882	0.041325882	0.041325882	0.041325882	0.041325882	0.041325882	0.041325882	0.041325882	0.041325882	0.041325882	0.041325882	0.041325882	0.041325882	0.041325882	0.041325882
667.mp3	0.26081842	0.26081842	0.26081842	0.26081842	0.26081842	0.26081842	0.26081842	0.26081842	0.26081842	0.26081842	0.26081842	0.26081842	0.26081842	0.26081842	0.26081842	0.26081842	0.26081842	0.26081842	0.26081842	0.26081842	0.26081842	0.26081842	0.26081842	0.26081842	0.26081842	0.26081842	0.26081842	0.26081842	0.26081842	0.26081842	0.26081842	0.26081842	0.26081842	0.26081842	0.26081842	0.26081842	0.26081842	0.26081842	0.26081842	0.26081842	0.26081842	0.26081842	0.26081842	0.26081842	0.26081842	0.26081842	0.26081842	0.26081842	0.26081842
668.mp3	-0.02408951	-0.02408951	-0.02408951	-0.02408951	-0.02408951	-0.02408951	-0.02408951	-0.02408951	-0.02408951	-0.02408951	-0.02408951	-0.02408951	-0.02408951	-0.02408951	-0.02408951	-0.02408951	-0.02408951	-0.02408951	-0.02408951	-0.02408951	-0.02408951	-0.02408951	-0.02408951	-0.02408951	-0.02408951	-0.02408951	-0.02408951	-0.02408951	-0.02408951	-0.02408951	-0.02408951	-0.02408951	-0.02408951	-0.02408951	-0.02408951	-0.02408951	-0.02408951	-0.02408951	-0.02408951	-0.02408951	-0.02408951	-0.02408951	-0.02408951	-0.02408951	-0.02408951	-0.02408951	-0.02408951	-0.02408951	-0.02408951
671.mp3	0.1983636	0.1983636	0.1983636	0.1983636	0.1983636	0.1983636	0.1983636	0.1983636	0.1983636	0.1983636	0.1983636	0.1983636	0.1983636	0.1983636	0.1983636	0.1983636	0.1983636	0.1983636	0.1983636	0.1983636	0.1983636	0.1983636	0.1983636	0.1983636	0.1983636	0.1983636	0.1983636	0.1983636	0.1983636	0.1983636	0.1983636	0.1983636	0.1983636	0.1983636	0.1983636	0.1983636	0.1983636	0.1983636	0.1983636	0.1983636	0.1983636	0.1983636	0.1983636	0.1983636	0.1983636	0.1983636	0.1983636	0.1983636	0.1983636
672.mp3	0.058258094	0.058258094	0.058258094	0.058258094	0.058258094	0.058258094	0.058258094	0.058258094	0.058258094	0.058258094	0.058258094	0.058258094	0.058258094	0.058258094	0.058258094	0.058258094	0.058258094	0.058258094	0.058258094	0.058258094	0.058258094	0.058258094	0.058258094	0.058258094	0.058258094	0.058258094	0.058258094	0.058258094	0.058258094	0.058258094	0.058258094	0.058258094	0.058258094	0.058258094	0.058258094	0.058258094	0.058258094	0.058258094	0.058258094	0.058258094	0.058258094	0.058258094	0.058258094	0.058258094	0.058258094	0.058258094	0.058258094	0.058258094	0.058258094
673.mp3	0.11544146	0.11544146	0.11544146	0.11544146	0.11544146	0.11544146	0.11544146	0.11544146	0.11544146	0.11544146	0.11544146	0.11544146	0.11544146	0.11544146	0.11544146	0.11544146	0.11544146	0.11544146	0.11544146	0.11544146	0.11544146	0.11544146	0.11544146	0.11544146	0.11544146	0.11544146	0.11544146	0.11544146	0.11544146	0.11544146	0.11544146	0.11544146	0.11544146	0.11544146	0.11544146	0.11544146	0.11544146	0.11544146	0.11544146	0.11544146	0.11544146	0.11544146	0.11544146	0.11544146	0.11544146	0.11544146	0.11544146	0.11544146	0.11544146
674.mp3	0.062220126	0.062220126	0.062220126	0.062220126	0.062220126	0.062220126	0.062220126	0.062220126	0.062220126	0.062220126	0.062220126	0.062220126	0.062220126	0.062220126	0.062220126	0.062220126	0.062220126	0.062220126	0.062220126	0.062220126	0.062220126	0.062220126	0.062220126	0.062220126	0.062220126	0.062220126	0.062220126	0.062220126	0.062220126	0.062220126	0.062220126	0.062220126	0.062220126	0.062220126	0.062220126	0.062220126	0.062220126	0.062220126	0.062220126	0.062220126	0.062220126	0.062220126	0.062220126	0.062220126	0.062220126	0.062220126	0.062220126	0.062220126	0.062220126
675.mp3	0.07713011	0.07713011	0.07713011	0.07713011	0.07713011	0.07713011	0.07713011	0.07713011	0.07713011	0.07713011	0.07713011	0.07713011	0.07713011	0.07713011	0.07713011	0.07713011	0.07713011	0.07713011	0.07713011	0.07713011	0.07713011	0.07713011	0.07713011	0.07713011	0.07713011	0.07713011	0.07713011	0.07713011	0.07713011	0.07713011	0.07713011	0.07713011	0.07713011	0.07713011	0.07713011	0.07713011	0.07713011	0.07713011	0.07713011	0.07713011	0.07713011	0.07713011	0.07713011	0.07713011	0.07713011	0.07713011	0.07713011	0.07713011	0.07713011
676.mp3	-0.13708322	-0.13708322	-0.13708322	-0.13708322	-0.13708322	-0.13708322	-0.13708322	-0.13708322	-0.13708322	-0.13708322	-0.13708322	-0.13708322	-0.13708322	-0.13708322	-0.13708322	-0.13708322	-0.13708322	-0.13708322	-0.13708322	-0.13708322	-0.13708322	-0.13708322	-0.13708322	-0.13708322	-0.13708322	-0.13708322	-0.13708322	-0.13708322	-0.13708322	-0.13708322	-0.13708322	-0.13708322	-0.13708322	-0.13708322	-0.13708322	-0.13708322	-0.13708322	-0.13708322	-0.13708322	-0.13708322	-0.13708322	-0.13708322	-0.13708322	-0.13708322	-0.13708322	-0.13708322	-0.13708322	-0.13708322	-0.13708322
677.mp3	0.06297988	0.06297988	0.06297988	0.06297988	0.06297988	0.06297988	0.06297988	0.06297988	0.06297988	0.06297988	0.06297988	0.06297988	0.06297988	0.06297988	0.06297988	0.06297988	0.06297988	0.06297988	0.06297988	0.06297988	0.06297988	0.06297988	0.06297988	0.06297988	0.06297988	0.06297988	0.06297988	0.06297988	0.06297988	0.06297988	0.06297988	0.06297988	0.06297988	0.06297988	0.06297988	0.06297988	0.06297988	0.06297988	0.06297988	0.06297988	0.06297988	0.06297988	0.06297988	0.06297988	0.06297988	0.06297988	0.06297988	0.06297988	0.06297988
681.mp3	0.09893379	0.09893379	0.09893379	0.09893379	0.09893379	0.09893379	0.09893379	0.09893379	0.09893379	0.09893379	0.09893379	0.09893379	0.09893379	0.09893379	0.09893379	0.09893379	0.09893379	0.09893379	0.09893379	0.09893379	0.09893379	0.09893379	0.09893379	0.09893379	0.09893379	0.09893379	0.09893379	0.09893379	0.09893379	0.09893379	0.09893379	0.09893379	0.09893379	0.09893379	0.09893379	0.09893379	0.09893379	0.09893379	0.09893379	0.09893379	0.09893379	0.09893379	0.09893379	0.09893379	0.09893379	0.09893379	0.09893379	0.09893379	0.09893379
682.mp3	0.007565273	0.007565273	0.007565273	0.007565273	0.007565273	0.007565273	0.007565273	0.007565273	0.007565273	0.007565273	0.007565273	0.007565273	0.007565273	0.007565273	0.007565273	0.007565273	0.007565273	0.007565273	0.007565273	0.007565273	0.007565273	0.007565273	0.007565273	0.007565273	0.007565273	0.007565273	0.007565273	0.007565273	0.007565273	0.007565273	0.007565273	0.007565273	0.007565273	0.007565273	0.007565273	0.007565273	0.007565273	0.007565273	0.007565273	0.007565273	0.007565273	0.007565273	0.007565273	0.007565273	0.007565273	0.007565273	0.007565273	0.007565273	0.007565273
684.mp3	0.10384008	0.10384008	0.10384008	0.10384008	0.10384008	0.10384008	0.10384008	0.10384008	0.10384008	0.10384008	0.10384008	0.10384008	0.10384008	0.10384008	0.10384008	0.10384008	0.10384008	0.10384008	0.10384008	0.10384008	0.10384008	0.10384008	0.10384008	0.10384008	0.10384008	0.10384008	0.10384008	0.10384008	0.10384008	0.10384008	0.10384008	0.10384008	0.10384008	0.10384008	0.10384008	0.10384008	0.10384008	0.10384008	0.10384008	0.10384008	0.10384008	0.10384008	0.10384008	0.10384008	0.10384008	0.10384008	0.10384008	0.10384008	0.10384008
685.mp3	0.05298294	0.05298294	0.05298294	0.05298294	0.05298294	0.05298294	0.05298294	0.05298294	0.05298294	0.05298294	0.05298294	0.05298294	0.05298294	0.05298294	0.05298294	0.05298294	0.05298294	0.05298294	0.05298294	0.05298294	0.05298294	0.05298294	0.05298294	0.05298294	0.05298294	0.05298294	0.05298294	0.05298294	0.05298294	0.05298294	0.05298294	0.05298294	0.05298294	0.05298294	0.05298294	0.05298294	0.05298294	0.05298294	0.05298294	0.05298294	0.05298294	0.05298294	0.05298294	0.05298294	0.05298294	0.05298294	0.05298294	0.05298294	0.05298294
686.mp3	0.19447131	0.19447131	0.19447131	0.19447131	0.19447131	0.19447131	0.19447131	0.19447131	0.19447131	0.19447131	0.19447131	0.19447131	0.19447131	0.19447131	0.19447131	0.19447131	0.19447131	0.19447131	0.19447131	0.19447131	0.19447131	0.19447131	0.19447131	0.19447131	0.19447131	0.19447131	0.19447131	0.19447131	0.19447131	0.19447131	0.19447131	0.19447131	0.19447131	0.19447131	0.19447131	0.19447131	0.19447131	0.19447131	0.19447131	0.19447131	0.19447131	0.19447131	0.19447131	0.19447131	0.19447131	0.19447131	0.19447131	0.19447131	0.19447131
687.mp3	-0.081027925	-0.081027925	-0.081027925	-0.081027925	-0.081027925	-0.081027925	-0.081027925	-0.081027925	-0.081027925	-0.081027925	-0.081027925	-0.081027925	-0.081027925	-0.081027925	-0.081027925	-0.081027925	-0.081027925	-0.081027925	-0.081027925	-0.081027925	-0.081027925	-0.081027925	-0.081027925	-0.081027925	-0.081027925	-0.081027925	-0.081027925	-0.081027925	-0.081027925	-0.081027925	-0.081027925	-0.081027925	-0.081027925	-0.081027925	-0.081027925	-0.081027925	-0.081027925	-0.081027925	-0.081027925	-0.081027925	-0.081027925	-0.081027925	-0.081027925	-0.081027925	-0.081027925	-0.081027925	-0.081027925	-0.081027925	-0.081027925
688.mp3	0.04916589	0.04916589	0.04916589	0.04916589	0.04916589	0.04916589	0.04916589	0.04916589	0.04916589	0.04916589	0.04916589	0.04916589	0.04916589	0.04916589	0.04916589	0.04916589	0.04916589	0.04916589	0.04916589	0.04916589	0.04916589	0.04916589	0.04916589	0.04916589	0.04916589	0.04916589	0.04916589	0.04916589	0.04916589	0.04916589	0.04916589	0.04916589	0.04916589	0.04916589	0.04916589	0.04916589	0.04916589	0.04916589	0.04916589	0.04916589	0.04916589	0.04916589	0.04916589	0.04916589	0.04916589	0.04916589	0.04916589	0.04916589	0.04916589
689.mp3	0.04131449	0.04131449	0.04131449	0.04131449	0.04131449	0.04131449	0.04131449	0.04131449	0.04131449	0.04131449	0.04131449	0.04131449	0.04131449	0.04131449	0.04131449	0.04131449	0.04131449	0.04131449	0.04131449	0.04131449	0.04131449	0.04131449	0.04131449	0.04131449	0.04131449	0.04131449	0.04131449	0.04131449	0.04131449	0.04131449	0.04131449	0.04131449	0.04131449	0.04131449	0.04131449	0.04131449	0.04131449	0.04131449	0.04131449	0.04131449	0.04131449	0.04131449	0.04131449	0.04131449	0.04131449	0.04131449	0.04131449	0.04131449	0.04131449
690.mp3	0.29475746	0.29475746	0.29475746	0.29475746	0.29475746	0.29475746	0.29475746	0.29475746	0.29475746	0.29475746	0.29475746	0.29475746	0.29475746	0.29475746	0.29475746	0.29475746	0.29475746	0.29475746	0.29475746	0.29475746	0.29475746	0.29475746	0.29475746	0.29475746	0.29475746	0.29475746	0.29475746	0.29475746	0.29475746	0.29475746	0.29475746	0.29475746	0.29475746	0.29475746	0.29475746	0.29475746	0.29475746	0.29475746	0.29475746	0.29475746	0.29475746	0.29475746	0.29475746	0.29475746	0.29475746	0.29475746	0.29475746	0.29475746	0.29475746
691.mp3	0.061859295	0.061859295	0.061859295	0.061859295	0.061859295	0.061859295	0.061859295	0.061859295	0.061859295	0.061859295	0.061859295	0.061859295	0.061859295	0.061859295	0.061859295	0.061859295	0.061859295	0.061859295	0.061859295	0.061859295	0.061859295	0.061859295	0.061859295	0.061859295	0.061859295	0.061859295	0.061859295	0.061859295	0.061859295	0.061859295	0.061859295	0.061859295	0.061859295	0.061859295	0.061859295	0.061859295	0.061859295	0.061859295	0.061859295	0.061859295	0.061859295	0.061859295	0.061859295	0.061859295	0.061859295	0.061859295	0.061859295	0.061859295	0.061859295
692.mp3	-0.054600492	-0.054600492	-0.054600492	-0.054600492	-0.054600492	-0.054600492	-0.054600492	-0.054600492	-0.054600492	-0.054600492	-0.054600492	-0.054600492	-0.054600492	-0.054600492	-0.054600492	-0.054600492	-0.054600492	-0.054600492	-0.054600492	-0.054600492	-0.054600492	-0.054600492	-0.054600492	-0.054600492	-0.054600492	-0.054600492	-0.054600492	-0.054600492	-0.054600492	-0.054600492	-0.054600492	-0.054600492	-0.054600492	-0.054600492	-0.054600492	-0.054600492	-0.054600492	-0.054600492	-0.054600492	-0.054600492	-0.054600492	-0.054600492	-0.054600492	-0.054600492	-0.054600492	-0.054600492	-0.054600492	-0.054600492	-0.054600492
693.mp3	-0.0866653	-0.0866653	-0.0866653	-0.0866653	-0.0866653	-0.0866653	-0.0866653	-0.0866653	-0.0866653	-0.0866653	-0.0866653	-0.0866653	-0.0866653	-0.0866653	-0.0866653	-0.0866653	-0.0866653	-0.0866653	-0.0866653	-0.0866653	-0.0866653	-0.0866653	-0.0866653	-0.0866653	-0.0866653	-0.0866653	-0.0866653	-0.0866653	-0.0866653	-0.0866653	-0.0866653	-0.0866653	-0.0866653	-0.0866653	-0.0866653	-0.0866653	-0.0866653	-0.0866653	-0.0866653	-0.0866653	-0.0866653	-0.0866653	-0.0866653	-0.0866653	-0.0866653	-0.0866653	-0.0866653	-0.0866653	-0.0866653
695.mp3	-0.077227116	-0.077227116	-0.077227116	-0.077227116	-0.077227116	-0.077227116	-0.077227116	-0.077227116	-0.077227116	-0.077227116	-0.077227116	-0.077227116	-0.077227116	-0.077227116	-0.077227116	-0.077227116	-0.077227116	-0.077227116	-0.077227116	-0.077227116	-0.077227116	-0.077227116	-0.077227116	-0.077227116	-0.077227116	-0.077227116	-0.077227116	-0.077227116	-0.077227116	-0.077227116	-0.077227116	-0.077227116	-0.077227116	-0.077227116	-0.077227116	-0.077227116	-0.077227116	-0.077227116	-0.077227116	-0.077227116	-0.077227116	-0.077227116	-0.077227116	-0.077227116	-0.077227116	-0.077227116	-0.077227116	-0.077227116	-0.077227116
696.mp3	0.04648155	0.04648155	0.04648155	0.04648155	0.04648155	0.04648155	0.04648155	0.04648155	0.04648155	0.04648155	0.04648155	0.04648155	0.04648155	0.04648155	0.04648155	0.04648155	0.04648155	0.04648155	0.04648155	0.04648155	0.04648155	0.04648155	0.04648155	0.04648155	0.04648155	0.04648155	0.04648155	0.04648155	0.04648155	0.04648155	0.04648155	0.04648155	0.04648155	0.04648155	0.04648155	0.04648155	0.04648155	0.04648155	0.04648155	0.04648155	0.04648155	0.04648155	0.04648155	0.04648155	0.04648155	0.04648155	0.04648155	0.04648155	0.04648155
697.mp3	0.09914929	0.09914929	0.09914929	0.09914929	0.09914929	0.09914929	0.09914929	0.09914929	0.09914929	0.09914929	0.09914929	0.09914929	0.09914929	0.09914929	0.09914929	0.09914929	0.09914929	0.09914929	0.09914929	0.09914929	0.09914929	0.09914929	0.09914929	0.09914929	0.09914929	0.09914929	0.09914929	0.09914929	0.09914929	0.09914929	0.09914929	0.09914929	0.09914929	0.09914929	0.09914929	0.09914929	0.09914929	0.09914929	0.09914929	0.09914929	0.09914929	0.09914929	0.09914929	0.09914929	0.09914929	0.09914929	0.09914929	0.09914929	0.09914929
698.mp3	0.11778638	0.11778638	0.11778638	0.11778638	0.11778638	0.11778638	0.11778638	0.11778638	0.11778638	0.11778638	0.11778638	0.11778638	0.11778638	0.11778638	0.11778638	0.11778638	0.11778638	0.11778638	0.11778638	0.11778638	0.11778638	0.11778638	0.11778638	0.11778638	0.11778638	0.11778638	0.11778638	0.11778638	0.11778638	0.11778638	0.11778638	0.11778638	0.11778638	0.11778638	0.11778638	0.11778638	0.11778638	0.11778638	0.11778638	0.11778638	0.11778638	0.11778638	0.11778638	0.11778638	0.11778638	0.11778638	0.11778638	0.11778638	0.11778638
699.mp3	0.16252919	0.16252919	0.16252919	0.16252919	0.16252919	0.16252919	0.16252919	0.16252919	0.16252919	0.16252919	0.16252919	0.16252919	0.16252919	0.16252919	0.16252919	0.16252919	0.16252919	0.16252919	0.16252919	0.16252919	0.16252919	0.16252919	0.16252919	0.16252919	0.16252919	0.16252919	0.16252919	0.16252919	0.16252919	0.16252919	0.16252919	0.16252919	0.16252919	0.16252919	0.16252919	0.16252919	0.16252919	0.16252919	0.16252919	0.16252919	0.16252919	0.16252919	0.16252919	0.16252919	0.16252919	0.16252919	0.16252919	0.16252919	0.16252919
700.mp3	-0.003833698	-0.003833698	-0.003833698	-0.003833698	-0.003833698	-0.003833698	-0.003833698	-0.003833698	-0.003833698	-0.003833698	-0.003833698	-0.003833698	-0.003833698	-0.003833698	-0.003833698	-0.003833698	-0.003833698	-0.003833698	-0.003833698	-0.003833698	-0.003833698	-0.003833698	-0.003833698	-0.003833698	-0.003833698	-0.003833698	-0.003833698	-0.003833698	-0.003833698	-0.003833698	-0.003833698	-0.003833698	-0.003833698	-0.003833698	-0.003833698	-0.003833698	-0.003833698	-0.003833698	-0.003833698	-0.003833698	-0.003833698	-0.003833698	-0.003833698	-0.003833698	-0.003833698	-0.003833698	-0.003833698	-0.003833698	-0.003833698
702.mp3	0.1417691	0.1417691	0.1417691	0.1417691	0.1417691	0.1417691	0.1417691	0.1417691	0.1417691	0.1417691	0.1417691	0.1417691	0.1417691	0.1417691	0.1417691	0.1417691	0.1417691	0.1417691	0.1417691	0.1417691	0.1417691	0.1417691	0.1417691	0.1417691	0.1417691	0.1417691	0.1417691	0.1417691	0.1417691	0.1417691	0.1417691	0.1417691	0.1417691	0.1417691	0.1417691	0.1417691	0.1417691	0.1417691	0.1417691	0.1417691	0.1417691	0.1417691	0.1417691	0.1417691	0.1417691	0.1417691	0.1417691	0.1417691	0.1417691
703.mp3	0.09935765	0.09935765	0.09935765	0.09935765	0.09935765	0.09935765	0.09935765	0.09935765	0.09935765	0.09935765	0.09935765	0.09935765	0.09935765	0.09935765	0.09935765	0.09935765	0.09935765	0.09935765	0.09935765	0.09935765	0.09935765	0.09935765	0.09935765	0.09935765	0.09935765	0.09935765	0.09935765	0.09935765	0.09935765	0.09935765	0.09935765	0.09935765	0.09935765	0.09935765	0.09935765	0.09935765	0.09935765	0.09935765	0.09935765	0.09935765	0.09935765	0.09935765	0.09935765	0.09935765	0.09935765	0.09935765	0.09935765	0.09935765	0.09935765
704.mp3	0.28771716	0.28771716	0.28771716	0.28771716	0.28771716	0.28771716	0.28771716	0.28771716	0.28771716	0.28771716	0.28771716	0.28771716	0.28771716	0.28771716	0.28771716	0.28771716	0.28771716	0.28771716	0.28771716	0.28771716	0.28771716	0.28771716	0.28771716	0.28771716	0.28771716	0.28771716	0.28771716	0.28771716	0.28771716	0.28771716	0.28771716	0.28771716	0.28771716	0.28771716	0.28771716	0.28771716	0.28771716	0.28771716	0.28771716	0.28771716	0.28771716	0.28771716	0.28771716	0.28771716	0.28771716	0.28771716	0.28771716	0.28771716	0.28771716
706.mp3	0.1601401	0.1601401	0.1601401	0.1601401	0.1601401	0.1601401	0.1601401	0.1601401	0.1601401	0.1601401	0.1601401	0.1601401	0.1601401	0.1601401	0.1601401	0.1601401	0.1601401	0.1601401	0.1601401	0.1601401	0.1601401	0.1601401	0.1601401	0.1601401	0.1601401	0.1601401	0.1601401	0.1601401	0.1601401	0.1601401	0.1601401	0.1601401	0.1601401	0.1601401	0.1601401	0.1601401	0.1601401	0.1601401	0.1601401	0.1601401	0.1601401	0.1601401	0.1601401	0.1601401	0.1601401	0.1601401	0.1601401	0.1601401	0.1601401
707.mp3	-0.037571386	-0.037571386	-0.037571386	-0.037571386	-0.037571386	-0.037571386	-0.037571386	-0.037571386	-0.037571386	-0.037571386	-0.037571386	-0.037571386	-0.037571386	-0.037571386	-0.037571386	-0.037571386	-0.037571386	-0.037571386	-0.037571386	-0.037571386	-0.037571386	-0.037571386	-0.037571386	-0.037571386	-0.037571386	-0.037571386	-0.037571386	-0.037571386	-0.037571386	-0.037571386	-0.037571386	-0.037571386	-0.037571386	-0.037571386	-0.037571386	-0.037571386	-0.037571386	-0.037571386	-0.037571386	-0.037571386	-0.037571386	-0.037571386	-0.037571386	-0.037571386	-0.037571386	-0.037571386	-0.037571386	-0.037571386	-0.037571386
708.mp3	0.19292414	0.19292414	0.19292414	0.19292414	0.19292414	0.19292414	0.19292414	0.19292414	0.19292414	0.19292414	0.19292414	0.19292414	0.19292414	0.19292414	0.19292414	0.19292414	0.19292414	0.19292414	0.19292414	0.19292414	0.19292414	0.19292414	0.19292414	0.19292414	0.19292414	0.19292414	0.19292414	0.19292414	0.19292414	0.19292414	0.19292414	0.19292414	0.19292414	0.19292414	0.19292414	0.19292414	0.19292414	0.19292414	0.19292414	0.19292414	0.19292414	0.19292414	0.19292414	0.19292414	0.19292414	0.19292414	0.19292414	0.19292414	0.19292414
709.mp3	-0.1418209	-0.1418209	-0.1418209	-0.1418209	-0.1418209	-0.1418209	-0.1418209	-0.1418209	-0.1418209	-0.1418209	-0.1418209	-0.1418209	-0.1418209	-0.1418209	-0.1418209	-0.1418209	-0.1418209	-0.1418209	-0.1418209	-0.1418209	-0.1418209	-0.1418209	-0.1418209	-0.1418209	-0.1418209	-0.1418209	-0.1418209	-0.1418209	-0.1418209	-0.1418209	-0.1418209	-0.1418209	-0.1418209	-0.1418209	-0.1418209	-0.1418209	-0.1418209	-0.1418209	-0.1418209	-0.1418209	-0.1418209	-0.1418209	-0.1418209	-0.1418209	-0.1418209	-0.1418209	-0.1418209	-0.1418209	-0.1418209
710.mp3	0.11878128	0.11878128	0.11878128	0.11878128	0.11878128	0.11878128	0.11878128	0.11878128	0.11878128	0.11878128	0.11878128	0.11878128	0.11878128	0.11878128	0.11878128	0.11878128	0.11878128	0.11878128	0.11878128	0.11878128	0.11878128	0.11878128	0.11878128	0.11878128	0.11878128	0.11878128	0.11878128	0.11878128	0.11878128	0.11878128	0.11878128	0.11878128	0.11878128	0.11878128	0.11878128	0.11878128	0.11878128	0.11878128	0.11878128	0.11878128	0.11878128	0.11878128	0.11878128	0.11878128	0.11878128	0.11878128	0.11878128	0.11878128	0.11878128
711.mp3	0.045055866	0.045055866	0.045055866	0.045055866	0.045055866	0.045055866	0.045055866	0.045055866	0.045055866	0.045055866	0.045055866	0.045055866	0.045055866	0.045055866	0.045055866	0.045055866	0.045055866	0.045055866	0.045055866	0.045055866	0.045055866	0.045055866	0.045055866	0.045055866	0.045055866	0.045055866	0.045055866	0.045055866	0.045055866	0.045055866	0.045055866	0.045055866	0.045055866	0.045055866	0.045055866	0.045055866	0.045055866	0.045055866	0.045055866	0.045055866	0.045055866	0.045055866	0.045055866	0.045055866	0.045055866	0.045055866	0.045055866	0.045055866	0.045055866
712.mp3	0.14519058	0.14519058	0.14519058	0.14519058	0.14519058	0.14519058	0.14519058	0.14519058	0.14519058	0.14519058	0.14519058	0.14519058	0.14519058	0.14519058	0.14519058	0.14519058	0.14519058	0.14519058	0.14519058	0.14519058	0.14519058	0.14519058	0.14519058	0.14519058	0.14519058	0.14519058	0.14519058	0.14519058	0.14519058	0.14519058	0.14519058	0.14519058	0.14519058	0.14519058	0.14519058	0.14519058	0.14519058	0.14519058	0.14519058	0.14519058	0.14519058	0.14519058	0.14519058	0.14519058	0.14519058	0.14519058	0.14519058	0.14519058	0.14519058
713.mp3	0.09844129	0.09844129	0.09844129	0.09844129	0.09844129	0.09844129	0.09844129	0.09844129	0.09844129	0.09844129	0.09844129	0.09844129	0.09844129	0.09844129	0.09844129	0.09844129	0.09844129	0.09844129	0.09844129	0.09844129	0.09844129	0.09844129	0.09844129	0.09844129	0.09844129	0.09844129	0.09844129	0.09844129	0.09844129	0.09844129	0.09844129	0.09844129	0.09844129	0.09844129	0.09844129	0.09844129	0.09844129	0.09844129	0.09844129	0.09844129	0.09844129	0.09844129	0.09844129	0.09844129	0.09844129	0.09844129	0.09844129	0.09844129	0.09844129
714.mp3	0.14214759	0.14214759	0.14214759	0.14214759	0.14214759	0.14214759	0.14214759	0.14214759	0.14214759	0.14214759	0.14214759	0.14214759	0.14214759	0.14214759	0.14214759	0.14214759	0.14214759	0.14214759	0.14214759	0.14214759	0.14214759	0.14214759	0.14214759	0.14214759	0.14214759	0.14214759	0.14214759	0.14214759	0.14214759	0.14214759	0.14214759	0.14214759	0.14214759	0.14214759	0.14214759	0.14214759	0.14214759	0.14214759	0.14214759	0.14214759	0.14214759	0.14214759	0.14214759	0.14214759	0.14214759	0.14214759	0.14214759	0.14214759	0.14214759
715.mp3	0.18692671	0.18692671	0.18692671	0.18692671	0.18692671	0.18692671	0.18692671	0.18692671	0.18692671	0.18692671	0.18692671	0.18692671	0.18692671	0.18692671	0.18692671	0.18692671	0.18692671	0.18692671	0.18692671	0.18692671	0.18692671	0.18692671	0.18692671	0.18692671	0.18692671	0.18692671	0.18692671	0.18692671	0.18692671	0.18692671	0.18692671	0.18692671	0.18692671	0.18692671	0.18692671	0.18692671	0.18692671	0.18692671	0.18692671	0.18692671	0.18692671	0.18692671	0.18692671	0.18692671	0.18692671	0.18692671	0.18692671	0.18692671	0.18692671
717.mp3	0.12683474	0.12683474	0.12683474	0.12683474	0.12683474	0.12683474	0.12683474	0.12683474	0.12683474	0.12683474	0.12683474	0.12683474	0.12683474	0.12683474	0.12683474	0.12683474	0.12683474	0.12683474	0.12683474	0.12683474	0.12683474	0.12683474	0.12683474	0.12683474	0.12683474	0.12683474	0.12683474	0.12683474	0.12683474	0.12683474	0.12683474	0.12683474	0.12683474	0.12683474	0.12683474	0.12683474	0.12683474	0.12683474	0.12683474	0.12683474	0.12683474	0.12683474	0.12683474	0.12683474	0.12683474	0.12683474	0.12683474	0.12683474	0.12683474
718.mp3	-0.09132385	-0.09132385	-0.09132385	-0.09132385	-0.09132385	-0.09132385	-0.09132385	-0.09132385	-0.09132385	-0.09132385	-0.09132385	-0.09132385	-0.09132385	-0.09132385	-0.09132385	-0.09132385	-0.09132385	-0.09132385	-0.09132385	-0.09132385	-0.09132385	-0.09132385	-0.09132385	-0.09132385	-0.09132385	-0.09132385	-0.09132385	-0.09132385	-0.09132385	-0.09132385	-0.09132385	-0.09132385	-0.09132385	-0.09132385	-0.09132385	-0.09132385	-0.09132385	-0.09132385	-0.09132385	-0.09132385	-0.09132385	-0.09132385	-0.09132385	-0.09132385	-0.09132385	-0.09132385	-0.09132385	-0.09132385	-0.09132385
719.mp3	-0.06055943	-0.06055943	-0.06055943	-0.06055943	-0.06055943	-0.06055943	-0.06055943	-0.06055943	-0.06055943	-0.06055943	-0.06055943	-0.06055943	-0.06055943	-0.06055943	-0.06055943	-0.06055943	-0.06055943	-0.06055943	-0.06055943	-0.06055943	-0.06055943	-0.06055943	-0.06055943	-0.06055943	-0.06055943	-0.06055943	-0.06055943	-0.06055943	-0.06055943	-0.06055943	-0.06055943	-0.06055943	-0.06055943	-0.06055943	-0.06055943	-0.06055943	-0.06055943	-0.06055943	-0.06055943	-0.06055943	-0.06055943	-0.06055943	-0.06055943	-0.06055943	-0.06055943	-0.06055943	-0.06055943	-0.06055943	-0.06055943
721.mp3	0.069053754	0.069053754	0.069053754	0.069053754	0.069053754	0.069053754	0.069053754	0.069053754	0.069053754	0.069053754	0.069053754	0.069053754	0.069053754	0.069053754	0.069053754	0.069053754	0.069053754	0.069053754	0.069053754	0.069053754	0.069053754	0.069053754	0.069053754	0.069053754	0.069053754	0.069053754	0.069053754	0.069053754	0.069053754	0.069053754	0.069053754	0.069053754	0.069053754	0.069053754	0.069053754	0.069053754	0.069053754	0.069053754	0.069053754	0.069053754	0.069053754	0.069053754	0.069053754	0.069053754	0.069053754	0.069053754	0.069053754	0.069053754	0.069053754
722.mp3	0.15887485	0.15887485	0.15887485	0.15887485	0.15887485	0.15887485	0.15887485	0.15887485	0.15887485	0.15887485	0.15887485	0.15887485	0.15887485	0.15887485	0.15887485	0.15887485	0.15887485	0.15887485	0.15887485	0.15887485	0.15887485	0.15887485	0.15887485	0.15887485	0.15887485	0.15887485	0.15887485	0.15887485	0.15887485	0.15887485	0.15887485	0.15887485	0.15887485	0.15887485	0.15887485	0.15887485	0.15887485	0.15887485	0.15887485	0.15887485	0.15887485	0.15887485	0.15887485	0.15887485	0.15887485	0.15887485	0.15887485	0.15887485	0.15887485
723.mp3	0.28450784	0.28450784	0.28450784	0.28450784	0.28450784	0.28450784	0.28450784	0.28450784	0.28450784	0.28450784	0.28450784	0.28450784	0.28450784	0.28450784	0.28450784	0.28450784	0.28450784	0.28450784	0.28450784	0.28450784	0.28450784	0.28450784	0.28450784	0.28450784	0.28450784	0.28450784	0.28450784	0.28450784	0.28450784	0.28450784	0.28450784	0.28450784	0.28450784	0.28450784	0.28450784	0.28450784	0.28450784	0.28450784	0.28450784	0.28450784	0.28450784	0.28450784	0.28450784	0.28450784	0.28450784	0.28450784	0.28450784	0.28450784	0.28450784
724.mp3	0.041993044	0.041993044	0.041993044	0.041993044	0.041993044	0.041993044	0.041993044	0.041993044	0.041993044	0.041993044	0.041993044	0.041993044	0.041993044	0.041993044	0.041993044	0.041993044	0.041993044	0.041993044	0.041993044	0.041993044	0.041993044	0.041993044	0.041993044	0.041993044	0.041993044	0.041993044	0.041993044	0.041993044	0.041993044	0.041993044	0.041993044	0.041993044	0.041993044	0.041993044	0.041993044	0.041993044	0.041993044	0.041993044	0.041993044	0.041993044	0.041993044	0.041993044	0.041993044	0.041993044	0.041993044	0.041993044	0.041993044	0.041993044	0.041993044
725.mp3	0.009405939	0.009405939	0.009405939	0.009405939	0.009405939	0.009405939	0.009405939	0.009405939	0.009405939	0.009405939	0.009405939	0.009405939	0.009405939	0.009405939	0.009405939	0.009405939	0.009405939	0.009405939	0.009405939	0.009405939	0.009405939	0.009405939	0.009405939	0.009405939	0.009405939	0.009405939	0.009405939	0.009405939	0.009405939	0.009405939	0.009405939	0.009405939	0.009405939	0.009405939	0.009405939	0.009405939	0.009405939	0.009405939	0.009405939	0.009405939	0.009405939	0.009405939	0.009405939	0.009405939	0.009405939	0.009405939	0.009405939	0.009405939	0.009405939
726.mp3	0.004304631	0.004304631	0.004304631	0.004304631	0.004304631	0.004304631	0.004304631	0.004304631	0.004304631	0.004304631	0.004304631	0.004304631	0.004304631	0.004304631	0.004304631	0.004304631	0.004304631	0.004304631	0.004304631	0.004304631	0.004304631	0.004304631	0.004304631	0.004304631	0.004304631	0.004304631	0.004304631	0.004304631	0.004304631	0.004304631	0.004304631	0.004304631	0.004304631	0.004304631	0.004304631	0.004304631	0.004304631	0.004304631	0.004304631	0.004304631	0.004304631	0.004304631	0.004304631	0.004304631	0.004304631	0.004304631	0.004304631	0.004304631	0.004304631
727.mp3	0.03450287	0.03450287	0.03450287	0.03450287	0.03450287	0.03450287	0.03450287	0.03450287	0.03450287	0.03450287	0.03450287	0.03450287	0.03450287	0.03450287	0.03450287	0.03450287	0.03450287	0.03450287	0.03450287	0.03450287	0.03450287	0.03450287	0.03450287	0.03450287	0.03450287	0.03450287	0.03450287	0.03450287	0.03450287	0.03450287	0.03450287	0.03450287	0.03450287	0.03450287	0.03450287	0.03450287	0.03450287	0.03450287	0.03450287	0.03450287	0.03450287	0.03450287	0.03450287	0.03450287	0.03450287	0.03450287	0.03450287	0.03450287	0.03450287
728.mp3	-0.13228035	-0.13228035	-0.13228035	-0.13228035	-0.13228035	-0.13228035	-0.13228035	-0.13228035	-0.13228035	-0.13228035	-0.13228035	-0.13228035	-0.13228035	-0.13228035	-0.13228035	-0.13228035	-0.13228035	-0.13228035	-0.13228035	-0.13228035	-0.13228035	-0.13228035	-0.13228035	-0.13228035	-0.13228035	-0.13228035	-0.13228035	-0.13228035	-0.13228035	-0.13228035	-0.13228035	-0.13228035	-0.13228035	-0.13228035	-0.13228035	-0.13228035	-0.13228035	-0.13228035	-0.13228035	-0.13228035	-0.13228035	-0.13228035	-0.13228035	-0.13228035	-0.13228035	-0.13228035	-0.13228035	-0.13228035	-0.13228035
729.mp3	-0.16928056	-0.16928056	-0.16928056	-0.16928056	-0.16928056	-0.16928056	-0.16928056	-0.16928056	-0.16928056	-0.16928056	-0.16928056	-0.16928056	-0.16928056	-0.16928056	-0.16928056	-0.16928056	-0.16928056	-0.16928056	-0.16928056	-0.16928056	-0.16928056	-0.16928056	-0.16928056	-0.16928056	-0.16928056	-0.16928056	-0.16928056	-0.16928056	-0.16928056	-0.16928056	-0.16928056	-0.16928056	-0.16928056	-0.16928056	-0.16928056	-0.16928056	-0.16928056	-0.16928056	-0.16928056	-0.16928056	-0.16928056	-0.16928056	-0.16928056	-0.16928056	-0.16928056	-0.16928056	-0.16928056	-0.16928056	-0.16928056
730.mp3	-0.020537646	-0.020537646	-0.020537646	-0.020537646	-0.020537646	-0.020537646	-0.020537646	-0.020537646	-0.020537646	-0.020537646	-0.020537646	-0.020537646	-0.020537646	-0.020537646	-0.020537646	-0.020537646	-0.020537646	-0.020537646	-0.020537646	-0.020537646	-0.020537646	-0.020537646	-0.020537646	-0.020537646	-0.020537646	-0.020537646	-0.020537646	-0.020537646	-0.020537646	-0.020537646	-0.020537646	-0.020537646	-0.020537646	-0.020537646	-0.020537646	-0.020537646	-0.020537646	-0.020537646	-0.020537646	-0.020537646	-0.020537646	-0.020537646	-0.020537646	-0.020537646	-0.020537646	-0.020537646	-0.020537646	-0.020537646	-0.020537646
731.mp3	0.05581294	0.05581294	0.05581294	0.05581294	0.05581294	0.05581294	0.05581294	0.05581294	0.05581294	0.05581294	0.05581294	0.05581294	0.05581294	0.05581294	0.05581294	0.05581294	0.05581294	0.05581294	0.05581294	0.05581294	0.05581294	0.05581294	0.05581294	0.05581294	0.05581294	0.05581294	0.05581294	0.05581294	0.05581294	0.05581294	0.05581294	0.05581294	0.05581294	0.05581294	0.05581294	0.05581294	0.05581294	0.05581294	0.05581294	0.05581294	0.05581294	0.05581294	0.05581294	0.05581294	0.05581294	0.05581294	0.05581294	0.05581294	0.05581294
732.mp3	-0.09955114	-0.09955114	-0.09955114	-0.09955114	-0.09955114	-0.09955114	-0.09955114	-0.09955114	-0.09955114	-0.09955114	-0.09955114	-0.09955114	-0.09955114	-0.09955114	-0.09955114	-0.09955114	-0.09955114	-0.09955114	-0.09955114	-0.09955114	-0.09955114	-0.09955114	-0.09955114	-0.09955114	-0.09955114	-0.09955114	-0.09955114	-0.09955114	-0.09955114	-0.09955114	-0.09955114	-0.09955114	-0.09955114	-0.09955114	-0.09955114	-0.09955114	-0.09955114	-0.09955114	-0.09955114	-0.09955114	-0.09955114	-0.09955114	-0.09955114	-0.09955114	-0.09955114	-0.09955114	-0.09955114	-0.09955114	-0.09955114
733.mp3	0.06270161	0.06270161	0.06270161	0.06270161	0.06270161	0.06270161	0.06270161	0.06270161	0.06270161	0.06270161	0.06270161	0.06270161	0.06270161	0.06270161	0.06270161	0.06270161	0.06270161	0.06270161	0.06270161	0.06270161	0.06270161	0.06270161	0.06270161	0.06270161	0.06270161	0.06270161	0.06270161	0.06270161	0.06270161	0.06270161	0.06270161	0.06270161	0.06270161	0.06270161	0.06270161	0.06270161	0.06270161	0.06270161	0.06270161	0.06270161	0.06270161	0.06270161	0.06270161	0.06270161	0.06270161	0.06270161	0.06270161	0.06270161	0.06270161
734.mp3	0.03321258	0.03321258	0.03321258	0.03321258	0.03321258	0.03321258	0.03321258	0.03321258	0.03321258	0.03321258	0.03321258	0.03321258	0.03321258	0.03321258	0.03321258	0.03321258	0.03321258	0.03321258	0.03321258	0.03321258	0.03321258	0.03321258	0.03321258	0.03321258	0.03321258	0.03321258	0.03321258	0.03321258	0.03321258	0.03321258	0.03321258	0.03321258	0.03321258	0.03321258	0.03321258	0.03321258	0.03321258	0.03321258	0.03321258	0.03321258	0.03321258	0.03321258	0.03321258	0.03321258	0.03321258	0.03321258	0.03321258	0.03321258	0.03321258
735.mp3	0.1286183	0.1286183	0.1286183	0.1286183	0.1286183	0.1286183	0.1286183	0.1286183	0.1286183	0.1286183	0.1286183	0.1286183	0.1286183	0.1286183	0.1286183	0.1286183	0.1286183	0.1286183	0.1286183	0.1286183	0.1286183	0.1286183	0.1286183	0.1286183	0.1286183	0.1286183	0.1286183	0.1286183	0.1286183	0.1286183	0.1286183	0.1286183	0.1286183	0.1286183	0.1286183	0.1286183	0.1286183	0.1286183	0.1286183	0.1286183	0.1286183	0.1286183	0.1286183	0.1286183	0.1286183	0.1286183	0.1286183	0.1286183	0.1286183
736.mp3	-0.171057	-0.171057	-0.171057	-0.171057	-0.171057	-0.171057	-0.171057	-0.171057	-0.171057	-0.171057	-0.171057	-0.171057	-0.171057	-0.171057	-0.171057	-0.171057	-0.171057	-0.171057	-0.171057	-0.171057	-0.171057	-0.171057	-0.171057	-0.171057	-0.171057	-0.171057	-0.171057	-0.171057	-0.171057	-0.171057	-0.171057	-0.171057	-0.171057	-0.171057	-0.171057	-0.171057	-0.171057	-0.171057	-0.171057	-0.171057	-0.171057	-0.171057	-0.171057	-0.171057	-0.171057	-0.171057	-0.171057	-0.171057	-0.171057
737.mp3	0.23153105	0.23153105	0.23153105	0.23153105	0.23153105	0.23153105	0.23153105	0.23153105	0.23153105	0.23153105	0.23153105	0.23153105	0.23153105	0.23153105	0.23153105	0.23153105	0.23153105	0.23153105	0.23153105	0.23153105	0.23153105	0.23153105	0.23153105	0.23153105	0.23153105	0.23153105	0.23153105	0.23153105	0.23153105	0.23153105	0.23153105	0.23153105	0.23153105	0.23153105	0.23153105	0.23153105	0.23153105	0.23153105	0.23153105	0.23153105	0.23153105	0.23153105	0.23153105	0.23153105	0.23153105	0.23153105	0.23153105	0.23153105	0.23153105
738.mp3	0.13914257	0.13914257	0.13914257	0.13914257	0.13914257	0.13914257	0.13914257	0.13914257	0.13914257	0.13914257	0.13914257	0.13914257	0.13914257	0.13914257	0.13914257	0.13914257	0.13914257	0.13914257	0.13914257	0.13914257	0.13914257	0.13914257	0.13914257	0.13914257	0.13914257	0.13914257	0.13914257	0.13914257	0.13914257	0.13914257	0.13914257	0.13914257	0.13914257	0.13914257	0.13914257	0.13914257	0.13914257	0.13914257	0.13914257	0.13914257	0.13914257	0.13914257	0.13914257	0.13914257	0.13914257	0.13914257	0.13914257	0.13914257	0.13914257
739.mp3	0.024463287	0.024463287	0.024463287	0.024463287	0.024463287	0.024463287	0.024463287	0.024463287	0.024463287	0.024463287	0.024463287	0.024463287	0.024463287	0.024463287	0.024463287	0.024463287	0.024463287	0.024463287	0.024463287	0.024463287	0.024463287	0.024463287	0.024463287	0.024463287	0.024463287	0.024463287	0.024463287	0.024463287	0.024463287	0.024463287	0.024463287	0.024463287	0.024463287	0.024463287	0.024463287	0.024463287	0.024463287	0.024463287	0.024463287	0.024463287	0.024463287	0.024463287	0.024463287	0.024463287	0.024463287	0.024463287	0.024463287	0.024463287	0.024463287
740.mp3	0.2012706	0.2012706	0.2012706	0.2012706	0.2012706	0.2012706	0.2012706	0.2012706	0.2012706	0.2012706	0.2012706	0.2012706	0.2012706	0.2012706	0.2012706	0.2012706	0.2012706	0.2012706	0.2012706	0.2012706	0.2012706	0.2012706	0.2012706	0.2012706	0.2012706	0.2012706	0.2012706	0.2012706	0.2012706	0.2012706	0.2012706	0.2012706	0.2012706	0.2012706	0.2012706	0.2012706	0.2012706	0.2012706	0.2012706	0.2012706	0.2012706	0.2012706	0.2012706	0.2012706	0.2012706	0.2012706	0.2012706	0.2012706	0.2012706
741.mp3	-0.034980983	-0.034980983	-0.034980983	-0.034980983	-0.034980983	-0.034980983	-0.034980983	-0.034980983	-0.034980983	-0.034980983	-0.034980983	-0.034980983	-0.034980983	-0.034980983	-0.034980983	-0.034980983	-0.034980983	-0.034980983	-0.034980983	-0.034980983	-0.034980983	-0.034980983	-0.034980983	-0.034980983	-0.034980983	-0.034980983	-0.034980983	-0.034980983	-0.034980983	-0.034980983	-0.034980983	-0.034980983	-0.034980983	-0.034980983	-0.034980983	-0.034980983	-0.034980983	-0.034980983	-0.034980983	-0.034980983	-0.034980983	-0.034980983	-0.034980983	-0.034980983	-0.034980983	-0.034980983	-0.034980983	-0.034980983	-0.034980983
742.mp3	0.13758297	0.13758297	0.13758297	0.13758297	0.13758297	0.13758297	0.13758297	0.13758297	0.13758297	0.13758297	0.13758297	0.13758297	0.13758297	0.13758297	0.13758297	0.13758297	0.13758297	0.13758297	0.13758297	0.13758297	0.13758297	0.13758297	0.13758297	0.13758297	0.13758297	0.13758297	0.13758297	0.13758297	0.13758297	0.13758297	0.13758297	0.13758297	0.13758297	0.13758297	0.13758297	0.13758297	0.13758297	0.13758297	0.13758297	0.13758297	0.13758297	0.13758297	0.13758297	0.13758297	0.13758297	0.13758297	0.13758297	0.13758297	0.13758297
743.mp3	0.15401499	0.15401499	0.15401499	0.15401499	0.15401499	0.15401499	0.15401499	0.15401499	0.15401499	0.15401499	0.15401499	0.15401499	0.15401499	0.15401499	0.15401499	0.15401499	0.15401499	0.15401499	0.15401499	0.15401499	0.15401499	0.15401499	0.15401499	0.15401499	0.15401499	0.15401499	0.15401499	0.15401499	0.15401499	0.15401499	0.15401499	0.15401499	0.15401499	0.15401499	0.15401499	0.15401499	0.15401499	0.15401499	0.15401499	0.15401499	0.15401499	0.15401499	0.15401499	0.15401499	0.15401499	0.15401499	0.15401499	0.15401499	0.15401499
744.mp3	0.17157619	0.17157619	0.17157619	0.17157619	0.17157619	0.17157619	0.17157619	0.17157619	0.17157619	0.17157619	0.17157619	0.17157619	0.17157619	0.17157619	0.17157619	0.17157619	0.17157619	0.17157619	0.17157619	0.17157619	0.17157619	0.17157619	0.17157619	0.17157619	0.17157619	0.17157619	0.17157619	0.17157619	0.17157619	0.17157619	0.17157619	0.17157619	0.17157619	0.17157619	0.17157619	0.17157619	0.17157619	0.17157619	0.17157619	0.17157619	0.17157619	0.17157619	0.17157619	0.17157619	0.17157619	0.17157619	0.17157619	0.17157619	0.17157619
745.mp3	0.07169932	0.07169932	0.07169932	0.07169932	0.07169932	0.07169932	0.07169932	0.07169932	0.07169932	0.07169932	0.07169932	0.07169932	0.07169932	0.07169932	0.07169932	0.07169932	0.07169932	0.07169932	0.07169932	0.07169932	0.07169932	0.07169932	0.07169932	0.07169932	0.07169932	0.07169932	0.07169932	0.07169932	0.07169932	0.07169932	0.07169932	0.07169932	0.07169932	0.07169932	0.07169932	0.07169932	0.07169932	0.07169932	0.07169932	0.07169932	0.07169932	0.07169932	0.07169932	0.07169932	0.07169932	0.07169932	0.07169932	0.07169932	0.07169932
746.mp3	0.339692	0.339692	0.339692	0.339692	0.339692	0.339692	0.339692	0.339692	0.339692	0.339692	0.339692	0.339692	0.339692	0.339692	0.339692	0.339692	0.339692	0.339692	0.339692	0.339692	0.339692	0.339692	0.339692	0.339692	0.339692	0.339692	0.339692	0.339692	0.339692	0.339692	0.339692	0.339692	0.339692	0.339692	0.339692	0.339692	0.339692	0.339692	0.339692	0.339692	0.339692	0.339692	0.339692	0.339692	0.339692	0.339692	0.339692	0.339692	0.339692
747.mp3	0.053071372	0.053071372	0.053071372	0.053071372	0.053071372	0.053071372	0.053071372	0.053071372	0.053071372	0.053071372	0.053071372	0.053071372	0.053071372	0.053071372	0.053071372	0.053071372	0.053071372	0.053071372	0.053071372	0.053071372	0.053071372	0.053071372	0.053071372	0.053071372	0.053071372	0.053071372	0.053071372	0.053071372	0.053071372	0.053071372	0.053071372	0.053071372	0.053071372	0.053071372	0.053071372	0.053071372	0.053071372	0.053071372	0.053071372	0.053071372	0.053071372	0.053071372	0.053071372	0.053071372	0.053071372	0.053071372	0.053071372	0.053071372	0.053071372
748.mp3	0.13898802	0.13898802	0.13898802	0.13898802	0.13898802	0.13898802	0.13898802	0.13898802	0.13898802	0.13898802	0.13898802	0.13898802	0.13898802	0.13898802	0.13898802	0.13898802	0.13898802	0.13898802	0.13898802	0.13898802	0.13898802	0.13898802	0.13898802	0.13898802	0.13898802	0.13898802	0.13898802	0.13898802	0.13898802	0.13898802	0.13898802	0.13898802	0.13898802	0.13898802	0.13898802	0.13898802	0.13898802	0.13898802	0.13898802	0.13898802	0.13898802	0.13898802	0.13898802	0.13898802	0.13898802	0.13898802	0.13898802	0.13898802	0.13898802
749.mp3	0.11057848	0.11057848	0.11057848	0.11057848	0.11057848	0.11057848	0.11057848	0.11057848	0.11057848	0.11057848	0.11057848	0.11057848	0.11057848	0.11057848	0.11057848	0.11057848	0.11057848	0.11057848	0.11057848	0.11057848	0.11057848	0.11057848	0.11057848	0.11057848	0.11057848	0.11057848	0.11057848	0.11057848	0.11057848	0.11057848	0.11057848	0.11057848	0.11057848	0.11057848	0.11057848	0.11057848	0.11057848	0.11057848	0.11057848	0.11057848	0.11057848	0.11057848	0.11057848	0.11057848	0.11057848	0.11057848	0.11057848	0.11057848	0.11057848
750.mp3	-0.022048475	-0.022048475	-0.022048475	-0.022048475	-0.022048475	-0.022048475	-0.022048475	-0.022048475	-0.022048475	-0.022048475	-0.022048475	-0.022048475	-0.022048475	-0.022048475	-0.022048475	-0.022048475	-0.022048475	-0.022048475	-0.022048475	-0.022048475	-0.022048475	-0.022048475	-0.022048475	-0.022048475	-0.022048475	-0.022048475	-0.022048475	-0.022048475	-0.022048475	-0.022048475	-0.022048475	-0.022048475	-0.022048475	-0.022048475	-0.022048475	-0.022048475	-0.022048475	-0.022048475	-0.022048475	-0.022048475	-0.022048475	-0.022048475	-0.022048475	-0.022048475	-0.022048475	-0.022048475	-0.022048475	-0.022048475	-0.022048475
756.mp3	0.16314548	0.16314548	0.16314548	0.16314548	0.16314548	0.16314548	0.16314548	0.16314548	0.16314548	0.16314548	0.16314548	0.16314548	0.16314548	0.16314548	0.16314548	0.16314548	0.16314548	0.16314548	0.16314548	0.16314548	0.16314548	0.16314548	0.16314548	0.16314548	0.16314548	0.16314548	0.16314548	0.16314548	0.16314548	0.16314548	0.16314548	0.16314548	0.16314548	0.16314548	0.16314548	0.16314548	0.16314548	0.16314548	0.16314548	0.16314548	0.16314548	0.16314548	0.16314548	0.16314548	0.16314548	0.16314548	0.16314548	0.16314548	0.16314548
757.mp3	-0.12205903	-0.12205903	-0.12205903	-0.12205903	-0.12205903	-0.12205903	-0.12205903	-0.12205903	-0.12205903	-0.12205903	-0.12205903	-0.12205903	-0.12205903	-0.12205903	-0.12205903	-0.12205903	-0.12205903	-0.12205903	-0.12205903	-0.12205903	-0.12205903	-0.12205903	-0.12205903	-0.12205903	-0.12205903	-0.12205903	-0.12205903	-0.12205903	-0.12205903	-0.12205903	-0.12205903	-0.12205903	-0.12205903	-0.12205903	-0.12205903	-0.12205903	-0.12205903	-0.12205903	-0.12205903	-0.12205903	-0.12205903	-0.12205903	-0.12205903	-0.12205903	-0.12205903	-0.12205903	-0.12205903	-0.12205903	-0.12205903
758.mp3	0.009429259	0.009429259	0.009429259	0.009429259	0.009429259	0.009429259	0.009429259	0.009429259	0.009429259	0.009429259	0.009429259	0.009429259	0.009429259	0.009429259	0.009429259	0.009429259	0.009429259	0.009429259	0.009429259	0.009429259	0.009429259	0.009429259	0.009429259	0.009429259	0.009429259	0.009429259	0.009429259	0.009429259	0.009429259	0.009429259	0.009429259	0.009429259	0.009429259	0.009429259	0.009429259	0.009429259	0.009429259	0.009429259	0.009429259	0.009429259	0.009429259	0.009429259	0.009429259	0.009429259	0.009429259	0.009429259	0.009429259	0.009429259	0.009429259
759.mp3	-0.04175885	-0.04175885	-0.04175885	-0.04175885	-0.04175885	-0.04175885	-0.04175885	-0.04175885	-0.04175885	-0.04175885	-0.04175885	-0.04175885	-0.04175885	-0.04175885	-0.04175885	-0.04175885	-0.04175885	-0.04175885	-0.04175885	-0.04175885	-0.04175885	-0.04175885	-0.04175885	-0.04175885	-0.04175885	-0.04175885	-0.04175885	-0.04175885	-0.04175885	-0.04175885	-0.04175885	-0.04175885	-0.04175885	-0.04175885	-0.04175885	-0.04175885	-0.04175885	-0.04175885	-0.04175885	-0.04175885	-0.04175885	-0.04175885	-0.04175885	-0.04175885	-0.04175885	-0.04175885	-0.04175885	-0.04175885	-0.04175885
763.mp3	0.10564194	0.10564194	0.10564194	0.10564194	0.10564194	0.10564194	0.10564194	0.10564194	0.10564194	0.10564194	0.10564194	0.10564194	0.10564194	0.10564194	0.10564194	0.10564194	0.10564194	0.10564194	0.10564194	0.10564194	0.10564194	0.10564194	0.10564194	0.10564194	0.10564194	0.10564194	0.10564194	0.10564194	0.10564194	0.10564194	0.10564194	0.10564194	0.10564194	0.10564194	0.10564194	0.10564194	0.10564194	0.10564194	0.10564194	0.10564194	0.10564194	0.10564194	0.10564194	0.10564194	0.10564194	0.10564194	0.10564194	0.10564194	0.10564194
764.mp3	0.000787867	0.000787867	0.000787867	0.000787867	0.000787867	0.000787867	0.000787867	0.000787867	0.000787867	0.000787867	0.000787867	0.000787867	0.000787867	0.000787867	0.000787867	0.000787867	0.000787867	0.000787867	0.000787867	0.000787867	0.000787867	0.000787867	0.000787867	0.000787867	0.000787867	0.000787867	0.000787867	0.000787867	0.000787867	0.000787867	0.000787867	0.000787867	0.000787867	0.000787867	0.000787867	0.000787867	0.000787867	0.000787867	0.000787867	0.000787867	0.000787867	0.000787867	0.000787867	0.000787867	0.000787867	0.000787867	0.000787867	0.000787867	0.000787867
767.mp3	-0.021648485	-0.021648485	-0.021648485	-0.021648485	-0.021648485	-0.021648485	-0.021648485	-0.021648485	-0.021648485	-0.021648485	-0.021648485	-0.021648485	-0.021648485	-0.021648485	-0.021648485	-0.021648485	-0.021648485	-0.021648485	-0.021648485	-0.021648485	-0.021648485	-0.021648485	-0.021648485	-0.021648485	-0.021648485	-0.021648485	-0.021648485	-0.021648485	-0.021648485	-0.021648485	-0.021648485	-0.021648485	-0.021648485	-0.021648485	-0.021648485	-0.021648485	-0.021648485	-0.021648485	-0.021648485	-0.021648485	-0.021648485	-0.021648485	-0.021648485	-0.021648485	-0.021648485	-0.021648485	-0.021648485	-0.021648485	-0.021648485
769.mp3	0.034666173	0.034666173	0.034666173	0.034666173	0.034666173	0.034666173	0.034666173	0.034666173	0.034666173	0.034666173	0.034666173	0.034666173	0.034666173	0.034666173	0.034666173	0.034666173	0.034666173	0.034666173	0.034666173	0.034666173	0.034666173	0.034666173	0.034666173	0.034666173	0.034666173	0.034666173	0.034666173	0.034666173	0.034666173	0.034666173	0.034666173	0.034666173	0.034666173	0.034666173	0.034666173	0.034666173	0.034666173	0.034666173	0.034666173	0.034666173	0.034666173	0.034666173	0.034666173	0.034666173	0.034666173	0.034666173	0.034666173	0.034666173	0.034666173
773.mp3	-0.017764652	-0.017764652	-0.017764652	-0.017764652	-0.017764652	-0.017764652	-0.017764652	-0.017764652	-0.017764652	-0.017764652	-0.017764652	-0.017764652	-0.017764652	-0.017764652	-0.017764652	-0.017764652	-0.017764652	-0.017764652	-0.017764652	-0.017764652	-0.017764652	-0.017764652	-0.017764652	-0.017764652	-0.017764652	-0.017764652	-0.017764652	-0.017764652	-0.017764652	-0.017764652	-0.017764652	-0.017764652	-0.017764652	-0.017764652	-0.017764652	-0.017764652	-0.017764652	-0.017764652	-0.017764652	-0.017764652	-0.017764652	-0.017764652	-0.017764652	-0.017764652	-0.017764652	-0.017764652	-0.017764652	-0.017764652	-0.017764652
775.mp3	0.079044424	0.079044424	0.079044424	0.079044424	0.079044424	0.079044424	0.079044424	0.079044424	0.079044424	0.079044424	0.079044424	0.079044424	0.079044424	0.079044424	0.079044424	0.079044424	0.079044424	0.079044424	0.079044424	0.079044424	0.079044424	0.079044424	0.079044424	0.079044424	0.079044424	0.079044424	0.079044424	0.079044424	0.079044424	0.079044424	0.079044424	0.079044424	0.079044424	0.079044424	0.079044424	0.079044424	0.079044424	0.079044424	0.079044424	0.079044424	0.079044424	0.079044424	0.079044424	0.079044424	0.079044424	0.079044424	0.079044424	0.079044424	0.079044424
776.mp3	0.11620477	0.11620477	0.11620477	0.11620477	0.11620477	0.11620477	0.11620477	0.11620477	0.11620477	0.11620477	0.11620477	0.11620477	0.11620477	0.11620477	0.11620477	0.11620477	0.11620477	0.11620477	0.11620477	0.11620477	0.11620477	0.11620477	0.11620477	0.11620477	0.11620477	0.11620477	0.11620477	0.11620477	0.11620477	0.11620477	0.11620477	0.11620477	0.11620477	0.11620477	0.11620477	0.11620477	0.11620477	0.11620477	0.11620477	0.11620477	0.11620477	0.11620477	0.11620477	0.11620477	0.11620477	0.11620477	0.11620477	0.11620477	0.11620477
777.mp3	0.23194963	0.23194963	0.23194963	0.23194963	0.23194963	0.23194963	0.23194963	0.23194963	0.23194963	0.23194963	0.23194963	0.23194963	0.23194963	0.23194963	0.23194963	0.23194963	0.23194963	0.23194963	0.23194963	0.23194963	0.23194963	0.23194963	0.23194963	0.23194963	0.23194963	0.23194963	0.23194963	0.23194963	0.23194963	0.23194963	0.23194963	0.23194963	0.23194963	0.23194963	0.23194963	0.23194963	0.23194963	0.23194963	0.23194963	0.23194963	0.23194963	0.23194963	0.23194963	0.23194963	0.23194963	0.23194963	0.23194963	0.23194963	0.23194963
779.mp3	0.2117032	0.2117032	0.2117032	0.2117032	0.2117032	0.2117032	0.2117032	0.2117032	0.2117032	0.2117032	0.2117032	0.2117032	0.2117032	0.2117032	0.2117032	0.2117032	0.2117032	0.2117032	0.2117032	0.2117032	0.2117032	0.2117032	0.2117032	0.2117032	0.2117032	0.2117032	0.2117032	0.2117032	0.2117032	0.2117032	0.2117032	0.2117032	0.2117032	0.2117032	0.2117032	0.2117032	0.2117032	0.2117032	0.2117032	0.2117032	0.2117032	0.2117032	0.2117032	0.2117032	0.2117032	0.2117032	0.2117032	0.2117032	0.2117032
780.mp3	0.14253049	0.14253049	0.14253049	0.14253049	0.14253049	0.14253049	0.14253049	0.14253049	0.14253049	0.14253049	0.14253049	0.14253049	0.14253049	0.14253049	0.14253049	0.14253049	0.14253049	0.14253049	0.14253049	0.14253049	0.14253049	0.14253049	0.14253049	0.14253049	0.14253049	0.14253049	0.14253049	0.14253049	0.14253049	0.14253049	0.14253049	0.14253049	0.14253049	0.14253049	0.14253049	0.14253049	0.14253049	0.14253049	0.14253049	0.14253049	0.14253049	0.14253049	0.14253049	0.14253049	0.14253049	0.14253049	0.14253049	0.14253049	0.14253049
781.mp3	0.021988792	0.021988792	0.021988792	0.021988792	0.021988792	0.021988792	0.021988792	0.021988792	0.021988792	0.021988792	0.021988792	0.021988792	0.021988792	0.021988792	0.021988792	0.021988792	0.021988792	0.021988792	0.021988792	0.021988792	0.021988792	0.021988792	0.021988792	0.021988792	0.021988792	0.021988792	0.021988792	0.021988792	0.021988792	0.021988792	0.021988792	0.021988792	0.021988792	0.021988792	0.021988792	0.021988792	0.021988792	0.021988792	0.021988792	0.021988792	0.021988792	0.021988792	0.021988792	0.021988792	0.021988792	0.021988792	0.021988792	0.021988792	0.021988792
782.mp3	-0.09983127	-0.09983127	-0.09983127	-0.09983127	-0.09983127	-0.09983127	-0.09983127	-0.09983127	-0.09983127	-0.09983127	-0.09983127	-0.09983127	-0.09983127	-0.09983127	-0.09983127	-0.09983127	-0.09983127	-0.09983127	-0.09983127	-0.09983127	-0.09983127	-0.09983127	-0.09983127	-0.09983127	-0.09983127	-0.09983127	-0.09983127	-0.09983127	-0.09983127	-0.09983127	-0.09983127	-0.09983127	-0.09983127	-0.09983127	-0.09983127	-0.09983127	-0.09983127	-0.09983127	-0.09983127	-0.09983127	-0.09983127	-0.09983127	-0.09983127	-0.09983127	-0.09983127	-0.09983127	-0.09983127	-0.09983127	-0.09983127
784.mp3	0.23915647	0.23915647	0.23915647	0.23915647	0.23915647	0.23915647	0.23915647	0.23915647	0.23915647	0.23915647	0.23915647	0.23915647	0.23915647	0.23915647	0.23915647	0.23915647	0.23915647	0.23915647	0.23915647	0.23915647	0.23915647	0.23915647	0.23915647	0.23915647	0.23915647	0.23915647	0.23915647	0.23915647	0.23915647	0.23915647	0.23915647	0.23915647	0.23915647	0.23915647	0.23915647	0.23915647	0.23915647	0.23915647	0.23915647	0.23915647	0.23915647	0.23915647	0.23915647	0.23915647	0.23915647	0.23915647	0.23915647	0.23915647	0.23915647
787.mp3	0.023713915	0.023713915	0.023713915	0.023713915	0.023713915	0.023713915	0.023713915	0.023713915	0.023713915	0.023713915	0.023713915	0.023713915	0.023713915	0.023713915	0.023713915	0.023713915	0.023713915	0.023713915	0.023713915	0.023713915	0.023713915	0.023713915	0.023713915	0.023713915	0.023713915	0.023713915	0.023713915	0.023713915	0.023713915	0.023713915	0.023713915	0.023713915	0.023713915	0.023713915	0.023713915	0.023713915	0.023713915	0.023713915	0.023713915	0.023713915	0.023713915	0.023713915	0.023713915	0.023713915	0.023713915	0.023713915	0.023713915	0.023713915	0.023713915
789.mp3	0.034535065	0.034535065	0.034535065	0.034535065	0.034535065	0.034535065	0.034535065	0.034535065	0.034535065	0.034535065	0.034535065	0.034535065	0.034535065	0.034535065	0.034535065	0.034535065	0.034535065	0.034535065	0.034535065	0.034535065	0.034535065	0.034535065	0.034535065	0.034535065	0.034535065	0.034535065	0.034535065	0.034535065	0.034535065	0.034535065	0.034535065	0.034535065	0.034535065	0.034535065	0.034535065	0.034535065	0.034535065	0.034535065	0.034535065	0.034535065	0.034535065	0.034535065	0.034535065	0.034535065	0.034535065	0.034535065	0.034535065	0.034535065	0.034535065
790.mp3	-0.08969247	-0.08969247	-0.08969247	-0.08969247	-0.08969247	-0.08969247	-0.08969247	-0.08969247	-0.08969247	-0.08969247	-0.08969247	-0.08969247	-0.08969247	-0.08969247	-0.08969247	-0.08969247	-0.08969247	-0.08969247	-0.08969247	-0.08969247	-0.08969247	-0.08969247	-0.08969247	-0.08969247	-0.08969247	-0.08969247	-0.08969247	-0.08969247	-0.08969247	-0.08969247	-0.08969247	-0.08969247	-0.08969247	-0.08969247	-0.08969247	-0.08969247	-0.08969247	-0.08969247	-0.08969247	-0.08969247	-0.08969247	-0.08969247	-0.08969247	-0.08969247	-0.08969247	-0.08969247	-0.08969247	-0.08969247	-0.08969247
791.mp3	0.16656439	0.16656439	0.16656439	0.16656439	0.16656439	0.16656439	0.16656439	0.16656439	0.16656439	0.16656439	0.16656439	0.16656439	0.16656439	0.16656439	0.16656439	0.16656439	0.16656439	0.16656439	0.16656439	0.16656439	0.16656439	0.16656439	0.16656439	0.16656439	0.16656439	0.16656439	0.16656439	0.16656439	0.16656439	0.16656439	0.16656439	0.16656439	0.16656439	0.16656439	0.16656439	0.16656439	0.16656439	0.16656439	0.16656439	0.16656439	0.16656439	0.16656439	0.16656439	0.16656439	0.16656439	0.16656439	0.16656439	0.16656439	0.16656439
794.mp3	0.26653603	0.26653603	0.26653603	0.26653603	0.26653603	0.26653603	0.26653603	0.26653603	0.26653603	0.26653603	0.26653603	0.26653603	0.26653603	0.26653603	0.26653603	0.26653603	0.26653603	0.26653603	0.26653603	0.26653603	0.26653603	0.26653603	0.26653603	0.26653603	0.26653603	0.26653603	0.26653603	0.26653603	0.26653603	0.26653603	0.26653603	0.26653603	0.26653603	0.26653603	0.26653603	0.26653603	0.26653603	0.26653603	0.26653603	0.26653603	0.26653603	0.26653603	0.26653603	0.26653603	0.26653603	0.26653603	0.26653603	0.26653603	0.26653603
795.mp3	0.26875767	0.26875767	0.26875767	0.26875767	0.26875767	0.26875767	0.26875767	0.26875767	0.26875767	0.26875767	0.26875767	0.26875767	0.26875767	0.26875767	0.26875767	0.26875767	0.26875767	0.26875767	0.26875767	0.26875767	0.26875767	0.26875767	0.26875767	0.26875767	0.26875767	0.26875767	0.26875767	0.26875767	0.26875767	0.26875767	0.26875767	0.26875767	0.26875767	0.26875767	0.26875767	0.26875767	0.26875767	0.26875767	0.26875767	0.26875767	0.26875767	0.26875767	0.26875767	0.26875767	0.26875767	0.26875767	0.26875767	0.26875767	0.26875767
796.mp3	-0.03385821	-0.03385821	-0.03385821	-0.03385821	-0.03385821	-0.03385821	-0.03385821	-0.03385821	-0.03385821	-0.03385821	-0.03385821	-0.03385821	-0.03385821	-0.03385821	-0.03385821	-0.03385821	-0.03385821	-0.03385821	-0.03385821	-0.03385821	-0.03385821	-0.03385821	-0.03385821	-0.03385821	-0.03385821	-0.03385821	-0.03385821	-0.03385821	-0.03385821	-0.03385821	-0.03385821	-0.03385821	-0.03385821	-0.03385821	-0.03385821	-0.03385821	-0.03385821	-0.03385821	-0.03385821	-0.03385821	-0.03385821	-0.03385821	-0.03385821	-0.03385821	-0.03385821	-0.03385821	-0.03385821	-0.03385821	-0.03385821
797.mp3	0.32868785	0.32868785	0.32868785	0.32868785	0.32868785	0.32868785	0.32868785	0.32868785	0.32868785	0.32868785	0.32868785	0.32868785	0.32868785	0.32868785	0.32868785	0.32868785	0.32868785	0.32868785	0.32868785	0.32868785	0.32868785	0.32868785	0.32868785	0.32868785	0.32868785	0.32868785	0.32868785	0.32868785	0.32868785	0.32868785	0.32868785	0.32868785	0.32868785	0.32868785	0.32868785	0.32868785	0.32868785	0.32868785	0.32868785	0.32868785	0.32868785	0.32868785	0.32868785	0.32868785	0.32868785	0.32868785	0.32868785	0.32868785	0.32868785
798.mp3	0.123391	0.123391	0.123391	0.123391	0.123391	0.123391	0.123391	0.123391	0.123391	0.123391	0.123391	0.123391	0.123391	0.123391	0.123391	0.123391	0.123391	0.123391	0.123391	0.123391	0.123391	0.123391	0.123391	0.123391	0.123391	0.123391	0.123391	0.123391	0.123391	0.123391	0.123391	0.123391	0.123391	0.123391	0.123391	0.123391	0.123391	0.123391	0.123391	0.123391	0.123391	0.123391	0.123391	0.123391	0.123391	0.123391	0.123391	0.123391	0.123391
799.mp3	-0.08892365	-0.08892365	-0.08892365	-0.08892365	-0.08892365	-0.08892365	-0.08892365	-0.08892365	-0.08892365	-0.08892365	-0.08892365	-0.08892365	-0.08892365	-0.08892365	-0.08892365	-0.08892365	-0.08892365	-0.08892365	-0.08892365	-0.08892365	-0.08892365	-0.08892365	-0.08892365	-0.08892365	-0.08892365	-0.08892365	-0.08892365	-0.08892365	-0.08892365	-0.08892365	-0.08892365	-0.08892365	-0.08892365	-0.08892365	-0.08892365	-0.08892365	-0.08892365	-0.08892365	-0.08892365	-0.08892365	-0.08892365	-0.08892365	-0.08892365	-0.08892365	-0.08892365	-0.08892365	-0.08892365	-0.08892365	-0.08892365
800.mp3	0.18510689	0.18510689	0.18510689	0.18510689	0.18510689	0.18510689	0.18510689	0.18510689	0.18510689	0.18510689	0.18510689	0.18510689	0.18510689	0.18510689	0.18510689	0.18510689	0.18510689	0.18510689	0.18510689	0.18510689	0.18510689	0.18510689	0.18510689	0.18510689	0.18510689	0.18510689	0.18510689	0.18510689	0.18510689	0.18510689	0.18510689	0.18510689	0.18510689	0.18510689	0.18510689	0.18510689	0.18510689	0.18510689	0.18510689	0.18510689	0.18510689	0.18510689	0.18510689	0.18510689	0.18510689	0.18510689	0.18510689	0.18510689	0.18510689
801.mp3	0.20353726	0.20353726	0.20353726	0.20353726	0.20353726	0.20353726	0.20353726	0.20353726	0.20353726	0.20353726	0.20353726	0.20353726	0.20353726	0.20353726	0.20353726	0.20353726	0.20353726	0.20353726	0.20353726	0.20353726	0.20353726	0.20353726	0.20353726	0.20353726	0.20353726	0.20353726	0.20353726	0.20353726	0.20353726	0.20353726	0.20353726	0.20353726	0.20353726	0.20353726	0.20353726	0.20353726	0.20353726	0.20353726	0.20353726	0.20353726	0.20353726	0.20353726	0.20353726	0.20353726	0.20353726	0.20353726	0.20353726	0.20353726	0.20353726
804.mp3	-0.14717118	-0.14717118	-0.14717118	-0.14717118	-0.14717118	-0.14717118	-0.14717118	-0.14717118	-0.14717118	-0.14717118	-0.14717118	-0.14717118	-0.14717118	-0.14717118	-0.14717118	-0.14717118	-0.14717118	-0.14717118	-0.14717118	-0.14717118	-0.14717118	-0.14717118	-0.14717118	-0.14717118	-0.14717118	-0.14717118	-0.14717118	-0.14717118	-0.14717118	-0.14717118	-0.14717118	-0.14717118	-0.14717118	-0.14717118	-0.14717118	-0.14717118	-0.14717118	-0.14717118	-0.14717118	-0.14717118	-0.14717118	-0.14717118	-0.14717118	-0.14717118	-0.14717118	-0.14717118	-0.14717118	-0.14717118	-0.14717118
805.mp3	-0.12024371	-0.12024371	-0.12024371	-0.12024371	-0.12024371	-0.12024371	-0.12024371	-0.12024371	-0.12024371	-0.12024371	-0.12024371	-0.12024371	-0.12024371	-0.12024371	-0.12024371	-0.12024371	-0.12024371	-0.12024371	-0.12024371	-0.12024371	-0.12024371	-0.12024371	-0.12024371	-0.12024371	-0.12024371	-0.12024371	-0.12024371	-0.12024371	-0.12024371	-0.12024371	-0.12024371	-0.12024371	-0.12024371	-0.12024371	-0.12024371	-0.12024371	-0.12024371	-0.12024371	-0.12024371	-0.12024371	-0.12024371	-0.12024371	-0.12024371	-0.12024371	-0.12024371	-0.12024371	-0.12024371	-0.12024371	-0.12024371
806.mp3	0.2319585	0.2319585	0.2319585	0.2319585	0.2319585	0.2319585	0.2319585	0.2319585	0.2319585	0.2319585	0.2319585	0.2319585	0.2319585	0.2319585	0.2319585	0.2319585	0.2319585	0.2319585	0.2319585	0.2319585	0.2319585	0.2319585	0.2319585	0.2319585	0.2319585	0.2319585	0.2319585	0.2319585	0.2319585	0.2319585	0.2319585	0.2319585	0.2319585	0.2319585	0.2319585	0.2319585	0.2319585	0.2319585	0.2319585	0.2319585	0.2319585	0.2319585	0.2319585	0.2319585	0.2319585	0.2319585	0.2319585	0.2319585	0.2319585
807.mp3	0.1749114	0.1749114	0.1749114	0.1749114	0.1749114	0.1749114	0.1749114	0.1749114	0.1749114	0.1749114	0.1749114	0.1749114	0.1749114	0.1749114	0.1749114	0.1749114	0.1749114	0.1749114	0.1749114	0.1749114	0.1749114	0.1749114	0.1749114	0.1749114	0.1749114	0.1749114	0.1749114	0.1749114	0.1749114	0.1749114	0.1749114	0.1749114	0.1749114	0.1749114	0.1749114	0.1749114	0.1749114	0.1749114	0.1749114	0.1749114	0.1749114	0.1749114	0.1749114	0.1749114	0.1749114	0.1749114	0.1749114	0.1749114	0.1749114
808.mp3	0.22454755	0.22454755	0.22454755	0.22454755	0.22454755	0.22454755	0.22454755	0.22454755	0.22454755	0.22454755	0.22454755	0.22454755	0.22454755	0.22454755	0.22454755	0.22454755	0.22454755	0.22454755	0.22454755	0.22454755	0.22454755	0.22454755	0.22454755	0.22454755	0.22454755	0.22454755	0.22454755	0.22454755	0.22454755	0.22454755	0.22454755	0.22454755	0.22454755	0.22454755	0.22454755	0.22454755	0.22454755	0.22454755	0.22454755	0.22454755	0.22454755	0.22454755	0.22454755	0.22454755	0.22454755	0.22454755	0.22454755	0.22454755	0.22454755
810.mp3	-0.04066573	-0.04066573	-0.04066573	-0.04066573	-0.04066573	-0.04066573	-0.04066573	-0.04066573	-0.04066573	-0.04066573	-0.04066573	-0.04066573	-0.04066573	-0.04066573	-0.04066573	-0.04066573	-0.04066573	-0.04066573	-0.04066573	-0.04066573	-0.04066573	-0.04066573	-0.04066573	-0.04066573	-0.04066573	-0.04066573	-0.04066573	-0.04066573	-0.04066573	-0.04066573	-0.04066573	-0.04066573	-0.04066573	-0.04066573	-0.04066573	-0.04066573	-0.04066573	-0.04066573	-0.04066573	-0.04066573	-0.04066573	-0.04066573	-0.04066573	-0.04066573	-0.04066573	-0.04066573	-0.04066573	-0.04066573	-0.04066573
811.mp3	0.2722119	0.2722119	0.2722119	0.2722119	0.2722119	0.2722119	0.2722119	0.2722119	0.2722119	0.2722119	0.2722119	0.2722119	0.2722119	0.2722119	0.2722119	0.2722119	0.2722119	0.2722119	0.2722119	0.2722119	0.2722119	0.2722119	0.2722119	0.2722119	0.2722119	0.2722119	0.2722119	0.2722119	0.2722119	0.2722119	0.2722119	0.2722119	0.2722119	0.2722119	0.2722119	0.2722119	0.2722119	0.2722119	0.2722119	0.2722119	0.2722119	0.2722119	0.2722119	0.2722119	0.2722119	0.2722119	0.2722119	0.2722119	0.2722119
813.mp3	0.16525786	0.16525786	0.16525786	0.16525786	0.16525786	0.16525786	0.16525786	0.16525786	0.16525786	0.16525786	0.16525786	0.16525786	0.16525786	0.16525786	0.16525786	0.16525786	0.16525786	0.16525786	0.16525786	0.16525786	0.16525786	0.16525786	0.16525786	0.16525786	0.16525786	0.16525786	0.16525786	0.16525786	0.16525786	0.16525786	0.16525786	0.16525786	0.16525786	0.16525786	0.16525786	0.16525786	0.16525786	0.16525786	0.16525786	0.16525786	0.16525786	0.16525786	0.16525786	0.16525786	0.16525786	0.16525786	0.16525786	0.16525786	0.16525786
814.mp3	0.063392796	0.063392796	0.063392796	0.063392796	0.063392796	0.063392796	0.063392796	0.063392796	0.063392796	0.063392796	0.063392796	0.063392796	0.063392796	0.063392796	0.063392796	0.063392796	0.063392796	0.063392796	0.063392796	0.063392796	0.063392796	0.063392796	0.063392796	0.063392796	0.063392796	0.063392796	0.063392796	0.063392796	0.063392796	0.063392796	0.063392796	0.063392796	0.063392796	0.063392796	0.063392796	0.063392796	0.063392796	0.063392796	0.063392796	0.063392796	0.063392796	0.063392796	0.063392796	0.063392796	0.063392796	0.063392796	0.063392796	0.063392796	0.063392796
815.mp3	-0.015964525	-0.015964525	-0.015964525	-0.015964525	-0.015964525	-0.015964525	-0.015964525	-0.015964525	-0.015964525	-0.015964525	-0.015964525	-0.015964525	-0.015964525	-0.015964525	-0.015964525	-0.015964525	-0.015964525	-0.015964525	-0.015964525	-0.015964525	-0.015964525	-0.015964525	-0.015964525	-0.015964525	-0.015964525	-0.015964525	-0.015964525	-0.015964525	-0.015964525	-0.015964525	-0.015964525	-0.015964525	-0.015964525	-0.015964525	-0.015964525	-0.015964525	-0.015964525	-0.015964525	-0.015964525	-0.015964525	-0.015964525	-0.015964525	-0.015964525	-0.015964525	-0.015964525	-0.015964525	-0.015964525	-0.015964525	-0.015964525
818.mp3	0.006947158	0.006947158	0.006947158	0.006947158	0.006947158	0.006947158	0.006947158	0.006947158	0.006947158	0.006947158	0.006947158	0.006947158	0.006947158	0.006947158	0.006947158	0.006947158	0.006947158	0.006947158	0.006947158	0.006947158	0.006947158	0.006947158	0.006947158	0.006947158	0.006947158	0.006947158	0.006947158	0.006947158	0.006947158	0.006947158	0.006947158	0.006947158	0.006947158	0.006947158	0.006947158	0.006947158	0.006947158	0.006947158	0.006947158	0.006947158	0.006947158	0.006947158	0.006947158	0.006947158	0.006947158	0.006947158	0.006947158	0.006947158	0.006947158
819.mp3	0.17524053	0.17524053	0.17524053	0.17524053	0.17524053	0.17524053	0.17524053	0.17524053	0.17524053	0.17524053	0.17524053	0.17524053	0.17524053	0.17524053	0.17524053	0.17524053	0.17524053	0.17524053	0.17524053	0.17524053	0.17524053	0.17524053	0.17524053	0.17524053	0.17524053	0.17524053	0.17524053	0.17524053	0.17524053	0.17524053	0.17524053	0.17524053	0.17524053	0.17524053	0.17524053	0.17524053	0.17524053	0.17524053	0.17524053	0.17524053	0.17524053	0.17524053	0.17524053	0.17524053	0.17524053	0.17524053	0.17524053	0.17524053	0.17524053
820.mp3	-0.15100382	-0.15100382	-0.15100382	-0.15100382	-0.15100382	-0.15100382	-0.15100382	-0.15100382	-0.15100382	-0.15100382	-0.15100382	-0.15100382	-0.15100382	-0.15100382	-0.15100382	-0.15100382	-0.15100382	-0.15100382	-0.15100382	-0.15100382	-0.15100382	-0.15100382	-0.15100382	-0.15100382	-0.15100382	-0.15100382	-0.15100382	-0.15100382	-0.15100382	-0.15100382	-0.15100382	-0.15100382	-0.15100382	-0.15100382	-0.15100382	-0.15100382	-0.15100382	-0.15100382	-0.15100382	-0.15100382	-0.15100382	-0.15100382	-0.15100382	-0.15100382	-0.15100382	-0.15100382	-0.15100382	-0.15100382	-0.15100382
823.mp3	0.09450208	0.09450208	0.09450208	0.09450208	0.09450208	0.09450208	0.09450208	0.09450208	0.09450208	0.09450208	0.09450208	0.09450208	0.09450208	0.09450208	0.09450208	0.09450208	0.09450208	0.09450208	0.09450208	0.09450208	0.09450208	0.09450208	0.09450208	0.09450208	0.09450208	0.09450208	0.09450208	0.09450208	0.09450208	0.09450208	0.09450208	0.09450208	0.09450208	0.09450208	0.09450208	0.09450208	0.09450208	0.09450208	0.09450208	0.09450208	0.09450208	0.09450208	0.09450208	0.09450208	0.09450208	0.09450208	0.09450208	0.09450208	0.09450208
824.mp3	-0.047628522	-0.047628522	-0.047628522	-0.047628522	-0.047628522	-0.047628522	-0.047628522	-0.047628522	-0.047628522	-0.047628522	-0.047628522	-0.047628522	-0.047628522	-0.047628522	-0.047628522	-0.047628522	-0.047628522	-0.047628522	-0.047628522	-0.047628522	-0.047628522	-0.047628522	-0.047628522	-0.047628522	-0.047628522	-0.047628522	-0.047628522	-0.047628522	-0.047628522	-0.047628522	-0.047628522	-0.047628522	-0.047628522	-0.047628522	-0.047628522	-0.047628522	-0.047628522	-0.047628522	-0.047628522	-0.047628522	-0.047628522	-0.047628522	-0.047628522	-0.047628522	-0.047628522	-0.047628522	-0.047628522	-0.047628522	-0.047628522
825.mp3	-0.09007987	-0.09007987	-0.09007987	-0.09007987	-0.09007987	-0.09007987	-0.09007987	-0.09007987	-0.09007987	-0.09007987	-0.09007987	-0.09007987	-0.09007987	-0.09007987	-0.09007987	-0.09007987	-0.09007987	-0.09007987	-0.09007987	-0.09007987	-0.09007987	-0.09007987	-0.09007987	-0.09007987	-0.09007987	-0.09007987	-0.09007987	-0.09007987	-0.09007987	-0.09007987	-0.09007987	-0.09007987	-0.09007987	-0.09007987	-0.09007987	-0.09007987	-0.09007987	-0.09007987	-0.09007987	-0.09007987	-0.09007987	-0.09007987	-0.09007987	-0.09007987	-0.09007987	-0.09007987	-0.09007987	-0.09007987	-0.09007987
826.mp3	0.20690851	0.20690851	0.20690851	0.20690851	0.20690851	0.20690851	0.20690851	0.20690851	0.20690851	0.20690851	0.20690851	0.20690851	0.20690851	0.20690851	0.20690851	0.20690851	0.20690851	0.20690851	0.20690851	0.20690851	0.20690851	0.20690851	0.20690851	0.20690851	0.20690851	0.20690851	0.20690851	0.20690851	0.20690851	0.20690851	0.20690851	0.20690851	0.20690851	0.20690851	0.20690851	0.20690851	0.20690851	0.20690851	0.20690851	0.20690851	0.20690851	0.20690851	0.20690851	0.20690851	0.20690851	0.20690851	0.20690851	0.20690851	0.20690851
829.mp3	0.1445651	0.1445651	0.1445651	0.1445651	0.1445651	0.1445651	0.1445651	0.1445651	0.1445651	0.1445651	0.1445651	0.1445651	0.1445651	0.1445651	0.1445651	0.1445651	0.1445651	0.1445651	0.1445651	0.1445651	0.1445651	0.1445651	0.1445651	0.1445651	0.1445651	0.1445651	0.1445651	0.1445651	0.1445651	0.1445651	0.1445651	0.1445651	0.1445651	0.1445651	0.1445651	0.1445651	0.1445651	0.1445651	0.1445651	0.1445651	0.1445651	0.1445651	0.1445651	0.1445651	0.1445651	0.1445651	0.1445651	0.1445651	0.1445651
830.mp3	0.21297412	0.21297412	0.21297412	0.21297412	0.21297412	0.21297412	0.21297412	0.21297412	0.21297412	0.21297412	0.21297412	0.21297412	0.21297412	0.21297412	0.21297412	0.21297412	0.21297412	0.21297412	0.21297412	0.21297412	0.21297412	0.21297412	0.21297412	0.21297412	0.21297412	0.21297412	0.21297412	0.21297412	0.21297412	0.21297412	0.21297412	0.21297412	0.21297412	0.21297412	0.21297412	0.21297412	0.21297412	0.21297412	0.21297412	0.21297412	0.21297412	0.21297412	0.21297412	0.21297412	0.21297412	0.21297412	0.21297412	0.21297412	0.21297412
831.mp3	-0.054025143	-0.054025143	-0.054025143	-0.054025143	-0.054025143	-0.054025143	-0.054025143	-0.054025143	-0.054025143	-0.054025143	-0.054025143	-0.054025143	-0.054025143	-0.054025143	-0.054025143	-0.054025143	-0.054025143	-0.054025143	-0.054025143	-0.054025143	-0.054025143	-0.054025143	-0.054025143	-0.054025143	-0.054025143	-0.054025143	-0.054025143	-0.054025143	-0.054025143	-0.054025143	-0.054025143	-0.054025143	-0.054025143	-0.054025143	-0.054025143	-0.054025143	-0.054025143	-0.054025143	-0.054025143	-0.054025143	-0.054025143	-0.054025143	-0.054025143	-0.054025143	-0.054025143	-0.054025143	-0.054025143	-0.054025143	-0.054025143
833.mp3	0.2027878	0.2027878	0.2027878	0.2027878	0.2027878	0.2027878	0.2027878	0.2027878	0.2027878	0.2027878	0.2027878	0.2027878	0.2027878	0.2027878	0.2027878	0.2027878	0.2027878	0.2027878	0.2027878	0.2027878	0.2027878	0.2027878	0.2027878	0.2027878	0.2027878	0.2027878	0.2027878	0.2027878	0.2027878	0.2027878	0.2027878	0.2027878	0.2027878	0.2027878	0.2027878	0.2027878	0.2027878	0.2027878	0.2027878	0.2027878	0.2027878	0.2027878	0.2027878	0.2027878	0.2027878	0.2027878	0.2027878	0.2027878	0.2027878
834.mp3	0.17065392	0.17065392	0.17065392	0.17065392	0.17065392	0.17065392	0.17065392	0.17065392	0.17065392	0.17065392	0.17065392	0.17065392	0.17065392	0.17065392	0.17065392	0.17065392	0.17065392	0.17065392	0.17065392	0.17065392	0.17065392	0.17065392	0.17065392	0.17065392	0.17065392	0.17065392	0.17065392	0.17065392	0.17065392	0.17065392	0.17065392	0.17065392	0.17065392	0.17065392	0.17065392	0.17065392	0.17065392	0.17065392	0.17065392	0.17065392	0.17065392	0.17065392	0.17065392	0.17065392	0.17065392	0.17065392	0.17065392	0.17065392	0.17065392
836.mp3	-0.0839136	-0.0839136	-0.0839136	-0.0839136	-0.0839136	-0.0839136	-0.0839136	-0.0839136	-0.0839136	-0.0839136	-0.0839136	-0.0839136	-0.0839136	-0.0839136	-0.0839136	-0.0839136	-0.0839136	-0.0839136	-0.0839136	-0.0839136	-0.0839136	-0.0839136	-0.0839136	-0.0839136	-0.0839136	-0.0839136	-0.0839136	-0.0839136	-0.0839136	-0.0839136	-0.0839136	-0.0839136	-0.0839136	-0.0839136	-0.0839136	-0.0839136	-0.0839136	-0.0839136	-0.0839136	-0.0839136	-0.0839136	-0.0839136	-0.0839136	-0.0839136	-0.0839136	-0.0839136	-0.0839136	-0.0839136	-0.0839136
839.mp3	-0.07543809	-0.07543809	-0.07543809	-0.07543809	-0.07543809	-0.07543809	-0.07543809	-0.07543809	-0.07543809	-0.07543809	-0.07543809	-0.07543809	-0.07543809	-0.07543809	-0.07543809	-0.07543809	-0.07543809	-0.07543809	-0.07543809	-0.07543809	-0.07543809	-0.07543809	-0.07543809	-0.07543809	-0.07543809	-0.07543809	-0.07543809	-0.07543809	-0.07543809	-0.07543809	-0.07543809	-0.07543809	-0.07543809	-0.07543809	-0.07543809	-0.07543809	-0.07543809	-0.07543809	-0.07543809	-0.07543809	-0.07543809	-0.07543809	-0.07543809	-0.07543809	-0.07543809	-0.07543809	-0.07543809	-0.07543809	-0.07543809
841.mp3	0.112360805	0.112360805	0.112360805	0.112360805	0.112360805	0.112360805	0.112360805	0.112360805	0.112360805	0.112360805	0.112360805	0.112360805	0.112360805	0.112360805	0.112360805	0.112360805	0.112360805	0.112360805	0.112360805	0.112360805	0.112360805	0.112360805	0.112360805	0.112360805	0.112360805	0.112360805	0.112360805	0.112360805	0.112360805	0.112360805	0.112360805	0.112360805	0.112360805	0.112360805	0.112360805	0.112360805	0.112360805	0.112360805	0.112360805	0.112360805	0.112360805	0.112360805	0.112360805	0.112360805	0.112360805	0.112360805	0.112360805	0.112360805	0.112360805
844.mp3	0.09744699	0.09744699	0.09744699	0.09744699	0.09744699	0.09744699	0.09744699	0.09744699	0.09744699	0.09744699	0.09744699	0.09744699	0.09744699	0.09744699	0.09744699	0.09744699	0.09744699	0.09744699	0.09744699	0.09744699	0.09744699	0.09744699	0.09744699	0.09744699	0.09744699	0.09744699	0.09744699	0.09744699	0.09744699	0.09744699	0.09744699	0.09744699	0.09744699	0.09744699	0.09744699	0.09744699	0.09744699	0.09744699	0.09744699	0.09744699	0.09744699	0.09744699	0.09744699	0.09744699	0.09744699	0.09744699	0.09744699	0.09744699	0.09744699
845.mp3	0.052114263	0.052114263	0.052114263	0.052114263	0.052114263	0.052114263	0.052114263	0.052114263	0.052114263	0.052114263	0.052114263	0.052114263	0.052114263	0.052114263	0.052114263	0.052114263	0.052114263	0.052114263	0.052114263	0.052114263	0.052114263	0.052114263	0.052114263	0.052114263	0.052114263	0.052114263	0.052114263	0.052114263	0.052114263	0.052114263	0.052114263	0.052114263	0.052114263	0.052114263	0.052114263	0.052114263	0.052114263	0.052114263	0.052114263	0.052114263	0.052114263	0.052114263	0.052114263	0.052114263	0.052114263	0.052114263	0.052114263	0.052114263	0.052114263
846.mp3	-0.23211563	-0.23211563	-0.23211563	-0.23211563	-0.23211563	-0.23211563	-0.23211563	-0.23211563	-0.23211563	-0.23211563	-0.23211563	-0.23211563	-0.23211563	-0.23211563	-0.23211563	-0.23211563	-0.23211563	-0.23211563	-0.23211563	-0.23211563	-0.23211563	-0.23211563	-0.23211563	-0.23211563	-0.23211563	-0.23211563	-0.23211563	-0.23211563	-0.23211563	-0.23211563	-0.23211563	-0.23211563	-0.23211563	-0.23211563	-0.23211563	-0.23211563	-0.23211563	-0.23211563	-0.23211563	-0.23211563	-0.23211563	-0.23211563	-0.23211563	-0.23211563	-0.23211563	-0.23211563	-0.23211563	-0.23211563	-0.23211563
848.mp3	0.174446	0.174446	0.174446	0.174446	0.174446	0.174446	0.174446	0.174446	0.174446	0.174446	0.174446	0.174446	0.174446	0.174446	0.174446	0.174446	0.174446	0.174446	0.174446	0.174446	0.174446	0.174446	0.174446	0.174446	0.174446	0.174446	0.174446	0.174446	0.174446	0.174446	0.174446	0.174446	0.174446	0.174446	0.174446	0.174446	0.174446	0.174446	0.174446	0.174446	0.174446	0.174446	0.174446	0.174446	0.174446	0.174446	0.174446	0.174446	0.174446
850.mp3	0.11709741	0.11709741	0.11709741	0.11709741	0.11709741	0.11709741	0.11709741	0.11709741	0.11709741	0.11709741	0.11709741	0.11709741	0.11709741	0.11709741	0.11709741	0.11709741	0.11709741	0.11709741	0.11709741	0.11709741	0.11709741	0.11709741	0.11709741	0.11709741	0.11709741	0.11709741	0.11709741	0.11709741	0.11709741	0.11709741	0.11709741	0.11709741	0.11709741	0.11709741	0.11709741	0.11709741	0.11709741	0.11709741	0.11709741	0.11709741	0.11709741	0.11709741	0.11709741	0.11709741	0.11709741	0.11709741	0.11709741	0.11709741	0.11709741
851.mp3	-0.07347497	-0.07347497	-0.07347497	-0.07347497	-0.07347497	-0.07347497	-0.07347497	-0.07347497	-0.07347497	-0.07347497	-0.07347497	-0.07347497	-0.07347497	-0.07347497	-0.07347497	-0.07347497	-0.07347497	-0.07347497	-0.07347497	-0.07347497	-0.07347497	-0.07347497	-0.07347497	-0.07347497	-0.07347497	-0.07347497	-0.07347497	-0.07347497	-0.07347497	-0.07347497	-0.07347497	-0.07347497	-0.07347497	-0.07347497	-0.07347497	-0.07347497	-0.07347497	-0.07347497	-0.07347497	-0.07347497	-0.07347497	-0.07347497	-0.07347497	-0.07347497	-0.07347497	-0.07347497	-0.07347497	-0.07347497	-0.07347497
852.mp3	0.24030991	0.24030991	0.24030991	0.24030991	0.24030991	0.24030991	0.24030991	0.24030991	0.24030991	0.24030991	0.24030991	0.24030991	0.24030991	0.24030991	0.24030991	0.24030991	0.24030991	0.24030991	0.24030991	0.24030991	0.24030991	0.24030991	0.24030991	0.24030991	0.24030991	0.24030991	0.24030991	0.24030991	0.24030991	0.24030991	0.24030991	0.24030991	0.24030991	0.24030991	0.24030991	0.24030991	0.24030991	0.24030991	0.24030991	0.24030991	0.24030991	0.24030991	0.24030991	0.24030991	0.24030991	0.24030991	0.24030991	0.24030991	0.24030991
854.mp3	0.3051349	0.3051349	0.3051349	0.3051349	0.3051349	0.3051349	0.3051349	0.3051349	0.3051349	0.3051349	0.3051349	0.3051349	0.3051349	0.3051349	0.3051349	0.3051349	0.3051349	0.3051349	0.3051349	0.3051349	0.3051349	0.3051349	0.3051349	0.3051349	0.3051349	0.3051349	0.3051349	0.3051349	0.3051349	0.3051349	0.3051349	0.3051349	0.3051349	0.3051349	0.3051349	0.3051349	0.3051349	0.3051349	0.3051349	0.3051349	0.3051349	0.3051349	0.3051349	0.3051349	0.3051349	0.3051349	0.3051349	0.3051349	0.3051349
855.mp3	-0.05330719	-0.05330719	-0.05330719	-0.05330719	-0.05330719	-0.05330719	-0.05330719	-0.05330719	-0.05330719	-0.05330719	-0.05330719	-0.05330719	-0.05330719	-0.05330719	-0.05330719	-0.05330719	-0.05330719	-0.05330719	-0.05330719	-0.05330719	-0.05330719	-0.05330719	-0.05330719	-0.05330719	-0.05330719	-0.05330719	-0.05330719	-0.05330719	-0.05330719	-0.05330719	-0.05330719	-0.05330719	-0.05330719	-0.05330719	-0.05330719	-0.05330719	-0.05330719	-0.05330719	-0.05330719	-0.05330719	-0.05330719	-0.05330719	-0.05330719	-0.05330719	-0.05330719	-0.05330719	-0.05330719	-0.05330719	-0.05330719
856.mp3	-0.08511084	-0.08511084	-0.08511084	-0.08511084	-0.08511084	-0.08511084	-0.08511084	-0.08511084	-0.08511084	-0.08511084	-0.08511084	-0.08511084	-0.08511084	-0.08511084	-0.08511084	-0.08511084	-0.08511084	-0.08511084	-0.08511084	-0.08511084	-0.08511084	-0.08511084	-0.08511084	-0.08511084	-0.08511084	-0.08511084	-0.08511084	-0.08511084	-0.08511084	-0.08511084	-0.08511084	-0.08511084	-0.08511084	-0.08511084	-0.08511084	-0.08511084	-0.08511084	-0.08511084	-0.08511084	-0.08511084	-0.08511084	-0.08511084	-0.08511084	-0.08511084	-0.08511084	-0.08511084	-0.08511084	-0.08511084	-0.08511084
857.mp3	0.022192089	0.022192089	0.022192089	0.022192089	0.022192089	0.022192089	0.022192089	0.022192089	0.022192089	0.022192089	0.022192089	0.022192089	0.022192089	0.022192089	0.022192089	0.022192089	0.022192089	0.022192089	0.022192089	0.022192089	0.022192089	0.022192089	0.022192089	0.022192089	0.022192089	0.022192089	0.022192089	0.022192089	0.022192089	0.022192089	0.022192089	0.022192089	0.022192089	0.022192089	0.022192089	0.022192089	0.022192089	0.022192089	0.022192089	0.022192089	0.022192089	0.022192089	0.022192089	0.022192089	0.022192089	0.022192089	0.022192089	0.022192089	0.022192089
858.mp3	0.013982564	0.013982564	0.013982564	0.013982564	0.013982564	0.013982564	0.013982564	0.013982564	0.013982564	0.013982564	0.013982564	0.013982564	0.013982564	0.013982564	0.013982564	0.013982564	0.013982564	0.013982564	0.013982564	0.013982564	0.013982564	0.013982564	0.013982564	0.013982564	0.013982564	0.013982564	0.013982564	0.013982564	0.013982564	0.013982564	0.013982564	0.013982564	0.013982564	0.013982564	0.013982564	0.013982564	0.013982564	0.013982564	0.013982564	0.013982564	0.013982564	0.013982564	0.013982564	0.013982564	0.013982564	0.013982564	0.013982564	0.013982564	0.013982564
859.mp3	0.31298035	0.31298035	0.31298035	0.31298035	0.31298035	0.31298035	0.31298035	0.31298035	0.31298035	0.31298035	0.31298035	0.31298035	0.31298035	0.31298035	0.31298035	0.31298035	0.31298035	0.31298035	0.31298035	0.31298035	0.31298035	0.31298035	0.31298035	0.31298035	0.31298035	0.31298035	0.31298035	0.31298035	0.31298035	0.31298035	0.31298035	0.31298035	0.31298035	0.31298035	0.31298035	0.31298035	0.31298035	0.31298035	0.31298035	0.31298035	0.31298035	0.31298035	0.31298035	0.31298035	0.31298035	0.31298035	0.31298035	0.31298035	0.31298035
860.mp3	-0.13809006	-0.13809006	-0.13809006	-0.13809006	-0.13809006	-0.13809006	-0.13809006	-0.13809006	-0.13809006	-0.13809006	-0.13809006	-0.13809006	-0.13809006	-0.13809006	-0.13809006	-0.13809006	-0.13809006	-0.13809006	-0.13809006	-0.13809006	-0.13809006	-0.13809006	-0.13809006	-0.13809006	-0.13809006	-0.13809006	-0.13809006	-0.13809006	-0.13809006	-0.13809006	-0.13809006	-0.13809006	-0.13809006	-0.13809006	-0.13809006	-0.13809006	-0.13809006	-0.13809006	-0.13809006	-0.13809006	-0.13809006	-0.13809006	-0.13809006	-0.13809006	-0.13809006	-0.13809006	-0.13809006	-0.13809006	-0.13809006
863.mp3	-0.01455109	-0.01455109	-0.01455109	-0.01455109	-0.01455109	-0.01455109	-0.01455109	-0.01455109	-0.01455109	-0.01455109	-0.01455109	-0.01455109	-0.01455109	-0.01455109	-0.01455109	-0.01455109	-0.01455109	-0.01455109	-0.01455109	-0.01455109	-0.01455109	-0.01455109	-0.01455109	-0.01455109	-0.01455109	-0.01455109	-0.01455109	-0.01455109	-0.01455109	-0.01455109	-0.01455109	-0.01455109	-0.01455109	-0.01455109	-0.01455109	-0.01455109	-0.01455109	-0.01455109	-0.01455109	-0.01455109	-0.01455109	-0.01455109	-0.01455109	-0.01455109	-0.01455109	-0.01455109	-0.01455109	-0.01455109	-0.01455109
864.mp3	0.02359954	0.02359954	0.02359954	0.02359954	0.02359954	0.02359954	0.02359954	0.02359954	0.02359954	0.02359954	0.02359954	0.02359954	0.02359954	0.02359954	0.02359954	0.02359954	0.02359954	0.02359954	0.02359954	0.02359954	0.02359954	0.02359954	0.02359954	0.02359954	0.02359954	0.02359954	0.02359954	0.02359954	0.02359954	0.02359954	0.02359954	0.02359954	0.02359954	0.02359954	0.02359954	0.02359954	0.02359954	0.02359954	0.02359954	0.02359954	0.02359954	0.02359954	0.02359954	0.02359954	0.02359954	0.02359954	0.02359954	0.02359954	0.02359954
865.mp3	0.008115893	0.008115893	0.008115893	0.008115893	0.008115893	0.008115893	0.008115893	0.008115893	0.008115893	0.008115893	0.008115893	0.008115893	0.008115893	0.008115893	0.008115893	0.008115893	0.008115893	0.008115893	0.008115893	0.008115893	0.008115893	0.008115893	0.008115893	0.008115893	0.008115893	0.008115893	0.008115893	0.008115893	0.008115893	0.008115893	0.008115893	0.008115893	0.008115893	0.008115893	0.008115893	0.008115893	0.008115893	0.008115893	0.008115893	0.008115893	0.008115893	0.008115893	0.008115893	0.008115893	0.008115893	0.008115893	0.008115893	0.008115893	0.008115893
866.mp3	0.17253886	0.17253886	0.17253886	0.17253886	0.17253886	0.17253886	0.17253886	0.17253886	0.17253886	0.17253886	0.17253886	0.17253886	0.17253886	0.17253886	0.17253886	0.17253886	0.17253886	0.17253886	0.17253886	0.17253886	0.17253886	0.17253886	0.17253886	0.17253886	0.17253886	0.17253886	0.17253886	0.17253886	0.17253886	0.17253886	0.17253886	0.17253886	0.17253886	0.17253886	0.17253886	0.17253886	0.17253886	0.17253886	0.17253886	0.17253886	0.17253886	0.17253886	0.17253886	0.17253886	0.17253886	0.17253886	0.17253886	0.17253886	0.17253886
867.mp3	0.05254957	0.05254957	0.05254957	0.05254957	0.05254957	0.05254957	0.05254957	0.05254957	0.05254957	0.05254957	0.05254957	0.05254957	0.05254957	0.05254957	0.05254957	0.05254957	0.05254957	0.05254957	0.05254957	0.05254957	0.05254957	0.05254957	0.05254957	0.05254957	0.05254957	0.05254957	0.05254957	0.05254957	0.05254957	0.05254957	0.05254957	0.05254957	0.05254957	0.05254957	0.05254957	0.05254957	0.05254957	0.05254957	0.05254957	0.05254957	0.05254957	0.05254957	0.05254957	0.05254957	0.05254957	0.05254957	0.05254957	0.05254957	0.05254957
869.mp3	0.2222366	0.2222366	0.2222366	0.2222366	0.2222366	0.2222366	0.2222366	0.2222366	0.2222366	0.2222366	0.2222366	0.2222366	0.2222366	0.2222366	0.2222366	0.2222366	0.2222366	0.2222366	0.2222366	0.2222366	0.2222366	0.2222366	0.2222366	0.2222366	0.2222366	0.2222366	0.2222366	0.2222366	0.2222366	0.2222366	0.2222366	0.2222366	0.2222366	0.2222366	0.2222366	0.2222366	0.2222366	0.2222366	0.2222366	0.2222366	0.2222366	0.2222366	0.2222366	0.2222366	0.2222366	0.2222366	0.2222366	0.2222366	0.2222366
871.mp3	-0.21019839	-0.21019839	-0.21019839	-0.21019839	-0.21019839	-0.21019839	-0.21019839	-0.21019839	-0.21019839	-0.21019839	-0.21019839	-0.21019839	-0.21019839	-0.21019839	-0.21019839	-0.21019839	-0.21019839	-0.21019839	-0.21019839	-0.21019839	-0.21019839	-0.21019839	-0.21019839	-0.21019839	-0.21019839	-0.21019839	-0.21019839	-0.21019839	-0.21019839	-0.21019839	-0.21019839	-0.21019839	-0.21019839	-0.21019839	-0.21019839	-0.21019839	-0.21019839	-0.21019839	-0.21019839	-0.21019839	-0.21019839	-0.21019839	-0.21019839	-0.21019839	-0.21019839	-0.21019839	-0.21019839	-0.21019839	-0.21019839
872.mp3	0.24362971	0.24362971	0.24362971	0.24362971	0.24362971	0.24362971	0.24362971	0.24362971	0.24362971	0.24362971	0.24362971	0.24362971	0.24362971	0.24362971	0.24362971	0.24362971	0.24362971	0.24362971	0.24362971	0.24362971	0.24362971	0.24362971	0.24362971	0.24362971	0.24362971	0.24362971	0.24362971	0.24362971	0.24362971	0.24362971	0.24362971	0.24362971	0.24362971	0.24362971	0.24362971	0.24362971	0.24362971	0.24362971	0.24362971	0.24362971	0.24362971	0.24362971	0.24362971	0.24362971	0.24362971	0.24362971	0.24362971	0.24362971	0.24362971
873.mp3	0.001086662	0.001086662	0.001086662	0.001086662	0.001086662	0.001086662	0.001086662	0.001086662	0.001086662	0.001086662	0.001086662	0.001086662	0.001086662	0.001086662	0.001086662	0.001086662	0.001086662	0.001086662	0.001086662	0.001086662	0.001086662	0.001086662	0.001086662	0.001086662	0.001086662	0.001086662	0.001086662	0.001086662	0.001086662	0.001086662	0.001086662	0.001086662	0.001086662	0.001086662	0.001086662	0.001086662	0.001086662	0.001086662	0.001086662	0.001086662	0.001086662	0.001086662	0.001086662	0.001086662	0.001086662	0.001086662	0.001086662	0.001086662	0.001086662
874.mp3	0.079774246	0.079774246	0.079774246	0.079774246	0.079774246	0.079774246	0.079774246	0.079774246	0.079774246	0.079774246	0.079774246	0.079774246	0.079774246	0.079774246	0.079774246	0.079774246	0.079774246	0.079774246	0.079774246	0.079774246	0.079774246	0.079774246	0.079774246	0.079774246	0.079774246	0.079774246	0.079774246	0.079774246	0.079774246	0.079774246	0.079774246	0.079774246	0.079774246	0.079774246	0.079774246	0.079774246	0.079774246	0.079774246	0.079774246	0.079774246	0.079774246	0.079774246	0.079774246	0.079774246	0.079774246	0.079774246	0.079774246	0.079774246	0.079774246
876.mp3	-0.20241064	-0.20241064	-0.20241064	-0.20241064	-0.20241064	-0.20241064	-0.20241064	-0.20241064	-0.20241064	-0.20241064	-0.20241064	-0.20241064	-0.20241064	-0.20241064	-0.20241064	-0.20241064	-0.20241064	-0.20241064	-0.20241064	-0.20241064	-0.20241064	-0.20241064	-0.20241064	-0.20241064	-0.20241064	-0.20241064	-0.20241064	-0.20241064	-0.20241064	-0.20241064	-0.20241064	-0.20241064	-0.20241064	-0.20241064	-0.20241064	-0.20241064	-0.20241064	-0.20241064	-0.20241064	-0.20241064	-0.20241064	-0.20241064	-0.20241064	-0.20241064	-0.20241064	-0.20241064	-0.20241064	-0.20241064	-0.20241064
879.mp3	-0.052967235	-0.052967235	-0.052967235	-0.052967235	-0.052967235	-0.052967235	-0.052967235	-0.052967235	-0.052967235	-0.052967235	-0.052967235	-0.052967235	-0.052967235	-0.052967235	-0.052967235	-0.052967235	-0.052967235	-0.052967235	-0.052967235	-0.052967235	-0.052967235	-0.052967235	-0.052967235	-0.052967235	-0.052967235	-0.052967235	-0.052967235	-0.052967235	-0.052967235	-0.052967235	-0.052967235	-0.052967235	-0.052967235	-0.052967235	-0.052967235	-0.052967235	-0.052967235	-0.052967235	-0.052967235	-0.052967235	-0.052967235	-0.052967235	-0.052967235	-0.052967235	-0.052967235	-0.052967235	-0.052967235	-0.052967235	-0.052967235
880.mp3	-0.19038819	-0.19038819	-0.19038819	-0.19038819	-0.19038819	-0.19038819	-0.19038819	-0.19038819	-0.19038819	-0.19038819	-0.19038819	-0.19038819	-0.19038819	-0.19038819	-0.19038819	-0.19038819	-0.19038819	-0.19038819	-0.19038819	-0.19038819	-0.19038819	-0.19038819	-0.19038819	-0.19038819	-0.19038819	-0.19038819	-0.19038819	-0.19038819	-0.19038819	-0.19038819	-0.19038819	-0.19038819	-0.19038819	-0.19038819	-0.19038819	-0.19038819	-0.19038819	-0.19038819	-0.19038819	-0.19038819	-0.19038819	-0.19038819	-0.19038819	-0.19038819	-0.19038819	-0.19038819	-0.19038819	-0.19038819	-0.19038819
882.mp3	-0.02966422	-0.02966422	-0.02966422	-0.02966422	-0.02966422	-0.02966422	-0.02966422	-0.02966422	-0.02966422	-0.02966422	-0.02966422	-0.02966422	-0.02966422	-0.02966422	-0.02966422	-0.02966422	-0.02966422	-0.02966422	-0.02966422	-0.02966422	-0.02966422	-0.02966422	-0.02966422	-0.02966422	-0.02966422	-0.02966422	-0.02966422	-0.02966422	-0.02966422	-0.02966422	-0.02966422	-0.02966422	-0.02966422	-0.02966422	-0.02966422	-0.02966422	-0.02966422	-0.02966422	-0.02966422	-0.02966422	-0.02966422	-0.02966422	-0.02966422	-0.02966422	-0.02966422	-0.02966422	-0.02966422	-0.02966422	-0.02966422
884.mp3	0.08368402	0.08368402	0.08368402	0.08368402	0.08368402	0.08368402	0.08368402	0.08368402	0.08368402	0.08368402	0.08368402	0.08368402	0.08368402	0.08368402	0.08368402	0.08368402	0.08368402	0.08368402	0.08368402	0.08368402	0.08368402	0.08368402	0.08368402	0.08368402	0.08368402	0.08368402	0.08368402	0.08368402	0.08368402	0.08368402	0.08368402	0.08368402	0.08368402	0.08368402	0.08368402	0.08368402	0.08368402	0.08368402	0.08368402	0.08368402	0.08368402	0.08368402	0.08368402	0.08368402	0.08368402	0.08368402	0.08368402	0.08368402	0.08368402
886.mp3	-0.20443821	-0.20443821	-0.20443821	-0.20443821	-0.20443821	-0.20443821	-0.20443821	-0.20443821	-0.20443821	-0.20443821	-0.20443821	-0.20443821	-0.20443821	-0.20443821	-0.20443821	-0.20443821	-0.20443821	-0.20443821	-0.20443821	-0.20443821	-0.20443821	-0.20443821	-0.20443821	-0.20443821	-0.20443821	-0.20443821	-0.20443821	-0.20443821	-0.20443821	-0.20443821	-0.20443821	-0.20443821	-0.20443821	-0.20443821	-0.20443821	-0.20443821	-0.20443821	-0.20443821	-0.20443821	-0.20443821	-0.20443821	-0.20443821	-0.20443821	-0.20443821	-0.20443821	-0.20443821	-0.20443821	-0.20443821	-0.20443821
887.mp3	-0.04046233	-0.04046233	-0.04046233	-0.04046233	-0.04046233	-0.04046233	-0.04046233	-0.04046233	-0.04046233	-0.04046233	-0.04046233	-0.04046233	-0.04046233	-0.04046233	-0.04046233	-0.04046233	-0.04046233	-0.04046233	-0.04046233	-0.04046233	-0.04046233	-0.04046233	-0.04046233	-0.04046233	-0.04046233	-0.04046233	-0.04046233	-0.04046233	-0.04046233	-0.04046233	-0.04046233	-0.04046233	-0.04046233	-0.04046233	-0.04046233	-0.04046233	-0.04046233	-0.04046233	-0.04046233	-0.04046233	-0.04046233	-0.04046233	-0.04046233	-0.04046233	-0.04046233	-0.04046233	-0.04046233	-0.04046233	-0.04046233
889.mp3	-0.20797142	-0.20797142	-0.20797142	-0.20797142	-0.20797142	-0.20797142	-0.20797142	-0.20797142	-0.20797142	-0.20797142	-0.20797142	-0.20797142	-0.20797142	-0.20797142	-0.20797142	-0.20797142	-0.20797142	-0.20797142	-0.20797142	-0.20797142	-0.20797142	-0.20797142	-0.20797142	-0.20797142	-0.20797142	-0.20797142	-0.20797142	-0.20797142	-0.20797142	-0.20797142	-0.20797142	-0.20797142	-0.20797142	-0.20797142	-0.20797142	-0.20797142	-0.20797142	-0.20797142	-0.20797142	-0.20797142	-0.20797142	-0.20797142	-0.20797142	-0.20797142	-0.20797142	-0.20797142	-0.20797142	-0.20797142	-0.20797142
890.mp3	-0.037466496	-0.037466496	-0.037466496	-0.037466496	-0.037466496	-0.037466496	-0.037466496	-0.037466496	-0.037466496	-0.037466496	-0.037466496	-0.037466496	-0.037466496	-0.037466496	-0.037466496	-0.037466496	-0.037466496	-0.037466496	-0.037466496	-0.037466496	-0.037466496	-0.037466496	-0.037466496	-0.037466496	-0.037466496	-0.037466496	-0.037466496	-0.037466496	-0.037466496	-0.037466496	-0.037466496	-0.037466496	-0.037466496	-0.037466496	-0.037466496	-0.037466496	-0.037466496	-0.037466496	-0.037466496	-0.037466496	-0.037466496	-0.037466496	-0.037466496	-0.037466496	-0.037466496	-0.037466496	-0.037466496	-0.037466496	-0.037466496
891.mp3	0.076742396	0.076742396	0.076742396	0.076742396	0.076742396	0.076742396	0.076742396	0.076742396	0.076742396	0.076742396	0.076742396	0.076742396	0.076742396	0.076742396	0.076742396	0.076742396	0.076742396	0.076742396	0.076742396	0.076742396	0.076742396	0.076742396	0.076742396	0.076742396	0.076742396	0.076742396	0.076742396	0.076742396	0.076742396	0.076742396	0.076742396	0.076742396	0.076742396	0.076742396	0.076742396	0.076742396	0.076742396	0.076742396	0.076742396	0.076742396	0.076742396	0.076742396	0.076742396	0.076742396	0.076742396	0.076742396	0.076742396	0.076742396	0.076742396
892.mp3	0.20729564	0.20729564	0.20729564	0.20729564	0.20729564	0.20729564	0.20729564	0.20729564	0.20729564	0.20729564	0.20729564	0.20729564	0.20729564	0.20729564	0.20729564	0.20729564	0.20729564	0.20729564	0.20729564	0.20729564	0.20729564	0.20729564	0.20729564	0.20729564	0.20729564	0.20729564	0.20729564	0.20729564	0.20729564	0.20729564	0.20729564	0.20729564	0.20729564	0.20729564	0.20729564	0.20729564	0.20729564	0.20729564	0.20729564	0.20729564	0.20729564	0.20729564	0.20729564	0.20729564	0.20729564	0.20729564	0.20729564	0.20729564	0.20729564
893.mp3	-0.13282137	-0.13282137	-0.13282137	-0.13282137	-0.13282137	-0.13282137	-0.13282137	-0.13282137	-0.13282137	-0.13282137	-0.13282137	-0.13282137	-0.13282137	-0.13282137	-0.13282137	-0.13282137	-0.13282137	-0.13282137	-0.13282137	-0.13282137	-0.13282137	-0.13282137	-0.13282137	-0.13282137	-0.13282137	-0.13282137	-0.13282137	-0.13282137	-0.13282137	-0.13282137	-0.13282137	-0.13282137	-0.13282137	-0.13282137	-0.13282137	-0.13282137	-0.13282137	-0.13282137	-0.13282137	-0.13282137	-0.13282137	-0.13282137	-0.13282137	-0.13282137	-0.13282137	-0.13282137	-0.13282137	-0.13282137	-0.13282137
897.mp3	0.020304216	0.020304216	0.020304216	0.020304216	0.020304216	0.020304216	0.020304216	0.020304216	0.020304216	0.020304216	0.020304216	0.020304216	0.020304216	0.020304216	0.020304216	0.020304216	0.020304216	0.020304216	0.020304216	0.020304216	0.020304216	0.020304216	0.020304216	0.020304216	0.020304216	0.020304216	0.020304216	0.020304216	0.020304216	0.020304216	0.020304216	0.020304216	0.020304216	0.020304216	0.020304216	0.020304216	0.020304216	0.020304216	0.020304216	0.020304216	0.020304216	0.020304216	0.020304216	0.020304216	0.020304216	0.020304216	0.020304216	0.020304216	0.020304216
898.mp3	-0.12917964	-0.12917964	-0.12917964	-0.12917964	-0.12917964	-0.12917964	-0.12917964	-0.12917964	-0.12917964	-0.12917964	-0.12917964	-0.12917964	-0.12917964	-0.12917964	-0.12917964	-0.12917964	-0.12917964	-0.12917964	-0.12917964	-0.12917964	-0.12917964	-0.12917964	-0.12917964	-0.12917964	-0.12917964	-0.12917964	-0.12917964	-0.12917964	-0.12917964	-0.12917964	-0.12917964	-0.12917964	-0.12917964	-0.12917964	-0.12917964	-0.12917964	-0.12917964	-0.12917964	-0.12917964	-0.12917964	-0.12917964	-0.12917964	-0.12917964	-0.12917964	-0.12917964	-0.12917964	-0.12917964	-0.12917964	-0.12917964
899.mp3	0.23181048	0.23181048	0.23181048	0.23181048	0.23181048	0.23181048	0.23181048	0.23181048	0.23181048	0.23181048	0.23181048	0.23181048	0.23181048	0.23181048	0.23181048	0.23181048	0.23181048	0.23181048	0.23181048	0.23181048	0.23181048	0.23181048	0.23181048	0.23181048	0.23181048	0.23181048	0.23181048	0.23181048	0.23181048	0.23181048	0.23181048	0.23181048	0.23181048	0.23181048	0.23181048	0.23181048	0.23181048	0.23181048	0.23181048	0.23181048	0.23181048	0.23181048	0.23181048	0.23181048	0.23181048	0.23181048	0.23181048	0.23181048	0.23181048
902.mp3	0.06804705	0.06804705	0.06804705	0.06804705	0.06804705	0.06804705	0.06804705	0.06804705	0.06804705	0.06804705	0.06804705	0.06804705	0.06804705	0.06804705	0.06804705	0.06804705	0.06804705	0.06804705	0.06804705	0.06804705	0.06804705	0.06804705	0.06804705	0.06804705	0.06804705	0.06804705	0.06804705	0.06804705	0.06804705	0.06804705	0.06804705	0.06804705	0.06804705	0.06804705	0.06804705	0.06804705	0.06804705	0.06804705	0.06804705	0.06804705	0.06804705	0.06804705	0.06804705	0.06804705	0.06804705	0.06804705	0.06804705	0.06804705	0.06804705
903.mp3	-0.09515904	-0.09515904	-0.09515904	-0.09515904	-0.09515904	-0.09515904	-0.09515904	-0.09515904	-0.09515904	-0.09515904	-0.09515904	-0.09515904	-0.09515904	-0.09515904	-0.09515904	-0.09515904	-0.09515904	-0.09515904	-0.09515904	-0.09515904	-0.09515904	-0.09515904	-0.09515904	-0.09515904	-0.09515904	-0.09515904	-0.09515904	-0.09515904	-0.09515904	-0.09515904	-0.09515904	-0.09515904	-0.09515904	-0.09515904	-0.09515904	-0.09515904	-0.09515904	-0.09515904	-0.09515904	-0.09515904	-0.09515904	-0.09515904	-0.09515904	-0.09515904	-0.09515904	-0.09515904	-0.09515904	-0.09515904	-0.09515904
904.mp3	-0.046156794	-0.046156794	-0.046156794	-0.046156794	-0.046156794	-0.046156794	-0.046156794	-0.046156794	-0.046156794	-0.046156794	-0.046156794	-0.046156794	-0.046156794	-0.046156794	-0.046156794	-0.046156794	-0.046156794	-0.046156794	-0.046156794	-0.046156794	-0.046156794	-0.046156794	-0.046156794	-0.046156794	-0.046156794	-0.046156794	-0.046156794	-0.046156794	-0.046156794	-0.046156794	-0.046156794	-0.046156794	-0.046156794	-0.046156794	-0.046156794	-0.046156794	-0.046156794	-0.046156794	-0.046156794	-0.046156794	-0.046156794	-0.046156794	-0.046156794	-0.046156794	-0.046156794	-0.046156794	-0.046156794	-0.046156794	-0.046156794
908.mp3	0.09918685	0.09918685	0.09918685	0.09918685	0.09918685	0.09918685	0.09918685	0.09918685	0.09918685	0.09918685	0.09918685	0.09918685	0.09918685	0.09918685	0.09918685	0.09918685	0.09918685	0.09918685	0.09918685	0.09918685	0.09918685	0.09918685	0.09918685	0.09918685	0.09918685	0.09918685	0.09918685	0.09918685	0.09918685	0.09918685	0.09918685	0.09918685	0.09918685	0.09918685	0.09918685	0.09918685	0.09918685	0.09918685	0.09918685	0.09918685	0.09918685	0.09918685	0.09918685	0.09918685	0.09918685	0.09918685	0.09918685	0.09918685	0.09918685
909.mp3	0.25142306	0.25142306	0.25142306	0.25142306	0.25142306	0.25142306	0.25142306	0.25142306	0.25142306	0.25142306	0.25142306	0.25142306	0.25142306	0.25142306	0.25142306	0.25142306	0.25142306	0.25142306	0.25142306	0.25142306	0.25142306	0.25142306	0.25142306	0.25142306	0.25142306	0.25142306	0.25142306	0.25142306	0.25142306	0.25142306	0.25142306	0.25142306	0.25142306	0.25142306	0.25142306	0.25142306	0.25142306	0.25142306	0.25142306	0.25142306	0.25142306	0.25142306	0.25142306	0.25142306	0.25142306	0.25142306	0.25142306	0.25142306	0.25142306
910.mp3	0.15220684	0.15220684	0.15220684	0.15220684	0.15220684	0.15220684	0.15220684	0.15220684	0.15220684	0.15220684	0.15220684	0.15220684	0.15220684	0.15220684	0.15220684	0.15220684	0.15220684	0.15220684	0.15220684	0.15220684	0.15220684	0.15220684	0.15220684	0.15220684	0.15220684	0.15220684	0.15220684	0.15220684	0.15220684	0.15220684	0.15220684	0.15220684	0.15220684	0.15220684	0.15220684	0.15220684	0.15220684	0.15220684	0.15220684	0.15220684	0.15220684	0.15220684	0.15220684	0.15220684	0.15220684	0.15220684	0.15220684	0.15220684	0.15220684
911.mp3	0.1857689	0.1857689	0.1857689	0.1857689	0.1857689	0.1857689	0.1857689	0.1857689	0.1857689	0.1857689	0.1857689	0.1857689	0.1857689	0.1857689	0.1857689	0.1857689	0.1857689	0.1857689	0.1857689	0.1857689	0.1857689	0.1857689	0.1857689	0.1857689	0.1857689	0.1857689	0.1857689	0.1857689	0.1857689	0.1857689	0.1857689	0.1857689	0.1857689	0.1857689	0.1857689	0.1857689	0.1857689	0.1857689	0.1857689	0.1857689	0.1857689	0.1857689	0.1857689	0.1857689	0.1857689	0.1857689	0.1857689	0.1857689	0.1857689
913.mp3	0.1606778	0.1606778	0.1606778	0.1606778	0.1606778	0.1606778	0.1606778	0.1606778	0.1606778	0.1606778	0.1606778	0.1606778	0.1606778	0.1606778	0.1606778	0.1606778	0.1606778	0.1606778	0.1606778	0.1606778	0.1606778	0.1606778	0.1606778	0.1606778	0.1606778	0.1606778	0.1606778	0.1606778	0.1606778	0.1606778	0.1606778	0.1606778	0.1606778	0.1606778	0.1606778	0.1606778	0.1606778	0.1606778	0.1606778	0.1606778	0.1606778	0.1606778	0.1606778	0.1606778	0.1606778	0.1606778	0.1606778	0.1606778	0.1606778
915.mp3	-0.1066164	-0.1066164	-0.1066164	-0.1066164	-0.1066164	-0.1066164	-0.1066164	-0.1066164	-0.1066164	-0.1066164	-0.1066164	-0.1066164	-0.1066164	-0.1066164	-0.1066164	-0.1066164	-0.1066164	-0.1066164	-0.1066164	-0.1066164	-0.1066164	-0.1066164	-0.1066164	-0.1066164	-0.1066164	-0.1066164	-0.1066164	-0.1066164	-0.1066164	-0.1066164	-0.1066164	-0.1066164	-0.1066164	-0.1066164	-0.1066164	-0.1066164	-0.1066164	-0.1066164	-0.1066164	-0.1066164	-0.1066164	-0.1066164	-0.1066164	-0.1066164	-0.1066164	-0.1066164	-0.1066164	-0.1066164	-0.1066164
921.mp3	-0.1974837	-0.1974837	-0.1974837	-0.1974837	-0.1974837	-0.1974837	-0.1974837	-0.1974837	-0.1974837	-0.1974837	-0.1974837	-0.1974837	-0.1974837	-0.1974837	-0.1974837	-0.1974837	-0.1974837	-0.1974837	-0.1974837	-0.1974837	-0.1974837	-0.1974837	-0.1974837	-0.1974837	-0.1974837	-0.1974837	-0.1974837	-0.1974837	-0.1974837	-0.1974837	-0.1974837	-0.1974837	-0.1974837	-0.1974837	-0.1974837	-0.1974837	-0.1974837	-0.1974837	-0.1974837	-0.1974837	-0.1974837	-0.1974837	-0.1974837	-0.1974837	-0.1974837	-0.1974837	-0.1974837	-0.1974837	-0.1974837
924.mp3	0.17726459	0.17726459	0.17726459	0.17726459	0.17726459	0.17726459	0.17726459	0.17726459	0.17726459	0.17726459	0.17726459	0.17726459	0.17726459	0.17726459	0.17726459	0.17726459	0.17726459	0.17726459	0.17726459	0.17726459	0.17726459	0.17726459	0.17726459	0.17726459	0.17726459	0.17726459	0.17726459	0.17726459	0.17726459	0.17726459	0.17726459	0.17726459	0.17726459	0.17726459	0.17726459	0.17726459	0.17726459	0.17726459	0.17726459	0.17726459	0.17726459	0.17726459	0.17726459	0.17726459	0.17726459	0.17726459	0.17726459	0.17726459	0.17726459
[truncated: 1,051 more rows]
[truncated: 12 more columns]
