# Supplementary material for: Music-induced emotion flow modeling by ENMI Network
Source: PLoS One. 2024 Oct 21;19(10):e0297712. doi: 10.1371/journal.pone.0297712 (PMC11493256; doi:10.1371/journal.pone.0297712)
Supplement: S1 File — (ZIP) [file pone.0297712.s001.zip › minimal dataset/Emomusic dataset/Music features/mfcc_1.csv]

MP3����
2	-239.10713	-243.38213	-229.71794	-231.48962	-252.5832	-218.12688	-285.96292	-264.00464	-215.32246	-287.29895	-198.07234	-291.99136	-237.49713	-207.38387	-230.19666	-212.17464	-234.88667	-243.29424	-249.46252	-278.1094	-250.07324	-226.51605	-267.39926	-292.60037	-325.70706	-338.13565	-321.88535	-301.39664	-248.89	-254.69128	-275.2288	-241.98344	-298.3352	-267.65027	-270.93042	-279.03403	-261.54675	-260.00015	-310.38965	-329.3571	-337.52417	-291.78006	-249.82446	-228.90178	-245.99858	-295.42606	-185.72087	-297.868	-253.65791
3	-334.5814	-254.13249	-316.96558	-359.05298	-298.3937	-282.20523	-322.053	-262.2434	-257.66177	-260.54218	-315.35385	-300.51154	-327.7607	-364.57455	-365.90222	-310.9343	-385.7656	-300.15262	-363.7972	-360.1482	-298.98166	-272.10776	-307.11398	-354.68845	-300.36307	-298.91724	-321.359	-245.9881	-336.3868	-302.16208	-371.3108	-395.6346	-301.1802	-417.2716	-340.663	-269.78003	-392.02377	-290.14352	-366.06714	-328.4964	-282.34995	-251.59314	-299.10056	-398.22888	-310.68945	-318.70758	-322.96637	-278.04224	-270.27893
4	-221.27034	-194.12805	-226.12947	-208.6863	-181.71245	-179.31287	-177.29216	-175.56909	-206.94969	-281.11533	-269.68945	-220.14253	-234.60835	-202.36787	-264.2561	-212.32861	-171.69714	-186.00464	-162.0594	-187.66669	-214.57866	-367.56845	-188.78888	-209.64374	-343.82266	-207.1197	-331.728	-300.32446	-289.4108	-425.60693	-396.99533	-240.23267	-307.1135	-463.31503	-229.79927	-199.76085	-352.32742	-262.7444	-242.94446	-337.22	-287.10864	-134.23344	-171.13513	-184.8255	-216.85493	-180.05818	-192.7885	-160.96631	-161.36626
5	-214.55968	-251.64018	-176.92041	-162.25348	-174.99861	-223.8966	-286.8705	-285.8274	-225.02516	-167.0581	-216.79968	-182.37201	-179.95142	-188.88348	-172.64333	-185.97844	-169.32787	-226.41646	-289.67676	-265.09067	-186.55379	-204.4008	-161.37852	-261.54306	-216.99956	-228.12904	-216.50645	-210.97801	-321.3678	-231.28181	-173.53462	-169.75795	-217.7657	-280.6544	-254.72595	-190.03618	-162.22313	-252.36237	-303.2829	-200.26073	-262.94125	-211.58228	-196.05371	-216.78346	-277.38013	-283.3193	-310.75522	-264.2097	-369.40518
7	-245.17818	-200.1189	-267.50473	-247.20226	-292.9974	-165.91002	-272.92587	-238.77174	-265.51877	-188.98029	-291.3508	-231.00354	-324.3123	-221.03145	-276.8594	-263.68576	-283.09348	-229.73401	-285.12723	-261.70615	-278.19897	-269.4569	-279.31546	-230.60164	-236.08636	-261.65265	-215.08998	-237.84625	-227.28304	-215.11076	-258.74292	-303.64935	-202.56006	-238.42096	-322.76532	-266.3505	-232.08061	-168.21686	-270.44693	-291.7668	-211.14453	-184.86818	-284.10013	-300.78873	-266.67606	-209.76521	-336.7555	-284.27603	-247.10838
8	-411.17642	-282.0588	-376.20895	-434.50806	-290.69836	-333.21268	-388.702	-353.9994	-415.35995	-206.35545	-349.62564	-356.71445	-218.56621	-454.38077	-406.93433	-201.75053	-353.8187	-435.6571	-282.99503	-409.0754	-223.45204	-271.91156	-439.28613	-234.69054	-293.5275	-538.9172	-322.775	-296.28864	-384.4099	-296.3927	-367.4834	-281.67258	-305.1778	-361.70728	-317.6201	-290.7506	-390.66602	-328.8119	-460.07504	-433.66318	-341.78214	-457.14883	-304.70663	-365.15073	-441.3136	-383.5244	-349.72385	-469.7772	-403.9764
10	-320.91748	-312.20865	-357.8302	-354.9069	-425.6226	-476.8513	-340.0124	-341.0167	-466.1726	-315.65698	-240.12233	-401.1536	-217.02061	-364.71082	-325.9774	-362.7784	-310.78946	-356.2133	-343.10266	-300.2714	-349.22366	-348.42578	-357.22977	-382.66006	-475.00085	-299.92078	-286.56082	-420.19034	-338.9073	-461.54477	-416.79932	-422.28262	-333.35544	-344.29062	-456.80164	-244.60237	-455.1783	-387.46713	-588.31464	-231.13593	-344.2937	-430.1134	-288.9645	-355.01428	-304.60547	-360.69897	-252.94781	-344.63293	-400.95493
12	-172.37987	-261.83218	-149.16661	-266.97815	-157.33728	-291.21567	-220.96019	-290.8463	-106.95908	-263.34537	-157.19917	-314.9749	-155.24438	-130.32372	-149.30817	-197.05898	-141.57025	-195.16508	-206.72539	-253.58113	-208.66931	-189.92035	-134.86171	-267.76718	-215.99681	-171.11256	-274.65845	-137.70709	-336.28976	-187.43224	-210.22168	-121.2232	-122.87933	-210.25078	-212.19087	-284.58057	-227.48053	-130.7911	-233.03941	-92.926994	-259.27695	-170.3407	-220.43323	-235.46802	-262.03928	-274.079	-315.00125	-221.619	-94.91221
13	-267.85046	-267.63623	-333.53696	-287.69666	-279.76837	-258.99622	-313.26184	-299.11508	-254.3376	-221.47485	-253.91986	-218.98889	-194.03935	-255.2159	-274.58243	-273.39642	-254.46223	-244.70709	-245.03972	-284.6553	-293.08667	-300.31653	-257.71457	-291.44324	-372.56876	-349.30582	-259.52197	-345.80643	-267.71362	-312.15076	-222.3358	-186.70593	-353.16455	-289.25204	-211.11577	-228.05328	-272.76828	-301.42795	-317.44632	-332.2135	-187.70036	-198.3191	-192.803	-231.83765	-231.04437	-341.90024	-387.54147	-369.7339	-248.09619
17	-236.55489	-196.03941	-220.68445	-220.03119	-176.45409	-254.87158	-199.20348	-258.86728	-166.71263	-198.3313	-175.96367	-240.93999	-269.0323	-226.1761	-302.2147	-276.37106	-174.36061	-248.48419	-253.4008	-218.34827	-186.15459	-184.69514	-157.76984	-261.38272	-300.3411	-177.3031	-342.04172	-341.5952	-156.36638	-325.89093	-319.73145	-170.57387	-164.77214	-229.1333	-142.87674	-256.26117	-255.24321	-233.12598	-343.7167	-320.90103	-199.78107	-310.27243	-243.59032	-255.89836	-209.96753	-190.33911	-134.4389	-228.16676	-224.43892
18	-400.43814	-296.4552	-258.26944	-271.7618	-309.03073	-379.29324	-301.21048	-289.17282	-341.56192	-383.27554	-276.7717	-231.89246	-322.5392	-291.0874	-302.93042	-257.47354	-308.13986	-282.98358	-326.82275	-291.0526	-322.09644	-375.37952	-326.3785	-287.1506	-232.22673	-285.6482	-265.1273	-280.204	-245.32567	-307.8351	-302.82663	-355.62643	-323.93146	-299.7664	-291.56558	-309.70978	-294.2301	-204.9536	-336.99213	-251.32439	-293.32022	-277.0679	-368.53833	-261.53433	-272.51367	-258.8474	-271.59677	-287.5599	-246.81427
19	-213.00482	-196.84334	-229.05168	-227.19922	-227.58717	-228.03325	-218.40234	-245.20644	-205.56242	-204.32599	-231.1653	-179.84987	-212.54712	-164.64207	-186.92834	-191.45445	-187.6887	-196.87915	-201.99507	-214.36511	-235.85152	-239.32855	-223.4067	-171.43945	-197.08928	-178.562	-205.14803	-180.07893	-197.39723	-126.94688	-173.80049	-179.79631	-175.24446	-175.47337	-199.59546	-189.41411	-179.62459	-199.65547	-191.35547	-128.1664	-181.12532	-214.0908	-136.4178	-234.6993	-221.03656	-214.42723	-183.25905	-151.84859	-184.20476
20	-200.86816	-244.70488	-268.37527	-199.2813	-239.02666	-148.75667	-162.7707	-257.84927	-85.677704	-345.62744	-265.13968	-269.8444	-248.29018	-232.72102	-269.86435	-255.5572	-287.71304	-273.48544	-241.43333	-152.43648	-129.10648	-138.11569	-224.0093	-278.03918	-259.63248	-133.78699	-235.57295	-370.9039	-284.0262	-236.80183	-272.06805	-244.68001	-209.69464	-190.22614	-175.79918	-198.43452	-286.44943	-321.18027	-272.94632	-251.96739	-341.39688	-322.05515	-285.39658	-219.37288	-271.1331	-231.78078	-232.41893	-179.46558	-144.10481
21	-265.85226	-225.22551	-220.182	-198.60591	-207.35155	-177.8623	-187.12578	-275.2605	-155.77962	-212.02434	-208.87645	-261.6879	-195.20067	-225.22139	-167.96475	-181.00822	-200.04192	-193.80373	-126.91041	-165.95544	-164.76483	-177.32057	-171.03113	-140.23732	-168.80211	-166.63039	-208.18579	-174.00635	-154.43481	-151.85736	-188.08806	-152.34877	-219.62627	-172.57878	-111.52349	-170.27576	-155.7733	-143.11787	-191.16496	-170.53807	-159.6407	-153.48528	-185.26888	-212.47807	-167.8542	-174.76653	-281.40955	-198.10686	-231.46149
22	-268.61752	-161.43054	-262.34323	-232.98811	-226.93254	-233.49535	-212.20204	-217.92	-280.97964	-252.99174	-294.22034	-253.60143	-235.72974	-254.57097	-246.31816	-229.86336	-224.33318	-236.2461	-214.6125	-246.10933	-223.79787	-236.10698	-257.1701	-205.56105	-241.5002	-262.92502	-218.83165	-247.00476	-229.34865	-267.82956	-230.42175	-241.55348	-241.7248	-226.48396	-181.36751	-229.90886	-198.09631	-218.90479	-206.12909	-251.56023	-221.80676	-241.44653	-197.52177	-239.06575	-204.86726	-179.86922	-189.68132	-220.56953	-248.86382
24	-184.83168	-239.36194	-205.15674	-207.38005	-217.85793	-189.79707	-250.88277	-221.06746	-192.4778	-196.02417	-264.10547	-207.24867	-247.33942	-198.45528	-182.44286	-226.07726	-197.28809	-254.77747	-233.49907	-189.61812	-216.73096	-224.57599	-198.92152	-199.13753	-222.56929	-267.53992	-279.73416	-230.94635	-224.76482	-209.72163	-189.19429	-273.94693	-266.6886	-193.14888	-297.20328	-254.98921	-228.8033	-246.84068	-210.85188	-219.83655	-201.89195	-182.39018	-154.10431	-191.81761	-184.96912	-257.61313	-256.13028	-162.85344	-147.276
25	-169.88495	-207.21721	-160.26872	-196.80249	-178.95396	-202.30464	-202.74463	-192.04875	-176.10332	-207.62976	-173.5669	-182.75227	-164.82896	-198.0631	-184.66095	-203.33583	-220.04881	-169.55768	-226.70232	-227.71423	-199.12688	-225.38808	-227.37431	-245.50212	-251.86143	-226.35182	-256.71115	-247.27783	-255.43877	-266.17102	-206.07909	-256.16434	-255.32106	-245.0258	-262.5772	-248.63904	-260.56854	-191.34502	-281.7004	-246.5342	-205.17279	-246.7381	-227.18465	-260.73178	-250.69861	-201.51428	-254.47267	-239.05354	-238.76457
31	-241.88477	-307.50516	-324.81616	-211.73122	-303.41348	-326.55948	-215.87871	-196.7765	-287.1837	-298.9916	-210.96869	-240.02753	-259.81763	-268.45667	-267.06473	-250.83678	-306.59384	-258.9402	-256.5609	-394.88416	-120.39721	-179.3705	-160.72408	-265.4972	-237.1157	-286.23862	-348.34326	-241.24815	-304.5615	-214.82582	-275.34384	-264.47806	-271.1004	-253.94746	-307.9423	-317.93506	-229.81563	-293.16562	-296.69046	-259.2002	-291.47888	-316.9382	-222.95027	-271.77393	-214.10347	-202.80394	-199.33382	-237.91182	-206.80293
32	-217.56848	-226.2704	-195.6451	-199.94887	-249.23225	-247.71082	-244.71387	-215.16931	-259.80994	-220.71773	-235.07866	-245.2733	-201.07417	-253.04118	-238.35168	-219.1416	-160.38776	-108.01855	-244.18468	-267.05814	-240.52129	-130.07396	-126.89057	-202.21855	-206.0789	-260.25284	-193.91997	-210.1782	-221.67403	-218.2954	-239.67072	-231.00006	-275.10654	-232.40587	-150.16508	-132.47554	-103.34939	-89.5412	-131.06427	-245.44049	-221.50385	-186.58144	-213.72827	-211.42491	-213.26585	-220.4788	-230.153	-209.37683	-216.69002
35	-212.41496	-190.98607	-139.1067	-170.88684	-210.13509	-146.33333	-164.39343	-251.06606	-248.55066	-177.23944	-194.35277	-212.26393	-331.79382	-179.69298	-244.90764	-434.90536	-251.26341	-287.25012	-154.32349	-147.4605	-196.1847	-211.63826	-202.52661	-247.44441	-186.18822	-314.0593	-199.76353	-233.60136	-237.93013	-182.1394	-247.77458	-339.98752	-259.99045	-234.22832	-153.74658	-148.84508	-183.25703	-217.41914	-186.84839	-184.21999	-206.328	-249.77696	-227.38087	-253.40392	-273.3788	-198.9781	-407.0029	-250.64246	-260.1404
37	-254.36113	-265.11227	-233.62517	-171.78423	-181.93726	-194.01764	-197.41716	-217.2987	-245.10162	-177.21086	-183.9626	-220.97307	-236.81116	-214.67427	-269.40305	-243.94067	-209.13416	-166.23248	-201.697	-194.47289	-185.65175	-250.15807	-238.81677	-160.23222	-213.33415	-240.61005	-190.7393	-196.75859	-269.71207	-173.52966	-225.39624	-204.08418	-192.24414	-198.04118	-224.76392	-160.27116	-201.20343	-234.91687	-190.18672	-211.76778	-197.27881	-165.65721	-215.04364	-242.82361	-197.9836	-235.82939	-225.74512	-147.77502	-233.93718
39	-209.71236	-216.28117	-207.65971	-201.24135	-215.42812	-218.25713	-213.2447	-241.75755	-168.34079	-227.30342	-172.64087	-165.97507	-199.54964	-203.49574	-134.5633	-161.13164	-141.90627	-144.61064	-151.71564	-181.7863	-128.6975	-134.77972	-163.02406	-174.21661	-187.10681	-192.9283	-229.1012	-222.06001	-157.93564	-174.76662	-300.9982	-155.80571	-133.90576	-111.31253	-105.3706	-141.68626	-151.65016	-137.14568	-150.73918	-194.43715	-181.33507	-307.6918	-175.55261	-137.79993	-142.3622	-112.40908	-112.96741	-174.63599	-155.37645
40	-365.59695	-397.81714	-351.70532	-225.54846	-406.28055	-416.3829	-299.45435	-436.6871	-459.86142	-300.08176	-304.05356	-331.70615	-348.238	-370.79004	-344.7361	-320.7224	-352.50662	-402.49063	-351.3262	-366.16415	-309.3903	-229.37787	-168.01044	-160.8293	-231.38567	-214.19519	-191.6562	-262.84912	-257.16348	-191.16908	-197.08604	-165.03517	-209.96397	-232.33546	-277.68686	-198.30882	-279.63916	-274.57785	-294.9782	-315.32413	-312.51636	-295.61212	-295.9416	-179.2534	-281.0206	-197.47102	-238.8567	-216.18805	-225.62971
41	-194.44543	-184.39	-169.14989	-208.86891	-217.85052	-211.11778	-226.03133	-208.47986	-204.42128	-197.9572	-174.21086	-192.6986	-241.69606	-217.43707	-209.41846	-192.84755	-235.29942	-207.06891	-204.2481	-183.73811	-180.79675	-186.1147	-217.19429	-226.185	-207.76007	-185.3885	-197.97508	-175.65807	-177.68443	-170.00592	-229.18602	-243.14886	-201.50926	-231.40373	-204.93188	-202.73828	-173.25697	-185.92206	-193.1009	-228.6499	-211.15392	-212.55507	-210.91301	-221.67836	-165.58127	-190.18146	-208.74255	-218.51208	-189.3924
42	-214.17577	-209.3565	-215.57271	-237.8612	-245.22237	-151.60672	-243.75471	-237.15285	-241.55586	-218.93721	-226.00317	-232.96385	-237.48486	-224.91943	-243.48116	-185.38733	-229.10725	-188.61072	-202.97235	-203.63062	-208.02867	-237.78032	-238.51088	-207.7926	-219.63106	-237.38722	-249.0434	-250.89543	-241.6778	-199.73071	-185.41743	-204.74406	-207.99373	-217.97888	-197.54541	-168.00511	-195.5072	-199.41667	-236.00172	-244.53741	-215.51251	-232.71321	-197.23193	-256.2337	-257.18326	-275.19748	-264.8544	-224.03981	-206.70789
43	-63.055874	-85.815544	-89.76282	-103.789604	-96.216675	-75.81541	-77.98478	-128.83443	-117.786224	-92.91604	-90.0236	-82.242226	-89.52979	-49.16902	-125.636536	-93.05759	-116.768486	-116.36084	-122.14841	-133.96774	-79.77416	-98.84253	-113.1828	-120.616	-92.29896	-98.17062	-60.16615	-79.4065	-35.30957	-104.69909	-104.90983	-90.40103	-97.16242	-137.56294	-100.32081	-125.60229	-100.78234	-88.75455	-96.48217	-125.212524	-107.20475	-78.02277	-100.25454	-68.47629	-71.19965	-37.70904	-105.45813	-99.48383	-113.2461
44	-271.49594	-285.8414	-287.4731	-344.8187	-265.39554	-277.5696	-297.1201	-239.77104	-265.82852	-305.9287	-258.0745	-257.25974	-234.69122	-273.17868	-267.75128	-259.23422	-287.45056	-310.22336	-272.4778	-263.01212	-300.59247	-261.99527	-284.71918	-323.94855	-247.4384	-243.56664	-254.73645	-225.39836	-220.34908	-229.75032	-221.39857	-211.2533	-241.30476	-224.48174	-228.36548	-238.92456	-278.10876	-270.4071	-240.2004	-231.46448	-284.12646	-257.01926	-222.33667	-264.55432	-333.26285	-278.58188	-241.23016	-233.3408	-258.28116
45	-143.67343	-168.21008	-180.13615	-154.0013	-157.4391	-185.25526	-165.12209	-158.35995	-157.30528	-241.87909	-185.22731	-140.7018	-171.03154	-206.3008	-176.91754	-193.70042	-174.0611	-204.5938	-157.37906	-153.05821	-128.31042	-181.34056	-173.92317	-193.70268	-153.37416	-161.4311	-134.35843	-135.14996	-152.97652	-138.05821	-144.05135	-158.94014	-214.99687	-200.64484	-152.4558	-171.47984	-172.18886	-156.97798	-120.91544	-142.98412	-145.38734	-135.45918	-182.19525	-157.06622	-131.69478	-144.37585	-148.94464	-191.56676	-113.16869
46	-210.11548	-268.4907	-423.43042	-288.0956	-176.79256	-341.66257	-194.91626	-305.13263	-207.92474	-206.8114	-380.37903	-251.80113	-228.44328	-228.72247	-249.63524	-199.92696	-322.55576	-181.16162	-311.4559	-261.07312	-272.67432	-171.03944	-308.2807	-287.36197	-217.81213	-244.02441	-380.00244	-270.37894	-213.96486	-153.94157	-225.2448	-238.34926	-244.12032	-179.2932	-304.5723	-254.9198	-285.22073	-186.86475	-360.07443	-296.53345	-361.25845	-161.25273	-291.2391	-366.89197	-242.33055	-381.32614	-185.35707	-247.42049	-446.08975
47	-248.70886	-203.16994	-288.0317	-272.60422	-224.95012	-247.85628	-243.06764	-237.33006	-253.39168	-348.9121	-217.39766	-246.9555	-259.45206	-207.90813	-250.81635	-348.9061	-230.2098	-237.88751	-278.55045	-238.76909	-235.51442	-356.05576	-209.92348	-234.72461	-309.47577	-210.65361	-247.15948	-329.70016	-206.7407	-228.39594	-238.57	-202.7412	-276.99493	-352.74316	-223.08032	-232.61629	-259.41138	-220.9563	-240.39766	-382.2203	-240.89038	-226.99019	-263.46768	-217.77539	-277.14453	-317.7233	-232.93901	-211.7892	-281.54147
48	-245.62256	-317.65125	-310.90463	-302.26004	-279.3585	-181.99664	-278.58972	-243.91246	-221.76086	-293.7294	-268.96103	-278.55374	-227.06519	-267.632	-260.43448	-221.01073	-260.90604	-270.1459	-235.84229	-220.73419	-243.70894	-240.34052	-282.72073	-300.44022	-262.6246	-256.2151	-251.96663	-205.75984	-244.47551	-220.31142	-251.9552	-286.9399	-239.32385	-236.00983	-227.08064	-211.02875	-223.44594	-273.09427	-247.73195	-274.60062	-231.9618	-234.00502	-257.44943	-242.96107	-241.69128	-257.0453	-281.34686	-263.72803	-206.309
49	-224.22447	-190.56085	-281.47964	-233.882	-244.9566	-146.3949	-205.78401	-217.58844	-148.2299	-186.42989	-180.30367	-180.20464	-184.49174	-266.29712	-217.5504	-257.861	-247.23796	-152.34097	-202.0868	-215.9051	-162.7574	-191.95958	-225.43987	-265.31226	-230.19069	-241.84319	-170.84932	-268.76538	-160.18178	-257.64682	-161.89291	-207.57936	-170.15817	-174.27592	-201.88924	-308.4649	-284.35562	-253.37346	-216.65155	-229.96826	-255.75227	-158.37769	-206.99614	-199.22974	-206.83	-192.79692	-148.6577	-178.09062	-282.64337
50	-360.29105	-255.48059	-394.0183	-400.79688	-385.84143	-315.14404	-310.2639	-466.79395	-438.57822	-345.26172	-316.63376	-247.58698	-363.9486	-530.28485	-403.66293	-377.30322	-301.45462	-543.246	-499.50278	-348.61368	-375.40805	-403.66776	-366.40982	-436.95395	-511.37802	-344.473	-535.1766	-399.98044	-686.06024	-799.5201	-811.6452	-711.5844	-371.45068	-331.13568	-311.62305	-290.699	-505.9917	-395.7781	-327.87927	-259.7196	-283.08932	-416.3461	-302.22568	-318.0655	-303.871	-477.11258	-445.03226	-310.42688	-322.36096
51	-262.71725	-292.415	-265.5638	-320.02478	-354.70166	-320.6392	-276.71225	-377.07144	-332.2153	-267.03873	-259.76697	-319.61496	-264.28232	-230.71855	-199.49007	-237.88795	-275.95325	-283.7145	-303.0785	-233.24927	-259.8425	-244.57251	-227.87407	-288.41464	-187.9294	-264.97256	-249.97337	-245.73708	-303.058	-306.1616	-257.27933	-211.37195	-306.97256	-286.49783	-260.65604	-255.84363	-232.44678	-214.15338	-243.27501	-215.82861	-258.05148	-234.60432	-269.74387	-265.97263	-204.32176	-245.54724	-91.75443	-219.98817	-164.34929
52	-113.1368	-73.75513	-148.9973	-98.55502	-99.76768	-123.86896	-99.11239	-87.02774	-153.62689	-92.28306	-91.84247	-131.16737	-110.030846	-66.64802	-124.805885	-161.96187	-198.56506	-152.85942	-185.33281	-94.59028	-212.60258	-138.33424	-180.3101	-101.80137	-95.66691	-90.48409	-62.970547	-142.43182	-103.880486	-148.3849	-129.85982	-159.43776	-225.81732	-187.25745	-86.07311	-107.92301	-100.707344	-66.6256	-195.70943	-87.27952	-171.7635	-151.74696	-146.94916	-131.39458	-121.184875	-124.75181	-162.50145	-124.04052	-182.49153
53	-233.42033	-255.0175	-219.12895	-181.93568	-223.54224	-217.3725	-259.95895	-262.24973	-260.98907	-236.01003	-224.7309	-266.1663	-243.29167	-216.37079	-232.97356	-217.20178	-210.7332	-208.85255	-210.67169	-200.98726	-279.20068	-243.70679	-267.83078	-271.21298	-262.64545	-280.6674	-215.84015	-226.03743	-218.58832	-240.30286	-241.99788	-276.6293	-270.3406	-275.2203	-261.24936	-287.9778	-336.27066	-360.3905	-351.32227	-321.27554	-341.0312	-339.99475	-345.03275	-328.04318	-330.19873	-339.37094	-342.499	-403.6285	-376.36826
54	-245.61903	-379.36816	-406.6155	-383.8004	-385.38965	-405.03867	-273.59653	-247.15248	-268.17514	-250.4539	-170.30908	-259.6542	-226.3012	-198.78264	-184.60457	-290.10388	-396.78738	-360.1572	-158.32288	-330.7068	-212.66893	-250.5649	-228.89964	-259.3263	-387.54794	-354.17368	-394.13596	-322.59702	-283.31448	-385.0518	-224.76672	-328.66855	-313.0754	-246.46822	-220.66449	-265.98276	-191.64624	-331.39914	-167.46722	-306.18076	-347.06046	-416.24844	-411.1318	-282.5555	-273.34073	-166.5703	-293.95837	-413.07422	-404.22974
55	-258.33862	-277.80435	-398.02682	-428.5996	-365.85165	-397.7181	-318.39706	-327.84244	-196.31035	-255.13402	-283.07043	-280.53482	-395.11218	-290.62317	-441.1603	-259.0001	-209.52446	-227.92555	-271.16257	-267.4733	-343.06552	-241.62396	-397.146	-214.49754	-219.5299	-296.7784	-372.1956	-332.2443	-246.30415	-249.9597	-211.34795	-254.23103	-375.11282	-300.3174	-343.9899	-310.8307	-185.08134	-282.11963	-262.60574	-330.234	-425.322	-235.06462	-296.69202	-193.71819	-276.8544	-273.22733	-373.78433	-324.20502	-300.1694
56	-87.89216	-121.15501	-115.01098	-143.42213	-127.898476	-149.12033	-143.13486	-165.00826	-144.26608	-132.79057	-151.6339	-117.65348	-124.902626	-175.63818	-114.316	-104.23946	-132.94731	-143.57129	-131.21614	-132.50496	-145.68544	-123.73123	-161.86783	-120.544464	-187.51146	-114.68972	-135.69211	-108.82682	-160.22792	-122.027245	-122.402916	-122.48264	-109.15158	-115.00174	-82.67566	-103.072716	-108.31284	-121.64951	-96.99118	-121.651245	-129.9022	-110.835	-121.49084	-187.81604	-226.18524	-189.13112	-170.72417	-103.726524	-178.705
58	-299.90436	-279.41708	-232.59485	-241.89073	-274.63635	-231.0041	-255.44788	-228.64104	-169.4493	-263.80246	-298.10446	-232.46834	-299.00272	-276.45493	-250.75293	-301.99484	-375.33765	-329.6828	-347.2108	-255.52129	-267.67053	-288.84528	-200.59888	-253.10487	-275.17236	-222.4623	-253.51964	-204.67346	-252.91359	-166.9904	-320.0447	-221.3134	-206.12971	-253.55353	-253.90527	-239.55872	-291.73346	-234.90985	-197.51878	-245.01862	-270.14407	-194.96112	-218.50737	-241.8073	-242.77563	-185.03554	-213.3372	-260.98712	-253.5944
59	-141.31778	-125.39581	-135.07375	-97.26351	-111.001854	-135.2101	-83.20513	-104.26223	-124.46433	-135.30318	-99.8901	-96.06548	-162.9319	-110.53159	-132.05138	-108.64175	-128.20923	-119.96534	-144.6125	-110.56964	-180.53389	-55.336597	-86.93616	-140.65448	-144.68709	-99.29458	-111.86831	-101.053734	-108.31449	-132.7416	-151.66438	-137.93034	-71.39691	-174.46283	-128.25546	-77.283676	-149.96407	-183.15465	-160.57417	-122.27505	-121.65311	-159.16663	-96.66076	-151.51707	-150.365	-122.01352	-145.92743	-133.19756	-68.24842
60	-253.64209	-251.8109	-261.52234	-292.717	-215.18636	-258.5105	-255.38153	-258.62222	-263.44156	-252.58186	-262.1694	-276.33667	-259.22964	-298.63925	-251.10411	-250.4532	-260.44797	-240.40675	-298.10144	-239.5114	-267.6539	-293.5112	-269.68365	-238.7818	-249.42476	-247.5088	-293.96793	-266.67996	-228.22078	-260.79648	-287.77725	-251.27254	-294.7893	-279.57538	-323.57272	-285.47653	-222.71655	-292.06534	-283.14172	-246.99036	-326.8403	-272.2347	-254.83649	-289.1615	-249.92949	-234.96306	-304.85727	-253.14827	-229.05379
62	-170.9228	-240.19385	-273.22446	-238.40373	-263.1301	-333.87662	-229.60095	-228.70042	-258.12857	-207.42686	-182.36565	-295.1971	-283.0813	-130.8191	-168.26097	-254.316	-268.82983	-226.76231	-263.7844	-277.06348	-252.06197	-227.36784	-258.21817	-249.46077	-254.54506	-224.32607	-208.11946	-245.43013	-232.43709	-247.83496	-273.20932	-144.73573	-227.55603	-252.90184	-298.40994	-229.36603	-187.654	-244.1151	-156.11742	-176.64752	-281.7886	-229.2884	-256.12482	-244.28638	-288.79312	-258.79208	-233.20056	-258.788	-250.66112
64	-202.40474	-204.78981	-206.13678	-232.0393	-201.96034	-203.85664	-243.44313	-217.16838	-250.45265	-200.78125	-214.19513	-249.39001	-206.45636	-217.3355	-263.8943	-280.0332	-237.39958	-233.96991	-214.72017	-241.84468	-217.55156	-239.0559	-276.09842	-234.2348	-229.78241	-237.47998	-246.61926	-262.49796	-245.0979	-237.33992	-257.32297	-263.2669	-203.48091	-213.3241	-235.55168	-258.9931	-236.40788	-264.16046	-243.29503	-243.80379	-265.91867	-275.01196	-245.8343	-239.01105	-230.51204	-253.39032	-231.59021	-229.27132	-217.7829
65	-298.69592	-451.73557	-473.26224	-264.75558	-241.8022	-261.2828	-245.88704	-290.0764	-249.48193	-262.76205	-255.80457	-278.43015	-212.55501	-253.3485	-201.25568	-277.0749	-243.5139	-266.58282	-254.55333	-206.12756	-209.59856	-311.73428	-222.03694	-233.66138	-216.00215	-205.19597	-300.09183	-259.77127	-262.8953	-257.31088	-257.57294	-239.78174	-247.849	-301.34036	-282.10352	-216.14201	-217.6078	-225.88124	-280.2191	-211.78206	-269.8624	-164.44514	-248.41484	-187.03772	-270.10474	-191.2729	-180.97229	-219.08269	-219.76683
67	-199.4837	-213.12236	-261.08142	-213.01591	-212.07137	-231.32661	-225.03833	-216.4966	-233.28847	-202.96617	-195.09697	-212.79138	-238.68408	-220.13777	-187.8999	-209.35869	-198.94598	-233.0525	-204.06976	-152.69041	-234.23738	-170.99858	-194.63283	-181.77916	-224.87555	-206.91151	-199.65413	-186.75069	-203.83995	-177.98396	-163.09949	-176.1473	-193.7441	-188.0183	-136.55458	-247.90218	-294.67538	-308.9637	-212.59639	-216.73308	-185.51491	-302.7747	-317.79257	-306.39163	-256.6154	-205.71281	-202.0703	-224.74928	-220.04243
68	-209.91309	-264.3976	-238.40895	-217.12898	-259.3663	-258.56848	-301.4347	-229.10645	-278.13904	-240.21507	-280.53787	-327.58328	-277.38724	-193.99536	-247.49077	-293.23022	-324.59995	-299.40283	-268.554	-251.02954	-235.60667	-253.0417	-283.5408	-252.19202	-278.9727	-213.90434	-230.91406	-268.48502	-210.8554	-263.345	-198.21997	-267.63504	-300.64575	-206.22044	-207.19731	-187.02747	-226.56114	-332.15207	-182.6934	-184.54604	-192.78865	-207.47896	-194.5338	-200.4449	-269.69983	-237.31282	-250.27583	-196.36214	-206.72795
69	-474.72812	-399.2687	-401.93643	-469.18552	-515.4516	-540.1923	-544.5744	-606.02264	-545.14575	-501.46106	-507.0627	-471.78256	-382.8733	-400.74658	-335.7842	-399.53506	-375.59216	-387.49814	-494.62228	-364.90918	-388.31583	-416.5901	-483.4647	-482.64307	-378.65317	-448.17746	-416.4463	-496.77103	-485.93515	-465.56863	-442.09094	-433.23392	-432.22824	-332.9456	-427.71744	-498.85898	-463.09116	-367.54578	-311.8668	-354.1593	-495.29184	-447.9207	-426.89062	-384.4091	-367.26993	-372.44214	-368.016	-361.3955	-407.21252
70	-175.44887	-221.1169	-230.1436	-183.36731	-193.00847	-217.29523	-220.43022	-238.11739	-250.88165	-215.51802	-277.35788	-272.6759	-224.13744	-229.05547	-229.40337	-209.08318	-242.6602	-231.31659	-222.17033	-228.47368	-260.88235	-221.5413	-235.14369	-280.50833	-251.03601	-209.7729	-222.91331	-230.88173	-218.71355	-241.82886	-237.71596	-227.28612	-242.33195	-294.9575	-240.68256	-239.32777	-229.95923	-238.71086	-222.94116	-196.95534	-201.84224	-213.54747	-237.03697	-197.26778	-251.35991	-229.66663	-196.997	-217.64307	-237.07137
71	-98.46299	-105.0342	-122.799904	-121.24078	-104.12675	-44.423813	-92.64022	-82.74966	-69.074394	-56.140484	-59.86517	-82.82749	-78.61244	-92.68484	-67.89873	-73.88773	-29.784325	-106.34733	-72.31347	-79.69579	-69.96583	-86.0777	-92.15524	-104.850334	-112.51779	-103.444305	-113.90295	-89.46084	-78.904884	-70.639114	-105.25645	-93.47762	-95.65543	-124.84792	-122.77789	-157.76465	-75.51423	-139.34575	-60.298847	-70.762665	-55.057632	-56.93492	-69.62198	-73.35352	-118.984215	-77.121056	-52.33844	-104.52539	-66.15591
72	-160.58766	-176.60545	-243.3744	-128.35063	-76.40857	-193.3922	-123.68107	-216.44307	-99.96911	-123.92389	-100.06937	-171.10884	-118.08834	-71.59496	-112.49282	-199.26122	-138.48694	-129.38593	-110.30808	-183.18933	-181.16878	-105.39005	-102.89093	-108.24689	-128.90065	-126.65061	-162.66945	-184.34648	-112.360634	-107.04783	-112.441864	-101.86123	-71.97518	-113.97132	-73.5902	-130.1787	-134.66962	-129.10666	-129.4872	-119.759766	-144.8949	-160.5308	-114.5029	-126.35489	-105.95463	-88.18136	-66.50061	-141.64836	-144.5982
73	-138.6662	-301.60184	-265.9561	-299.39075	-255.47975	-257.1581	-347.62534	-308.7087	-276.66434	-367.07922	-374.1117	-315.29242	-170.3694	-150.43736	-232.96602	-250.33018	-223.86133	-322.2026	-392.35562	-311.65076	-159.0737	-286.23074	-221.48018	-237.75049	-279.00858	-294.4891	-229.44409	-298.15747	-326.55554	-443.26953	-271.845	-254.18587	-213.93933	-272.4584	-314.61246	-276.39096	-317.8763	-360.42484	-384.7395	-144.53394	-147.88942	-168.73698	-284.36313	-168.1336	-156.80486	-309.01767	-306.86118	-344.6044	-139.29837
74	-523.7247	-634.2243	-397.20285	-444.08633	-712.1457	-521.3513	-509.18823	-354.93735	-334.83856	-344.85257	-411.94345	-512.4644	-527.65204	-565.5106	-185.80046	-393.31714	-452.11075	-303.92178	-402.4835	-604.1419	-711.7819	-201.64954	-323.09476	-347.14487	-200.43555	-304.89624	-702.85565	-268.94568	-392.03232	-603.1987	-735.34674	-624.6483	-319.69904	-209.0547	-373.86646	-470.17435	-531.50555	-683.19794	-647.95905	-289.9323	-326.0941	-380.82755	-538.14874	-574.3554	-415.45187	-313.99548	-671.67255	-440.75174	-309.84305
76	-275.43726	-296.5931	-211.82996	-258.88882	-255.39607	-288.49466	-248.02544	-248.53426	-159.14565	-252.6223	-223.58104	-164.4792	-184.99278	-220.469	-221.15002	-130.85023	-208.2746	-245.02586	-192.153	-210.51624	-160.87099	-195.37581	-269.49704	-183.05896	-203.82355	-213.03882	-194.64241	-264.54108	-205.4966	-224.03545	-180.0158	-233.25323	-274.5057	-171.85974	-223.30498	-132.81541	-203.36584	-221.7766	-168.55403	-256.1692	-143.40999	-173.79027	-286.27914	-189.73969	-265.47684	-169.36568	-231.28145	-288.36276	-164.92467
77	-188.82372	-160.41089	-191.5188	-157.50232	-102.58795	-132.40376	-170.48924	-173.85088	-208.63356	-231.17937	-159.79494	-189.33588	-178.66362	-151.51054	-168.08708	-141.0851	-119.74476	-143.40749	-139.58012	-109.209656	-140.9683	-132.38841	-118.591576	-108.822754	-131.38692	-154.76001	-153.24873	-102.374146	-89.30283	-116.608376	-142.05144	-146.61293	-139.20699	-126.62527	-110.741066	-109.9555	-109.45687	-115.14606	-114.30538	-104.36498	-142.55579	-163.23528	-162.43881	-197.52094	-181.76062	-109.989746	-189.82271	-182.35777	-184.05688
78	-322.16333	-252.24864	-442.17563	-302.57632	-327.8004	-381.95474	-470.51343	-233.68945	-265.7504	-319.02942	-428.6613	-484.09665	-405.26175	-488.87912	-283.35458	-262.33472	-355.76236	-267.65366	-259.54202	-482.75024	-391.6493	-462.60742	-258.37674	-354.73453	-219.52043	-216.38153	-374.07852	-346.022	-441.67114	-229.32597	-326.21896	-396.8754	-240.15178	-401.0167	-483.2306	-393.27493	-310.86325	-263.7755	-437.34708	-345.76395	-479.70853	-452.5931	-334.55368	-509.83463	-207.7636	-302.59564	-322.1791	-541.3958	-315.82297
79	-236.4283	-264.17065	-365.35263	-224.53633	-229.67012	-204.55298	-180.62434	-220.36531	-231.88116	-231.60616	-293.9696	-232.39734	-301.51602	-287.92725	-193.8431	-293.13266	-300.50162	-207.71239	-355.23978	-230.63625	-246.2415	-298.1426	-213.08264	-318.03195	-319.04715	-216.53926	-247.52507	-219.91402	-226.7795	-190.99231	-308.51794	-183.78087	-330.34433	-309.39243	-282.18503	-254.84338	-240.58784	-237.84428	-226.47469	-214.00385	-398.2773	-339.23203	-229.38435	-390.75455	-215.10712	-197.89764	-241.8032	-220.65904	-219.67485
80	-169.61304	-159.49858	-332.73273	-111.39892	-186.12402	-394.32614	-371.79776	-337.0469	-182.93636	-237.24263	-233.91333	-143.4994	-256.30045	-123.66599	-247.83984	-174.23578	-189.07532	-175.93715	-122.44769	-206.49223	-132.5741	-157.62453	-193.58783	-207.22542	-190.71913	-230.11345	-172.97414	-208.4762	-259.94675	-304.2396	-200.67369	-201.3004	-237.19911	-68.169655	-196.71167	-359.92075	-178.91219	-332.83176	-100.897545	-239.09404	-375.35666	-194.28227	-380.05884	-172.36877	-212.30336	-346.8595	-362.46902	-221.6736	-153.64728
81	-93.39214	-125.6766	-146.42781	-183.96497	-102.03927	-112.758064	-99.10727	-84.84815	-100.49661	-87.0556	-146.75783	-156.17952	-132.51466	-147.79103	-189.82129	-169.17487	-122.57352	-121.43015	-118.326775	-83.91099	-113.31135	-97.070595	-97.64669	-201.53589	-123.71984	-156.36815	-145.96571	-141.88727	-125.41977	-121.83076	-71.66654	-57.996815	-86.377144	-115.744995	-74.11786	-78.16631	-111.33158	-68.91382	-124.289375	-101.6933	-92.859955	-125.38639	-179.39583	-179.35231	-189.75993	-150.54951	-180.42377	-166.08974	-192.06921
82	-228.37404	-298.36816	-224.85199	-341.34607	-303.65726	-394.7487	-374.10046	-313.2645	-241.53459	-299.86008	-262.19626	-330.0045	-309.18857	-340.75922	-302.1141	-262.32016	-338.92365	-343.43808	-417.34277	-329.4987	-401.28796	-333.25693	-222.1475	-211.90771	-246.27637	-251.19714	-263.13464	-288.33994	-305.99393	-315.00327	-235.13641	-263.08435	-274.25015	-215.11316	-248.08403	-337.90335	-267.44357	-302.22675	-211.97646	-200.59306	-273.25424	-211.20154	-249.09306	-286.33945	-336.14914	-305.3508	-228.30876	-256.3679	-309.20032
83	-259.8223	-318.2731	-276.40762	-267.2863	-336.90015	-292.89902	-307.25107	-329.26517	-319.76257	-315.55743	-212.32222	-285.38586	-259.98746	-238.3011	-322.06137	-315.73856	-326.4774	-325.69385	-275.0252	-315.0554	-245.2889	-281.28622	-318.09216	-316.83084	-231.21191	-228.73694	-254.63544	-274.86087	-269.88934	-286.03317	-323.4242	-287.30484	-338.44763	-347.25644	-334.47864	-320.31363	-272.51453	-261.02722	-304.34537	-402.65942	-402.45108	-367.8494	-278.87772	-351.35312	-279.39767	-285.31607	-293.63205	-298.54977	-303.6792
84	-238.62183	-215.43163	-141.6959	-205.53674	-269.1527	-378.88284	-228.26794	-209.0252	-211.76219	-229.2948	-165.6178	-200.25505	-196.77354	-241.99019	-219.401	-181.19896	-157.12132	-169.8237	-186.91676	-221.1285	-165.73955	-190.16138	-172.4904	-230.2989	-227.94507	-182.7462	-208.82158	-202.03984	-207.63953	-228.14343	-236.77747	-160.11174	-196.82129	-155.01276	-197.45184	-193.48741	-163.99242	-180.50285	-186.1772	-158.07207	-212.38054	-204.92322	-185.16498	-218.10442	-168.82121	-311.51938	-198.15962	-113.19613	-213.86897
85	-241.4394	-223.47835	-175.1381	-226.36275	-198.32776	-198.99675	-184.00905	-270.18454	-348.16733	-415.33813	-434.90695	-260.9379	-231.0894	-233.40819	-222.62575	-298.92953	-230.981	-258.4392	-287.59827	-226.08635	-292.4774	-234.27997	-276.17947	-255.86755	-223.505	-211.22588	-261.97253	-232.47014	-241.42622	-255.05843	-296.20212	-246.94153	-248.66449	-244.90935	-257.35205	-237.58879	-215.25826	-243.2638	-245.74129	-249.28719	-259.26965	-254.13771	-239.28265	-250.92793	-246.14217	-219.8184	-275.17728	-241.38249	-221.05894
86	-103.45148	-157.45683	-165.65005	-143.6544	-137.80977	-115.12717	-91.43533	-188.81355	-135.84358	-130.87828	-151.10173	-130.44347	-49.588287	-111.09601	-128.64766	-84.22595	-114.30957	-109.00944	-173.53412	-170.611	-134.16866	-136.90428	-168.2058	-101.10977	-63.257893	-155.54118	-210.12788	-282.4159	-304.53198	-313.26828	-253.49495	-436.0253	-427.53195	-394.33304	-358.70483	-287.22818	-469.891	-465.85416	-268.84958	-356.86807	-410.7526	-240.21887	-315.9903	-303.24924	-231.69568	-231.80432	-256.64124	-306.38226	-299.48154
87	-191.31184	-219.8874	-159.53755	-176.38203	-167.68593	-182.51518	-140.65604	-167.96904	-119.34786	-139.23944	-181.36151	-164.97963	-179.44914	-149.36539	-134.9461	-153.5454	-140.26352	-163.07143	-136.35966	-166.06752	-222.778	-177.75896	-154.09094	-148.28716	-146.91562	-158.68246	-137.78777	-162.75365	-180.7928	-132.18121	-171.80542	-239.7025	-167.50706	-202.75511	-144.37813	-160.66963	-150.31691	-150.85847	-145.63934	-189.60321	-195.9945	-161.29233	-151.70256	-182.0453	-166.91817	-174.2842	-186.65193	-183.70503	-307.80936
88	-168.51103	-96.751015	-206.18327	-180.3658	-269.88495	-263.7529	-307.55716	-201.39961	-194.10405	-150.19707	-171.38239	-261.7629	-175.73558	-138.54082	-107.6507	-134.00992	-191.03961	-229.1603	-234.71782	-206.3647	-218.15123	-210.00764	-302.38647	-459.1598	-447.53043	-90.39146	-118.277336	-219.24133	-230.78442	-202.50653	-256.3117	-106.89085	-267.89212	-163.99739	-249.7791	-183.12529	-115.2488	-77.69288	-112.191925	-130.93959	-126.54362	-145.99335	-113.55173	-127.078735	-131.90785	-144.04079	-115.33779	-270.87637	-159.85751
89	-220.02989	-224.32964	-231.90125	-223.40387	-226.83423	-260.85892	-226.69849	-261.74582	-260.76978	-220.34772	-237.47221	-245.91176	-233.01674	-249.8672	-245.05933	-251.04572	-248.40247	-227.63123	-213.71269	-243.02788	-277.6789	-260.83218	-292.81583	-279.18457	-273.90793	-247.98438	-267.3597	-306.93872	-278.38553	-276.54346	-304.83588	-304.37936	-276.33224	-333.38916	-290.44687	-302.6616	-299.17432	-336.07584	-304.48123	-312.08148	-334.80722	-333.42673	-327.8511	-325.59616	-371.57065	-338.8319	-359.5861	-365.4867	-325.9652
90	-309.694	-234.33867	-164.08536	-220.11407	-246.03963	-256.64883	-261.67575	-161.73224	-270.48453	-270.33005	-268.75464	-172.8669	-179.64146	-321.386	-299.4205	-303.66327	-319.9146	-191.15639	-186.07875	-277.6444	-215.1761	-286.89926	-222.96498	-112.07804	-279.83575	-341.96323	-212.02925	-292.44522	-232.54352	-294.62878	-332.32266	-306.31503	-273.5409	-220.2212	-221.30513	-290.88547	-302.46774	-278.7981	-310.94205	-288.89072	-247.45415	-281.70728	-294.47488	-306.3228	-264.83826	-306.30392	-335.79266	-362.57626	-363.75467
91	-269.29233	-258.93542	-253.15967	-248.53227	-185.68147	-280.5687	-311.62573	-639.0666	-362.53857	-501.22253	-408.2278	-378.48462	-429.58786	-489.08865	-451.48685	-478.87222	-344.90817	-429.17276	-603.0371	-453.33585	-477.94345	-277.41446	-482.29028	-562.35156	-339.1461	-271.1212	-379.4012	-382.69955	-466.97134	-550.404	-506.458	-468.19693	-262.86536	-331.4692	-384.5079	-323.37723	-311.2831	-381.18387	-494.7328	-423.4556	-231.60046	-420.64014	-447.96024	-349.48373	-401.8191	-502.81546	-474.38443	-401.22183	-377.73148
92	-127.587585	-55.471058	-50.895737	-50.45016	-83.38973	-55.135193	-112.01196	-135.30145	-57.305588	-70.03606	-90.36996	-83.68545	-83.34727	-139.90587	-63.959927	-75.81664	-83.08639	-67.89324	-61.381626	-92.684456	-103.88355	-102.96695	-50.624207	-118.161316	-125.804695	-63.58127	-102.419106	-42.470356	-61.10225	-102.28239	-93.31844	-97.79974	-115.92972	-83.06295	-66.10951	-39.138187	-27.853308	-115.14443	-78.400246	-94.2983	-85.472176	-57.05232	-78.97681	-142.69191	-107.333466	-92.78307	-125.81527	-100.06927	-93.87287
93	-234.50517	-169.05847	-263.4169	-242.35217	-232.0404	-285.52145	-242.36719	-246.04219	-187.32835	-290.87192	-242.14217	-328.80344	-156.13702	-219.29015	-206.43591	-206.43652	-174.66101	-192.70018	-182.5476	-183.00484	-196.35907	-232.60378	-202.89368	-159.79121	-188.97456	-184.9894	-244.66516	-207.56721	-183.1781	-139.47209	-227.8905	-171.9541	-191.57286	-157.86778	-176.07512	-251.00188	-239.25298	-198.88835	-222.13078	-259.6429	-216.92415	-191.25056	-203.9789	-242.28337	-174.75975	-190.94061	-211.33098	-246.45598	-251.45976
95	-403.33603	-416.27026	-271.08484	-355.38052	-337.0147	-440.2255	-357.8876	-380.6486	-480.79092	-383.94852	-400.94922	-367.9664	-373.4343	-365.7119	-418.23972	-420.92667	-359.78885	-275.05972	-393.1544	-406.64243	-389.97534	-313.5743	-348.47256	-301.53943	-315.77603	-342.06876	-413.6505	-336.89734	-317.76822	-316.99533	-363.6461	-381.65054	-436.89438	-364.56442	-349.00644	-432.1251	-395.1849	-448.37534	-393.86682	-400.15283	-436.62143	-458.08334	-385.41837	-384.49863	-349.24854	-377.67282	-441.18253	-416.73282	-431.74692
96	-383.1591	-251.6023	-432.43213	-297.34604	-421.31406	-261.2288	-297.1945	-300.85373	-281.58008	-401.4348	-226.07994	-531.8711	-394.70755	-318.76138	-287.51776	-565.56244	-327.78546	-364.45572	-243.6969	-313.27347	-279.2031	-308.872	-243.5092	-295.8398	-247.86516	-242.3902	-293.76163	-211.98907	-373.96585	-257.88446	-435.98096	-288.13492	-394.51065	-304.0408	-379.92563	-358.73145	-238.7075	-276.4958	-213.68915	-398.0662	-333.2432	-330.39	-293.0682	-332.8938	-257.53885	-351.7548	-368.27576	-211.974	-483.9131
98	-244.08026	-244.97017	-238.39014	-221.68921	-222.0116	-231.69759	-194.08498	-152.58223	-176.58134	-191.82281	-199.18645	-147.39618	-169.7228	-218.48442	-214.35791	-194.5186	-243.9099	-223.1842	-156.36275	-183.72978	-202.66754	-201.83812	-143.13701	-184.99532	-211.07625	-221.63507	-151.23238	-245.12846	-171.37744	-166.4315	-174.5019	-158.01881	-122.66675	-162.83752	-177.60353	-231.89488	-212.11497	-264.49716	-210.27315	-221.47278	-202.88774	-179.06999	-142.70796	-181.51007	-188.09868	-153.14003	-144.75377	-143.50285	-143.47813
99	-252.44078	-242.67554	-269.37082	-244.46965	-247.7061	-218.28563	-220.98671	-234.68681	-238.51875	-211.51677	-280.34485	-251.72105	-252.22939	-243.58972	-276.70547	-245.77495	-263.78125	-241.89403	-183.07227	-219.12073	-239.35982	-195.9753	-242.65991	-208.30365	-249.30609	-239.81976	-204.94812	-216.0236	-198.84424	-214.86784	-190.85707	-201.38545	-224.29875	-209.21283	-237.07158	-194.26445	-204.57426	-187.25008	-214.34912	-197.5804	-216.88684	-240.6056	-242.11797	-209.08089	-195.73381	-233.36995	-228.20367	-232.5202	-212.62592
101	-581.7525	-554.0474	-539.9814	-381.783	-586.16394	-625.48676	-538.3706	-538.60724	-530.5449	-517.2549	-574.3816	-647.9622	-671.92316	-537.17163	-602.9066	-638.87256	-638.7248	-573.7836	-666.0178	-435.7369	-468.6803	-298.97806	-410.25183	-476.9508	-362.892	-443.79468	-298.20633	-472.51096	-371.0991	-311.21317	-256.30313	-458.11777	-280.3269	-354.65854	-369.6599	-632.4681	-735.1216	-608.7985	-362.66675	-260.92566	-536.0181	-370.73257	-491.5968	-513.3658	-454.09067	-703.20624	-447.62915	-325.72086	-290.9115
102	-228.14198	-285.75092	-214.7332	-221.8263	-239.67041	-199.32475	-178.47377	-285.5791	-237.946	-246.67513	-273.89868	-280.78012	-279.9867	-376.94336	-277.53528	-355.83365	-294.17038	-234.14586	-272.69702	-331.76932	-221.22229	-221.1734	-321.3525	-245.21956	-240.53181	-255.92052	-256.69656	-249.46147	-337.24805	-285.70847	-378.17883	-285.66406	-210.62474	-188.50587	-220.87907	-308.32452	-206.16695	-261.9458	-241.70894	-217.32874	-286.06656	-254.7209	-129.6355	-161.5667	-168.29271	-215.23608	-182.00017	-173.87181	-197.19789
103	-222.0659	-205.3778	-175.34294	-236.42134	-208.79982	-159.79842	-223.31145	-151.1274	-193.60939	-157.45259	-165.73192	-208.7665	-198.6249	-125.05953	-164.23091	-153.02748	-166.38106	-191.891	-198.14087	-205.03748	-159.71423	-171.19121	-179.25562	-158.83693	-198.01411	-168.2829	-146.78142	-153.421	-169.25827	-161.93379	-172.37315	-150.50116	-191.78668	-176.82985	-192.87547	-139.09692	-250.32451	-167.45569	-186.89726	-181.0942	-234.85822	-252.35565	-258.96835	-148.79144	-287.1649	-178.74463	-322.1043	-224.41309	-209.3346
104	-161.09695	-164.94838	-173.44366	-119.989685	-179.45222	-192.90717	-219.16896	-213.17085	-144.62975	-183.36305	-157.99646	-260.21436	-212.54942	-211.47127	-212.0509	-173.44572	-201.9447	-211.57167	-223.84767	-134.01149	-143.78285	-165.94444	-196.0805	-153.96245	-152.6154	-190.91304	-248.9926	-214.86438	-193.07349	-111.26107	-186.66878	-142.2234	-137.8335	-149.19281	-212.44633	-219.83409	-189.70386	-211.1689	-143.60585	-171.9541	-153.00606	-241.84546	-153.42918	-181.9668	-203.6181	-207.66118	-235.21053	-116.42062	-152.59123
105	-219.03993	-193.25087	-183.84444	-139.8078	-103.70303	-261.5483	-358.207	-267.7758	-232.2144	-243.74683	-304.34982	-325.63272	-226.36244	-178.10432	-178.94562	-367.20984	-375.18002	-312.15237	-189.83272	-240.33362	-254.8195	-258.8572	-224.45293	-149.71642	-199.09656	-368.9441	-326.98947	-277.84982	-275.30856	-308.27136	-254.93517	-182.47478	-171.64166	-145.65358	-245.32195	-253.77925	-175.97144	-247.92982	-196.6673	-231.64275	-207.57896	-179.26604	-182.29976	-137.50032	-246.43962	-180.84117	-280.32675	-199.44966	-166.05244
106	-324.7938	-371.0907	-243.03975	-216.13152	-185.41621	-138.12183	-171.31665	-214.09602	-146.31949	-246.82764	-248.79665	-324.21652	-274.09738	-277.8665	-274.99597	-137.55107	-190.92188	-195.61983	-203.98865	-192.91632	-211.56761	-200.65515	-242.39214	-267.68893	-223.11043	-179.61308	-242.9821	-274.23984	-297.09848	-354.4642	-383.2185	-302.3403	-192.71419	-241.8936	-405.10245	-210.82152	-206.27962	-232.40277	-250.24165	-244.46303	-256.0883	-195.6477	-283.1683	-255.6386	-267.4321	-132.64783	-144.51512	-171.55574	-263.84592
107	-176.94499	-170.68341	-223.30788	-129.9139	-186.6114	-197.66145	-80.21856	-138.37886	-190.36473	-146.53778	-158.6969	-167.12679	-119.2901	-161.88263	-141.87085	-136.67467	-113.83884	-173.70978	-144.30115	-156.43172	-177.87975	-124.94208	-161.51231	-166.23456	-124.32029	-186.37482	-177.72966	-125.28	-152.0658	-143.43785	-134.64677	-151.24117	-195.08044	-135.87285	-141.46477	-81.158066	-145.77477	-259.50256	-161.1017	-150.6566	-142.41444	-136.81035	-222.83531	-247.1812	-201.02177	-180.66771	-163.63103	-164.77818	-199.04382
108	-352.25122	-283.90985	-224.56099	-217.47278	-232.25177	-234.28998	-207.67206	-216.1201	-219.4334	-207.04137	-208.19133	-270.38373	-349.47806	-305.14175	-201.82843	-250.72313	-224.35677	-160.76088	-203.15288	-227.76225	-219.07555	-208.05663	-200.91754	-247.57275	-248.39093	-192.11238	-215.68706	-267.34622	-185.93736	-164.83267	-239.5918	-222.6828	-222.49211	-254.12695	-248.31824	-246.8853	-247.50856	-283.4971	-234.96556	-195.30696	-228.2539	-240.71587	-247.24754	-230.11385	-237.78839	-224.7906	-219.2387	-231.6603	-212.92744
109	-99.00654	-86.61506	-152.8332	-245.9683	-69.93188	-64.899994	-155.0349	-157.75525	-197.09041	-101.81644	-113.75367	-69.58604	-162.75386	-158.72284	-44.51845	-154.34074	-173.74275	-111.88668	-143.81444	-220.7968	-288.5534	-259.2752	-397.84897	-91.24564	-122.18705	-181.70775	-144.75972	-99.45255	-154.25945	-115.975685	-281.0269	-333.3865	-132.91202	-241.18794	-254.29002	-120.750244	-193.31746	-193.6565	-208.68787	-248.58357	-159.90977	-231.77132	-304.42587	-228.71678	-193.16206	-306.96558	-218.19946	-142.4078	-224.25835
110	-181.63603	-183.45097	-127.11213	-132.63019	-159.30455	-193.65729	-161.61382	-143.11583	-166.60359	-157.25629	-124.97178	-120.10068	-204.8029	-221.16138	-96.74299	-98.04635	-170.39308	-100.134865	-238.95854	-206.84027	-98.23296	-165.13649	-166.99205	-171.77672	-93.84023	-177.93236	-153.92068	-155.4331	-99.02832	-259.04077	-163.53046	-184.78252	-199.11305	-90.33944	-148.43642	-200.08379	-76.75787	-180.1723	-86.77216	-126.482216	-183.1573	-202.78552	-129.8632	-132.2624	-98.50793	-178.62355	-161.49596	-130.33264	-97.15507
111	-393.0941	-418.39822	-372.0703	-333.61148	-403.74194	-378.55502	-344.32693	-379.5856	-395.14273	-430.13196	-351.09573	-406.20273	-598.3277	-382.59512	-374.29843	-391.13535	-427.92526	-371.65634	-359.39297	-397.93274	-406.00674	-383.63345	-377.47952	-494.15878	-372.368	-351.76633	-344.80447	-457.39584	-346.6775	-393.89587	-361.8097	-401.61838	-411.99637	-391.0695	-366.16956	-404.85037	-375.8352	-379.89047	-412.6508	-397.30566	-377.37064	-323.37674	-429.04114	-403.31836	-387.10233	-378.5554	-370.8684	-356.26205	-376.2277
112	-126.65507	-194.63794	-195.7215	-107.640755	-188.52203	-176.45673	-214.96313	-199.99806	-109.89725	-180.10127	-151.9618	-192.6334	-207.07469	-152.93288	-137.27626	-113.59552	-145.46477	-130.76549	-102.0217	-134.21733	-159.2542	-221.70055	-159.07185	-116.18258	-153.51659	-177.09827	-177.30766	-125.91421	-189.33736	-114.112434	-94.41152	-122.73407	-141.47775	-123.34198	-123.24699	-161.33786	-192.30785	-167.80095	-205.72517	-157.94487	-155.06036	-132.69365	-122.44065	-113.97086	-194.21863	-148.21788	-150.56895	-138.13054	-147.73917
113	-221.03624	-153.81564	-240.85652	-250.63379	-153.38527	-220.06024	-162.4673	-161.40309	-257.26584	-221.469	-160.48799	-203.11287	-229.2476	-167.40105	-215.03357	-171.83272	-182.45052	-203.1059	-188.30235	-206.27986	-210.81645	-158.60905	-238.14516	-260.50546	-169.10535	-224.04271	-210.7498	-189.20386	-207.6805	-168.11684	-165.76884	-259.5316	-256.73654	-177.8587	-193.3629	-170.91478	-195.90741	-213.38312	-169.84984	-200.63557	-181.25447	-183.60097	-245.64783	-237.30083	-169.12483	-192.01013	-214.32314	-197.75139	-230.56203
114	-300.6105	-410.00827	-331.61337	-272.41968	-406.4587	-284.91202	-429.2313	-383.4733	-366.05826	-288.91086	-256.55478	-387.57397	-231.55559	-333.51627	-251.22502	-349.94836	-384.64053	-380.3575	-291.32712	-354.2853	-260.1384	-247.68834	-232.33784	-211.41675	-316.41492	-302.6955	-300.9458	-333.8336	-382.65994	-300.05045	-263.09207	-254.9433	-391.63586	-261.066	-256.1769	-265.5547	-186.42133	-376.42197	-306.5269	-284.98215	-266.2349	-301.04346	-258.85876	-315.30576	-265.93042	-170.69301	-369.39755	-319.7873	-268.36047
115	-106.64982	-141.55408	-115.79458	-172.46576	-150.99164	-105.995735	-128.1894	-173.91658	-198.48347	-81.39568	-129.09763	-142.1875	-174.59424	-115.89884	-147.0603	-178.45192	-99.732666	-136.87923	-140.547	-128.69269	-97.731636	-102.08954	-103.92352	-105.16569	-136.34013	-125.76969	-174.58813	-135.32707	-143.32411	-111.309364	-120.848946	-138.70592	-147.05296	-135.96304	-115.770775	-165.40388	-138.54483	-153.35263	-164.03119	-192.85359	-126.95315	-93.81187	-93.3832	-101.69604	-133.6116	-204.06837	-189.78838	-172.20186	-229.80952
116	-104.747345	-123.83658	-143.61116	-224.23463	-127.66926	-149.90514	-175.61024	-159.25063	-164.40253	-170.81432	-181.09297	-146.17274	-148.34598	-222.13678	-189.58919	-169.82903	-152.27452	-209.18633	-210.22607	-258.5472	-149.68956	-152.54004	-206.55351	-138.13647	-136.31944	-135.64755	-102.32348	-173.53877	-181.73674	-148.69495	-200.29561	-232.96745	-154.0741	-171.53227	-162.82599	-168.26021	-205.2281	-193.95164	-167.89421	-225.47597	-248.89311	-142.41711	-210.31392	-171.36723	-188.79553	-178.12401	-158.47456	-119.64744	-123.984375
117	-386.87753	-399.44678	-412.78516	-399.2789	-359.53378	-348.167	-387.57364	-373.32352	-401.8409	-361.2482	-371.4459	-396.89267	-394.99356	-373.5316	-400.83145	-444.47812	-412.51074	-425.3778	-420.7339	-432.4391	-325.39536	-547.9846	-513.768	-705.2068	-496.6658	-492.5557	-464.5898	-421.69492	-369.265	-359.5652	-620.9089	-335.86026	-424.43112	-352.1067	-471.68216	-387.48975	-339.68823	-403.2633	-560.1611	-464.6406	-402.32678	-460.13583	-423.0333	-289.21652	-307.61978	-349.67358	-372.7631	-315.71103	-345.76047
118	-290.42636	-278.94525	-247.13783	-367.50833	-389.85025	-317.82352	-274.66483	-291.8606	-357.08594	-396.80322	-333.49707	-232.92656	-196.32343	-312.55215	-376.52185	-350.3461	-245.77313	-223.01503	-222.44556	-298.66696	-245.71228	-307.44736	-238.4027	-225.44066	-345.4906	-307.14648	-277.7402	-265.0875	-353.9595	-276.4708	-280.03702	-275.08322	-202.3903	-322.65372	-284.26486	-316.7595	-290.5139	-282.96512	-325.83798	-296.25903	-267.61835	-254.05598	-230.22853	-334.30432	-360.1066	-257.0612	-217.86975	-399.23276	-342.47623
119	-214.54964	-235.10925	-282.75217	-195.5308	-242.81047	-214.57991	-221.00816	-254.00041	-258.0382	-283.74692	-305.22025	-305.135	-282.11295	-340.19138	-270.98392	-313.86682	-304.48935	-324.90402	-360.97983	-260.73795	-322.70773	-333.71033	-441.73715	-521.19214	-356.86563	-267.98026	-305.56906	-323.37848	-366.07327	-400.0691	-437.10507	-282.66226	-312.61832	-362.91415	-391.48178	-350.17575	-320.59616	-298.99637	-330.39346	-389.9746	-288.5362	-278.39444	-279.19296	-191.06732	-254.76215	-323.1046	-214.96965	-207.77144	-237.38075
120	-462.69458	-438.53714	-386.80444	-388.09268	-383.5596	-352.09244	-397.95642	-449.9304	-327.45786	-393.6156	-323.1611	-297.76523	-389.4664	-370.24448	-349.2972	-358.08646	-335.44357	-334.88538	-336.07144	-254.07251	-310.29575	-371.4098	-320.38174	-332.65063	-351.40488	-322.64124	-313.91537	-274.77014	-410.47708	-346.5925	-345.37625	-279.6766	-307.0553	-357.99854	-339.90082	-276.98965	-322.7334	-307.42642	-339.71252	-333.12354	-296.7003	-407.3516	-384.5892	-351.64072	-469.6593	-501.5778	-565.31354	-552.5122	-601.1101
121	-532.00116	-349.24622	-416.13818	-350.4944	-327.49658	-309.8684	-332.34448	-224.45415	-264.20337	-303.0035	-479.22787	-427.49866	-315.67	-286.11594	-346.56796	-227.37932	-236.40001	-279.26724	-418.3811	-378.77612	-195.89124	-238.0141	-257.99448	-495.71573	-496.1583	-377.7063	-463.8369	-466.46707	-263.3238	-249.45454	-530.1704	-220.88799	-400.95358	-459.1617	-334.73938	-256.07205	-290.74417	-284.01093	-307.928	-356.49463	-373.23007	-308.53268	-234.35272	-215.33394	-452.27225	-270.78708	-541.5423	-335.88797	-462.41272
122	-194.20155	-147.54872	-121.637054	-136.10161	-180.70801	-110.74435	-117.53741	-119.63113	-110.683136	-96.704834	-166.81581	-135.44106	-108.773994	-88.93745	-163.4882	-154.66124	-100.551125	-75.26301	-162.09154	-99.8009	-139.71269	-148.39311	-133.75919	-82.10088	-136.06499	-116.96566	-122.29138	-88.97898	-123.52997	-164.12791	-139.10698	-244.13422	-197.08186	-110.63143	-137.72945	-188.99754	-111.218925	-122.395325	-164.93263	-89.837364	-126.12781	-160.45116	-125.361336	-167.16965	-135.32649	-171.84389	-148.29404	-144.11699	-105.910286
123	-186.19014	-184.68376	-199.09187	-224.93823	-198.18774	-197.43153	-213.25739	-204.70973	-189.9328	-173.776	-213.02223	-212.81905	-314.7222	-232.61943	-246.23218	-258.94897	-241.79115	-257.48172	-248.17738	-270.17703	-207.70874	-202.55415	-256.06433	-221.86555	-219.60365	-226.05	-223.52132	-236.03096	-245.62376	-217.16754	-256.69702	-197.9449	-238.67482	-199.32478	-273.02017	-231.18542	-236.77226	-236.302	-217.8929	-196.29591	-193.14366	-222.88458	-246.9295	-226.23662	-180.68181	-159.38977	-190.8202	-291.82776	-212.92876
124	-186.33217	-257.08237	-224.09332	-282.87836	-241.24611	-178.03593	-257.23038	-214.74919	-232.6957	-246.41267	-291.92416	-242.06187	-151.63335	-213.37083	-182.10822	-215.27429	-245.22755	-192.38397	-183.56654	-213.00612	-165.46544	-196.80676	-212.97075	-260.44986	-199.85002	-217.59203	-229.39449	-226.30775	-234.26704	-203.9883	-249.96098	-139.2473	-250.56563	-201.62408	-165.52136	-226.03662	-161.8676	-255.2658	-166.5711	-221.27223	-207.11023	-231.45477	-256.75784	-212.73589	-153.58553	-201.44922	-130.53024	-249.10266	-173.4453
125	-205.34753	-225.17448	-275.36618	-117.65879	-226.3647	-146.62921	-248.3667	-225.50499	-266.43137	-142.07936	-168.39189	-162.50606	-153.58293	-250.2972	-303.61005	-172.35573	-239.87752	-117.58158	-187.47974	-312.49847	-265.96576	-228.04729	-108.23459	-208.01782	-179.85999	-223.15532	-247.20879	-202.98943	-301.136	-261.5936	-317.26627	-224.03291	-144.17438	-241.21236	-226.69682	-325.34595	-199.24367	-167.45296	-177.45422	-230.74992	-284.38168	-286.58	-287.94257	-192.37402	-153.41508	-169.93031	-87.98473	-272.7605	-235.04384
126	-256.25974	-233.79639	-251.1392	-215.73329	-229.11745	-236.40501	-261.59018	-218.59705	-224.92145	-239.48586	-228.70747	-224.57373	-227.76141	-217.54366	-219.26128	-234.78326	-229.7655	-199.95317	-216.9632	-222.2182	-202.11902	-212.60976	-194.78069	-201.21953	-228.31512	-196.91133	-196.42894	-196.38086	-199.72588	-175.89494	-241.7712	-244.18025	-257.07297	-272.10123	-222.36969	-220.17354	-221.3032	-222.25061	-198.32292	-233.98436	-224.21733	-239.84764	-238.96404	-186.46803	-201.66315	-215.32906	-215.59398	-235.06067	-291.81015
127	-340.15378	-413.31442	-480.74854	-418.75684	-409.25375	-523.43414	-318.31128	-440.6039	-334.35388	-419.39694	-329.98563	-409.1923	-280.90994	-374.9221	-426.8672	-402.9091	-492.8431	-358.28952	-478.31412	-531.9168	-443.32187	-475.1025	-460.7417	-447.66812	-433.9402	-548.38715	-365.17178	-468.6235	-439.2043	-382.64185	-457.50204	-407.00717	-423.91968	-395.9554	-390.26746	-408.4904	-369.58487	-449.02786	-413.1448	-410.3149	-484.18896	-421.82803	-408.77975	-512.39624	-439.04184	-403.8357	-371.03137	-346.72806	-436.881
128	-316.6066	-345.68283	-279.58118	-313.67084	-275.77426	-275.65338	-373.27414	-367.56503	-323.4068	-263.652	-313.15964	-332.78265	-332.49234	-320.15475	-331.77158	-299.8855	-315.37186	-322.25076	-289.37778	-359.83487	-338.61417	-345.59402	-331.5786	-361.6389	-303.6082	-355.3131	-341.48633	-355.07886	-440.04276	-444.51596	-482.9006	-388.34338	-322.68015	-263.87637	-320.31418	-266.69992	-293.63846	-283.52762	-385.0857	-384.792	-371.91183	-339.86728	-320.3845	-303.48392	-369.2527	-397.9788	-326.2213	-302.6943	-250.20885
129	-212.77406	-356.057	-358.85193	-320.66534	-222.23775	-215.7116	-315.69547	-150.13832	-304.3774	-300.2767	-279.15756	-148.51733	-322.51608	-404.37964	-262.1298	-158.90755	-357.7009	-359.59048	-174.2181	-245.1663	-390.52164	-218.91255	-157.33525	-346.62302	-271.01932	-263.10153	-253.0722	-385.8037	-260.02704	-175.35521	-338.1604	-283.09625	-240.78542	-247.75468	-376.9186	-199.5251	-183.20557	-275.74216	-319.68677	-305.91617	-192.61816	-344.07068	-263.3801	-334.63834	-269.7926	-274.65475	-317.5363	-368.63452	-394.41733
130	-306.7023	-510.52774	-656.8279	-859.038	-962.48285	-1012.84863	-307.83713	-373.22433	-439.61096	-346.4746	-364.76077	-347.05392	-512.9117	-265.7975	-402.09854	-391.63806	-733.8145	-777.1169	-948.27716	-1013.9282	-1009.81354	-396.8126	-672.0813	-311.208	-400.49326	-344.8605	-391.81458	-595.80426	-271.4396	-359.14835	-532.52496	-708.47943	-871.0632	-982.24316	-1025.3817	-460.03305	-349.71057	-345.2976	-421.29605	-403.0347	-347.4293	-317.24734	-298.9846	-302.72537	-422.70853	-598.0529	-813.0275	-949.0712	-1011.87885
131	-426.68954	-431.99356	-317.96597	-276.4996	-302.98703	-307.75504	-183.83531	-168.40385	-236.58199	-230.95549	-240.79793	-292.8129	-167.36195	-145.18265	-214.64058	-229.79008	-250.4004	-180.23059	-235.00256	-223.34428	-290.309	-258.4561	-128.6496	-183.82893	-144.95256	-167.65941	-192.28015	-194.7884	-199.059	-233.11096	-295.3148	-271.6611	-193.84338	-200.83269	-254.96075	-267.47366	-301.41605	-281.00168	-378.83163	-444.42773	-493.5024	-537.28876	-243.53296	-187.64056	-295.06607	-221.40642	-313.39865	-297.7929	-347.93222
133	-246.70508	-239.90852	-255.07344	-269.1511	-250.89497	-252.99365	-269.67966	-256.16116	-251.25502	-273.26962	-294.17447	-266.12012	-250.19734	-277.1756	-276.99197	-231.26573	-253.91956	-239.83763	-280.88507	-287.00742	-294.48233	-269.1323	-247.14642	-258.0682	-250.007	-254.2478	-267.5007	-238.1515	-276.2946	-245.26208	-247.66154	-259.39047	-273.62573	-252.9865	-246.76904	-253.37695	-264.3195	-242.84883	-273.7619	-245.2633	-257.96387	-238.00578	-237.88336	-255.58714	-252.53514	-281.5496	-294.84274	-268.31787	-315.65955
134	-255.64415	-285.40808	-335.0601	-369.408	-391.4353	-344.9025	-254.83301	-251.21082	-325.61575	-366.55576	-308.07504	-344.00735	-356.85178	-389.24155	-355.64258	-313.71152	-323.328	-339.49393	-363.8403	-395.94418	-418.96402	-243.59468	-447.4005	-519.5689	-465.40945	-268.63132	-283.81387	-366.99496	-545.4033	-503.77036	-271.23526	-272.26053	-273.56473	-473.97562	-492.548	-251.72533	-285.04077	-158.36395	-420.34317	-303.42654	-450.4384	-220.66139	-199.29607	-252.16772	-168.30244	-210.98051	-189.31136	-195.60614	-248.41914
135	-428.3986	-371.1111	-354.81992	-403.0608	-509.90463	-383.65942	-374.37637	-396.015	-470.76694	-347.08646	-428.02847	-481.45523	-325.9695	-359.08792	-471.83667	-416.68115	-511.27145	-425.26242	-440.8601	-456.69376	-421.17276	-430.85986	-496.87015	-522.9971	-539.05493	-529.7038	-527.94183	-482.1392	-638.5327	-624.38043	-634.2662	-683.2037	-614.6364	-561.044	-707.6367	-630.67694	-700.49615	-610.7902	-508.27393	-529.3234	-481.21606	-444.866	-403.16226	-583.1391	-642.53687	-430.60413	-480.97986	-386.33243	-506.729
136	-162.03175	-173.56294	-207.10626	-247.93697	-175.01967	-171.42938	-155.44757	-202.46004	-188.57875	-232.03398	-222.41695	-259.4391	-218.71638	-133.20421	-340.54135	-210.47984	-185.73973	-220.2625	-262.4164	-240.47675	-270.59177	-205.40118	-280.34952	-168.93279	-169.34904	-158.05125	-221.04553	-198.7782	-173.55193	-277.36838	-267.43433	-277.00616	-295.08102	-218.66435	-229.88924	-252.805	-258.00125	-246.99782	-254.09822	-286.7385	-207.57344	-240.15828	-117.44755	-188.11848	-227.99634	-218.57323	-217.88597	-163.12868	-162.19841
137	-580.21356	-553.6513	-716.50055	-524.1751	-549.7467	-589.7679	-591.95703	-509.07996	-540.54346	-521.0186	-567.9121	-552.1002	-545.93536	-820.51825	-565.77655	-808.22363	-507.64554	-399.31982	-712.8911	-532.76776	-557.1292	-485.38998	-534.05536	-565.31854	-486.92593	-706.6967	-538.72687	-573.4045	-493.62622	-655.6239	-561.9691	-616.36237	-588.0756	-455.36703	-481.631	-593.0801	-530.011	-633.87897	-589.77716	-634.94696	-683.90607	-679.6253	-659.9804	-534.0314	-667.8895	-525.0744	-502.38623	-566.9228	-559.80524
138	-375.56934	-401.71463	-489.5061	-428.82114	-401.98727	-467.6283	-478.6805	-500.94614	-468.1683	-437.79233	-464.82617	-375.66708	-409.07285	-358.807	-371.62393	-381.382	-343.06387	-472.8024	-401.06686	-404.08325	-395.96164	-393.11234	-333.7859	-324.197	-306.4763	-374.6887	-356.97586	-421.45786	-315.51193	-391.85	-373.6659	-306.13742	-359.28403	-305.89664	-350.28006	-327.6889	-360.5189	-349.83582	-356.50552	-356.20285	-329.1354	-355.442	-283.97617	-323.2398	-319.99112	-320.55188	-316.37665	-340.2544	-383.81946
140	-263.67938	-323.67453	-319.9236	-261.16565	-280.30374	-340.50314	-296.02988	-323.048	-288.58127	-300.00912	-341.9436	-307.25183	-292.19556	-312.32935	-285.56265	-305.5602	-372.02042	-269.5593	-293.23218	-320.2786	-320.11002	-268.4714	-336.36755	-278.2299	-246.77196	-299.8699	-310.9951	-277.22498	-317.68884	-311.42938	-260.12344	-314.93344	-270.24814	-292.09283	-275.54395	-272.1376	-256.75763	-354.10922	-313.7891	-263.9175	-280.72388	-296.26718	-248.49324	-275.70453	-280.76547	-249.96399	-296.2867	-310.5792	-263.5919
142	-275.38235	-404.43237	-325.50928	-312.79385	-370.198	-283.6082	-316.03677	-294.74527	-337.42288	-299.72333	-291.1237	-348.56186	-359.8424	-355.6332	-303.62167	-337.33322	-372.66922	-366.33737	-354.37683	-317.79053	-310.68906	-350.43027	-435.76773	-289.6334	-291.60983	-319.8456	-373.2771	-313.4069	-301.48004	-285.26382	-292.151	-342.08292	-321.7477	-300.35858	-222.08815	-236.26985	-237.17339	-331.77512	-287.97006	-318.3496	-288.95132	-262.44128	-335.4635	-359.5387	-375.8303	-301.3823	-326.8369	-335.1404	-309.63632
143	-356.74673	-533.1567	-595.5059	-634.1394	-522.95605	-541.70776	-615.7717	-661.88934	-500.56577	-585.711	-697.738	-719.61786	-494.69702	-455.53677	-411.11002	-469.5071	-472.88498	-549.06805	-604.3846	-608.35254	-380.02356	-474.8529	-399.64908	-367.04288	-421.32712	-384.01218	-335.91074	-332.7014	-413.79227	-380.339	-306.84207	-299.6641	-363.5706	-319.61267	-423.69376	-405.13193	-511.81638	-504.2499	-587.1697	-469.53238	-540.44635	-572.79254	-687.966	-639.5706	-693.21844	-415.40323	-395.16403	-477.4086	-350.71994
144	-315.44577	-290.65933	-327.75455	-284.2631	-319.03958	-366.47388	-373.34903	-367.28745	-430.35056	-467.97876	-486.31396	-272.379	-277.0947	-275.81204	-327.68915	-272.55356	-348.90018	-306.3232	-291.5435	-261.64877	-299.0234	-347.87915	-332.0815	-284.05542	-299.4727	-302.4762	-344.07605	-231.96727	-270.43442	-259.2982	-290.27817	-266.6091	-323.4511	-312.9926	-349.30826	-282.463	-308.51736	-404.37198	-435.10718	-383.94058	-438.37646	-477.21957	-485.88208	-335.44208	-325.26892	-321.6039	-345.5	-293.54675	-418.67545
145	-433.84476	-382.47513	-339.92612	-395.36044	-411.52463	-354.75278	-326.29395	-385.67932	-400.8549	-384.9728	-366.9846	-327.53055	-339.48996	-383.58884	-363.50418	-318.66846	-336.96936	-301.1642	-353.64062	-336.01556	-354.03452	-334.5508	-325.58347	-324.3857	-350.3162	-308.00412	-290.2096	-304.62296	-334.27933	-321.11218	-293.88052	-320.2001	-281.60458	-399.95865	-574.4035	-415.58273	-348.7629	-396.36316	-428.86755	-539.5181	-541.6157	-411.214	-360.13437	-354.407	-490.44034	-542.2032	-453.38245	-410.30698	-436.10898
146	-572.31433	-391.47647	-522.71576	-540.0234	-351.49158	-480.48062	-508.92603	-456.62158	-608.0533	-594.79034	-507.4927	-529.4405	-593.2382	-294.67343	-387.24643	-428.8185	-413.92612	-411.3016	-453.2859	-348.26416	-544.851	-509.6094	-480.88913	-617.4451	-550.50714	-355.27426	-444.32788	-479.569	-398.22617	-419.55307	-461.95166	-349.32114	-463.3098	-436.40494	-481.20444	-471.45132	-517.3227	-338.5107	-446.99155	-491.84366	-374.9282	-477.21298	-544.9059	-447.17868	-539.7399	-619.054	-492.34805	-543.222	-552.9256
148	-215.47668	-210.96461	-191.54448	-163.70125	-186.13661	-175.62862	-157.94978	-171.60188	-235.28304	-202.76143	-188.17853	-200.91675	-206.05052	-193.57939	-171.28389	-182.36017	-167.40671	-173.96565	-184.86768	-177.40657	-105.92905	-128.55157	-156.43405	-180.24419	-187.5125	-168.52844	-146.45638	-153.86855	-144.25513	-145.10085	-159.44527	-182.56844	-160.13634	-154.63771	-168.43481	-147.77075	-150.47217	-151.76898	-144.90016	-165.82265	-218.18004	-190.06825	-169.70749	-181.97832	-154.66068	-156.33331	-141.77095	-147.98802	-132.78935
149	-462.6958	-376.82593	-347.82825	-444.80618	-330.82785	-364.7014	-430.02585	-402.44687	-422.51245	-424.97473	-420.96646	-554.94507	-397.95493	-426.9222	-465.87125	-502.77585	-604.95013	-528.88477	-465.0476	-475.65598	-423.78012	-385.6503	-334.92514	-323.27612	-333.10034	-303.6522	-335.0335	-375.82388	-312.09268	-307.51376	-353.60806	-370.99365	-346.54037	-320.48868	-289.65097	-273.45383	-287.20996	-293.79102	-376.10483	-386.9222	-402.3916	-435.59775	-421.84106	-508.66544	-515.99243	-554.0472	-538.77765	-507.05588	-434.2539
150	-283.22244	-241.36128	-231.82863	-304.39426	-171.77379	-267.70877	-358.85873	-235.8772	-393.4277	-256.74075	-247.82721	-544.4502	-499.19336	-271.89636	-209.6381	-232.61586	-195.02058	-165.44579	-254.22491	-276.11438	-332.7106	-169.31291	-294.50418	-262.58533	-422.43057	-461.19934	-272.1099	-221.67464	-236.61241	-217.47035	-200.42078	-229.23186	-234.98112	-186.68614	-187.34843	-221.31477	-219.6117	-303.76645	-223.56969	-285.73502	-261.12863	-272.39014	-274.307	-356.06448	-410.00485	-193.62427	-218.9486	-272.9727	-228.4483
151	-410.10275	-367.27286	-339.96652	-350.95865	-456.157	-434.44296	-424.1841	-316.07993	-354.62424	-400.4458	-500.975	-401.5088	-349.53622	-277.10324	-410.61917	-388.3954	-436.93845	-442.4641	-466.31168	-535.7549	-600.83014	-648.534	-400.90433	-256.2742	-377.61978	-506.26138	-444.4332	-306.8037	-337.4189	-384.84302	-410.09067	-347.2228	-487.55862	-457.82068	-364.6283	-308.37006	-306.77942	-381.30374	-344.38846	-509.03964	-489.36472	-450.86038	-366.1084	-330.73322	-415.18933	-413.72354	-371.92416	-305.91766	-339.86078
152	-295.63455	-262.7289	-267.08154	-267.41556	-300.59012	-239.15709	-299.55215	-224.75801	-287.6495	-250.06865	-328.58798	-267.44528	-336.37912	-237.52843	-353.14062	-291.97256	-279.73105	-283.6837	-199.41893	-293.00906	-247.61497	-296.37128	-275.3573	-305.95358	-258.17886	-287.8563	-271.09927	-252.88927	-267.25058	-185.42297	-308.47516	-275.77966	-308.1414	-301.34857	-252.31505	-295.8252	-331.83328	-232.87138	-276.62244	-268.92102	-235.76788	-269.96	-254.81151	-278.07407	-225.47005	-253.77075	-208.34062	-284.74695	-180.38448
153	-358.82382	-366.9857	-353.44495	-379.69763	-362.516	-374.2269	-329.98376	-367.3329	-368.51245	-401.01334	-389.66147	-332.9845	-381.7472	-361.46658	-359.81485	-394.41757	-353.97446	-316.83145	-373.9703	-384.76505	-344.57877	-364.3638	-368.03085	-354.20044	-369.87387	-444.60733	-408.8955	-338.94217	-364.15878	-358.07486	-382.6996	-457.73242	-399.10287	-499.40024	-467.24777	-347.09476	-321.01434	-475.27762	-432.51807	-343.22183	-466.81412	-355.30466	-434.04153	-593.04346	-527.1281	-582.92523	-709.1465	-625.87274	-626.2778
154	-318.53882	-336.5972	-317.08545	-350.34915	-292.5439	-299.64505	-296.05774	-278.01328	-230.79114	-257.87845	-310.7937	-314.74023	-292.34726	-337.02628	-324.203	-326.46274	-296.4669	-317.30502	-299.06543	-287.3372	-304.5049	-267.84915	-268.58698	-270.37024	-257.01373	-312.1016	-284.91635	-273.7714	-241.39905	-240.80775	-288.33572	-265.78397	-241.0614	-282.89575	-286.42804	-293.6297	-335.70142	-295.78983	-269.6473	-269.46396	-346.4807	-285.0013	-256.459	-267.54626	-344.22583	-273.1728	-237.6391	-257.50095	-303.10428
155	-351.9305	-339.1716	-266.81055	-276.3501	-307.02408	-165.567	-428.5682	-377.05374	-449.45456	-352.68823	-199.92519	-239.42499	-358.6692	-373.2186	-207.98505	-341.34915	-339.19504	-182.57417	-512.46796	-256.12354	-321.3173	-300.46133	-256.88364	-287.24286	-426.6499	-321.2686	-310.1548	-378.83032	-285.67148	-155.50804	-419.54895	-343.7837	-270.4795	-436.98398	-221.70433	-212.9952	-398.56943	-490.66397	-202.38185	-301.7524	-251.495	-185.90303	-249.18108	-251.40192	-270.20105	-225.63692	-210.40718	-199.35162	-236.48096
156	-268.99124	-272.0126	-257.09808	-177.74846	-236.96648	-220.09148	-158.09062	-166.38557	-179.32487	-164.54457	-168.99178	-202.4532	-189.98143	-188.48816	-158.2494	-172.91103	-229.95001	-213.4872	-213.38031	-187.61736	-188.04643	-164.21843	-320.57065	-281.5532	-193.79767	-152.46666	-173.86597	-225.36845	-202.51305	-222.37659	-205.05602	-226.14746	-186.84265	-184.6757	-233.01819	-214.56111	-216.16225	-200.5542	-157.08353	-170.7996	-201.30473	-221.28212	-202.52812	-221.7741	-167.71759	-173.52422	-189.73936	-199.55531	-199.75056
157	-372.6626	-357.91428	-401.9734	-345.60855	-319.44827	-361.86166	-391.39963	-411.2076	-351.75693	-291.50122	-292.2134	-343.7561	-365.03464	-379.74414	-371.67587	-286.07104	-296.47598	-314.43088	-308.9332	-259.87622	-322.97034	-348.8151	-314.07272	-373.181	-387.32297	-392.63696	-370.69687	-344.16092	-272.0358	-345.15878	-278.26822	-327.1328	-412.13004	-306.6617	-340.6055	-308.16797	-357.11633	-282.70792	-320.35068	-273.0801	-331.96616	-378.45346	-349.50342	-388.9207	-362.15967	-306.51776	-300.9503	-309.24472	-262.46
158	-376.9368	-442.68228	-278.735	-408.15884	-493.68118	-361.29675	-341.71997	-388.65625	-338.8865	-377.6345	-340.77246	-438.38974	-345.72592	-505.1888	-441.82254	-488.44324	-553.5085	-578.8953	-570.67	-612.02985	-477.50656	-476.3672	-552.195	-522.1094	-539.0855	-537.1211	-499.57678	-460.0508	-566.702	-552.4277	-584.1235	-479.9182	-522.6149	-607.29767	-530.63776	-451.00388	-551.022	-525.697	-592.70294	-604.01276	-652.2051	-614.5987	-514.97095	-570.3647	-610.9829	-643.3682	-633.0822	-540.7007	-492.18863
159	-444.42398	-550.91187	-478.20804	-508.98474	-460.5493	-472.86377	-548.99554	-480.08154	-396.6121	-460.8859	-482.53467	-469.43008	-499.0205	-368.1403	-406.6742	-450.56763	-384.22348	-379.8567	-436.2726	-430.36215	-410.88525	-391.81876	-363.12924	-394.625	-371.06155	-438.6929	-328.08057	-336.78354	-342.98868	-423.3649	-391.37146	-426.73303	-356.936	-347.26236	-370.46323	-384.08395	-392.57263	-407.54233	-410.21252	-422.72623	-364.6146	-420.4232	-425.1569	-374.5237	-331.59534	-391.2858	-309.1919	-378.55862	-390.2001
160	-337.42847	-313.89935	-291.9542	-313.4977	-334.1417	-271.09863	-243.38867	-227.6786	-183.6527	-204.82051	-211.0439	-287.0701	-271.08127	-216.4994	-233.63019	-263.3361	-228.8383	-244.14172	-240.39192	-301.2617	-258.98593	-219.5683	-260.8628	-247.96309	-309.6636	-238.51752	-238.56136	-253.20728	-304.5116	-318.10312	-276.2203	-293.11008	-300.46478	-230.01924	-288.84537	-259.9554	-283.88675	-245.60191	-254.51054	-259.96207	-286.27798	-254.15462	-237.09477	-278.31137	-294.71094	-265.42148	-235.93274	-263.61673	-259.71057
161	-460.07983	-460.60123	-465.64297	-423.9121	-578.4446	-522.53107	-566.93695	-425.8129	-507.5646	-558.99225	-529.0578	-578.3163	-444.40176	-499.52066	-532.2104	-478.80594	-435.48245	-475.25208	-466.64932	-497.8906	-499.30746	-434.63892	-333.717	-345.7441	-341.12744	-338.6293	-333.67102	-312.90482	-361.78235	-354.6967	-345.64136	-251.71417	-294.90652	-368.08664	-405.2727	-292.95224	-289.55075	-323.74698	-304.94382	-334.8282	-314.19537	-306.34204	-330.91843	-367.5955	-339.6602	-389.24707	-324.26855	-343.45248	-284.38223
162	-302.49487	-374.37582	-251.55745	-342.29794	-298.67117	-386.0546	-360.7623	-389.23825	-337.46146	-393.1427	-326.28107	-457.1798	-361.07825	-258.25433	-368.67407	-349.78537	-430.07578	-302.0784	-348.57764	-242.2311	-344.97266	-249.36931	-344.26306	-305.6269	-378.48904	-305.942	-356.8303	-275.88345	-357.91553	-322.60413	-365.97916	-383.81613	-279.3797	-360.79074	-348.41672	-367.25024	-445.53275	-363.98874	-437.77466	-330.06113	-402.4907	-436.71378	-468.7468	-436.15018	-521.5723	-474.58682	-515.0264	-516.50055	-416.13156
163	-348.3184	-285.2412	-206.66142	-315.9776	-307.8856	-390.4623	-271.0768	-281.3684	-317.34656	-348.51758	-392.52158	-241.92964	-357.3925	-306.60312	-249.14326	-298.9447	-306.30453	-366.54453	-295.9297	-309.59766	-263.4482	-343.75876	-334.20825	-462.33286	-400.68527	-294.2277	-305.9577	-337.39725	-338.845	-413.4552	-305.3547	-333.88885	-367.4738	-374.16077	-399.7312	-294.6042	-364.78833	-407.80933	-315.61563	-314.09012	-369.8086	-427.2148	-370.21692	-394.0571	-330.51242	-379.93332	-412.93375	-416.0249	-441.9462
164	-344.21277	-315.68814	-384.1241	-353.43933	-392.386	-436.0422	-344.215	-338.12643	-300.55008	-457.054	-377.38428	-296.60034	-335.806	-359.6921	-399.53702	-390.14395	-400.57422	-415.44284	-341.58398	-340.34424	-293.0719	-305.64056	-332.1117	-375.7855	-367.77463	-447.9987	-447.7892	-459.05435	-496.79666	-533.3049	-535.7944	-537.6037	-502.66098	-456.17322	-489.09998	-441.70593	-448.0343	-489.18033	-395.4869	-442.3505	-432.14737	-416.76993	-274.60678	-358.49866	-406.65918	-409.7738	-390.36996	-517.7939	-523.7219
166	-130.55263	-148.35518	-309.96518	-240.878	-202.05421	-272.56985	-176.77014	-148.91278	-305.1116	-252.84471	-190.80333	-225.23071	-151.16678	-157.20009	-199.02373	-194.28815	-165.41681	-249.94666	-164.41716	-153.0987	-303.5978	-253.55537	-202.76488	-272.37415	-171.00714	-174.6978	-345.44174	-224.95506	-193.4256	-279.6998	-152.21013	-146.00484	-313.1926	-242.4248	-176.61668	-252.44897	-167.55664	-174.65166	-259.14716	-253.83028	-174.34058	-241.87126	-166.12166	-119.32705	-295.6158	-222.42644	-178.16573	-219.406	-137.67136
167	-298.6295	-328.60132	-359.71216	-281.26004	-438.32056	-460.24	-378.87515	-368.7767	-420.2733	-334.88297	-413.6785	-440.7714	-353.95056	-360.3112	-355.23203	-318.77243	-236.99907	-380.3041	-339.31076	-471.62012	-411.60593	-345.1881	-335.2831	-310.68777	-457.6522	-507.2766	-463.28378	-404.77695	-414.56436	-343.83276	-275.59787	-396.30298	-440.72546	-318.89993	-350.764	-245.50043	-325.12216	-250.0902	-365.17383	-256.9593	-347.61777	-322.82666	-417.49768	-380.51743	-297.7985	-371.13687	-467.2413	-391.74155	-383.728
168	-393.82178	-417.07532	-284.96057	-457.64322	-304.12692	-254.75258	-220.70422	-223.79817	-233.59906	-218.46675	-323.96603	-361.13486	-374.7068	-335.29044	-349.37402	-336.9902	-415.34555	-298.34274	-391.0781	-262.65903	-281.49536	-246.14539	-249.21355	-222.42967	-246.74886	-213.7866	-436.29874	-294.97708	-265.62286	-222.79456	-353.67587	-302.28772	-358.6631	-275.34726	-335.34033	-297.46347	-247.95393	-285.01813	-268.74844	-382.56247	-493.86514	-530.8534	-427.8372	-401.65695	-401.06754	-391.44052	-371.87106	-418.12134	-377.5907
169	-348.80542	-331.48413	-267.17886	-364.97397	-316.40622	-409.16263	-423.4978	-418.83353	-417.46548	-525.2078	-479.51797	-584.15094	-532.1674	-560.3974	-470.61313	-556.5093	-425.92276	-471.6831	-408.88565	-352.34802	-289.60983	-241.93489	-310.31213	-277.48547	-351.96158	-295.75134	-288.73306	-434.47104	-419.71292	-341.0095	-269.30588	-323.728	-356.2859	-323.68335	-265.0265	-404.73267	-314.866	-510.5305	-295.14554	-407.6561	-418.45908	-450.7081	-442.046	-492.85498	-455.37582	-571.3752	-536.17523	-389.65952	-497.44498
170	-499.15622	-580.3099	-398.31186	-372.8787	-414.47293	-423.86523	-512.881	-556.7327	-571.697	-549.34125	-575.27325	-597.6929	-550.9363	-633.0601	-600.50775	-668.8807	-515.086	-386.0812	-400.89926	-430.79565	-485.0848	-596.7734	-683.0081	-611.97974	-555.8184	-615.27765	-703.7326	-448.90933	-578.3411	-653.5886	-732.63916	-490.57565	-413.6525	-345.54065	-443.25064	-516.0087	-597.90875	-669.0599	-586.6607	-662.39276	-456.32486	-360.1583	-434.76758	-409.05823	-450.7894	-569.43317	-476.3287	-576.4505	-483.70853
171	-556.4947	-434.4067	-361.22733	-423.6476	-496.72668	-508.63266	-504.83496	-613.66376	-502.098	-579.19073	-502.73978	-524.79706	-442.1056	-494.56152	-466.87485	-564.35767	-487.31998	-513.54913	-548.3898	-468.65894	-466.51526	-430.71158	-470.33093	-422.87302	-487.77075	-457.71292	-453.6024	-431.9644	-497.95554	-347.92114	-458.1887	-498.25485	-515.4074	-506.4789	-449.91138	-548.9594	-338.06577	-404.3358	-422.18576	-418.12735	-418.0559	-483.90613	-475.71265	-524.4924	-562.5235	-508.19705	-517.9654	-441.78055	-484.08972
172	-285.93402	-300.6724	-273.0793	-299.19852	-241.76233	-243.73114	-294.36197	-228.89888	-229.92735	-236.43092	-261.38416	-268.4797	-246.26747	-317.54736	-231.68396	-290.8067	-300.33707	-281.9146	-274.43835	-294.82104	-320.0166	-236.75862	-278.90942	-306.465	-287.96545	-294.9949	-280.73987	-279.03244	-258.0504	-282.3568	-251.50111	-259.78137	-299.46777	-242.49646	-272.56854	-240.84827	-243.74568	-262.24747	-264.1267	-290.6393	-216.00218	-266.7567	-265.0747	-250.11201	-289.03793	-288.56433	-289.01157	-250.33485	-305.59525
173	-316.01828	-470.52762	-483.1312	-467.059	-438.7521	-433.33032	-444.35074	-434.12146	-470.9609	-449.68176	-459.34335	-409.8645	-488.95175	-451.24512	-372.27295	-364.15723	-402.86673	-357.81412	-312.93076	-333.31284	-336.9623	-273.7098	-287.312	-326.8065	-289.93375	-261.39096	-269.51736	-263.90567	-314.24588	-380.8043	-328.27844	-364.8514	-394.09042	-398.4069	-293.70007	-321.83862	-321.6228	-347.3251	-407.27304	-437.35086	-442.97104	-429.729	-408.0049	-414.67844	-436.83142	-443.8356	-477.32166	-460.18234	-452.54456
174	-267.05292	-269.74246	-214.90694	-239.5623	-217.40929	-269.88968	-202.17119	-226.47472	-203.4972	-249.42036	-256.37735	-210.29395	-256.63696	-270.29034	-252.50099	-226.05083	-210.00352	-193.35863	-171.78212	-171.49953	-226.96295	-255.57799	-308.2703	-312.7084	-301.06555	-281.87354	-262.14594	-294.83884	-338.1663	-288.2999	-295.58276	-300.78976	-302.45312	-265.27182	-305.12936	-260.6342	-272.46692	-367.94437	-292.55524	-286.81155	-328.33707	-330.58768	-309.35754	-309.29645	-296.31308	-297.96436	-312.3185	-292.34103	-322.62982
175	-251.01176	-310.9661	-367.202	-336.46088	-213.54407	-192.07434	-238.41817	-281.33615	-420.3209	-211.29187	-513.45294	-244.70943	-258.50046	-278.61063	-525.5557	-220.3687	-240.65149	-247.88135	-252.90369	-344.28394	-297.9896	-328.20212	-328.91092	-427.19675	-221.45915	-272.6248	-520.62103	-369.96762	-255.18982	-235.64653	-270.70276	-229.15578	-186.54707	-196.56921	-228.58842	-248.59662	-241.78932	-234.26006	-235.87605	-301.4108	-504.16788	-602.5998	-441.35745	-230.93292	-428.6669	-176.2545	-268.3977	-225.73279	-242.26045
176	-469.12964	-511.43185	-575.06866	-331.73624	-343.01077	-443.7053	-386.9487	-342.72305	-497.06543	-367.76096	-395.4574	-299.305	-308.66135	-329.91476	-426.10544	-401.26904	-491.38712	-449.89502	-519.3632	-364.3877	-390.9202	-394.29614	-542.4516	-417.44104	-510.82828	-418.8888	-518.0503	-282.03287	-373.9825	-332.62125	-332.4445	-335.0276	-347.29028	-384.80984	-404.76846	-306.26614	-286.6405	-408.75525	-304.6506	-326.28412	-320.2663	-306.97226	-342.28262	-352.33493	-339.80124	-381.85068	-329.6821	-351.38	-441.5912
177	-304.8713	-181.97449	-165.07341	-200.8775	-238.4262	-297.50217	-175.04189	-167.30647	-187.86713	-164.59706	-286.19714	-219.04536	-189.75285	-212.92049	-237.06964	-145.61046	-257.01584	-199.26945	-198.28963	-216.76659	-250.87776	-238.73778	-311.82632	-224.93616	-263.539	-247.35559	-259.34073	-174.09859	-166.90453	-213.97296	-248.68095	-226.70506	-300.4119	-277.68417	-134.2564	-317.9287	-310.59244	-240.35075	-258.81955	-248.47821	-202.09216	-306.18237	-229.32129	-262.7672	-273.53418	-243.78094	-176.59692	-190.85002	-232.17255
178	-326.44205	-337.99997	-405.823	-285.90286	-349.77914	-372.67007	-373.95078	-385.0353	-333.3978	-346.6235	-349.74976	-349.9294	-350.97363	-282.78162	-295.77322	-314.97983	-333.5162	-377.2017	-407.0826	-329.78778	-353.48914	-359.11584	-361.42346	-380.3623	-336.06216	-340.26657	-368.52576	-343.9458	-359.60742	-316.23788	-349.38052	-360.44766	-364.0254	-367.74377	-359.67276	-312.8574	-328.42334	-347.67776	-353.85654	-380.19113	-281.04843	-319.15854	-381.94003	-309.78418	-341.2969	-274.79837	-282.78702	-350.86813	-364.6403
179	-204.28056	-211.90367	-265.7565	-259.3596	-248.27136	-255.75423	-270.48938	-270.35767	-272.0055	-244.13838	-230.68372	-247.85292	-249.0138	-258.7341	-247.62788	-229.08502	-216.93257	-254.12956	-240.00072	-225.27528	-224.02112	-213.01064	-226.75127	-272.5354	-244.97044	-203.88898	-208.44476	-234.51869	-290.7228	-202.23973	-216.04231	-214.40894	-214.85553	-231.58861	-209.27954	-220.38208	-212.60515	-227.43782	-246.07527	-237.53804	-238.57014	-243.79657	-209.94275	-206.98418	-263.59137	-282.25653	-272.68088	-225.02046	-234.2201
180	-356.8549	-345.32333	-303.9724	-332.09665	-375.1613	-288.27362	-411.8035	-274.24896	-343.1199	-445.47437	-312.97272	-307.1342	-340.8918	-375.80103	-312.17224	-288.12845	-358.6156	-301.53806	-354.3485	-357.3081	-336.85367	-379.51346	-406.3823	-276.64368	-296.19717	-300.5864	-301.0599	-384.52505	-347.06873	-268.18002	-356.8112	-258.87808	-292.61722	-426.15573	-412.77707	-293.99722	-354.32486	-371.37473	-327.31387	-385.29654	-345.34055	-309.1277	-371.3572	-285.3066	-300.2915	-325.0628	-309.41458	-292.90475	-503.02896
181	-316.75723	-344.59207	-412.9248	-252.3623	-277.30234	-261.30286	-269.21756	-296.53226	-334.17044	-399.96484	-282.47433	-328.626	-309.84827	-299.27658	-321.1915	-328.32178	-405.60764	-399.3046	-344.79965	-317.8884	-302.9042	-265.1553	-240.59868	-236.73094	-236.08826	-300.22937	-259.59003	-247.17163	-276.052	-253.17238	-286.78397	-234.44212	-262.67056	-240.9015	-234.06557	-243.56238	-230.63452	-268.45685	-260.4913	-237.38231	-250.01454	-240.47913	-295.4869	-289.8262	-292.81445	-307.60864	-281.27798	-282.2582	-246.52844
182	-411.8607	-437.0286	-452.96323	-494.58334	-422.536	-417.0757	-618.9004	-441.88867	-483.5405	-316.23953	-586.415	-357.76065	-583.93195	-579.99475	-495.7443	-581.04517	-456.11136	-610.0613	-636.893	-612.6892	-581.1802	-349.54898	-541.69604	-539.108	-537.3389	-586.29364	-419.26083	-332.58368	-366.67358	-374.96646	-379.12427	-393.75552	-397.3444	-466.54605	-457.0154	-460.68262	-549.95374	-360.71924	-433.50864	-454.68445	-611.39276	-659.4007	-323.83798	-475.864	-429.0363	-459.4409	-475.2421	-587.39777	-634.84125
184	-363.2196	-379.35922	-348.67334	-239.16063	-293.8124	-334.33862	-340.60522	-376.1766	-341.3926	-347.73178	-359.18832	-234.01117	-213.29619	-254.24919	-289.4391	-364.5298	-319.7036	-425.51352	-245.63127	-293.68204	-228.18867	-264.1154	-387.2958	-356.2279	-324.8695	-335.26468	-275.60825	-213.87746	-221.13422	-231.47386	-253.34126	-346.4713	-319.82898	-318.22772	-269.57178	-222.96925	-266.61124	-338.80026	-299.16916	-307.37427	-336.3608	-350.77908	-234.23128	-213.14006	-240.06374	-224.48958	-272.3571	-292.11166	-393.0764
185	-485.11954	-522.83203	-554.0161	-663.63776	-577.6856	-455.78552	-470.0205	-498.47348	-571.55634	-645.2019	-592.5607	-490.83423	-539.11334	-446.76675	-510.57632	-569.10126	-510.78702	-613.45856	-478.0223	-511.7656	-496.86777	-432.9788	-597.8319	-591.21765	-632.00134	-498.45532	-586.3484	-566.3762	-400.06558	-338.8202	-407.15665	-333.07242	-314.73172	-318.60587	-308.07318	-375.93924	-331.4916	-316.00577	-297.23447	-332.13748	-322.8115	-220.51738	-281.20184	-277.12512	-283.4701	-313.02258	-304.98346	-305.51016	-280.64548
186	-301.53696	-185.15425	-282.95206	-224.45284	-207.01582	-300.1675	-284.08426	-172.158	-268.0602	-303.5615	-276.7411	-253.90497	-344.72693	-201.1734	-263.2216	-274.81656	-267.39343	-259.10184	-325.71964	-173.38664	-241.84862	-288.86935	-234.277	-322.70374	-300.8608	-187.55547	-241.80049	-302.03537	-217.60883	-266.98654	-263.71408	-203.77864	-273.4424	-269.29248	-248.45683	-280.4794	-322.04565	-165.118	-272.16666	-333.74203	-276.5944	-294.63742	-226.10095	-241.17253	-227.64531	-295.832	-310.4474	-331.78964	-239.3048
187	-447.04883	-388.29398	-506.76196	-466.3494	-336.2946	-572.6704	-439.03787	-338.87823	-559.89746	-487.07742	-460.27512	-493.52246	-488.12357	-493.21304	-522.43146	-508.6049	-511.47073	-433.6832	-568.6606	-598.3559	-643.55664	-559.3658	-505.50998	-576.3811	-483.40225	-479.5358	-530.94244	-534.02704	-528.514	-412.609	-617.69727	-586.1573	-649.31006	-510.8816	-498.1383	-436.26294	-501.89355	-438.2477	-471.8165	-456.56546	-420.15042	-463.2883	-576.5953	-607.8395	-657.94196	-477.70142	-534.135	-433.74918	-457.78726
188	-252.17998	-189.51808	-198.43611	-238.38045	-176.35759	-195.05394	-268.99728	-192.1909	-212.3554	-229.56416	-226.25133	-222.66911	-213.97523	-217.3869	-199.11066	-236.34807	-244.08215	-230.32027	-269.9993	-221.21843	-229.24828	-242.6291	-197.51064	-228.0719	-264.71396	-231.95404	-215.99854	-259.50983	-225.1657	-215.62164	-272.69028	-222.40352	-200.59229	-258.26248	-222.4762	-262.57986	-276.5126	-220.04793	-229.46149	-263.88864	-240.87349	-315.98972	-303.5104	-268.41357	-255.71883	-237.80237	-254.35536	-226.61494	-225.75108
189	-197.9435	-234.76299	-241.32678	-101.4812	-149.69246	-180.05963	-242.85722	-179.98372	-279.06186	-192.9893	-193.9233	-182.43553	-259.81964	-200.3586	-190.8344	-195.0532	-289.36667	-197.6296	-242.59918	-233.68872	-211.16347	-164.9251	-196.93616	-212.92017	-219.91504	-189.03639	-202.0002	-182.76884	-232.74744	-278.98618	-353.39426	-291.01913	-314.32324	-186.58821	-145.05058	-137.90462	-150.27724	-164.53911	-154.48393	-136.55806	-128.3907	-132.23923	-162.96227	-156.26653	-128.73647	-151.75105	-150.55054	-156.97685	-143.55467
190	-333.0632	-303.34406	-309.55148	-288.80304	-341.92014	-324.0939	-347.74088	-370.17972	-338.64328	-365.68616	-348.09595	-318.74304	-354.12695	-357.1637	-367.35132	-371.34097	-382.15024	-390.47476	-387.11874	-388.1356	-374.03842	-390.57706	-390.80295	-399.8651	-384.67447	-356.285	-270.5862	-219.87627	-239.89586	-280.80127	-283.47662	-330.61404	-320.4387	-410.79422	-352.9221	-307.91562	-300.23703	-348.98172	-317.2551	-285.21634	-310.29428	-325.7582	-343.7875	-348.67465	-346.06577	-362.22128	-298.08545	-280.46576	-286.8926
191	-436.3077	-452.17892	-428.19165	-328.7384	-447.75778	-426.16263	-377.88766	-387.91403	-439.9976	-370.69556	-346.07364	-352.6752	-413.1649	-353.28906	-391.08936	-305.39417	-425.2627	-305.73288	-397.1202	-279.22397	-355.66586	-318.36752	-271.51767	-323.03464	-324.6968	-488.3098	-660.7564	-398.3658	-333.9326	-380.77063	-379.3926	-323.91446	-357.88574	-322.8131	-321.5912	-365.86035	-349.52786	-375.51382	-365.23502	-325.13284	-329.8223	-459.47156	-396.56192	-432.55374	-351.3832	-405.12283	-351.78378	-374.5483	-378.98233
192	-207.14467	-195.20833	-227.80653	-166.18335	-256.10513	-210.06934	-215.69899	-322.72495	-212.4554	-204.60541	-192.07141	-275.43137	-328.02792	-221.68933	-294.68094	-236.14148	-199.51143	-157.16316	-208.09383	-190.93831	-194.15193	-195.3249	-180.09904	-156.35677	-194.1631	-207.53682	-253.9527	-240.51256	-312.90677	-300.95047	-245.78423	-201.39674	-167.85072	-174.27107	-155.9007	-190.61717	-185.93188	-209.54956	-184.75024	-179.26709	-161.7035	-187.01851	-156.76709	-174.03542	-184.31488	-243.02113	-191.66284	-172.43517	-196.8672
193	-179.91089	-177.80617	-188.2314	-175.54665	-186.30353	-201.43428	-191.33745	-179.52747	-184.85994	-154.71858	-204.42903	-191.29036	-196.47807	-211.05632	-195.29842	-204.0039	-187.80412	-176.62476	-177.1772	-182.01497	-184.30116	-176.29643	-179.6529	-214.62032	-197.48834	-196.23897	-219.28577	-197.26825	-206.33122	-167.95288	-125.57483	-202.34172	-187.98528	-201.2863	-199.97021	-195.28572	-222.52367	-213.23979	-207.3111	-208.2231	-189.28429	-199.83638	-195.47386	-183.94685	-183.32036	-193.40434	-175.38652	-182.4189	-206.02867
194	-449.48364	-381.92725	-391.71948	-442.77206	-430.25943	-480.30518	-455.62924	-361.865	-408.44263	-360.03735	-444.27585	-429.72852	-384.2666	-432.89536	-408.64413	-396.17728	-428.01172	-517.00183	-272.30148	-422.99182	-434.08765	-350.4281	-354.15356	-452.12198	-460.65543	-424.56592	-498.29443	-401.79135	-393.16797	-336.50253	-427.88208	-412.99838	-479.97104	-476.91318	-505.46475	-490.38315	-408.71338	-394.41064	-512.41547	-423.75244	-479.83005	-316.3293	-407.79227	-406.7943	-496.83084	-357.33032	-334.46237	-318.57983	-308.46988
195	-463.74716	-454.01315	-476.74316	-433.66568	-432.9895	-416.3975	-433.51443	-431.58463	-457.1124	-435.19833	-425.94577	-399.10605	-415.22388	-370.5398	-382.01724	-447.12924	-430.96286	-415.52466	-406.1056	-438.04855	-431.35318	-496.67667	-512.89185	-503.83643	-449.06894	-441.03622	-472.171	-490.84058	-486.441	-532.4122	-460.3508	-433.67575	-443.97586	-429.83154	-455.76755	-426.1498	-433.75302	-494.85254	-432.38168	-385.9611	-420.0968	-419.2584	-339.85306	-418.9459	-392.13394	-433.01077	-465.49353	-453.16763	-445.82047
196	-259.99942	-278.16507	-266.02036	-284.75742	-320.47598	-239.67702	-313.4502	-351.0691	-247.4706	-343.1829	-344.65982	-232.65886	-310.93997	-329.42053	-251.7122	-311.0968	-361.12537	-339.8248	-408.7004	-516.8341	-235.69829	-279.54465	-326.58716	-230.77849	-301.6323	-205.93199	-267.72424	-280.8164	-243.22325	-244.12358	-240.37366	-187.39319	-272.71597	-244.62292	-227.87756	-234.60956	-248.91869	-232.38368	-243.78719	-257.2278	-230.20308	-250.5414	-243.50227	-225.9795	-259.89856	-186.73854	-203.67622	-237.78407	-259.82596
197	-430.74683	-505.24936	-421.15988	-482.7069	-357.0586	-543.4676	-475.05362	-376.49387	-413.54526	-520.0452	-366.37622	-458.75937	-434.65063	-483.34183	-381.3555	-489.6016	-337.22507	-402.53098	-451.5574	-392.06644	-415.49887	-424.99387	-400.61243	-431.65732	-501.4946	-425.59058	-368.88086	-293.80862	-383.27164	-398.8479	-407.10117	-487.47095	-488.3121	-400.51904	-433.23495	-402.33066	-397.48706	-430.72656	-418.0657	-450.41614	-340.142	-433.21097	-424.0419	-348.78027	-499.8184	-338.20837	-398.11072	-489.00366	-391.00168
198	-342.56946	-400.75827	-374.23438	-412.5863	-381.66446	-404.56577	-327.2524	-365.8025	-393.84274	-367.3306	-338.84503	-393.7028	-376.37842	-402.5713	-406.01917	-364.4808	-409.7443	-395.31116	-418.447	-413.3746	-395.61545	-373.92422	-383.5848	-380.0809	-379.31406	-436.51016	-426.9993	-429.1848	-452.38016	-441.33145	-431.65384	-461.31894	-466.81644	-445.04562	-429.6981	-445.02637	-437.9857	-448.6395	-471.72693	-463.8511	-459.54672	-498.35037	-454.0397	-460.3633	-453.82492	-490.78836	-465.26218	-454.10275	-440.00037
199	-440.37924	-317.50873	-350.15002	-304.09213	-379.51132	-273.24625	-320.98004	-368.4968	-389.8351	-467.80997	-334.9761	-348.74255	-338.2959	-399.79184	-355.12985	-313.86047	-282.70627	-301.69543	-327.32956	-272.42917	-322.77438	-372.0443	-534.49384	-340.9556	-331.08246	-323.96652	-296.85394	-383.71118	-378.98105	-296.1851	-317.20224	-292.51636	-393.67203	-379.29468	-380.02798	-311.7642	-340.1167	-332.72324	-462.89493	-438.2808	-438.9813	-495.13614	-429.67227	-393.42786	-436.91763	-457.40347	-483.2905	-486.25583	-515.63135
201	-434.29	-378.06717	-373.86472	-435.37463	-318.17352	-392.44687	-386.40283	-429.94357	-407.48438	-387.4232	-358.87625	-314.3701	-368.53165	-379.38535	-352.1261	-366.68637	-370.4009	-402.28384	-546.24976	-639.1223	-533.6843	-532.2658	-430.36722	-676.7756	-353.65845	-401.07303	-350.91885	-302.0115	-266.421	-370.6472	-396.10245	-397.63416	-300.9708	-417.92447	-365.0941	-388.06616	-371.3295	-331.53036	-344.4578	-312.2393	-294.75797	-256.82248	-355.77536	-340.6463	-362.2227	-262.79507	-318.83395	-304.1158	-284.02237
202	-336.66562	-323.65457	-327.34314	-288.26514	-328.7903	-326.5089	-335.82278	-343.54825	-192.24754	-231.01945	-299.88245	-396.4846	-353.60995	-298.79132	-336.2467	-396.81296	-321.29184	-322.81763	-461.61484	-491.2897	-388.47977	-416.06967	-460.80527	-553.1539	-525.38763	-580.93256	-340.76862	-347.72583	-347.18222	-315.91388	-319.3597	-340.94098	-307.9716	-395.7841	-283.45972	-307.85257	-304.7403	-300.9885	-315.62537	-299.8351	-280.71	-226.94067	-326.51828	-308.54642	-334.3801	-404.93762	-351.65347	-348.90378	-353.45276
203	-289.63278	-294.85718	-442.4723	-321.2514	-417.57913	-346.67813	-367.07138	-377.92065	-383.17636	-296.50446	-367.49612	-345.97815	-362.35635	-425.57303	-343.36523	-384.7806	-311.53967	-418.41223	-289.7821	-289.36816	-391.04944	-333.96646	-454.8545	-335.77585	-364.26025	-369.82312	-345.65552	-310.43314	-361.33438	-371.03967	-392.95728	-379.16675	-400.56607	-356.72644	-329.40363	-404.07602	-331.27777	-320.99265	-429.3785	-360.87582	-420.69888	-361.41748	-359.64078	-372.7214	-368.64554	-298.18192	-373.2784	-392.10953	-361.67233
204	-391.80002	-326.8253	-236.93787	-228.73573	-289.41162	-290.39664	-349.14877	-413.2478	-440.2017	-532.8271	-466.94287	-306.655	-333.7246	-372.4619	-389.3767	-349.90906	-380.31583	-405.00146	-377.9755	-358.29068	-373.95346	-470.35596	-424.4941	-310.03552	-375.07068	-307.3719	-331.24023	-347.23703	-384.25723	-364.64224	-353.85632	-318.267	-324.43155	-346.62073	-375.057	-314.82962	-368.8601	-358.66446	-361.26013	-411.94894	-454.3602	-430.18045	-463.43884	-405.0228	-415.37094	-368.80356	-410.57584	-355.74094	-396.14694
205	-465.50342	-449.86655	-479.2631	-515.7399	-314.04028	-348.342	-381.08353	-460.1514	-417.82263	-488.29642	-551.08594	-459.7627	-506.38242	-366.96524	-444.52115	-376.44717	-507.6161	-382.97668	-412.65356	-397.68518	-389.50803	-510.7549	-350.98755	-455.62988	-341.10605	-376.87183	-358.1879	-414.17593	-288.20435	-388.21838	-264.98102	-310.28763	-246.97876	-359.6914	-375.1924	-311.99597	-370.19925	-309.92578	-340.99823	-279.5776	-340.53934	-300.71875	-390.6893	-247.60661	-359.74307	-285.60007	-323.67212	-381.99878	-322.54422
206	-554.05664	-483.53458	-463.76627	-519.9189	-501.12857	-549.63495	-478.1543	-496.70273	-508.50842	-438.10703	-512.99994	-516.9763	-544.79474	-503.49133	-508.70712	-533.0639	-496.32913	-539.4584	-456.76212	-519.74225	-482.53183	-456.91055	-509.45178	-538.5991	-479.88004	-505.86633	-519.1247	-482.35327	-476.39343	-436.4816	-513.84814	-599.10443	-470.94003	-472.20865	-487.83707	-518.4931	-510.9491	-481.13998	-494.72806	-483.41333	-520.5632	-474.19394	-520.3328	-525.8416	-468.9253	-435.88803	-453.68774	-457.70398	-443.28354
207	-408.77527	-285.2488	-387.0161	-311.7266	-363.2405	-316.45047	-310.41187	-328.1879	-373.83	-304.02057	-337.3209	-300.7361	-337.90182	-298.0715	-325.80173	-325.72397	-398.67172	-288.44226	-342.49564	-334.27127	-383.43472	-310.8064	-340.243	-309.1982	-355.77002	-265.33096	-337.55838	-305.81723	-376.99893	-296.76364	-299.40643	-330.5358	-337.42264	-299.64194	-342.03854	-313.01257	-347.43607	-305.8831	-300.93518	-303.59518	-372.41772	-284.5325	-367.61795	-293.6708	-367.4292	-303.46317	-313.94485	-326.39365	-365.23987
208	-422.44882	-275.2612	-408.4968	-449.27542	-266.2321	-236.15166	-250.51262	-200.06389	-261.62347	-222.51582	-238.30205	-331.67465	-348.88217	-324.5824	-376.43234	-160.1266	-161.78226	-178.23238	-154.58026	-161.42137	-244.30977	-220.4576	-217.51538	-214.38629	-254.74135	-264.39987	-302.1085	-309.43948	-317.89685	-268.12494	-179.84947	-179.87476	-181.83781	-299.28262	-347.20688	-197.98482	-197.25153	-196.95575	-180.54932	-199.9466	-215.60551	-211.3003	-226.04213	-222.95662	-196.82335	-134.78027	-142.47383	-115.03861	-158.41496
209	-313.6243	-384.2556	-339.6176	-281.63297	-435.3584	-319.02145	-298.0858	-252.3137	-288.22055	-238.05939	-333.11368	-316.82724	-311.20847	-300.59314	-295.7722	-325.49106	-303.39297	-336.14432	-309.038	-280.95624	-323.8482	-293.7817	-343.07632	-213.88316	-294.9622	-314.5084	-269.01074	-263.72018	-267.73166	-298.98676	-292.57678	-322.94138	-323.01303	-378.5637	-320.56693	-310.75674	-359.91748	-316.3049	-334.9019	-287.47357	-338.3503	-314.3319	-326.49902	-276.63867	-302.82965	-309.02133	-292.61307	-315.00085	-401.2356
210	-342.48486	-300.2642	-371.80273	-348.8398	-360.57983	-391.92056	-328.18607	-357.0433	-341.97037	-317.16824	-342.4901	-448.73438	-355.95273	-310.47726	-311.40076	-214.48201	-280.8296	-357.56808	-385.75302	-316.1498	-337.8235	-293.25345	-283.24033	-426.31528	-277.0244	-392.4402	-404.08936	-304.93594	-244.8175	-302.57993	-325.4269	-375.9738	-409.9362	-327.3997	-386.38882	-392.3442	-367.1664	-336.06006	-457.42798	-393.16553	-458.84793	-437.2568	-346.5917	-393.87317	-402.90372	-358.46768	-375.93826	-306.9309	-371.94324
211	-291.63858	-351.2163	-278.5676	-330.8168	-282.09448	-314.57724	-302.67053	-290.32556	-296.47906	-227.0384	-240.3256	-299.77576	-284.32217	-300.93805	-271.34085	-232.40729	-361.1378	-355.30313	-329.24075	-300.41812	-278.67188	-335.7721	-402.44388	-376.49878	-413.39978	-385.37143	-403.0259	-414.1592	-332.37595	-366.37622	-352.31046	-324.34396	-388.16098	-338.8699	-316.78152	-430.94376	-344.99515	-353.93384	-377.64148	-381.13638	-389.42386	-377.3087	-328.39893	-318.55954	-406.31046	-355.8551	-395.29114	-402.13565	-398.66418
212	-271.124	-284.39764	-227.41693	-306.65942	-288.95282	-378.80725	-313.71243	-384.22507	-341.97037	-368.17102	-386.16483	-306.49307	-378.7494	-307.7936	-440.1097	-337.18375	-444.46448	-356.0769	-283.16086	-424.1083	-299.51978	-374.4601	-283.56393	-389.126	-342.1022	-282.98233	-371.911	-302.45166	-384.87637	-364.12036	-469.84317	-374.91696	-316.19055	-361.35562	-344.93042	-429.67813	-338.18094	-371.29236	-315.89392	-359.8037	-389.61243	-249.67188	-317.08044	-264.04245	-330.40475	-291.79752	-219.37622	-213.42183	-202.95634
213	-448.28964	-485.02536	-483.45483	-504.46048	-472.26718	-423.46176	-514.12476	-452.44458	-455.395	-456.22986	-498.4055	-541.7969	-537.3329	-492.74033	-392.32156	-432.4464	-480.84595	-490.55356	-403.7527	-381.6873	-318.2299	-352.35742	-395.53268	-386.71582	-402.02457	-430.0563	-428.96548	-481.19186	-512.64667	-446.92282	-502.97144	-482.6919	-416.7059	-466.44885	-442.57642	-491.66016	-411.12656	-382.14633	-382.0886	-442.64856	-400.282	-471.14072	-446.74326	-495.13266	-447.8492	-523.5351	-544.26544	-511.3912	-459.9158
214	-399.68765	-390.3473	-391.22134	-429.77573	-378.32864	-401.0477	-463.48013	-494.82047	-411.51074	-366.6185	-484.15762	-485.4976	-387.46225	-385.33884	-514.19055	-443.7638	-407.01172	-442.83072	-400.19003	-439.54092	-390.94766	-458.7904	-460.62686	-493.833	-523.5697	-432.96667	-453.132	-517.14606	-399.4393	-428.37964	-457.6536	-497.77002	-491.36636	-436.50784	-533.1512	-471.73535	-459.2452	-398.3323	-348.61047	-400.46118	-411.75674	-319.25735	-299.12277	-351.75626	-342.88577	-340.66702	-362.24792	-275.11288	-314.3665
215	-362.22937	-452.09677	-376.76196	-412.69406	-268.31442	-327.12778	-297.5962	-331.22864	-497.66382	-324.23767	-349.32407	-487.2506	-685.68335	-662.2054	-732.46405	-764.74066	-661.1787	-682.7059	-632.0804	-534.8017	-636.2795	-635.94916	-566.10706	-444.63867	-519.09247	-487.75845	-666.0202	-475.36865	-474.7483	-656.53503	-572.8978	-494.78958	-636.99207	-673.968	-671.7656	-655.95294	-581.7347	-616.16284	-685.29956	-643.1556	-606.48456	-651.1347	-613.94135	-536.1861	-536.32935	-560.0667	-404.25534	-333.67862	-275.60855
216	-412.69116	-380.97156	-298.44028	-351.0248	-379.52664	-375.1465	-371.20105	-302.27908	-348.45425	-361.49625	-396.947	-397.39084	-382.96655	-340.15182	-376.57407	-480.16306	-369.244	-410.89807	-409.1024	-373.5105	-378.1691	-378.4922	-411.1965	-454.0365	-305.81396	-396.1521	-415.69275	-335.194	-390.0547	-377.3666	-298.18857	-327.22998	-377.4102	-340.18192	-404.05563	-359.33276	-314.5173	-382.0476	-408.90793	-353.73886	-356.764	-356.54526	-355.35928	-361.14297	-352.88882	-366.57382	-372.66977	-354.8582	-363.83932
217	-233.82019	-214.7213	-236.8449	-240.1654	-222.85327	-229.9272	-219.9521	-239.37138	-230.86623	-204.60144	-278.49677	-292.15442	-415.48657	-545.03326	-511.66782	-466.42123	-637.6331	-642.6675	-551.7114	-541.61017	-619.7253	-686.1453	-447.5693	-506.16687	-404.24014	-598.41156	-588.9565	-529.48956	-454.05496	-651.709	-699.6225	-635.9869	-489.73874	-592.0583	-637.1683	-574.58203	-485.89233	-607.2585	-626.3924	-566.8899	-555.24115	-467.2234	-629.08905	-722.9366	-521.4106	-529.80273	-746.63257	-609.07227	-624.04987
218	-362.88504	-495.6599	-317.16415	-391.47684	-290.4283	-285.2461	-314.78577	-206.06299	-366.46472	-481.80783	-317.64456	-390.65836	-292.48373	-265.00015	-314.71774	-226.9198	-408.30725	-507.33386	-319.0308	-271.50406	-403.57983	-455.88882	-353.93698	-268.40283	-421.88474	-541.8306	-325.4022	-248.44598	-218.64839	-414.51456	-356.8538	-238.8124	-457.68716	-546.6614	-369.22556	-398.23087	-251.30641	-491.4236	-305.46512	-307.6569	-434.31693	-499.52673	-308.5951	-250.85632	-290.13113	-389.68945	-326.78735	-257.0173	-443.10904
219	-272.6382	-273.6542	-320.5503	-275.68277	-296.6962	-297.08865	-267.39038	-253.78477	-264.17184	-218.18925	-216.78252	-216.18611	-219.24571	-243.05305	-270.79532	-281.58865	-242.87346	-291.30814	-299.16443	-266.95163	-271.8982	-250.14496	-209.83655	-217.83202	-247.81688	-337.02756	-343.45547	-316.2745	-397.93582	-280.36795	-386.41385	-401.74576	-334.83548	-458.9027	-297.7045	-298.35416	-234.95068	-235.10791	-247.3975	-247.24403	-298.5676	-228.19891	-198.7671	-219.90596	-244.3922	-238.9886	-240.2975	-301.23465	-260.47815
220	-255.52092	-222.79095	-364.5868	-323.17532	-261.84045	-299.71753	-346.68604	-335.53937	-342.13657	-334.67245	-315.36972	-240.0738	-341.49258	-409.9244	-348.9094	-318.7612	-315.79178	-244.79839	-336.25504	-312.1883	-301.26273	-346.7034	-376.90112	-408.97324	-409.94946	-425.40256	-499.10117	-273.5227	-484.7518	-581.0256	-378.45566	-487.15186	-421.08737	-382.1492	-341.59937	-364.24728	-515.8067	-628.7383	-429.90735	-276.83768	-325.593	-615.1518	-715.4622	-389.86124	-697.9183	-361.50717	-424.811	-495.2522	-465.4777
221	-353.6936	-343.92368	-299.12894	-372.21927	-277.2646	-363.91003	-384.9342	-393.1162	-364.40588	-360.45273	-393.1316	-312.01746	-368.8928	-412.8234	-379.2141	-404.69034	-326.27518	-333.15973	-295.5492	-313.33167	-341.04016	-296.88452	-281.66797	-300.66678	-309.51266	-309.1079	-277.65915	-220.25002	-256.6345	-267.31192	-240.5756	-176.54427	-234.55998	-282.31815	-282.08786	-321.03265	-301.71146	-329.747	-342.83853	-360.5442	-293.39597	-346.20572	-279.7133	-353.22623	-387.78043	-415.17197	-447.0627	-372.29257	-277.2401
222	-315.05392	-249.02739	-223.98145	-302.54776	-230.73695	-241.78589	-230.87956	-352.80347	-427.66895	-294.62704	-496.42862	-446.31046	-456.42776	-370.066	-368.90573	-443.89478	-361.39413	-322.6434	-342.2456	-365.9989	-466.95895	-422.62833	-341.96945	-446.8021	-417.23193	-413.9601	-423.24594	-426.495	-294.00616	-386.52402	-416.0104	-332.48026	-429.7494	-461.9836	-373.1932	-418.3683	-397.70236	-447.1835	-291.44647	-383.2926	-373.44385	-346.75845	-441.62173	-389.08023	-291.15097	-444.31992	-433.54248	-420.8986	-401.1548
223	-401.438	-319.4791	-369.27383	-427.47995	-412.67285	-420.99698	-361.10623	-521.6966	-480.4924	-386.1316	-529.79877	-370.70117	-447.55835	-263.5695	-362.90347	-349.1965	-317.17316	-405.60913	-325.2572	-456.80948	-469.0054	-371.9419	-514.6845	-338.89514	-394.39722	-323.30774	-386.6013	-478.34183	-339.28168	-478.9861	-337.8978	-513.4287	-484.17227	-382.35107	-435.14624	-355.56613	-315.62012	-337.5925	-472.88638	-390.38354	-397.0565	-471.82828	-341.94263	-416.45374	-444.97314	-328.17062	-433.27698	-398.96744	-477.98462
224	-163.08917	-164.33325	-198.09187	-190.31245	-151.8861	-223.38245	-205.35335	-227.43819	-244.5966	-178.75342	-185.23053	-243.32658	-201.97118	-190.27565	-226.76552	-248.32085	-144.76706	-198.42549	-199.51485	-184.59796	-237.69348	-175.66609	-166.66272	-247.87776	-218.02502	-137.46675	-258.04993	-179.04213	-138.523	-232.33891	-160.07707	-187.61864	-202.78862	-219.47809	-170.33098	-182.06734	-284.2623	-163.12526	-307.76022	-167.85388	-157.70996	-262.36304	-184.32964	-169.99861	-214.12721	-157.30797	-111.40838	-170.25282	-179.74261
225	-479.22778	-354.64902	-435.20828	-418.6312	-348.77243	-424.05582	-450.8563	-360.24448	-348.48132	-342.5713	-324.7859	-302.70602	-397.2831	-348.25635	-368.32285	-417.2623	-394.9486	-379.47958	-396.08023	-449.60062	-355.86508	-420.33426	-244.87207	-253.70685	-245.62726	-214.66496	-223.69206	-337.8516	-318.51743	-375.06223	-435.949	-340.27182	-444.33707	-384.17148	-324.6086	-371.26294	-359.46008	-409.36124	-380.05933	-382.74594	-338.4885	-300.016	-278.7147	-254.59248	-183.53438	-244.82643	-245.61626	-294.3153	-255.08235
226	-466.31396	-519.49835	-477.55005	-419.31076	-548.6044	-469.23547	-619.9606	-443.63443	-622.4666	-525.9194	-541.80304	-553.8	-525.1348	-611.1639	-542.44995	-590.43365	-618.3399	-665.8359	-592.7207	-545.8641	-639.12616	-622.6705	-161.30159	-217.18742	-186.80647	-186.8947	-186.70642	-169.31163	-176.67946	-191.0012	-185.9768	-179.88177	-184.46619	-181.59746	-178.22545	-182.60536	-184.3886	-177.59082	-174.04243	-160.47466	-160.64998	-187.40498	-176.28271	-180.01161	-169.62206	-176.03864	-237.39655	-187.48799	-230.16286
227	-345.27548	-280.63428	-263.38818	-264.31088	-266.4402	-330.8772	-315.0474	-239.28804	-192.73224	-300.47092	-288.43332	-297.34158	-283.95474	-310.30188	-239.82532	-311.4412	-314.49136	-264.22803	-246.1095	-254.4049	-296.03925	-309.8524	-318.3483	-321.2185	-302.60953	-275.92288	-302.44736	-292.30484	-291.05386	-260.70737	-286.1659	-393.89255	-456.42444	-479.1942	-470.795	-502.99857	-485.74673	-361.85263	-448.47156	-352.3287	-506.7876	-467.9448	-538.64606	-620.7337	-590.3369	-637.965	-573.3584	-542.2934	-447.5492
228	-292.6671	-264.21423	-309.34427	-257.0861	-288.00906	-309.4096	-279.6047	-259.4918	-301.69058	-308.27905	-271.56253	-326.38773	-276.6757	-277.7373	-313.87662	-260.12448	-277.50558	-315.0033	-240.97638	-266.21884	-303.85904	-256.71606	-248.47119	-327.98288	-288.7192	-251.68504	-320.4733	-290.9462	-275.4622	-319.35898	-270.1664	-226.29091	-317.67697	-290.66605	-234.53375	-340.30917	-272.31223	-263.45685	-318.4576	-291.73767	-281.2214	-263.27087	-270.29886	-292.89597	-318.0911	-253.58447	-253.11198	-344.02158	-292.03293
229	-270.7501	-180.05116	-187.94934	-307.77267	-285.10333	-250.51001	-230.6754	-241.87373	-242.2198	-207.74953	-301.41663	-202.92928	-164.03172	-268.68866	-238.17212	-236.67445	-213.62384	-242.4309	-225.144	-222.99538	-283.4475	-245.42244	-177.04889	-291.84976	-245.3247	-238.7113	-212.46985	-231.0124	-204.48564	-195.3138	-317.30475	-261.51718	-176.1797	-284.44553	-275.8141	-258.48795	-275.20413	-270.44412	-293.47232	-237.69513	-267.91684	-203.14319	-169.70555	-277.0524	-272.088	-264.61514	-163.17424	-233.88484	-241.41206
231	-240.53815	-242.68257	-258.4744	-271.7909	-337.86636	-249.65137	-293.32742	-181.74562	-294.34842	-338.22916	-270.01276	-220.53215	-275.5673	-295.85275	-383.03848	-187.3191	-224.01677	-255.26361	-316.87686	-197.7752	-252.45813	-252.13567	-319.29535	-286.27005	-242.54094	-264.53433	-279.71768	-286.28882	-250.44792	-232.94978	-274.35266	-279.06577	-310.67694	-338.06897	-322.48706	-370.51913	-342.56198	-355.12778	-363.15	-356.6536	-407.21585	-346.50766	-340.22534	-368.0731	-379.39758	-361.4944	-388.11606	-404.00552	-381.2339
232	-402.05875	-410.6261	-395.1079	-427.43076	-424.9855	-413.91507	-464.68863	-461.2872	-493.6499	-405.16333	-451.13467	-414.2684	-434.48813	-448.63882	-501.51358	-456.93823	-581.5171	-486.6683	-458.3651	-469.01224	-489.08463	-477.9426	-461.91336	-498.13443	-543.65216	-455.52698	-401.94516	-459.1639	-467.7461	-525.1447	-532.9145	-564.1138	-486.8838	-474.5707	-479.8507	-512.0978	-477.3695	-490.80515	-510.7244	-425.36987	-363.71188	-388.99707	-415.47305	-402.12906	-420.25504	-474.465	-483.27756	-436.56674	-402.40796
233	-259.0516	-226.64568	-252.03992	-250.22392	-255.37224	-302.26413	-232.30766	-259.71884	-218.47491	-225.67876	-341.22827	-227.74443	-242.99971	-237.48665	-231.2321	-240.64674	-364.79166	-298.8234	-247.48761	-263.97754	-200.57732	-235.51569	-330.88815	-295.6935	-260.9598	-229.65715	-196.22899	-295.4802	-355.66403	-215.8225	-264.22482	-249.68767	-269.19943	-242.34087	-328.53946	-326.5846	-222.34547	-265.51022	-238.38918	-271.12576	-264.99966	-272.0413	-309.1146	-228.09624	-262.10306	-285.84317	-353.60287	-205.98833	-228.15508
234	-302.03137	-316.12292	-309.43723	-273.34824	-284.21463	-286.12515	-649.396	-762.8645	-734.8916	-310.193	-326.07248	-331.67038	-333.49295	-345.77475	-324.83054	-322.96402	-340.14502	-310.13895	-429.92493	-331.35165	-301.2362	-305.95688	-348.57584	-288.50925	-429.50183	-506.3347	-608.08405	-511.72464	-508.55945	-571.51764	-378.4266	-568.4687	-478.50244	-427.811	-352.34995	-399.1688	-660.87103	-530.54645	-530.3841	-525.7658	-670.666	-565.8873	-550.40765	-496.7073	-648.6174	-523.56305	-649.4683	-667.8692	-308.89163
235	-308.4459	-309.14505	-336.19205	-349.57205	-277.9913	-321.63272	-322.0781	-283.6342	-263.57663	-301.76694	-314.04562	-335.21973	-397.70145	-421.1062	-331.21628	-330.4012	-315.6097	-370.25854	-252.90285	-299.32437	-299.44498	-374.05994	-301.11948	-276.38065	-294.28372	-260.11108	-297.23135	-241.67027	-364.8861	-270.19556	-318.5518	-318.0763	-280.6938	-246.33952	-261.64078	-280.10184	-236.63232	-250.40527	-220.96643	-226.40051	-344.7698	-314.3652	-334.49716	-283.37027	-251.44728	-270.33835	-299.10452	-317.35364	-250.78844
236	-385.80115	-458.62253	-434.90918	-451.60214	-432.57632	-486.56412	-468.25607	-509.35376	-513.5791	-521.361	-541.9085	-523.0557	-397.51273	-404.10397	-386.05725	-387.2202	-416.9064	-434.34366	-509.77664	-440.05405	-473.7465	-487.47836	-459.7706	-524.19525	-470.85684	-493.5769	-453.6063	-359.88364	-434.9391	-516.1563	-530.43976	-524.1442	-588.7215	-568.4106	-551.6174	-612.5057	-578.48413	-644.5187	-565.47217	-475.66843	-608.41656	-592.4396	-593.0115	-557.2332	-541.33966	-534.6663	-617.3282	-549.5955	-503.10812
237	-333.00293	-302.97028	-294.16464	-287.55737	-367.004	-440.85904	-499.83536	-505.05173	-380.28336	-208.15558	-245.58502	-212.14038	-254.80229	-251.28032	-198.56927	-212.44121	-254.77544	-244.51787	-213.38728	-230.641	-204.91496	-233.07507	-177.48982	-201.2502	-270.91806	-251.94878	-263.3855	-254.21576	-268.90002	-308.48953	-394.13632	-468.7202	-201.09901	-221.1396	-214.17644	-201.82793	-233.4694	-223.49934	-206.6712	-188.993	-199.49078	-279.446	-209.49556	-235.59709	-224.23352	-240.98018	-192.58293	-203.8949	-265.45728
238	-354.40085	-436.394	-424.05014	-371.264	-349.0372	-384.50436	-475.34018	-333.1907	-360.2675	-350.2157	-429.4221	-467.4435	-298.98367	-450.12598	-402.7678	-400.11304	-418.0138	-334.36996	-407.2699	-308.65225	-312.64398	-408.7982	-343.8024	-315.0678	-355.978	-385.34805	-405.01648	-417.55652	-347.70096	-412.13138	-391.55917	-414.7644	-405.9612	-376.0404	-483.66446	-390.85678	-365.89612	-370.46997	-381.1843	-434.57788	-437.2848	-400.5245	-435.32312	-380.7295	-432.2432	-366.28452	-376.95126	-447.1189	-407.75888
239	-481.9752	-338.22678	-485.55322	-452.75974	-524.6088	-336.6179	-375.54282	-305.81754	-331.11017	-442.70532	-421.40903	-388.22702	-422.43225	-347.06326	-406.65298	-420.7224	-361.48703	-539.1343	-484.67227	-347.72525	-357.79526	-404.77298	-421.39346	-473.2872	-523.2047	-391.98734	-440.6757	-467.89688	-432.57788	-430.83926	-343.3217	-421.79178	-490.67508	-432.22177	-432.00943	-466.33066	-381.80215	-429.2863	-523.80585	-512.5048	-435.74805	-454.16733	-410.82394	-444.2289	-307.3829	-401.59985	-475.48584	-479.98633	-351.243
240	-100.16196	-126.401344	-174.58897	-121.29141	-127.63729	-132.4445	-107.746826	-117.00985	-142.71799	-86.46798	-133.23727	-133.82523	-130.93156	-102.22733	-113.44641	-183.38582	-128.8255	-136.68243	-119.78274	-132.8247	-173.41748	-126.17765	-87.69602	-124.58379	-153.1526	-105.81388	-135.44878	-159.07399	-185.59029	-232.75269	-303.3953	-303.57593	-296.5834	-240.64247	-304.8471	-287.25858	-337.62918	-501.81613	-403.90573	-549.98834	-538.77905	-286.6483	-298.97037	-305.22305	-526.44116	-315.68015	-548.2133	-286.2235	-526.6781
241	-216.41798	-250.69173	-264.91183	-247.7614	-284.99387	-278.05936	-259.46902	-266.418	-271.5765	-268.84927	-241.5612	-269.0706	-270.0789	-318.9884	-256.0592	-317.45255	-264.28067	-273.83252	-231.48352	-209.4657	-248.20265	-233.22536	-221.31392	-230.61145	-236.67522	-242.94801	-208.7204	-248.98848	-243.66878	-234.03288	-229.46924	-236.88557	-252.10893	-226.75427	-243.91777	-246.73677	-222.3474	-220.12791	-259.40073	-255.93477	-246.93956	-224.42212	-212.01617	-226.17639	-239.99648	-244.43767	-239.67128	-253.90501	-236.45888
242	-278.52533	-327.82483	-360.82397	-350.77853	-407.01904	-278.8731	-341.18716	-321.1219	-358.8129	-287.98087	-308.5968	-302.03302	-312.99716	-309.707	-309.1669	-337.63904	-341.9498	-339.53894	-311.91412	-356.5623	-305.65955	-328.79834	-374.2523	-387.1896	-391.0914	-227.47978	-207.59447	-214.78186	-354.56738	-248.99957	-269.64407	-376.6774	-331.142	-291.183	-252.57135	-282.88464	-237.58675	-274.44852	-272.46982	-336.44394	-299.12662	-213.55424	-197.81952	-193.4347	-276.6826	-242.12274	-224.8626	-233.40315	-312.06177
243	-317.37418	-345.46573	-308.2523	-274.42233	-316.16293	-328.23758	-196.03703	-275.9285	-294.32742	-342.3361	-294.56516	-282.2604	-282.30777	-295.7383	-294.46762	-288.60855	-218.60872	-293.32968	-288.84897	-279.68634	-275.52914	-260.50354	-269.817	-291.98984	-263.21005	-322.00394	-252.5461	-261.17587	-275.4608	-316.09598	-346.193	-242.7441	-335.43106	-262.7862	-318.12057	-249.56305	-287.46658	-281.11057	-328.04697	-315.70566	-286.25827	-311.13412	-348.83646	-287.40164	-379.80893	-276.83224	-305.16034	-291.60867	-258.4905
244	-237.20494	-223.54396	-243.78026	-295.3764	-362.12552	-282.09302	-357.98666	-286.12344	-373.30908	-289.94412	-307.58765	-308.95178	-386.9401	-293.21146	-351.21835	-313.57507	-364.55725	-311.34256	-234.28687	-236.38159	-243.62636	-254.8846	-285.1753	-244.13048	-282.41354	-277.2332	-327.17917	-324.19675	-411.4631	-344.8933	-389.92737	-363.91623	-342.01407	-368.7345	-333.3822	-248.96599	-274.89847	-259.3009	-260.56494	-251.60997	-306.71976	-260.5527	-274.0454	-284.8994	-277.02036	-301.9662	-363.92468	-326.15378	-350.27112
245	-314.39197	-326.0177	-284.39737	-353.60693	-300.06155	-296.73645	-264.42413	-275.1172	-282.68027	-342.78174	-311.515	-331.1755	-299.02927	-296.0457	-371.81653	-408.48367	-492.1254	-351.24112	-542.74365	-445.22632	-454.63696	-348.20016	-372.42432	-389.431	-395.35205	-500.3728	-331.1909	-452.40237	-371.57666	-373.17264	-362.3104	-321.7346	-348.394	-314.79138	-289.57278	-364.50522	-384.84464	-441.5432	-502.51038	-388.41125	-369.51135	-464.3656	-480.43042	-379.0858	-363.32742	-412.35202	-375.762	-439.60913	-373.8995
246	-297.09262	-293.72714	-343.8573	-324.75394	-282.96738	-306.6118	-325.04102	-319.90466	-340.9995	-339.91113	-340.0186	-290.5934	-277.2579	-346.57715	-302.78192	-246.25957	-316.84296	-281.38815	-327.8223	-250.94987	-273.41165	-337.33768	-314.42752	-373.94296	-274.86072	-266.8041	-318.24808	-271.88217	-300.63614	-262.90128	-324.684	-324.79837	-331.06552	-328.03482	-301.43372	-288.17618	-259.01266	-323.3018	-297.25784	-270.6921	-386.2266	-307.01697	-362.3224	-323.24487	-350.958	-365.04532	-277.43268	-318.2969	-223.77885
247	-507.62155	-477.1766	-216.69513	-350.4219	-359.90714	-197.41753	-266.7869	-354.79797	-318.66983	-240.48775	-321.9384	-332.04593	-264.42178	-240.03392	-297.8552	-351.89816	-288.33203	-277.345	-305.92313	-329.3254	-206.76472	-364.29507	-329.12674	-219.71814	-263.79266	-349.76907	-348.19763	-241.35083	-323.42828	-321.9032	-263.23074	-236.00795	-364.2297	-365.73056	-289.05338	-292.14236	-304.62485	-316.52078	-269.96426	-321.8302	-310.20416	-268.348	-296.37442	-309.58792	-328.6099	-300.1544	-302.12436	-322.31064	-247.12932
248	-318.14957	-312.6653	-263.54373	-276.06174	-260.5866	-295.1456	-312.58563	-319.80783	-395.97165	-279.85165	-351.97507	-297.34195	-254.22005	-350.28818	-305.45035	-258.01852	-275.53955	-316.61508	-310.96335	-277.84396	-300.02213	-242.78345	-269.95837	-256.48636	-245.6822	-268.67197	-243.49443	-282.08664	-272.70126	-320.9183	-336.8849	-296.7157	-263.94485	-255.78656	-264.89862	-275.0397	-292.8755	-245.1545	-260.37057	-288.03433	-303.46475	-255.47758	-224.86778	-226.81355	-267.66052	-291.56216	-227.3434	-255.08269	-251.95442
250	-581.93677	-570.1554	-563.1291	-603.71344	-601.2778	-591.59015	-601.9742	-593.25555	-543.0257	-558.3511	-567.65985	-386.99414	-402.05627	-391.62415	-394.74683	-418.3048	-344.45752	-335.59674	-457.4104	-486.99512	-527.45624	-570.7752	-353.64212	-458.2028	-551.8862	-541.46246	-555.83746	-414.25647	-383.30496	-496.52145	-451.70615	-492.13992	-534.5942	-329.21368	-313.30795	-298.30502	-298.7237	-266.70193	-264.70636	-420.9791	-403.28842	-425.36832	-456.18076	-460.42014	-358.02652	-402.6547	-370.9817	-432.31723	-470.78018
253	-103.233406	-88.424614	-61.60605	-69.75336	-54.27708	-74.732124	-58.692356	-65.74999	-85.46288	-80.027954	-75.1886	-85.404175	-150.81215	-83.644066	-208.77972	-206.79163	-189.31616	-148.90117	-155.7215	-69.944244	-115.0673	-88.434166	-98.359375	-173.11824	-86.95367	-109.558235	-57.87155	-79.7954	-58.194855	-71.30869	-100.01304	-75.29882	-100.324715	-85.12795	-86.45733	-94.54012	-87.98815	-95.98763	-143.80669	-118.43964	-84.50128	-169.91698	-103.45852	-107.34899	-81.73466	-89.51867	-72.15049	-105.1022	-83.78134
254	-366.6862	-269.14304	-308.20837	-293.43192	-282.57492	-342.4543	-268.78394	-185.04057	-419.21945	-335.68423	-315.11435	-283.8345	-386.7079	-282.71335	-295.73782	-288.06787	-266.1095	-385.75046	-240.505	-249.05786	-274.73776	-252.06934	-272.24655	-342.56738	-295.34268	-293.1783	-225.56953	-301.94815	-244.7091	-298.94308	-283.2028	-300.68835	-368.1201	-219.31854	-345.7709	-274.76184	-255.2559	-335.38083	-314.9564	-348.97705	-334.34592	-390.6165	-314.59067	-278.51883	-250.52759	-331.37796	-237.04451	-290.31375	-274.926
257	-118.371025	-104.5506	-117.3786	-87.43158	-97.776794	-112.28821	-104.28589	-109.24982	-104.16364	-87.02033	-120.82556	-137.27039	-101.028114	-86.23328	-104.09867	-124.6957	-112.48832	-123.371895	-102.01046	-99.72046	-78.35908	-84.5868	-95.049286	-100.86138	-108.57611	-119.27734	-137.93182	-106.31954	-96.818504	-133.855	-117.01481	-120.733315	-96.87913	-100.87136	-133.36021	-124.554016	-112.3438	-117.48641	-101.81875	-164.80223	-147.11324	-121.278625	-101.68508	-92.92184	-133.38751	-115.65341	-117.4929	-132.87431	-109.70386
258	-277.84207	-377.27615	-440.79178	-313.67728	-397.9362	-265.0228	-242.0357	-237.42986	-247.52368	-297.2473	-340.5282	-283.45255	-415.52444	-303.2994	-235.5844	-334.32925	-251.29738	-320.92856	-317.82742	-289.09024	-305.12564	-310.31412	-218.8031	-350.8497	-265.76266	-244.1419	-264.729	-344.85422	-259.5749	-353.59573	-241.83899	-284.94504	-200.55083	-218.96667	-257.41217	-271.0921	-183.6451	-229.51994	-274.4597	-250.83336	-295.2465	-210.69032	-329.03687	-289.56494	-359.09085	-248.41315	-376.76025	-209.50883	-351.24487
260	-250.364	-215.97095	-275.10086	-299.1797	-298.46692	-292.74326	-277.0746	-344.3455	-338.19455	-504.2688	-594.2862	-328.71487	-355.0994	-289.34067	-365.29068	-371.90097	-276.19376	-256.8323	-287.80368	-281.86655	-223.9618	-266.16296	-276.68005	-329.7668	-239.68913	-248.7011	-284.98117	-242.92046	-273.37537	-252.05363	-247.6499	-278.58725	-196.8894	-312.77823	-251.39014	-244.51628	-281.3203	-248.59969	-221.93117	-274.75247	-266.29483	-229.5417	-276.23874	-187.93437	-208.21326	-266.40057	-257.57465	-227.48335	-268.8545
262	-254.42671	-304.77423	-254.64876	-252.00243	-372.46298	-498.31128	-471.44308	-344.9066	-397.59726	-382.72574	-420.31033	-343.44876	-391.5682	-384.9286	-357.0043	-207.15881	-152.83946	-324.4644	-278.3986	-350.7671	-412.24545	-392.9614	-385.3453	-355.34933	-372.26282	-347.8489	-286.04285	-345.29663	-382.79324	-315.21323	-235.73932	-232.60371	-167.05988	-269.69946	-322.51785	-371.2153	-397.5372	-416.2562	-338.01157	-279.12747	-307.84317	-282.51297	-231.47255	-220.20093	-277.94888	-289.67676	-290.78638	-307.03906	-334.89926
264	-329.6077	-353.39792	-404.86423	-422.40396	-386.25003	-293.21844	-441.4005	-251.91985	-362.97842	-330.2993	-325.04248	-274.14258	-286.9772	-358.81165	-367.56064	-410.4321	-417.91312	-325.0067	-352.74014	-411.36734	-412.8931	-316.7978	-339.40768	-286.2339	-453.3447	-344.48795	-334.546	-321.767	-302.51285	-286.27188	-375.72488	-296.60825	-425.33798	-348.90762	-298.46262	-326.55823	-371.58496	-453.7373	-324.5167	-455.13046	-276.7825	-367.1101	-293.3531	-292.5464	-370.1582	-481.7347	-352.44275	-332.96304	-355.3082
265	-371.70712	-463.81436	-290.11307	-284.90073	-322.1078	-365.40598	-313.1877	-343.5721	-374.47266	-401.05127	-314.75043	-430.04153	-381.23282	-305.62872	-376.94202	-283.66205	-340.09265	-282.63193	-323.24734	-281.8283	-316.09314	-303.71597	-383.5625	-297.45364	-308.31625	-324.99942	-406.28247	-295.21213	-301.79468	-350.08554	-270.96167	-259.37183	-269.784	-317.03055	-338.6279	-273.43356	-286.99374	-380.6946	-282.53467	-307.4235	-314.15222	-312.78256	-292.7699	-306.36722	-310.82547	-352.22934	-363.5979	-390.62805	-379.70718
266	-307.10815	-213.22388	-232.21443	-256.68594	-218.84906	-269.25107	-271.86758	-240.57393	-274.40268	-253.83589	-286.64987	-246.92682	-291.9968	-297.2546	-259.5181	-267.5547	-348.24258	-176.46986	-228.95622	-214.09828	-243.03542	-218.07298	-227.63258	-184.94322	-253.43208	-232.08522	-254.87407	-244.27966	-242.32152	-254.97862	-203.13637	-227.12733	-363.98697	-290.4689	-262.88504	-255.95496	-330.2766	-225.56343	-351.1171	-338.93784	-253.4746	-231.59859	-227.15814	-237.22487	-249.71948	-255.123	-263.9532	-273.80374	-226.03235
269	-206.39095	-275.26358	-267.31076	-189.53874	-278.66376	-282.85178	-212.31209	-233.30054	-148.90346	-270.2101	-247.15236	-226.78117	-254.13533	-286.09802	-259.909	-255.45079	-114.84518	-205.9707	-197.08557	-167.78029	-235.81807	-272.92993	-238.84294	-256.2875	-268.24268	-248.12639	-288.0612	-266.07758	-270.73135	-233.93098	-178.34814	-199.60779	-203.83418	-323.6996	-241.47914	-205.57405	-281.63577	-190.94244	-207.33582	-240.3261	-159.8716	-191.52367	-155.1086	-157.19507	-248.14574	-247.03601	-259.44327	-231.39555	-146.68886
270	-219.88683	-282.65732	-295.67847	-187.01482	-343.46472	-266.93515	-199.5387	-247.47571	-301.3496	-370.3304	-286.36798	-209.48372	-355.34094	-231.11397	-210.82027	-266.8782	-291.71292	-376.27563	-224.93715	-230.02698	-329.60825	-243.6239	-222.69075	-302.24106	-352.44336	-300.59177	-218.98955	-234.94475	-362.09302	-405.27322	-251.97319	-261.47897	-357.9246	-382.3738	-278.63882	-233.6814	-398.7378	-353.78	-414.9434	-280.06277	-382.1201	-252.51042	-222.53658	-257.97116	-191.5271	-270.64798	-257.65567	-322.75595	-297.85944
272	-222.78581	-224.47499	-209.36104	-132.3007	-206.38881	-270.89212	-222.10344	-207.2904	-168.9442	-110.11444	-220.31618	-248.37834	-200.50798	-155.74733	-178.80217	-193.08159	-271.47098	-190.55803	-184.92104	-218.88582	-149.93384	-122.94446	-163.27866	-276.5753	-164.52428	-244.5038	-221.33418	-156.36946	-231.25134	-216.30249	-203.20177	-147.32372	-153.03114	-107.96056	-222.4445	-190.74353	-224.07292	-189.94928	-160.95717	-184.86188	-314.90457	-179.7462	-230.50195	-239.11003	-145.61859	-115.18725	-175.40938	-205.71187	-206.14046
273	-295.11948	-290.3872	-323.11584	-340.4592	-281.48672	-321.1981	-321.23984	-257.20987	-342.8317	-317.58444	-349.3009	-355.8442	-345.51932	-281.90442	-281.6332	-346.29324	-289.7771	-303.90683	-314.34982	-342.1665	-328.11703	-260.44617	-291.02884	-276.30902	-291.3373	-282.85245	-319.41824	-362.76343	-300.39944	-259.0541	-264.01913	-271.03247	-268.72	-204.45882	-250.75586	-288.41946	-265.18436	-215.49786	-263.54263	-240.22905	-257.1523	-217.81374	-229.61076	-249.69318	-220.24275	-245.2365	-239.9281	-233.5096	-290.47302
274	-212.58636	-184.88069	-179.11299	-181.01527	-214.62917	-155.9613	-366.505	-175.30135	-380.51395	-238.01428	-139.02895	-374.98923	-119.41546	-160.8745	-185.33966	-177.12004	-111.03971	-310.01352	-519.2697	-348.38565	-268.16006	-98.180046	-279.67026	-159.8595	-477.99692	-183.69273	-247.52246	-387.88882	-179.99394	-191.11328	-244.5081	-132.60808	-162.88733	-269.16635	-473.1571	-334.79614	-394.9152	-93.058655	-175.76013	-378.86307	-325.81177	-84.4918	-198.85582	-189.40302	-110.97048	-99.465324	-245.85146	-114.04105	-185.30048
275	-178.01367	-217.60144	-216.16461	-228.03923	-311.14413	-155.95604	-235.55724	-231.36586	-175.47534	-266.28345	-332.4111	-181.94153	-213.61662	-256.52814	-162.1855	-252.65382	-306.812	-291.27957	-239.91084	-246.13753	-260.2029	-225.6048	-270.92758	-294.2373	-152.68611	-225.87666	-286.46097	-261.3918	-280.9169	-259.285	-238.19373	-232.73444	-282.9724	-234.81824	-269.576	-333.0051	-214.60939	-237.08667	-293.38608	-191.99104	-288.12827	-273.93857	-213.38762	-292.1392	-280.57645	-162.19946	-219.13747	-312.1805	-160.7902
276	-274.7607	-273.45166	-228.8835	-225.59557	-224.2317	-260.2117	-238.0478	-258.40955	-275.4305	-195.90758	-244.79738	-268.94028	-163.65376	-266.48764	-251.74792	-162.31291	-282.7723	-216.48267	-147.37415	-338.1223	-206.11578	-164.02028	-198.3261	-208.29652	-150.28706	-276.5848	-198.14146	-234.7559	-243.53833	-165.35724	-345.96268	-201.63617	-195.61732	-269.8113	-259.791	-239.53868	-225.2697	-222.25891	-278.39706	-216.17665	-208.11794	-260.82574	-259.13446	-204.96611	-221.04268	-199.4351	-154.64476	-243.64268	-175.8347
278	-184.85173	-172.0153	-182.90332	-179.48042	-239.98222	-126.53289	-159.64378	-229.72966	-153.91338	-184.8622	-245.66554	-233.95215	-232.81892	-201.05486	-128.79091	-221.25838	-148.25693	-182.49767	-229.27309	-160.99725	-178.17586	-170.94438	-146.75302	-223.87273	-271.23825	-239.20464	-218.9511	-244.04219	-236.474	-278.49722	-262.5442	-255.24194	-302.07233	-261.76248	-239.14954	-210.60461	-205.68018	-247.37651	-255.00824	-218.58032	-217.22743	-259.80112	-243.77922	-226.45308	-249.74968	-267.01456	-321.08887	-342.2808	-380.52844
279	-296.02545	-405.02487	-289.84872	-272.655	-245.56175	-236.43404	-217.8504	-264.62213	-222.02678	-409.9807	-317.66467	-231.53477	-191.81422	-337.63284	-227.11359	-286.05493	-236.12683	-222.44139	-314.8566	-300.11115	-255.7596	-185.84819	-236.10115	-229.85516	-217.6176	-264.6551	-265.23862	-360.1925	-269.93372	-237.99321	-206.30629	-290.0285	-347.86414	-278.86972	-286.0651	-302.3148	-303.90228	-236.4314	-167.16655	-294.00632	-334.52853	-223.00386	-308.05972	-252.02263	-316.0782	-180.7077	-204.79866	-257.1289	-267.7448
280	-266.22626	-409.14258	-400.72525	-393.48376	-413.0209	-432.79916	-343.14517	-360.2527	-235.30019	-281.25342	-254.61206	-324.61792	-325.35306	-404.49747	-320.1691	-378.39108	-396.38406	-404.16397	-325.6303	-242.64915	-253.38786	-277.24423	-332.85568	-347.31277	-243.73674	-264.95544	-297.98172	-337.6582	-263.27417	-437.31448	-404.5997	-316.46936	-359.6062	-315.9706	-294.48645	-245.9193	-252.98994	-228.64104	-266.68158	-305.1968	-303.94196	-290.8198	-303.77673	-297.02136	-364.98544	-293.4396	-280.07962	-241.96625	-253.66325
281	-417.49646	-353.2778	-234.06195	-330.00082	-341.98373	-395.32675	-392.94748	-372.18625	-480.2415	-315.8261	-314.26132	-287.5973	-314.02835	-386.97485	-311.27655	-353.6831	-335.87027	-462.4727	-271.65906	-277.69003	-277.1985	-216.32079	-274.8182	-211.99861	-292.52002	-280.6508	-319.2081	-376.93936	-362.15906	-332.9076	-291.1288	-588.56445	-291.58	-329.51215	-495.42447	-304.9227	-557.8772	-271.4032	-329.27185	-276.53564	-483.01465	-270.8939	-266.0341	-233.60786	-299.82675	-271.34268	-324.30423	-465.3186	-609.41895
282	-233.229	-251.32274	-323.6447	-307.61984	-361.84143	-262.0017	-237.8562	-224.2314	-269.83096	-303.21854	-275.22025	-288.11478	-330.59433	-284.47083	-302.86136	-267.3938	-260.95926	-289.04227	-203.70996	-253.27003	-291.76596	-246.8399	-223.15114	-253.0719	-306.93332	-297.40677	-298.56772	-365.82407	-304.9199	-318.82654	-280.3094	-288.2601	-334.53683	-355.8846	-381.50327	-258.63242	-267.49277	-245.18994	-290.86453	-293.6622	-332.41354	-370.03622	-328.6493	-262.07983	-256.7163	-248.25832	-265.3629	-318.20572	-307.40225
284	-212.86647	-377.70566	-239.04588	-272.66028	-256.05368	-295.6363	-362.59802	-206.98537	-275.59164	-248.61383	-255.78821	-333.18942	-250.05945	-276.96664	-252.89795	-240.26033	-217.88167	-359.6262	-273.7133	-236.25659	-264.4519	-296.60635	-250.62866	-286.3574	-254.3269	-269.53983	-273.01004	-278.60434	-266.2514	-261.81387	-282.71075	-247.74524	-244.62727	-303.85703	-230.20972	-282.80463	-306.99326	-222.90056	-282.5798	-269.18457	-317.6878	-244.6812	-275.0614	-253.81464	-253.27638	-267.35974	-266.6884	-378.0527	-353.12988
285	-266.39902	-114.80071	-265.27158	-260.4742	-268.33096	-339.08853	-301.26437	-282.72055	-264.18817	-348.2231	-363.25766	-290.1206	-379.2898	-327.23312	-394.81137	-417.26614	-387.86194	-375.8534	-362.9222	-372.85	-420.76144	-336.89395	-263.97244	-371.81128	-385.44092	-338.71426	-395.27548	-370.90137	-338.88113	-342.08774	-328.17044	-300.93784	-336.85947	-311.33643	-291.03345	-234.8291	-180.93611	-190.90419	-234.79472	-341.49924	-357.87845	-327.44022	-298.30313	-223.40752	-171.19484	-321.43127	-352.91605	-266.7942	-157.07104
286	-340.0486	-346.25842	-318.40652	-303.21536	-371.13013	-355.25668	-274.4307	-333.12146	-349.86154	-270.78738	-298.93274	-339.16208	-367.62378	-315.82477	-347.66214	-355.75635	-343.74417	-286.4891	-309.61597	-309.05753	-334.3379	-311.8706	-362.71753	-386.07095	-322.22543	-326.16977	-325.30508	-344.3691	-361.5162	-359.522	-361.82755	-278.93112	-300.03055	-324.14246	-335.27835	-398.25076	-409.00864	-307.92975	-351.04068	-320.89478	-393.437	-326.33505	-336.8904	-351.9543	-359.20935	-351.41428	-375.5873	-371.2576	-370.61972
288	-347.5703	-422.6912	-295.66623	-294.90918	-413.3866	-326.71585	-299.62247	-355.11758	-389.47543	-394.55054	-248.15053	-259.71762	-293.53455	-433.5482	-420.06113	-367.4043	-239.9421	-264.96692	-303.65854	-325.43335	-259.05185	-382.29233	-276.691	-264.6367	-396.71597	-266.61768	-222.79796	-286.30496	-338.94376	-286.17404	-280.42178	-267.91473	-409.849	-302.2217	-257.55368	-210.59619	-388.4468	-261.01346	-231.69171	-358.56287	-299.579	-221.60124	-314.6121	-359.9668	-259.2842	-334.11993	-267.28482	-323.37283	-237.80249
289	-332.964	-348.66638	-368.8048	-302.59607	-380.49133	-398.17026	-415.0464	-385.79245	-294.69217	-382.66928	-374.26395	-229.50484	-296.07883	-242.40956	-315.9805	-301.37762	-301.06198	-326.46152	-314.8771	-369.5703	-412.82852	-348.47855	-374.6044	-316.7626	-337.8552	-280.13644	-341.77634	-311.53745	-235.08043	-399.5909	-369.99838	-406.68155	-388.5192	-301.0718	-388.32455	-335.75543	-325.32288	-371.17554	-290.5493	-303.17477	-311.29184	-352.24338	-399.2164	-385.34604	-355.6622	-377.68253	-514.9631	-382.99866	-446.4567
290	-413.47702	-445.20813	-384.15134	-451.0712	-393.551	-404.76614	-386.37338	-368.7135	-382.66434	-409.3936	-362.27762	-399.8118	-414.46765	-394.6017	-355.77844	-395.79813	-434.6897	-392.4941	-436.77158	-392.75192	-445.71133	-479.531	-532.99146	-538.9151	-456.37878	-387.9437	-427.71445	-418.8541	-390.1628	-448.29214	-467.69644	-430.1403	-383.3618	-431.92148	-486.23978	-456.32373	-491.61646	-448.0792	-535.5629	-394.68753	-371.78897	-401.97354	-403.83252	-404.6084	-462.1526	-414.35144	-448.46628	-381.1285	-401.10733
292	-123.24122	-167.05086	-118.26122	-96.28011	-129.11505	-101.975655	-130.2832	-109.39203	-73.26285	-116.042915	-114.43557	-149.85458	-109.615135	-121.43278	-112.44727	-143.81049	-127.56823	-119.48588	-85.63428	-104.28391	-128.15338	-103.674065	-113.667885	-75.976135	-146.47972	-203.4115	-195.19087	-116.23623	-74.672676	-109.19291	-104.61985	-102.20328	-89.87244	-118.560646	-94.878174	-109.64737	-101.44555	-120.59629	-113.52325	-95.42624	-133.00208	-116.04382	-167.69423	-132.39264	-108.254944	-125.064	-102.08213	-138.04608	-102.3613
293	-206.74248	-300.5037	-174.48952	-123.24171	-238.04292	-165.60646	-248.21263	-175.57027	-145.57234	-177.6894	-176.85754	-208.5623	-154.69704	-159.2315	-230.49963	-133.1815	-183.96529	-156.4048	-139.7835	-173.8335	-153.91884	-154.68066	-116.71878	-163.14288	-152.54317	-168.84752	-212.81721	-117.086914	-149.80095	-119.04236	-278.88028	-154.84218	-144.76436	-170.46223	-119.19476	-283.68433	-144.32861	-261.80444	-183.59053	-115.64588	-293.30762	-121.37917	-264.90192	-217.47917	-142.95535	-250.75494	-110.82672	-206.19286	-193.87468
294	-263.78708	-368.18326	-304.16968	-330.58188	-427.51343	-343.41296	-337.73804	-424.52036	-386.97653	-347.2922	-332.48843	-330.0715	-278.94913	-295.32938	-297.95688	-319.4054	-241.86302	-255.10786	-282.3884	-287.07535	-247.69287	-392.62582	-320.1123	-315.99585	-218.16205	-342.79263	-275.6478	-327.79953	-339.04086	-232.98714	-381.80795	-261.78287	-347.74036	-326.8435	-351.46692	-289.36728	-304.6742	-333.6792	-299.37427	-336.49417	-231.36342	-348.8982	-226.21864	-207.58836	-291.7122	-284.2355	-401.14236	-312.53918	-286.03064
296	-278.6736	-273.43594	-286.8842	-202.35107	-334.6614	-277.04855	-244.51106	-322.32108	-250.85405	-339.2602	-497.51376	-370.48624	-347.5931	-331.22256	-376.31387	-331.95923	-281.35913	-277.63724	-332.6472	-337.65366	-337.14926	-329.51212	-343.68335	-308.9642	-279.18246	-367.63293	-335.58755	-293.57285	-319.98727	-286.48434	-313.31552	-319.811	-330.52087	-320.65967	-338.7515	-343.29276	-316.40717	-273.8268	-392.55728	-341.19775	-299.6862	-311.68796	-336.41864	-369.45728	-261.85843	-335.74704	-292.8898	-318.2633	-348.2758
297	-230.89046	-216.48499	-142.2052	-243.19554	-253.91502	-295.92032	-262.22897	-261.60834	-260.2507	-281.6705	-238.47401	-180.19258	-202.46486	-243.63593	-215.97792	-286.42178	-246.63777	-272.55545	-265.00638	-238.78589	-225.382	-196.46623	-246.40668	-227.62634	-242.94112	-324.52426	-236.56946	-178.05345	-277.96844	-219.75365	-237.45357	-244.8686	-247.33789	-327.24316	-239.26985	-184.28496	-195.07307	-241.36238	-233.54054	-253.21068	-158.85365	-197.19518	-213.77837	-225.07841	-201.57063	-215.9812	-297.66904	-318.04587	-304.87878
298	-268.10403	-288.60376	-235.77356	-357.71017	-249.74486	-265.0888	-371.1222	-284.4708	-260.85696	-239.25354	-268.65134	-322.65637	-322.17303	-365.6381	-274.70792	-259.68723	-297.0083	-363.51013	-325.08926	-261.964	-224.10498	-361.79688	-335.8804	-313.8525	-215.02437	-240.78613	-309.7131	-310.9056	-314.4139	-224.7564	-339.6149	-289.11563	-334.95898	-338.1165	-248.63362	-295.4422	-314.0394	-295.73532	-325.3129	-301.48825	-348.18692	-292.71292	-290.4589	-297.66315	-223.41626	-321.53287	-257.98743	-268.2343	-366.5559
299	-329.84946	-259.86758	-441.68942	-260.13458	-267.53006	-305.08798	-366.8369	-322.53934	-232.70479	-341.72952	-312.16385	-216.47704	-224.3	-323.17834	-297.86514	-234.34991	-330.18976	-302.1221	-282.34488	-211.06813	-254.80829	-303.35745	-271.3782	-319.45694	-359.793	-294.43604	-385.0693	-343.14005	-310.8376	-324.1932	-290.16574	-298.46103	-335.99997	-306.12268	-312.15323	-247.78424	-313.36975	-335.88416	-260.47665	-261.77536	-287.77173	-309.40878	-329.65054	-249.31993	-292.7175	-298.6096	-272.28265	-272.47153	-246.89159
300	-208.94452	-218.47461	-252.06377	-198.47502	-200.76349	-221.88002	-140.50066	-184.75148	-179.48206	-186.96043	-201.83667	-188.94258	-154.51862	-172.03596	-178.72346	-172.98125	-205.2	-148.2441	-218.01239	-149.49867	-227.42029	-257.82785	-205.55952	-217.62885	-217.90266	-205.7813	-199.44984	-236.97102	-174.55797	-218.82019	-207.29346	-183.66429	-221.53587	-214.91338	-224.86702	-212.69884	-195.60735	-224.18701	-196.6227	-222.23701	-175.92078	-144.65715	-179.13397	-164.43285	-235.78215	-216.5244	-231.26039	-206.50214	-213.2098
301	-452.68112	-359.37875	-351.33536	-285.6826	-337.27505	-320.67944	-291.34122	-232.71553	-333.60513	-291.58716	-221.73091	-236.2736	-224.52632	-272.0166	-269.2069	-354.34216	-286.07553	-302.50998	-227.76378	-318.47543	-197.3114	-329.69	-332.1498	-319.3274	-391.40405	-301.66687	-302.21866	-420.63583	-358.9452	-261.9775	-333.0702	-249.46342	-208.77953	-198.44788	-260.2201	-286.22897	-197.20447	-277.50024	-399.27893	-273.9177	-296.33173	-210.7765	-296.7524	-267.73856	-329.80664	-300.9652	-265.07614	-377.00064	-259.45084
302	-197.5522	-137.96169	-176.48485	-251.89522	-218.83418	-239.54231	-189.26231	-244.3798	-283.41232	-314.99796	-345.00684	-386.10812	-427.02432	-181.41386	-244.12541	-299.45663	-301.0294	-286.13525	-333.07254	-314.4507	-344.20728	-352.1243	-369.8619	-454.50845	-555.11676	-613.8422	-384.11862	-395.6266	-122.42798	-368.07187	-209.0673	-400.16492	-230.04156	-282.1909	-184.59789	-245.05739	-195.26746	-194.05727	-195.00293	-215.43855	-246.58167	-154.95378	-200.44292	-195.15881	-226.18434	-230.13281	-179.81384	-236.63348	-253.01038
303	-140.92332	-141.8283	-157.2934	-149.23692	-164.76646	-136.06892	-130.10977	-147.41989	-163.64302	-173.30672	-132.24939	-141.22345	-150.36894	-173.21693	-132.6374	-141.96776	-190.97676	-135.17088	-128.48076	-145.42046	-149.5272	-157.39595	-130.78114	-177.48601	-131.54845	-153.11487	-145.40678	-156.22072	-166.99016	-161.66695	-177.3112	-154.72313	-157.14287	-160.63293	-147.66913	-150.80937	-141.29341	-142.6758	-157.97331	-204.21062	-217.95018	-206.26306	-318.22336	-409.61462	-163.09032	-133.53206	-169.41841	-161.10309	-148.28975
304	-339.63504	-382.73233	-388.27966	-324.0129	-412.23364	-376.15222	-476.27087	-422.42764	-328.52057	-426.6105	-358.68225	-340.7687	-319.02402	-286.4977	-382.49472	-336.23138	-242.96144	-301.06955	-349.27762	-308.2953	-420.6123	-354.2443	-303.65295	-290.01822	-342.98575	-389.309	-352.2766	-421.09985	-404.0831	-413.3336	-394.65872	-458.15796	-429.53305	-437.53574	-384.86746	-365.53098	-336.80148	-378.41568	-388.1666	-316.49496	-407.1077	-292.45154	-332.19962	-397.7942	-443.98013	-352.4519	-468.93652	-283.28122	-341.75137
305	-239.2928	-303.19778	-298.6001	-367.66245	-316.39026	-404.27274	-359.679	-362.4305	-421.01517	-364.06335	-349.20447	-281.2933	-333.5338	-387.95688	-311.07697	-353.9773	-251.91278	-345.04074	-429.35123	-349.03165	-413.2898	-249.35008	-314.3022	-271.45566	-408.8641	-388.10815	-356.68985	-279.42102	-243.67206	-223.94066	-248.1775	-236.119	-292.53726	-322.7803	-330.42795	-327.42798	-362.68872	-360.8164	-315.51846	-346.56274	-282.41153	-247.56529	-284.53333	-324.60217	-325.3538	-399.87057	-380.37503	-333.07175	-374.30716
306	-290.6702	-232.02504	-278.2836	-299.96207	-290.0043	-256.25613	-293.2819	-287.62573	-235.70251	-246.40843	-228.49219	-297.7405	-241.5573	-276.40808	-239.32805	-276.8168	-267.6427	-230.66924	-222.58191	-280.3832	-248.33232	-278.1965	-260.78113	-357.35193	-303.70193	-271.57083	-222.44818	-181.36604	-335.8788	-302.03226	-239.4423	-297.66864	-230.5022	-282.04697	-244.93477	-225.19916	-322.11133	-278.81693	-321.20834	-232.62791	-286.8629	-272.37137	-225.05334	-202.64821	-262.44937	-293.50333	-260.56564	-282.73013	-273.41638
307	-331.70053	-337.35114	-338.74356	-333.60547	-318.52408	-291.6907	-358.93958	-298.11923	-315.21463	-298.92032	-320.46497	-289.41687	-308.40186	-366.25943	-316.08432	-298.63007	-333.71912	-340.13263	-311.0007	-291.7008	-313.56348	-320.5165	-319.10327	-306.78375	-324.49753	-309.90115	-292.1096	-250.86938	-287.48758	-318.5786	-276.02612	-309.62683	-315.7452	-308.6388	-323.9996	-269.2314	-325.91092	-354.91318	-306.44946	-316.75278	-339.5964	-317.7016	-314.48672	-268.40384	-300.30307	-336.3334	-311.5572	-316.5951	-332.97974
308	-225.51607	-303.97903	-169.92528	-214.58081	-275.8104	-266.95047	-234.98201	-240.83704	-165.73572	-253.11145	-231.23608	-231.29076	-235.50139	-209.63258	-266.27515	-193.00337	-204.44157	-297.97577	-240.77942	-209.2378	-173.21059	-223.60063	-200.97093	-251.23126	-310.86826	-268.88727	-206.69524	-230.08643	-254.9278	-274.91333	-305.67313	-227.07985	-215.71425	-234.93823	-208.50525	-277.4788	-248.43233	-281.41238	-240.72083	-318.54147	-352.70114	-261.60617	-223.60213	-198.43059	-217.12805	-204.9864	-188.87152	-269.02573	-261.73654
309	-187.6538	-169.0283	-159.90352	-148.08318	-202.28157	-206.45093	-198.55396	-174.04277	-142.64784	-169.91989	-206.05394	-159.80096	-183.35155	-232.00621	-179.16508	-169.04372	-197.02417	-207.05583	-270.77588	-279.2703	-229.1032	-203.49739	-272.3304	-243.42424	-292.40686	-165.94717	-216.5783	-259.3515	-261.48428	-242.06853	-242.50362	-252.28407	-181.60863	-260.7335	-203.05505	-265.54605	-341.5817	-288.264	-188.91731	-190.48701	-341.8037	-273.39542	-281.62952	-249.30263	-211.05725	-224.88708	-234.88849	-170.09772	-215.36479
310	-415.33755	-178.96239	-348.75903	-184.46863	-341.17307	-324.22092	-390.62057	-292.62985	-225.42107	-213.59694	-285.4576	-278.6074	-398.56247	-392.90927	-290.64737	-333.14572	-298.79593	-395.26663	-393.53128	-461.01358	-333.37476	-315.31836	-233.3092	-336.13657	-255.35979	-321.60406	-234.91841	-309.05597	-235.72417	-414.61923	-403.89297	-423.92325	-373.50803	-312.1146	-264.03467	-269.47403	-211.86163	-250.08492	-290.06326	-340.35104	-266.53638	-314.1655	-228.95502	-413.12454	-322.15573	-302.26917	-313.3841	-433.02408	-390.0635
311	-272.88046	-271.5032	-402.24243	-451.39743	-278.6079	-338.5932	-247.372	-223.94714	-258.39438	-336.4512	-334.88037	-290.3336	-345.6711	-280.95972	-348.07523	-319.43906	-273.88528	-385.46396	-280.84256	-359.18027	-253.32774	-247.52812	-270.7499	-346.64954	-283.62915	-263.91043	-325.4338	-373.5686	-261.16876	-296.86826	-231.089	-317.19617	-413.46024	-365.9921	-242.81456	-340.09177	-381.16904	-310.50058	-359.0879	-273.7359	-338.98547	-295.80472	-316.75684	-330.65234	-338.53683	-329.32373	-311.78928	-402.6969	-215.63196
312	-332.86548	-304.33585	-386.0066	-251.44676	-289.4342	-229.72058	-285.53012	-248.44856	-179.01427	-166.79456	-200.96844	-250.39595	-238.43745	-350.6765	-219.65459	-272.6206	-356.4961	-350.28317	-292.42148	-291.8164	-285.23096	-392.29282	-309.78842	-290.7936	-252.3409	-189.06529	-182.01292	-250.42126	-194.75667	-202.68648	-216.90215	-238.6928	-146.38622	-141.77013	-138.22722	-183.99281	-163.61809	-205.96712	-254.96333	-248.9488	-274.81802	-241.88905	-204.46748	-169.56238	-258.51773	-244.25	-194.65666	-196.72691	-218.31575
313	-248.15657	-268.44843	-238.8877	-383.39627	-236.5011	-281.58817	-234.49811	-259.90115	-227.52454	-269.03116	-289.4393	-237.81317	-266.91992	-257.67587	-259.7109	-230.91606	-211.72728	-363.26392	-277.1771	-197.24028	-224.81206	-261.70154	-283.99127	-320.74548	-254.95695	-268.24258	-286.48813	-292.24606	-303.2477	-224.77083	-287.1314	-294.34332	-325.67862	-199.05005	-284.33182	-379.3976	-247.01044	-358.42624	-228.22383	-264.09586	-342.86758	-285.15002	-292.7573	-267.93997	-252.1938	-241.20021	-289.46533	-175.09679	-346.01743
314	-140.19057	-249.0071	-172.60197	-134.65454	-138.338	-178.26732	-155.59956	-181.65791	-177.98366	-155.07898	-158.99818	-133.89536	-181.95815	-88.25515	-168.18063	-149.34303	-173.48901	-104.71235	-157.2738	-156.35143	-133.86913	-189.59181	-182.32152	-164.06523	-218.91695	-221.34328	-112.09844	-184.09564	-160.74406	-143.1786	-199.91911	-126.77832	-234.23546	-113.98826	-179.25507	-184.23328	-189.83455	-247.2204	-163.65584	-121.58741	-158.14034	-187.93767	-171.4692	-173.98854	-106.69076	-175.88	-144.6572	-161.52727	-126.89217
315	-286.7472	-276.70615	-246.30298	-234.52461	-256.87634	-236.36922	-245.70796	-280.63885	-234.13582	-231.01587	-237.07243	-278.8765	-280.74857	-309.4554	-310.3574	-255.5084	-242.44337	-279.57367	-286.49243	-251.36238	-242.40788	-242.07823	-247.99713	-269.1588	-253.94788	-284.23416	-252.44731	-308.7643	-300.1685	-287.4813	-288.66763	-298.47183	-273.2717	-292.22314	-306.3916	-259.1309	-256.89462	-247.64793	-282.27124	-269.46176	-269.82394	-252.61885	-285.18387	-282.32227	-273.85043	-255.2553	-270.7504	-241.15175	-275.17728
316	-251.72449	-210.45049	-258.87054	-187.36382	-198.8546	-127.97656	-253.75098	-198.38342	-299.03516	-190.36206	-241.1274	-282.41678	-194.72919	-282.5124	-306.74695	-167.37599	-201.51172	-231.27948	-230.36646	-265.44855	-224.5985	-282.17114	-200.13226	-259.86826	-221.97273	-214.82916	-145.22972	-261.57217	-256.10355	-328.60345	-365.29117	-315.54407	-316.115	-341.35794	-200.24101	-297.0382	-315.9461	-299.89783	-278.83798	-304.35782	-316.4287	-349.37338	-282.84674	-244.52513	-260.34073	-225.4052	-244.71968	-171.0581	-186.71727
317	-95.16332	-219.03027	-145.50194	-185.62733	-233.136	-181.44072	-252.34428	-107.80892	-172.08208	-171.86163	-106.3644	-71.15492	-136.48892	-217.51707	-123.178566	-80.14568	-107.43073	-100.52099	-104.776955	-136.9716	-132.11754	-135.71371	-105.845314	-100.64901	-126.01251	-138.86578	-138.31662	-73.98009	-146.7668	-111.14496	-125.95337	-111.371605	-119.84658	-169.62239	-103.30566	-148.84662	-179.65143	-62.125076	-95.35247	-124.38742	-165.01466	-126.152626	-93.43043	-109.012276	-82.32642	-101.56018	-231.6722	-64.634834	-198.76079
318	-135.88354	-185.96794	-248.36809	-204.61763	-208.75322	-161.59572	-225.82881	-185.68977	-217.19362	-202.60876	-122.60401	-222.55591	-153.06209	-217.4977	-181.96587	-216.28816	-260.2545	-197.59529	-216.86584	-163.37428	-222.7238	-210.82942	-202.30818	-221.53926	-161.50758	-189.74281	-196.10976	-177.76039	-200.49976	-194.6482	-150.8797	-197.75201	-198.31477	-211.93523	-205.13348	-196.27345	-225.6262	-134.46507	-262.8441	-152.15198	-237.33746	-226.11699	-196.02528	-233.21349	-139.3815	-216.70964	-295.61783	-256.41586	-253.36324
319	-283.70035	-488.19116	-328.18973	-331.41476	-328.717	-280.18665	-379.671	-438.89767	-405.37704	-311.4999	-303.40274	-328.1436	-414.70056	-292.16086	-246.51555	-361.21432	-422.00073	-521.0001	-491.95023	-394.8688	-476.90488	-310.97635	-578.215	-277.48984	-441.24527	-449.44626	-525.6009	-269.6639	-211.87163	-434.46634	-358.82376	-250.01514	-391.03012	-333.1316	-286.81036	-331.65964	-260.9535	-270.8948	-355.83545	-377.15356	-587.7262	-343.80823	-360.26978	-418.52017	-333.9556	-225.90959	-447.31815	-388.51016	-400.53555
320	-114.01044	-109.877464	-106.2308	-122.863434	-130.71165	-131.99571	-132.25209	-117.7966	-96.169716	-73.56088	-153.42029	-97.049805	-113.860664	-189.17735	-222.58107	-154.48668	-97.920074	-79.56179	-85.69748	-97.67869	-92.66372	-130.83203	-154.99985	-112.7855	-151.03987	-133.25087	-116.349365	-133.21626	-121.04431	-86.08373	-135.00575	-78.48424	-121.284935	-109.062126	-69.87319	-88.82424	-85.125275	-111.31602	-119.5979	-71.95428	-119.65201	-132.96689	-153.48282	-106.489784	-95.86279	-112.74725	-140.881	-123.13253	-148.63365
321	-180.14247	-153.37148	-202.64545	-201.53938	-196.94116	-198.32088	-164.85875	-196.66429	-247.2129	-156.5349	-174.53712	-232.53477	-169.13281	-203.07307	-124.46957	-214.61285	-180.40417	-204.66237	-210.1686	-135.53125	-183.86003	-226.06535	-153.47308	-227.83722	-211.25536	-199.00874	-213.64644	-213.34569	-224.0767	-184.3712	-168.59174	-201.96483	-172.0107	-213.34676	-180.98198	-164.51039	-195.72449	-177.21509	-150.00426	-140.35744	-202.19246	-221.76428	-251.88112	-211.51054	-180.35632	-267.40115	-222.51178	-166.71602	-239.99025
322	-275.09958	-287.09323	-221.00648	-289.03	-264.87738	-390.96777	-262.67184	-408.6172	-206.43817	-221.94255	-214.87164	-201.43929	-213.3094	-219.01625	-312.56265	-272.24887	-227.98024	-261.494	-201.88997	-171.84593	-187.53522	-401.80203	-249.60536	-230.94563	-239.64384	-247.79388	-272.27536	-374.71765	-317.08176	-247.19702	-301.986	-380.0709	-199.03047	-186.38332	-189.44116	-286.20084	-262.59158	-173.87596	-197.80565	-203.92181	-282.13428	-307.61874	-238.68011	-190.69958	-297.1454	-235.45349	-222.53307	-180.80663	-227.15837
323	-299.3608	-418.7789	-498.44055	-401.30923	-438.6422	-354.42673	-331.42505	-515.2386	-451.28232	-433.6063	-435.30762	-378.24243	-450.35208	-432.1783	-329.37762	-436.06467	-292.02576	-398.01685	-351.17416	-405.87393	-375.4984	-439.97986	-372.55014	-332.43164	-384.6223	-335.4434	-360.01892	-286.58936	-336.77213	-370.52402	-371.03613	-396.39517	-334.03085	-406.92062	-391.47263	-391.2006	-363.1278	-341.1666	-333.8289	-281.27478	-252.31215	-327.23245	-329.64172	-334.4479	-281.00058	-252.44133	-326.9601	-272.25046	-224.6534
324	-474.54562	-234.85004	-271.8986	-253.56946	-314.8838	-399.59634	-372.07492	-247.2707	-314.2307	-275.68262	-287.89786	-376.90063	-442.37546	-231.14384	-335.37692	-303.4182	-310.1987	-353.08237	-445.39023	-229.70251	-220.6772	-277.5613	-270.82394	-229.32253	-361.89438	-199.94391	-235.04927	-297.76343	-351.90967	-376.68253	-295.2477	-297.54477	-263.6226	-293.4581	-317.2122	-311.48862	-199.87181	-317.28613	-373.63022	-294.7286	-313.41895	-337.86386	-229.18416	-248.38454	-333.59262	-329.7413	-382.53604	-354.49033	-163.59319
325	-216.1726	-141.26195	-191.99048	-143.78618	-193.20349	-156.52814	-209.231	-136.8907	-153.31377	-144.92342	-202.81474	-159.99815	-184.3632	-178.49602	-168.32298	-141.12561	-224.7721	-185.29242	-222.83098	-257.38455	-231.07689	-255.51372	-307.47595	-364.53104	-258.04514	-201.4961	-242.83589	-218.80815	-190.38347	-217.74915	-203.3817	-186.05241	-217.93707	-267.8528	-207.49603	-196.90996	-176.13745	-233.94594	-249.12755	-213.8794	-240.66931	-212.33801	-210.08287	-180.14754	-272.68948	-333.6034	-340.0301	-326.8923	-326.78238
326	-257.4176	-359.83737	-251.31384	-351.97324	-328.83914	-354.65726	-300.17538	-359.25363	-265.6707	-166.33641	-93.67783	-253.53465	-327.86035	-228.70769	-328.72195	-331.40408	-317.5024	-189.31276	-234.41388	-239.01538	-211.1674	-82.940125	-226.23053	-225.07532	-235.66978	-312.2748	-307.52	-338.57446	-232.12953	-259.43378	-242.63347	-236.56537	-98.62949	-211.9682	-120.566505	-208.54655	-208.28938	-301.72415	-303.56128	-233.84077	-245.3531	-277.6809	-266.8063	-132.46236	-252.01851	-149.61678	-158.47491	-198.01892	-323.2392
327	-267.12698	-325.70096	-204.23926	-231.93294	-243.36882	-229.57855	-170.85216	-223.39752	-290.8204	-303.34604	-238.95406	-180.27605	-242.46582	-207.71355	-243.65327	-285.78198	-313.29483	-214.37134	-309.82474	-334.5677	-396.57812	-182.3562	-248.27806	-273.7985	-256.34323	-190.16273	-220.69096	-264.32068	-272.21658	-233.7638	-359.94827	-158.51172	-312.21915	-319.1105	-326.8195	-270.73083	-394.43002	-293.55115	-247.2126	-279.85706	-187.36711	-223.71135	-253.72844	-264.60077	-211.33582	-270.0205	-283.3086	-297.11765	-304.7487
328	-140.28862	-188.49316	-171.3468	-163.34195	-179.71758	-246.89555	-230.54877	-140.68108	-179.74532	-171.98425	-147.1419	-152.81471	-204.62354	-227.17323	-252.78267	-161.08022	-136.28279	-137.08662	-149.4492	-152.33548	-208.0071	-214.80467	-213.69002	-181.8911	-193.43823	-173.26979	-186.6328	-122.31885	-170.62352	-209.24646	-189.65999	-160.45659	-168.68648	-133.10274	-165.96126	-174.4326	-116.902016	-135.35913	-141.43489	-131.71606	-131.3412	-178.99525	-129.80608	-104.79456	-146.11113	-194.4864	-136.14062	-157.9825	-153.23076
329	-205.00838	-231.57591	-280.12564	-232.89995	-275.49487	-234.73482	-309.17087	-274.44064	-341.5817	-314.62238	-254.16594	-253.77937	-290.34335	-219.24768	-277.4911	-236.87378	-252.64006	-299.63535	-280.99692	-306.14465	-317.423	-232.72365	-241.42102	-221.79231	-252.73845	-264.60977	-290.20898	-288.89725	-259.359	-268.09897	-270.21057	-246.91121	-265.20197	-216.39441	-258.48868	-260.65295	-320.69638	-304.71283	-321.5712	-305.67416	-332.29477	-282.4175	-297.0131	-288.20123	-346.62833	-314.48465	-313.13733	-327.17355	-302.7278
330	-194.30336	-188.37688	-222.03142	-187.57166	-208.10901	-189.70915	-174.93958	-169.94698	-216.34947	-203.36125	-182.8376	-186.34892	-177.54176	-180.39192	-194.19202	-210.71727	-218.2541	-192.57417	-185.99944	-179.966	-183.77773	-194.45726	-169.9523	-170.71071	-185.1646	-202.781	-194.45207	-202.44157	-179.70418	-208.20056	-192.0398	-183.60466	-222.05687	-198.66808	-216.08983	-209.22278	-193.33093	-211.5782	-224.60185	-209.64354	-220.5128	-209.47514	-208.55467	-206.40869	-195.43457	-204.6546	-226.97772	-183.47997	-206.03662
332	-130.04268	-196.82466	-142.50037	-186.6452	-123.60728	-189.5523	-125.55799	-196.26079	-123.74723	-192.73952	-143.77617	-169.37627	-122.85825	-188.45784	-146.53685	-173.05476	-135.82503	-183.02086	-152.71434	-177.0426	-127.41678	-176.61584	-153.59709	-204.1827	-125.90903	-212.38399	-127.411194	-169.7177	-132.44484	-196.99449	-134.33093	-234.37445	-141.49702	-208.18202	-155.80266	-201.18825	-156.74211	-184.73567	-142.95178	-183.90352	-123.197136	-191.28918	-128.1789	-144.08406	-255.42432	-333.23102	-287.81915	-165.26434	-125.35992
333	-223.8852	-220.97575	-223.77046	-233.11226	-229.05013	-198.00267	-264.94208	-220.69612	-253.74171	-249.36995	-205.47424	-216.06151	-222.04155	-232.44716	-216.16882	-222.9468	-229.46185	-216.98132	-217.9806	-205.66844	-227.09601	-220.65674	-226.98897	-242.60106	-226.65666	-218.38892	-226.43663	-240.5183	-211.27979	-212.33946	-211.61719	-207.12123	-232.3018	-200.62178	-237.494	-229.86263	-244.83025	-225.9106	-223.04213	-218.00566	-223.42743	-228.13184	-270.4413	-250.45638	-253.52803	-254.0649	-215.12288	-185.7912	-236.36714
334	-354.87766	-418.42007	-413.2952	-249.69234	-303.01804	-252.7813	-307.27484	-254.85606	-301.32565	-318.64703	-357.87405	-388.47958	-229.00346	-251.4331	-251.79187	-287.27826	-230.4967	-293.34204	-330.08926	-235.43842	-353.88266	-410.66812	-332.42883	-405.91187	-329.31866	-306.18588	-320.68607	-261.03555	-290.21173	-389.03073	-372.20557	-344.6902	-376.18103	-340.1506	-415.01706	-328.3828	-277.22885	-314.3738	-278.71335	-282.43686	-282.91595	-233.82524	-310.27008	-275.5981	-272.1063	-303.7169	-242.0093	-350.88242	-274.10397
335	-207.38808	-197.04192	-161.3672	-210.52014	-197.25574	-265.16077	-173.0449	-218.31099	-216.41203	-229.11452	-196.08032	-194.15324	-177.93738	-162.00801	-167.36295	-234.37976	-167.44292	-219.63289	-205.86076	-221.29547	-236.85619	-191.65283	-232.2793	-214.77795	-210.39198	-236.54767	-169.23299	-155.049	-157.75105	-160.2192	-133.78963	-166.19354	-225.85399	-160.38364	-178.14471	-137.35182	-173.43166	-173.7666	-159.15779	-176.82831	-159.68907	-175.16486	-182.51123	-178.25073	-141.06084	-145.013	-153.89099	-202.45891	-150.26819
336	-204.9836	-225.53252	-265.36063	-161.00471	-227.80751	-203.2625	-124.257286	-138.00844	-216.70354	-185.68828	-227.16057	-203.16716	-233.80737	-222.31865	-114.25488	-189.32336	-230.01367	-110.38897	-151.17712	-131.35747	-169.93787	-223.22517	-118.29835	-201.95442	-155.42926	-131.08244	-175.90765	-140.16096	-146.19286	-144.59425	-178.52104	-92.48685	-145.05353	-191.79204	-237.1411	-203.87494	-179.4572	-232.62848	-219.5094	-181.25269	-216.95076	-207.4009	-275.86588	-231.40071	-138.74434	-110.19644	-182.21198	-152.28741	-165.19345
338	-300.35526	-267.95923	-281.36792	-282.60068	-297.45297	-388.3213	-344.50723	-405.64392	-316.33978	-463.18106	-405.85538	-491.20142	-470.50302	-453.3514	-497.69125	-469.78247	-509.5272	-449.6033	-453.69028	-511.72073	-446.11118	-329.9207	-409.08932	-405.8596	-435.75613	-414.2902	-471.16245	-446.41806	-401.59818	-359.19034	-387.5852	-478.67468	-443.65854	-482.04288	-274.86172	-387.60046	-453.74472	-282.91223	-363.06723	-395.92172	-400.84973	-440.06107	-399.27853	-414.3418	-357.2201	-409.28384	-319.32794	-312.35788	-419.55838
339	-135.15047	-174.41621	-226.69063	-181.57722	-135.11528	-229.24486	-185.21492	-231.81732	-204.934	-98.17001	-177.82133	-177.78076	-216.98167	-198.51414	-144.94917	-178.67462	-207.49084	-210.63628	-144.03017	-119.63651	-157.44136	-161.21611	-194.25464	-227.12514	-167.72475	-236.59845	-241.87378	-139.14706	-262.56192	-91.031075	-162.41035	-192.0141	-227.88612	-223.25044	-147.8856	-181.68353	-187.32033	-209.9965	-170.8928	-117.482414	-160.22624	-215.05339	-202.4729	-186.99202	-177.88252	-179.90234	-205.57411	-209.55711	-174.39815
340	-466.7618	-405.08047	-308.7439	-368.70474	-628.3459	-736.2493	-713.6001	-384.3279	-370.66382	-463.01343	-347.6984	-617.3757	-489.6047	-276.0154	-425.3649	-476.89417	-472.84378	-378.20895	-483.74353	-475.942	-433.37793	-463.7172	-466.32935	-469.81503	-488.88687	-641.8604	-515.722	-431.36707	-355.5692	-477.65884	-540.4987	-282.0138	-444.03775	-493.6973	-314.74045	-352.78195	-439.49796	-569.7985	-389.50217	-411.7689	-608.618	-638.32794	-627.39764	-476.9354	-454.48233	-482.3658	-532.7871	-441.96646	-468.017
341	-425.40823	-313.8428	-398.00943	-347.7994	-327.08585	-293.7382	-292.24344	-311.69443	-386.34366	-368.8624	-383.15674	-367.11942	-311.24976	-235.93542	-263.4629	-317.8592	-382.92224	-467.26028	-403.25082	-491.42944	-434.54807	-337.29385	-531.9263	-498.40164	-571.68304	-463.82455	-542.4919	-481.45883	-419.1373	-468.49594	-432.7128	-409.22055	-388.50668	-442.96713	-359.15503	-426.55408	-384.36887	-360.90732	-376.28552	-381.09375	-319.75916	-358.66858	-426.65308	-428.0593	-404.76016	-394.17587	-298.2683	-310.64172	-348.42606
342	-216.54059	-259.65256	-220.31458	-233.94684	-281.42142	-256.3917	-264.91867	-226.70113	-279.9081	-285.00565	-198.34425	-252.58136	-227.48854	-278.4216	-271.53195	-277.91367	-217.29851	-257.8183	-223.53589	-271.22717	-248.55403	-245.15102	-177.62016	-208.56824	-178.82701	-193.62776	-189.76842	-207.29533	-193.46277	-270.16867	-215.30273	-232.12456	-285.4022	-296.65128	-290.592	-281.2695	-310.89438	-291.15067	-284.3706	-284.485	-296.71692	-249.4865	-270.2934	-226.31868	-243.2416	-278.87045	-304.8465	-235.11406	-316.81998
343	-191.85246	-209.25354	-235.93031	-225.43384	-223.54332	-211.09656	-199.03558	-169.27698	-210.05194	-212.2971	-230.22697	-192.9864	-215.21977	-213.27388	-169.25862	-256.507	-180.34822	-260.17734	-133.33823	-164.07002	-170.2068	-173.82133	-164.3968	-190.5897	-170.61803	-224.35698	-207.75716	-201.73695	-203.39044	-175.54005	-167.83405	-149.33807	-173.26923	-204.01991	-194.6989	-190.69427	-121.71757	-195.83727	-166.34186	-125.98755	-166.89531	-165.61076	-139.29305	-195.4091	-183.83049	-234.19885	-187.81563	-254.98486	-217.1851
344	-246.30513	-241.16277	-270.00333	-300.57645	-295.04575	-276.34967	-222.80138	-305.5663	-369.7998	-271.01312	-265.44058	-238.39964	-338.5211	-343.7211	-185.72241	-214.88084	-296.07822	-347.24756	-343.11118	-263.08072	-350.23892	-430.62314	-486.27286	-485.01346	-375.2889	-363.60995	-292.9286	-199.19966	-249.3927	-273.24033	-293.38364	-389.83145	-428.68082	-388.9088	-347.79752	-261.65286	-176.82324	-232.95515	-204.60445	-293.61093	-228.48145	-244.58095	-322.63467	-233.53474	-251.55939	-273.83743	-260.7638	-230.06041	-309.12317
345	-140.92747	-155.69069	-114.59606	-164.76903	-125.25741	-116.39414	-157.43028	-89.49563	-137.35808	-136.47041	-149.02473	-125.95331	-132.20491	-120.275055	-122.447235	-146.00414	-137.98055	-169.35646	-98.324	-148.94733	-133.36816	-109.92188	-152.27638	-95.11753	-153.38838	-129.52039	-153.61401	-114.78995	-72.35804	-110.235695	-67.26714	-94.659904	-127.473915	-100.604454	-72.30869	-105.843994	-93.989784	-105.997154	-80.19129	-132.82735	-139.05708	-115.242714	-165.43828	-135.35469	-133.94624	-131.06752	-107.16262	-150.75623	-101.899376
346	-205.07939	-196.06786	-175.79704	-170.28224	-254.04163	-251.39665	-174.16621	-262.037	-219.18318	-212.58801	-186.76202	-174.46887	-232.7102	-277.24655	-156.59503	-242.9037	-223.12822	-180.04565	-190.32141	-197.80946	-248.10506	-274.08652	-187.60161	-278.3669	-218.13991	-313.69867	-155.38994	-200.0952	-214.06421	-241.91566	-154.3372	-279.09586	-166.23383	-230.55695	-161.71452	-203.91278	-191.44102	-215.6118	-157.05025	-225.86565	-212.43852	-192.06432	-171.33174	-169.44171	-228.00482	-255.53607	-161.43605	-194.93256	-253.76134
347	-249.49939	-401.1405	-205.78558	-262.76376	-353.81418	-247.63707	-236.75557	-217.36015	-219.80571	-338.882	-136.42094	-368.47922	-359.48608	-242.66158	-255.3554	-326.43918	-484.19458	-249.43909	-334.09946	-240.27832	-307.87106	-341.4454	-264.88882	-434.17032	-268.441	-254.6416	-246.58595	-272.2756	-282.71646	-247.16045	-316.11328	-327.30615	-376.39896	-161.08632	-180.3134	-203.30621	-257.50888	-301.4681	-194.51152	-217.90413	-273.8109	-244.4803	-363.4945	-411.50394	-208.10655	-261.55136	-251.82715	-257.6637	-210.8343
348	-215.00232	-310.44598	-280.79483	-223.76015	-206.63689	-174.25273	-145.63144	-222.679	-224.3656	-188.34358	-212.55841	-237.91469	-206.21935	-175.28772	-170.23003	-163.50708	-130.40436	-199.18732	-175.27614	-186.60468	-174.49193	-224.75127	-162.90276	-192.3991	-193.33333	-179.10475	-138.326	-182.6051	-212.39256	-213.81975	-174.22328	-292.2001	-298.91214	-257.38242	-257.41388	-172.76141	-141.8163	-266.52356	-405.65976	-177.57704	-207.58162	-219.43123	-246.60396	-206.86421	-163.18466	-149.81175	-159.26485	-215.66496	-229.99736
349	-212.12837	-232.8127	-234.39973	-213.26482	-200.68494	-288.9817	-173.71718	-270.4377	-260.9106	-261.62546	-249.97185	-225.57922	-267.96255	-250.2989	-270.03235	-232.22932	-214.56752	-288.13138	-307.91083	-252.36687	-239.14116	-142.39552	-222.04826	-272.2237	-254.5897	-136.20673	-329.85294	-223.50151	-264.08353	-177.99315	-263.94162	-252.53145	-169.76268	-248.7564	-246.17206	-194.6842	-245.99182	-306.85834	-305.29663	-250.88203	-279.5453	-299.93353	-243.84631	-263.09317	-234.76306	-212.86412	-250.28636	-324.32187	-200.22713
350	-80.33665	-159.85455	-138.64256	-150.50638	-286.85022	-157.12883	-268.4141	-129.01216	-191.45435	-240.14876	-194.48848	-240.8966	-163.67107	-255.042	-139.00822	-230.20433	-211.81798	-160.39644	-178.01465	-186.33208	-184.33101	-142.6046	-194.70952	-249.93327	-190.25673	-238.97856	-209.55434	-234.79488	-187.8515	-144.51924	-247.30275	-155.10968	-119.349754	-181.42198	-202.53386	-192.78862	-118.88074	-210.6473	-120.20306	-159.58015	-220.30626	-171.54834	-143.62964	-149.18852	-186.11092	-169.9511	-160.43848	-184.58618	-218.5739
352	-282.63412	-294.8284	-417.8148	-90.495026	-37.347267	-215.67212	-371.6434	-318.85556	-106.84554	-241.37825	-214.06511	-416.57132	-162.80061	-320.02042	-328.34827	-378.4629	-402.46127	-321.6924	-276.25803	-230.42366	-218.17834	-242.2589	-236.0578	-186.66835	-182.59491	-199.02202	-223.17705	-178.4153	-176.64684	-258.5139	-85.08428	-248.10359	-127.68473	-230.28185	-135.02713	-230.49408	-163.27905	-264.93454	-221.15514	-201.45384	-179.82536	-182.77339	-254.84338	-254.7273	-200.19965	-229.26636	-317.07156	-146.74222	-157.76749
353	-274.5533	-336.24368	-461.37418	-490.70493	-471.92642	-537.3355	-553.3686	-291.4883	-320.98672	-214.14508	-375.73465	-317.3198	-373.77222	-423.56778	-349.2773	-308.5602	-439.2369	-300.51852	-334.89804	-272.5425	-367.94034	-337.9241	-366.5895	-286.08398	-336.929	-363.9982	-380.44617	-341.21628	-312.2455	-373.5056	-438.35623	-428.1272	-483.01514	-552.4006	-211.80794	-228.93321	-267.97513	-211.06506	-281.33932	-381.0603	-422.4434	-365.99057	-492.2433	-577.5677	-358.61426	-293.31192	-276.78226	-256.15848	-397.7551
354	-181.8535	-108.44855	-144.47203	-227.33704	-98.60028	-257.8465	-236.04114	-153.76799	-64.79032	-144.11041	-143.6981	-109.14222	-222.42107	-119.980934	-118.73419	-79.750786	-114.35541	-106.72418	-104.60749	-143.03421	-116.30436	-136.95642	-76.69314	-155.10081	-165.18045	-83.15797	-155.54668	-103.722015	-119.17182	-67.2972	-111.289925	-145.43996	-120.088745	-110.97343	-121.57766	-136.31364	-50.163742	-120.64881	-118.707726	-91.86383	-165.26727	-130.54787	-130.62416	-74.51378	-140.15886	-128.15984	-144.62701	-112.6451	-138.80507
355	-462.15112	-165.09764	-183.81197	-287.0023	-141.46465	-325.6492	-254.204	-298.55325	-288.74417	-285.2081	-334.43198	-591.66986	-288.45407	-364.56876	-567.3963	-276.19672	-354.71387	-195.04918	-168.69814	-238.86798	-341.09583	-165.24048	-167.17346	-412.52	-252.20769	-278.65	-234.29842	-306.1288	-305.5958	-361.02774	-351.97266	-446.98898	-160.232	-234.77144	-248.14453	-143.8419	-242.3152	-253.2961	-407.28528	-304.20584	-251.42815	-382.0062	-264.7969	-221.36507	-257.17996	-484.49985	-237.93092	-285.61783	-197.90991
356	-209.33745	-247.6237	-197.83687	-208.84369	-211.33333	-239.84749	-209.62715	-209.55896	-214.53679	-247.2545	-215.71782	-234.02058	-248.0085	-239.2362	-214.02812	-221.90996	-241.10954	-201.12471	-252.17937	-232.75822	-259.1592	-199.1049	-247.32874	-243.68303	-244.02765	-253.68793	-194.60744	-214.09619	-213.95941	-199.44527	-258.5029	-238.82544	-244.61711	-244.80482	-200.88005	-210.79543	-209.01714	-234.54774	-211.94707	-225.74982	-244.55524	-198.3785	-247.52888	-233.18425	-254.69984	-203.28358	-266.1129	-232.85759	-240.17815
357	-173.50647	-146.44221	-156.31032	-186.68376	-127.707634	-164.49365	-187.82788	-190.23706	-168.31252	-203.89812	-130.64392	-197.61743	-173.30861	-155.34134	-180.20757	-169.67023	-212.69084	-131.66815	-172.24782	-219.44286	-125.94283	-227.90796	-238.9729	-160.6359	-179.58583	-240.91109	-170.95491	-120.335014	-219.23573	-236.33061	-254.42036	-108.437706	-201.89464	-238.46873	-190.78078	-188.99635	-203.81342	-255.08546	-212.20044	-246.016	-246.3803	-164.20001	-183.86127	-239.91138	-291.30695	-208.12404	-174.08476	-253.81755	-175.81183
358	-246.29497	-347.67648	-307.52643	-249.5822	-275.5286	-330.22537	-243.40942	-262.25565	-224.64287	-240.3921	-274.65152	-261.00436	-266.2098	-284.5625	-260.93533	-320.71375	-298.23047	-282.21835	-292.58975	-243.88861	-216.7201	-248.2804	-136.12184	-303.9863	-331.27686	-321.0647	-326.41333	-316.61462	-318.4294	-275.1659	-265.7148	-239.69373	-264.94482	-336.80667	-360.56784	-260.93564	-300.93036	-276.12646	-352.77756	-224.96089	-228.40637	-261.66486	-299.7333	-298.69028	-261.17203	-348.63065	-342.3638	-324.88083	-197.26738
359	-371.2257	-446.26456	-369.92233	-445.7374	-455.42667	-460.85083	-452.63388	-457.50497	-448.0308	-377.073	-365.04807	-300.3923	-313.17432	-386.696	-383.79672	-399.67026	-432.81494	-408.84766	-399.82657	-227.78252	-429.21298	-448.74307	-451.6691	-415.1372	-376.13452	-396.9844	-363.50565	-367.4263	-437.2668	-369.53763	-458.9493	-282.97128	-450.7119	-416.09058	-448.86816	-462.26486	-416.62024	-273.59207	-296.13113	-321.4456	-376.55542	-374.9607	-384.26453	-252.77582	-376.80078	-369.88315	-375.52768	-444.1304	-449.9573
360	-242.03911	-240.11499	-284.33505	-246.09929	-254.81328	-291.3465	-277.46713	-216.6936	-291.1346	-277.47897	-245.52734	-276.035	-271.73187	-241.04668	-267.6671	-269.57196	-309.7863	-264.4199	-270.24057	-214.14061	-261.54337	-192.789	-266.66077	-315.6699	-304.71375	-226.50311	-302.42245	-274.24106	-284.93265	-315.8558	-291.75314	-266.99014	-327.05927	-278.79178	-308.17484	-335.6746	-294.32004	-312.19797	-330.4044	-311.9278	-322.322	-288.61777	-339.38498	-325.4874	-297.82568	-224.28278	-306.7423	-278.4528	-300.7007
361	-298.43942	-303.83597	-236.57397	-317.4635	-281.8296	-312.3778	-334.2947	-363.20096	-225.22278	-299.4039	-301.47623	-276.6759	-283.0886	-285.88358	-250.46564	-273.09006	-216.55305	-288.97644	-273.3424	-231.45947	-236.5152	-281.55002	-317.9841	-184.30424	-251.88623	-238.93034	-227.13208	-287.214	-278.2783	-253.82588	-265.99728	-241.62836	-236.36328	-278.37735	-235.92436	-226.12975	-302.63654	-290.72073	-225.87878	-227.5699	-264.08	-267.1152	-329.0162	-260.55362	-300.11856	-168.83586	-229.93945	-282.84866	-323.0333
362	-301.90036	-319.15707	-259.44504	-266.27203	-263.22214	-333.74594	-351.71716	-285.031	-321.88672	-238.77203	-309.1199	-364.199	-312.37643	-334.6003	-342.17798	-305.11212	-325.22644	-314.79526	-362.03458	-326.98422	-258.8845	-371.91403	-440.24472	-316.24048	-336.56873	-330.67044	-254.39616	-260.91516	-298.87006	-279.36465	-295.0466	-310.26868	-294.6215	-300.5759	-270.57996	-250.72246	-275.31296	-351.96518	-354.51587	-249.44243	-299.6659	-318.06033	-305.4084	-289.95312	-196.4554	-317.0561	-321.6677	-525.6915	-282.93887
364	-276.97153	-218.47978	-242.59334	-250.31073	-189.08382	-168.34578	-212.94551	-260.35883	-259.43222	-279.07303	-259.06018	-217.12677	-335.0984	-243.86702	-159.06943	-245.04395	-254.67351	-333.26736	-234.73334	-296.0549	-257.9201	-320.054	-231.02003	-234.20515	-278.2867	-310.35852	-280.63254	-265.13754	-273.28513	-348.707	-202.91705	-260.42825	-231.98705	-294.0294	-187.14104	-239.70815	-225.13713	-221.04146	-217.86089	-221.08655	-210.55693	-216.52222	-232.55762	-181.88353	-234.26213	-259.79758	-191.77417	-215.86455	-233.76428
365	-304.3661	-221.51582	-274.98972	-263.04846	-248.21667	-282.96985	-222.45851	-204.80408	-268.7477	-296.09616	-298.52322	-247.34126	-246.54729	-291.8906	-234.94531	-247.22462	-217.58478	-200.87488	-183.26363	-279.91306	-282.13004	-200.83879	-256.71533	-215.44109	-197.13737	-265.6024	-245.59413	-280.05917	-219.80803	-270.2263	-250.27205	-233.81482	-189.68011	-250.72908	-302.99655	-296.53458	-241.72359	-207.25688	-251.02794	-262.85126	-272.62643	-261.28568	-260.889	-208.76982	-184.2246	-292.76505	-255.9597	-271.06262	-245.88466
366	-159.56874	-131.01942	-165.36967	-124.72167	-119.67484	-161.85158	-146.42763	-143.15903	-160.77856	-146.23457	-155.65807	-178.70488	-124.25332	-169.86412	-106.97639	-145.0388	-158.33966	-125.3984	-192.82216	-162.23154	-134.11818	-145.8866	-133.39018	-232.85115	-146.54204	-124.66807	-140.53807	-161.0748	-174.12715	-134.24446	-150.45068	-166.88098	-134.27425	-122.77172	-154.6286	-167.31984	-166.95471	-189.48247	-168.23322	-211.55904	-221.33197	-169.46724	-166.2256	-191.62244	-185.50517	-172.78365	-175.40637	-205.2292	-201.24873
367	-513.4105	-330.54703	-272.5941	-321.48953	-396.81836	-375.36728	-364.29123	-337.08307	-348.6019	-408.6222	-330.61316	-357.26282	-310.38824	-256.38486	-272.8102	-253.16289	-371.22348	-296.40555	-233.34644	-276.57718	-337.4427	-361.7784	-395.3259	-456.458	-441.98557	-511.6747	-522.79535	-313.27322	-402.45422	-473.83353	-352.0343	-423.33582	-516.5015	-526.4141	-305.8811	-418.32422	-396.48984	-252.01015	-163.49377	-279.2039	-276.5796	-208.41974	-318.54846	-371.91562	-407.66077	-431.4956	-442.5183	-390.93442	-477.56772
368	-327.4858	-329.22867	-314.79343	-359.03552	-309.50467	-308.04376	-276.97037	-307.62183	-327.10022	-365.17715	-312.87234	-284.75192	-318.47995	-310.2681	-340.72937	-378.0259	-289.76855	-327.5079	-322.15085	-430.5837	-315.4869	-324.62155	-372.46396	-323.4313	-440.36838	-509.59146	-498.73746	-501.0038	-305.13022	-405.9275	-312.00122	-489.4332	-292.3644	-289.6659	-347.614	-430.20767	-366.69614	-322.58667	-257.57993	-255.3155	-302.4329	-589.6911	-240.15186	-239.58965	-377.55038	-324.5338	-357.97787	-235.96986	-259.5046
369	-250.05444	-316.95517	-459.04016	-263.6265	-269.05087	-270.9829	-326.43643	-472.47693	-367.27847	-468.82065	-267.39392	-229.64838	-401.66284	-297.69156	-258.54764	-362.63034	-394.113	-412.66052	-265.80963	-239.8691	-250.17647	-339.88315	-366.48233	-330.83548	-458.5818	-340.25912	-480.1643	-392.84396	-446.43033	-287.6085	-257.1762	-289.18054	-320.78113	-382.84094	-419.70364	-283.39432	-275.34	-327.48856	-347.53885	-459.42117	-205.33147	-406.62338	-225.8019	-383.86865	-231.06775	-330.0439	-287.11948	-260.8032	-233.63054
370	-282.2386	-269.86636	-587.2114	-419.5613	-369.8379	-401.86792	-452.66043	-398.87085	-373.20688	-413.0205	-661.89307	-476.84793	-406.0746	-232.27599	-335.90158	-292.41788	-410.8143	-574.09393	-684.7895	-389.1368	-406.67575	-432.49594	-481.37024	-432.51187	-391.24304	-570.4327	-222.65236	-261.21298	-285.35025	-401.43936	-281.91837	-313.92288	-393.24435	-332.73038	-321.80057	-261.60754	-396.59537	-268.0475	-368.05557	-569.9102	-702.1801	-390.65698	-247.02577	-198.1682	-248.921	-232.56987	-287.6417	-320.7581	-341.39603
371	-197.0988	-196.99382	-206.42311	-285.24216	-243.02336	-271.73486	-273.76117	-333.77396	-332.17142	-239.4112	-232.28764	-189.90436	-220.41295	-312.85764	-262.4259	-269.96835	-308.61682	-246.78943	-182.63647	-198.72667	-333.17963	-214.37872	-177.13458	-244.60126	-297.00858	-321.24268	-193.64177	-237.41267	-240.64662	-144.29001	-228.16113	-261.06192	-303.0566	-318.3386	-258.0099	-235.54143	-190.96138	-206.72063	-249.31621	-270.91095	-268.11508	-328.07986	-270.29758	-235.98059	-308.42075	-309.3251	-257.0775	-254.30962	-252.46118
372	-443.83862	-382.13998	-329.87613	-408.21243	-354.5004	-351.8352	-366.74033	-332.27188	-359.4469	-365.16556	-389.6205	-376.50986	-325.6928	-311.2283	-399.23364	-351.55807	-367.4943	-341.1891	-274.11316	-347.09708	-330.76578	-366.27823	-343.7889	-283.9094	-387.2847	-380.77695	-312.39798	-389.6105	-318.97208	-365.09412	-331.80307	-356.46268	-358.18774	-330.31918	-314.65015	-366.287	-386.49326	-374.35657	-410.96866	-334.67648	-311.37662	-352.8728	-371.71072	-348.4628	-372.93564	-304.16068	-298.2313	-368.47525	-315.47278
374	-89.30863	-124.672035	-102.94987	-118.04123	-90.78219	-153.25043	-135.10374	-121.577385	-107.69992	-138.56166	-105.72753	-130.13045	-88.97109	-148.5708	-130.66139	-118.986015	-87.506905	-115.71195	-128.7524	-118.19076	-85.571075	-117.87182	-103.41076	-112.07987	-119.68871	-118.26699	-103.99078	-108.14734	-148.66228	-114.98438	-117.450035	-123.505615	-136.87576	-109.72741	-71.8887	-105.738525	-125.697426	-94.98095	-90.204735	-105.61316	-123.026794	-108.958374	-138.22447	-116.63647	-146.5866	-135.95477	-106.40991	-97.159424	-154.09769
375	-324.27884	-327.5616	-310.0011	-317.82278	-372.71866	-352.48264	-300.1096	-369.53873	-281.78806	-273.66016	-425.98044	-330.47507	-464.1227	-234.36572	-333.28653	-261.02975	-247.6072	-332.12125	-274.00427	-244.98456	-511.132	-332.3937	-295.1151	-269.29044	-228.16142	-230.68474	-255.45918	-277.30624	-426.6189	-377.746	-394.50485	-320.48325	-503.58072	-385.21945	-354.79337	-249.65582	-299.80713	-395.1714	-339.2291	-282.25742	-270.6506	-342.38	-344.31296	-462.0088	-532.5956	-229.51587	-356.4138	-422.99008	-495.5826
376	-152.98506	-299.11972	-107.56879	-182.81499	-146.6137	-172.82391	-194.54243	-272.2742	-215.13475	-117.0158	-272.94568	-335.55704	-323.08905	-350.56436	-285.00974	-233.5406	-120.696556	-77.75448	-303.19922	-213.00728	-298.68982	-317.61783	-286.29422	-221.97522	-182.23903	-298.2974	-400.29526	-408.2487	-541.7829	-250.12666	-224.09857	-273.93857	-190.15782	-442.88855	-350.27612	-382.57474	-329.0879	-340.1279	-259.06958	-293.22092	-437.65454	-311.5101	-394.54044	-72.238174	-166.16522	-294.06433	-414.19736	-308.512	-559.37427
378	-204.97005	-225.50157	-249.0467	-242.85883	-170.06335	-213.88286	-296.2162	-248.4658	-284.904	-292.48386	-262.77588	-245.22762	-175.58534	-176.87404	-163.79279	-184.12874	-185.11699	-360.02307	-389.91196	-419.4558	-413.03458	-369.93567	-408.31726	-399.78503	-415.6877	-448.53775	-412.61557	-398.8906	-454.74564	-428.77744	-424.80798	-372.63367	-421.25717	-487.21762	-424.30594	-444.75342	-441.11487	-430.24515	-345.16232	-370.9879	-361.4556	-388.91284	-381.21567	-465.99985	-348.13657	-391.14645	-453.4065	-382.54004	-433.9338
379	-367.28467	-359.33603	-310.0258	-342.5262	-387.8119	-368.31473	-396.50992	-375.743	-376.05176	-316.7706	-381.7362	-345.40405	-308.42618	-419.65146	-364.63925	-396.51205	-448.05093	-407.63443	-346.37418	-367.7601	-350.68326	-358.2124	-361.03293	-359.24728	-353.5819	-374.93423	-311.4411	-326.18576	-395.9019	-374.21115	-390.5298	-367.22083	-399.16	-326.2402	-345.3126	-297.66907	-280.5893	-328.77353	-325.21603	-328.87924	-348.60324	-343.1783	-338.22916	-296.4648	-374.22205	-293.67993	-358.62344	-345.2496	-342.41257
380	-171.43083	-125.30057	-131.774	-122.26972	-156.02548	-113.30631	-144.4735	-155.95459	-178.78648	-160.01393	-133.63048	-162.45746	-160.63484	-141.27911	-178.73407	-114.65375	-110.694084	-141.40718	-168.89876	-169.54686	-94.256775	-181.91924	-122.87067	-163.28015	-137.10597	-198.89922	-170.66383	-197.97133	-157.12764	-172.72874	-168.05049	-213.61432	-125.11868	-178.21379	-233.56561	-178.19829	-100.68717	-172.36311	-167.70363	-196.95079	-130.28815	-150.40828	-184.44983	-203.56506	-130.92561	-139.2637	-190.48341	-111.5832	-125.71164
381	-249.14027	-386.3939	-308.85178	-169.80367	-293.0589	-349.44394	-257.98413	-398.7543	-167.2409	-435.88647	-278.80652	-130.10323	-200.28978	-229.17027	-262.5519	-247.4499	-211.28284	-447.1622	-309.12534	-209.94313	-199.97063	-173.42021	-131.49924	-404.91318	-182.5445	-122.20821	-159.70323	-249.99274	-325.74625	-234.40471	-241.68953	-441.26135	-451.03915	-192.04616	-571.0319	-243.21716	-211.4543	-209.7245	-154.76396	-163.11986	-314.77264	-155.4149	-193.19054	-428.2429	-518.84283	-220.76326	-240.33574	-486.6084	-276.08118
383	-258.75574	-267.923	-273.80136	-297.69348	-247.61763	-259.85107	-359.7029	-351.63693	-357.48526	-350.66284	-357.9912	-291.35092	-331.8598	-319.3959	-315.9088	-282.43503	-341.96667	-193.58736	-193.16809	-192.29277	-206.97766	-228.64803	-256.0496	-270.30234	-253.05455	-249.5424	-225.30309	-257.94156	-243.43169	-297.30875	-218.93884	-245.63081	-238.47394	-243.80122	-322.6097	-255.58202	-220.60992	-227.16638	-237.14616	-276.6604	-271.97437	-250.14531	-259.7504	-254.00743	-260.0966	-288.0018	-308.84915	-271.71988	-246.76323
384	-158.99164	-194.59346	-239.35292	-211.59584	-192.73846	-244.32573	-224.19337	-163.97691	-230.29	-282.2024	-253.24568	-215.75679	-178.7748	-276.07547	-220.44012	-241.98586	-330.4711	-159.942	-172.65337	-244.05232	-220.96143	-205.58131	-281.5676	-180.18034	-184.5738	-243.06233	-256.23148	-289.28903	-253.85811	-233.7398	-269.2803	-235.44984	-226.88377	-284.57602	-168.7914	-174.07582	-309.16507	-266.4242	-199.15594	-285.33484	-295.86868	-172.50926	-243.51733	-294.40625	-250.39124	-247.93147	-281.37775	-318.60046	-257.22617
386	-209.12663	-240.17671	-318.85913	-236.34485	-342.197	-296.96976	-255.6512	-214.36145	-300.98267	-244.99236	-290.37863	-268.21802	-287.16882	-232.5348	-179.01538	-282.5526	-292.63904	-231.2513	-210.42107	-286.84567	-246.37202	-194.04121	-291.83676	-263.32468	-217.99583	-249.58435	-227.16331	-245.4826	-171.38647	-94.77813	-281.3583	-233.82605	-102.73969	-177.67955	-234.82147	-166.06992	-195.24738	-220.61806	-168.20262	-204.98169	-155.62608	-175.81447	-186.22658	-163.32013	-230.32478	-262.3983	-250.5874	-257.0563	-152.77202
387	-374.39975	-277.9769	-332.5613	-390.20584	-333.04465	-368.8618	-384.698	-219.51958	-333.27612	-276.59323	-326.72415	-417.9694	-258.85068	-151.56337	-308.4768	-309.615	-338.8404	-273.6592	-242.2689	-151.29875	-157.46751	-262.46118	-261.3726	-314.95187	-266.2247	-186.87724	-240.89587	-271.0611	-292.08755	-349.68774	-315.11768	-135.68285	-215.14099	-185.5437	-276.03806	-268.21118	-317.44186	-185.40808	-328.00507	-286.60638	-293.51633	-343.5389	-250.50893	-142.95422	-147.50436	-263.88928	-240.55644	-297.4529	-283.42294
390	-283.9269	-198.59615	-192.76756	-212.1685	-144.64862	-101.98279	-173.75072	-171.59064	-174.14948	-187.03426	-143.04253	-168.20421	-188.09154	-142.3755	-139.3636	-174.18353	-161.91928	-88.669914	-125.389435	-125.47974	-112.96039	-153.11713	-129.4384	-123.84869	-138.25618	-137.9966	-112.91565	-140.03493	-132.60353	-94.167854	-145.27257	-145.94539	-143.43318	-192.45946	-192.14738	-208.11482	-235.18811	-255.57019	-186.36139	-188.54881	-192.34538	-131.45424	-165.56192	-228.46336	-222.82954	-240.99834	-181.23378	-190.98228	-188.9113
391	-150.98706	-146.41576	-168.18983	-98.251366	-158.77274	-99.9497	-168.68262	-130.57233	-146.4869	-160.74695	-169.58456	-143.14714	-124.901276	-154.88501	-135.53365	-127.97949	-186.78491	-114.483925	-146.42299	-187.65826	-185.93884	-195.43701	-203.10756	-134.91064	-208.2863	-187.40883	-286.00964	-87.237724	-210.14452	-138.85905	-162.54274	-345.59045	-376.68607	-276.43307	-280.10654	-233.65112	-192.28174	-398.2019	-215.78365	-87.37888	-219.97307	-188.64577	-174.27641	-289.63953	-227.80121	-172.90141	-315.67038	-118.81513	-188.15358
392	-282.71707	-374.64062	-362.97104	-429.2653	-366.3087	-388.61157	-318.51105	-188.54604	-340.35083	-380.7125	-222.29353	-337.28513	-274.8539	-354.18143	-300.42227	-356.8605	-346.55643	-287.3895	-344.99014	-352.7257	-375.47867	-291.33618	-355.90085	-361.26562	-150.13382	-341.1729	-398.85938	-272.32504	-339.1356	-300.05978	-343.90588	-360.83182	-338.83786	-380.4799	-281.49503	-293.0814	-297.6373	-369.77173	-268.04156	-346.8043	-334.462	-217.49675	-313.4757	-393.1832	-317.1566	-372.82678	-313.6937	-366.55676	-282.59982
393	-185.06221	-189.45058	-244.8941	-424.5068	-480.36172	-233.39844	-247.11577	-333.83267	-189.74858	-584.06537	-309.49857	-120.94674	-283.12442	-170.62169	-196.6616	-224.39784	-236.49548	-184.98042	-222.2721	-183.35512	-212.53151	-393.78223	-580.18384	-594.12714	-310.00122	-262.1712	-225.5844	-242.17914	-244.47295	-242.11217	-137.66008	-132.32361	-131.2415	-609.03687	-138.11986	-503.96204	-340.47427	-250.6673	-640.03735	-692.22577	-200.92432	-146.20248	-274.28867	-282.02963	-384.374	-485.88864	-160.46552	-362.37167	-400.2194
395	-154.94029	-147.38892	-203.53578	-257.8042	-120.51269	-224.52379	-158.20305	-219.73613	-117.28425	-137.18298	-147.88187	-140.14171	-139.59715	-191.15936	-192.46162	-172.10754	-252.38307	-299.21985	-247.4298	-316.31323	-342.21265	-441.36905	-347.16666	-294.823	-270.76065	-288.13663	-251.88127	-269.63638	-293.58658	-261.34995	-345.71042	-374.42764	-461.03226	-517.5373	-552.2834	-534.38043	-298.6885	-437.1716	-444.49857	-524.9228	-498.53738	-465.0317	-291.20016	-317.02228	-319.4567	-303.4624	-563.96906	-163.59593	-162.49689
397	-231.02046	-138.92253	-186.74269	-135.65796	-148.22014	-187.15651	-140.98695	-156.92146	-178.28467	-172.43755	-156.32	-139.71037	-306.74496	-211.76262	-131.6952	-94.105965	-241.92816	-204.59148	-110.3007	-326.89078	-171.16878	-124.224144	-166.31932	-222.57436	-229.0849	-284.13657	-162.7856	-138.69386	-269.9659	-250.74477	-145.80205	-194.80931	-226.2209	-141.84267	-194.45622	-224.40771	-206.62718	-193.91023	-208.61096	-274.69308	-203.64043	-239.52661	-274.83752	-221.74623	-252.35283	-291.9423	-156.48357	-239.33698	-195.50865
399	-241.85786	-242.28394	-225.31926	-244.35065	-215.15776	-167.91443	-207.93132	-218.3213	-232.33995	-254.35304	-236.0482	-194.07555	-179.9477	-215.67131	-214.57214	-252.75041	-230.54817	-197.4046	-180.0717	-231.24548	-178.22392	-205.34602	-197.1963	-171.07674	-208.75227	-210.95581	-184.1933	-220.20055	-151.8338	-105.95819	-125.32684	-183.2603	-141.82262	-152.75447	-176.13261	-110.29639	-116.99771	-163.76677	-161.25409	-192.00249	-145.48848	-108.579094	-75.916466	-105.9244	-125.275475	-157.54979	-144.08405	-196.49646	-138.54405
400	-516.1254	-430.60196	-475.04333	-465.229	-443.08322	-445.93967	-417.55215	-388.42554	-390.4292	-377.7445	-423.04037	-367.402	-353.84583	-390.0337	-343.17834	-427.1941	-405.46786	-211.70305	-221.04134	-319.29633	-295.6011	-300.47095	-229.02666	-147.99367	-171.66106	-244.53813	-109.72055	-191.66783	-210.13261	-258.40933	-311.34558	-291.17105	-286.74548	-167.96637	-147.34311	-216.79816	-232.00737	-84.14868	-243.9406	-296.96313	-240.98378	-303.28146	-241.0175	-251.14362	-145.86497	-202.71106	-207.3431	-204.86366	-190.15608
401	-306.99094	-308.3134	-319.657	-305.5716	-396.82407	-352.30478	-334.00232	-257.785	-450.4469	-283.6423	-311.1661	-327.42508	-294.6648	-248.25572	-234.72054	-57.812107	-176.91267	-213.11914	-276.82962	-402.73526	-222.37965	-341.88452	-334.45273	-277.10654	-196.88637	-250.75801	-80.297935	-232.84656	-136.43372	-286.3457	-151.98692	-211.55952	-195.23878	-209.18146	-211.80031	-192.56331	-300.20715	-141.39088	-213.37817	-189.20134	-289.10928	-213.56921	-203.97237	-142.11165	-133.76027	-61.55669	-116.38485	-234.22481	-193.86638
402	-243.071	-215.0822	-292.17734	-246.64789	-274.98428	-270.42276	-124.78426	-128.77402	-127.97573	-190.5741	-207.76485	-224.87329	-290.9087	-245.97438	-260.00388	-257.03076	-285.15277	-405.79544	-420.00354	-276.37097	-200.70201	-117.65072	-171.85359	-174.51172	-153.169	-189.29181	-197.51677	-187.86609	-245.16167	-355.86975	-300.95163	-174.04692	-146.05606	-311.26315	-233.87093	-286.3872	-105.09063	-137.26521	-165.56264	-193.89484	-219.0449	-236.06543	-233.7723	-222.10167	-206.91805	-263.8735	-190.38849	-207.74437	-246.36143
403	-260.37442	-274.91833	-296.98645	-318.155	-521.6731	-302.35986	-286.77036	-294.12686	-264.13425	-265.73096	-275.9242	-274.84045	-287.2555	-272.91592	-263.36145	-271.69553	-263.38742	-300.71335	-306.12326	-456.30215	-264.79172	-246.39745	-274.08374	-294.48465	-289.4498	-269.89407	-284.72165	-267.81137	-259.66016	-284.67874	-258.65598	-265.04926	-182.20569	-321.59787	-219.39183	-226.67845	-221.83887	-208.96161	-248.29317	-225.42644	-212.29063	-259.6745	-169.51616	-174.53679	-189.70573	-223.58067	-200.39964	-200.661	-232.02692
404	-75.919525	-233.02147	-84.14709	-227.86195	-127.48282	-251.08435	-243.36348	-265.85547	-136.6007	-166.66469	-329.2775	-294.8779	-336.35825	-475.57065	-514.81903	-555.3376	-535.10046	-604.657	-513.35126	-279.84158	-146.77077	-77.12525	-186.123	-108.74817	-219.68272	-192.41197	-215.81252	-243.1618	-188.78984	-218.87013	-195.52924	-278.12018	-352.94254	-415.7926	-551.107	-526.351	-616.1289	-600.244	-638.6324	-247.21422	-86.23065	-184.30592	-84.10503	-205.6342	-143.05214	-232.92664	-244.01204	-229.2889	-236.89531
405	-136.55318	-204.74799	-186.6903	-198.65742	-229.10158	-173.87274	-177.90004	-188.67757	-170.17996	-179.14915	-191.34491	-170.9801	-201.26587	-154.57788	-190.56136	-211.5381	-197.9882	-171.84172	-164.06145	-182.45644	-182.19672	-184.56464	-186.07172	-208.25273	-141.02766	-208.52458	-211.22054	-206.33952	-227.29388	-230.0752	-164.60797	-202.03862	-223.17287	-244.65157	-253.83147	-211.30904	-185.53545	-168.18199	-216.18388	-207.91057	-255.39636	-169.08377	-192.16356	-229.93193	-217.28705	-232.10637	-307.73978	-172.5304	-147.57202
406	-193.11308	-203.89569	-316.81912	-258.31873	-322.18054	-246.35767	-321.4305	-278.75085	-213.45549	-301.1266	-381.10788	-218.28984	-282.57532	-250.20235	-268.00507	-217.25484	-313.26852	-293.41043	-241.71088	-254.00592	-270.48297	-202.13971	-248.35478	-229.02014	-187.40276	-187.58386	-218.40569	-239.99431	-293.50397	-312.8016	-228.221	-253.42415	-211.23854	-301.48898	-209.72108	-252.17213	-240.69641	-205.82289	-217.66545	-236.97502	-295.43423	-200.52869	-264.5316	-278.041	-297.8596	-253.74345	-296.40686	-200.48076	-251.10628
407	-236.72755	-196.43024	-312.26242	-220.50252	-236.41406	-195.76105	-340.0371	-196.48573	-254.30147	-293.38525	-219.87502	-271.70297	-384.8937	-216.83708	-275.14502	-321.28574	-319.66943	-276.5639	-294.9893	-213.18282	-207.40163	-203.93349	-352.34253	-186.91292	-241.489	-295.3529	-312.56314	-256.92203	-360.42947	-189.0125	-308.91968	-335.7509	-234.04134	-204.52356	-303.84122	-214.21907	-241.27753	-192.93169	-314.01218	-201.57848	-439.23422	-556.8972	-264.6112	-327.89246	-525.6789	-290.6981	-588.8139	-541.08075	-320.14597
408	-128.12613	-135.05022	-129.67548	-126.401726	-130.69153	-140.09663	-136.14333	-114.19644	-131.54008	-125.34549	-124.476326	-92.980125	-124.72947	-130.06378	-110.99171	-104.3229	-106.355446	-106.430504	-121.61292	-116.162025	-114.42629	-123.20392	-108.091156	-102.736	-117.59845	-83.41576	-56.866077	-84.18253	-75.57811	-96.44171	-102.8113	-76.564545	-82.73902	-93.80505	-80.54078	-97.41782	-83.900276	-89.641365	-81.08277	-104.45275	-91.064026	-88.30329	-81.374664	-71.19064	-87.04929	-85.5619	-78.42187	-90.86611	-79.89405
410	-453.01254	-377.74405	-287.0667	-403.03604	-313.9694	-308.61984	-418.6392	-378.7223	-372.80392	-465.28476	-453.49	-345.18127	-281.5245	-353.51437	-387.57913	-368.20633	-409.07034	-371.13156	-482.9596	-416.55713	-392.3418	-409.8387	-411.82138	-396.57297	-213.70085	-377.29565	-366.80826	-460.34753	-416.39163	-366.30167	-477.7924	-434.80472	-380.4513	-408.71484	-400.43954	-403.85425	-389.58667	-390.55014	-408.38663	-392.15283	-394.09604	-284.8899	-265.90982	-351.35403	-309.99905	-355.90726	-405.30057	-339.578	-367.2086
415	-128.05696	-146.62135	-145.58293	-166.4814	-225.50122	-157.61406	-240.91846	-161.41603	-174.55168	-115.393684	-219.86232	-120.146034	-196.9058	-221.56128	-139.57599	-130.36157	-148.10956	-158.71596	-198.01306	-144.12315	-146.45107	-178.46712	-183.95355	-166.49092	-153.63449	-185.37971	-152.16988	-156.01692	-200.85844	-163.10649	-248.29015	-210.10632	-170.37276	-190.17406	-327.99454	-122.71631	-256.71353	-267.22366	-200.92226	-205.80956	-426.91772	-162.62146	-157.17975	-232.6101	-179.93092	-183.77844	-193.09558	-134.5269	-189.28223
416	-167.75084	-187.16992	-201.19719	-194.88014	-192.54924	-195.0052	-193.12666	-171.26219	-210.45695	-178.5227	-200.82704	-228.79175	-243.5827	-226.80943	-168.9115	-203.32341	-190.12097	-209.75874	-174.31177	-236.96954	-185.10603	-113.733894	-132.13322	-169.66866	-96.17124	-209.18413	-264.52286	-235.14825	-187.91826	-199.93721	-208.06233	-224.25435	-197.02002	-180.16736	-245.88472	-250.6596	-119.869804	-132.42941	-164.02824	-99.3608	-248.07646	-233.75574	-262.9313	-275.81937	-177.80762	-176.37798	-170.8534	-150.79959	-141.45097
419	-310.3516	-334.06458	-313.7156	-274.5873	-298.642	-295.64282	-293.98718	-331.8983	-370.01382	-356.2252	-327.80618	-385.25504	-367.1129	-285.6909	-305.87973	-273.3805	-351.28647	-357.24796	-326.78445	-349.6503	-339.59302	-408.4325	-360.05176	-388.99277	-338.75424	-427.06033	-377.6941	-427.44202	-367.5641	-333.33487	-320.61142	-347.2889	-293.73752	-304.35934	-322.96115	-279.46646	-293.93423	-342.88077	-371.0265	-394.8252	-366.5825	-355.30234	-434.6794	-377.17868	-410.49487	-299.63092	-296.02835	-318.11545	-349.2716
420	-261.3887	-110.44007	-270.832	-170.50229	-158.74342	-315.2876	-210.09401	-128.90477	-316.99857	-105.782776	-140.91676	-190.91582	-116.21165	-121.34585	-289.14832	-228.90865	-290.70776	-82.17004	-130.51683	-148.37135	-146.79402	-326.49695	-406.45914	-294.6577	-391.9142	-74.366295	-143.47993	-116.07459	-104.126656	-248.27046	-227.24646	-241.74144	-249.47308	-91.707825	-173.94286	-152.58493	-160.48029	-258.81308	-454.37967	-86.467445	-267.94803	-70.24098	-146.21121	-198.9637	-94.75171	-95.60468	-275.5189	-260.94946	-119.55421
422	-523.90436	-532.81396	-573.3301	-586.2768	-634.38153	-352.26035	-362.73843	-388.32797	-432.7064	-479.61658	-550.93726	-547.8457	-499.74167	-473.96304	-555.2124	-266.9645	-335.95682	-312.4614	-404.5413	-401.81473	-423.55664	-432.3519	-509.73584	-526.6171	-514.01483	-517.1984	-514.82794	-533.9671	-557.18805	-570.62225	-590.7317	-302.3696	-356.86316	-411.2494	-425.2544	-479.45767	-504.25015	-552.20917	-359.15555	-266.87854	-231.96632	-261.44888	-288.0801	-341.19592	-350.96072	-413.60928	-461.433	-449.1117	-446.42822
423	-147.02101	-146.50331	-165.13861	-210.326	-183.6244	-152.02348	-165.34782	-148.58614	-192.79744	-162.75429	-163.95961	-205.78822	-162.47932	-192.06914	-191.44855	-168.17447	-86.81796	-133.84361	-155.48889	-166.96194	-197.88794	-149.40678	-108.3072	-149.57814	-140.22919	-113.510124	-70.85121	-96.03372	-120.50962	-159.29527	-180.91704	-170.02354	-127.98611	-157.18611	-125.62197	-147.98448	-117.63641	-111.67754	-149.92943	-165.02118	-163.87373	-205.70789	-89.79328	-154.7126	-109.92367	-178.50446	-121.31592	-91.971596	-131.62086
425	-230.78694	-201.36267	-214.57198	-207.79463	-202.90283	-208.58392	-208.98877	-195.95113	-213.74574	-205.9851	-198.54362	-210.84862	-215.19707	-228.06628	-262.7607	-243.06575	-229.83875	-212.40436	-317.7977	-308.95224	-301.25833	-226.5437	-318.98917	-223.28828	-310.40414	-234.6439	-337.56918	-322.26996	-311.1098	-217.6657	-318.62607	-208.98828	-297.6869	-313.05045	-340.30405	-343.31763	-324.8023	-313.66708	-331.56522	-330.44748	-357.15442	-318.766	-320.16125	-316.36838	-320.85403	-313.41235	-345.05478	-326.85483	-335.7549
426	-204.77495	-183.73035	-206.20146	-188.02747	-187.41023	-170.22675	-225.72919	-222.727	-213.4408	-189.57466	-219.28542	-264.2507	-206.8633	-252.08842	-236.67876	-266.4693	-240.2332	-276.5433	-206.78404	-223.7599	-206.03462	-252.85582	-203.46892	-278.1309	-246.03369	-288.97592	-208.9229	-232.85173	-227.95918	-256.81012	-253.64159	-254.42781	-223.86855	-252.41203	-237.81335	-262.87784	-211.94946	-250.77435	-237.03082	-275.38046	-247.80267	-282.19333	-204.48128	-176.76367	-190.6167	-174.88533	-227.72125	-202.22258	-215.08965
427	-163.5707	-180.10869	-152.27551	-185.33958	-223.89058	-219.50208	-223.1241	-176.47737	-131.86572	-165.64192	-183.38753	-132.82182	-158.62938	-170.16164	-152.3535	-182.21228	-178.55492	-155.86938	-167.95573	-166.0224	-144.6527	-175.53003	-189.8763	-137.92584	-157.52773	-175.13814	-146.89098	-174.55498	-181.19759	-124.20246	-165.66682	-173.98482	-138.60304	-173.39252	-159.32974	-127.81159	-147.97177	-183.48639	-145.7666	-162.73524	-190.67043	-148.97462	-147.78693	-186.33983	-140.99438	-167.88759	-198.01593	-140.38396	-158.32857
428	-179.19704	-210.76094	-265.21307	-244.74768	-216.26662	-290.47208	-240.51282	-286.61374	-219.89424	-255.32812	-260.61377	-231.09778	-219.54634	-574.5247	-316.21707	-314.47293	-271.24988	-280.23718	-527.4986	-370.30972	-676.1106	-272.14218	-590.3693	-274.5501	-575.4252	-309.99274	-432.69705	-677.2774	-378.85727	-285.24475	-296.9596	-609.87115	-279.87198	-314.27698	-266.43234	-377.34415	-315.30392	-394.37076	-277.5702	-312.36612	-251.37688	-292.48895	-218.87471	-256.31116	-262.11362	-212.94292	-208.48383	-220.50958	-194.3431
429	-468.43863	-549.76654	-472.15683	-479.765	-459.6331	-413.10596	-424.29965	-400.34006	-460.29025	-413.22656	-470.08398	-507.8812	-499.84595	-471.10043	-471.89267	-494.45908	-524.59326	-468.64243	-420.8341	-435.28604	-433.84537	-510.02347	-458.77658	-523.757	-435.17554	-565.6967	-396.09546	-488.45093	-390.9418	-381.35953	-394.18994	-472.70215	-450.46292	-489.30515	-426.4249	-438.7875	-433.1735	-446.54044	-443.8262	-354.19946	-437.84326	-413.47714	-356.20618	-408.02283	-401.0648	-382.14072	-449.89832	-482.7687	-462.00122
430	-316.66544	-260.02927	-253.70341	-248.94255	-353.20947	-226.81584	-221.91168	-233.24239	-312.56982	-269.05026	-271.0106	-295.60623	-369.218	-333.00644	-235.59438	-254.90233	-235.5302	-262.6617	-260.11887	-281.82892	-232.62292	-263.29703	-259.02066	-308.4246	-259.47705	-263.09024	-226.43571	-244.95662	-210.42535	-306.96335	-349.27808	-280.6755	-262.51566	-228.01405	-298.6549	-208.1758	-236.70697	-252.55554	-198.19359	-275.71176	-235.41765	-334.9832	-325.34232	-348.1414	-345.4833	-276.18384	-382.28592	-331.17065	-251.19319
431	-207.71648	-251.53564	-322.32285	-144.11702	-154.02452	-203.57527	-227.34233	-114.6634	-165.19586	-143.27339	-164.22664	-152.63374	-128.07509	-187.51448	-203.25708	-168.13487	-293.01797	-75.23333	-175.83122	-114.18824	-202.71318	-203.59361	-224.58311	-139.5061	-152.99951	-204.91614	-208.91339	-117.002144	-168.53868	-195.453	-197.7962	-189.54535	-111.19501	-171.2696	-179.65465	-222.20305	-256.8395	-65.352356	-167.17126	-91.04093	-173.86931	-249.42299	-83.58916	-111.67237	-179.74324	-182.45757	-223.83235	-112.089775	-192.21407
432	-230.97913	-138.11046	-314.34387	-190.34387	-321.71945	-161.2389	-292.51062	-268.13626	-268.53656	-196.60255	-299.82828	-280.26566	-231.00691	-222.52238	-141.45512	-336.15292	-187.85657	-303.8025	-139.77684	-264.0743	-132.71071	-308.36887	-184.68176	-374.76315	-247.96846	-313.02075	-178.34161	-125.59939	-167.32689	-209.73051	-223.71718	-175.60222	-338.50757	-205.28186	-253.2024	-174.53893	-370.6747	-153.27519	-286.8865	-143.20903	-297.05005	-337.8141	-269.80725	-148.59627	-161.69995	-293.2771	-157.93361	-170.0031	-165.5074
435	-142.6697	-321.28568	-319.62573	-306.53113	-307.96597	-253.40019	-238.99907	-231.81877	-277.85272	-119.87534	-176.92107	-95.81071	-245.52722	-119.36562	-205.01228	-144.92258	-190.13869	-283.38748	-210.435	-227.24974	-228.633	-237.72691	-171.70955	-335.9871	-169.89531	-282.52792	-87.75998	-272.32144	-406.31335	-344.03088	-248.245	-211.32849	-238.05693	-269.06473	-266.541	-299.85684	-239.32928	-348.08203	-185.51509	-60.65388	-255.02313	-175.10204	-284.9956	-454.82144	-574.2801	-560.2459	-662.9717	-473.0615	-709.73315
436	-283.40292	-225.64856	-239.23631	-226.0684	-255.71368	-277.59506	-272.6632	-275.47577	-189.64833	-226.06433	-224.93977	-267.84464	-212.68947	-259.98264	-254.65071	-247.07837	-293.70108	-218.05815	-245.30316	-225.68585	-222.98006	-238.46956	-180.61992	-218.00471	-203.62502	-181.65193	-214.9683	-195.7584	-247.28743	-278.0513	-268.65353	-280.07153	-278.23276	-252.46979	-272.3195	-169.4756	-139.29576	-203.54353	-187.20404	-186.6801	-227.21948	-185.26166	-307.60068	-226.81238	-202.30034	-301.70233	-304.51694	-240.28339	-168.43959
437	-197.33398	-186.0877	-208.56248	-194.65303	-189.45451	-186.55156	-187.00679	-171.64922	-181.20552	-175.36516	-173.82271	-193.19165	-188.56622	-179.93575	-182.93001	-189.63506	-166.40054	-201.02821	-202.02998	-194.25221	-196.5489	-193.26732	-188.94196	-193.64746	-189.77557	-199.26265	-197.52612	-174.7553	-179.86116	-196.13322	-208.39082	-184.41675	-182.0559	-193.6007	-193.83186	-198.37248	-209.7166	-213.30428	-207.9101	-199.85388	-199.06462	-206.18275	-203.38094	-192.02739	-198.56763	-182.77904	-179.31026	-192.94246	-194.13202
440	-169.41187	-97.49747	-207.74577	-158.24632	-187.82167	-208.76929	-204.70398	-227.07654	-120.8279	-198.94102	-153.0771	-190.87312	-151.25856	-205.66805	-116.1658	-182.19653	-26.733053	-225.2122	-180.40373	-160.60028	-205.61723	-199.68404	-190.65364	-174.8373	-167.20937	-163.58841	-197.21718	-77.402306	-214.05595	-122.28921	-185.98793	-104.944984	-119.79001	-193.45845	-208.51353	-199.69641	-193.06148	-191.01369	-132.07362	-208.13574	-145.57861	-175.67265	-156.28427	-210.95589	-108.67248	-192.30495	-36.75779	-178.52962	-202.08044
441	-210.86946	-210.37762	-258.74405	-250.47774	-212.13513	-223.79736	-235.39742	-175.80696	-207.80086	-275.5201	-235.57863	-239.82741	-258.2244	-185.15523	-215.44214	-222.15648	-255.46794	-284.02225	-205.59175	-227.91502	-264.84763	-223.55017	-215.33824	-231.84447	-245.68645	-244.72789	-234.46465	-147.5963	-171.66988	-179.08638	-240.84839	-211.63216	-242.4065	-174.25757	-248.11255	-208.40285	-213.44012	-152.4815	-162.49353	-219.75691	-283.14395	-266.4353	-236.27197	-212.31825	-249.34514	-240.07536	-230.87398	-193.92296	-172.74583
442	-275.85568	-352.20676	-330.06155	-270.33713	-288.0035	-318.6301	-318.44733	-302.70435	-298.91403	-321.9117	-327.12067	-283.71072	-285.4221	-309.77628	-297.20764	-271.94528	-280.55106	-268.6074	-274.52652	-271.65137	-288.7767	-290.41098	-295.66232	-297.21823	-300.54422	-238.34387	-275.0079	-245.7649	-264.62766	-244.20026	-187.61528	-198.11433	-213.64284	-228.45348	-229.08217	-240.20671	-262.756	-217.81468	-255.79521	-218.1157	-250.61127	-218.01698	-277.2573	-298.65088	-279.22906	-262.42285	-289.81113	-213.19067	-283.51523
444	-355.77234	-318.2373	-340.0548	-326.80753	-289.957	-314.46826	-350.80164	-305.1649	-326.918	-325.36908	-380.9242	-382.0557	-327.96454	-364.38242	-301.7983	-310.49072	-326.13333	-363.99622	-335.36646	-321.68918	-304.36453	-311.5695	-323.77576	-381.89612	-337.33658	-331.77646	-295.1982	-332.73035	-353.98074	-320.10196	-338.71262	-301.37625	-325.95633	-333.5482	-325.92447	-305.6199	-330.22958	-351.2518	-318.89896	-313.96478	-406.32837	-437.7931	-344.948	-323.7347	-330.88846	-321.30124	-323.09378	-333.26538	-292.6846
445	-383.75864	-440.6382	-473.0105	-363.75284	-415.96933	-518.0172	-531.68884	-492.85995	-483.40393	-537.52655	-603.1511	-345.76865	-196.43103	-349.1763	-406.48575	-490.84448	-516.05536	-363.0778	-215.43964	-337.14963	-406.50333	-462.89722	-301.8769	-290.23218	-208.34004	-310.55087	-408.2175	-334.43552	-372.2325	-495.19498	-331.13348	-276.29208	-370.10483	-423.6766	-478.83286	-336.07605	-328.21133	-256.76978	-418.99222	-443.9971	-465.0441	-475.84476	-259.23917	-425.65445	-401.23422	-362.70377	-336.30093	-339.86545	-307.8705
448	-223.76604	-147.42259	-210.15495	-153.81062	-261.73706	-174.79234	-191.60512	-206.61456	-177.54993	-124.73895	-219.35133	-126.32461	-188.11546	-221.08606	-270.42838	-169.50037	-181.11462	-161.23808	-230.3629	-166.03886	-132.13368	-132.98494	-284.28043	-192.0774	-321.6636	-122.27435	-144.55661	-123.27364	-239.16414	-233.90839	-263.30298	-164.5488	-241.47746	-250.80556	-191.0019	-186.19478	-255.01398	-243.8846	-238.1844	-135.59505	-366.84756	-247.5105	-241.72002	-158.34633	-338.08176	-305.5906	-283.37344	-140.79156	-234.66505
449	-504.97656	-483.44565	-524.0627	-537.7836	-467.56406	-523.7382	-521.65094	-502.01694	-517.39966	-540.50287	-542.8178	-532.90063	-512.227	-529.3415	-571.2222	-549.9239	-536.09076	-563.38763	-535.639	-547.435	-504.64478	-514.0487	-504.57748	-536.4873	-496.98352	-508.15796	-490.99683	-496.864	-522.1416	-513.1955	-494.07877	-504.68027	-533.0092	-540.77484	-523.98804	-506.97482	-540.007	-540.5462	-478.51562	-506.29282	-529.7431	-529.22076	-503.202	-400.94547	-451.86496	-388.5555	-456.5806	-474.08896	-523.89233
450	-334.28854	-419.90054	-419.9973	-394.78745	-453.18045	-441.65503	-382.58472	-420.31363	-483.75952	-481.04675	-562.19507	-484.98862	-333.8103	-299.3466	-415.36533	-419.24585	-331.6913	-353.05374	-287.73526	-309.76785	-378.69156	-296.30032	-406.33896	-441.68277	-402.0392	-313.20618	-382.07755	-408.22623	-358.12988	-429.37625	-387.68204	-324.52454	-364.38516	-390.2067	-350.7035	-386.98877	-336.44113	-418.8418	-317.4753	-338.9984	-302.60413	-372.93716	-233.64034	-321.68066	-248.0977	-246.77545	-298.1124	-336.8275	-303.96616
451	-381.321	-443.46548	-459.00684	-400.70755	-372.95242	-330.62866	-362.0433	-288.9142	-354.39554	-356.2789	-343.73904	-373.03662	-363.89487	-309.81555	-280.57764	-384.61484	-350.32108	-326.26053	-413.51987	-298.8186	-335.41772	-356.99557	-327.13483	-326.58984	-366.20413	-317.72327	-283.49008	-316.4822	-330.00943	-260.606	-343.66006	-249.20674	-288.43997	-349.12454	-237.51807	-235.00905	-355.33276	-282.40317	-262.14786	-324.61047	-268.7844	-235.92583	-272.12283	-261.28137	-242.57545	-234.26357	-256.11246	-253.03117	-216.87117
452	-230.26338	-253.68431	-155.42345	-271.31995	-222.08293	-147.76213	-284.57578	-268.34058	-190.981	-280.98508	-288.47028	-130.14641	-288.0021	-260.60803	-243.4485	-320.51614	-231.4339	-166.05133	-270.90298	-229.60693	-237.57414	-317.0223	-293.97775	-140.43492	-283.2382	-274.6516	-238.31438	-299.51645	-283.1129	-170.08038	-318.14725	-282.59024	-198.86414	-296.24182	-276.8391	-124.647644	-255.19026	-274.51047	-217.36896	-276.0081	-201.38269	-179.04442	-330.92294	-305.95212	-199.41618	-281.1436	-266.03577	-140.65118	-310.18466
453	-101.88471	-80.41504	-157.92049	-234.56134	-361.9208	-211.63454	-174.97096	-229.64284	-299.3087	-183.77003	-215.79016	-140.7746	-134.77576	-105.50175	-113.41181	-175.40068	-187.09877	-141.4341	-193.05788	-261.9889	-90.11075	-165.40526	-136.04146	-140.61009	-46.138397	-241.69891	-101.2702	-158.13	-157.05458	-415.79883	-79.235825	-288.01395	-230.71716	-112.75799	-181.51459	-143.0944	-95.9549	-153.7635	-279.23624	-156.49364	-127.84545	-172.84355	-319.47974	-229.672	-207.6643	-82.066185	-69.52582	-172.88048	-221.59062
454	-259.2665	-188.62395	-277.678	-286.40024	-233.37822	-206.43004	-294.35928	-265.1919	-274.84964	-304.24338	-253.8568	-182.46425	-299.9885	-246.15968	-267.14642	-293.6013	-243.51366	-188.92473	-268.5958	-264.98798	-259.78745	-289.79337	-234.02205	-198.59163	-258.41293	-275.5835	-310.17056	-284.87143	-237.5694	-210.01125	-280.14487	-266.99954	-267.69223	-283.69168	-265.84476	-181.23474	-297.3503	-237.55717	-275.50812	-288.92563	-236.6737	-205.8302	-243.78008	-265.05692	-305.19653	-358.5825	-233.28523	-213.30568	-254.67342
455	-158.38779	-164.20715	-158.33167	-136.31956	-151.91283	-182.43599	-130.08578	-183.33977	-178.59862	-172.10204	-235.22432	-163.90962	-139.22307	-141.33916	-150.98146	-125.23132	-156.64923	-131.66359	-152.69412	-162.98997	-166.84505	-157.32153	-123.68842	-143.22054	-132.27812	-130.99258	-151.92464	-191.79213	-109.59391	-173.26617	-169.55786	-245.32487	-150.01038	-154.37622	-140.88239	-157.11946	-175.71416	-132.95189	-127.63584	-149.43732	-165.57744	-151.59639	-139.18779	-135.47795	-148.55841	-147.84279	-167.97066	-182.34908	-163.28027
456	-114.73545	-155.70319	-157.73131	-175.39482	-183.16084	-205.97783	-132.61563	-156.46413	-124.289604	-169.17676	-137.52895	-158.32204	-172.54341	-210.76262	-133.85724	-201.56651	-124.846855	-221.37341	-127.77582	-193.18846	-156.00476	-194.20891	-133.68239	-147.44508	-122.14608	-130.41905	-132.32652	-135.93846	-120.572136	-145.52287	-115.65329	-131.26228	-146.31433	-138.16966	-159.53975	-159.53825	-120.25796	-116.34788	-109.6488	-138.93425	-121.83666	-119.57386	-129.11815	-145.51147	-133.64995	-160.69794	-130.24957	-155.98244	-119.942345
458	-299.29526	-347.6683	-370.4396	-284.2783	-360.05008	-429.3433	-252.98906	-279.50906	-399.9758	-406.39966	-424.68784	-301.5035	-352.61752	-385.24606	-342.46667	-258.46118	-294.6444	-315.2484	-365.3225	-300.18747	-405.69388	-490.96402	-257.11777	-297.95798	-352.81006	-390.54306	-399.1866	-284.16367	-364.12524	-393.97775	-410.26895	-281.91904	-300.78354	-349.2942	-338.15262	-268.15756	-372.66452	-403.11523	-292.75015	-309.54736	-414.61438	-433.4673	-426.6477	-297.1618	-397.92447	-442.2272	-303.42395	-243.03712	-272.88947
459	-388.9725	-452.47934	-293.8976	-308.66113	-331.51074	-428.2977	-275.9419	-208.37695	-288.1827	-200.09529	-276.26074	-220.37566	-239.13306	-144.76642	-209.61723	-200.2791	-229.11798	-253.19652	-276.96262	-258.11386	-140.11557	-194.53052	-277.994	-316.8987	-295.4687	-224.59935	-200.53937	-195.04701	-200.86523	-221.10503	-298.57343	-244.07573	-122.68635	-169.58282	-152.67581	-183.2206	-208.03596	-199.36714	-173.84688	-243.05196	-185.1382	-170.87073	-174.39867	-220.92836	-342.74893	-156.74335	-206.85242	-143.17783	-186.86653
460	-126.2815	-199.59026	-220.04228	-200.50706	-217.0575	-188.31909	-221.84619	-216.49507	-201.29517	-184.81987	-211.35469	-212.42265	-236.79083	-214.75078	-240.51585	-193.4673	-212.06982	-216.68623	-213.15694	-235.02953	-188.4416	-229.36377	-243.23933	-220.31128	-299.31604	-223.5302	-230.02576	-244.22865	-219.73486	-179.93098	-281.81662	-282.9056	-310.061	-278.4109	-269.17035	-271.36514	-318.7819	-324.9302	-308.88406	-296.94888	-316.66122	-321.24142	-293.6923	-322.29257	-326.69205	-279.48492	-318.767	-280.76114	-333.913
461	-250.48486	-282.13748	-232.91437	-282.18655	-292.2692	-241.45428	-274.2203	-245.76398	-238.06274	-239.42775	-289.926	-278.35706	-244.45369	-265.42227	-252.46269	-311.19653	-240.05585	-253.91026	-150.17462	-223.29417	-218.73936	-363.55246	-211.75182	-241.24626	-285.39804	-187.05351	-200.37366	-225.84969	-425.33997	-217.61938	-234.4105	-277.72476	-161.59386	-238.64436	-209.87646	-407.02237	-243.82268	-249.73082	-297.4681	-166.33455	-253.12091	-236.74178	-264.05988	-242.64093	-296.42136	-296.30847	-230.60799	-300.005	-239.91823
462	-148.22581	-285.91003	-222.94794	-221.06621	-184.86528	-179.29228	-247.2425	-141.01054	-218.23628	-201.1961	-207.46466	-185.59102	-192.11516	-217.85713	-139.84624	-204.62032	-208.28114	-244.56197	-215.84657	-189.84648	-243.28857	-220.58601	-258.75333	-194.80952	-157.52046	-201.93388	-224.15894	-206.95428	-195.06384	-256.5035	-207.85791	-129.9135	-208.4698	-207.22429	-232.0284	-239.41492	-239.16655	-268.80978	-223.20967	-220.34392	-245.48573	-269.52386	-244.2198	-199.7935	-192.38548	-254.81184	-200.57874	-163.76439	-199.36827
463	-96.48286	-96.6968	-141.45949	-120.40784	-141.99353	-164.10878	-103.883095	-125.44147	-95.04666	-147.9354	-161.62263	-108.87876	-121.23214	-75.482086	-95.95266	-97.390594	-111.7067	-112.5283	-168.53072	-140.86427	-130.16197	-159.98761	-132.54091	-158.45702	-115.78658	-149.84406	-165.78653	-161.41826	-147.41911	-134.25685	-199.80577	-140.23628	-113.52973	-212.53741	-145.2522	-149.90855	-125.139565	-85.52109	-43.133175	-157.83098	-213.91182	-198.04321	-223.27095	-169.34212	-203.44408	-102.58606	-180.47575	-167.88113	-145.99164
464	-272.22217	-171.76253	-258.13962	-279.50262	-135.7375	-212.85834	-288.4768	-269.5593	-221.66371	-307.7179	-325.2172	-155.32191	-295.64453	-285.42477	-160.93576	-227.27441	-237.50659	-293.22928	-188.31035	-318.78146	-321.3187	-167.1618	-222.61829	-299.9534	-105.21045	-271.61194	-291.58755	-312.4368	-216.06062	-288.93582	-322.99277	-112.95983	-295.61252	-258.9333	-170.22688	-228.75359	-220.85023	-228.77815	-143.57396	-167.44347	-206.47011	-132.80028	-208.08131	-213.65485	-153.86052	-165.31982	-175.28154	-228.75761	-155.95024
466	-189.78032	-70.334785	-239.438	-290.7627	-193.24419	-253.91887	-158.69073	-236.41121	-90.06278	-225.98932	-259.46268	-205.0887	-229.49757	-174.76329	-236.81165	-67.54938	-223.29668	-143.11998	-122.437645	-255.06831	-191.95197	-203.06502	-79.88723	-174.87398	-164.16637	-208.30586	-181.29402	-346.18503	-222.89111	-118.80609	-157.4569	-250.9397	-149.30568	-187.15016	-160.42122	-164.381	-119.69999	-136.20634	-290.53677	-211.53737	-177.61133	-142.45294	-193.57771	-152.43451	-205.02966	-64.81109	-187.01106	-218.83809	-172.23047
467	-274.5126	-180.15771	-156.72087	-172.12445	-147.315	-228.26282	-193.459	-193.76154	-260.66867	-421.81387	-146.8413	-89.61031	-218.59998	-177.26833	-347.34262	-197.72688	-162.0826	-362.1696	-309.97733	-161.38777	-202.89885	-195.1999	-229.2111	-173.97575	-199.22345	-280.08453	-426.65982	-142.57954	-96.28341	-298.1063	-182.57819	-139.39648	-236.81828	-269.28036	-313.52567	-278.93268	-146.35231	-152.4344	-145.04958	-250.18788	-179.25513	-226.57104	-230.05469	-249.1346	-158.55305	-86.927826	-83.970215	-172.70251	-268.34036
468	-475.1216	-481.04395	-443.27222	-390.8475	-385.4852	-394.50827	-464.03818	-497.13608	-571.3225	-514.5119	-515.5271	-547.1148	-567.4832	-531.26807	-393.38022	-392.0269	-468.1108	-446.24768	-394.60706	-368.0913	-415.16592	-461.9885	-418.35068	-419.71533	-460.21817	-452.3488	-505.6538	-616.3548	-296.04483	-373.40356	-428.40982	-438.87988	-412.6766	-427.9691	-539.0598	-583.5913	-338.69614	-343.2946	-361.17783	-367.68045	-416.82422	-411.4869	-310.952	-332.62112	-381.3833	-433.82303	-487.24512	-465.7849	-325.51962
469	-601.95087	-216.75014	-436.7501	-404.53503	-529.1343	-206.34093	-350.50266	-370.99414	-220.7201	-194.3935	-238.27461	-379.76907	-369.15262	-713.6922	-371.8961	-329.47897	-290.5673	-248.64783	-200.29503	-217.34352	-801.6582	-407.50137	-266.6722	-274.31296	-407.39575	-301.20706	-146.74916	-1099.034	-678.86237	-207.33205	-290.95847	-632.51807	-408.49582	-65.742	-633.8225	-303.01382	-276.2659	-288.98438	-642.815	-217.04053	-127.84848	-502.5801	-520.0937	-311.23032	-878.90204	-226.15968	-248.3279	-108.61481	-140.09886
472	-229.19041	-246.85944	-176.42482	-249.87311	-297.66696	-252.56895	-226.45418	-391.40833	-498.8225	-600.2299	-231.74886	-210.37434	-285.33618	-244.6408	-297.15973	-436.31973	-191.77318	-215.27702	-250.28206	-197.48094	-269.60162	-192.60254	-186.23254	-268.04117	-308.74783	-250.18512	-308.69275	-220.88306	-186.39232	-242.38696	-285.2761	-218.44438	-285.7682	-246.98222	-210.09203	-297.05783	-233.2453	-269.96512	-215.1577	-198.64159	-232.74304	-255.78654	-211.15291	-277.3718	-225.91412	-265.19806	-231.84749	-285.8763	-356.0898
473	-117.5633	-158.06306	-92.27912	-201.91838	-114.38633	-217.70485	-454.40805	-152.04478	-290.36584	-131.8988	-182.2902	-155.59258	-151.40845	-199.02519	-206.36102	-73.39583	-130.203	-221.50847	-120.757324	-262.47076	-127.60638	-156.9128	-145.10637	-115.67871	-118.47754	-113.55526	-248.1499	-137.6888	-226.8726	-104.93844	-152.67065	-274.83762	-122.76327	-212.7325	-157.8606	-168.20033	-192.94403	-257.0143	-263.9943	-182.48796	-68.788345	-162.19589	-243.274	-116.44787	-251.74605	-233.80896	-154.09988	-71.94299	-166.2564
475	-272.14478	-276.98386	-183.23604	-191.06097	-194.43036	-199.95662	-208.53162	-130.67238	-220.42798	-277.72754	-213.88625	-166.74394	-249.39717	-244.93538	-117.3776	-226.04431	-213.27614	-196.31749	-234.59035	-226.06665	-207.88438	-134.59941	-89.73057	-232.52092	-311.74536	-142.74861	-163.39983	-149.18483	-125.978424	-184.24382	-127.15183	-157.09544	-149.12817	-170.05571	-179.32526	-213.4793	-187.8075	-260.8694	-226.31325	-126.6041	-232.23732	-187.89241	-182.91566	-205.89911	-148.57938	-195.42815	-135.84035	-182.09511	-215.19037
477	-132.72821	-672.7438	-228.78058	-179.5122	-240.33623	-139.28383	-263.3522	-136.0775	-187.38057	-215.99634	-275.70728	-94.39797	-118.382866	-195.07814	-210.34087	-133.75615	-744.405	-262.15823	-199.51514	-241.93996	-139.0395	-252.67229	-128.01622	-196.0012	-221.40056	-293.08078	-104.25976	-120.28634	-203.45758	-210.65045	-139.94917	-669.9724	-264.1419	-185.69951	-205.9727	-130.60004	-257.7676	-131.2052	-179.75545	-218.49416	-281.12073	-118.26752	-120.122734	-194.60352	-220.0949	-219.60419	-840.42487	-266.90555	-232.0216
478	-454.08542	-324.4332	-353.08105	-318.35583	-431.6848	-392.88232	-435.1559	-438.34033	-447.88333	-389.61398	-326.46198	-407.24222	-402.7798	-433.16736	-402.29062	-399.88083	-399.4418	-380.1753	-380.10654	-430.63467	-480.45383	-444.20975	-382.24597	-440.9216	-419.55286	-373.97348	-305.1853	-377.49207	-404.15723	-480.68567	-408.36475	-439.3165	-436.20047	-390.44925	-360.4476	-387.36362	-412.16147	-406.02567	-459.26938	-337.26993	-403.0873	-348.04935	-381.95377	-387.6117	-470.50406	-415.59262	-467.93002	-343.71225	-291.88724
479	-266.31427	-291.36252	-391.8506	-181.50212	-139.79817	-245.82555	-221.35645	-367.24985	-197.10011	-321.546	-200.51442	-211.83565	-439.4225	-83.216675	-285.40448	-241.05943	-296.07654	-333.85678	-296.86685	-266.6899	-265.00394	-352.5809	-434.99265	-438.3309	-240.9738	-329.37384	-245.32593	-157.41243	-219.48187	-186.00032	-354.07248	-233.64598	-356.17783	-303.42075	-164.27083	-367.87036	-129.687	-267.94766	-177.7498	-291.60428	-289.2601	-134.50018	-261.00235	-209.82306	-126.490685	-234.04628	-243.65291	-273.13977	-264.26572
480	-422.02048	-427.33176	-372.14407	-431.61276	-436.5724	-415.55063	-489.81235	-433.5974	-465.9951	-455.33267	-402.1014	-379.15714	-360.10294	-299.42892	-349.04028	-417.00412	-351.11682	-361.7859	-344.3751	-338.6459	-341.9193	-414.14883	-325.22208	-323.01456	-295.61136	-294.82492	-292.1091	-309.3877	-315.66174	-361.4004	-359.5187	-368.67142	-392.87485	-400.2429	-383.0098	-344.96353	-376.6078	-416.44946	-429.12265	-420.34732	-486.6914	-469.02206	-502.45642	-466.10303	-527.82104	-463.48416	-471.5975	-500.71933	-476.26392
481	-318.3274	-389.32837	-413.84885	-350.38724	-317.58286	-346.63492	-296.72424	-299.004	-349.20786	-276.89932	-272.7737	-373.14493	-301.89224	-293.46817	-304.0682	-274.796	-313.91196	-295.7021	-324.3052	-329.11526	-334.6862	-315.7615	-278.92883	-286.58994	-304.99634	-317.84607	-276.87094	-280.52853	-273.1193	-270.9673	-304.59348	-284.29153	-304.26642	-286.44516	-295.14685	-261.60217	-256.34375	-317.92825	-286.54337	-277.81284	-272.2019	-281.92953	-313.41714	-300.17752	-291.07605	-265.0495	-277.3381	-287.43307	-282.84946
482	-270.73	-264.00018	-311.80798	-370.5314	-397.60208	-425.067	-406.88644	-431.94772	-441.72202	-437.03378	-456.37448	-434.7241	-446.4783	-460.57132	-461.5013	-465.61118	-483.73282	-464.19888	-454.93967	-460.70474	-464.25793	-475.1459	-292.12482	-319.77554	-349.4287	-341.0851	-310.36966	-408.4777	-413.5621	-395.8937	-425.3235	-415.9393	-285.0811	-292.58627	-368.39197	-364.69595	-359.92886	-402.386	-341.63242	-407.81796	-417.34485	-406.93637	-405.85718	-362.1207	-282.97156	-335.35745	-339.05984	-324.35522	-312.61386
484	-224.17412	-304.19766	-254.29265	-479.6471	-195.67064	-283.64108	-301.06534	-447.0122	-296.13672	-415.47986	-320.89392	-146.68883	-232.1527	-175.78343	-257.78433	-225.34918	-299.00223	-220.53088	-248.97444	-252.7418	-355.86105	-312.66574	-504.47787	-273.32022	-450.64917	-315.03815	-140.6682	-242.89001	-183.60182	-260.85236	-225.98878	-288.3503	-216.59908	-250.80428	-261.64017	-295.4157	-316.3677	-479.36307	-275.67728	-446.599	-289.09378	-143.95119	-242.87862	-179.48555	-262.29694	-224.66356	-290.66415	-216.36333	-232.15123
485	-335.6428	-366.6929	-337.9856	-372.5314	-321.63528	-356.68912	-312.92618	-352.06393	-366.1097	-392.3357	-395.1825	-307.02966	-326.2772	-364.40048	-383.36234	-286.86426	-292.2008	-278.86856	-286.65836	-354.85547	-297.54288	-291.61496	-302.01648	-323.17477	-321.05392	-337.29028	-413.88306	-282.93582	-307.32547	-326.26578	-294.22388	-301.44644	-355.28165	-387.26498	-328.06628	-335.8707	-325.06104	-363.64685	-315.4716	-410.1196	-378.1732	-364.97485	-298.41696	-335.59598	-379.80124	-381.32584	-404.49594	-365.18604	-352.1368
486	-154.32875	-165.49806	-148.38245	-144.28133	-167.87373	-195.58466	-161.79715	-164.52797	-168.74051	-158.22058	-91.59229	-156.7766	-135.87633	-148.62947	-181.79547	-158.67128	-133.99113	-177.87254	-141.30142	-182.57399	-193.33856	-77.37453	-171.95667	-140.25578	-178.82086	-176.37785	-174.3701	-170.63837	-166.35814	-142.71611	-173.34163	-107.17925	-172.5968	-129.67888	-104.24154	-139.08789	-158.63045	-180.37402	-159.35553	-134.52657	-134.76367	-155.78102	-176.84705	-159.39241	-161.03406	-65.68582	-154.09422	-159.47292	-164.42485
487	-335.3929	-304.17636	-253.25932	-272.07407	-334.54187	-228.51476	-243.055	-466.92322	-399.78165	-288.48505	-326.42932	-307.00668	-231.83928	-261.48315	-266.60898	-321.11554	-264.94284	-288.9849	-341.19812	-285.735	-356.8257	-155.69623	-338.1544	-252.0282	-258.58737	-280.17203	-283.23315	-281.64526	-179.6172	-269.7755	-277.0883	-281.06815	-190.12126	-274.65012	-370.7629	-264.74854	-398.9462	-195.71472	-297.4415	-186.15416	-317.62952	-317.84726	-261.99353	-292.4838	-269.18665	-311.41483	-207.95445	-328.60562	-308.10202
488	-511.66367	-470.4291	-487.81015	-528.20557	-468.98715	-487.43027	-527.11523	-470.0703	-536.9797	-483.16617	-488.99057	-469.37598	-501.37952	-516.29474	-496.93253	-470.69614	-468.2202	-484.43936	-476.3401	-477.06705	-487.4755	-493.81693	-518.7824	-478.7668	-484.81467	-505.84372	-512.6958	-523.3372	-488.97546	-509.14688	-504.4894	-507.58813	-518.8968	-472.82108	-481.10587	-492.28244	-498.9855	-496.70166	-531.593	-509.98633	-485.63168	-525.23914	-482.4318	-509.5397	-537.55316	-563.31854	-550.9262	-537.70886	-567.10956
489	-240.50923	-215.578	-255.48506	-228.21318	-175.96248	-241.35956	-233.26558	-254.04164	-269.1392	-231.0949	-256.35266	-198.34492	-259.8079	-194.89362	-257.72314	-183.05171	-207.83015	-206.43636	-216.9988	-206.86739	-192.10606	-244.26106	-252.46281	-227.83244	-265.29553	-198.91774	-227.10005	-241.09102	-182.04955	-217.72986	-210.6958	-206.86938	-197.86157	-225.76796	-242.16267	-287.51297	-307.27133	-326.34207	-301.0978	-265.46875	-273.1637	-254.51746	-273.6886	-252.73694	-273.9411	-209.84697	-222.77235	-227.46141	-206.78978
490	-371.65845	-529.42737	-341.87668	-333.876	-395.2581	-396.8801	-329.82227	-345.2638	-324.64578	-251.38489	-400.94492	-290.11386	-509.01733	-411.25537	-339.8403	-456.8004	-297.4327	-276.23413	-291.98474	-326.08542	-271.3644	-359.9243	-314.08957	-328.04044	-444.8395	-301.65726	-289.24057	-315.06055	-359.56506	-337.69092	-332.33997	-380.36954	-300.78885	-322.5958	-293.05362	-330.16333	-390.545	-413.44247	-354.98206	-339.4227	-425.30917	-427.20532	-399.63245	-505.21133	-474.24667	-523.1216	-479.65234	-493.54208	-515.3378
492	-372.4399	-287.91403	-324.7523	-310.0328	-281.73404	-244.86983	-348.92664	-315.40414	-260.50644	-286.70236	-337.8291	-258.31985	-298.0858	-325.34415	-339.39108	-372.37045	-265.49557	-259.4918	-209.32088	-208.47462	-253.42065	-266.2985	-189.33936	-277.2955	-299.55484	-251.58958	-238.72548	-241.46399	-266.0704	-280.28223	-252.5883	-305.7745	-257.3404	-262.3541	-341.19382	-296.14432	-246.4619	-297.8163	-180.25163	-235.71126	-327.32233	-275.36902	-281.7736	-220.99336	-222.88261	-251.42926	-321.02225	-177.9201	-278.8956
493	-234.90053	-261.58585	-263.89572	-322.90308	-302.09018	-290.90115	-240.58757	-242.47693	-226.31975	-315.69882	-312.60196	-305.89078	-268.38773	-257.75012	-282.2822	-323.8403	-320.58713	-270.60455	-315.518	-355.49536	-309.57135	-324.65024	-347.5481	-242.56682	-263.83655	-287.09543	-246.29002	-280.0632	-280.882	-281.3826	-300.2839	-259.92517	-310.52554	-257.00418	-300.5647	-247.20088	-164.6568	-260.11316	-294.82913	-254.54492	-291.8663	-285.3219	-279.43582	-282.01273	-290.87146	-275.23697	-307.70956	-237.6809	-215.41554
494	-382.84744	-376.4961	-311.29675	-352.6676	-400.5538	-453.71884	-450.75906	-418.8745	-439.45932	-435.62344	-379.566	-408.26328	-406.4049	-409.36813	-441.141	-383.71973	-386.28824	-375.86752	-328.47168	-351.28378	-299.32175	-354.42856	-324.98117	-416.65347	-328.1338	-371.20303	-376.4551	-360.54468	-373.45203	-342.8922	-454.14035	-478.6019	-259.8623	-274.76102	-257.92032	-283.1434	-317.96082	-274.54968	-247.13464	-303.05368	-352.3544	-321.3539	-324.94128	-324.32095	-312.8972	-354.8616	-282.45572	-296.98633	-330.21597
496	-491.78122	-517.04065	-424.49683	-496.19034	-358.88467	-412.68637	-502.73404	-469.66757	-423.18604	-425.40445	-500.94824	-434.07507	-489.33188	-320.97043	-389.4777	-257.43604	-217.84875	-276.95032	-340.98914	-435.12814	-420.3143	-350.39258	-462.87863	-385.77347	-518.32227	-520.2842	-415.10294	-335.95175	-271.79868	-395.95776	-511.58505	-475.2633	-419.22144	-433.7245	-306.80222	-384.43604	-532.98676	-362.65707	-427.62283	-347.72006	-247.39783	-401.18832	-435.23355	-401.97128	-407.62778	-227.54216	-361.27652	-364.9397	-502.83676
497	-188.07777	-193.45155	-145.58739	-260.30832	-282.05716	-263.8146	-157.10414	-207.99083	-141.31575	-148.83629	-203.61035	-98.31814	-190.88647	-149.64854	-148.16597	-141.40369	-249.4593	-116.22647	-160.14043	-119.53655	-317.62634	-141.69194	-113.480934	-277.9689	-128.02852	-159.09871	-214.57452	-288.6862	-131.49483	-262.57504	-188.5494	-161.62485	-250.37445	-192.45387	-194.49426	-228.04802	-224.46025	-344.14896	-383.08212	-104.32803	-449.70883	-301.40317	-228.99864	-221.2151	-226.10884	-239.70659	-229.47937	-265.8903	-299.45963
498	-371.6842	-354.9231	-267.35657	-242.97707	-213.02655	-235.89378	-234.74205	-228.52083	-249.39563	-256.0022	-257.08398	-262.9337	-262.79013	-288.18494	-309.86896	-304.0988	-323.384	-288.19162	-228.75285	-239.75728	-250.8997	-250.10356	-254.57564	-284.51825	-263.2533	-251.37646	-263.85684	-307.44168	-325.20505	-330.67676	-299.58194	-258.91104	-197.97156	-215.01416	-210.53716	-232.0135	-237.01476	-241.43103	-239.50804	-273.2897	-263.8315	-285.76572	-279.75098	-265.00003	-309.3539	-302.4185	-269.00876	-269.55795	-260.7932
499	-275.9294	-314.47537	-291.42148	-293.3013	-256.03162	-208.53912	-204.05156	-209.48938	-200.27226	-222.47223	-286.9576	-224.62315	-312.24686	-248.28636	-268.17596	-193.4334	-212.9843	-167.48561	-213.88971	-244.21527	-183.25548	-207.46138	-220.40967	-279.80615	-212.82652	-217.79655	-223.74605	-232.02727	-215.81317	-266.63986	-219.65088	-200.68819	-225.41278	-218.59138	-217.95665	-226.46265	-224.78651	-250.55237	-240.70776	-213.11824	-222.5219	-244.96973	-202.73907	-172.93575	-200.23991	-164.82329	-251.52776	-253.30818	-224.61397
500	-111.90531	-117.95737	-99.83083	-121.0253	-117.53247	-105.85065	-91.806816	-153.8999	-127.02384	-103.461845	-100.19991	-136.02794	-136.57912	-117.99581	-100.45768	-111.956276	-94.5162	-123.58392	-97.28351	-127.54413	-137.75484	-122.18386	-134.59785	-162.13274	-182.67989	-124.44326	-135.24727	-110.25236	-207.69136	-105.440056	-81.71029	-147.04054	-106.22989	-103.16427	-91.856285	-117.61683	-130.97195	-106.88819	-106.16862	-103.04734	-84.195076	-99.399536	-101.8046	-129.3744	-97.33102	-96.62211	-87.36865	-132.70416	-100.895
501	-354.7454	-387.11365	-391.68948	-406.938	-411.46094	-396.324	-418.5593	-365.32944	-394.75574	-442.69812	-397.18225	-367.61752	-383.60184	-401.00525	-377.51572	-407.22916	-415.41196	-390.7922	-426.22092	-399.77393	-403.75662	-430.53076	-401.27417	-426.08408	-358.80252	-399.24203	-450.79834	-397.2246	-372.80527	-439.95605	-413.8381	-421.01245	-384.01538	-404.3203	-387.02795	-431.1035	-441.87476	-374.92093	-451.69202	-420.74106	-421.69153	-423.83212	-366.24112	-373.57166	-376.93784	-366.44882	-339.88828	-364.57925	-351.8627
502	-298.38528	-360.0541	-228.71175	-189.61226	-220.24255	-240.54266	-218.44905	-192.65717	-217.89671	-285.20316	-271.02496	-273.46774	-208.99043	-309.75818	-257.7411	-154.57338	-250.92004	-248.00996	-223.76427	-103.49731	-137.6075	-180.12901	-176.56006	-179.30815	-105.02875	-109.991325	-142.71722	-215.1125	-244.07253	-242.37036	-200.33195	-242.53264	-242.2522	-196.84889	-262.0922	-225.94592	-175.99062	-228.34172	-228.31696	-253.68565	-201.82674	-229.42055	-208.0918	-245.854	-201.76392	-184.4768	-157.06673	-185.05757	-246.53706
503	-200.07185	-236.33661	-138.21533	-81.48666	-376.177	-201.26996	-83.21276	-170.09901	-158.73712	-214.48088	-211.37834	-270.3311	-241.09978	-158.83824	-183.94652	-173.66113	-273.719	-419.7308	-216.91785	-141.72911	-193.18486	-271.81406	-296.90347	-317.83658	-145.91148	-167.89496	-183.95943	-262.05496	-224.65204	-276.29904	-184.6429	-179.28117	-183.68242	-202.48463	-253.22154	-370.23483	-89.562614	-200.83862	-251.10992	-79.872025	-227.06291	-223.02002	-212.54439	-109.07183	-97.47058	-195.15044	-207.18031	-308.49954	-167.76088
504	-323.62402	-361.2748	-446.64746	-465.5746	-300.6854	-318.3638	-375.48526	-446.75864	-463.65665	-257.3171	-294.5024	-290.78748	-370.712	-460.89542	-261.9374	-330.9679	-416.65576	-392.4633	-338.0015	-420.93893	-336.53616	-281.7881	-289.74454	-334.56677	-297.09482	-328.098	-311.42386	-318.63632	-279.42575	-304.83817	-315.44254	-304.181	-316.1341	-307.88602	-350.4537	-332.39835	-353.94876	-313.4523	-324.0754	-276.11362	-381.86777	-439.95004	-314.83243	-344.46155	-310.5814	-368.62833	-378.52332	-352.92673	-343.9534
506	-248.32458	-248.2215	-170.8308	-235.63481	-248.43648	-254.03859	-219.97456	-232.72401	-226.65535	-183.93602	-226.7196	-248.3152	-190.76018	-251.96515	-230.15167	-286.24838	-248.677	-294.87686	-259.11023	-211.23772	-197.4458	-181.55125	-201.61101	-201.75218	-198.21765	-230.64586	-183.43207	-206.19055	-206.58112	-214.45105	-293.297	-289.33383	-232.40489	-261.9611	-277.7853	-208.34789	-226.03754	-265.16336	-192.06311	-203.69035	-207.85156	-245.53511	-197.85365	-247.1797	-255.1847	-282.18176	-230.31914	-257.90942	-248.54095
507	-404.3325	-352.51697	-274.00046	-431.58047	-362.65787	-423.5902	-376.21814	-408.67465	-248.66032	-241.43599	-277.59204	-257.4192	-333.09982	-401.46738	-334.69128	-206.36243	-419.42087	-376.88583	-393.42734	-348.2058	-317.06253	-218.07733	-364.11673	-320.82715	-310.82727	-293.48288	-353.0366	-394.2242	-499.3014	-512.17535	-592.7258	-385.17978	-484.67966	-402.68637	-347.97403	-492.55338	-533.3138	-413.55075	-383.2316	-404.18018	-442.06314	-482.4144	-535.71783	-447.33362	-367.26114	-361.96375	-437.16663	-458.413	-261.10324
512	-528.7263	-401.73996	-635.5007	-436.1481	-440.50436	-433.27774	-445.22058	-481.83194	-448.42947	-256.78308	-444.6631	-266.13907	-467.69205	-257.9845	-223.2939	-385.83862	-280.54135	-311.6976	-376.6935	-357.45105	-313.42084	-402.11597	-422.05234	-358.20947	-256.29404	-364.18857	-453.02197	-354.66495	-202.18452	-527.2434	-297.50015	-210.6045	-399.6464	-415.2324	-356.74197	-582.49457	-364.8579	-327.452	-287.86362	-259.7673	-263.04483	-506.23746	-265.85538	-271.82712	-280.82748	-327.67685	-277.9985	-280.05896	-378.78296
513	-395.27808	-364.02832	-424.8108	-404.41748	-423.93253	-488.5349	-409.15915	-400.2494	-472.34818	-502.27914	-579.9043	-471.4801	-434.61337	-512.72723	-443.353	-420.68607	-402.86465	-520.77057	-613.5705	-435.8423	-422.6775	-511.81943	-499.07822	-429.94052	-469.29562	-554.9129	-590.11237	-451.48752	-386.79636	-454.83066	-456.99887	-405.7909	-434.07657	-522.7861	-446.13623	-420.47763	-409.38266	-353.1019	-503.91568	-395.07202	-434.0068	-540.06885	-571.9047	-403.37827	-514.8137	-472.3102	-492.6913	-444.90457	-441.1848
514	-172.98718	-172.13176	-221.73982	-181.42534	-132.18246	-234.43535	-209.89568	-204.22032	-220.83601	-242.96382	-192.25056	-257.1897	-222.16899	-221.16113	-217.9768	-286.34937	-207.79924	-203.56793	-210.96991	-218.81854	-197.90314	-259.95483	-219.4915	-253.47346	-183.15498	-261.35248	-290.11978	-245.70515	-230.98189	-252.88757	-215.59717	-240.30144	-228.19902	-222.16644	-233.00024	-259.43414	-319.65506	-314.58243	-332.72983	-371.03516	-529.55194	-405.93063	-383.6824	-514.3431	-375.72873	-391.4354	-462.08032	-388.03012	-353.64517
515	-485.3109	-356.69443	-422.69653	-423.7976	-488.4988	-272.22635	-359.41772	-374.20242	-400.8767	-461.0123	-460.98453	-319.68588	-383.73877	-394.33704	-348.91928	-408.2268	-361.96292	-375.694	-316.1505	-403.14786	-329.0797	-303.69162	-393.02112	-390.6847	-395.39014	-376.99698	-390.74194	-231.33543	-353.56143	-298.69983	-385.73294	-373.12308	-368.15625	-287.34393	-374.79544	-404.69437	-325.221	-347.4462	-365.54257	-233.49544	-249.06114	-389.08676	-415.52066	-314.09802	-312.34384	-315.93198	-406.53372	-321.76328	-374.56686
518	-267.42484	-245.13672	-295.5394	-264.47043	-278.09854	-296.58163	-294.79114	-259.48633	-275.57867	-267.30032	-244.59291	-292.88977	-329.84103	-274.27237	-336.329	-322.34772	-323.9609	-318.3544	-318.83423	-260.94907	-322.8135	-284.25504	-297.85974	-320.31863	-278.17374	-267.50684	-254.97723	-306.74142	-296.68286	-298.18576	-283.89774	-310.33084	-233.62428	-244.3319	-295.3878	-305.94348	-286.28552	-325.9836	-257.6716	-276.71497	-310.41812	-296.82358	-282.7948	-270.01746	-277.36157	-282.08353	-311.56985	-307.15543	-269.4348
519	-25.813112	-31.505829	-93.57786	-115.97694	-77.567444	-90.22782	-102.20273	-105.99277	-89.906105	-77.70779	-71.67255	-57.49912	-105.28063	-54.12001	-71.60562	-97.25016	-79.75252	-65.553734	-96.39819	-47.79706	-61.904697	-71.82302	-49.584095	-133.39256	-166.44554	-210.73474	-212.16835	-90.561035	-149.95293	-121.61033	-120.81371	-159.51378	-180.67932	-108.838066	-130.04591	-172.18091	-157.03157	-141.05394	-166.53911	-132.6211	-102.73313	-126.111115	-185.38698	-166.1697	-128.6104	-138.09602	-66.57928	-77.490425	-107.354
520	-234.36206	-307.00504	-258.00867	-313.7664	-440.34415	-378.17844	-322.24533	-288.01944	-210.82344	-299.26788	-201.16508	-272.69254	-237.91473	-256.113	-262.28967	-235.40309	-302.44525	-297.03494	-319.9791	-247.1953	-311.09818	-208.57507	-206.96484	-221.24176	-234.98567	-255.0359	-234.80334	-313.8787	-305.1796	-265.40707	-259.18643	-291.90503	-201.9539	-235.96748	-231.98627	-245.74742	-245.22784	-228.22188	-249.72498	-272.4642	-281.25974	-308.7645	-289.15677	-257.12027	-282.53543	-313.07022	-323.9102	-281.4064	-393.90268
521	-301.8009	-226.9961	-281.29523	-297.0015	-289.0867	-288.81226	-301.41647	-313.68393	-284.10437	-273.77817	-255.86662	-253.34285	-253.51393	-264.92404	-295.84134	-250.33752	-251.45354	-271.00626	-283.15137	-220.74872	-321.52124	-241.45044	-245.09785	-308.63712	-282.97623	-310.07938	-277.64206	-323.5872	-296.53503	-271.44592	-243.41077	-272.34738	-230.415	-298.89102	-232.05525	-262.62048	-284.43283	-246.35454	-264.4927	-278.47818	-294.577	-262.24963	-318.50363	-262.7833	-270.04477	-297.15726	-325.634	-304.32373	-309.47693
522	-258.9725	-199.61076	-239.53899	-221.00035	-237.10773	-320.7701	-250.45508	-223.24585	-278.0273	-300.10275	-334.41867	-325.23608	-345.40543	-345.8679	-308.34158	-359.3688	-382.41678	-319.24908	-273.83096	-345.58475	-276.0587	-358.30383	-455.1312	-369.51328	-361.16187	-339.49875	-375.5377	-441.8082	-397.131	-237.30049	-262.42957	-287.16727	-315.5253	-257.0008	-314.66605	-290.13107	-285.20374	-253.20158	-267.6754	-293.0552	-292.98404	-335.6526	-321.22537	-326.20993	-283.77866	-376.47183	-377.76352	-350.88757	-344.94266
523	-209.23645	-218.1239	-208.13385	-228.45091	-202.08556	-167.22371	-149.41826	-112.06311	-197.21686	-243.2711	-203.90666	-195.8672	-164.6101	-194.33708	-207.8131	-196.31543	-197.13057	-197.85724	-156.89162	-126.699524	-188.36017	-200.77592	-174.20601	-138.181	-106.24914	-103.01422	-166.44026	-200.62712	-198.9149	-199.27745	-160.95299	-98.353325	-193.19615	-176.5518	-175.4142	-207.0498	-190.75018	-195.08443	-216.28929	-188.37862	-176.36308	-130.42993	-162.34755	-129.50891	-200.47978	-211.5059	-161.73466	-160.88063	-194.27547
524	-266.70377	-364.25894	-311.1257	-332.3741	-298.6329	-274.8375	-304.91458	-367.59692	-316.20038	-269.49866	-363.7179	-229.18768	-375.33008	-328.66263	-407.45615	-305.76505	-358.37088	-335.26456	-427.24234	-345.4882	-324.29407	-362.3519	-306.56335	-328.2488	-323.0923	-363.6105	-297.2762	-342.0934	-309.2429	-334.1643	-284.67935	-348.812	-314.47144	-316.65283	-333.65326	-344.43796	-332.90897	-228.99019	-319.08215	-267.07922	-410.31445	-250.90889	-352.739	-360.79477	-348.95325	-290.86673	-354.72794	-325.57208	-324.80637
525	-329.64957	-385.70935	-376.9121	-467.43115	-410.8168	-338.14224	-373.22092	-248.34576	-370.2677	-361.8787	-405.11746	-298.958	-495.09952	-270.3924	-312.07108	-346.37735	-402.74503	-338.74716	-365.80624	-328.5529	-471.78378	-445.65698	-429.93515	-373.29916	-342.66043	-377.17276	-278.79163	-324.6421	-408.1066	-354.2566	-557.3442	-376.88098	-439.10098	-428.879	-360.50577	-396.28162	-292.3823	-362.6012	-434.17758	-404.6526	-339.77127	-341.81372	-395.35876	-396.11194	-362.6991	-351.27133	-245.59424	-341.81042	-393.8309
527	-279.03067	-303.86026	-280.2269	-336.03757	-317.73056	-275.357	-242.69423	-300.39743	-278.21155	-283.5787	-297.8602	-278.76926	-332.31833	-299.26602	-301.96582	-289.29367	-331.01245	-293.63455	-285.4147	-291.20483	-268.88235	-316.98312	-338.59833	-296.0081	-295.53452	-246.07585	-267.7711	-273.9585	-277.15933	-242.76167	-258.69217	-255.8241	-271.73526	-232.6556	-270.8699	-227.96101	-306.30173	-261.95938	-306.05478	-270.92538	-271.14487	-316.83926	-368.9398	-305.68826	-261.44492	-280.34714	-296.4817	-331.84637	-322.47293
529	-311.1226	-258.64322	-287.99506	-308.58246	-332.3417	-258.09457	-245.5673	-221.64508	-283.45435	-291.57022	-297.88583	-312.3865	-359.03467	-251.41237	-319.4151	-265.75253	-235.5257	-268.0828	-290.6407	-213.15149	-294.53516	-269.55844	-265.8104	-302.47818	-235.62378	-258.55887	-302.1849	-239.61212	-270.41898	-279.33408	-290.61963	-330.4607	-298.12894	-320.4352	-253.08287	-196.22107	-213.13818	-248.68297	-301.3472	-306.67316	-340.36478	-234.30211	-235.21916	-198.60278	-259.74283	-310.43497	-262.95926	-279.61105	-287.3641
530	-231.48248	-191.73393	-206.39587	-179.85667	-178.60826	-171.79933	-187.81316	-173.17993	-173.70213	-228.70396	-229.67757	-229.21614	-232.78337	-189.45198	-225.76721	-218.87813	-247.61043	-254.7365	-231.84692	-224.23381	-175.03204	-208.37843	-167.04352	-182.04486	-184.88902	-180.49065	-176.77461	-176.75533	-211.05287	-225.31392	-206.92767	-231.73784	-253.75157	-244.13371	-242.63318	-196.10657	-193.14742	-250.86504	-175.80481	-193.81383	-161.1366	-207.6709	-180.36401	-205.19478	-192.89526	-184.3221	-206.05139	-236.28212	-229.20557
535	-241.93462	-230.24634	-210.44336	-279.51135	-245.49396	-162.50874	-236.27498	-251.23212	-234.80605	-190.6803	-202.7016	-187.20415	-220.58748	-189.62445	-250.9843	-238.27533	-220.84645	-185.24658	-248.65971	-203.51607	-177.06738	-171.6054	-234.51917	-259.135	-204.41943	-229.96376	-199.82927	-224.90215	-191.86748	-229.25276	-219.47687	-254.15395	-179.90514	-243.8709	-210.57365	-228.20215	-188.20135	-264.53647	-280.2725	-225.18459	-157.25517	-188.02362	-187.66096	-199.37361	-227.70879	-218.54265	-215.5841	-201.8219	-243.78432
536	-352.84488	-176.43146	-224.48067	-206.85753	-150.13734	-133.49358	-250.81934	-561.92914	-161.3461	-294.17654	-221.38481	-139.54553	-123.07111	-187.89153	-204.65717	-186.78096	-192.00761	-160.31073	-195.81145	-229.56355	-145.9505	-152.30742	-498.68628	-177.0157	-290.24988	-215.31313	-314.95145	-366.303	-313.29062	-283.89105	-283.71573	-413.77646	-496.8723	-470.85117	-449.264	-319.75027	-241.59656	-293.0199	-252.33315	-240.01616	-327.19592	-415.09744	-295.8702	-364.3735	-278.48923	-244.09828	-262.74973	-277.9917	-299.8125
537	-220.76733	-244.41106	-239.87007	-234.54857	-238.94061	-222.533	-231.63994	-207.33012	-221.27887	-221.60382	-224.68028	-252.2646	-225.18172	-226.39807	-222.396	-207.04858	-236.89807	-221.8529	-227.51314	-210.11034	-240.80067	-223.76392	-223.91896	-225.26172	-222.86542	-217.66426	-239.27461	-224.46867	-204.63062	-216.61096	-236.60493	-215.76381	-218.9389	-219.46973	-219.10222	-232.14885	-213.92061	-219.2393	-227.4972	-225.93762	-221.41058	-218.85655	-213.77332	-205.15416	-215.83669	-230.2592	-222.56944	-222.76677	-234.08806
540	-324.62732	-230.44978	-255.47026	-213.53838	-256.22812	-329.3541	-312.22644	-267.89346	-322.23892	-300.45206	-287.0168	-290.9435	-241.61945	-250.03362	-299.90356	-240.62318	-250.17793	-266.35825	-314.89676	-265.1352	-305.28165	-228.7987	-242.20264	-252.57045	-280.8818	-257.96402	-254.38634	-256.72437	-252.09723	-222.58794	-296.0176	-295.3812	-239.64397	-233.80284	-270.66797	-244.6717	-331.13477	-261.7705	-287.90732	-260.32498	-340.6651	-362.39627	-358.7133	-304.72583	-256.05344	-274.3322	-376.6963	-316.2139	-317.93643
544	-282.18243	-205.99945	-275.5847	-123.52078	-183.96503	-176.40627	-235.96269	-216.58063	-182.05626	-152.19618	-251.8574	-144.93776	-279.0009	-213.86757	-66.105965	-194.07056	-167.769	-223.80115	-184.28801	-222.13495	-268.20016	-232.20372	-214.6056	-149.74945	-197.88069	-203.09175	-215.58894	-202.98772	-205.60243	-176.5161	-194.76862	-227.51422	-121.93103	-207.15172	-123.26068	-206.20314	-194.5259	-185.492	-195.3221	-216.66295	-163.7935	-215.64107	-154.16243	-262.78107	-207.67232	-69.08686	-255.97145	-208.51616	-230.60052
547	-411.762	-472.77872	-275.15082	-421.8578	-321.9069	-226.61212	-428.98914	-331.8806	-270.66434	-276.79666	-316.58084	-286.84668	-289.92392	-367.92593	-436.1024	-314.0651	-297.6959	-337.8009	-280.94412	-311.3182	-449.15137	-330.67136	-281.86072	-329.34195	-306.36734	-513.9784	-212.32526	-305.68997	-447.36523	-430.7753	-372.20212	-296.9768	-366.0729	-305.194	-295.71796	-283.89673	-363.61978	-284.4994	-207.9572	-417.41333	-321.50427	-424.95694	-290.38004	-324.87915	-462.80807	-486.85782	-300.20065	-241.78386	-499.71664
550	-191.25334	-208.13924	-245.58928	-241.25232	-262.56827	-290.7015	-358.47876	-223.93599	-215.57277	-200.10942	-229.8166	-225.20781	-341.74832	-229.08472	-331.18396	-262.72617	-302.86954	-272.3231	-264.3603	-242.44127	-306.3245	-218.90034	-220.60298	-211.93927	-198.34967	-255.35815	-218.53233	-196.15631	-242.1353	-211.91486	-300.55783	-238.8443	-245.57826	-291.8783	-297.57443	-267.82285	-208.17677	-255.12758	-258.27127	-281.48764	-246.8167	-309.53903	-170.95898	-205.69789	-228.63794	-252.74086	-171.06604	-268.6071	-231.41608
551	-396.18005	-394.1439	-420.92056	-331.44687	-393.58032	-360.28394	-516.29004	-410.07065	-292.368	-441.15683	-255.39404	-323.47852	-328.6374	-401.41492	-346.3727	-358.82117	-294.54495	-410.51346	-531.88446	-368.25204	-480.08594	-301.94708	-373.09927	-467.64038	-350.3694	-376.0161	-313.6394	-298.29745	-320.0953	-374.6912	-336.91696	-411.55832	-405.83017	-311.3077	-357.73715	-331.5443	-434.52682	-355.94077	-440.07364	-453.94272	-340.62845	-400.5388	-365.39767	-433.04025	-296.7305	-405.83408	-489.38223	-343.6881	-386.0319
554	-349.72836	-400.01157	-367.0288	-390.19788	-402.79916	-346.505	-340.6101	-399.36923	-362.64304	-371.94034	-398.41153	-394.24048	-396.56436	-460.42383	-403.62662	-439.79373	-481.20068	-416.14334	-459.6722	-500.98642	-454.89172	-443.34653	-377.76294	-391.36816	-424.88925	-437.99683	-429.4635	-393.53946	-349.28687	-377.5698	-394.73813	-413.24008	-399.57214	-391.13037	-410.52283	-377.16946	-423.38522	-450.07523	-451.81363	-469.69998	-466.46268	-430.72372	-480.9586	-417.24304	-431.88974	-405.06662	-357.7103	-369.41187	-382.4559
555	-146.20274	-249.74194	-204.58287	-167.21034	-128.47327	-252.00494	-174.93748	-242.64851	-167.14005	-217.55937	-222.59056	-146.30615	-186.87267	-219.24956	-225.36845	-152.691	-226.33557	-141.78676	-168.83678	-130.04175	-181.65825	-159.80115	-151.19978	-184.06877	-169.17442	-188.3094	-77.2568	-173.10954	-90.71987	-150.0787	-127.69363	-194.70915	-225.35628	-189.05937	-53.060543	-185.51775	-105.70583	-172.70638	-114.43729	-239.7458	-207.14233	-176.5577	-171.07195	-207.7711	-147.71773	-70.96174	-204.80989	-193.81367	-177.85991
556	-356.7445	-311.07852	-314.91254	-378.7794	-468.33926	-342.433	-406.89627	-303.99258	-344.28198	-461.29678	-133.04453	-369.01	-389.1166	-318.99747	-376.01645	-353.4824	-344.8236	-337.3889	-447.259	-359.96896	-225.6222	-326.8104	-326.07712	-290.26456	-335.73975	-478.7947	-315.2955	-415.04398	-454.30276	-520.11774	-242.53864	-171.97453	-310.09402	-261.8106	-133.7902	-354.8015	-299.2665	-197.3054	-350.3368	-332.13712	-110.917114	-482.95547	-338.2546	-344.7897	-350.73706	-302.70987	-251.6588	-335.39902	-237.60597
558	-314.72574	-522.0799	-684.0242	-698.91437	-617.2759	-608.98926	-268.6481	-248.45679	-181.40619	-213.80994	-231.34575	-385.65146	-284.33557	-279.80576	-316.96677	-373.2035	-663.8282	-439.81522	-683.5621	-532.8531	-226.32878	-310.7073	-217.67119	-321.4995	-184.7826	-296.24466	-182.17915	-320.0379	-368.15735	-416.85327	-349.4977	-556.1265	-626.18976	-613.8677	-620.13165	-266.49496	-242.45638	-220.13478	-247.02971	-258.86948	-213.84279	-391.4603	-292.43115	-314.89185	-333.28793	-470.57373	-409.8442	-621.2107	-540.4599
560	-384.53867	-283.62137	-280.61545	-296.60428	-247.99312	-309.44742	-346.6056	-339.47287	-269.66956	-300.88785	-324.57907	-341.09756	-387.23886	-374.5787	-364.32114	-363.2106	-391.52164	-412.19894	-450.71436	-401.8502	-459.9274	-502.97095	-684.8454	-384.345	-415.5582	-490.16675	-439.9127	-404.37363	-444.21313	-370.34058	-439.19882	-464.5391	-413.006	-439.0139	-400.15332	-404.8811	-454.60336	-422.28152	-403.25394	-440.8063	-392.0631	-374.68112	-430.44846	-457.13745	-413.2262	-387.0299	-449.65274	-371.57336	-404.36923
561	-252.59773	-245.28105	-258.46265	-284.47626	-343.2128	-282.60043	-318.80737	-322.1532	-288.69357	-276.394	-329.89926	-263.79462	-217.24898	-226.19281	-288.85812	-260.16608	-202.89656	-277.5582	-283.65652	-265.5336	-265.16074	-280.31384	-255.2707	-284.46774	-260.46017	-318.4133	-294.23395	-317.15445	-318.73102	-285.38748	-259.08173	-263.08334	-257.29044	-245.90233	-267.91098	-292.03592	-243.26616	-265.7465	-282.22037	-316.6697	-249.65625	-278.93384	-240.93404	-261.79245	-335.33585	-303.96265	-265.61472	-263.5948	-290.8644
564	-186.79018	-214.54712	-286.30246	-157.09714	-244.28728	-281.98984	-235.869	-156.44156	-243.98912	-163.89009	-196.78528	-133.02864	-154.58568	-215.02611	-215.88432	-204.14638	-295.43756	-127.689735	-120.022316	-92.09026	-175.76337	-294.26407	-150.09346	-181.83635	-105.52322	-133.95325	-238.48357	-173.39574	-209.1753	-198.35255	-176.20227	-218.42334	-175.67378	-275.68008	-144.46461	-184.42065	-203.18024	-161.5007	-256.40903	-377.97922	-204.50041	-125.15183	-299.7797	-276.10812	-307.46484	-171.0105	-220.12175	-222.9677	-204.79333
565	-313.5498	-356.5835	-274.4259	-312.44992	-308.8124	-315.16312	-254.58264	-252.35637	-304.847	-361.4293	-284.93448	-366.07016	-393.20328	-318.26236	-445.28403	-337.08328	-270.35886	-356.30942	-375.18103	-279.955	-389.51855	-391.9625	-269.15384	-316.51242	-329.47293	-235.55762	-391.51355	-335.43808	-272.0455	-314.92822	-409.2018	-260.54565	-223.44916	-294.23123	-255.65297	-295.55798	-343.5996	-343.97342	-321.14954	-337.20462	-298.35144	-381.0708	-403.34586	-265.89685	-363.65573	-338.60233	-313.06537	-338.299	-397.6511
568	-295.48846	-320.88904	-317.6201	-292.0875	-252.54468	-293.96838	-313.17343	-295.58664	-362.17886	-346.45163	-343.96704	-331.974	-319.77148	-318.8076	-293.36423	-375.467	-265.43814	-285.5221	-340.84348	-331.45236	-378.97754	-346.16357	-387.23975	-287.67203	-300.00455	-298.47617	-354.32834	-391.1377	-338.27832	-276.701	-323.26956	-309.48416	-277.2626	-311.4566	-318.2539	-341.85336	-364.82565	-299.81378	-297.0755	-273.4758	-355.23062	-326.15973	-302.62527	-301.04868	-319.40433	-335.8906	-358.6289	-308.98276	-318.1605
574	-262.814	-245.69035	-277.019	-264.25775	-289.6206	-348.25537	-221.35362	-377.53052	-277.1486	-268.10355	-256.70816	-256.87155	-228.4608	-239.31517	-234.41412	-252.6208	-273.4019	-264.8945	-307.89932	-345.03403	-250.03912	-248.00299	-261.28223	-243.47575	-233.03894	-208.938	-288.05017	-230.16138	-277.67468	-242.28679	-284.00204	-223.99776	-283.9224	-331.65067	-253.74486	-252.29994	-234.54454	-243.48938	-260.2706	-302.94672	-245.59972	-311.11267	-282.9512	-355.73306	-379.1357	-389.27066	-406.71188	-430.63538	-405.1832
577	-337.652	-365.0524	-393.9287	-412.21143	-407.08267	-298.5289	-280.03906	-359.54233	-421.95203	-358.7064	-303.97305	-266.54996	-298.81168	-342.19385	-266.29086	-318.90173	-285.1448	-226.49217	-306.14877	-268.13327	-314.78793	-279.1534	-295.0836	-302.65707	-361.97623	-333.71362	-334.41284	-297.69165	-257.53348	-281.52756	-242.9482	-319.04645	-246.29712	-337.68948	-287.49387	-341.07925	-305.15204	-345.77682	-403.8558	-334.4363	-322.40656	-189.15385	-207.58612	-232.925	-336.2246	-310.33218	-285.79807	-255.81714	-330.4541
579	-311.95163	-301.29855	-308.43723	-298.20975	-302.8121	-294.8833	-292.56885	-307.81992	-295.0201	-287.6853	-307.06497	-308.44638	-289.5299	-307.05942	-247.0191	-284.38895	-301.3992	-272.76205	-277.0098	-297.5955	-276.73563	-296.41608	-295.35898	-258.54102	-257.47037	-296.2313	-272.5498	-276.45874	-282.6228	-270.86572	-276.2378	-298.686	-260.53418	-274.99155	-274.40753	-305.27448	-257.8791	-273.26126	-262.7949	-267.472	-279.54233	-245.33635	-254.08484	-278.15298	-270.27383	-219.18428	-222.72632	-254.73058	-234.64848
580	-497.92285	-397.07156	-433.5658	-461.53476	-294.38583	-501.2546	-372.26636	-470.4564	-458.50998	-483.49088	-572.4082	-518.4502	-571.38354	-555.68066	-325.29416	-430.47617	-469.04166	-479.59946	-439.59195	-279.87466	-471.45645	-448.5199	-500.00766	-474.12857	-475.26575	-368.76465	-426.79886	-481.84668	-484.37418	-480.15894	-518.7427	-441.37515	-492.84073	-508.97202	-520.58	-604.84204	-600.7391	-674.6651	-604.3775	-385.20657	-533.2626	-596.5043	-314.304	-426.23813	-538.358	-420.457	-389.9231	-482.75504	-440.06018
581	-95.78756	-85.539314	-71.00623	-94.73092	-108.72625	-55.02946	-101.77706	-91.871704	-113.89985	-125.31339	-148.696	-134.25105	-160.99358	-114.43206	-129.91014	-113.6484	-121.61361	-123.70365	-134.56694	-132.46301	-122.323395	-132.83023	-154.56688	-132.35606	-96.25706	-118.45226	-161.27945	-240.47327	-302.9056	-279.1098	-286.35422	-318.23438	-394.4902	-301.57083	-283.05948	-326.12192	-307.0407	-275.50162	-317.4506	-282.04068	-295.13315	-272.22256	-216.203	-248.29793	-138.3664	-191.09654	-162.25722	-294.16745	-165.53876
582	-233.15431	-256.66367	-323.74112	-306.30856	-234.60254	-259.37198	-338.42978	-314.5508	-289.84506	-264.47974	-277.9824	-321.51602	-265.8876	-292.96408	-326.99625	-255.2345	-195.57259	-280.58725	-221.38812	-252.75737	-258.8711	-273.52658	-305.05295	-209.6219	-222.2425	-314.88547	-230.13853	-274.52316	-228.32982	-299.6985	-299.31296	-216.10669	-178.19676	-267.0058	-251.92958	-239.96295	-184.28926	-228.61024	-234.83315	-252.73451	-207.75648	-287.60767	-206.7932	-275.17813	-190.49214	-229.41414	-327.14545	-256.5542	-158.81895
584	-384.71216	-404.99997	-292.87924	-418.6814	-334.43887	-334.0321	-341.61307	-333.66043	-282.16495	-430.548	-391.6685	-396.44995	-328.83963	-365.45444	-320.53763	-342.75162	-404.16635	-385.76144	-425.0272	-406.72568	-372.1903	-349.97134	-363.223	-325.0134	-324.46387	-370.61362	-381.5367	-368.5918	-439.5425	-345.75516	-368.63184	-389.32986	-382.22684	-400.7339	-337.551	-390.9149	-373.45718	-370.28055	-331.31763	-389.09778	-268.03323	-284.31348	-357.8428	-347.5061	-270.04498	-292.7184	-394.5629	-419.86075	-410.22226
585	-197.88635	-204.36934	-184.10756	-210.09941	-221.77637	-206.14348	-167.02757	-237.19914	-206.88225	-203.52153	-226.33916	-220.66191	-200.3792	-188.61171	-150.07646	-265.08566	-266.27365	-294.74692	-331.89877	-227.6018	-233.85915	-209.85448	-234.91447	-215.0562	-233.20174	-211.52661	-207.19025	-232.2196	-228.46405	-250.73767	-230.5979	-218.00215	-226.64758	-213.42595	-176.65192	-239.55444	-201.9853	-199.39165	-232.51447	-236.05693	-220.85661	-191.89009	-236.21759	-214.5559	-226.03139	-221.7207	-243.93968	-254.3044	-244.52594
586	-356.41675	-274.1106	-232.64867	-335.16492	-373.42807	-235.28694	-272.58472	-298.16025	-383.10757	-278.26523	-256.7688	-242.54582	-311.40353	-368.7883	-311.75735	-321.5933	-282.75806	-395.67105	-330.11313	-299.1099	-248.81659	-250.39287	-347.95712	-278.28763	-294.33304	-320.63925	-274.76483	-365.8669	-320.7132	-308.36838	-245.8817	-315.03555	-305.22433	-342.58786	-293.29166	-255.1223	-316.8497	-262.89584	-313.6926	-233.6529	-374.34525	-234.9824	-267.26562	-272.7518	-254.18456	-296.07095	-353.83273	-296.9319	-238.65117
591	-306.11487	-201.10213	-389.97916	-311.12952	-188.64319	-226.89453	-205.05998	-334.8287	-231.39531	-146.41815	-210.0436	-186.0186	-310.81833	-295.63013	-375.812	-194.89842	-211.89668	-230.43452	-267.06036	-431.91895	-158.49579	-250.70464	-292.7415	-216.33366	-266.25998	-278.38382	-209.64801	-173.54094	-188.24657	-178.8228	-248.69775	-286.82962	-214.67613	-234.43144	-270.05875	-266.97043	-205.63995	-227.80507	-238.04555	-213.51717	-195.31647	-200.97516	-235.53015	-230.43285	-245.58594	-296.59494	-289.43588	-412.84668	-236.7314
592	-280.07562	-218.95409	-294.2305	-241.14189	-280.8276	-280.65414	-261.68118	-255.90118	-312.95883	-225.35246	-282.37244	-318.67044	-222.40619	-279.86966	-289.30753	-260.72327	-219.40979	-317.44604	-248.38219	-192.94055	-247.88257	-301.92062	-262.65085	-199.89757	-275.86642	-244.89488	-289.8408	-224.61998	-246.39372	-264.8721	-260.4481	-189.34656	-291.0562	-230.97267	-286.0378	-203.55249	-203.24117	-256.3873	-248.56502	-246.41272	-246.53731	-247.48907	-239.58226	-259.4723	-254.89917	-273.31735	-335.57095	-317.76657	-388.75085
594	-254.98438	-312.12994	-337.4491	-347.9984	-279.50815	-341.4636	-273.81693	-305.3337	-303.31436	-273.62943	-335.56927	-402.46542	-316.17453	-253.57886	-228.46474	-262.10522	-269.41098	-258.23157	-295.7532	-221.74573	-224.96368	-258.41006	-213.01616	-242.50749	-212.57068	-285.45444	-337.99515	-256.4244	-267.81418	-203.71635	-263.84476	-280.85345	-315.87817	-256.73743	-375.18692	-272.43527	-303.8064	-326.43155	-320.13892	-347.77176	-334.3844	-320.84317	-290.7367	-268.90384	-210.84184	-284.84457	-296.88486	-286.60013	-226.2852
597	-206.55505	-224.49016	-250.77637	-270.19443	-264.1345	-302.9825	-218.83125	-271.2565	-228.02087	-295.839	-324.94827	-329.2585	-251.74371	-248.04982	-300.08456	-297.22812	-196.9734	-262.9507	-357.78183	-251.59497	-310.68375	-238.2643	-193.58716	-215.02501	-211.47786	-287.24716	-247.963	-257.69662	-296.20496	-202.2311	-248.28386	-159.4995	-170.13582	-144.50601	-262.66714	-146.50932	-214.59456	-197.98158	-260.5947	-201.89885	-209.89812	-187.52946	-203.62373	-251.4555	-256.65393	-206.7303	-230.00862	-222.84747	-247.76848
598	-301.90613	-305.94992	-286.79312	-266.25113	-289.43893	-313.63705	-300.18658	-231.97707	-248.79439	-336.93564	-290.1926	-283.02118	-237.32976	-193.69531	-249.35107	-280.18436	-338.07254	-328.04385	-271.06003	-299.62546	-274.7338	-292.61545	-338.0925	-319.167	-287.70654	-281.0777	-296.23163	-274.36993	-305.79163	-271.4031	-245.55481	-283.12924	-339.2677	-281.74326	-244.42296	-220.32408	-209.46175	-282.6802	-305.85504	-285.64133	-242.59084	-177.01048	-251.98401	-294.99557	-304.1492	-275.1168	-321.92087	-257.41663	-222.09631
600	-371.95364	-381.3252	-207.35399	-273.38336	-341.98868	-454.94507	-377.9374	-241.39845	-316.85187	-232.06177	-320.82812	-326.79175	-368.98877	-335.4945	-267.56735	-294.13428	-236.13948	-291.98352	-353.3673	-412.36862	-384.84238	-250.8958	-260.25308	-245.7187	-298.00592	-344.9236	-384.6849	-380.20993	-413.2772	-351.34277	-294.98196	-348.70383	-300.13495	-288.9164	-382.76367	-305.19778	-249.29851	-222.58199	-346.514	-226.8791	-262.58444	-329.953	-386.17358	-292.387	-249.44759	-376.74503	-255.20789	-419.63733	-338.6851
605	-323.59402	-353.84225	-271.05432	-303.23495	-395.32504	-357.69592	-275.91586	-317.238	-376.89	-357.97104	-291.4918	-201.1223	-284.80786	-225.28845	-207.6212	-191.3164	-277.71817	-274.58414	-192.2404	-198.01378	-279.77484	-283.87537	-223.1201	-202.27333	-322.36014	-309.73267	-206.45357	-258.79785	-235.43604	-256.46362	-230.50249	-205.43718	-283.04227	-239.8079	-202.15508	-271.2233	-350.86874	-224.56367	-246.2179	-250.09601	-254.86809	-250.40907	-120.19842	-287.92358	-124.42334	-179.75056	-90.42755	-182.70215	-133.62627
606	-227.41243	-257.96228	-287.1376	-235.60542	-219.71492	-245.40227	-236.60625	-284.8066	-233.74797	-220.43413	-276.32425	-326.15463	-266.4118	-227.40959	-221.18755	-258.55945	-263.15	-228.22746	-300.97595	-313.43936	-255.03198	-237.9433	-238.36224	-262.16306	-252.179	-264.92065	-273.28085	-326.71567	-275.52832	-244.71101	-244.96132	-259.17462	-230.79985	-243.33586	-293.63934	-264.5082	-256.1034	-232.29338	-218.58733	-234.61357	-278.93954	-329.11	-351.91113	-388.5383	-373.40283	-388.13974	-388.45273	-217.1829	-226.09007
607	-385.3567	-321.24658	-288.98676	-319.83243	-244.76886	-302.3734	-296.84033	-296.20676	-293.94736	-282.02484	-325.79898	-282.43646	-341.244	-317.53323	-299.4995	-289.47226	-299.57678	-308.1095	-313.3772	-389.36026	-330.62622	-325.5326	-346.80948	-338.9347	-368.1953	-333.9784	-340.91748	-346.00137	-288.1577	-269.00546	-320.98767	-249.35193	-332.21768	-292.24728	-286.94214	-338.49863	-251.15788	-291.29208	-313.99875	-264.70505	-296.76212	-225.47209	-296.97275	-296.1456	-298.72693	-330.2623	-258.8134	-323.45847	-365.46408
608	-371.39246	-372.30313	-350.43253	-409.9908	-398.74326	-394.7892	-319.031	-291.06802	-310.47263	-300.9479	-287.0703	-393.275	-391.54858	-392.61182	-414.34048	-331.3882	-297.09738	-308.28818	-328.64417	-363.7338	-349.52246	-355.28745	-328.2944	-317.67545	-313.10397	-337.5175	-279.4977	-350.95752	-404.00586	-393.04138	-412.975	-335.3365	-281.20114	-297.77676	-312.57532	-329.38235	-363.97104	-319.21875	-410.34778	-380.94223	-386.43265	-351.67258	-375.333	-360.1294	-360.48105	-292.01022	-340.4006	-327.95935	-379.1162
609	-203.04462	-225.90163	-191.29851	-264.89316	-294.19095	-144.06467	-189.60577	-197.53151	-182.4098	-213.37303	-150.34717	-128.42314	-230.61873	-179.11023	-273.8288	-264.49207	-254.8916	-193.68457	-196.3186	-211.0063	-244.03587	-108.49583	-226.59082	-223.38786	-194.38658	-202.31934	-186.61357	-175.19792	-226.22783	-162.2795	-219.65508	-260.67444	-107.76081	-196.1715	-241.01978	-164.87645	-215.61784	-275.89035	-96.382225	-223.4978	-188.1031	-277.83353	-273.36002	-126.913086	-195.03496	-170.69275	-188.80086	-218.32558	-182.56618
610	-357.57144	-306.41565	-369.03256	-373.7919	-375.29367	-380.9053	-293.9502	-434.23193	-384.56836	-346.98416	-332.24548	-337.71045	-359.96194	-354.82394	-274.4224	-361.24118	-389.71875	-308.1886	-345.0586	-377.6892	-347.58755	-425.27396	-291.14023	-353.87857	-348.41455	-345.72763	-357.56723	-359.23914	-421.08463	-383.64023	-284.49045	-429.9254	-385.5096	-357.17493	-346.24472	-386.73105	-372.42294	-362.96045	-300.8977	-421.78333	-385.50296	-396.20132	-364.58044	-386.84143	-394.35538	-335.15533	-297.6302	-324.2768	-340.0519
611	-238.62306	-224.70207	-250.2122	-239.82112	-260.04932	-229.4221	-276.9692	-236.14845	-237.74483	-217.53001	-224.77467	-195.73848	-204.52019	-220.80322	-218.2718	-203.56055	-209.79173	-202.57713	-213.35976	-165.3444	-175.68837	-151.7817	-192.28441	-188.61519	-194.02968	-186.33362	-189.44011	-217.59277	-215.79088	-231.6817	-188.06194	-181.23405	-187.77559	-200.72697	-210.0791	-191.73543	-202.41913	-195.00252	-209.00548	-218.69609	-233.4508	-200.43416	-249.29008	-224.66396	-274.12	-215.05096	-241.12288	-228.6014	-287.96347
612	-248.14983	-270.85764	-245.10606	-265.5568	-242.8958	-222.24217	-253.55284	-250.36285	-207.66118	-218.81958	-237.83144	-228.71739	-235.23381	-247.26936	-257.61984	-232.98106	-228.3933	-237.19292	-225.84737	-236.73036	-281.43106	-244.84615	-233.51701	-294.78302	-287.43118	-262.81406	-255.04456	-285.97168	-257.61215	-240.78423	-256.54053	-285.48917	-267.6117	-253.8844	-261.28125	-289.94138	-237.33687	-238.98865	-255.45331	-231.05827	-210.24342	-281.96243	-252.14642	-238.40155	-274.23062	-273.30917	-276.0035	-248.89424	-241.641
613	-161.87329	-210.4093	-229.65855	-210.97267	-242.51257	-244.93536	-197.02124	-224.11397	-196.86818	-219.8192	-220.88591	-249.48946	-245.40796	-243.59595	-251.64941	-236.55818	-192.58044	-248.14159	-233.07149	-226.745	-222.39473	-200.57832	-192.50194	-221.6836	-236.59618	-222.9442	-186.93205	-215.92378	-205.39897	-232.53648	-206.98961	-227.75142	-193.6888	-215.3683	-229.8263	-213.31914	-205.0887	-160.62617	-195.52373	-170.5956	-172.24232	-192.00468	-195.42482	-202.53174	-190.98236	-194.34642	-218.72322	-212.06708	-202.20886
614	-124.83042	-130.87486	-129.62524	-141.91481	-151.14424	-167.20058	-109.19928	-166.72823	-193.3205	-179.5899	-185.40187	-181.80513	-175.17236	-160.94368	-151.1879	-165.50124	-123.654205	-159.59291	-182.16106	-157.9344	-161.58527	-149.25613	-173.67566	-160.75606	-187.58228	-223.36418	-287.30286	-322.52646	-325.0751	-346.56754	-343.34286	-403.2705	-291.7308	-303.49155	-277.849	-365.0807	-250.25952	-372.95346	-440.82703	-365.46402	-446.34802	-480.03256	-480.18503	-408.94543	-480.761	-301.08127	-345.15567	-302.34616	-365.3733
615	-429.49487	-342.96643	-643.3435	-408.15683	-445.44638	-460.3832	-343.3575	-460.32047	-543.1299	-518.8217	-592.9671	-491.03384	-477.74695	-574.30566	-404.06613	-685.4069	-537.60876	-615.58527	-377.13437	-613.0946	-658.0898	-596.6646	-286.74142	-431.13724	-325.03067	-368.34195	-532.14435	-407.67172	-606.9787	-672.2241	-277.00797	-574.00977	-458.72046	-363.5569	-563.60974	-413.84903	-442.76498	-295.44202	-375.60327	-380.71817	-615.5514	-401.6223	-489.11826	-261.04205	-400.79147	-411.10953	-435.80225	-396.50668	-348.249
616	-351.11536	-369.82858	-305.8658	-389.11572	-353.8934	-381.8632	-255.56512	-306.26114	-318.27774	-299.47205	-398.47702	-300.57498	-361.49014	-363.3599	-325.88293	-362.7242	-327.10413	-362.0629	-289.67245	-302.08435	-339.0902	-331.26978	-393.3933	-365.57797	-352.71158	-272.7214	-318.07974	-222.64246	-274.79996	-264.73755	-286.41238	-363.4113	-417.79517	-437.77548	-395.646	-425.11063	-483.1029	-549.085	-763.4263	-277.34683	-357.79453	-372.56638	-345.32874	-304.2254	-376.80362	-369.09164	-412.9226	-444.79175	-273.411
617	-138.80138	-120.29459	-135.17155	-114.38187	-105.93924	-139.60384	-100.184135	-162.18956	-93.858765	-141.43042	-85.03622	-117.92007	-110.85801	-137.4871	-145.07854	-140.4889	-133.4044	-158.92058	-151.8072	-156.39157	-128.22205	-95.43534	-122.35203	-116.119415	-122.58134	-94.352295	-116.908516	-111.88729	-162.02882	-142.44179	-123.270515	-131.43608	-152.2964	-86.160065	-107.81017	-96.28366	-124.67672	-150.35226	-107.188835	-117.440216	-133.22705	-154.03741	-67.44021	-135.3493	-87.791466	-90.79923	-120.42684	-129.52763	-121.02948
620	-295.30225	-224.02153	-268.33054	-293.77255	-234.96704	-245.19635	-130.86824	-212.24635	-251.86647	-159.37617	-148.49791	-278.53885	-225.77837	-148.02962	-304.4978	-275.16525	-315.9564	-139.51497	-201.08008	-233.07393	-207.50482	-261.09106	-237.82683	-154.28737	-245.79198	-238.6606	-275.09885	-276.00232	-129.5137	-223.16689	-273.97305	-208.58263	-238.67415	-288.557	-141.6255	-212.15291	-133.3547	-157.98053	-274.93802	-168.4422	-141.43623	-346.14883	-239.46788	-257.5223	-190.25462	-192.4987	-233.31306	-174.622	-269.26285
621	-455.90356	-467.73038	-404.91147	-412.70816	-468.48605	-423.9641	-438.4742	-470.4325	-481.5076	-387.56802	-426.65695	-478.10086	-473.6228	-447.32263	-440.49374	-448.21396	-428.25992	-458.37866	-451.9714	-434.65305	-433.76318	-481.12476	-442.3383	-493.2651	-469.77792	-453.45682	-442.66562	-410.06772	-400.26883	-420.73105	-441.99707	-501.6704	-534.9875	-474.1333	-500.93918	-471.5338	-452.5319	-424.09802	-419.30283	-428.84195	-481.00375	-507.1932	-447.76974	-446.99927	-459.88315	-449.51132	-490.5454	-482.7572	-441.7261
622	-328.82135	-242.33289	-346.7527	-356.55704	-267.23254	-351.6703	-254.11919	-372.85974	-313.72913	-279.0319	-290.71555	-302.9684	-335.1748	-255.38481	-347.22256	-365.04553	-395.80295	-313.08707	-257.8838	-355.8751	-310.45795	-390.19516	-309.71402	-338.29724	-343.11194	-300.61212	-324.7589	-316.0836	-351.17258	-292.92966	-275.82486	-351.45654	-313.4647	-330.00253	-328.70032	-317.81174	-295.2887	-244.454	-313.337	-325.1404	-390.6036	-367.44186	-235.83333	-249.5131	-275.89395	-393.49203	-304.42285	-248.6422	-313.5346
623	-288.47836	-274.1379	-301.536	-317.11166	-306.15634	-311.59988	-298.8804	-295.12204	-311.473	-289.1796	-261.35153	-282.89963	-319.49405	-307.69025	-301.9237	-298.66153	-284.4216	-268.4535	-318.28934	-330.20694	-306.29517	-238.56659	-233.25923	-301.21222	-279.58658	-315.80225	-304.74844	-320.12277	-294.0011	-333.46805	-305.78842	-290.0568	-289.15524	-265.1362	-291.52	-285.6366	-287.45972	-291.808	-286.43954	-309.88388	-291.7125	-303.05847	-298.76135	-286.91846	-281.1851	-298.5667	-300.2559	-284.246	-284.5607
625	-404.0188	-413.50256	-436.663	-326.5262	-392.94116	-375.66223	-389.9181	-395.1045	-479.79053	-518.1474	-528.00287	-375.33395	-352.46695	-611.14	-567.47845	-458.41077	-414.8966	-493.72375	-468.70786	-346.51306	-379.2319	-390.6962	-382.39868	-509.67078	-504.50085	-563.3034	-445.65286	-415.58652	-415.2043	-464.7867	-407.05884	-459.61215	-412.62894	-420.75574	-414.72592	-383.1835	-383.88538	-310.50574	-434.13193	-516.6585	-509.27304	-538.98895	-499.4154	-385.09946	-429.77554	-425.2103	-497.8762	-399.1296	-447.98074
628	-347.07413	-361.7535	-365.2129	-402.24582	-273.0309	-262.8033	-401.91855	-369.8767	-300.65952	-390.6128	-310.16806	-277.31213	-375.33154	-242.90076	-343.23328	-345.29184	-285.1783	-330.89276	-282.4896	-371.41794	-338.5214	-332.80676	-262.57358	-316.9764	-380.43054	-307.30753	-339.56885	-279.03503	-354.36145	-406.0021	-298.43082	-233.37337	-322.2742	-243.20447	-291.9496	-329.0249	-328.94693	-274.15787	-241.60449	-294.5654	-269.27206	-290.42538	-325.76956	-363.48438	-397.0288	-247.67365	-352.9005	-280.41885	-300.0895
629	-135.6531	-141.16147	-129.57494	-166.21062	-137.55429	-151.78377	-120.31097	-168.99	-155.38457	-184.98596	-120.801476	-191.80391	-156.86848	-176.83203	-208.07588	-241.42073	-209.04576	-222.38239	-95.434074	-112.26947	-147.9244	-160.75134	-94.59666	-90.91854	-197.87337	-79.59489	-107.433846	-101.60443	-128.0251	-84.53644	-125.99466	-158.672	-100.87091	-76.53314	-105.80136	-131.40535	-109.5109	-126.562775	-152.26103	-75.55459	-61.584076	-78.927475	-94.99462	-99.913994	-76.48305	-77.40954	-93.13419	-125.832085	-83.83491
631	-143.23647	-142.90068	-141.253	-136.93843	-96.21246	-143.1408	-151.38512	-151.33153	-139.00938	-166.02434	-170.73177	-132.0409	-143.48671	-164.6043	-161.20903	-116.05721	-133.7579	-133.12514	-136.16835	-162.9038	-152.9369	-153.99196	-112.71569	-161.44633	-116.435646	-144.13475	-132.98383	-119.435234	-124.06692	-145.01405	-122.88943	-127.00582	-97.95334	-111.978516	-128.91435	-150.94179	-136.76451	-117.3738	-166.165	-172.32692	-158.31187	-128.10822	-123.2153	-162.12355	-136.20482	-171.27232	-100.54055	-140.35173	-145.55501
632	-88.79977	-250.21913	-196.40636	-200.85658	-223.93877	-113.17816	-193.22351	-248.36641	-161.0661	-167.44322	-171.88307	-309.03116	-183.20326	-151.0687	-123.365486	-157.36739	-90.89008	-150.74306	-193.08685	-242.37068	-209.23558	-165.5379	-268.4049	-240.03493	-145.12883	-183.97758	-198.15208	-272.46054	-256.46347	-201.69598	-228.99254	-296.0481	-102.68399	-172.02844	-191.0168	-209.87358	-205.85645	-91.18728	-216.3123	-171.50171	-176.72705	-265.6224	-165.24709	-230.82698	-216.57298	-114.67126	-253.15431	-196.21684	-190.5045
634	-337.95804	-359.5424	-470.49057	-371.37924	-302.03284	-316.84262	-361.49448	-357.73648	-412.50748	-324.55142	-331.99588	-361.59326	-377.375	-366.17807	-410.50928	-351.84286	-321.79758	-339.53775	-367.9529	-340.32806	-342.48404	-336.48706	-322.31738	-392.18896	-410.96286	-277.73532	-337.0316	-294.2372	-327.52844	-366.93335	-301.40723	-361.9119	-292.84946	-321.709	-343.92984	-274.43674	-322.9966	-310.02133	-333.38345	-376.47604	-423.24548	-426.7327	-352.47348	-389.34326	-377.4913	-367.65244	-367.556	-321.1456	-353.48965
635	-129.99086	-163.03673	-107.653625	-151.11792	-197.43976	-199.5916	-131.86229	-136.58311	-179.7581	-123.44578	-136.19424	-139.36046	-185.11772	-252.70697	-377.67346	-367.03772	-161.22963	-272.1357	-286.70572	-178.5855	-239.019	-202.93652	-292.7833	-163.34427	-299.2794	-216.07635	-357.4122	-178.94441	-239.17622	-217.42195	-275.6964	-198.01591	-270.42538	-234.51141	-281.1188	-314.2914	-181.20442	-171.78255	-326.6539	-258.99014	-210.82564	-230.83833	-432.2086	-358.0979	-226.62044	-216.28845	-343.23022	-203.22565	-260.2314
637	-493.72864	-308.2427	-341.91187	-350.9869	-452.7101	-518.2385	-424.09073	-460.0293	-262.45984	-294.15442	-439.97073	-426.0236	-510.1683	-509.6786	-379.28745	-308.4143	-359.1582	-405.61096	-462.04623	-465.29776	-510.28555	-342.28574	-355.2539	-430.74023	-382.97574	-455.3779	-416.43262	-526.8808	-429.7666	-456.5149	-298.82394	-422.1089	-416.75073	-439.50955	-508.71713	-446.01297	-423.5013	-285.75815	-438.59277	-461.76462	-483.99045	-544.1696	-260.3213	-296.06534	-388.4384	-434.80957	-504.73862	-453.77023	-501.15262
638	-458.35486	-501.36914	-449.80966	-309.6884	-490.71375	-443.35	-492.1493	-455.25024	-528.31195	-520.55664	-520.6862	-456.56113	-527.9912	-373.4419	-501.0276	-470.56882	-490.43826	-508.16284	-383.3561	-426.6068	-512.7033	-532.08405	-542.2702	-420.04208	-440.63806	-442.24313	-392.66367	-471.59854	-483.32788	-483.063	-545.69293	-482.379	-456.63736	-450.19998	-516.11096	-483.06607	-403.96713	-427.9196	-493.08743	-474.70938	-519.0829	-499.37918	-351.55466	-414.0858	-456.55786	-502.1885	-295.4438	-462.4524	-489.81924
639	-204.10313	-258.98993	-163.00615	-256.78217	-236.18016	-235.0006	-178.95042	-199.83864	-218.68962	-194.16473	-235.34583	-258.70377	-277.27658	-234.7512	-303.30386	-227.91805	-244.47437	-225.57173	-253.23427	-261.83884	-255.61719	-244.47728	-214.11523	-243.27544	-282.1177	-240.10962	-226.63025	-217.74977	-230.9995	-183.13239	-207.5183	-219.98335	-279.9009	-197.36894	-244.21606	-217.36421	-250.22314	-253.52065	-215.16594	-248.64458	-323.92502	-236.18697	-288.68726	-256.4211	-235.41364	-161.64227	-237.80501	-207.55164	-201.34857
640	-204.20479	-159.95393	-230.95789	-191.16382	-140.86633	-209.63951	-200.31166	-132.17079	-167.25304	-154.92297	-182.5424	-122.99081	-240.4176	-274.2407	-141.1355	-185.11046	-238.73897	-147.48987	-141.94572	-215.18828	-204.63756	-241.49739	-149.49835	-157.50688	-140.89252	-151.89133	-147.87718	-154.61592	-214.145	-194.64302	-199.44385	-155.12912	-164.5168	-253.32536	-175.46721	-126.63262	-218.94084	-136.47795	-142.89694	-117.24643	-239.92975	-253.77313	-280.8425	-258.59033	-198.28746	-326.0748	-294.9559	-252.60674	-402.18198
643	-146.34204	-212.16924	-211.13414	-245.33589	-228.1816	-235.32234	-234.69685	-260.68185	-295.04895	-279.45383	-261.09427	-215.18939	-308.5277	-319.90985	-284.23923	-306.8856	-362.3883	-330.094	-376.69864	-293.4161	-334.861	-302.01395	-306.2374	-345.9343	-413.68408	-381.43555	-442.52637	-458.42905	-199.75183	-222.97578	-298.55508	-278.18274	-320.9885	-354.89432	-442.6329	-435.91177	-401.6572	-277.76755	-357.3915	-432.6757	-379.68558	-491.444	-602.33746	-615.09564	-223.94426	-268.34634	-399.1943	-294.5006	-346.04245
644	-273.86227	-358.01566	-284.366	-303.72092	-373.8867	-283.7945	-292.6914	-281.22	-348.32495	-364.74808	-330.66934	-233.59497	-289.98624	-285.26718	-365.63876	-262.68677	-274.2219	-297.17334	-300.0757	-289.36322	-335.74094	-333.1065	-250.61238	-324.90585	-407.2252	-538.19507	-296.86545	-366.66904	-493.84457	-228.5606	-286.7925	-350.75247	-274.3394	-335.51672	-354.85962	-315.67874	-245.117	-393.23218	-280.26553	-264.4774	-260.7357	-272.48154	-279.2045	-333.87115	-324.01968	-357.71548	-353.08755	-331.10498	-236.46382
645	-272.116	-227.72282	-234.9189	-255.4223	-282.88797	-250.48729	-248.75842	-248.80017	-144.31993	-215.88513	-223.06236	-235.87677	-235.96266	-221.50264	-264.92908	-258.52402	-243.11778	-260.12857	-157.2512	-203.14635	-221.03473	-239.98106	-237.12103	-186.73694	-244.96216	-246.95326	-240.30803	-285.8369	-188.15263	-224.60625	-215.35564	-264.9797	-239.38025	-169.81432	-245.24959	-245.75273	-191.05574	-231.2346	-189.84456	-222.13153	-266.51126	-301.77145	-226.0352	-245.45558	-291.2498	-271.27902	-263.4159	-207.56824	-253.57129
646	-388.76608	-472.48145	-496.41043	-426.48135	-289.21494	-318.32318	-408.7939	-351.64975	-485.7399	-298.7183	-347.2784	-458.6211	-351.31418	-535.75073	-363.8846	-495.94107	-433.23502	-527.0872	-237.7102	-352.9961	-406.40854	-329.231	-392.93692	-272.51932	-367.35	-449.9432	-446.13	-482.08347	-373.0474	-470.7688	-438.25992	-394.6417	-324.71484	-293.61487	-381.37875	-349.71094	-490.261	-286.37347	-380.2714	-570.8967	-362.50757	-443.23203	-337.91476	-463.8163	-472.45218	-494.90463	-350.62833	-373.73804	-397.7527
647	-219.44112	-265.69565	-300.2776	-269.41058	-231.63124	-327.1797	-234.55792	-359.16125	-200.96315	-301.26675	-324.42905	-279.69467	-359.84338	-378.64883	-344.79004	-196.24641	-234.47139	-242.07304	-180.62157	-181.1532	-255.54424	-202.8169	-258.12955	-215.33278	-286.56448	-254.7774	-284.85046	-319.08813	-211.2091	-236.70935	-230.12207	-234.0872	-241.44672	-248.22807	-230.62987	-295.92407	-217.74504	-266.8158	-202.06812	-315.39163	-220.58995	-258.4198	-288.6007	-253.54564	-282.88083	-263.33835	-195.0836	-192.37915	-257.74686
648	-253.68474	-439.8767	-390.81003	-204.00641	-283.56406	-249.26611	-175.91742	-207.6551	-269.2678	-227.79951	-292.45456	-250.05135	-212.33289	-305.8817	-291.5853	-203.01599	-337.1228	-357.94156	-221.42674	-308.18716	-355.27844	-247.13794	-319.48178	-366.32138	-213.70116	-351.68454	-392.26172	-274.71045	-270.3428	-416.00842	-230.10588	-227.36145	-362.86963	-213.57631	-348.2662	-303.14334	-233.46748	-416.04782	-248.25305	-253.98177	-492.12097	-391.718	-181.5138	-252.69043	-304.63193	-223.8303	-217.60107	-280.6953	-178.38643
649	-221.43886	-196.09442	-196.32265	-266.18185	-278.81464	-275.1807	-187.96446	-177.10167	-209.18347	-154.65729	-232.81203	-154.70207	-184.84808	-188.5749	-210.53496	-183.04004	-271.64307	-408.59875	-152.00856	-191.71434	-231.1997	-265.4201	-167.15646	-153.42375	-168.36171	-355.91513	-155.42874	-203.51204	-203.48811	-225.89604	-260.4928	-329.08987	-383.49423	-348.95956	-399.49097	-345.56406	-337.71707	-340.40707	-380.39368	-385.1699	-347.23584	-343.96957	-399.45798	-412.38477	-407.41174	-376.66556	-364.85715	-377.77255	-368.00113
650	-189.21771	-168.03702	-200.51338	-203.30476	-188.70178	-195.93477	-149.91849	-151.39369	-148.92104	-162.89827	-165.19753	-197.98888	-158.70322	-257.70438	-184.70479	-175.28279	-139.5132	-150.29182	-207.76506	-158.48035	-144.68694	-145.48	-162.43579	-167.4543	-126.81913	-169.96588	-155.19872	-141.48518	-158.49896	-147.23857	-162.85738	-194.08522	-168.86528	-136.75868	-142.9457	-177.32512	-135.60693	-148.55629	-136.27301	-132.02867	-106.34434	-130.94318	-104.420715	-152.54808	-161.92229	-119.92163	-177.41158	-190.59544	-213.09648
651	-334.7956	-248.06563	-186.45802	-194.08415	-243.92793	-263.68863	-146.68437	-195.2826	-292.68494	-375.5554	-274.34616	-206.99615	-216.89685	-189.95618	-226.12263	-263.2716	-167.55379	-235.50365	-245.18462	-250.64783	-264.3485	-175.59444	-214.52739	-227.0638	-162.95677	-163.92989	-170.66997	-267.8914	-205.2328	-227.6273	-211.13818	-183.81316	-191.12218	-213.95644	-178.32808	-241.37672	-228.15459	-266.05276	-269.72958	-178.5019	-241.76892	-207.08086	-231.51692	-161.35541	-155.31349	-266.01147	-258.55905	-225.93933	-205.69215
652	-267.9216	-310.0924	-300.7876	-326.71436	-254.99355	-293.08798	-272.31952	-257.3639	-307.60254	-238.49382	-301.0189	-299.21793	-361.92874	-275.90872	-210.76357	-287.2942	-316.24817	-396.3784	-353.13913	-285.90662	-243.93811	-299.04764	-274.85306	-319.68814	-259.29587	-340.4811	-264.8447	-345.77078	-298.22922	-299.82993	-299.94998	-268.76294	-310.91885	-274.65942	-327.19516	-269.1384	-331.95557	-323.4193	-331.16162	-344.13086	-323.76385	-283.39365	-265.7902	-324.8019	-317.43976	-306.34195	-296.03027	-278.84946	-262.88608
653	-149.62003	-179.29736	-125.113495	-131.32707	-177.45634	-161.94322	-219.12245	-164.21521	-266.85327	-157.4423	-168.68471	-141.81625	-228.99107	-184.56804	-262.76453	-215.63184	-183.91034	-143.1132	-188.93831	-223.45686	-164.82896	-164.25403	-96.66413	-167.7029	-190.9915	-191.20644	-135.1194	-247.90204	-140.12732	-268.51733	-147.90773	-161.38716	-283.1017	-211.39099	-252.79808	-255.50061	-238.15894	-193.86198	-217.36034	-223.8363	-153.9547	-102.79957	-144.15625	-143.16614	-216.30638	-174.997	-232.28072	-139.95149	-166.37502
654	-275.83557	-205.401	-189.37329	-197.31372	-265.03918	-235.33716	-267.04517	-153.4623	-142.59338	-252.78181	-199.93849	-111.64391	-233.6294	-218.08281	-238.71931	-189.16547	-218.52235	-228.77733	-259.95453	-188.02747	-303.87097	-170.19948	-249.8252	-164.68492	-167.24274	-123.60291	-164.54924	-131.2931	-232.44987	-175.65625	-187.06749	-199.32805	-234.59438	-187.3199	-306.36765	-285.7943	-183.38611	-278.40048	-183.39232	-243.20088	-234.65495	-317.1693	-208.0517	-243.40192	-265.6967	-140.94046	-147.8784	-117.82523	-78.08973
656	-408.0065	-435.34692	-530.2082	-557.6591	-484.72183	-389.4419	-452.10217	-475.20984	-556.71356	-526.0263	-409.54745	-529.62213	-552.93317	-491.69656	-378.94815	-445.60464	-501.13412	-402.66708	-349.43494	-427.40637	-441.59866	-567.6739	-482.74612	-458.69858	-411.77823	-395.68503	-489.34766	-461.32553	-454.90714	-433.1669	-550.38	-557.5254	-627.43256	-571.03064	-398.09827	-432.22025	-498.72583	-501.2894	-533.26166	-513.9576	-561.5434	-397.89572	-428.5375	-573.4122	-542.0473	-618.6883	-510.15186	-447.9204	-395.64322
657	-222.68767	-227.22545	-230.68365	-178.55403	-242.53062	-145.53313	-201.4184	-187.08977	-185.34174	-171.99731	-219.18628	-156.94597	-193.62865	-249.3426	-213.10188	-202.64394	-263.61584	-199.14601	-221.82011	-181.3625	-247.7989	-265.1186	-167.7459	-218.18184	-248.56352	-225.03526	-160.00554	-172.23804	-155.58911	-167.83679	-165.5284	-195.23645	-110.37659	-199.24573	-212.0424	-155.15837	-228.49239	-271.6116	-219.30559	-186.55849	-214.4425	-274.23654	-225.24608	-222.286	-194.4939	-244.34064	-250.997	-257.81442	-249.17883
658	-328.313	-307.67413	-293.31516	-292.83725	-383.67468	-402.1005	-272.59164	-345.35168	-265.96118	-262.9788	-420.65613	-363.92334	-339.77747	-322.58127	-420.41455	-314.2864	-346.15927	-391.44897	-358.74545	-341.76962	-358.16003	-265.9507	-283.3566	-327.47598	-289.30054	-350.76248	-411.2185	-361.96082	-305.7017	-331.85034	-371.16504	-398.17117	-376.79117	-389.03418	-250.33916	-265.82434	-359.43234	-333.07834	-352.13818	-352.2231	-377.38086	-312.30368	-307.96603	-350.27487	-292.86752	-330.0629	-396.8605	-238.62744	-294.35782
660	-282.01108	-347.66235	-365.51392	-379.13412	-406.6564	-368.47055	-367.9694	-298.23526	-347.83215	-327.43704	-339.41092	-345.5242	-319.0098	-308.2285	-337.4725	-350.90933	-320.48288	-284.0706	-347.67123	-380.9838	-345.96384	-287.26352	-341.82852	-340.85416	-395.8292	-404.8267	-356.90475	-376.12402	-325.69803	-427.08078	-328.9202	-334.2916	-380.99622	-345.56152	-357.6953	-436.91492	-414.73337	-399.74142	-327.62695	-373.53076	-451.28934	-387.03824	-364.72473	-383.486	-419.8961	-405.5455	-399.68277	-429.72208	-470.1821
661	-490.66983	-519.2642	-490.29916	-498.27896	-499.31473	-443.71475	-442.71533	-460.96152	-471.51257	-443.9692	-474.9851	-460.80457	-408.0978	-450.11295	-493.4883	-471.7124	-454.88217	-394.7213	-386.47607	-396.839	-420.39185	-387.0564	-423.03525	-428.23135	-436.6045	-410.5408	-423.86377	-436.98538	-420.29898	-457.07217	-446.72067	-490.2473	-488.67557	-467.94772	-473.16318	-443.27652	-493.8036	-489.27722	-472.6901	-466.91916	-494.38516	-484.5266	-511.07285	-511.4418	-488.9856	-488.05737	-434.4401	-392.86914	-380.42172
662	-263.7891	-331.05307	-323.56558	-330.01657	-368.5956	-230.25862	-328.04556	-198.90324	-264.8488	-226.60548	-374.8501	-185.67409	-275.73532	-312.26624	-339.93515	-320.46057	-297.19315	-336.96786	-235.2083	-330.54956	-261.24854	-259.94736	-206.85844	-255.86108	-242.99464	-258.12643	-237.87935	-272.37283	-362.49963	-378.01505	-360.06284	-326.15744	-297.28738	-362.316	-464.47745	-210.96657	-362.04446	-171.65865	-500.6161	-299.4153	-280.3043	-268.30923	-298.70334	-314.01633	-238.23053	-272.79852	-262.32706	-289.60208	-234.16032
663	-360.84872	-380.09903	-350.37204	-436.443	-453.31665	-216.53377	-294.66483	-301.06662	-301.2701	-269.07303	-245.77478	-188.72546	-298.29843	-304.03708	-362.41992	-342.1379	-401.92776	-399.87003	-320.7205	-311.66672	-309.48672	-195.61266	-244.507	-234.93921	-250.80896	-229.45526	-292.59256	-250.02545	-337.93546	-333.24533	-373.28952	-317.1188	-355.80136	-297.9872	-289.55777	-274.94083	-351.1941	-248.17218	-291.14014	-264.42615	-278.89078	-345.7211	-270.60306	-248.62624	-332.59354	-218.9236	-501.94162	-281.60318	-316.2374
664	-224.32239	-124.77344	-154.10606	-123.90261	-128.24469	-129.8178	-101.66381	-121.69268	-92.73371	-132.64038	-95.353905	-149.94781	-193.07263	-140.76036	-113.85331	-88.61004	-80.77414	-106.44825	-168.43623	-176.17712	-106.07714	-161.5551	-94.45585	-163.73285	-133.59198	-105.05004	-116.78988	-86.04593	-94.55023	-99.128265	-94.40229	-100.634674	-79.604034	-92.78723	-102.914085	-85.43506	-91.57779	-90.93942	-111.932274	-69.30554	-128.8247	-114.81213	-115.79	-129.42006	-73.79893	-100.745766	-128.49751	-98.37307	-116.14698
665	-261.72815	-289.25778	-252.99046	-260.1998	-295.63174	-270.73044	-252.01598	-326.73325	-244.83545	-204.34929	-212.91504	-238.633	-164.7372	-238.28032	-302.2075	-259.73593	-235.7737	-227.48358	-251.28552	-256.2262	-283.79453	-243.09413	-290.9233	-266.3091	-311.8167	-271.1238	-250.45502	-235.24321	-230.57172	-236.4648	-237.76013	-219.8206	-225.65901	-200.53516	-199.75854	-184.02063	-210.8056	-215.56346	-252.79158	-312.83496	-409.8164	-271.72055	-396.82776	-302.3655	-309.7396	-288.3796	-337.89902	-285.94168	-254.75706
666	-232.00787	-197.97652	-310.90652	-245.00179	-270.25256	-491.69556	-341.05246	-430.73813	-243.88611	-234.0624	-218.52199	-224.1842	-306.2244	-428.56625	-233.65479	-272.30215	-236.79613	-253.35222	-245.31706	-168.88164	-234.98828	-243.40796	-234.95978	-171.46773	-153.3803	-230.1316	-227.1919	-256.9234	-285.7684	-258.26065	-290.84454	-385.843	-303.38965	-304.27005	-242.24872	-409.9791	-169.4803	-498.974	-248.33722	-211.99744	-277.6847	-287.20023	-281.3627	-168.06218	-243.19055	-324.14853	-290.0908	-331.81186	-205.25189
667	-380.57053	-339.93835	-297.07706	-300.27173	-330.6864	-364.4415	-351.6824	-385.48276	-403.3663	-424.79272	-374.5214	-374.19238	-317.823	-391.4991	-294.14865	-336.3433	-379.37692	-376.27725	-378.7528	-289.7319	-301.5332	-258.3988	-338.1117	-311.45007	-404.29086	-437.98074	-430.30408	-542.44293	-605.62836	-461.255	-386.29715	-359.29916	-264.95752	-335.84848	-416.86914	-330.80533	-360.8096	-322.73105	-256.73227	-288.54245	-339.40308	-414.58456	-359.9066	-260.29608	-364.3584	-346.80334	-217.1592	-677.8872	-316.2473
668	-342.916	-230.48741	-220.64758	-221.34273	-221.0141	-231.56734	-255.73853	-135.02718	-291.14673	-269.5641	-130.50417	-334.52377	-219.18867	-172.27405	-252.79315	-417.70242	-246.95203	-306.3983	-297.3878	-220.23212	-320.65002	-372.515	-346.22165	-426.37088	-220.44328	-332.8605	-253.6064	-225.9778	-368.07864	-304.72256	-214.899	-282.80356	-325.06604	-227.26616	-426.9821	-423.17593	-333.27267	-343.2389	-322.036	-251.28235	-256.2152	-237.81001	-218.36812	-209.21582	-163.68507	-233.7614	-208.36275	-124.645836	-215.86725
671	-382.58203	-348.31104	-431.7793	-422.616	-414.91953	-460.808	-590.0369	-382.3458	-424.50406	-351.07178	-457.4896	-598.935	-645.77106	-353.50464	-501.40137	-338.57236	-367.11032	-366.72147	-380.84915	-437.1328	-293.93658	-361.05627	-370.00696	-373.92917	-368.2327	-526.97577	-510.1132	-576.72003	-536.1947	-357.36768	-315.2361	-343.21317	-394.8827	-376.93765	-531.5667	-480.54385	-428.90366	-408.27026	-418.92123	-451.8959	-478.8925	-525.20746	-431.29135	-477.13306	-314.52747	-417.928	-304.87955	-299.50806	-320.42667
672	-404.88882	-297.34384	-335.45905	-284.98026	-468.5267	-385.99747	-488.34946	-371.98706	-405.3566	-370.1565	-288.08026	-346.26663	-310.68527	-270.62354	-396.31924	-379.06735	-447.20297	-271.567	-365.1628	-366.1886	-343.7133	-210.19044	-330.32553	-297.40842	-400.4679	-371.79605	-393.9037	-348.38437	-377.50644	-402.12485	-427.71277	-446.467	-341.50122	-290.9557	-258.59964	-360.5856	-316.12527	-290.8101	-425.3914	-365.91077	-317.82877	-518.40704	-369.24402	-494.6631	-395.1763	-385.5336	-597.4292	-447.8618	-464.96887
673	-209.22618	-115.44155	-154.16072	-157.63576	-211.99683	-119.75779	-168.53113	-196.67188	-121.522095	-122.073326	-204.9972	-142.4233	-163.83606	-182.66066	-150.95244	-198.62544	-115.10678	-164.37817	-147.166	-119.2524	-185.8014	-170.98914	-175.52791	-113.52624	-256.111	-195.25214	-92.39997	-118.43875	-110.69706	-101.1821	-160.40111	-112.60525	-87.886314	-108.32156	-158.55927	-164.60945	-126.11587	-136.55676	-103.55276	-99.94294	-179.87263	-244.54533	-81.93978	-101.583595	-178.0572	-94.3989	-84.36519	-153.3253	-169.69104
674	-202.01872	-251.479	-211.12373	-209.74559	-260.87192	-279.9043	-358.59012	-259.67532	-226.4821	-213.18275	-324.8012	-369.52722	-256.6371	-230.41368	-340.3573	-428.2605	-274.842	-351.95728	-193.66109	-264.40228	-253.85107	-288.442	-259.63928	-243.06648	-236.80579	-352.22348	-264.7581	-251.06909	-157.58925	-206.87958	-347.7329	-318.70343	-252.67006	-220.4925	-202.2505	-391.21924	-289.7452	-301.89212	-206.66443	-215.4153	-294.98654	-283.60727	-241.31837	-235.98347	-357.9126	-356.30234	-294.4279	-248.81877	-210.03888
675	-330.7302	-337.9103	-331.7133	-374.63162	-369.07016	-339.10596	-312.73254	-255.73546	-294.87537	-270.31604	-317.13425	-306.66696	-265.39957	-284.86835	-353.2501	-333.0027	-279.629	-274.48462	-291.9808	-313.48776	-403.105	-264.72424	-246.81323	-309.58044	-261.13647	-247.70386	-295.64005	-303.15088	-446.5217	-384.8746	-417.94186	-253.57881	-373.83975	-311.6315	-314.1995	-300.01212	-323.4528	-318.10928	-341.68314	-354.165	-397.8977	-309.61462	-331.0732	-374.582	-264.8455	-336.47327	-300.05945	-299.618	-273.1531
676	-240.0794	-189.18736	-213.87358	-234.39186	-228.38988	-209.17102	-171.63124	-258.13895	-200.85645	-186.47115	-214.27075	-166.39783	-221.13646	-206.48994	-277.819	-202.23286	-242.83424	-219.6991	-168.67009	-328.3207	-233.41035	-206.11119	-164.5428	-254.84575	-221.71338	-146.86143	-226.09785	-207.77898	-226.64561	-194.43439	-136.32475	-250.85925	-166.03842	-146.83342	-179.52486	-193.25679	-194.91167	-143.83365	-294.692	-167.30426	-170.41835	-142.36317	-255.48347	-243.62439	-156.35033	-135.59364	-247.9008	-195.9585	-164.35216
677	-250.8979	-193.27246	-79.67871	-181.18272	-80.614784	-98.79452	-107.81647	-108.18091	-115.78006	-202.36552	-85.21689	-151.52403	-141.38347	-141.92117	-173.7268	-106.57485	-220.10553	-254.97327	-153.1057	-223.894	-197.49257	-191.86494	-235.05035	-180.87328	-201.25273	-255.51752	-171.96886	-222.17744	-224.58696	-234.2961	-250.78894	-228.08917	-225.44727	-223.7987	-208.716	-251.80469	-255.73308	-218.81195	-210.2671	-186.00835	-199.34163	-228.86163	-209.17505	-159.77702	-182.0508	-181.98946	-205.89288	-139.2005	-156.21848
681	-215.57802	-270.74902	-197.74164	-185.15083	-234.06561	-229.2738	-228.82564	-234.24675	-270.69614	-259.87296	-173.17383	-231.25911	-261.90616	-299.92676	-235.11711	-347.67648	-261.17847	-146.10422	-196.5099	-260.8076	-249.06696	-195.98723	-362.88474	-238.56133	-170.68568	-217.37012	-277.41827	-320.33292	-146.89317	-284.8162	-170.38017	-310.2053	-198.63342	-260.0747	-276.97055	-263.14575	-284.58023	-175.62422	-231.21869	-291.5615	-346.46936	-292.94748	-235.08807	-292.75552	-149.04836	-243.38982	-240.46696	-312.0542	-314.554
682	-266.70248	-253.28401	-410.0675	-234.06885	-239.45972	-260.07504	-329.13962	-223.277	-360.2041	-245.86674	-302.50357	-512.38666	-341.40878	-270.6537	-370.39908	-346.20898	-344.75107	-549.64923	-268.76642	-357.33987	-301.41776	-400.9086	-357.1829	-253.59656	-200.67567	-382.6727	-289.4135	-215.22966	-306.23535	-242.50533	-360.21353	-440.23788	-334.25302	-217.13188	-182.81328	-290.90747	-372.68823	-245.44185	-261.51407	-396.33847	-412.71558	-514.4604	-272.85703	-156.74138	-344.9083	-426.0432	-354.64706	-290.09045	-267.77762
684	-299.50766	-286.44534	-328.1355	-277.00732	-285.8697	-283.4448	-286.08728	-286.543	-298.15244	-291.95447	-326.6852	-300.66733	-307.73996	-270.1498	-284.29312	-319.56393	-254.16994	-222.36974	-272.16415	-296.96057	-249.70613	-244.7614	-252.21883	-322.17285	-291.5118	-256.10934	-330.17148	-277.01437	-375.24332	-266.39523	-287.28638	-267.0784	-273.9358	-281.16278	-352.79236	-278.11063	-278.37256	-311.50497	-273.72684	-311.30115	-288.9908	-324.85236	-319.60434	-217.37537	-218.22694	-282.40494	-259.93753	-271.6583	-236.86073
685	-413.1202	-403.3619	-410.27295	-367.12936	-304.3706	-439.5399	-447.95825	-452.8811	-406.3878	-378.09995	-378.81934	-292.65704	-313.90604	-387.8274	-419.3628	-437.61206	-394.6335	-418.22275	-398.5145	-328.1363	-310.86728	-409.89725	-402.83423	-391.42053	-468.85254	-436.47116	-429.23364	-301.04028	-316.86575	-448.01114	-388.52505	-405.33475	-378.1599	-392.94385	-439.89365	-353.86472	-328.61386	-386.56497	-440.3434	-416.18442	-439.36655	-424.98123	-394.35312	-325.13824	-401.14993	-394.91837	-414.7631	-431.88998	-402.24182
686	-388.19394	-401.3724	-524.08234	-431.0626	-563.0932	-354.71866	-315.71637	-324.6412	-322.7402	-241.70164	-310.429	-316.45312	-343.53464	-247.003	-182.25566	-257.17712	-261.10538	-307.83682	-389.18787	-453.23154	-252.35954	-311.55844	-326.9429	-270.57986	-335.87805	-337.15	-336.62534	-207.92847	-337.56506	-271.8116	-207.36308	-294.65585	-311.8782	-393.5225	-320.82028	-306.13818	-395.86462	-453.5341	-396.83704	-245.98518	-314.55908	-232.40602	-339.16147	-313.29312	-436.7881	-427.63284	-273.37503	-207.15273	-210.42615
687	-224.90398	-253.29576	-225.12209	-215.76405	-309.81015	-258.64218	-181.23549	-224.05553	-358.1519	-288.6775	-183.02571	-265.39575	-256.0438	-346.30273	-205.4438	-275.13852	-254.55542	-284.162	-248.95166	-298.81845	-262.1007	-178.87816	-163.62897	-166.84813	-225.68718	-211.34676	-227.24135	-190.1541	-179.43567	-172.78033	-207.01118	-177.4232	-193.93196	-256.84805	-216.937	-262.73825	-178.40424	-244.16142	-205.09387	-200.17302	-162.8977	-235.78218	-265.14914	-220.01721	-277.02457	-326.8702	-221.12502	-214.15674	-236.32909
688	-284.09457	-214.17558	-209.5259	-233.53467	-243.45459	-270.23404	-302.84613	-354.72827	-242.0758	-312.58566	-246.59937	-283.444	-286.35202	-254.2428	-194.75795	-207.94984	-228.57275	-260.4925	-271.78458	-270.036	-289.61743	-299.56076	-315.30402	-252.67674	-239.89362	-229.22687	-281.62082	-286.0946	-308.2133	-301.90646	-279.88382	-257.74988	-231.92879	-228.56178	-243.81456	-299.62805	-314.2097	-322.67847	-354.7173	-381.32056	-336.15427	-289.81604	-248.36748	-263.21545	-225.49211	-259.65195	-290.7651	-269.86304	-257.1408
689	-256.3253	-294.63528	-230.28023	-115.742424	-213.55707	-164.55682	-230.90393	-255.29192	-301.95898	-275.85217	-177.36414	-331.93958	-254.25818	-207.30046	-232.13799	-180.95305	-83.22022	-280.6973	-261.46756	-209.4314	-203.42235	-180.68654	-163.31061	-226.81702	-232.17867	-234.51244	-239.44012	-215.30043	-314.29715	-219.21149	-234.72295	-289.10864	-256.22202	-109.16036	-246.0767	-259.8878	-221.89925	-218.13417	-229.703	-124.72282	-271.10364	-279.85233	-260.95932	-272.4127	-165.30707	-225.18013	-202.72908	-189.95105	-301.37967
690	-579.8925	-389.16968	-433.62964	-405.2019	-374.09436	-493.543	-384.93826	-327.0883	-373.25626	-435.02637	-455.25467	-329.15308	-272.4042	-435.34595	-427.29565	-312.4968	-398.16675	-408.00613	-439.82236	-336.1102	-333.5685	-346.48215	-358.97278	-372.5834	-466.8309	-399.48206	-309.81763	-306.72696	-450.052	-411.60355	-184.56938	-377.2955	-265.9926	-372.03714	-250.34502	-372.2898	-398.29922	-410.5023	-455.8811	-324.1177	-356.36484	-370.7653	-417.073	-254.7226	-310.61554	-350.04874	-376.85007	-299.11893	-257.13785
691	-263.6773	-233.67253	-149.89272	-216.45209	-259.83154	-195.14337	-297.16324	-272.36166	-195.70044	-224.30452	-202.10815	-209.31264	-198.41809	-210.27489	-266.7216	-222.05296	-150.2676	-308.64383	-310.98035	-275.38663	-334.0034	-279.8007	-421.65775	-134.03444	-183.97124	-193.14256	-285.84033	-231.42334	-150.90952	-207.84746	-283.56415	-262.65207	-303.29135	-232.65953	-232.04852	-267.72946	-261.98526	-257.42593	-179.72227	-258.93265	-264.3148	-192.04828	-303.90414	-213.33095	-235.19934	-297.05005	-268.4316	-238.05017	-132.48784
692	-176.5407	-215.12915	-185.62788	-217.0592	-129.59673	-156.68263	-140.83626	-156.38765	-225.77654	-142.62303	-194.3609	-101.45507	-181.59792	-156.18213	-224.9753	-177.326	-144.39253	-116.49746	-173.46832	-157.5908	-139.23222	-225.61357	-211.7099	-245.39006	-158.2306	-166.1013	-171.36003	-182.34834	-131.46318	-183.88402	-118.88544	-126.255775	-184.44756	-171.88135	-186.6175	-152.64258	-180.74953	-180.01123	-197.1992	-195.66844	-167.14796	-152.31407	-170.14146	-142.464	-135.21022	-103.23257	-160.38318	-131.47264	-177.91927
693	-204.87361	-199.74457	-214.10796	-306.6062	-241.38594	-233.79114	-204.07983	-190.43066	-187.28123	-202.78001	-202.7558	-207.81348	-224.73029	-249.98012	-233.60255	-210.24483	-169.58437	-173.29744	-137.75836	-130.42969	-135.3795	-130.85175	-131.67033	-132.29033	-131.27155	-142.99388	-159.78291	-142.5028	-150.43527	-207.65779	-204.9726	-219.56389	-298.9485	-350.67972	-311.77426	-303.29227	-262.6179	-271.429	-295.46057	-249.72005	-267.16357	-272.5269	-262.3045	-218.24754	-203.76312	-218.56343	-183.0478	-233.92253	-250.8407
695	-320.8625	-285.943	-371.92014	-267.24887	-314.16245	-208.30438	-244.11433	-233.7218	-290.10263	-281.26184	-180.04765	-252.1602	-256.22482	-301.32	-242.46446	-251.08397	-307.21054	-211.01564	-360.39005	-233.4598	-223.28828	-143.09302	-267.60294	-358.6412	-288.6298	-349.68826	-317.192	-193.9281	-225.70174	-252.04456	-408.57654	-289.37497	-215.51424	-314.71704	-259.48502	-296.59872	-330.73984	-216.09662	-245.87514	-202.59355	-205.37573	-216.65314	-200.24152	-268.85367	-198.65108	-245.02495	-264.40988	-248.90489	-249.23116
696	-352.86826	-145.43646	-208.06087	-280.56555	-310.88962	-413.15317	-370.49106	-361.92404	-381.73257	-381.82007	-679.63556	-677.74506	-726.57764	-749.2509	-381.89417	-676.28986	-725.9616	-784.3829	-361.7728	-505.3041	-468.51782	-637.6395	-344.82483	-360.1455	-397.1953	-452.19528	-460.84216	-558.30145	-493.23624	-782.94214	-758.3833	-521.7276	-527.4235	-570.28534	-552.0534	-452.23373	-512.17694	-431.70352	-170.12518	-231.82957	-254.74248	-274.12332	-348.14212	-250.77283	-305.7062	-219.82295	-442.3324	-333.35764	-296.01154
697	-223.47949	-146.50935	-272.99265	-203.2644	-270.15707	-409.14706	-295.31247	-227.98207	-258.61038	-275.6672	-208.57996	-230.98186	-111.458916	-234.67659	-169.34288	-223.67657	-330.10382	-316.3391	-390.4089	-419.93826	-506.74374	-365.93112	-222.20946	-274.5101	-265.66306	-302.22385	-231.17406	-240.08052	-253.88441	-267.5983	-292.02136	-131.49207	-289.1141	-173.3448	-222.64392	-280.8328	-262.86612	-268.41614	-242.75331	-268.39175	-217.48262	-265.96603	-220.02956	-263.38968	-292.9829	-259.4371	-239.94167	-293.63483	-221.06097
698	-240.76892	-403.79968	-366.00876	-400.08167	-264.38925	-338.20114	-183.9129	-426.53418	-405.2289	-283.87845	-338.66763	-361.9607	-282.70114	-377.22427	-317.50818	-240.00722	-267.5591	-301.7634	-332.61493	-250.74799	-379.48184	-301.21692	-325.94266	-472.79153	-419.1075	-415.05148	-503.7783	-378.62442	-393.2853	-345.48544	-169.4196	-264.45105	-358.08862	-192.65883	-303.06808	-251.80144	-325.71347	-430.19882	-454.5247	-411.05966	-188.15797	-241.5788	-290.27396	-337.13864	-359.2684	-415.72397	-340.91525	-483.02084	-405.6392
699	-195.76955	-259.16956	-294.8966	-293.72086	-306.2194	-196.30925	-252.94795	-219.33264	-238.83604	-215.82373	-271.2451	-185.95702	-252.06554	-265.158	-274.6942	-325.1721	-241.41441	-271.11685	-303.79587	-293.24756	-270.6796	-285.25623	-215.42207	-240.20268	-190.99052	-244.94044	-264.88525	-296.01477	-302.54346	-171.40282	-242.69533	-216.4782	-326.14572	-222.10783	-255.55873	-263.9639	-331.6484	-283.83963	-283.20227	-202.73293	-182.74208	-226.41888	-249.97954	-281.19382	-312.66785	-324.19077	-215.0942	-270.56113	-276.44748
700	-318.2731	-349.41043	-314.95724	-285.05972	-224.95	-217.59827	-213.77148	-243.15721	-250.99098	-199.82921	-340.624	-363.40796	-296.11978	-337.11496	-294.85593	-273.1158	-251.54338	-238.66145	-275.74658	-255.85103	-215.75032	-197.37561	-288.76596	-292.3055	-333.56763	-292.9888	-284.57764	-186.4727	-282.68387	-245.85822	-248.4405	-260.89978	-239.0529	-182.26404	-356.66562	-282.1738	-363.98633	-325.74533	-303.15	-210.68755	-236.17725	-228.79594	-336.4877	-352.6276	-371.15445	-384.8492	-439.608	-477.57434	-413.9987
702	-115.604485	-95.57693	-147.99335	-109.89322	-128.51942	-101.295525	-95.97976	-136.6255	-134.51721	-130.87648	-119.99958	-107.979225	-114.74648	-132.55956	-107.07852	-110.30518	-113.89999	-132.10866	-103.82093	-113.27137	-102.99909	-131.1151	-127.96632	-111.97556	-110.86642	-102.15836	-108.61657	-106.93856	-123.81058	-134.11195	-126.05551	-96.53259	-106.88846	-93.35973	-139.28224	-124.3659	-168.44939	-143.40102	-130.27574	-166.80742	-143.09233	-122.710976	-138.04759	-114.790504	-114.37107	-120.07682	-118.16042	-114.32199	-137.88551
703	-199.04204	-230.10657	-191.91882	-292.1119	-229.18483	-226.14868	-221.9016	-234.35213	-278.81747	-211.40446	-294.56345	-210.12541	-244.37733	-294.40018	-244.223	-289.45294	-262.0333	-345.36816	-288.1617	-226.28584	-292.40503	-275.15063	-151.04257	-275.94638	-263.1794	-309.28897	-213.54076	-304.98618	-395.19797	-289.6417	-271.6472	-204.44386	-208.60487	-261.1015	-171.03302	-225.16518	-270.41263	-274.70636	-244.61336	-193.51166	-231.04185	-305.68033	-273.83704	-250.04823	-218.31139	-238.01366	-307.7711	-224.11732	-251.80884
704	-348.98428	-323.31693	-341.76807	-310.7543	-323.49197	-312.98965	-305.61618	-285.66324	-290.306	-300.71802	-341.4083	-251.95367	-410.79306	-327.37576	-352.51846	-342.89548	-342.46143	-292.85815	-404.12747	-307.7476	-423.65775	-292.30676	-412.11816	-279.5317	-339.89938	-265.05127	-344.63693	-297.50937	-348.97012	-297.4126	-656.5147	-560.48346	-496.74756	-518.2354	-376.1465	-303.1766	-336.20404	-281.07812	-309.54868	-292.73062	-281.5397	-261.60648	-268.04285	-255.75958	-272.66272	-276.2465	-272.42136	-258.53586	-281.58752
706	-284.08804	-208.79915	-203.14581	-239.80078	-414.4309	-289.2285	-346.70883	-345.20972	-220.07463	-266.19876	-255.16443	-292.67236	-278.0015	-319.73123	-255.59984	-370.52063	-244.95892	-373.11606	-358.17725	-310.44586	-348.71335	-244.2079	-310.4133	-206.12907	-293.30457	-273.8077	-303.0892	-211.89183	-363.3411	-311.842	-241.73451	-322.47684	-212.4251	-311.65048	-497.83456	-397.07974	-348.81094	-325.2551	-377.41574	-298.86783	-318.60376	-291.1612	-338.4019	-334.6936	-305.15347	-367.6085	-324.46878	-284.73544	-277.86462
707	-449.22507	-453.75797	-468.81494	-488.05746	-480.15176	-474.2462	-499.7926	-525.3997	-591.50183	-552.492	-534.861	-526.07764	-505.48373	-523.2961	-718.58514	-600.91815	-537.5552	-601.3349	-610.4626	-549.362	-570.3693	-601.1433	-559.6551	-578.842	-575.01556	-612.34357	-569.0139	-552.5791	-594.8	-572.8848	-481.4808	-500.01694	-510.16373	-501.87512	-429.68665	-427.17447	-450.3218	-437.11755	-444.68066	-420.45932	-381.2438	-420.9774	-422.3688	-416.65417	-423.60312	-464.16748	-436.77853	-484.87903	-467.8785
708	-223.77608	-208.29118	-218.57207	-254.2586	-238.8433	-245.20003	-218.42537	-234.65674	-265.70688	-260.94138	-299.57147	-246.58636	-321.9302	-322.20065	-294.04605	-375.50504	-452.40738	-468.03882	-297.80893	-272.50424	-265.02997	-350.6661	-335.5803	-272.17752	-415.1257	-428.55603	-390.6063	-452.8129	-508.55273	-388.54654	-490.1631	-481.86752	-530.045	-308.21542	-243.21867	-238.49773	-231.16809	-246.67757	-228.67128	-249.10925	-266.02243	-227.34058	-316.21066	-291.63394	-253.5241	-255.53593	-226.42232	-247.25262	-228.2727
709	-202.87512	-227.80188	-228.55054	-210.41301	-238.78247	-130.37022	-198.97424	-198.77661	-197.22522	-188.27611	-128.934	-155.68404	-301.3728	-179.63127	-213.06372	-183.37952	-166.64845	-196.77417	-154.05553	-207.15681	-298.83435	-178.61943	-215.1169	-137.5421	-235.13213	-376.6113	-237.22783	-247.38635	-265.52673	-224.44568	-185.24652	-162.93292	-217.15633	-187.28447	-222.52455	-254.78021	-215.69344	-244.4206	-148.48723	-233.17747	-339.90335	-241.9779	-255.62282	-258.9202	-238.36743	-179.03004	-181.9633	-252.42052	-246.4748
710	-293.85132	-231.71315	-307.02557	-273.6023	-235.10197	-308.9856	-244.61592	-244.799	-214.49232	-214.6284	-217.82904	-213.46361	-243.02226	-226.24635	-258.89127	-198.93553	-274.73544	-210.24727	-203.86467	-241.07402	-303.55545	-248.84016	-257.37552	-342.28418	-238.1814	-250.36394	-345.25476	-335.5574	-257.28677	-308.01755	-299.24844	-260.2821	-195.23216	-352.05148	-355.28455	-344.57657	-255.61041	-286.80957	-282.55103	-270.7527	-274.46994	-278.31314	-270.80475	-287.33542	-262.09244	-247.46257	-249.36107	-276.89926	-249.61458
711	-370.36877	-266.86166	-313.39664	-290.01334	-359.535	-311.45175	-333.2002	-315.2976	-315.46683	-327.15237	-298.39682	-435.67603	-445.8646	-396.87338	-418.58484	-312.02295	-315.23157	-314.0731	-337.16626	-286.30313	-393.2611	-326.88193	-309.5465	-306.02383	-302.5163	-427.1879	-472.80774	-464.55737	-341.26306	-360.66812	-316.569	-339.48633	-320.1037	-342.264	-335.41354	-347.21695	-361.72363	-341.48935	-330.01395	-384.8389	-437.82047	-410.9457	-324.38577	-352.5968	-346.64487	-326.42105	-339.88144	-339.39438	-308.18753
712	-842.15497	-399.5182	-425.8701	-352.3115	-485.88196	-321.8732	-407.05493	-641.9846	-738.0149	-451.08228	-422.39563	-376.3988	-424.0581	-315.14185	-420.10425	-660.43	-742.009	-450.34644	-437.36588	-367.7545	-435.254	-301.46323	-341.1234	-509.65903	-502.11853	-470.31876	-373.41553	-373.10315	-452.08505	-325.43967	-415.6967	-310.34402	-353.4241	-359.44675	-432.20248	-345.63672	-433.5839	-347.3418	-430.5547	-400.9253	-447.3331	-335.74097	-391.5579	-378.52005	-431.22665	-306.19977	-376.52585	-346.04053	-343.90195
713	-321.0314	-257.97192	-241.717	-375.34763	-243.86409	-310.84235	-249.60681	-146.31319	-268.91202	-343.42468	-199.53877	-291.98105	-286.49142	-301.47363	-217.52394	-307.62564	-249.82979	-294.59097	-334.42935	-186.28975	-343.229	-331.57507	-243.69777	-240.58174	-290.66754	-194.78386	-283.79068	-139.30446	-221.74373	-230.40486	-245.0346	-265.288	-258.54517	-262.12546	-244.53455	-313.24585	-284.1923	-328.53162	-225.2511	-339.84335	-271.02957	-229.18864	-175.00569	-245.15788	-191.8321	-161.43947	-319.59906	-196.07814	-163.48914
714	-202.93547	-252.50055	-333.35593	-277.407	-281.79697	-322.58865	-371.87735	-405.97244	-211.19818	-230.0296	-247.0266	-298.4815	-153.04008	-324.75427	-205.80322	-157.47139	-414.94864	-265.355	-191.7723	-252.85643	-263.73856	-174.17012	-303.73422	-336.18777	-138.30771	-266.39664	-314.81793	-140.69353	-266.3571	-389.24316	-140.77763	-260.81042	-236.57117	-170.40211	-308.64297	-301.76105	-214.6086	-286.7993	-279.50626	-273.76123	-315.1849	-453.4188	-187.21924	-285.36343	-250.1643	-279.53897	-222.65446	-289.21878	-208.86684
715	-376.16745	-488.23373	-344.5363	-324.1302	-434.89444	-365.26697	-393.37863	-429.17673	-331.90567	-400.55997	-317.1207	-333.58322	-343.3358	-415.8258	-418.19064	-454.91544	-421.1039	-460.68613	-359.58847	-467.11987	-320.47937	-352.63034	-420.37637	-420.0377	-412.56912	-399.25864	-351.3535	-482.19336	-319.2013	-361.95468	-386.5778	-387.81363	-372.49228	-378.53372	-441.4325	-447.89896	-367.75638	-443.3461	-323.02942	-383.63437	-416.43637	-426.22095	-518.50226	-360.0393	-313.8652	-315.69995	-400.1765	-367.9785	-462.52927
717	-268.42795	-241.86145	-268.0142	-344.4437	-305.18408	-231.03273	-219.03088	-345.5734	-350.23196	-339.96487	-345.92618	-294.65775	-372.34805	-289.46445	-303.49164	-213.6049	-229.45683	-169.72711	-206.72131	-274.28378	-312.73227	-272.57138	-217.32544	-224.59477	-236.64392	-336.77914	-226.89766	-250.45	-299.87234	-220.2909	-297.5905	-230.03621	-230.68256	-275.4067	-437.42526	-531.3818	-465.31143	-498.04208	-422.66183	-432.51282	-498.19238	-419.63217	-420.88852	-444.37378	-418.35458	-361.32303	-332.89792	-388.0635	-486.9656
718	-220.05367	-204.38715	-237.57191	-270.93073	-251.2334	-289.58914	-182.41847	-177.92986	-254.55742	-274.641	-365.21786	-294.00177	-203.58546	-230.00322	-217.29895	-277.99817	-291.86072	-298.9387	-216.00978	-229.149	-238.29376	-230.71895	-328.70303	-220.42003	-227.03548	-252.04393	-328.77908	-278.92676	-176.35689	-218.57068	-190.63823	-236.98157	-267.00705	-284.33005	-270.97092	-186.80638	-238.02473	-205.75703	-248.2108	-259.07773	-233.93286	-223.39836	-230.38867	-238.78424	-254.2968	-239.38625	-177.52924	-216.502	-200.96106
719	-257.3846	-187.31584	-231.94893	-244.12291	-202.83037	-179.894	-170.99109	-138.96545	-129.3709	-128.1151	-187.5951	-171.22356	-154.9508	-110.84757	-157.0612	-207.82076	-182.74031	-159.07896	-212.08858	-221.13329	-167.82507	-204.47136	-277.84967	-214.3694	-239.71263	-145.13332	-95.78965	-90.4945	-86.76742	-89.42574	-185.3572	-504.33032	-271.31424	-274.35684	-132.8898	-122.94015	-158.7866	-157.39839	-75.54951	-114.15069	-116.33669	-136.5204	-155.98042	-89.6764	-160.09871	-235.0959	-159.54077	-108.753204	-106.55068
721	-169.93085	-242.93402	-195.66052	-256.15506	-306.4779	-221.07918	-220.9884	-324.3348	-249.02586	-298.84772	-320.683	-298.59256	-254.47346	-146.3456	-164.87042	-133.36229	-178.22632	-137.16484	-153.38904	-177.59233	-256.32333	-221.37874	-202.10962	-199.1701	-270.79596	-302.1166	-226.2209	-249.75298	-269.17438	-355.83365	-207.89752	-236.96413	-371.26962	-275.18356	-296.33945	-267.62665	-219.73338	-196.59137	-242.78192	-278.78207	-265.34167	-234.28906	-322.27484	-351.35522	-233.81636	-243.49083	-162.81047	-180.6169	-187.22972
722	-239.84593	-211.01326	-175.83003	-244.1552	-287.75	-330.6342	-186.69011	-454.38855	-412.10275	-227.4315	-327.07962	-253.29457	-214.80182	-232.68181	-185.4045	-242.03369	-261.77628	-208.38695	-225.57867	-174.95654	-184.19702	-272.17926	-176.23906	-218.76741	-226.75725	-235.56798	-260.3628	-192.78004	-167.17068	-185.93512	-246.54277	-231.19507	-210.51585	-202.14958	-233.2182	-222.54877	-190.12733	-187.40004	-235.14862	-179.34157	-215.90778	-220.6981	-280.2909	-256.4808	-275.3627	-282.97824	-300.0508	-188.34033	-258.41592
723	-109.29215	-447.17514	-117.921295	-122.97095	-186.25523	-220.05609	-183.42944	-70.506935	-292.5427	-201.35347	-331.70102	-178.44557	-175.2964	-219.75468	-179.3996	-459.69913	-201.86836	-285.54968	-227.57507	-300.4726	-224.05711	-171.2332	-257.32788	-121.1047	-237.06274	-137.87154	-295.8567	-232.66228	-239.38171	-220.50574	-87.12296	-216.75127	-139.1722	-202.20537	-257.14392	-307.19662	-350.49304	-98.326225	-159.65457	-244.22017	-314.48807	-206.19987	-355.71228	-246.55609	-174.05005	-283.08554	-132.9262	-240.59639	-165.91219
724	-244.67216	-247.17432	-256.61398	-231.61212	-268.2704	-275.6382	-254.72392	-279.83768	-286.50717	-285.7186	-266.0895	-311.88846	-267.63565	-307.39346	-301.10385	-323.3955	-296.49673	-346.00977	-308.7374	-349.69604	-249.81969	-310.28116	-286.50952	-309.87564	-309.20078	-329.3507	-302.26175	-204.30153	-266.80545	-258.993	-286.10864	-274.0463	-300.86792	-310.53177	-340.93594	-229.45528	-221.45415	-243.54726	-296.94687	-221.13078	-213.01945	-205.67534	-238.58221	-293.58975	-220.25635	-255.74146	-230.74194	-234.89388	-245.7275
725	-155.50679	-153.81915	-138.00827	-141.28188	-137.77791	-161.79077	-111.1471	-192.76117	-257.26987	-191.57521	-201.51764	-169.29712	-227.42772	-262.733	-186.25417	-163.33163	-186.63635	-232.57722	-170.56285	-236.93828	-213.36958	-182.99257	-138.19579	-138.2314	-117.157135	-145.42865	-153.93706	-163.63573	-183.22673	-247.50293	-194.82332	-213.49786	-153.69063	-230.5918	-103.24593	-156.94543	-157.28369	-120.5723	-131.34138	-141.77959	-155.29602	-135.75035	-142.65562	-138.78452	-165.73174	-156.4839	-190.86702	-248.21472	-188.34126
726	-251.24916	-198.2697	-242.75615	-230.93817	-274.60007	-245.49864	-219.87372	-275.6101	-298.21988	-252.09991	-303.4462	-252.93315	-202.68782	-283.31186	-240.43689	-197.7143	-298.75452	-228.52534	-226.22302	-353.27478	-267.53165	-233.78706	-274.51428	-278.71274	-257.08246	-207.53758	-273.34717	-356.6333	-288.93042	-264.24704	-241.12633	-226.3239	-281.0704	-347.0868	-273.77917	-234.62154	-293.1805	-303.92975	-299.97147	-526.6426	-275.64255	-238.257	-268.37866	-262.78275	-297.12698	-300.06284	-245.53462	-257.59833	-526.0199
727	-278.88483	-360.20303	-558.97614	-357.42783	-357.10168	-280.86243	-260.77832	-278.78787	-355.65442	-302.12918	-307.74292	-238.58247	-356.89438	-328.41528	-286.6304	-257.1586	-297.68332	-375.6084	-366.08887	-290.9323	-309.934	-300.41086	-297.48062	-273.36768	-268.91666	-404.49768	-319.74545	-351.1022	-325.73975	-287.9818	-304.59592	-295.58994	-274.25693	-307.1573	-386.4185	-297.22852	-379.1261	-315.57962	-291.3783	-307.1909	-284.77487	-379.34973	-660.2254	-724.43146	-374.85934	-508.9561	-533.94855	-467.598	-336.76437
728	-247.4452	-227.07246	-178.61815	-253.52449	-193.9532	-261.07742	-225.01884	-260.97107	-204.57709	-278.4369	-209.02478	-168.1018	-175.27058	-225.4344	-197.00641	-322.84164	-217.01884	-222.27155	-258.49484	-273.85645	-317.6905	-260.0126	-232.4203	-243.90913	-277.7002	-312.63867	-266.73492	-198.95494	-213.47383	-275.68552	-326.90945	-218.52269	-237.4447	-203.0901	-244.90071	-250.69868	-270.94946	-201.7976	-241.18144	-301.5341	-244.05109	-207.9317	-222.81654	-230.69185	-229.7404	-247.80693	-229.9065	-206.2312	-285.50992
729	-164.29303	-202.77979	-147.39388	-228.80322	-189.68636	-231.3098	-204.46602	-242.36525	-218.2671	-167.92964	-202.37445	-200.11684	-191.23425	-186.46956	-220.79675	-208.85414	-216.35039	-248.11952	-200.23567	-245.26888	-281.3208	-273.50513	-592.04346	-444.5581	-308.39685	-384.04196	-405.95865	-633.02594	-421.5884	-471.17294	-454.44095	-374.43555	-314.24747	-422.99136	-407.26236	-452.75723	-391.81238	-285.0032	-355.92386	-341.4231	-232.09291	-306.67422	-268.7305	-357.47385	-366.12476	-299.52817	-380.479	-338.75256	-310.3263
730	-202.27315	-207.05855	-237.45369	-266.66678	-208.68575	-315.82663	-317.56653	-298.5175	-289.1164	-282.77408	-279.1362	-279.822	-200.5863	-271.10202	-245.89061	-234.79912	-171.34346	-213.79706	-248.15584	-251.12842	-185.10551	-271.95618	-281.64658	-276.90396	-281.9978	-290.35196	-312.4086	-187.2561	-228.55446	-212.79726	-272.90573	-248.19518	-206.61269	-226.92957	-284.4125	-256.59534	-209.61406	-297.8424	-321.3258	-332.33514	-357.60596	-258.4224	-325.9909	-253.12617	-211.70036	-317.7919	-264.27966	-247.49446	-191.1132
731	-303.00806	-413.1627	-358.10513	-293.9591	-404.6622	-412.66968	-313.60153	-249.89046	-279.75586	-237.97719	-274.25122	-202.43237	-245.99542	-292.25217	-310.24002	-260.2303	-281.29428	-261.45142	-221.2248	-283.21127	-208.55632	-251.77376	-243.8893	-234.87712	-261.2061	-225.73161	-276.3035	-266.92282	-301.2604	-257.10202	-243.3278	-327.45596	-237.77277	-295.9272	-276.67142	-310.82425	-282.985	-286.837	-274.6038	-250.70337	-220.42155	-242.50867	-260.78452	-191.79677	-268.49905	-250.93465	-233.59776	-252.11086	-197.68889
732	-673.46027	-694.8044	-720.5464	-610.57825	-263.78348	-246.88916	-293.56345	-474.69592	-295.16565	-339.21506	-208.49007	-178.4939	-292.34476	-180.49269	-165.52861	-175.24365	-200.08781	-274.96695	-236.44958	-209.87624	-193.94336	-196.78966	-220.92513	-227.7979	-215.47783	-289.66675	-205.85425	-229.74701	-187.99974	-202.9716	-182.60896	-221.42525	-194.43813	-233.51036	-253.69397	-188.56209	-179.56734	-232.57216	-184.53963	-227.78694	-175.27177	-249.2194	-212.82607	-217.0247	-167.97931	-248.87056	-294.3737	-209.04047	-171.36389
733	-300.3682	-234.35384	-260.8252	-306.98654	-247.17064	-349.58936	-319.3123	-264.32205	-254.73901	-287.14075	-270.98178	-262.7736	-222.48334	-128.10194	-264.05356	-249.08028	-245.67322	-371.85507	-241.73181	-283.68677	-268.27667	-312.45078	-196.47746	-262.21097	-225.35707	-261.924	-273.89627	-217.18633	-270.24515	-262.2758	-276.11002	-191.82256	-209.36842	-239.75346	-277.64847	-275.01126	-252.00304	-221.33905	-277.44385	-397.24527	-255.03955	-302.89023	-305.551	-285.2456	-237.62285	-265.37048	-339.5347	-268.14798	-347.4486
734	-265.2668	-225.71886	-156.2032	-218.03705	-214.94939	-222.57759	-220.95903	-168.29381	-209.26764	-257.71475	-165.73073	-172.68358	-203.52888	-182.26917	-180.92119	-117.741295	-175.7299	-206.13542	-169.7743	-175.8864	-173.22375	-177.72359	-164.99231	-194.02376	-174.09428	-143.99525	-165.20697	-210.27339	-223.28857	-178.64388	-141.18361	-170.81328	-166.22592	-192.54114	-134.46596	-180.49376	-178.40471	-183.03746	-199.26155	-184.2098	-219.45245	-180.98529	-186.58745	-126.574715	-162.49352	-173.14967	-174.74048	-187.21095	-219.87286
735	-350.63718	-189.41252	-336.28046	-280.29532	-266.97903	-176.31209	-144.6684	-317.45947	-365.2277	-351.3129	-317.11075	-288.7886	-286.53638	-212.33992	-238.30676	-256.23416	-337.19986	-364.87485	-327.5629	-367.8265	-323.46252	-382.67297	-331.83365	-349.42514	-245.44841	-286.17682	-352.22705	-299.54166	-268.65613	-288.5643	-290.72882	-303.4705	-297.60242	-357.21152	-157.30087	-295.999	-313.0597	-296.86874	-258.97842	-321.691	-285.73892	-272.876	-341.52176	-251.02472	-267.7212	-246.8393	-287.9487	-316.0613	-269.72592
736	-416.18396	-433.96097	-501.29248	-501.75504	-477.4716	-452.92398	-485.90677	-475.25333	-498.05753	-535.7477	-492.02	-538.70325	-547.88776	-511.18808	-542.2335	-596.2407	-469.60745	-536.104	-394.98044	-446.0433	-505.73914	-460.89963	-534.4968	-427.32956	-395.29623	-357.67545	-356.042	-430.69785	-403.04428	-416.79355	-453.792	-395.93918	-485.56436	-470.41415	-420.95987	-357.2219	-431.21597	-478.92	-473.10312	-487.50577	-510.25525	-593.92474	-560.9112	-606.55237	-501.67538	-573.25604	-387.81046	-415.59192	-371.87512
737	-441.6477	-456.22842	-433.59824	-482.91788	-503.6007	-420.0696	-490.22446	-289.05612	-454.6062	-343.10962	-411.343	-368.8096	-489.06577	-385.72867	-427.89474	-216.87335	-450.3296	-431.8252	-398.2408	-404.9279	-463.0986	-350.4419	-384.9202	-337.39743	-457.48987	-358.5472	-380.50583	-367.3561	-425.27258	-297.84335	-438.36182	-341.91394	-356.5576	-404.45288	-456.33957	-350.45865	-425.8727	-439.9257	-403.42636	-379.47842	-305.6263	-380.864	-404.6456	-310.24316	-180.49925	-397.10498	-397.12915	-271.16678	-265.74362
738	-190.85266	-257.28467	-323.13016	-214.1521	-227.02455	-186.33691	-294.38797	-133.93462	-268.12512	-152.15688	-191.67267	-228.94267	-252.49895	-181.98409	-240.74211	-224.56879	-268.47684	-211.4635	-168.61922	-189.94269	-282.52243	-251.86104	-230.63966	-134.55367	-197.61694	-285.66907	-190.59737	-179.56091	-152.99786	-206.36821	-191.1819	-291.10214	-276.83936	-174.12262	-276.22195	-266.82312	-254.0744	-173.54695	-161.95598	-213.83405	-193.05261	-168.97304	-145.71321	-194.84566	-289.1859	-218.95393	-383.39023	-199.1844	-223.0127
739	-248.80493	-359.94675	-432.811	-489.96494	-254.2641	-324.0945	-392.28983	-260.43265	-208.47072	-308.6932	-298.58823	-291.3745	-330.89047	-732.48584	-447.4669	-365.37854	-685.15625	-458.41678	-609.53326	-519.76935	-503.1046	-277.74368	-502.3085	-203.06151	-271.45566	-220.43748	-241.95332	-272.95236	-264.793	-204.14189	-266.34518	-212.11067	-225.39764	-255.91972	-211.6482	-236.53542	-252.0175	-179.93526	-212.33672	-195.2415	-279.61554	-254.18005	-210.30086	-306.26608	-177.73628	-309.52847	-193.51863	-268.0621	-214.05653
740	-181.17818	-499.3812	-515.3342	-367.3569	-310.59683	-532.46204	-392.40347	-371.31595	-487.9935	-433.45352	-501.42456	-189.10466	-299.41434	-268.37497	-258.26834	-208.29083	-490.23605	-428.06223	-347.5187	-189.02968	-451.6311	-444.45444	-287.54318	-388.69327	-324.06702	-364.75293	-195.13213	-452.4724	-368.82065	-213.94084	-206.03923	-382.6124	-278.69205	-211.61598	-408.0072	-248.60588	-315.37845	-405.4246	-286.96695	-355.10886	-213.91939	-263.42233	-375.84628	-231.828	-347.8378	-423.46692	-254.93181	-261.31113	-180.41736
741	-288.73843	-312.88007	-292.92014	-251.60919	-500.71533	-328.7013	-273.41068	-271.26917	-234.91808	-330.82092	-396.25583	-290.3079	-330.3074	-271.16788	-250.57831	-239.4386	-234.94276	-367.21252	-453.73105	-380.34012	-326.42834	-437.90186	-271.14832	-285.62473	-259.27756	-334.2825	-327.71268	-382.6827	-305.57516	-370.38022	-311.9503	-239.13853	-209.56793	-271.15356	-366.97473	-450.23734	-387.74307	-360.56198	-476.2129	-237.30226	-268.9343	-259.98462	-202.78389	-344.34146	-431.10184	-281.9408	-467.13492	-376.65903	-349.62857
742	-312.62234	-193.82304	-207.44688	-225.69214	-155.28433	-183.6084	-149.92967	-184.72527	-186.56726	-197.1568	-157.66821	-192.34789	-177.1252	-167.73067	-268.1481	-172.93921	-291.15515	-256.4667	-188.15894	-181.76894	-153.0973	-215.2309	-199.23384	-247.5757	-307.75076	-199.29994	-158.12157	-217.03163	-179.7227	-174.06226	-202.03557	-206.77649	-209.73267	-234.79243	-260.30124	-241.58356	-273.69177	-173.21362	-295.96378	-221.38008	-171.30568	-222.90564	-182.1654	-158.73901	-150.78954	-182.97063	-149.9928	-196.17802	-180.39978
743	-266.03146	-309.4038	-247.55798	-240.90746	-198.55513	-277.63193	-174.44983	-258.64594	-309.31308	-286.3614	-224.16284	-295.21497	-231.17165	-217.74355	-224.95744	-340.23322	-259.36096	-213.05623	-324.235	-302.44098	-397.96622	-367.23154	-295.9874	-351.04984	-365.57498	-272.31735	-377.4452	-330.62717	-388.7523	-497.25192	-311.71323	-331.52063	-362.73087	-237.67488	-298.86856	-329.3954	-409.7601	-407.30112	-342.80298	-339.84036	-330.38513	-285.15607	-369.7246	-341.85898	-436.7722	-511.84213	-359.99463	-216.30583	-285.77252
744	-144.59914	-142.07338	-154.16069	-145.47914	-270.5325	-186.79034	-197.05702	-144.20801	-337.8016	-227.34123	-238.0929	-153.18481	-157.77882	-179.58357	-344.4844	-149.33586	-241.65594	-199.95917	-217.80359	-236.46185	-206.19182	-99.09963	-186.7675	-162.0733	-318.14334	-126.6177	-263.85306	-242.52876	-334.1206	-178.1449	-149.5443	-147.31715	-196.49245	-161.68462	-367.567	-121.06626	-200.64287	-367.0488	-189.25836	-204.30994	-214.58244	-340.0249	-256.3687	-113.85034	-198.5164	-215.71114	-199.04785	-217.2827	-286.55856
745	-278.91885	-330.1439	-332.31888	-270.32562	-314.61404	-284.73343	-360.3562	-316.7045	-344.03232	-327.7796	-292.8104	-281.13293	-284.801	-207.28674	-271.90186	-263.82983	-332.60916	-307.5712	-237.33923	-330.35587	-318.78986	-352.28873	-301.0183	-258.83273	-306.49805	-283.62634	-293.4214	-298.5791	-321.5811	-351.65112	-325.75803	-321.0575	-280.47064	-313.9752	-376.86243	-285.4227	-305.9967	-253.01611	-301.7496	-299.35287	-246.86555	-254.98273	-303.47363	-250.41814	-372.24307	-335.42883	-319.21182	-324.37003	-304.12936
746	-150.17375	-198.99062	-241.73479	-239.89207	-248.5078	-199.51045	-320.61813	-209.8103	-346.08334	-223.0627	-231.18811	-273.24887	-189.34587	-216.81726	-228.77454	-268.62234	-289.03934	-272.13843	-232.7776	-197.9236	-328.01407	-315.02734	-263.22452	-231.7091	-284.39835	-249.98938	-234.47331	-211.63802	-211.06628	-228.8299	-239.21172	-294.983	-227.85374	-314.6094	-227.31207	-210.09804	-255.16463	-232.62407	-311.2434	-267.35632	-240.5579	-211.23102	-260.771	-260.2208	-251.33221	-207.69897	-207.22578	-213.95946	-302.23837
747	-414.25757	-428.9861	-467.29944	-402.58972	-505.8655	-541.10126	-589.3632	-598.56055	-503.95288	-625.044	-572.89325	-658.4798	-672.8617	-693.84796	-478.98657	-438.3749	-449.93994	-402.0769	-394.47433	-513.1063	-544.4493	-385.03012	-401.48108	-314.11453	-423.85977	-417.3643	-424.92453	-283.33517	-373.74435	-379.8727	-416.90552	-500.06143	-392.89023	-350.28726	-312.2012	-372.81113	-426.00806	-454.1248	-379.24496	-381.4105	-466.9856	-439.80264	-460.0525	-463.9485	-494.90933	-501.31738	-540.13226	-547.84625	-575.3287
748	-203.14555	-257.53204	-268.4656	-240.29675	-225.77803	-257.86496	-241.24585	-252.91473	-242.53185	-241.35658	-254.75893	-241.67249	-237.33398	-227.68452	-253.7718	-253.92273	-238.9314	-215.86151	-235.8618	-252.78087	-223.20166	-280.21964	-220.65343	-218.4408	-248.13849	-264.2596	-200.7617	-272.72766	-223.28363	-222.24565	-231.97102	-280.1328	-236.88115	-212.36562	-255.74542	-246.32056	-230.30849	-252.59969	-228.50548	-243.23824	-271.80762	-230.58722	-224.5931	-234.8372	-218.84062	-235.15602	-261.36926	-273.76248	-226.44586
749	-251.81319	-324.38232	-271.1951	-298.81888	-331.7477	-276.21585	-309.8359	-224.18408	-275.41296	-188.81322	-276.62558	-211.15422	-300.76797	-245.87029	-262.74576	-264.5383	-267.79227	-305.84946	-210.42157	-207.85913	-254.21716	-305.3385	-248.78017	-166.46542	-233.56927	-225.68553	-225.23582	-235.86237	-256.41272	-174.17122	-200.41182	-251.39204	-244.77104	-216.73755	-250.93681	-223.85205	-205.8061	-330.99088	-226.79665	-350.90506	-241.21196	-307.87247	-316.4054	-309.96854	-315.85098	-269.113	-277.59433	-307.81186	-225.71313
750	-410.96896	-403.18033	-418.62863	-511.88232	-390.45126	-307.32437	-441.31778	-347.46365	-416.8217	-426.2418	-586.0296	-468.69833	-331.77075	-451.12708	-423.42117	-298.61087	-520.66473	-523.34216	-483.196	-508.26718	-354.76468	-573.4204	-455.59497	-405.1351	-335.50903	-469.2659	-374.86777	-462.59985	-409.91446	-431.0914	-320.25058	-429.30298	-372.82333	-343.1113	-397.83093	-426.0618	-546.5413	-432.08496	-406.0375	-401.84433	-405.57812	-468.41907	-530.4502	-512.06024	-590.1275	-560.4725	-595.4628	-500.6913	-490.2059
756	-235.39827	-275.0348	-247.49255	-279.18607	-229.18262	-290.1274	-221.87785	-288.32608	-205.38171	-259.87167	-232.1668	-276.3835	-253.8181	-286.99606	-238.05278	-286.02777	-195.48962	-281.7316	-215.00542	-275.2275	-279.79016	-281.75278	-236.89197	-285.35922	-236.68791	-284.02917	-260.23337	-308.07355	-212.59633	-291.75723	-248.88611	-313.2805	-220.39528	-309.44116	-279.01508	-363.6427	-215.87627	-293.88306	-240.16084	-310.54276	-239.40314	-329.01	-238.95335	-345.06577	-240.5028	-294.76456	-229.7849	-311.83157	-254.63997
757	-131.6589	-127.55372	-141.1437	-174.82372	-203.22498	-132.39796	-146.50624	-156.52147	-119.51421	-152.65924	-192.5601	-198.14264	-199.4663	-173.73506	-186.99226	-142.91255	-169.98999	-310.86697	-278.42212	-199.8102	-255.40277	-228.95995	-187.13866	-158.81474	-246.30101	-297.47305	-240.49385	-258.72635	-186.87761	-165.70506	-127.187096	-233.29419	-138.02048	-217.42311	-171.23726	-156.23601	-120.619896	-141.25856	-233.82051	-236.64563	-202.92767	-174.11345	-169.16608	-145.67485	-147.54895	-180.51347	-205.11485	-223.65279	-165.69489
758	-141.88457	-125.34879	-132.43515	-239.71364	-280.4712	-266.11017	-231.279	-214.31305	-251.58765	-93.44936	-251.03078	-270.7512	-190.42566	-231.28398	-131.75633	-226.29076	-234.21033	-217.11519	-185.12575	-150.79512	-238.27936	-97.42837	-168.9044	-279.7228	-217.27184	-218.99934	-133.31697	-192.38	-255.13588	-191.18306	-146.0747	-161.3648	-158.57489	-86.90861	-180.49933	-197.2784	-173.76105	-197.42024	-122.10087	-119.47794	-235.3564	-168.96611	-231.34032	-206.03914	-223.59717	-168.16838	-168.70602	-223.62636	-164.63068
759	-118.817955	-105.07999	-115.72172	-97.19393	-126.254295	-130.75276	-99.394806	-118.55729	-132.01562	-199.77077	-176.78862	-160.5879	-196.77893	-242.70195	-120.25538	-153.4745	-173.5909	-200.44861	-143.47589	-136.23012	-140.08467	-106.8891	-126.924034	-187.18703	-132.08298	-157.39513	-123.173706	-149.6981	-135.78352	-143.25844	-138.662	-105.13094	-137.37244	-150.38176	-96.68811	-118.31858	-143.49791	-112.11559	-148.73878	-115.667175	-113.77295	-123.79364	-123.85561	-119.51846	-100.19163	-97.53602	-119.107445	-79.62242	-110.83091
763	-216.42845	-266.39603	-251.85222	-303.90903	-247.14545	-194.61682	-210.76619	-257.98514	-264.60733	-259.40564	-286.42337	-265.29187	-181.37932	-244.05467	-280.3469	-183.90019	-205.03735	-207.37968	-142.9702	-192.8629	-274.70724	-186.07112	-201.53276	-189.67981	-206.07329	-192.82275	-247.10689	-223.19897	-196.63902	-191.76585	-228.78394	-193.7075	-261.98187	-237.10925	-197.92883	-194.40735	-214.49184	-220.38635	-241.7762	-230.34138	-187.79535	-188.93385	-179.20837	-218.66109	-247.87398	-249.13428	-213.73692	-219.60175	-164.12878
764	-211.58589	-185.13025	-209.73296	-151.99692	-146.8728	-123.379395	-197.31291	-209.68596	-152.9967	-164.39308	-182.40454	-136.07765	-136.09619	-135.37389	-158.77814	-176.67256	-204.21208	-188.68799	-126.914154	-112.22805	-283.45694	-173.44377	-196.43736	-283.2818	-149.86182	-211.75586	-227.78503	-291.95355	-263.13498	-181.56133	-194.83778	-203.00237	-205.98016	-141.36261	-200.0332	-165.7086	-187.2201	-268.77158	-280.7985	-270.43066	-156.8908	-162.03658	-180.07893	-216.1126	-224.85468	-211.95781	-212.87367	-145.60136	-278.00598
767	-550.9312	-520.91705	-513.3831	-496.88315	-550.753	-516.5883	-519.9377	-501.94418	-532.81946	-513.4401	-277.14917	-514.63727	-582.26886	-454.19406	-469.04727	-436.83203	-454.9995	-456.9691	-462.3894	-439.54776	-474.0038	-440.4443	-465.38065	-464.74585	-447.89786	-445.2311	-271.97522	-465.50476	-484.2604	-321.8856	-318.6673	-319.25742	-328.25232	-287.54233	-320.39993	-311.72037	-314.79556	-313.8583	-344.56418	-306.7772	-347.07205	-311.34424	-246.23619	-297.26218	-342.15866	-335.40414	-323.88876	-325.55466	-329.90683
769	-337.57785	-397.72983	-426.88925	-465.5226	-365.2067	-380.51074	-282.7017	-161.99411	-164.37459	-168.90263	-318.5073	-163.23814	-184.44977	-196.76872	-139.28156	-263.62024	-170.4677	-185.59032	-133.1152	-206.17186	-324.8812	-366.71255	-287.10892	-224.47444	-86.83887	-151.97743	-160.5116	-160.88255	-172.6136	-254.15631	-442.7914	-258.68088	-271.69394	-153.81639	-218.06194	-288.61545	-276.48135	-277.3632	-215.52478	-233.82314	-267.64178	-407.69165	-308.36728	-197.11641	-222.98946	-288.5137	-254.93315	-389.83316	-185.2345
773	-294.60754	-357.67508	-362.04257	-349.0901	-350.5161	-422.23022	-281.70663	-353.964	-404.16464	-335.26852	-342.24557	-339.17392	-369.8772	-310.72177	-351.29227	-320.3352	-376.45126	-361.23035	-285.47995	-376.65198	-265.62418	-394.05518	-270.93594	-450.88437	-347.44092	-357.45847	-333.37405	-285.3948	-359.8007	-243.98663	-356.0254	-332.19595	-336.45493	-371.58383	-273.56192	-275.66074	-201.46144	-319.3541	-353.90854	-336.96313	-343.0316	-278.28693	-324.70428	-222.63963	-305.16165	-276.06256	-331.9435	-282.71796	-271.98904
775	-351.79932	-331.55142	-328.39792	-364.82312	-264.4301	-339.51492	-296.71048	-224.29485	-345.6809	-379.33557	-286.0322	-349.14615	-276.5771	-278.4825	-375.97745	-343.93417	-326.10553	-351.81607	-304.47342	-326.2473	-385.5939	-342.57016	-324.36435	-297.91037	-284.55505	-329.3418	-358.56308	-336.54297	-324.4579	-289.70605	-287.6545	-347.16098	-350.8474	-326.71466	-294.26953	-312.4916	-328.95114	-308.41074	-304.48306	-337.39148	-318.5828	-309.01755	-246.39839	-296.63095	-299.15906	-275.12717	-327.1782	-278.8371	-218.88329
776	-211.80965	-243.5459	-230.60768	-253.56322	-291.455	-201.52429	-295.39572	-258.15335	-241.67426	-265.85135	-217.1446	-207.5616	-220.82123	-254.4989	-254.55554	-212.52684	-233.7682	-265.94214	-233.36499	-274.88675	-203.0887	-252.71574	-241.59717	-251.78389	-251.73409	-228.06502	-254.69543	-262.30362	-237.3067	-256.29044	-225.16951	-226.36182	-253.75464	-246.63322	-281.19687	-214.0835	-296.33786	-244.19936	-252.20659	-236.13478	-194.04643	-237.97444	-289.55283	-265.8901	-253.4552	-319.44418	-299.39713	-314.3761	-348.0703
777	-232.35619	-128.90294	-176.91748	-118.457115	-287.34628	-106.54095	-136.09703	-211.89986	-166.0119	-185.03381	-262.44858	-128.88136	-159.59497	-139.90263	-118.34414	-349.27963	-123.36218	-119.96981	-181.64531	-165.7265	-129.18874	-191.92128	-121.54124	-201.42714	-207.20331	-102.74609	-149.57448	-179.57014	-166.209	-212.24866	-172.3086	-120.19047	-243.58025	-286.25244	-199.53355	-220.29155	-158.93707	-183.18762	-272.34952	-175.47046	-161.13312	-153.93188	-138.10213	-204.50777	-152.53308	-141.40584	-359.90836	-120.24079	-142.95589
779	-282.81607	-363.16235	-272.1129	-390.2145	-365.40976	-350.3544	-357.68857	-325.52258	-380.08582	-312.82666	-311.62927	-327.6876	-308.72574	-335.808	-274.6486	-312.70917	-254.32704	-240.23006	-282.69366	-312.9008	-372.44717	-258.71567	-290.7839	-407.6128	-302.74942	-251.35545	-285.941	-364.85693	-374.49008	-320.4545	-176.65088	-356.85095	-311.7731	-294.54465	-359.33395	-323.19775	-305.74957	-314.20105	-351.3822	-389.1084	-316.28476	-267.35968	-340.45517	-408.30264	-342.37064	-282.31412	-263.02634	-424.6166	-404.311
780	-185.81798	-258.73105	-284.41513	-302.15625	-235.51208	-364.22873	-173.43452	-297.2136	-176.17004	-305.42142	-244.88994	-315.84665	-330.07315	-192.17973	-226.89966	-292.87976	-451.86612	-425.1064	-451.42383	-400.5735	-712.37384	-241.90692	-250.47783	-264.9218	-276.08444	-335.53757	-179.82896	-224.31836	-207.8361	-252.54669	-166.41692	-220.78941	-238.97356	-299.96945	-325.70648	-251.88033	-271.83768	-255.6781	-342.60757	-167.0459	-207.27806	-158.68924	-264.32968	-233.72044	-193.03882	-329.5832	-322.8064	-292.76132	-212.0769
781	-395.99857	-271.4217	-270.8006	-303.3903	-311.95117	-453.0437	-298.698	-224.26875	-297.16263	-363.53882	-281.25543	-232.7119	-386.93567	-413.80734	-240.47144	-231.69312	-273.80936	-274.54715	-210.50615	-180.51416	-243.8258	-260.82907	-216.72981	-352.99832	-267.88	-192.64453	-215.89119	-225.01021	-232.37215	-211.34944	-335.48337	-230.09712	-193.73543	-168.66121	-276.96558	-195.88905	-169.27849	-202.10136	-263.6891	-208.19214	-130.85747	-179.35484	-245.69719	-219.37012	-233.10747	-291.178	-184.77655	-158.34659	-227.84425
782	-118.3628	-118.84799	-112.60605	-122.74557	-95.004486	-118.45229	-115.87134	-101.634026	-139.19278	-95.993706	-79.27967	-97.41349	-119.87165	-96.41543	-119.67924	-116.138824	-139.63434	-92.96125	-115.79651	-122.55078	-106.165	-125.260956	-135.48709	-133.04695	-151.19237	-149.35208	-143.81891	-122.86304	-113.81118	-111.39625	-93.27372	-101.63328	-98.20315	-147.5296	-146.13484	-138.82271	-137.49696	-194.56435	-183.49739	-211.78564	-264.23428	-302.44394	-229.82155	-226.1458	-210.48405	-216.10785	-167.70528	-303.86868	-222.71074
784	-454.93234	-411.69446	-482.03763	-376.23975	-330.1851	-311.9352	-309.00833	-493.56885	-372.46426	-364.10962	-345.52042	-312.83752	-403.00204	-339.41232	-324.8077	-453.78812	-268.69565	-344.70682	-281.92264	-380.92212	-318.24045	-261.332	-257.364	-313.16003	-338.18433	-369.41263	-299.66238	-265.87112	-215.84084	-327.11157	-332.275	-293.34268	-327.5952	-267.39224	-320.3292	-297.71414	-361.0847	-313.70728	-249.71535	-258.37955	-241.0861	-368.73303	-381.20898	-293.51956	-198.97571	-356.85318	-353.12158	-388.0652	-217.89186
787	-100.19387	-98.36166	-99.546776	-65.72311	-98.11794	-129.98386	-115.92278	-146.2837	-122.17776	-119.191986	-115.58012	-93.66755	-108.17755	-123.72645	-107.792694	-87.575554	-92.393105	-66.06864	-84.289665	-58.023647	-77.070885	-86.41947	-83.852516	-103.12783	-104.91619	-123.49075	-106.297	-119.40552	-103.054054	-124.09253	-166.50995	-117.81989	-113.07178	-92.07843	-97.135414	-117.72315	-92.54835	-94.89983	-138.09023	-91.18457	-130.35847	-121.03995	-123.42286	-93.967865	-111.63675	-116.170006	-131.31825	-125.62954	-105.398445
789	-248.88719	-255.28052	-233.61098	-204.7992	-235.59532	-243.83464	-138.98763	-250.25706	-245.18541	-215.88092	-244.58003	-240.39812	-250.94458	-240.23651	-168.13518	-199.03337	-196.18929	-246.06633	-246.78685	-247.86882	-274.93942	-250.82281	-166.1867	-151.32329	-236.39146	-217.7802	-206.9087	-193.29497	-250.88933	-240.88011	-186.20947	-189.37952	-211.67383	-175.9525	-245.65929	-195.74542	-324.65784	-256.49124	-187.17241	-137.89133	-223.0556	-182.24162	-211.64433	-207.98451	-272.23495	-294.87875	-137.92743	-148.83128	-180.07814
790	-60.015675	-104.25924	-88.930626	-84.974785	-74.296936	-81.996506	-102.30004	-72.28814	-132.61739	-409.4056	-86.06836	-110.84664	-51.95613	-75.45636	-84.77991	-73.07807	-112.72595	-77.540985	-192.33379	-558.67206	-125.76843	-87.83285	-57.56462	-65.26538	-67.42501	-80.81757	-176.96999	-70.05637	-109.71664	-82.31333	-167.976	-60.30303	-73.791466	-102.5447	-67.38798	-93.411125	-78.06336	-73.54928	-172.36812	-234.15479	-119.891136	-123.73513	-65.1972	-97.7688	-55.99242	-55.283764	-111.72012	-82.765625	-132.79895
791	-538.48724	-412.4149	-445.80295	-458.55518	-472.27002	-543.1172	-437.2333	-527.43695	-509.99805	-510.21756	-619.29736	-481.85083	-516.4179	-527.8029	-444.73904	-395.80826	-432.10483	-485.90872	-531.0822	-412.31955	-410.75772	-500.067	-525.14465	-626.0068	-523.8948	-471.1505	-375.27267	-417.19266	-440.90488	-512.24963	-458.51358	-402.60315	-391.56433	-448.9362	-443.18042	-436.85376	-434.91635	-417.86935	-474.80917	-475.07373	-429.4161	-378.58948	-356.15652	-449.07495	-452.95993	-519.14435	-445.9788	-478.7256	-478.21786
794	-325.32187	-363.21655	-304.1956	-276.99847	-273.50064	-290.4441	-310.8502	-286.8475	-309.9984	-264.90985	-291.63516	-275.38205	-289.2153	-346.662	-280.33362	-298.93405	-303.13864	-351.48483	-281.96274	-293.42783	-320.62943	-328.73663	-257.1327	-306.49298	-296.03842	-303.26395	-325.93124	-265.5507	-293.44702	-248.95311	-289.81625	-283.184	-259.4163	-318.9186	-272.02142	-266.38022	-274.0322	-314.01944	-286.06247	-279.6235	-305.37485	-304.8118	-287.68628	-287.44922	-313.12308	-279.5558	-275.97162	-303.64752	-314.83325
795	-528.80786	-440.44217	-333.0461	-526.2686	-367.00308	-403.3746	-351.42297	-453.95883	-530.94775	-434.30405	-452.15762	-474.30905	-423.6643	-407.58188	-476.52457	-564.5886	-559.83453	-423.63306	-401.9719	-591.17633	-426.3352	-571.3508	-279.02396	-622.8919	-449.4906	-341.90054	-626.48395	-468.95822	-376.35513	-411.22916	-566.1399	-397.1683	-455.2694	-499.32608	-423.42798	-404.29434	-565.04004	-440.35815	-578.781	-277.57727	-513.8709	-464.08383	-399.11572	-534.3584	-417.09286	-301.92035	-607.2769	-462.0653	-375.4871
796	-213.11806	-129.91847	-246.29662	-144.37288	-160.65755	-152.3084	-123.55997	-148.46819	-164.59587	-156.81102	-164.9123	-153.51263	-165.52583	-155.07304	-121.74148	-152.6526	-148.9329	-149.93245	-150.97757	-138.19081	-159.58623	-159.92955	-158.56007	-168.33177	-146.44225	-162.92729	-151.27075	-119.06022	-163.69598	-169.54411	-248.93486	-210.9253	-251.79388	-286.45267	-275.91882	-315.54105	-370.55173	-289.2316	-300.98166	-259.1971	-275.1634	-323.91516	-317.85535	-256.97177	-285.4722	-276.93375	-319.7335	-334.0955	-296.97134
797	-248.22664	-307.62802	-160.98549	-190.51845	-160.92334	-214.72908	-201.98213	-233.07683	-236.27321	-203.30803	-209.22594	-219.51105	-250.21936	-257.17514	-232.82973	-237.6264	-309.83365	-314.36044	-193.60747	-249.31636	-232.3814	-234.87543	-248.44395	-216.01335	-253.97554	-202.95897	-208.00938	-179.7627	-216.8441	-241.7061	-295.93137	-238.6866	-223.1355	-189.20988	-227.2331	-199.07086	-257.00095	-222.6736	-251.29375	-252.35669	-280.16577	-178.54436	-228.02686	-203.82286	-234.08583	-213.32262	-254.04079	-235.63916	-219.08733
798	-203.49208	-187.88947	-143.67528	-163.43605	-191.37427	-127.531715	-156.05296	-201.83714	-212.49927	-265.32343	-180.9836	-206.44218	-176.79071	-202.11494	-190.99562	-213.4419	-228.21147	-202.2155	-143.40096	-174.19896	-211.12004	-213.42888	-173.77	-179.24957	-197.0067	-260.4856	-190.10759	-216.89893	-214.50232	-201.63788	-202.66927	-232.90102	-310.58383	-288.9916	-241.45703	-241.94019	-303.25977	-269.25208	-216.36925	-338.19168	-315.46622	-320.35556	-239.96472	-337.37512	-250.52452	-285.52344	-216.45876	-249.13818	-334.3517
799	-271.71695	-254.85875	-242.30278	-195.43959	-245.85332	-250.0992	-224.80891	-223.96828	-211.55402	-203.02684	-233.73589	-249.16005	-219.20268	-242.13841	-236.36479	-245.5306	-244.30861	-260.8227	-252.01222	-268.70084	-252.771	-264.40536	-269.89417	-243.76366	-194.7548	-216.28142	-250.77452	-247.255	-234.38188	-259.39145	-254.04536	-257.088	-263.54797	-270.0339	-242.37383	-270.25443	-251.09114	-231.5573	-244.45613	-168.663	-174.70546	-225.03076	-221.38062	-219.05049	-248.77577	-254.62895	-256.61914	-267.29883	-291.60928
800	-203.99394	-217.95851	-171.65582	-212.95442	-207.47307	-178.69865	-195.83284	-211.34065	-222.50084	-219.38765	-235.09485	-221.34448	-265.54617	-241.70815	-238.35735	-248.88258	-193.39641	-191.3587	-202.54634	-186.86296	-149.23486	-196.372	-209.33044	-207.37212	-290.92493	-236.45671	-198.00555	-272.58545	-319.7615	-142.52412	-182.23872	-182.78917	-199.57983	-124.5756	-192.90413	-158.08897	-220.56676	-164.7041	-128.18498	-159.57777	-179.53596	-120.46406	-185.28857	-194.13072	-143.18776	-158.27672	-230.68445	-121.57491	-205.11617
801	-285.01974	-288.7477	-339.2645	-338.85794	-310.01736	-329.17944	-328.3152	-321.0039	-318.8951	-365.23856	-344.91638	-328.63513	-342.01843	-318.11572	-366.5741	-343.94272	-341.75467	-369.8987	-313.99368	-335.33102	-321.13098	-327.64313	-342.6451	-276.47067	-300.18228	-327.86044	-352.72287	-323.94547	-222.65955	-236.2932	-250.44514	-283.1228	-294.43835	-307.6061	-346.12778	-303.7101	-332.44955	-349.80728	-355.6002	-351.21484	-350.39468	-249.1798	-274.8948	-277.75955	-302.6685	-313.54947	-333.1389	-350.84262	-354.40952
804	-156.49713	-179.78569	-121.204506	-183.61626	-185.48254	-199.66692	-184.15944	-173.53896	-179.49187	-204.55243	-200.77766	-160.64099	-172.60396	-149.90752	-209.49219	-156.35555	-188.95296	-169.65831	-196.42522	-185.52948	-187.19385	-181.54234	-178.88098	-185.59344	-177.49858	-130.27983	-170.23952	-165.09566	-187.56024	-194.97554	-178.02356	-190.89758	-212.82031	-179.96887	-175.59041	-180.67029	-156.62897	-179.5653	-126.55587	-189.84503	-163.01988	-186.1512	-189.92735	-180.61833	-184.05864	-191.5801	-193.4958	-187.98933	-159.79955
805	-407.9866	-355.9703	-400.6	-350.3915	-382.24478	-407.6063	-401.58948	-366.1554	-384.22665	-352.348	-352.17972	-351.10214	-299.88373	-312.75684	-429.0729	-338.52945	-385.3323	-345.9838	-303.254	-303.27567	-394.55942	-357.01013	-449.1138	-313.34055	-335.93442	-323.07956	-376.6405	-366.34622	-322.31754	-368.7478	-324.37863	-339.45374	-390.1141	-348.67715	-339.3922	-379.8759	-307.9788	-380.49936	-384.32486	-370.5586	-353.5928	-362.64566	-347.36197	-339.70065	-334.254	-318.6649	-325.64212	-325.36105	-373.2869
806	-133.83224	-245.70103	-177.32922	-87.80551	-175.6051	-151.76418	-199.1717	-87.540855	-159.80473	-158.68529	-125.83725	-212.03374	-86.44333	-115.35854	-273.41873	-292.91833	-302.01712	-357.57547	-156.9007	-171.89287	-99.65967	-137.73128	-208.00114	-160.18913	-363.4917	-150.22691	-159.8001	-190.70045	-214.3728	-80.75974	-179.30281	-231.1385	-180.90779	-183.45308	-99.45266	-132.92802	-117.88019	-218.07532	-154.46518	-167.06984	-170.23781	-201.6989	-269.39682	-194.171	-236.56844	-219.33253	-152.31433	-65.399284	-187.12099
807	-265.85446	-245.18391	-291.02844	-287.90726	-291.32004	-336.28058	-336.5834	-326.88358	-283.1773	-250.6836	-430.24988	-304.96014	-294.79526	-258.26755	-256.30362	-294.09198	-244.49129	-270.23172	-267.25076	-314.43777	-304.85336	-248.45491	-257.13846	-318.57626	-257.4053	-279.19104	-276.50705	-268.34183	-275.2991	-243.11438	-268.0749	-292.35458	-231.28204	-276.74387	-269.39343	-310.29474	-317.70193	-252.4964	-258.6628	-365.82568	-325.13953	-362.44138	-504.55844	-555.2499	-349.44272	-299.7986	-276.50317	-281.55862	-340.06396
808	-422.30264	-380.56284	-297.9435	-392.0269	-287.6858	-239.50293	-374.57315	-318.43423	-212.83589	-447.42996	-442.92773	-398.42847	-315.91757	-418.5494	-267.7408	-311.72147	-278.80652	-334.8867	-379.7788	-388.99973	-340.23093	-419.29245	-391.2234	-260.59082	-454.97153	-415.08145	-284.24704	-499.25806	-406.24594	-220.61774	-421.50854	-482.9148	-229.92705	-427.183	-383.07422	-286.48	-435.1244	-452.23486	-289.84	-416.02286	-350.40622	-338.22495	-445.27112	-396.77988	-267.40744	-370.7408	-404.98605	-314.15134	-464.42404
810	-241.73718	-238.40411	-266.0167	-292.95636	-266.54434	-185.64642	-134.55505	-297.1036	-205.82399	-214.6197	-201.90637	-305.5889	-230.08557	-169.22668	-220.86414	-181.53957	-286.81125	-194.26733	-240.09941	-249.32951	-194.40698	-179.55182	-166.25517	-228.51451	-217.63684	-210.37201	-263.96378	-243.1541	-259.17456	-246.82866	-295.74338	-281.4393	-318.78812	-323.09363	-292.66483	-358.7877	-387.38278	-402.9432	-417.2084	-449.91916	-482.61255	-512.7286	-533.1463	-570.73676	-584.1421	-667.40894	-729.3633	-752.34	-770.0794
811	-395.0167	-234.3466	-325.1539	-377.7366	-280.8513	-311.51376	-262.15894	-332.6302	-298.5569	-251.31032	-345.9766	-340.01648	-277.37766	-291.16037	-203.56657	-379.29822	-348.19437	-407.4045	-318.52164	-424.56192	-356.3203	-381.13528	-306.29895	-289.07547	-305.2139	-389.5933	-246.39539	-156.03539	-439.21072	-346.05457	-343.4377	-389.67834	-346.35654	-281.66058	-291.7275	-327.33487	-344.93173	-328.79532	-315.40305	-368.5824	-321.12283	-279.66867	-279.23904	-296.7821	-290.93832	-307.51917	-293.2457	-296.68335	-287.67383
813	-194.36089	-197.2867	-223.1829	-234.29297	-283.74222	-406.9204	-169.35457	-162.42094	-173.31897	-245.28136	-282.80692	-201.95074	-222.28264	-150.07964	-218.73854	-228.21362	-253.99927	-240.09943	-293.0376	-332.98657	-197.11235	-262.43677	-240.79834	-220.3209	-239.46895	-377.32364	-142.92757	-232.55835	-240.54155	-289.6533	-247.29988	-337.8356	-237.12828	-210.2414	-144.57758	-202.80272	-212.45496	-203.19786	-223.82054	-312.77954	-259.48032	-168.1654	-232.25969	-278.6738	-253.26514	-248.65883	-252.94421	-223.47017	-132.04335
814	-78.6334	-151.4012	-148.06915	-130.39592	-127.5426	-181.00966	-65.72818	-115.9132	-124.019936	-68.29077	-150.3283	-63.030365	-43.941166	-180.84729	-131.75285	-107.57044	-160.9801	-168.77333	-135.91321	-152.05592	-210.66292	-106.20981	-228.58984	-62.05219	16.78678	-93.36689	-264.9668	-170.13026	-157.4496	-79.39628	-82.53292	-144.04488	-105.721596	15.357129	-15.88018	-126.604225	-48.70428	-101.211754	-113.77755	-150.03935	-133.23071	-96.71372	-87.51417	-128.89418	-96.52252	-59.192738	-77.38784	-71.30051	-56.548615
815	-131.52246	-153.72	-111.46683	-150.35994	-203.8697	-99.43987	-145.33434	-164.37917	-121.039024	-124.68332	-172.45552	-105.324684	-153.48628	-147.30891	-119.87472	-132.03441	-171.81517	-127.70644	-147.78456	-164.02733	-128.5938	-162.45691	-177.578	-110.39279	-163.19545	-177.19652	-129.28334	-147.17921	-144.96162	-110.991585	-145.69966	-150.84926	-107.891914	-148.5277	-177.58183	-109.72233	-147.42839	-154.36101	-115.85276	-166.97626	-166.02689	-118.95123	-196.90721	-179.20264	-127.30401	-185.50623	-232.05531	-124.317085	-200.3177
818	-257.86746	-178.01851	-167.17316	-239.8195	-656.26105	-189.00899	-622.06244	-307.52234	-590.5881	-348.88077	-172.0271	-252.81783	-191.15991	-194.94823	-80.878784	-661.43005	-336.44626	-108.81022	-178.38014	-191.26599	-165.84995	-385.9509	-285.8516	-164.33064	-238.44789	-128.06398	-93.59424	-206.93091	-312.019	-156.62425	-218.90971	-127.96057	-208.71503	-235.48517	-192.35321	-145.92274	-166.21983	-128.78647	-93.713585	-189.39362	-202.99251	-204.0442	-138.76384	-148.27911	-196.03188	-170.95152	-182.89734	-194.974	-177.02686
819	-318.553	-290.1238	-322.4949	-296.5925	-313.13098	-317.82596	-286.88754	-319.60278	-286.15637	-324.5328	-296.0467	-316.70914	-283.80753	-317.20334	-288.85477	-322.5593	-292.5944	-314.0365	-317.95932	-321.56967	-287.17563	-322.48868	-282.6096	-324.76224	-283.67587	-320.6047	-296.37408	-312.71353	-289.24533	-316.59262	-285.1685	-322.91507	-289.4778	-309.8884	-315.26547	-285.42593	-317.39975	-292.2872	-320.6955	-291.51276	-313.5604	-282.7361	-322.15457	-286.85175	-318.17786	-293.09985	-311.4148	-319.7865	-315.97223
820	-149.41292	-143.19453	-154.7566	-148.23972	-167.73268	-154.05885	-190.05353	-164.36166	-187.93858	-150.03893	-156.71628	-154.0623	-99.17396	-130.38257	-140.70299	-253.6707	-327.936	-296.7924	-139.41954	-253.93945	-156.69005	-231.57417	-219.62923	-195.29674	-200.02611	-127.01498	-94.708595	-192.0957	-151.62083	-154.71373	-137.15144	-145.11717	-155.48776	-207.44203	-131.06108	-109.51455	-109.97347	-100.14536	-128.402	-201.86617	-210.52849	-162.83563	-101.1289	-91.48212	-165.25941	-149.98293	-143.50578	-132.60431	-137.36357
823	-275.92242	-350.21985	-243.51064	-265.58444	-242.11963	-262.43503	-316.87497	-186.21733	-277.02823	-247.44173	-305.69656	-288.15695	-237.0544	-274.2725	-300.4821	-302.06723	-311.18164	-283.25198	-186.51234	-251.79723	-215.18471	-234.45837	-291.20227	-262.8674	-297.68802	-222.74805	-276.10464	-300.05734	-286.10916	-266.57913	-279.19434	-181.32683	-163.74348	-245.9355	-301.29837	-284.1947	-243.61053	-301.34448	-303.9927	-252.34065	-256.79883	-215.51155	-255.58556	-197.36047	-243.69685	-275.2161	-273.54993	-230.38277	-256.36874
824	-87.11187	-58.318233	-60.15572	-59.77936	-74.69506	-90.53558	-92.1356	-47.82739	-50.66611	-98.93983	-57.985992	-96.68851	-72.2071	-92.821045	-98.46635	-89.352356	-99.32514	-42.01769	-88.793434	-55.78889	-82.1878	-39.5239	-65.46522	-93.067345	-93.7399	-83.77582	-92.77231	-76.908226	-50.50154	-138.0863	-73.18399	-135.5327	-70.84415	-119.36435	-105.0636	-96.628944	-116.457825	-86.08811	-132.91225	-78.20017	-138.79594	-87.04514	-114.655174	-136.65149	-126.11737	-91.22967	-61.142426	-103.833046	-66.4423
825	-277.05505	-339.7545	-207.57845	-389.99228	-479.3237	-230.959	-261.84732	-316.78363	-240.01929	-346.25882	-377.55222	-297.0651	-311.61246	-197.94403	-246.2547	-321.8992	-365.81198	-257.71628	-363.74744	-541.038	-281.3752	-347.1365	-388.4833	-257.07996	-184.42651	-412.1141	-459.3672	-359.9337	-246.0398	-239.94405	-322.5872	-382.441	-414.29272	-419.6	-596.18823	-169.12297	-300.67612	-359.02725	-376.40054	-222.9355	-506.62125	-281.85153	-319.1445	-331.12927	-210.61719	-372.29346	-444.42343	-245.6623	-291.59195
826	-327.60678	-318.57468	-265.31506	-281.7688	-376.47412	-267.8759	-273.72507	-321.72473	-258.90475	-263.28073	-280.25528	-340.61865	-358.0768	-286.74454	-217.16988	-317.6017	-260.51004	-273.0729	-283.25156	-260.34344	-319.6719	-319.66617	-341.42798	-359.84018	-345.74316	-249.37599	-312.3669	-285.09317	-257.39157	-297.6529	-338.60532	-278.7085	-373.96066	-262.19052	-320.20654	-307.08316	-312.4608	-319.42294	-286.5919	-268.39648	-312.9556	-292.12686	-278.88574	-315.49368	-293.58017	-302.06802	-392.0248	-381.60327	-353.99158
829	-435.29453	-414.84482	-470.93912	-320.49863	-294.12732	-305.15475	-340.05136	-368.47937	-423.516	-430.02734	-402.84888	-349.40845	-420.3292	-415.23825	-436.41006	-307.80667	-297.12534	-389.38132	-368.85757	-402.29868	-346.55484	-368.69434	-421.9016	-443.21408	-434.8024	-419.26218	-459.35913	-285.20593	-409.0499	-305.98288	-458.08627	-395.48007	-406.64572	-360.04025	-327.00092	-394.7228	-430.80295	-462.0701	-412.58594	-419.5341	-259.37894	-382.93716	-347.69547	-373.45346	-350.2936	-329.8867	-353.28638	-433.2745	-373.24948
830	-200.09364	-64.68982	-186.10728	-69.14121	-182.10973	-60.737076	-108.88918	-46.476604	-183.08812	-55.05495	-172.84196	-62.719086	-223.41154	-61.715908	-246.01671	-64.38172	-214.59142	-67.37928	-191.17651	-57.350536	-218.1598	-64.03578	-163.86955	-62.85182	-192.15398	-66.19723	-202.27422	-69.39483	-199.9884	-77.06729	-175.825	-72.928276	-171.4582	-75.16189	-172.27272	-74.69767	-144.26407	-84.957664	-133.5775	-71.38616	-224.76982	-96.289856	-249.3341	-95.69387	-269.1122	-97.506226	-295.3321	-91.75705	-307.14297
831	-275.60178	-233.05878	-228.2017	-248.40234	-229.17436	-225.36177	-214.82892	-229.02234	-297.15482	-236.62758	-260.37708	-218.4049	-231.18297	-202.24031	-254.364	-208.56096	-273.15598	-252.93178	-265.98267	-262.8961	-214.63884	-232.58968	-227.27693	-228.8147	-231.6782	-216.03825	-257.74612	-228.46931	-282.056	-266.1249	-234.75728	-266.12024	-270.8978	-323.42712	-260.63724	-274.43106	-241.53557	-271.15598	-321.82254	-283.19376	-289.03476	-256.97842	-325.1422	-298.88864	-269.39102	-251.54712	-287.1758	-289.35208	-346.03445
833	-187.51904	-198.38225	-183.06758	-191.27473	-193.01709	-184.09627	-189.35396	-185.64638	-185.36354	-177.0832	-169.55324	-183.08337	-188.73222	-187.9991	-188.55846	-191.66289	-193.32343	-192.06001	-190.47386	-210.9218	-205.52992	-197.08191	-204.31963	-212.12744	-210.12787	-202.02692	-204.58244	-201.51099	-207.3014	-190.0841	-207.04091	-191.76244	-197.47234	-199.97417	-195.75342	-190.61351	-218.90837	-211.09981	-202.35535	-195.14507	-191.95233	-208.21332	-211.81676	-192.59981	-198.08252	-205.31464	-195.1433	-197.07295	-199.61174
834	-256.93326	-368.04	-458.4293	-334.28128	-280.72778	-340.27524	-358.37723	-358.89017	-329.39603	-417.2554	-325.7389	-382.4481	-426.26062	-433.77182	-246.97314	-357.6963	-382.55106	-379.5536	-340.41833	-288.43265	-302.20438	-308.61072	-356.64575	-373.27475	-224.90657	-249.26982	-275.65176	-223.24849	-187.39606	-263.19006	-238.43256	-172.75832	-180.90215	-215.86908	-155.86003	-248.88908	-134.3925	-269.1935	-244.52734	-190.18108	-142.81657	-208.50635	-224.03174	-122.09701	-181.86705	-249.96202	-252.17757	-290.4221	-189.72815
836	-432.54782	-253.50946	-133.73564	-190.18916	-292.93823	-321.68808	-320.99353	-335.9005	-383.54074	-431.91187	-311.62692	-293.97916	-203.86967	-314.9125	-331.14847	-368.23462	-296.84653	-435.79797	-464.25256	-309.63306	-266.3251	-221.80235	-238.14258	-378.3778	-387.0861	-295.58572	-389.6163	-452.94092	-234.02751	-273.66495	-233.82332	-273.94138	-398.3619	-429.63437	-306.10452	-394.75797	-426.79688	-120.86506	-99.47428	-130.64607	-168.17934	-100.74175	-211.59111	-198.47253	-103.809685	-188.74516	-176.3875	-62.370575	-107.52494
839	-660.72375	-525.2662	-327.12085	-345.08276	-356.53995	-492.2173	-679.10034	-643.9431	-324.30347	-346.42078	-318.65088	-491.69272	-628.43115	-551.11786	-325.6534	-346.9275	-315.9874	-341.1525	-349.04025	-344.28452	-327.29788	-282.13995	-474.81027	-356.10648	-348.59683	-520.96796	-320.21252	-284.04465	-475.6298	-345.91943	-346.65918	-520.70526	-315.5492	-281.80844	-475.52707	-346.64856	-347.63766	-346.906	-320.45938	-280.14206	-477.19455	-348.729	-347.8075	-473.06836	-319.92178	-281.17712	-501.21936	-349.75232	-350.60974
841	-314.08618	-328.64627	-288.36008	-369.52344	-353.88022	-310.15	-275.69278	-235.10353	-342.30264	-419.5787	-316.01764	-246.85217	-262.62152	-288.60648	-310.13785	-194.30963	-292.90662	-320.78897	-295.33264	-330.76425	-245.29865	-378.37997	-334.551	-334.4514	-313.32468	-276.60715	-315.99808	-266.66745	-346.03467	-305.8931	-313.33798	-306.7545	-305.63718	-292.76144	-301.9374	-356.84805	-370.05478	-339.736	-231.32451	-290.2521	-260.18527	-282.66434	-203.74951	-308.23718	-314.57358	-326.77335	-312.53378	-266.90988	-255.34673
844	-306.4166	-324.546	-275.43616	-334.50034	-344.75757	-354.36108	-335.32742	-352.8278	-365.05594	-402.0713	-394.7728	-323.32986	-361.30655	-358.7191	-334.8165	-367.62036	-356.45474	-357.57968	-330.6677	-353.38132	-336.54947	-330.92313	-289.22318	-268.3778	-296.34006	-298.52686	-254.47606	-281.77814	-276.06982	-266.12027	-279.9592	-269.26724	-288.77237	-330.56058	-258.11398	-239.20245	-280.37454	-262.05887	-250.34245	-277.17017	-255.4168	-265.4118	-263.93814	-247.79936	-233.42241	-250.37787	-262.42032	-265.5604	-300.49057
845	-280.51483	-326.6827	-331.66617	-338.6251	-363.8622	-391.08585	-356.783	-242.8352	-269.8171	-259.501	-367.0353	-314.76187	-274.55453	-256.43494	-366.80887	-394.07065	-388.79013	-281.81644	-297.5319	-373.6968	-287.13126	-348.639	-420.7501	-413.60977	-422.0059	-416.69125	-363.78287	-289.01056	-359.01553	-302.78506	-326.66623	-361.82474	-348.68448	-325.03336	-298.42422	-311.77798	-319.86145	-292.88705	-366.59586	-299.88495	-305.7455	-279.30316	-368.035	-391.8037	-341.64713	-367.304	-437.41882	-378.43198	-365.42105
846	-86.88665	-124.412926	-139.84938	-201.98285	-188.96773	-221.95235	-220.62085	-245.6878	-129.90968	-128.20369	-125.2712	-132.57985	-170.86049	-145.52089	-174.92876	-114.19895	-100.00223	-87.90157	-157.32614	-162.35239	-165.45958	-189.1546	-199.53218	-125.92713	-98.713684	-101.40061	-111.97772	-125.292274	-174.5661	-160.2036	-158.31746	-127.14797	-156.28969	-111.40423	-102.762245	-177.12929	-167.40495	-259.02267	-160.53546	-164.85341	-183.71638	-137.2663	-94.60006	-133.51967	-152.25862	-189.7665	-127.661385	-138.5578	-132.66362
848	-405.52603	-392.77695	-343.1394	-352.38284	-385.25882	-379.03442	-345.08664	-369.50406	-382.0317	-340.7026	-387.74417	-413.879	-422.2665	-428.03394	-395.3818	-382.05484	-417.75723	-393.54404	-412.86206	-376.67532	-408.37515	-400.37924	-401.23917	-409.36182	-415.0836	-405.61465	-414.29788	-435.80542	-405.80127	-391.5413	-404.95132	-382.7133	-419.31265	-410.79404	-396.20004	-371.7776	-375.94214	-410.52222	-401.27808	-362.13257	-408.10083	-387.37753	-365.30795	-405.6239	-403.48453	-392.18454	-378.94754	-430.80496	-391.87064
850	-282.0073	-216.93639	-214.11365	-269.7909	-254.6616	-274.9227	-228.87474	-216.50752	-306.52316	-240.66258	-236.83067	-265.53677	-288.0457	-198.21956	-336.37183	-302.0408	-258.02603	-271.41095	-258.3652	-258.90323	-217.04968	-218.46141	-246.06934	-251.81252	-270.45074	-235.83916	-227.86894	-230.0003	-300.046	-185.27753	-288.68445	-269.71512	-268.30518	-198.6762	-274.20404	-373.92398	-280.885	-271.54648	-258.88016	-249.57487	-208.14473	-220.66423	-225.02483	-243.54442	-248.57497	-209.20946	-263.78738	-244.65141	-391.0076
851	-159.898	-251.55205	-183.54488	-188.36604	-207.91846	-188.91772	-221.31764	-254.95537	-184.25325	-226.10484	-244.18555	-231.68535	-173.62465	-198.51709	-239.42839	-186.68214	-213.3207	-239.14723	-209.32112	-179.12018	-172.342	-271.91068	-159.01237	-118.63928	-221.8717	-197.45601	-190.72462	-213.3232	-163.72105	-215.87006	-184.75328	-237.84755	-148.01984	-116.35398	-199.6842	-178.48772	-192.95308	-203.2702	-200.69153	-218.0377	-189.68288	-295.37122	-172.20325	-115.93011	-242.94458	-173.84863	-174.66698	-185.82576	-164.45158
852	-345.58853	-397.00308	-471.22427	-520.1628	-562.3095	-649.36865	-575.8749	-500.3739	-548.30927	-512.8191	-513.97174	-403.40027	-292.5399	-367.1295	-381.6088	-431.2167	-463.6354	-500.9559	-578.1802	-594.58276	-566.28937	-533.38885	-524.24164	-575.30365	-524.9775	-470.34708	-479.1897	-440.61206	-423.2219	-358.81284	-404.71606	-464.90842	-379.15198	-332.73212	-373.608	-321.70847	-347.62662	-379.10892	-320.52936	-327.03348	-447.05612	-383.07346	-453.40024	-427.61536	-446.93912	-448.44885	-472.68326	-355.19348	-261.1552
854	-460.68613	-323.6263	-287.1265	-312.69156	-319.54895	-293.38345	-486.30762	-429.96692	-432.19766	-294.50412	-317.72446	-308.48865	-431.8578	-483.03674	-468.2415	-303.93338	-406.80896	-368.5079	-499.74887	-272.632	-338.3035	-340.11926	-384.59286	-373.82114	-439.27377	-491.9327	-236.84021	-287.65515	-301.21875	-330.35562	-352.2993	-230.96301	-231.46623	-319.74088	-266.05603	-368.96786	-278.42026	-274.28296	-247.96004	-319.69507	-265.8881	-462.74167	-442.44418	-297.218	-263.46692	-306.53207	-286.54013	-296.26794	-403.3364
855	-676.13544	-332.10315	-357.39078	-529.6064	-592.3669	-638.63916	-517.63666	-401.73682	-541.7615	-554.17633	-516.2274	-525.4542	-605.0167	-596.5412	-608.7093	-616.08466	-699.5217	-504.87515	-707.71356	-692.92773	-702.3977	-703.5119	-536.11865	-580.0833	-707.1873	-665.73486	-646.0849	-537.28705	-415.04932	-418.50882	-644.56323	-702.81195	-756.9519	-724.3067	-779.9302	-395.32324	-411.79288	-373.70813	-508.59412	-452.32507	-374.5566	-463.4056	-560.2221	-509.25125	-610.23505	-708.4743	-560.8927	-575.01434	-465.14084
856	-182.66876	-168.23946	-154.47176	-227.26775	-217.51514	-184.34221	-150.83809	-163.30435	-127.29336	-139.24522	-134.8181	-177.92659	-155.28476	-150.48688	-131.33015	-157.5002	-142.74269	-159.05711	-148.9926	-157.28737	-176.62975	-144.09843	-179.524	-121.98414	-101.88267	-135.45839	-123.58567	-140.23149	-116.73856	-129.83778	-148.03061	-194.433	-181.64484	-180.58154	-186.88472	-177.98283	-165.58482	-184.03784	-194.9374	-158.64633	-181.77544	-133.64633	-157.38922	-130.94952	-141.3957	-165.78604	-142.0957	-163.5626	-153.00749
857	-279.14462	-259.27628	-601.61273	-297.9376	-215.27794	-257.2454	-194.07564	-345.71338	-276.99936	-299.6636	-303.10855	-330.9549	-331.3571	-217.7683	-227.84822	-218.99626	-304.61868	-267.93613	-246.76782	-246.32939	-291.19778	-261.50433	-255.23376	-298.56836	-211.14265	-209.34258	-243.7782	-280.70255	-596.9312	-355.69424	-230.40654	-213.29301	-217.96059	-166.37605	-210.17194	-170.21362	-250.22804	-193.299	-250.74738	-182.53413	-218.98882	-204.23541	-304.78677	-275.47708	-267.00555	-260.95425	-230.5738	-296.21613	-218.89012
858	-470.94827	-239.26515	-320.42227	-648.5208	-363.41104	-771.55347	-427.08066	-568.8633	-759.2066	-969.5158	-1051.1678	-250.02386	-298.55313	-317.43314	-321.8619	-297.06757	-282.16458	-299.51904	-273.90353	-273.49963	-254.04277	-293.93625	-272.28394	-296.03885	-300.92575	-305.62375	-303.77847	-275.00015	-327.92496	-243.86584	-261.9068	-293.71555	-314.68118	-239.48395	-288.19995	-306.9709	-248.85358	-302.99008	-258.75732	-277.0294	-270.8131	-310.9479	-298.51306	-315.60294	-360.28275	-280.47598	-244.1482	-243.18329	-300.1169
859	-200.27446	-323.36972	-312.09958	-229.72588	-245.15422	-277.769	-326.62186	-189.38908	-223.62209	-296.89346	-164.67184	-181.83455	-217.71063	-243.94368	-251.28229	-270.4722	-195.2682	-165.9675	-222.53831	-137.67859	-235.90839	-236.19905	-212.98653	-208.43565	-151.93126	-214.9164	-229.78687	-253.89635	-206.84612	-234.93571	-263.52533	-162.32683	-317.0355	-241.05896	-185.54675	-232.02364	-274.6591	-187.82524	-220.9117	-200.40227	-231.46272	-222.59874	-219.75598	-155.54417	-308.64005	-212.74658	-235.82971	-214.98103	-252.29546
860	-192.20428	-211.76286	-187.36906	-173.58417	-163.92726	-192.7904	-184.5481	-157.31737	-190.39857	-205.64429	-199.6815	-168.7335	-171.5164	-192.39526	-162.79558	-139.45537	-161.72408	-180.48808	-163.2705	-162.4127	-159.10272	-178.6778	-182.32812	-133.73561	-162.71162	-176.28368	-163.5807	-162.99687	-169.30397	-199.72331	-212.01918	-207.20697	-194.68602	-213.2939	-220.75818	-234.79114	-203.31372	-196.27625	-197.75117	-205.15425	-195.66197	-219.84453	-208.627	-213.39764	-185.52553	-182.59729	-181.90393	-147.49759	-164.3158
863	-86.977806	-119.26618	-145.75862	-138.724	-103.68445	-126.1431	-125.86096	-133.56415	-150.40858	-137.26259	-137.90294	-96.8991	-111.37539	-135.40654	-137.04863	-47.911945	-93.80341	-106.42572	-94.97544	-102.8447	-134.35051	-133.49464	-154.30357	-166.05058	-147.34595	-142.65688	-185.9472	-123.12342	-108.495	-77.58691	-83.70966	-85.01252	-97.58494	-139.08862	-104.66686	-82.10532	-75.63375	-89.164246	-83.81542	-119.74191	-92.05481	-107.679695	-106.57749	-103.14417	-124.81503	-79.40257	-75.134254	-116.55764	-118.711464
864	-286.6686	-263.13522	-320.66345	-285.29135	-330.59314	-278.63397	-306.92233	-297.2796	-318.49228	-262.98462	-338.18286	-286.36523	-337.1704	-282.54922	-341.38403	-296.3865	-293.79675	-263.97427	-346.823	-282.32053	-303.59106	-258.01974	-319.14804	-297.15347	-293.77917	-273.50845	-304.48508	-258.8475	-300.5853	-268.4294	-323.489	-274.9105	-315.14243	-281.20938	-339.75256	-268.264	-267.093	-287.73077	-364.92773	-270.12854	-341.63126	-246.4887	-334.62042	-257.41025	-302.11826	-283.15182	-359.16284	-294.40317	-334.6276
865	-327.454	-358.36148	-336.14554	-411.38144	-329.4975	-437.47482	-407.59824	-413.99844	-482.3904	-451.68546	-487.88364	-306.98633	-411.12216	-446.47305	-407.4102	-518.22003	-484.7789	-422.87778	-356.77237	-453.72668	-432.54578	-419.60013	-374.33414	-408.97	-394.08325	-318.41306	-402.0226	-372.8108	-367.5231	-316.35767	-436.79007	-411.42636	-398.95236	-353.9117	-422.2734	-418.94162	-323.77847	-390.58163	-376.63535	-389.11478	-407.0366	-372.05045	-387.33813	-431.50284	-367.0935	-424.3726	-406.0284	-375.63815	-472.84213
866	-807.7332	-275.81375	-288.65674	-377.7308	-274.3337	-205.95886	-256.84195	-244.57019	-467.85324	-795.83057	-248.48418	-255.09889	-380.65942	-228.70992	-256.872	-258.41547	-284.30765	-256.02267	-197.8966	-311.05893	-545.5944	-678.34265	-187.99878	-208.86897	-248.46303	-329.7191	-204.11058	-274.35696	-285.74725	-227.4337	-314.8243	-262.7841	-222.43816	-230.20612	-222.9731	-273.53275	-339.13757	-274.67868	-233.54626	-328.76346	-208.67603	-198.9756	-198.6239	-220.80013	-199.14478	-179.47762	-283.05005	-208.4655	-244.9289
867	-218.53094	-244.53755	-142.68993	-223.72687	-218.74373	-120.758484	-252.62532	-249.11981	-254.4126	-187.67387	-174.29578	-187.16957	-194.21979	-156.1667	-156.31163	-246.19926	-200.58862	-170.57689	-179.92513	-176.94978	-163.06534	-260.15985	-176.15215	-212.01337	-250.76495	-202.5613	-127.180824	-185.38525	-208.38557	-116.13621	-156.51393	-253.01546	-138.05737	-160.82994	-146.91731	-147.31902	-212.92542	-158.71416	-102.372795	-346.973	-172.75975	-211.73125	-145.65794	-137.72906	-220.6216	-226.5334	-260.794	-170.0356	-198.85785
869	-303.01654	-422.46835	-436.79306	-359.3076	-420.26	-439.18118	-310.7112	-353.9528	-246.94832	-298.4482	-472.30875	-527.4451	-561.9651	-404.15268	-370.86826	-523.633	-396.90042	-440.42612	-578.2501	-587.15485	-568.31195	-561.8118	-488.84497	-485.6982	-675.0341	-325.58984	-420.9995	-316.67526	-556.2894	-280.81424	-452.6627	-419.84927	-501.8141	-377.08276	-408.6804	-421.854	-466.30554	-531.89056	-478.37357	-535.6325	-529.69507	-530.52295	-314.19424	-406.4779	-394.9751	-446.71973	-305.3411	-284.2399	-258.86758
871	-81.810295	-87.65005	-68.0501	-85.86987	-86.12528	-61.528214	-105.0196	-53.233368	-87.97815	-56.22851	-81.330925	-55.7305	-93.424126	-67.255226	-102.31428	-111.00018	-76.77889	-72.08066	-67.12249	-103.406555	-56.197887	-79.18218	-56.372147	-91.771065	-88.948524	-97.866234	-78.82945	-68.53488	-59.163746	-56.56986	-81.77728	-48.395153	-139.18655	-132.75896	-125.32885	-178.5124	-178.47185	-157.42674	-151.53262	-140.21344	-129.77534	-181.1651	-156.87532	-137.62404	-118.5589	-148.21767	-150.83559	-212.73991	-169.13496
872	-346.1079	-375.88925	-348.3629	-358.93723	-347.4543	-298.32773	-355.62033	-336.72226	-375.9785	-356.18295	-313.2289	-348.849	-364.95096	-318.60617	-364.64746	-370.7224	-336.09976	-371.16025	-276.18497	-344.71655	-349.01987	-325.48965	-389.505	-461.15787	-352.59668	-312.88528	-288.62665	-380.36386	-384.41284	-294.51	-462.54825	-468.20688	-318.81946	-372.2533	-273.85107	-344.1394	-387.13635	-292.8774	-352.59802	-466.91714	-345.0765	-350.60986	-291.39044	-299.94785	-336.9822	-295.20874	-425.12207	-351.8844	-340.37106
873	-163.26807	-209.92436	-228.727	-256.78262	-219.47795	-163.04993	-193.58368	-229.65544	-294.8383	-264.0452	-165.01764	-136.47823	-184.07495	-167.68654	-253.08252	-208.41095	-209.51018	-187.2071	-224.97046	-255.68225	-259.48532	-266.58987	-181.0075	-207.8267	-273.3446	-268.4383	-267.9841	-238.11523	-187.93835	-179.88843	-204.11397	-239.80846	-287.49387	-189.29002	-178.82979	-175.60217	-140.07866	-237.96123	-185.28918	-371.93796	-287.95892	-349.24927	-277.52896	-436.32602	-431.45914	-535.3858	-401.06516	-276.31674	-255.27919
874	-120.40972	-160.15228	-131.13779	-124.69207	-134.08072	-147.36812	-150.56012	-154.21153	-160.40477	-116.44764	-152.52081	-130.98547	-121.012794	-138.75084	-117.90353	-127.51694	-149.7384	-116.50053	-132.9884	-150.83485	-145.9439	-166.50354	-148.65805	-156.72005	-162.65828	-155.18233	-126.54899	-128.02666	-124.71366	-137.9174	-113.381004	-120.9322	-134.61403	-130.47325	-141.53584	-136.62422	-144.40498	-124.13419	-121.92864	-146.93628	-146.07422	-130.42006	-138.61983	-136.79533	-129.42746	-144.36443	-141.42587	-136.59433	-124.23214
876	-152.0224	-69.16999	-80.89222	-90.506065	-74.14527	-103.246735	-129.83797	-99.15283	-95.73767	-112.53717	-64.20469	-93.697845	-135.85342	-86.177666	-96.324425	-110.759544	-92.04539	-102.42389	-107.433105	-72.36206	-94.56002	-119.22285	-68.54214	-109.0643	-115.62387	-92.97586	-87.702446	-97.632225	-57.248413	-84.31668	-116.90238	-114.8614	-142.0648	-184.27483	-156.13562	-176.06639	-251.13857	-272.14026	-258.22836	-291.2228	-276.35593	-339.15866	-357.77353	-438.83533	-475.34045	-548.38934	-552.57404	-527.0229	-557.10406
879	-196.01033	-237.96576	-228.58582	-307.43427	-274.23987	-207.54839	-264.38745	-214.48528	-159.00539	-156.29732	-78.82717	-199.01526	-236.11247	-186.88445	-221.33852	-198.02113	-170.94092	-101.276985	-163.03911	-176.54686	-253.84688	-218.01872	-218.45381	-224.70683	-152.55084	-205.74892	-185.21495	-180.36476	-162.36998	-230.37804	-234.88383	-208.73865	-210.45685	-219.92152	-172.23773	-83.93003	-193.2516	-225.71722	-217.36833	-184.95366	-168.61603	-207.67906	-118.6235	-221.20044	-154.70474	-215.9399	-260.9308	-234.41022	-206.90002
880	-104.66672	-122.2806	-134.98311	-118.55982	-148.86201	-133.46358	-127.330605	-130.60542	-180.2527	-126.51234	-132.40858	-116.59317	-150.51869	-123.44926	-111.02976	-115.10883	-128.49248	-129.62283	-134.58609	-127.86755	-122.36154	-130.0467	-110.94996	-119.23957	-119.487724	-125.65247	-114.730705	-141.50911	-127.143036	-152.7364	-179.88432	-170.11365	-132.2252	-137.0161	-144.85571	-129.39355	-155.05666	-143.32198	-149.14961	-127.56714	-149.3723	-159.70024	-111.67954	-165.20796	-158.05727	-136.71751	-134.09085	-152.9893	-142.85098
882	-231.44275	-212.29375	-264.54965	-207.8737	-211.76648	-165.1144	-198.81529	-181.42412	-156.70164	-185.966	-194.53493	-208.18163	-210.9735	-221.5141	-227.65985	-248.799	-239.87929	-289.40048	-249.81934	-241.01343	-246.91765	-255.86723	-218.17107	-230.88391	-215.5577	-235.3915	-263.64282	-277.2845	-290.22983	-307.24997	-299.08093	-264.52106	-285.32974	-308.81195	-268.4467	-238.90979	-230.48528	-203.26509	-232.09094	-217.76558	-264.5304	-289.57742	-234.96004	-263.531	-259.34427	-244.56535	-233.65703	-263.6212	-224.11548
884	-221.59985	-213.01839	-210.30107	-197.13466	-242.1425	-271.30484	-301.69836	-262.7863	-276.34225	-269.13846	-243.5949	-244.64697	-220.89502	-304.4564	-225.15349	-260.23856	-181.4446	-268.44736	-266.75293	-237.40657	-261.75006	-252.68419	-267.5644	-227.93591	-256.67453	-212.72911	-262.36475	-185.19397	-270.4434	-271.98495	-277.92395	-245.1167	-288.28537	-299.10083	-269.65604	-272.61136	-254.48474	-273.6013	-222.86266	-239.93279	-203.34355	-251.0594	-218.16533	-274.69116	-273.5529	-276.34918	-257.23978	-262.16324	-223.68134
886	-156.468	-164.19135	-131.20558	-115.381325	-203.81421	-157.13359	-131.47168	-150.54294	-146.52618	-153.84315	-142.55678	-156.29945	-186.41748	-173.69397	-146.47664	-162.33926	-139.47554	-135.76476	-128.90067	-145.71896	-135.09148	-190.58025	-151.35939	-146.88235	-130.72762	-173.17139	-121.868164	-127.17373	-149.01048	-197.30101	-169.41557	-160.64867	-157.33421	-162.40463	-134.33687	-160.4186	-144.15755	-148.53961	-143.46227	-169.10204	-163.9532	-167.79234	-150.6407	-153.78532	-164.66469	-168.9895	-161.33739	-142.23218	-128.70995
887	-196.05861	-179.84715	-302.97397	-255.77425	-282.9608	-245.91064	-270.86838	-207.77385	-244.51543	-229.78044	-231.581	-222.90889	-243.48238	-180.52582	-206.75981	-188.68579	-265.9811	-247.55675	-216.53711	-243.09062	-188.11772	-178.86858	-194.34343	-238.15364	-219.17989	-250.63618	-186.40273	-190.69212	-185.22408	-235.85236	-240.66844	-345.18823	-233.33801	-193.50252	-206.75781	-219.48634	-197.61641	-277.9863	-235.5478	-222.64941	-259.94846	-194.9936	-253.62108	-180.14091	-283.40466	-230.71599	-243.01909	-206.94826	-220.40657
889	-77.461266	-115.67031	-176.76228	-138.13997	-164.39268	-161.1001	-145.09709	-129.83923	-137.58788	-192.46654	-113.552055	-133.17975	-172.45398	-100.68044	-108.51687	-142.11987	-129.53172	-152.82161	-142.9314	-282.9475	-120.10171	-135.4179	-161.21117	-300.81552	-111.532875	-155.6172	-222.0093	-118.94923	-171.53557	-212.94527	-114.80009	-143.0421	-174.14793	-95.89459	-135.63289	-226.93794	-173.49646	-148.46138	-192.80379	-199.33307	-103.62214	-162.2631	-184.46997	-166.79158	-110.61306	-162.18404	-110.877556	-126.4087	-132.04466
890	-442.41135	-324.06552	-361.87845	-290.06937	-270.65393	-379.40146	-321.3436	-369.79855	-293.7709	-300.91794	-318.17178	-302.0009	-330.3494	-309.00308	-322.54434	-379.81845	-267.28418	-280.3464	-343.03934	-242.05328	-289.6238	-281.4927	-296.3788	-345.82413	-296.13785	-372.63406	-278.9873	-271.863	-300.40036	-350.83777	-313.25394	-289.95865	-280.32236	-296.6884	-266.40775	-277.15512	-299.66977	-299.26852	-344.50662	-300.45508	-334.03662	-383.29495	-304.62656	-297.30325	-365.06076	-340.69168	-363.38684	-326.47617	-278.1838
891	-196.00128	-198.92743	-217.15742	-194.45128	-126.62003	-295.43054	-256.60043	-305.46896	-265.6849	-201.87315	-265.71158	-258.9266	-174.35962	-174.89925	-207.2707	-225.48993	-162.85095	-276.43338	-286.2932	-269.9646	-291.55298	-311.58945	-203.62773	-206.60051	-161.99048	-218.10138	-248.7419	-221.75414	-289.9005	-278.2658	-257.57266	-239.94812	-267.3259	-205.80727	-169.53395	-204.03856	-287.14767	-275.12466	-232.41023	-202.46513	-203.39795	-247.68854	-224.53406	-205.43433	-182.66669	-173.6486	-281.7335	-265.02634	-236.5255
892	-308.0308	-329.6346	-332.63113	-319.19266	-296.8018	-252.00151	-283.69803	-221.1169	-300.4371	-324.94553	-297.0859	-286.2645	-269.148	-200.28935	-280.89267	-300.37396	-240.52649	-212.88536	-258.67258	-310.70724	-311.01114	-315.61136	-360.6371	-344.64453	-286.33948	-254.0916	-258.9835	-261.36307	-274.35583	-294.33252	-292.7714	-238.85323	-240.26207	-298.95148	-248.23946	-260.92538	-282.2471	-220.39331	-291.5705	-280.50085	-275.61093	-306.7628	-302.74258	-344.2628	-285.98257	-330.4586	-315.16333	-332.54422	-319.0687
893	-159.16655	-187.53406	-152.86723	-145.46724	-129.0255	-170.1375	-117.00641	-174.17004	-128.51837	-141.20198	-147.16927	-145.03609	-125.40644	-132.73787	-156.44022	-139.05055	-163.92378	-165.58624	-169.05858	-156.0656	-148.23457	-166.01952	-127.617226	-166.34552	-118.20939	-131.91748	-163.59279	-127.08386	-149.41968	-115.51715	-131.75465	-146.15913	-122.62887	-119.50759	-147.81947	-142.19484	-132.77313	-136.16142	-163.29982	-110.713585	-135.95009	-113.66285	-135.10498	-114.831055	-118.977516	-111.83645	-183.26074	-125.98242	-134.06854
897	-334.07785	-596.9057	-525.29877	-400.58664	-411.55893	-444.03903	-256.36588	-579.9336	-485.6013	-394.12637	-452.96188	-588.84125	-511.50073	-247.72054	-434.6887	-661.5654	-477.50742	-436.525	-501.4329	-269.58658	-269.34058	-340.20242	-354.15613	-490.86707	-588.96124	-376.94702	-251.29546	-644.3979	-742.64325	-461.76135	-334.03033	-513.98444	-248.92827	-249.35527	-534.73676	-385.23865	-513.4494	-360.70044	-349.5293	-261.35175	-486.94824	-500.07446	-419.20224	-307.63416	-506.25735	-285.45724	-203.06099	-177.41895	-431.01236
898	-147.00343	-155.8975	-198.1574	-117.07618	-127.04751	-115.89917	-102.92154	-131.32298	-120.60848	-152.46307	-132.72134	-148.35529	-116.88071	-130.65999	-112.13003	-130.44551	-128.45111	-103.32699	-179.36292	-169.36816	-123.84018	-112.63717	-162.96082	-138.64473	-124.80265	-190.64131	-176.15099	-147.17871	-132.32129	-155.66742	-135.35442	-134.24843	-157.26567	-153.45764	-122.21124	-136.08536	-174.90594	-141.82286	-156.05516	-164.32043	-229.85365	-238.3788	-264.3018	-299.3728	-315.8923	-180.05898	-234.51299	-244.39398	-253.11902
899	-266.61465	-252.2512	-263.306	-274.28568	-294.93298	-354.59897	-329.90616	-355.93872	-325.8816	-282.55002	-289.356	-325.76352	-265.60892	-355.58752	-297.54263	-258.2093	-307.35568	-344.26334	-275.02646	-359.5515	-314.16794	-356.12662	-364.1182	-308.36008	-317.69507	-316.9668	-300.3829	-243.54774	-338.60403	-288.81055	-260.22717	-300.95255	-353.3976	-304.25565	-352.8279	-347.39734	-355.50638	-445.4486	-262.99545	-355.94833	-342.9497	-357.44034	-346.25284	-268.7253	-289.34372	-341.09314	-336.88925	-326.56073	-367.98477
902	-137.40405	-133.51396	-149.2722	-185.55182	-159.67372	-144.03944	-65.05863	-104.7359	-172.37688	-192.8326	-136.50598	-109.175224	-114.14362	-86.46604	-171.2218	-119.32764	-116.05075	-130.47893	-118.63739	-108.96036	-244.90979	-175.04797	-331.70236	-92.3543	-155.3899	-135.1074	-129.49014	-148.54376	-95.20219	-196.16301	-64.05486	-133.42474	-130.18758	-115.28875	-111.1547	-152.02315	-147.04185	-70.2013	-126.456665	-211.11102	-115.47408	-180.15865	-137.22275	-101.897835	-101.437035	-109.96943	-125.736565	-97.02847	-127.23107
903	-309.7031	-285.30112	-261.36063	-264.11465	-228.35066	-187.11981	-205.50745	-193.60608	-190.7953	-180.98076	-197.7898	-214.58492	-193.9005	-208.97993	-184.68932	-189.77547	-187.6446	-230.9795	-173.83443	-180.33159	-146.29175	-187.69482	-214.38933	-215.20094	-206.48792	-207.49791	-184.26216	-202.75911	-209.65857	-205.68782	-193.29619	-207.63737	-227.93024	-229.79608	-224.48865	-201.09831	-242.63135	-210.08711	-189.77876	-176.28264	-168.40364	-233.62439	-239.86449	-240.20448	-206.00781	-214.67622	-231.50432	-204.21828	-212.57263
904	-202.7628	-156.17566	-172.61151	-219.87164	-180.42403	-191.07448	-209.0833	-164.6096	-188.0197	-213.05049	-178.35808	-180.0677	-202.03172	-166.71257	-176.08922	-227.16289	-180.1851	-179.18054	-164.41132	-169.43715	-187.74658	-166.12016	-167.28862	-156.00282	-182.4699	-193.65886	-142.53645	-187.34644	-206.36534	-214.67711	-203.62694	-173.48766	-194.4135	-184.90483	-176.59724	-209.84306	-170.11388	-188.49968	-158.5627	-202.35754	-187.70378	-127.65192	-220.06035	-184.52443	-137.5178	-171.01909	-191.63753	-139.90535	-212.22021
908	-322.66296	-308.2006	-318.5674	-402.23715	-359.29684	-302.3615	-329.28812	-344.4066	-265.25058	-293.31284	-310.40884	-232.20293	-262.0957	-215.70073	-267.50864	-281.70844	-292.92017	-280.96133	-252.01831	-346.99234	-335.76913	-293.59546	-250.06099	-363.6902	-295.1331	-264.62003	-235.833	-338.20865	-292.44583	-242.92986	-223.50787	-246.06075	-425.8549	-323.50534	-326.97556	-252.92958	-316.30942	-249.21497	-208.39345	-309.92935	-297.17496	-313.71603	-281.142	-328.70236	-273.56104	-220.77423	-223.55481	-275.17926	-326.9983
909	-215.0096	-163.07898	-170.24309	-158.06932	-212.59138	-199.64915	-149.404	-222.09679	-104.74203	-227.0376	-204.77258	-139.8881	-171.9195	-165.97221	-180.71477	-139.0784	-150.11725	-109.511696	-133.18126	-200.94958	-182.9687	-189.37529	-192.7553	-445.58	-309.33844	-299.94803	-201.46095	-192.70186	-176.1158	-174.5149	-361.2313	-547.2026	-333.60507	-274.0997	-225.05757	-218.35706	-177.38503	-157.10707	-400.4362	-591.61816	-689.7154	-216.09184	-218.38428	-207.52827	-249.43706	-207.41887	-203.08931	-268.00208	-263.15305
910	-186.99016	-217.15251	-167.13408	-138.30411	-182.0439	-192.7629	-148.88579	-164.21094	-89.52844	-127.875916	-115.35287	-237.29797	-178.90276	-148.1852	-201.72108	-85.51183	-302.88547	-263.85434	-251.18803	-188.3302	-92.49587	-201.16432	-315.10934	-259.665	-237.62085	-101.97163	-121.75269	-157.59695	-159.16472	-331.78268	-133.05621	-181.75104	-130.21591	-126.88782	-162.73027	-142.32573	-207.20064	-239.0342	-108.802666	-156.58739	-211.4062	-496.5215	-283.17175	-457.0073	-607.311	-247.94829	-193.15363	-289.97424	-434.52347
911	-214.07393	-254.13872	-279.7799	-487.4475	-371.4017	-297.6007	-274.08673	-266.51193	-482.50583	-208.55937	-370.50327	-209.31819	-310.50143	-250.08362	-323.20816	-245.17633	-314.07446	-256.61926	-347.55917	-253.00983	-308.6163	-219.41498	-368.95255	-304.96445	-315.9259	-273.3549	-353.24484	-202.41455	-261.77222	-402.87366	-340.5983	-251.60612	-269.28293	-221.55652	-310.72446	-268.391	-293.41623	-281.9741	-222.82387	-268.73682	-265.46262	-324.12418	-204.15996	-339.4136	-256.20624	-351.5951	-324.01266	-271.42773	-240.0561
913	-179.76897	-326.87137	-385.88187	-378.42606	-315.35513	-269.5477	-212.99886	-352.77933	-195.44946	-208.12341	-421.19174	-306.7595	-145.0999	-161.1035	-274.5079	-323.6179	-365.55637	-211.8372	-340.1943	-260.35336	-353.31216	-185.7085	-176.90161	-266.0609	-328.5173	-159.24727	-238.84521	-432.80453	-191.59462	-329.88998	-338.34058	-347.9963	-217.79057	-245.35222	-332.998	-273.48816	-282.1743	-209.04875	-207.82076	-262.55356	-291.89664	-236.17943	-379.53674	-290.79324	-365.17233	-311.9838	-239.72241	-222.57935	-295.27762
915	-221.74394	-78.81113	-181.09717	-183.22986	-172.96983	-182.59892	-248.71916	-166.69806	-138.59027	-181.34233	-155.9186	-205.49939	-158.69106	-76.628426	-185.27992	-184.15643	-175.01485	-196.18059	-230.54533	-157.52368	-131.64021	-178.8581	-158.16167	-194.92586	-201.32512	-79.40757	-163.08633	-150.45184	-157.4074	-162.60951	-209.4423	-151.82802	-142.52599	-201.76006	-167.34534	-183.21547	-137.96252	-54.629704	-129.01721	-168.04408	-169.73488	-150.79834	-199.10585	-140.97113	-135.2967	-197.77687	-171.95271	-208.56096	-233.2027
921	-196.84148	-159.66295	-111.94464	-119.95266	-166.76457	-152.63538	-125.51113	-118.62405	-181.59602	-128.67369	-152.18736	-129.27519	-202.552	-162.25847	-185.79301	-173.23735	-144.67603	-174.50923	-184.3706	-143.33305	-129.49437	-165.7606	-166.132	-147.47604	-162.10966	-201.82121	-182.25856	-167.81416	-168.0896	-120.49582	-148.08463	-140.1106	-165.55186	-112.41648	-165.47168	-185.95471	-154.8897	-120.393166	-183.0913	-196.23186	-199.64711	-150.72438	-165.79652	-146.07831	-137.99059	-189.97496	-216.90154	-196.39583	-229.78017
924	-204.03845	-270.06723	-175.1748	-293.24292	-280.10287	-345.6512	-181.70119	-252.03947	-196.48714	-284.6958	-131.27113	-266.01437	-168.76892	-260.61002	-165.59279	-243.22571	-265.30557	-266.37527	-476.8911	-756.5586	-797.632	-266.2943	-211.31549	-118.22479	-243.21754	-167.50493	-259.02725	-135.88622	-274.75778	-263.11316	-314.23557	-181.15498	-216.65314	-192.15935	-242.99202	-258.27545	-176.69112	-316.45474	-202.27638	-287.16776	-140.86937	-271.83688	-236.42088	-322.88196	-118.984955	-295.9846	-159.72772	-262.76697	-237.34192
925	-249.60213	-257.14722	-272.32837	-266.93643	-258.2812	-256.6041	-283.86453	-270.27515	-294.31876	-236.75401	-273.91962	-251.7387	-237.61035	-240.38036	-279.72675	-238.31169	-249.55035	-261.58	-261.91614	-248.31642	-265.38248	-234.80316	-308.68814	-247.9052	-257.0436	-274.27676	-240.69423	-240.84673	-290.64584	-261.29843	-255.62383	-227.26888	-277.11166	-225.29926	-246.12202	-265.39984	-246.773	-277.1517	-323.57126	-296.4646	-230.59355	-276.86667	-256.5607	-278.28036	-271.9926	-254.95149	-289.5415	-279.55185	-258.3015
926	-314.5267	-385.24133	-322.81647	-362.50278	-307.31058	-330.1339	-336.0708	-356.4889	-353.33765	-365.21408	-339.0507	-340.32535	-342.108	-358.54443	-368.8314	-363.8247	-361.82114	-350.33875	-316.47702	-358.0126	-374.1732	-354.51917	-377.02097	-313.67084	-356.33017	-346.34372	-261.75986	-308.139	-208.56651	-235.07768	-281.7242	-253.14403	-274.49033	-205.20161	-175.34229	-300.29214	-238.75415	-381.74503	-334.2213	-379.8942	-388.2742	-336.98044	-328.4015	-302.4086	-281.64017	-284.72308	-263.43237	-248.54236	-220.01343
928	-264.51025	-285.5463	-292.36014	-282.68646	-292.75952	-252.95174	-284.89444	-286.86853	-283.65634	-262.2269	-262.9458	-277.5663	-286.75763	-269.08493	-301.71603	-306.51453	-266.7748	-293.59326	-280.0122	-281.17282	-263.28357	-266.65527	-284.0538	-295.63803	-285.6913	-286.99088	-275.49374	-287.66202	-271.4928	-286.03116	-280.08194	-274.1748	-289.96487	-265.3926	-286.86255	-295.92697	-304.40775	-282.56564	-285.58398	-285.5575	-274.0471	-291.26535	-274.16028	-278.28305	-286.56302	-286.4969	-293.8704	-282.17264	-287.9411
931	-192.2473	-159.47957	-186.20259	-188.3274	-127.51035	-170.6192	-138.92693	-121.585815	-189.83565	-156.80663	-193.33998	-213.7542	-159.29988	-179.6685	-192.42451	-138.68597	-147.71443	-200.12016	-206.2133	-189.43022	-181.80876	-172.26408	-232.03496	-179.2054	-205.25739	-174.30489	-136.80798	-218.17809	-179.13857	-218.66032	-197.769	-172.37294	-257.78653	-241.8029	-191.55214	-178.08803	-186.46754	-236.34961	-233.15718	-205.359	-182.60515	-200.54663	-111.2818	-242.69728	-193.95331	-180.86021	-149.10216	-138.18893	-191.2619
932	-358.48718	-251.34651	-209.02669	-253.62566	-243.86694	-284.7743	-223.81792	-201.43013	-193.18532	-211.07568	-237.34782	-213.28487	-356.55594	-227.0493	-342.06155	-397.14468	-286.48056	-325.18973	-269.07498	-273.965	-375.67776	-311.0566	-305.00552	-311.77307	-289.73593	-360.39493	-299.22388	-304.1502	-290.21783	-318.96347	-226.07652	-317.30197	-293.50766	-246.09523	-331.57986	-230.4554	-276.84586	-358.0665	-271.0435	-336.94238	-324.9164	-237.58722	-364.94638	-286.99207	-278.9597	-270.30627	-224.90395	-157.15312	-249.13722
934	-177.37769	-175.48926	-194.78413	-185.9741	-114.151344	-92.098854	-87.213905	-110.51666	-84.91568	-101.85556	-78.944305	-112.93014	-79.303024	-119.57113	-115.130615	-92.15586	-119.255005	-97.90655	-127.96549	-133.6269	-131.47093	-107.87683	-151.21968	-133.91084	-125.90814	-133.56194	-159.74332	-192.18498	-155.24498	-109.79432	-130.56036	-140.49843	-110.30241	-167.69237	-352.92944	-81.715096	-109.08315	-149.40399	-152.47432	-82.39724	-106.0972	-184.22722	-214.45784	-234.94682	-181.01459	-148.56508	-110.81726	-127.81799	-110.42954
936	-221.63249	-144.9485	-157.81752	-209.71144	-159.8842	-154.78441	-139.8543	-123.19858	-138.7033	-140.31181	-116.51807	-157.95177	-126.450035	-165.83653	-136.60655	-128.5053	-174.40509	-152.98483	-105.41816	-148.28212	-163.54868	-133.80885	-124.90919	-112.60605	-155.45781	-249.8387	-132.97424	-169.46445	-180.02061	-183.78758	-248.4247	-142.58894	-161.58235	-164.7893	-181.21733	-205.92827	-181.06581	-154.73277	-160.02657	-208.86974	-124.97449	-172.19481	-152.2681	-199.52007	-215.62634	-155.69843	-170.63019	-102.87457	-98.51456
938	-140.90718	-132.36656	-130.75148	-154.90833	-161.17654	-140.09045	-131.31436	-135.34196	-142.34166	-147.8017	-165.98608	-154.59782	-157.96388	-154.51503	-177.47351	-157.07805	-174.13338	-165.42577	-182.64502	-178.62622	-191.21696	-205.01378	-188.91023	-189.62677	-204.86346	-225.11104	-215.50305	-194.7668	-199.87486	-223.1876	-229.47554	-243.66911	-247.20386	-114.36878	-148.99911	-131.87323	-150.24835	-107.58158	-112.09231	-130.58235	-124.44738	-125.71052	-144.67706	-147.49557	-132.82619	-124.47558	-118.8316	-145.92975	-142.12462
939	-294.29398	-330.4373	-435.24515	-448.22412	-276.386	-265.9645	-246.2296	-435.46103	-212.4688	-293.06128	-340.2496	-326.64917	-257.02563	-312.3289	-386.45642	-332.1876	-392.15945	-281.7325	-430.7031	-184.24239	-364.8126	-357.16965	-416.12363	-271.6335	-303.4754	-384.8712	-340.44827	-224.64923	-296.0603	-252.85408	-224.92137	-278.3005	-369.41537	-257.33203	-374.45508	-308.68195	-315.05814	-129.68665	-215.37291	-330.94547	-301.99954	-312.10126	-259.7544	-183.57275	-261.1495	-325.3501	-285.3691	-111.014	-97.674255
941	-130.94934	-87.13834	-126.68661	-100.10386	-260.59476	-133.28542	-53.62437	-91.33798	-240.97668	-77.91865	-116.39033	-157.787	-286.84225	-289.18967	-170.6338	-202.34712	-34.826378	-134.5211	-214.74506	-216.08482	-204.63005	-197.6446	-138.09276	-144.15947	-67.97892	-99.99723	-198.4582	-97.710724	-139.32368	-154.53398	-127.69399	-47.849808	-167.13293	-153.87788	-67.64432	-60.10439	-217.7312	-121.49896	-153.3597	-131.43513	-110.584435	-238.76201	-120.41932	-186.27898	-90.434204	-134.23204	-115.11206	-216.09926	-167.42004
942	-430.33548	-345.61316	-238.38696	-317.70627	-423.21347	-357.25284	-284.2192	-270.87405	-387.13867	-251.86555	-385.9874	-425.88242	-346.42728	-368.28345	-290.35852	-196.91801	-203.50203	-254.29408	-272.97556	-223.97682	-261.8923	-194.39958	-254.43172	-248.49516	-258.971	-218.0048	-253.61702	-222.53076	-163.70007	-281.93118	-253.0597	-270.12738	-226.74098	-211.84338	-225.56252	-244.69499	-249.32825	-236.04088	-261.07547	-212.13744	-236.64453	-250.85042	-275.0518	-253.38762	-224.62129	-174.15459	-218.18913	-255.52376	-262.05362
944	-236.87209	-183.93855	-247.92381	-290.89505	-167.9318	-256.95993	-254.03345	-259.17474	-245.48946	-242.59082	-242.72298	-211.83238	-198.84526	-230.42456	-224.77045	-174.14455	-228.70708	-226.28853	-222.26814	-167.59033	-236.39204	-250.83842	-221.52876	-241.4344	-196.31453	-227.4903	-166.51707	-236.23634	-210.53127	-211.83159	-249.75246	-230.06294	-249.78961	-223.96587	-200.11116	-168.20769	-189.07683	-177.59608	-242.90608	-263.31085	-217.98846	-205.22649	-200.26253	-231.89746	-210.5033	-205.92458	-226.18172	-184.50323	-205.03627
945	-332.84872	-339.3086	-346.20395	-395.71204	-377.536	-344.57956	-355.15906	-416.4905	-385.65698	-341.5687	-404.04077	-344.65308	-388.75916	-419.3695	-385.98697	-352.66614	-333.38892	-396.61563	-335.12918	-366.78635	-386.10928	-423.43137	-359.24557	-368.56424	-408.3126	-389.2682	-352.21445	-387.40384	-354.96216	-367.2163	-413.64084	-341.9404	-365.55594	-352.92618	-378.8289	-370.06235	-360.27896	-378.56485	-341.45682	-362.10202	-409.085	-372.03174	-358.29074	-364.17236	-381.60608	-364.9995	-330.7161	-377.63098	-332.01758
949	-220.4752	-273.38443	-210.1245	-275.806	-316.45987	-208.81956	-271.95135	-219.81445	-171.77141	-226.33038	-262.31802	-241.49663	-228.68623	-165.70746	-235.43864	-154.61346	-130.96497	-103.36703	-170.35936	-161.72571	-201.32336	-137.33691	-230.02557	-243.31218	-239.28178	-182.977	-170.39824	-215.05266	-226.32768	-214.51399	-199.30461	-191.25548	-181.59969	-156.72328	-189.10872	-199.47725	-139.02576	-119.27701	-87.369896	-156.96208	-258.35904	-225.03584	-237.94812	-208.12434	-257.61813	-269.80725	-227.34448	-308.43933	-226.69812
952	-364.29257	-379.40604	-318.7866	-356.18994	-373.6571	-302.36502	-315.63834	-371.00864	-376.82275	-466.20377	-313.44934	-371.43555	-438.85098	-330.35928	-386.6215	-291.77933	-351.68265	-390.53836	-385.47363	-420.0647	-342.05746	-403.36655	-338.21085	-392.3417	-308.8694	-395.65848	-385.2706	-348.2225	-429.625	-397.12	-290.12854	-365.49985	-390.26157	-399.36502	-333.95578	-346.18198	-325.4026	-448.6232	-317.55457	-325.95828	-353.25232	-333.8103	-402.00485	-328.06644	-314.07602	-295.19113	-310.56406	-420.4423	-399.84753
954	-201.3596	-144.47717	-145.75703	-262.84503	-209.87427	-191.51085	-206.26758	-194.76665	-179.02008	-220.66881	-228.75598	-175.34306	-169.21375	-148.05995	-130.09544	-243.66339	-343.186	-310.26022	-329.41962	-336.50577	-340.27127	-321.66516	-398.67825	-560.93164	-727.2614	-192.19194	-177.6573	-351.54257	-325.35355	-307.0393	-367.87	-286.45926	-141.05585	-324.21182	-325.84793	-211.2082	-226.12215	-243.44238	-141.313	-373.812	-385.0988	-181.38904	-348.46597	-270.2511	-131.64543	-260.49585	-172.90779	-227.29778	-220.43677
955	-345.48364	-403.8186	-466.8984	-335.65906	-417.10352	-289.85028	-371.78098	-277.1805	-357.38647	-373.49023	-332.3744	-270.3129	-342.43893	-385.6328	-253.3819	-207.55803	-183.39189	-176.43158	-270.673	-206.29956	-215.87666	-287.8453	-178.24988	-264.26523	-351.00626	-306.38873	-318.84732	-285.7049	-242.61748	-244.1367	-251.47418	-216.3593	-244.36726	-241.85063	-131.18042	-312.36008	-261.01108	-227.34666	-220.756	-270.50876	-146.5454	-282.89255	-287.4501	-267.8929	-243.60457	-213.99904	-196.02332	-293.43103	-202.15504
956	-163.9041	-187.22884	-173.49825	-236.11829	-210.64618	-239.69377	-196.87584	-166.25887	-215.38673	-238.92781	-178.59496	-225.51848	-208.5177	-172.36778	-196.0058	-233.40625	-173.88574	-192.73442	-200.323	-234.28279	-169.6548	-227.0843	-177.43694	-163.27605	-208.55415	-213.76543	-205.52028	-220.96654	-216.72002	-173.47191	-204.2362	-208.93526	-163.59471	-173.70221	-169.3005	-156.86609	-137.7831	-181.64104	-166.6738	-149.70667	-169.11926	-192.91466	-186.25539	-176.37195	-176.55571	-166.37383	-168.20985	-186.52625	-162.92418
957	-235.92787	-247.72209	-241.4096	-213.72847	-266.97406	-245.9447	-235.77246	-208.39789	-211.22261	-245.59236	-226.34802	-273.68716	-272.3746	-231.83179	-282.61282	-250.08061	-220.19344	-211.06099	-220.89897	-208.97346	-280.17932	-227.54845	-255.05263	-242.63464	-237.02228	-209.1114	-226.66528	-226.49934	-287.81345	-215.98735	-222.23956	-210.78084	-204.94917	-207.07304	-232.67395	-201.14441	-234.90749	-219.20872	-244.88484	-246.58553	-263.85278	-250.28328	-236.07555	-195.70941	-250.4093	-235.96529	-213.39061	-233.48009	-226.78705
958	-146.32344	-173.78223	-141.00414	-141.24904	-175.63452	-177.49007	-172.46492	-196.34627	-183.4414	-138.52612	-168.47801	-173.42348	-164.69838	-157.6403	-171.99988	-160.2072	-150.58347	-175.46791	-162.42542	-155.30193	-161.27019	-134.92627	-167.13084	-168.31879	-171.77318	-223.76964	-147.96626	-240.21407	-180.85176	-151.16403	-158.77002	-203.57861	-197.64996	-177.2992	-180.6381	-154.57515	-140.5933	-186.48163	-195.45729	-144.37468	-138.52289	-153.54701	-174.47227	-142.43842	-195.99944	-132.25899	-116.949425	-132.33589	-125.47098
959	-133.52106	-154.14998	-158.62401	-145.45857	-168.97528	-185.25676	-177.41731	-193.9391	-159.89862	-172.69934	-191.83264	-203.71428	-161.64369	-178.98885	-153.31145	-166.59685	-185.79713	-99.76421	-130.38799	-138.19508	-122.0109	-132.62766	-154.92822	-139.95805	-131.96533	-131.73439	-160.51857	-156.02927	-114.84362	-136.799	-160.58022	-140.17397	-147.33983	-131.79156	-132.62508	-130.27551	-128.26382	-150.49756	-152.93626	-153.54349	-128.61389	-125.60244	-151.10492	-147.48463	-136.84457	-124.25885	-141.92921	-156.37434	-139.13371
960	-119.55749	-89.59063	-95.99363	-59.800735	-97.10782	-82.34448	-107.559975	-69.58511	-84.08969	-93.133705	-101.220436	-63.00752	-92.565834	-73.76612	-98.4148	-86.79305	-87.59847	-98.19039	-104.185844	-78.789154	-76.817444	-72.64854	-97.00468	-69.88657	-82.12394	-73.00137	-99.09741	-68.48435	-104.29984	-79.47522	-108.34952	-74.33457	-105.35221	-87.227325	-99.61878	-62.407913	-109.38433	-95.78254	-104.40824	-76.31078	-68.61524	-87.26798	-94.274895	-76.211784	-91.09466	-82.281975	-90.56858	-69.95774	-79.99462
961	-262.9006	-289.78793	-293.01425	-252.1522	-280.61438	-339.05515	-311.35635	-297.64224	-320.1481	-306.03018	-309.50815	-263.56113	-269.6073	-290.32556	-281.2957	-315.9202	-327.59476	-274.45407	-247.11908	-269.39932	-263.3925	-268.49597	-175.43372	-172.04272	-269.32663	-236.97823	-305.04715	-248.36841	-248.1366	-195.717	-231.72412	-133.12881	-226.87682	-217.20409	-209.13878	-185.08997	-255.06401	-235.5542	-205.12825	-205.70174	-220.48712	-219.63219	-229.9804	-306.69275	-253.82024	-379.21622	-160.39958	-309.3822	-368.2238
962	-218.11266	-226.72443	-202.37213	-221.24348	-233.28528	-228.13098	-346.93796	-248.0393	-237.04497	-228.21106	-310.01	-260.1077	-235.58577	-225.27641	-246.49182	-317.36047	-226.13013	-228.8704	-277.95868	-271.1609	-331.01785	-280.42288	-257.75214	-361.97598	-233.41412	-289.1785	-253.2937	-259.57584	-264.26553	-252.20728	-275.4703	-271.6165	-255.33844	-259.63605	-266.09143	-243.37354	-251.16975	-236.9647	-235.07533	-220.98633	-233.23405	-239.69673	-242.12764	-218.15538	-252.46913	-191.7409	-214.06738	-206.75128	-216.36446
964	-174.25275	-167.24937	-183.92293	-125.16608	-190.51982	-175.4272	-149.34215	-209.17159	-188.93147	-173.73021	-160.5005	-112.65509	-158.35759	-173.04553	-211.11145	-206.84053	-175.73567	-173.2006	-188.87871	-174.74742	-191.70015	-174.10121	-152.9668	-191.03822	-150.01344	-154.3648	-166.72742	-171.80127	-189.06853	-178.9831	-185.18459	-184.85933	-148.00745	-189.33333	-188.56989	-146.12682	-150.45924	-174.34406	-177.28227	-181.63751	-118.31293	-174.89946	-168.8274	-182.35075	-135.43982	-109.8655	-174.59387	-130.1999	-136.68263
967	-479.64194	-429.87085	-405.6583	-410.91565	-433.17896	-399.50473	-413.86877	-456.8003	-387.76196	-408.07938	-516.6845	-470.321	-397.66348	-445.45914	-484.73618	-497.23257	-446.3734	-539.32825	-411.27927	-428.6735	-339.74622	-370.7206	-393.66016	-423.6399	-437.0065	-441.82202	-451.98108	-512.2893	-389.2307	-411.9734	-427.12173	-407.98672	-437.86084	-464.407	-452.78714	-377.15634	-379.38208	-420.08652	-370.69632	-368.56094	-417.55273	-420.0879	-409.58035	-433.82828	-390.04727	-465.3116	-438.8541	-467.8557	-470.80615
968	-295.76205	-169.28111	-177.59291	-160.91628	-197.38367	-256.39093	-305.0359	-300.6389	-243.06401	-265.23422	-265.26355	-279.20227	-157.24287	-211.58264	-259.92142	-291.34305	-168.60384	-169.52246	-138.59686	-210.06438	-247.4113	-199.28206	-248.52959	-232.54875	-189.26794	-224.79253	-332.20023	-171.61284	-181.16524	-141.43053	-202.38385	-227.27824	-260.61734	-166.81354	-324.73886	-392.56223	-332.82516	-280.15134	-187.87358	-254.19043	-296.40286	-287.8735	-275.2393	-368.7728	-188.80853	-225.18758	-100.92693	-207.68205	-231.62384
970	-156.9001	-357.37845	-445.1882	-348.5021	-499.81107	-266.6108	-334.5018	-557.53925	-389.10278	-389.69815	-452.37888	-465.2007	-252.66399	-176.04341	-176.48476	-193.51038	-191.21825	-191.88635	-164.6952	-171.63292	-232.53029	-213.34174	-166.29988	-167.99484	-142.75523	-162.08556	-142.11127	-179.36531	-213.69325	-162.93019	-173.80495	-193.39326	-168.40276	-133.78531	-196.12866	-165.04155	-176.44933	-176.52222	-192.00545	-169.63911	-176.98975	-180.05444	-185.41791	-166.22337	-162.97691	-191.02834	-202.99744	-262.25748	-153.12111
973	-162.76495	-132.81071	-133.61256	-90.0863	-123.75925	-129.65617	-175.87761	-150.7577	-148.50903	-107.136055	-110.17279	-142.6563	-166.8041	-96.55015	-107.602516	-126.85992	-165.84566	-98.78388	-124.50858	-138.84056	-178.87329	-116.28721	-106.049934	-91.55192	-111.76214	-118.03896	-178.91594	-116.814125	-170.31497	-115.49402	-149.72813	-153.05858	-103.20878	-198.2603	-181.82166	-159.60823	-168.21889	-128.40532	-150.23814	-150.04195	-174.0265	-175.40472	-127.14718	-156.68639	-292.59775	-196.50183	-119.26404	-155.53755	-145.52739
974	-240.43935	-208.85136	-283.02383	-258.20798	-192.0498	-219.30139	-215.20436	-206.04321	-200.3791	-135.64142	-237.37254	-225.82155	-151.83577	-167.95811	-175.83142	-212.37221	-232.19475	-255.36626	-263.4916	-234.4073	-254.529	-277.44846	-179.13823	-142.75291	-210.59737	-219.93707	-244.93883	-259.00784	-293.67368	-276.43277	-243.8296	-207.96712	-266.5911	-305.1749	-249.3543	-201.43555	-200.09645	-167.99174	-217.5323	-163.77063	-147.77052	-215.15385	-232.10466	-257.35544	-211.03294	-177.11494	-264.8017	-306.06802	-272.64163
976	-77.85549	-104.39097	-102.21578	-114.960205	-88.88007	-97.17936	-123.81952	-110.923744	-126.318665	-71.95567	-129.12444	-106.50024	-103.59008	-67.24317	-108.27085	-119.386284	-80.36405	-99.37182	-115.24995	-113.88352	-97.116455	-124.02118	-80.65665	-101.90342	-129.47478	-104.86065	-162.84967	-96.825165	-66.94729	-101.678474	-101.46063	-136.58128	-143.07013	-113.45916	-114.3765	-121.90659	-139.30336	-102.82937	-153.93207	-130.1673	-142.29457	-114.21055	-106.11594	-143.58173	-114.45989	-112.62661	-94.71993	-82.70835	-75.90598
977	-134.14143	-138.32684	-158.37776	-141.28185	-148.4959	-106.59067	-154.47687	-115.5848	-141.75783	-146.28267	-163.2564	-111.11465	-155.61075	-139.3718	-122.841545	-126.054695	-132.43251	-130.66835	-158.22351	-150.99023	-146.51408	-134.2231	-143.70122	-138.31352	-137.44438	-123.77042	-153.34363	-147.39275	-123.14883	-129.27849	-139.33415	-138.80113	-114.8082	-149.38287	-159.6773	-137.59073	-135.86723	-140.89128	-133.4649	-128.18196	-138.05537	-125.52877	-135.93114	-131.35265	-125.06375	-106.95062	-127.810486	-108.80474	-130.3897
978	-61.798904	-54.41536	-92.83599	-86.10615	-59.638058	-56.162586	-128.14601	-124.11099	-82.25457	-69.5156	-149.78615	-139.71208	-97.60877	-70.67835	-137.15349	-136.20354	-105.79917	-81.40942	-198.52022	-201.51729	-211.81544	-199.74483	-191.1034	-158.75046	-195.16533	-165.48045	-121.645775	-126.34202	-133.75197	-117.150024	-118.10224	-118.927925	-101.562256	-115.960106	-116	-114.61431	-128.152	-127.37568	-173.73816	-138.08907	-164.6602	-112.20338	-113.119965	-95.796394	-63.938183	-81.53426	-50.93852	-82.26886	-49.569447
979	-323.34738	-297.01956	-309.14023	-463.7777	-289.85928	-238.198	-200.87932	-242.49828	-261.38333	-306.57285	-248.95583	-299.64743	-217.90613	-378.73453	-425.7142	-271.05197	-376.06128	-362.41833	-385.78915	-198.55269	-231.97224	-365.74338	-295.7057	-276.69986	-341.13474	-250.49823	-329.35843	-338.82858	-428.92807	-414.31226	-343.14365	-289.9908	-183.1627	-259.46683	-255.64575	-236.26007	-266.71634	-235.09227	-234.92683	-308.6497	-352.94202	-311.63998	-293.2922	-426.35928	-435.29175	-393.72437	-249.3289	-249.9262	-262.5625
980	-172.20538	-183.69807	-306.92603	-255.28572	-203.26855	-255.47957	-256.66904	-304.6902	-219.29475	-115.92986	-187.65294	-109.894264	-253.69635	-226.10698	-184.73431	-175.7409	-223.32655	-238.86763	-161.00224	-188.54189	-179.47589	-214.4842	-257.6724	-96.59861	-288.19016	-189.57158	-174.27527	-230.78242	-136.49605	-162.66377	-113.75193	-176.21101	-140.9537	-164.74199	-173.92787	-266.496	-154.31725	-124.00067	-179.42494	-173.83632	-191.17253	-139.7683	-131.5895	-284.1559	-208.78563	-223.83577	-205.02425	-258.31778	-138.90611
981	-184.62639	-127.595375	-69.42382	-228.1657	-187.63628	-137.73871	-229.29857	-193.31456	-259.9778	-710.4346	-61.13088	-177.59967	-131.17812	-136.78061	-65.905266	-212.93579	-167.13565	-176.8944	-141.79332	-183.12738	-315.52313	-177.76733	-104.04667	-184.90096	-121.819824	-143.90086	-96.23243	-238.70134	-204.86646	-188.33565	-88.78452	-184.96967	-239.70586	-157.37694	-95.374794	-136.76855	-229.39503	-178.53627	-92.7116	-149.08992	-230.6725	-174.46436	-69.83812	-204.9911	-217.39061	-133.69475	-107.61218	-206.93938	-195.094
983	-258.9643	-221.36128	-265.55048	-255.3698	-241.24817	-209.39612	-261.03952	-232.0948	-273.08017	-242.98445	-282.01718	-285.12466	-266.94702	-237.42151	-267.58035	-282.0547	-266.53085	-232.31433	-269.20248	-278.54288	-243.92358	-218.30193	-287.13077	-237.47345	-271.45444	-242.82098	-278.96286	-279.72314	-253.45105	-245.63013	-283.87183	-255.59541	-251.52422	-221.73436	-280.15894	-261.53745	-243.46678	-213.29607	-271.25684	-241.3619	-275.42212	-243.33337	-263.8776	-291.60486	-253.62415	-232.14783	-271.7451	-254.31429	-256.79404
985	-289.1848	-213.41425	-265.71713	-304.58112	-284.31747	-266.7807	-313.5033	-301.50308	-302.292	-321.3513	-314.99255	-317.30093	-262.59067	-304.03836	-240.62895	-236.90826	-259.4279	-250.49078	-260.35538	-290.54453	-254.7017	-238.66986	-222.701	-285.14407	-282.17258	-242.70049	-206.28479	-185.7006	-200.47148	-250.97961	-202.74078	-204.76323	-217.00838	-190.30963	-209.08488	-227.08037	-229.19934	-219.17088	-220.89061	-196.24333	-237.44856	-253.67615	-212.82019	-235.67424	-198.19197	-202.01427	-203.12337	-180.60143	-234.58894
986	-198.85725	-204.34612	-214.27356	-199.88268	-227.13329	-212.43787	-193.81407	-211.09534	-205.75731	-187.92903	-230.98988	-234.42957	-224.18176	-202.02783	-195.53851	-211.72137	-194.27808	-220.41866	-208.43562	-222.74426	-231.34456	-177.4305	-201.38066	-224.24298	-217.24031	-186.55171	-208.39561	-212.82135	-197.1487	-192.18884	-226.49487	-231.68005	-187.56496	-197.5191	-211.61131	-220.54164	-205.59822	-199.65288	-194.7744	-228.95638	-223.602	-215.68718	-219.38782	-212.27234	-214.81458	-151.56775	-147.84308	-187.86784	-203.33966
987	-238.13739	-192.14734	-244.07458	-196.25256	-161.74934	-225.97223	-168.0079	-181.09932	-190.79704	-216.56181	-195.6158	-196.04594	-260.76404	-170.25183	-215.1322	-229.65996	-165.20784	-195.28918	-157.67064	-186.57642	-180.89319	-230.01094	-159.93266	-124.5672	-187.24963	-144.83482	-148.52336	-161.35364	-170.13979	-192.82109	-164.35077	-185.73328	-189.2155	-176.36629	-201.93483	-160.4975	-176.70898	-176.76678	-152.3438	-165.93427	-159.7025	-150.8736	-185.38164	-172.25543	-153.06425	-167.57745	-190.92241	-181.75737	-139.14317
988	-395.81332	-348.9951	-350.22144	-343.4275	-332.89682	-332.1237	-313.55176	-279.14294	-271.37735	-258.55832	-200.4594	-234.02187	-267.74084	-267.8856	-296.9867	-250.62402	-293.1075	-213.39558	-209.17462	-199.45093	-150.0959	-143.99336	-135.5168	-292.72546	-381.95068	-307.3597	-417.4882	-317.97995	-418.53873	-325.7123	-436.3679	-321.58557	-371.90103	-294.37488	-369.95663	-351.141	-405.32693	-332.11526	-408.0331	-328.4887	-418.77975	-335.88342	-382.32138	-328.82358	-385.86478	-280.39584	-356.7776	-310.1503	-354.59482
989	-222.70488	-138.1317	-298.0277	-186.87593	-119.242836	-221.14113	-242.04509	-124.72074	-255.00378	-265.35812	-118.226135	-217.98512	-218.43633	-117.92838	-253.68462	-188.70418	-115.241394	-317.49194	-244.54659	-114.19025	-190.7008	-175.16095	-125.19727	-179.45222	-240.88991	-139.11565	-193.88269	-161.00609	-152.82819	-236.22614	-291.1467	-260.14584	-319.3044	-490.09448	-269.96597	-280.14352	-221.44653	-274.24084	-251.59367	-315.7325	-251.54433	-453.75357	-257.87607	-160.13237	-249.3708	-258.51657	-234.5468	-264.45728	-272.0205
990	-168.56126	-96.44324	-101.31924	-128.47449	-93.84824	-153.81023	-144.29366	-95.39315	-130.5777	-126.58927	-109.98417	-114.75469	-87.18391	-143.49367	-164.26585	-118.16451	-132.47148	-114.99716	-112.70327	-118.66864	-80.432144	-112.47054	-104.194176	-102.07523	-115.8685	-110.59311	-116.35081	-174.84589	-155.37378	-101.42395	-130.91048	-101.60963	-113.832085	-124.05328	-112.97531	-132.03603	-121.34443	-88.58485	-127.88723	-126.07357	-165.83983	-169.95953	-139.91077	-178.86009	-187.6368	-103.2745	-95.39089	-135.57176	-120.53275
991	-523.1419	-504.40234	-324.56592	-414.0737	-420.1875	-449.18448	-400.39487	-404.5721	-516.85223	-516.5075	-490.97885	-622.3013	-445.4467	-566.1137	-482.64908	-398.625	-376.9911	-348.78793	-402.22366	-423.95825	-441.05966	-393.43384	-378.54013	-439.11304	-417.05466	-375.28543	-378.32004	-405.74106	-398.27856	-275.16397	-283.39087	-285.28775	-308.00967	-226.76247	-446.86914	-300.87775	-372.34048	-422.79984	-248.99861	-326.1293	-334.30502	-381.24796	-255.71794	-207.23065	-348.16736	-331.83926	-253.87968	-417.8289	-302.16895
993	-229.1617	-245.63286	-190.0113	-242.23894	-207.84883	-223.94249	-182.56598	-292.64145	-158.45348	-256.95425	-256.65808	-225.36682	-183.723	-205.53148	-213.1143	-201.7337	-219.23273	-186.54407	-219.55962	-167.4582	-219.41418	-225.0467	-256.53964	-137.91168	-302.16077	-227.3789	-269.26526	-225.57408	-220.95137	-227.47028	-226.71358	-222.56557	-212.62263	-201.2124	-158.10658	-217.78296	-178.1905	-226.81523	-218.83217	-187.96968	-229.70274	-246.07616	-231.205	-203.25383	-181.22942	-190.16498	-189.3423	-207.46898	-259.50513
994	-163.86253	-134.07433	-117.32398	-141.9528	-124.034294	-101.454216	-160.799	-106.81161	-143.08388	-88.39307	-183.44519	-90.78564	-164.503	-128.4988	-155.65755	-87.01176	-125.71735	-104.06852	-210.42854	-104.787994	-183.70898	-129.82149	-145.24988	-109.99845	-274.05515	-132.20644	-260.65253	-101.70029	-291.28223	-83.75266	-181.54814	-117.5589	-215.46275	-143.0111	-134.2899	-147.65508	-174.2238	-129.54369	-261.94827	-174.60596	-197.59563	-87.83471	-221.95293	-102.67761	-237.76219	-150.55685	-142.85674	-125.982735	-177.18361
995	-223.57904	-210.44173	-239.96062	-209.79298	-201.84975	-213.04753	-223.82451	-218.32631	-223.11833	-185.99817	-194.34349	-177.82536	-201.75014	-185.78156	-184.74214	-179.11145	-204.32579	-194.80962	-220.05296	-174.4579	-179.51604	-165.93736	-202.24335	-176.48296	-242.41302	-157.23499	-199.74907	-165.98865	-224.58086	-190.9847	-208.88647	-195.86774	-238.46953	-192.02881	-191.85033	-178.59224	-220.7314	-187.94206	-205.47807	-175.48271	-236.27303	-189.15205	-185.29993	-177.15508	-198.18079	-185.65363	-224.32597	-212.69841	-234.49214
996	-268.02563	-179.62743	-197.2539	-174.87244	-197.612	-172.6825	-182.65771	-161.6976	-180.02641	-197.4641	-214.98271	-229.76234	-243.22595	-190.8149	-188.65216	-102.614746	-383.16568	-234.03056	-182.60384	-193.66011	-267.57516	-150.86182	-120.72278	-112.52521	-247.74089	-289.1849	-166.11751	-139.14503	-277.75558	-171.69084	-188.63918	-92.23541	-366.77133	-199.52563	-341.13284	-135.9777	-245.2177	-206.5247	-115.56857	-154.33049	-248.04124	-275.2296	-236.56714	-254.37915	-217.55287	-195.42366	-105.6464	-86.02549	-204.59389
997	-189.09181	-147.0332	-131.70447	-210.29022	-266.0903	-276.14343	-224.89839	-264.03146	-248.09804	-195.06181	-206.00713	-236.0356	-229.10115	-182.16736	-248.57109	-202.44757	-166.79301	-178.51875	-130.58138	-143.84772	-94.22354	-160.20506	-228.17981	-181.72029	-139.35527	-188.61372	-204.11586	-209.68901	-175.09596	-178.85779	-132.25089	-237.16121	-246.24329	-171.82843	-144.70705	-222.67732	-296.9851	-274.24835	-191.49693	-194.68935	-273.43613	-249.66328	-206.32878	-245.4799	-280.24033	-206.41809	-252.66682	-112.15244	-230.23994
999	-215.37459	-215.73894	-197.03816	-229.76753	-207.43532	-195.09538	-237.98192	-178.66138	-177.76929	-176.38365	-215.92981	-257.20657	-208.78142	-192.98753	-215.58403	-203.34529	-204.17976	-218.86089	-226.4987	-204.35616	-209.61934	-176.14075	-220.60802	-225.50108	-241.63586	-235.3409	-227.42918	-207.60687	-244.42603	-191.72173	-196.99202	-211.88287	-162.12733	-164.10411	-181.44215	-246.03667	-225.2777	-198.04597	-219.96382	-229.54024	-230.77425	-186.00032	-179.3628	-201.92729	-200.1936	-203.61104	-187.14381	-245.39876	-200.03355
1000	-117.06174	-128.85234	-193.34328	-150.13329	-146.40962	-89.81429	-159.86525	-133.04079	-124.44814	-176.84033	-127.48712	-175.0403	-120.28958	-167.03456	-93.57342	-151.92155	-178.78197	-346.13986	-239.7812	-181.5548	-198.83221	-206.26611	-197.23616	-252.50586	-356.1294	-214.25175	-136.85368	-185.85338	-185.07674	-193.16475	-103.64938	-230.87164	-217.42723	-198.31647	-112.23594	-143.40623	-96.099304	-185.00877	-239.42107	-203.50111	-147.43053	-221.35457	-79.24702	-85.108505	-183.20485	-199.31158	-223.35234	-139.11766	-182.63335
[truncated: 12 more columns]
