# Supplementary material for: Music-induced emotion flow modeling by ENMI Network
Source: PLoS One. 2024 Oct 21;19(10):e0297712. doi: 10.1371/journal.pone.0297712 (PMC11493256; doi:10.1371/journal.pone.0297712)
Supplement: S1 File — (ZIP) [file pone.0297712.s001.zip › minimal dataset/Emomusic dataset/Music features/mfcc_10.csv]

MP3����
2	13.299366	3.2105856	7.7321434	3.5369928	-0.7366671	0.43163833	7.610766	0.9648087	-3.470667	-3.2465122	-3.2680218	4.8032246	-0.7996712	-13.815617	-10.388795	-3.6866505	-11.762881	-6.3799777	-7.7117267	-11.099139	3.1128407	-1.7098684	-1.107976	0.8601811	2.1673746	-1.6368604	0.53207296	21.679253	0.1023767	-3.272267	0.1510175	-10.6577215	-3.162564	-10.978602	-2.1375105	-1.3825232	-13.354352	1.7324246	1.7351726	4.8135924	-2.5889213	-2.5445063	-2.2843895	4.928349	5.2970204	-1.9521061	3.387954	-5.063047	-8.262904
3	8.289983	2.6813872	19.454697	-3.5542488	16.240385	0.91629046	5.4168534	15.495389	10.141696	9.293844	12.119336	6.0271816	2.112467	8.690366	-0.68515235	7.377195	6.645473	6.0992055	10.508494	-4.883446	8.9983225	4.5049744	13.968368	7.2633224	12.302487	8.548869	9.259111	14.611255	17.525515	10.071394	8.060275	7.1671996	6.064135	9.452654	0.93690014	1.3642095	8.836506	8.068374	4.671141	2.2428792	5.4701347	4.087204	9.320289	5.775061	12.350492	6.982305	12.781845	19.579893	10.37222
4	2.7234917	-1.6791877	0.08700778	-13.458409	-1.9420272	7.3519306	3.4631817	0.78324383	-5.5163875	-18.395765	-13.582692	8.595708	1.9301267	13.018716	-7.1531205	5.705311	21.264044	2.9769585	11.879563	-10.176517	-2.8706129	-2.3125677	-4.084516	2.0925877	9.358001	17.71878	3.762742	-10.844665	-15.509556	-10.995075	-3.752366	-11.952455	-4.390888	-6.064144	-3.4488382	-0.16826327	-7.2864413	4.2161555	9.9547205	6.998661	10.577824	8.939034	11.882367	-0.73289794	10.833904	-7.28516	1.3574063	12.40886	0.7115008
5	2.1927795	-3.2637436	-4.6346173	-16.235952	-10.044976	8.988578	-6.8343635	-9.074924	1.0927464	2.7333148	-2.7434056	1.4388065	-8.771767	-11.639061	1.6650072	-4.5511937	7.5996284	7.005619	-8.072798	-8.030229	-3.4682224	-8.722169	-13.126742	-1.8851724	-4.584233	-3.5150988	-6.8012004	8.968413	3.0293016	1.4293156	-3.4855797	-5.415152	19.06877	-2.1037362	3.6843069	-0.48326814	7.5738845	11.944341	5.1779637	0.2242517	2.3104076	-5.371878	-3.2949073	-8.387757	-2.9599335	-0.20338471	-4.557286	-1.6163064	-3.3447685
7	8.219357	2.6124465	6.143728	7.415543	4.226044	0.8874841	-1.4437722	4.7758045	2.2927902	7.864704	3.053318	7.359236	0.12670708	-4.5128584	9.481345	-3.322056	1.8207054	-0.6267095	9.596163	-2.682521	3.1407654	1.9779507	-1.8417387	4.0505657	5.0758715	5.5866113	2.1571276	9.003029	2.0470645	-5.0925975	8.891416	4.553654	8.237069	2.4450893	3.900771	10.167824	10.447414	2.5948381	11.246136	-0.086169876	6.769835	7.9941063	-1.8857256	12.31702	10.45864	0.795412	10.2176695	7.673693	9.659865
8	-8.787578	19.997366	4.390617	2.489516	6.50737	7.3827286	-3.2064488	-1.1644608	0.32413164	6.2286296	-1.5793697	3.4740007	15.906982	0.37992477	4.170159	8.735632	1.6672397	2.599677	2.9262743	0.29145703	28.758245	8.9309435	-10.389418	13.490838	7.2365212	-5.378142	8.797471	8.307622	-1.1638513	19.62176	0.5475642	21.834091	1.8395976	3.4285574	8.274497	17.176752	6.2166734	11.237552	4.0845337	4.5732913	11.82532	-3.6086473	16.382643	6.3075047	-5.083151	6.0000043	5.1955376	6.4091225	4.9909415
10	-6.442232	-3.783207	-2.9096403	11.1214	-7.207454	14.1050005	5.8822455	4.763166	6.9598823	6.1678467	9.006863	11.032036	17.294596	-4.305343	22.250486	4.6376934	-7.636038	-5.7143292	3.3738825	17.403084	-9.705455	12.264512	1.2013649	-3.1767294	-12.364319	-9.966803	15.771313	13.19237	9.612249	11.905131	24.424948	9.418595	1.1792679	13.668861	12.3981905	16.565628	4.6694016	17.711775	11.227722	16.180727	7.451532	7.6980247	10.729203	0.30980566	12.572873	-5.6892114	4.328285	7.5137525	8.9409895
12	2.0888407	8.621238	2.5444539	4.9466243	14.778488	-2.8403492	-8.89474	-11.918892	-7.594965	4.023112	-1.8179547	3.4065025	-3.1352117	17.595512	15.548546	28.711374	11.431487	14.349967	11.2363405	7.708919	2.4729478	6.0756783	-1.4606756	7.282751	-1.3167737	4.997811	6.098184	10.92933	3.8521564	3.5971138	-6.92646	12.6651945	19.293777	12.919019	3.5450509	-5.8746567	-8.212489	3.2501564	-5.7050576	-5.8824	-5.7317047	-2.5352669	2.2859106	-6.8362007	3.8271391	4.4422193	10.445534	-3.8483095	-4.1982174
13	-1.841345	7.589194	3.9614131	10.385777	7.0539184	3.6294587	12.040462	6.384458	15.2435255	-1.1837648	7.3792553	8.566949	3.445409	14.854477	6.9569764	5.4721465	19.943687	7.739577	-2.971978	2.0826213	12.810416	12.233479	-2.2487717	-8.395005	11.69975	2.144704	5.6012263	13.074352	24.256838	-1.645547	8.698316	0.07768265	-2.3037045	1.2436433	-8.1519785	6.098137	-8.182484	1.3253652	5.2303886	3.973087	7.0127735	1.8352942	-3.1643894	14.797501	6.671251	-9.9193945	4.0623093	8.043103	6.5442424
17	5.706488	5.9469986	5.4824104	-16.888615	13.449122	-8.448745	-2.594595	-2.5702136	6.4290504	5.217009	17.70867	3.9549863	5.383385	2.5102043	2.5422719	-15.828041	21.795496	-10.836747	-5.9749985	3.4730642	4.77423	10.642747	10.950321	8.439218	4.863251	9.9203825	9.206962	-0.84424573	8.099594	0.6335194	9.763119	10.696225	10.862365	-4.0510974	21.91466	9.144787	4.273707	1.054494	-0.76179534	5.536013	5.4778748	0.123446465	7.524292	2.5697482	3.16097	0.25968567	17.884985	-4.828202	7.289434
18	-16.189478	-13.287551	-7.808122	1.3902909	2.2832134	-9.869006	-4.864115	1.7190186	-11.614667	-9.374572	-5.779728	6.5316186	-26.759699	-14.139499	-7.8499875	-9.097297	-11.103969	-2.2127554	-7.363003	-4.7141814	-7.357685	-0.6650582	-20.126581	-4.2307744	-0.98796463	-9.76638	-18.994432	-11.850101	0.30372426	-13.720623	-9.801848	-4.909559	-8.95433	-13.375877	-15.461395	-3.2200859	-8.289698	5.281871	-5.317492	-7.2687087	6.261481	-5.6925945	-1.7337261	-6.297753	-14.319736	-7.9542937	-15.972382	-16.797197	-15.352183
19	1.1070162	3.1506023	-6.875429	1.1137528	-6.276922	1.4706535	-2.2590015	2.1099777	7.116488	-1.3155473	3.871774	-1.7049254	12.195226	3.7071083	6.168741	-1.2907991	2.3732579	0.008362134	9.076785	1.5330516	5.910852	3.7330716	1.9734641	10.134584	9.701003	12.238988	-5.9238315	0.46211377	2.116477	5.561964	-4.25287	-3.0545099	19.14711	26.944801	6.1266723	2.5596247	5.474301	8.894176	11.170204	13.815178	7.8694024	11.207044	13.115314	4.266424	-0.4705371	-3.8684156	3.7046041	14.1788	-2.8458087
20	-12.062935	-10.550025	7.2438354	-8.4376135	19.506971	-0.14831035	14.809154	23.567919	15.28629	4.436505	-2.64335	-3.5226095	6.862047	20.764402	-5.250515	5.8245564	15.270879	14.890859	18.571417	-1.0296655	14.719376	20.981041	24.28893	3.6987612	-6.3245254	2.2511237	9.7924795	10.578917	25.347204	-11.688576	21.187235	11.683957	28.186945	-13.259682	29.189795	22.932798	-0.62793964	-4.1164002	-1.6755844	24.115158	13.145669	10.091906	-0.42533746	-14.209233	9.543356	16.936722	20.644934	2.3536708	4.57632
21	-4.8526664	1.9639584	-5.592121	-13.493832	-6.392444	-3.9335005	5.106771	-5.0108886	-6.462691	2.500735	-0.7446287	-17.55791	-16.641603	-13.179038	-0.51565665	4.474233	-2.4042647	-1.649506	2.6610618	2.1470375	-4.354162	4.6279945	7.083483	0.6632862	5.208636	5.6854234	-8.629539	1.5903417	0.51754856	11.341316	2.8126953	-0.26831564	-11.979735	0.6475032	-1.7590289	-2.335176	9.8918915	10.765443	5.763824	-5.2385726	-3.8256166	6.337293	-3.4726207	-3.7400572	-7.4406395	1.0655184	-6.7214603	-2.2294955	1.1837128
22	6.6590266	0.6532952	-4.772438	-13.219142	-4.1094613	-2.0553885	0.99530154	6.353269	-1.0298113	4.3633814	1.7275637	0.25437388	7.1383343	-6.8744693	0.42203522	-4.481342	2.5256462	2.8401976	8.336434	-8.242109	-5.111487	-4.926534	-8.285492	-0.8860418	-3.7833035	3.233175	-9.684063	-5.0169945	16.183153	5.4763412	17.121626	1.6126767	-0.20369403	15.856156	0.492088	4.952624	-1.087675	6.357321	10.946465	8.2786	17.788334	-2.1224232	3.1080596	5.9257183	3.78407	-1.0317231	13.320691	5.6423554	8.361038
24	10.267893	0.30394188	3.3994713	17.137629	24.722198	13.121449	10.203286	4.2241783	18.33803	26.538412	13.367054	3.1179733	9.791634	2.3870316	8.219504	14.111571	3.184517	3.0627592	4.50623	1.2509602	1.2167829	3.700078	-7.0497375	-4.370714	7.4613576	-7.182634	2.1968765	-2.8889363	7.67985	7.5247827	6.9094796	26.27098	20.487772	-7.0583763	9.358563	13.686954	7.1895356	-1.8002361	8.035781	12.202281	16.81621	1.0814391	4.6802516	8.532265	-20.391804	2.8728468	-9.062053	2.7742894	6.4429555
25	14.34452	27.236872	32.90659	22.989187	25.691664	12.608799	20.542255	7.9398446	8.798787	18.087261	28.542664	17.455069	27.754808	25.154428	22.480993	24.126678	31.013718	34.06868	-0.9381617	18.227629	26.361769	12.291531	23.765024	12.064903	9.3050585	21.645464	16.877968	17.400387	8.2350645	23.468863	15.507409	23.695992	22.169418	3.3457983	21.37548	16.63589	13.202912	25.18371	10.622882	19.857635	20.851788	20.192545	17.229637	7.4041743	5.440767	34.88626	23.345955	16.63437	12.449595
31	5.923756	10.542445	-0.22072093	-1.7985572	21.394127	6.009813	16.192766	22.668991	16.526226	-2.4258754	7.8151336	9.029612	3.587865	-1.780418	14.838284	23.913422	-1.2032713	26.04863	-12.362217	-0.8853886	0.45405874	1.3847699	-10.0519	4.890492	3.9755287	4.032452	7.9187336	12.298795	8.491504	-15.064263	21.847925	-6.7530866	5.6529746	-3.2448273	9.330614	13.901364	16.157442	7.6500344	1.2689345	-3.4086037	-17.729813	11.3605795	6.1571674	0.15108745	-11.621979	3.237079	15.1983385	-13.409038	1.6300439
32	6.3070474	11.903255	4.0199437	-8.433185	1.979184	-1.3180704	3.4337342	-4.038191	-0.8159202	6.5108476	3.552317	2.7000134	-2.9602082	12.110421	3.0700681	2.0974722	2.855109	-4.2646317	13.618276	2.1046603	12.900333	0.47691345	-5.692388	-1.7109017	-7.243055	3.986644	3.7829704	-0.6307315	10.595718	5.023565	4.40383	7.676497	-0.22074826	-4.56298	-4.7320614	-0.42531347	-0.5366972	0.21677907	-1.1914135	18.887487	5.289044	4.396274	3.1472642	2.9572792	-1.5434748	4.663857	3.8571336	6.1045055	-1.49859
35	-3.7347667	-7.605204	-16.085655	-26.375902	-13.2916565	-16.15615	-18.294651	0.7067296	-20.591757	3.6824515	-3.1280982	-14.41891	6.758545	-6.728189	2.2103527	-2.8725853	-17.87013	6.857746	-22.405355	-13.212696	-13.344887	-12.820045	-18.92713	0.8750542	-8.774484	-7.9331756	-14.406116	-17.843504	6.901167	-12.354969	4.067171	-2.3414593	-6.5459576	-13.210223	-6.587664	-19.86031	-16.55837	-22.92958	1.346182	-4.543488	-5.7883945	-16.310406	-1.7935661	-8.997774	13.738036	-16.785463	-4.5032287	-3.215195	6.081351
37	10.343285	8.466885	1.6423975	28.387793	19.665434	20.437908	8.825943	14.837626	-1.4611605	9.785119	10.524123	17.747135	16.563478	11.771901	18.85747	5.2348833	9.132895	28.920393	15.409194	9.448571	1.0248405	15.427449	5.5786405	19.839943	17.91785	12.131139	0.019882837	-3.761617	6.6935077	4.563376	17.582308	24.983032	1.1581411	4.3001447	-0.69677097	23.792074	16.712286	20.587515	9.657944	4.7605033	9.16404	-2.7898648	22.244932	34.453743	8.709918	3.8714101	22.119612	5.6064296	32.52104
39	-13.557712	-15.33579	-11.856166	-11.914052	-20.99576	-5.2922473	-10.83438	-8.346243	-4.2453804	-11.026505	0.3877039	-10.94177	-5.764156	2.935135	-6.2605968	-5.9669876	6.462094	-1.303826	6.354552	-5.4329967	-3.6664436	0.6504334	-10.456412	-5.882177	-12.884501	-4.9016376	-5.509627	-13.391332	-14.255235	-3.5441978	-5.7837987	-3.77013	-5.549581	-3.2067068	4.563731	0.30131546	-9.475258	11.750848	-6.826458	-23.085518	-12.718633	-9.645995	0.7992818	2.4119174	-13.819043	-11.219761	4.8279853	-13.62914	-9.379615
40	13.125348	4.409826	19.779486	5.506563	1.4645844	6.609965	0.40983996	5.262715	10.260301	0.69097203	1.7091495	-4.665387	-0.36834493	13.267579	-22.33847	-1.5575303	-8.735274	0.28371096	2.6273239	-3.3593128	-3.015314	5.311155	16.055994	4.293356	0.6251032	-0.002140045	0.8231452	3.0043507	3.0385034	-4.3979936	-1.8327376	6.0253463	5.2011333	10.474292	6.916033	1.359387	6.570923	-3.2594538	-3.9809086	-3.7684371	17.089853	1.548625	3.09807	10.907229	-1.9796023	-6.482525	-1.6522274	-1.7191467	14.981839
41	-15.800008	3.5473855	-0.14347243	-4.1178756	-5.008756	-6.862824	-11.594009	-8.136207	1.7722498	-5.495313	-2.490741	-2.7622213	-9.398625	-21.200844	-13.626727	-9.736576	-6.990371	-2.167242	-2.6837742	11.274483	-15.7995615	-4.3799906	-12.726417	-8.288218	-10.897346	-12.262809	-2.5631535	-3.2117894	-2.585561	-8.818667	-4.3027062	-10.869494	-12.825986	-7.7966857	-17.997124	-7.694796	-9.488847	-6.2066436	-0.8720026	-6.907125	-7.7919564	-13.954793	-9.936688	-17.685944	-3.8442104	3.290863	-10.07758	-1.9298579	-13.139436
42	-2.1441627	-1.1543701	-10.220803	3.5759747	5.382651	-2.731082	-1.5843319	5.371456	2.1736038	3.6689708	1.7251765	-1.7708362	8.320708	4.6349893	-1.2936076	-0.29923025	1.946916	-8.707469	3.0867627	-9.602148	-8.7221985	-2.5826871	-2.6725123	9.9918165	1.0617471	5.5103593	-9.8867	4.3282723	2.5541656	3.6995525	13.61013	-4.165383	-1.6514549	-1.105122	-11.420769	-0.92174435	-7.4661503	3.9356353	-0.6037982	-1.0018932	9.918242	-5.493896	0.56932116	9.583907	4.052686	9.610843	6.38077	4.2461743	-5.124245
43	6.552395	10.10317	4.7760773	15.596629	15.263568	12.337418	8.581194	1.5875573	3.679425	14.55337	9.486713	14.840337	13.020726	15.078694	6.1823673	7.5988517	7.229141	13.463707	14.709316	17.052206	15.086202	5.397798	6.6655564	6.9552674	2.8847618	10.462824	15.711472	2.851986	9.66962	1.4127606	12.767841	13.402889	6.1269736	9.466052	0.09334978	2.6973267	12.10563	-3.620466	-6.786943	8.976052	9.646762	0.5983403	8.273655	11.783226	2.6583996	15.7401285	7.2076964	18.777546	2.7083156
44	-11.773763	8.379015	1.4898335	-5.1381187	-13.541332	-20.950771	-7.9867973	-12.337402	-9.976064	-8.1065	-14.135694	-9.271295	-13.97293	-17.866766	-20.62477	-4.836439	-8.157157	-6.491961	-9.988105	-5.402452	-7.3585305	-8.7893095	-11.546042	-6.50478	-9.081181	-6.970198	4.5850625	-9.75964	-2.7431114	1.1355077	-4.525489	19.7815	6.298168	-5.543377	5.851555	-12.531754	4.3546944	-10.705609	-2.5660486	2.397215	0.123446144	-4.156809	5.569315	-12.217103	-14.064816	-5.510397	-7.2131085	6.395195	-11.391265
45	-2.0312126	4.0444717	6.433825	15.321244	11.66627	-7.5507064	13.023987	10.19991	-5.6167636	4.414177	9.837232	2.0288832	-3.8214567	-2.4620593	10.2008705	2.3531005	-4.2542057	1.8649813	18.461893	12.914592	4.481344	-1.529192	3.6646492	-1.76744	-7.7134833	7.3845935	-0.2461109	7.1195793	15.13226	22.035196	17.243845	10.56511	13.616359	7.12241	14.870685	18.069288	7.06576	16.457603	5.210778	-11.796618	-0.6482175	15.572154	3.6787512	2.5401394	5.2347507	10.392114	19.548876	4.7621036	14.25089
46	15.329052	4.5535045	2.8584034	-1.418239	4.474331	9.53391	7.3510017	4.476522	11.308686	-1.6940655	-8.6511965	-1.0522672	3.745299	-2.4404416	9.199353	-2.7837124	-3.1385481	12.012225	5.9155536	9.469398	5.3299556	10.562199	-12.670323	-14.3480835	12.828899	8.982646	9.076458	2.0667984	20.560621	8.534051	-8.094147	8.4198885	9.064676	11.610061	-9.35953	4.8934855	-4.983736	3.3521252	7.2728286	-9.750045	2.7346666	20.416414	10.222008	-7.1554146	-2.9356718	7.3126106	12.582287	-9.651173	9.504482
47	8.410863	5.4400096	5.3467255	6.8021164	2.167878	16.736345	13.902804	-1.6482211	10.835053	4.3777647	-0.053339798	1.001576	-3.0798903	7.02013	3.03077	0.35159555	-4.447661	11.373326	8.6402445	5.5146604	5.569475	0.28582844	8.297026	19.6287	0.76864904	9.857106	9.292422	3.5188758	8.42336	-6.1728654	4.3728867	6.7844577	7.2375107	3.973114	3.7822526	4.603422	6.0026917	2.476064	10.535619	-14.051308	-6.6871552	11.375508	4.819004	0.5697212	3.0696983	-0.6637249	1.7739214	6.359532	2.7920454
48	3.6539118	6.3632584	-0.55831224	5.810044	8.877489	-10.588647	0.18170576	1.2209097	-1.9109083	1.5401739	-11.263919	-5.0636926	13.387241	16.470016	1.9098845	-1.8453159	-7.8638763	-1.0659618	-7.853396	-4.3796296	-3.5654068	4.179537	2.5667071	-1.8169475	1.824885	-0.22712326	-6.848517	2.9230583	-7.631002	-8.048505	-5.8484006	-9.19065	20.624468	2.2331874	6.846885	-3.6906807	2.083644	-1.333918	1.2086153	8.301801	5.252893	17.101936	4.077658	7.9037495	-0.3938246	11.371716	4.033548	1.344457	2.4678771
49	-2.8263447	-18.646322	-2.4149826	-16.027288	-13.7949295	-10.103774	-25.112404	-7.255285	-21.697159	-8.061896	-20.59136	-12.470723	-11.225478	-8.431745	-25.129042	-1.4647537	-18.824707	-9.147193	-7.7161584	-20.192993	-12.487258	-4.987929	-13.295854	-8.005615	-7.329542	-8.130681	-16.597868	-13.324506	-10.259852	-13.9676285	-3.9494627	-19.634417	-8.858067	-8.773757	-3.6107867	-11.3027315	-9.303309	-8.415483	-6.889099	-12.574333	4.0106244	-16.771902	-6.972894	-13.687087	-20.8777	-18.114143	-9.402325	-5.7745805	-9.793527
50	13.984052	-1.1569477	11.3652115	8.480103	13.052487	0.92306995	6.8280425	10.334338	2.8484623	7.9477596	-4.7075176	10.457204	1.134804	0.978211	8.706127	6.2763023	16.790798	1.0830568	6.7088356	10.458673	1.5112568	2.970937	13.606334	8.747233	1.7560239	11.153644	4.4549356	16.463125	14.397514	14.554027	15.977559	11.064776	7.8910613	-2.3557844	14.754785	-0.18450642	12.520322	7.5072384	10.116037	7.49935	20.197222	18.9368	0.844181	-0.063099705	6.0758796	13.221255	3.0503757	9.078015	-6.9043756
51	4.7680397	-6.1234307	-0.2986081	6.211824	7.9665895	13.746673	6.91205	8.529088	3.6104584	3.9742043	9.2589445	-9.059666	-1.0831146	11.16356	3.851386	9.963795	13.658226	17.087618	15.4805155	11.330986	8.386491	17.1553	7.137732	7.638723	-2.0827665	-4.3956866	2.4951046	0.48743725	-6.8737736	3.3860734	8.404162	6.4694657	12.698639	17.149927	11.65536	17.07583	13.364746	7.0428987	7.776545	10.612394	13.226367	16.904594	22.731695	15.672629	12.613368	5.7335057	-2.6232395	-0.002868811	2.625975
52	0.59258956	11.749306	13.079155	14.274994	-3.8587856	8.337954	3.0865574	2.6408517	-0.29367527	-0.3883438	-4.565765	7.5637016	1.0104793	9.77271	9.140359	1.1654581	8.023342	5.806765	7.8978157	-2.408574	-1.8791491	3.3525255	3.543061	-4.144407	-1.2929305	2.1671774	4.153487	-20.669592	-0.76603574	15.15358	3.2226126	6.023165	3.753781	6.61015	1.4532266	15.278262	8.737992	-1.9922371	-3.2478378	11.370445	4.611562	-4.825691	13.008488	19.24875	5.1427855	4.6518703	6.185471	-12.746951	-2.8060992
53	9.0404215	-4.001824	-12.758724	-11.236985	-16.324783	-12.154231	-12.378822	-8.275132	-16.837923	-25.293798	-16.54517	-3.263696	-7.811025	-7.254826	-16.477495	-11.676338	-13.143317	-12.052483	-0.4202439	-0.78077555	-7.996598	1.0103436	-6.37732	-4.269011	-11.529128	-12.329338	2.315388	-9.00244	0.77313536	-11.378273	-13.502174	-20.177145	-4.3680873	0.4276838	-15.472323	-8.877177	-2.190096	-7.0595574	-7.0317063	-9.083232	-15.860414	-9.444179	-4.762405	-4.998659	-11.873032	0.1900974	-2.3888767	-0.32752785	-8.386439
54	10.491263	13.64618	11.339691	11.303748	4.872515	5.644814	8.114453	-4.1000485	-13.333768	17.253489	-0.02396679	16.832687	19.257437	3.3350782	16.117302	7.863028	23.842468	13.381137	15.95291	13.586431	28.505594	21.814856	7.7265563	10.978175	14.242367	8.63308	10.637834	7.686793	12.90441	10.436642	5.8211665	-7.8620896	-0.3048366	6.5647407	18.860464	10.346599	18.07962	10.213573	-14.503445	22.99354	19.06441	10.284505	17.045815	8.010839	25.912436	36.770676	6.7682824	6.698185	3.2643087
55	4.8575215	-9.661513	5.1816673	-1.5438076	3.6148403	-10.239647	1.1381804	-6.1879654	-5.538601	-3.1787014	-3.063691	-1.3223448	8.842398	-10.404968	-5.1999674	-4.5526237	4.654542	-4.456018	-9.873123	-7.525879	-15.223172	-10.637638	-8.564773	10.80861	2.0099432	2.4712088	9.2301445	10.603315	5.1835527	0.61153287	12.655009	-3.1585858	0.9567252	-1.6602231	-13.539821	3.7550395	-1.9959797	6.2895026	1.5864458	-3.5911617	4.646368	-1.335692	2.8400047	3.9614456	5.9400716	9.717181	-5.0927157	-13.624687	-7.247196
56	-10.949046	4.2660108	-2.3975549	11.328575	3.8260887	-2.6725254	-3.1318548	-4.815993	-11.068774	-4.644854	-6.785849	-3.9648297	-0.8692546	1.1364888	-8.776363	2.2828226	-9.301728	-12.54902	0.44908264	6.9012375	-5.7118983	5.1654773	-3.39968	-5.746868	3.379945	-2.8651676	6.748074	-2.5526054	-5.258621	7.5361133	16.524511	9.710974	-3.5984592	-1.3227606	6.2041416	7.277415	7.0590806	-9.018733	1.2855835	0.8301442	1.7984573	-1.1810194	4.950847	-0.6278179	10.545753	-10.662168	-13.50283	-7.583883	-1.4468335
58	16.672558	6.8964653	-2.7045872	17.96252	-5.512733	26.263334	1.3575649	9.528011	19.929407	26.8331	15.531823	1.6404266	5.23558	17.991667	11.579968	13.083804	4.8806987	3.9854517	17.674847	13.751685	-5.6912446	2.1529694	9.169652	-8.110172	5.174418	1.7575957	-6.085055	2.9864388	-2.3438146	2.3474479	6.06998	5.1551366	-8.084861	-2.0384674	3.4228947	15.411098	19.235407	-5.4909253	-7.105015	-6.8637447	3.1453135	-3.1528962	13.729683	12.555832	-7.599856	11.578514	-8.532054	-5.92539	-3.2622318
59	0.97171354	7.3955913	2.9690163	-3.3634255	0.8570328	5.1065574	9.491826	-15.366061	1.2332634	5.8475432	-9.446378	4.993112	3.9626281	7.6751823	4.5447774	-7.116655	-4.502554	12.308731	0.19992788	7.743769	-8.843455	-1.8289641	2.156361	-1.1524411	11.120126	7.488849	-1.7026415	-6.6611276	8.186072	-3.374894	-3.8766441	-5.952006	1.9595547	6.811499	10.110073	5.0852027	2.038019	6.9895287	14.04259	4.237554	5.272245	2.8498507	-4.1131783	-0.4851013	4.9263077	5.4064884	7.181536	-3.6590679	-7.150786
60	-3.413598	-6.5161095	4.415971	-1.7902355	0.055618126	6.131544	3.6642377	2.7513256	1.6739702	-2.37869	1.4282417	3.586608	4.573462	-7.7773128	-4.6463532	7.882748	-1.9707817	-0.40698123	9.297017	7.5692654	-5.095145	0.25046968	-0.071121216	9.441976	5.8013587	4.281946	7.0213146	-2.010719	5.396004	1.9678258	-5.785517	1.5010144	2.8642824	0.8032603	0.32075086	-6.4048095	3.5366745	-4.0194564	5.8461995	8.973839	4.058663	3.409467	-3.6236982	-4.3965015	-3.1825686	9.972352	-8.602931	-0.80465907	6.6524663
62	-7.275475	-2.9873827	12.944394	-8.584875	8.795143	-2.9814475	-1.534818	9.214558	5.589639	-2.8194845	-0.006226698	9.922655	6.173366	-8.089824	1.895037	9.908172	3.74097	5.4505715	3.04333	1.0792128	9.253531	-9.381232	1.1134456	10.765755	7.632675	-5.813331	-6.935724	-7.1408234	2.9790154	-5.7435746	17.257654	-4.2851005	6.0834594	17.4529	-4.893004	-2.9216776	-3.2672157	3.0163805	1.2232637	2.003185	22.436066	24.27864	-0.5191501	14.43027	4.922004	-1.107904	3.1279507	9.036181	11.807834
64	-7.1850677	-6.408936	0.191226	1.9626459	9.813039	3.6314564	-2.999499	-5.490373	-0.7745072	1.7095742	6.375447	-1.2156984	2.1936815	-2.861452	2.6917307	0.047282934	-8.987484	7.7811	8.555458	10.524483	17.259176	15.331264	7.7578087	21.429167	-4.9504223	9.604894	4.8070154	-5.991198	0.940221	-4.8499756	-12.801682	-1.8307924	-1.6041489	4.756972	3.15584	-5.0327015	-13.402435	-10.588845	1.5982813	0.39906263	-22.762033	-8.240928	-9.382615	-9.1366415	-6.935386	1.7139477	0.7289956	9.230844	12.497215
65	3.5273979	-11.197746	-5.5831656	15.139377	6.3608212	0.59300834	16.412928	-4.110521	14.325484	14.004364	17.404022	9.67975	4.3352437	0.9330419	23.456308	2.3501654	29.141205	21.033804	16.244267	12.359195	20.107018	-4.6347003	0.89365244	3.5455978	5.578055	20.107666	1.4121529	17.039557	12.225057	11.529827	12.808575	12.70321	9.153847	26.575827	6.608772	14.571396	4.6350074	16.570536	18.757114	6.752571	10.43233	21.43822	14.656699	3.7309916	16.302155	10.562823	6.8917866	4.894861	10.020887
67	21.864985	8.74594	13.958981	3.059706	8.474265	14.481244	9.724174	-2.412885	9.395738	9.545392	14.775485	9.440036	3.6425037	8.17355	15.956154	18.15757	16.72481	13.774653	11.567452	11.237279	-3.6197326	10.273869	9.24017	-1.305073	6.5557294	7.4548416	14.805158	9.250297	2.993276	6.187729	0.48894548	-2.445893	5.835859	10.082286	2.4643023	-3.1894789	-4.7522225	6.1045985	7.248673	4.760044	13.791318	5.5182557	-8.047192	-2.596484	-7.6880393	6.5145936	15.059006	17.276052	-0.12039757
68	-5.840571	-6.646328	4.48486	-2.5741758	7.1382613	-6.2021427	6.374912	9.715526	-4.6608047	-7.2034125	-13.542404	1.480786	-5.7169685	-11.39668	-2.9257152	-4.224588	-2.056322	-15.111661	-11.204879	-6.3622766	-7.3322062	3.7271054	-9.831906	-13.499972	-2.4437237	-1.2552997	8.745031	-3.7762985	-4.1392555	2.2402184	0.55021876	-3.6249332	-0.75031596	5.271679	11.315516	-6.950348	1.0472876	4.436603	-1.0250455	0.627546	-10.343223	-11.399277	3.253543	-0.39603424	-14.463176	-5.337494	-8.810037	2.5168045	2.4021642
69	-17.139315	-21.639343	-17.953619	-14.791482	-16.56126	-11.243847	-15.579328	-11.524181	-10.959542	-19.143793	-23.121986	-18.579401	-15.679577	-29.10612	-8.113084	-9.739826	-23.233202	-8.990481	-7.6278706	-16.031378	-17.629677	-24.140219	-11.395221	-27.754333	-9.872692	3.0630665	-4.4899035	-24.392637	-6.0749817	-25.907663	-10.192875	-20.433817	-7.3948655	-6.7593055	-28.321863	-23.45373	-31.858683	-20.741247	-17.706926	-23.84994	-17.438694	-24.329294	-40.428883	-31.863062	-35.133022	-22.922922	-18.461447	-14.334076	-18.556585
70	-1.9066616	11.925156	4.901804	9.386526	1.5779043	1.5266218	-5.2521806	2.663202	11.113368	8.114732	2.779747	-0.7048499	9.058399	1.2850925	-0.16381995	1.2973555	5.023685	11.084325	4.943059	13.619275	0.24337006	2.8886073	-9.543464	11.553971	11.584824	2.565138	7.21596	0.740777	8.457385	-0.29674911	5.1260953	12.161899	5.596182	9.934054	12.25916	-6.3236623	-2.4137883	15.054416	8.813352	10.0565405	0.14486594	3.98433	3.959819	15.511006	0.56018907	5.8057065	9.236102	6.0927253	3.904823
71	11.977051	10.846832	12.79882	2.2509077	14.082874	13.070797	15.530145	-2.6556509	5.4752917	10.315785	6.2773876	3.8316152	5.9549117	12.431033	8.967908	5.5659657	1.3689709	3.4563665	-13.099694	11.270068	6.8919106	2.695266	6.128971	6.913943	2.8503387	-10.556994	12.855504	1.8044077	18.511158	6.570358	14.386268	20.575495	22.972971	6.952684	15.293465	7.385135	7.40883	2.2029371	3.2874982	-3.7055056	-7.9380927	-6.903484	1.376122	-16.118055	-1.8452605	-4.315925	1.2096673	-1.0216632	6.0116773
72	2.226264	1.8112383	-6.7225	8.886212	3.678653	-9.399034	8.659282	-1.3241955	11.253799	1.7555299	-0.46969447	10.169328	-0.6778841	5.666903	9.963195	-0.8921812	5.133694	-9.839932	2.1109176	-16.285812	7.2134895	-0.85717183	7.7491765	16.095476	3.3717434	12.077552	14.886356	8.65726	14.079822	12.94818	26.723688	6.3740597	10.960511	10.245877	11.151241	6.090538	8.324643	14.850738	3.2033722	12.266006	1.0887609	6.928257	5.5868645	18.224678	14.366753	15.297704	26.889902	-1.5125599	14.46062
73	-5.076601	-4.3728104	3.4082668	6.1920037	5.4447536	12.656322	3.567505	6.3036213	1.6911154	-4.6050076	3.1184387	4.128453	-11.166896	-0.4799366	9.7309675	4.002269	11.271484	-4.1926947	5.7417893	3.2374961	-0.13614623	10.448997	-3.4688795	0.5812823	7.3947983	7.5144334	9.728451	2.2830234	13.466202	-13.117638	5.7525334	6.7998543	17.062654	-0.7929743	8.275937	9.078877	6.143991	4.2920647	1.8564157	-1.1021048	4.3840427	11.409339	6.174881	5.3634048	3.0046027	7.694332	3.8528223	5.2196374	6.0276246
74	-0.3340384	-6.77442	-8.251004	-15.771962	-3.6926048	12.001666	-22.13118	-36.316437	-24.607347	-30.804434	-15.963932	-22.981468	-6.1218696	-2.0529788	-9.389754	0.47100803	-2.2825224	-24.265938	-6.4532585	-21.279953	-4.0490527	-13.903829	-12.417638	17.719534	-16.55683	-19.654573	12.753049	-12.738177	-16.702692	5.0773997	13.217163	-5.540855	-15.139989	-1.1944208	-10.012113	-3.7545764	14.365792	-6.089689	-6.4304214	-15.5946665	14.508817	-11.413597	-6.988083	-20.25841	-32.164864	-32.24938	7.900282	-24.161829	-20.210144
76	6.580197	8.967621	-1.572574	7.1164765	5.936751	5.306212	4.3295984	4.7913833	8.085517	10.463267	8.3964205	1.9942579	4.5233226	23.181143	9.58928	8.104016	11.884567	-2.4924657	5.616888	7.3746758	9.776935	4.2240167	-1.4920324	8.543935	5.516997	8.42887	3.4590454	3.3390262	8.325123	4.70145	13.320518	5.568905	5.2805033	10.700116	5.438929	7.5798745	9.849552	1.9858929	2.9731016	7.4932075	10.370618	5.340193	3.5623443	10.7825165	7.336216	8.87161	6.661493	8.509235	7.523941
77	-1.9958467	-6.10897	-8.187308	-12.331786	4.736574	1.7922884	-13.396543	2.5965326	-2.6537056	0.41260323	0.42045903	-0.2836431	-0.74585533	-0.88666344	1.0669123	4.7467017	2.3275833	4.7548966	-2.7978003	-5.6019835	-17.044985	4.2927914	-1.7433133	-0.94758636	0.17470475	13.239095	16.215885	10.882012	0.62498456	1.9359924	5.2659645	6.5508513	-6.6626506	5.233167	10.383776	7.290179	4.454266	1.723435	-2.9112225	4.852775	4.087885	-4.631658	-0.8974859	0.41150236	6.971794	4.562241	-10.84435	4.4241624	8.835995
78	2.502162	11.778805	7.554512	-1.1497568	-0.34343418	-28.254332	15.321229	2.5153754	20.708918	18.33843	14.497762	15.878879	9.063063	14.788478	5.613674	0.32789978	5.945287	6.451256	10.34095	2.4276178	2.5994973	11.155446	-1.8135796	-2.0290573	-0.14017586	13.1283455	17.171398	3.65098	8.239102	17.130873	-3.4765937	-3.9600527	3.7835462	5.357258	1.0106792	13.464892	30.16977	18.523397	12.102681	7.265822	13.021042	1.0011871	4.302303	-1.3888918	14.642349	8.963381	3.8892634	8.01555	-7.7356067
79	-7.195329	-1.5721151	-0.12509775	7.7377586	-1.6844953	-14.282298	10.42973	-6.9515357	-7.4974403	-6.7340255	-10.737747	-3.1714983	-15.402049	-7.1636224	-0.3790121	-14.056727	-14.74043	9.886909	-18.038717	-6.8363833	-13.611801	-8.133131	-22.253357	-10.6174	1.8552526	-5.5688634	-1.1999012	-17.656422	5.9675145	-10.922366	-19.323534	2.146096	-7.2798295	10.062791	-5.131865	4.759667	-7.0608215	-6.0063405	1.9299402	-4.0362983	-5.9462395	3.5672512	0.86357564	3.4404812	2.0289063	-2.8059864	-10.471183	2.097551	-9.978018
80	-1.8681583	-6.2694016	-0.43767706	15.575912	16.86757	5.9459457	-3.8760462	-4.2712555	13.48813	6.2098336	7.3737807	15.560589	-1.4824909	17.676237	-0.25644	16.128027	12.484006	9.117095	-0.7606745	5.2216187	5.062065	5.751449	13.379826	12.489204	2.327598	18.616606	8.448818	6.097981	3.411432	-8.938389	0.31956753	5.3615623	0.52759296	3.8096268	10.757806	-15.116744	18.207687	-5.9560447	2.026446	9.395865	-11.812565	3.9663677	-7.5333023	6.892433	0.6715679	-4.497377	-7.969477	2.4965625	1.1723745
81	10.643701	-5.3695188	5.939615	4.5754185	-1.6095724	9.515836	10.524423	17.041075	5.255763	6.232883	1.8625046	6.539614	-3.3980808	1.9861565	9.92402	1.8727325	11.524724	4.221379	11.255501	10.268298	-9.385653	6.443045	9.558166	16.085165	-4.4719715	3.5898323	-1.9961557	-6.3979816	0.7482352	10.666323	19.377625	19.326897	12.191854	-0.67090034	1.6467398	-8.855559	18.446335	19.982828	9.708872	5.730431	8.787681	15.180373	-2.793584	10.885342	10.418807	8.314167	-8.328077	0.4399039	-0.45192608
82	-23.112844	-15.481099	-14.834392	-2.37791	0.6686246	4.1916323	2.3276377	-0.66489744	-22.86347	-4.7372217	-5.5491843	-8.117256	-0.31396213	-4.537856	-7.8057365	-7.9049554	5.2281404	5.1902604	6.8680015	3.4772894	-1.7871666	-1.3493084	-14.551768	-20.294817	-8.937539	22.245096	-26.318708	-20.372534	11.155856	-1.4889246	-17.581179	-9.140132	-16.190823	-19.432104	0.4022967	2.843377	4.2151294	1.7132859	-2.3723116	-10.75291	-2.9165573	2.208534	-13.253232	-7.265857	2.1930025	8.284766	-4.4259076	-1.4340423	-7.2783055
83	10.656104	0.18887202	22.423197	14.309665	11.875089	5.6409683	-0.8160451	2.705536	9.940606	-9.278179	13.9929695	20.994759	20.323553	7.713116	9.799872	-3.1451893	5.6732655	2.390385	17.880487	7.8711114	-3.7696908	-3.1789424	3.1541061	8.803436	24.661211	21.260597	31.783157	17.66467	5.485874	17.4759	9.31139	15.260844	1.0661227	-3.9455597	10.957779	5.2238975	16.019835	22.669413	1.3624574	10.054442	5.1513314	10.586633	33.701954	3.103769	19.095001	12.874092	16.580992	13.533302	7.0412917
84	1.0503712	-5.0846114	-10.37233	2.7636573	-12.392999	-8.98812	-11.090295	0.49107823	8.230637	-9.517631	-10.321294	10.09073	-3.4578922	-11.724103	9.080315	-2.3087525	-7.566296	4.637866	7.4232106	-1.343585	0.35339928	-12.189158	-7.485576	-7.957939	-4.135078	-0.61429834	-11.959548	6.0051136	2.8497334	13.888482	-8.489501	-8.576032	2.8434117	-11.6418915	0.07117144	12.840699	-1.6592274	-13.3782625	6.5563774	-0.85113734	2.0623796	-7.062155	-6.9910054	-6.927822	-3.698697	-0.6181181	-0.519742	-9.332032	-5.112991
85	9.6589775	4.0600066	10.806609	-0.5341999	3.748867	7.070457	-0.017686209	6.3046227	-4.8676314	-2.8817313	2.027594	-1.3147844	11.121549	9.904011	23.180079	15.618873	11.278827	13.58279	19.630728	10.013849	4.2469954	4.383513	-1.9137262	2.8438375	9.097678	11.005269	6.096316	13.42693	22.853224	5.9616833	24.157831	7.966625	14.947892	10.41294	4.9869394	8.402827	7.370498	19.222809	8.406096	20.147852	8.334167	5.7388496	3.526989	9.669279	5.7281976	11.645279	-12.084926	-1.6840836	9.024564
86	18.05216	5.5051875	22.631454	30.710098	16.955818	11.042992	24.936953	17.439276	23.288605	20.179811	20.165773	15.088765	-0.9788744	8.550774	17.84053	24.208143	10.2764435	6.580509	13.491013	14.202403	20.084066	15.436501	11.929375	19.47378	6.223788	7.1982117	15.104571	11.982376	5.742031	6.6271095	17.510061	7.5410857	18.478653	10.087214	14.869115	7.980888	9.798666	8.709618	18.526396	8.933043	5.2318344	22.359467	7.0732274	13.354693	12.96585	7.986048	5.27087	16.00736	2.341766
87	2.9294195	-1.0575973	-0.8584035	6.93625	2.262908	3.2323706	-3.6758137	7.285128	0.8348343	10.180748	-3.3453782	3.8769004	-13.753934	3.358494	-3.6989298	-0.27436972	1.0400864	1.7485304	0.9421504	1.5448948	6.4728775	1.6530405	-10.425197	0.9234927	-5.211434	0.61030525	-1.1337453	19.722313	21.423422	14.668536	8.442852	-1.8928142	1.8229908	10.056382	2.0428927	-6.721447	4.3036757	-0.29237065	-4.3795905	5.7239375	12.064629	0.2439092	-4.5409694	2.8834832	0.49374214	8.123871	1.8850049	3.3139982	2.5696967
88	4.5785885	6.5987897	9.603767	28.368082	17.356752	10.699531	7.6440644	9.242713	-3.4253798	10.600072	12.328163	6.1629157	-3.2507105	8.495124	2.4493396	-7.8028197	6.853977	14.782593	11.790176	18.723639	16.59706	9.717638	6.23513	1.2697448	-3.9471855	11.046761	15.497411	11.502515	3.247164	15.037005	2.6028419	0.7512698	0.7195642	1.1539232	6.1268287	-3.1989553	4.458655	12.931552	18.63783	-15.892129	9.754012	-0.554504	-3.5787656	13.9994135	-6.2385807	2.2884104	1.9511515	13.484112	8.070289
89	-4.753279	3.1507814	5.805961	-5.967785	1.6835762	-10.245222	-3.980129	-7.824473	3.6275704	0.09454044	3.620055	-7.3100305	4.6687675	-9.455625	0.33564642	5.243994	-0.55017734	-11.02299	-0.655896	-2.2736738	-1.8723531	-5.299192	-6.3396535	-2.7674332	-1.7181854	7.7591615	0.33333096	-4.0422263	6.3373075	3.711291	-1.3931212	6.217724	4.930309	-6.484135	7.0425353	-1.294467	3.355878	15.5917425	-1.2544351	-3.1154802	-0.51331735	4.2450294	-1.8276862	-3.7392273	-12.41199	-1.5635428	6.8968697	2.7153199	1.9316505
90	18.97527	32.026554	14.691598	13.930333	6.336113	6.898745	9.74937	9.569008	6.059166	11.544736	5.6617446	2.7660172	2.7949114	11.83837	6.140553	10.756611	10.759908	5.540646	19.267706	18.46099	28.486307	-0.4166104	-3.922158	19.030767	0.41225556	-3.3585787	0.40643296	6.685509	15.996039	20.186262	-6.0671544	-2.3589497	8.245477	7.9781494	15.322823	17.270327	6.6178517	18.104843	10.595304	22.01486	12.520091	13.084832	5.652922	10.867984	23.066656	11.315248	16.07747	28.730652	19.330236
91	3.1077774	15.773982	-0.041262846	3.62409	16.111412	31.082346	30.570784	9.292645	4.6347704	5.273356	8.266095	0.2646929	-3.3855536	7.0924225	3.9239693	3.1298974	4.832874	5.8734345	4.5202146	19.20066	-4.139216	-8.570167	-11.912533	18.408861	9.945295	6.9817963	10.900848	7.0189075	-8.805339	7.4614997	17.046509	7.359509	4.430491	3.9843285	9.729507	3.087417	-2.2354727	18.877804	13.183357	21.774992	-3.0130024	5.5165277	14.303688	21.389875	-9.063549	10.213672	13.534424	10.079861	-12.923436
92	7.7356067	5.732285	-0.5814541	5.0273876	13.324214	6.000263	5.5564046	7.3763375	-1.9258913	9.926099	5.4019685	-0.9143166	-4.314817	13.186657	-1.3130859	-3.4244497	11.660328	-7.6552734	-0.3491578	-1.3635732	-1.346763	11.808197	8.665471	-0.4894565	1.5562615	4.18689	0.68793535	15.785446	6.6466374	0.49897608	12.405288	0.93371993	0.641568	8.158015	-0.6843877	14.169464	9.05441	8.703373	0.49661586	6.9061737	-9.311103	4.982491	-2.2200618	0.051511843	9.034621	11.987353	-3.1251996	0.79345435	9.356675
93	21.325209	19.59244	19.725996	22.52764	25.927149	10.501134	21.642649	25.167398	30.219864	19.747433	27.387712	2.3883054	14.7408	9.478885	8.584581	15.381641	1.8922758	11.408452	14.04424	8.04304	12.966469	3.4783611	8.237009	22.734827	7.196917	14.892896	1.9278616	10.399063	11.330196	21.549665	1.0564564	21.571014	4.697272	22.533197	6.272581	15.954167	7.947581	4.845279	1.2650646	-3.7199519	1.0041062	4.132583	13.033092	9.661987	20.002459	19.04608	8.928588	2.7672527	13.217221
95	17.481924	2.9308121	10.237765	-2.2176123	7.3549113	3.8056247	10.565244	-4.7879915	-5.2287097	-9.510646	-1.7744983	-2.7057564	-6.0438075	-0.3950665	7.0506706	-0.8570535	1.2653767	8.308204	10.960133	10.258881	5.765474	1.6576039	-13.489253	1.091456	-9.263866	19.572685	-1.3344736	7.299557	11.103584	13.228652	6.162367	14.811759	8.541642	0.5558807	8.122069	9.726862	9.212436	7.671234	-2.9785507	-10.703575	-6.4350944	1.3354608	13.063197	12.792253	8.963323	5.1922154	8.375085	0.24818866	2.9403973
96	-13.421555	-6.697889	1.7546763	-20.952423	-1.1172723	-9.5053835	-1.0644693	-7.1798134	-2.4630892	4.359465	-3.2671945	-8.301309	-2.9459198	-15.118112	3.0817196	-1.2358347	1.9229708	-7.165815	3.6039002	-8.652764	5.4571342	-15.79552	-3.4461873	4.386881	-13.721337	-7.3756604	-14.610108	-0.22122319	2.2062812	0.48801306	-8.48804	6.4871736	-0.5186545	-11.476905	-1.5376271	6.0143833	8.929222	0.31756154	-3.0205252	-7.5260544	-11.094147	-5.8205376	4.547315	2.4855192	2.2881143	-14.28774	-18.728565	-11.67585	-10.814339
98	21.955576	11.854493	13.9085	9.072331	7.599817	9.443989	-2.462227	4.54626	-10.5198965	4.5260553	13.189243	3.1763344	3.1617095	9.639641	24.149698	9.648398	10.365754	13.244546	0.26611647	5.1958985	2.2298386	2.9695063	2.5149775	1.0966797	7.6867967	4.2957034	12.8305025	-1.5325766	15.633942	11.996307	2.1822608	-1.3840319	0.30645433	-2.2453668	8.752243	15.350303	4.010505	13.868095	7.7075343	13.295032	14.095767	6.5034585	7.194617	-0.6484	1.7655067	6.6342874	2.9664485	0.70507735	0.6278682
99	-13.583598	-3.5688012	-11.576293	-14.414739	2.9996529	-10.10798	12.4975	-9.683286	0.48580456	-7.803434	-4.9210887	-4.1500306	2.310022	5.9506316	4.493865	-8.194162	3.513254	8.314338	4.7857184	-0.52471286	-0.450529	-3.303911	-3.242015	4.2162657	4.5402675	0.85354996	9.172608	6.46855	3.9769866	-4.756902	-0.63615733	1.7950352	-1.0513033	-12.97996	-9.11682	-13.986127	-5.019519	-15.158107	-5.1276126	-10.15721	-10.919045	-4.493464	-4.5103507	12.822751	0.2455771	-4.9256067	-5.733955	3.099273	0.48052692
101	-1.0634813	-5.4326777	-1.353198	-7.9031773	-10.012028	-12.613113	-7.605698	-10.275107	-8.83379	-2.618021	-12.211278	-13.253105	5.6762905	-8.3548155	-8.261688	-11.984492	-7.5790863	-24.324387	-14.688451	-12.123271	-3.452624	-36.495182	-13.1895685	-9.558082	-30.906693	-16.546137	-13.212922	-15.592354	-22.469831	-2.8836825	-24.332453	-27.303232	-25.739595	-14.850449	-36.15378	-13.306035	1.0757036	-0.5264425	-18.75989	-7.0156155	-17.986021	-8.872522	3.91232	7.7596107	-15.898662	2.136978	-11.9257345	-28.89325	-23.09199
102	-5.190059	-0.23044463	5.7737937	1.7836624	-4.9285474	8.095122	-5.7935996	2.3520906	-4.8558164	-3.0143855	3.379796	2.626209	5.484754	1.8481932	12.899929	4.198746	4.5868735	9.659762	9.965809	11.534767	1.4341832	-3.6136062	6.9029155	4.6072135	10.048087	4.508934	7.900063	0.1108971	1.204682	5.360264	-0.27142015	7.321943	2.9265099	6.5309043	5.1452746	4.5393806	2.2856386	5.061927	7.6948333	11.343387	11.694969	13.216362	4.223273	-3.5064507	1.4957117	11.488585	-3.3874018	11.395522	13.677234
103	5.240701	11.833946	-1.3021147	3.4630878	2.7982368	6.6576095	4.3485866	6.3401127	4.9428115	4.7924337	6.171631	3.576856	9.951829	-3.0909197	6.7495823	0.8027827	17.614187	5.8856797	0.9725458	4.78015	4.8690815	2.9121895	7.220383	5.9794064	2.8694954	11.397475	5.5831814	4.9662166	-0.05491543	-4.8548627	2.775388	5.215079	10.523819	5.8257594	5.719443	6.2227025	4.6734586	10.545237	10.89495	5.251393	12.256882	9.069537	7.415146	0.3665161	-5.3189087	-2.3968306	8.566668	-2.6813037	6.061821
104	-5.870178	16.128952	12.162978	23.737719	4.619246	3.7123728	5.143035	3.717021	11.947726	0.261237	4.3631277	11.56532	11.868291	8.2191	0.112775646	7.123837	1.6683763	15.552115	9.8296175	9.353427	-4.509052	11.479195	13.9746275	6.285727	12.941491	8.40855	4.2853904	7.2549014	7.518322	9.275256	-5.9603424	-3.8808453	-7.4195747	15.747493	11.017468	2.0285983	7.918967	8.187266	7.915443	-0.89785177	11.459023	6.9175677	8.7282095	9.071334	7.815409	12.380534	5.383213	11.6813	-11.319524
105	10.793033	23.108175	13.814372	8.946786	17.543518	3.32805	-3.5598888	-6.383379	-2.7382202	8.386061	-1.9605354	15.946399	4.6919284	17.437628	7.8561974	-5.765307	7.790871	4.0215335	-0.9870014	9.358406	-21.712217	4.492542	2.056882	15.081658	13.297109	7.327666	0.5815385	-3.0580761	11.606051	7.361089	-7.3022027	-5.8710723	7.734319	24.12203	-5.2151914	3.1637619	22.675224	2.7273734	15.597744	12.087337	13.733917	8.110363	7.9130425	10.2369585	9.087472	3.910269	-1.9759866	2.6651452	20.101362
106	4.186787	4.5059695	15.112199	9.31636	9.328648	12.547832	20.900375	18.960373	-3.462841	-0.81486344	4.4161167	2.8799794	17.623838	5.5647063	10.262459	23.973564	11.794072	14.491458	9.953625	7.5473294	12.511678	-3.5176535	7.273336	8.104705	5.103498	5.794823	2.8272285	-2.5808876	2.4118266	0.94908524	-10.604338	15.212456	31.798468	5.212403	14.785867	-4.502666	1.4865499	5.507149	-2.2081766	7.3831234	7.5369344	6.9339027	9.945846	7.9857917	0.1042223	-13.648265	2.3181572	-9.006307	-0.15714383
107	-7.556196	11.874997	13.223332	-6.7379513	9.275342	11.138263	4.4734035	-7.6859574	6.2138104	-15.702393	-9.802993	10.435802	-5.2998376	-1.979653	-10.375022	2.0930207	3.6236534	5.8974805	-0.63464147	5.6326065	16.239557	-12.595334	12.169343	3.229807	-9.209322	-0.732848	5.65975	-9.563915	-7.73463	-2.2904708	-16.74931	-2.5455716	-9.41477	4.0352974	-9.738284	-1.9458445	-0.40207672	-2.4677274	-5.0045877	22.286154	-14.312169	-8.711983	3.2162287	10.448538	8.019595	-3.2674415	-11.843486	-9.2359705	-9.445351
108	20.909678	4.0268826	-7.3229737	7.1917195	4.897948	-3.3006744	-6.7692676	-7.4543843	6.0293403	3.3865926	15.46676	-3.9965641	12.292674	-5.0542493	-8.076303	6.5745234	-5.2802644	15.498296	9.897304	-11.866681	0.8398697	-6.9661636	7.429831	-9.335267	-8.0767145	11.708774	9.876363	6.0700035	5.945803	-3.0619829	-2.2892923	-6.0756574	-1.325047	-13.299377	-6.8127747	-0.51300836	1.2711844	2.9366121	9.922268	5.0365715	-11.519867	2.0473034	-4.7523274	-8.771337	-7.7795677	-1.8176695	11.889529	-3.6806648	22.977053
109	4.6186295	14.4796715	-8.802443	12.018823	10.153361	10.611356	15.8392	9.101394	6.023066	2.0751555	4.79001	2.8384953	-1.5020493	-4.6944222	16.743486	0.8209639	14.096225	1.0581179	-2.5034297	-0.40746644	-0.5994479	6.649694	-2.6185367	-10.638295	-3.8983147	-4.779125	-3.5515976	-1.0253576	3.0009015	-1.2364956	-3.433377	5.343773	10.378122	0.73449403	1.8992195	10.884624	3.4002562	7.5270076	7.4675574	-0.4359572	2.9444742	4.257465	10.622926	1.0388643	1.8790112	-7.3841825	2.236173	-0.815207	-0.8442882
110	1.5183979	5.2775307	0.6869537	6.33189	11.672314	5.620708	-2.9440548	6.0463862	6.1650796	-3.02307	1.7725916	-0.23486781	2.330368	-6.8476777	-1.3461674	13.043957	6.706022	-6.7235055	-7.25552	3.1517532	18.090668	12.271335	-0.5727542	1.5453137	13.252555	0.5034447	21.57228	-5.5912895	-0.4601514	4.6468663	-6.3842874	7.254209	-6.3404865	-6.846967	7.46199	8.534209	11.533368	1.2804557	6.3998218	-9.544117	3.5926096	10.656419	14.608031	-8.037812	10.854785	1.480454	17.849342	10.069392	12.122993
111	-9.920711	-9.788369	-10.376639	-9.189105	-16.292273	-17.437464	-7.511392	-21.00318	-12.895448	-13.246403	-10.037629	-11.889351	-4.143162	-4.064283	-13.883487	-7.936586	-12.20335	-13.985996	-10.683597	-12.791107	-13.760133	-14.6565895	0.38059363	-10.242333	-11.099324	-5.778375	-22.523071	-11.164735	-13.481392	-9.509959	-17.116299	-20.828947	-6.811154	-16.579252	-3.6881065	-13.376186	-13.220924	-12.188911	-20.199863	-7.263741	-19.21045	-9.592589	-14.933213	-17.632183	-4.983638	-6.2107024	-20.049875	-22.553827	-16.818476
112	7.8079605	-13.510205	-7.237226	-2.3095615	-14.008537	-2.226866	7.881634	6.0103183	-3.8766253	-2.1062274	-3.3094323	1.0361384	-5.9687867	0.015998682	-3.9521444	-6.9115906	-1.9605312	-3.655361	-3.3046472	-4.09364	-3.0583277	-8.187599	-6.072951	-5.927915	-14.648755	10.577745	-18.198463	-16.061235	-16.0458	1.0044941	-7.431845	-4.6035867	0.5935065	-0.9004132	-8.331336	-8.277206	-1.5301269	1.2644176	-2.399583	-7.1400394	-10.692902	6.7344174	-3.3593218	-17.023582	1.6277381	-8.899248	3.2305164	-10.791175	-8.937786
113	-11.259762	1.0395705	5.913569	-3.5764897	-6.0487957	-12.136768	0.6240986	11.777626	4.5330105	-9.6575	2.803138	0.4821402	3.7890604	3.5283058	-11.370876	-2.2012775	1.2569252	2.4097443	12.892879	-0.73126084	10.165661	12.137528	5.1981626	-5.1955256	1.6136875	4.354051	-0.91824514	7.6467724	-3.080732	-7.335369	1.7400141	-6.0301476	19.225924	12.377617	5.7974133	12.576588	-0.43368316	6.52657	-16.57105	1.5019652	16.032114	4.2785873	-0.9725358	-2.8701332	-3.9611332	6.214621	10.514344	12.740929	-3.8098354
114	8.119258	-3.9093473	2.7578723	2.1832345	-6.0460167	11.816384	6.9001393	-0.6525976	-2.7931805	9.268554	16.686453	0.29778084	-0.459692	-6.442667	7.411695	-6.141855	4.666783	13.399357	7.365036	-7.852409	-9.074272	7.79964	1.3663672	11.148562	-12.085042	9.536327	15.99948	11.0522	2.8856773	-2.914738	-0.5061057	12.667378	0.54819906	2.3745558	8.092664	5.383566	11.111827	2.993983	8.033931	19.250242	5.5893044	-6.11801	8.686988	-5.173331	19.190466	5.364572	5.8604045	6.4980583	-0.46297964
115	-6.0443707	-3.3284075	-7.7546425	0.61224127	1.3070321	-16.08892	-3.7844112	-2.9634092	-5.716727	-12.245415	7.815291	-1.5870199	0.93566674	-13.580475	-0.08690802	1.9543934	-19.639017	-9.246761	-10.463782	5.346702	-11.616883	-19.682467	-11.8741455	-4.6953664	-3.7110386	3.7429335	-10.932719	-12.194121	-15.829263	3.9179144	-2.6828766	-1.4375733	-11.111508	-13.857245	-12.819573	18.166655	4.274757	-9.19973	-2.817585	3.9935334	-2.5744345	2.4615812	-6.47201	-2.307202	-12.708733	-5.6247087	-9.421077	-11.551636	-14.796638
116	2.5238144	0.20366351	13.942413	4.2238026	15.459831	7.985331	5.893486	0.40915298	-5.928879	10.495692	7.0646157	9.369623	-0.8886892	6.840927	11.835132	2.983329	2.5100133	15.45169	5.9810977	-10.221721	4.086512	-3.9683628	3.1616414	3.977967	-8.078984	-18.863962	25.696104	2.7040253	-1.896511	2.0235481	7.444515	2.336026	6.323717	4.3090606	18.6574	11.185634	0.32649526	-0.70045155	-0.9394383	-0.22488092	22.455267	13.137479	0.045779128	8.1849165	9.384326	6.448199	5.999251	4.189841	-3.5704029
117	-2.7943866	-25.479044	-10.8973875	-24.052734	-11.170169	-8.561675	-0.18222356	-9.7096195	-11.098702	-8.599866	-14.4499235	-10.040301	-5.17101	-19.506725	-11.705373	-22.394232	-13.636365	-12.77674	-13.128245	-10.618476	-4.255981	8.142039	-7.7312374	-2.1994936	18.831223	18.341394	8.988093	-34.26587	-24.469345	-12.524002	-23.086603	-33.527386	-28.024897	-40.017864	-46.78799	-25.254862	-31.545923	-32.780582	-17.832758	-19.275362	-10.490946	-14.167351	-13.238209	-46.251373	-18.14559	-38.52031	-35.709805	-25.294167	-46.417362
118	-10.770919	-7.316599	11.739314	13.158332	19.009855	15.160115	11.043036	12.47887	13.8250265	1.8942732	0.4192339	4.1565785	6.4720464	6.847172	-6.614836	-9.87035	-1.6579152	-2.5012188	-3.275798	-3.6515262	6.9511476	0.3769002	13.9007845	5.5282845	-4.133785	-7.390924	9.734239	11.6548605	11.1377325	10.139548	18.410269	19.462044	3.3897536	13.041066	14.493175	10.938434	13.979005	10.518434	18.021645	2.6211302	-3.676171	-2.4318855	11.882726	-8.35052	4.1913567	7.077902	15.174239	3.0320559	2.1387508
119	-3.7119331	4.7658668	-5.561119	3.325739	12.861745	2.1343722	12.904256	3.6597958	3.7150986	7.1354814	-0.36787033	-0.5997212	-9.934701	4.1930375	4.398518	12.953313	-2.2219048	-9.061341	-12.82301	-7.7073293	7.9272766	6.1153474	1.3654915	-2.8983004	-5.0499578	-3.9427636	1.719112	11.296597	-7.160145	1.7348512	-0.18659265	-7.9644446	1.8634976	0.8914604	-0.0755345	2.2098844	-3.3612766	1.8167404	-12.263581	-4.126765	7.226601	-23.710302	-5.5283065	-2.043234	-8.053721	-1.1371589	-17.185154	-6.591233	-6.3807983
120	1.9088345	20.253532	11.208468	3.515782	10.376264	4.8951154	-1.78486	6.890882	12.77251	7.8203206	15.307388	9.624958	7.1164093	4.280758	4.8835034	1.877299	8.521979	2.472552	14.637573	22.08367	4.085737	-3.6056087	3.9255133	-1.2169572	-4.446696	-6.123005	-5.072871	19.4507	-6.7987423	-0.25150585	5.967955	13.279	3.2897758	-16.238922	-6.511394	3.9255722	0.13198344	5.893144	4.3585486	7.342981	11.988652	-1.1128305	4.172846	-8.780862	5.3234253	0.22668831	4.133496	2.3033946	5.584141
121	20.447416	18.848879	18.423346	9.996015	17.216383	7.816168	2.6567361	8.634926	-0.85334015	-10.651512	13.638573	39.422596	4.7669845	-0.7187268	2.84663	4.9785476	9.077144	21.74119	-18.096292	-11.159442	28.269272	-8.905755	-11.163234	16.863958	13.741899	28.031618	13.18325	11.104457	-3.7237499	-10.365366	12.639972	-20.017626	6.938174	1.0543541	30.647806	-1.3071336	-2.3991106	2.2572508	-14.691162	0.93998784	3.9449074	11.0182495	-22.597345	3.1199753	19.246634	-6.671453	8.023487	19.87188	-1.823641
122	12.451238	-1.9165815	-3.321254	-6.395552	10.39659	15.072265	17.50244	-0.94404787	1.6375841	-8.28825	-1.686956	-3.0786088	-3.532315	-3.2157576	4.425262	-3.0637162	3.5299122	-12.7557335	-5.1839256	-3.1110356	2.698613	0.8873949	-0.2593924	-0.31100622	5.073165	5.105244	-5.6720543	-5.2868447	4.7849154	7.4932837	-4.090317	11.304372	-2.6546335	-9.931698	-1.2652355	1.7672437	-8.650485	14.195599	1.4864925	1.179402	-1.7145644	-9.746952	5.7640514	-0.554949	-1.6129633	10.441369	1.3130566	0.037438393	-3.0505364
123	2.484639	13.121896	5.2669826	6.659242	1.4261874	7.360659	-1.0938048	3.4849405	-3.5485802	6.5729213	0.005925854	6.433661	-12.709964	-9.799687	-19.108782	-8.0084505	-6.5238304	-2.4271822	-6.786354	2.4874647	11.525253	-9.653273	3.6160772	5.7839794	-20.443378	-13.532613	-3.5833457	12.095283	-2.3776367	-7.682938	-7.3941917	9.036487	-4.771524	-14.42635	-5.259135	12.104373	13.465275	-0.9684889	1.3952227	0.916378	3.4080486	13.241277	-10.171201	-1.0674334	13.932251	-1.8753809	-16.51996	-10.818859	-10.213026
124	-9.606279	-21.384573	3.7317374	-12.302514	-0.8420976	-3.057618	-3.1068351	-5.942644	-19.659529	1.5718693	-7.1592994	1.5125211	-2.6943538	-9.164956	-6.175512	-1.5421041	-6.6575737	-16.477728	-18.393415	-6.0528293	-6.4314747	-15.02298	-12.030953	-15.252235	-8.674777	4.9592657	-3.4936717	-7.1991143	-9.403851	-8.860215	0.72337246	-2.0484467	-10.544074	4.867166	-2.6967459	-7.688666	-10.422532	-0.8061077	3.7623093	-3.288833	13.429947	3.049291	4.113816	1.5809511	-17.069822	-13.731328	0.18102734	-4.620852	-5.1703186
125	-2.0243394	11.096032	-1.7599882	9.164855	0.8486863	-2.1007178	10.08108	2.6926434	3.3201797	2.6883285	4.363347	-5.1679654	-7.8663077	4.385528	-4.813921	-5.9163938	-5.3018517	-8.885043	3.6450007	6.43479	12.398934	-7.064888	-0.4750426	-19.455103	1.8172861	1.8298365	-1.3148783	-0.8289526	-6.609867	-12.0466385	13.007251	-0.94368464	7.439194	3.8488176	-1.5500826	-2.2494166	-14.182338	-5.4609256	-17.438559	3.9820948	-6.9522576	1.8118006	5.3912263	0.29622236	9.8946295	-0.61207294	0.8830374	-1.1624998	-1.1139896
126	7.410068	9.389564	4.4281254	-3.5495899	17.021332	2.5770793	11.530084	3.01909	4.2508054	13.783791	3.7910078	1.2805557	5.956488	1.994743	8.970813	1.2151918	-9.154912	6.873649	3.2596114	6.470183	-4.5993867	11.33298	-1.4149126	18.981394	-2.9318755	6.0764117	-11.248202	14.104695	7.8385525	3.421099	5.5422955	8.425312	7.5110245	-3.1991389	14.446557	-1.8313107	-11.242519	-9.718504	-5.7903423	-15.010264	-5.8867965	-6.6342983	13.932129	12.4543085	-12.241451	-1.6303896	-8.415274	0.85535073	-1.2497053
127	2.8642938	-8.866264	-10.866626	-11.792586	-18.13137	-20.069128	-16.42948	-14.276013	6.429669	-11.016688	-11.720127	-9.017861	6.1867046	0.028582493	-9.339089	-5.610504	-11.379355	-19.012962	-20.139868	-14.843761	-11.359811	-3.5447092	-13.431824	-10.436813	-22.741362	-27.433867	-20.511076	-15.600642	-12.828209	-20.678408	-14.519822	-16.762346	-21.164581	-19.714647	-15.627712	-16.12245	-6.385121	-13.894771	-9.865062	-15.155765	-22.308172	-12.609451	-6.648417	-16.490301	-14.854049	-14.218497	-23.374023	-11.246056	-21.158419
128	-1.5377258	-2.3595426	-0.66330814	0.9709863	-6.485472	-6.025318	3.0680778	-4.344539	-1.9292117	0.47695327	-7.2363586	1.7058105	7.3299026	2.7283967	2.009077	-5.8400445	-3.5794647	-6.935722	-1.4106213	-5.7691803	-10.451161	-4.421867	-17.413397	-2.1879873	4.086582	-4.535521	-9.728343	5.137297	6.3773274	-0.16959412	2.33595	-8.073719	-7.8873353	-2.741474	2.225786	-0.5866409	-11.66885	-12.332554	-3.5467427	-6.789534	-15.572025	-12.875873	-14.6045685	-17.368513	-19.999292	-10.602956	21.224567	6.312037	-6.880523
129	14.784947	13.807347	1.1092216	7.375646	17.927353	13.645761	13.923412	5.80932	4.526544	-7.7522025	10.748722	-2.2151897	7.371596	-1.1521801	1.7201627	11.311788	3.2365105	-7.881401	8.710216	14.926936	-9.492451	1.9490595	12.197193	1.2917134	-6.113409	10.138852	8.729034	10.241269	7.483526	8.980163	12.406418	-4.348609	8.4146185	6.071518	-11.225034	19.448374	18.689856	15.583655	1.6043582	7.153688	2.637263	6.392042	11.048638	5.5039635	14.269147	18.618887	6.117346	-11.800049	7.9380665
130	10.144627	22.026056	14.833263	21.295298	18.928368	8.11719	15.577942	0.18467116	-18.861029	6.877787	5.549935	9.480141	6.498198	-4.979524	12.485459	10.487971	8.754237	12.575379	9.928393	2.807305	5.364842	7.5452824	23.906294	9.954483	21.368156	11.947071	1.4302438	8.34985	15.18135	18.795805	27.003534	26.140894	22.325872	9.837246	6.768644	7.2898183	-12.473674	-2.5623157	-16.597569	8.745103	-6.115284	-22.594091	-1.5337077	-0.6940554	21.939081	20.35734	23.754143	11.83252	7.053495
131	2.283745	-5.482776	-6.620196	0.39870587	-3.7912424	-4.490255	9.689168	-3.5560238	7.360344	0.60912865	-4.0835633	-16.428835	8.617427	-1.3234237	-6.059686	-5.7460995	-10.312934	-14.415845	-1.4573975	-5.8233895	-11.7642145	-0.96213436	-5.899738	8.853076	0.38222787	6.695329	-2.7136319	12.515117	12.855038	-5.20008	2.8465297	8.204318	6.783959	1.655027	-5.1102586	-1.8882343	4.799681	10.002989	-3.6715243	6.1706824	8.338525	2.5440826	14.797081	2.1465783	14.737081	-0.07160893	3.3230789	1.8063445	10.116107
133	-20.376436	-18.656546	-21.194994	-17.944038	-13.610817	-21.888763	-6.470859	-1.8544449	-9.050012	-4.5845294	-10.423093	-15.365742	-16.512964	-8.813977	-10.280374	-5.2304664	-9.873184	-10.762741	-14.353416	-13.75354	-11.687701	-12.294332	-2.1627743	-6.9481215	-8.163482	-12.335116	-16.42668	-11.706753	-23.831823	-10.681263	-14.634305	-11.6079	-8.015793	-8.7912245	-9.498532	-9.267989	-6.81354	-3.7139647	-4.1910944	-11.799057	-8.191395	-6.2335153	-6.1400495	-1.9913925	-11.609464	-2.4777703	3.3057575	-3.8546658	-4.068569
134	6.4998517	-16.520704	-13.500733	-4.469056	0.48735246	-5.590674	3.210697	-17.433699	-10.136125	-2.538884	-1.6011772	-3.0156848	10.681195	5.343811	10.550362	-9.877694	-5.3382897	1.2103816	8.68385	7.2734933	-7.462774	28.237799	-4.9075623	-17.310171	3.8657463	-0.04614973	12.707405	20.914824	-9.81816	-0.1992275	30.837137	22.261896	18.519814	-3.778427	-1.7992989	10.543568	19.190626	23.342604	12.857022	21.76354	34.370304	13.941566	14.084668	11.397496	29.427826	28.390152	29.77786	24.91475	21.007408
135	-5.169468	-11.828983	-16.321716	-32.213573	-38.08534	-30.358126	-31.811132	-9.240666	-15.420464	-14.557633	-14.598037	-26.000074	-31.592855	-7.257417	-15.801381	-13.733676	-8.259017	-18.648516	-26.579077	-18.815155	-23.12851	-10.572322	-5.6282315	1.8921334	3.5170457	-28.154442	-25.710999	-8.738905	-8.565707	-13.191948	-6.130545	-4.8521547	-12.680165	-14.946465	-7.8190207	-3.974849	-5.885777	-10.839183	-16.75073	-21.987005	-14.642608	-24.052406	-35.892807	-25.624853	-34.207813	-12.536297	-19.479181	-21.875456	-11.941735
136	16.01412	15.966713	18.7754	3.9736156	15.164262	-10.876332	8.844886	16.07438	20.253914	8.723318	16.798578	8.167825	15.072724	5.285465	22.825708	-22.8837	7.7495155	-7.341564	10.16408	9.935867	-1.0242348	3.6512964	12.957629	12.872803	-12.531602	2.148881	-0.050674815	-3.9596226	29.071096	30.837038	7.5985656	18.364153	1.9450725	10.085571	5.036301	28.27176	20.139555	15.9737215	14.020118	9.897588	14.934375	-4.8516383	-0.8507652	2.7916756	29.628723	15.203682	14.266404	1.142682	26.448175
137	2.5477712	-17.340902	-3.8485882	-3.9971664	-9.2581	-5.4080276	-12.708056	-8.870341	2.134939	-6.6355133	-1.6133214	-0.81893617	-8.949647	0.4817629	-5.7100563	-1.2611699	-6.9959335	-12.381221	-5.7855372	-5.2063885	-9.456299	-4.1659265	-0.9123845	-6.4338074	-11.384671	-7.4839225	-5.2927785	-3.4523087	-4.0619545	13.749631	-1.7630272	-5.9363723	-18.00606	-9.641755	-4.639425	-10.248992	-0.93227416	11.02181	-12.47478	-12.084404	-1.5742403	-8.860326	-3.9587555	-8.926389	-14.621713	-23.35327	-18.297468	-9.537834	-3.0000896
138	-1.1895336	-0.82969636	1.0805558	-2.914695	-6.3689437	-9.56014	-9.617255	-5.430668	-18.81262	-10.700974	-13.75161	-7.630738	-13.823067	-6.2222557	-1.6066319	0.61622566	6.2499185	-13.525757	-11.384297	-17.105135	-3.3659925	-8.481372	-1.5008631	-4.001631	-5.777033	1.7973156	-11.656075	-8.579209	-2.1253183	-1.3755417	-1.5082439	-4.3672767	-6.548519	-3.1733367	-4.707049	-4.90917	-8.114768	-16.26509	-9.619394	-7.7861156	-7.9093437	-1.0971545	-0.83267754	-1.2692202	-10.33614	-1.2786729	-11.080383	-10.632665	-6.3208466
140	2.8898792	10.332424	10.131916	8.65264	7.3562775	9.742688	11.809006	2.885292	9.873178	10.456636	2.4229152	5.492964	0.31055942	11.819481	2.1761458	-2.8985243	1.3765203	6.584474	17.394724	2.0030813	4.6987133	3.011708	3.3755152	7.1319413	2.8427465	4.1932454	4.954026	8.725891	13.374457	-1.9179745	-1.3477603	2.6617296	5.3828773	5.4424934	8.702637	24.390123	8.835792	6.075243	10.356421	1.6654123	9.9149065	1.294885	12.643399	5.11655	2.0775397	9.863708	3.9681396	1.9642282	1.7414408
142	-11.708913	-13.532848	-13.389168	-14.649594	8.552363	-16.671366	-16.46968	-9.999541	-19.111975	-10.447507	-11.283841	-12.779513	-8.692605	-17.338638	-15.512329	-15.044571	-10.948616	-10.646007	-1.1564811	-8.819077	-14.917018	-9.103459	-6.432955	-6.2139106	-5.1645265	-0.9036541	2.0052617	-10.381746	-8.72037	-0.6828969	-10.753476	-6.853163	-9.313336	3.6477852	-2.3920171	-4.4721484	-16.384626	-2.8918388	-0.8779545	-13.594463	-2.077187	-7.72312	-13.692868	-5.6639824	-12.60244	-1.5439779	-6.261063	-10.107989	-10.969765
143	-7.948088	-11.601921	-8.681636	-0.84899443	-3.5328703	-19.602816	-13.006501	-13.077114	-5.012032	-5.836098	-15.36114	-0.17774327	-10.502132	-7.4962807	-3.1070986	-7.4179263	-5.8813896	-3.107297	-4.688745	0.5259925	-2.2709842	1.1463165	-5.9702797	-0.8901947	-13.037242	-6.591162	-4.319489	4.2551665	-10.661637	-11.937268	-6.690516	-10.817638	-10.368683	-9.849971	-16.823206	-1.1986707	-7.235878	2.37038	-3.023514	-8.863537	-11.05521	-12.583463	-15.1774645	-3.458557	-7.491344	2.8329518	4.1181455	-13.150683	-8.867192
144	17.503862	9.143743	0.5586594	-7.7414937	-7.679333	-6.819308	-15.5027685	-10.157839	-4.3044257	-5.324865	2.039377	16.423922	6.083032	16.738077	27.018011	24.153198	10.244326	4.37235	-3.0151165	-1.2322944	1.0672728	-6.8953567	-1.5969762	-5.9129696	-2.2522004	2.7966464	-1.230753	8.1046505	5.368262	17.21075	16.846842	20.029062	11.210532	1.5231158	1.4790306	0.49539137	-9.260148	-0.8907712	-7.4603863	-11.646335	1.5123596	-4.913916	0.6312923	13.735241	-1.0230483	20.313433	19.619982	20.268007	0.9445912
145	-8.148948	-18.112257	-12.637184	-8.460473	-7.819226	-11.546229	-12.295685	-20.737179	1.1370084	-12.801127	-14.833416	-4.501468	-14.328546	-7.683989	-2.8420808	-3.5404584	-10.005191	-5.8547616	-6.6763706	-0.8437049	0.44155645	-2.958598	-4.880013	-0.3098971	-14.607839	-20.871162	-10.4173155	-14.178716	-11.888347	-27.608995	-13.453697	-21.03047	-10.926669	-15.589783	-3.9967015	-9.347858	-11.966054	-15.498314	-15.208737	-11.423104	-1.8551722	-14.512776	-17.75498	-13.022027	-13.684474	15.328074	-13.952533	-7.2200227	-14.987956
146	-14.805519	1.8958302	-4.853136	-4.368611	-6.9324512	-6.2706265	-4.8441625	-12.88577	-16.846827	-9.138649	-11.466622	-13.603755	-10.620127	-8.845201	-8.194448	-0.8214671	-20.965551	-17.110552	-15.3856125	-9.731319	1.2503027	-9.895754	-9.829635	-14.687024	-12.119453	-5.812998	1.4728637	-1.5947785	-21.919052	-17.81166	-13.973747	-17.983694	-14.689602	-16.775482	-16.198437	-15.803394	-17.000826	-1.7932692	-3.2624848	-2.507057	-10.278554	-11.31406	-13.509831	-13.90829	-17.928286	-11.5757675	-14.838397	-13.5759325	-14.468024
148	-1.2565464	1.414924	3.65389	-3.6831064	5.3087654	2.7450657	9.913926	4.1398816	5.7662644	-18.391775	2.0804303	1.3160987	4.223771	-7.7912726	-12.435412	-11.078351	6.1246667	-8.440111	3.599902	-3.6604154	-1.3000339	2.1423657	2.326345	1.9189011	-2.10606	-1.7878362	-3.737235	1.6977376	-2.1479185	4.03451	4.623821	-4.029754	-11.489861	-6.369307	-3.5359573	0.7596163	5.364956	-0.19651175	10.803337	7.991619	9.857388	-10.018079	3.2667942	5.4549484	2.724059	2.8351767	-5.2591147	-2.605076	4.2320814
149	-5.569845	-5.4864006	10.108209	3.8551228	15.830012	-17.50492	0.41989443	0.6562064	10.901588	13.422917	5.551637	3.4267857	0.45487866	-11.989731	-4.2966256	-4.9015765	-9.696954	-4.2125382	-15.845093	-4.885455	-3.4009373	-9.405227	-5.4871464	-12.079701	-2.3752577	7.676504	11.853175	11.367747	10.546248	6.485373	3.0455105	3.7943199	9.87626	5.0813127	7.22794	7.9275036	2.828519	3.519603	14.641934	1.2796817	-0.51369053	-4.9659295	-2.42374	2.8474503	-6.4792113	2.7786238	-3.4189103	-4.287235	-4.7419434
150	-21.514679	11.259846	-8.613189	-4.487049	-9.990912	8.899131	-7.1568093	-8.870114	-0.6865248	-16.780993	-13.171463	-0.743594	5.273194	-2.0848095	-6.397246	-12.833892	-5.3695107	3.928219	-6.1777344	-8.489387	-17.36741	7.763527	-8.922805	-1.7295047	-1.5704522	-6.8526073	-17.321411	3.1725218	-6.587742	-11.313207	-13.294353	-5.146177	-7.154143	-2.9820101	-1.9492439	-8.219837	-0.5398814	-5.8068714	2.3366525	-15.048106	-13.641482	-27.04162	-18.902716	18.503	4.1320434	14.637698	-6.072643	-3.163086	-13.855075
151	-13.177211	-16.218945	-4.209049	-4.9041176	-6.670408	-0.3106691	3.3994458	-0.29467854	-7.8521514	2.5001981	-8.818663	-9.243278	-7.341822	-15.6441965	-12.783223	-7.09255	4.230302	-5.9585533	1.836299	2.1168668	14.800986	17.832354	-8.52932	6.675718	4.459593	0.2955278	4.5252976	12.083335	11.381017	-0.34299088	-11.681374	-6.4389153	-4.817329	0.6497995	11.1308775	-8.32282	-9.876984	4.6497865	-8.216588	6.4986453	-0.40659156	3.312359	-8.089742	-18.154112	-1.1312351	-0.5521209	-7.9725738	-8.609501	-12.829547
152	10.014198	1.8735923	-7.0774426	7.023596	4.574195	3.126578	-4.4272037	8.712762	9.465707	8.750665	-2.7095149	-24.488775	-11.259656	5.1499367	-3.2664979	-3.5011864	-1.1988251	-11.395363	4.2280903	1.5734892	-2.7696793	-4.195467	13.534015	7.900274	-6.0485063	-10.510506	14.099933	2.584077	-14.095706	-5.0704	-0.94674015	-4.783305	2.000481	-0.9740243	-3.8714864	-3.673998	-0.92805284	-13.215869	-0.5384652	-1.3379399	-6.509192	11.945394	3.3899968	12.107395	4.5511513	13.67895	-1.9259549	3.842368	-7.059789
153	-6.4797006	-9.289063	-4.2867017	7.69428	-3.6794517	-10.455735	-6.424559	-6.647987	-14.025868	-10.546546	-8.047503	-2.697673	-9.684098	-12.370282	-13.421908	-9.988116	-3.96962	-9.68225	-11.041653	-10.581427	-12.39536	-17.12844	-8.9022665	-11.970317	-10.892011	-10.238705	0.6987975	11.386017	-3.9183109	-13.640869	-5.450111	-0.30789006	-7.2009964	-17.123796	-15.083275	-11.865504	9.730056	-6.4904885	-10.842903	-9.106657	-16.23957	-10.535369	7.685707	-9.441197	-3.476649	0.46462822	-2.733385	-6.122618	-10.971379
154	-4.353686	-17.717257	-7.8538094	-5.736071	-9.259212	-4.287285	-5.1416125	-5.2987185	5.6499734	-7.324024	-6.07875	14.990062	-19.068855	15.510234	16.225555	-11.544399	-7.848828	14.599908	2.4818928	-2.5895555	-12.494597	2.1296365	-6.439777	6.0549674	22.8367	1.1192482	24.893023	6.5217876	-3.6002247	-14.881233	-9.499776	7.150231	22.295248	13.706904	14.482553	9.580655	-1.5692598	-2.6962433	24.613375	18.116766	11.586357	9.454331	-6.1348996	-9.21858	6.577347	-8.06779	-3.0661418	-10.652311	-20.01548
155	3.583583	0.78945607	1.1687108	20.261278	1.015082	27.683563	-1.8423406	-6.4881096	12.04989	18.854734	27.64829	11.545506	-0.59303254	7.8258443	9.568742	24.463717	9.463418	15.759651	-11.25632	-9.251853	6.9799695	13.989041	17.611296	12.924889	5.112029	-6.108978	3.445957	10.565926	12.91008	32.242474	-11.382306	1.9664717	3.8894882	17.505875	26.078314	18.481321	2.2561219	7.9676795	3.1662524	33.022808	21.689545	13.083903	-3.520923	1.1612976	12.301587	14.240704	4.669313	17.016577	0.016573587
156	2.61918	13.501744	19.02788	30.105585	31.110495	14.729244	16.514122	5.91435	6.98237	15.4928055	17.515259	-9.3183565	-3.8963687	4.8873916	26.002851	16.873964	2.4795856	4.0309844	8.32344	12.639052	4.176689	2.5185761	-8.463138	16.588547	4.9360547	11.401784	-0.054281235	7.8663635	8.516789	3.017751	2.9076278	-7.6914005	19.268248	17.851198	0.9998662	-4.035126	4.9361243	8.894596	0.5201559	9.75629	4.810682	10.563277	5.7406883	14.200955	17.548635	9.619381	16.66374	11.101209	4.737322
157	-9.58261	-15.219142	-14.747932	-5.7272835	-12.064175	-21.283394	-16.68982	-15.921664	-24.149614	-21.354742	-6.538201	-7.6672883	-0.5143926	-18.691195	-10.923137	-11.858781	-16.53568	-14.960641	-13.064696	-3.4772108	-4.2611585	-6.4973207	-7.938376	-2.9646225	-4.2126164	4.9418654	-16.187176	-27.238739	-12.366528	1.836834	-10.469435	-7.984242	-10.398946	-3.3270123	-8.656967	-11.193437	-6.825718	3.0917747	0.113823295	3.8320744	-2.42242	-11.253367	-14.511551	-7.939238	4.1493883	-2.386408	1.6378528	25.584173	10.766507
158	14.6666975	10.558273	-9.160012	-3.1387806	-4.4459157	-3.3703544	-6.328903	-4.7992067	-4.852693	-1.2193788	-7.153539	-1.6744013	-13.651729	-9.282254	-11.592354	-13.688975	-9.661552	1.3460417	-2.3114574	2.7442815	-7.383827	-13.930242	3.7004564	-5.1481366	-12.128745	6.76482	5.1215763	-3.9902847	-2.5153673	-2.8818753	-8.621244	-13.863187	-1.084762	1.3108807	-7.9636455	4.470595	-11.299966	-16.892818	-24.251213	-20.92319	-27.748652	-3.7456882	-13.332012	-4.371695	-3.6858394	1.5801929	-4.7106857	-16.402143	-17.630407
159	5.777779	-0.3449173	-2.8175163	10.542201	3.4623053	2.3489172	8.066337	11.177253	-2.3505762	1.3034836	2.1715035	-1.0323825	-0.8489065	-4.770038	0.8812614	-0.077780046	0.83721924	0.5163665	-4.3013854	-1.0033993	2.952555	-2.6273715	5.1252294	-4.339748	-1.1742944	-7.275335	-2.4295387	-3.3837013	4.7928047	3.724867	0.33218384	0.47826257	-3.2667344	-3.1255548	1.6010691	-3.6070735	0.081513405	-4.6855435	4.177044	-0.97721004	4.9803157	-11.710994	1.4559952	-2.0722	2.6231449	4.284657	-1.7109135	7.6630616	14.354655
160	-5.3974633	5.920151	0.7712504	-0.8801368	-7.3552246	-1.2903119	7.017698	9.7685	-1.8687671	8.6644745	11.915115	7.7677665	10.548114	-1.4689718	9.666654	3.6977289	11.0916815	15.863785	7.1048737	9.417915	5.8045254	16.920677	5.258917	0.96633273	-6.9109616	6.3081245	-4.296263	6.867186	1.4585444	1.2446855	-17.200737	-3.087333	10.092635	-8.827998	1.2432076	1.064588	-6.5346756	10.196725	4.071689	-6.656353	-9.943011	-12.116393	7.248901	-2.67846	1.334693	-0.6700967	3.0777338	14.372142	16.252172
161	-5.0811977	-6.435427	-9.289255	-4.967671	-7.632316	-0.8950221	-0.84293514	-9.129079	5.4172873	-4.7758527	0.76086277	0.99345285	-5.5645657	-2.265666	-12.301838	-3.6341803	-3.934803	-11.5070915	-12.121345	-11.239853	-9.559443	0.67692214	-9.963746	-6.8639283	-13.205556	1.7752644	-9.440979	-7.2783527	-9.104442	-0.63051987	-2.042431	7.423595	-0.24754007	-9.290356	-1.4313232	-11.839391	-9.8774	-12.376843	-4.4755855	-20.926533	-9.016843	-1.1873993	-6.8228555	-4.6778383	-9.61666	1.1290827	-6.3113923	-8.776732	-6.209292
162	-8.019252	-11.612793	-13.363789	-13.555005	-14.9729	-8.901999	0.20415683	-14.662564	0.69257927	-6.9093547	-15.922269	-22.885828	-2.2528245	-22.512344	-16.136492	-23.377657	-0.9654818	-15.626346	-13.393871	-12.22136	-7.9767184	-20.683443	-11.448926	-6.5517774	-7.769453	-3.2608697	-7.214399	-8.518975	-10.606138	-10.653294	-16.989824	-13.187966	-10.374896	-22.595299	-15.03807	-13.199962	-19.982859	-11.975124	-16.966413	-15.071564	-4.546058	-9.285285	-12.84227	0.86254215	-7.8736672	-7.734628	-1.7667297	-4.740762	-4.1290073
163	-3.5165322	15.386992	-4.542551	-4.1796556	2.4483638	-13.281735	1.9719377	-5.7766795	3.9935923	9.721779	-20.698648	-3.54375	7.3633156	11.594441	7.4746437	5.427236	11.899204	-3.8842373	7.464708	-2.1700928	3.2922318	2.669115	-1.2492534	5.465101	-2.1264334	17.500628	-3.7506435	2.539714	7.3370786	-18.12449	-7.126121	-1.0790609	4.184239	9.113523	-14.145999	-0.07144054	8.882421	6.220464	0.7087677	6.6588073	12.103371	6.402733	5.780018	-4.402491	-6.4378924	-2.8878746	0.7421996	5.9395547	0.52899724
164	18.54667	10.676532	16.649677	18.31238	15.376821	17.049116	19.654877	22.768053	19.673811	25.058538	17.779575	21.773354	20.936258	14.56816	9.531568	4.8085957	-3.168272	3.902509	15.327931	-3.2042458	-3.5192156	-2.9326608	-1.4514695	1.6130619	7.4966474	21.08859	17.814987	25.257088	9.472505	19.473188	1.298303	-2.9675071	-2.142188	-13.528819	-3.5509863	-1.107551	-2.01414	-15.792164	-13.427072	-16.979334	-14.26213	-2.6992035	-9.988265	-10.904363	-9.283435	-5.475694	-14.829716	-14.098744	-5.3176837
166	9.518836	3.5489933	-1.7987527	-2.2034953	1.2951927	0.82339686	11.763828	14.452148	10.304412	4.525832	5.7919445	2.2475188	4.0188365	-4.093971	5.9533024	-3.075187	-0.47179565	5.6001472	2.2306612	14.491626	6.17417	1.9244202	11.008424	-13.29783	8.5275	7.133867	-4.9235663	1.0269064	-4.4140763	-2.6381118	14.6759615	18.336866	13.688695	4.311296	6.0417295	2.0748692	3.0597315	0.2149628	6.8507195	-0.40125942	1.8654939	-4.170362	12.969063	8.167125	-4.0425906	4.7235	1.0157925	-9.0759945	3.406802
167	-11.051383	-10.838571	4.68813	-10.509218	-14.523719	-1.6963545	-6.582054	-1.6068583	-17.66209	-1.0018278	-14.759082	-8.910172	-4.8879128	-16.404894	-9.924885	14.659749	-16.35732	-7.580933	-6.0929494	-0.4361814	-10.978295	-6.5034947	3.4536057	-0.25435728	2.6430194	-12.120201	-21.20394	-10.277897	-1.1053379	-18.748644	3.256512	-3.7045336	0.13678153	-7.00399	-7.9870434	-10.835106	-13.720333	-16.292105	-8.339669	-18.173662	-6.978707	-6.2079806	-23.89147	-6.257528	-19.407305	-12.540622	0.86544675	-9.28027	-7.633596
168	8.511922	-3.0578353	-0.14166753	-1.8525277	-2.9189947	3.9400795	-5.4687524	4.839872	0.20435373	-1.970767	-9.810754	-5.8618875	-4.277548	-4.2113276	-3.1863315	5.670935	4.0223675	-5.05436	2.4413643	-6.733868	-6.179006	-8.769898	-7.281658	-9.094864	6.712093	-9.696958	14.200657	-9.196621	-14.395507	-18.90168	0.98298806	-0.823852	2.3143911	7.041201	-16.67449	3.6032703	9.600797	-4.8546147	-2.1171253	-9.143733	-3.424634	5.436794	-2.194691	-5.728306	-4.088818	-0.9444154	0.6916844	-3.5578022	-14.607371
169	-8.126068	-20.466116	-0.675083	-0.57480973	8.825321	-6.1275897	-7.0481696	-0.6806728	9.53117	7.005688	5.544188	4.6353703	1.3180906	20.275557	10.57199	9.744355	9.723554	1.8491712	-3.9556932	3.17453	19.615572	-11.98486	2.25642	-9.306274	-4.959114	13.816644	5.214073	11.110676	8.215941	-12.776824	4.935696	-9.10565	-1.7691549	3.4048245	19.58708	-3.837224	-15.092514	-16.153448	4.1242504	-13.36958	-10.190169	-3.3969116	-1.6869574	-4.342722	6.023275	-1.4253243	-0.55758744	6.8794537	-6.2429748
170	-0.7493906	-3.462476	-9.250544	-4.0693555	-14.377869	-13.621495	-6.1603417	-11.427087	-1.8940026	-13.94077	-9.140773	-13.093991	-18.228996	-0.60590523	-8.923246	-4.775099	1.2410613	-15.798035	-24.556406	-5.0819736	-12.429153	-11.8477745	-2.5893486	-8.159503	-16.653477	-9.958491	-6.284359	-11.243543	-15.96038	-1.6705297	6.019598	-1.8880852	-14.892756	-14.491071	-10.249719	-13.303436	-3.6311076	0.9494888	-5.966231	-6.752253	-10.954066	-11.851708	-19.260925	-11.727275	-19.013466	-9.230494	-2.3991659	-6.3419166	-16.941944
171	-8.527917	-11.821823	1.4112638	-2.648905	-6.0256696	-6.7646065	-10.613506	-1.5450023	-14.156101	-0.9211959	-9.906296	-9.701159	-12.687518	-9.053964	-4.58526	-5.900042	-8.956849	-12.646312	-6.221392	-7.0487456	-4.991106	-7.6701446	-4.99723	-10.897091	-5.7207656	-17.544939	-13.847561	-17.334324	-9.34437	-7.6823325	2.6437588	8.60381	0.8183146	-3.7456539	-5.716125	-5.1208572	0.99065715	-1.1067652	-8.603631	-9.228266	-11.226776	-20.55655	-11.759221	-9.630447	-7.6800504	-10.044974	-1.7755362	-9.67802	-9.109012
172	1.8912445	-7.4354706	-8.539891	-2.3265731	2.84074	2.529836	-6.947952	-1.740846	-9.298209	-2.4822676	-5.279343	-7.975174	-1.8099222	-1.4782424	-2.847227	-3.823899	-7.728541	-5.2449946	-2.4315717	-3.7942903	-7.930746	-3.2910626	4.350999	-3.9341962	2.779479	-4.7290416	0.32635635	-0.2471328	-4.559946	1.9423195	-8.72681	-2.3881466	-4.955466	-14.017132	-10.725909	0.28137398	-3.6026542	-0.661197	-8.063151	-3.0831854	-7.45445	-7.980898	-0.8264497	-1.3290399	-4.86991	1.7632631	1.0688193	-4.0525517	1.4829391
173	-19.278816	-11.121669	-14.850037	-19.483242	-22.192108	-21.011848	-13.70851	-18.019423	-29.739138	-31.78747	-15.794441	-23.576956	-17.273308	-9.69955	-16.305437	-25.449951	-16.124323	-16.655327	-10.449409	-13.1981735	-20.451302	-7.1073136	-15.026063	-15.086964	-16.24427	-17.717485	-1.7907263	-7.4743295	-16.283733	-0.5272806	9.202626	-5.418413	17.65407	-3.1581905	-2.5096195	-11.255038	-11.993175	-24.382685	-13.828277	-17.907751	-22.909561	-10.02519	-7.523566	-13.06163	-21.558863	-13.553693	-8.407787	-5.149363	-6.4193406
174	-2.1985798	-9.160646	-0.9331003	-3.7632897	4.6048117	-8.508917	2.8644886	12.407483	5.135217	4.3945484	10.401034	5.490347	2.1860173	-2.0398786	1.6321696	-4.7368884	2.9857018	5.346087	-2.4292428	12.962359	-15.189662	-14.125896	-10.970753	-10.035135	-12.744124	-7.2006507	5.8506856	-3.5906188	-21.758032	-4.2227235	-7.5514927	-12.537053	-5.6860166	-2.9425247	-13.766045	-16.596315	-13.86541	-15.843408	-3.4080117	-3.8859165	-14.319604	-23.502737	-17.96469	-1.4750843	3.2200363	-11.664433	-7.3720117	-5.015503	-3.4280655
175	-10.886167	-22.842299	-26.080452	-0.8345046	-5.699758	-3.828427	-5.403438	-18.274927	-5.149447	8.083279	16.772978	-11.526565	5.9689903	5.6646476	-1.2232603	2.664555	-10.219764	-16.737343	-12.810409	14.852135	9.643001	2.726409	16.875612	1.6178641	4.9049296	-11.301562	5.744203	3.117905	7.5866127	10.919429	12.582779	3.7276142	-9.485695	-11.215899	-7.0024147	-1.345955	1.318837	2.4223368	-9.703677	2.3233929	16.248428	17.07852	7.262851	-2.7417004	1.7058735	-2.0387242	6.7845054	4.640041	3.3272412
176	-10.0865345	-8.511271	-9.018601	4.760563	-1.2684468	-2.8834612	-16.32049	-8.674731	-7.4983306	-17.023315	-9.760146	4.370501	2.922117	-2.2593157	-4.53124	-1.3762444	0.7232728	-8.628894	-1.8611059	3.3672173	3.5030239	0.6088579	1.3446978	1.1149067	0.8668702	-3.7518766	-6.390337	1.9347016	-2.8942978	-4.1989965	-5.477282	-7.52432	-14.094386	-7.6690044	-14.128217	4.407624	-3.5543308	-6.7578583	-9.368737	-9.918725	-7.66547	-10.659552	-10.450839	-0.53486747	-8.585219	-0.29564834	-12.876797	-10.77786	-11.015941
177	0.8240312	6.1572433	0.4026262	1.4129127	16.651024	8.0757475	-10.476653	8.344239	-9.823641	23.406845	5.6728644	-7.6456275	9.881645	2.18238	10.481899	15.326505	6.7480373	7.2114854	12.429706	2.0573783	2.380498	21.644922	5.4133315	9.049496	3.6690645	6.271857	9.988735	10.994191	13.344382	-5.735109	-6.2870545	10.745172	12.579758	12.079436	22.974289	2.5172405	7.340857	11.171909	4.5769005	13.218159	12.3602495	-1.5257813	12.5022	-14.790432	-6.561195	3.5271635	16.532255	12.872505	-9.95113
178	-0.08908001	-1.9525129	-3.61531	3.8379357	7.4916935	-10.679981	3.3014374	10.052892	-4.460505	-6.7141666	11.201583	-14.830734	-5.1799526	-23.266153	-3.6768482	-5.182422	5.3506007	7.553435	2.70053	-12.199403	-2.5750911	20.410568	0.49623284	9.44399	0.45417643	5.6439433	-2.4498386	11.843015	15.127765	8.159061	-8.673674	-11.983626	-3.4493496	10.881076	-4.3726363	0.5373065	-2.087437	5.811331	8.451303	8.717889	0.96804404	6.7225146	4.2364073	2.5802596	-11.257365	11.989907	-4.3024755	-2.1655967	4.9490047
179	-2.7243392	2.1179702	6.268402	-0.39043045	-4.636235	-1.2234614	-3.1224453	8.928518	2.5357563	-7.799666	-3.948716	-7.392475	-6.730889	1.0988535	4.155269	7.4078484	0.46806064	13.529174	2.675195	2.993352	-10.684138	-5.945335	-2.4427667	5.117497	3.9331436	7.177883	8.7461815	2.7626848	-1.1856033	1.4643613	1.5489737	6.433951	10.263171	7.3363404	8.185729	3.4967172	7.365505	9.14619	4.2947173	6.683127	5.087877	-8.426402	-5.971461	-2.7351856	5.486056	1.1804568	-17.605034	-6.4357142	0.7547598
180	0.7879035	15.472255	1.757955	-12.216008	3.7785685	10.167409	6.7748756	-3.3917608	-3.5828369	-13.200351	-7.9527287	-7.085983	3.0392444	6.523792	0.5497915	-12.628128	-11.352994	-7.553066	3.6250618	5.4471207	0.9473796	-14.857601	16.988096	11.909439	-0.75549483	2.461834	5.3787675	-10.098107	-10.052954	6.2862763	13.352511	3.1547763	-5.521589	1.6489488	19.437126	-4.343306	-2.529974	-5.126528	7.8980255	-9.663261	-8.672494	-2.0335789	8.414968	1.9615383	-9.003075	-12.294108	5.291802	0.70125866	-3.6575155
181	-6.0796504	-3.250602	3.9691515	3.9382029	-13.366818	-4.991198	-0.078369655	-7.882529	0.91562563	-2.5241277	-12.356362	-10.206792	-1.763814	1.2229325	-3.8585367	-2.4867482	3.6299546	5.046572	-3.2745304	-0.5403977	2.746741	1.9876189	-2.5302267	-9.493773	-8.957326	-8.1854515	-8.482324	-7.4846177	0.297381	-5.6313624	-2.2649958	-3.038802	-3.5611236	-10.196555	-12.83651	-1.6281065	-8.536404	-9.928643	-18.84382	-18.145266	-16.300924	-6.0058346	8.402722	-3.2282217	-12.437771	-7.8264337	-3.4801948	-6.3007445	-14.041875
182	6.342196	6.174211	7.178335	5.819617	2.884039	-3.1554425	2.2054532	3.6869385	-0.22290309	-8.763263	2.8588817	-7.876947	-7.44315	-4.04327	-2.3155458	0.87418944	-8.904998	-6.7313724	-4.5739565	-0.8677156	-3.2350867	-3.6102483	-2.250138	7.2838855	-5.321632	4.3498693	0.011592071	-16.419027	-7.686109	-1.393083	-3.0102482	-3.0280354	1.5316745	-7.6972675	-7.0529456	-9.7207155	-5.912285	-2.4070113	-10.346485	-8.480271	2.712759	-1.4944988	-7.8348165	6.326504	-1.1135021	3.810893	-6.590513	0.4622372	-2.6041646
184	-2.44332	4.5195594	-7.7057786	-13.5217285	17.228912	8.806035	2.962155	-13.965703	10.332883	9.320855	-6.1812153	-0.61516815	-4.216847	-7.074047	6.3190055	-8.578648	1.018931	2.161694	-15.682114	-3.7473304	-13.608151	11.906754	-9.411446	-14.641656	0.658333	-0.79202336	-0.2544857	-12.898433	-21.158909	14.944562	11.58785	-9.78535	-4.400052	12.802136	-11.181775	-14.203382	-10.333987	1.8677984	-6.0355496	-12.270587	-4.057533	-3.8134906	-23.67473	-8.772721	-8.317813	-8.793781	-7.5518622	-7.172249	-6.1506476
185	0.92581624	-5.8009543	-17.91812	-1.6527346	2.4321864	-10.817677	-4.503336	6.4453416	4.834025	-4.1093516	7.2554173	-1.1647114	-0.31218338	3.1997383	-9.641254	7.7120686	-9.277488	-5.712442	5.5844436	-3.4706566	6.376467	-5.463385	-3.5691986	-9.653432	-6.8565726	-2.8434258	0.496915	-15.345123	9.796092	0.46549812	4.921207	22.51351	0.012161414	-3.7797587	10.036149	6.2259927	5.279556	-1.4499221	2.514966	7.4637313	-5.7235665	27.856619	5.064799	18.114016	-2.7180068	7.9145236	-5.3296614	12.689313	-3.482157
186	-2.302758	13.341201	6.9102592	15.156474	7.143004	1.9821883	18.050125	17.993752	9.622762	12.000062	7.240818	11.078134	0.3920126	25.005356	9.110168	1.2108263	11.794797	7.859038	2.3141458	11.573377	9.109197	4.9351506	0.9372192	-4.3033834	-0.7996502	20.352781	4.413462	-1.9272331	11.375732	8.792439	15.534183	20.768877	-1.3727926	13.041397	5.871128	14.352276	4.991471	19.646517	9.050237	-1.4468163	4.5418706	9.617795	7.407185	19.185051	10.223689	6.4706097	-2.0574265	-1.2332741	6.514299
187	9.272792	-3.2413037	-0.048288185	-22.55715	17.057184	-12.905415	19.663912	22.877703	16.36011	-3.2307253	-12.318244	-12.057101	-15.762283	-19.725618	-2.8623734	-11.321544	-18.294014	15.869304	-2.412687	2.422234	0.6803437	-4.4332976	-26.972387	-12.611402	-14.169574	-23.58404	-7.8112206	-12.689395	-15.999008	17.40042	-1.8990732	1.8835617	1.9228024	-2.8414667	-0.81967	19.22307	0.09962014	16.329279	15.519153	-5.9444427	12.515967	-1.8335403	-2.45836	-1.162968	0.895819	-4.068109	-0.62633353	18.946465	-6.6316686
188	2.4677298	-9.374238	-1.7478752	4.825299	0.6467293	-9.60653	13.891837	-9.245797	-7.1022487	13.146686	-12.578796	-1.1030251	10.32945	9.942167	-11.674511	13.445153	7.1794877	-0.40785614	12.072739	3.5000515	-3.6086342	2.145198	-5.708483	-0.91175526	9.400944	5.7232723	-3.7058887	10.418349	1.8514042	-0.10087931	4.8395424	-12.700162	-9.109035	10.649789	-1.3673767	0.58629066	8.183232	-4.6998997	-2.874036	-0.02342701	14.804481	16.028358	19.436575	1.2557329	11.386723	15.014081	0.64055634	5.339752	13.513005
189	-5.749429	-17.139343	-23.480093	-0.021601638	-1.9605212	-13.475156	-5.808556	-17.312134	-24.188421	-20.220367	-18.884775	-22.794891	-26.047953	-9.747068	-6.4673953	-19.181074	-22.161707	-23.294905	-19.437126	-28.07264	-10.412711	-15.601887	-16.3363	-28.385393	-11.2126045	-12.590347	-12.69986	-7.2400875	-5.121319	-5.8207965	-6.598516	-11.801792	-4.9187436	1.8144792	-8.412642	2.0971634	-5.605883	-3.587431	-6.034575	-4.2078433	-2.3430085	3.351305	-0.3916947	-0.19474792	-1.7960266	-13.617683	-2.2546284	-4.8340592	-5.5047555
190	-15.123401	-15.490662	-14.658268	-20.580431	-11.666679	-24.083113	-9.759535	-14.114883	-9.171031	-14.885727	-9.76024	-13.033032	-16.235235	-13.775894	-8.379176	-12.4212885	-19.327097	-17.116743	-10.075008	-16.347904	-18.210632	-17.246706	-11.356453	-18.677885	-13.7542	-16.93545	-19.284655	-17.685953	-15.696416	-14.315839	-13.533698	-2.5498688	-10.362481	-12.378522	-14.870641	-11.193649	-14.488518	-17.137175	-4.2375407	-13.161969	-19.82439	-13.594025	-6.944788	-10.681733	-12.191899	-21.08505	-26.334505	-11.447522	-22.63608
191	-2.8465474	-7.8060126	-11.311116	-16.823006	-8.87955	-4.1040506	-0.92140704	7.8295417	4.387902	-13.338279	-13.624303	-3.0278416	-7.689583	-18.44221	-8.920554	1.5467242	-15.772977	-19.369362	-14.9718275	-4.0773387	-5.2200017	-6.057695	-4.4904466	-3.503775	1.8985329	10.445542	1.0718188	-14.870801	-10.587221	4.8206058	-3.6029499	-4.9023356	-4.2521358	-15.103364	-7.4045444	-1.292229	-7.570375	-23.085754	-22.972496	-15.504005	-6.3495636	-4.7859287	-1.7238344	-6.2543564	3.089696	10.147939	-0.29718938	6.371367	-0.44429302
192	-8.73124	-13.817636	5.9260464	-17.53881	-7.94066	-13.880683	-20.23642	-4.8776574	-10.083626	-11.382011	-4.5010743	-6.4535623	-5.5408807	8.633437	-19.085289	-24.795687	9.804366	-6.528446	-7.061392	8.610332	10.411229	-9.829175	-2.5272102	-5.617518	1.391437	2.3832068	-12.992985	7.990528	-7.651568	-2.5447958	-5.4246974	-12.443992	-1.4620558	-9.202447	-18.014791	12.226428	-0.7100938	3.1087787	-9.193259	-2.9012911	-7.328329	-8.460997	-5.3612275	-11.513574	-8.850795	1.9516541	2.8625011	-16.117096	-9.755929
193	7.650711	5.567674	-3.0699193	-1.4269539	3.1525154	2.758674	-9.923748	-12.610133	-5.765831	-7.696379	-3.2449358	-3.6198475	-0.06958898	4.8360267	-1.6962924	-3.3738277	4.9902167	-8.480975	1.5092937	8.67866	3.808452	5.60245	-2.8571842	7.288033	1.6480322	8.244971	3.0722046	3.576622	14.522763	3.2003996	-9.798504	-0.719996	5.3488255	9.440362	3.6036675	3.0840275	2.209154	3.5688794	-4.1402607	4.457441	-3.6154845	-11.07171	3.3012655	1.0762976	12.022541	6.43714	7.5330925	16.031542	2.2625463
194	-13.1735	-14.687069	-9.217269	-18.088526	-7.444017	-13.565112	-15.204932	-12.213333	1.2288587	-19.150549	-7.2744994	-11.368164	-15.736457	-14.652518	-10.87309	-8.954345	-10.080104	-23.457352	-9.78069	-19.597746	-0.41254437	-1.7732105	-11.788449	-14.7684145	-22.913946	-4.5757046	-0.9098702	-5.533463	-25.756021	-16.6323	-17.905718	-16.64098	-12.304175	-12.167796	-7.8582397	-14.296074	-19.158976	-7.883621	-12.1631365	-5.020981	-14.310944	-15.338252	-23.279081	-0.45908245	3.5192888	-7.184994	-4.6228786	-13.517793	6.0170555
195	8.289432	21.973442	27.167482	18.221745	19.904108	22.335363	14.701594	24.790483	30.620094	13.800715	19.263092	30.32633	15.471868	9.605511	17.567284	12.479119	8.146307	10.456432	15.155519	16.469864	12.684425	17.223192	15.357553	30.849243	16.008078	9.348729	15.4552965	11.26723	17.079813	26.946146	5.2456937	6.268521	13.62991	14.649922	24.283781	0.87802386	17.98631	11.729354	15.441442	13.2055435	-1.0483603	-1.7103211	-0.31069782	12.853634	9.608727	12.4484625	13.707383	22.196676	16.911345
196	9.777535	1.5236188	-22.43872	-1.901465	-3.5445468	-4.8860803	-3.927605	-14.868099	-4.422793	-14.751416	-9.05837	7.5170293	3.4684002	-4.0805283	9.512047	-4.8355007	0.14705546	5.4884605	-13.035327	-11.944438	-15.553626	0.40712646	-0.48892745	-19.815279	-7.7664933	-15.430797	-9.420047	-16.358524	-17.37256	0.92287964	0.37466526	-7.8851533	-9.353803	-18.667105	-10.1015835	30.086573	6.2384334	-12.223549	-6.0120006	-3.9717128	-7.092579	4.951514	-7.113462	-10.114835	-10.282416	-0.8326939	-21.060791	-4.0759525	-13.992126
197	-16.875288	-4.175284	-5.0140157	-20.20381	-7.058342	-7.001654	-19.638115	-18.022367	-15.573075	-23.51951	-10.515873	-9.828468	-12.067433	-6.126559	-8.657768	-16.346231	-11.068196	-12.296954	-10.719884	-10.16436	-14.150296	-13.783288	-5.991741	-12.867477	-13.234298	-12.712712	-15.33565	-13.607197	-13.467189	-9.916949	-8.704404	-9.188767	-12.801251	1.4021411	-6.18338	-13.628571	-10.195436	-12.27549	-10.752651	0.84420913	-11.822174	-13.993721	-9.956029	-13.52422	-8.810092	-8.514655	-10.548514	-7.259066	-17.043024
198	11.566055	4.909191	10.552929	6.2476845	2.2417762	-6.454778	9.382634	0.86339754	-0.6137355	6.8389764	6.8326364	4.5483747	2.1971161	-0.08399709	1.6063871	-2.3186767	0.6446714	-5.900618	-13.304837	-8.010259	-4.6675434	-12.2853365	-0.8222135	-10.535571	-10.436377	11.631732	0.3401947	-3.1042328	7.230156	13.457927	4.2792206	5.9071097	4.841807	4.271065	4.8113713	7.570772	4.43428	10.971058	11.340985	16.842588	1.9124247	15.029841	16.193316	-3.8811548	14.252408	3.7784147	6.959988	16.336266	4.5089803
199	8.069505	-11.155988	-5.7550836	-8.529977	-9.896391	-1.6946319	-7.531641	-4.987782	3.6634839	-5.606449	0.8164856	0.2708958	3.3614197	3.8971264	4.857109	11.798326	10.9893675	1.6809477	29.358276	12.061882	13.071586	3.518216	0.8866024	-0.46844658	-15.033721	9.569356	5.045584	-4.0745854	2.9995143	-3.1063452	0.21100748	1.3751923	-7.057297	-1.7116747	-7.262409	1.0188195	-4.142451	-4.508654	-22.38086	-0.7429736	-1.817207	8.207369	6.1500535	21.182627	4.191475	3.8402798	10.412845	9.417464	7.6191697
201	-7.8270326	-12.036893	-19.808886	-12.249553	-18.960691	-15.105403	-13.983002	-25.860857	-23.25086	-13.207387	-13.735288	-5.276484	-15.203048	-10.133056	-5.5046005	-25.019476	-9.737072	-16.399673	-6.285481	3.7882617	-10.3014145	-6.7894096	-10.718776	-6.796831	-15.351737	-19.673174	-13.645026	-10.059562	-9.655377	-6.8788	-17.426401	-0.43578148	-18.003904	-13.649101	-2.5691426	-7.9626718	-4.0562553	-10.290134	-17.7667	-6.0657334	-18.712591	-10.670087	-9.515123	-12.614606	-2.2711115	-7.6027412	-9.671611	-15.8747225	-2.8532143
202	-4.192011	0.9460189	-10.336814	-21.78772	-0.35293356	-10.077062	1.5603104	-19.69974	-19.230316	-0.4599471	-18.529585	-5.302439	-16.039482	3.4910934	-0.47457102	-20.816978	-6.0706	-16.23768	-0.30792776	-7.176935	-6.495861	7.520126	2.9006882	1.2234355	-2.6210887	-8.701346	2.738078	0.7019904	-17.950941	-11.337436	-17.856297	-14.29333	-13.196307	-4.4780955	-12.530388	-9.689675	2.1516736	-5.350329	6.875445	8.488292	-12.988809	-1.9327282	-11.6465	4.321745	-9.430337	6.6469016	-2.6090243	12.736325	-4.9476776
203	-25.343607	-2.2695408	-11.86202	-12.273293	-3.9881742	-28.13761	-19.716259	-8.605725	-20.821531	3.392558	-2.8511398	-7.1718597	-20.757137	2.0197785	2.2502377	-0.3965037	1.027907	2.4650152	-23.784058	-4.561496	-7.743467	-12.91719	-1.0986677	-26.487688	-19.850327	-9.693664	-21.123764	0.11625036	-5.5105624	-7.1094117	-23.218405	-2.3437974	4.3978047	-2.0896142	-0.24784057	-7.2012506	-20.895367	-0.18209887	-10.05811	-14.192811	-1.2566671	-24.861506	-15.077759	-11.8198805	-19.2842	-7.118131	-5.681805	-8.856925	-19.252352
204	15.939423	-1.8118955	3.6041915	2.4756918	3.2795935	4.207071	-4.7806916	-1.7161555	6.602861	8.471713	10.726936	4.413532	14.219256	12.048268	5.251392	9.650624	5.409456	0.15134437	0.9359417	8.348318	11.813657	5.3095803	10.777824	10.079361	11.18847	10.812951	-1.8644823	5.5616837	7.121084	3.0723476	0.62593263	14.991146	3.416005	7.635567	9.390979	9.715922	9.071083	21.034924	1.1514348	13.023006	14.200971	10.673642	16.42681	15.537525	8.145259	14.410789	17.36098	16.203249	15.5708
205	-4.7508483	-3.500182	3.1103776	-5.838375	-5.803184	-4.942187	-0.6947465	-10.378437	-7.610666	-3.1006863	0.8430905	-4.0664616	3.7212772	-10.560574	-14.299225	-8.622082	-16.589647	-20.77096	-17.428236	-20.582003	-5.0332026	-8.110767	-16.43754	-14.837875	-1.1979147	-13.890477	-9.052879	-12.864614	-1.8165814	-10.36333	-12.977054	-15.557189	-7.051295	3.8401203	-13.114636	0.7289254	-14.381162	3.8720658	-0.69289255	-0.7337758	0.9392021	-7.016561	1.0495011	-8.579902	-0.6623996	-9.245852	-5.6865025	-10.740863	1.4073267
206	-9.045722	-13.309174	-10.103234	-23.80207	-2.209298	-24.582796	-20.057325	-24.969261	-9.194215	-1.5674253	-9.996443	-16.348925	-18.084957	-16.429453	-22.26767	-34.277126	-16.863861	-12.944976	-17.422335	-21.532248	-24.106527	-19.027653	-20.145943	-34.082493	-30.983389	-24.15528	-18.357801	-13.675487	-19.22081	-17.504242	-18.988976	-9.715495	-18.034372	-9.711364	-5.6353893	-18.633017	-17.549704	-10.916455	-15.774608	-14.016665	-24.031412	7.1587315	7.035353	3.044793	8.736217	5.5450134	7.7923474	4.232936	7.9164634
207	-5.158368	7.4987373	2.571227	5.4350624	-6.4276443	13.752095	4.0919003	4.578212	-3.2416599	6.3846645	-2.4004223	3.1969783	-6.3086686	5.875899	-3.1938713	9.961474	-5.4159164	9.74108	1.733048	1.5574926	-11.230415	12.147653	-4.1726046	4.4140043	-3.5641575	2.3740323	-7.1457953	0.5635557	-8.106795	9.232736	-12.806828	11.9790945	-5.927183	11.734984	-2.236565	4.3673897	-1.8463911	5.8076096	-7.6460605	3.6736739	-11.909488	6.048727	-2.0776305	0.33557543	1.82164	5.952993	0.46041474	11.778686	-8.80548
208	-1.8155942	-2.4867141	0.41979995	-9.463245	17.9112	12.780262	9.643275	9.680327	1.437635	3.0231543	0.8342881	-1.6691741	-11.706815	-7.5452895	-6.702844	3.3473053	2.9193618	6.6163464	0.55512935	5.7401032	-4.2147374	9.908912	6.7718277	8.086902	3.9020913	10.983197	0.76308876	-16.24338	-3.8419034	-0.8640397	0.6332006	-0.69693136	8.853444	-10.138942	-3.2994816	6.1897144	14.563606	-3.049081	11.499797	12.347358	3.3175461	-3.311116	8.414982	10.775113	11.033229	9.698658	18.929132	31.405714	18.675314
209	1.6270885	-5.7035556	-7.0300775	-6.0087433	1.6765509	-11.98391	-5.7644424	-0.4093555	0.8249838	-2.9603179	-3.6512177	6.2360115	-5.761495	-5.4376235	2.891507	-1.5122156	5.6692424	10.954217	4.656466	-7.597136	-3.617528	-6.1314816	3.104641	-4.603968	-2.2712867	-2.5046573	-2.3369238	1.4184761	2.4936292	-7.1435814	-6.7313294	-7.7030168	-5.3506927	-1.7144526	1.3796176	3.5307672	-4.3302417	0.007424116	4.561214	4.1179576	-0.4598364	1.0522825	5.028359	-1.1747257	-7.607242	-1.0153748	5.8992734	1.5877894	-8.9037
210	-13.266614	-3.7377827	-3.0674531	5.8001914	0.80172986	2.062391	2.5123432	-0.81951684	8.639765	-9.201247	-10.62707	3.8257306	6.3841853	-7.343336	-13.801383	2.7411716	11.74941	9.042306	2.227711	0.7293156	-11.915065	-6.479265	5.951197	8.560452	8.043582	1.3493611	-3.3245509	-0.072835125	11.055821	-3.0120442	4.0206876	-11.979846	18.905535	8.197287	-7.4321837	-4.762357	-4.392821	3.2864094	13.438811	14.732932	-7.8229785	1.5291847	8.240632	0.9677081	-1.8379942	7.648561	2.1657732	12.133723	0.22481386
211	11.030601	-13.81091	3.5088432	-5.925249	8.115021	-1.9903651	-1.0360032	-16.010582	-11.824178	-4.04406	-11.815976	-7.9332504	-10.749293	8.720707	9.00156	7.0938306	1.1846167	-2.6437552	9.849252	2.6768398	-2.1954103	-5.3232365	-11.068898	-0.2173609	-6.304545	-4.6637406	-2.6611984	-12.93941	-9.883857	-15.288872	-12.362782	2.803795	4.9096084	-0.6270476	-10.913058	-11.053422	-8.781967	-2.7519987	-3.4691343	-1.2314492	-7.8410854	-9.466348	-0.87213796	-6.8390217	-10.8282	-9.262772	-9.91784	-14.677895	-6.5366282
212	-3.8461227	1.9920403	-2.926592	-6.7122726	-3.985934	-13.054284	-0.006401698	-12.193389	-0.523192	-0.8513999	1.037048	14.489232	1.6240317	2.0786772	-12.365846	-7.0035233	-16.278002	-4.9433436	10.024597	3.1517036	-0.23159075	-16.384872	-1.405407	-18.015299	-3.9494343	9.7110615	-11.4719515	-3.267519	-5.282254	-1.0187979	-12.037053	-2.720926	4.259878	1.2424026	3.0508082	-4.894342	-3.8620098	-10.714345	15.576576	-2.1572444	5.6916614	22.6551	15.995692	-1.3565321	6.501238	8.581637	22.448877	17.477095	10.638958
213	-13.520607	2.9772224	1.5714054	1.1432651	2.3544588	-6.2711205	0.39485386	-2.2814634	-5.824405	0.12583287	-7.4067388	3.9129925	11.582593	-3.4120808	-11.418355	6.5248837	-6.8390064	3.4434023	4.482446	-3.410537	-4.280825	-2.3053668	-7.0484824	-7.271135	-9.990588	-4.3471203	-2.925228	-17.25742	-3.927966	-14.268294	5.553061	-10.516426	-8.06132	-9.624272	-15.430488	7.8655243	-12.886683	-17.453344	-17.149654	-17.054556	-14.149429	-13.29641	-5.333484	-11.937352	-11.117734	-19.893969	-14.412227	-7.8495674	-19.02594
214	-18.005066	-12.448894	-15.802474	-5.0045705	-15.661598	-18.33521	-6.7964187	-18.091248	-20.793242	-20.108469	-22.780205	-11.838239	-23.623846	-24.248667	-8.831296	-15.036618	-20.196901	-18.939194	-9.54132	-6.4798355	-17.950844	-19.450684	-19.896988	-23.72883	-19.104967	-32.13979	-7.7951317	-18.41688	-13.862796	-11.290769	-9.252947	-7.442787	-10.806581	-11.015359	-10.079218	-16.381273	-10.251117	1.5348269	-6.722016	0.1797483	9.552205	1.0117463	-13.946838	-7.7467246	-9.889362	-11.699445	-16.36289	21.501648	5.403193
215	8.572205	11.00129	-4.2176156	-10.859784	2.9612646	16.99027	8.192007	14.739568	3.4725602	11.445427	14.364854	3.429774	10.041125	7.354994	17.865314	7.817201	-4.8341107	4.545487	-3.996478	2.5273025	-8.447047	-6.1260734	-0.103024565	8.38593	1.6444653	-4.404226	6.844955	-5.133197	-6.9088745	0.053205173	-2.628546	-11.669444	8.360909	27.480158	12.621156	10.491422	4.7255764	-1.2435817	0.15387146	8.606391	-10.163034	16.614214	0.7583809	3.7421114	-18.41858	-8.014327	-6.3943353	-6.493778	-11.894345
216	-8.023204	-0.8429044	-16.655405	-2.6824625	-13.91124	-9.744983	-9.767638	-20.045382	-1.295019	-0.38714662	-3.3665779	-4.668502	1.6791066	-6.2037773	0.30641317	1.0162268	15.516377	6.9766374	5.283669	7.30481	-1.8536285	-4.751636	-11.08944	2.0752718	-8.078997	1.8168331	7.286773	2.7057045	-1.7595199	-4.021732	-2.5106304	-13.035568	-5.670336	-24.846146	-16.92798	-7.323086	-4.201647	-4.896402	-6.644018	-9.930795	5.8810725	-9.624892	1.5431466	-4.4142203	3.759675	-11.746567	-4.3740478	14.803589	-3.9105864
217	-2.6771462	-5.909752	6.2189956	1.5807449	-6.7808743	-8.528281	-0.61665505	2.3924255	-6.7877903	-5.179313	-6.1676307	-19.604563	-10.439391	11.474744	-13.566924	24.360693	21.977884	17.260077	43.590256	41.877686	14.918434	30.454737	30.609545	39.40274	39.351578	37.763477	31.922308	35.167553	33.652527	37.66218	3.9783888	32.089737	11.6248045	-1.4955889	40.753876	30.500254	36.63013	15.819751	22.181107	46.67517	47.246693	7.9763417	9.11379	-15.590791	27.324896	29.310059	17.790049	4.222775	20.673723
218	7.4040236	11.756325	-4.827666	-7.34561	-13.530028	-8.761889	5.277084	-9.046425	-0.27488565	8.186627	-0.12057265	-2.1501377	-8.913131	-7.469034	-14.792232	-18.677633	-19.485739	-12.37382	-17.154844	-14.885472	-11.954036	9.3569765	0.9905209	-11.808513	-10.77344	-1.5830431	-0.94512075	-16.000895	2.4604568	-3.1745102	-4.1211724	-5.671531	-2.2186615	3.3309467	-8.234658	-0.24565864	-2.7113922	0.8931286	-12.348086	-14.828694	-4.271646	-5.841431	-13.092834	-11.880076	8.8369	4.5724735	-6.0623527	-13.769959	-5.518636
219	-1.9642477	-13.685231	-8.424491	-7.8279004	-9.853602	-2.1776679	-9.803266	6.550712	-6.2956963	-4.785602	-4.2107778	-17.492231	-10.813052	-16.026579	-17.5626	-10.270262	-6.9859962	-10.680392	-10.2397995	-17.210882	-15.830048	-11.169589	2.1431372	-3.2025385	5.77469	-3.504175	5.9132867	7.107338	13.174268	5.5502257	2.614744	5.278062	7.858914	-1.3415985	-10.850063	-13.914252	-13.261676	-10.603863	-12.345401	-4.319447	6.6604924	-10.164915	-15.848694	-22.480597	-21.403221	-8.055422	-7.22255	-5.177764	-8.363014
220	11.146645	9.74567	6.04765	5.9643936	5.090594	15.796758	-0.8709647	4.32758	1.366355	0.14400625	4.6992793	8.048924	3.8900225	-8.8533745	4.9519286	5.6835117	-0.2553483	-9.319819	-11.098167	8.0319805	2.9311922	4.5838943	-2.5194569	2.8718684	6.2022896	9.232982	5.2153225	-6.372935	4.7955914	5.321833	6.592754	5.6089416	6.7183356	0.59911126	-10.38553	-5.694795	-0.54407287	-8.544	6.015943	18.32826	11.0250435	0.24376446	-3.3272507	-16.303394	2.6450517	0.9074011	-1.3201764	-9.978011	-8.936946
221	-17.219511	-18.344433	-24.31669	-19.619635	-16.056417	-14.595515	-27.18946	-23.385382	-7.161207	-18.663702	-28.252737	-13.009076	-6.2504234	-14.138907	-0.22841819	-22.156067	-2.5593398	-9.419646	-3.7317693	-2.5669768	16.65596	7.883696	18.183895	6.2064023	10.494069	6.013201	3.226764	3.7784908	-6.9681053	0.21213691	7.0362754	2.7016704	5.090074	-7.230118	-8.019225	-3.468979	6.964289	-3.0396087	8.650269	13.693999	7.0852585	17.58267	5.7946734	6.3607364	0.24513002	6.0207467	-1.7498401	7.318072	7.084637
222	-3.049736	5.0360923	6.3663154	-1.951448	-10.237132	1.9058505	-1.1557735	7.172455	-6.4053802	13.419847	1.5732788	-7.5177693	-12.215785	-13.98137	-11.751485	4.8844047	-5.4419675	5.799063	-1.8927659	13.825957	14.675967	1.0681477	1.151729	-7.7240863	7.0821414	0.6240813	-0.2691215	-9.075982	0.08035477	-2.8772185	0.19369571	5.8349824	1.9994277	-1.994277	-1.5860559	29.039236	2.6634562	8.681706	0.41770253	8.021951	-2.1586874	-4.1649113	-4.534475	-9.754336	-7.6849036	-1.336878	-8.20992	4.503777	-2.8247693
223	-4.8608203	-7.6082635	-1.0745116	-7.381286	-6.1127076	-6.997317	1.1617992	1.4980006	-8.948491	-6.8438263	-1.3644825	-8.491416	-9.520133	-10.886264	-8.051188	-11.963376	-9.949483	-13.528264	-6.122349	1.1929535	-4.144299	-10.901112	-12.9459	2.886346	-4.950138	-3.6785119	-0.78877735	-11.427257	-10.603158	-6.158882	-9.486331	-8.097267	-2.4409273	-7.153376	-12.065166	-7.175106	-10.241921	-12.95739	-9.731083	-9.279094	-14.318589	-5.9413524	-5.411953	-5.3944535	-14.440768	-14.336352	-13.348216	-3.3224394	-4.151576
224	6.3856826	-2.5302927	9.379564	10.04364	13.528028	6.1722584	13.060723	15.27177	1.0389199	5.637179	0.61110157	-0.66186017	1.8892893	-0.2546239	-2.4431558	-15.670822	-16.732916	5.8527246	-12.68417	5.03229	-16.118362	-9.661005	-15.183513	-8.541743	-6.181153	2.2919762	-2.1246605	-2.077054	-5.6508203	4.6167808	4.7978177	-3.5597732	-8.233716	-14.24071	-19.93132	1.8602777	-13.327895	11.176236	-4.5966516	5.8417125	12.325507	6.5800376	-0.09425131	-6.5362926	13.941078	6.973599	-2.466143	7.24902	12.908329
225	7.1320972	16.435226	11.804783	-1.2933556	-12.060323	-5.754118	-4.0300756	4.985365	-1.7135706	-2.2319894	-6.5192337	-7.9439445	-1.3490194	-4.6650066	-3.061043	2.5069118	-12.338553	-12.799159	-2.2781928	17.562088	12.268967	16.848833	0.07242298	-2.3267746	-6.986852	-1.9009649	-1.3308207	-4.2660775	-3.571461	-14.635658	-1.7722355	-0.87736446	-17.952461	-9.032058	-10.00933	-11.181432	-23.383978	-3.5527878	15.228714	18.195948	15.105464	0.7144422	-4.5376024	2.464058	-4.1644216	-6.5206146	-3.4021587	-5.211887	-4.435849
226	14.920482	17.827528	3.5198028	12.765808	20.568766	12.474434	25.292145	-1.3689734	19.816748	-17.61766	16.292677	10.772271	17.644476	21.186096	8.789476	18.321371	11.665932	17.438135	8.241173	5.2555213	14.316167	12.611234	7.2628365	19.604647	11.147597	2.829237	4.070357	-0.8813844	19.818636	19.575777	5.907083	0.076126724	2.5383236	5.4517007	21.285986	21.938797	7.2427382	-0.8819682	12.964925	4.384399	11.333797	21.120596	3.9135017	1.5854727	11.484408	2.3928423	0.3706948	7.22007	14.59253
227	-12.125026	-8.061195	-20.1357	-15.6666765	-10.091438	-19.456043	-7.2687736	-5.7074304	-0.25814307	-15.332221	-2.282225	-2.8238876	-12.7945175	-3.071457	-12.373543	-16.72621	-0.103505455	-8.493838	-8.847438	-4.5847507	-18.605772	-0.26370606	-15.377846	-19.709717	-15.799502	-13.636044	-8.293746	1.0958742	-9.220915	-4.5907836	-13.257182	-10.989511	-19.031418	-13.393578	-4.174983	-18.921453	-4.6867776	-14.068439	0.76097536	-16.053797	-4.5264926	4.130359	-7.7316985	-5.6188874	-11.648991	0.88915366	-5.3298755	-19.222792	-7.3870597
228	10.013436	12.795883	3.6558893	5.208507	12.718322	-16.029863	-11.521645	-1.6036782	-1.7280048	14.091079	16.548365	14.816947	6.5334854	11.506432	11.50637	9.193805	7.513054	-9.082524	6.9828453	17.44713	20.992107	18.568987	13.250342	10.329999	9.448403	11.554622	-1.94865	10.571113	11.365761	-18.518198	-18.417755	-0.6246738	-1.7331206	13.810627	8.811975	9.593991	10.564352	10.587504	4.937568	12.007278	11.177213	1.467391	-2.6032724	13.670321	15.931217	21.077108	10.377799	12.334839	16.300936
229	7.417749	5.8688965	-8.089693	5.8385777	14.291905	18.730276	13.136532	22.358488	9.102308	18.636631	23.016388	19.529284	7.649359	10.905345	16.610605	6.028418	23.306076	30.495977	10.549676	7.477131	13.1514635	5.093456	-2.6090558	-5.0099816	5.1514525	12.147946	16.873545	5.00961	5.953342	16.280313	16.529007	12.124833	-0.35725117	5.8291245	4.131271	10.878766	-2.4746683	7.025154	0.41719913	-2.4573457	8.485564	-0.07748238	-7.209598	-11.144036	8.748196	3.7057078	-5.492598	5.200995	5.773422
231	24.364428	22.674528	-1.7851734	6.596903	8.1738205	-5.307531	-1.3223097	4.7581143	-0.53572434	-1.3199259	2.0219557	8.551547	-3.8374484	-5.56957	-2.9100332	14.880717	16.610624	9.100069	8.456634	12.5616045	11.448976	9.788125	-13.012046	11.750504	24.070684	16.54502	3.3072567	17.296913	10.5882635	16.17279	14.301697	5.3880806	-2.9244568	-19.719301	-21.009865	-14.352033	-15.480653	-11.497197	-11.586543	-30.552504	-14.04515	1.1171356	5.740452	-1.8684807	-24.711813	-1.4285283	-7.407791	-4.112529	-11.412033
232	6.8996673	10.459769	-6.1741605	0.43112254	-7.5039077	-5.492939	-4.20889	-2.9975433	-2.3783953	-12.703553	-8.623162	-6.8107758	-7.496507	2.4543583	5.785994	3.118885	-5.684023	-5.1673484	-21.273432	-10.223918	-6.3287163	-2.0634668	-15.567436	-15.261208	-17.729254	-23.961004	-18.482094	-22.523046	-20.813131	-9.558837	-27.66807	-10.764571	-6.5493913	0.82426864	-0.47197136	-5.2471223	-5.229399	-2.3263195	16.65124	-20.37306	-9.186498	-12.823594	-7.017036	-8.960975	-18.479742	-0.9809825	-8.145097	-6.516718	5.4220862
233	10.327276	3.6904638	18.797316	18.41947	1.0311071	1.2128047	-3.5522432	9.644761	7.311171	15.517227	-10.633147	-6.674427	10.561566	-2.7411098	14.277591	16.46741	-7.837761	-5.987867	-4.4262366	12.126727	6.805374	21.83985	-2.47624	-5.445122	1.5026776	-5.3939652	17.786657	-5.4667726	2.3573997	-0.35301018	-3.5052156	1.3035709	13.7269745	11.870647	9.844987	-5.976771	16.44115	-5.0607452	2.8201656	3.342261	2.8074577	17.392054	-6.7682157	3.897031	-2.6801634	7.0916877	-0.3103301	-9.944695	10.274122
234	-11.897858	-4.9314575	-5.031265	-10.0098295	-6.007061	-9.820189	-18.014296	-4.0777807	-9.597336	-20.33703	-16.993505	-16.29624	-17.458168	-14.996142	-17.050673	-25.472483	-24.822027	-17.082518	-10.98125	-13.335086	-6.0541744	-5.722353	-9.033536	-12.381017	12.440967	-2.673179	-6.128737	-14.265328	-5.751845	-11.3067665	-0.4981997	-7.23076	-8.044315	0.71275276	6.878699	-2.3473456	-2.3683727	-5.4357276	-5.1269045	-2.460944	-5.956713	-3.4834683	-6.0624022	-10.949719	-11.650035	7.0716596	9.665289	0.705688	-13.97551
235	21.906755	16.300943	23.654776	21.286444	30.053446	17.498507	26.215979	23.922113	25.152914	23.247381	6.5036664	5.1817093	18.48787	22.394537	-8.976645	7.21287	22.885107	25.738176	17.323318	16.031797	1.8048573	-2.7228968	-3.4994247	-2.4482262	-4.884014	-18.264784	19.900045	17.600916	6.2356954	-5.0997295	-4.296682	13.553185	2.2826004	-3.9561594	-7.5521965	-15.514557	-4.3557076	1.1395055	-11.392757	5.3032794	-4.3613873	-10.987885	9.973032	7.96602	7.349093	21.34379	0.2280345	12.478564	4.8735805
236	0.39279804	-7.419512	5.2664766	-2.8062637	4.0219483	1.269393	1.6526154	-0.31294712	0.9255039	1.238804	12.075687	-1.2908201	-7.004271	-11.32713	-7.366638	8.083816	5.0842667	7.7878957	6.275249	-9.236885	-1.7710568	0.045064826	1.7413977	4.74351	0.9124281	-7.8186173	-12.058068	-7.503826	1.4177195	-6.680676	6.7891936	14.078865	9.897023	5.3117847	10.391774	-6.3277817	1.6088482	19.88323	14.442605	13.451367	16.024916	11.089202	8.428895	-7.248301	9.652553	11.151708	4.023824	-5.94192	13.947388
237	-12.6662	1.1264033	5.4481463	-5.5872035	3.5881507	4.586209	14.60732	18.733788	18.466827	-26.914286	-22.921751	-17.703829	-11.007538	-9.195962	17.187885	15.698207	-7.1892323	-17.86783	-19.377861	-18.237753	-3.6139677	-8.529653	-9.299188	-18.433823	-11.658576	-17.765009	-10.827519	-33.005447	-17.412909	-24.321867	10.244936	0.54419965	-10.174245	-26.262054	-23.09028	-17.535994	-11.747025	-7.717737	-19.495386	-19.67206	-27.219645	-7.7262244	2.1443632	-17.072067	-15.789669	-12.536983	5.0856376	-24.094614	-16.22711
238	-4.4528413	-5.9783363	0.97690916	-6.710037	-8.919932	-11.311666	-8.491692	-1.9624511	-3.7801304	-5.321806	-5.0819144	-2.8671744	-1.6950372	-5.2611427	-1.1686505	-13.044948	-6.690245	5.5734982	-10.779042	-5.599649	-9.628057	-10.087099	-1.086681	-10.892909	-9.574547	-7.2485847	-12.338081	-6.6482177	-6.449194	-3.2955906	-12.4628725	-4.985883	-1.7805694	-7.6580606	-11.769028	-12.205162	1.9924026	-7.516054	-2.999615	-1.328442	-5.278473	0.000437101	-0.1440119	-9.8960495	1.8599952	-17.274569	-1.0650367	-5.8565946	-8.148857
239	-8.600079	-11.158366	-8.722141	-7.5724893	-3.3021767	-11.744718	-15.135002	-12.604008	-21.254417	-18.560064	-20.922365	-8.052564	-13.270477	-6.7393975	-9.580947	-4.7132573	-20.980257	-12.962968	-5.801969	-14.163777	-22.417252	-10.543122	-16.671185	-8.344827	-10.729474	4.8772335	-1.6509291	2.9599667	-3.6551178	-6.1305003	-18.72946	-12.227284	-9.494351	-4.775988	-15.582896	-18.02965	-8.985603	-10.820498	-7.3677545	-1.2455215	-1.5485235	-0.2567768	-18.519129	-12.241974	-14.834694	-13.945255	-14.141372	-8.125935	-13.835462
240	6.1100707	6.063894	-0.80063725	2.4813957	7.3099475	6.1275215	-0.6619342	2.035926	-8.703586	8.670663	-14.60455	-1.7412852	-8.892255	6.9513183	5.590199	-2.6234434	3.5034897	5.9798045	14.834598	-3.7938824	10.675107	-3.4392726	5.3845496	0.811546	-11.787677	-4.3292885	-4.7922378	-3.4625008	-10.71485	-18.188623	-23.281937	-13.706119	-14.438533	-11.704137	-2.3813617	-8.414918	-18.93693	-10.671013	-11.293438	-8.581784	-14.8991165	5.907425	0.12876987	8.168876	-8.179567	6.3976345	-9.044057	7.2070794	-11.820987
241	-10.146624	-6.2670383	-13.830349	-2.262396	-18.817295	-3.9448888	-12.455417	-8.246743	-11.868523	-21.662527	-11.003465	-6.153824	-0.4547372	-10.859296	-1.6865311	-11.932999	-1.5686827	11.3988	-4.006191	-10.311174	-3.4945018	0.6584368	-0.78498363	-12.353584	-3.4081237	-2.4935987	-1.5608486	-4.7354503	-8.001405	5.5072284	-5.464649	-6.2992625	-10.701034	-4.69968	1.1744627	-2.7166042	-1.5259277	-13.008824	-17.38942	-3.480109	-7.2642198	-9.370477	-0.8323808	3.1579502	-4.8496394	0.1596206	-7.6460795	-6.6539235	-10.298808
242	3.5652668	2.1625988	-4.4801016	-13.390616	-10.997033	1.179336	-2.5148807	-6.269583	-7.3899217	7.6947656	-5.2306185	5.6701007	-14.1942625	4.163722	-4.22843	-6.5245357	-9.281033	-2.3711998	-1.4301662	-3.7117884	3.7860234	-5.19263	1.2550592	-1.0436376	-1.8174673	-3.8461945	2.2897582	-1.3649235	-0.90062886	-3.0884552	2.520912	-1.8528877	-3.5957031	13.803226	-5.877786	4.764577	3.2142627	-2.2047427	-12.410108	6.9330616	4.6587315	-3.0925686	-0.04226939	-1.6680468	1.2377133	11.175534	11.132396	4.6871	1.203652
243	-15.070666	-8.209774	-1.0271816	-3.7652798	1.7613926	2.061448	-4.258186	-7.3538566	-5.026527	-11.833244	-12.062934	-4.9265003	-21.864622	-5.644255	-13.151608	4.796505	1.2576231	-4.0696464	-7.901397	-17.741976	3.1213634	-6.872085	-2.121542	-5.342253	-7.2135835	-0.11156543	-3.5411122	4.5032687	-6.436296	-20.257528	-7.5249557	-6.550255	-1.9808487	-8.510541	-9.318217	-3.1446896	-5.348343	-1.087299	-8.426253	2.0156672	2.0279453	2.1406744	-8.361655	-8.78098	-1.6550473	0.6433153	-5.568388	6.882459	0.47684622
244	-21.237986	-13.485782	0.9149265	0.80253553	-6.3873353	-15.65338	7.4098506	-5.2020764	-0.9797707	-17.480782	-6.515454	3.3879154	-8.806466	-15.934883	9.434335	18.0932	-2.6639023	-5.867007	-11.104413	-9.078273	-10.617957	-16.096281	-22.823166	-24.660936	-30.402697	-28.861032	11.48806	7.69705	6.8586335	-6.3046374	8.271405	-0.12733872	-2.8947737	-10.878972	-20.99154	-14.543777	-4.793514	-11.337948	-11.830531	-13.260757	-2.9468842	-20.638899	-22.490648	-16.387835	-17.470268	5.0445976	0.3593987	-8.462653	9.306688
245	-8.7800865	-12.143817	-0.6067279	4.4430766	-9.509431	-8.197701	-17.356665	-2.0766332	-6.592241	22.246225	23.609884	16.426966	1.4675155	-3.2165372	-8.783768	3.3340952	6.542605	-14.649662	-6.9453187	-12.995479	-7.302134	-24.847824	-21.630499	-26.151438	-13.5230665	-10.355853	-27.500322	-12.685718	-10.900829	-26.503532	0.19274361	15.486079	19.564137	17.846489	-3.399229	15.066888	6.217339	7.639216	1.661712	-24.077215	-21.0374	-14.478195	-9.483475	-11.758105	-6.24272	-6.2216077	-20.203394	-12.938583	-14.548482
246	9.375586	7.2425294	5.233776	6.1787267	8.997067	7.480144	4.3058553	12.775283	8.010037	7.555696	8.071286	-2.2886603	1.8680938	5.6590004	0.4648024	6.922685	0.8160024	-0.74995536	12.019435	2.631295	-0.59686303	1.7568054	-0.8628579	-0.8625706	1.1937803	3.4377155	3.7524033	-0.004872441	-6.103665	-1.7332255	8.277087	-0.32847357	-4.3068676	6.027969	3.6414957	7.7314124	4.4100966	7.3841796	6.498895	5.9239044	10.555388	7.4491687	15.835368	4.8666387	-3.493722	2.7910852	3.9364116	1.3590342	3.582424
247	11.473273	17.021442	-1.1388478	-8.320995	14.774203	3.2743318	-3.2875931	-7.4616838	15.501167	-3.7619345	-5.186309	-0.39169085	-0.6366655	10.780102	-7.507168	0.73028594	11.117564	9.312404	3.8777618	7.028726	-8.698794	-19.45546	4.5885525	-1.7439364	4.391572	-16.755568	7.7601037	-5.07805	-1.5756025	2.2205646	-4.026499	6.0643477	-10.3279505	8.254833	0.66859454	8.801704	1.641316	7.2541633	8.726169	4.274025	2.8677814	-0.8777006	9.466613	4.750837	-3.5042484	6.1489563	9.165996	14.562114	3.4442816
248	-18.895416	-8.48187	-6.4289575	-3.8496788	-19.685745	-20.390997	-22.6017	-15.174504	-19.660397	-23.866186	-15.589307	-11.189933	-16.372818	-14.875626	-10.944992	-2.9847443	-6.257374	-12.627178	-16.667036	-2.8820803	-7.8605766	-14.516673	-24.035362	-12.2218275	-12.868709	-21.48001	-13.559413	-19.82308	-6.8330865	-16.285982	-14.062665	-21.39631	-13.664641	-15.322904	-9.606637	-16.080042	-24.297678	-14.629009	-19.816767	-27.831709	-27.543364	-25.821442	4.221893	-29.183752	-18.124887	-11.097089	-18.962545	-14.18616	-10.930832
250	0.40431896	-4.38674	2.7367733	11.297666	6.1522064	-0.4109641	-1.139362	-1.7085079	-10.793321	7.6421103	6.0135193	7.8799286	-8.007745	2.6324842	-3.5605524	-11.738132	-2.9942806	-11.444776	4.3425903	-12.394859	-6.3924522	3.38552	9.349121	-10.852448	-16.384306	2.5755756	11.320816	20.181234	-0.91165406	-12.323276	2.5631135	2.6042798	2.7903538	-19.55694	3.2407472	-8.194763	-11.229028	-3.5326262	-10.659935	-6.694458	-10.038423	-8.371192	-7.820038	-8.677434	-24.18949	10.152554	-11.738688	4.233895	1.4727131
253	-1.9220552	11.47395	14.428559	25.89425	26.972319	17.41455	23.11644	20.019415	19.614	16.12876	17.66496	11.348323	10.427521	-1.6844398	2.9080188	12.90742	-2.3871012	-1.0664552	2.9496067	18.707932	9.439227	11.289327	6.8210235	0.2663238	10.9288025	4.3811145	15.446652	16.496561	13.103875	14.404915	21.697618	8.450809	10.864628	13.293415	22.025833	14.245967	6.0502677	15.371663	-2.6349304	-6.842634	11.39891	6.6104226	3.2669277	26.26343	11.754349	18.621393	24.614481	17.876211	24.993286
254	-1.1173458	-2.7395573	-17.195084	-14.287448	-0.815378	2.1191196	-0.4388764	-6.976242	-16.674421	36.408497	20.674625	-9.979162	-11.790681	-3.260152	-7.1780376	-1.7294388	1.712361	-6.4653955	-7.5745177	-13.891987	-8.618296	-1.0688442	-10.7242775	-8.8211355	2.0526993	6.8573966	18.42172	10.82484	15.512772	-11.658676	-9.261767	-7.873755	2.536745	-12.959713	-2.1584404	0.39622307	-13.265411	-10.437352	-23.586275	-12.746857	-9.529866	3.0750377	3.1084359	-12.400604	7.564886	-6.114736	-18.626053	-28.239145	-21.971863
257	2.7280073	-3.279946	0.4832003	-0.4547572	-4.8034444	-13.050389	5.706482	-5.667877	-10.908563	-8.074483	-11.380628	8.053343	4.1088977	1.0650429	-4.243049	-10.228064	5.5209527	-11.402772	-9.937255	2.4913151	9.218063	-0.5254239	2.5321577	-6.009337	3.8077478	0.2900951	2.2258203	7.7138276	4.5430636	-0.37463975	7.4288077	2.2906282	-4.9999285	7.1968007	9.450612	8.102626	-2.0187314	-17.492508	0.15987842	-12.417314	2.9775298	0.14241369	2.756277	3.237747	-5.4701304	-3.2372735	10.935936	4.175282	4.708445
258	7.116752	-3.614515	5.7784114	-5.393402	6.733027	-32.918243	-25.78094	-14.97197	-16.978544	2.9374523	-3.7726555	-2.4531229	-5.9436893	27.31524	-31.568949	-10.202258	-7.413576	-2.3994238	-24.494196	-3.6818073	-5.809742	1.527623	-15.282681	-4.305662	-10.447877	-6.426857	-17.320868	3.5859044	-7.941906	19.836552	11.560344	-8.37119	6.7568393	-7.7914186	3.6373494	-14.347717	-1.7751703	-14.898978	-17.787008	-5.1309114	-9.295085	-7.4729667	15.709503	-20.587374	12.45254	-15.107366	11.391544	17.13415	-16.151016
260	-1.3202845	13.958561	5.2397275	22.283278	21.100557	-0.5326522	-1.2667832	-0.08504566	-14.972796	0.67831594	-0.28811613	2.5179627	-2.6656532	-2.070492	-5.0168324	-1.7148352	4.4822254	10.812778	19.13029	15.997776	16.96636	15.265678	10.480583	-1.0648994	18.808706	18.758162	17.937675	4.963134	13.094022	23.138388	20.310568	17.523315	-0.3757504	24.144356	28.615015	18.082783	12.047418	11.712958	-1.2515482	15.260228	7.137528	6.8287735	6.6929054	4.6424375	4.200345	-2.6075065	3.0468462	21.482094	7.4902472
262	-1.0050944	6.596586	-1.2388989	11.767239	16.12832	17.91665	10.346432	-6.010502	3.0258138	3.904207	11.590912	-5.0900865	11.548026	3.0385666	6.6936717	-3.0033052	-3.7629511	-5.157364	-1.8533716	1.511005	17.089893	0.30946288	1.8509055	7.4379444	2.5959504	-0.8181972	-3.925188	0.7205455	0.22423331	2.2472417	-5.5734253	16.245348	3.2518413	1.263121	0.07834657	12.858176	7.1719527	6.011334	-7.3072515	-0.202226	-13.014768	0.6399625	-0.9635694	-6.222481	-0.019119581	-2.3911502	13.066741	0.7833621	10.217632
264	4.1342034	-8.021658	6.198454	7.887804	6.33151	11.327175	2.3875077	12.269146	-3.0155008	-9.169724	6.150757	9.774008	-1.1845385	2.7193468	-11.005302	-11.237756	-8.004966	7.928894	-2.5864532	10.774155	0.53916675	6.8613906	-5.317485	-2.5929506	10.293063	10.505665	2.411267	-13.065936	12.329902	-0.60482997	0.8562644	2.0893052	-2.9565265	-0.7086511	-8.8463335	-14.581548	-8.633372	-8.135771	-8.187285	3.8954847	12.021813	0.14887778	10.340005	5.642523	4.4675813	-5.198478	-3.0342093	-0.65125495	-5.1696143
265	2.20026	21.983255	4.673184	1.9541777	3.874461	-12.263942	-17.107439	-16.342112	7.2033772	10.749855	-6.5119166	11.117812	7.482185	-14.962302	4.641339	6.3671517	10.5619545	3.963253	-18.857836	9.571785	0.4300407	-2.4637442	5.7771378	12.792023	-5.923939	3.9221122	12.529437	3.6856797	-8.156865	8.821404	18.935064	3.983904	8.975816	-8.828189	9.373051	-4.933558	2.9921036	7.4674954	10.139699	-18.959791	-10.641646	-5.232165	-6.8014903	-16.821947	-10.027432	11.365399	14.903262	10.948482	-9.468078
266	3.7078543	23.555786	10.478421	0.61540496	-3.075819	6.2865467	-4.8777313	10.281262	13.232589	14.968314	5.840439	8.095675	9.454977	6.2223835	2.615899	9.072461	18.442038	19.283922	7.889681	10.312065	0.58560455	12.232464	1.5266294	6.9869	10.481861	7.600577	7.8183045	2.3961337	-4.9152775	7.5903306	7.848841	0.815761	0.75080484	16.663767	17.435186	22.561722	4.4517198	10.399147	17.734217	6.4212227	11.204838	1.1405658	3.968858	18.110588	6.9279017	9.123806	10.280438	6.7377315	2.8215256
269	3.7138474	-3.1250026	-13.788306	7.69019	4.011734	8.370517	-1.9328555	1.1764189	4.7601714	4.3039956	-6.4220786	-7.969948	1.6248789	1.2408452	-0.124715365	6.130358	13.330425	-10.275846	-4.2132173	7.4923115	8.488143	2.7626476	1.0706846	1.8023032	4.5413513	3.7838857	5.502537	0.80325156	8.641045	13.663926	20.849411	-5.3878922	20.404947	1.5529569	-7.9283466	3.1743648	17.677794	8.111455	3.0170155	0.5247143	-6.8284492	-11.55902	-32.528015	7.632219	-3.2681425	10.441166	-4.578721	-1.176515	7.226766
270	-14.846276	-22.262062	-14.322461	-17.031694	1.3678571	-18.658442	-14.999486	-14.396652	-9.807382	-13.289193	-13.899276	-5.214379	-8.759657	-13.319293	-5.294299	-3.5048912	-17.8884	-15.617419	-6.098986	-3.7909448	-18.405626	-27.367683	-8.523078	-16.698519	-5.803184	3.1823123	-20.25087	-18.17991	-14.210194	2.925333	-16.810236	-18.887846	0.8753831	4.6161265	-2.935771	6.5426574	-3.06357	-8.951656	-4.3119555	-10.175223	-5.253007	-7.628914	-18.700258	-14.768856	-6.309179	-12.322624	-6.0751147	-6.740907	-1.8704729
272	-8.439828	-0.7946942	6.181816	6.926396	-11.923848	-3.4780118	3.327197	0.1849308	-3.1823397	-0.1766601	9.448842	1.5004543	-6.211183	-8.913898	5.0260777	6.588831	0.35872874	-7.17409	-5.2923493	-17.163261	-6.354607	20.62417	5.751755	6.9142814	8.3229265	10.830205	5.098704	11.0669985	-2.9212523	-9.315877	0.6983831	2.7071114	-3.5264843	7.378603	1.436608	10.453207	-10.539838	13.967887	2.719733	3.2350981	-5.911323	10.896645	2.0175936	9.930032	6.8694425	5.051127	3.4038494	-2.0008028	0.50657433
273	-2.9974968	-2.028633	-10.759999	-13.63355	4.1790037	-0.19124381	-4.7302074	5.5917397	-12.099742	-1.4638437	-1.5882086	-8.206302	-6.8449693	-4.7750645	-1.917754	-12.178531	-1.4755602	-2.4104583	-10.95922	-7.1910377	0.8287782	-8.621413	-3.3855336	-6.2957826	-13.885666	-4.341774	-3.1916049	1.3216864	6.274904	7.0706334	1.1837549	-7.6277766	-4.4907384	-7.013883	3.6003964	-1.3235971	-5.09723	-1.0587106	-8.15753	3.020189	-1.4661363	-0.19327132	0.01417923	-12.344475	-2.8423712	-13.890122	-5.235508	-12.277202	-4.7592826
274	-9.653301	9.3919935	13.088599	-13.457156	-4.4574695	0.6875166	3.0029962	19.485247	-3.8719342	12.750954	15.015484	2.0311263	10.221365	9.892002	-0.34514174	-5.4557033	9.572241	5.0284457	-1.1445099	4.0012345	18.100012	11.079835	-11.589176	1.2160596	7.3948064	-8.186716	-0.88637286	-3.9121253	-5.752369	12.07135	-5.4851108	-10.970151	-3.3035185	4.2636347	-4.844621	5.2817206	-0.892503	6.3712716	-8.248284	2.4039867	1.3666159	-1.5881611	-5.552629	5.9846673	4.053777	2.9575531	4.759563	1.7295722	17.471594
275	19.82961	9.852506	10.85989	4.057239	4.017143	17.161192	7.3762474	18.271719	8.760162	1.0565225	1.250762	10.385296	2.6288016	18.08362	10.434283	-0.67288613	1.7301315	12.243523	-2.9238596	2.0525289	8.715576	9.705873	0.788441	-3.2586277	12.978452	12.884557	8.378372	-0.35665807	-0.19547705	5.604627	-0.97094566	5.4774785	7.330702	5.764545	-1.9342495	0.029103598	8.784401	10.70483	-4.5750957	-3.0412872	2.7721367	9.006389	8.131967	-0.7180516	0.64348966	9.719328	0.8983161	-8.3289175	22.18747
276	8.590447	14.332677	26.729208	12.497926	29.214737	2.7773323	20.691431	19.292662	16.773056	16.018316	12.207782	21.191504	6.129805	12.305303	12.83601	4.2459283	-1.964739	23.233673	1.5537144	6.9924965	3.2969038	12.874095	-13.338025	5.983761	15.058904	12.014495	19.231203	13.997722	8.902724	4.450873	8.694034	-1.641953	5.517252	20.053438	23.991226	12.945752	22.33674	25.679377	21.694033	17.410526	16.286211	11.08154	14.059226	1.7505256	0.1904188	12.460602	8.924778	17.152449	-4.242842
278	-11.088643	7.139076	-5.4099336	-6.932636	-2.365373	-0.9580838	-7.143746	-7.099235	1.3110822	3.0514076	-0.6943132	-4.878986	-2.8484488	-9.750653	0.99053717	-6.835036	-1.1294432	6.18257	9.083374	12.407925	-1.5104011	7.717612	6.1850533	-2.4633346	-9.836665	0.50529593	2.5035808	11.025757	-0.98839474	-6.5080104	-3.5281713	3.1874819	-4.8017583	4.924776	-1.9759601	0.83498716	3.9069855	5.359663	-4.2088904	0.5582754	-2.1437495	-0.65605736	-0.78842205	5.0910954	3.9378626	-4.202318	4.302095	1.7894577	11.385974
279	-7.5520787	4.22306	1.5511421	-4.2124963	-21.84157	-8.135666	-9.0286455	-14.989174	-8.703197	-3.0936747	-8.516114	-11.482483	-2.521316	-1.72409	-28.407225	-3.0244358	-12.737432	-6.6459274	-3.3465126	-0.014069557	-21.461243	-16.187788	-5.280488	3.9756336	-4.3368106	-15.8679	-7.504542	-3.5860727	-8.230681	-15.360572	-4.26229	15.424835	4.2183914	6.9603887	2.5740993	12.111294	15.642287	4.819378	14.016098	-4.367556	6.4192834	4.0537415	-4.158359	-9.340904	9.174827	8.372926	7.668573	-0.08498732	5.726812
280	-5.6276717	3.3708076	3.8649004	8.228269	6.9328103	-2.8513267	-11.232486	1.8140306	-1.7648166	-1.6056939	-1.6844	9.586272	2.0678513	10.5234585	-2.149638	-6.5976872	-4.310466	5.875938	-2.9739878	-7.482304	-5.643194	1.407095	-9.211022	-5.3642516	-16.65385	-10.787918	-4.9952416	-4.116495	-4.7221074	-0.83810014	-2.6436017	0.66460353	-3.5530622	-4.16001	-0.3568233	-7.297685	-5.246435	5.341128	4.2354045	0.37913385	-2.3255923	-3.1103137	0.6237061	-14.359126	-5.422954	-7.5302625	-0.09406706	-1.9505745	5.9063716
281	-12.703041	-12.200469	-18.090872	-1.2827171	-19.624062	-12.222423	7.935274	-13.458821	-24.06748	-10.516635	-12.675888	-4.155437	-17.080639	0.24885814	-30.539083	-23.423166	-13.278309	-10.208485	-9.8026285	-18.820124	0.1675098	-8.385766	-17.80554	-18.185612	-19.168104	-14.508695	-6.0326576	-5.53589	-6.6113763	-10.706107	-9.791442	1.7756065	-9.636011	-10.607078	-12.739303	-7.192571	-13.132149	-1.5565897	-43.02803	-15.045621	-13.053932	-10.923752	-7.2783585	-9.868071	-21.28433	-23.792765	-17.552338	-19.44335	-34.04796
282	-10.094779	8.375718	-4.948486	-10.034738	-6.967111	-14.105508	-0.9516544	-12.084386	-16.08613	-0.19250727	-12.162234	20.371115	-13.505536	-1.9372305	-4.421873	-1.4277683	25.758554	-1.8708024	5.744496	-9.361016	7.6545506	9.665133	-8.922121	-11.738918	-10.936496	-7.7309175	-2.5436332	-3.714978	5.2118297	-5.905502	-20.742743	9.172735	5.2471304	1.7980118	0.9409862	-11.37883	10.205483	-9.621818	-12.628914	-9.255412	-1.6857809	8.411869	0.25535288	-2.1473653	-1.9744887	-20.753355	-10.808505	-1.9907017	-2.3802474
284	6.300577	10.724221	12.753585	5.127006	2.925085	1.5604305	3.9996655	10.435594	-2.4298854	7.154699	15.663083	4.090533	12.005028	15.386811	7.4739556	14.463511	9.955943	7.523388	2.6440847	21.68043	10.952363	8.232341	4.093763	3.5252666	6.2399387	10.434712	7.0550256	1.8439289	15.101943	0.88114816	20.519552	10.022946	-5.9846845	3.878458	8.571267	5.116829	3.650409	0.39304373	17.69457	-1.496533	-2.7656898	-1.6719937	0.21284516	9.368196	3.905919	4.7206025	-5.997719	7.3221374	-4.4447355
285	0.18617593	-0.6612675	-2.2244723	-2.5736501	-7.8855247	-7.016787	-16.069382	-10.853892	-10.790829	-9.607572	-11.494372	-2.1744878	-9.059434	-2.9254894	-2.219166	-3.1418505	-4.341598	1.7748585	-17.562164	-17.010706	-14.0398035	-10.360972	-11.943866	-8.127842	-13.252284	-7.6199794	-6.852053	5.371439	-6.5409675	2.1934707	-11.365237	1.3478222	-0.7413535	-3.9813406	5.078789	-1.5515693	0.7404749	-1.272021	10.308476	7.512623	5.552466	-3.9608402	-4.4808044	-4.440073	10.608869	-18.210657	-6.4837093	-20.149002	-3.4398186
286	-19.767082	-15.224129	-16.980988	-16.493341	-0.3065896	-1.957682	-11.425771	-11.456233	7.3694816	-4.0609965	-10.614959	-3.0110524	-20.061201	-22.554916	-4.2569537	0.30310878	-8.778953	-7.327848	-14.932378	-3.0840757	-8.673127	-10.753433	-13.027003	-24.93846	-0.83064336	-7.075929	-5.152927	-15.45114	-11.405208	-6.6094475	-12.412055	2.7005424	-6.848421	-10.870421	-12.515363	-16.040527	-14.598659	-16.148724	-5.5120068	-11.280933	-0.7030955	-9.370121	-3.0800705	-5.975075	2.5481672	-9.287008	-9.738081	-3.057886	-9.456333
288	8.703846	5.154258	10.539462	19.141016	2.8138392	21.966759	-1.7389241	5.8782563	2.734309	-4.7008414	10.913646	9.221221	8.750884	8.621316	11.2645445	11.265668	11.344222	12.96875	11.88499	4.0688634	10.371197	9.001297	6.907696	2.8924553	1.6692206	2.982582	8.491025	5.968554	12.12162	19.341753	6.668513	14.1387205	6.3257613	10.525121	3.5406668	7.7212768	12.160319	8.766465	5.4576545	6.336432	7.672095	10.851863	8.65096	16.480047	3.2827594	5.7691283	4.5485744	1.941974	7.1248927
289	-12.177619	-10.128505	-1.3707596	-6.606005	-21.999468	2.2281852	-4.906436	-9.670936	-13.595787	-14.65801	1.1894208	-7.646314	-14.006565	-8.527412	-20.808422	-9.636556	2.5784168	-6.597912	5.995993	16.01604	7.7183113	-5.8573956	-0.8347102	-11.202176	5.567108	-1.5021391	-2.9632347	-2.8499959	-9.542955	-12.074292	13.943032	0.8578717	-7.674935	-13.300667	-10.914538	0.56071985	-5.710692	-2.4481452	-10.285991	-12.749336	-17.275759	0.13270004	-10.656847	8.424747	-18.63231	-11.838298	-6.9987893	-11.309285	-7.3175335
290	-14.588168	-2.098069	2.9152384	-9.185415	7.056757	-2.4068468	-16.385784	-12.458781	-10.137454	-9.546708	6.912619	-1.8396009	-17.218124	-16.706789	-30.609503	-15.202334	-24.695215	-11.441026	-14.920304	-6.6249714	-16.637114	-23.73289	-16.311705	-9.229087	-21.42026	-5.8621917	1.8715563	-1.8582295	-8.409244	-12.370404	-14.038676	-9.319993	-4.166159	-5.159404	4.8980937	-15.720826	-8.213271	-0.8559726	-2.399577	0.7169618	10.409558	11.504415	0.92256975	5.8806763	-3.5391552	-13.208026	-2.2936957	-0.821496	-4.889606
292	12.087974	3.1784737	12.373055	5.729502	-5.9112945	-4.3642926	0.5474636	-13.220027	5.3748384	4.7396445	15.064435	2.3657906	7.6194186	-8.503025	-16.428167	5.456556	-10.578571	-9.145303	-1.6404681	-5.5051293	-0.5801036	13.33524	8.3403425	0.045619804	-6.2043953	-5.249729	3.4537382	6.8989143	4.9719386	3.5879848	-4.1573787	5.2680426	-7.3223896	-2.2436745	-3.0844867	-10.449626	0.76487446	3.57123	15.719264	3.271734	0.45004407	-2.709699	1.6768135	-4.2528386	-6.8908787	-3.4455492	-0.629276	2.3864126	2.2514603
293	9.33719	-7.8063035	8.422133	3.3988056	2.6677802	-8.39439	2.933592	4.659377	2.7457857	-0.26439667	0.07266935	-9.380742	16.401333	8.013493	2.6188376	-6.0982947	-12.707345	4.0775743	-11.167123	-9.254478	-1.475716	-9.629626	21.37835	11.431436	0.76537627	-5.687038	-0.6492765	9.797532	5.4326577	-12.180622	12.850423	-8.519694	10.671833	4.4904976	-5.966104	4.8045964	11.921933	5.074326	-8.475783	-8.834069	-8.434844	-2.8568192	2.7405422	-7.587379	3.971796	-0.7016747	-0.5092966	5.129545	-6.127936
294	-9.725763	3.040928	7.9310317	-7.7922883	0.16669829	6.1309166	2.953845	6.7593994	2.8996067	3.3698425	15.146125	12.463603	8.786191	-3.4726353	6.5592885	3.199854	2.0990207	3.113514	4.5601287	3.767358	15.3589735	-1.7760342	-2.0003462	1.7787877	6.8596783	3.8834515	3.1797059	5.3390985	-3.5750198	2.873132	8.70052	8.947022	-0.23913383	5.261803	-1.758783	0.95810413	6.965557	1.1924247	4.1065044	-3.847188	2.4702277	-4.5028434	9.380719	6.6070495	0.84097356	12.45297	18.007551	13.82798	7.9654503
296	1.9381361	8.408881	-0.9657982	8.487225	-1.0112553	-10.618529	-3.8301802	11.286499	-2.6662505	5.65802	2.541032	2.451191	-10.686353	-20.404222	-10.259343	-8.223772	2.1411364	4.281074	-1.2977538	-9.346532	-6.172549	4.6642356	0.6708451	-19.121592	-5.7759805	-16.465754	-4.7976985	-1.3988491	4.560245	-16.147192	-8.589927	2.6044617	3.6325912	4.7391276	1.42376	3.8726046	-5.004661	1.0372199	-2.1956046	3.252948	-13.932914	3.2934291	5.7535934	16.390549	5.8571525	2.533481	3.3700192	-4.7273116	12.041501
297	-1.7555438	-11.982292	8.443783	-14.383926	-8.908942	-0.9570752	-4.534397	-9.667939	-9.51009	-2.3655999	-5.6937165	-1.6861595	3.1923065	6.096189	-12.590683	-8.019162	-1.4187927	-10.911015	-3.435002	-1.6115497	7.1634583	2.6407573	3.8724568	5.43853	1.7989526	-13.85881	-0.32186237	8.731554	-0.2888848	0.99673575	0.37657523	-5.458107	0.06295911	4.3117337	-6.351167	2.5323544	-0.8643856	9.11193	11.350975	-0.8380192	-0.28381714	6.672987	3.3995774	-2.9741647	16.191233	-6.320801	-5.419127	5.2939544	-4.6457744
298	-2.5280972	-1.0029083	15.370964	14.4912405	10.969353	-3.370618	3.8088427	-1.3408723	5.9490705	0.7285917	-4.005079	5.4572697	1.1617718	-0.109573685	10.784707	7.2684135	4.1738296	3.163226	12.099915	-8.048011	12.309045	14.357692	9.502677	0.33989382	14.98125	17.841288	3.2988777	6.6220155	10.907746	10.3953285	1.6700083	-2.1021774	-10.744205	8.920321	6.974089	5.109753	-8.75887	-5.3155484	-6.280203	3.0798562	-0.5977853	19.064741	2.7081726	-0.40376818	10.88425	16.19369	4.689877	11.80206	12.524173
299	6.5341773	6.218145	5.026698	9.408363	10.492658	-8.130373	1.5531536	-6.604576	6.101133	14.006841	6.353836	4.2355895	3.722008	4.9000216	9.411821	4.793429	7.0347543	-2.118353	7.266087	18.38215	7.033529	9.427825	9.801284	4.4701886	1.6009321	5.022993	13.9254	11.778638	7.0997047	5.609347	12.409982	12.490966	10.967286	13.677799	1.2884117	5.6583686	10.040432	2.656866	11.666934	15.286339	-0.9321807	1.2043422	-9.904996	8.342673	3.8200352	15.061943	9.512645	7.046732	6.1324487
300	-3.9553936	-4.4859595	-0.6570918	4.248882	-2.7051485	-4.594272	10.022187	-9.590715	-5.0440965	-5.5242887	-6.683746	-5.9254346	-12.1097975	-4.80138	-5.461845	-4.02999	-2.9450607	-3.15462	17.735518	11.252606	-2.5104313	-2.720027	-2.1904814	8.256173	-3.279946	9.861454	-5.92453	16.50763	1.11862	-2.2029085	11.352305	1.8635793	-6.417431	3.420372	3.6988752	-0.055898827	-1.3275676	5.424186	-10.5686035	2.3735828	-2.3256364	-0.00311772	-8.083592	-6.372668	-2.5791833	-4.2986836	4.6180305	-9.865619	3.967783
301	2.6854494	0.27643967	-17.217018	-7.672966	4.2670517	13.345749	-2.0387335	-5.4189935	-2.9321725	5.4648705	2.5277119	8.19088	1.379454	-8.7974205	2.679404	-4.1450925	-3.3974931	-1.4243892	4.2668715	-11.557918	3.0359123	-3.0474045	-4.635446	-7.097318	4.2021375	-0.8049547	-6.0859237	-7.289412	-5.2683835	2.9824276	0.29830027	-1.5275797	17.915577	13.638169	9.862744	2.9349015	12.346832	0.07848549	-5.853379	-0.61838645	6.1601434	2.95866	0.42230296	9.782974	-8.021977	-7.493975	3.921215	-7.416214	0.7579215
302	2.7752793	6.986398	2.6798904	4.3100095	1.138038	6.233301	5.660115	6.436945	-7.2720885	-9.146952	-4.235267	-14.414581	-3.6719265	14.950261	-6.213181	-8.04338	3.27868	-6.248112	-2.5502832	-7.167675	-9.1923	4.9025774	-5.0849605	-1.8155388	13.658585	7.1648116	-5.47295	-6.818361	20.260445	-3.759386	11.560018	1.5642414	2.018001	2.7540696	14.633588	-2.0955985	1.1633079	5.2625184	-4.82455	7.8912883	4.7607484	21.498259	11.771446	9.509112	-6.3059573	9.261018	16.183	12.269142	12.496089
303	11.812389	3.1217978	13.151326	27.630686	19.681059	13.969998	12.963819	15.024964	8.021398	19.177263	11.675181	25.045982	14.889213	20.46858	8.442784	22.175705	10.974911	11.400555	25.777655	16.106659	-5.4447837	11.05243	22.757568	16.254978	12.784133	13.926234	3.7868454	12.346565	15.329316	12.841308	15.305836	13.951202	9.837571	15.854182	19.510012	13.38981	8.912963	8.763804	12.384305	15.270339	8.278902	4.5754795	-2.0762627	6.783539	16.471834	8.762002	24.41583	12.537646	17.734629
304	-12.320137	-7.2718225	-10.914917	-21.485733	-7.053122	-15.445842	-24.489853	-10.111354	-1.3266214	3.1612349	-24.169695	-14.298686	-3.9240801	-14.738795	-14.986927	-8.029483	-14.404597	-17.846794	-10.016681	-11.946395	-21.636414	-2.4990852	-9.176438	-8.481173	-1.4222898	-10.544484	-11.340852	-21.180119	1.6819872	-28.097382	4.1820383	-4.154209	-31.811827	-27.782785	-10.01297	-8.70298	2.0252085	-14.907544	-5.0080066	-19.06658	-29.897507	-12.314277	-6.130242	-7.282788	-5.546276	-21.461378	2.81E-05	9.115965	5.847195
305	-2.9755986	4.7112675	0.3249173	0.50441307	-6.4422545	3.862297	-10.0266695	2.6693223	19.206118	2.1791496	0.7830774	-7.277561	-8.755987	-0.6368097	3.7244608	-4.8799286	-4.4990997	5.644402	-9.437175	-8.793185	-7.5562515	-4.925523	0.57298994	-0.64682746	1.9813261	-9.909375	-0.7031231	1.9350783	4.715364	15.818202	16.684334	2.8933382	-0.8048913	8.842697	7.4590974	-8.615186	-14.180045	-4.742138	4.3105807	0.24613135	8.706973	9.590004	-1.2494649	-7.5554748	1.7223896	-10.241309	-18.95518	1.5818516	5.084376
306	-10.725093	-4.706945	-10.547527	-0.44682217	-0.08415731	-1.5500058	4.313375	-5.8598714	3.7241771	-7.2860312	-4.1150103	-11.356238	3.516661	-5.3092413	-12.25907	-12.529393	4.777101	-0.038386505	4.3293843	-12.507989	-12.45799	-1.3507608	-6.109842	-0.41832033	-4.627451	-13.593609	0.05673893	1.7631575	-5.6443086	-11.104084	-15.203675	4.8452625	-0.70426506	-2.9309692	-3.3235748	7.0429616	-12.327591	-12.980702	-11.246793	-3.780554	-2.248142	-14.009511	-9.564063	-8.185851	-3.5681992	-2.198783	-12.745175	-14.425773	-8.463426
307	-10.025872	-13.420757	-3.4165735	-10.868335	2.1623127	-3.069998	2.2663267	13.123218	-1.4004463	6.7687325	2.3698952	0.4638928	4.4384384	-5.950537	3.4055004	1.668883	-7.631514	-1.2472066	-9.762521	-6.8740845	2.0602043	1.6131167	-1.68884	2.9457862	2.4479847	0.62070704	-12.183187	-7.3983254	13.649465	1.5497328	-6.248116	0.034029644	18.304274	-2.890765	-7.143303	-4.3188357	-2.4572573	-12.351016	5.510184	5.517443	4.159363	6.537391	-4.7749763	-8.291587	10.623798	-10.651542	7.2721734	-2.5607157	-0.46684805
308	6.483217	7.823053	6.3569627	6.0863647	11.869061	-1.7919607	13.386149	4.6488495	1.0750347	6.155048	4.713384	1.2266659	0.18149216	10.3114805	-0.91251725	8.71216	12.657107	-0.63209754	11.670262	3.8390305	4.718133	8.669042	3.7906418	7.5096054	16.075157	10.864953	15.008762	13.385793	5.4082446	8.679393	17.247932	5.470484	4.7209787	12.425988	3.9982052	1.3077344	9.220016	10.333354	6.7471848	10.056221	19.631096	6.7609963	3.100689	3.8838081	5.9732533	14.632686	-1.3553003	-2.0676277	10.142148
309	-3.1434076	-11.725104	1.8667866	1.3348399	-10.130461	3.6334298	11.015919	19.080706	4.5668244	-7.2491016	-14.741684	10.4184675	2.6809444	7.3251877	3.825351	0.9551818	-8.361615	-2.6171749	-0.7334931	2.060355	-14.983475	-4.4276214	1.7098885	-7.1232343	4.274243	-2.3532636	-2.5520866	-4.0363836	-3.7170362	-9.196656	-4.1632752	4.9505253	1.2288338	-10.926749	3.383702	-10.022262	1.4132352	-1.4547539	-10.111009	3.7987604	12.926468	7.386209	2.8927906	-11.445352	0.3368106	-8.746258	-0.003124992	-3.4620485	-1.5089308
310	-2.2680082	-9.853932	23.77024	-14.0996275	-3.7365925	-0.6351822	2.1061661	-0.3677992	-4.767491	-16.88188	-14.947468	-6.7331204	-14.855218	-0.13774252	-17.737913	2.934332	-7.7223263	0.2354492	9.277843	6.0573583	4.356237	-11.937134	-20.678186	-9.846746	-17.75816	3.5725737	-22.464193	-15.384799	-22.911722	-2.5859485	2.6396601	-0.8944245	-2.04247	5.420414	23.74882	-18.25328	-0.50463897	-11.488156	-10.72958	8.581726	-21.424208	-18.394753	-7.0605984	1.3330486	-7.2840667	0.07655045	-8.0825205	10.265941	-4.102259
311	-24.662539	-3.5971222	0.28486362	5.704579	-3.417799	8.984491	-1.5979635	2.4134712	-10.485817	2.5925562	-7.570688	-3.340625	14.404091	-0.22383575	-1.0126683	-0.95065117	9.911567	4.5552692	1.7362045	-5.413908	-1.8533002	-1.8089472	-3.8367221	-3.3980713	-12.196483	-5.4746537	-6.5735383	2.1910594	-8.359001	2.1172688	7.8481846	7.6792502	3.7973163	-4.4053082	7.013182	1.2538899	4.8861423	-8.069972	-4.257608	0.004788081	0.22893532	-12.481792	-9.171209	14.209661	1.940504	4.418001	6.062224	7.0752034	6.3426304
312	-1.9157511	-1.4147323	-2.810128	5.629188	3.336153	-8.139373	-0.698633	-15.002791	-15.765762	-2.7664711	-13.171618	2.900819	-8.93386	-15.506462	2.2747433	-2.110932	7.7585278	-7.582161	-0.84492207	-0.9924808	5.1874394	3.5851593	-3.806093	-1.3396621	-6.201971	-8.194325	-11.574796	-0.9217231	-11.890525	-9.38532	3.0255601	-10.082949	-9.37838	10.816457	-2.6132543	-11.270247	-16.329857	-21.305458	-1.838209	-9.89264	1.5192603	-7.535292	-14.879517	-5.899302	-5.176622	-5.8457637	-28.43036	-19.822504	-9.23061
313	21.088614	0.97561646	3.0122883	11.850696	8.3611	1.4556767	2.445756	1.3519778	17.117329	6.2609177	5.7048535	-3.0161371	-10.23195	1.560198	-1.0188693	10.324233	8.139115	14.798108	-3.7385168	10.352768	0.13382275	8.973267	16.772812	14.111847	11.426689	14.13195	6.5371394	5.014358	7.922334	-7.1062303	-5.8013663	16.22377	0.103186764	4.3794103	7.0440483	2.0613482	12.705177	14.564571	6.9580097	0.7858567	3.551398	-5.10849	8.7660265	6.1828976	11.35276	8.087697	8.450829	10.960999	13.091981
314	-8.733054	6.782913	11.650852	3.81538	13.248839	1.1248599	16.376266	-6.528338	9.243871	7.886364	7.6156387	7.2988663	0.28242525	10.407208	2.4788325	10.689689	3.9845543	6.345527	19.282099	10.886365	4.645483	-1.050587	-6.555407	-10.169621	17.749512	17.80332	8.430007	3.531784	-1.2101288	-17.097248	-4.800383	-0.57599354	-3.8482544	4.471007	8.377568	1.6485902	0.55385435	4.6801376	0.6071685	-1.4628277	7.1543813	4.1705146	9.125176	1.8043798	6.4441032	7.8541565	5.658015	9.867802	8.090262
315	12.063652	-13.789337	1.3990202	-2.1433532	0.29249588	0.34075618	-5.4372745	-14.546449	-0.92732686	3.4063015	10.155608	-7.648676	-7.493572	-16.796434	-12.539722	-7.285792	-9.439468	10.676053	6.147078	-5.165932	7.8188615	0.60086983	-5.4762034	-5.0896373	-4.462189	-16.472115	-9.654856	-9.002391	0.03203742	3.419407	-7.049736	-4.8869886	8.280215	1.2478051	12.913097	8.639578	1.8517851	0.23216279	-6.296247	0.7987501	-10.424576	-6.133722	-9.343508	4.710551	-7.677826	0.48900875	-2.4226453	10.717339	0.79239774
316	8.299605	10.527565	16.49686	-0.6626272	5.229405	21.174112	6.307171	31.99425	17.924511	15.518307	18.134432	29.656542	6.548304	12.158727	20.593565	-0.20220803	14.187271	-5.299009	0.6617282	3.9930527	0.7264735	4.2764316	5.953462	3.0153763	21.716105	32.401176	10.07397	5.3373218	9.520359	3.0544083	-6.1491103	11.9711075	6.057449	10.980115	30.201273	8.793283	2.1418037	6.063852	0.65815425	20.356796	6.1976433	0.8432043	10.822815	7.8851514	11.8925295	-0.82473516	8.4276495	9.610361	32.573307
317	7.2955093	8.584898	3.2163265	-2.2504368	4.922754	7.5756946	5.915527	17.050932	2.0514657	1.6383371	13.541593	4.4040236	17.449492	18.519346	2.9369676	17.402628	13.064366	19.509714	4.7569413	14.86501	2.8017633	0.88302803	15.18835	12.769731	17.340214	5.740969	7.9532037	18.75844	8.771552	15.318623	12.799083	10.350666	17.833113	16.08939	8.297192	2.7154834	8.808965	13.66256	7.249733	8.056798	3.3556833	15.752502	20.580406	-3.0356605	7.214891	6.92581	5.643055	17.667276	11.020062
318	-5.9826527	-16.184917	-16.860224	-9.26813	-1.3292646	-3.1937819	6.9807715	-10.553815	-12.797664	-0.8973282	-12.550858	10.89412	-5.5140033	2.1430643	-2.4769173	-9.786798	3.2081223	-0.8838796	14.123657	-4.2072787	1.7324057	-1.8709383	-1.1868728	1.8065504	-2.540169	-5.16443	-3.6963909	-9.153915	-10.673802	-13.089778	-0.35686746	-3.920558	-14.260707	-4.426295	12.969651	1.1742511	9.64202	3.8315537	-1.2556123	-1.2789862	0.09658972	3.4096584	-8.663278	-2.5085995	-0.77726203	-2.1351106	-4.7715526	-10.860351	-7.393526
319	-6.3600974	6.3253446	-13.096085	-13.127427	-9.505563	-0.69880843	0.530421	-1.7318078	-0.4418055	-10.599116	-4.437999	-13.981793	-11.933373	3.7002919	-13.469528	-12.586471	-5.2925434	-14.407898	-16.505983	-19.549791	-5.0610347	-21.88868	16.483715	-12.849559	4.7768855	-18.63596	-10.190194	-31.260416	-4.944653	-4.1705074	-0.02574563	-9.983085	-11.800435	-7.5771813	-0.27676138	-20.158297	-16.802774	-14.053101	2.265547	1.9767164	11.691791	-5.0174003	-7.349203	-31.071356	-9.269313	-4.593248	-5.4234138	-7.3037477	-9.158158
320	7.0025115	10.694046	2.723584	13.458767	7.3455644	-3.3102598	1.8520722	-9.042811	9.452181	15.019763	11.950001	-10.825684	-2.9796622	-13.533471	-4.6230874	1.4051682	6.511431	8.83437	2.114031	-7.2172303	9.8331585	-3.625139	-23.076162	0.025081277	-3.5759974	-4.108761	5.403242	5.794955	-3.3787422	7.8329754	-2.6620867	-5.60327	-8.170331	4.682308	-0.008612096	-1.1093818	14.412766	-0.4562241	0.024398962	4.71408	-6.8857512	-0.13637598	-7.7234817	-0.68285674	-0.67925644	-5.737079	-8.860501	-1.7216212	8.748979
321	-13.51739	5.973606	-12.277486	-0.58762246	2.7451096	-6.1057515	-10.081086	-3.844389	-21.034637	-6.0822067	3.6609201	1.9794278	2.8157597	-13.046707	2.0024042	-2.1909344	-14.606219	-10.906644	-8.147466	1.8051261	-3.1877549	-3.5030544	2.003018	-10.518334	-13.709468	-8.0135765	-2.9353886	0.91685534	-10.911914	-8.3938	-13.226593	6.1941485	4.238056	-16.910963	-19.596954	0.64348555	-4.124402	-4.7966824	7.3134155	8.9537325	-9.411963	0.0889318	-4.445476	-1.3239404	-6.6032443	-2.7996418	-7.614963	-12.593526	-19.687902
322	-29.442673	-20.18283	-12.90751	-11.477515	-17.846703	4.546261	-5.5375924	-6.4176197	-16.84152	-22.441956	-10.8212385	-6.1781497	-15.335959	-13.302775	3.2978857	-19.425756	-1.3446382	-19.797785	-9.54846	-7.3201904	-11.430097	-10.363954	-15.826953	-5.878631	-9.873143	1.9531212	-18.369673	-2.235535	15.083438	-11.894853	-5.315755	14.093059	-8.464159	-12.377018	-11.14766	-2.2100046	-6.7595215	-8.366715	-12.4772415	-10.087151	-11.580134	-6.0952415	-16.441933	-11.125352	-15.317738	-12.81625	-1.2296821	-10.049981	-11.8936205
323	-6.0618973	-15.93127	-6.635488	-12.350661	-1.2841455	-6.5169015	-9.020802	-3.500755	-13.037013	6.6456933	-6.096787	-2.1900556	-3.1785374	-3.803542	-12.986651	-13.839709	-6.837602	0.96400994	-6.670536	2.2550611	-0.35212803	-17.665289	-3.5562308	-9.211301	-1.6840023	5.069781	-11.319873	-12.02034	-13.160884	2.159443	4.3065686	-4.4116817	-10.10804	-11.645299	-4.22457	-0.078491926	4.6598477	-10.35071	8.436972	-4.4615903	-7.9491105	0.88900685	-8.732724	-5.551809	-12.011021	0.3144649	8.502191	-4.229755	2.7147892
324	-0.16825421	3.9677885	12.476245	-3.0299902	-3.591134	-7.8237286	1.9567572	2.1346045	9.221916	1.0824358	3.0767128	8.516632	4.7014065	13.884842	2.4980927	1.4150844	3.2522361	2.2050734	-3.734712	-10.6381235	-3.5451126	-8.956529	-8.938346	-0.825061	3.853877	-4.3250594	-3.7780974	4.335479	-5.461574	5.167275	-2.6339703	5.085345	5.955302	14.286693	3.2992952	-1.6990255	-4.5853024	0.7314088	0.21287735	-6.762919	-2.2412746	-1.7582006	2.7749379	6.533461	-2.9909656	-3.329546	-5.415445	-3.1569622	-2.173735
325	-9.674233	10.571773	12.387954	1.6610044	-10.625103	4.692098	8.790578	-1.8297683	23.689734	1.7694591	8.235953	-4.1668453	3.8193493	-17.033491	9.1258135	6.9810543	-4.6465263	-3.7651126	-19.836676	-0.9952054	7.7072854	-8.538415	-8.490928	-11.778374	3.7230375	-3.0191956	-11.581019	-3.087671	-4.2187095	-4.1438866	9.819762	-6.752889	0.69927216	1.7359891	4.7615676	14.476991	9.884449	-11.425715	-13.563731	-0.8260849	2.2521622	15.557729	9.776055	11.934743	-20.717241	-11.458632	-19.471992	-7.805675	10.452649
326	5.642139	4.6921573	1.8846339	14.669518	-1.1674277	3.2380078	6.2984886	11.919179	10.630996	24.626028	14.791923	10.4190035	14.694168	14.063327	4.834048	11.657939	6.6053214	4.4512925	2.2153275	18.11254	6.31739	14.806853	6.0305867	22.897009	11.886518	21.171732	7.935171	10.965217	23.138815	7.0942607	15.455028	5.382097	24.674019	8.496975	22.111082	18.00298	0.5366569	14.48775	6.826536	14.230163	0.9843647	13.154712	-2.6641543	17.89267	4.157288	23.922173	10.709484	13.588321	6.402144
327	9.140092	6.7395606	-1.7145181	1.1125995	-7.0799804	-10.331546	14.322858	0.038070995	0.3933576	-0.16919057	21.42208	20.744194	30.147615	12.05894	10.177537	10.579755	-9.558719	-0.53116757	-3.8799589	1.8131698	-0.20936374	14.298359	-17.010609	-5.6698337	-5.634308	9.287781	3.9656112	3.9525979	1.2212266	17.573534	0.31388012	4.0603213	-3.5692194	-0.7924018	2.835948	5.984917	-2.434242	7.3645234	4.1971116	8.160171	5.374595	21.987429	3.3171337	-9.996463	1.9961734	-3.1256073	13.690804	1.9002672	-7.074096
328	-9.961555	13.018884	22.634857	19.02564	23.6336	6.682886	22.704416	18.56086	15.057082	22.265451	10.817456	22.279188	5.1462197	7.3216767	21.849213	-9.791132	16.638243	7.038395	-12.3873415	7.4414554	21.374022	-12.026317	1.6282221	3.1402273	6.547199	0.069621004	14.148453	-0.947354	-1.0963398	3.2314918	3.0935028	10.0474415	11.101378	-2.974371	-5.1637297	14.965266	9.07291	15.064835	13.890263	11.664876	24.514395	6.9643645	9.359991	-6.1190877	3.7884684	11.045837	5.8791375	-5.3290696	17.804003
329	-5.7542024	-9.537982	-8.407987	-4.289155	-9.253097	-4.9606166	-2.090491	-0.6336861	4.184462	-10.796878	-4.2958283	-15.222945	-1.6039443	-11.559127	-15.6954155	-2.790931	-9.447697	7.3849263	3.2607822	-1.0851346	-6.5714	-7.322596	-14.348419	-4.872662	-16.424862	-9.161103	-6.1178126	-6.378699	-4.34862	-11.554944	-7.521048	-11.832114	-6.1660714	-10.753738	1.0947026	-8.266006	-21.749899	-9.905446	10.895383	-3.7412994	7.534434	0.008946896	12.54924	-11.289166	-3.4144735	-2.0367944	3.3235273	-4.6090283	-0.63148713
330	-12.956376	1.8936434	-6.427082	-0.6707676	-10.198239	-3.0917082	-13.42942	-10.308761	0.9478666	-12.793267	-7.405863	-2.5069952	-14.444046	-11.301526	-4.3987412	-1.4619579	-3.9325447	-8.826358	-3.972042	-5.8389516	-8.068549	-5.358536	-10.694905	-5.776016	-1.0040268	-12.149617	-6.5780387	-13.068376	-11.573142	-9.727838	-14.160481	-10.375275	-12.2035475	-11.478936	-3.8732994	-5.472756	-8.712695	-2.8927317	-5.988462	-10.967063	-6.7930427	-0.8377355	-10.587415	-14.035817	-2.9296024	-15.693669	-9.586497	-3.911486	-12.028899
332	11.430206	12.178043	13.288821	12.342835	17.699183	15.815431	9.165162	8.083192	7.598433	13.565998	13.106591	5.264805	12.741535	16.478241	10.872394	10.539489	11.564659	14.553376	11.464496	12.7812605	19.251442	13.166191	12.773846	2.8817885	19.594828	20.453266	11.122792	0.21414311	14.490073	27.177526	15.199509	10.572546	20.675913	21.289227	10.716422	8.398422	17.576189	12.554254	10.1494	18.258738	13.116699	14.074016	3.059603	7.278895	-0.23021825	11.674481	6.859323	1.0610796	6.9216237
333	4.912891	9.020729	1.8818074	8.9656	14.411762	15.373985	1.1887797	8.330187	-13.09711	-12.9067335	7.1455474	1.386076	15.247428	6.616776	4.151139	-1.2464386	1.0004152	8.620989	13.3161545	13.545349	-2.158747	6.272171	-2.4744265	13.336263	9.815933	8.592064	25.5469	10.2002945	9.670068	5.683336	11.471016	10.406175	1.8997837	13.363996	-7.388107	14.9894495	12.415073	5.7631536	-6.3924165	-1.0761315	-0.1783994	2.938399	-3.2337434	-6.691858	-12.523637	13.689923	1.8312931	10.950523	-7.6179867
334	21.78553	26.360804	14.9087	-6.681221	15.758163	5.2041535	6.0769596	19.234781	18.7102	14.246697	21.87647	18.97104	21.168228	18.464163	23.213755	19.606562	11.402606	12.187966	11.205516	15.103501	14.448781	13.821246	12.690094	14.005868	8.976676	11.824715	10.404293	8.383819	27.344025	19.318235	3.962434	14.038891	23.116709	7.447618	17.883081	7.246798	13.946044	16.966187	24.938538	17.74968	13.986119	15.703349	15.943309	16.373177	24.692	24.678596	9.977017	15.427152	16.713175
335	-8.858298	0.9541957	-1.869697	16.419416	-4.704614	1.7143751	0.4994845	9.020431	9.161864	6.1195397	6.5092263	1.8264767	-2.320188	-2.9663537	6.8063064	0.5393734	-6.806835	2.741944	4.3416543	4.914651	27.598276	-7.9577518	4.165645	5.396322	10.61678	8.254809	5.8835473	5.248762	2.9530141	-2.8342524	7.7453723	-5.761354	-4.550651	-6.426234	1.5134706	5.723292	1.2732067	-4.0816884	-1.4637655	2.6595535	7.1652107	12.804942	-1.721821	2.7516825	9.366864	5.143006	12.118354	11.307847	-2.6298263
336	12.057569	8.387229	5.742246	0.5451693	13.090958	2.3323002	16.668222	8.749457	1.2493339	4.705171	13.011573	15.42999	8.653142	9.67784	5.7486057	11.397216	14.147148	1.0607213	20.380316	7.157228	2.8835118	5.3527513	12.774941	4.7786374	-2.1289978	-3.4994843	0.060918808	-1.9816169	13.087602	14.506928	1.1539656	8.968396	3.1773684	10.673492	5.8037324	4.9014573	0.45947197	0.36276388	-3.8365948	22.845398	15.36055	-5.8707194	-3.6180122	7.8191414	-5.010099	9.139908	-3.6313026	-20.481312	-4.314137
338	0.75932884	-6.140854	-1.8369573	12.290607	7.4029975	11.578168	3.1093206	8.399305	12.713864	14.00143	15.507382	24.068155	4.032991	2.599826	9.757067	13.408198	8.296503	14.441894	-0.79370266	-1.0502672	-4.113546	8.632064	12.514388	-1.3042539	3.765782	13.41178	12.7250185	0.5543184	-3.186016	3.0213318	-1.6603346	-4.7395215	17.168657	-3.8343906	-5.1783643	5.38698	6.4227996	0.5592987	3.4688518	15.375873	10.72541	15.700539	11.145619	-8.669215	7.0398192	4.4957986	13.849196	9.229184	9.221765
339	1.8318148	15.343028	6.802609	1.3341683	10.701504	13.133098	16.935637	-5.1897416	9.193265	20.272896	3.353366	-3.4581888	16.314676	19.055855	9.045091	5.8841534	9.948474	1.7480322	8.682711	16.462475	16.284658	10.102455	8.876324	4.204539	20.157125	10.5772505	10.270363	10.009887	7.240055	15.606004	17.507889	5.7226377	-2.8634338	9.897606	19.858603	14.640555	23.039148	13.065768	22.395279	13.097621	4.0691695	2.8007185	10.144478	13.788108	11.790855	17.050877	6.402223	-4.026744	6.927305
340	-19.813019	-29.292902	-33.640537	-30.018372	-3.4334443	11.143376	11.1981	-1.5982517	1.6020533	1.2531315	-1.5067745	2.7777112	7.6553955	-27.339212	21.265846	-15.221916	-8.773379	-5.1821885	8.44952	-4.156602	14.484286	-2.6689103	-16.025785	-10.874324	7.668859	-14.948872	1.3676342	-5.0990796	-0.97869295	-7.0957274	-4.066797	-40.856277	-0.07214276	1.5086504	7.5618005	8.790099	-0.8774782	0.71810406	-9.940265	-26.329224	1.6928068	6.085241	3.64622	5.048447	-0.3951831	-3.2152483	1.0631909	3.475867	3.0179904
341	-4.187444	2.4999974	-3.1634967	-6.72426	-10.481799	-4.5616417	0.25907716	-3.061107	13.575395	7.055088	4.820107	-8.827027	6.4690375	-13.900505	10.633533	-1.8814551	-1.114475	11.342415	-15.780243	-8.06178	-4.628456	-4.854587	-8.92269	4.5101604	9.110935	-11.119912	10.499765	8.50793	-5.3115187	0.35194525	-0.17623337	1.2223973	-0.19666488	2.2991247	7.280763	0.08856066	-1.5899001	15.345521	-14.329048	-12.375859	-9.533622	4.571047	-10.375415	-8.95468	-4.817907	1.0085748	14.409073	-4.0086913	-16.078608
342	13.528564	8.993934	7.748398	6.9076705	12.785198	13.823297	15.669078	4.8516674	8.870472	4.0245996	9.077976	4.1599975	10.619767	-1.688039	18.404394	13.485515	13.478973	19.297928	19.167887	6.948442	15.671588	20.199171	16.965359	19.826052	20.656214	6.6372504	4.59969	3.1864796	3.0505333	21.559992	14.4643135	20.595827	13.103362	11.037106	5.2615323	8.764755	1.8152684	14.43183	11.134894	14.39409	-4.08892	12.122254	10.608712	11.986343	12.881783	5.104512	3.6226673	12.092354	17.29054
343	-0.8563697	22.08107	9.402403	4.7872577	0.18447669	1.2605474	3.013238	5.220759	4.3948803	5.559616	1.9582844	10.949134	5.112941	11.629884	7.636579	-4.247496	-16.121687	-11.665143	-0.48011592	-4.954475	0.9444442	-3.932684	-2.6434374	-0.23690541	-7.9463935	1.2870651	-0.060575962	-1.1600729	-18.475906	-16.890549	-2.509814	2.9874885	-7.334807	-14.862171	-5.714747	1.0805959	-7.878633	-12.1585245	-7.3092923	-13.689137	-9.490857	-4.107264	-3.6363218	0.38488403	9.97371	-11.562707	-4.6244936	-13.254081	-4.990568
344	5.7595153	-12.170555	-15.917119	0.5870111	-3.7118351	3.0011435	9.341761	-7.735317	-3.0627348	-5.1462708	8.29874	6.4114685	14.099458	11.387947	21.182844	15.902702	4.092865	5.1038113	4.415542	21.14939	8.098647	19.166134	10.4521475	14.752635	6.8675404	2.386049	12.027583	7.237026	21.963682	14.652112	10.153399	8.157287	10.402808	8.645448	7.594589	2.7501762	24.884811	27.527985	16.802694	18.05799	-0.28774866	-3.3114595	7.105329	5.6793036	-3.5525656	3.992155	6.5705705	0.002928749	6.2092977
345	-0.543258	-8.920917	7.3617606	-1.2708982	0.70958185	-5.167503	-0.9064211	-5.7886844	-9.448758	-4.8936706	4.5972257	-2.0682545	0.89446926	-4.898122	-1.4462069	-12.719649	-1.2716597	-0.4920222	-15.890827	0.8270921	-18.354696	14.789601	-8.643883	-3.8747032	-9.9850235	-8.117955	-4.781653	-8.851087	2.3919013	0.24813299	4.195474	-7.070759	-6.2619166	-3.9946182	5.2743573	-5.582884	-2.4716775	-1.0320702	7.8747115	3.0533545	-17.50485	-3.837837	-3.0464087	-15.909126	-4.4204507	-4.5835204	-3.94362	-9.999994	1.4005502
346	-0.16297436	10.062145	9.336962	19.167006	7.485504	23.36286	11.786212	14.976413	11.286903	20.327398	17.45749	29.533117	12.248954	9.323821	14.144249	16.565975	6.0501857	17.213951	15.785375	19.523798	9.039725	20.566902	11.490544	21.707277	15.103742	20.615444	18.943834	13.038747	-1.776824	18.8734	8.415053	14.043835	14.890971	6.0815663	8.618749	19.291225	1.3912946	18.667526	12.956867	12.061803	9.617879	18.302296	12.825295	25.153913	16.791801	26.673735	18.02086	17.920183	13.965659
347	-17.340723	-23.796106	-4.2933555	2.8586223	-9.510116	-8.749533	-3.047778	1.6481434	3.2538297	12.764015	4.961403	3.2615414	-29.355316	-2.584475	-6.5886025	-3.5938244	-11.913078	-27.00406	8.883644	-19.603626	-4.425223	3.4582045	3.8780317	6.3554025	-11.243794	-9.75314	-2.630946	-1.8796107	-8.473807	6.4137053	6.8389587	9.930673	10.740311	3.2824469	-3.9540083	-0.015622457	-18.032883	-14.29723	-3.2832823	-8.2893505	-17.60909	3.9113333	-6.7785263	7.279888	-15.168855	-11.319301	-15.220664	-12.965373	5.4935308
348	0.9162232	2.201916	7.288996	1.8068495	1.1122202	-17.833101	5.0102024	-11.312232	-6.6413555	16.603287	10.7663355	-6.946077	0.92065907	-11.731202	2.9604065	1.340634	3.8573685	7.132015	-1.9219936	12.650317	4.4309616	4.98589	-6.733593	11.393925	-7.9435806	-8.247466	1.9120356	-0.06528264	-3.2235718	-0.46398506	3.5510254	1.2513267	-3.9951582	1.4988494	2.5273573	4.9805417	-1.1103555	-1.0039936	11.33039	3.184872	4.2594514	6.4326687	-0.4724733	8.249584	4.954363	6.777922	6.272635	4.4877257	-0.103391804
349	-2.4802825	-10.230132	-3.5497668	-11.716515	-10.356255	-9.85617	-0.27783465	-11.4036	-7.911083	-22.238764	-6.7696147	-6.1241097	0.57714844	-8.21009	-23.244486	-15.693569	-7.595453	-20.22838	-10.340225	-14.951575	-3.2257187	-10.934643	-15.821266	-10.808289	-4.174574	-11.122216	-14.5323715	-10.454076	1.3622316	-7.4822845	8.222352	-11.107465	-3.9489586	-17.60527	-15.593083	-14.461659	-4.6602497	-4.3935885	-5.8541317	-23.752157	-3.7684479	-13.816287	-9.458509	-11.058514	-13.604688	-5.6589723	-0.7535897	-7.3865585	-13.559186
350	35.274864	11.774676	10.946042	-0.02837658	1.2766334	18.339617	24.896202	19.224909	11.96787	5.5406413	2.004481	4.834768	11.370758	14.461365	19.434958	13.797779	7.378596	12.146907	3.8290138	23.170927	6.3040977	21.598642	5.148365	8.7590475	8.316428	11.570934	9.022369	11.13652	24.383734	7.3113537	33.316185	-0.69888467	20.258986	4.796064	-0.46251664	-6.536982	14.389762	2.1924334	11.788501	13.939572	17.065207	9.345321	8.799547	17.442719	-4.9860597	10.679784	5.6004677	0.21016288	7.224362
352	18.571375	-1.3595735	26.405533	-2.601328	-11.466006	-14.007632	7.643799	-7.1176944	-7.2523303	-12.69353	-15.229697	-0.85826236	-17.010698	-4.6684422	2.681493	-0.39231363	9.889074	12.690834	13.383049	-13.091119	-10.075246	-16.836012	-14.698039	-7.7359195	-16.939154	-24.89625	-8.596196	-0.95918745	-15.846288	4.036306	-8.659159	-4.494913	-5.516583	-13.536754	-6.101633	-0.06848494	-12.272163	-5.985063	-5.700542	-17.196253	-17.590044	-14.978221	-8.566469	-7.4537606	-24.679565	-11.811405	-5.0969987	-26.792519	-12.537606
353	10.167529	6.89179	-2.5236597	0.79377764	-0.77862483	1.5001656	-19.47117	0.39935255	3.5785046	1.2284889	-15.625503	8.643249	-5.6064706	-18.553095	-3.0745852	0.8667862	-5.278919	4.994574	2.0340507	-7.6809173	3.356615	-9.071916	-4.383854	20.96818	27.360117	34.412094	32.724964	18.230272	9.025624	9.576556	1.2546878	-3.3516757	-12.784574	1.0603052	-4.145473	-6.5310197	4.2724075	6.8356004	16.277802	0.19031763	-8.46612	3.091161	-7.908788	-3.1489818	-3.6743696	4.415014	4.9170284	-2.0271213	-22.854975
354	13.973564	3.901823	5.2435145	-4.8211045	12.795442	-2.038357	-3.501278	-4.4762583	21.355291	8.557921	9.532102	24.063202	20.648893	18.07942	-7.1682143	-3.559933	10.222077	12.561897	22.266787	2.6832297	18.3762	17.485052	0.5874343	-1.688941	5.70533	18.743208	11.8402605	17.095709	5.209251	12.447019	36.980846	12.557773	12.710536	27.161512	22.701529	11.501995	14.496017	23.121855	30.849152	11.743115	11.154599	10.314548	21.055891	21.91687	7.8577614	13.93727	16.107737	6.3608246	9.855579
355	-15.301602	-13.613399	-15.00314	-14.948634	-17.329016	-4.52076	-13.803246	-17.841284	-14.813239	-9.072611	0.3138422	14.480166	-12.499191	-10.642848	-23.613297	-14.617687	-1.5664825	-17.133692	-23.011934	-9.51783	-14.9339485	-1.2381262	-2.8152544	-17.737387	-8.442988	3.5341804	-12.862157	11.68882	-1.5246207	-20.313116	-7.9847608	-13.314906	-17.111237	-15.825429	-18.024397	-17.748123	-7.067703	-7.984451	-11.030243	-1.702048	-8.915896	-3.7231228	-10.510838	-7.00074	-9.69014	-0.35289025	-7.6976495	-3.3667839	-12.701462
356	3.6598027	5.876283	10.764424	12.210205	5.0175767	5.7321725	8.390827	11.503075	3.2043374	6.186586	17.057993	5.0341225	11.477234	5.616875	15.949646	12.758583	9.726585	1.4634584	14.961837	8.057431	14.228679	4.2836757	14.955688	9.395047	17.73155	3.6113527	6.800307	9.927444	6.2945786	4.7939754	19.549412	9.100621	15.239314	4.8952155	11.180989	11.334893	3.20473	12.188659	15.053764	17.217503	7.321051	3.7584717	13.08295	10.829915	11.849149	8.549854	25.796595	10.172885	12.029723
357	8.365587	6.9765363	-1.7811981	1.0360721	26.05068	8.007088	-3.3847873	16.770277	-8.664971	-16.579393	19.232601	2.719342	-2.504124	18.345396	31.621176	11.472281	23.917048	-3.831422	-5.8379693	2.6713574	16.153296	17.648224	-4.6254888	7.1560874	-8.9319725	-8.60054	-5.760439	10.806454	12.003409	-0.5821531	-4.1514354	11.048053	-4.1983438	-0.7971392	10.305333	21.27102	-2.2662733	-7.9650846	24.10546	5.8351407	9.490667	21.456331	12.423642	0.9087327	-5.9524274	18.578394	25.70741	-5.2017674	4.742211
358	-8.003173	2.818084	1.8282508	-6.5949206	-8.087161	-0.5354838	-17.604364	-2.611071	-9.707531	11.337005	-11.3773575	2.654127	-9.543339	14.734195	3.645336	5.914122	7.424835	4.0805535	-2.6078641	-14.935092	9.014409	1.291417	-4.6444182	10.79482	7.2294087	10.468617	7.7917085	11.264216	-9.000244	-10.104967	-17.141237	-6.809057	-11.742531	-0.883982	-2.281762	-4.4597034	-2.7944918	-2.0572736	10.980124	-10.09551	-6.66473	1.019506	-11.443165	-11.554256	1.73515	8.084723	2.490321	5.061861	-15.092141
359	5.641886	3.833703	7.1650887	-4.43392	5.748287	-9.756141	3.9673893	-4.0352416	-3.273985	-1.9889723	-12.159953	1.6397969	3.0945013	12.331215	3.447323	3.250183	1.0556073	6.857399	-5.5984464	-0.9387334	11.426361	2.1101103	4.2993407	1.3952557	-1.3027083	-7.642466	-4.0758905	7.3351784	0.02110978	4.0123177	2.3770974	0.20408313	5.021075	1.1760916	3.3411858	-8.114491	-0.6176459	0.25652996	-1.2999808	8.725743	2.7387683	5.457805	8.898519	1.8797015	6.2407537	-2.205187	0.8061554	5.434597	5.8661084
360	2.0705187	10.39063	-3.494024	-6.2082667	-2.384445	0.89424247	-7.0490355	9.997224	10.864766	12.569351	0.9009312	0.26462683	-2.3962297	2.0380309	-3.704244	-6.6577	9.121155	-0.61190873	6.6107254	9.684588	4.8102093	21.729097	10.974865	5.920315	9.170944	22.486364	16.765314	7.2364554	-7.6105614	2.5046418	18.847006	12.288811	10.532131	14.115426	5.9415565	16.251352	-3.8583357	3.9437816	-1.2025689	2.322298	3.885299	13.499404	2.158213	7.415413	2.3280065	10.301504	13.323878	7.1588063	15.226584
361	4.8794103	-14.3210745	2.6778758	-4.0022964	2.6061287	-0.30770397	5.7666907	-3.2974243	11.627585	11.118042	13.471009	-2.0183887	12.085693	-2.8177757	0.7884504	-8.390134	0.9976017	-3.0593185	-1.5723082	10.374306	-7.209828	-5.050668	-12.329666	-9.683506	-4.2365384	3.2759552	5.0574675	0.78540343	-4.6382885	-5.150041	3.708725	-0.5675814	7.4387817	2.1942272	9.158371	-0.08225906	1.6901236	16.99956	-14.692173	-4.1077776	-2.0540977	-1.3391346	7.6623764	-0.09200293	2.3452737	4.31324	-7.1481786	-1.6281556	-7.0907693
362	9.848031	9.646206	2.5941494	4.9443088	6.721892	9.267009	3.4303834	14.75206	7.856146	5.8479514	9.4192505	6.482338	3.334891	4.011562	7.6144905	9.91225	5.47	9.568282	16.378254	2.9561737	5.912089	4.9178853	4.4215274	2.238971	-4.310532	6.4908733	18.425852	8.547022	12.340901	8.115656	13.454803	9.874652	5.431786	5.125173	10.660059	13.188918	10.155916	18.391108	12.48468	13.6991625	1.7902757	15.458554	8.615356	16.947397	17.755457	8.555179	8.099477	13.991796	-2.5739753
364	7.250459	13.658886	12.241195	5.618286	20.73666	13.31013	21.874735	15.40838	13.510602	5.9556675	6.4757576	7.141355	8.046512	5.7613773	17.264488	11.803443	11.771385	6.3587513	6.1614137	-1.7758483	11.119557	2.9729526	15.313011	10.228934	16.525274	6.4101562	1.4385557	17.344625	15.300488	0.33476534	10.497512	-0.6783721	4.6852355	11.444755	14.638641	6.3923697	11.952409	20.013245	1.2074171	7.404978	12.398761	5.7308564	9.532413	11.625154	1.9975328	6.9328713	15.028781	14.431355	9.32326
365	-13.062734	-5.200957	1.4755324	-10.14281	2.1606214	2.0884764	-0.016212225	-13.09193	0.657469	6.520125	-15.85934	-3.0030463	-2.7359169	-0.13444619	-6.289902	-7.9826646	11.237076	-3.1921637	2.604324	6.822445	3.6627629	-7.8037953	-9.01761	-4.4323106	3.1109104	5.0540323	-14.947635	5.3468323	-4.5760255	-12.102428	-23.449135	-0.43787447	2.0189073	-8.797984	-12.308544	-6.2288814	5.2800045	4.470103	16.030993	-2.4458144	-13.763185	-13.073794	3.5363405	-21.034372	-9.968774	-11.131047	-22.935282	-8.258082	-15.850726
366	13.421229	5.437069	-5.943601	2.4528847	11.690967	13.816991	-3.794995	5.9431663	16.436487	13.769557	4.4492946	18.046	-0.7604707	11.767573	-3.7541723	3.1374805	11.096288	-1.7809224	7.286408	12.986905	3.7767174	8.049581	-0.55650234	14.727155	1.7258612	-8.852134	1.161043	0.94857615	5.413395	-4.183875	12.767372	2.6922197	11.596547	7.2110534	16.912605	12.29829	8.737059	13.201999	-2.2615092	8.03709	8.024164	4.4129014	9.49953	11.187881	2.59822	-0.033609867	10.88569	12.064006	6.982455
367	-6.836233	-23.745377	6.0378227	-12.942599	-23.146164	-0.3817294	0.19521077	12.732525	2.1917446	-6.05467	-12.036355	-17.194508	-1.6162926	-13.178546	2.4611428	13.017365	-0.94716835	-3.1635473	-28.859055	-19.484652	-10.301738	-13.213906	-4.437985	-2.4469528	1.4871516	7.332138	10.169778	-0.67674667	2.5070508	-1.7094898	1.881195	-4.0861382	2.695542	-3.1287644	-1.0240251	-12.16603	-7.7476897	-8.87536	-10.659297	-14.017314	1.4314028	-10.535382	-5.812119	-11.56894	-4.8067775	-2.3075454	-5.914953	-2.208941	4.430218
368	-5.9850974	5.6312013	1.8235134	12.637015	13.531392	4.291046	2.3269124	4.730263	-3.878505	10.352601	3.1645486	6.3351116	-3.2342072	-2.542855	3.359585	-3.397866	-1.429499	6.254415	3.7558024	10.082372	-2.0364246	10.63141	7.2515473	14.58035	-8.30785	1.2091731	-17.48697	7.5020165	-6.7171454	10.865601	-1.7778325	6.361178	6.216486	-10.503028	6.5661826	-12.359283	4.560237	4.3117256	-13.167023	7.44051	10.323237	-9.42896	-4.281604	-1.7330694	-11.149554	-2.4991982	8.856914	13.396224	-6.316824
369	-17.546501	1.4317459	9.114697	-10.797836	-15.237442	-15.316841	-10.692016	-7.9376006	-3.770546	5.475106	-12.248344	-19.724949	-0.74048996	-3.6727188	-25.404596	-9.819684	1.2323581	-12.505429	-1.7690243	-16.776268	-14.440021	-7.044008	-1.5567269	-1.1117721	-0.4559308	-1.5625347	0.008554578	0.7606773	4.7463927	-0.8699005	-18.377842	-3.5717952	-1.316013	-1.6197239	0.44845185	3.612149	-31.268278	14.83149	-0.8861858	3.0484848	-9.297957	-5.4882426	3.384897	-3.8328536	-9.744506	0.20636909	-2.5690382	-12.890996	6.833296
370	10.901337	11.71429	12.822095	6.2840934	9.052032	16.621511	26.44449	0.46241364	17.82498	22.419088	23.770966	0.3548212	12.801873	12.880973	22.578863	7.42738	13.852683	5.877086	25.730516	11.784351	9.4945135	20.276472	4.879788	12.27922	10.600408	22.15815	8.093454	12.249181	2.722068	14.155056	5.2895975	18.301622	12.864627	13.666749	18.690392	13.170257	7.8618083	10.81532	9.933885	17.12328	17.871988	18.88915	5.8888144	-0.11028576	10.808693	-0.9536354	9.919835	1.0532538	9.43454
371	-7.808268	9.329632	3.4198024	0.19055271	0.5030389	-2.729499	-12.814563	0.53880215	-6.3721023	-13.8302965	-11.172146	0.4315176	-5.6383004	-2.569095	-10.052545	-3.918094	-0.80552465	-9.574905	13.435867	1.8066044	-1.8531617	9.746687	-0.10577623	-0.8384931	1.4804739	15.53621	-15.6914215	-5.297353	10.94043	8.066466	6.592438	-6.945831	0.36753345	3.3517168	-2.3569548	2.0443032	-1.2014073	8.260387	-3.526798	2.7095072	6.2070336	-1.0827935	-7.698317	-12.159424	2.635011	-2.6099129	-0.63275814	10.558515	12.417859
372	6.2725525	2.652576	11.895904	-0.99897623	-8.95917	-4.3832817	-5.511988	-2.4040444	11.757072	0.7847621	-12.70974	1.5452307	-2.8900154	6.0319037	-13.877304	-12.505542	-6.999477	-1.4605223	9.135547	-12.569819	-2.3431966	-5.616951	-2.7333248	-4.822911	0.58878803	-12.62346	-7.9250016	-4.7688327	7.874457	-6.331224	-10.866017	-12.739085	-5.996878	-20.488205	1.8476588	6.211469	-1.1474599	2.9907467	1.6086422	0.6238677	12.597108	-10.16851	-2.0899088	-4.7898345	-9.984352	-5.439585	1.7676939	-6.28656	-6.4445033
374	14.770172	3.4175546	4.9276843	8.248046	3.2566016	2.1683805	5.8935027	-5.4946427	8.395718	4.377647	-6.119641	-6.2606354	2.6377895	-2.51045	-2.030404	4.02254	1.5977088	-6.5830245	-2.5429182	-0.014712751	-6.968845	4.379313	10.336502	-10.509824	-20.765055	5.941752	-1.1153536	6.1489906	1.311478	-3.6880302	3.3707345	13.450363	1.3474144	1.0899938	7.8996735	16.381973	-2.4508984	-1.3186399	4.077393	1.7433234	6.76047	0.27578625	-6.403345	-2.3551743	2.6366923	9.233068	-0.14059956	8.603623	-8.360818
375	10.44765	8.919746	-5.9092007	4.09974	2.3750675	-0.69216126	-7.266411	-0.9371662	-10.38541	18.43516	5.069634	7.3636093	8.997845	2.4175355	13.371952	-4.8595605	-4.0442333	4.543201	-9.631769	-5.8629775	15.110049	3.4275265	-7.794248	-10.531111	-4.98151	2.2655604	-16.009413	7.304521	7.8927174	-3.6820288	4.5832744	-10.004755	0.3173828	10.660568	-7.2634187	-14.388307	-9.993131	5.3579755	-6.495828	-13.551806	-10.554915	15.87696	26.785864	-2.0740898	13.764127	-16.427359	0.4291799	10.333875	7.1193376
376	7.662111	4.4029202	22.15297	19.823904	7.7612147	5.841152	-0.9579363	2.2742012	-3.9682267	11.993144	3.7495792	10.066678	-5.7067795	-1.748885	3.274227	4.014046	11.59994	8.028865	-1.9304523	2.13021	4.227446	-6.2155533	1.407835	0.6425507	1.8012381	9.668802	2.1063526	-5.4116035	12.124397	2.2822177	14.2343855	4.78003	6.926098	-0.4986403	5.939238	10.225141	5.5114646	4.759646	9.446828	1.7504915	1.0057622	-4.5188665	-0.32138482	5.380775	6.592479	5.302466	7.1070514	1.6880716	-4.5728264
378	19.66456	11.008662	2.115815	11.40715	12.408612	8.808185	11.477645	7.3752246	10.170318	8.807827	11.752209	9.707404	8.216115	13.437244	11.85967	8.741897	10.026488	-4.589712	-6.577871	7.9754424	-6.212994	7.1453094	9.496994	-4.0607896	0.9053994	-3.2751033	1.8472677	-20.82002	-10.295938	-7.781036	-12.987656	-10.046613	-0.9218343	-6.439842	6.0245605	-3.470623	-8.366141	-5.916475	-1.3882138	-7.8587155	-5.0180793	-2.7226055	-5.2267113	6.331557	-16.22474	-10.089164	-7.146624	-8.589353	-2.5665843
379	4.6285424	6.587033	-1.5997797	-0.7102286	6.1676483	3.3083503	4.4674487	3.9785976	5.7224813	4.398445	6.0231166	4.747188	4.1001663	10.086743	8.883849	13.203204	7.022988	9.605315	9.131954	7.704647	6.603127	11.751719	13.997867	16.027952	7.882	5.1708307	10.634255	8.425212	11.686082	14.919913	8.139325	6.8408647	12.435436	14.209343	7.1744637	1.80139	-0.4337953	4.946686	11.100081	13.300586	9.186048	9.273255	6.514873	10.580798	22.932207	7.5625534	11.794824	11.840199	14.1230135
380	4.559299	4.5566936	-11.682037	-2.3012536	3.435896	-9.483943	-2.0511684	-11.472091	-14.500506	5.9460196	5.26662	2.2645187	10.750943	9.019525	0.9235423	20.944574	11.765686	5.102286	9.120592	9.367433	21.686834	19.643326	13.784783	10.954063	22.06311	8.960814	4.406377	18.515047	24.73668	16.545471	12.125725	3.3578541	15.0914955	15.357553	15.503972	7.2372093	12.492833	4.5226903	5.277615	3.395715	21.81608	15.104547	9.548982	5.7903657	9.763335	8.966127	4.0781913	9.868717	15.029584
381	2.1299455	2.4820852	-4.040495	4.5965495	-0.21552825	5.387669	-8.615027	1.4321598	-10.273205	5.2772536	16.9857	-8.560897	3.7323835	-1.3287454	13.531365	-7.6178665	5.012349	11.749115	15.753863	12.476605	10.380803	-17.86534	-1.4896722	2.3143463	-10.724093	8.667657	10.271519	4.5111613	-14.681909	1.6912098	-3.6105032	-17.121124	-12.726844	9.182828	-14.950208	5.544573	10.65441	9.377954	4.151949	9.777595	-18.229431	9.338511	7.9001184	5.7275558	-16.297356	10.60995	6.858855	-5.9703355	-0.4801998
383	10.634005	11.111472	8.322855	10.71053	6.21578	15.400937	27.667	9.5929575	11.643639	12.124923	11.573807	11.723981	13.671379	28.0624	45.01473	27.785315	24.793419	13.54749	8.804189	1.4739193	11.918	10.601568	5.863398	5.889132	6.8873887	12.082165	14.703018	10.16696	8.512024	10.438302	10.525685	14.831429	10.410577	7.4610486	7.9758725	13.658443	1.9864378	4.4747005	5.743687	5.257795	5.0529237	8.896094	-4.584765	6.5919495	0.42177498	10.303013	16.666307	12.580971	12.970769
384	7.7033653	0.9120857	7.1255817	5.071812	5.2809496	-0.5271918	4.4255557	15.005153	10.512138	2.816727	9.22495	5.1290526	6.64399	-1.2610217	-0.86335015	5.1307054	7.3899493	11.031512	4.0323343	8.13293	4.912538	10.4108305	0.45668635	5.0465765	12.74805	10.071807	8.048068	9.67502	7.3484464	9.798369	-1.1375026	1.5097395	8.036727	10.323924	6.025224	-4.213727	-3.88185	3.5971377	12.87368	-3.2695713	6.9169745	17.769508	6.0274625	-4.1498647	1.3011147	9.430099	11.444768	-2.1983092	5.8242397
386	15.19373	5.085919	-5.404635	-9.552722	-10.305756	0.016774097	-7.612198	-7.015091	-3.5232694	-6.8139396	-5.907448	-1.2675072	-3.6486835	3.992571	-15.322398	-12.422427	-3.0741317	-7.719918	-12.95284	-5.1997094	5.6837616	-20.083628	-3.8977935	-1.0557524	-22.996172	-4.4040203	-10.805751	-3.4404545	-16.285393	9.494381	5.861152	-0.8795515	-1.8280869	5.4579544	-3.7087386	-10.841117	-3.489046	7.3552985	5.358804	1.8389009	7.098299	4.1877036	0.04994901	0.07128525	5.661176	7.5020213	6.979591	0.8700153	9.942832
387	-7.1637883	-10.345381	-4.892208	-6.6885033	-9.766629	-6.0440392	-8.600428	-15.005035	-13.84933	-16.06544	3.5334136	-14.431668	4.216198	13.416369	0.76718634	11.192393	12.079742	4.7452903	18.904652	5.5874095	17.149137	7.6405244	14.947448	11.912509	6.3233223	12.87016	14.51649	4.2438893	8.290245	5.05678	6.607594	2.891935	7.830845	11.331345	5.2313037	9.695915	11.598075	13.918606	-2.6565802	8.1876955	-0.25115857	6.483317	16.258009	2.249574	13.4177065	6.5165977	11.120364	8.992377	8.595273
390	13.732251	4.0835614	19.81525	3.265565	7.682152	8.941322	9.144616	3.4443128	3.8033714	10.568903	-1.6846504	10.389337	3.4247227	6.5565085	12.465268	0.8534646	3.2258637	9.256481	15.385593	13.10318	14.240235	7.218207	7.031821	23.863928	10.132504	12.420662	9.437892	10.730975	32.336475	17.847605	22.570002	9.868156	17.715515	3.0218427	9.164242	11.599484	-3.0894887	-1.6234035	-2.8756654	-13.117638	8.349967	18.656248	9.336262	0.49749947	13.527965	18.362822	14.75245	13.951322	13.197106
391	-9.639871	-3.500601	-9.73309	8.383349	-5.701992	12.227962	-10.73661	-6.806232	6.5325084	-9.592789	-22.035284	2.9490464	4.1314416	3.6643696	5.7907047	-10.642083	-9.041282	7.219732	-4.5405602	6.564194	-0.9695346	3.5891771	2.0912974	7.0412383	17.859186	8.641392	-3.0932205	3.2578604	-4.503502	6.3161902	6.4639535	-0.7946472	-17.482904	-20.157084	-33.070805	10.541347	13.004822	-26.444342	1.754022	1.0130378	8.879363	-2.42697	16.745651	-17.890862	-14.732188	-9.893783	-9.013645	4.297	-0.67038375
392	0.66256714	2.7350636	-3.070817	-2.4167297	1.2426687	4.1385074	4.324706	3.2678108	-11.069566	-0.8514355	11.88992	12.625241	24.859543	-7.093367	4.0690103	-0.3822991	3.1261618	10.425715	5.79437	10.203231	0.49629107	5.5125504	17.001276	-0.8517564	15.152183	-0.73002094	-0.8957808	8.721037	-5.984066	16.123533	-3.668008	4.8407884	4.13949	-4.0400825	4.2752986	4.4214053	11.3671465	-12.48983	6.946766	5.089498	11.732722	6.641909	-1.375625	10.254365	2.8963888	0.551918	9.326262	-4.601627	27.484152
393	17.754774	7.8833737	4.7965565	8.0470495	3.5938733	5.3182445	3.9778144	6.80166	24.08944	20.262505	6.68212	25.252914	23.217245	10.292792	14.309531	-7.635072	8.762538	7.4942575	15.909675	4.4103584	6.3128014	12.196693	3.0275195	4.2134795	4.847605	8.475815	19.013369	11.652496	4.0385594	11.78291	14.267796	5.9871593	6.8051543	3.2097504	8.122287	21.516932	-16.850206	-6.0435486	19.02078	20.863264	19.413347	5.7480054	-11.904884	-0.22558427	12.052442	-9.967796	11.190754	10.175851	9.945939
395	7.3770027	12.690105	18.170391	9.214732	5.1277924	11.209062	17.973883	1.556228	6.4477863	14.521993	21.353567	13.415269	18.893534	13.068023	9.960621	-16.173002	-11.543044	-17.80842	-5.2179675	-6.8462787	-14.600238	-10.858365	-21.638449	-4.375417	-10.931878	-8.692764	-21.56367	-20.177475	-17.82688	-5.3058763	-8.939936	-12.768589	-15.1732435	-15.696002	-8.276342	-4.074488	0.86983347	-10.89507	-9.90841	-8.030887	-5.837333	-10.871808	-0.24021943	9.267524	6.8056884	10.274327	-11.036373	2.5366118	-4.031123
397	24.898422	13.103058	4.5982685	6.9771705	22.55857	10.2206335	21.991861	18.054533	16.823961	14.479627	6.754122	10.26645	0.3690146	9.998454	-3.2272294	10.291852	12.204593	19.331778	10.325652	-2.4862034	5.9092956	16.359436	11.322722	6.3624415	2.8517978	0.64077884	17.427921	8.371473	4.9907618	7.004149	1.3824844	10.857968	7.9741035	12.117649	23.458735	5.7006035	17.324162	15.629962	24.904173	17.02337	16.868626	14.424365	6.218874	22.478445	7.1750216	16.241978	19.382658	5.293095	10.047235
399	5.6241074	17.426813	10.054564	17.026525	5.172262	14.621558	12.535319	22.618736	9.996055	18.730072	13.338051	7.0607924	20.183521	14.876874	8.520898	10.530627	5.733008	1.3200688	8.952865	5.048521	11.649006	9.742599	8.031225	9.138022	14.158249	6.7500744	3.5640926	-13.856059	10.379655	15.747708	3.836993	8.763702	8.625926	13.406077	25.881159	16.670334	6.6435304	10.47412	12.03608	12.34295	6.2136784	27.127348	11.350101	30.05625	19.348383	22.832727	14.553963	24.178017	9.2191925
400	-7.4217963	-16.868448	-20.892036	-11.688151	-7.334928	-13.957791	-7.867003	-20.211208	-15.414472	-9.825384	-10.031259	-3.4955072	-18.483175	-21.345484	-14.381856	-10.572824	-8.85815	14.588393	11.622542	7.6761546	13.614911	3.9235332	7.091596	3.6721172	4.1500287	8.888671	0.6801656	5.3582788	14.437507	5.1926985	14.160678	21.255104	9.040006	9.506091	2.1934578	4.511473	10.303888	-0.40527773	6.263567	11.487515	-0.49097952	3.2384574	4.9240813	5.5757394	1.6888618	13.91833	11.758201	17.903383	-4.2698708
401	8.979563	-5.543012	-6.21205	7.007459	-12.58945	6.144446	10.186297	1.7501043	-8.876987	5.317414	-7.4080048	10.608039	-4.3257976	-4.127657	11.53574	9.388032	-1.0178026	5.373942	-1.3338547	-16.820686	7.1147075	-9.976404	7.648233	18.323654	15.15749	12.938007	-0.43813035	16.255558	4.7275767	-18.191015	-1.118416	3.0508854	14.603114	14.051938	13.055664	13.531751	0.22442754	4.710516	2.4154832	3.3651078	-11.659009	14.097859	12.368941	15.925031	18.260336	3.410859	10.500004	7.9912915	-2.1774418
402	20.433395	-3.092611	16.487513	0.533344	7.147635	10.910167	9.641067	3.0680695	-0.2508014	-0.8831869	8.368078	4.574066	-2.1975102	-6.105448	-1.4845425	-0.16246636	-2.306667	-5.618624	3.2785861	12.228981	8.925735	13.733135	-12.025493	16.623621	-3.7406464	6.589153	9.691786	10.691405	9.851813	-0.65600395	6.478581	4.647065	-2.8442745	3.0876741	-2.9689	0.29872862	11.72354	17.228224	11.757744	5.079576	13.049367	21.040583	-1.119176	-3.2245533	-5.5590744	-10.745616	24.132965	3.2902944	8.791362
403	-10.649173	-10.14403	-7.90021	-13.727821	-10.563845	-3.0473728	1.1150337	3.1416743	2.1977274	-10.609687	-10.005588	0.30280432	-11.320831	-9.163257	-1.8846139	-14.177901	-3.7323787	-9.033389	-2.4047015	4.1343465	-4.5751395	1.2281612	-4.296625	-4.9586124	-6.2863097	-6.7142005	-1.7128835	-0.6516929	-2.4280093	-1.5109545	-4.321872	-4.5001135	3.9217312	-9.594638	-10.7227745	-11.285422	-1.0405726	-12.2862625	0.07546699	6.5920873	-8.197772	-16.221573	-0.46666336	11.642616	-6.46138	4.5707994	-1.4326793	-13.625676	-18.416758
404	12.0905485	19.728266	23.888628	12.028122	24.546152	9.835796	21.680273	17.54048	25.855082	15.539042	15.075173	28.446348	36.54262	29.38209	30.943392	8.817793	17.703611	9.618693	16.005379	1.661684	8.05063	23.128983	13.70637	21.498062	8.641509	12.82079	12.557078	8.299678	16.234491	16.37241	31.145508	28.755798	32.733692	21.086557	13.600906	25.278852	7.446506	24.360596	14.799027	11.525893	21.410536	15.035649	22.945618	11.279979	14.926539	12.280114	6.036182	12.360471	7.1784153
405	17.493437	16.572092	13.201522	22.447474	27.522514	13.966273	11.455356	15.354312	19.814997	14.980849	19.052355	15.0249405	8.400502	18.165024	17.303162	28.89152	17.42765	18.529078	29.298584	20.327888	7.6392503	15.692599	13.979993	16.571682	21.434479	17.568254	7.2178288	2.1348677	17.691816	16.682848	24.600965	26.274656	12.707496	25.112684	6.753185	4.3306127	27.94002	16.134005	16.398193	10.808913	28.498537	22.015444	20.132292	14.237039	6.123984	12.325195	-0.32835355	11.774219	20.53808
406	9.308731	14.160809	13.877622	-0.5930354	12.17085	16.971754	12.346532	13.925416	13.374621	16.82827	12.956624	14.136081	0.25204659	15.227717	14.8331995	11.440953	10.551673	6.7061405	15.378232	12.98099	9.453216	12.444016	31.93719	2.1985629	22.993353	14.415962	11.057691	9.253725	19.594873	21.450193	11.287469	17.493044	10.768882	-1.7792253	14.119229	20.751833	27.152094	20.818596	12.719276	26.598063	13.083751	6.521998	10.790395	7.7567067	18.669466	12.107277	28.974655	3.1077003	4.7426705
407	8.814599	14.738093	13.3235445	4.860031	9.438132	11.669967	-5.2404838	9.468648	3.7954633	-4.7767973	1.4581636	9.642728	6.603682	8.347084	-17.464722	1.9699177	12.615059	11.387364	-2.3712687	11.055942	7.4880447	5.020622	-0.2887495	13.414762	14.874013	-9.663184	-0.3113054	8.099014	0.055645626	-1.1598402	-21.706652	-11.601864	8.954038	13.656919	21.14784	11.1732	10.88678	10.256005	1.6751193	12.1374235	0.44417572	-21.515146	10.109394	17.96697	2.4033792	16.905577	2.2521467	6.717445	7.5494657
408	16.90687	8.095198	14.620566	-0.18545508	2.9612265	-2.2345984	8.590283	-5.0027666	12.793786	4.063605	6.5508804	9.098641	0.8434455	10.989498	11.52181	-0.8120117	-0.3570362	9.028874	1.2652668	0.8318157	-1.9903072	7.2648025	3.5455446	6.3760657	8.928559	13.377568	-5.7933745	8.760732	7.9506187	16.80243	-0.5484294	1.5793142	-5.324841	-5.479803	8.708463	-1.1457825	-4.2767224	-3.1862757	-0.22931242	0.57476145	6.2657256	-0.49364075	-0.49231052	-3.3118637	-0.78171015	1.4945701	3.602357	6.312119	0.9367161
410	-1.1394956	9.512004	0.68701106	10.511818	2.1503193	-0.027297815	5.300423	9.20291	5.3563695	11.832637	16.601595	3.2405844	8.351554	10.101511	16.840887	19.07992	7.4984365	8.192055	0.0647068	11.040397	12.720523	1.6185981	1.2714132	-1.0783939	10.126227	9.603137	0.42800733	15.22023	14.01966	7.5834618	13.166969	13.842209	-4.3152084	4.413615	7.1009192	-0.6927869	4.3138375	19.896341	8.177733	14.542972	15.342679	6.0043845	9.771531	5.1313634	2.7384145	4.7283745	15.643864	2.1330647	14.466515
415	11.378685	5.081177	7.781839	19.696714	-6.064281	5.2411847	7.863973	-7.0769963	16.922743	14.267886	-16.494164	7.403324	-0.9997937	-3.0988245	10.833015	24.441248	6.158518	12.323497	9.005045	4.4560905	12.541495	4.3977203	2.8739784	16.835327	6.2426705	-1.4790071	0.5770368	15.29169	2.5072649	0.27162626	6.3048997	8.199595	12.000435	22.763489	12.234828	7.660973	5.7614264	8.642038	13.989278	24.932726	-6.9401245	19.87647	11.650357	5.9573975	5.738508	-7.2058635	-3.858799	10.668675	-2.9074955
416	6.4997764	3.1920078	19.377228	14.673795	2.7379818	10.160094	8.903742	15.234082	7.8597794	8.572079	-0.25801072	20.53725	24.03975	9.057857	14.05543	1.9912702	7.8159447	20.172646	11.196495	6.304724	16.018923	-8.7707405	6.249876	9.56626	10.823806	3.6565464	10.880429	15.843449	9.441017	9.406451	8.824765	6.3759475	11.004809	7.4105334	-0.2367717	13.824184	-0.7400977	5.949219	10.791984	9.973194	6.166649	9.530426	4.758002	2.6162484	4.979772	4.5058427	9.072495	15.190909	12.440553
419	0.9729131	-3.377868	-7.6725326	-1.7064422	0.9347933	0.8187364	-4.679461	-5.3407035	1.9005675	14.279048	2.6774738	-0.8719104	-0.105763435	2.4674568	-2.427251	-0.2596334	0.766311	6.2044945	-3.2840729	4.636807	-8.425557	2.0818636	-3.3745325	2.1023607	-6.8311634	-3.6007707	-4.2385955	-13.162847	-3.73808	-9.041355	-15.1746025	-1.4147277	2.2776983	-10.052615	-7.7493005	4.0466824	1.1115727	2.8686256	-6.527861	0.61764145	9.6546335	-4.5320106	1.2908696	-2.6968033	-2.4838316	-2.2217922	2.0235436	8.485107	-0.21239789
420	-13.928802	8.091651	-18.971893	5.0221496	10.626704	-5.3989463	1.7291822	0.47489357	25.13324	5.2312493	16.706533	15.695632	10.089398	13.153562	-3.4618223	-6.2727246	-7.1610312	3.9065561	9.933142	-9.475346	13.500499	-12.149274	-15.35452	10.445579	-11.711952	2.3369744	16.820528	16.437517	14.051557	7.223755	-8.040605	4.9900017	-4.7607527	11.675052	-0.7126997	0.89030236	2.5823605	-15.614861	14.339517	11.331241	-5.034887	9.183663	11.843827	4.8880363	6.2770143	13.5603	-7.361864	-10.259164	21.485819
422	1.4937795	3.675207	5.1589937	3.4987533	6.2949767	-7.2478833	-12.381511	-9.256064	-7.058449	-5.1973996	-5.5237727	-0.9940651	-7.0692234	-8.677822	-13.030974	0.4864305	-3.2233856	-1.8663872	-8.482375	-3.2406807	-6.057735	-12.972801	-2.3985145	-7.254389	1.1101946	-14.584159	-9.910561	-7.0503726	4.450627	-4.060862	2.2688382	-8.322138	1.7672534	-6.8851624	-6.7844276	-5.026954	8.334395	12.726723	2.6872482	-12.081641	-14.278867	-6.7404556	-0.12042761	-4.2144175	-12.036961	-1.3489923	-0.56321126	7.6735787	0.7018337
423	3.458041	7.7737403	2.815778	5.526279	25.418442	14.367637	14.021314	0.65125906	0.96819067	3.8135376	3.8820982	9.138116	-3.9458754	-4.89551	2.5296872	1.701985	2.0713282	1.8268656	8.261116	5.254311	9.652896	4.6692333	0.4603621	11.554749	2.6207354	5.109729	11.562272	12.4387245	12.076546	13.853683	2.798564	5.260633	4.8527327	9.221947	23.083654	3.4029663	-0.11020661	5.2520604	4.65769	-0.065259375	5.284333	-7.521326	2.0650604	8.003942	3.342242	10.024623	0.12507768	9.38384	11.057942
425	21.476921	23.786184	27.92891	31.120728	26.17298	27.366043	24.283777	19.401873	17.299314	16.367393	31.038317	27.23024	23.579948	32.5276	35.693592	31.375616	41.459667	7.661896	7.2972417	16.32251	11.33342	-8.119222	2.726363	-1.7744808	5.601212	6.685163	3.2438567	2.6901848	2.7971103	-4.4713073	3.4970684	-1.9974726	1.8236672	13.2248335	9.221013	4.8248744	8.658263	4.7984157	6.749252	13.404384	4.479239	11.017835	13.025887	7.1549525	0.48088726	8.655961	3.945671	5.848147	9.147279
426	12.74554	-2.3226929	4.2207427	0.817029	9.872886	-2.9388921	13.417169	10.208592	9.357268	-7.1316648	7.528991	-6.942459	9.9900255	-0.9479265	3.6292143	-3.0042124	10.048855	3.7322528	4.2781944	-3.532286	11.21037	-3.3376644	-7.0480313	0.43135813	6.510217	-2.244044	0.3953673	4.9700723	11.639526	-1.8631907	11.435201	1.0904096	10.396451	-6.2773786	10.599942	-4.1977363	7.0041327	-0.55008906	5.9704156	-0.07388481	3.6820323	1.5851874	4.2733374	-0.6083949	7.7765946	-1.9038855	15.723793	5.441183	3.2015526
427	22.60924	20.044775	18.070498	10.555843	16.187243	7.173899	11.478366	18.749847	28.049362	17.29036	2.2359698	22.382627	11.197946	24.067902	32.577854	13.354238	8.280978	16.09127	22.303102	21.169556	20.807837	21.885788	9.741971	20.283545	15.42048	25.739367	23.02864	13.643636	18.19975	18.605312	15.660758	13.11201	21.520071	27.25994	9.318173	13.480485	13.082057	22.952957	27.42027	14.59451	18.145906	22.963186	20.97414	15.659218	21.021431	22.961592	27.135727	22.404806	18.18072
428	4.0665708	9.609263	-0.69504166	0.91969794	14.362264	5.802448	13.39518	3.8438416	-6.516337	-3.973265	0.23344024	11.531978	15.456159	32.087357	5.9466643	18.047789	13.232029	7.887789	9.618255	7.280365	10.476597	3.593397	14.972087	12.993451	29.176165	19.833342	7.474695	0.81273484	7.0453086	2.9801285	-2.720734	5.92823	-7.5845666	6.1311936	11.721578	-0.2516862	-0.8889944	-6.4567885	15.673024	4.481364	8.904029	0.6555743	-1.5929493	5.684508	3.01851	10.015928	-16.058802	1.38167	3.244414
429	6.107023	7.2839355	9.327361	12.201721	-0.93544406	-2.1633139	-4.6489925	-2.1432061	1.2078191	2.8001125	2.984333	6.242638	3.2208745	0.9741376	6.050947	8.990273	7.589186	-1.4281985	0.909092	-1.8297292	-2.077161	-6.1736836	-5.7827287	-3.9881155	-0.12790537	3.3146312	-0.45535508	0.24001455	-5.158625	-4.7374053	-0.61663693	-0.8405056	0.48336974	6.598482	2.427256	-0.6204938	-1.1341625	2.0627959	2.5582998	8.982343	6.0020375	2.6945152	5.616493	2.9143677	7.29647	9.683473	9.404632	12.144977	-0.7915466
430	-2.966077	2.4550683	-2.4136946	-10.659382	-3.5148723	-0.24985735	1.6824641	-0.8904334	1.7389208	10.049499	9.933591	4.9082475	3.756934	19.87681	3.33177	3.5224926	6.309532	17.558275	6.9475636	-0.072169386	-8.207188	-15.585727	-8.022347	-5.856726	5.2812467	5.3519855	0.2794489	10.109045	9.999553	10.597035	21.367002	15.623637	4.2789254	1.0398432	2.9947155	11.864142	5.888796	2.234266	4.559963	0.430432	0.7254912	0.51146793	-1.0617965	-5.013434	-10.91694	-6.8406367	-1.5292848	3.6488378	1.0847005
431	-8.839683	12.018716	-1.8771204	-12.941387	3.0777051	10.014304	3.3900478	18.687857	-14.992271	-2.7339554	-18.466064	5.243327	-11.90506	10.865518	9.302613	-3.2913475	11.619729	8.04289	-1.3197943	5.066553	-14.18349	18.584984	-0.34928384	-17.573572	-9.555138	-20.233385	-13.944264	13.30376	13.475228	12.40656	-9.676719	-1.9724575	5.767961	8.055905	0.97858924	-6.954468	3.2756329	-0.332314	0.11992594	-0.6579405	2.5519087	2.5723698	1.4746962	-2.0959368	2.8736236	-5.938093	4.4243784	13.092244	-12.054769
432	18.638247	16.597277	11.675262	2.9027212	17.635696	11.799354	8.430892	7.347696	14.179021	21.846746	-3.1408863	6.6289535	13.80584	11.411788	22.019058	4.657274	-0.72426176	15.254153	14.170418	29.32685	3.8868313	6.383536	14.849942	13.200352	5.639854	14.386075	4.6315284	7.269127	24.007471	3.567525	13.628871	19.26231	7.4221663	4.302977	17.508585	9.412701	-0.4384899	14.552284	9.922523	19.833586	17.75685	4.083151	11.766338	14.985925	11.863662	3.938884	15.690288	4.6115007	9.972309
435	12.086816	2.0274796	5.7046432	1.3704767	10.005395	4.5144777	8.266517	17.688562	5.294713	15.761303	8.923492	23.486387	6.8667665	22.873535	1.5136894	11.345203	8.086349	17.314766	1.7057186	3.8933468	-16.368729	15.478946	7.2927346	12.655015	18.46036	18.008604	-0.99470836	13.496629	10.170269	5.017177	3.7443879	7.2292314	12.353214	5.277307	8.966598	3.2087412	10.825995	11.246807	13.299565	11.133175	14.676873	12.849316	4.325517	21.785124	18.752295	21.497599	28.563158	23.820564	38.122723
436	-8.003639	-0.44604906	-0.16210938	8.957118	28.25641	7.842047	11.611629	9.690389	5.569868	12.318527	11.578832	15.276683	4.63837	-1.2313248	-0.7427931	10.965749	23.18431	11.351242	12.160828	5.104287	2.5415137	15.055015	7.4596443	1.9357319	15.545387	14.857831	6.9044228	4.1792717	2.7103164	0.18488471	7.8622894	-1.0545795	3.073536	2.3084002	13.039108	3.95615	13.526875	16.821777	16.52539	15.933781	12.313119	9.614219	6.0964065	0.30107388	13.069402	-4.4991665	5.818565	8.167161	12.063895
437	-9.6859865	11.728206	5.0003595	13.191157	8.116292	19.462626	8.083771	-5.2767577	-6.0877132	-0.36664963	11.611423	9.545974	-0.45650116	-1.1675185	-6.3742905	0.42257786	9.40673	4.3537927	-2.5522678	-0.3643632	8.498168	2.3506536	3.2520678	1.7658917	3.0045462	16.04948	16.13428	1.8755449	-3.9135761	1.7777737	-3.4706888	-6.039665	-4.3184223	0.78844565	-4.636933	-4.1059275	-2.3164744	9.632365	9.377225	-2.0682676	7.028866	-0.80182105	2.8636045	-2.0598185	0.5273204	3.8678806	6.113398	1.3259425	-8.834698
440	-6.4357114	7.6447835	-8.592031	-7.2203403	1.3698364	-4.64733	-8.552336	-6.6756916	0.4301808	3.2062747	2.5993266	-2.7128518	-6.1297817	-15.2167845	12.594127	-9.462476	13.966123	-9.425014	-5.2567787	1.9021592	-6.132946	-2.6239874	-0.11671829	-4.0264225	-13.387696	0.09678968	-8.256843	13.558917	-9.361367	10.799683	6.182289	7.0011253	3.2794294	-4.477711	9.706793	-8.138595	3.286918	-14.183337	15.473583	-4.7675834	-7.0062275	-7.4461937	7.7931657	-11.59682	1.1782975	-9.446169	6.469111	-16.528595	-3.5317252
441	6.0294967	-1.3828017	7.649717	-1.3582016	-2.2230957	-3.0153072	-2.4018767	-9.077371	1.052885	2.8815315	2.3179023	1.6597444	-10.616419	-4.6119456	-6.850672	4.408002	-8.217778	-1.1162876	8.588287	6.907028	-4.2595277	1.3263613	1.8355058	-3.6279795	0.20946264	-5.6681423	-20.429035	7.513241	5.7051086	0.7387983	1.1599997	4.0638375	2.6609771	-11.617249	-17.139542	-13.519633	-1.6202335	-3.1020231	2.6869247	4.6036677	-5.337999	1.8000666	0.21882217	-8.93269	-0.56789285	-1.0556985	4.137671	3.6692307	2.4385107
442	11.851185	3.515934	0.92105484	1.1026492	-2.5190203	3.5490997	0.18714674	-6.1324353	2.0177562	-0.27745178	-11.6153	-5.3330216	-6.5458684	-6.1620145	-1.1275088	-4.2256913	-13.428466	4.45792	-6.820825	-5.5690475	-4.3142996	-12.200534	-19.352318	-8.053965	-6.294412	-9.053567	-2.5606425	-11.356254	-17.353539	-8.781587	-8.0939245	11.385196	10.3933115	-6.9843144	-2.4920824	2.748408	5.8270698	-2.943244	11.386029	10.458528	-7.530173	-9.326147	1.1983458	11.965481	-7.6278977	4.7034597	-9.099365	-0.04915623	-2.30329
444	-0.76338124	1.9150362	8.502023	2.2593372	7.309027	16.159395	13.170625	11.154846	9.613863	11.09409	12.049255	-1.6561842	-3.2213497	3.002287	1.9073524	0.7854201	-2.8944457	10.1923685	3.09198	8.174975	0.5118809	7.8855534	9.714284	15.985009	8.638925	6.07667	5.7132683	-1.7159513	-1.7215382	2.493644	6.1760077	4.977395	-0.664691	10.885505	14.500008	6.139776	-1.1764816	5.5398726	4.8351245	-2.3441055	-3.3729851	-10.430677	7.533544	0.6825673	7.3041167	-4.7407455	25.326246	10.386899	15.334121
445	-11.402157	-17.768112	-13.798489	-9.757594	-12.705602	-17.18897	-9.015571	-13.524173	-10.562945	-17.533678	-15.874138	-9.722628	-6.9699445	-4.762115	-7.7492867	-8.893423	-5.740208	-4.329439	-4.6697145	-6.5927405	-9.418625	-14.541173	-16.488798	-18.591747	-12.846527	-15.418503	-12.299329	-21.518051	-21.99703	-23.776205	-3.1624758	-16.590935	-19.591993	-14.552089	-6.9787574	-2.842707	-10.421989	-6.773746	-3.124797	-4.214815	-6.7880096	-14.119011	-9.770434	-17.433207	-13.038525	-22.684938	-17.791418	-20.89472	-16.91398
448	2.23056	1.8699207	7.011933	0.8026282	3.0700073	8.841765	-3.2228756	0.3948717	11.770324	14.099503	3.136464	-4.0581293	8.233991	18.278233	7.209566	18.752625	-0.97151303	19.20056	-8.722038	-2.0213473	17.095592	-15.304256	5.950159	4.941179	10.5210705	8.038686	3.7455423	6.159611	-6.399536	-3.3693073	3.7156913	-4.9279094	-32.516373	-9.505134	-13.077077	6.980812	-0.83303165	7.7736793	2.7840092	6.445984	8.537803	-7.735712	-2.786853	-14.107657	-14.697398	-7.850922	-0.22825241	0.8601961	-4.568864
449	-8.71929	3.3416567	7.6616607	-1.7120789	16.759548	3.5609827	2.399423	8.345613	11.63903	12.898023	15.641473	15.554573	13.925767	12.075343	15.419356	14.065272	13.346684	6.776111	14.404668	6.661814	18.211393	2.7265787	17.52786	13.197389	12.475082	16.175364	24.065237	13.36073	29.587553	18.020876	23.795425	14.454331	21.550888	13.85242	18.219591	9.2135	23.14306	16.148867	19.12175	9.685412	10.24385	2.7718983	8.969066	-1.0478531	1.5351223	-0.12007872	-2.689134	12.943316	3.0026176
450	1.8274918	-10.99969	-3.1170828	-12.381665	-17.161903	-11.162285	-14.800102	-2.9898424	-12.094157	-6.0869765	-6.7493987	-6.299234	12.494008	8.076274	13.012874	18.139994	11.059703	11.196491	7.2493167	12.200535	11.663422	11.122462	15.985126	8.888829	12.382358	10.635762	14.340091	12.087936	10.242431	11.951851	12.67826	8.582971	13.223469	11.089763	11.73053	10.9831705	8.318027	7.4118195	4.6015396	5.3218856	6.059176	-0.18189573	3.6422358	4.546334	6.514441	6.3725486	6.543076	5.6563315	4.4725776
451	4.2652154	1.0379344	4.943661	3.597915	2.747407	10.205446	11.219262	-4.9919314	14.058232	12.269748	10.9715185	17.426634	12.834343	7.901238	10.265092	14.296075	-2.223674	11.235129	11.804233	-0.6398803	11.445854	14.069229	4.4740543	3.5099227	13.652149	-7.6435	10.671517	6.0363884	-2.5651832	-2.8993123	7.8037066	0.39244208	-1.7626944	8.9243355	0.23017342	14.900952	9.193032	-4.9961543	-8.104835	0.05848519	-5.0457187	-4.5600266	-9.632531	-16.35771	-3.5856187	-7.561096	1.2815831	-4.21962	0.9283888
452	0.24621065	-2.8847122	5.128771	1.7362529	-3.753247	7.659536	-2.4918423	-0.8495803	-0.838813	2.3869905	-4.1537366	9.195092	-3.62123	7.0009837	-4.078193	1.8623652	-9.730295	-5.5042796	-2.6538546	-6.58507	-9.810172	5.1869435	-4.834626	-0.06339804	-2.5490582	3.6332378	-4.2772794	-0.086708464	-9.418965	8.655119	-1.4854552	-8.109265	5.32552	-4.891769	-8.999188	2.8804348	1.060511	-7.198791	-7.3346086	5.4550433	-1.3198602	-0.31758085	-7.1192055	0.028871855	-7.739504	1.1828126	-0.8570337	4.1822157	-7.7208347
453	18.572739	12.85854	16.244005	9.871129	-4.4417796	11.722623	6.5824056	8.749118	5.8956337	-4.160815	22.310204	2.749563	12.653691	12.549077	-0.49274707	27.114342	4.7120337	20.934217	8.534005	2.804828	7.273516	6.025883	14.4900255	-6.969923	7.698217	4.468036	7.737713	-1.3865219	4.857268	-3.790079	7.4405265	5.467919	19.535818	3.651317	9.3564625	22.348106	9.671918	11.162647	12.182843	17.613348	38.346577	-1.5311623	9.406442	6.3639393	5.7652507	0.2408282	9.954999	-3.2985885	1.6052767
454	16.379377	4.519558	13.794316	4.9297805	1.7842069	9.507112	13.240613	5.382526	28.285456	2.718426	6.5009856	9.612071	12.055453	14.016742	16.22271	13.061996	14.915143	17.20743	11.733832	11.556609	5.1329246	18.203043	4.7124934	13.439424	8.942121	0.9161032	8.677918	17.11766	3.9579527	9.251327	7.963286	7.3077774	12.14833	-0.94389725	5.4331017	12.811417	14.07447	13.692204	13.362735	12.874789	7.876867	10.045317	0.45458603	11.545594	14.442093	14.043765	14.86111	15.758258	12.572526
455	-0.44732586	14.523091	12.91048	15.917514	11.497609	18.658491	19.086218	11.600533	1.493475	30.31169	20.750502	6.1021805	10.666535	3.1606646	12.956428	10.078099	16.608479	16.579437	5.694116	-0.19633944	4.3501573	6.1113296	8.428729	13.152659	12.981336	11.51258	8.073751	10.267107	10.287147	7.403572	15.83604	16.571466	9.578453	10.117039	10.104922	11.462231	12.266095	13.451004	6.7886615	0.7466302	5.6196523	13.743577	2.9932585	-1.9891213	2.7901523	4.344921	24.180143	5.2935166	10.389686
456	-5.894833	7.719131	5.209153	10.613449	7.506496	5.279176	10.055562	8.109594	-1.0238142	11.130282	3.6471062	20.752234	8.370655	-0.2924584	5.553473	7.086388	5.9479766	8.224254	-2.321983	12.45686	7.623802	7.248916	7.455354	9.231567	12.868695	12.218858	-1.0037794	0.8501485	6.1795564	7.2749844	-0.8137183	4.909857	10.365787	2.9442375	1.071899	6.568403	-1.5080887	1.3869066	-1.9933151	7.6475105	9.354189	-0.80889606	-3.4174135	-0.194156	10.451232	5.6927295	3.0056515	0.010556857	2.9531631
458	11.150829	12.234242	13.529283	-3.813813	3.7756836	1.2019157	14.448135	4.6265316	9.164442	7.69537	24.044373	12.612508	22.319672	12.829928	-1.0621123	-8.764981	3.9103577	8.712745	9.947581	11.316025	16.346441	14.668157	12.379532	12.833379	7.659575	11.199441	8.19868	5.8295135	11.483188	11.095273	7.43574	-11.813994	5.2398257	14.599174	13.183398	-1.483437	8.85547	0.54403496	21.966574	10.722393	13.216641	21.848879	13.692607	12.838111	29.425972	12.206914	2.0946043	-8.185846	-0.2940742
459	-0.09123	-0.638403	-2.2335317	5.4525566	3.4201393	-2.0242367	4.2223	-1.3927855	-4.8823028	-13.068878	-3.6758127	-1.8436604	14.282262	6.7491183	5.529863	5.7916512	0.05676226	14.110103	12.312909	11.530593	19.488577	3.8558779	6.5618744	6.8533816	0.2573948	-1.396995	3.2566416	15.437917	-4.136418	1.30514	-6.1028333	-7.025459	-1.0806694	-0.9837268	0.29401198	0.2922884	4.0363827	10.240412	-6.6775727	-4.580912	3.0122874	7.8072486	14.351827	-3.597643	-5.4676366	-1.077589	-3.8358805	-1.2372589	9.681693
460	6.493204	6.672523	-2.0328722	0.8878221	-2.1737282	-6.946976	1.363536	-0.94480246	0.9835555	7.02243	-5.9270673	-5.9671326	-4.378341	1.5312253	-7.263186	20.095558	-2.7566516	-6.9409614	-10.811561	-2.1269734	-6.711181	-8.450393	-3.2430553	-0.6951947	-5.8591294	-1.5742369	1.997542	-2.300291	9.125977	8.956912	-6.8958077	-9.349441	-19.665894	-18.691217	-7.6494465	-10.046456	-5.5231833	-14.760979	-4.830384	-16.151197	-9.14617	-7.0466523	-6.634842	-7.9613643	-7.759847	-9.719401	-5.580545	-1.6382574	-0.28650346
461	9.917632	1.5392524	7.9469795	1.5545079	10.668891	3.2682736	13.397332	0.31630102	0.16585357	7.6387906	3.1313095	7.8651156	7.479458	8.369752	6.3096013	-2.7461689	3.4504821	10.749039	17.51674	8.552015	12.473723	4.056313	3.3971975	7.506361	0.7994049	3.1773345	2.503572	-1.7970487	-18.409279	7.0107007	6.6072793	6.5420604	5.810209	6.7628922	11.200469	14.688329	1.859878	11.272735	1.9334726	13.442983	4.456417	8.207669	6.9411216	11.257815	15.58163	4.8491626	7.6555095	0.037994545	7.418764
462	1.3401676	17.230576	9.462486	4.211965	9.7989855	-0.001646121	7.074806	13.206493	12.364651	6.4192367	14.258779	1.7095504	-3.2008193	4.5853724	12.006393	9.753956	13.104493	11.4824095	3.4234097	13.761037	12.792636	1.3276273	15.904187	7.788305	0.76406413	7.359817	10.152913	4.4708033	9.803536	11.407939	7.301211	8.583872	15.823176	6.8810196	-4.298058	6.091312	5.973746	13.502038	6.242087	12.672534	2.178913	6.040423	0.78283054	11.9363785	9.489408	-1.4827226	12.662473	20.887148	19.997097
463	17.628157	16.615765	5.9447446	11.657008	6.6554546	-4.42705	27.447962	18.287886	27.042877	10.920314	12.469449	19.990746	14.453197	12.113534	19.678	25.569658	12.545945	6.0042787	18.50744	6.095228	20.69614	18.947313	21.592384	-1.850555	6.224749	0.16038072	2.1718469	-1.7868954	19.10935	13.310399	9.983597	22.550217	19.677599	-2.7649715	-1.7439709	13.314113	19.59679	16.417814	9.566072	-7.064754	11.297028	9.936452	19.681715	22.480963	1.1526867	23.811813	10.103458	7.183544	-3.2859738
464	-11.73869	4.2903404	1.6404419	3.9626253	14.706403	6.4769416	9.847839	4.3588853	11.339093	11.011414	2.8277614	6.59288	5.55381	5.649336	9.990289	0.7326768	-3.8812578	-3.514615	1.9780159	-5.018596	-0.4121457	8.988681	1.7052007	-2.152855	6.5318055	4.836473	2.2784297	-4.0689635	2.5059063	2.045114	-5.8618827	-9.032551	-7.6533666	-7.4917145	6.5992584	7.308073	33.38081	35.46632	25.29064	31.437025	24.029947	24.300272	33.303295	33.548996	32.344208	39.806637	26.785818	18.183443	17.391815
466	9.319652	2.028925	5.186114	-0.9661315	5.955959	-5.774282	0.11546842	4.686265	12.573016	5.5791907	16.04736	4.066874	15.201491	-0.9393775	10.192119	15.248299	15.913422	2.7902944	12.242518	7.6778083	10.730435	0.7747782	9.820144	-4.7286673	13.466655	12.020035	18.239067	5.6488595	7.6515365	9.431098	8.966947	-14.77698	8.913678	6.435365	10.803266	8.838472	16.985582	10.227014	17.975298	8.844055	-2.7092254	4.4279914	-5.2162814	12.354576	15.117497	12.758461	3.2036066	9.999682	16.5409
467	12.752677	27.97988	15.938296	16.764984	13.462814	19.664946	15.550755	22.574736	30.93667	9.37369	16.788294	6.8940735	20.00194	17.959564	22.811264	14.344464	14.63066	14.170975	20.985727	14.040897	8.048934	19.264425	14.554196	13.518918	2.5374699	15.441178	8.564416	8.46408	13.666522	13.679742	15.426835	-0.11544172	6.9881606	12.191434	3.940389	9.113635	18.067461	22.844522	13.568246	0.17275111	5.478288	20.888126	9.176	-7.2935567	4.5968523	8.570411	11.515362	4.6160264	12.086232
468	13.881592	6.570048	7.4528313	12.235786	20.112083	23.16393	15.667442	12.532898	14.669032	21.030981	18.754807	18.164003	21.046623	11.453361	14.358624	16.696089	22.627602	20.28572	25.787924	6.4750257	22.206757	15.898944	10.963735	11.4001465	13.30582	13.847156	17.193735	16.56295	3.5818527	7.853456	9.537014	12.763236	11.562339	16.70771	15.756511	11.811049	13.502147	-0.6588232	2.0954778	11.753558	20.06166	6.590679	22.083807	22.231497	10.599291	26.228662	21.188522	12.224564	15.232285
469	14.017574	7.9352946	11.131507	17.393839	19.456715	7.5009484	19.355368	11.625073	19.943335	11.241337	26.057299	13.580014	12.36143	18.96283	10.587525	14.993854	3.8757734	32.10651	15.872287	9.605227	17.360199	10.181502	11.225174	5.44764	27.790274	4.3734803	15.358295	-2.5706267	16.504917	8.107849	16.614864	15.461975	9.165699	17.58615	8.06435	14.420917	20.964914	15.132866	15.891561	21.106188	10.274272	9.102948	12.150673	1.9941691	19.046556	18.847506	14.726257	-5.363746	15.787152
472	3.7149222	19.764341	-0.5837202	22.786932	10.615098	4.971956	5.559983	18.663908	7.5660114	11.982292	2.0526474	22.62776	29.210373	19.843927	14.834187	24.262335	15.103078	4.393937	15.553093	11.101626	15.95757	14.671505	13.503139	12.323016	21.645292	3.2213829	18.370327	13.461101	16.53151	25.848516	26.60039	15.762633	12.795728	32.165504	10.43562	24.797438	23.037308	18.108261	5.7901845	14.303111	16.59593	20.483576	12.948789	22.065943	31.695902	15.331813	22.453943	24.22851	9.056569
473	17.301558	12.359898	1.1340833	2.9529989	15.086642	0.6598088	11.585148	14.399894	5.302442	8.75844	15.717856	0.04897235	15.919524	2.3937705	7.085379	23.580643	4.1135535	0.31157798	10.929164	25.518188	19.081728	9.18822	8.603244	9.869359	8.598658	23.365753	2.6212897	14.405978	25.974508	12.533748	10.302887	7.039684	10.518941	-2.3198993	9.190236	14.596435	7.523046	16.57748	37.56925	11.833434	15.6808815	1.5108923	-1.6270742	9.830438	9.828931	1.7072554	15.6474	14.709332	19.292456
475	14.553103	-0.97709686	-9.054015	7.633663	1.342524	3.515915	9.270313	1.2372388	-14.013111	-4.965984	8.650105	1.8143088	5.79933	8.822797	5.8906617	6.477459	-7.2422867	16.225527	11.634593	1.4687775	16.080904	10.033502	-8.893429	7.173918	15.162913	13.801061	17.991545	11.840922	8.187821	-9.488052	-2.6312532	6.8765163	16.334768	7.2272325	6.7450643	10.4780035	-13.887996	14.639038	-0.032087486	-3.0968637	7.29277	13.759491	9.591768	-10.14003	-0.29275408	-1.6904383	11.365891	5.4184265	13.269409
477	-3.2608101	3.4476774	-12.670077	17.514782	6.6435733	4.2433925	-7.9116435	-7.6230836	-7.2144675	-9.990906	-2.1310003	6.6333823	0.7319476	-0.88171834	-7.9640822	11.194023	10.674377	-16.461294	10.4597	7.3087583	5.507136	-2.657826	-7.31844	-14.073247	-8.638272	-0.18091328	12.487437	5.491009	-10.951263	-9.274968	3.0361283	8.905546	-12.855854	9.194161	6.7451453	10.175082	-6.384108	-8.093039	-15.537446	-8.783755	4.996199	-5.9366107	-0.18329239	-13.530118	-9.853379	-6.873468	-1.5085553	-18.56243	-12.102979
478	-17.734144	1.0605386	-6.2499337	-9.668545	-2.0080454	-9.524825	-3.9689105	1.4886189	5.904124	-16.369253	-0.773022	-16.326595	-11.122663	-15.619308	-4.2085357	-16.91604	-11.861716	-10.297841	-11.440686	-10.150339	-6.535913	-15.9498625	-25.129084	-14.257019	-11.407379	-12.715327	-9.697419	-17.89258	-13.336274	-12.33799	-11.485092	-13.262531	-15.480008	8.85289	1.2207054	-8.392514	-0.30838585	-10.973461	-16.718637	3.986969	17.82205	-0.5714803	1.0331713	-3.6222756	-14.694749	-17.209213	-3.1774437	-17.308754	9.082252
479	24.651396	2.786435	16.402246	6.0873055	17.985228	7.0967355	6.0774	-3.7625458	12.680402	25.54808	15.900536	19.388468	20.773834	17.397118	16.864622	27.297014	-2.7726133	5.7752366	24.204184	17.773705	23.299246	16.202105	3.3362744	13.231738	7.988007	-11.124551	21.567911	11.341687	7.396273	2.5751154	-14.030324	10.745534	7.1648345	-16.776686	15.076505	-0.59822845	18.808966	10.130273	7.9267597	6.954885	15.245318	11.617751	4.4603276	18.224432	20.377071	1.0825678	3.6179216	13.113423	2.494835
480	2.3555133	-2.6599567	5.847407	4.995169	5.5164533	4.316181	3.1633968	-2.2244565	1.017731	0.29044786	6.596124	-0.11238281	12.461018	5.7750816	9.228244	7.1174903	6.0767465	9.936859	7.9156666	2.6079347	5.9249496	10.720096	6.8806496	6.229509	5.0671062	7.686575	9.350597	14.743838	12.400699	12.320916	13.191399	10.8317175	10.004407	12.158023	8.103082	9.623904	11.609157	10.549417	8.382718	10.395267	7.6065826	2.9091117	1.3755192	6.0723457	5.1178994	6.925083	7.577759	13.938434	8.556114
481	-6.282635	-1.2363178	-10.02995	0.08529631	-14.151978	-17.920866	-7.9730453	-5.9928055	-13.814336	1.4084325	1.7919048	-13.543457	2.1414225	-10.665818	-13.695126	-13.685254	-10.102523	-1.4019433	-6.5018106	1.0570506	-5.4033113	-10.746442	-6.685187	-10.782875	3.7564762	1.254563	-0.57231885	-3.5517998	-1.9242009	-0.52549535	-4.3423805	-2.4465337	-1.2540083	-2.1044033	12.368047	-0.87638783	1.9041096	-9.2150955	-15.63111	0.80794877	-20.095098	2.527497	-1.4372534	1.5843388	-4.613252	6.714666	-3.977808	-2.400072	-5.0161824
482	-1.7203518	-17.84758	-12.025558	-13.945328	4.838077	0.2097419	-7.800613	-6.7014422	5.186323	-4.0774326	-1.7996422	-2.3692956	2.0896604	5.491444	3.5437381	-4.1998687	9.138777	5.369705	4.153641	1.5854357	0.71888095	-5.1858554	-1.6525291	-1.8161312	0.2005434	-7.682654	-12.424149	-5.008812	-6.741775	-6.317718	-0.8545573	-8.101048	-14.759473	-6.0431123	-1.5394579	-0.07836723	0.48965946	-4.1984553	-13.778462	-11.221832	-4.994822	-4.8717265	-3.8593247	-8.107905	-11.623642	-14.931567	-6.2262197	-4.8864026	-15.468211
484	20.329496	12.140767	24.542448	3.4123993	14.944303	19.775026	12.7606325	10.790217	-4.6073413	-0.93905705	8.438875	5.8119607	13.396183	16.05429	13.450917	20.528414	12.159901	22.338476	16.783125	14.801358	2.766011	24.633314	8.577684	-3.124265	-17.123362	5.5915165	8.537754	11.026042	11.956536	12.87177	21.520622	10.538021	26.775702	17.88105	5.627626	9.767316	20.389208	13.9018545	-9.691326	-11.307011	11.015801	14.193359	10.951351	16.761747	11.669601	22.61865	13.64896	24.994501	21.22413
485	-9.809913	-2.9033434	0.23762314	-10.778491	-2.5737238	-2.3173935	0.5488433	-6.032726	-0.44142258	-8.1073885	-8.251007	-5.5558763	-16.13745	-10.117799	-13.022224	-9.253488	-4.747622	-6.3601384	-4.7108164	-3.8066454	-2.154399	-2.7235744	5.7913375	6.2627378	-4.5830226	5.414557	-13.380032	-0.25266233	7.524265	11.6197	4.651525	-3.6887531	-5.520254	-0.84872437	5.6948733	-5.729938	0.78805876	-0.53443396	2.3765376	-1.6313848	-4.5051227	1.9608917	-8.502906	-4.372398	-5.1505504	-0.41345295	1.9590205	-0.23364991	-0.052984554
486	7.0529137	16.4345	9.245235	5.326801	6.6733184	16.50089	14.433429	6.8963647	0.962869	1.766891	13.893867	17.114697	18.195742	15.984306	9.925641	11.252101	11.10043	11.2985	-3.1436632	7.447092	20.362638	10.626111	9.927106	3.6385324	6.0215454	19.645088	14.321087	14.920349	3.431432	9.625566	11.831394	15.03378	14.655015	9.229479	7.1176896	11.881912	12.232921	-1.081098	6.8058915	4.686309	22.365105	16.106329	16.32691	6.4487014	10.410915	9.502533	11.267516	23.14753	13.675553
487	-19.541235	-8.114835	4.5577703	-10.750316	-1.056151	6.1592407	4.3370843	-21.829214	-4.8071246	6.7859206	-23.311844	-5.3707104	4.1717925	4.880082	-0.45536232	-10.271413	-11.327652	-6.3198223	-6.513083	5.271547	-0.7188638	18.504229	9.895875	7.542826	-16.380753	0.1903557	3.419545	-8.135554	-1.8755349	-14.201001	-8.847724	-10.40326	4.555219	-3.6152332	-6.199305	7.34021	-21.250885	6.8640633	-23.207016	8.544509	-22.057493	-12.441283	-12.919322	-17.868895	-3.7359817	-11.584061	12.320526	-18.1139	-5.658835
488	-4.327499	2.1463773	-6.105063	-5.9241257	-3.7227268	-9.815915	2.8011858	-4.9492364	5.1556697	-9.309764	2.7952335	-2.3325565	-0.88940483	-2.3410141	-11.096425	-1.5473491	-1.9551073	-6.330357	-3.4126155	-6.9550476	-2.3763974	2.1145725	-1.8413433	8.384156	-12.213058	-1.4893721	-1.0443044	-9.492919	-1.8434771	-1.5826048	-13.597903	2.0934346	-3.625363	-10.526233	-5.236881	4.8099685	-17.04497	-8.449951	-3.6318877	-2.9003909	-10.399049	-3.8938015	-3.8045108	-8.626765	-2.1038415	3.6651077	-1.5268707	-5.519941	4.188251
489	-12.958089	-0.4582835	3.77067	-11.288676	12.002133	14.287871	1.4182477	-16.328644	0.4100143	2.7919285	-3.8425663	4.8658996	14.594211	1.5466925	5.043948	4.760995	-7.795944	-8.2384615	-4.670674	-4.447677	-1.857773	-11.884713	-3.3383648	-7.9287286	5.2171435	3.0780747	9.498996	7.060304	0.94999695	7.6386123	16.369333	15.526436	5.903803	17.52919	14.0871725	-6.3376603	-5.5646577	3.0705988	3.9851267	-1.7509145	3.4006612	-2.0664861	-9.59689	-11.274677	-9.231197	10.911701	8.090095	7.853618	25.092224
490	-3.6152465	-0.4140741	-11.411963	12.619015	-6.1230826	-7.516702	10.67572	4.559603	-5.492407	7.852778	-0.26766896	0.991875	7.9445	0.42648306	5.093265	1.9656343	3.528328	2.8336487	6.9599857	-8.693359	-1.5956455	3.5225096	-1.0260416	-7.3150535	-5.0483866	-0.9422882	-1.7372497	3.0265052	-5.884172	-2.6892567	7.2069435	-2.2769737	12.999924	2.7445157	-0.6199131	-11.715423	-9.400547	13.01369	3.888461	6.377989	-2.167619	-5.759388	-3.1940262	-10.422957	-5.0283537	-11.009831	-19.826614	-12.747867	-10.704257
492	-4.3948298	-1.0845332	3.827716	-1.0415021	11.107287	0.028170904	2.3225102	-3.4951746	14.481595	5.580375	0.9229513	-0.3447596	-9.324196	0.04534475	-8.247151	-1.1584175	7.960131	8.438451	-3.1370933	1.3196125	7.1616817	13.74303	9.665997	0.8555336	0.6627574	18.63685	10.251701	3.7136557	6.889917	7.9693875	-5.925714	5.728315	13.907807	7.9486413	4.8535976	8.261226	13.208992	12.000966	6.455772	1.2544531	-2.2568066	0.7567506	-2.7189884	5.5607624	5.4047112	4.8452067	2.6422255	3.6800559	10.300992
493	14.159827	-7.9579244	-0.7528808	16.791882	3.731659	7.0304337	-16.153454	-7.528517	-8.6599655	-0.5614545	-0.6964774	0.5858961	-7.6730056	-0.6018736	-1.7898911	17.912802	8.768409	-2.054169	-5.6596293	-3.9300728	-5.6517854	2.0527508	-0.028844198	10.287785	2.2921212	-0.018223127	-4.5280323	5.5659714	-6.827633	0.022440434	8.925929	-0.9929349	8.220141	-5.4826035	5.3280005	-4.845632	0.05593562	10.023474	4.264717	1.5181179	15.398915	-3.4011908	9.351306	7.9498744	-4.7329206	5.1977315	2.2030375	0.3052272	9.432563
494	-8.934189	-8.1897135	-17.567749	-11.144416	-12.170285	-1.755613	0.12519932	6.234934	-0.9135637	-5.6653748	-3.3805225	-9.129652	0.9648116	-4.6577983	-6.4519577	-24.396132	-8.27945	-13.716141	-17.10055	-10.239686	-10.350578	-2.0777109	-1.0488099	14.516749	10.647899	3.007535	3.997301	1.0282522	5.0013366	2.4572	6.4995103	12.40358	-3.7787266	-3.2425106	-3.892892	-16.557238	-24.37853	-9.091138	-4.064655	-0.3190392	-3.9808362	-4.7204533	-5.7738876	0.61520225	-15.24218	-4.745545	-15.240108	-12.518321	-12.250488
496	2.6184683	3.8261368	18.55051	-3.287267	17.933468	6.3296847	24.046478	5.358065	6.8704243	9.034618	1.7789264	11.706848	6.347687	14.336009	13.626449	-6.9776573	21.964243	5.5535665	2.860276	7.808174	10.690537	14.536792	12.069042	22.552908	23.004354	10.7415495	15.8408785	12.964456	25.309149	26.624054	12.687013	7.247931	16.527168	17.550896	13.873933	23.52376	20.394243	13.534955	13.658986	12.649307	19.474154	24.21045	10.581683	7.570563	16.759867	15.753303	19.916405	20.16448	18.636787
497	2.0128372	20.203247	6.560224	-0.97017545	-0.53330135	-5.899072	-6.544557	7.114557	4.0259433	6.6691527	8.786387	6.69476	10.412141	9.671596	-2.6303542	-9.615859	-1.6318569	2.293105	17.323603	11.80838	2.4001043	7.0175004	-0.8218662	0.47971997	11.958199	0.7892585	-7.7453976	0.35391688	6.862143	15.448292	9.867886	-4.1046586	10.589722	1.7685167	1.8580192	9.588223	6.9187303	4.342229	-3.8639793	18.41184	2.0723295	-8.176573	-5.8133855	3.8165932	4.9120708	10.072919	8.997826	5.2084727	-1.9053016
498	-0.7332845	-2.862238	1.425231	2.0659924	9.287623	16.692045	-0.62614435	3.1439373	-5.692945	5.427265	-3.4195526	0.81215554	4.6934924	7.724159	1.9383947	3.8696146	4.6577907	-16.46145	-4.5922675	-8.155776	2.2118537	-4.3193	0.34968305	1.739427	-0.44119036	-10.360555	1.1476142	-0.85938066	0.30366433	-4.762202	0.289052	5.750178	5.5242724	7.9309707	8.715407	17.134378	15.912613	18.75591	10.681529	11.33794	3.907344	3.255654	-1.9193106	4.4884667	-0.9389882	6.39924	9.247615	7.6630516	14.534751
499	-3.3312607	4.9440627	13.097481	11.920776	15.348248	13.651166	5.813084	3.564676	36.376038	16.014183	5.1901526	-13.9182005	-11.484014	19.37604	7.901239	-8.7714205	-4.888967	6.4088364	3.9005203	7.995077	-0.013738473	-10.196202	4.063763	2.8474777	2.2410924	16.056623	4.3131204	9.70378	8.813115	-10.2849455	-2.2897987	-11.169106	1.7612921	0.29136682	-0.2237881	5.8550434	10.178962	28.985056	14.693618	2.504719	6.404953	0.64332074	2.2703955	8.973791	2.3834295	6.4679837	14.100094	5.1963115	-5.7802043
500	7.7686462	8.912239	-0.87146324	-3.460611	3.9763348	12.806483	2.8573074	0.17374857	8.877618	-5.083801	-0.46260247	-1.966616	6.1345267	-1.438557	2.5831728	7.6905293	13.293094	11.01887	-4.0834527	6.091503	-3.0942485	-6.294534	8.409423	9.758296	2.3339634	-5.232307	2.1916878	-0.8097856	-9.660683	11.601148	0.55978554	0.3213013	8.327785	-5.762033	4.2272615	2.2252643	-2.1453583	-2.535372	1.0888109	10.900683	-1.5617613	-18.867493	-5.743826	-1.2108836	1.5817819	2.309153	3.6481292	9.789063	6.9443
501	3.518049	2.6019814	3.6046827	6.3070126	3.3025348	-2.1409237	-7.8649673	1.059851	3.39575	6.05244	-0.53266335	6.554854	2.922273	-5.034246	6.137344	1.086043	1.4099693	-1.1352229	3.5852273	8.292429	5.652017	-3.4207947	-5.807673	-22.622375	8.760243	1.6315459	6.280598	0.95792824	9.271223	8.392902	-1.093377	-9.439591	-8.766184	-1.6115786	-1.6275839	-6.201856	-7.458449	5.5191607	-7.66779	-3.074157	-13.854392	-2.0821745	-1.986343	3.6993942	-12.833785	1.724297	-0.49625334	-0.100345574	2.1081893
502	-0.532016	-15.052299	5.948479	25.322739	17.747187	-1.0472083	-7.493319	-4.346978	-4.8112125	-1.4203453	6.813269	8.765308	1.4630314	-0.5961096	8.095585	-11.943425	12.366422	2.0691445	4.102016	-3.561383	0.6556366	-16.487156	1.9374326	5.0497646	-4.7409763	7.0318284	24.082392	8.586791	-22.99878	10.66871	13.400383	6.197439	-9.302427	10.986794	10.385397	7.6574607	-8.021469	8.073628	-10.050208	-15.771943	7.918982	2.6891413	9.128486	19.60945	-13.205327	8.179685	0.5009918	8.475835	6.8605347
503	10.55877	-2.1554685	10.563531	4.9330716	-5.7195325	13.717204	10.269572	-10.748028	-4.7523036	20.478191	12.220154	-0.45418453	3.5359886	2.9362223	8.94548	8.419057	4.5031753	10.532577	9.887322	9.1644335	14.541108	16.550898	-32.674866	-8.600074	15.71919	5.324143	6.2970214	-5.6146035	9.512242	-1.5266585	3.0858934	10.0329485	8.461431	13.72393	13.863458	24.245863	19.388136	32.175552	-4.190867	9.982582	7.873774	5.358087	16.411947	4.4956036	0.76561326	-0.8091275	8.802297	-6.256186	18.312311
504	-2.4012258	-4.2199006	10.643798	6.7391872	21.05165	4.247711	-6.2934213	1.4467024	-1.9009124	12.817409	5.016106	0.69106036	11.624047	8.344052	2.0243223	2.9454708	2.0903971	-7.4411674	1.9377917	5.55792	7.688671	10.664443	-3.7454278	13.430634	2.835823	0.9283707	5.4021263	-7.995234	-1.0492688	-5.379622	2.3986177	0.87639564	-2.2744343	3.080636	1.1725937	-13.867639	-9.713536	-14.780232	2.4372427	-0.067210436	-0.80062026	5.1648326	6.328476	4.907314	14.378459	3.895444	0.70208305	7.132417	9.10911
506	23.881247	2.1670454	-4.3514104	-4.83652	-9.617799	-1.81672	-5.896895	-5.306446	-16.725168	-2.0013406	-7.5603027	-0.6644332	-6.667656	-6.8808227	-3.5734262	-14.70858	-2.5722315	-8.705722	-1.6245514	-14.27887	-8.211194	-9.7701845	-6.978517	-4.678856	-6.2359977	-6.6392326	6.1108003	-1.3136435	-10.094366	-7.6463714	-1.928842	-0.090626754	-5.241617	-2.8167028	-0.47487417	-4.419186	-1.6478796	-4.580343	0.12733205	-2.4914112	-6.204794	-10.257791	-6.6773453	-7.3527393	1.2910541	-7.4648776	-8.231683	1.5534487	-4.7330785
507	1.2071943	0.2808968	2.888984	3.8270361	8.397895	-5.053798	-7.4673486	-9.121017	-11.690936	-14.005981	-15.066719	-3.748478	-3.2805052	-7.360761	1.0647262	18.509748	-4.155915	10.059941	6.838721	1.9255129	-13.210228	7.269569	-10.863464	-4.7773585	-0.2543567	-6.9449296	-3.7732923	-31.760757	-5.355804	-2.4660244	14.106145	-4.4950457	-1.3196154	-1.0818466	6.898518	0.17600138	-4.179624	13.644933	2.3404543	-9.601681	-9.124745	-6.990373	12.675649	8.119381	16.30816	-8.432171	-7.6307673	-4.487737	-0.56305915
512	-2.7875965	6.7091346	-5.4238625	-10.2420225	-17.648554	-15.916595	-0.7550978	-9.967198	-2.1985357	-6.3085313	2.5956848	-21.200754	-13.596536	6.186458	2.4187422	-4.7933474	-14.618848	6.3780465	-1.866189	-24.262283	-13.014743	-7.6386166	2.5812068	-4.9760423	-0.34021768	13.7287035	-11.613147	-0.88009006	-9.471855	-12.707921	-4.130936	6.7896523	-1.1086838	-7.0121217	-2.7374122	-15.264503	-14.001174	3.7590568	1.2203993	-0.21595939	6.000075	-4.726017	7.151833	-14.33757	0.61442304	-18.923853	0.8419154	1.2759856	-6.34157
513	-19.621935	-16.893011	-17.75823	-8.0271	-14.337749	-7.345465	-5.640907	-3.5514638	-13.908862	-19.632872	-21.745728	15.6619	-4.200529	-5.365368	-4.151537	16.113531	-9.715614	-9.286005	-8.614048	15.939631	-8.04755	-6.2148623	-6.88567	17.092075	-14.07594	-13.674126	-14.852707	11.864192	-16.796959	-18.767056	-2.0476592	-1.1225542	-3.2865686	-2.4730868	-1.8077193	12.130977	-18.889229	-5.9745755	-8.458618	-19.397299	-23.77986	-18.001205	-14.722382	-9.145202	-6.662037	1.7810078	-3.708248	-26.627604	9.008584
514	8.549059	10.610831	10.022794	16.927704	11.786126	21.57727	11.830963	11.161662	10.177963	5.7461143	3.0479958	10.887694	2.1886387	9.992421	8.212333	4.4376793	7.854233	1.8578991	10.94109	22.496603	8.608405	14.81974	-1.0947013	11.035087	9.405147	-5.470694	6.5937552	19.110697	12.758423	17.36152	4.84448	11.3934145	10.616172	8.627852	9.0484915	3.5743914	6.06781	4.068958	5.8699174	6.97134	12.71991	10.221931	13.337238	5.856886	7.797062	9.330274	5.5162163	7.88744	4.9006715
515	0.7691056	-3.9090004	-5.827269	-0.5876953	-2.1863766	-7.2223115	-14.949257	-8.87238	-10.935084	-8.338609	-5.707585	8.232776	-11.124442	-9.215514	-5.8425956	2.997115	-15.9315195	-5.6815705	20.930374	5.860255	-3.3523304	0.020445982	3.27195	-3.951133	-14.638518	-5.645603	-6.152727	2.2302306	0.6089861	-0.85795337	-4.6465497	-4.500305	-8.622851	17.35251	-1.0173839	-9.028831	0.99752647	-5.9247994	-12.66523	-3.8955314	-0.35463965	-11.959073	-3.5758078	0.64181143	-4.8179126	-8.218937	-1.3717499	-0.92204905	0.98242044
518	0.4171462	7.3023815	13.790447	8.6701145	2.6816788	-4.032618	-0.4444526	8.067022	-6.277433	5.536073	3.038192	-6.1342473	-3.1495273	4.7841706	4.677465	-2.6286051	-4.6089826	3.9314032	1.5977548	-6.359638	-7.6498437	10.482624	-6.127299	1.0560966	2.238436	1.1350065	-4.2726054	6.9668407	3.0408971	-1.1489087	-0.85990256	-0.48652366	1.2527736	6.1468277	6.2099876	-5.1513534	8.666043	-2.758065	-4.0781136	-5.24201	1.9384485	-4.8185477	-6.119429	-16.808664	-3.655694	4.5140157	-1.4465183	-7.869634	1.4560704
519	9.652543	-2.6619983	-2.803963	3.2988892	4.4847894	-6.8761134	6.5215335	4.6738834	16.900671	2.4476032	-4.82431	1.7675563	0.003404458	8.02082	-0.4689792	3.8348048	14.781265	-0.31104484	-7.3109584	-9.842416	5.852494	5.457834	-0.049699783	6.9517026	5.3708816	15.291566	2.0323904	4.8114014	14.611332	11.339847	7.845362	10.546294	3.8212988	11.623226	-3.7763817	16.709705	8.11227	4.1647825	7.1964645	4.289284	9.63095	5.8630805	17.092516	18.71805	4.8278556	9.611934	3.1254196	1.5036196	-0.4366769
520	20.108164	15.826103	16.44176	10.923093	3.2223253	5.7218194	4.1541705	6.1344113	6.37211	1.8482105	4.454605	2.8172686	-12.854134	-6.6399083	-4.484118	14.425715	13.961444	3.4976113	7.677839	3.2762985	3.49878	12.14606	8.716168	15.18633	9.631958	3.8189452	-2.0463731	-2.623392	-8.5143	13.839889	-0.31095266	-7.8292027	6.766577	4.796966	-4.8049393	-2.9738827	-5.774599	-14.207688	1.371953	15.122975	7.6632247	3.3459089	6.6943283	5.8243365	9.874219	3.760896	4.4400234	12.075696	4.713385
521	-1.9511547	-11.816329	3.7117875	-5.9273515	-6.5705123	6.306665	5.5579677	-9.7763405	-5.832105	-1.7969599	7.1966434	3.2981632	-2.1412694	4.1260114	-4.369864	-9.423575	0.06460158	-13.24751	-7.3147063	17.306282	4.138057	-0.19508521	-12.226146	-3.7042408	6.6236444	4.1587873	-4.112108	15.73193	2.9719782	-12.161865	-9.178083	7.9108157	-4.9832773	-15.684281	-4.5220513	1.530028	7.1229205	-6.403128	2.5724378	-7.619293	-2.1811178	-6.0454593	-11.112175	12.324863	-1.5053571	-0.49091244	8.305827	1.1318351	5.182381
522	-9.327657	-4.931345	8.186116	4.361778	0.19239934	0.62173134	-0.21487172	1.3038799	17.101519	-3.9375298	-6.454476	-12.062074	5.755197	-2.9906452	-18.870905	-3.6870677	-2.3614607	-2.6473114	-8.253034	-14.068741	-6.4768157	-12.693169	-2.121281	-5.5938706	7.5935884	10.625275	2.1967103	4.9539323	4.586904	-0.8880146	9.28441	-2.7186785	12.217221	-5.280239	-7.6786823	9.908694	-7.3115573	3.749688	12.141865	-1.3566742	7.363193	-2.4005616	-0.19228013	1.091808	4.1060443	5.5518584	0.54432034	-11.972079	-0.4823734
523	-3.5169165	8.833506	6.6551533	8.429883	0.6392999	7.9790616	10.772071	7.0105023	-1.5191199	2.208083	-2.7237587	-5.1907783	6.7164593	-2.5700743	-8.193728	-7.0394387	7.0989375	-3.089049	17.301464	11.363547	-4.8995175	2.079244	-3.9081523	5.8992248	6.111318	9.801832	-6.7393775	13.139107	2.5575907	6.040011	4.1443577	22.47271	14.964438	3.6162283	6.162245	4.7779074	0.8628027	-3.1572468	8.179816	6.186033	9.768041	7.7718835	8.240404	3.3563745	-9.178574	-4.938258	0.53294635	13.6046715	12.831962
524	14.694959	3.4639003	21.160866	0.54821414	6.3887534	7.4755154	2.355252	-2.6124527	10.808249	1.5904044	11.249585	14.777564	6.634928	16.43706	8.298295	10.129926	6.8363647	16.154026	7.7592254	16.32087	4.555893	-4.1127906	18.786045	14.247209	1.8943701	8.694165	18.058222	8.127973	8.887939	5.2488294	6.8669114	3.6116772	2.638749	7.104876	16.84905	22.0326	6.2388825	13.5813875	4.3041005	10.7550535	0.8426458	18.28241	10.364127	17.616083	20.865705	19.344793	4.0153737	3.5059004	14.416804
525	8.360404	6.2614093	8.686101	0.22494781	-0.77961326	2.81034	7.201445	-12.006154	12.992806	-0.28344646	2.1763105	2.7626493	7.6294093	-7.885793	-6.9425845	0.634885	9.293714	-1.5249935	17.457811	-0.87754935	5.050711	18.527279	10.269577	11.09928	12.942235	11.705583	-7.2962174	-1.5733362	-13.830699	-1.2143568	-2.6106522	5.268618	6.489985	5.2699943	-3.0894156	5.155807	5.4118094	0.29423714	-0.3783587	6.2414894	3.8130856	-4.4985347	-3.822344	4.5664926	-7.614881	-2.7321978	-5.8953724	-1.9272352	3.5810921
527	2.478137	9.843978	7.7295384	-1.804132	7.7529054	14.489142	2.3505085	7.70941	-7.940178	-7.0355678	14.504014	7.674315	1.6043698	-7.9388614	7.4297695	3.18738	-9.002335	-12.32196	5.5923553	-2.0829458	-6.542567	0.15019198	2.2668736	3.8580933	1.1135706	0.3709742	6.2367897	11.017685	2.1405878	9.395963	0.7287225	1.4864807	1.1592137	-0.5484931	0.10499382	2.5584023	7.850699	7.0926194	8.611476	5.2043214	-2.0287123	0.5131485	9.539517	0.6765814	-4.128679	3.2346814	0.75899273	-0.6115745	-1.7074518
529	8.051171	9.06265	12.921399	26.85402	13.944835	13.499474	12.196251	6.557054	13.678227	6.0266953	16.32765	10.738858	13.148121	12.54839	24.326963	10.636872	15.954919	4.2843537	8.042773	-0.64754456	18.499357	6.7128778	-2.0617995	14.600562	15.957955	18.960508	24.536936	21.568304	6.201303	21.764862	19.84461	16.443727	4.74746	6.843786	14.658586	-4.4551883	26.632566	11.005543	8.1465845	15.106935	19.284746	25.687225	12.764591	10.214481	11.7941675	10.6494465	-4.2496924	13.648477	15.143489
530	3.7178938	-12.447696	-15.372452	-18.505112	-6.255663	-15.834339	-11.897588	-18.496143	-8.524647	-7.4308286	-2.779093	-0.6064202	-10.60155	0.30193487	4.5826154	9.399684	6.0619874	6.7663116	4.2820582	-14.2209015	0.80515146	-1.8949078	-4.2876687	-7.0613875	-11.682449	-20.246872	6.403427	-6.674188	9.091824	-0.3102053	2.9950888	2.1614234	2.572912	-8.678676	6.39513	-1.9255567	-3.241947	-13.86562	5.2275825	-4.3149376	15.012534	-11.30867	-25.378023	-10.706557	-10.500598	-0.53929204	4.276784	-1.2256876	4.4946656
535	-10.888148	3.2047653	-1.5217832	1.0109248	2.5213635	1.5492855	4.4207673	5.9374366	5.0493717	-11.842213	-2.3146713	8.307303	1.4688107	1.6529125	7.1699066	4.210737	8.680867	14.662235	3.4628227	4.6124253	7.2985396	-3.0764987	5.2682486	25.312378	8.015586	5.80605	1.4555936	4.6374955	6.2890296	-9.212361	6.355535	17.704123	1.817205	0.7415395	11.7691145	-2.5747278	-1.0442393	-9.741496	-16.818056	2.3627431	3.9045632	6.162903	1.6032597	6.3318343	5.9288597	5.8703055	-7.1800594	-8.055371	-8.149516
536	5.2880177	1.8776261	-0.78517574	8.164987	3.1712005	0.021430532	11.790562	16.416504	-1.8208348	-10.844807	-0.521307	0.2268265	13.735832	14.082273	5.3226023	6.827873	13.675206	18.728336	10.634562	27.921652	6.9740796	5.9784236	1.6909469	10.604806	23.992624	1.5474561	10.353402	11.743581	20.051598	9.754083	6.0083942	1.8847847	0.5910689	15.550237	-1.1693469	3.1856956	2.017457	-0.94966096	14.165898	8.911256	-0.35929504	8.044523	7.37155	-8.765225	6.2120843	-1.802734	4.3405776	12.839149	17.058048
537	13.959775	5.2799244	6.643309	11.769271	14.187299	3.1374238	13.053777	3.2598047	4.5549912	6.442534	10.580252	3.6269786	4.4104104	1.4568104	6.8848305	9.30705	14.712281	10.483594	13.226112	10.943837	7.7259593	12.355293	-3.2818701	7.207109	0.732855	10.0968275	3.554166	7.38982	5.9508157	3.5087452	1.2843207	2.6493995	6.9267287	8.267428	8.189928	3.5735128	1.4891726	4.772613	3.054758	3.5613863	-3.1409276	-5.619264	-1.9093027	4.8194857	4.536577	6.459072	10.082848	2.6357093	0.32013562
540	8.068045	11.882054	18.948318	9.481481	17.376986	3.9099014	20.752373	11.7315855	8.917047	13.942067	2.8071978	-1.0780885	2.9373581	13.382457	6.820103	10.856964	11.675275	-3.257019	2.0377796	1.7395535	10.565365	16.44531	15.474767	10.07326	3.516121	-2.380983	5.235996	8.007279	7.2419543	0.40434477	13.1106825	10.890132	5.1766615	8.154502	7.944622	3.2824137	8.545759	4.3183217	-1.984479	1.519289	9.175203	3.7522075	6.275299	-3.5986407	4.2677994	4.0069003	-4.5386276	7.7427573	-5.631906
544	-11.424064	8.441459	7.482619	12.338974	-2.0671709	10.837467	-1.6375914	2.9223814	3.1677313	10.576902	2.0654304	-6.5152936	-1.6777877	6.1653724	-7.035876	-10.815765	3.2679093	-0.6770053	4.5276	2.3761778	-3.874585	-9.403943	-6.551405	1.4795079	-1.759802	0.17295837	-5.050663	3.3940184	1.4996599	3.9203703	-11.095956	-11.317454	-5.0602446	-8.181275	-1.7912925	2.9082754	-6.2695594	-4.01438	-0.3391075	-2.4803565	13.760243	-0.46999153	-1.2464424	-7.0383134	1.122497	7.3290887	-9.266469	-1.252971	4.6897435
547	3.382449	6.250502	-5.2545347	-6.24185	-3.7467825	-6.000262	-4.176629	9.573401	2.4831839	-16.980314	-28.257208	-11.372012	-13.24507	-4.8607783	-6.8355317	-29.1019	-17.794289	-25.60746	-10.079004	-21.432291	5.3549523	5.755649	-15.589135	-15.30602	-24.099844	-5.2430234	-16.80334	-9.498669	8.975765	5.4293957	20.383873	-11.717616	-19.356302	-16.11897	-17.340303	-16.262627	27.028982	-27.303293	-11.045494	-2.5497322	1.19258	-17.42287	-22.468735	-20.116667	3.1948404	18.236984	-18.608553	-8.721967	10.443166
550	2.1506011	8.041854	-19.001177	5.7146544	-0.059373856	5.2037563	-4.0233655	-9.469771	-2.449833	2.3530405	-2.877612	-8.170648	-4.5258937	1.4920821	-1.7284037	11.964686	-1.9349147	-2.5414672	8.105419	0.72785693	3.398052	3.216011	-2.7233136	10.812577	-2.4104626	-2.1935654	-9.794127	-4.8287406	13.979182	-0.28008747	0.48829898	11.235629	-4.5127573	-11.253647	4.0533824	-14.7906065	4.956747	-5.955427	8.079783	1.7329198	6.375	3.096631	-1.1814173	5.8902116	2.9872139	1.2531872	5.742428	1.5739675	7.14226
551	13.7999525	21.161314	-1.2039783	-6.189917	0.87058276	9.483159	7.367575	5.7179084	-32.93938	8.77357	-2.0912256	-9.877435	-2.5512059	6.2285323	0.22149165	-6.4102435	-15.542081	-2.4070024	8.051929	3.198473	3.6413672	-2.279334	6.540896	1.9315494	11.122101	-12.263722	7.881172	9.973012	5.3392715	1.7955831	13.471661	2.9712756	-5.5633297	18.453375	-0.39628744	11.585546	-11.072716	15.7702	10.580348	-7.167111	10.840428	2.099397	11.700049	-3.4154272	9.172052	7.3266716	2.9347534	-3.9013908	-5.9715753
554	-6.9435945	-7.618777	-10.589946	-4.705093	-11.044978	-7.8534718	-4.1874766	-3.8386095	-13.344769	-5.855062	-10.860028	-13.640391	-11.322047	-5.9114127	-10.752748	-5.733497	-4.5817704	-10.862853	-10.518947	-12.125018	-8.441276	-10.479642	-4.3187118	-8.546548	-10.375564	-12.198219	-13.826493	-9.514905	-4.896157	-3.1964216	-4.5888467	-11.843417	-11.094955	-4.898859	-10.459748	-17.593119	-10.120109	-12.218113	-13.881751	-12.489101	-16.802025	-11.869595	-3.6717796	-3.2422132	-11.692509	-4.4623876	-8.368278	-7.490349	-7.0078664
555	3.5608885	5.259669	-0.27817377	12.167132	11.46756	0.41151872	1.3752974	-7.7511616	9.643931	-7.800074	8.115422	7.7787576	3.321684	2.5091865	8.861716	-4.987999	4.156933	3.702912	5.708332	18.861856	14.410263	1.2284775	3.9000063	1.3283678	4.0397105	8.878323	3.4021676	13.291415	4.1062922	1.4126759	-0.6761932	11.370449	15.535178	15.97347	9.120938	9.785371	6.243071	8.960092	6.276663	2.6627	19.543743	-0.09931866	13.147471	0.8248431	5.4056168	7.502607	4.300828	2.1540098	14.826861
556	32.27483	34.104218	11.942428	18.269106	6.150818	49.79463	21.303816	23.798437	37.306713	22.88135	14.4758005	43.283386	35.119213	19.324148	37.63222	41.313335	18.134993	46.303387	16.705973	18.431086	9.542195	36.774784	34.083096	34.909664	29.394974	19.942778	35.02152	36.97182	31.635254	11.17306	-8.477262	-7.114099	-1.8150754	-4.7657485	7.0334167	10.415165	-8.356172	-5.885099	-7.5754585	-4.2788835	11.925147	18.840675	-11.374752	-7.3132663	-0.6785157	8.304561	-0.8695218	-0.059852768	-9.556965
558	1.5469732	4.721935	13.694316	22.452047	-0.5780156	13.84228	-10.318222	-22.024292	2.7839372	23.470789	2.0068893	5.9518685	-7.270312	-4.4035954	-12.569977	-1.7399448	7.3302045	-6.8594527	7.9947715	8.877107	7.510983	-20.467915	-0.70872116	-13.082366	-14.401138	-21.246529	-12.129349	-8.97502	-14.32245	21.89998	-7.2884445	-1.1899866	10.843044	3.196051	23.213486	5.3240285	-14.329631	-15.3218	-8.406386	-5.9097767	-8.581379	-16.70003	-12.026713	-6.2782383	7.413962	-1.2603177	-8.697478	19.047876	14.604049
560	-2.9058664	10.466088	5.4223275	-4.268896	8.299855	8.737285	2.6876414	-8.217582	1.4854451	-7.301534	4.339912	-0.17637944	-5.670372	-3.191924	6.0798473	11.541321	1.3837738	-8.494566	2.5382853	-2.3067563	-7.8216705	-4.1008296	-9.898288	7.6136417	5.0988708	9.058809	19.71337	7.224157	-0.63514775	1.7020286	-6.962748	3.5650005	-3.6077292	8.961402	22.383575	23.798721	39.340164	19.192953	13.947177	21.49649	23.733162	8.51245	11.727608	19.524254	4.1833997	15.098041	12.663819	2.7639992	2.0384111
561	2.0041225	1.6023577	1.1528322	3.1347454	-2.0259945	9.798682	-9.004708	8.852119	-2.3896751	0.6225202	-0.9823796	-5.690321	4.803862	3.5439663	9.643834	-3.3604882	-0.37724495	3.6855881	11.775322	4.945052	21.750803	1.4942793	-6.143768	-1.7459431	5.2525687	-3.1393006	9.641473	-6.413164	2.894735	3.2623425	-0.50643563	-1.5318583	6.4575043	1.4883958	-3.157184	8.965431	0.43841457	2.39088	-2.5248308	16.85681	5.08691	21.075167	4.1472306	9.700147	1.3544751	-2.351413	3.3511505	-5.576093	9.212996
564	8.025345	10.087232	-4.062485	27.83658	-0.8856907	0.13795705	-10.119688	25.14457	13.350212	13.382019	30.766127	8.344962	20.232443	11.950313	11.468669	14.876346	-8.875746	2.910207	2.951341	12.402954	16.252964	2.3165586	12.461861	26.864166	24.673737	12.792882	10.93607	13.7996645	15.840394	11.570229	5.5770645	20.33963	10.569407	-1.2394856	-0.21273828	7.247827	7.8435082	8.861453	9.85864	25.112734	18.662659	22.446062	1.444479	-6.2034135	1.2842505	2.3618672	16.96042	17.355776	13.728168
565	2.7724714	26.472488	-8.439857	-5.87412	4.0996666	1.4608465	-13.552569	-6.54014	-11.177609	8.47367	8.159831	-7.795036	-0.23708063	8.586822	-4.318072	8.961116	5.346802	1.2350454	14.634503	8.6655445	13.995166	4.304234	11.101796	5.060416	-15.80532	11.430317	-0.4947815	-13.785568	7.735143	4.110987	-13.278648	4.600452	0.6417523	-3.5094345	5.752645	6.6017632	-5.6543584	14.738816	6.465422	3.0923007	7.1603894	-0.6306348	0.57060385	4.6167817	18.456053	7.0999923	1.451356	11.808711	15.282936
568	1.3041459	5.359431	0.5187302	14.770851	0.47953877	-6.8635345	-11.818222	-3.5504258	2.7191908	9.5891075	0.06577921	0.637263	1.0047578	-8.436699	2.8932865	1.774702	-2.2906914	-5.238051	-10.34662	-5.0217376	2.3184118	-10.5784	-4.6459846	-5.6928806	-9.125609	-6.4391747	10.2225065	-8.924683	-12.523761	-6.1946836	5.520874	3.3845203	-1.4241151	-8.009948	-1.4006523	-10.354684	3.816436	-1.1607488	-11.442356	-7.854307	0.45184717	0.65843993	1.72157	-8.450558	-14.6764	6.9056087	-17.422998	-7.130871	-5.531921
574	-11.977229	0.90430516	-4.381368	3.0884078	-9.038676	-0.14676972	-20.27851	-8.952361	-15.920158	0.6359205	-6.8774147	-19.95796	-9.455445	-7.855503	-14.752342	3.380143	-3.6724627	2.9981143	-5.696266	-4.976997	8.568102	-5.803229	-4.335889	-9.791226	-7.841764	-11.032392	2.7863178	1.7770844	-12.38309	-8.536925	-6.0542235	1.8651756	-0.3526621	-11.680016	6.188536	-2.3792288	3.4871066	8.125937	-4.491165	13.321342	4.408537	4.9064174	8.246334	-4.2018776	-4.2284117	7.078426	15.245269	6.3745503	7.03643
577	2.3690598	-0.49899802	-10.798114	-1.2504635	-5.2220044	10.596214	-8.8400345	-1.552158	-1.3804168	8.643972	-8.311539	7.231138	-0.5413778	-5.617666	4.7361436	9.145164	18.489763	15.165431	6.935257	-5.6267376	11.295143	4.2937818	9.422962	11.797302	2.1052299	-1.281979	3.0766652	17.548502	16.93027	15.821942	4.8859043	5.7595367	0.35403872	11.797085	8.222027	-0.07624451	17.168417	14.998913	2.1104648	17.950436	13.670024	5.049286	2.1294682	7.197012	2.1151524	8.067187	23.335073	10.861042	6.839155
579	5.522143	16.790674	22.037603	18.250399	19.656694	8.874791	11.854627	13.97313	19.98858	9.767283	5.279097	24.646698	18.325975	18.394598	11.428969	11.508271	10.911344	12.135094	16.13034	15.352272	16.576586	27.697586	15.45399	14.040924	7.3826146	19.522852	20.485481	12.72004	12.958446	10.674343	11.480588	17.525993	11.982895	24.967443	14.399312	14.130017	5.6249633	7.7693405	4.088775	15.386043	8.279199	10.307481	7.947333	17.021986	10.030988	3.3024273	15.691585	4.517148	7.118874
580	0.74061984	-1.8889252	-4.4827924	5.5973115	-1.5914944	-0.79320127	-7.7159996	-2.8462346	-7.6527863	-13.324966	-6.1050744	-17.542915	-11.152343	-6.153454	-8.737653	-7.5617967	-4.471468	-2.6706142	-1.9641072	-0.38120827	-3.038285	8.7655	-3.4710464	-7.916002	-8.276642	-15.192533	-19.376337	-11.7421	-7.446959	-0.3927649	-3.5987864	-0.2144693	-0.25828156	-2.1726909	1.3284067	5.410395	-5.7987614	2.2815886	2.737321	-2.2568057	-6.917833	-2.394059	-8.052081	-0.81185335	1.184488	-5.2209992	-3.564475	-4.8085475	-6.3797803
581	6.5151763	10.302161	4.2147145	6.0999885	15.003224	4.8579235	1.1010704	3.9114504	12.540391	1.8084177	11.47818	5.2455125	3.201048	10.897365	10.163846	8.428767	5.8713145	15.737651	1.2851974	7.985016	8.386506	-3.4506493	7.523306	11.835018	4.098171	8.13774	7.7462373	-2.8950756	-3.392083	6.0502243	12.907085	12.284656	6.63508	22.507263	5.5553956	9.7050905	14.29527	15.126083	12.92342	15.046304	16.503777	22.984266	9.404888	6.1441803	9.054895	14.84624	4.7453513	10.102183	27.813568
582	-9.101595	-1.9093105	6.5726876	-3.7667878	-5.189818	-4.576279	3.1739597	0.124846615	-8.256338	-2.8970644	5.347343	15.087403	-7.9653964	2.1000898	4.585335	-2.5182192	-1.5679411	9.999909	1.9307946	7.1673913	1.2691863	3.7018354	3.696911	4.526856	-2.4602327	9.042632	-3.090207	9.734872	2.0801532	8.005063	-0.20993106	3.4952323	5.0831046	6.692929	-13.657582	0.045285422	1.714589	-6.887755	-12.6951475	-1.1706973	2.1127493	-1.650741	0.14203852	17.214561	14.697986	11.605152	15.251395	2.9546955	0.76968384
584	-12.561958	-9.642628	-12.359988	-0.4030718	-10.658429	-11.551914	-4.215995	4.9713917	-5.274885	-3.0166044	-16.478434	-13.182777	-17.346601	-15.170441	-11.129345	-6.802727	-13.256249	-4.16305	-7.7068596	-18.555141	-5.967125	-6.5831475	-8.081852	-11.250221	-15.198753	-7.635437	-13.233159	-14.177868	3.8383331	-16.708067	-9.584694	-10.839135	-6.692885	-3.3355434	-10.57099	-5.8661575	-4.9566693	-9.632478	-8.926651	-8.5145445	-4.891964	-12.8624735	-3.2724628	3.1857884	-11.124471	-24.612967	10.75991	-4.1023917	-5.9600506
585	-10.361893	-18.629572	-14.351151	-13.392549	6.9649024	-22.714987	-2.1925972	-21.425955	-11.011771	-4.6347814	-12.803546	1.6673164	3.1638405	2.181898	-6.730976	6.025912	-5.2663565	7.3399644	8.674644	-5.0228963	-1.5542345	8.553254	-16.540403	-5.580606	5.2538433	5.10795	-15.141276	-4.1014233	4.8304977	-10.415416	-19.111616	2.514639	5.2240367	3.413577	-15.122376	-6.706656	-1.0896125	-7.502851	-14.5552635	3.7444203	-0.4548866	3.346812	5.239834	-0.49618086	-2.3973236	0.37169138	4.450278	3.6737537	4.606674
586	-1.5846809	4.513675	10.656869	10.350694	6.826795	-8.482894	11.005713	2.3671978	-1.9430586	-3.6846268	1.8119074	-2.792875	13.625669	10.958943	-2.1580985	10.643364	20.115633	-3.7662766	7.265404	13.745982	15.814235	18.17659	2.9500072	11.555888	20.555464	37.405956	17.782568	-1.7485552	-9.918467	1.5944085	16.317194	0.225142	6.775738	1.6602842	16.040815	5.3234105	-6.807898	-0.6108183	9.538718	8.247308	12.487068	5.885302	4.474254	-1.0201067	12.944041	9.546802	0.2751732	8.3960085	6.140362
591	-18.022964	-12.704288	-3.9471653	-16.454117	-1.4437059	-22.11232	-9.664239	-13.113818	-0.038013577	-13.929455	-21.198153	-15.597527	-5.464248	-13.806376	-3.3153808	-23.04236	-6.9677367	-15.118819	-8.0471735	9.146698	-6.3272743	-6.6832623	-14.355397	-7.8340554	6.2661366	-13.880237	-10.640644	-10.930238	1.0349053	-8.817815	0.39231476	-11.775177	-17.208021	-11.032977	-5.5792694	-0.8725209	-14.277524	-24.041624	-21.9065	-28.24829	-19.602514	-23.932775	-13.044441	-24.606531	-26.54941	-9.8414	-22.146414	-6.2245774	-21.711891
592	-13.975673	-6.4757767	16.822466	-15.438605	-8.312713	-16.127283	-15.191063	-12.503978	-0.8453825	-13.023992	9.813815	11.253171	13.21948	15.92247	-6.225764	3.9240277	-11.539482	1.6593264	-21.410688	-14.110379	-11.860545	2.8125553	-14.024896	-1.4905844	-7.9492607	-6.5713944	-10.869014	-9.346555	-12.134572	-17.294569	-4.871367	2.135948	-11.4915285	-0.5970271	-17.231224	-7.606573	-1.515467	-17.905405	-8.498342	-7.4192004	-0.1503011	-1.2261082	11.53952	23.201515	12.080121	23.920145	1.0176768	10.158375	-18.806087
594	6.953489	2.6277	4.685068	11.01271	-7.1318297	0.8834195	3.824748	-0.8847909	-2.4296002	-1.1325878	-9.649006	5.5917563	9.207763	4.150049	12.417373	20.989218	16.623642	7.2782044	5.5881057	7.6361585	1.9604686	7.9239554	9.815327	8.251269	3.5427697	2.3105278	15.837566	4.7204375	6.977396	-0.4024118	5.7307873	3.375398	-2.64472	-11.950969	-9.248412	-1.0546952	-0.33209893	-12.135333	-3.2399092	11.511786	15.489308	6.9147205	4.754394	10.400674	-1.8568424	-4.534218	7.4077525	-15.729693	7.3549743
597	20.870102	-13.608738	-13.316897	-14.130927	1.0285407	-22.593107	-2.002217	-4.2281036	-4.7038426	-10.24778	-3.628584	-1.2224908	-2.9776897	-3.3344924	-2.6983593	-22.376204	-10.624291	-15.572896	9.863946	-6.0966296	-6.7202663	3.2717025	3.0939665	4.2431865	-0.56899565	-11.805865	0.520669	-1.961475	-2.9101515	-5.794783	-2.1097486	-1.5050954	12.696614	14.512748	12.753997	0.8949798	-1.8807058	1.6990738	5.4568315	9.969583	6.3095775	9.067647	2.314814	5.6323447	20.719833	11.118497	5.875896	10.0497465	16.638727
598	-1.0179843	-10.473233	-7.1039405	9.08559	-0.17156076	-1.1622186	8.025714	-0.29294968	4.168491	11.187431	-1.9474062	-11.539079	16.518425	10.929748	5.2485666	-5.508695	4.231032	5.937313	-2.02427	8.792256	9.542502	1.0473084	4.0010056	4.1912594	6.5499444	1.8053354	-0.74220353	10.093185	-0.15660436	17.83684	-3.1298084	-5.663504	-2.8770125	-1.8274187	8.090488	7.397297	13.114518	4.204699	-3.04739	-0.8019233	7.1498127	11.712158	0.9900322	4.299007	1.976668	2.8889902	-7.9323564	-5.4079347	-7.1272335
600	19.875473	2.780896	37.151592	15.732002	13.534368	-5.782557	-4.250467	-4.9456887	-5.261725	12.734967	4.30578	8.589223	32.15386	-6.2008896	-3.64118	-7.719218	21.015099	-3.1044567	-2.7333937	-10.035024	12.8642	19.984055	10.5483	2.0367975	-8.132317	4.3233795	19.957365	5.4927726	17.759157	-2.0780182	51.936626	8.080644	-6.603987	1.0074955	6.2485003	41.76277	18.950483	29.78739	4.401585	19.765162	20.082212	4.1697626	3.3890495	1.0034517	31.025635	17.071526	-0.77739924	3.0183399	3.3258038
605	3.1428974	-3.4471712	-11.40899	-4.4873204	-2.1256	1.0337615	-9.50414	-14.741805	3.988468	1.5858498	-8.578238	-0.22376855	0.2639788	14.063134	-4.5147667	-10.460629	6.9261174	9.286836	-2.214185	-8.281053	5.829633	10.27157	-13.570209	-15.494754	1.2811157	10.137839	-11.198494	-11.8879595	8.454886	4.564347	-3.3900235	-10.967403	1.5293032	-18.69368	-1.2754503	0.1218977	12.788971	-0.26816854	-10.130125	-17.884184	4.7701063	-22.870428	10.532409	7.3168674	7.889242	4.6627536	19.722288	2.9002364	8.861324
606	-6.647592	-6.9963555	-25.309174	1.1072512	-2.2796297	0.4175466	-4.361015	10.9778595	-2.3985798	2.1552694	-6.2864842	-3.7930343	-8.22917	10.313453	5.6496654	0.34209886	4.93569	10.758357	-0.80433816	-7.0363574	0.5127079	3.5544984	11.985051	-0.7211054	-0.90106887	20.607157	-1.2320418	-4.2060127	-5.3912487	2.8897588	9.45535	-4.5101967	9.601621	10.314087	-6.2658143	8.552939	0.6108818	0.1646697	-2.3188126	5.7743173	4.01292	1.1414747	-9.586113	-12.218117	-1.7330674	5.2146993	8.691943	-3.7383788	2.1620579
607	-8.701102	0.9565894	-10.571218	-11.530477	-5.0313706	-13.620472	-2.3115218	-2.7082996	-15.640986	-6.7240996	-2.5253692	2.2786334	-12.967663	-14.730973	-6.3177433	-9.294467	4.0658665	-10.161702	-11.946364	-7.696451	-13.368294	-6.900413	-1.243745	-7.569803	4.244874	-5.683291	-8.567613	-11.577968	-12.636737	-6.083332	-5.22605	-5.769764	-11.996853	-8.79187	-12.053044	-7.3163905	-14.034656	-12.169644	-11.532811	-4.502407	-9.455864	-0.6419042	-10.998677	-10.51658	-20.931147	-6.539767	-6.611744	-14.688045	-19.354155
608	12.7015	1.2152768	5.8227043	18.655174	-3.7107399	-2.403731	-4.0875053	2.4332564	9.725897	0.3197793	-5.8117867	13.63081	-2.8710868	-2.9540884	1.9725045	3.958373	3.037	-0.08048391	1.2238055	11.87796	-3.4566166	-8.537049	-8.62671	4.7627506	10.784045	6.0720596	-6.3763366	10.239464	3.5834215	-1.0610613	7.071157	-0.4808081	4.115474	-7.0996385	2.5472767	8.936023	-4.405019	-9.034963	3.4706419	3.1885262	16.870893	3.0244038	0.2713095	2.5249588	0.15889364	-0.8807356	12.94679	-11.065777	9.183216
609	7.783521	-0.64736754	0.35322094	9.014468	12.711071	2.4242048	3.2968137	16.067545	7.194992	9.595872	0.6784649	23.205336	1.5891896	13.86657	-1.5810847	4.629614	-1.7145624	8.277827	11.212361	-0.11837009	6.9505253	11.595475	-0.61094964	12.372401	12.11983	3.1910627	7.102749	-2.029155	6.0759583	0.71129924	2.9810324	9.665334	5.2357383	19.269201	10.095232	7.307865	16.292105	18.174534	15.273519	6.570652	7.3051076	10.57252	-4.0491405	12.132106	11.326781	11.543079	7.0454693	7.970877	14.732244
610	4.7586646	13.414367	17.893835	7.116627	8.534221	10.442455	5.982631	12.081639	5.3016853	16.444365	15.504013	6.7905936	16.23318	-0.82120556	2.790946	7.439844	3.5444596	11.078944	10.859795	8.611803	5.4585958	7.1778045	13.969205	4.918587	11.023131	16.753595	15.457561	12.706805	17.317667	12.572735	15.590325	5.221148	13.507458	13.705052	16.138115	24.397596	12.099721	10.076828	7.0783997	12.018458	5.876036	18.060875	15.493878	11.986832	5.6438904	8.585151	8.473831	10.848767	8.461237
611	7.611797	3.4869864	-0.8547699	2.7665672	-4.467013	-4.8889756	-9.0659485	5.578476	7.3512015	7.5760493	0.761862	16.826143	19.381796	9.036729	10.281505	-1.3110859	7.0317445	5.917774	18.633171	6.15607	14.017423	5.9507327	15.127305	13.633231	9.100633	9.585338	11.335555	4.5156136	16.480309	2.5156791	5.474544	6.4832706	12.060573	4.9230323	14.888016	10.6734085	6.8495903	9.624458	9.574908	11.542048	1.74753	4.708776	6.943728	2.781927	-5.239527	5.1928053	-2.705356	0.62547904	1.2694107
612	-15.615262	-6.077371	-7.590605	-7.3084207	-9.538048	-7.603256	-10.557681	-11.903003	-11.535309	-2.3431666	-4.0895724	-13.263298	-11.176402	-18.603304	-9.54712	-9.028073	-14.062074	-9.573239	-8.597627	-10.191822	-12.019916	-11.94563	-10.486649	-12.360203	-26.471552	-18.41715	-9.824891	-13.271766	-21.62705	-11.919843	-12.11321	-15.843029	-8.567018	-8.433818	-14.525264	-4.7171903	-23.75215	-18.171404	-11.775901	-22.931997	-12.440575	-10.62702	-18.766525	-15.41923	-16.649538	-16.350266	-13.778442	-5.375796	-10.665338
613	-2.159363	-7.2687736	-6.196963	-6.7140946	16.383053	9.00104	1.521031	-1.6909342	-14.393962	-4.0450945	-8.68735	-11.350033	-10.279519	0.17383075	-0.65767854	-15.014424	-12.119679	-8.138409	-13.117009	-1.7167097	4.8672314	-6.018898	-1.7710766	-7.2893105	17.02314	-0.60814494	-4.7476726	6.59302	-8.215763	2.177419	-1.5889391	8.229051	-5.1883597	-1.5748783	4.231795	-4.352415	-3.187414	8.895957	4.2849674	4.5591063	-0.8218338	9.862764	1.4998745	4.8638663	20.941267	20.66723	17.084908	5.6363873	7.9447885
614	6.3291	9.991903	11.903056	8.296974	10.761626	18.332108	19.79042	12.525749	13.195099	12.544774	7.9269886	26.75827	23.533997	22.320267	11.238309	2.880951	17.419886	18.827105	16.55478	9.616101	21.56083	12.509557	13.000976	14.810562	15.8303175	12.437977	5.3113184	3.7246008	7.1374454	7.1575875	2.270477	4.6537704	8.208296	9.294515	4.267578	1.3868746	15.393764	0.3081436	10.488093	7.749459	4.243402	-9.401858	-5.747207	-3.932494	-4.0098214	-8.993701	-0.8364236	13.361034	8.138122
615	21.165129	-23.860777	15.210275	5.8132586	1.5494293	5.149866	-1.8428975	4.6144185	-2.5662835	-7.2353916	-9.912623	-9.278245	-4.039341	11.636594	-0.44516215	2.0533943	-15.88062	30.455711	-12.289336	2.9534302	16.126417	13.057049	-19.454231	15.816035	-31.845465	-17.28376	-0.053376	-33.390003	-8.60849	8.795785	-8.028519	-8.3529825	4.671932	10.442487	-27.526678	11.092809	-15.980779	-27.092592	-11.752109	-5.1765485	10.9045725	6.895195	-6.350859	-19.072966	7.57723	1.2906353	-18.29278	-12.799167	-48.16917
616	3.813873	5.363648	-7.2566414	2.9557161	-0.7921173	6.305933	-4.079886	-6.1429124	1.391323	3.0996132	-7.1568284	29.769964	-2.1171434	-2.476001	-6.164984	4.1003213	-1.1455265	-5.190663	-3.7614644	4.88419	-3.5137331	-0.904947	8.192916	7.0388665	-3.8734064	-1.6209155	0.20535691	-11.027774	-2.739434	-4.147093	9.855624	-0.12917726	1.6380366	10.364483	7.9767127	3.7867897	7.2239037	8.361184	22.952868	-9.040811	-1.486159	-2.3640647	3.749052	-1.0926827	0.78349966	9.41388	0.16469114	3.2742646	-11.35744
617	28.446703	10.040435	19.452187	28.968409	24.088753	34.36056	22.0972	22.314276	27.6969	27.859415	20.89405	31.805046	20.688343	8.463537	19.204016	12.818774	17.45511	20.366503	20.855715	4.260656	3.197262	26.777079	15.635922	10.412496	11.883702	22.029266	7.158476	23.37708	28.353159	19.34274	31.79769	0.9263573	11.85089	23.377731	9.446147	16.882332	8.148688	12.9509735	9.700025	21.451393	23.065145	33.207294	29.271553	9.466346	44.87527	10.568398	23.868734	22.959146	-3.4965127
620	-5.3107266	3.441624	2.3368537	0.1076177	20.314285	2.3520176	11.2075815	4.9771633	3.1497085	5.716417	1.4036235	6.4303355	4.047192	12.76046	1.528389	0.31248698	-1.0610921	13.678271	13.727353	-3.9704955	0.61216587	-4.3242173	8.465866	11.112016	3.3872359	0.76810265	-8.853606	-3.775507	2.3122418	-0.7424205	-7.6832604	21.256693	0.503431	-2.9251902	8.507087	-2.1635036	6.4367003	7.3690553	-1.9871477	7.600578	2.2579815	-11.10157	8.789102	-5.2066708	8.289839	2.0087414	-1.9713515	-2.4688346	-6.3186536
621	-7.093677	3.8270495	-11.672528	1.1022612	-7.9677043	-1.441328	-7.878078	-9.022617	10.369225	-8.871133	0.057223957	-7.304683	-4.652842	-2.3838363	-11.970013	-5.1257854	-12.018626	-11.344794	-22.167261	-5.6015143	-6.915588	-7.8084826	-3.6018069	-18.77282	3.3070724	-13.114776	-9.126015	-17.232252	0.3455194	-5.786373	-10.400794	-8.731261	-5.149916	-12.303257	-4.8533278	-5.413771	-17.530027	-11.148519	-12.918293	-2.955777	-5.4981694	0.8950227	-4.7122684	0.40696144	-6.9391	-7.3249702	-5.6002393	-0.8834035	6.4553027
622	-4.2946496	7.787661	2.5110924	-4.494148	14.373021	6.545756	0.6683126	2.683769	6.172297	14.139545	0.7297681	-8.529624	1.900734	2.2680473	2.639354	2.8867006	0.17141874	-4.1618285	7.821854	6.570246	3.6616707	-1.0271143	-8.900593	-2.5973494	7.230793	4.7067766	3.2889335	-1.5765616	3.144935	9.398572	2.7760267	-2.5170987	-1.6559743	3.147579	5.4027214	8.834306	0.88997674	8.248542	-10.3166275	4.0460324	0.21571398	-4.236218	4.955948	-8.650674	-0.68899983	-0.048291523	-3.7110865	2.4429073	-7.517059
623	4.9113564	3.8694751	6.3683276	-2.994099	-1.4657885	4.098501	5.2096505	-2.5247796	7.6159377	-8.278106	-7.175899	-5.623194	-11.611396	4.087995	-0.691425	-5.631618	-3.4875765	7.313906	-14.880562	1.3752475	2.330914	20.10914	18.642138	6.1728096	1.686615	-11.073868	1.0865448	2.348522	-0.19460194	-3.9976768	3.665529	9.635791	20.854126	11.673215	14.201492	14.141465	3.6649845	-1.073421	2.5594628	-8.416953	-4.0293574	-3.8213503	5.651921	-2.7614946	7.973947	5.4403877	-8.593103	5.6779404	1.7014694
625	8.896483	5.9394393	8.238851	-4.6354756	7.2161922	11.719571	0.9420379	-0.3053759	1.8215994	10.601271	8.742828	3.7677486	6.1672688	9.457326	-3.2199898	8.268278	9.894633	13.533113	7.875044	6.7950535	15.006706	-4.421027	11.965625	9.837376	13.913848	4.5442624	8.89688	-10.297339	-2.7964408	-5.2070446	15.713227	4.758413	8.288673	15.015701	10.357097	7.5532174	-7.274441	3.251685	-7.1228614	-9.427579	4.1957116	2.5127823	2.607126	9.601832	8.315609	8.971467	30.887497	7.1240654	6.978489
628	11.789874	8.465079	13.248035	7.329764	0.7689455	-1.5123526	5.6141763	-3.389829	4.7973976	0.277307	-8.6610565	-3.876752	-13.8227415	-8.308658	-8.619325	-4.4098353	-8.986575	-5.654833	2.453571	-2.63754	3.5966346	8.127208	2.1156766	6.190945	-4.456758	11.053508	10.882373	12.590008	11.436375	4.655124	10.531452	12.0791855	16.734694	1.218722	-10.720134	-9.9516535	-2.0378907	-7.204662	-8.61575	-5.70736	1.7330061	-4.9573026	4.073871	10.806496	17.797613	-7.4927826	2.332423	21.221409	11.801837
629	16.188353	8.885685	7.130487	20.420301	8.3274765	12.27934	4.73789	-9.102802	-3.887523	-2.3692505	14.842536	1.3510221	5.785841	13.896736	11.492763	-1.3091499	0.9272785	9.66508	14.043961	7.269218	11.09109	13.65117	11.680608	20.835773	14.006096	10.062309	15.484057	5.6613708	27.398918	7.245253	15.521913	13.888889	23.419714	27.860281	10.603625	9.272841	-2.6430538	14.824905	6.9119906	21.573053	23.658373	22.35214	33.562805	17.898418	15.312543	7.690094	22.42514	12.636543	20.99851
631	15.436975	11.990848	12.385857	6.8764434	11.140644	3.6477413	8.064581	2.4869645	19.288393	21.569567	3.2231877	14.341462	20.68381	11.915153	14.865897	7.4293404	4.8472676	8.678719	0.35668087	21.097715	17.62602	15.363868	7.9286823	-2.4232643	19.230577	19.192339	18.192413	8.067063	5.7698607	4.0703826	12.942052	5.4232373	6.3718724	15.612161	17.816133	6.7854924	5.4836946	20.378576	-0.48404503	2.9466126	7.4310474	9.08763	7.5256886	13.532543	8.624873	18.223555	15.610011	18.765429	13.973786
632	4.4518986	9.809733	7.8219943	-5.2584357	6.7597446	-3.0676658	7.9097843	5.9209194	16.822382	7.553547	5.25605	5.220995	5.165776	13.291637	11.280037	13.602519	16.488853	13.797465	8.13864	8.779232	4.2151017	17.913206	9.7046	-3.2597332	12.584862	0.24735904	4.2884192	1.059121	3.2034576	4.9255157	0.5332901	8.102326	9.33483	15.025909	4.415877	0.77860826	13.997559	11.614559	4.284217	11.496137	7.0888467	5.3787284	10.061908	8.460473	-5.97405	9.001716	10.640316	9.897639	15.496986
634	10.9956665	2.9839647	-4.2369704	16.536104	5.324806	19.58877	-4.568748	5.709169	-8.855105	-2.7978337	12.499682	6.0956383	3.4727917	-1.557814	7.122902	5.6142426	14.330322	13.982146	6.1493707	6.0561943	9.935368	8.792335	-1.4443337	2.7655685	7.7757287	13.71806	2.7861917	18.5598	4.722255	-11.003047	19.319046	5.7613716	27.637926	-0.33751583	11.046626	6.203684	-2.0742226	15.895022	13.235827	-1.3903898	0.70853233	4.469972	8.225041	-5.4579086	2.1669922	6.065601	-4.7362537	9.249337	3.4703772
635	-8.342045	-5.5090947	0.8022976	0.21197514	0.66019243	-0.53174514	-6.0400276	9.521485	-5.4125004	0.4545354	-2.9082453	7.905192	-4.5014644	-4.7472067	-0.3462267	6.802383	7.977556	-0.8085324	5.5271964	10.745422	5.977251	11.929875	9.4296255	18.35521	-1.7752837	9.455826	-13.565559	12.460014	6.9787536	6.4880104	-3.2204869	10.152856	3.7156818	3.0762959	18.735857	-1.0631657	10.539769	-3.0606835	-15.309308	-5.842407	0.22673886	5.4065285	4.8237634	9.678565	4.6196485	14.781139	-13.016296	8.482182	11.112941
637	6.648599	27.608757	3.9268486	13.179797	12.48069	4.554745	4.667225	8.96582	20.73995	5.87248	23.501657	16.635681	18.205	-2.0091002	-0.17558408	19.312716	5.104753	9.899617	13.242063	7.455457	-2.1222258	5.1672387	20.861551	5.711281	19.795143	17.150051	6.8801847	8.769856	14.431123	27.997267	7.7382636	10.274928	11.792194	0.4713564	-0.9450242	3.4379253	16.81856	20.513573	22.166916	16.183504	-2.9875596	6.481237	22.027878	2.4835148	20.876913	14.529468	14.533321	-0.13959806	2.2314432
638	-8.61606	-2.482299	-3.6399238	-16.403284	-10.580625	-9.14357	-8.417477	-4.268529	-9.472725	-11.803004	-5.1060114	-3.6790216	-6.529445	-12.612201	-19.273844	-14.922752	-11.139946	-14.288193	-12.101941	-9.087225	-7.678867	-1.8680481	-11.247418	-6.732304	-7.0578175	-10.726631	-10.215778	-15.840987	-5.193907	0.6432795	-4.289065	-11.994672	-6.025022	-5.847387	-12.484013	1.4148642	-2.059892	-0.9735623	-12.952084	-10.633287	-6.658261	-9.093382	-13.911792	-14.392947	-10.39282	-4.6577077	13.744011	-8.664708	-11.758225
639	8.476787	1.5903258	19.529663	18.90111	3.7018569	19.76272	13.746396	8.275741	4.804914	3.3165216	-12.738045	-3.0294445	-6.2591186	-6.5409036	-7.1426597	6.715273	0.046286583	7.961941	5.2671714	8.043422	0.12540609	5.5209584	-1.1212379	-0.70926523	-8.112464	9.28223	2.533017	11.6707	9.337945	4.926101	4.848979	8.699079	10.437299	6.9449058	8.913762	7.459574	8.809251	6.10673	17.638102	-0.16965039	1.037107	12.515674	9.155419	11.808272	7.9175363	10.241802	-0.7684142	18.802591	20.005762
640	-0.39445654	-12.715321	9.014003	-11.6594	0.001866261	19.609543	2.8356247	15.606914	-24.93962	4.157749	-6.2796464	-4.870846	3.0020406	5.0660987	0.024008552	-13.01514	-12.385631	-3.5098925	-13.009057	17.64329	-0.16784985	-1.012854	4.1474032	-0.7360775	-7.576575	-6.5155334	-4.020778	-0.6546292	-3.143809	4.8679166	4.67197	-0.20327695	-4.75821	-0.43621778	9.95562	-4.0574913	-1.1920894	-2.671523	-19.725546	2.169097	7.581215	-10.1236315	15.988892	13.656772	11.7539215	6.090923	3.1026888	13.24511	19.76626
643	-2.6358068	13.102363	12.902046	12.763377	15.989395	14.23248	7.964296	19.23681	22.939371	21.57335	3.6400611	0.13111432	5.978712	-9.9831705	-5.819605	-5.087154	-2.6236737	9.243167	1.0934993	8.247706	-5.2564845	-7.901533	2.0614665	-2.7679446	9.7933035	15.378742	23.652763	12.114604	-5.1177864	-8.900609	-9.392498	-15.481422	-3.8459933	1.1156818	7.7517567	6.0206504	-3.129079	-11.830733	-10.5219755	3.4693422	1.3880366	1.5958033	14.546596	5.0419993	-2.6687348	-4.695277	-6.8415837	-16.947073	-9.366703
644	14.183129	7.387816	5.279794	22.12561	9.073632	-12.43235	-5.784786	11.361432	-15.697204	4.386314	-11.463619	2.477124	18.989363	-1.2879723	4.9204226	6.809246	-0.13742207	-2.4373808	9.99583	-14.074214	-4.3412914	0.99125797	11.147976	11.798554	5.428328	-5.584129	2.5549507	1.2013559	5.7674623	0.6587391	9.224575	14.288857	9.710506	17.268724	4.280331	8.759311	23.917612	8.806699	15.625412	9.614219	8.861648	28.017603	9.249621	13.848346	11.942601	8.195692	18.200243	17.00057	2.8303058
645	9.362513	21.982718	9.946285	12.000256	5.1185746	20.723999	11.085961	8.939894	15.054408	-2.8374856	9.269015	10.77567	0.2869579	8.659545	-3.3878696	14.8783045	12.312755	4.5583954	17.862282	7.453139	12.229978	11.318639	10.862042	4.409398	11.562293	17.728224	16.739222	7.5975842	-5.4662127	0.71235687	-5.7785664	-7.8075433	-8.440356	11.375682	-0.44867054	6.060518	-6.124739	4.243099	1.750017	7.9295106	-5.3954034	-1.810695	3.243161	-7.7072787	-4.1195564	8.7699175	8.826087	15.254974	8.491975
646	0.17845733	2.189877	3.7535884	8.643249	8.890269	9.066752	7.7986436	6.295662	-24.327805	1.7885933	2.6114864	-8.212245	-1.0902838	-11.573902	-3.12809	-16.19709	2.7999754	-6.13775	5.20474	4.142752	-4.146816	-0.53411293	-11.087143	5.834785	2.5943053	-23.725073	-11.570909	-30.747217	-2.6795177	-23.975151	-5.4215407	-1.7685541	0.47392383	2.183884	0.65941	9.873057	-10.203866	10.589856	9.223425	-21.638597	9.019431	6.245644	7.7710853	7.531996	8.419212	6.132425	7.198204	2.4542534	1.8119062
647	-0.74107933	6.567358	-6.5112762	2.581676	9.304474	12.509839	4.1651473	3.649305	16.252241	-2.6736467	-6.9613957	-1.5442768	2.1501093	5.360466	3.2890584	19.301638	1.860118	14.07164	15.053097	13.191525	20.301249	9.349448	9.567241	25.604622	8.049552	16.64611	9.36369	13.442245	11.058692	14.7204485	18.999117	15.370112	16.57867	13.636119	22.034004	20.42597	12.012157	6.7940483	20.627869	5.1260123	13.448959	10.406138	22.412085	15.280338	9.859818	19.85835	14.445214	14.859597	31.817972
648	19.32451	5.728911	5.5845337	1.5757986	-0.81114835	-1.1045194	-2.9533527	-1.9526781	-0.14861107	-10.448715	-9.17064	-8.771644	11.028034	-10.451206	1.5886717	-2.1610298	-3.0708683	-6.965074	2.9133422	6.977055	8.603893	4.361178	5.451198	4.540583	2.2633865	1.1559049	8.127004	3.5588512	-3.1443279	-6.913864	0.15106066	2.8587458	-2.8841171	16.536375	8.703445	1.6874737	14.501915	4.8186126	3.3380735	10.179375	2.1718	-4.5712733	-0.4703525	-0.17299537	-13.267695	-6.6356378	-7.2886443	10.952765	2.9345276
649	8.987477	14.794507	12.631928	7.158438	1.0146099	4.8831997	-8.279914	-5.447508	-8.856941	12.395305	10.986012	12.7104645	-5.6057014	6.285113	8.261844	1.8165535	1.08285	4.200932	3.7130816	2.9632828	11.032439	14.828026	0.29383215	16.370043	8.194818	12.585251	7.7765546	3.8579762	1.6801378	5.1298194	-8.962831	3.5562484	3.381039	3.7027762	3.903733	5.736565	-0.23172013	0.5562878	-4.3721538	-12.541188	3.0169685	1.985349	9.46179	-8.263654	3.318836	-1.2676984	-5.180307	-5.3152585	-3.3679047
650	21.222881	16.29521	16.612263	29.02741	22.299873	25.339228	28.443476	15.878591	12.834451	16.170471	21.386703	7.8821845	8.7224	5.5943913	22.774683	18.96714	2.231454	16.601274	16.306345	10.747664	17.453157	7.6635284	18.819174	9.801681	9.718281	18.194147	18.976297	5.4867244	13.412964	-0.15374692	20.130816	12.094673	5.6125197	13.026128	16.67567	25.488256	20.272993	23.190783	14.471417	24.211426	12.140023	19.856998	16.033478	-2.4154375	8.657029	6.8085065	2.4636676	17.591288	4.464869
651	0.5561037	-3.9448118	-7.10667	-9.296925	2.0245507	14.602603	-0.17415528	10.840816	-8.818051	20.147518	-2.6794577	12.056058	15.672938	16.7055	4.3159556	2.1014512	2.107994	0.72173923	7.371568	-16.174917	11.593917	8.840869	-12.080176	-9.361005	11.357293	4.7569423	-12.639137	3.528858	7.1711392	21.510405	20.866364	23.338388	24.19342	18.299543	15.332194	-2.6536167	2.8445127	-10.165525	-11.983654	6.686732	-5.158916	-13.831483	5.2652774	6.5977387	4.0181355	-2.2661002	1.8976291	19.138584	12.641904
652	12.571933	13.7709465	2.8326359	7.378427	2.409015	17.553762	10.210695	9.290778	15.244286	5.6414127	-7.613012	9.388732	8.435783	-0.29795733	16.78429	-2.9406483	-0.6656732	-1.2659544	-0.2948017	13.129528	8.70073	8.819544	11.658578	4.4990406	10.398753	9.510917	8.947204	13.63683	13.704404	10.065695	13.883023	15.617768	19.222689	12.458	17.696278	18.168535	19.84519	11.149501	14.637253	14.089236	8.971281	9.970247	11.3726	11.468353	11.759563	7.6370225	5.9979453	14.000127	11.579739
653	6.2480645	4.3239584	13.07558	9.124782	7.110882	21.145021	1.3237072	10.586378	-5.627104	19.467905	6.66828	16.570751	3.247324	2.3570073	-10.590945	-5.187231	7.198053	13.2841425	3.0016563	4.71537	-0.85915786	10.794963	6.4899216	0.54376656	8.235146	-0.17300574	18.695797	6.0208144	20.33175	-3.945237	11.703866	16.34091	-2.2125614	3.8408592	7.6994605	6.1872687	4.217589	15.335027	18.332304	-2.3659904	14.8645525	11.85114	8.735049	12.388831	7.7807956	26.731482	-1.2429537	15.006362	5.298937
654	14.751189	10.760853	8.275746	12.497149	33.119564	8.659711	11.149756	-7.555285	4.937099	21.274332	6.2139816	8.751658	4.7866554	13.685189	16.372858	15.561648	25.74394	-0.815551	4.212674	3.2009706	-5.1803946	13.777837	19.591604	32.847157	1.4061219	-5.9509144	1.8996035	12.834575	13.091873	8.54843	9.280552	6.1679435	20.07914	11.494735	17.209776	18.28866	7.8433337	11.611766	9.347132	9.902625	4.078733	10.128804	4.00622	13.502948	12.172844	3.3925972	14.302064	25.237915	4.2197094
656	-12.070424	-2.7690723	-4.569343	-2.0272357	-15.422034	-14.589536	-12.290614	-3.99352	-1.2734371	-14.649207	-11.6777	-5.7656875	-6.0448813	6.2706833	-16.636404	-1.2915144	-4.8007326	-6.780117	-11.628715	-0.0803233	-8.857398	-13.920735	-17.314466	-14.472386	-0.24922879	-7.4545207	-3.3141825	-11.043567	-3.7386773	-19.200306	-14.726666	-0.9056921	-3.5270288	-5.3580246	-15.153058	-3.789357	-6.1782746	-7.750656	-6.96293	-5.9682145	-4.969284	1.9053303	-12.0662775	-11.772904	-16.867228	-14.764705	-2.796363	-2.7973626	-10.005833
657	24.094717	7.284382	4.0089474	4.0026326	14.608525	13.175247	23.442183	21.968176	8.892553	7.928619	11.085144	8.911921	3.74273	15.508021	16.66536	16.705793	16.270987	5.279859	14.67673	10.058865	8.982892	-4.145132	9.778323	8.913626	3.5995739	7.5734334	12.541965	14.831389	9.944379	-2.5841987	15.01518	9.65136	5.3504586	3.1452043	12.441795	22.311266	8.530126	5.3440037	9.31698	2.724869	2.1680188	0.095058	10.788678	-0.93590564	-1.0527488	4.654757	0.6616414	-3.296857	0.31878138
658	12.14515	10.570888	12.202431	9.778981	7.8269973	20.004065	3.609216	11.863034	18.116022	4.4430594	11.384339	-1.2402022	4.970783	6.898748	10.597963	11.583827	7.023564	11.185468	4.2411084	9.860763	7.5355835	14.725219	11.273163	2.0753524	11.80972	15.028333	25.365194	13.446472	10.852399	9.237338	6.696008	14.3605995	14.935023	18.61075	15.084802	10.682059	16.07637	7.8562827	0.53024197	10.831256	9.4492	9.455903	12.146968	12.163398	21.50379	8.917784	16.904844	9.097156	11.209381
660	-15.04232	-9.323382	-9.341115	-23.701666	4.365174	-7.881817	-8.302999	-6.479023	-0.9338108	-10.459111	-18.340948	-17.516745	-7.9775033	-18.417997	-13.623536	-1.8854703	-15.177762	-13.193871	4.4148083	-6.1327043	10.559882	-4.92016	-12.189418	-13.339744	-14.051244	-1.4429288	-2.9649744	-18.497643	-7.708898	-8.107044	-18.11153	-21.158594	-16.281378	-12.390107	-20.41058	-8.173664	-8.332429	-21.467924	-10.893243	0.32033443	-5.7197423	2.4496968	-22.718584	-27.366974	-9.665951	-12.208632	-3.501218	-13.14832	-16.197433
661	11.981509	15.480947	19.362082	15.787869	13.375119	11.402858	24.856522	10.455562	17.219137	9.117248	13.255267	22.426645	25.24594	14.320165	17.106476	17.97885	20.102173	4.9892497	19.728447	12.690986	10.15965	10.848672	14.270264	21.348558	10.974838	9.070363	5.5122914	11.977013	8.971851	27.456053	19.073032	23.379318	22.834625	19.18464	21.661606	22.60991	35.761944	26.901812	22.327387	15.671772	22.961264	23.706858	15.358055	15.887744	15.585454	21.538473	19.137928	11.341725	17.973019
662	-9.564197	12.746276	-2.546215	11.080429	-1.3400239	16.242311	3.13395	3.055477	-2.1580114	8.523024	6.814596	4.68913	4.9091973	-3.308625	8.536795	-5.6792207	26.48519	13.140129	11.821003	6.666199	-1.8077421	-0.91266376	16.22125	17.809553	8.797245	-3.3971627	-14.555156	1.2714641	5.960236	9.4593935	-3.1777973	20.781172	8.079165	10.6869955	-0.6419403	6.41291	16.701519	2.5248883	8.030851	-7.480556	1.5556766	5.399489	5.5854797	-9.422179	2.2094636	7.5552673	10.104206	-2.7556677	12.172386
663	29.488974	16.137497	12.556636	13.22173	9.721516	11.003188	-2.7168026	-0.7507376	13.315079	4.7091913	21.723001	16.48066	22.112425	11.419167	19.141745	8.897118	7.0144067	29.463724	18.26724	9.527372	5.195748	-0.965631	9.750483	10.359789	6.7871094	3.4135866	9.629347	5.0649714	-0.6668868	12.61364	-3.3388405	10.795826	-4.689997	9.041989	17.295557	9.572506	13.449084	6.7983155	1.1248193	6.4733663	11.801879	6.5930023	5.466188	14.170533	7.06266	25.025095	12.883985	9.330422	12.293008
664	20.682337	15.542727	9.615496	18.508112	6.567142	3.2463238	15.402187	12.779583	20.855045	9.312147	12.294392	5.967346	15.380203	17.515593	19.0575	17.478743	2.8495893	7.159853	12.83479	11.879494	13.103821	11.417374	5.9551244	16.264185	10.343636	5.122561	10.773799	12.360621	2.0175881	11.797931	11.869648	14.902821	2.851448	6.65238	7.4102387	6.312561	6.8738847	11.941017	8.074816	7.1526704	12.80627	18.54115	25.362951	12.575996	10.46718	12.256172	4.743071	12.50726	8.828002
665	21.72391	6.21794	12.497561	16.915792	1.6889406	3.6391916	2.6431296	-2.6954815	14.25864	-4.0245514	-0.19753043	7.28956	7.016401	6.006597	14.039929	8.555709	12.652061	7.3089957	7.334189	11.831988	6.190985	10.379422	14.514374	25.000162	5.416634	3.1597433	11.609367	19.732035	13.183052	7.5995355	3.4160793	0.5206236	9.876632	6.434978	10.414059	21.044325	18.740797	16.27291	6.257557	5.866591	8.735576	16.852518	1.010012	1.7869673	13.669053	-4.4683166	-1.0705801	-9.062873	-7.831925
666	2.2570782	6.562197	7.4706078	12.150691	29.899689	5.8196206	-1.1653316	8.226363	0.40760148	16.34781	16.90082	10.1959715	0.013882637	4.3599777	20.824686	7.324075	6.4312463	5.560556	3.9191692	8.770503	13.394356	-0.59665936	9.587658	-1.4573722	-1.0370092	0.5874493	0.11269299	7.379955	1.7259	13.188327	7.9879627	14.082423	0.85372543	3.1811435	18.38886	4.201647	15.432851	16.056295	3.3022516	9.695313	-3.1665065	-1.5279499	1.2357701	6.6522117	4.8076744	-2.8188245	-9.2864275	-6.9939284	2.5067742
667	-12.63699	0.5292697	-5.502199	-11.422852	-9.932567	-12.586394	-7.00016	-10.311132	-9.915762	-16.58684	1.3995415	-19.996424	-26.490618	15.584557	3.6319542	6.8435364	-15.174355	1.8284101	-6.2168117	-11.718793	-2.2376797	2.576809	5.282787	-14.848477	11.946834	-9.335924	-0.27902016	-9.34335	-16.284851	-5.7217174	-8.210735	-36.896355	-11.351939	-2.614364	2.1735382	2.0227146	0.7311147	-3.5233142	3.9627206	5.3738036	12.476459	-0.74143094	-13.164279	-8.865465	3.9485636	5.155237	4.637596	0.8530855	-4.585219
668	-6.435304	9.216057	6.0162644	10.449881	12.034354	-11.118271	12.997017	13.023881	-3.3357933	13.235896	5.5495625	-4.212177	12.251956	21.387964	7.801166	6.997537	0.046226818	-0.5362943	8.670632	9.659908	10.316566	-0.7237048	-7.1873593	-16.121819	11.630687	4.858728	7.6193485	6.1752744	-3.6846745	-4.056552	14.151695	8.916423	6.535208	4.5421114	3.5485084	12.035905	-5.764005	4.419165	-24.339022	-10.753718	-6.2705827	-4.206162	-2.4380062	0.2892433	-0.000981967	1.7237667	1.4005891	9.695102	3.498431
671	-2.6999948	-6.0707564	3.2613847	-1.357625	-3.0178413	-13.2265215	-9.480158	-5.2619596	-15.845189	10.243821	10.502387	7.7971387	-0.835191	33.113743	12.696789	-2.5878913	-0.97934324	-0.33032894	-6.1777005	-8.832019	18.098953	25.714783	-9.769697	-16.580948	-9.584975	-12.351134	-14.497304	-11.36267	0.07821878	19.271402	-7.0542006	-4.622377	4.939966	-11.914624	-5.7044415	16.637697	1.7500191	-1.689653	1.2957833	1.884798	0.47151104	-4.074063	-3.4845448	2.9878728	1.4296442	-8.518159	10.009335	-5.0069075	1.2298731
672	5.6622314	-0.09047947	6.884974	7.358372	-18.330034	12.329468	-7.0637546	-0.89046985	-1.7288631	4.8507023	13.974978	-3.2394981	3.6964715	7.4269395	10.366103	10.183719	-6.0328393	8.940958	-9.251313	19.257294	15.6717	-3.8596056	-1.1659518	1.4479499	-1.8835278	-1.9420279	5.386898	-0.63652974	1.6979467	8.19107	4.5436625	-20.97022	4.8801475	6.7535725	6.9521947	8.138097	-0.3324393	6.636328	-17.75511	7.8566437	-2.3966944	-8.016337	-2.6850722	-24.113184	0.40912676	-12.8807955	-12.454656	-8.474034	0.20734434
673	-7.0953326	15.737843	1.9260336	12.222072	16.108557	2.8923113	14.42212	17.101685	13.628846	24.097605	17.199106	6.0691605	6.245993	10.252149	26.722174	11.335309	20.894648	20.08663	-3.0890446	16.809587	6.4503083	12.777799	6.391664	20.62021	12.21454	10.056674	12.847793	15.569168	23.6605	21.664423	18.535868	19.708305	10.336059	13.896985	17.140165	26.604742	20.584524	23.999228	28.35172	18.89924	36.956608	1.8973929	26.595068	5.409493	11.895623	9.348401	11.075397	9.407573	6.703481
674	10.043981	1.0536076	0.37204242	3.2093136	8.641977	-10.769085	7.517569	9.210327	3.853694	4.0008054	11.113152	11.140107	-1.3009351	9.240878	13.9887495	-2.610116	16.379028	-2.1006832	-0.51122636	2.6365302	24.771523	4.0518613	6.303908	3.2264137	-0.36536995	-2.3186958	6.905037	3.6972392	5.2241025	13.380389	-8.359139	8.50557	0.37586436	8.222871	-5.8871703	0.47889724	4.6647277	14.141042	8.222469	6.7798233	3.6454217	-0.4519348	1.6176004	3.3914096	9.194598	5.395411	9.328974	10.575039	4.5071607
675	0.5406677	5.361098	-9.792462	9.301158	7.1827393	1.6988525	3.0290115	-0.9980488	3.8897398	-7.197754	-2.5921483	19.678179	0.5110793	-3.2009685	-1.1328732	-5.3983903	3.8189535	-13.9449	-9.352441	-2.6151054	10.861138	1.1256086	2.6532338	12.564888	-3.417179	-1.1156775	-9.076995	-1.28714	10.170196	5.1102595	4.578577	-3.9632638	4.98319	10.89225	4.4635515	-1.5307852	5.1266227	9.544555	-7.723932	-1.3169706	7.9158425	8.980128	1.5670371	8.427493	11.45221	12.57392	15.441071	12.8890915	14.545156
676	7.055716	18.042952	9.928674	7.945172	16.254015	-2.05796	14.243953	-5.4771714	4.425966	14.046852	4.1044555	-0.83995795	-3.1698654	5.4013915	11.132915	5.551932	4.910898	15.876991	3.4450123	9.741143	12.478485	13.795497	5.015928	9.038907	7.562937	11.324481	-2.533198	9.315021	4.4383163	10.948836	18.263098	-5.2691936	-1.3018583	8.705407	12.979981	8.778291	8.348175	18.833572	7.515741	5.0253773	20.595984	16.10404	18.375416	7.21633	12.876466	23.791296	24.149076	-0.06568686	18.57998
677	-3.497159	-6.8558273	9.5422945	-12.333966	12.122822	11.696335	15.792415	2.710141	16.03344	-5.955108	15.067787	10.173789	18.131422	17.744932	-2.27055	22.105581	0.502309	-17.03756	10.7248125	15.0918455	9.12346	4.3703685	3.1633127	14.308087	6.8844085	0.02861754	9.271397	-0.74154586	-8.588287	0.32374892	-11.624161	6.3202763	7.3961425	-6.1015644	9.841832	9.723416	3.3437374	4.5444045	8.8194275	16.833942	21.723291	-4.1008453	13.84101	2.8360302	5.04462	-6.029949	10.0016165	24.085045	10.063075
681	24.991613	13.418727	5.953779	-5.163342	10.217932	23.198439	28.315996	5.65404	7.689566	9.459442	10.908483	1.717007	5.519523	-3.0321734	1.7425308	-1.0353127	26.679823	12.61972	0.31152645	6.283155	-7.645964	8.341689	-7.4125137	19.92639	4.046759	-10.354387	4.1033034	12.11427	-5.603018	10.666771	15.230549	-5.2837243	-15.300743	6.610115	6.181179	-6.643118	-9.600535	-2.418001	-6.0025506	-0.6060908	-0.27904162	5.2803297	7.108383	-5.9726043	17.315245	17.387375	-3.181322	4.8358407	11.248044
682	14.833386	6.916426	-1.0424833	8.09181	2.503275	15.531712	26.22053	25.59183	19.166681	4.8014283	-5.396343	14.773361	-5.762399	-6.38683	9.912118	5.6332664	11.738449	20.559649	-1.3819736	5.3223224	10.751454	5.4996476	10.291564	-3.9088833	-1.4403864	0.9583559	1.0591598	1.8022962	-0.5946531	-0.9209344	6.8007317	7.84301	27.948713	11.598401	23.967169	20.850912	5.3836894	0.19150913	-2.6016228	5.7812123	11.279098	6.0819473	1.7314028	-6.3882346	7.265934	12.120734	-10.221874	-3.8896885	8.61918
684	3.7024438	-5.7503524	-1.1099724	-4.9938426	-3.4756718	-3.4729202	0.9905863	2.2765331	-8.323502	-8.355064	-0.38892078	-7.313877	-4.3063126	2.500401	-6.1442475	-7.9765277	0.022640387	2.2912931	13.375377	9.224042	3.6386707	6.787483	-0.79916507	-1.6805931	-9.385364	4.246519	6.9550877	5.096396	14.239146	-1.7692114	2.613654	-7.0508056	1.5304478	-10.603428	-1.436663	-7.0741076	2.4986541	-5.9189277	3.4185216	-1.1055542	4.8263597	10.402106	4.432285	3.207838	-1.9065032	-0.9609582	-2.0567799	3.7698653	7.522842
685	-11.06847	-8.015799	-7.4668727	3.690855	-9.421161	-1.7760872	0.11934519	-2.4227612	-2.3257034	-14.639178	-0.4278741	-5.513656	-9.908281	3.8847332	7.905043	-4.040608	-2.8474712	-6.122002	-13.286555	-7.2708573	3.4251106	-1.5692188	-10.333394	-15.686437	-7.0019054	-3.9713516	-7.5609937	-10.201911	-7.064108	2.7566583	-6.635771	-5.301472	-2.4550364	-3.586746	-2.9440851	2.6230164	-8.792096	-3.6259067	-11.458301	4.6027617	0.07416137	-6.0230618	-14.909961	0.99574345	6.517799	18.886044	-12.845462	-4.065273	-0.70695066
686	-9.040139	-8.198829	-3.0752459	10.348413	6.304195	-8.947613	-5.0843205	-7.945268	-1.6347395	2.522515	6.5849366	-5.4953895	-0.82591605	-2.8510845	-3.8154526	3.5926783	4.9580903	9.325101	-0.34226546	9.042461	-6.1158733	-11.662239	5.7105293	-5.040052	-0.67145187	-5.0462985	3.1826916	1.3609396	-2.72538	-1.1298982	0.8213215	-5.1381574	-5.142829	5.0512395	-0.5874215	-5.061629	-1.0312155	-1.7222115	-1.084437	-0.1318903	-6.735165	-4.4787908	-3.8824832	-7.5329685	-1.1069082	-0.972982	-4.57336	-1.1089268	6.178799
687	20.283361	4.035789	8.377353	4.702524	8.499374	6.9080796	-0.82100374	14.908881	-0.4770967	0.9118373	14.330604	31.717798	14.437398	31.832888	8.622963	17.602919	20.168282	2.1498969	11.426299	-1.5397635	7.5614476	4.3858047	4.8531632	9.704872	-3.5052712	4.082603	3.2794054	-4.914802	16.632338	11.539261	-6.9820275	1.2377762	0.9299771	16.34175	-3.8472834	9.980716	19.559237	11.455691	-2.0337803	9.85255	12.910684	-9.588099	-2.6175928	20.371235	13.496361	7.9934025	10.483428	7.0661063	9.628402
688	-12.822197	-12.193582	-6.6099877	-5.5250854	-7.951608	-4.5083656	-12.2465315	-5.4382763	-7.5561233	-16.005617	-9.273969	-7.7022686	-11.475003	-23.681791	-14.608552	-23.339073	-9.929723	-17.152388	-15.622121	-1.1574601	-4.3739977	-4.0880303	-18.760515	-10.2381935	-5.920166	-18.614382	-15.35333	-8.491937	-5.383083	-14.501259	-10.842013	-9.354957	-8.357204	-22.244843	-8.303829	-17.452604	-7.7221637	-2.9567134	1.0465816	-4.5901256	-10.395343	-10.749461	-11.764252	-12.07776	-16.520338	-10.30071	-6.517095	-19.029785	-15.347653
689	9.575653	-0.9979016	0.8097418	5.324684	10.339144	3.550505	0.38037157	0.7587244	5.872929	-0.91172963	8.649333	-8.598025	-2.591431	-2.0211742	-3.1171176	0.14671755	12.338886	3.6485357	-1.4294103	5.5640564	-20.114002	-1.7961354	8.349668	1.5277123	6.2736974	-2.361702	-3.6115978	17.5157	-8.275108	4.751246	2.2768862	-2.5953188	1.4184343	2.6998472	2.5572522	-1.956859	1.9926815	-2.5426118	6.8499236	12.889832	-5.0286584	4.6163917	7.574041	0.12342509	-2.5498445	-2.8038063	1.7306552	-0.45725784	-1.0258659
690	-10.048612	-16.44821	-8.698912	-4.9601054	-12.077675	-25.699663	-8.24059	-21.865755	-25.209122	-18.950872	-4.908192	-5.0059085	3.5552905	-15.425648	-17.228209	2.4352558	1.4238738	-2.1129322	-6.935568	-11.207332	2.572397	-8.424217	-7.0204062	-18.518417	-7.4015193	5.710509	-9.103068	-27.088753	-32.913845	-31.577637	-4.9744	-5.2408714	-6.703707	-9.98651	-31.399788	-30.08774	-17.176872	-16.430374	-13.419037	-5.4801025	-17.529985	-8.37831	-23.658869	-25.33076	2.9803956	-8.164036	-13.128785	-9.392621	-23.726553
691	11.229961	-2.7696521	22.040085	-1.6144804	0.6705394	9.142715	-6.3596826	4.8261685	3.0393898	7.8710647	-2.6875827	-3.7834623	8.517017	5.5040174	-7.3526835	16.408453	4.853415	12.694837	13.821678	-1.8440319	-4.1532187	-4.5775776	3.0184758	6.3299713	-5.6758313	-3.6206744	-13.584389	28.492516	14.838486	2.781682	-6.7750077	5.643555	11.043317	12.154241	15.550525	10.777497	2.4737823	7.6643524	12.873764	13.714091	2.915303	-16.096632	12.212918	15.241257	3.6869812	4.3650374	-9.469701	8.874491	20.495054
692	6.6183186	8.547016	11.658286	29.345787	10.8363085	27.852753	8.646714	2.853858	-3.1530645	3.9064887	0.85119015	12.612142	13.418381	-11.668172	0.25171056	22.111307	12.427295	19.623041	-5.5541043	17.12165	0.82365894	-5.9693985	-3.1764238	13.924157	9.282064	8.22065	30.422659	7.587116	24.476751	17.622223	14.055848	19.6591	10.435994	12.826575	7.966467	21.314123	8.556499	-0.5141427	3.6520717	13.564597	15.819908	16.580626	25.353165	18.023304	26.918528	24.720245	22.072771	14.753476	12.24276
693	-1.8038707	-6.0601707	10.348082	2.1772945	4.717118	0.008153279	11.911224	6.094816	6.967766	4.498258	11.646695	4.2339463	0.22050492	8.701776	4.398285	9.529074	5.4793897	15.421387	21.382605	7.0631027	8.029213	4.455484	9.000835	6.5207057	3.955742	-1.0071906	1.5031738	4.1290593	5.3600907	-0.3745664	0.09518441	-1.9457408	13.632323	-5.6653466	5.372969	-1.8331953	1.6826649	5.800657	1.1120036	8.518153	-1.2486596	-1.1112949	4.0340986	5.1775513	-4.65297	14.143425	19.214523	8.011543	-4.5741973
695	-5.965407	-1.2820282	-1.4862185	-0.77240556	7.5331974	12.895375	-7.794019	9.778756	8.097356	-11.242265	-7.9795985	-4.5575747	-0.49935755	-0.15235806	-2.3498013	10.759423	10.304798	3.3814476	16.580833	-4.8038344	-6.293196	-4.3052216	-3.4457715	16.820812	5.8215523	4.6114526	-10.87061	13.125354	-5.0856814	-9.216861	10.376884	-0.07720709	-5.818985	-9.747704	7.9499803	-9.281861	-3.119483	-2.8850887	7.5187035	4.5908074	3.3445694	-0.23320453	10.72882	-4.637427	4.645785	0.5432834	5.2412	5.452597	7.528793
696	11.68646	2.6434348	9.414986	2.0995893	4.050155	1.7823461	-3.1561403	3.6624527	1.6123425	8.28445	5.031504	20.515217	14.478847	9.367601	0.73211926	-3.5705712	12.199126	9.623277	0.7284015	1.2301122	5.595741	-5.483801	4.557324	1.9444157	1.0160178	2.4019535	2.2720177	12.310574	10.418163	1.5039474	6.921681	-1.1413344	13.219796	3.6108782	4.796717	4.091637	-9.540296	5.976504	5.235694	4.9581017	9.434857	10.597531	-7.4632735	2.0064137	9.210993	5.8953247	-8.558438	-10.775635	4.3538194
697	-12.006847	12.161458	-3.1953247	6.7589474	7.030737	11.036908	11.355342	10.7447405	-2.0895197	8.633106	13.93914	0.62528986	10.700504	10.66632	15.16497	18.251614	16.152643	-2.360112	-10.398969	-13.037967	15.504415	12.393016	1.4044901	-7.432396	-0.8982757	-0.79319	3.4795475	5.0451326	6.710218	4.624475	5.8050613	23.585756	16.45906	13.887134	7.514229	5.35836	10.713634	13.680385	3.826863	8.188759	19.80668	6.7252846	13.746205	9.975304	0.9719276	0.9515436	3.4676793	8.151668	12.801637
698	2.832328	3.8493385	-8.496621	-5.5774918	-6.0540233	-20.376879	-2.6358585	-1.0467185	-10.5967455	-6.098269	-3.7535498	14.255799	-8.013541	5.752018	-7.7140822	3.9929688	-2.017129	-4.071422	-1.1335617	0.8999087	5.7888427	-2.3692758	0.3318132	-1.1973895	9.031779	-1.4428676	1.7145019	-3.7026298	6.3528466	-7.4609127	8.693509	-16.778074	-1.9266237	-0.5280525	-17.58718	-8.359226	0.45804858	-1.5263042	8.730598	5.647269	17.64565	6.7486014	-1.9038339	6.875441	1.09771	6.7453494	-1.8314257	2.5012705	11.8203745
699	2.9990597	-8.283565	-4.368872	-0.004613638	-7.073108	15.419948	22.813578	17.477674	24.962349	20.996984	26.04362	12.14233	28.006811	19.094011	23.534708	15.303502	26.57572	16.05777	20.3728	-5.0895743	7.6725144	-0.5290211	15.721005	21.438345	25.985662	20.803806	13.345886	1.7591985	-1.3696508	26.593369	18.172523	19.167364	8.980414	14.584344	25.016745	22.737883	11.242786	-2.0647714	-3.212445	3.8038416	11.830268	20.335989	26.050371	5.9793243	9.190314	-1.9054607	29.86706	20.72822	5.983137
700	5.004729	-14.34956	-14.327325	-1.3770485	11.7522745	-11.272479	8.499488	-20.25043	-29.823471	-4.1912136	-1.5196642	9.227599	5.855522	18.859396	16.984911	8.516147	-13.115952	9.0071745	-17.521112	3.0980914	-6.798919	-2.5774639	-6.948382	-3.8910682	4.538299	-2.6971607	2.0659573	10.341025	-22.847939	6.390613	-11.324346	-10.978488	1.0529928	-1.7869364	-10.180415	18.687832	-1.4133948	10.9663315	-7.925325	17.913254	-3.725891	11.358624	-17.595438	-17.355223	-5.943092	7.6770897	-17.71965	-2.657504	17.494987
702	5.6105304	22.091135	30.428736	-2.0665343	11.918656	16.899185	-5.6875453	13.506035	10.250046	1.6215678	4.980279	2.4743125	2.6331396	16.682583	15.911331	5.8201485	7.94686	24.210907	-0.5747083	17.847849	17.57728	1.2425884	14.86509	0.6144435	-1.5494038	12.976669	7.2818565	18.00073	8.469616	-0.36599103	13.781013	6.53084	17.871902	10.747395	4.140953	0.6724469	7.6945305	-2.4345746	22.097046	7.01128	6.685447	9.21831	33.766205	16.023596	10.859787	-5.3163123	14.453846	6.848539	5.8474636
703	-2.802976	4.4108624	15.234221	0.026308537	2.773738	-0.61848974	0.1660683	4.6061683	-1.0541102	13.518844	2.4703643	10.919742	1.020949	-2.9267824	-4.9826717	-7.589592	6.3618617	-3.418932	9.82482	5.516523	6.8217487	2.2143478	-1.4373001	-2.0052373	-2.040871	-0.35671213	15.454555	-22.821714	-7.902884	-10.851039	-2.755091	7.9488406	-0.94340736	0.37951055	10.759059	5.1304536	-3.1036081	3.4255278	-0.4442328	20.303793	0.7033003	1.2556753	-7.276171	2.2999847	2.0511277	-13.24789	-3.714502	11.388604	-9.783323
704	-8.788768	-14.607646	-12.682365	-8.337604	-17.947798	-8.999948	-12.736259	-11.487587	-2.9150333	-13.017449	-14.187989	-6.246525	-19.062098	-16.791924	-6.97483	-13.126029	-11.354645	-8.427888	-15.37989	-7.9246383	-16.30011	-8.591823	-11.584461	-8.190106	-34.01439	-13.108991	-24.367926	-11.212384	-15.390778	-13.144816	-20.57564	-5.0615106	-21.234358	-0.31165376	-9.26331	-6.9123554	-16.053556	-12.844615	-17.199694	-8.658395	-18.316282	-8.376028	-8.354045	-3.8811436	-0.71581906	-5.3668714	14.427928	-7.7071667	1.1797854
706	13.479915	0.14688595	16.621193	-0.6328222	-12.019948	8.326287	1.1133691	-0.49166965	-18.325891	-4.1162267	1.3982471	8.450482	5.6057677	6.85834	-0.016140303	10.477263	9.909539	1.2906251	9.351275	-1.0976497	0.36783576	-2.3621686	6.929298	0.39916348	-6.589521	8.527295	-3.4832165	15.440205	-1.0900338	-13.512296	-1.4152365	5.7048593	1.6494607	1.7973663	-4.0739217	-5.297918	-14.990035	-10.832501	-12.0959215	-3.504617	-4.363875	-0.80975676	-4.785463	-3.58994	-8.97834	5.773079	4.4490123	-12.163284	-8.333648
707	-16.30781	-12.805847	-9.393799	-10.426497	-15.096768	-8.524709	-12.45473	-13.105414	-4.7643085	-13.584893	-3.6926696	-4.1963773	-15.158597	-10.284259	18.271437	-18.061876	-11.132042	3.4846	-9.42135	-12.332751	0.009120424	-3.1262102	-1.7287954	1.3803139	-10.249798	8.177289	3.0657349	-12.984276	-10.184608	-3.941283	-9.692677	-8.47417	-12.278966	-19.073915	-9.956584	-14.544422	-19.2099	-24.942549	-15.080966	-6.6863875	-6.616341	-2.535192	-2.9118404	-8.790362	-6.9528346	-5.329184	-7.0076423	-10.810033	-7.5438886
708	21.057213	13.54715	15.275838	10.021758	17.627691	15.806504	23.38124	10.032332	15.654957	24.451532	18.142115	21.837023	16.697596	32.172573	35.294605	38.723362	12.151653	14.116918	-11.787349	-12.160084	5.435938	22.956297	-11.555271	18.187277	-1.912011	13.8303385	12.153408	15.251866	14.516585	13.9605255	15.564239	16.51886	10.09477	34.68333	11.061623	13.127154	20.693268	10.128986	11.554601	15.670983	18.582163	16.221746	22.339285	26.908155	20.439938	9.337176	24.725046	7.582811	9.564839
709	32.280056	11.234014	-0.83766127	2.951959	15.310327	19.08153	25.925453	16.13725	4.6068482	11.206309	11.670625	14.188569	2.5671597	1.6776956	7.0127015	9.760846	12.909068	18.27873	19.0104	-8.806606	2.342194	19.190506	17.259892	5.317146	4.1191006	16.039917	-1.8546551	-3.1373389	-3.590535	8.573085	-5.5136724	-6.675834	5.3059554	-3.7765932	10.641915	-6.0922685	1.1357802	-2.4051208	0.21749432	10.825591	8.582706	10.1221895	1.9867028	1.2970563	-2.333814	4.6451573	4.4479775	-1.5478835	6.3892417
710	7.285711	4.530666	-4.783152	5.268163	2.7958286	8.760812	-2.6619809	0.044699352	10.447657	8.070414	0.5866289	-0.9679692	-1.0472544	-2.367565	8.204791	11.289943	-0.6705592	3.277766	-3.405687	3.2057257	-1.4961027	10.304309	3.9493723	2.4665303	5.6546326	4.6889133	-3.0473616	2.1956844	7.316101	3.596488	9.48392	-0.46274439	-0.7735515	1.1038462	-5.8032546	-10.4901285	-3.4810612	2.6714404	-0.3967665	5.6924176	2.2058513	7.7609773	9.040892	10.907208	5.6065784	6.4130974	7.6615434	6.4058094	13.210678
711	6.952678	4.0801253	-2.1687942	3.692568	1.9665264	0.6937854	-5.1993127	-1.6214088	1.910236	5.373405	-4.746187	-8.589906	-24.691162	-26.768373	-5.1437397	0.91756934	0.8797404	-0.10774914	3.5740397	0.63410157	2.8229036	-1.8730869	-2.9960785	2.6042554	-0.86499137	-4.928416	-8.349238	-6.3871217	3.4366634	-1.058898	-0.86544603	2.9115553	2.5984833	0.28963122	4.934832	0.39722714	7.3956795	2.179841	5.581804	0.9084895	-5.216009	-0.4044652	2.302795	3.1337547	0.50265527	5.7807117	0.48373875	0.6416852	4.0256124
712	10.111282	13.879704	-2.6433132	-1.8366852	4.194905	2.6505327	0.15246741	15.379657	11.384072	9.59878	-1.914804	5.683288	3.2695122	-0.59973234	-4.8678794	9.096229	9.135484	2.3150485	2.7883966	-7.3511505	-4.0602727	-1.2690746	2.9886014	3.112565	2.6669776	-6.6461043	-3.5840569	-11.491689	-6.588833	0.7617235	-7.104983	2.0269725	1.3555363	6.23369	-9.461581	-0.064751305	-7.199928	4.581325	-3.2097867	4.6859984	2.7513964	10.87563	-1.5269617	6.720246	5.2185507	7.3619065	5.515344	1.1272659	3.4129102
713	-1.4587456	16.893423	12.176166	11.163259	21.064844	4.39989	1.147555	8.047965	12.723114	4.272736	7.0482635	2.5391676	-2.4111507	7.668485	0.11537298	10.401206	17.659498	-8.005946	10.196083	10.28032	-0.49645376	6.5761476	7.013815	-0.09102365	-0.90555316	1.4193052	9.114966	8.573426	-2.6240928	11.893344	3.4214337	8.583948	9.818017	4.343247	6.4397807	3.8030803	9.078595	-4.3779063	-3.9990633	-5.7881875	16.234442	11.851761	-0.3078969	-1.5464206	2.7977965	-6.2817407	0.6042042	18.435053	8.630778
714	6.285559	-10.762047	3.7022698	2.4522507	-1.5308496	-2.5633156	-1.9495898	8.8355465	16.133656	-24.068483	7.1491475	6.1225586	13.658977	-9.173709	5.5316806	1.6280661	8.295487	-5.822614	-6.3548694	-3.258817	13.821918	11.136485	2.300747	4.6108603	21.071182	9.69102	-2.652929	16.396349	-18.101196	-1.7320104	28.096395	-5.298631	0.19008572	2.0465586	-8.512451	1.6512957	12.882863	4.510896	4.8706326	5.672379	8.190625	3.6471164	14.890664	9.45662	7.9778085	6.252521	-1.9644378	-15.155792	-7.17696
715	-10.9496565	-0.4753523	-25.09899	-26.312933	-6.6698966	-15.975311	-21.399084	-15.447028	-17.235533	-17.819319	-11.322708	-17.23124	-6.2317467	-28.348764	6.9139132	-3.2009773	-30.692957	-7.4812737	-14.211123	1.4390849	-28.056358	-19.965994	-2.5352287	-13.228705	-25.345427	-19.08835	-15.912379	-18.704569	-11.460881	-16.101606	-8.03092	-15.547287	5.790952	-7.513969	-24.157732	-11.871793	-12.853741	0.8867561	-26.354033	-20.512133	0.39198145	-16.516659	-20.268654	-24.949387	-12.187626	-16.941057	-31.071106	-14.993092	-31.89503
717	-16.541573	1.6828403	10.256824	-7.8994613	-2.9675274	10.027547	21.444672	-6.6797485	-13.404782	13.825313	-2.572604	-8.684991	-5.0125628	8.957387	11.450497	-3.3858395	-5.675514	-1.6025982	19.843565	8.584994	11.081565	2.7956321	-6.235888	-10.912595	6.46949	15.649891	-9.948842	-7.6053452	-7.475876	-1.3360714	3.5196488	-4.193229	2.9658158	14.314461	6.944281	-7.793257	3.295969	7.861134	14.652248	-13.093974	-9.425822	2.795142	8.437034	9.101521	3.700599	0.6245971	2.7436655	-3.7652073	1.9760882
718	16.327188	-0.069534935	15.647415	-3.5859222	4.12172	19.81027	-7.603415	12.828624	3.387881	-8.589301	1.7762966	11.47436	-0.7151098	-9.966036	27.172022	26.679718	48.870193	-8.657238	17.483225	5.3860927	7.7183747	12.358874	-3.715496	4.1077423	6.7007422	7.7013345	1.3898759	2.8423154	20.877588	-2.4231055	21.970163	-9.0533	-2.6318128	2.969596	4.5309734	13.187091	10.485147	5.4081826	2.3523123	11.095711	4.8031783	0.8464816	0.36964035	10.964864	-6.830999	20.532999	5.943699	1.3520597	-1.275838
719	13.1334715	7.069523	24.17214	-4.751328	15.629581	-0.5210793	15.247731	14.740088	-10.500476	2.536218	13.674443	19.075998	14.776376	20.011713	14.152473	18.495924	11.857445	20.0382	-0.47822058	0.7582038	-18.444344	9.62582	10.852721	9.543368	17.820976	-8.385788	-1.8893951	8.589915	0.61823523	5.8159833	15.051284	13.073029	-7.1692524	0.46875128	8.185013	25.780039	8.502519	18.84074	21.92855	16.605295	16.492815	14.334381	29.591019	13.687068	21.20162	22.070852	21.533308	12.8458185	19.798208
721	16.162119	-6.45661	11.807289	0.96760565	8.496328	-10.563453	13.201665	7.2110887	-3.9268935	6.686825	8.396882	2.6853669	6.375582	12.208459	13.597348	9.147767	12.723624	11.235623	5.6847286	1.885713	29.376078	18.62394	5.3318653	-0.03438711	4.9524484	20.043259	9.840121	-12.916261	-15.572751	7.8947353	4.3590407	5.7027855	2.573342	9.646241	6.018602	6.5457935	-4.735554	5.6756783	6.906591	-5.4293847	-4.31501	0.8158367	25.039087	1.9797136	11.459625	-1.7016258	7.87927	22.283422	17.021955
722	16.141947	17.197863	10.392181	21.823061	12.623282	-12.338138	40.082737	27.526817	8.371591	7.934534	16.314146	3.6251526	15.7113495	4.990498	13.237508	-9.465006	2.6010067	4.2857842	8.335984	18.818792	12.169467	14.2625	29.49801	33.16808	3.8809502	11.522786	16.694223	12.311305	17.366585	16.10495	13.239964	11.507987	4.312254	1.5135218	-1.8429292	18.980568	17.01161	13.812791	9.102105	27.59562	29.552551	5.18944	10.438972	2.4282386	4.348642	3.7885172	25.7138	27.22833	12.846889
723	21.526117	9.936351	5.4969687	28.940336	4.599276	2.6232734	1.4534057	13.440968	6.5883756	21.80234	-0.36454663	6.005238	7.860514	7.0525737	20.186403	2.2189505	20.769354	0.59472066	11.244588	-3.4204586	-3.3531668	11.648552	-15.240298	16.9209	-6.147695	-0.8560676	-2.9645882	-5.31142	-12.99186	-17.079268	10.729878	-5.3366013	14.0272	1.7332712	1.319271	4.046174	-17.1464	18.218843	-6.132981	17.29283	-7.6616006	9.77332	9.654831	-13.078816	9.457864	-12.186849	23.48992	2.6699448	2.3621767
724	9.351333	-4.660997	5.2973185	3.9861734	13.114635	-4.769009	6.142698	0.6088185	8.998818	4.836185	3.5295813	4.223566	4.7597537	11.961879	12.511524	11.179114	17.355581	7.7115655	27.593786	13.204495	7.4116325	12.168605	18.19754	6.8592877	17.055298	11.5588	12.081139	-0.23511975	4.874075	1.2225113	16.234716	8.628734	14.597026	13.237512	16.691658	18.29473	12.535359	11.889726	12.93098	9.049765	19.126747	19.511969	20.865347	17.396616	14.881692	10.091628	-1.301973	18.878452	14.020991
725	21.236155	16.036932	14.537178	7.5630994	6.512831	9.680409	17.172768	10.245457	-5.9523835	17.827276	15.352633	20.389727	14.394436	8.051131	29.24204	24.413773	4.8740635	-0.30236942	9.375279	24.06179	11.797812	7.619761	23.096994	18.321104	20.895227	11.219514	20.337774	-6.0357823	9.954759	19.660933	19.731386	26.886236	22.758484	3.1201146	25.232218	4.5882645	13.617978	16.816193	18.586557	22.396727	4.1676793	12.98611	12.725776	23.459816	1.6379238	4.6641717	4.5622354	13.5022955	1.4632019
726	-6.611912	-12.797604	-10.956857	-11.584481	-7.5872855	-18.553127	-12.038348	0.32356104	-7.252748	-4.842832	-0.016156515	-0.7764109	-10.230805	-5.4294944	-2.635811	-10.0070715	-3.7721288	0.7691734	-6.828139	-14.14084	-16.040365	-14.616527	-23.328314	0.29053628	-19.830208	-1.8437657	-12.50166	-4.176103	-8.724689	-16.91446	-9.155911	-21.179178	-17.926888	-17.877674	-24.46212	-0.46341693	-30.699495	-19.087858	-17.840195	-9.445249	-27.351807	-12.499108	-21.093588	-18.150091	-21.145315	-26.506065	-19.965712	-9.467346	-23.642454
727	-22.589975	-4.555136	-2.9169858	-26.036005	-10.985017	-5.2872453	-11.525742	-13.095566	-7.577549	-7.7286134	-7.64084	-10.699857	-11.849612	-2.6314566	-7.408262	-15.091916	-20.4161	-7.3066936	-6.2467136	-10.020435	-8.802141	-10.180993	-0.17570512	-12.223182	-5.223808	-9.781643	-6.4675446	-7.9470882	-5.8250027	-8.844929	-17.71198	-12.8920145	-10.338124	-1.2568077	-7.8336816	-10.693099	-2.6542075	-8.897193	-5.956672	-18.248255	-11.5827875	-3.9516098	1.3803779	11.464765	-15.705052	-7.478721	-17.088879	-12.537285	-19.42684
728	-8.712486	0.6655801	3.3891156	6.0536537	-7.857597	11.866736	15.107795	21.138548	25.975458	2.256467	8.113437	-2.1790833	21.068121	-12.018108	3.8339417	-4.0243335	-2.3564436	-11.45071	5.048928	-6.65675	-7.184858	-9.507872	5.630562	7.2053046	-1.4662627	2.9474137	6.1535573	9.190673	-0.4150041	-5.5330696	7.9681296	0.68005913	-1.4920725	7.896051	1.3153352	-5.2637906	-5.243605	-3.300979	8.4457245	-4.198086	1.5508467	3.7089627	3.1858685	7.6580462	8.105277	-0.9359409	12.389316	3.4088004	-1.6816015
729	13.346416	18.899368	-0.25042868	5.49124	22.781103	20.048325	10.289319	16.187857	8.287989	-0.048532803	17.343668	6.6369452	15.836998	22.339075	4.285271	7.5316586	11.791438	18.411879	10.091603	26.444326	18.382677	13.087411	7.9463444	8.0220785	6.185988	7.197422	5.230412	5.866079	9.842008	-3.6406033	4.064024	2.6650336	0.67027694	-7.5361047	-8.409287	3.2585757	4.3209357	6.7283072	-18.93896	6.9754424	16.900545	18.227888	12.284279	-3.8907688	2.333702	-6.1876817	0.46302605	6.100513	22.77684
730	2.7903168	25.227081	-2.385597	-7.403361	-2.8646982	-0.63648796	13.911092	13.024793	10.413293	3.0841322	12.15751	11.415329	8.200963	10.888217	21.950294	12.495334	2.0570376	22.759348	6.499842	3.0699189	2.1020873	2.1422427	5.4678655	-3.8422725	12.260411	12.033603	24.60993	18.392859	10.559571	-2.2029388	13.967404	-1.9832708	20.633156	24.387014	-12.308026	2.865673	4.7431483	16.780226	7.012529	13.025048	14.008424	-4.679393	5.8760066	14.707057	11.286521	8.063259	11.957362	0.7164529	0.55811185
731	11.535507	7.9245396	3.4599926	3.7904847	5.50795	10.703957	21.40789	12.682644	11.042423	22.423437	37.63663	22.142784	37.367268	15.524657	18.989534	43.43635	12.37386	37.013256	36.67856	71.13932	23.911339	45.145264	24.121994	27.416227	9.338641	12.493039	15.392379	14.583268	28.463074	24.172277	10.898004	12.406353	7.9746537	4.643006	6.999575	1.7766399	12.800832	-9.677425	4.256493	-1.2585869	14.839501	6.1975727	9.214084	13.803988	11.26038	-8.391503	16.657373	19.932463	14.148114
732	-13.064838	-9.33425	-5.7896895	5.111833	-6.803795	-11.441516	-8.478135	-5.406666	-19.99025	-13.822545	2.8836346	-2.0083442	-2.9502594	5.086465	-1.0664562	-3.5580006	7.344919	0.3197999	2.5484722	13.354453	4.7003326	3.9884892	11.507955	12.614858	14.47647	-1.8521916	8.995633	11.869617	10.041724	-4.0904756	-0.14910658	-7.1214147	7.7353377	4.7297974	3.2470963	-5.549647	15.61998	-9.212002	-12.99178	-1.1661932	16.089132	8.182996	-2.6668262	3.8425303	3.4188702	8.868106	22.774263	3.7646701	3.1578083
733	0.86802214	-5.7962966	-14.004913	-4.378559	4.692902	9.194961	11.649907	-11.374507	-3.557729	-4.5422044	7.583776	-0.9580862	2.4676335	5.2929616	8.762421	4.2234025	2.278768	-0.36094347	-1.0448864	15.140746	-11.867955	10.056399	5.1267505	1.5177394	-4.794942	-12.617946	-8.566735	9.283256	-7.3142047	-10.010831	-2.5096815	-4.5951843	1.1303787	-1.1764569	-9.278518	-10.261757	-9.067874	1.3126773	1.1472243	11.16216	3.5554793	3.1893914	10.219873	-13.367538	12.031711	-4.2098703	3.318743	-10.432168	7.843558
734	-2.991771	0.07789103	16.546202	-5.1009583	-9.312151	-1.7205595	2.3972092	-0.7396062	-3.5772512	13.398126	-9.395761	-12.972547	7.960837	-11.8931465	-7.2382913	6.811508	4.009002	3.7344105	-0.08132521	5.3537126	3.1753085	8.107456	0.23300679	-13.77081	-1.5914793	4.901008	4.8939223	-8.786074	6.8159204	-1.2696695	-0.7726806	7.261801	7.4361534	2.9175117	2.2138429	-8.857753	7.0149045	-14.987277	7.9501343	3.66599	-0.54884326	-11.822988	8.966056	-9.417763	-0.14830653	-3.0373614	-12.21217	-1.2631623	-2.537398
735	1.7988995	3.4949732	-9.3503	-5.3187804	13.788219	13.473882	14.589911	0.036588747	13.633651	2.3275986	11.3681135	19.115837	6.842898	27.151709	9.008784	19.538788	16.815128	5.8644433	12.518636	17.224054	11.107213	6.246374	-2.1922588	11.347622	0.07490984	-0.50002575	-3.0867252	12.317592	2.3020058	12.134135	-2.7879477	3.9970636	-0.18241107	-1.4492911	3.464946	-1.64405	2.2341216	-3.5200589	2.9794445	-13.736241	10.831818	9.8892355	-3.7718353	3.6408298	0.70147306	-3.9865682	3.9795744	-6.843727	7.147249
736	-5.5536513	-7.808295	-23.098955	-21.29957	-12.219257	-3.1789138	2.48734	-9.08533	-6.639271	-9.772604	-3.8099353	-3.3345258	2.7141864	-0.952535	0.99475384	0.58612037	17.854734	20.281052	0.39897737	16.265518	12.69782	13.14386	20.685408	-1.9817206	-6.3386083	-7.5861907	-15.911842	-11.553597	-10.982609	-8.813124	-7.49731	-14.656489	-13.404556	-13.390691	-10.003705	-6.7882557	-6.0576625	-3.3694973	0.70609665	1.5618848	5.4651546	4.2870045	8.828873	3.148825	0.26931253	-0.98095137	-11.613967	-16.896912	-10.791733
737	-11.517091	-5.517769	-16.286283	-10.056017	-12.779114	-10.8814	-15.540313	-20.87457	-12.094548	-14.860806	4.263625	1.089516	-18.345396	-14.990738	-12.836159	-8.574092	-2.6590497	-6.265448	-7.226667	0.74896365	-11.378554	7.16914	5.449064	-3.5040178	-5.6114635	-2.149466	-1.7217108	-0.89856213	-13.294602	2.0429277	0.39551306	1.9240323	0.40036753	-10.96399	2.1573381	3.5691364	-6.1721153	-1.7824615	3.1102955	-9.636874	5.456386	8.291398	-7.4647965	3.8588822	-3.1582527	-5.0468793	-2.296831	-3.6244009	9.31
738	6.715904	10.417762	13.953282	-0.3797151	12.636182	5.150392	0.0379858	13.403622	9.328196	13.764415	2.5364947	-8.557559	-4.197785	10.195819	-8.651575	-9.129856	21.47609	8.802425	-4.0623927	13.318898	23.527664	10.589288	-3.215502	2.1574392	-2.2360232	9.352092	-6.7526727	-1.7966846	14.210864	-0.6155546	6.8781815	-15.272847	-7.4485397	11.71843	-3.1907346	-13.451488	-0.5117205	6.9429955	5.5524926	-14.257621	23.30229	1.6763452	15.851653	18.351439	-2.4228804	-2.1952522	8.452724	-4.4369287	12.001647
739	24.905348	14.40442	2.7069795	4.9195294	13.350865	6.975137	16.464195	35.801697	42.28748	23.655632	9.294078	26.35134	19.776402	28.031996	2.9632835	-2.479133	15.234111	-13.06004	0.64553165	0.6565369	-7.672278	2.798568	9.094696	3.162468	-5.325234	23.18487	26.19857	18.069138	10.267398	15.329166	-8.268578	21.56516	16.289358	12.729405	6.0238895	16.880411	-0.0044686	11.648784	18.520033	18.4387	9.527798	14.44885	18.225489	9.40367	17.306982	0.80218697	20.737991	10.039633	3.935482
740	-1.9726076	10.590241	2.6669958	12.589767	-1.9300998	1.5554677	-8.726594	7.8186355	6.161329	16.75437	12.714801	12.878167	-0.1285243	1.5622922	13.089864	-3.1977787	-4.4962287	-1.4176216	8.083688	-3.1582565	6.124111	4.953467	-6.681663	13.501906	-13.679725	9.877464	4.2786236	-11.247032	-2.9448252	-3.0378778	6.0349674	20.262785	16.85518	1.5868498	-0.36251736	10.3014	6.912744	12.39286	18.826408	7.662285	6.3554206	5.0088887	12.138989	10.977525	-4.6969776	11.332115	11.243019	9.091691	6.265167
741	9.727786	-1.2719727	7.39192	25.771875	-4.620458	8.833202	2.51298	-0.3675712	2.4464617	19.282503	13.290376	5.260298	-4.8676467	-5.260549	6.729719	7.0460052	3.5774	3.8713315	-7.9373803	-5.324695	1.2567946	8.479131	14.59156	-5.9487977	0.29197946	10.412843	3.873645	8.340188	-10.803204	7.2141786	5.0173893	6.6441636	2.4281452	12.799157	-2.6079793	3.4907577	-2.0909817	-0.4896805	-2.5118701	-1.0229458	4.2396417	-6.0526123	-7.0243073	2.654998	1.264718	0.94786006	-10.631743	-0.5721493	-11.294361
742	3.3933356	-10.619909	-8.134637	-2.764141	0.045977514	-10.911685	-17.781822	-5.601581	-6.829349	-17.294388	-10.772658	-10.525244	-15.244443	-5.6704884	8.7021885	-4.7609158	-2.9908369	-8.377683	-15.502383	-24.92082	-11.50227	-30.387161	-15.607015	-10.183473	-20.92914	-10.365231	-18.335062	-23.540442	-9.1887455	-18.735395	-7.622026	-9.813876	-4.8252473	-1.8441843	-0.5985747	-5.3311324	0.198088	-11.040138	-13.360532	-12.046704	-6.689816	-12.844246	-11.947376	-16.086676	0.34207335	-1.5241318	-12.506756	-9.333467	-8.729526
743	-8.91226	-2.232855	-5.6682625	-6.7989197	-0.10261178	10.10975	-8.690433	-5.5273824	-24.50978	-10.514157	-25.895987	-3.9373963	-8.510479	2.1048534	7.6067853	4.635342	1.5856363	3.1317062	10.386764	-0.21502607	10.446279	-3.5975275	4.881061	3.6041567	-5.6506763	3.9749587	12.75943	4.7688	5.773126	3.8445284	9.491151	6.024137	4.641004	10.8392515	19.11612	10.596353	16.730928	7.568344	21.982176	10.420528	-3.9366055	1.0333347	15.718225	1.9525228	-3.7068863	-11.21971	4.4814343	15.603368	-14.525723
744	11.474289	-0.006086985	-12.91996	7.5949216	3.848368	0.81696624	10.760196	4.1924653	-10.867568	0.48587036	10.484493	1.4822873	-4.358167	4.541118	-4.210262	15.576943	18.119362	9.399406	-0.94455916	5.3665357	23.119474	-4.0408454	-0.44478098	3.4526436	1.6356317	9.520883	6.1398892	15.424769	6.9452934	-0.45259604	5.8887973	-10.251283	-1.0379349	10.535194	8.556426	12.7644	6.9435267	17.221008	6.220934	10.518923	8.773143	-1.2583522	4.298798	10.317623	-1.0655823	1.9716496	4.8348804	4.873737	7.924783
745	5.9179873	10.353637	6.1247687	10.094868	-2.078499	2.3453212	3.4028962	8.078675	11.540629	2.5518887	0.123815276	-0.56109554	8.013587	-4.7833066	0.83276063	3.1101906	3.680261	-0.49881712	-0.47961822	0.9449332	0.6566269	5.6969304	2.0602167	6.324266	-0.90598726	9.176362	8.304897	9.589868	13.566073	16.341492	1.4649693	1.2079057	7.956934	4.0071697	14.756589	-1.0996989	4.742987	-1.7514014	4.9403763	3.5738256	1.6429487	-5.545049	0.24603844	4.2172027	-11.937642	-3.2582436	-0.6492996	4.035615	1.1818042
746	-3.4986134	-7.912113	-9.716464	12.035649	16.72722	25.532349	6.719727	0.695909	-0.13622999	9.254196	12.790775	-4.3432755	21.586815	25.140608	2.2548702	17.298458	13.343463	13.764385	12.61526	0.001396179	-2.246005	42.119793	8.992004	6.03882	-6.106231	11.215987	10.636518	46.25282	4.7151794	5.1980205	30.37227	-6.546362	-4.2687116	38.324413	-6.3831954	12.556938	6.2286	9.37319	2.4345114	2.7429087	7.525549	11.327466	21.451479	-6.4746284	10.21822	3.9621372	10.079163	7.3508816	6.5693145
747	-3.2873714	2.4387798	-13.861969	-18.833298	-7.779651	-0.17770207	-10.040181	-5.150319	-7.522297	-3.1320555	-6.93784	-15.16676	-3.5899484	3.3922682	-9.677007	-13.076528	-5.3014965	-7.234234	-9.55039	1.4466349	1.7383081	14.674571	-0.5996401	-14.270694	-9.718939	-1.9652694	9.302146	-13.8447275	-10.53243	-8.712797	-1.7461576	-3.2616527	12.13914	-4.235124	-12.0164995	-2.7786033	-2.7255514	-2.3179839	11.209453	-1.9489441	1.8877922	2.3556252	-15.897034	-2.89855	8.054746	4.305727	8.76999	2.0597308	3.156272
748	1.2746944	-7.9960327	-2.3309834	7.073156	3.6914902	0.23425698	-8.126759	-1.1414886	-2.467144	-4.5626493	-7.685236	-5.443401	-3.1624706	1.705587	-8.6131525	3.3037844	2.2270584	2.3845732	3.5295608	-5.19699	-8.273101	4.8783803	0.8105586	8.911277	4.4495106	-4.4551754	8.507149	10.534109	6.577207	4.5319014	0.24642734	5.2153344	4.869438	4.192944	0.33877707	1.5090265	-1.789886	-5.767761	2.7115488	-0.8178799	-4.5683727	9.687238	3.1449196	4.288591	5.3531303	-11.64814	-2.5411403	-0.57988214	-2.5070746
749	-3.8247917	-1.4939117	-5.7162876	13.432476	7.490832	7.5155277	0.81631833	12.194137	15.981411	5.718015	-0.73970574	-4.8222537	-3.3511856	-5.3152733	-9.910114	0.60355777	-1.4872556	5.656725	3.5226648	7.7013288	-1.2887654	3.1944826	5.5734735	7.4147696	-2.8856132	-12.886321	15.3616905	-6.6827855	1.5394279	4.249276	5.170866	12.518581	-13.72599	-7.3699985	-17.729113	-7.2273955	11.902802	-11.884034	5.0847363	-2.3263874	6.45758	2.6070197	10.704816	15.987248	7.70136	4.016681	3.9518712	8.51172	-12.565133
750	-14.371872	-12.77272	-15.752269	-7.162411	-12.122916	-14.648525	2.8616908	-25.140533	-1.9674482	-3.117204	-11.45219	-13.338853	-8.669873	-17.226423	-10.947025	-12.452035	-10.132726	-19.05554	-0.94671124	-1.040377	-1.7728825	-14.181758	-9.54744	-17.331945	1.0357984	-8.379501	8.65988	-2.7023976	-15.26606	-14.539876	-4.385706	-29.41263	-15.272817	-9.036171	-10.86013	-2.9746773	-6.6788673	-8.071679	-0.26597905	-18.250809	-9.630061	-6.3347034	-10.957455	-13.372948	-13.91631	-9.423358	-11.962878	-10.197403	-11.64281
756	-0.060138863	-5.113974	-0.46908274	-3.1300561	16.435984	-2.665647	15.763545	-9.172053	-3.3699973	-6.9006195	10.0136175	-3.0341346	7.5500793	-1.3453676	17.467249	-8.0326395	-4.474449	-4.8636847	-4.2326508	-5.268289	14.350438	2.365119	8.536319	-1.6120615	-5.963287	-4.625179	0.35693374	-2.5808103	10.564197	-2.3644836	15.299689	5.074163	-9.9014435	-10.598576	3.4008005	-6.482367	11.420246	-4.8763623	21.343954	-4.3729115	-13.799983	-6.1968055	7.2287827	1.9844093	4.5447316	-7.8567758	24.350813	-0.99237233	-8.115699
757	16.87607	11.043979	5.7777367	2.1510992	11.5431595	9.744845	-6.5394115	-0.6546008	3.4175358	17.151937	13.639336	2.336211	-5.132956	1.9581903	4.6048865	17.552181	6.3072867	-11.762506	0.9651864	16.01246	-8.19554	-4.268644	21.883272	15.201904	-7.30706	-0.40093908	-1.696524	-4.6436195	11.174455	-0.8944643	5.7973104	5.360222	-1.341256	-9.728063	-8.678704	-2.3253844	11.187747	1.5655347	1.797995	-11.289185	-15.03281	-8.438096	-7.188171	3.9938803	11.082721	8.919997	-27.157694	-18.332148	-15.328693
758	-5.2913766	5.4542794	-4.0311794	8.971207	15.098025	15.784507	14.099847	7.5876155	7.8331704	12.704934	1.5246171	10.57858	2.1125033	11.074882	20.203625	12.233448	9.130096	6.2277837	17.961912	-1.007727	13.0770445	14.706383	2.637523	4.4250097	17.514496	13.030852	11.930252	23.814161	21.885996	5.9717774	15.535072	8.528618	6.4788804	9.32216	20.989193	4.960113	7.220185	14.162361	5.371792	1.7395476	4.9739275	2.7454746	9.327299	13.151269	3.4892738	11.95453	2.0331209	37.370583	10.412438
759	0.4169375	6.7611794	5.307153	16.77734	19.544989	13.80196	-1.9994502	5.665174	14.74631	-0.7519302	-6.41184	-13.463261	-11.520485	-6.036741	-1.7869357	-6.69768	5.6775994	5.006629	6.502704	-6.1997323	1.6106421	7.292952	6.152353	-0.5260221	18.072826	4.830818	5.86855	-1.0202985	16.942709	12.183434	12.195334	5.1546926	5.4082627	-0.016702652	-1.74027	3.139006	-3.544246	5.7858453	6.336769	7.9342866	-4.14421	6.5926614	8.975508	5.041063	7.1388035	2.9732845	2.864375	22.389013	1.9291843
763	3.2913768	-8.512429	-3.497712	-11.289318	0.012365897	0.27217808	2.545829	-10.188321	-10.599904	-3.8157482	-11.44355	-7.6233077	3.4383938	-3.6073477	-4.024322	4.8516974	-17.344023	-11.282308	1.6501659	-7.6954436	-19.57966	-16.261744	-6.7314167	-6.8052115	0.05047973	-11.078171	-10.096761	-4.8147874	-4.1475396	-1.8020797	0.09495894	-2.7021277	-17.167526	-12.854374	-19.735031	2.5598323	-1.1288964	-2.5717812	-14.57764	-3.281252	-4.4512825	0.9182639	-6.9069843	1.7315264	-4.179096	-4.8246427	-13.389404	-16.148829	-10.61256
764	-7.1490884	-8.579991	-16.819067	1.7522516	5.536545	-0.55312914	1.9263195	-1.0277756	-2.0209382	8.943834	-1.4851168	-6.290006	-1.3871824	-15.904243	-2.374629	5.981566	0.70872784	-7.3509946	-2.516744	-3.5701268	-10.609917	6.6433463	-2.0655205	3.593589	12.357022	-0.8140295	-1.6257834	-6.0389543	-5.02365	-12.199321	20.742193	-5.0098453	-15.580836	1.4338808	5.541082	-0.8356492	-0.20952678	7.207231	-0.47208825	0.21136634	1.0553728	-8.570006	14.297923	-1.1630234	-1.2605358	-8.2074	-0.455523	0.1447463	5.296222
767	-8.264831	-1.7341315	-1.7659994	-7.3601456	-15.875203	-4.846888	-5.9430947	1.5870066	-13.881879	-7.6961684	-1.3666258	-7.29378	-19.073952	5.171333	3.2154846	14.725459	3.7078419	3.7165744	1.2878019	5.182221	1.4514322	2.506131	-1.8098512	-1.9361801	-11.854772	-5.452926	1.7551626	-4.6803317	-4.571165	12.156943	18.403873	22.674475	13.8499565	15.281913	12.277119	20.0488	13.4733305	18.533068	1.5582858	14.292487	3.9993203	3.648925	5.6264653	7.0011215	-1.9719797	1.2304264	6.4926496	14.3220625	6.4632015
769	-3.719968	23.142126	25.00431	26.609581	0.026727041	22.904816	17.9018	5.25241	0.60775834	17.359825	14.064125	-30.112833	-6.7046967	-15.931213	-6.151113	-10.20848	-28.116486	-11.756467	-14.224297	13.624122	27.175959	17.456596	22.79271	15.076352	14.326152	-23.092745	-7.757744	5.0081196	6.8752503	12.514869	37.78543	27.511938	15.2823	-2.5064886	-3.015145	-9.437589	9.279304	9.78164	3.1147873	9.452802	-1.1524982	20.037395	13.865822	3.4240468	15.540225	18.65143	22.280191	25.304445	14.04261
773	1.8961792	6.769982	6.301127	-1.6228472	-1.4918103	-2.3103867	3.794279	-1.0050002	2.4031675	-1.6175804	-3.0089226	-0.60044116	-8.947591	8.883463	0.4668057	1.2371922	7.8881755	-9.2083235	2.4372818	-1.7541641	6.835377	1.1953075	6.984776	6.31378	-3.1701183	6.1502914	-4.1788135	0.78565115	-5.7543654	8.298812	-6.8338294	-1.0592451	8.268436	-2.0873954	5.3092227	-10.167286	6.442014	-5.0072002	1.6655658	-0.079884134	-0.96097946	4.198836	-3.3920233	10.23162	-13.740823	-4.8973866	-5.224418	-3.9961326	-0.5150432
775	-2.8428066	5.244612	7.720339	2.4585936	12.699619	3.2866428	3.3437817	3.922139	1.1363086	1.6100277	13.641665	2.906915	-0.11259159	2.0127983	0.8698025	-4.602714	-1.1645665	5.078872	2.0052435	-1.0050449	-6.405901	-1.214981	4.5116773	4.345703	3.0759118	3.434063	-16.561033	0.7412707	-5.83977	3.47793	3.4344437	-0.82323045	-2.6422043	-7.743496	-3.4685943	2.530755	0.8787473	-1.1331184	2.3191068	1.5538584	2.6958303	-1.5160853	5.086964	0.57532233	0.82147855	-5.7654166	-0.9296055	0.89513016	2.5255964
776	19.077597	4.520881	-0.8853443	2.3905163	5.314125	-8.411214	4.1529074	8.478873	1.0576892	-1.6365021	-0.84022236	8.328343	3.0792491	-13.323329	-1.3647693	-2.1149254	8.794026	-4.458532	-0.09365845	4.7738957	1.030682	2.8141701	4.5334272	-10.748111	-5.2237315	3.371689	4.416143	8.386283	-13.787469	-7.3669305	11.833276	0.476329	-5.020064	-1.0672616	-3.6709785	-4.767243	-0.85494107	10.87271	-7.1496625	3.665062	8.845837	-0.090797104	-10.294539	0.19946606	9.712285	0.5594044	5.5054755	4.022218	-17.089767
777	13.601624	14.947787	-10.798038	9.855879	8.67982	10.622117	7.170693	18.80793	7.059878	12.145467	12.096044	4.9747663	2.631504	8.498809	15.628465	9.962892	1.4172649	28.697447	19.84915	14.427204	12.159364	-9.258082	14.997813	13.900214	8.789077	10.7906	-8.318197	-2.904541	3.0630426	-18.274693	11.531108	12.890541	4.5455246	15.41685	12.957428	2.3763912	-5.171352	11.939982	18.754808	18.169931	4.869837	0.4611937	9.279185	23.577047	5.5766373	11.158116	5.654613	-0.3404697	13.129434
779	-3.9908702	4.463413	-4.7892404	-5.716427	-7.7217774	-2.990511	0.69817096	-3.3952997	8.399601	-0.7784532	-4.0443425	-2.168313	-2.6763813	12.574796	14.41898	-5.086657	-1.1968626	6.542627	3.7079086	3.2052433	-7.8116307	11.869641	13.054939	5.38336	0.24045308	20.362122	7.900434	10.008648	10.560484	6.039831	-1.0770017	3.4444973	1.5308851	8.055512	2.7089062	5.1990495	-2.7710202	20.82672	10.555552	4.434736	-9.41127	7.1589794	-5.6238422	-2.8087997	-4.106694	13.943146	-9.450883	-0.16602533	3.1519852
780	4.316314	-6.7619057	13.237061	-3.124593	18.116346	9.396756	25.04482	2.1894913	3.5880673	0.96959263	9.472789	-5.9786763	4.0921493	2.4016383	-6.5063987	0.23136282	-2.764759	-31.288305	-0.4954222	-26.615904	-1.2048893	9.66759	3.0431817	-6.7961464	10.543847	-1.2354858	0.14319007	-6.0130234	19.857277	16.733852	6.914032	7.4696107	0.51530075	10.832299	6.910521	6.833884	8.159528	0.782262	-13.951442	2.4851208	-2.467562	18.09736	10.383641	0.5984183	7.0915437	12.678605	-11.866351	2.2859616	7.793817
781	4.721367	-4.215536	32.61005	8.546789	15.287125	-11.998062	4.9536967	2.1587455	10.371884	6.748659	8.239936	9.66892	0.20938905	11.466714	-5.0281906	7.2879357	3.6808102	17.991158	11.286934	16.926008	8.830071	12.243855	-2.0695589	15.509671	15.414411	6.2694473	17.128885	28.63851	17.100008	1.7355686	1.9422256	8.378648	12.858228	14.144875	9.133584	29.379059	25.623438	29.776796	12.529705	16.088747	-0.83146477	18.256403	25.293192	21.655182	5.206802	2.083755	0.48285136	2.8911684	11.840901
782	4.1771846	5.1578445	3.43135	9.544311	1.4700569	-0.4960674	16.56711	11.516708	8.136277	5.5404067	11.218322	-2.1570032	-1.2807986	1.2995285	17.7986	5.827261	6.7618084	4.309665	4.2605834	6.8757052	5.2359757	1.5581188	0.45471692	8.6844225	13.5633745	14.70099	18.027866	26.727484	13.924542	17.40535	5.670414	14.063281	14.589157	8.697085	15.201957	17.095161	18.713072	16.852262	8.16407	7.7631016	5.7810493	0.09361347	2.9497442	10.245029	-3.9238284	6.8406754	6.415373	9.246692	7.410721
784	9.7550125	2.4151528	-11.291369	2.4889705	-3.9401855	-21.752504	-11.125152	8.281356	-18.24228	2.8068988	-10.28714	-4.971042	-0.55244964	5.85444	10.385098	-6.908857	-2.6369534	-3.8915312	16.209034	18.771528	-9.777156	-9.960559	2.7681844	19.900574	10.349637	10.167639	8.529218	16.71714	8.014573	20.710363	-6.155254	6.9102416	4.013499	20.350271	9.339906	12.983547	4.2853336	2.0567706	12.599158	10.894124	-3.5987236	7.572531	0.50123	5.8256626	26.08496	-7.1512733	24.631104	6.9665103	11.55004
787	3.3367176	-1.4593004	-11.905774	13.729627	-2.0888195	-3.6267643	-3.384281	-9.354973	-10.413622	-17.178911	-0.61816186	-9.610116	-0.39461216	-4.403074	2.2237492	2.8001804	-10.08137	2.3552046	5.496824	5.6625934	1.754035	9.21646	13.124989	1.8823441	4.1020155	-5.900418	-3.191126	0.5275788	-5.083644	-1.062642	-0.7971244	5.0369196	13.41323	-7.545246	-11.014652	-5.6762404	3.9315183	-10.833646	-5.1963525	-3.8421462	-13.938273	-5.3521724	-14.212354	-12.504834	-5.079249	-9.543778	-7.8352256	1.291633	-2.0862186
789	8.855901	16.618782	7.7308464	-1.932581	7.1755867	13.524549	18.045683	6.6997323	8.635101	10.592293	-1.9281846	5.3480697	5.595177	3.194588	3.0013618	8.814046	-5.482363	0.011166255	9.401984	-0.78064626	-1.2579848	-0.49095073	11.0102	5.503616	-2.931163	-9.473015	2.425162	-14.185932	5.7911468	12.810035	7.7049766	11.779416	-6.64657	14.148959	-12.026344	3.4030788	2.5338748	-7.2206273	16.162504	7.3799076	-2.6095464	-3.6877365	8.258818	4.4897847	2.1122932	-3.7964783	16.206469	9.945737	-0.9904117
790	12.931682	8.942	6.933966	5.811581	6.6084213	24.396744	-5.259068	23.599157	18.353037	21.907656	12.451146	-5.601743	13.999443	9.381439	-0.61033934	8.918479	16.791595	22.609732	8.060128	8.922012	14.001706	11.064582	9.580277	15.176545	8.092959	8.30657	13.971023	15.370712	0.27916878	11.967677	7.4533653	13.250041	13.0379305	7.9995117	14.828659	22.33352	20.955347	12.448964	-16.863487	9.803884	9.980947	23.836855	7.857	5.3150544	22.60679	13.133672	10.729152	11.903564	17.4714
791	-3.256237	0.8944481	4.315513	-9.2355795	2.471998	-10.510053	7.402101	0.64381444	0.19058399	-5.695188	-1.4650339	-3.0824013	0.1553065	-0.6871293	1.0105549	1.0079001	1.1516745	-0.4701157	-0.5575579	-10.502936	-7.1181245	-7.536892	0.85331887	-2.5761683	-2.8217583	3.4340794	-5.6190224	0.675661	14.083831	-1.1533397	8.015231	2.332827	-10.463932	0.8729518	-1.4912157	-9.338478	-5.1024017	2.8926933	-2.045595	0.44497052	-4.4693666	-9.315335	-7.3361564	-8.297866	-8.470183	1.6251897	-8.182992	-7.863792	-9.16362
794	-25.990623	-23.197104	-14.39679	0.58980966	7.9845695	-4.2503037	6.456425	3.1490593	4.461819	8.277074	-7.3210754	-16.612581	-11.829028	-22.24557	-15.609836	-2.4370148	-10.98128	-9.205531	2.3875563	3.7024977	-6.882071	-15.133153	-14.397313	-20.081116	-13.88741	-22.2917	-19.130327	-1.7247528	-4.5211625	-4.064813	-1.4260644	5.4274716	10.033385	2.5024464	-9.919747	-7.864229	-7.601021	-30.589233	-15.972758	-27.0048	-24.182762	-23.051031	-19.525215	3.1905758	-3.1751661	-0.22077243	0.1632436	-5.318174	-15.842449
795	-4.1299167	-7.2840056	2.92221	-0.35783038	3.221063	-0.755554	4.7621107	5.560468	-7.016072	-1.134008	4.1250253	-0.81238395	2.0372536	-2.2828972	2.7501504	-4.1571407	0.76965946	-6.1840463	-4.911612	5.4575715	-0.9385891	4.4936967	-0.8372417	-6.7104015	-5.488588	-5.9947553	17.70214	5.936689	-4.2277985	1.5804143	-2.4789882	-3.112238	-6.930889	-1.8059416	1.1845831	3.2421296	4.386695	-3.6572523	4.2776875	-4.168769	4.514656	-2.867857	-2.0646317	-3.6111267	-4.1713176	-11.959073	4.711147	5.401489	-3.1182873
796	9.071091	5.8589272	-0.97685385	11.731769	9.785302	16.331251	21.907661	23.109392	21.78819	11.285022	24.817938	11.318939	8.346751	18.49355	13.409522	8.386372	11.216846	4.07023	12.825505	-1.6431936	-0.37142625	14.694145	-2.79002	23.276947	12.761813	14.870418	12.685162	2.2466934	-0.91644144	13.214085	9.584621	1.8944591	7.163203	-2.6460497	-2.7921867	10.090183	-3.476757	-13.608228	-4.6324654	-7.25094	-10.489182	-18.203783	-11.57994	-25.263266	-15.840302	-9.049544	-23.336176	-9.34751	4.4833026
797	-2.8158247	-7.9360137	14.132645	7.3911176	-5.0945425	-14.357623	-9.791528	-0.6750695	3.834151	-1.793753	4.001325	-11.432343	-13.850899	-16.172676	-10.430799	-5.1076922	3.1595771	4.241803	7.852778	4.511575	-28.597008	-10.299658	5.4894996	3.1458654	-7.0511327	15.647064	5.487023	5.5958047	-22.070421	2.8982422	10.619148	7.0950866	-3.3531811	2.6045463	-2.4657369	-6.9938293	-6.60866	-4.007591	-7.6089783	-4.7830276	-4.9691887	12.326861	-4.7522473	-20.969568	-19.030182	-1.1685811	-13.84721	-4.447932	0.6477887
798	29.504583	34.662678	21.852415	10.750812	15.849105	34.00301	22.086184	28.996244	23.766657	24.328608	26.00831	24.458948	2.6446097	30.013681	15.975835	14.163399	28.255793	33.9269	24.074066	5.080643	10.951718	31.448267	14.512889	19.675825	29.935516	31.745852	19.65715	16.201763	3.3106365	31.092585	21.538836	28.814356	42.162586	27.082825	32.14719	17.051804	32.877285	26.602064	25.241137	33.703968	26.581665	34.99627	26.211798	34.845737	15.6340065	33.317554	2.8314297	20.652407	26.277163
799	4.5314565	6.9454064	0.35538635	4.1018434	14.1636095	18.587051	13.467693	8.6580305	14.119243	9.574244	20.910847	5.4087815	7.2309017	7.857549	5.1910725	2.9037983	7.768627	2.9312813	8.729894	4.41578	5.4081874	10.82539	20.33063	18.422434	4.085809	7.829243	5.2965107	0.58566064	7.887324	14.677959	2.9334774	18.134287	-7.3606663	4.9075527	6.052889	16.68207	7.617248	6.0153465	10.589685	8.066002	-1.8045667	12.543784	4.0219903	6.93852	6.363346	5.642491	5.913236	16.338938	7.6492696
800	13.292562	13.966456	0.23314722	2.3407567	13.850423	-1.8870705	6.667723	14.100465	2.0583808	4.680431	6.1370177	10.985059	7.4182563	17.459917	17.980103	17.445433	-3.6100614	-3.1944153	6.4483905	2.4987228	15.559715	10.779803	0.4930023	17.236828	3.1085827	11.942879	29.443512	19.552095	10.239029	17.020021	21.525736	-2.0115745	15.993121	-2.0364845	7.9032025	10.29677	-5.0771246	21.47442	16.681408	-2.3282511	7.5206676	16.000818	15.472068	24.043348	22.993132	-2.2741976	8.623326	6.7952743	-0.21057498
801	4.494278	-15.771371	3.7065852	-13.369481	-20.548086	-8.239875	-24.26238	-15.469971	-12.0526285	-10.645324	-18.760263	1.5595899	-12.307785	-7.979206	-2.0871642	-2.2991195	-14.146428	-11.34323	-7.5574403	-15.098332	-15.561204	-5.1944404	-7.076411	-8.599667	-0.511103	0.6859963	-4.5277805	-1.0025653	-2.1217372	-5.225647	-10.368938	-3.9062726	-3.0211315	-0.15664387	-6.720682	9.715619	-6.416803	-2.6514194	-11.7743025	-8.488004	-2.5459158	4.999552	-0.6732581	-10.1244135	-9.640872	-4.6883235	0.68203634	-10.295905	-7.3147225
804	9.711626	3.890002	0.802854	5.1793075	5.6639214	15.763812	8.046769	1.995244	14.014264	9.40388	1.1521467	8.246903	9.9836235	3.4283237	8.086238	2.6246855	4.491563	1.2656401	3.1656077	1.0996779	5.1797447	6.104927	3.2444985	9.066863	8.1099415	1.561649	6.1712265	0.13096023	-3.5390186	2.066647	-4.2604127	5.187281	-1.5770992	5.152986	4.46281	14.274823	-3.5495045	3.978042	7.459175	4.224504	8.915948	9.794187	3.2853143	13.37581	-1.6226374	1.5015682	2.8100443	7.6526704	-1.9329256
805	-11.111141	-7.6155715	-2.3475883	-3.419411	-7.782332	-0.51289636	0.26182428	7.1703753	7.7620625	4.1814513	9.172645	-6.7386723	7.6393943	-0.44197497	-7.8045278	-11.219322	-10.301572	-16.577984	3.3044784	-6.5634665	5.4500394	5.1138606	11.237186	-5.371469	-6.8226013	-3.2162876	0.9383256	13.483055	19.845266	18.14068	22.821035	20.251787	19.661629	17.315363	5.3272543	-3.9599094	1.0864643	4.8763003	-4.8245835	-17.048775	-22.672812	-23.85569	-7.63086	-11.334842	-0.55599385	1.5806986	-2.1253862	-3.2922544	-2.9203618
806	-6.327109	-12.628753	-3.3516462	17.833178	0.5571795	20.428143	-11.864049	-0.4847746	5.9932055	11.995433	-4.9704313	8.314962	5.7909703	-1.5194821	5.4848866	7.8454766	11.183379	31.258657	2.6482718	1.5174227	12.144946	3.5495827	8.4209	4.123022	10.847221	25.835999	-6.5087852	11.025131	2.6719484	5.704162	10.234363	10.874367	1.4274293	2.0260496	-1.7559639	-5.821695	18.00543	14.604043	13.838399	4.29283	13.314139	-1.0175847	3.5421011	10.937436	-9.58904	-10.0301485	-8.181037	-0.25786114	6.102028
807	11.283124	5.6829953	-2.0382419	2.2102926	1.3481051	-3.5348635	5.470492	3.062442	10.808136	10.869969	-2.4644341	18.678991	16.826218	-0.121480145	15.931872	10.307931	15.2775545	9.858787	14.786362	14.325183	7.5531654	6.6079936	9.256442	2.9843566	13.69497	16.348963	3.8810062	3.1419754	1.3299971	0.0638148	4.9202237	5.832892	7.1722965	15.647679	0.122023106	13.824557	-6.2616124	9.437775	3.3556938	3.1325142	10.481472	-0.40067577	-4.6689973	-4.6569386	14.320305	23.671644	2.2811825	17.78132	14.14712
808	-2.1318939	-11.333619	9.68143	-22.486748	0.8900833	-6.733519	-2.87666	-8.370587	-0.19180918	-8.293336	-4.962385	0.2978836	-21.350206	-21.122261	11.863931	-18.224928	-1.1049626	-7.164968	2.1316833	6.341091	-10.938848	-19.202446	-16.066458	6.3038316	-12.354996	-11.480324	1.9451337	-16.943293	-7.593754	1.5309078	-3.395881	-11.983161	-11.851845	-20.052917	-22.384697	-17.592537	-15.584049	-17.644585	7.4954243	-15.826516	-18.898958	-21.880304	-10.893521	-9.9358635	-16.30115	-26.621536	-17.395578	3.663111	-11.15099
810	-0.2725905	6.231037	2.5298316	15.02306	5.4388237	1.423448	4.160315	12.3488035	9.748439	0.79106545	8.875104	11.502908	4.98251	0.40842447	7.1874747	2.9862983	2.0568237	6.618601	6.730066	3.3934858	6.2878137	-0.76175433	11.578765	3.074026	17.104828	6.7168984	2.7080371	10.175758	11.53979	1.0829335	-4.960654	2.6992848	18.347498	12.493041	3.801839	4.50323	7.150209	-0.8267205	0.04225409	-0.4079086	4.7386217	-5.1450915	0.6301982	6.6376166	-6.7748065	-6.0016212	-15.125767	-4.714415	-7.639647
811	4.6868887	19.95714	20.412903	11.654916	11.284892	7.914994	11.770396	15.729169	24.50599	20.66118	8.8764925	8.848717	10.493901	9.011191	18.381834	6.0653343	14.822619	11.551894	15.806415	17.401695	24.560358	27.455162	11.040519	16.49684	18.52815	16.441263	7.5545344	13.937176	13.652732	10.049283	7.591139	15.217069	-0.7718726	8.672088	0.900043	9.428027	-1.1415234	9.83309	-2.4197385	3.5535755	-1.7350063	4.0608315	3.8006916	5.8903565	-5.3736463	3.630164	12.7951355	19.321909	9.500751
813	6.6989427	-1.8141073	5.036691	5.2423997	5.801934	-10.510544	15.535805	-7.146999	-12.949944	6.9801025	0.14965907	-2.9181116	-1.9744248	15.0216675	-2.0141914	9.058523	5.385061	-12.158417	6.6706834	10.268296	2.4587731	9.756713	13.02675	-8.848124	-4.4477196	-7.2079253	7.1632805	-6.4762607	9.85891	-4.433785	0.7357506	0.3475399	-2.683299	11.590365	18.553284	-7.649784	13.860097	2.1384115	-6.9980025	-0.48737606	8.179593	-5.6677957	-3.016742	4.4378295	18.319075	10.376867	-0.52160066	3.3361166	14.703453
814	14.8082285	23.090324	20.00209	37.977802	26.627157	5.149176	37.53539	29.150465	23.551231	-1.9450016	4.009793	16.313787	2.6376648	-11.390613	8.6908655	25.496307	4.3888493	18.98546	22.801031	14.997822	29.606766	-0.6939705	-15.906047	29.303617	19.231207	17.643814	1.395	18.254671	10.656089	38.17645	14.752728	16.428125	24.601229	21.441153	7.273147	25.891565	14.781158	16.186928	22.961472	8.147414	9.649297	11.272663	11.675666	18.513124	24.675581	20.668505	18.327887	11.245795	1.457561
815	3.1124299	8.423766	24.854353	10.733887	-0.6340437	24.850794	9.092317	7.0552425	15.836788	17.15662	5.787865	18.143671	11.217097	10.311313	27.738886	29.971642	10.07661	28.227919	8.856204	14.555032	19.635298	4.4340186	9.9278965	22.891884	20.161545	8.529233	24.809671	10.575169	12.413933	14.46355	15.23594	9.332395	15.556081	8.298518	5.3212337	15.412689	20.723627	11.183681	18.219217	8.047336	2.7487652	20.837753	19.369986	13.22821	30.464523	12.899705	26.248238	25.999487	13.783665
818	-2.7936814	-4.167415	4.1873755	2.576446	-16.531786	-0.47533908	-1.1124917	8.7581	-19.025217	3.4750044	5.2008004	-4.0983596	-15.502643	-1.6121159	-13.399242	6.6884437	5.683632	0.20971926	-3.5676706	2.8567297	14.312531	0.076109014	-11.032647	2.9357455	5.0830536	-14.823876	9.144287	-2.0832777	5.6903777	2.067859	-7.446009	8.969637	4.401012	-0.620845	13.96627	26.567759	-2.5476358	16.847708	6.565658	-8.619126	-2.4054606	-1.5297428	4.3244696	9.277431	1.478438	15.022656	1.694969	-0.2830212	2.4252155
819	-10.505277	3.4398737	-9.55955	-5.6737404	-15.231233	-10.899722	0.75066644	-10.407569	1.0775117	-9.207851	-7.596995	-16.116934	2.9338362	-10.873626	3.1056921	-10.838463	-6.050861	-16.739141	-9.361743	-8.587539	3.8905299	-8.72553	6.034679	-8.4131	3.2666855	-9.864032	-6.8566985	-15.755249	1.9171327	-7.7613635	7.5369034	-8.456858	-6.4473376	-10.719386	-11.8400755	2.9847362	-10.876002	0.96718615	-8.676987	-6.7089505	-15.196805	7.3423896	-10.941525	0.8975324	-9.730317	-7.468984	-12.026764	-10.002446	-7.9050984
820	16.586933	20.537098	1.960856	31.314936	23.88456	36.635998	19.82033	-3.3521793	-3.5114317	27.274149	26.840067	19.929111	22.738098	22.481771	18.25188	-14.221902	-6.416866	-2.568545	19.659788	3.3686817	14.01186	7.662825	1.3833299	3.1126652	5.331323	22.964996	5.6428876	-27.403833	-2.1559417	13.18933	17.550339	10.315561	7.0684276	-7.0039	7.863466	18.724365	19.314438	3.7651923	13.4221115	13.409386	7.052729	11.028859	12.15347	21.544931	13.172313	26.383583	10.4123335	18.545143	24.192274
823	8.027887	3.7004373	7.617389	-3.3450897	-1.9648424	14.105386	8.104088	7.019186	16.686968	16.203506	8.188579	2.2375865	15.011439	19.501398	11.36232	1.8475507	4.8646035	11.394668	15.777008	18.50461	17.832375	7.3843055	7.7549148	0.5145113	-2.2861195	10.781723	1.9127636	10.283042	6.927606	-3.3105175	-12.781796	-2.557914	7.7498364	-9.735768	-0.27115536	3.913469	-2.2278998	2.9300377	-7.9257984	-5.0779815	9.148028	2.4831464	-12.196746	4.9875903	7.3607674	4.4146075	2.1828475	12.000259	8.22186
824	23.681854	17.62037	15.2448225	14.081172	18.32041	13.336759	21.144697	-3.3818824	16.349771	13.527686	22.389296	14.667756	3.0265894	1.3058628	14.845365	17.445108	15.12257	13.332246	16.734894	15.722893	17.65508	11.858777	9.068416	16.34146	10.320239	15.473328	10.609347	9.447347	16.714655	12.3527565	26.494232	13.862809	16.070892	21.17978	8.375203	3.9013605	13.955089	15.08897	-0.028945288	11.853799	10.92348	27.559792	12.813199	13.636636	9.7410555	23.897507	17.2025	4.546313	29.90735
825	22.312456	14.984683	15.732512	-17.507467	-3.9280045	-3.8328865	-3.6757727	-8.120299	8.165436	-2.7424743	-11.6223755	4.482656	-2.7468326	11.903409	5.6033397	-6.153319	2.9366386	7.2116446	-5.5152664	-11.1496935	14.721748	-9.931588	-8.411353	10.602851	24.582357	7.3139954	-10.05933	-12.803569	-4.607084	2.8551502	9.454307	-4.632223	-14.832198	-13.607732	-18.444384	6.4181743	7.2677536	1.5967993	-1.518567	7.7270446	-13.447644	-0.8406048	8.783344	-3.0482292	8.321745	-8.920435	0.12518032	-5.354234	6.805289
826	-6.472383	6.2245555	6.751967	4.5354977	2.79047	0.5669735	-5.472612	-0.8475415	0.18428105	4.6058803	1.3016268	-0.23146741	-3.013384	-2.696746	-6.569437	-0.45885006	-5.985577	1.5277567	2.3869076	11.663292	-6.241773	7.0688133	-4.15905	-0.17286547	-2.9680612	-0.6693905	-0.92717403	-3.421415	4.9859524	-3.8411415	6.06444	3.329607	0.22206815	-3.9760416	-9.186939	-0.61972636	2.5489147	-5.1864095	-1.1748557	3.9046843	10.736022	-6.5794015	2.7678375	5.854256	10.222079	-7.86741	-3.6340334	-6.69708	-1.6350499
829	2.769585	7.1863875	4.821154	-4.3960757	1.9337721	0.4603243	3.1908417	1.1176366	8.628079	8.448728	6.712705	-3.3073266	5.274416	7.769797	7.536402	3.3391104	9.379277	7.6714826	3.8708646	4.3366427	1.6803344	9.093655	-2.174315	4.172431	5.5972843	7.624334	4.038421	4.826387	4.5308094	7.411789	-5.0566216	-0.39479658	-0.9892512	5.4415946	7.417521	1.3245319	-0.3811911	-1.6010123	9.537066	4.896417	-6.9732585	8.155939	1.2682966	6.700018	5.919604	4.297178	8.979142	5.422924	1.8390118
830	2.017818	6.6484666	14.047627	7.121151	7.3386917	8.582889	-9.518514	5.2365627	-2.1553175	5.580599	15.630989	5.7531962	17.834822	3.3083684	-8.550097	9.091563	-7.9423347	4.1330028	16.073477	10.94913	19.386923	-2.5744054	0.58503574	5.182264	6.9335027	7.5646195	10.458495	8.85636	5.27762	-1.4527534	-10.462705	7.27614	-0.05353673	5.5021935	12.870227	11.146179	7.700538	-7.476354	2.6950629	6.738254	-7.32585	14.515252	12.678647	16.946152	13.539445	11.441432	1.3008432	18.436867	-3.2227309
831	5.107327	15.234378	3.4482362	1.4864583	-2.801445	16.572054	20.514246	22.911865	10.298627	16.640993	17.156029	4.1889653	18.270218	8.888187	26.668137	12.838582	6.0375447	19.981318	16.16075	16.516739	9.186075	13.651546	21.777481	12.666855	12.066251	12.944977	10.683964	9.780213	15.768101	12.486263	26.785873	20.12988	13.138272	12.551273	-3.9964783	4.593246	13.214053	7.9057713	27.163612	13.992627	7.432546	19.381605	23.29659	5.4626865	15.799056	9.232556	25.45462	17.456182	18.94728
833	22.557734	22.517776	22.580635	32.14963	12.972678	23.111704	12.322559	20.030254	12.240712	15.06353	23.148924	29.016771	22.24238	21.328878	12.898418	28.429321	18.243704	11.276872	22.9167	29.313103	26.036608	16.765802	18.893574	32.557083	27.400831	25.008362	31.974556	29.958883	13.7682905	19.961405	21.747711	14.794178	12.085376	24.22061	14.613807	25.340952	7.8054047	13.366347	13.040454	13.116238	18.39071	19.086037	22.320992	9.63363	10.1819315	11.210461	9.316299	8.768397	15.977565
834	3.6394932	-1.6786989	6.1143017	-6.718861	-5.545	-0.63034886	2.1404026	-23.420698	-14.310184	-4.59771	6.1641145	7.1147094	9.084401	10.652886	1.7527698	6.1881166	-10.411046	-1.2450072	4.526838	3.6057212	-0.4497323	6.516699	6.045471	12.652196	-4.6464562	3.2668402	-1.5577393	5.998497	11.272254	9.211638	12.513932	-1.8961939	5.6484733	7.8822236	16.07115	9.80519	5.2301764	12.706673	-7.851752	-6.9641685	2.280648	-2.0374973	1.0383881	18.903963	8.04786	-8.713695	0.94916296	-7.630024	-1.1155328
836	12.670456	-8.374978	2.8477247	4.218493	0.5306858	-1.0497721	-4.349949	-2.5024233	-2.406296	7.5343804	1.3198714	-7.0686684	4.744365	-1.1504964	-0.73853874	-2.9100132	-3.4305897	-0.5759327	-2.8864563	1.6976444	1.640736	2.8606732	1.3501562	-1.3687458	1.5777922	11.306992	-4.2926583	0.9556392	-3.5193653	10.677281	-4.294936	-6.229122	-0.43479195	-6.6188016	6.5046372	-0.2373174	2.275533	9.440424	9.8182745	5.089928	2.0420601	23.463778	4.338225	19.098444	30.297379	-5.0236964	19.361115	8.251442	8.813771
839	-3.6528542	-11.31993	2.6276019	1.2582544	-0.38232532	0.51170677	3.3817594	-7.8131466	2.7516043	0.8795495	-1.8180451	-0.5827418	-6.5599837	-0.30459532	1.6368833	1.8557329	-2.4234295	-0.27124467	-3.597968	-3.799977	-6.6467896	-13.911143	-1.4471296	-3.2116044	-2.8911974	4.3668513	-6.9656677	-13.835475	-2.7867548	-2.3659184	-4.3902574	4.5942345	-7.0295253	-13.263199	-1.0824871	-0.8665064	-2.3665655	-3.5061934	-4.3942037	-12.039456	-1.2718674	-3.3026888	-3.147185	4.2480626	-6.78478	-14.242779	1.3842968	-2.0323908	-5.1751714
841	-7.7115216	-11.543174	-9.135614	4.0605836	-7.6607776	-4.1381063	6.027597	-6.1145597	0.8817158	-12.883916	-17.594727	-17.741398	-0.13833213	-12.579501	-5.84463	-13.062584	-11.369198	-1.9493761	-2.2213202	-5.163317	1.363604	6.4008293	-2.62327	-11.030938	-5.544868	-12.796482	-17.280998	-2.8821876	-22.54801	-4.8730087	-4.030105	1.8366661	5.271944	-2.5789955	-8.741193	-14.396382	-21.959967	-13.762876	-4.2782426	-4.964315	-9.358157	-0.5328536	-0.0762585	5.647986	-5.238422	-6.0579066	-5.7972374	7.454371	-4.7554107
844	8.344378	11.830127	-4.0451374	-2.5394974	2.0292063	10.620573	10.791297	13.705173	14.672971	17.013256	17.067163	30.389078	27.139046	29.039053	30.421274	26.2305	17.42103	21.278208	18.661032	12.251607	8.781888	15.89535	17.259886	1.9761844	-10.7497635	0.9135323	1.1751152	-7.204277	6.6649423	16.042658	15.723209	10.2555	10.75207	13.791805	18.799034	28.249838	22.984922	22.767317	20.42862	18.693594	22.329498	14.251523	18.186054	12.935318	10.266065	18.615927	12.844406	10.902808	9.846554
845	-5.970934	7.688604	4.1193604	-0.060460407	10.753308	-1.5217957	2.1676416	-14.719597	-1.6274792	8.587691	6.84519	0.91265315	11.126396	7.1117845	1.4969729	-1.060792	-1.128193	-5.3167934	-9.764108	-9.542652	13.026054	-2.5669272	-2.4274101	-3.5877476	-3.2812278	-11.203072	21.5168	-2.6103852	0.12313112	6.1937847	-1.3684381	-1.5429955	-1.1933559	-3.0272074	9.187175	16.074694	19.65487	-2.7882748	9.23071	-2.1304297	-0.6559686	-4.8278794	-4.2651095	-13.660637	1.599486	-3.593769	-2.1738222	-11.796247	2.1197119
846	5.713612	-2.0709584	0.7873656	2.7024648	0.92479247	0.20021756	8.508042	1.1916405	8.970939	14.1172285	7.4878564	-21.16993	-1.1589676	1.4042624	-10.9403305	-3.7429924	10.427229	9.2236595	8.500391	8.172444	1.1495682	13.552419	3.779569	-0.4029638	-12.858836	19.83357	-3.8761082	1.2876009	-2.7904632	6.070127	-2.1705992	-5.740608	-14.057686	5.483339	4.0778594	2.9158957	12.987628	4.0003605	-4.166216	-8.323929	1.1596447	-17.035334	6.3801956	16.570086	-4.096712	3.8164082	-6.557484	1.3663753	-7.1291556
848	13.937175	29.601568	12.130833	16.49223	18.1065	25.46839	16.367163	22.425867	23.795036	11.203705	6.664783	25.109228	20.445541	21.448732	21.616814	19.215446	16.185024	18.072716	18.318703	16.44125	32.574085	18.084406	37.438343	15.810014	13.187419	32.914974	20.737354	18.395859	9.921962	18.19266	25.444107	24.038805	19.309633	32.95738	12.772934	25.524439	8.342997	32.66242	23.205828	25.267746	22.734709	23.625982	23.013498	19.576235	13.270599	19.182226	14.609057	29.09105	17.303381
850	-30.437721	-5.588619	-22.455057	7.728328	-6.350736	1.3147545	-2.0476592	-13.000943	11.891651	-12.036995	-1.1357586	12.318665	-39.2313	7.3304276	4.6729503	2.047269	16.272924	10.283622	-6.7303414	-1.304021	-8.715252	1.0780283	-23.603159	-22.241547	6.46212	-11.421176	-11.046613	-4.4400287	6.9027686	-7.2886066	-20.061089	-12.502842	0.64388895	-3.4454067	4.9461465	-4.951383	0.19335894	1.3210373	-12.861667	2.7967796	-7.0847497	-14.1777725	-2.2345202	-1.109537	2.6976671	9.551012	-0.6818355	-17.948975	12.355868
851	10.723561	-10.935898	8.712646	-9.749475	-1.8100466	19.872755	5.857306	-9.895803	5.008129	-10.3043375	-15.960514	-3.558197	-6.201244	-10.277426	-2.673941	1.4006227	2.6728268	11.379321	7.9538474	-0.77133274	2.9510033	-4.4675207	-9.802745	-9.2764225	-15.714353	7.513433	2.3429954	-2.2266963	4.942703	-1.3677269	8.055966	8.402722	7.7216268	1.5607401	-4.698691	8.834822	0.14850934	-8.267552	-7.363423	-3.5193958	7.111702	-9.316301	-7.555697	-6.8019586	-8.0294695	10.9675665	8.157811	0.4322926	4.162276
852	18.236479	-2.715003	-4.103256	-2.898628	-4.873604	-5.60677	-5.1396775	13.117377	8.412766	5.9938817	4.563962	-2.3240767	7.6886463	-3.0522282	1.1605519	1.8753446	0.5780091	-6.3083653	10.848744	10.180766	3.4816933	2.834243	-14.631641	-13.037196	-7.5827622	7.224851	5.208129	4.751777	-3.803607	-1.5100659	-2.150315	0.81237	4.1097636	-3.308759	0.70326346	7.731955	-0.3827381	11.07866	7.4752097	-6.425196	-3.1135912	-1.3914236	3.6221702	9.240712	8.671321	2.8687875	-5.668768	-10.60221	-3.8109138
854	6.6333613	19.549131	4.786482	-5.453642	-11.85786	0.34972915	-10.346043	1.2197076	-6.177195	-1.4117094	3.375207	3.070707	3.822883	-8.084819	-0.27455243	-1.3148879	-6.4910316	-1.438789	-3.723327	-2.4392464	13.249227	-8.268661	2.764042	9.462541	2.6416218	-3.5633564	-1.5235796	-6.5016637	-4.4328227	5.467832	-7.600186	7.0086694	0.07598909	-0.3327836	-0.2766212	-4.6123934	-8.481885	-10.458829	1.9614605	3.5910492	6.376995	-13.583763	-6.251783	8.415137	2.214878	5.8956075	17.253922	-4.4668994	-6.189255
855	-27.922136	12.782298	-2.7921245	14.682052	17.52419	11.328029	23.702063	1.2930175	-19.64026	25.99295	4.056828	-0.51234215	23.059114	-14.908093	14.931632	10.920207	-12.266109	-10.3445	-21.03736	-5.038892	-12.530109	8.3080435	-10.173428	-23.937738	4.0076184	22.86883	-1.5870243	-7.1956925	10.757037	22.950796	26.508875	-6.509337	-8.772137	-9.673112	-2.4463713	25.355448	-6.424053	24.97518	27.648294	34.444622	-12.194462	-18.537703	-3.3159573	-19.51496	7.1459618	16.279348	-5.0211334	10.157105	-5.1375604
856	24.396332	7.503954	14.793132	-7.734955	2.9263754	6.5546393	4.494744	7.7932663	10.104037	10.210078	-0.98171633	3.2161486	-8.641881	-1.43881	9.765544	-5.841776	12.78132	18.740894	8.864373	9.079441	9.2511425	3.894059	11.815356	-4.179437	13.754516	22.545801	15.286704	5.306394	12.83607	13.020081	13.130496	6.33285	9.472214	8.610915	4.378413	-9.913693	1.6626161	10.456122	12.454442	8.796764	1.1253308	3.1907666	-2.5177686	17.613787	18.834984	5.369882	11.185096	8.301385	22.306738
857	2.6212962	7.421814	4.8260736	-8.123334	-1.523935	-8.822602	4.6107635	3.8875678	-3.594553	-20.44055	-10.235124	0.6562188	-18.049028	-2.955986	6.0608425	-6.4335556	15.054828	-6.9913173	-7.167095	-4.0651126	-6.599085	10.592303	4.206082	9.139763	2.2878428	1.9964132	9.553161	12.771065	-15.448807	3.9435666	-1.4766417	12.184653	1.646592	-0.030540785	-0.46313778	-6.6226726	3.4158041	-0.041880846	7.596813	-1.4720417	11.541059	-0.06949917	7.1908784	5.7777634	3.023555	11.066211	1.4554368	7.1864524	5.973484
858	9.235265	11.061359	10.455178	8.014624	2.8653717	8.364575	18.85284	7.622333	15.739964	2.555416	14.221854	3.3363771	3.3427954	-2.6642258	10.167487	3.107831	3.1735659	7.1431165	-12.582481	-2.606849	-2.586455	-4.0950694	-3.56773	-0.9810335	-4.5989995	-14.512502	-6.963797	-5.761188	-3.8317947	-8.488534	8.308216	-3.5921211	-2.9672203	-6.467791	0.95957595	0.828	-1.6264518	4.3671823	-0.10454166	-3.3093388	7.1018815	2.1788218	1.9053998	-1.2390223	4.611463	-14.305894	-5.3989525	-8.095699	1.106718
859	-1.0870309	-15.610855	-3.9531014	0.22756934	-0.5873912	-7.026434	-11.164336	-7.302517	10.009278	0.3431441	19.441353	-18.03726	-9.424342	-15.505249	-9.538327	-12.963367	-15.209388	-0.87355644	8.43341	5.864178	-9.360203	-7.540994	-1.6507816	-2.5011616	2.2848117	-9.79033	-7.824306	-10.25538	-8.293133	-8.512576	-15.059752	13.371655	5.554568	-11.96519	1.8157936	-7.6004415	-11.88364	-2.941824	-5.0996947	-12.450118	-11.215903	-15.377469	-10.132495	9.77905	-6.7145386	2.660331	-17.522165	-14.754718	-6.961155
860	5.8933196	11.226018	-1.1850762	10.646369	17.254095	3.849551	2.7302742	10.312921	4.035953	0.1493736	-4.373675	-1.5125383	7.8860593	3.8694	-6.321235	13.696022	2.6051476	-1.5871989	3.5909815	-10.848812	9.295456	7.9907594	6.482077	9.487542	3.5990727	-9.30389	0.80001146	0.6130492	9.191112	6.4812527	8.361545	12.213898	5.8406205	17.737123	7.4117084	13.891435	12.422275	6.22608	-1.0085558	10.986693	-2.4084384	0.26457396	-0.69269943	9.291337	-5.5235734	1.9160889	-3.682958	0.17861319	-9.662368
863	18.277008	15.647064	18.128828	-3.7171714	5.8130455	15.240094	-0.578768	12.787433	-6.8678226	16.938108	3.279597	-11.854047	4.3153787	0.3597614	5.1753564	18.296122	8.505805	12.725235	15.703247	-0.4639918	13.410872	5.1722417	-2.168431	-2.5873213	-11.630235	-3.8414106	7.692923	2.223057	-6.8257446	3.563955	0.056345582	5.647404	4.432446	4.13681	20.434769	11.741814	13.906472	12.771065	22.420927	-1.033444	1.5081962	8.4818945	-7.0728817	20.43901	11.812274	18.037743	17.834047	-2.521516	2.8199284
864	3.9316533	-1.4006962	0.8214466	0.44778907	-2.3662877	9.432355	12.255284	6.923952	6.2618504	0.0811154	-1.7616386	10.26001	12.412675	12.034688	-0.3310617	6.1475415	5.610749	5.485019	0.82600313	0.66598064	7.770075	7.643867	-1.4952525	13.630646	6.4603963	6.9331117	3.0502777	9.225371	5.0972953	9.451777	4.348719	7.469609	7.982638	1.377124	-3.4316247	1.2426306	9.096983	6.972425	-4.3634086	11.741693	3.8721554	9.908481	1.4574248	11.36734	5.858673	-0.37327877	0.7896297	3.1769717	0.038070202
865	8.58386	0.083786964	-5.1226954	0.3029987	12.676331	-0.7976785	10.079482	2.2424135	12.997768	16.142807	7.6370716	12.479819	6.116342	5.859642	-5.110466	12.682963	28.37142	10.987248	13.75882	-11.662513	-3.6148727	3.2137728	-25.493095	4.521067	-4.5311494	15.653867	0.039312046	-6.61083	10.049939	8.302272	3.9881985	-3.8364944	-1.036026	-19.74413	5.704147	0.7930794	-6.02331	3.5098622	-6.3564353	21.7479	0.3510016	1.4604231	-23.216581	-20.108385	-2.0457962	0.90678215	0.2407244	-18.707129	8.121106
866	3.5621216	-10.564344	-16.679445	-4.6789002	10.370292	-6.36532	-5.9086204	-8.908321	-8.847965	11.446475	-4.8305945	-7.6445518	-6.26577	6.3500504	-4.156051	-3.1326554	-2.7035072	-12.674388	-8.917029	-10.367157	-5.5323625	7.0739174	14.161183	4.6233397	2.2915246	7.2411366	7.234789	6.812447	2.9586353	6.342756	-9.8195505	6.5806584	10.707077	4.1304884	6.5328746	10.795006	-5.3463783	4.665427	3.1246955	6.2967973	-3.5966713	8.446874	9.12975	1.8876477	12.139207	3.5716228	-5.898445	9.431606	4.560147
867	9.841204	1.2861944	17.938942	10.113114	-0.83753824	14.115483	15.751213	5.8588943	0.90069646	2.8388321	8.414283	5.083878	8.788909	16.25248	33.4342	12.624165	19.955437	18.810366	13.88136	15.386592	3.3032284	17.840975	8.895656	11.166846	11.202632	5.077237	23.804556	7.6279664	4.442323	16.551691	12.88029	22.671968	25.511917	31.367577	6.389866	7.507471	-1.1228856	20.866808	10.232217	22.197876	21.16733	35.22761	18.527103	14.794637	4.002588	16.728914	20.63489	3.812575	17.144312
869	-12.885571	-8.78198	3.1425056	-6.630565	0.937013	-1.7327847	7.091526	-10.272019	6.169616	-6.0693707	-5.48311	0.58079326	0.8123773	2.2177095	-2.0445695	5.803442	-24.5698	-5.3492827	13.572056	5.1137977	-4.597513	6.497195	8.303205	8.876151	-3.572344	6.7682996	-10.720349	14.194034	-7.758924	-0.42093197	-14.835475	-3.7737465	-11.910075	-5.1811385	0.8965972	3.858449	7.8696747	-4.1501107	-5.60881	-11.726071	1.1338583	-5.4686337	-8.041282	-1.8041607	3.0955207	-0.95697755	2.2206957	-7.4611106	5.493172
871	8.965002	9.936252	20.586725	-4.075138	13.94815	24.356066	11.390933	10.637749	3.643057	24.617727	6.1978536	13.668225	8.436364	11.46976	13.171623	19.365282	12.74556	8.870222	13.930842	-4.674729	11.262845	6.675407	25.309797	23.06405	13.653277	5.892018	8.452835	4.059805	1.7144222	3.1233368	4.560997	11.396697	7.507831	9.912871	7.343324	-4.2566047	-5.9697685	1.8052045	4.801293	16.302822	15.247008	11.726075	8.098755	8.004527	14.63583	10.911746	2.4205182	-5.5031085	3.9328642
872	-0.3607928	2.8968668	10.784893	5.2504163	14.982262	-4.3397846	12.013732	1.9388849	-5.6492515	4.828245	9.446252	4.3815103	11.134517	0.8001856	-5.400369	3.106086	-2.2014632	1.0222434	3.4858806	8.811251	9.788163	-3.7140887	0.8702827	4.467796	9.356255	10.151303	-2.6722362	-3.165693	7.488603	11.268178	3.0672548	-1.7476047	-2.5204442	4.3845887	5.4349174	4.504824	6.086075	5.221314	10.739616	6.85178	2.0968065	9.342376	8.059997	12.314049	14.110774	12.421111	7.3479066	6.642589	10.165743
873	14.154416	27.623693	11.87436	21.985046	22.629799	14.2471695	15.084826	21.419703	20.56687	4.313127	14.924217	6.9555993	16.605402	29.310791	22.90896	9.4979725	7.605539	18.343899	23.359749	21.916937	13.930425	8.595253	15.120267	21.823542	32.97167	24.709938	0.3801886	24.257858	16.082043	17.625116	14.692623	7.1544595	7.8696766	17.04463	10.64236	7.7806993	14.652865	9.090777	12.247823	1.4940315	4.4223003	14.051914	9.330522	-4.0719776	-5.784986	-16.138903	-2.520655	18.037548	18.977955
874	4.0212717	9.227079	5.380438	-3.6335413	5.421042	-7.8282547	7.1464195	-0.86612725	9.711538	11.23893	0.004703224	9.516724	0.1251695	3.0297003	4.51534	3.7832215	2.844241	11.973572	12.5742235	3.630578	7.2298064	-1.6458516	6.2183933	7.4272676	2.1822922	6.7749553	2.363586	5.520472	4.751346	6.3519874	-2.3522034	-4.6303144	5.222387	10.7667055	6.1610513	9.572964	13.794196	12.059016	8.264755	23.9601	16.419794	18.416056	5.987201	20.872568	14.012483	23.695673	7.4112816	20.639456	15.917584
876	17.319923	31.615381	14.115968	11.867046	22.494223	7.9820724	12.010674	11.289067	14.793808	13.733287	15.47664	19.795897	13.210064	20.385147	9.4446945	8.339566	4.7315183	20.217905	0.8229024	7.395739	2.85923	15.914204	26.34832	8.846383	13.790385	18.91335	20.317003	20.144764	16.406616	20.137196	1.4840331	10.149392	-0.15404129	2.2779799	7.96565	6.573944	1.9952763	-12.058562	-5.894645	-13.84948	-18.042618	-9.5109625	1.9002857	2.047161	20.852577	16.463484	6.6984153	-6.359835	15.689317
879	2.686494	3.9505043	12.756185	16.870337	22.533937	2.7418048	12.494014	8.960702	12.979523	8.818396	5.4420776	13.237996	12.7309065	13.163632	21.116407	13.538834	3.7693255	15.951419	8.024807	20.142212	9.804748	5.55232	9.44779	4.4643617	14.700837	1.7097691	13.290535	10.301629	12.326484	-1.2925287	5.1156626	6.513272	-0.3989315	-7.380236	13.809787	14.291184	15.958664	5.6074147	16.743324	19.729113	-2.602562	7.305485	18.052565	9.84286	15.696106	22.381111	2.4888556	5.6108766	7.079142
880	-1.7228546	0.67861015	-2.3734615	-1.9585896	1.7524033	-1.7973546	-2.2951665	-4.0386124	-12.908631	-3.6737974	-0.017891249	-4.525005	-1.0302347	2.5409276	-6.662523	-2.0679271	3.2918758	-0.921892	-8.784978	-0.63431305	-2.4093857	-0.53214926	-0.2269214	3.806014	6.044102	-0.7227345	11.285014	-3.8378944	4.4346128	2.7031658	-5.7362213	2.884668	0.7375419	-11.740955	9.885717	11.947804	-0.49335542	9.383203	8.6193495	-1.8371264	15.612607	1.6592625	2.9274957	2.580962	-8.679688	4.2814555	4.006021	7.4719143	7.209885
882	1.6634868	-1.1063354	-10.231139	7.532224	10.385934	5.6570854	13.363274	1.7338933	9.891416	4.1226993	6.5693955	-6.272835	9.910211	-4.644196	3.919343	1.6819121	-1.3398234	-2.7052715	-6.1431556	-5.3562675	9.595222	-5.7614613	2.9926078	7.492108	11.640002	4.71137	3.926006	-0.1636672	-5.0199084	-2.5871866	12.602389	11.033956	6.4059043	12.519402	2.744055	3.797066	5.631821	15.783691	11.965512	0.27852663	10.28259	-8.978451	8.499126	4.513974	12.368037	7.4198785	19.943594	10.19862	10.458174
884	0.6203558	1.572255	7.4768157	12.387695	12.309002	-5.170694	-11.7181425	-4.6165104	1.0494323	14.658702	10.071907	9.027394	-0.53993535	-4.1677628	-9.768058	7.8095956	3.5178392	5.4316154	9.559449	10.2621765	-3.1400611	-2.9817314	-1.0861564	5.301533	1.176421	-3.4497292	15.091456	0.80700666	8.668293	-5.789055	3.1221046	13.243358	2.5741484	-1.5092818	5.28014	9.201233	11.295812	1.2048186	-6.368965	7.6194663	5.600853	0.5891406	-3.6902	5.745004	12.790036	-4.73262	-5.625026	5.7252274	2.3382013
886	8.059157	5.54047	6.7392673	4.5626264	11.1263275	5.947024	2.569607	2.3498755	4.1146736	1.4949905	8.515185	8.87308	-2.547187	22.002968	-3.3695068	13.351659	1.5724891	-0.40934244	8.956579	10.437722	0.5947969	-0.33959505	9.141272	3.609749	1.4740099	2.4677737	8.582387	-2.1626818	-2.1861546	2.6889153	-2.1181438	-3.0788205	1.5973064	-1.6367716	-4.1429462	13.110725	-1.1120296	4.2914076	0.6351226	-7.062666	6.594129	6.4340825	3.5594301	14.839957	7.3943877	1.2597171	14.6257925	-0.4389983	9.550658
887	8.536125	-3.0423715	-7.36821	11.300144	0.5146243	2.329046	0.008416493	-3.5610886	3.7463791	7.044247	12.033203	7.3430634	2.7722027	8.366916	5.0751376	-2.653653	-1.7678393	-3.6342175	3.4229596	-9.630576	6.3950677	-4.8603487	2.8927014	-10.155967	9.528205	-10.851364	-0.43360522	-5.273211	-9.173189	-3.5899851	3.5667331	3.8117962	-19.513447	16.533293	12.993324	-0.7622064	2.079687	-6.1525846	-6.2432923	-1.6449782	-0.30125943	-5.7985063	6.7403464	-0.9870639	10.7077265	8.265405	-2.3322241	-4.1392617	-11.793785
889	10.5977545	7.928026	-10.0252905	15.827068	2.4382794	2.9390175	13.802915	6.1647153	10.116546	-0.75358963	6.3985343	24.002266	7.336897	7.0890193	16.732561	16.624039	11.352005	18.858168	16.363289	13.470719	8.435212	11.544402	17.31363	6.876446	14.071761	1.7710527	6.342388	15.169774	5.316933	9.638036	9.002631	3.4985704	18.089376	-1.1748234	6.796524	19.83143	7.2495975	11.20571	1.5792059	-3.451299	16.780731	26.213333	1.5124639	16.64581	23.876196	1.6957136	20.393744	0.3485187	15.70718
890	6.2991967	5.817223	5.9222445	12.884324	-5.654592	-3.1007845	-4.2693615	2.5958352	11.904979	-5.2506003	-5.69924	5.0025573	-1.4070091	-8.980406	-3.02299	-1.4271647	-6.9450126	0.68577933	-1.004007	8.768562	6.286924	4.430219	6.0335445	16.463572	-2.1359346	0.30268082	3.6562054	-0.0748477	5.1568756	4.465302	8.758199	3.1430676	3.6615121	5.785091	-1.2256006	-6.6280046	6.270809	2.297311	4.9110637	5.2509484	18.923449	11.461247	16.146566	8.778274	8.17827	7.0048127	5.0721407	1.7811956	6.150486
891	-7.3832664	-5.7533517	-17.993729	-4.073384	-0.32173762	-4.5795574	0.90185815	1.7422863	3.3721092	0.06834984	0.90852946	0.8408111	-3.104173	-11.511294	-4.590464	-7.191542	-5.867559	-4.472046	-0.20850015	-11.614566	-1.2460564	3.9801455	-6.968266	-6.421334	13.498962	-3.1682358	1.4046699	-6.7881165	1.3611566	11.43145	-0.9919567	-5.4106274	-8.2178955	3.9654703	10.408456	3.3994713	1.5086979	-0.9125777	0.5716276	8.16948	1.9195865	2.2860863	2.4797251	2.091622	4.072167	-0.5273822	-2.8617551	-0.836812	6.8006663
892	-9.357779	-3.6988294	0.35465178	-3.7274885	-18.627573	-5.8070292	-17.709799	-14.395042	-21.943151	-16.28343	-10.930934	-10.915905	-17.857431	1.0218248	-9.193932	-8.839086	0.6815726	-18.69076	-7.439898	-13.086772	-7.646272	4.0277076	1.8897089	1.7533741	-17.29214	-18.391262	-14.854688	-19.441107	0.4878889	-18.962492	0.76729137	-16.0987	-13.706081	-11.019288	-2.6076882	-14.970021	-13.387639	-14.459218	-14.760536	-14.009583	-23.710884	-7.9150844	-10.056786	-9.017678	-5.5194955	0.6099491	-1.7443919	-6.410761	0.61579865
893	-3.1512022	11.300816	-2.308953	10.396068	15.058377	15.634006	23.320404	22.349611	24.923841	12.7849245	4.8776755	13.205804	19.557314	14.62075	25.828676	18.444391	6.7121224	2.2975476	17.943079	9.225064	22.625437	19.043932	14.05938	-6.0485864	11.551261	14.081753	10.623417	6.6943436	17.860113	12.641192	13.738948	5.567328	11.614545	24.676432	21.659813	6.4394116	18.930252	10.975831	10.7288475	24.00737	21.532005	15.629636	10.803848	4.429762	22.331308	19.354654	22.988657	16.738955	13.7833605
897	0.045441628	3.1918252	7.6997666	5.0675864	-1.4608083	10.715538	11.000148	-8.954163	8.409757	4.454215	4.8027377	7.4148636	8.149475	7.454588	-0.099703945	7.110689	8.498935	10.453134	3.6774845	9.883129	5.2373185	7.8185177	2.4082742	1.5044503	8.020185	-3.5717974	9.203149	8.095346	14.906338	8.915218	2.5064504	-1.2893268	3.5498323	2.6607873	11.49403	1.8024011	-1.8991987	2.5418646	6.9488564	6.8779235	-8.805537	2.958046	5.993244	7.876208	3.4063797	9.876777	7.944612	0.8942566	5.6504784
898	13.921962	13.133274	9.148643	7.7441697	2.9839306	19.602144	12.105603	24.355173	12.665958	11.424619	15.429791	13.282994	4.941631	13.564099	29.596895	4.4636016	17.94074	11.5315485	3.8757727	6.040076	8.577438	5.3741555	-0.46178946	-3.2484176	4.930037	1.9268398	3.7175167	2.5838869	10.587093	-6.5259666	0.023564974	12.416916	4.1369834	1.5547568	8.1282215	2.3903568	6.155474	4.6674027	7.4330387	-6.1543984	9.008124	-1.9027691	-4.0000467	6.5917907	5.2736993	-13.529907	-19.240442	-16.24112	-15.437448
899	-14.822688	-11.08443	-16.65389	-18.466467	-7.8988814	-6.9115067	-12.602531	-5.2402577	-6.7457643	-13.666733	-10.597921	-15.177268	-8.247813	-3.6316557	-2.79192	-7.0785294	-5.4370055	-7.081278	-2.9105356	-10.669562	-2.275755	-1.7634583	5.2420197	-5.9319954	-10.60801	-9.758445	-7.627001	-8.793919	-11.212227	-9.37523	-13.522338	-8.819589	-17.344965	-5.6298623	-6.906067	-5.0473228	-13.006653	-16.275532	-15.387036	-7.8455405	-11.317361	-6.4767003	-20.813858	-10.403157	-12.644753	-14.509483	-6.8976703	-10.273717	-9.4037895
902	17.809618	16.056116	12.585048	18.920143	14.004413	19.603594	17.637346	10.856528	9.288432	9.901123	18.828203	3.8924894	9.328986	22.408205	10.271363	18.721136	15.158356	20.964163	9.08738	11.724118	9.621732	7.3762193	8.888794	9.482875	9.157687	12.262359	10.260079	9.475326	16.051462	-0.5866888	29.700983	7.403441	4.215959	27.114563	12.209434	15.182541	14.061393	30.579924	13.1395445	16.21467	29.804926	7.0861816	8.916177	13.290961	11.743579	15.380035	18.285593	20.746317	16.77146
903	-11.327988	2.3926528	2.59609	-6.648169	0.33445248	4.3926167	11.350274	5.5615754	-1.2046033	6.268621	11.928782	-2.5300262	4.762571	-16.483864	4.485949	2.8413515	0.20477803	-4.306922	-0.087927975	7.5472317	12.023608	-4.9204345	5.2251096	7.517124	-2.88226	-0.3893498	7.4577713	8.956185	4.923221	-5.783342	6.1902165	-1.844396	0.08671721	-2.0652266	5.612804	2.0801544	-1.3331789	-0.013877471	0.86759394	11.511256	2.8318558	-0.31497207	2.9740858	4.9014893	10.200608	7.9168725	1.92667	7.36641	5.5030575
904	4.0241733	17.488005	12.057729	14.441135	8.638584	9.502931	16.993996	2.1371846	3.9979877	7.058529	8.612816	16.547625	21.772047	16.349556	0.12911479	8.51316	6.83443	11.813431	16.860182	-1.5004748	19.867859	11.072185	13.513176	20.220495	11.30264	12.148519	-7.047346	18.858984	17.334766	16.193556	12.920574	6.0149055	11.626798	16.749569	8.46062	22.134003	2.137091	15.407654	9.693635	14.996044	15.795047	4.78713	2.4121046	8.942122	12.424958	4.5202727	7.9226747	6.223945	-6.196605
908	3.6045685	2.929942	10.67763	5.6393356	13.943257	0.60528225	6.879352	2.8915434	11.658939	12.559878	7.232467	3.195871	0.49235272	3.8081567	-3.9016159	-5.870449	2.8188274	3.3469412	0.56881076	0.4083141	-0.1806755	-10.987465	3.4566147	-0.1789949	7.8767567	1.149787	6.373057	-3.412511	7.7211685	-0.25304976	2.228549	2.59766	9.098648	7.8711433	14.613257	-0.6355494	1.6803603	2.3089416	-9.684804	8.195601	-3.0130527	17.459017	11.975316	10.601476	-4.191927	0.44180393	-0.68484527	3.9370863	3.505659
909	-0.9651286	0.003866196	-1.496174	7.05839	14.955623	-7.0625305	22.736277	20.838001	8.921142	18.195063	2.3815866	7.945755	4.8329906	24.825666	2.899793	19.216593	12.967674	16.608725	16.80276	9.663909	4.6845922	13.413875	4.0835977	18.749651	9.071504	13.061198	11.159379	14.223606	4.675075	6.5216317	0.35246754	-1.0891529	11.656926	9.365052	8.42728	21.660103	5.488322	7.8585477	0.01968511	25.866587	15.965182	6.1288924	1.6296209	-10.523921	7.785595	8.692634	-3.3629916	-12.45187	-14.640399
910	14.78003	35.484634	28.349874	32.365406	23.295938	18.19743	24.725908	34.45251	37.771057	29.921045	20.636679	18.070675	26.48623	23.36437	15.96816	15.490917	8.020133	3.7511075	20.379292	17.822432	2.021043	10.228401	19.61178	27.691032	12.028087	28.213623	37.10124	21.219944	28.339241	40.46139	23.939573	26.496454	48.824535	20.367958	10.94857	18.292244	40.908253	27.363205	13.982841	9.672456	13.510921	10.092305	19.31399	14.865803	9.767794	11.866638	10.738948	16.31017	22.158854
911	-24.989225	-6.524212	-11.153762	-1.3829035	-14.965477	-7.9839463	-2.8149312	0.16022928	-12.270221	-11.492703	-1.0845507	-2.9341094	-7.932167	11.288125	-11.212883	1.2171148	-15.960444	1.7024279	-4.65436	-1.2337519	10.66624	16.647264	-10.9579315	-0.42630705	-13.069985	-2.120126	-4.2959085	2.7073042	-8.057228	1.1048819	-5.20826	8.895187	9.9958935	10.748439	-5.0697727	14.125531	10.98655	-7.343497	0.9420168	-7.195175	5.287461	-21.15151	5.662826	-7.1480002	4.4035015	8.045492	-3.1806612	-3.4372253	1.2484136
913	15.063167	-0.3163465	13.358345	15.984074	5.9497924	-0.07712873	-3.3650093	9.662152	0.012943029	6.195764	3.8231506	12.082376	-5.893564	5.28095	8.784795	10.280401	7.697628	-5.5275493	11.272786	7.4276276	8.476941	3.756922	4.471873	8.028859	6.0851235	11.776441	9.110782	6.313296	7.406668	-3.0725486	4.3800473	2.2993624	5.026172	1.2676276	-2.2972574	2.7795136	12.066966	-0.853592	4.14921	6.0533853	8.830245	5.2264724	4.5241647	2.4122326	4.687014	1.6177222	4.731943	4.3946924	7.599097
915	9.674504	2.950875	12.2085085	5.973741	8.382338	6.6716905	9.322441	18.91363	7.8101287	6.093792	7.0916977	8.855861	4.7786903	10.071914	8.881682	12.922008	14.42217	7.5870347	8.50528	18.884401	3.9506989	1.6957978	11.665828	15.8808975	6.6295304	3.940406	6.765076	-2.1070466	13.403698	9.694776	10.2452755	22.738808	4.5640116	7.634358	10.424417	6.38784	19.043587	9.458631	3.460893	4.5823464	9.843099	-3.5150826	5.0412807	14.6274	10.307598	9.060185	11.641707	8.236093	0.82614374
921	6.8287454	25.585882	8.451154	17.231459	20.992064	19.610273	8.408949	18.785898	2.4781582	16.60035	0.92565125	9.162671	9.962643	19.878948	11.548694	9.594601	15.762744	15.786179	18.81104	9.419776	4.626487	8.152686	12.237183	7.0094914	3.435456	18.789713	-2.6464555	13.192131	23.888933	8.993557	0.5573168	19.97292	11.902707	14.975754	21.610445	9.483906	11.770978	22.458143	20.104254	12.784291	13.255143	23.506342	4.615298	7.50671	5.4990706	-3.3210142	6.3112254	8.982616	25.465677
924	24.912119	9.153746	15.909215	13.013829	4.1141286	2.4213827	4.114199	5.721609	7.242285	3.4933665	11.879467	0.08172321	6.815168	-4.8706465	15.088586	-10.628601	-8.8979	4.5715837	1.984738	14.284604	12.0472	-4.276667	1.6340551	3.6940615	-6.2044225	2.5130978	0.09724108	10.975494	6.101665	12.241348	-3.7713501	6.6822743	0.50861806	11.296945	-2.1079495	6.4049277	2.2271996	17.956358	0.6964348	7.9026704	13.220496	-3.8238533	16.676107	-3.2991753	13.1782255	-1.4589971	18.635328	13.137446	3.9856348
925	0.8472853	4.372742	-4.0221634	4.422603	-0.7296645	-7.5462832	-6.7061944	2.0972416	13.594335	-7.4545097	-10.592992	0.2181412	2.5503895	2.855854	-11.030913	4.3823795	3.1975524	7.8925133	3.7489166	10.151147	-5.8985114	0.39997926	-7.3617783	-0.23349135	-13.630895	-6.1584353	-5.7734985	0.16590929	-12.240204	0.24799936	2.695916	12.469434	-6.500335	3.8625963	-4.356601	3.092266	1.2111243	8.948911	-14.323436	-1.1149639	-4.463818	-6.3642426	-0.8560131	-7.805649	7.1605973	5.9921837	-0.67016363	-4.304865	-4.8882556
926	-13.966957	-12.138169	-19.120462	-11.011882	-16.150915	-20.155386	-20.965902	-22.621058	-17.226446	-20.612232	-16.688036	-18.918869	-14.382092	-15.330093	-25.830015	-12.878936	-13.705901	-12.418271	-17.429626	-10.546768	-18.04347	-13.301697	-25.29199	-22.697771	-17.984482	-21.740372	3.3215683	-7.7235007	-5.929016	-2.0845854	0.72612256	-4.630512	3.279021	7.5812135	10.820334	10.076915	9.2659	12.440921	3.9619114	6.3946443	2.4955213	5.5712304	5.0260205	9.601246	7.984937	15.834086	4.9670243	4.717253	2.4334743
928	-7.5613437	-18.351446	-18.511202	-10.516986	-12.706932	-9.049088	-18.75735	-10.912625	-1.9064969	0.4533879	-7.006651	-14.112274	-14.147862	-9.176289	-14.684461	-30.601526	-11.958127	-7.828096	-18.489225	-1.5273885	-11.966174	-2.2074265	-18.749374	-7.9108043	-7.2272525	-19.887852	-5.685503	-7.625618	-8.440642	-3.7775538	-8.699379	-10.700427	-17.578531	-5.5640426	-13.518478	-13.134732	-12.846702	-17.517973	-16.520775	-12.185969	-5.571408	2.5106115	-10.5815	-6.3865542	-12.838252	-2.3275826	-16.994997	-6.4066467	-17.500214
931	10.425544	11.208459	9.10877	11.417233	13.284226	14.091	3.736147	8.960639	10.573657	4.1877904	2.1283026	8.878942	2.138537	5.8901157	1.4786762	13.980746	11.041375	11.77974	6.0669007	4.6155705	5.2819915	1.7011232	12.837428	22.168634	17.480999	3.8365421	11.838837	7.1323223	8.555568	8.665501	-3.2052755	5.977306	9.272517	8.831685	20.985481	6.307301	12.527835	9.664406	11.240463	9.763011	9.928241	7.2303257	7.070867	7.60697	5.089936	6.5988927	9.128032	7.2403564	6.764063
932	-6.0214896	1.0065142	-3.066805	4.148084	-14.709285	4.9748187	4.9659095	12.905834	18.202475	13.98473	7.578833	9.789989	-5.319039	3.380401	-7.1324296	-8.42394	-4.19406	-1.522343	-3.2006664	-9.443993	-8.779185	-11.641106	-0.5410964	-16.252306	-2.198343	-3.8327637	-0.07559284	-6.4975915	-6.291219	-3.2565124	-2.122266	-11.011032	-7.0591125	-15.5608635	-11.691663	-9.147996	-14.41211	-6.5413184	-9.5614	-7.5247	8.284367	8.800575	-6.611265	-1.0860683	0.2599995	1.3802208	0.7781229	11.69006	-3.9214342
934	-1.4084482	16.790213	7.1400757	11.178597	4.8712964	-10.1612425	4.791769	3.5452957	12.049121	7.895387	1.1146523	8.283162	1.5864938	4.709908	5.69607	6.7868276	-8.923308	0.43272838	7.004148	5.4397264	5.802143	8.54886	22.97571	9.142722	9.07478	10.917774	-6.8872666	-5.0069785	2.8586175	9.089683	-0.095022835	2.4778483	-4.7129645	-5.154406	10.849861	-7.9442163	3.0368931	-6.366998	17.668226	9.086019	1.3384767	1.597374	4.011541	-2.4229145	2.0328255	2.2267387	-3.9088032	-16.075903	-11.603432
936	12.662902	0.6089506	5.519171	10.272141	9.243527	14.950578	13.133752	7.4308667	4.555163	9.775792	12.662349	7.5245667	6.216595	5.1285667	3.2975805	4.241686	12.014202	5.6730638	0.18413989	18.589045	-2.8260548	3.9781876	5.8886733	6.667936	5.6348147	16.896544	7.684507	15.223526	5.2589736	7.662667	7.8163953	-12.415648	4.286999	7.54005	5.249474	11.408714	2.1456296	9.250201	-1.722982	9.247669	3.990701	6.3982425	5.7737746	6.9817624	4.6565423	10.740963	14.686806	18.259275	13.001416
938	-0.23732011	-8.763584	-15.344853	-9.037892	-14.46772	-3.685933	-6.6598587	7.59721	0.14460008	-8.601289	-11.1056795	-5.0406675	-11.10001	0.11943722	-17.009933	-11.755318	-12.04023	-4.754516	-31.99439	-21.94488	-18.271755	-10.198136	-34.927917	-35.396576	-27.817759	-6.4642563	-17.680319	-17.970701	-15.528717	-13.310145	0.6575076	0.16566344	-3.0593555	-3.7673323	2.0211215	7.7664566	12.80973	5.83082	1.4510683	10.130614	7.833893	5.925442	1.6892576	15.188376	8.632568	-0.057608712	10.603271	5.2062926	8.549485
939	12.702481	-5.377255	-7.799744	-24.343048	-3.553485	6.954031	10.245387	-16.427475	13.729838	0.72145367	4.9965763	-13.688277	23.209524	20.268583	-6.142053	-0.64819366	-3.9236515	3.7807453	-20.894285	17.375395	-11.31371	-13.440455	-6.2791276	-1.9359436	-5.8691115	-17.293356	1.4643736	-16.617601	-13.916806	-2.4218588	10.725895	2.4291122	-15.054288	0.29106763	-11.336057	-2.3489356	-9.646706	-10.506799	14.574691	-10.622737	0.83454704	0.89103	-18.402987	10.953205	-5.6727347	-13.9317465	-9.316762	10.163827	10.2450485
941	9.896138	12.498131	10.66546	27.45582	9.919446	23.718534	25.901388	7.370795	4.704059	14.864952	13.339386	10.481599	14.733368	7.462851	15.060552	4.8367963	18.022057	11.765737	4.7281713	5.7818356	14.729332	6.4680114	-1.7692431	5.678009	23.438726	3.1771917	1.3594366	13.653729	-0.6138544	0.7831448	-6.525287	26.605936	-6.4851704	28.265305	23.44207	10.731706	-11.989028	1.9499949	8.8448305	25.61963	0.26564494	5.610888	23.140318	11.935269	6.990681	15.326274	26.192678	6.495725	17.676504
942	-18.138144	-10.840215	-9.924076	-3.5342152	-8.147866	1.4740276	1.3272953	-12.124054	0.078750275	-2.4751966	-11.857292	-12.546497	-11.758484	-3.5853217	2.9786127	2.7887347	9.721187	0.48035383	21.874414	2.3165362	12.86444	2.369044	-2.6347	8.492424	2.997739	11.185544	10.209327	17.485765	11.531825	-1.1201671	20.031597	7.7284584	11.599418	10.216951	-5.1335864	13.698581	8.216775	4.0454698	3.8448875	10.01374	9.805072	10.372712	13.131439	2.4120252	16.872684	11.510913	9.6949	12.253724	10.798076
944	17.791494	18.636806	3.6869678	9.2039585	-2.1870382	2.5815156	11.679267	3.2926743	18.96712	10.364026	20.444136	26.610819	6.463574	-1.5165004	0.44638148	7.2474694	-0.6079931	6.412523	6.2546883	4.7678723	11.239052	8.701226	29.467764	15.461026	18.29034	13.063424	2.9724855	5.6415343	12.395802	23.946623	11.366317	15.5664015	12.706801	17.516844	15.099201	-0.92402744	1.4503387	-2.5147815	11.464152	-1.1985329	14.183974	5.6273427	9.412663	2.8019164	5.602192	-3.013108	9.405057	-14.022655	0.79670674
945	0.21904309	3.7734487	-2.7144387	1.3932456	1.2460005	2.4839697	3.311187	3.4920788	2.561149	3.252802	6.8600845	-0.38908434	2.4364004	6.5161266	3.3607311	-2.4614222	1.3490877	5.990153	-2.212306	2.4488251	-1.0296757	-2.9744103	1.4336163	8.329517	1.9530644	4.355854	-1.0503497	7.062878	-6.1779923	-3.74246	9.0200815	1.4078192	3.3335047	-7.289339	-3.4067898	0.6454033	0.25406933	1.403163	-7.7385597	-3.0638835	6.3001366	6.4135823	-2.747014	1.761088	6.6901298	-2.3081331	-0.6968527	-3.4053395	-8.727581
949	6.2573113	17.824226	12.639934	18.42866	1.3940779	0.7484452	6.5756154	13.726216	11.323853	2.894214	5.870678	17.535051	14.143018	10.23286	6.933638	12.818578	7.9799504	14.224556	15.735417	17.210999	17.466883	15.587148	7.437252	9.212604	7.397236	10.1078615	6.6891847	6.402174	21.856806	12.761708	12.183762	19.344969	13.077676	25.29772	1.017806	36.988	9.764896	21.239414	8.659894	21.706802	21.224594	11.535717	6.135738	9.100097	25.327759	24.576828	9.54988	2.9768763	21.51606
952	12.50619	5.206406	1.5385695	12.762581	14.843624	7.127201	2.140866	7.1771865	1.234375	2.9325197	-1.7956052	0.10375166	4.782378	7.257555	2.3986075	-5.757052	-7.338884	-4.112823	4.0330167	-1.3841839	-3.1843128	4.184532	3.621704	14.491028	7.417492	11.009022	-2.7874444	6.5658393	-0.63861895	5.5348186	1.906167	-2.3363454	-1.0531973	-5.111994	-8.5195	-12.857662	12.743169	3.4911249	-7.2105165	-14.116666	-7.43603	8.152856	6.6915336	9.697693	-6.124166	-10.978279	-12.421913	-5.1402774	8.561553
954	0.38083205	-9.73765	16.934431	-4.300958	-2.8626	-7.2361226	-5.8804984	-3.7235544	-8.699833	5.4945793	-2.4246466	17.402374	-9.835542	7.1426907	0.97286844	-15.648	-11.911283	-10.722404	-0.57335013	5.589659	18.163284	19.14655	2.362219	11.870397	14.277305	-17.83917	24.113512	-0.12794137	-3.1331155	-3.7547684	16.292019	7.835874	27.311995	4.7858987	7.743986	-5.6616154	4.8129516	8.848191	12.7144575	-3.600519	4.1817956	-8.377587	-5.0828195	10.505233	10.655333	-1.8466586	4.104296	11.424798	12.268809
955	-28.665565	-21.30578	-27.380259	-8.73411	-17.522976	-3.821018	-19.910828	-8.168246	-7.8514495	-5.879507	-1.7430596	2.6975048	-0.8727756	1.9181424	-4.1324058	-9.449304	-1.3406776	6.3386407	-5.5007787	1.2993692	11.956819	7.626823	-6.527411	-8.412311	-2.769	-5.108493	-0.37860838	3.0681007	0.7313768	-5.734024	-0.27402174	-2.7203853	-3.6165469	0.3079144	9.801113	20.406527	9.189579	13.7064705	7.03081	6.26881	-7.1509833	12.477954	14.368541	-2.6487207	2.7460353	-0.5658323	3.4062042	-2.088178	-1.9367915
956	-1.8517942	3.4045677	8.330448	7.3397446	2.1852524	7.9140573	15.565563	8.681503	16.871899	4.33209	5.3895836	16.076508	14.335239	10.443195	10.679978	5.0412292	2.346276	0.7047772	18.34829	11.684646	13.888797	3.2155216	8.383019	3.9825928	16.396807	-8.10453	1.037417	2.5896556	12.340581	6.8730874	-6.575035	-0.57798815	7.5646653	8.704698	13.685145	8.262591	3.1648617	-7.54727	4.9685564	0.79591686	13.335242	2.006183	6.281555	4.7266073	13.337891	5.803129	10.356973	4.6793714	15.965268
957	-6.989886	-8.023865	-1.5340735	1.7112736	2.8907077	-11.204037	-7.1334825	-6.002545	8.888325	0.31172797	-3.3404465	11.416951	2.5097165	5.0131707	-6.827463	-8.849328	4.366036	4.7923436	-3.9330013	-0.4939238	5.3699512	1.9920944	4.6002116	-0.08933052	1.7741214	-8.378806	-11.08963	10.560311	-12.315929	4.5629945	3.3764544	-6.9553742	-5.912601	-12.6382265	-4.248177	-6.503615	-0.23946619	2.5489905	-1.3128396	-10.680664	1.1037493	-1.1469659	-9.093596	2.0194497	-12.567245	1.619421	-5.648995	-0.3801137	2.837328
958	8.073527	4.282162	12.548603	4.7518826	2.53432	7.5956254	14.28968	8.140833	-6.315436	8.53014	0.041033745	5.988584	6.8600082	10.821635	14.343701	3.7066824	5.094684	-1.9630036	4.258328	8.2884865	15.728638	10.176627	7.654756	0.66119915	-8.8913	-11.768811	4.661916	-7.4268746	-5.4435983	-4.9195247	-1.2113646	0.45623675	-8.174414	8.2479315	6.352989	9.606938	11.162051	-1.0471195	-2.5710607	6.6731067	9.255961	2.2649486	8.365498	16.772554	4.055633	5.983911	-2.6003692	4.40575	12.146079
959	0.022556225	25.143896	13.187047	6.409725	12.086838	1.3590542	16.196215	18.65404	9.36006	10.295373	21.807251	13.685536	3.8751247	27.351446	9.847344	9.491927	9.008182	0.7277064	9.706504	20.337927	20.672256	20.145922	18.324366	14.213264	12.881459	25.881424	25.921936	27.980467	15.007653	19.710238	22.705664	19.918451	9.475429	22.475866	11.599274	20.954973	17.971092	18.388838	31.18366	11.500833	7.998621	19.62635	12.776378	22.62693	18.845411	25.0223	23.099136	23.643616	21.15618
960	15.355021	21.375603	18.841959	14.991702	11.2099905	18.906954	21.114157	25.405512	20.041046	18.058817	23.13539	22.002838	16.311665	21.993624	19.309244	11.926392	7.5573745	10.305612	15.647095	15.863174	25.343637	22.319582	1.7525306	26.88945	15.762103	18.720335	14.931001	17.497889	18.224379	26.931437	17.584303	24.42933	10.273599	21.135225	16.94023	17.235825	18.934326	13.616595	21.868528	12.734569	20.95963	11.591214	3.4448013	18.167046	4.331746	20.361662	3.3335526	20.779856	6.304301
961	-19.34115	-18.617899	-15.135956	-12.989327	-14.26094	-14.434741	-14.474141	-9.463809	-16.224966	-8.72636	-13.165561	-20.233353	-11.885711	-16.453773	-9.563225	-15.383965	-9.213153	-7.543564	-22.080027	-19.200256	-12.518563	-19.698315	14.192599	20.188429	8.123214	1.4370857	6.3401895	13.9149885	12.469498	12.953385	10.838635	10.734485	21.02803	15.848071	4.423839	9.63561	3.7246	13.792375	-0.916236	3.4897897	-5.0380726	-13.6212845	-2.7112248	2.4545608	6.75038	-5.0128503	2.9975913	6.7611527	-9.0946245
962	2.6926785	8.5603	1.3594666	14.928212	20.189363	16.349995	-4.161305	3.109581	6.8799877	0.72508	-12.213618	-5.2683115	2.890413	-1.7783346	9.837986	-7.804154	7.6662254	6.390968	-4.8320713	1.160019	9.200242	4.3572936	7.5007453	4.012462	5.1976113	0.2714999	3.41856	6.442718	8.025053	4.8109236	8.035616	11.18	0.45615253	10.779271	2.0053782	5.022217	-0.2556499	13.911461	8.712964	4.9681373	10.18702	6.4918513	3.3176832	6.60985	8.598083	16.140142	12.66232	12.070114	13.640073
964	2.8297117	-7.9384995	1.7262703	-5.128255	1.0482072	-4.4788632	0.5177104	-3.3660936	0.82818604	0.7261036	6.31928	-4.6011777	-2.6915162	2.4931011	0.57396483	-0.543622	4.468687	3.4641304	7.144587	-0.30731776	0.14059956	3.755521	10.547496	4.594731	5.746323	11.685405	4.552509	6.3812137	9.767482	-5.7699	4.132212	-0.67210704	0.4328604	-1.831715	-8.370242	19.8016	7.045628	0.23759127	2.9961975	6.287741	3.2659512	7.725549	2.5549333	13.338748	10.053184	2.0756767	-9.392927	-2.5113037	0.4722828
967	-11.0603285	-22.656538	-17.056831	-12.444061	-7.888334	-19.164238	-17.656082	-17.989367	-32.67189	-7.6860123	-7.181627	-20.35638	-13.429301	-11.739644	-19.857304	-15.378711	-14.949372	0.853108	-17.98755	-26.110275	-8.742111	-17.58465	-10.837184	-14.455831	-13.610546	-15.775555	-18.27187	-5.348945	-14.054252	-12.012103	-12.524147	-15.561469	-7.885456	-14.569196	-22.569006	-7.96042	-19.723837	-21.180578	-19.439142	-15.551513	-20.28236	-19.348436	-18.534613	-24.286798	-16.88645	-19.183273	-21.688515	-12.374131	-26.71051
968	20.544447	0.18242502	-1.5348593	19.576117	-2.2860463	16.323576	11.177936	18.342306	6.714051	2.3777864	13.125534	10.160935	11.474007	15.949975	24.478392	25.789011	0.24772032	-2.549936	6.264097	-10.930135	9.59541	11.5857725	20.54223	-17.131582	-4.65442	5.1297793	10.64865	8.373768	0.59635764	5.1337523	13.329685	20.697052	20.713762	20.096697	2.5008192	14.295502	15.7199745	11.152874	19.9105	25.701706	32.19602	23.81856	23.741217	30.45276	14.676045	7.677983	12.25707	18.187746	29.007296
970	-3.5630276	3.766056	19.835878	-0.68955666	8.716227	5.5354495	5.2026315	20.968618	3.1662805	7.8108506	21.520432	7.2087264	5.8385587	4.41436	16.125694	11.539405	-0.5973552	5.512949	-0.8204565	0.78361464	6.431128	5.432291	3.4916084	10.976085	4.4442677	10.357606	7.645233	6.5891414	5.6002126	8.752112	4.8195457	6.982605	3.4414902	9.593773	0.5359096	-1.3293358	11.020416	8.920037	-4.3795276	0.67399186	17.89151	13.010793	-0.43732843	14.574028	9.337885	3.1447117	-6.3908367	6.77643	5.387056
973	-2.3233902	9.245892	7.544101	1.2997841	1.1854552	3.3358643	-2.9589994	-11.212941	15.41414	11.279964	1.0912508	-4.844783	5.7025394	2.317516	3.2400208	11.082702	3.4123402	8.942596	6.5132413	8.908645	10.093755	-1.3708662	4.8571315	9.878851	3.097543	-0.048008125	-1.4725317	11.2532	13.0815115	24.538866	-1.468587	5.6413674	3.9587593	6.83161	3.5937068	6.323538	7.5174756	12.3554535	-3.0946105	0.5723117	9.354204	11.9440565	11.341243	8.841712	-1.8819364	-1.6110209	-3.363639	10.269477	12.4001665
974	7.2302384	12.890086	-5.4502444	9.841197	-7.685515	-3.269186	3.1473167	6.8702064	-0.11053113	-0.9026146	-7.6860886	-6.2596474	-3.5435169	3.3502617	16.10433	-0.111112274	11.642738	15.450787	10.521455	-7.7732263	6.386598	8.753325	-12.355289	2.2147534	5.890632	2.4785917	-0.015526135	3.019741	-4.4474454	8.19247	10.616109	2.3716335	12.248002	4.68976	-8.525763	-4.685741	12.434616	0.476113	-6.927225	9.398349	-1.1829512	4.5258064	-6.619732	-1.448778	-2.258686	19.178013	8.545142	-0.6844368	-6.617129
976	-13.422963	-14.249054	-8.085099	-4.174068	-7.4866962	0.47736183	2.35348	-0.38008055	3.4204137	0.3066311	-10.056837	-13.993766	-11.076187	1.8960899	-6.9404774	-3.911626	8.925149	4.5815773	6.8278384	0.15041022	7.710031	13.69769	13.554351	-2.2280638	8.253291	-0.76802534	9.419793	2.3318064	5.1319103	-15.648427	-15.647236	5.6572647	1.4993879	-0.7690217	-1.7479682	-5.5138574	-4.3495245	-3.598715	-8.227994	4.7363997	-8.096963	-9.678355	-3.3137455	-0.14275074	-2.908685	-7.736069	-15.941991	7.569901	-9.515356
977	7.5443473	3.5367289	10.541816	10.374405	11.097984	2.5773265	2.4844916	1.7951571	4.47207	5.111906	14.215909	8.185368	2.3912735	-0.5233903	0.5193033	2.2764351	4.5569825	5.6094017	3.905016	6.050016	1.2789676	4.346931	11.458552	5.230188	7.376945	6.8231506	-1.3296317	6.146563	8.969621	3.4050524	3.8292427	6.0608864	13.658127	-6.201733	13.634318	1.5413183	8.731627	3.0428638	3.5573752	5.695596	4.8055153	3.015855	5.9548554	2.241001	14.584426	15.393238	13.531743	12.14272	7.0780473
978	17.61445	5.815148	-1.4050894	-4.189941	24.516678	12.774723	2.8696964	-4.6399026	6.7077527	7.57457	-2.636325	5.1758156	18.321564	11.251144	4.5119343	11.1017275	21.309158	1.1737505	-3.6541576	3.1993763	2.934788	-5.3154883	2.2317967	-0.001671791	6.2772655	0.12759526	-0.6080615	2.7248993	16.402126	15.008666	4.977743	-7.072127	2.3198578	-0.34512326	-3.390878	-2.1699846	9.466195	6.3958488	9.705678	4.342523	10.70623	0.7961715	-0.4427136	14.462421	7.4260406	15.115199	8.257202	15.883906	14.464398
979	11.370391	-7.8529677	5.2452607	-1.4743046	-3.1754704	9.654942	-0.7859475	7.328157	-1.0902821	-2.3595428	11.686662	10.74419	14.520339	12.530162	9.523135	-1.3989296	1.3312947	6.7058053	-5.6037087	6.076449	-4.0602636	10.497703	-2.3120358	-3.1547787	22.443604	0.37061873	0.5811198	7.7002144	-17.800972	8.316693	-0.010820548	-3.1114893	2.8102438	5.139738	0.86449623	5.7412586	-1.525133	1.2503792	-0.8668639	3.1853979	-3.3825455	-5.8351307	1.1229981	1.4455851	2.8126326	11.386243	13.083775	-1.5442576	12.018434
980	5.184698	2.400154	7.3933015	3.9838402	4.0259933	15.227516	6.9064765	17.74137	3.0862274	-5.5392957	2.405407	-5.969837	9.345889	9.798884	2.5372145	9.851034	0.45185056	12.168086	7.94939	3.8083255	13.311757	3.6457949	3.2476528	-0.045867633	8.063805	1.5931824	-9.524188	7.723946	1.7733803	-1.6805586	-3.662428	-9.675961	15.030089	4.5622487	16.564127	4.593654	14.504089	3.3542156	1.9739567	9.484191	-6.8686314	3.4518363	10.728153	1.7406034	1.3024544	-2.95529	-1.8291883	-1.4493923	10.891247
981	-1.500255	19.393911	19.926386	11.470936	11.328445	14.40529	5.0313087	-7.40E-05	-0.44393274	20.571558	4.950948	3.1735032	9.917862	17.297113	7.0518017	15.901597	5.3104997	25.913706	23.91963	17.030294	7.4951706	21.083605	8.656819	6.908331	15.421386	41.47196	1.8891697	6.868931	2.93175	21.918009	4.9466085	15.131433	6.83202	25.115967	20.860788	18.39891	12.417564	26.054817	4.57444	10.39548	4.378677	5.8503737	0.7710416	2.1965058	9.36337	23.227379	11.174232	15.333249	6.4069133
983	1.0910455	2.4269934	8.528179	8.499816	3.8675888	4.317067	2.8735492	-3.9290514	-0.443367	8.910455	10.881939	1.9836082	2.6845398	2.5879347	6.55311	4.5484786	0.32106432	5.4795785	0.7066326	11.8497505	8.212906	0.37640834	-4.3923564	3.050574	-0.5288426	6.7077327	6.685331	-0.27853298	8.364436	9.693153	5.1581283	3.006687	-1.464893	5.443702	-5.5799155	8.389439	10.917149	6.3068414	-1.6349963	3.6174612	1.6614927	10.182082	6.041946	1.5354452	1.8313694	4.5363364	13.197282	15.339459	-1.5458771
985	-17.81302	-14.173158	-13.770813	-5.5004373	-0.2617755	-7.1890473	-9.554032	-6.8130875	-11.634784	-11.682861	-7.655373	-15.281326	-4.3594704	-7.215847	-22.617502	-17.402208	-9.623071	-13.211915	-11.304848	-21.252792	-1.9976645	-9.920238	-19.353205	-23.838785	-22.091486	-9.892781	2.4165313	-10.447165	-7.5931506	-14.659667	-7.128435	-3.3578472	-10.979131	-15.50616	-14.348493	-5.6756015	-9.046548	-20.272806	-4.655679	-14.540683	-6.22151	-14.551151	6.7681317	-3.5191221	-8.155573	-0.71371967	-3.2337208	-3.0780337	-0.56954384
986	9.820245	19.274668	15.581542	15.665055	24.317514	26.414345	22.326668	20.869379	24.488052	21.72288	26.255686	16.673082	3.9191647	19.565748	16.46277	23.975012	20.557137	8.608942	17.678667	16.968864	19.293371	18.583485	25.89499	15.992652	21.616163	16.19758	22.274511	20.809425	12.284621	16.637758	20.548342	15.983066	11.865756	23.079184	17.04622	15.367587	24.352095	22.197489	13.285129	13.604754	22.045914	25.391998	19.650667	16.546656	4.971575	20.290737	13.763862	16.373405	14.101771
987	14.115743	14.176796	16.868914	20.813833	18.099106	18.188585	4.1377597	19.64811	29.357904	-3.3875911	6.372748	29.475882	-5.5861287	16.60132	14.004227	-2.3523567	12.760785	16.206406	27.707687	11.886368	14.458583	12.554932	1.2740628	16.095652	21.254305	14.414177	16.578974	18.378635	15.200505	11.368054	23.203758	8.519736	16.213179	8.0437	10.822434	12.569032	15.563599	11.076077	12.398265	23.08756	-0.7557202	12.285843	2.7655022	18.112553	12.138962	9.331603	2.35863	16.691435	17.095663
988	-2.4172716	-2.153289	-18.267332	4.538046	3.9519885	-5.4145026	7.34816	1.4214402	9.106443	12.5471115	5.3534946	13.947314	9.540738	-7.9481606	1.598554	8.727744	9.746997	-1.8028989	7.5797997	7.64142	2.3026829	10.352017	-0.16510661	-3.6036227	-6.8626385	-1.6917585	-12.714854	-10.28755	0.5077862	-4.2781806	0.9645087	-10.210383	-15.911654	-7.9564934	-22.94217	13.261794	0.29977345	-0.14912558	-12.343708	-1.4099665	-15.867134	-2.728471	-5.5099716	8.778295	-1.8620739	-2.2641523	-15.1698675	-1.7029333	-16.36506
989	13.240314	7.305784	4.7381015	15.678014	13.087491	7.6223044	7.093061	19.687134	9.767575	7.3690033	14.477661	20.407007	19.492102	1.099727	12.226668	14.848499	11.624939	16.835783	13.004311	15.027602	7.1677976	-14.845802	5.627773	2.8258107	12.856346	5.291019	10.84151	12.690007	11.766315	-6.323349	5.9928336	3.7653282	10.306168	3.4639003	6.8682265	4.2304697	13.582668	-1.2462307	4.58284	10.34015	10.576861	-8.054205	8.563121	-1.220342	13.327493	-11.515843	3.9341915	7.558329	9.469224
990	14.531838	14.95036	23.528223	8.189242	7.0106835	13.085564	-1.8293842	4.513975	4.780359	3.9017897	24.232155	6.3282514	19.16636	5.2103724	4.1047664	13.375665	3.1405983	9.805275	18.70986	25.111008	14.194802	13.296566	5.7133675	12.633293	10.673908	3.1970866	17.631414	18.061481	7.8621655	27.26089	6.526255	3.282725	-0.8187459	2.9978135	-3.6401646	4.7787642	8.338506	23.38658	5.8192616	8.315351	10.955213	6.782404	16.78448	13.924052	13.029826	16.537973	11.655205	-6.3574944	15.677424
991	-6.5063763	-1.7139441	17.055906	2.0904982	3.2513168	-15.428836	4.5280643	2.0560844	-3.5291765	8.888429	19.141512	13.84256	7.340364	6.0376186	6.858771	1.8237299	6.7963386	0.8154848	6.875984	-0.9279116	4.456077	2.2686458	0.91489816	5.497368	2.4540694	9.081985	6.050446	1.0855953	13.10982	-0.99042636	-4.453509	2.3368208	-7.1121655	6.728964	-7.261927	3.0484679	16.214888	4.6603427	6.044462	3.1284332	-0.44788957	1.2898659	-2.804345	10.317034	-1.0756716	-1.9974197	7.394272	3.7884445	0.9105575
993	-4.7418056	9.043128	5.84821	3.0465043	3.9131413	-0.8153741	-0.16330576	-5.8137946	8.195609	-0.86595803	5.811229	-1.4193792	3.3234844	3.0555038	6.1232696	0.68667716	8.354026	2.9869754	-7.630735	2.7352936	8.019469	7.8237405	1.9162221	9.328597	3.0419734	-0.6610088	-9.829568	11.466473	-4.292526	-1.2423038	2.7280629	3.8110611	3.3975465	3.8581123	3.572522	-3.440199	6.769406	1.9529953	5.23543	6.1522202	3.2686489	5.926143	7.961264	-2.3781743	0.6775148	6.895991	-0.20550764	4.8849163	-1.6895227
994	2.0789258	11.934113	-3.2475965	21.89591	1.6466937	8.610044	11.813533	14.951572	1.8053465	12.360245	2.8128827	11.526454	6.25621	16.629654	0.5910263	33.73749	6.223223	17.976912	8.2279415	18.941404	13.359409	23.692396	13.976445	16.622568	22.619574	15.908217	-3.1954193	20.376413	5.239999	26.490915	19.14395	18.912863	8.396358	16.204702	7.7273197	17.385817	-2.545994	14.866076	14.619817	17.234352	0.3395621	15.578845	6.5640717	19.710573	15.345562	11.271179	12.697037	25.841568	5.3464656
995	19.29952	11.763022	10.844348	7.3827305	8.698346	24.782766	22.228209	20.937454	8.635176	4.6155276	13.120167	11.272205	13.427871	25.830362	6.087118	17.046705	18.700659	9.378678	21.80913	7.776489	22.252928	20.828573	8.259381	18.006353	20.983622	5.9154468	21.030525	20.62842	29.293325	21.536684	6.2411747	17.14007	11.782374	15.890288	3.656493	26.873337	26.955385	21.270653	16.30549	20.947681	21.086555	10.951515	10.482702	13.0299425	25.335363	21.193993	15.517545	16.73777	21.28251
996	1.9647318	14.649693	16.275572	13.358106	3.8247144	13.502158	-3.535074	7.007002	3.3166163	0.0985792	4.6973147	6.9643893	7.0481553	4.1313057	9.352187	-3.3172042	15.068389	11.404034	12.737487	4.6993785	-14.479623	12.181164	4.574423	19.260305	14.792167	15.263608	8.595651	10.566945	6.620271	0.9236724	14.892471	6.956219	19.743216	5.6790295	19.875818	8.896134	0.9465516	17.92211	3.5495255	22.327429	16.90954	16.107367	9.941712	7.6205463	0.39566612	9.534587	19.530407	10.992195	20.660246
997	18.69615	11.926243	19.18277	16.692572	14.723315	12.067329	19.943316	19.971571	14.271359	16.669365	12.332821	8.428349	9.996942	10.302123	-1.2828952	3.8663387	10.679901	11.533855	10.162819	11.128125	10.382305	15.183568	14.096227	7.3333335	11.651973	18.236376	17.782923	-3.6460514	3.9983215	-1.9364386	16.224085	6.8511887	15.762065	24.994726	12.274928	16.70838	8.326293	9.85163	14.38898	0.1459883	14.471889	20.765085	17.366537	11.960223	9.906269	18.33086	7.238832	10.709392	13.941647
999	2.8355548	3.2619884	5.642611	-12.046048	11.843152	8.382665	1.0175056	9.409402	7.7417755	3.0443428	2.175841	3.581292	11.314517	5.6049237	8.0255785	5.3232803	-3.4837897	10.634031	3.0017874	12.13879	9.12235	12.960297	11.589665	2.1481183	-7.489404	1.9902197	3.3089254	-7.472805	-3.0439403	15.99614	2.1821969	12.407971	3.6477463	10.5390625	1.5133356	7.572165	5.7674346	-1.741528	11.64735	2.2619283	-0.58147544	3.447621	14.660075	2.8772147	1.7518911	14.177834	-2.0478017	-1.8713793	4.358768
1000	21.415098	7.6837897	8.493467	3.4302425	-0.54376143	28.368166	17.159353	-3.3752139	18.955084	8.414246	5.791474	5.483879	28.178444	20.055052	7.721658	23.693071	0.874557	5.627069	2.2852447	7.6123066	4.156206	11.456089	-3.23152	4.768873	1.1292213	6.087166	3.7745159	12.49648	-0.5930931	-1.083927	16.628403	-3.4348514	-1.1166192	-8.353538	4.382278	6.4737725	27.833239	10.919884	6.080976	1.7178999	14.95621	1.6462679	12.082546	15.081444	5.252075	0.41263595	4.3488803	0.6572421	1.9642807
[truncated: 12 more columns]
