# Supplementary material for: Music-induced emotion flow modeling by ENMI Network
Source: PLoS One. 2024 Oct 21;19(10):e0297712. doi: 10.1371/journal.pone.0297712 (PMC11493256; doi:10.1371/journal.pone.0297712)
Supplement: S1 File — (ZIP) [file pone.0297712.s001.zip › minimal dataset/Emomusic dataset/Music features/mfcc_11.csv]

MP3����
2	21.979551	5.2542787	1.952968	4.589989	-2.9878356	8.682483	-1.1015749	1.4534173	-7.5356064	-4.207614	-6.4703794	2.938481	16.51786	-10.185061	2.3040848	1.3577069	21.93164	18.725718	17.120615	16.93548	6.1552444	19.124086	20.007162	11.067563	3.9098856	3.7958596	5.218124	1.8092312	3.7172282	-3.2755134	-1.5991492	14.808677	12.1427	15.184044	14.216732	8.15902	2.8260128	-1.2661315	3.7746294	2.040861	15.017929	20.01383	4.825147	-2.9391356	14.7131605	1.7220577	16.28103	14.030937	12.615506
3	17.653479	5.0110316	3.3097744	-3.4852588	11.058785	7.257574	4.964626	9.686176	4.9359074	7.2223067	4.044508	6.7836156	0.6022337	9.06067	8.079663	8.090742	8.794789	3.1971314	8.1498995	-0.5403042	11.396103	8.79549	4.447106	1.6305965	7.0334964	2.966892	11.596977	13.341682	13.000481	12.407318	9.490529	6.514427	8.366391	1.6741673	7.11688	4.3828635	8.091486	4.183162	4.2777357	1.7634147	5.1809425	4.705864	3.4780757	5.6013026	7.406361	7.452578	8.519448	14.822986	7.5821147
4	-8.778745	-1.3923249	10.8743105	-2.148526	8.385701	3.7547045	9.95029	3.5478954	-1.5882397	8.249962	-1.5243033	-11.226804	1.5525312	1.2994705	-12.095607	2.0661347	2.7956626	12.804562	-4.870149	-9.475583	3.6877384	10.981658	3.7668478	1.0607418	-0.80899185	5.4838805	-10.666947	-10.325317	-10.651208	-10.7378845	6.5776234	0.12745078	3.8126776	0.5585132	-3.6365569	-8.110199	-8.069078	-7.65597	5.8234406	7.5947227	5.9931273	2.9100122	-9.128514	-7.652388	-2.9046478	2.5316079	0.061184566	-7.0955215	-12.451932
5	-11.074623	-3.3205712	-3.2982235	12.404918	-9.61264	-2.4877753	-12.788048	1.4087976	-7.0786324	-11.902824	-6.527571	7.174809	-5.283466	-1.6118294	-5.069881	-15.536265	12.160563	-0.73108834	-10.670811	-16.32418	-0.14079285	5.136437	19.51177	1.4866406	-5.2616987	-2.7371414	-12.438073	2.3563983	-10.548887	-5.523056	5.117977	-15.072502	10.309791	-4.2597694	-23.428574	6.7352104	-9.511657	-3.9441173	-6.66111	2.014321	-0.7153597	-19.183619	-1.9029495	2.6344426	-3.3737383	-6.6476836	-1.3761879	-14.126876	3.8216445
7	6.665255	0.80889374	6.7392974	3.0775032	1.7797585	0.93683547	-2.3064587	5.2900577	6.2694755	3.801614	6.4229546	6.1449027	3.5224655	-2.8321085	7.4928184	0.64814615	1.2462267	-2.1037047	8.735445	1.7548271	-5.6554418	-2.0996826	1.315971	6.527903	1.868965	-1.9086494	4.659356	2.9599526	1.5337156	-5.6260147	8.396567	-1.8772079	4.570855	0.6323776	6.913347	6.5066624	8.712104	3.8919117	8.125797	-1.8436958	6.082072	4.5519576	4.1500125	9.562472	5.5990067	4.3914437	11.47863	8.22256	8.289875
8	-9.918688	-19.184866	4.24063	-2.9422376	1.2380689	6.3273435	-3.475877	0.5045107	1.9867777	-13.214698	-5.7557387	0.22731335	-15.306638	-6.932098	1.3217617	-9.899875	0.7648614	0.098824024	-1.1973548	-5.4599824	-10.796562	3.765334	0.4856925	-0.24333556	8.129049	-7.91083	3.321666	4.126654	-4.688451	-0.52303696	-1.1414357	-10.742864	-6.6044602	-0.33751598	1.8489765	-20.131918	4.5589714	8.562245	0.74259645	5.592098	9.830375	-5.100653	-10.070617	5.35827	-2.640475	3.9508464	5.162824	5.4688706	3.731202
10	-7.911616	-14.130391	-8.688396	-9.346942	-3.2933724	-5.4452896	2.5013385	-3.3305073	-4.2706866	0.5471253	-1.1910919	10.39325	-9.794225	-17.667774	3.0903356	1.5461836	-8.966628	-5.7478356	-3.509053	-8.498351	-12.187238	-0.55598736	-10.879226	-15.738575	-17.543982	-12.636922	-10.500817	3.251297	-8.890318	14.605853	-14.88502	1.9466647	0.95347625	3.4908698	4.324851	-1.7438754	2.6057358	-2.3496687	14.848475	1.2238997	-6.6508675	1.5024158	-4.1710677	-1.1055732	2.9827318	7.092584	-18.903728	-7.6037936	1.9743267
12	0.64587116	8.794881	2.908659	7.67281	-1.9692707	-4.6697774	-5.509543	-9.078495	-14.11742	6.857637	-8.491641	1.8090553	-13.776675	-9.436396	-9.285081	-21.788557	1.188074	4.21578	1.7834467	3.979369	4.1970305	-5.6083083	-3.716153	0.0424246	-1.2202944	0.042435605	5.767512	-10.691551	1.3802863	9.050356	-18.809038	-9.507283	-17.581919	8.830876	0.06632551	-7.93428	-6.3206444	-12.770589	-6.261172	-10.609126	0.99928856	9.758781	3.0685024	-8.556365	2.0770457	-18.02902	5.8211207	-4.4167137	-12.58176
13	-7.1985307	-5.2155285	6.922253	-3.2684593	5.2980423	1.5991468	2.0581548	-17.093527	-0.48033538	-9.242393	-3.979211	-8.681053	-3.631253	-3.1914914	-3.7810948	-6.133055	0.57223815	1.2723005	-6.4586368	-11.193184	-9.849716	7.198002	-3.0486057	-10.861964	-6.3698516	-5.6081986	4.3819966	5.9628124	9.24812	-1.660491	8.658799	-15.165647	-2.7389839	-15.38092	-5.1899	13.676727	-7.217427	-11.412686	3.6446803	-1.2996886	9.495003	1.4405581	2.468963	5.6652966	-4.5671782	-2.8008022	-5.393562	-6.2441735	11.960014
17	7.4073143	-16.130455	-14.401623	-12.670494	-12.491852	-20.020464	-3.7906287	-13.812683	-1.6141477	-2.1734707	-9.848712	-4.6302094	6.4277873	-26.921442	-17.186018	-4.647799	5.3752747	-15.451663	2.0283887	-10.73753	0.16301496	4.6734414	-11.516594	-4.1893463	2.4079442	-13.687592	-18.38754	-3.0353327	-12.301743	-9.756591	3.0562515	2.9378014	1.7285591	-7.101873	-2.8411388	12.003825	8.000457	-8.703163	-18.72286	2.2845087	-9.308916	-3.3833969	7.2307415	-0.950855	6.007568	-16.431458	-3.6530898	-9.277706	8.375365
18	2.1018147	1.4509889	-13.065429	1.5961276	-0.41525045	6.3286233	14.424182	-0.7397451	-11.343698	-6.6557813	-12.323337	-4.885282	1.2623893	-0.67311066	-2.8883774	-17.365993	2.2071092	-4.649062	-0.9801688	-9.85598	-14.363846	-0.55715275	-3.4473228	-10.324111	-11.015334	-13.904897	-20.960377	-18.276342	-16.750933	-21.399694	-9.712034	-3.84206	2.0682876	-13.790408	-6.0255833	-8.628127	-4.072718	-4.112737	-13.023983	-8.277562	-5.905773	-19.358044	3.7798452	-12.730106	-18.312492	-19.1694	-30.233393	-17.97465	-20.254946
19	5.769378	7.232462	0.38669673	0.35727826	-2.1874363	5.1998076	-0.48580518	-0.10184606	-4.8028502	-2.52963	0.8223324	1.4161692	15.513996	4.8734894	8.053572	15.924527	18.922907	9.144503	10.216194	4.8488507	7.5804844	0.18035603	6.1624627	2.1899498	6.9200706	-4.2073402	5.470898	13.81221	8.89252	-5.293979	-0.78573084	-12.959035	-0.9246332	6.731838	4.858719	0.70669985	2.3228626	10.064018	16.881681	4.6106076	4.1504827	2.2502582	3.3570385	1.1401745	3.1866524	0.9823192	0.75465304	0.75717735	6.4708786
20	-10.948788	-22.908173	-3.5844204	-17.569649	-18.504421	-3.7975128	-10.089646	-9.321565	-14.956149	15.044946	5.631872	-9.416692	-1.2928594	-7.034252	-2.744283	-2.7624595	3.5357387	-5.366327	-15.960773	-12.706245	-10.352411	-4.959853	-2.7963018	-2.0342376	-2.1454346	-2.0976374	-0.000869592	-10.437767	3.8109996	-15.157979	-6.556845	-15.592873	-14.382442	-14.358467	-14.632317	-7.783156	3.7919624	5.7430205	5.8854833	-8.2483635	4.6180224	-14.71643	-15.469045	-16.106804	-3.99064	-2.9627936	-13.774712	-8.965077	-2.7977388
21	-16.502457	-11.029266	-10.676697	-19.12124	-8.225377	-10.233642	-13.010693	-8.237195	-17.08333	-15.126765	-13.615772	-1.8580424	-14.667998	-21.091234	-3.7838135	-8.281581	0.24041188	-17.950691	-17.732798	-32.202404	-15.937266	-0.5302643	-9.026414	-17.829315	-8.58178	-8.821729	-18.109928	-0.07102585	-8.520545	-10.631936	-11.366385	-11.865842	-15.65887	-20.060423	-18.35252	-16.168924	0.026954412	-14.855087	-14.957364	-7.3803687	-8.648841	11.173873	-7.515269	-10.23328	-14.211207	-26.808393	-10.632176	-14.681315	-10.442125
22	9.094982	-3.2549133	-2.3847084	6.8368435	6.3360686	11.534379	-6.4800487	6.109611	-5.373034	-0.72330904	-3.9328449	-11.156151	5.4812827	7.609713	4.8593273	1.625152	-1.1947125	6.826465	13.174449	-2.6220357	0.53046626	-0.70015365	8.997849	15.713985	2.595886	5.4347243	5.793158	6.6991515	2.835118	10.607707	7.2231426	1.1265817	6.062403	6.3389325	11.273422	3.8313496	10.530004	7.0941505	16.515432	-4.502536	-1.5157262	4.8164945	-0.8582204	-0.35345945	1.9216808	0.25806597	0.6154975	12.320651	3.1457272
24	-7.942018	-17.131178	-1.4861091	-0.004872004	-2.7267363	-0.16974862	-3.87169	-16.214453	9.082868	12.742733	-5.0243597	-17.787374	-14.747258	-9.178683	-4.4463234	-7.3369765	-10.689414	-14.74775	-9.57549	-21.060358	-7.3085647	-7.274367	-9.714593	-5.818659	-15.546418	-14.23216	-16.864994	-6.7488804	-16.307177	-4.8321886	-7.734019	2.9414005	-6.878698	-14.300804	-12.014478	-15.8654785	-8.269682	-15.930327	-12.075093	-3.4836433	-14.325549	-26.493727	-14.178449	3.530587	-19.595282	-18.07976	-23.925142	-22.520683	-11.660357
25	-3.2171204	1.1590933	-7.1626587	-2.734623	9.330781	-2.1092012	-2.4773638	-13.712405	-4.4293456	-2.9614398	4.138613	-2.4939895	-10.30593	-3.010085	-4.2432055	-16.744692	-4.4820237	12.648782	-3.3203573	8.480195	-0.03307104	-14.61148	-11.825053	-2.373884	6.805738	-4.548795	-25.155008	-5.6984897	3.4165993	5.5374336	-4.05077	-6.9736896	-1.6192513	-0.8148176	2.6349306	-2.0789678	-5.3531775	6.335957	-1.312674	1.7866203	-9.065473	3.116317	1.6454452	-6.2334194	-8.9996805	-17.151823	8.387933	-8.287473	-7.4216995
31	9.901635	-2.7731822	-21.129234	-10.705635	4.5682807	-8.644547	7.4801927	10.867644	3.535001	23.443436	-17.86965	2.2615387	-3.796506	-4.592061	4.119688	24.836542	-6.3347034	11.925079	5.739865	-5.0129704	-7.887556	19.37827	25.735186	11.494794	19.595062	14.83122	7.5497108	19.475565	14.008294	-4.4219594	-4.3186116	5.872902	3.6517894	0.34171963	4.93329	9.653182	3.7425623	15.713202	-2.2270339	2.7066667	3.7900317	7.7941895	7.6931286	25.484156	-3.0736961	-10.362809	3.0729675	-9.159062	-11.1914835
32	-13.565671	-5.1524115	-16.259743	-26.544916	-19.758411	-25.457901	-11.631698	-22.87107	-5.4695144	-15.247574	-2.0446908	-11.191491	-18.219584	-13.992279	-9.062972	-7.103537	-20.683752	-7.1663322	-10.289436	-2.3340952	-3.497351	9.528757	2.0307796	-2.357033	-1.9304196	-0.55619556	4.1884384	-20.581789	-15.654701	-4.20054	-1.0708501	-2.7210371	-9.091682	-10.248655	-22.99742	-2.5256536	-5.465344	-4.642755	-16.279963	-11.862418	-6.2119136	-15.685909	-7.694177	-1.9839864	-3.669487	-5.642899	-4.024662	-15.091652	-10.478714
35	-9.2250395	-13.979584	7.2074285	-6.4466953	3.9958904	3.7166574	21.898039	-16.542292	2.26019	-4.134752	-3.593716	-7.2638307	-11.84419	-8.573169	1.1178967	18.365698	9.610364	2.763839	3.697673	2.5965679	2.6777182	-9.334293	-12.12994	-0.14339383	-4.912392	-14.150458	1.4101828	7.4394994	-3.3595822	-0.59109277	-6.565073	-4.291431	-1.1959679	-18.24424	-2.1846778	-6.5499625	2.7431505	-1.5838104	-1.4970942	-12.928615	-3.2696733	-9.303977	0.98120373	-1.2883089	-6.3202915	4.107496	-5.734526	-26.232836	-21.927149
37	-6.012462	2.7951915	-4.4827533	-4.4983554	-19.317774	-4.960776	8.963811	-5.1192875	5.196388	-6.053974	-9.952123	-5.2307487	-12.692929	13.567708	6.96042	4.570289	-15.944064	3.5103748	-13.3287	-6.835469	-8.318812	3.7240562	-3.1356766	-11.394841	-18.639994	1.5023652	-5.294869	5.3293796	6.050054	-7.6377907	-24.188295	-11.4095	-12.51044	5.648295	0.38326764	4.4314685	-14.069576	-11.896024	-9.727254	-1.3290068	4.096389	-8.534085	-1.0350671	-0.13491662	3.972287	-5.15979	-4.6371	-13.636365	-17.90962
39	-1.4655404	-1.4907513	5.451987	1.36621	-9.76953	-1.3700876	0.20953782	-7.8107758	9.278164	1.7347401	10.95209	-2.79344	8.54512	-7.877497	-9.257465	-2.6424265	-7.4938025	-4.578483	6.0600815	-3.4852486	1.0865895	1.8880233	-9.109108	6.0171313	7.518879	0.37914085	2.8184795	-17.330023	0.09898893	-1.6988186	10.040903	7.4653726	8.512524	-0.62090474	-10.312594	6.5834374	10.943024	-0.002494812	-4.5861	-15.382446	7.765205	5.0820446	-1.8907934	10.495121	-9.057549	-8.317729	7.3722115	-7.262276	3.193051
40	2.7913818	2.7148793	-0.08813548	2.4481227	2.3718455	-3.678931	2.3267136	4.7320595	9.264186	9.781518	-0.330182	0.37168634	10.51891	-0.24782753	-8.330811	7.8556137	-2.2368853	-3.423158	12.373336	1.5840262	-2.7201116	-3.4850824	4.9640174	15.414475	-1.0630064	7.15996	1.2431176	-1.4097877	3.5763395	7.447056	10.856842	5.361988	1.9900757	4.785867	1.931312	-12.171987	-3.4442432	-9.409483	-8.437541	-22.230696	2.8905258	0.7143922	-4.966234	4.3383675	-2.210429	-10.318727	-3.2432995	11.214629	7.5877233
41	-0.46217632	7.9964614	-6.4283853	9.626709	5.0775833	-0.4322667	-4.3967557	-1.29332	-3.7504952	5.279674	0.8167731	9.969624	-5.583956	-1.7362499	1.3168588	0.8347456	10.121829	-5.757141	1.5024118	-6.7284923	0.47342062	3.925767	-7.443189	1.5326017	-7.322066	2.6366475	-2.3652518	-5.8077826	3.3215926	-5.6905923	-0.72418666	-1.8938303	-3.6410007	-0.05959193	-5.9100533	-3.9778264	-4.4418087	0.7815966	-4.062042	-5.374069	1.254399	-5.998077	-8.852189	-11.16531	1.2277145	4.105354	1.1814939	-13.164523	-3.199887
42	1.2719985	1.0168053	-11.597041	3.8633797	-0.14552148	-0.32844496	1.8358817	-6.112	-0.811888	-3.6000855	6.083847	5.0326805	4.6365423	-7.9209657	-5.0215664	-16.935778	-8.245776	-4.942836	-7.950077	-2.773465	-4.5211983	-11.040081	-1.5753078	0.68014663	-2.4739125	4.242642	4.59028	7.907387	3.467178	-12.112109	-1.2838885	4.154239	3.234269	9.888127	-2.6859283	-8.785979	7.7578626	2.3248088	0.5674968	-4.848961	-4.080569	-3.1287735	-3.6864417	-3.7468922	-4.691856	-0.17489052	-0.10888595	-4.7767253	6.3716187
43	5.684076	6.3464546	3.1695282	1.8712841	4.8621087	5.969764	4.9404926	-0.88934225	3.5947177	10.697754	7.8018394	10.171069	0.22226839	3.4610097	0.47372845	10.193069	0.99554604	8.103677	11.192693	13.680992	9.016883	3.9648364	3.8124697	8.121635	8.766671	1.1992579	2.781169	-0.18303998	-5.5458064	2.4346583	11.84209	3.0360725	2.6328106	9.277738	-2.6213782	-1.7659591	6.78686	3.641184	-12.837823	13.389321	2.3558595	10.526782	-3.4514992	12.762493	-4.0011277	-1.6990585	-5.068604	5.246632	-0.652891
44	-2.2809007	3.0298157	-1.2764789	-15.169739	-8.431939	-8.052701	-20.974306	-6.918324	-9.25102	2.576968	17.777979	-9.713806	-2.0361745	-4.613813	-1.6459423	-31.054329	-14.0379715	-8.080499	-2.8831806	-10.219594	7.5714602	-12.657046	-13.460149	-2.393135	-8.104941	-2.0364647	-2.1790364	-10.600283	-8.427913	-1.2504002	-15.86494	-8.87973	1.6274782	-13.369485	-12.456025	-10.931831	4.945396	-5.1665597	-1.0670453	8.5233	10.273898	2.4245412	3.599043	-7.005693	-13.514436	-4.665923	-0.6191683	-0.7589955	-0.97718054
45	-1.0639995	2.8880327	4.248368	4.1577663	-2.9903774	-6.5449243	4.5049553	6.9277234	1.9440061	1.9182707	3.7786915	3.5325058	9.979469	9.170858	11.137016	7.452202	11.692772	7.0781083	14.151792	0.7599084	-5.817358	-5.1224313	4.528401	5.6799965	-6.0842223	0.15209039	-6.555426	5.3651147	9.647868	12.171349	1.3193922	3.985551	3.898208	-1.1562974	11.386151	12.034368	1.4714869	10.236205	9.060746	-0.16001463	6.5150986	9.281847	7.4062448	3.7304223	6.2435527	2.2458622	10.43742	3.9448416	13.340341
46	4.3249893	7.6914477	2.9458656	-14.336609	-22.301514	9.337895	-24.243338	-9.510731	-16.634245	5.6682916	-8.289713	-5.1827774	-3.7654636	-8.9692955	-5.93887	-9.294783	-10.610274	-3.9542859	-12.247289	-9.607999	-2.5642655	-8.055186	-9.241092	-4.4297557	-17.63636	5.6126018	4.5652156	-0.9096629	0.9160585	-17.692633	-10.677785	-2.471113	-5.7325883	-9.7845	14.101121	-0.11297321	-2.9694717	-12.703529	-3.0803435	-13.108481	-2.08266	-10.689988	-7.0989265	-6.6133714	-7.8845286	-14.878854	-23.817947	-6.122013	7.233557
47	2.54528	-1.219005	15.308055	7.4862175	-3.629853	7.2349663	15.538005	5.266512	9.273007	10.301678	-5.7576375	2.6630466	3.365927	5.852039	9.328988	13.803609	-12.899915	1.4306087	15.1195135	8.511071	7.8529587	17.374449	-0.3320748	7.4791083	9.332264	6.460209	0.7848502	19.403702	2.2234087	8.6261015	5.5985856	3.8369598	5.2327404	13.855743	5.269048	3.413942	11.823395	-10.351532	6.6172414	13.5504465	-5.5637603	1.8377919	6.810946	-1.4213314	5.6475163	15.950584	-2.1135628	7.1578956	5.798203
48	-0.97741395	6.255708	-2.4983013	7.313909	4.68207	-6.160045	1.8579444	-1.6408867	2.3091528	-1.5198126	-5.3525643	-1.4580693	-3.6039636	-9.801486	6.7180614	-6.9799256	0.1733352	8.719808	18.279718	-16.218597	13.306637	5.291923	5.566488	3.4606028	-5.4166236	16.161688	-2.8694754	1.7692641	-3.8871346	12.392863	-10.782214	10.670169	1.0018348	-4.864569	-6.455028	6.611221	3.303068	-8.578106	-1.7420791	-0.8439	10.467536	2.4384682	-3.8323033	-6.204514	-10.851338	-9.084788	-3.1501856	3.1969497	-8.453397
49	1.6387743	3.6732986	-12.998075	1.5521501	-2.594304	-0.14551663	-8.93219	0.109586395	-3.15496	-11.457764	-9.655347	-1.8260689	-0.67184806	-16.614489	-2.182845	-9.893475	-25.335634	-0.5200699	-13.300544	3.2171593	-3.4399214	0.94872123	-2.450867	-3.8650568	-11.046551	0.38005877	-2.9162998	-3.574035	10.215383	-6.0184445	0.8019305	-6.866871	-5.1659756	-4.0857625	-0.5238611	-8.137628	-9.398809	-6.2476463	-4.616282	1.1190646	-3.4133995	6.7484145	-18.845388	11.182378	-15.285553	-21.227556	-1.5176888	0.8114192	-6.7905307
50	13.304062	0.6021597	7.068208	6.967912	6.7437897	0.7270382	18.840723	12.795509	5.6547375	8.169827	2.4129431	1.7636929	2.451885	2.2186925	7.9385314	-5.3665295	9.078124	4.8163185	8.327644	6.024176	-7.7151113	8.915745	12.312172	10.637712	6.144226	-4.607598	5.1719484	14.702624	-0.44437313	5.2695956	-11.484347	-4.5388827	7.878836	20.069899	10.771489	-2.9174893	11.485852	4.3274264	11.289569	10.851837	4.975934	1.5333239	4.0442843	1.5763031	1.1058592	3.5080101	1.4805479	10.685169	2.9497192
51	-1.4863195	0.58621436	4.1568236	13.709968	8.25363	-1.5734752	4.437462	15.323176	7.8049636	5.5964913	10.091971	0.49348554	7.378071	-0.00132974	-0.18866777	-0.95418423	2.8728292	9.3751	4.9506717	5.6017814	-0.60040957	1.691266	-1.2754791	-12.969821	-2.9806683	-2.4360373	6.8052373	3.2890403	5.124006	-14.794017	4.0424504	2.78971	-4.070587	5.3812695	1.8647946	3.3525474	-1.863233	-3.0247383	4.063513	4.8735943	6.0579734	0.931448	-1.1093615	5.83103	11.007413	5.9257207	-2.500375	-0.8936167	-14.975047
52	5.9449196	11.1532545	11.123784	0.7150373	-3.7003317	5.8351707	2.1155226	-9.459396	2.314544	5.730967	5.422094	-0.43527138	1.5095874	9.487725	16.761118	5.492583	11.824344	2.3055413	1.4884084	-4.6097617	-8.8114195	9.316829	9.041378	4.5816293	9.827018	5.5032787	4.9772305	-2.3405015	0.67635727	5.1552463	4.003238	5.1637235	4.5801234	4.88466	12.558953	18.641485	10.245679	8.139117	-4.9626713	6.908031	6.332123	1.2587051	16.50395	13.264195	1.2267399	7.383311	9.832375	4.4187527	-6.742904
53	0.012248914	4.1392837	-2.6928952	-4.743257	-2.109189	-0.5941652	-1.591918	-0.5608396	-0.24636197	1.7003075	-5.958731	-4.8249907	3.4609346	3.9438972	0.76113385	-13.133212	-2.3371785	4.314181	-10.830009	1.9026431	-3.8842437	14.065288	-16.055212	-7.7103744	-6.2135425	-7.671543	-8.084632	-2.3793247	-5.808721	-3.121639	-6.2628956	-1.3850886	9.787366	7.410748	5.8425965	10.188091	2.556863	-1.4666368	7.121015	1.9683104	6.081431	-2.6812513	-0.9470679	-3.7974215	-14.951794	-1.5844722	-8.209498	-1.8719054	-9.550466
54	5.5633926	15.463077	18.617777	20.47809	13.252467	10.476159	5.7602844	-17.486872	-12.746785	5.848354	-11.565417	-0.460467	11.223877	18.875292	5.251845	14.204315	18.584452	10.517283	-13.451469	1.5208268	10.094902	-1.5641066	6.2558556	9.421001	16.021767	16.628077	11.271782	5.8052297	4.6050935	7.4384437	-0.4532566	-7.096382	-10.058345	10.500789	9.112857	9.375038	14.118983	5.345632	-32.402447	-0.14737336	15.629331	10.971019	14.319694	2.2291424	-13.292286	-12.534276	-1.5220741	2.0269291	18.472198
55	4.4457	-2.4814155	-7.544796	-0.4805046	-5.7202096	-19.271168	0.19434138	4.6366725	-5.669189	0.3794074	-2.8157532	-2.3289769	3.6677837	-20.132761	3.2414742	0.057656687	8.737891	-0.57841396	-9.517674	-15.489456	-16.02791	-9.178201	-13.310494	-3.7453537	-5.137264	0.2503747	-0.68414116	-4.9556856	2.2090387	-0.5565702	13.423236	-2.4322007	6.5520663	-3.794809	-20.873667	-0.46939194	1.4340366	-3.3681433	-0.85401887	-12.169804	-2.8091462	-17.809473	11.168775	2.900411	10.01945	-5.5818887	-7.1233163	-14.579684	-4.6927733
56	-9.118876	-7.2531524	-5.8264027	6.1223426	10.43416	21.590723	-5.549717	-10.976874	0.23638248	-6.244629	16.752235	-0.15853627	15.221767	12.393585	10.698495	8.814204	16.531908	-5.8452125	-0.17245992	8.098708	0.49486637	0.38691357	-4.0444884	-2.6578982	-3.0373662	5.0409827	9.812341	3.8623161	-11.646924	5.527466	8.884144	-4.878382	0.9096679	5.992064	10.050057	5.0677047	8.222346	2.8525848	1.4483429	-0.73023874	-1.4405731	9.293147	5.6735263	-1.6899042	-5.96341	-20.213533	6.831758	4.235081	-1.462966
58	3.710018	-2.8568354	14.500262	-0.8495493	-0.9709665	27.754286	-8.017725	6.0310645	-2.7292507	4.8059316	10.711068	10.088741	-2.0517273	2.8554056	13.209395	9.145374	12.262761	14.733983	-5.767528	23.330002	22.727362	20.088972	18.941412	-0.037034903	-8.748337	5.3998775	8.661564	15.240311	-5.223369	-0.6576974	-22.043062	0.49438047	-4.6742787	-15.711886	-8.041432	-2.3647954	-19.811886	-22.128492	-11.871394	-9.863845	-7.498883	-0.5027714	-20.766386	11.9329	12.867358	18.843355	-8.586839	4.908117	-18.006773
59	-2.4243429	-6.32843	-7.6407	-7.546203	1.7698356	0.42341527	11.563939	0.25036207	-4.4510407	2.120938	13.078599	-2.6589499	4.046297	-0.3996191	7.102978	1.8615009	2.4835117	-4.1517997	8.865341	5.6972833	-17.358343	-0.079238735	-1.610726	-4.546344	9.006437	-2.4245212	-2.8305538	-0.44324684	8.127927	-2.4175081	-9.493797	-7.028486	0.62286097	-1.2050896	13.325994	7.6784286	-4.888876	-2.98619	18.331852	-2.9340274	0.7201023	7.41789	-9.409187	-3.2129548	-4.509643	5.924398	-4.308186	-7.417656	2.6680396
60	-2.2010531	-10.141869	-13.8043585	-7.1705914	-1.0971924	-7.11565	-5.071203	-7.751163	-1.3520185	-0.6294308	-5.608173	-10.292599	-7.3049483	-8.4027	-10.76374	-8.90315	-19.559961	1.262145	-9.327953	4.387212	3.546238	-1.0362414	-20.650167	-8.200593	11.06813	-7.0048027	-0.10101986	-6.858528	-7.9751306	7.0006332	0.372933	-7.0313287	-2.5549593	-0.38382784	0.5071214	-3.2730618	-1.6162062	-0.6069562	0.068234764	-12.12225	3.776211	-12.581815	-13.449043	-4.6607375	-2.8598568	-3.2387486	-9.460359	-4.565328	-9.89733
62	15.951526	4.395247	17.310999	-4.236528	-8.36054	-5.671182	14.854527	8.314102	10.145834	2.3892314	1.9694872	-8.484916	-2.8689988	13.051216	1.3084232	8.724948	-0.061800163	16.297792	8.8995075	18.224794	5.670934	10.359951	9.800531	9.621853	-0.11052392	-2.761256	-8.054825	5.2343183	11.315536	-5.290405	11.078601	3.836259	-0.8695248	22.577566	5.585005	7.6771164	14.0845995	2.0916383	3.6412542	2.7414827	0.77445453	18.8767	-2.2131872	11.982402	9.298383	-5.650554	8.57555	5.7574677	-0.73816913
64	11.880341	0.8534417	-6.680038	-11.053246	-5.2540665	3.388669	-8.687649	-17.424288	-12.520114	-10.608801	-15.76995	-9.99008	-3.0298634	1.4431051	-5.578401	6.4414353	3.558359	0.8654935	3.175048	-3.5623658	-4.121213	-6.507521	1.4363693	9.080052	-2.145294	-1.5810971	6.708416	-7.0805306	-6.6744514	-16.069925	-7.5359	-5.5688686	-3.2172194	-0.46247315	4.874446	5.141009	1.7905523	-4.3611035	-11.292385	-5.941128	2.0821912	2.2794182	-10.295617	-1.2615663	-11.9591055	-1.0362352	0.8480124	1.415974	-7.5728345
65	-10.098891	-0.7805128	5.0092864	0.5140047	-2.8589113	1.3596746	-9.01389	-5.2436748	-2.068035	-4.6588435	-11.042431	-2.9876187	-5.171638	11.554753	-12.150697	-35.980076	-10.209572	-3.4317112	-24.777306	13.657037	-10.58759	-0.14740562	7.1435447	1.0788523	-0.93210554	-16.44735	-2.2603436	-9.438247	-16.718992	-22.5169	-4.723677	-9.432534	-13.978213	-15.401111	4.738691	-3.4201815	2.8466046	-0.62826306	-1.1173466	-16.111193	-11.444706	-0.8975561	-4.6587524	-16.257463	-1.3310629	-22.29392	-5.422602	-7.333346	-15.427403
67	-1.8057259	-11.291753	1.2135028	-1.9116105	4.7411733	1.1473819	-13.406143	-5.388595	6.3552055	1.5456185	1.4182719	5.8098617	-9.290791	-4.6135144	-2.9590333	-10.013894	-7.002329	-8.3781395	-8.042712	0.10378917	-18.992393	-1.587613	-4.5019593	-10.285077	-5.258824	-7.2356987	-2.0773652	-3.5181668	-7.348629	-0.8402241	-5.5038915	-11.115662	-8.196629	-3.157382	6.964615	6.080027	4.0429077	-4.077797	0.8744659	-5.731011	-7.7238374	0.81873244	1.9613595	-0.13541253	-19.286217	-2.47595	-11.431928	-14.0865555	-6.7967954
68	9.238996	3.6826649	-6.251429	-2.092129	-4.6050587	-0.6952792	-2.3592913	7.010456	-12.313737	-1.8579797	-3.3196917	-2.3101966	-17.138784	7.3032	-1.078032	14.7998085	8.635066	8.411551	11.661327	-0.25082302	-7.7730327	-7.101612	11.14852	-3.4737332	-10.607684	-9.339717	5.4150023	7.3664308	2.9506829	-9.429248	-7.014832	-3.9728758	-3.248019	-14.80806	-11.859832	4.2689967	-17.765799	-4.7779946	9.48532	-9.953795	-0.4000492	-13.865283	-12.683288	-13.018529	-12.839133	5.1394587	-14.259697	-11.417198	-22.093964
69	-18.052015	-16.485552	-15.8507185	-13.799469	-16.945873	-15.656658	-15.47213	-8.851548	-16.121332	-20.199642	-20.273043	-21.338186	-27.56485	-39.130356	-25.960478	-22.612822	-19.739943	-28.313759	-19.32176	-31.25242	-21.270882	-36.280224	-21.71797	-33.48935	-26.50427	-9.194034	-9.863265	-32.688137	-18.49597	-28.056505	-20.558966	-24.450745	-20.020523	-8.170337	-20.132414	-20.028885	-20.64024	-28.228973	-18.313288	-14.254093	-27.30221	-18.212421	-29.879484	-31.31838	-28.938591	-34.71266	-15.634415	-26.415627	-21.264694
70	-5.203212	-11.541851	-3.777773	2.0621727	-9.975352	-7.200474	-1.7672176	2.6103184	7.5300484	6.7577996	1.7071494	-4.586914	8.9291725	-13.914857	-4.506483	-0.009643316	5.723617	1.9562869	-15.097764	-1.5186497	-1.4671351	5.651882	-5.2599397	7.6934114	13.408246	-5.5964074	-2.9265296	-11.801518	-4.9148655	0.6142819	-4.353148	-1.4213425	-8.443877	-4.751437	3.9649117	-5.7463136	-15.361585	2.6021242	-8.0545435	-2.4370337	-1.9508162	-3.255822	-3.4887722	-4.136823	-9.567184	-10.335511	-8.319331	1.5980611	2.3699236
71	-4.917069	-12.466022	2.1786366	1.3542343	-0.83870506	1.5460974	-0.21461947	-4.87668	-6.2121396	-1.641029	6.112797	7.484482	-2.011617	1.4334244	4.2339854	4.6518426	-5.770664	-6.965896	-7.2895064	10.1908045	6.3745112	3.0770884	4.0281067	3.3083868	-4.7629104	-5.150802	-0.667295	-2.1428292	12.506394	-0.8418884	11.033473	8.210408	9.729627	3.2435296	-3.7561905	4.1076627	2.1982415	-4.123322	1.0108614	3.2113495	2.4327707	9.255284	-7.175234	-13.351327	-5.411798	6.2931294	1.0422586	5.5677266	3.9305801
72	-7.873471	-2.6538312	10.020988	-17.46212	-10.414704	7.98688	0.80907506	1.0882777	-16.22959	-5.61058	-5.400623	-2.2850676	3.2617016	-9.541645	-12.848496	-2.0749547	-6.471399	6.3773665	-11.582318	-4.835714	-11.686849	0.99795055	-5.89613	-26.175879	-9.837518	-10.053956	5.728762	-7.448313	-20.98487	-11.78802	2.4277563	-4.5123467	-10.588322	-7.5080132	-1.8545562	-3.0411282	-6.826883	-7.873415	9.982663	5.6478105	0.67153215	-3.3746738	5.534403	-12.724446	0.36871567	8.638446	-11.083335	9.618616	9.222686
73	-8.537103	-1.7692925	4.1301656	10.295323	10.603052	-5.72492	6.7323976	1.3727446	2.4100335	-23.280756	0.87673616	-4.9159665	-10.723321	-37.810165	-37.206593	-5.182392	-13.475106	-9.562628	9.815931	2.761287	-24.402273	-15.608867	-11.727881	-17.020683	4.1433725	-8.939883	-19.692356	-3.0934112	2.0927448	4.9312987	1.4204564	7.214033	-4.553511	0.9603763	11.154063	5.9342613	-0.58243626	3.240905	1.1521763	-22.991587	-24.086817	-52.100986	7.7047935	-14.925206	-40.72928	-12.904762	5.1031246	-4.2248063	-9.766019
74	3.8029292	6.819961	16.710487	-17.632036	12.93636	-15.009654	-2.486156	-25.474716	-12.27686	-39.07282	-13.701176	-11.32343	2.7807732	0.17857803	0.03686126	3.5785873	1.7353559	-10.515666	-11.278358	-5.1309123	-7.102417	-19.374483	1.0689405	-2.9071083	-10.940475	8.66681	2.164511	-9.219853	-10.98391	7.4815087	1.8217243	-10.07391	-6.710624	0.2637849	8.777289	3.0746448	18.723074	6.0222526	9.138507	-2.8756342	-8.231723	-5.645078	-5.917951	-14.754481	-24.213037	-16.980925	-19.324255	-43.23998	-14.371394
76	4.2297835	7.1860757	-0.3844099	4.5973067	5.680691	1.7178017	6.0068784	5.3977847	3.4046023	8.779931	0.5969939	3.5517924	3.1914349	13.8915205	5.365565	10.631413	-0.40144	-1.9949313	3.26869	-0.38751483	14.348069	-3.98783	-5.2263	7.1803145	5.115306	15.087387	-0.5310542	5.037138	9.053275	4.440024	19.495914	-2.1305754	3.009572	7.764202	5.5516067	8.698087	-3.63414	5.004205	0.8314802	4.525992	5.790058	-0.6890767	4.369406	11.305879	3.9975522	-3.801945	5.2241287	8.390186	5.082722
77	-8.31092	3.044349	2.3173554	-17.865904	-0.65594894	-3.5600522	2.0701473	6.57186	-0.6807141	0.28603348	-7.799236	-5.2858033	-7.0983124	-3.7190173	-2.332568	0.9998022	3.526296	5.835186	-1.6840953	-10.437301	-8.475889	-5.4495683	-3.8198502	-22.628082	-18.723053	-18.176233	-1.6392096	1.728445	-8.002183	-12.680382	-9.53209	-2.8379707	1.6401335	12.170739	-7.9301224	-5.769097	4.379885	-3.9927776	-11.084626	15.123429	3.0764112	2.1406238	11.187107	5.5637574	-3.1154308	11.36085	5.4751887	5.4493165	8.146287
78	-0.49677992	5.3056836	-5.228124	-12.116563	-5.915539	9.4244	12.75237	-3.171032	4.4262824	7.003184	10.09536	12.047105	-3.3679907	3.5724993	-12.612858	10.735158	-2.9567034	2.5373478	-12.120438	4.1955442	1.5078669	-4.6687837	-2.507502	-0.1772513	-3.8735669	-10.350363	-7.420681	-9.624348	9.638657	3.8082168	-3.0239303	-5.6674633	-5.970293	1.2793593	5.9722323	9.365525	-2.3610597	-0.14535253	8.980656	-1.9429747	3.1310546	-1.1737353	-8.07591	4.2585206	6.46302	5.139755	5.2518573	12.536697	-11.407196
79	4.3573995	-2.0729618	14.076824	0.2110544	-3.754448	-3.6338437	-10.317777	0.88426274	-9.9703245	-6.6801934	-5.3143506	0.94855887	2.0981977	8.176364	-9.983415	-4.953337	9.318332	-15.490692	3.1840363	10.424598	7.1568527	-0.43586764	-3.7841723	10.269111	4.8514395	3.8902538	-16.244146	-10.654971	-9.6119	17.422798	-9.925408	-21.23298	1.515317	5.2433543	-16.539122	-5.471147	-5.924421	-14.225464	-14.558415	-12.510898	-1.0753913	13.233754	-14.408698	19.74308	11.332158	-20.684671	2.7358246	-6.089523	-8.075139
80	-21.2227	-12.348325	-22.28998	1.9134914	-1.5457119	4.1779714	-10.959903	-6.9478087	-10.882049	3.674692	9.424188	-2.5553992	-6.2505193	4.177093	-13.987027	0.61394686	-13.604358	-3.7409296	-4.8273945	-13.316829	3.7531211	-8.71373	-9.743974	-15.067257	-12.677894	0.8084035	-9.441902	2.209941	-6.0450974	-17.89052	-5.904474	-10.950744	-20.775831	-5.1610117	-3.3133879	-6.6921844	3.4727848	0.38330364	1.7577844	3.2407398	-10.741394	-13.118508	-9.960328	6.764953	5.8063493	-1.1791965	-10.372329	-9.917018	4.7710605
81	0.8465266	15.23468	8.759736	3.961949	2.5113552	3.013234	1.4254026	7.941349	2.2180345	9.194583	2.8382568	1.5118861	11.821561	2.253843	11.264506	4.7430487	3.7943048	6.2298026	3.9938622	-2.6942742	-1.0209517	6.51811	6.714892	11.077704	3.4685705	8.110199	-1.0611372	1.9680163	4.12263	2.0921366	7.6516438	11.007962	7.688212	-0.15662925	11.45538	-5.886936	16.003532	-9.096662	3.6684163	11.748622	6.414003	7.1203384	2.5425363	2.6696606	2.1736782	1.4977661	-5.2969832	9.897477	1.6753258
82	-10.779702	-12.01308	-10.856162	-5.512331	-10.548691	6.440975	-7.665297	-5.1159806	-14.76389	-16.576221	-11.245183	-27.669424	3.2763112	-10.091246	-10.56227	-0.30875683	-5.2680893	-4.7997212	-3.7666864	-1.4258758	-6.29586	-4.038077	-8.69661	7.5058956	0.9088123	-5.602138	-10.670578	1.4370832	10.799923	-3.4239151	-1.6060218	-9.3208475	1.1585861	6.654486	-6.8440967	-2.2438517	1.9499149	-6.540501	-4.1702466	-7.7682176	-0.18723245	-5.557451	-4.5653663	1.4119934	3.0280437	-10.275739	0.7595436	1.8855485	-9.231938
83	-0.86900663	-6.278811	-3.740364	-19.169416	-19.955908	-2.2844727	-15.1036825	0.5947216	1.866512	-1.2087072	-30.04313	-6.7922463	-13.665931	-6.3822856	-10.356598	-3.8078392	-7.9340553	-9.881961	-11.936208	-18.248625	-20.157743	-9.431991	-4.0666366	1.327373	-18.156687	-16.109028	-22.55984	-13.18634	-15.01604	-7.030674	1.7573752	-8.881238	-8.31388	-19.059164	-9.42339	-6.5024514	-21.206343	-13.115958	-4.190328	6.0154634	-6.248682	9.549618	-19.16928	-12.499684	-28.668085	-22.196182	-6.426106	-4.2960343	-25.525986
84	-0.25962305	-8.400391	-8.917789	8.638647	4.77182	0.5927851	-2.7391813	-1.7875957	18.20212	2.2146208	-0.7778291	4.9770846	-12.099814	-8.301398	3.7850945	-5.6869245	-8.329488	8.084299	1.6169313	3.101738	1.1385641	-4.9581313	-1.3661638	-7.032423	5.5929084	2.5176027	7.000923	13.967483	0.44219854	15.450539	7.3080688	7.1988215	5.6422057	-2.7167206	0.28269944	15.251995	1.7600418	-4.9754596	-1.4257826	4.23928	0.57665634	5.975408	-1.4656434	0.03528897	-2.2517378	8.027253	-3.4264271	-10.568019	9.509025
85	5.24882	1.9467921	14.754426	-0.22704339	7.2535267	5.42687	-6.0779366	-4.455536	-1.7970244	-6.2123513	2.1362498	2.4774835	4.7217507	-0.6177524	-7.066423	5.7563095	-5.686339	-8.423844	8.068117	-4.656999	-24.022614	-0.71259403	-4.692512	-3.0734723	0.49665895	-11.264161	1.6951551	6.4874077	-5.5752625	-0.86518574	6.9479136	-7.6440907	4.849112	-1.060432	3.336584	5.33654	-1.3592153	6.455181	0.04604292	-0.2695856	1.3950971	-12.587704	1.9627537	2.030757	-1.9453381	7.3635826	-12.490593	-2.0646966	3.9773674
86	-11.340309	-4.229803	-6.298729	2.345357	-2.1208422	0.14956556	0.17667516	-13.163651	-4.398542	-8.169635	-10.815356	-0.43178663	-15.427211	-13.507611	-13.84489	-4.663954	-9.251271	-16.698269	-5.672293	-14.131356	-1.5045208	-15.822056	-20.452532	-5.716955	-6.3209496	-4.0011744	4.585647	-9.208258	5.278192	5.9501	8.41219	0.44940042	11.778351	12.433894	11.213081	5.782831	7.437779	2.9328308	2.8352983	4.9093714	5.756407	-10.632087	9.7894945	8.906353	-11.505431	-6.1415515	-0.09884254	-6.5477834	-0.24931924
87	-0.6551401	-12.480472	-1.9983072	6.684063	1.0157242	2.5089424	3.3594797	17.228529	1.9700155	-9.47137	5.8383	1.8618559	-6.3050637	6.1813126	1.6123247	1.1416408	5.8594875	0.46709427	7.9913363	-3.8673115	1.4423012	-4.4150424	-7.516585	1.2249346	-3.1423829	1.4888405	-2.0317247	19.028734	17.609243	20.266241	7.5147386	1.6711473	-7.4471107	7.89451	4.887379	6.1429315	10.14207	9.34523	-6.763359	7.073986	5.740986	-2.0343485	-2.979338	1.1691531	-2.6429145	2.074402	1.4418635	1.686915	5.700859
88	-1.5222715	-4.814857	13.073727	0.41016516	15.836258	17.90516	11.581256	-16.501637	2.7401774	6.020517	-7.522396	7.910341	-0.44483414	1.0177447	-0.9195056	-1.9096928	8.723557	0.27907753	6.6015763	1.5658904	2.347927	-0.14162397	7.615355	4.1766376	-0.3297402	-4.012649	4.492312	-2.4349864	2.969548	8.742639	11.568896	-10.258408	-1.6045853	-5.7857604	2.9156344	-2.8654032	3.228711	-0.066537224	-2.4727516	-2.1697915	-8.219377	-0.6436867	-0.19384034	2.461858	-6.2736278	-1.7891836	8.693043	-3.5952857	1.8658042
89	4.110127	13.724632	4.4600415	-4.833627	-0.3463707	-8.093517	-5.32354	-11.523047	6.4219966	6.726581	5.8133016	-6.457437	5.754786	-4.616206	-7.773992	-1.4633373	-5.161095	-10.235686	4.3781686	5.6065083	9.701873	3.4952767	-0.8877998	0.29807344	-5.1430073	2.59961	-1.4321617	-3.6658618	-7.932022	-4.220402	1.0934138	7.4313245	9.073642	4.817967	4.9465837	8.062372	6.4266872	3.3966548	4.23622	1.6778564	4.2694182	3.2115405	3.0193279	1.2093477	0.043916106	-2.1840608	6.6269326	4.1810493	-4.9689326
90	15.790683	3.6161203	-1.9360453	15.362996	14.252568	7.447306	5.235278	-2.6108415	6.894733	23.899221	-4.0299096	2.2452304	11.604882	6.5985637	7.1381984	4.643636	6.475554	13.397499	14.687829	9.760593	8.580216	-3.453574	-2.2551513	18.712542	14.071958	7.8670955	1.6306034	0.93907005	4.6733503	0.89675236	3.3277013	-6.0990615	5.7204566	-12.715446	3.0408337	-1.9229761	3.1017864	8.350707	15.05357	6.2466335	6.7539616	18.630259	10.620609	6.174826	12.368546	13.08862	8.30524	14.90142	9.2935095
91	12.094628	-6.4590087	3.1218731	9.660704	-13.33281	-4.4943957	-8.830343	10.473064	2.5424056	-1.5103887	18.599829	1.563789	-3.0576355	6.880476	6.8557305	4.6467752	4.973151	3.871507	1.6556915	-13.609627	-7.7332044	-15.246597	-8.313854	5.908943	10.288165	-11.970075	-1.0386958	5.8589435	4.604132	-1.1525987	8.933139	-6.793715	14.344884	8.252857	5.8787932	4.474191	2.5505054	-14.004162	-0.42164674	-6.575201	3.6766102	4.0600247	-3.053983	-3.587684	-7.3409095	-11.21226	7.1713586	-9.982553	-2.0135834
92	3.2283278	-10.517164	-8.797044	-7.830148	2.0583408	-8.724895	-4.6894255	1.148908	0.40703773	-9.479781	-5.3816285	-5.8536315	3.3783634	-2.1091824	-7.3790584	-3.242714	-1.5180231	-14.561227	-5.6171227	-3.597493	-13.105003	-5.5519066	-1.016283	-3.4883919	2.9466083	-8.872451	5.9627395	-4.3951035	-10.123696	-8.63237	-4.9343286	-1.925876	1.1419533	-7.6913543	-13.3741	2.9876938	-9.981323	1.6310593	-13.303525	-3.917741	-13.379758	-5.7425046	-2.5084624	-7.0445495	-2.9979503	-7.5497417	-11.763943	-15.498901	-14.030591
93	5.2883377	1.5030055	4.17602	-2.7521899	-5.4472985	0.6504281	-7.561338	9.672881	0.08505821	9.133812	-1.6868906	9.929471	-3.5877059	15.081107	12.5599165	3.8376093	-7.0563583	9.698371	5.94046	5.474121	5.214287	10.472787	4.0905185	14.231732	5.547182	2.8286903	8.676894	2.040859	7.026375	7.2032094	3.235739	12.224498	10.082665	-1.5134214	-0.9402831	3.7935116	9.174882	6.0669065	15.3988085	-1.5678893	10.957622	12.878198	4.601505	11.551338	19.211	8.090953	9.437678	1.3596115	11.907315
95	2.7097523	3.9441223	-10.1681185	-3.6899436	0.74215573	2.2666721	6.56597	5.7566085	2.441678	4.1736317	-1.7341381	6.7291913	8.869773	9.551023	8.659174	8.96947	3.9455059	3.446656	2.0633657	-1.6977366	4.6178646	9.30506	-1.1801981	-2.5021458	-4.41368	11.071255	-0.9572236	5.635986	7.0807433	1.9477891	3.089203	11.082351	1.1554526	0.03270213	5.7636566	3.7427437	16.061586	-8.083112	-4.39714	-4.486068	-14.666671	-3.3804626	10.084474	6.2599673	-10.432776	1.502994	-3.0988948	-4.5301094	3.2572916
96	-1.1405796	-3.9649887	9.944594	-2.206786	-4.755841	-7.1805587	-6.5173965	-23.077072	-16.07244	1.6100101	-11.188785	-2.4305117	-1.2716304	-11.512413	-0.2397321	-2.2988737	-8.560935	-7.7134414	-9.623764	-17.447243	-2.2859883	-7.4118733	-5.957956	-4.707343	-0.73648167	-13.2412615	-7.581171	-3.4683006	7.298617	-6.241944	-9.835984	-1.9379148	-0.21566264	-5.764963	-9.598873	8.875976	2.7451818	-12.353619	4.0929193	-2.4088833	-2.0708416	-9.607352	10.633082	2.025879	-1.803837	4.385383	2.824046	1.6320795	4.823321
98	6.887776	0.00416263	3.329055	-0.61346084	-0.15492177	-0.60042286	-12.807803	-1.2265091	2.361225	3.060257	-12.827775	-1.0898145	0.99403507	6.663611	12.457	3.931052	6.182587	10.284169	-6.316439	12.224013	8.025139	8.655881	3.263982	1.6501951	-13.555131	-5.5028954	2.9231899	7.066808	23.367804	15.8505335	2.6363707	18.206146	-0.395538	0.39890862	8.585775	16.71554	-0.41325855	-3.754528	0.11750015	6.868792	1.112971	-3.2316558	-0.92921305	-4.127556	6.7656593	4.2358174	6.562363	-2.3268268	-1.4756545
99	6.167826	-3.301262	-7.89932	-2.0842767	6.8072076	-2.9020398	-8.320786	-2.7125978	7.0252957	-6.5271015	-7.1134133	-0.5113309	1.5562989	-5.777124	5.816136	-16.234056	-0.3801713	8.609603	3.635856	3.8155422	3.3760974	5.943624	-10.984795	-4.8865666	-1.1943494	-8.784553	-9.605175	3.364584	0.21696281	0.33300936	-5.321222	-6.2771316	-6.2339377	-8.629291	2.556155	-5.666664	-11.285506	-7.4425297	-13.02653	-9.521362	-4.110733	-5.63872	-8.374542	8.079253	-11.048088	-11.007793	-8.537005	-9.445551	-7.2323403
101	-19.781042	-9.88893	-3.8102112	-2.5383973	-4.99538	-2.5744965	-8.761668	-9.529593	-17.226683	-12.748408	-13.283093	-21.227045	-7.8678555	3.5148866	-9.674727	-9.771999	-16.02273	-17.038881	-14.175769	-9.842944	-5.383236	-7.095121	-7.2856784	5.468691	25.581343	7.491739	15.786977	-7.3737245	22.47473	-5.7347984	-8.529613	-8.76281	-2.8834698	-13.650142	10.674454	-9.967631	-11.936961	-0.8467929	-2.7579548	8.978016	-5.9271903	27.644754	0.9760874	-0.869921	14.650558	-3.411499	-8.966095	4.370462	-9.6747
102	-8.347375	-7.2805877	-12.502439	-2.6337178	-14.642609	-11.357826	-6.7599263	2.7810287	-12.220071	-12.752473	-1.4750795	0.17589064	-3.8944085	-7.201242	-1.2160821	6.018603	6.0351043	4.9254923	1.9539204	5.9565635	-0.09978676	-9.07326	5.0366607	-0.4856383	-5.717736	-7.036667	2.2377312	-16.568445	-5.681131	-14.086833	-11.185462	-8.094392	-7.768397	-1.8895682	-6.1671786	-6.774122	-3.5495274	-10.302352	0.28351915	1.9343053	-5.003564	3.1795332	-2.655606	-10.476183	-3.6461513	3.6265125	-11.711162	-0.5293562	5.3902755
103	13.448508	15.874631	11.454904	14.654003	17.22619	8.140105	10.69267	9.183485	1.9408041	0.75319386	4.7332234	1.2271727	8.294463	8.228481	10.276174	-1.9379953	5.2374387	15.58933	0.3476111	2.6697333	8.411078	1.6036066	2.3527944	0.1400253	1.3175278	8.443866	4.0579767	1.1971279	1.4565655	9.936152	5.8190026	2.6832106	10.200437	5.1377277	10.487447	2.790785	2.4782543	5.320498	5.9165726	5.3626466	9.014859	8.022946	13.572019	-5.26963	-3.7103004	3.9352207	6.064205	6.2503357	7.2392273
104	1.4914824	10.89401	9.412951	2.0194092	7.5087495	-2.5808012	-1.3988434	3.5276716	-3.1858914	1.004551	0.56844395	11.853255	-5.625605	8.09842	0.003509124	12.774887	0.5766802	16.37356	9.951516	11.9746475	4.2100134	10.0791235	13.393735	0.86081123	11.2854395	10.32144	6.6167474	3.2016573	6.6073895	0.97542477	5.0012403	6.4167085	6.396904	15.4980545	15.823224	-3.2505693	11.626217	17.224619	8.05974	8.075061	-3.2082756	11.509785	0.31871098	11.0055275	3.3056726	9.751704	7.2963257	5.625942	-2.575878
105	-4.197019	8.246323	4.3773165	-11.1341095	8.377337	0.033840735	-12.589885	-25.547087	-2.5769675	-12.617409	7.4560037	-8.89597	-5.330157	-1.5291148	-6.6976395	-7.397686	-15.113929	-7.03717	-26.922096	3.8732483	-30.772003	4.2455645	-12.177838	1.0790113	5.330012	10.598821	-5.7146554	-8.0888815	-10.230954	0.7929074	-1.1746814	-1.8904856	-22.203672	-5.740461	-0.15760803	8.638209	0.101009846	-8.592972	-1.4381994	-9.07948	-4.3499684	11.655823	-6.241696	5.1844068	7.09825	-3.4351237	-3.103535	-1.5537562	-4.765253
106	-1.0083274	25.64824	-14.016609	0.26759443	-23.940111	-17.473877	-14.571216	-14.991672	-17.770346	-21.53145	4.7281337	-2.4334884	7.9917316	7.6493134	14.987263	-3.1677654	-5.8941054	4.096944	3.128554	-2.0015178	-4.6350904	-13.130771	-14.645947	-1.3040838	1.0770593	-15.176418	-27.429136	-16.841242	-11.272125	-11.877899	5.6195316	-22.088552	-16.468904	13.840365	-4.370444	-18.117476	-16.372362	-8.03796	1.8027782	-15.006504	-2.1293542	-13.584862	-2.382231	20.137278	3.1900718	-24.824791	-22.693472	-24.406565	-27.161718
107	0.47021708	2.469032	3.178345	15.987309	10.169727	12.004415	19.34184	-1.4297838	16.415419	11.74454	2.7490883	9.140574	7.726258	-0.11013746	8.978659	10.517098	-2.337773	0.014109135	-3.5678482	1.5718435	0.32547656	9.873484	2.4007466	5.588259	12.247391	7.379375	6.524807	1.3718563	8.447051	8.371005	6.1665854	-5.5599933	5.8329377	-1.450201	1.7084223	8.348309	8.34023	-5.2658086	7.1673713	-2.2088635	5.1040854	14.279958	5.044766	18.472261	9.170516	-12.711278	5.9554157	7.8617673	3.1896918
108	2.7741144	-0.85474896	-19.86373	-8.508353	-7.5672812	-9.543324	-6.3948073	3.8276646	-1.6528875	9.143477	-16.923761	-6.7375755	11.944958	-4.8622303	-8.8233795	4.388336	-11.168836	-9.923364	5.855414	-4.0698347	2.9410026	-6.3387666	-8.991624	-6.977056	-6.9804726	-1.8130779	14.329231	-5.2357297	-3.9123256	-2.4869206	4.3060036	4.080064	4.3249288	4.2500076	-0.48222956	-11.204183	4.2133775	3.7338085	6.821114	-6.0249314	1.0550772	12.369267	8.38781	6.2299175	14.538555	4.0110345	-6.8747215	2.8358967	-4.6102805
109	3.5622663	7.864123	-9.041618	-9.024604	4.343164	-9.986203	-1.4097586	4.519277	-0.6648288	6.065515	3.1715155	-9.238636	-3.3431675	1.4419136	-4.92799	0.5543824	-5.294022	-3.7343538	-1.6479979	-0.7820479	0.5319713	2.9583728	-9.067657	-10.703949	-1.4888492	-11.192906	-5.5830007	-7.4187255	0.11961778	-5.838421	-1.923431	3.4175394	2.9934618	2.3712866	0.3412958	-5.3112826	-8.469637	5.572409	-4.7295346	-0.68720895	1.1310061	6.9107947	7.915703	9.104586	-6.360363	-0.395898	6.019998	-6.6820145	-4.109736
110	2.907585	1.8072668	2.8882198	4.483736	1.6926332	6.238094	-1.6872816	9.48107	1.7154957	-2.2587674	-2.118886	-2.466478	0.06400379	-9.411351	-5.258704	4.643187	1.6180367	-1.6975036	-12.349944	-0.5215991	17.504274	3.7034264	-14.222636	-1.4749151	4.9502254	-4.2023807	0.4548677	-20.696465	0.8682041	-0.8769455	-3.3542907	-5.357122	0.021854958	-17.657442	-8.556584	1.1743954	-2.8281128	-2.2110841	-1.0211725	-14.463115	10.742623	-4.9644804	7.120648	-19.7046	10.889007	1.029645	-7.2727256	12.122327	2.080736
111	-22.247435	-19.556807	-10.916951	-22.023489	-25.203371	-18.838423	-21.649895	-22.523262	-31.779425	-27.508215	-22.64685	-19.029194	-12.57164	-23.865593	-23.112358	-20.983025	-21.747759	-12.039322	-13.354336	-24.096853	-19.515211	-19.54888	-13.81614	-24.195839	-17.895975	-12.696011	-29.988777	-16.78722	-13.907424	-19.408546	-19.069502	-24.489334	-8.932477	-25.1148	-18.42689	-29.98924	-20.399094	-22.501242	-31.424698	-15.685731	-15.57908	-17.043406	-35.55187	-18.611238	-17.421831	-22.506426	-15.965187	-27.652628	-27.070387
112	-0.959081	-8.141061	-11.819706	8.588712	3.7723687	-4.5967226	-2.8629248	6.90904	1.9229997	-2.0692341	-3.1736634	4.891314	-16.837648	3.3087766	-4.8414426	-7.622299	-4.977302	-2.675661	12.588348	-14.6156645	0.40956688	-2.2985203	7.1279645	-2.842863	-4.2574167	2.678173	-10.4215	1.6967406	-12.086186	-7.0397453	-7.4806333	0.22963278	-12.687805	4.7450175	-6.19599	-2.8315284	-15.530803	-2.335618	-19.594389	1.0599986	0.77884465	4.9673095	-3.699233	4.2634177	-0.789299	2.2100434	4.809727	-0.88323116	2.7570941
113	-13.217797	2.59311	-5.068643	5.39549	-7.224509	-8.992283	-15.843563	-1.6131276	4.507817	8.55365	-9.133788	10.065385	4.2740593	3.8907015	-6.3221154	-16.111689	0.2623229	3.5011616	4.0576487	-0.11929988	1.5237042	13.174922	1.1200358	6.7338657	1.0167366	3.9677372	-2.7104108	0.20740342	10.652579	-6.9709897	-6.3830514	-0.7126891	-6.835392	-2.8278196	-6.4054565	5.978441	-3.2153816	-3.9624462	-10.2769575	-3.439657	16.865088	5.6746535	4.5200396	5.897036	-4.7088203	-12.395298	-10.094515	-0.8178177	-0.11366596
114	7.1909966	-5.481678	-7.626688	3.8932598	-5.4726257	-0.3725923	3.9567645	8.542928	1.053504	9.887267	0.6970237	2.9943779	-2.1803448	-10.612635	2.4565675	-5.2610106	11.842946	7.9826818	-0.2372849	3.3777122	0.39709172	0.44674635	-10.073966	-7.9489913	-10.125877	-4.333321	3.4520361	-1.9736118	7.7837067	-2.3668208	-14.28995	-3.625623	-10.103423	-2.0549574	-7.09545	0.43107685	0.41624776	15.628746	5.624296	-9.2639	-35.23051	-0.20381196	11.9343605	-19.871622	2.1255968	5.294808	-5.951367	3.5117428	-5.085862
115	-10.24672	-3.3815575	12.085698	12.964255	8.460431	-1.738905	10.933891	9.116788	1.6193203	-0.89217377	11.304072	-0.07834196	2.3885224	9.49227	1.9017636	8.565529	7.082541	-1.791392	-4.9561834	4.794441	9.56306	6.281874	-7.457172	-3.1608326	-1.186422	13.819282	-0.3816414	-5.46174	-15.286695	0.28799197	-2.846263	4.711531	0.74361163	-0.22689502	-2.5028303	-2.007732	10.8317175	4.4934044	7.81109	4.042509	2.8871377	-3.8955271	-12.447619	-5.053313	0.9119413	-1.2885127	-5.512237	-11.152313	-3.6253207
116	-3.6960247	5.4012437	-3.5798028	-7.10247	-0.053007603	2.6832492	0.8808624	-4.6661224	1.786462	-8.265899	-4.087539	-13.475197	-10.002813	-12.360924	-0.06554731	2.3546073	-6.082524	4.120903	7.544281	-4.5583625	-6.4921036	-30.055063	-4.971723	2.1687438	6.869352	-17.605848	-17.59962	-7.5022683	-3.5424213	16.770765	-0.6402399	-4.6114755	1.7431895	2.1242301	0.79729414	0.18681145	-4.388672	11.938989	-2.7530868	-0.67090505	2.5754	1.2808026	-4.219896	4.225434	-1.5430326	6.9014106	-10.665544	-10.127617	-6.052565
117	-3.3082676	5.4448667	-8.418175	-17.200441	-14.54449	-15.490014	-10.991485	-6.6847343	-5.3538795	-5.0913215	-13.099716	-17.332153	-11.536387	-18.808222	-9.826015	-17.009624	-16.151869	-17.248756	-13.979012	-15.040222	1.9617591	14.211635	13.105853	13.93278	-5.50726	-4.8251767	-11.23397	-1.0379616	-8.294406	14.037328	17.211622	-3.8126507	0.5797541	-4.984062	3.0908597	-13.465114	9.4470625	-10.2793	-3.1002414	-34.2834	-12.111603	-10.248676	-10.447219	-1.0443672	-1.2139194	0.38386002	-12.186238	-14.093896	-18.956343
118	-7.3521366	0.28518358	-2.8614361	-15.5917845	0.08203443	11.582634	15.209607	18.160587	19.403006	1.0487547	3.8518207	11.251163	-8.824359	-11.341098	-12.964976	-26.332825	-0.2048362	-9.040206	-9.091918	2.215079	5.1883492	-14.576972	-1.1208445	-8.405713	-2.8276958	-4.122778	16.960278	4.102402	-10.413146	-1.1832396	-4.4480286	1.2330854	-3.724059	9.684808	2.7311563	15.262189	10.305529	7.3344245	8.772779	3.3391798	0.12041763	-5.7173386	8.707944	8.1241865	6.6110454	-3.337951	-3.0548608	-3.078677	-1.3324399
119	1.5776529	0.7942535	-3.0103543	7.0972753	0.80747396	1.0711792	4.6900043	0.5993678	-0.58158237	0.57314986	4.8423333	-2.0551412	-1.7557836	0.08482257	7.3034368	3.4368494	1.4612652	-8.701068	-11.169667	-6.925167	1.6693379	2.5924017	7.7081604	1.047433	-3.7531116	-6.533184	-2.4040396	6.875847	2.732456	5.6660576	4.024956	-8.9501505	-12.201694	-9.768813	-4.735152	1.8566438	-7.911743	11.356834	-1.9304091	4.971949	12.439251	2.14252	10.308893	-10.094521	-11.708057	-1.1583809	-6.881088	-0.86873215	0.3099381
120	-6.266729	-4.6487546	-8.216058	-8.33648	-12.221737	-0.7544276	-2.9605455	-16.907265	-10.799736	-5.121243	-6.627359	-8.4009495	-19.38888	-2.0183165	-8.747722	-2.9017398	-6.519399	-4.121837	-1.3279229	6.410976	5.652843	5.0500045	-2.6450503	-3.4405959	-11.809677	-11.811203	-2.0362566	4.569552	-20.796555	7.2123833	-1.5115695	3.57267	-13.505782	3.9674466	-13.02834	-7.521444	-6.9656167	-9.772419	-5.926882	-13.221911	-1.6822653	-5.405752	-7.7801604	-6.929512	-4.893844	-4.589411	-4.3178	-1.6061519	2.6571848
121	10.897466	-0.014354627	-5.570415	5.3938956	-1.6853899	-20.8939	-31.8025	-8.984464	-12.419761	-4.0403466	26.03533	6.404272	-12.8447695	-27.944937	-11.827048	-32.29817	-6.7578583	27.547152	-1.2360749	-1.7306266	-0.4828472	0.25001368	-6.22628	-1.4739386	14.578815	-4.2247725	8.826431	-7.0696545	3.0407944	0.51897967	8.751712	10.041844	0.9202973	-1.7203827	-7.2346153	-9.586358	-24.798563	-5.973616	-4.932551	-7.6484857	6.4819164	-6.7623405	-7.997406	-8.437204	16.345356	-23.621552	-3.892848	2.7233708	14.743038
122	-3.4043515	-2.6581504	-2.9421642	-6.3168564	3.8452559	-2.2285163	12.092525	3.1768057	16.118826	-7.0204864	-11.840581	3.7173607	-0.93592006	-0.9290859	10.066384	8.220854	8.342559	-6.1668754	-6.8794627	-5.8793616	6.5451818	-13.585486	8.521504	0.6059192	7.8441277	12.702062	-1.1167822	-9.583253	5.507131	0.8778352	6.8243775	4.54102	-8.147755	11.695601	-2.3707154	-1.7208332	-6.456179	-0.37322235	-6.6592727	-6.1424866	-16.959944	-12.625979	2.566281	7.641833	1.4327158	17.035734	-4.181828	9.241666	7.5392184
123	1.0520004	4.441346	-8.989128	11.960013	-8.478049	11.489048	-9.142541	10.907372	-4.6227603	5.876967	-3.137263	0.033921797	-6.2110763	0.06925932	5.1571155	-4.7838626	1.2493715	17.391035	-2.6769526	9.423052	21.781837	20.24191	3.1086006	9.88231	16.501291	18.916769	5.0635314	8.109951	-2.741896	10.381799	7.020155	5.0992393	-1.5587829	20.644922	10.002172	5.5102754	2.112691	12.10901	6.2257056	-4.1174283	1.0561842	15.426559	-0.50189435	8.261046	7.9340286	-0.09894085	-1.6406469	9.138107	8.999082
124	-13.981139	-4.4399676	-0.69688326	-9.360927	-10.484753	0.7948993	4.7342105	-4.469895	9.540445	-4.831181	-6.4897504	-11.309455	-4.5496125	7.431518	-4.9699707	-5.169743	1.5933876	-14.718669	-2.315081	0.97157973	-2.271673	-18.492981	-11.01585	-4.4816775	-6.617651	2.7063599	-0.42923233	-8.669446	-9.45505	-6.6629295	-3.068942	-1.3304998	1.0563334	6.8629527	-0.14816566	0.6986154	-1.0202509	3.4822052	-0.20544879	1.131163	3.1861095	-4.8437667	-0.7415448	0.7589248	-12.6124525	8.407763	6.604858	-9.436393	-1.2818335
125	-4.1054416	-6.084741	-1.8311886	-1.2347518	5.414767	-3.4349344	-6.9300404	6.8212433	-4.951904	9.843787	10.573791	-6.96998	13.90604	5.061729	-4.309029	-0.7088568	-0.35196653	-1.3706955	10.599391	8.054107	-4.9877033	-4.452554	-4.28309	8.001599	0.46940947	-6.0645003	-4.9963393	-7.0466666	-10.603318	-12.297086	-1.9596553	-9.399979	2.8945925	2.6563263	-4.233008	-6.490522	-7.387184	-2.0493739	-4.859439	-6.3041954	-10.700175	2.8451355	1.7081138	9.400275	10.43382	8.861429	5.886539	-3.8129742	4.5778136
126	0.16180904	4.2039456	5.0627522	-4.4814525	3.6035807	-1.7934669	-23.47228	-3.3444326	-8.941578	8.638792	-8.162588	-3.7413547	-2.574073	-15.083817	-3.797577	-13.020747	-7.959769	-9.022367	4.1981397	-4.0822797	-8.588412	16.399029	-3.5099545	10.465182	-13.245617	2.9780219	-6.1652927	8.159222	-4.7249126	4.5175266	4.137962	0.58942884	-0.13133548	-1.602601	10.83002	-4.5682154	-12.37677	-1.1604177	-6.297217	-7.619038	-9.747891	-13.621559	-7.6876616	4.493001	-20.523842	0.8550436	-7.040335	5.0768204	2.761568
127	-3.056483	-9.444455	-11.162314	-6.915663	-11.720393	-21.817987	-10.337804	-10.896518	8.776563	-5.900062	-8.896207	-5.7360435	7.441582	-3.3952901	-9.670937	-4.6109023	-6.0520782	-14.830742	-6.5144877	-9.116412	-11.352981	-4.5084157	-17.624481	-6.4076443	-18.430113	-21.91205	-22.047186	-10.906295	-15.464286	-18.516426	-14.639089	-18.759928	-20.037025	-19.050222	-13.394356	-12.601631	-7.7904696	-14.148888	-7.393328	-14.380051	-14.03988	-10.661744	-9.176822	-17.216463	-19.796438	-16.603403	-23.165442	-8.910995	-17.871399
128	-8.5766945	-10.537212	-7.4688034	-7.5540986	-17.804895	-14.455822	-4.5228868	-13.352416	-17.762068	-8.310204	-4.8882613	-10.526505	1.2064224	-4.1771197	-7.023674	-13.662384	-16.486774	-15.632526	-14.233704	-16.693064	-24.378977	-14.725127	-14.611572	-7.5728817	-4.726579	-9.4353285	-13.468128	-2.0872362	-3.8083732	-1.2635349	-0.13987024	-13.796367	-14.116435	-8.188642	4.7654724	-3.187132	-10.883221	-17.089489	-3.8207047	-6.686275	-8.460938	-4.3321605	-15.846523	-15.749734	-21.371206	-13.9513855	7.941461	-6.8835163	-16.28113
129	4.8971796	6.1109548	17.909609	17.436907	4.0151715	14.018051	15.925464	3.1672344	-7.7812195	-10.381012	-1.6811031	-8.226552	-5.270551	-1.0076492	0.17420888	3.5790894	-7.8716674	3.8985474	-15.940941	2.3564851	-15.738357	-0.048343975	6.504951	-1.1093862	-17.143448	-1.3866911	3.9645293	6.6952615	14.136474	10.182892	11.386668	4.398115	10.907802	8.305068	-7.7535057	-5.836403	10.053342	2.9685514	12.897405	16.932585	6.3619246	9.841573	-20.376997	-10.0447855	-14.943546	-5.213373	-9.789218	-10.614653	-3.4643247
130	3.1158226	7.7983623	2.1693194	1.7766557	9.508866	10.02929	13.098325	-3.5288498	-11.551675	10.488888	4.5720177	17.696722	12.842717	-1.7462019	11.406742	7.3193016	2.5062928	4.3666644	4.7814555	0.17150581	8.89523	-2.0418031	8.579235	5.7142982	12.480316	6.8508706	-0.6341117	8.3659525	3.3266008	10.99314	22.635015	14.707404	16.701296	10.35252	6.1752315	7.1784043	-1.3316616	1.4820887	-16.49798	8.914871	-13.907005	-6.4016204	-0.27193704	15.223123	24.018959	19.793423	12.726163	6.529199	3.2887566
131	-2.393006	-8.206405	-3.6405306	11.66644	4.382199	-4.4035172	11.949077	2.5263214	19.428686	15.723285	-4.51057	4.120925	-4.164908	3.8293486	-1.8860818	0.9527834	5.225304	-2.69981	-4.158614	8.879323	6.16943	2.155475	-4.938984	1.4990377	1.1039057	6.2657704	7.618176	4.0209446	5.3723583	1.1544857	2.6609676	3.0113745	-8.54143	-11.445895	-8.445618	-5.590092	4.604017	3.7915933	14.030814	10.776492	7.856211	0.22039978	-2.325268	-1.2464956	3.431897	1.9583648	1.8442425	1.3469185	9.564784
133	-15.548438	-12.969704	-18.398401	-13.761434	-10.1315155	-11.778	-3.0032883	-2.3040588	-5.9215293	-3.7275066	-7.851278	-8.524766	-8.643975	-4.2392755	-8.829066	-0.30013323	-8.815022	-6.422966	-12.413699	-13.470088	-12.838773	-9.516426	-4.0086236	-7.555506	-1.1536047	-11.755345	-9.722189	-10.026364	-18.838087	-4.6802197	-10.621544	-13.467912	-7.779667	0.10439364	-8.404837	-3.0070858	2.580972	-2.3894475	-3.726077	-2.7321928	2.7339513	-3.0815766	-5.194775	-11.43338	-5.977034	3.8679407	1.5209349	-3.0797513	-3.0691414
134	8.123927	-0.5679981	-8.206042	8.874546	5.2038417	1.0407985	11.922835	1.7466106	4.8903217	8.605866	14.841999	6.6518226	14.097272	21.781755	19.195608	4.8842688	4.038591	5.795635	18.151432	11.524483	1.641555	-3.1924155	19.11175	-8.955127	6.3117194	-18.806654	-7.396826	2.6866684	-1.0842408	1.2770268	-28.18695	-15.064284	5.978452	-1.2972751	-5.054381	3.6660473	-18.054018	-4.345512	2.6014388	12.5421095	1.3329929	-0.8956211	-6.2413535	4.142608	1.150294	-12.139373	1.9873611	-2.6659377	2.2017033
135	-2.234951	-1.9874712	1.0156952	1.8886217	-10.492776	2.5570514	3.991049	0.037712097	-6.6784463	-15.188972	10.2494335	17.193102	-4.689098	-1.0646658	-7.117994	3.7799995	-4.427298	-8.392334	-14.8263445	-7.216562	-7.3777256	-14.582883	-9.034547	5.716406	3.9316194	-11.786087	8.551885	-11.357085	-1.3851061	-8.48235	-15.52773	-11.131406	-13.120135	-14.653613	4.976866	6.7711353	6.5245385	-4.7503276	-5.8008804	3.977105	1.7312946	-1.433494	9.82951	14.729553	0.54282063	2.665448	2.9020598	5.17666	17.331758
136	-9.240147	-4.607325	-16.24249	-11.8916445	-17.536581	-7.8587584	-3.8130496	1.9118646	-9.855001	-14.368812	0.91545993	-5.536596	3.1004307	2.4062996	0.865195	2.515403	-14.95224	-5.9983616	3.9057076	-10.412731	-2.5620599	-11.621507	19.63913	-2.1092727	7.514166	1.5227333	-4.4565043	-8.397717	13.227874	21.509878	18.972244	23.97552	13.218391	-0.4070808	-1.2833701	11.786224	-1.466919	0.5354316	22.995653	19.010386	5.968409	-4.580261	-22.192392	11.3260765	25.256699	17.68187	9.157547	12.224918	12.09467
137	4.140812	-6.8791795	-0.27249718	-2.7942936	-6.054563	-11.203697	-8.358956	-4.492308	-1.617	-8.595901	-3.9365358	-6.0600853	-1.4629332	-4.128221	-5.8000894	8.286762	-6.7746196	-4.1769943	10.16319	0.4265051	-9.55236	-9.481286	-1.8231436	-12.7641115	-17.61376	-0.34216747	-3.1281383	-4.63761	-14.942916	11.700123	6.4885955	7.1918755	-11.825833	-16.319756	-1.9546146	-4.980952	2.6562755	11.753909	-8.465167	-13.775228	-1.5929435	0.848293	-2.087808	0.32016134	5.2609067	-16.464884	-17.686865	-10.606881	2.7817786
138	2.6040914	-2.8114223	-2.8122368	-3.8265781	-5.4454656	-3.7114382	-8.983655	-3.3350065	-20.29234	-12.591632	-14.258034	-12.296033	-14.896218	-7.31018	-1.0504125	3.6568944	-2.4023979	-18.48147	-10.922946	-15.15313	9.959916	2.6061354	2.5976171	-3.8930018	-5.496656	2.8357513	-8.472546	-6.800982	-1.7302418	-0.11507082	-0.58881027	-3.2504685	-7.3855147	-1.3560128	-1.6782113	2.3618839	0.7364354	-11.188962	-2.3883867	0.5367346	-6.7469063	2.4974654	-8.623976	1.307116	-8.945722	-6.046032	-9.336711	-1.4997147	1.4269491
140	-7.2626038	4.4488926	0.9547667	0.8919697	2.4345176	5.6587944	-3.0094693	-2.4396794	1.6730772	-1.8545653	-6.4542823	4.6954675	-8.593043	1.1911514	-5.7470226	-10.0929575	1.2041453	1.3336163	7.375767	2.7515018	-1.0678216	-11.1717615	0.55068606	4.511475	-14.589793	-1.9353805	2.5689714	-0.87336254	-1.4933877	-11.723479	-9.22697	-4.39761	-0.3998054	-4.063798	-3.2499554	8.291141	-5.8009467	2.4157333	-1.0333098	-6.4766655	7.099713	-0.66120356	0.9295876	7.8131537	1.7461966	6.4089246	-4.624941	4.4069176	0.31676185
142	-12.786697	-8.855353	-14.472835	-6.0529714	-3.918229	-19.83901	-14.198947	-11.3126745	-14.5282135	-15.559901	-7.8679466	-12.807388	-1.760038	-6.3212514	-12.691285	-8.068058	-5.8508606	-9.734365	-6.672279	-5.3643203	-9.9532995	-9.268143	-8.204897	-1.2952337	-8.576378	-0.24907844	-3.9706056	-8.259109	-12.667262	-3.1090043	-13.1776085	-6.2901587	-12.872337	-2.45316	-0.88979274	-4.258747	-15.872821	-11.31628	-4.611128	-15.601944	-2.2439363	-10.268107	-10.260097	-2.6898258	-1.5853356	-4.0604615	0.009907086	-4.3465514	-13.602521
143	-7.874805	-6.403213	-4.5081153	-1.3683823	-0.29048172	-10.08232	-12.306788	-8.186134	-6.4697075	-10.235178	-12.157811	3.3647258	-2.9581327	-2.8593988	-4.9817753	-8.633285	-11.714967	-7.6150017	-4.526105	-6.637714	-10.2377405	2.1312177	-8.896569	-2.8106592	-16.199255	-14.078735	-5.823276	-2.8288567	-21.162745	-8.858052	-11.61333	-8.722749	-9.296546	-12.765015	-20.071888	-1.9120268	-2.0010195	-2.1460767	-6.637975	1.900022	-6.3665237	-5.452947	-18.853298	-3.0120218	-3.403614	0.22550233	-1.6845188	-17.88595	-14.66983
144	3.461093	5.2357974	-0.9876451	-7.0629487	-1.3456812	-9.278794	0.5186594	0.4992962	9.323432	2.2955701	4.3516808	0.5360069	-8.511961	11.617722	5.3004813	8.004184	-2.1923018	-2.5207987	-23.640783	-11.910164	-5.2940507	-14.675491	-22.615847	-11.007019	0.40391827	-1.6135706	-2.132582	1.9608015	0.4656743	18.811907	10.211831	18.778713	9.041451	4.9335537	4.1305566	-1.5086088	-7.3140845	-3.174465	-2.7750092	-6.43441	4.726483	3.4169207	6.7603707	9.456915	1.0727936	25.995638	4.69388	13.765674	5.0210176
145	-19.252188	-16.60182	-22.183542	2.3054488	1.2928565	-6.5727134	-8.376623	-17.859148	-13.852006	-20.474213	-11.835102	-6.2305813	-3.4681995	-4.896366	11.6372	-2.0898857	-6.165053	-4.676267	1.9993901	-14.662328	-15.079814	-13.603351	-8.4195795	-8.963782	-30.58165	-24.19143	-20.897738	-17.947508	-19.379648	-25.37291	-13.171246	-19.93724	-18.140669	-7.7120147	-8.49043	-6.752302	-14.509254	-4.325296	-11.7460375	-9.551891	-26.594925	-17.17127	-26.308554	-26.454117	-22.240173	-6.988382	-14.066701	-9.603713	-7.904796
146	-17.734339	-3.1244352	-6.3790984	-5.04286	-8.767815	-4.4878974	-4.6326647	-10.478721	-13.200532	-8.919223	-7.410454	-12.543994	-13.651596	-8.026425	-3.8732958	1.3923701	-18.557228	-14.9103775	-15.074211	-4.066005	-0.7492483	-7.735869	-5.681469	-10.672703	-11.581372	-9.115487	-0.36471987	-7.8713436	-17.695124	-14.547867	-14.692498	-19.114326	-11.957255	-17.113462	-16.037643	-9.785648	-18.248968	1.3323866	-3.1442957	-0.6172851	-9.981058	-6.946916	-7.8592706	-10.672711	-10.276275	-10.689649	-7.479193	-12.547484	-15.478038
148	-7.4134235	-5.0969677	-18.987274	-11.787366	8.346657	7.2037773	7.2081923	9.279454	-7.8323364	-23.988905	-17.657946	-4.992204	-12.593387	-16.678587	-22.485159	1.838512	7.522368	4.1212335	-7.5206704	6.847549	-0.6935253	-0.42376295	4.7474465	0.2741219	4.128082	-4.9068246	-1.7996035	-2.9366257	-11.045577	-12.1328535	-19.4209	-9.816956	-6.6878343	-13.158207	-18.757837	-8.444816	0.9495874	-2.3110259	-0.7525983	8.764229	-5.660379	-24.12234	-23.605698	-4.494473	-8.549077	-15.490883	-14.262795	2.668648	4.624988
149	-2.0543668	-5.1903033	6.201069	6.3410687	10.984738	-5.4195733	3.6662655	1.7419292	15.280637	5.7651405	3.8012326	4.112201	2.7781322	1.3363014	1.9194503	-0.6056755	-4.184447	6.8885636	-0.50752354	7.001447	5.9167237	0.6665535	2.2231033	-3.6407382	-8.494538	9.552396	10.663044	6.0969696	9.068741	3.8951213	4.977392	10.542729	16.590883	2.1994648	5.6025605	6.9749026	3.4689176	-2.6865714	4.1222453	-5.4235725	1.6126975	-4.383705	-6.0716934	-6.3637376	-6.4482493	4.1744823	-4.8582654	-5.6770415	-13.150218
150	1.1311808	16.369581	7.2377434	-4.2882257	-7.1270638	4.174613	-2.6143029	-5.9323463	-3.4230125	-5.3205814	-4.5966988	-7.3756156	1.8215233	1.8831011	8.322045	7.031652	5.834272	6.4374504	-8.666322	-9.442395	-6.834948	-5.9822807	-3.4503224	-3.339667	4.1494803	-4.714372	0.8845236	8.526023	9.409273	4.526987	-1.9604644	1.8816158	5.7116666	-2.7187355	5.62813	-11.727824	7.756752	-5.628563	-14.946091	-16.662054	-0.46314886	-1.9692583	-11.277083	13.547951	-0.6394895	7.642811	-6.6683373	13.940335	-2.7359734
151	-21.310356	-5.626283	-5.57526	-12.494075	-15.934379	-13.625271	-6.042662	-11.916608	0.025520781	-7.9560227	-27.398462	-11.782632	-5.733795	-11.054967	-3.1582851	-8.047507	-11.15179	-15.750941	-9.883178	-19.17602	-1.2883004	-13.281319	-12.433891	-7.096203	-2.6571538	-10.033932	-8.311563	1.9981548	-2.910001	-17.167145	-18.528917	-4.404014	-12.706592	-15.545684	-2.0226114	-12.654956	-16.779099	-1.428224	-17.202042	-21.885214	-16.392076	-10.237198	0.06707875	-31.39765	-12.756366	-14.207275	-9.436656	-7.950498	-17.098993
152	-2.327739	-15.538028	-11.587022	-8.595645	-8.139594	-5.3043513	-4.358796	-10.428916	-3.2183988	-2.3053374	-15.966835	-19.068304	-18.003681	0.5240026	5.24616	-21.5134	-6.0175366	-12.568738	-12.666618	-2.2553406	-9.478499	-4.933186	8.64958	-2.4888709	-10.900428	-20.475105	-16.636095	0.43824375	-12.158765	-11.301959	-7.855676	-9.313552	-7.802805	-6.7820854	-5.597448	-7.604975	-2.5980732	-22.35174	1.1892935	-2.9190502	-7.818086	3.643962	0.14432073	1.6647831	-6.0884023	-6.2721543	-3.187321	-11.527431	-17.34503
153	-9.536251	-5.5750337	4.6417546	3.2284687	-7.3260293	-8.254119	-8.660663	-9.595736	-7.948385	-7.2901	2.212262	1.1680297	-4.9429703	-12.239089	-12.18817	-3.0152102	-11.253403	-9.514909	-14.082721	-10.865344	-13.346364	-18.568254	-7.760634	-13.555266	-17.71535	-8.12107	9.407498	4.284574	-8.40129	-14.969174	-5.257046	7.197124	3.6790307	-18.010406	-16.567883	-9.602806	10.478031	-2.8180773	-6.1239247	-2.19975	-10.039323	-7.0039153	4.455449	-15.870927	-7.5752664	1.1477839	1.2056936	-2.4634101	-5.8373666
154	-4.2996078	-11.746554	-5.1566577	3.3348897	-16.661036	-14.338936	-6.53183	-6.2046485	2.3325388	-5.776877	-0.80285406	14.706123	-23.573526	14.431199	12.012662	-10.241921	-18.972237	12.570004	-3.493323	-2.658171	-18.965235	-2.9031134	-7.7152443	-6.7538943	7.737417	5.007436	15.268734	1.3060483	-9.3667965	-9.866946	2.6241043	-4.2876816	6.457831	-2.0671687	9.566339	4.3297596	-5.749073	-11.925087	13.690928	11.906468	6.284078	-2.2408571	-15.943843	-12.114151	2.5418873	-2.2188473	-4.5620327	-11.363055	-17.075607
155	7.4795995	4.816532	11.199104	20.500795	5.9190307	-5.570431	-7.213742	7.612537	22.875328	4.2564507	3.4849503	13.23062	8.856484	13.979648	-2.175286	-0.079735756	19.538195	12.222266	-13.090965	5.4845643	2.8771858	16.10076	28.63502	16.70579	4.219165	-7.8013463	11.159539	16.92634	1.9083058	-2.8263867	-14.328528	7.8791823	10.275172	13.738933	-6.810637	14.825076	6.6883864	14.686353	-8.131135	5.4861636	23.466537	5.083105	1.7369987	12.160648	13.601954	-1.8346596	16.698996	-0.5715348	2.9433308
156	-13.329617	-17.698586	-2.2210467	-11.146724	3.1525393	-5.391148	-15.495987	-12.752991	-9.881433	-5.267968	10.211516	-3.933154	-6.651631	-5.0790715	6.704279	4.001745	-0.97769254	6.341005	4.7752466	-4.8812995	-1.5876518	-1.6294028	3.253526	12.656403	-3.7324994	-22.362366	-9.260375	-1.9888018	-5.49012	9.22318	-2.5857131	-6.2303033	-1.5295798	3.1383126	-9.696585	-19.175566	-3.3505821	-12.020219	-5.4776382	-18.930971	-4.74255	-6.7054844	5.7443314	4.7979093	16.331448	-3.968177	14.08285	-1.0075682	1.8055443
157	3.6124783	-9.062331	-9.713622	-5.650322	-5.385835	-24.021477	-14.913933	-15.261456	-25.156778	-11.671657	-11.561066	-5.753635	-1.9694563	-8.46197	-8.26461	-20.537214	-17.536001	-4.31652	-3.0514686	5.3630433	-6.1648064	-10.727199	-5.0472627	-6.7408257	-12.3536215	7.982683	-8.771922	-10.075868	-3.881633	-7.310396	-7.204432	-4.7089543	-1.8634014	-7.3549023	4.8613095	2.5805857	14.813144	-0.008276224	-4.940519	-14.5418005	-13.208039	-13.822631	-10.348836	-3.2061749	9.194768	4.87997	2.3400548	19.557058	-10.752494
158	8.067307	0.17193778	-8.390752	-11.674056	-11.279355	-0.7394573	-6.5075755	0.85752326	3.3829203	2.4328406	-16.801065	-6.5384216	-25.220835	-19.415096	-2.2634048	-1.826059	-11.692531	-0.89821213	-9.9553175	-7.9501204	-10.820339	-28.341936	-0.31762314	-17.013178	-11.979884	8.582024	-12.25685	4.9976497	-0.17177574	-13.371144	-10.253659	-20.1593	-12.837566	-16.168776	-12.620128	5.74101	-14.518123	-21.8202	-26.002333	-20.984673	-13.1888685	-3.3726704	-9.407999	-6.7307134	-11.858364	-8.352177	-13.9214735	-19.911291	-27.07429
159	1.6694142	-8.721525	-1.1631871	1.251978	0.81797475	-5.1754527	3.4122574	5.403895	-3.9911315	-4.822902	-0.20206006	-5.474522	-12.358493	-5.074859	-6.5975227	-1.0869336	-2.4666378	-5.5970454	-7.8452153	-2.5805387	3.1041186	-6.755855	-5.1430554	-1.1950169	-7.636247	-7.1000752	-9.10811	-8.20647	-1.0785145	-3.4585133	-2.6642525	2.362423	-7.155748	-6.793835	1.1565393	-7.1501765	-3.3412812	-13.599355	-5.204285	-9.521348	2.6727912	-4.9012866	-3.4924743	-0.6961668	-3.8897543	-7.129919	-2.6169455	5.1935306	7.699057
160	-9.744462	3.179556	3.191332	-5.5338798	-0.039930344	-1.045688	-1.640328	0.28365484	-4.518415	0.032850105	-4.2834897	-1.7675209	2.5380332	-7.317346	-2.2722766	1.2596847	8.962235	1.3426839	-4.35053	2.963477	-0.72635764	14.5592575	4.343183	-1.1769985	-0.5623222	8.447176	2.07186	9.725665	2.5538433	4.236147	-6.303366	-14.906779	-10.683418	-12.654228	-8.642949	0.24967663	-11.603118	13.467648	5.7451005	-11.682903	-0.67531556	-10.166228	2.7706826	0.4327599	-1.0415684	-5.93243	-8.641769	6.8582053	5.2822776
161	-0.40943304	-13.68999	-6.6073813	2.2410543	-10.547841	-2.854833	-1.8652534	-8.668539	7.3292527	0.85121983	-10.175536	-2.328714	1.7880421	-0.5413987	-2.0013177	-5.159963	-6.2117953	2.032727	6.218359	-3.9872673	0.34756923	3.2974794	-7.178864	0.021027407	-8.891724	-2.0294094	-6.011858	5.056523	0.14092095	-1.6491776	0.8452654	5.316142	5.8931026	-5.2043023	-3.3764203	-2.4952962	-4.550272	-5.2859187	-2.9909542	-15.290451	0.75456876	2.0853689	-12.288483	-7.5735703	-6.102061	2.196957	-3.0068808	-8.661805	0.5944485
162	-11.594612	-12.416946	-12.984294	-13.677602	-2.4818704	0.9238474	4.509953	-6.651871	-7.709864	-9.630069	-18.41433	-20.389118	-5.332233	-4.247397	-9.088355	-20.099564	-2.756416	-7.4015923	-14.409862	-14.499103	-3.8707027	-6.3008103	-3.9947608	-2.2560523	-3.6359246	-0.19667721	-6.717184	-3.968963	-7.710703	-3.8355458	-2.737624	-9.7117405	-12.902549	-17.00543	-11.424846	-10.964443	-14.105275	-7.493351	-12.904206	-10.812465	-6.5742316	-0.18749623	-7.050627	3.4730644	-1.9652915	-13.319905	-1.3173469	-1.1564339	-0.23404549
163	-2.2764719	14.278812	-3.5315626	4.8098717	13.92268	-9.75916	-3.1596727	6.6749015	3.223531	14.434623	-12.360692	1.9969467	11.481727	14.725352	10.093207	6.071139	10.608817	-6.5452247	-0.18170135	3.8183641	10.103401	13.317375	-1.3276101	8.936549	-0.7143939	16.829298	-5.330853	10.352094	18.383245	-12.07368	-6.1832376	6.4249063	7.6266937	12.865898	-9.354896	0.516799	11.209374	11.537147	5.1213546	4.9486513	9.383164	-0.9005165	-3.905319	2.0500438	0.1644357	4.130181	-2.0546467	6.9755898	0.21298337
164	31.638754	24.285927	32.50131	29.816305	15.757316	24.77389	23.413237	23.22886	21.537119	29.852278	28.333303	23.446619	31.180574	20.271055	14.559201	17.59863	10.274241	17.183977	27.818926	10.921111	9.672852	10.712449	12.491923	9.3848095	18.179047	10.760705	15.832568	11.830735	0.63529235	2.9495137	-4.899019	-10.201495	-14.031338	-14.386967	-14.753051	4.073315	9.806123	-5.1706166	-15.793344	-15.726704	-10.26639	4.4325566	-12.822734	-11.859283	-11.967074	-1.4282213	-10.313296	-11.870904	-5.044153
166	6.9845214	4.426024	2.0634172	12.323123	-1.5691929	10.331244	-4.9041	5.128485	15.00502	5.580298	4.71751	0.03758939	-4.338386	0.26932308	17.415316	3.1201952	3.8103812	16.609346	-7.4273057	3.0273342	13.103662	2.8223524	6.67544	-8.781338	-0.5911477	4.7911963	-2.611424	13.311137	4.2524705	10.741694	9.543613	-1.9987165	25.687643	6.1148725	3.953623	2.4642067	3.328326	-4.1071043	5.757654	6.2115417	0.8252314	4.0088515	-3.7156837	5.4857945	5.074118	13.685677	6.4875245	4.080355	2.0918076
167	-12.707591	-13.866683	-2.7676888	-7.6555276	-12.883407	-9.817292	4.1945777	-7.865585	-25.548994	-1.2910264	-10.029321	-8.091149	-18.016087	-24.753717	-9.417095	-0.08103371	-14.917027	-7.6123433	-8.907687	-7.0534573	-3.6775863	-11.921883	-10.845799	-5.309826	-4.9246716	2.1638625	-20.051008	-0.4567903	2.474321	-24.498947	-3.916674	2.214637	-6.5189013	-9.63306	-3.9384382	-12.906306	0.69839174	-18.631628	-16.138496	-12.584621	-3.4681652	-7.1811433	-27.93067	-13.440326	-19.495476	-1.6088692	-0.6886001	-6.6826324	-16.497057
168	-2.2860754	5.5453973	0.22688897	0.39134693	-5.784783	-0.4387027	-5.267648	6.144623	6.696226	8.320308	-5.2949243	-4.136231	0.92158175	-5.1943917	2.085652	2.7006454	6.032004	0.00730446	3.3486679	-6.607862	-6.652991	1.9078246	-4.8469315	-6.2112865	4.000339	-10.358951	0.6603978	-5.4338517	-10.042591	-12.008972	-1.5033239	-12.994709	-5.1733627	8.118041	-3.8599863	-9.489198	3.5629578	-0.3822806	-0.62862045	-8.55386	-1.7115303	6.7141585	2.2040658	1.826499	0.23809981	-2.5396366	7.46232	6.702343	-13.00707
169	6.5764346	-0.6111651	-0.24457407	5.8079715	3.172165	3.6469243	-5.5951066	5.7560153	7.5878143	-1.464582	2.8926783	1.9024282	1.8416771	17.860453	7.9131722	7.193785	10.509814	16.952446	11.550011	4.9792867	-2.6774905	8.596524	9.99817	-4.0542865	11.777703	3.6889865	-6.0403056	0.17875545	14.316688	16.270979	20.518114	-0.51962453	2.2862568	1.4371533	22.52825	11.384227	3.3902795	-8.7649975	8.347748	11.649755	4.5538516	0.06004117	-3.8159125	8.906025	11.303056	1.2107668	-4.2317867	2.9864514	-6.518233
170	-3.8823354	-12.216945	-7.1697183	-0.9207657	-17.328463	-2.0428874	1.1344243	-3.8926804	-1.8478898	-7.037533	-7.472448	-11.046536	-10.250495	-7.0222626	-5.987903	-12.23002	-5.6684804	-8.474672	-19.541595	-1.9816447	-7.646403	-11.522016	-5.64204	-9.194607	-11.478195	-11.122073	-7.8043423	-8.933315	-11.436333	-0.20004845	-7.623426	-3.238248	-7.9826255	-10.726441	-11.095668	-12.592162	-7.130405	-9.320499	-9.850934	-6.9242706	-8.466516	-7.874583	-3.7046888	-2.1458943	-12.705841	-10.62484	-6.023737	-4.1182632	-11.904232
171	-9.070115	-6.8522983	7.6849837	4.314087	-1.9388623	0.3679317	-4.049544	-0.3233595	-8.798792	2.6966515	-9.095437	-8.692582	-13.012324	-6.0956426	-5.82418	-3.3005397	-10.217727	-11.865207	-4.8032775	-4.089531	5.5695777	0.18893127	-0.4957802	-5.479656	3.5308225	-11.4254265	-5.6727157	-11.867061	-8.491735	-2.1766841	4.392927	4.024846	2.080652	1.2016459	-6.5833764	-2.91454	10.683003	5.8256803	-5.4726415	-4.332742	-6.6419487	-14.770869	-5.762769	-2.1696913	-1.4454166	-6.3116174	0.63795024	-8.319283	-4.6590943
172	7.843409	-4.095676	-6.3482203	0.6369118	-2.1047997	3.5581589	1.6564164	7.3775115	-1.4571196	1.9237663	-0.12835948	-0.35940075	-0.8622772	1.1025392	1.6671172	3.8687718	-5.20175	-1.3912482	-2.40113	-1.6631466	-11.077873	2.8786628	5.7090487	3.3402967	4.1237845	-1.0638857	1.6992499	-6.406793	3.553217	-0.89375275	-11.560258	-3.586568	-7.401098	-9.319175	-9.912752	-2.3723423	-1.1542872	0.5459585	-4.2205462	1.7676848	-2.8407047	-6.938722	3.270427	-3.2996905	-12.52712	2.2823632	-2.3813899	-0.96236277	4.3269725
173	-21.002577	-7.293965	-9.263442	-15.213563	-15.427185	-17.622791	-20.654375	-10.563857	-18.79677	-11.814206	-14.22411	-19.478638	-11.787066	-8.171752	-6.4098268	-8.429545	-10.771389	-9.350892	-5.6204095	-10.270821	-9.367988	6.442247	-4.6954913	-1.6709536	-8.521989	-1.1117077	-1.2762965	1.6761857	0.5443869	20.304197	29.324524	3.3334687	30.358545	14.343433	4.781157	-1.2764606	-7.3257523	-16.593336	-12.124177	-22.053328	-16.329401	-7.682426	-7.3907113	-6.058397	-13.172341	-6.55537	-7.686375	-3.1848774	4.704704
174	-0.91333604	-8.099192	-10.34411	-7.2254696	6.84193	-5.697534	-1.5450917	0.65952426	4.3790483	6.9630866	15.841301	-0.6031391	5.079188	6.55991	3.5574532	-3.7447503	0.10575613	7.8626914	-7.847757	-1.7028599	-10.044235	-2.0022233	-2.351833	-10.004242	-21.429506	-7.3507004	0.3782824	-0.057775676	-9.882375	1.432069	0.11333227	-5.1563873	-2.7522671	-2.4491966	-2.584154	-5.0272875	-9.2509165	-11.303899	-3.528167	4.9952817	-9.848178	-9.446739	-1.166083	3.08418	1.3080573	-2.4855492	-0.14818399	-3.104305	-0.81361026
175	-21.095259	-14.359081	-12.48727	-5.4180527	-7.01989	-1.1857235	-9.064205	-14.538875	0.89275795	-11.288827	-8.178477	13.527669	13.452062	18.356642	13.068993	4.242597	2.6190822	2.6070058	-3.007499	15.896073	6.8367057	10.4536295	12.800179	9.348302	-5.355995	-15.776629	4.425511	8.144471	5.3780046	-1.0909973	-2.7783935	7.9252677	-8.289314	-14.626411	-10.894328	-10.459274	-4.0126376	4.6848826	6.2931123	-2.5518715	-9.527129	3.1614478	3.445101	-17.30004	4.91628	-18.617065	7.792099	8.005631	13.328794
176	-6.2884355	-4.1698117	-4.1661725	4.1755543	-0.44732293	-0.35672936	-14.078133	-9.601852	-5.7138047	-15.756938	-7.923556	3.5768394	-0.6680661	-2.9496639	-9.268357	-6.8608837	-1.7106832	-4.841234	-3.7597122	0.54744846	2.5464046	0.20869403	2.3525739	-3.6015317	-2.6788752	-7.534364	-9.933594	-0.54678416	-8.552268	-6.3415933	-4.474582	-9.779137	-13.250052	-13.511775	-12.469654	4.7349534	-5.5316415	-4.419482	-10.473733	-12.725812	-8.438523	-7.910112	-6.825455	0.62696147	-4.7124395	-4.986502	-9.622031	-10.658462	-6.8460617
177	-0.4014443	0.4618276	-1.5733973	-10.3134	-15.935131	2.7751296	-14.309398	-5.232087	-19.135717	-10.761374	1.6994082	-21.079435	-15.991521	-10.336552	-2.3409424	-5.9588737	-20.247671	-15.641175	-15.615292	-2.547845	-7.3525987	0.2799336	-3.5067317	-4.9812684	-4.455877	-12.023229	-12.668387	-16.063292	-0.7080682	-3.086777	-4.365091	-6.860972	-5.4814053	0.45418754	-16.644598	-3.537483	-12.71066	-1.4492656	-0.55396205	-10.505023	0.7792561	-11.663918	-1.1864576	-6.414038	-20.834314	-13.563629	-18.092108	-6.817423	-23.20754
178	-15.275711	-13.414828	-19.684147	-10.776254	-8.561173	-12.8827505	-4.608894	-14.609384	-23.751791	-22.896683	-14.617705	-15.659673	-16.958735	-13.970799	-16.415388	-11.291416	-23.420471	-17.574112	-3.8595934	-6.6448555	-16.66926	-1.3990479	-5.2163615	-16.60881	-9.777991	-0.5499716	-14.79791	-2.8693106	13.30565	5.7520294	-7.567959	0.09939686	-11.565094	-25.591463	-21.123001	-11.360681	-6.660421	-16.639395	-8.894319	-13.066707	-14.50327	-4.2987647	-15.586062	-13.966324	-15.917218	-12.116309	-6.2826576	7.339087	-5.2297225
179	-15.626113	-0.3168025	4.5864925	-9.294715	-5.6869187	-5.616903	-8.788255	-5.113031	-13.824815	-6.6629047	-16.166906	-4.42399	-23.803696	-1.726113	-9.316975	-5.2252326	-9.946705	-2.8243816	8.343532	-10.589382	-1.9403949	-22.684774	-2.488962	-2.6563208	-5.675674	-6.5450687	2.8690836	-4.084687	-12.718113	-8.682562	1.0782017	-7.879473	-7.008114	-13.122059	7.695145	4.2301173	3.7778275	-1.9063247	-12.07709	11.69958	1.0680413	-7.890917	-12.850074	1.1606017	-6.287554	1.4290212	-15.205024	-14.282298	-13.853732
180	-4.2693377	10.836097	3.4322736	-10.106523	-1.3117341	11.509852	12.817886	-4.547854	-1.2169822	-7.707153	-5.754062	-7.8011394	-7.7501717	1.0098419	-5.384026	-16.023544	-9.322852	-9.365049	-0.5526817	4.811546	0.22939534	-20.776936	14.998874	10.505053	-5.600925	1.1741515	-0.031855684	-6.4351954	-12.826589	5.3455596	12.383428	-2.2594926	-6.182789	-5.3904533	14.754512	-4.7467465	1.6246003	-3.6037893	0.9772997	-3.0388134	-6.878195	-5.799606	5.408901	-4.7659497	-2.5802414	-6.451204	12.428062	4.110908	8.236892
181	0.762775	-0.26301208	2.9889677	4.736346	1.372804	5.5254235	-0.10839931	3.743909	0.82771426	1.6524124	-8.07804	-6.6393	-0.9027949	1.2844267	0.24184005	-2.1924527	-2.4992683	3.294201	-6.5193257	-1.1162735	0.5039973	2.1134267	4.096503	0.111889206	1.6843586	-7.0298133	-11.214973	-9.798783	-15.352112	-9.475667	2.1347888	-6.957952	-3.0178993	-2.9322681	-4.1841264	-6.248671	-11.518333	-18.091887	-8.260971	-8.315031	-17.169485	-7.0392175	3.6214714	2.9980335	-0.95974946	8.0811615	-2.3538177	-6.0893083	-15.939181
182	4.2170153	3.5092719	3.9504492	1.0422562	0.5152178	-1.9067668	-2.0124865	5.273569	-7.2617965	-4.718597	-1.9617113	-10.310462	-9.181622	-2.1129472	-2.586145	8.042311	-11.297002	-4.0665436	0.36548424	7.0316443	7.423352	-1.9592729	-8.924221	-0.56329966	3.460601	12.236365	-8.587478	-17.643694	-1.375131	-2.9179428	-4.0272336	-4.407531	3.4125564	-3.1155784	-2.0942209	-8.313298	-3.029927	-5.132683	-5.318164	-6.981897	4.2449527	6.8862147	-2.9664938	0.77210945	-4.194921	-2.0200374	-3.6838157	-6.7004104	3.6721487
184	-18.779657	-12.626412	-15.515381	-2.033131	-20.470343	-27.584772	-23.446817	-19.399862	-3.8062675	-8.757274	-11.443362	-20.30124	-16.080254	-18.256243	5.857472	-8.901931	0.034825325	-13.942079	-7.557718	-9.2185955	-17.871279	-14.392559	-3.350253	-19.057146	-10.549401	-11.436671	-11.987922	0.4130899	-16.25321	-18.790161	-19.138798	-19.660978	-7.975998	-2.2441947	-16.091208	-1.4594895	-4.96015	-4.0150857	0.96533036	-21.564026	-13.200512	-12.42543	-22.067747	-2.1897671	-18.477404	-11.055915	-1.8196532	-8.053885	-9.992908
185	-8.3380575	-18.431353	-12.45087	-1.6439384	-2.421427	-4.7600083	0.6452134	-2.6860545	1.9860182	-8.612335	5.005835	-5.689014	0.3438603	1.4779714	-7.514261	5.547498	-17.596806	-2.9718199	0.7732175	1.4684602	1.1923027	-7.272049	-3.938033	-1.7545742	-11.763596	-0.702207	6.0075226	-11.962386	1.4991595	0.33471814	3.0405407	-16.912195	1.1688799	-2.8020446	0.88203984	7.2172303	10.746564	-1.8590094	2.381354	6.5503616	2.538638	-0.4764146	15.322567	4.909977	10.96374	14.960986	5.913422	-7.494306	-2.326897
186	5.9415092	-4.2847953	0.9046133	0.27116117	-8.934452	3.9780614	9.578549	-4.6700745	9.6449995	12.147798	18.119696	10.214008	10.574054	-5.1999984	12.456126	6.576052	-10.581906	3.6442375	3.720856	-8.600635	5.5885253	6.5320582	3.111327	1.331172	8.235701	-14.122493	-3.2764595	9.471637	7.76491	-1.7267481	-9.51157	-2.2104368	-0.39284196	8.155998	9.229411	13.583724	4.938741	-2.4760778	8.460709	6.9036345	3.1019714	6.6506844	9.711636	-16.91403	-3.547344	6.1826396	3.1635616	1.6662402	5.6928215
187	8.122822	-6.592621	-6.7428017	-15.14014	18.88085	-7.759754	8.291282	4.619228	-6.8788123	-16.570196	-10.451823	-12.795302	-13.18073	-4.994457	5.105722	-0.073731266	-0.06600857	12.993136	1.7485749	-3.1004326	1.329277	-11.698852	-21.77357	-10.956573	-8.502622	-4.447819	4.414864	-0.94107944	2.9398167	15.537651	-0.5346021	0.005199373	1.2600722	7.2534637	7.3003006	12.532285	-2.0884702	7.473406	-4.972548	1.3822063	9.404099	-17.535927	-13.099462	-14.861297	-13.984077	1.2294677	10.049796	10.691608	-8.203577
188	-2.0802946	-14.343826	-11.080043	-5.638462	-15.075562	-12.903816	-0.7099576	-10.826268	-16.77626	-10.296355	-17.58266	-20.955946	-2.247556	-5.0113244	-13.778708	10.84065	-13.650658	-8.427524	-1.1020603	-16.180628	-9.020749	-12.506729	-13.97467	-15.302719	-3.143522	-7.235389	-12.304062	-2.4498239	-13.203537	-5.9279003	2.7497976	-19.17028	-10.972098	-5.4836698	-17.567673	-10.451934	-8.136159	-10.356269	-17.3674	-7.3225274	0.15826385	-2.858551	-1.7644964	-18.652546	-8.865703	11.129437	-18.163609	-8.409183	8.286386
189	5.8548927	3.3021595	-12.563518	5.554662	1.5892953	-6.6162095	6.767589	-4.5200176	-18.936306	-9.774974	-19.447153	-6.019317	-4.0143375	-1.8672489	-0.43329772	-11.138526	-18.317183	-12.999795	-9.283904	-14.434354	-4.3535495	-1.966608	-9.875096	-10.287625	-12.996677	-6.811541	-10.167167	-3.61666	-0.13896115	1.1864065	-8.639226	1.1132601	0.7942092	-4.640164	-0.3474326	7.6218104	-4.0084643	5.415108	7.4739113	2.521412	-4.6896744	1.6729087	6.7251015	13.983012	-2.6587307	3.1164646	12.159217	10.882183	-2.5098617
190	-6.495163	-21.252905	-8.24575	-18.151285	-21.016981	-20.008463	-8.878663	-4.4218483	-1.2003332	-4.607889	1.9633418	-3.5286427	-0.07227334	-12.243015	-7.368398	-6.6636176	-14.705155	-16.110931	-5.51253	-12.826702	-13.331029	-11.657159	-8.719591	-19.80239	-11.109711	-15.618718	-13.635033	-16.436745	-8.796584	-3.9834864	-7.158461	-4.5588417	-15.39507	-9.228093	-5.1434064	-4.373525	-16.375755	-6.296646	7.001765	-0.14765818	-14.25958	-2.533082	-8.182973	-8.185202	-8.438256	-7.699497	-16.876463	-5.3409095	-12.031646
191	5.962654	-2.8325617	-11.044583	-8.23268	-2.8057244	-6.8058906	-3.4119768	6.2131615	4.792979	-5.9068885	-10.785034	-9.879502	-8.936669	-7.672712	-11.159511	-0.42112705	-10.826915	-13.845288	-12.64816	-9.806689	-8.834725	-3.4307299	-8.6405115	-9.6938715	9.285052	5.678205	-4.318296	-10.090893	-2.9176998	3.1592782	-0.6089153	-9.280364	-6.260346	-14.851696	-7.611925	-6.920771	-11.423421	-15.967719	-17.86911	-13.737865	-9.736026	8.99668	10.232379	6.7858796	2.1252606	10.267566	1.0047206	-0.730799	1.6302924
192	-12.501859	6.064285	1.678389	-10.521914	-7.730334	-1.4851354	-5.3791966	13.741395	-12.908184	1.3895802	0.7347102	-10.163317	-12.740758	5.2290187	0.6387655	-18.669868	-0.05262311	-14.4521475	-7.1849227	2.1056385	2.105548	-13.753291	7.172985	4.224046	1.4096423	12.063031	-15.945964	1.2247046	-1.7042166	-5.827458	9.073763	-11.732675	-8.4074545	-2.260536	7.216577	-3.1878643	7.6979175	4.7822165	-2.6966789	-7.623794	-14.722339	-5.0618043	8.373043	-3.6774817	6.435356	0.18718803	3.2895777	-12.461688	-11.764018
193	-1.9562863	-5.1541743	-2.1619318	-2.5606902	-5.234142	-4.993549	-6.0639787	-1.8456339	-7.928353	-1.2533689	-7.832561	-5.2446795	-14.266663	-3.4803143	-8.746676	-8.516731	-3.0001576	-13.881158	-8.184251	-3.5136232	-1.3385476	-0.987758	-11.941476	-3.0393584	-5.554769	-9.627944	-5.349989	-2.5550911	-2.7703507	-10.010366	1.3816298	1.636508	-1.1186229	1.808803	-4.885158	-2.0787985	-11.120201	14.5214	-1.9964685	0.59387296	-6.4402657	-8.445458	-2.9546344	-3.9344234	-2.214488	-6.8793197	-2.7392104	3.7008011	-5.670655
194	-6.8128476	-3.8284757	-0.27781335	-8.122997	-10.27564	-10.061054	-14.214146	0.13161747	6.3811984	-15.09021	-13.453618	-9.623366	-15.464574	-4.5413566	-3.5394485	-10.1192045	-10.343404	-13.933403	-3.9762485	-5.692728	10.0962	-1.3470335	-3.129658	-0.58458567	-20.448229	6.6517873	-4.7932916	0.5579099	-8.49816	-18.258116	-10.174071	-11.273575	-6.2284684	-14.500209	-5.6344275	-13.414436	-14.675053	-0.7448101	-7.1346946	-10.283448	-7.552728	-8.340161	-12.888497	7.58726	5.4275284	-2.9221847	-4.378876	-12.280135	13.791382
195	2.9721518	5.2540627	4.463511	11.288861	17.289894	9.02412	-0.6619815	2.1411767	13.318645	10.728541	13.064476	24.50447	-1.865992	-2.6396847	-10.965287	-6.0477433	3.662789	1.6633266	-10.359445	1.868235	2.4232728	7.706373	-5.1555257	4.9423885	-4.926726	-4.540626	16.028664	19.286844	13.719766	16.379635	3.2763937	4.002909	9.227227	-3.6342242	-9.312381	-1.8256055	4.546418	-9.269229	8.400828	1.0847652	-1.4465774	-8.336976	-4.601025	1.7505211	-7.451299	-5.7140946	10.55526	-9.682049	-1.4121323
196	22.419516	0.13529424	-13.592705	1.2628424	8.427224	0.8287595	2.5546093	-1.0100445	4.735196	-5.507808	0.42814088	22.058218	6.4494414	1.9979926	12.302371	8.565581	3.6665685	7.9843826	-2.1078475	-10.108432	-8.590623	-1.9333929	0.08976265	-18.283834	-8.93691	-7.0921693	-10.166934	-2.6387215	-4.108104	-6.1264687	-4.1070867	-3.8563583	5.6268334	-2.2944806	-5.8725715	-27.437372	6.8385105	-1.4458189	2.9583519	5.7559586	-2.3671982	-27.6942	1.5929772	-2.8894024	3.125028	4.087767	-9.0747175	-10.347884	-2.795765
197	-15.184615	-3.4065158	-5.578512	-19.147148	-4.3241897	-7.758805	-17.013948	-17.530989	-12.14149	-20.042175	-5.088408	-7.6616616	-11.198879	-6.4083714	-8.53972	-17.178032	-10.682874	-10.583331	-4.2706285	-8.077287	-9.485149	-12.500165	-4.3905716	-9.261754	-15.644551	-13.75446	-13.929477	-14.207592	-10.689654	-8.063667	-8.777013	-7.8361726	-10.972936	0.13006563	-2.9959507	-11.485196	-5.6938443	-5.8281465	-6.7808404	1.157812	-5.3323436	-9.821326	-3.7829049	-7.37308	-7.5947795	-5.7673564	-4.9278092	-2.7413204	-11.715289
198	19.766201	13.7858515	15.766765	12.300354	5.243503	0.49293947	7.682325	-1.5896765	-4.5424547	-0.24992959	-0.42918673	-2.5985088	-7.008161	-9.335958	-7.4798393	-11.83923	-6.5449066	-10.73756	-22.354494	-18.749674	-18.477116	-16.684038	-9.32584	-18.777405	-17.240412	-10.071595	-14.933411	-7.302441	-5.1902156	8.251693	-15.259605	-11.240982	-11.368829	-6.50848	-3.6797779	-6.026158	-10.880978	5.919599	-2.6272163	11.980904	6.696076	0.69310474	12.057981	0.876175	11.486514	2.077346	10.038873	12.406045	5.3681464
199	-18.274939	-16.62226	3.3928776	2.733883	-16.05646	-10.963796	4.3186193	2.9655464	-10.206778	2.8536952	-9.8260145	6.8895736	8.355941	8.862974	8.4888525	16.17328	7.939009	5.4718013	20.350962	2.2859645	11.773907	4.1192145	-6.924122	-11.047932	-0.96398336	24.981194	16.197638	4.945043	-6.7172437	-6.4291897	8.89884	11.605056	14.111575	-2.5179322	16.2095	0.8076658	-7.9862556	-2.78705	-4.391147	-2.7413845	15.687699	22.583	6.010124	10.183731	16.591473	25.32418	13.453568	4.9884467	12.743751
201	-3.5563476	-7.653168	-6.6877007	-6.3164353	-13.525874	-8.875804	-26.687056	-21.31819	-17.075031	-24.047514	-10.691792	-14.443629	-13.261365	-11.42554	-5.325043	-11.253574	-19.045483	-16.555777	-4.5492663	12.433296	-13.8326645	-3.3971806	-2.8909423	-0.33420053	-20.63059	-13.654157	-30.033663	-4.3586183	-25.131556	-12.844977	-19.028656	-5.9837775	-20.561972	-10.963887	4.663182	-5.5568185	-4.323495	-2.5513694	-21.292828	-9.142968	-13.147031	-20.357977	-12.191722	-9.389021	-1.1011714	-21.552835	-9.247628	-11.750037	-7.332072
202	-9.691363	-1.7745088	-6.447314	-18.892866	-3.0666711	4.15785	8.301307	-13.106359	-15.198226	3.5948792	-26.943445	-13.264557	-7.4522767	18.060125	-2.874121	-0.30939737	-4.88826	-17.333809	-2.0540926	-5.171253	3.225241	5.1222477	5.1713557	-2.9310255	-7.962908	-4.256745	-0.9934802	-0.6128487	-15.73716	-1.7452903	-0.4655393	-12.298439	-10.574572	5.5246735	-11.540301	-8.1025915	-9.049109	-5.82599	-2.1041553	-2.7516477	-5.2300043	-3.832384	-11.448166	-4.8455014	-8.141976	-25.773134	-30.879526	-15.963608	-2.5831873
203	-20.06957	-4.9353642	-10.573593	-9.608454	-1.0372492	-12.398515	-12.242836	-8.54335	-1.830244	2.9432087	3.4693234	1.8967136	-11.470123	2.66263	-1.6484814	-0.88890344	6.524523	0.28891936	-17.778093	-13.902016	-12.512524	-7.267718	4.1319804	-11.857179	-13.878139	-9.453201	-3.0397704	-1.817828	-3.4046948	-1.5043007	-13.320588	-2.2176385	1.6810175	0.8444173	7.4530005	-6.819757	-15.343392	-12.034532	-13.14294	-10.189537	2.7206037	-9.677299	-8.97236	-10.317559	-0.68076104	-5.944571	-3.6675503	-0.10177517	-9.636449
204	26.568869	19.582554	12.036103	6.8591733	14.405253	17.884558	11.155105	10.920569	8.592537	5.897915	16.86119	11.244969	11.051278	20.765585	14.798121	19.391516	11.561908	10.327435	9.525534	22.575792	17.217802	13.485806	11.500473	11.917111	11.66582	4.081903	3.1628392	6.38709	10.01696	19.781898	7.5857034	17.491247	6.785234	11.178352	20.130579	8.907126	17.102013	12.949254	9.023192	16.9967	16.736761	12.512169	14.928864	15.924561	16.518435	13.594274	15.896337	12.766622	25.505096
205	-9.958987	-9.113777	-0.7964452	-13.012145	-8.346372	-5.842074	-7.320343	-7.290542	-11.462573	-4.7914863	0.63819563	-2.6538575	4.875426	-6.2157006	-8.605135	-9.828454	-7.8891625	-8.934593	-10.649814	-11.833051	-6.744543	-0.67071885	-2.0181823	-6.14468	-1.6868649	-13.582173	-11.371452	-6.855594	-7.424189	-7.635818	-13.519653	-11.765838	-9.2525015	-1.3707886	-12.251465	-1.2251285	-15.078349	2.927	-2.9449003	-2.3807218	-1.6635138	-10.664249	-2.3173993	-7.8341126	2.2635086	0.38670167	-5.346645	-1.4854275	-5.162273
206	-4.10892	1.0655075	-4.210168	-6.51819	6.8228726	-17.37052	-3.1371396	-13.325032	3.7980134	2.2300274	1.0783787	-3.8397617	-5.915203	-14.558968	-5.632513	-3.1869648	-16.790377	-4.506439	-10.811146	-10.584638	-5.481252	-6.2155566	-11.508868	-7.6834035	-13.660609	-8.972964	-21.049997	-13.488032	-23.329065	-15.76638	-9.278445	-3.4123962	-7.6176467	8.931621	3.9125926	-1.8432149	-3.8334105	-1.5138594	-19.163198	-4.657087	-8.671636	8.640339	7.621263	13.444751	18.126287	18.50503	20.135244	14.853432	12.790988
207	-0.68724203	1.6022855	4.7201324	3.4034636	-10.8860445	0.741889	-2.0476768	2.4633539	-1.5818577	0.55958515	-1.9833384	0.5434685	-8.418032	-0.76852244	-5.7130585	7.462728	7.4868474	6.3470745	-0.1917365	5.795606	-17.455309	7.4776344	-17.183771	3.809449	-0.39075175	-3.8161077	-5.110256	3.1362302	-8.381371	0.31788865	-10.706329	10.113471	-0.57494396	5.8299117	-7.3506603	6.6942496	-6.8552957	1.7056389	-4.5329385	6.0025086	-13.50356	-0.7560139	-9.930768	-2.0002906	-10.14095	-1.3978009	-3.0385103	-3.189977	-0.089656465
208	-0.80489177	-5.940333	0.35031065	-9.4846325	-5.520251	0.70246464	-7.788752	-0.17621374	-10.339286	-6.329691	-12.182248	-8.637211	-5.4462085	-9.159736	-5.29794	-1.2020255	-6.0719504	6.649929	-2.1789105	8.433942	-4.95997	2.872382	-4.958787	3.504279	-3.4029636	-2.4426644	-8.785867	3.607055	-7.863753	-1.2187108	-7.053517	-11.1325865	-5.5943694	-4.4486756	-4.0248566	-6.0790467	-4.5258164	-12.967194	-3.7523775	-3.35769	-8.853648	-13.10752	-1.9373173	-5.888224	1.9046236	-8.39042	9.264855	12.914424	9.781764
209	8.017613	-2.3170114	-8.544769	-15.653455	-4.909315	-10.480361	-2.4034917	0.92892504	-4.0397377	-8.847788	-5.755371	7.6555104	-5.966803	0.10259724	1.349289	-1.3543686	7.631208	7.599158	-0.92775154	-5.73935	2.8960247	-14.535361	-0.2830812	-7.6368775	5.094816	-3.0546386	-8.114686	0.54587966	-0.69858956	-5.2534165	-0.671885	-0.18059938	0.20451911	6.1613517	0.75389934	4.7150245	-5.691389	-1.3232173	1.3620353	-3.3232205	0.77233773	-1.1403943	7.1836414	-3.5581853	-6.6120925	-1.0703436	-1.9597311	0.1562094	-5.38362
210	-10.0713	-1.8338728	-3.7299216	1.8255595	-4.760295	0.98815113	4.0983706	-5.7732024	-2.0821197	0.93915653	-0.77571726	1.4891733	-2.5163195	-9.303895	-6.8456955	3.7029915	8.348274	13.494609	3.2000704	0.13109271	-6.872416	-5.399983	13.704043	11.65065	2.1990445	-1.4426686	-9.2422495	3.1190536	3.5338717	0.7306115	2.7831814	-0.99803543	3.1767292	-0.5696419	1.4391338	-11.235185	-1.6441832	2.5881789	-9.432413	10.390056	-0.39387557	-0.80052394	0.6218416	1.3661398	0.91111183	6.6129375	1.2722336	7.2651157	5.1684904
211	-0.00545009	-7.762447	4.513721	-0.62320715	6.795109	-4.543967	0.9054193	-1.8926524	3.9887822	-3.1629474	2.1954405	-2.6059425	-5.252718	11.471619	10.4478445	16.246244	3.5477989	2.8139122	12.450607	5.4455714	-8.936105	-4.265799	-3.8532722	1.3178549	-3.6833982	0.9838745	-0.014250755	-5.5250745	-10.005003	-8.5222845	-6.702995	-6.1956134	5.019356	-7.346371	-10.808064	-8.991974	-7.4702034	-3.893258	3.8676026	-2.8356931	-11.332936	0.8598053	-1.934295	-11.659447	-1.2156984	-8.958813	-7.440683	-6.054773	-2.1251001
212	-4.2242064	4.374954	-1.8193232	-5.081055	-7.610504	-6.945703	-6.10268	-12.557332	-6.2570796	-23.793991	-0.3415216	8.089772	-0.9890437	-2.3922875	-8.782851	-8.580016	-12.11528	-2.527673	6.217191	4.5219727	10.389392	-7.37475	6.3600593	-12.765064	-6.4040256	-7.87632	-5.856888	-6.729658	-10.721084	-9.531172	1.0285774	5.5076632	-2.817343	-8.068084	-4.278696	-3.14186	-5.3759136	-7.237456	-4.590492	-1.2110041	12.8087845	1.7846056	2.777833	4.5698757	-21.0933	-13.401756	-16.195148	-14.925354	-12.681506
213	-7.069927	6.0735946	2.9305031	7.08962	3.0359943	-3.8778505	7.0283494	-3.8655531	-3.5474088	-0.6848831	-1.6758103	4.5778503	1.7868596	-1.9781584	-5.9917893	4.075152	-5.290199	6.406736	-5.7655964	-11.932431	-3.8231637	7.1889224	-0.6424706	0.28971958	-15.03405	-4.7578635	-8.55323	-17.520973	-2.5447438	-6.8296123	0.9796483	-10.9433775	-7.130447	-11.25005	-19.453657	4.94409	-7.846297	-8.345149	-14.156361	-10.437098	-11.358307	-4.5821214	-3.4483101	-7.21166	-6.944793	-7.576361	-8.303315	-3.5802374	-11.164101
214	-21.346802	-11.176261	-13.774902	-8.678993	-18.917534	-12.77024	-10.688637	-10.579067	-20.562464	-27.295435	-17.949814	-18.171274	-30.297577	-20.617144	-16.08029	-9.996617	-17.895775	-14.892464	-5.450955	-0.9738002	-17.287853	-10.768931	-7.3880754	-5.559372	-17.300371	-17.729525	-4.385573	-7.944422	-12.026454	-8.350249	-7.6528053	-1.2821283	-8.710099	-2.8212144	-3.8634846	-17.033018	-3.0222979	-5.7386093	-8.781831	-10.440486	-4.1309705	0.23173726	0.39215723	-10.779755	-6.920819	-13.302261	-6.3950095	-31.601603	-0.14485264
215	17.185797	13.52255	-7.0361366	0.37088528	2.3597128	17.963827	1.4958538	13.852792	17.062391	23.214249	10.085105	5.1082177	8.089992	6.3685594	6.650354	6.008635	-2.073783	5.183087	6.1488976	5.0704384	1.4480003	5.317251	5.820074	11.772708	4.77601	-5.4285355	1.163128	-8.95745	-3.5422485	10.94077	-3.008629	-6.0756288	7.6652265	23.63771	9.762225	-4.617654	-14.218964	2.8396502	-8.087899	12.522414	-2.3049479	10.1613245	6.436732	3.1162465	-21.499899	-10.664004	0.4411714	-1.3524543	-5.5635667
216	-10.748456	-2.681352	-12.9366455	-1.8274196	-8.085727	-2.8850205	5.435575	-11.909785	-1.3644203	-3.3481867	-2.57016	-2.5534422	-7.6898055	-6.685244	-7.6260924	2.0319974	-2.239112	-3.1100895	-0.88710433	-4.2167487	-13.225121	-10.413154	-4.894878	-1.9020276	-2.996175	1.350659	4.359012	-11.958116	-9.517963	-15.999755	0.5788495	-14.811989	-12.384056	-14.571698	-22.480757	-18.508268	-4.1070333	-6.3354125	-7.3056664	-1.9461409	-6.651411	-11.283954	4.5860615	-7.9738235	3.9612825	2.369807	-0.38647223	16.350863	7.566671
217	1.0611941	2.4168923	3.0842125	9.594287	-6.8325677	-0.5032725	6.219677	0.058466237	10.60761	-7.318138	-4.3930745	-5.1912656	-14.211856	8.139115	3.5446804	19.984125	15.2889595	-28.849546	7.6232543	-0.19906218	3.0629122	10.447461	13.909768	2.165925	-36.077198	-4.5950394	32.046772	-1.7436587	38.41466	31.76738	10.076665	5.310113	-39.263287	8.977191	41.016186	-13.134578	23.175354	36.045753	-6.20622	13.369357	6.311382	7.060183	35.815456	14.091989	-4.356607	-41.563816	-15.4897995	33.250004	-4.9161854
218	7.7357216	0.2440254	-6.365977	-9.719092	-11.352345	-4.0516734	-2.9187708	-16.707083	-3.9682674	-5.007335	-3.6610222	-1.0795665	-13.082644	-7.2112484	-10.692177	-26.777216	-26.523458	-15.102477	-12.954879	-21.082138	-14.648621	4.804275	-5.054916	-7.8608894	-6.932548	-4.1735973	-1.1611328	-10.00232	-9.035808	-10.421416	-7.2924657	-7.050075	-0.87143725	0.61997956	-3.3687694	-0.76564676	-12.925873	-5.3510623	-13.332334	-10.490001	-2.5430727	0.537865	-9.608284	-6.8852634	10.746006	7.8767986	-11.383658	-8.811087	-3.0903103
219	-7.665481	-9.677123	-9.395623	-3.9824123	-7.041954	-6.04841	-6.981108	-0.25571743	0.4398009	-6.431824	-0.38522458	-12.710383	-6.533769	-8.180157	-13.114919	-8.949561	-7.618179	-7.885418	-9.6024065	-7.980143	-7.299994	-15.8283205	-0.20704715	2.4297178	4.1767135	-1.4833379	4.9645553	-5.020653	-5.9582667	1.874561	-2.0572321	-3.8924134	-1.3158554	-15.384095	-6.2306695	-10.287723	-14.506337	-11.347041	-12.388457	-8.741328	0.093432546	-7.408852	-0.9066282	-13.568638	-6.7789974	-13.795166	-4.764267	-1.4201745	-7.719078
220	-1.0268965	-8.900738	7.1084104	9.617734	-1.138261	7.0285583	5.255672	-1.9757029	4.814008	0.25188032	9.203907	2.419077	0.52949905	4.6479363	-3.8563645	4.067021	1.9826387	-10.732155	1.6437565	3.2816973	6.352661	7.4358764	11.877206	-8.780442	-4.2442737	-2.9792335	7.7927666	-8.226406	-0.6644075	6.865352	-0.81720763	13.576608	15.069012	1.6018423	-4.660055	-1.470932	1.3547846	1.3672198	5.6919646	3.708164	5.1512437	3.4921417	1.4195648	-6.0261154	5.1548333	0.15397103	-1.1050314	-12.423024	-10.850888
221	-3.1187985	-7.27911	-22.736956	-20.617476	-17.388315	-17.551025	-16.112427	-12.479451	-5.832569	-6.5995564	-15.303951	-10.593587	2.4574082	0.830034	-14.468013	-13.602639	-5.6471353	-11.242314	-4.9259334	-0.5036174	7.9416084	6.8041615	9.332364	4.311948	0.5272977	2.155402	-7.474364	-6.23284	-6.1058774	-4.4203954	-6.1013875	0.5772918	-7.0732036	-9.264902	-9.090973	-11.914973	-1.8754244	-7.699072	2.4405906	4.8062854	-21.895927	20.12816	0.091427006	7.8954067	0.6146431	2.98088	-5.730826	7.0825763	-6.6552906
222	-5.699672	-9.522954	8.538156	-19.396338	-5.829773	-20.91459	4.084401	4.862581	-0.7334349	-6.350952	3.3477843	-16.453243	-11.916954	-9.584683	-12.801732	7.8990116	-4.92542	-12.61678	-1.4150453	-6.0892506	-6.0836997	0.9575762	1.2865306	-13.397494	8.668234	-1.741294	2.1434772	-6.934773	-16.196478	-3.392711	-0.02169323	-13.166982	4.0038524	-4.023202	-2.2653956	-25.369135	8.299737	3.8470583	-9.59105	-6.772217	-10.31519	-7.016397	-0.14987881	-8.899829	-16.809258	2.0204275	-2.1171849	4.4514003	3.1459913
223	-4.290487	-8.42653	-3.188886	-6.426165	-7.354345	-5.587917	-0.6151034	0.6138328	-8.776634	-5.5037303	1.2171873	-6.7389026	-5.588472	-12.19513	-9.27998	-14.104172	-8.554313	-13.799474	-2.958148	0.09976419	-7.527289	-9.4725275	-10.797946	-0.24154632	-3.8112726	1.126006	-3.9316788	-13.552697	-4.802384	-6.967134	-12.663373	-9.287362	-6.2372537	-9.474001	-8.036096	-7.406721	-6.2042217	-12.099063	-2.3592415	-5.1744914	-10.717542	-6.0868773	-4.950073	-6.015217	-13.504372	-13.859367	-10.938085	-3.7426453	-4.803919
224	-5.457234	-13.202878	6.3299346	13.204854	-10.707988	21.363188	-14.13852	-12.073728	-2.9572132	3.98437	-0.47292838	-0.2621573	-7.3660393	1.1016535	9.805217	-10.9528885	0.08835995	4.6684656	-12.766841	0.9942665	-5.4981003	10.117546	-9.081906	-23.24018	15.863572	-18.152283	-19.11522	4.1676254	-4.409595	7.860801	-3.120355	-7.101711	-1.5358087	-1.6483885	-12.482169	-9.829314	-3.1380641	4.4888625	18.418108	-6.2032933	-2.0646954	-5.043091	4.906168	0.37339774	2.9631672	10.496703	-2.283069	0.29100943	-0.93671733
225	7.3828773	5.8190703	10.15659	-1.035617	-4.622132	-15.761604	-10.311169	-3.438471	-4.3192887	-4.491462	-0.6753976	-4.9424825	-3.7155669	-3.3858557	-3.3279543	4.9530435	-15.826898	-11.921987	0.5498875	14.087123	6.3595033	15.282455	3.9439392	-1.394152	-13.792514	3.4445171	-5.101157	-7.0845184	-5.8003926	-2.9415643	10.639405	-3.1797924	-4.979627	-6.8584595	-9.123118	-10.105679	-14.764328	-1.5311364	12.346162	9.634056	8.821679	0.9951928	5.805752	6.326981	0.07386192	-5.8854866	1.1940426	4.529579	-6.391639
226	12.649017	6.7722206	-6.6074986	-9.1338415	11.785229	15.9950075	16.603487	-10.2966385	11.466426	-9.983939	-1.5943156	17.964777	6.266043	9.081109	6.6247907	12.348	11.812515	10.010966	-3.2814033	-12.555355	9.060843	16.32614	-16.01002	-22.405052	4.8576818	-4.74533	-9.140279	-17.84096	-19.03228	-13.575497	5.056359	-3.5553553	-15.572036	-20.229586	-26.851149	-19.399734	2.5645466	-4.3750587	-11.870912	-18.99385	-12.814496	-20.399622	5.3134637	-11.501035	-13.668171	-22.410767	1.5306185	-2.2969856	14.256443
227	-6.5617385	-12.7551155	3.1189296	3.0152092	3.470768	-10.721428	4.5252576	4.4134555	19.86458	8.611917	0.32093874	0.55322295	7.7585006	9.016132	-3.9968941	-2.6505892	15.310814	-3.8058586	4.5836453	-5.0937195	-3.9222305	4.181591	0.76935333	20.189848	14.430476	-4.0296865	-4.305513	4.956356	-2.8404987	17.157232	11.475513	0.47032404	-1.157978	2.2654026	1.7883787	7.6352677	-0.052736204	-2.0780494	20.577265	-6.428265	3.1546862	13.792081	7.943142	6.7814713	-3.0460815	14.5060625	1.2775267	-17.113441	0.17978938
228	13.94621	5.692057	-8.28088	-0.64103633	3.5948274	-13.4259615	-14.226624	-6.0031514	-13.590203	7.3095775	19.666185	17.567549	3.9539716	18.01478	17.860037	23.176168	7.9299407	-3.9655323	-12.263046	14.726926	15.285179	21.161102	15.956656	13.222085	13.311371	0.99307925	-3.6932032	-4.728893	6.1429276	-13.769252	-11.849788	-4.1437345	-14.089077	2.945546	10.52035	19.16253	3.2345335	17.97198	13.950009	29.779062	11.643086	-2.0818584	-17.050673	14.813293	15.180634	15.559518	15.647784	13.412526	11.444359
229	8.852456	15.689261	1.4946893	6.8406544	20.006405	14.373363	5.2103095	15.498383	3.7173557	12.515816	10.288659	21.880243	15.61792	5.3197136	11.541871	1.9287213	2.970425	18.835068	1.5672699	12.271758	15.70078	3.5217707	2.3149629	1.7759527	8.123351	12.199085	8.500761	11.164848	11.2441025	8.329093	6.380661	13.393944	4.9998937	8.049029	10.395054	11.266553	0.852575	2.6566079	8.425841	14.295083	17.577406	20.245092	0.3213859	8.267925	7.2590804	0.9249347	-6.193695	10.795989	-3.5155208
231	-10.576127	-10.176007	-7.87433	-20.47785	11.548706	-20.68597	-9.291111	-8.965688	-12.4196825	4.3346534	-15.60117	-3.5061605	-7.1379642	-9.402545	4.2402797	-4.1308084	4.4411826	2.260613	9.019001	-10.664554	1.9225324	3.5575497	3.4792416	-0.014494021	-2.9820023	11.679549	3.6519692	-0.9051692	-1.6827345	-9.4114275	12.770795	-0.5511392	-3.3877413	2.7761955	3.016676	-10.870613	1.3023058	-0.30515847	-12.716331	-8.579028	4.218079	6.9133	6.735556	0.4886341	-16.182745	-2.4996111	7.9655023	-4.2565513	-3.4701145
232	9.493098	9.077189	1.7135534	12.055424	7.004383	5.5995812	11.865603	8.94843	15.145261	-1.5466958	5.46448	4.4365287	1.4939464	5.427126	10.117795	12.343495	-3.1667044	-9.883998	-11.014012	-8.468953	-3.8031693	0.12647653	-8.386585	-21.436462	-10.109202	-16.353058	-5.3220997	-11.995999	-13.503871	-13.3511915	-14.204777	-14.226567	-4.579222	-6.318869	4.483256	1.8232938	7.881023	3.2786703	2.2632482	-6.8323073	-3.8585331	-7.5561967	-25.390177	-6.073391	-16.781221	-11.0644655	-9.5111265	0.9327383	6.5292277
233	0.00516955	-1.1093255	-29.328354	-13.148323	-7.364575	-3.7270565	-1.338921	-9.310113	-6.879502	-18.208317	-6.830025	-13.256173	2.9827492	-4.3902	-16.522873	-8.883482	-4.511169	-9.209514	0.39363408	-4.481654	-4.280424	-18.315992	-5.9677186	-4.3575277	-1.1199341	-13.445053	2.5640557	-12.081645	-4.2225575	-19.341879	-6.6519256	8.390537	13.18956	2.045556	-15.168747	-12.79731	-14.265236	-7.5562057	4.0565453	-3.8162038	-6.947245	-20.208656	-3.7258518	-3.090806	-16.439243	-2.9274256	7.1136556	-9.626034	-3.1712265
234	-0.093950115	-9.822303	-7.7883697	-15.369372	-6.0458274	-8.144242	-11.255302	0.10024468	0.8474938	-4.966709	-12.026875	-14.46404	-6.331447	-15.841412	-10.873596	-18.860796	-19.937094	-17.159147	-6.641014	-13.058003	-3.154415	-6.2673416	10.065196	-6.917307	-1.0112432	7.4215064	2.1374567	-2.881365	7.58083	-5.2383986	6.6655846	-0.54818726	-1.8665732	4.4226637	0.06339749	8.2736225	1.7608007	21.954248	-4.046635	4.165669	1.4611659	3.966276	-1.6925268	-10.127781	3.6148567	5.938219	18.02337	4.2643385	-8.389101
235	2.8427887	12.562103	13.937347	24.37458	6.0012784	9.86898	7.866709	22.224882	20.379408	14.866544	1.1645178	13.45431	7.7117534	4.9872975	0.7163906	17.586752	19.200026	17.046392	22.746359	11.636743	-15.722748	-2.2373552	-11.322362	-5.3106017	-20.15033	-21.276335	-9.33154	2.2908633	-3.100402	-5.03692	0.4494082	9.271519	11.022317	-3.2067125	-3.0819476	-3.4879818	-10.016904	8.35878	-0.79189175	-10.189366	-17.63285	3.624729	17.508936	5.4575176	2.294189	10.512962	3.0348613	20.298828	-4.9563193
236	4.037251	-5.216718	2.6820629	1.2784427	2.0378659	12.733028	9.967294	7.940061	3.571521	4.879047	5.113315	4.3780885	-6.193537	-4.419958	-4.412815	11.5325775	2.853986	6.687496	7.2261043	4.14796	2.1199238	9.056228	10.90153	10.975284	-1.5677718	2.9390287	-6.742534	-3.7197921	4.8752613	0.9186395	8.715817	3.6028042	0.061244328	1.230732	7.791883	-7.5645585	-1.9228987	-2.0193727	-4.3664165	4.926728	5.298612	6.6667423	9.668431	-10.139508	13.784745	9.425725	0.5946309	0.5276974	25.848227
237	-16.70101	-11.043456	-0.6247476	-8.317474	-7.070385	-10.018441	-7.534992	-8.96353	11.813411	-8.864001	-0.19759218	1.1370214	-5.1766667	-7.298303	-21.690516	-20.518837	-10.259395	-8.783557	-7.140346	-21.49009	-3.064705	-7.645275	1.5025765	-3.1127746	-7.4540467	-3.6145704	-9.454442	-3.8862636	1.7194015	-8.692752	-0.92537946	-7.0356812	-13.434138	-5.4028993	3.1668742	-0.93874407	2.1913505	3.5914602	-6.304931	3.9951231	-12.847099	0.10043692	-18.138865	-3.2048168	3.6953824	5.1004395	-13.586193	-12.389183	-5.596346
238	-6.3301144	-5.079952	0.78026885	-11.992049	-6.4277267	-12.530337	-6.516506	-7.5144596	-1.7397704	-0.18323755	-4.061894	-3.4055767	-7.6509624	-13.303903	-1.1689476	-7.7813625	-5.3901215	1.4709634	-11.940452	-9.811913	-11.088036	-9.540367	-1.6398939	-10.763848	-8.977027	-6.610831	-7.171374	-11.326645	-4.9811845	-0.14283936	-7.3428097	-8.626501	-2.3621273	-4.9586887	-5.5278854	-3.811312	3.4391534	-8.122432	-9.66892	1.6584984	-7.3830566	-0.99270076	-3.743844	-7.13604	-3.043577	-10.893413	-2.9756072	-8.178733	-3.3460045
239	-4.184047	-9.489451	-4.67066	-5.462673	-4.9972806	-12.325932	-12.334014	-10.573726	-16.333677	-12.434677	-14.91805	-6.1565247	-8.073735	-3.5822957	-5.5868306	-2.7268608	-14.930013	-8.133592	-3.9308174	-14.306763	-17.198915	-8.712124	-14.387174	-6.301001	-12.379837	5.592892	-2.2404172	3.2349122	-2.2659523	-2.340141	-16.472752	-6.882525	-6.080095	-4.022321	-9.991866	-13.9778595	-7.2847457	-7.1776633	-9.335304	-3.653345	-1.9910469	-0.6772333	-12.391937	-9.25719	-11.65873	-8.234249	-12.665967	-5.9707813	-10.12183
240	0.546447	-1.636912	-7.2212524	-4.7260127	-4.1511703	0.3907709	-9.300656	-7.645784	-13.546893	-10.312482	-8.151946	-7.8940907	-1.9275527	-3.8757913	-4.254242	-5.347782	1.3680013	-15.0696335	-4.588921	-14.982562	1.5060987	-18.22483	-3.471117	-7.5881524	-6.1197715	-5.5783544	3.0411549	-5.1706433	-6.8584456	-16.834497	-17.260714	-5.9612546	-13.835622	-22.053238	-15.579765	-19.978323	-18.851175	-0.5454135	-5.169081	6.3119426	1.4826531	-10.13314	-11.023976	-2.240689	-4.0074644	-6.058866	0.86113065	-2.0362656	-0.8409627
241	-4.948747	-11.625445	-2.8963945	1.4945627	-0.7977851	-0.189085	-8.759089	-3.074117	-1.3896188	-10.862335	-9.799049	-8.508686	-3.4959695	5.8465	-5.178581	-4.0528774	-9.59471	-7.2299714	-6.4051604	-5.258698	-8.557921	-0.15697701	-10.343319	-21.751657	-8.19981	-14.998097	-10.33241	-8.181003	-12.671112	-8.793922	-15.762149	-15.586446	-12.541236	-14.0304785	-9.065402	-9.68428	-6.7839413	-14.086825	-11.41105	-19.661818	-6.670208	-12.528388	-2.487873	-7.219208	-8.041073	-9.242425	-16.48362	-7.971251	-12.503758
242	2.559141	-3.8213978	-11.819927	-9.079133	-10.997445	3.376746	4.793905	-9.541443	-2.4074204	-2.455184	-9.423557	2.337934	-5.256384	11.278754	-1.7361679	-5.6601634	3.259393	-1.0564885	-5.88825	-5.3337884	-6.150887	-9.77049	-5.374906	-3.8378327	5.67485	-1.3345714	3.9625175	-4.632874	-0.60301	1.5599598	3.2954113	4.9965153	-0.89648885	2.1129787	-12.045227	-6.6361213	-13.751956	2.8980396	0.42452773	5.746301	-1.0061506	-30.066948	2.9453142	2.4330325	-10.621505	-6.147438	-8.075994	-11.048305	-2.1340375
243	1.658433	-9.222435	4.767386	7.8625393	-0.47810936	-5.619444	-6.7983994	10.067897	3.2058277	2.0568187	-6.7410035	-3.4182465	-8.457973	3.977848	-13.046491	10.728313	0.32362238	-0.96844226	-1.8957819	-9.908606	-4.3114853	1.55229	7.778849	-1.2434068	-3.7102916	-2.4824522	1.9061145	18.26004	-0.91598827	-14.556377	3.4240425	-3.240059	7.4646034	4.5424685	2.7790873	-1.2402384	-0.36453906	3.1076927	-1.6864004	-0.655057	1.3336233	5.786164	-4.529038	1.58991	-0.36056367	-0.50389284	-5.28695	7.343291	0.5104709
244	-24.356878	-10.708684	-9.607568	-8.460223	-3.035352	-10.302663	-9.31412	-11.459282	-3.4455051	0.061039448	-20.160978	-11.941205	-3.1406376	2.7889059	-27.558477	0.902488	-5.6590495	-1.3245004	-9.124295	-8.065635	1.9583097	-7.2055473	-22.163422	-3.6763668	-22.73158	-9.694461	-6.6341643	-9.831033	-6.0151124	-3.509267	-0.68692094	-14.62336	-12.288415	2.475296	-8.9101715	-16.163788	-5.127954	4.3511934	-1.539138	-7.270163	-13.180852	-5.5885353	-10.797508	-2.5916631	-10.834206	-4.951439	-12.524796	4.69134	-21.474463
245	-19.578794	-16.673246	-16.406717	-17.771935	-9.071975	-3.8001583	-15.620776	-9.318852	-19.828485	5.4396	13.194144	11.863809	-13.373004	-4.06774	-10.508332	-8.350722	5.403479	-12.335568	-10.46062	-12.734721	18.623922	-6.5087185	-14.2047	-20.094719	11.055509	4.023029	-11.759457	-7.549619	-9.951258	-16.55565	-4.427098	4.7113934	7.17839	7.9174685	-9.633587	2.1563346	-12.291939	5.221481	-4.560024	-6.6909995	-4.135204	-6.443002	12.958402	-5.572966	-7.349467	-3.4545927	-15.277095	3.6890147	-2.3683405
246	-5.434447	-7.6774497	0.9555804	-7.111464	-1.0586766	-7.1677723	-2.4214427	2.9730499	-4.568891	-0.95210886	-2.9866378	-8.381811	-8.229428	-5.771614	-3.880205	-0.050227005	-6.5072937	-2.8622217	-6.772763	-6.7732806	-9.068866	-8.272241	-7.5868874	-13.821808	-3.6931813	-5.460027	-8.400609	-3.595645	-6.2738357	-3.7925606	-7.9381633	-8.245194	-20.952604	-1.3880438	1.9464067	-2.2593231	-1.1583833	1.5887941	1.1559759	-0.38465056	-6.187179	-7.287075	3.9052467	-12.537717	-8.804841	-19.866331	-13.786536	4.830976	-3.3744733
247	9.266576	26.71235	-12.835322	1.1255977	-15.666602	-6.4531894	5.6613975	-3.8208086	-5.0720334	0.78292733	0.9174238	-9.252278	-5.811539	6.0904884	-1.8246822	-19.105772	-15.136085	-19.25482	5.2491364	-23.264029	-16.638771	-5.479488	-6.962909	-17.722948	6.526287	-12.934434	-11.182599	-2.639836	2.3084245	-6.714174	-7.3454194	-3.229644	-9.268888	-19.154383	-12.71877	-26.444733	1.6075143	-20.80417	-0.06739569	-12.32531	-15.568832	-20.171097	-1.7809268	-37.0598	-23.983582	-14.538483	-17.170078	-10.830566	-16.612331
248	-3.746999	-3.1700947	-4.039132	-1.3019927	-8.354307	-7.3953624	-8.964617	-3.7061205	-9.330283	-23.233627	-8.97511	-9.119156	-7.3296986	-7.681345	-8.15748	0.20379257	-3.478678	-1.3275634	-7.5551124	3.330281	2.049369	-7.168923	-17.238861	-5.9164176	-6.8434014	-2.2998896	-18.040323	-10.12461	2.6593473	-0.9289651	1.204496	-11.43168	-8.403715	-5.860945	-0.26385474	-9.752397	-14.637176	-17.967653	-27.223358	-17.066277	-19.101278	-26.19135	5.9098296	-11.444554	0.6738909	-4.449718	-8.932912	-10.197172	-10.351716
250	9.711426	8.3823595	4.181931	12.532981	9.932363	10.225463	12.109	15.386925	-1.1678425	0.0671435	6.83437	17.25781	-5.5470443	2.3216012	2.1974773	-1.5557384	-2.1868813	-2.5858665	10.418375	-1.4095722	-0.2869893	9.72042	21.920424	-5.718769	-3.2129285	15.573461	4.437985	7.193283	0.5615584	4.8071294	8.310197	1.1872077	-2.6005104	-5.991651	-6.726935	0.8950453	-4.8845906	3.241017	-9.814128	4.391072	-2.8324516	-2.2615047	-1.4056869	-2.163359	-17.125725	19.348225	-2.4134889	6.0427628	-0.069694676
253	21.018679	6.6412315	4.95558	15.508239	15.36056	16.915482	28.904783	24.525122	15.4222	26.697678	26.945066	26.974573	6.077139	-10.136656	-1.1282835	6.4514823	-11.14281	-5.7975707	1.1391484	15.11579	31.379858	13.733275	3.52627	9.20251	18.787703	3.0008686	16.189226	32.94052	18.932404	17.340244	23.384605	17.669184	24.985926	17.332949	14.393399	10.210578	18.950525	15.865265	7.0117474	18.34754	14.519076	13.498966	12.567291	28.245285	21.397688	19.870508	21.51204	30.812363	25.476263
254	-0.80997914	-10.288863	-15.621388	-13.318522	-7.479728	-9.554688	0.19248168	-0.5727379	-11.363464	34.3451	17.979704	-8.760737	-18.594597	10.713134	0.30107322	-4.5660124	-3.1583798	-15.448413	-14.557392	-31.043882	-17.706308	-4.4126453	-23.850487	-28.064798	-2.3333228	3.528263	17.899366	11.947995	20.403557	-8.783953	-10.056572	-6.7824497	11.019604	-26.606688	-5.0327735	-2.3472307	-14.303964	-14.805275	-24.854471	-11.249446	-15.818489	-6.803407	-7.33796	-13.091434	9.000527	1.871933	-10.281897	-25.560034	-21.54291
257	-6.1272526	-6.336037	2.3612814	4.071165	9.723694	10.202435	7.108097	-0.9807021	10.745151	8.083853	12.273617	7.492338	-5.5291076	7.7642555	-1.5453435	3.4924738	-3.0901783	-1.0291635	8.787235	-2.24082	-10.675297	2.439771	7.847735	-0.18451786	5.6760783	-4.164725	7.1482925	5.1783204	-5.3076773	8.264728	17.876781	1.2867368	-2.5818832	2.3393862	21.04765	0.20471406	-18.00325	1.4990298	-0.5661127	-7.760506	-3.815253	0.3687849	1.293172	2.1464589	3.420468	8.950195	8.147885	3.0815763	3.5622005
258	2.3926055	5.0612197	3.0760415	-2.106487	3.9092205	-6.3577495	-6.034195	17.546984	-5.8193817	-18.695086	-20.675753	-9.168042	3.114622	2.051871	-12.389961	-19.141027	-1.7257714	-7.6925263	-16.719727	-21.80161	-5.3128037	2.3392484	-6.177246	-1.8250722	-5.6043453	-10.244655	15.449729	-9.317927	-2.1597288	-17.42202	10.504239	-8.878832	-4.5104103	7.875416	1.3444229	-22.03907	17.179739	-4.4038005	-9.772737	-2.8475025	-2.6210768	13.949814	-5.6649456	-18.431267	-6.529054	8.708013	13.032112	-10.429284	-14.173599
260	-7.9875946	-5.6171174	7.231382	-7.6379256	-9.848199	-3.9437091	-6.3402753	-3.628906	-5.0602665	5.025954	-4.6647964	-2.6855328	-6.714807	-6.009931	1.2356524	0.713408	-11.686868	-16.750349	-21.259626	-13.744698	-20.015474	-18.728546	-25.683569	-15.071564	-12.36918	-24.810122	-4.390248	-25.38703	-9.546073	-19.058302	-23.695526	-18.905396	-11.9599905	-9.695649	-23.812323	-18.388777	-12.028539	-15.334022	-10.564677	-14.514294	-12.181278	-23.665504	-18.745615	-14.6251135	-7.8722796	-3.4804869	-4.9811378	-19.161951	-7.3763905
262	0.60687786	10.643457	-7.3151264	-6.4744034	0.25244117	1.1569679	1.276615	-6.189785	-7.644504	-0.45622745	-2.0852468	-2.7345955	-2.5694764	-9.560359	5.234993	6.373495	-6.149902	4.617272	-6.1918254	-10.529695	2.6642516	-9.134782	3.1260698	4.0164175	-11.520406	-2.245296	-4.146498	-4.0751925	-16.29747	-3.761945	1.1670061	14.185351	12.329919	2.073084	0.0319678	3.9391716	0.5318157	-4.8620095	-14.7613	-3.8814278	-9.09022	0.8640787	-3.7766838	-15.205001	1.9901515	-8.091441	9.806555	-2.5677407	5.008194
264	11.581592	-12.836601	6.319607	-2.3323672	6.5053687	21.738123	4.2812004	-7.6383667	-3.599851	-2.5139582	12.135807	-7.715842	27.933817	15.5710945	13.247757	3.4447782	25.8604	0.805103	5.665945	3.8204787	2.2479346	4.815813	-7.459189	-11.503108	7.9270363	-1.1650497	3.7998154	-0.07438532	-12.038581	2.8216822	-0.78157014	-4.823732	9.990824	-1.513043	9.374919	7.9897943	2.6308463	1.444235	-1.922288	-5.6358743	24.535065	0.3524178	6.2712016	3.1924045	7.0126996	2.866743	0.5938854	-3.4828024	-3.9624245
265	-14.56707	-20.685293	-4.8774962	-11.161567	-9.081143	-21.026007	-30.707108	-30.484907	-15.910708	-16.89226	-11.902206	-25.627794	-12.429344	-21.568033	-19.687288	3.3850958	-11.715542	-4.050037	-21.55616	-3.412914	-14.0669565	-16.94243	-20.967375	-4.0965405	-18.49458	-6.665479	-20.11026	-7.4521317	-15.805814	-18.830172	6.910441	-2.786337	-1.038752	-22.103859	-9.615486	-5.7741933	-24.444204	-17.624182	-7.547815	-24.366837	-13.3475485	-9.129817	-20.29096	-23.736418	-29.418615	-8.663075	-13.406559	-20.830767	-26.430328
266	6.6348286	-11.441067	2.1596525	-10.963828	1.7580137	-7.938914	-7.8648925	-2.6817281	-4.066704	-9.249978	6.0334287	1.8252045	-5.65394	1.478392	-3.885456	2.8234034	2.1638086	-1.4701532	-1.9973186	4.725411	-3.032961	-2.9280345	6.6320915	-0.20461719	10.910725	2.0243754	2.8789842	-0.6265234	-0.36677203	5.4979362	-14.7786	1.9984261	-7.127819	13.865524	16.116602	-3.561798	4.0453105	11.658504	10.167218	7.8589516	-6.6995544	2.2664049	9.920884	-3.4519424	4.2352366	-7.172625	2.5995011	-0.56254673	-4.8847423
269	-11.088164	-0.084240995	-20.82541	-14.0392685	0.7957861	-13.658791	1.0755926	-11.76505	11.264844	-8.414264	-11.368867	-13.172282	-7.9538045	-6.4362206	-2.2245758	-4.904968	-6.409519	5.433244	-8.7483	-3.9991572	0.56470996	0.65019155	-7.4561524	-3.2014282	-1.3919302	-1.2125207	3.5897179	-4.306383	-1.9713644	5.9790764	-13.652179	-0.057336807	-11.026956	2.4495184	-9.801749	-3.3469899	7.108738	-3.9769905	2.310101	-3.9830036	4.782474	-11.258998	10.234715	11.093639	-5.2466846	-9.083119	-10.983363	-11.073451	-8.983291
270	-6.7228837	-3.437896	0.18085797	-10.416888	5.139112	-3.2220027	-6.733898	-1.4606028	3.7120018	-6.4575305	-5.121389	-2.8277366	7.419623	-11.179573	-4.596557	5.398462	2.8372085	5.2082725	-4.4573827	2.849781	0.5077761	-2.450761	1.1456577	-2.3882635	0.6273038	7.0486717	-12.936687	-12.12458	0.95734787	2.0118256	-3.2950866	-7.50466	-3.198283	3.719164	7.9977016	19.271257	6.1755333	-3.6346385	-1.3304695	-2.3152783	-9.470858	-1.4082187	-12.162726	-7.6754985	-8.898613	-5.0670023	5.641579	0.5114201	-2.0442693
272	8.310539	-0.57471436	4.469914	7.586243	-2.6895905	1.0765816	-3.2572534	9.515767	-5.362831	0.80293256	3.2857141	9.444997	-9.687367	4.0387053	-0.6232789	2.0582302	-16.629675	0.33915982	0.5581735	-12.865948	-8.513715	4.9286685	3.6426055	3.607219	5.980541	11.936835	5.955096	8.62126	-6.6664195	-8.736175	5.323999	-1.2251346	-11.57915	-2.7959478	-3.365678	-1.1603181	-1.6701912	3.4271305	-17.789547	9.018529	-8.441125	-1.6285704	-0.14986165	-0.12022781	-3.039046	-17.68924	2.6940515	1.2479147	-0.69188815
273	-13.991113	-10.142067	-3.704827	-8.606399	-9.620242	-16.708467	0.5999348	-0.30372748	7.4099274	1.563603	4.2522078	-4.345425	-5.31455	-12.034793	-4.721419	-1.6041079	10.204959	-10.074204	-3.0914116	-2.5601952	-4.2258854	-4.750735	0.83466893	-11.188067	-4.559368	-1.0262703	-4.503959	7.4433885	2.9152963	-0.9309576	-15.132599	-4.1453195	2.6995614	-12.326407	-11.106159	0.4209555	13.442893	-1.1883986	-12.259313	0.56131417	-2.0587919	-1.9113511	-10.584458	-8.1655035	-5.1729636	-5.0180736	-12.77531	-3.546841	-0.39401388
274	-11.550789	-10.575732	-17.784708	-0.404181	-16.319908	-4.7585397	3.6666076	-8.476395	-6.1481667	13.295364	-1.9604734	-3.2409418	0.7811594	2.092896	-1.1979215	-7.407636	14.22477	-2.5791037	6.970346	-29.369095	22.017347	6.37117	-7.0790067	-10.941035	14.422478	21.74238	-0.6283598	4.09808	3.7803965	-6.672068	4.879123	3.2162418	5.696134	1.8891363	0.45316103	-18.188343	19.652355	-8.303574	-0.9312833	2.3389282	3.7883742	6.891697	-15.92023	-6.6881595	-1.1301514	-7.733297	-7.892699	-10.351857	-16.050497
275	2.8446858	4.941563	0.07715591	3.7480342	5.6683517	7.391744	12.485268	5.4555397	-5.7749515	4.5727944	6.052559	-3.189291	9.2276125	13.677083	-5.6981263	5.600483	7.2735515	10.484844	15.1324005	10.965726	15.945174	19.094593	10.98161	3.0262241	2.0476801	5.314656	17.50772	-1.5308409	5.213664	13.476273	12.572357	16.475431	7.023449	4.0416975	3.5596964	7.97349	6.7711654	18.841097	-6.0145288	4.618649	6.740743	7.2758193	11.571982	10.305242	-1.464435	3.740895	5.4519095	0.07820511	5.94207
276	-8.043555	4.2745667	3.8925178	-1.974083	15.531348	-0.11285782	-12.372279	-0.083752036	3.7531078	-1.2917988	-6.9466834	8.281053	-7.4809036	4.294045	-1.0070637	-11.482388	-12.8046875	-4.150226	-5.6328297	11.216709	-0.6791151	-14.498676	-10.7486105	-4.8819356	-14.245128	6.546901	-3.9891846	-4.502113	-4.2456274	-14.109802	-11.278985	-4.243156	-16.90258	11.592467	-0.40394148	-3.0873582	12.50422	11.713391	-4.916816	12.507824	-4.450739	-3.2272682	3.5527003	-7.481459	-9.197887	-2.956486	-4.535441	-15.722469	-17.595531
278	-2.2114248	11.832225	-6.649496	-10.805551	11.273015	-10.384409	-1.7596331	0.77733916	-14.505216	-7.844913	0.45200476	8.762184	-8.992837	5.153134	-5.6432223	-7.9185433	-7.1107087	-11.087021	-1.5995632	5.306643	4.207616	1.9330734	-16.181807	-4.6600776	-13.031358	-18.89637	-6.902441	-2.1937196	2.2194145	2.549288	-0.006427596	-9.857498	3.86582	0.6150422	10.321097	-8.808217	1.4530834	-10.655396	-3.4300568	2.9037788	3.9937131	-6.0156674	-0.36338183	0.8026621	7.270006	-5.72	-1.7197677	2.5127656	3.893484
279	-6.349632	0.09368674	2.8628242	-1.5443314	-9.927037	-2.6033697	-8.548757	-4.84302	3.482113	-11.277995	3.1937163	3.9218853	-4.265131	4.58041	-24.943102	-5.2091403	-1.9548312	-8.234075	-4.1246243	3.2188547	-3.3533669	-2.693175	-2.2466335	-2.3712964	3.0825484	1.3129297	-1.8115958	-8.979162	-3.5314713	4.602024	0.42918572	10.006561	5.5846424	14.792969	-0.07390543	-4.8235416	-2.2902205	2.4170487	-6.3182015	-5.5396295	-1.9854261	-3.3704808	-6.996092	4.165375	5.239939	-22.974205	3.985864	-1.6997219	4.896484
280	-6.307234	-17.462856	-3.397889	-0.059805363	-21.231684	-16.31015	-24.439835	-19.264395	-9.288913	-18.31407	-8.8700905	-13.299098	-0.7048325	-7.162276	-22.052795	-13.657712	-15.713132	-14.398064	-5.60339	-18.825726	-10.672366	-19.679026	-13.879653	-16.62786	-22.583647	-14.708106	-10.936221	-4.5976524	-12.00328	-14.237119	-14.704242	-5.849816	-12.467892	-7.59485	-11.009828	-19.409113	-11.017094	-11.313133	-9.261968	-14.153417	2.8297236	-3.1195018	-13.312072	-17.859816	-15.566403	-12.60156	-5.524109	-10.860813	-2.5034385
281	-3.9277523	-0.89405155	-6.669665	-1.5920123	-20.587805	-13.356517	20.068161	-9.633957	-13.926659	-8.525419	-3.313237	-6.6723037	-9.599732	-9.852723	-18.900908	-21.230894	-8.799447	-4.258306	-7.2232413	-15.587921	-6.256054	-5.090404	-7.3898754	-20.004416	-13.470973	-15.025805	-9.191969	-8.677597	-18.627565	-1.2062876	-6.8877845	-2.362429	-6.3282876	7.6427655	-7.936725	-16.750412	-6.0944057	-4.455878	-32.342228	-15.012813	-11.763595	-10.320952	-12.59132	-16.243208	-14.696415	-17.970573	-5.2756906	-11.028916	-14.346475
282	4.34755	1.6959683	-3.2846477	25.689035	7.218946	2.7303193	9.196502	12.203334	11.222859	12.140404	17.361048	2.6096616	10.039333	6.7967124	1.7139245	15.075238	-4.8090744	17.294928	12.026207	4.081679	11.813203	4.3623548	10.160222	-6.7936254	2.8477528	-5.296592	-13.355264	17.419125	14.949071	8.304551	8.690438	-9.709951	13.215607	12.257164	14.893329	10.004472	11.438474	19.231926	7.624272	10.639449	4.005341	5.1088796	-0.7484657	3.5864067	13.884732	-0.46637607	-14.804932	7.409523	3.1226895
284	8.908233	5.380468	3.6007383	-3.123021	2.2740972	-1.0281097	-5.43947	2.8747094	-4.7902856	6.564293	5.6688004	10.524571	5.094794	8.040374	3.3547661	10.224201	5.993122	6.281382	3.2823975	8.29641	1.2382156	8.068557	-3.6225631	11.534584	6.403856	10.346482	8.090537	0.22606961	10.688435	-5.6330075	15.7127075	0.8355071	-3.7741892	8.364514	6.5502243	2.9728467	5.9901404	-2.9374516	18.579832	-5.5858455	-2.8716304	6.0574813	5.5841446	14.272781	9.300527	3.5528748	-7.083778	7.3482156	4.375881
285	1.4716033	-13.695625	-14.056743	-5.253612	-17.06825	-9.947684	-11.967037	-15.657021	-14.399549	-27.32109	-19.169907	-10.955073	-16.186777	-10.800122	-3.2166836	-7.4415207	-9.681538	2.0949905	-10.3494005	-13.91092	-4.1175613	-6.96916	-7.086081	-4.312174	-22.401522	-2.909851	5.3052754	-2.2585955	-4.6587615	-0.81925267	-8.755973	11.591869	5.146254	-6.972593	-6.097835	5.489223	-1.9446487	-2.5839193	-2.4289176	6.9397197	-5.0381837	-5.1789474	1.586174	0.5176697	1.3695322	-13.302105	2.2398088	4.100136	-5.1592503
286	-13.968829	-10.795781	-12.829063	-16.018229	-4.302383	-0.07572985	-8.38513	-9.809678	8.86159	-8.8561735	-14.397962	-8.797936	-8.038599	-10.470641	8.310689	-0.087414324	-5.402544	-7.1464677	-9.03969	7.2400513	-4.8102536	-3.9283702	-3.7598464	-7.8904133	1.6089224	-19.579824	-4.7594295	-9.184535	-10.061185	-9.602738	-13.933158	1.533082	-2.9736547	-9.889735	-13.071542	-7.1011486	-14.620174	-10.706249	-4.8719697	-0.400357	-4.5905504	-3.5692968	-5.10742	-13.194806	-6.361136	-0.47929847	-8.076362	-4.9849772	-16.578299
288	13.609778	1.8803469	7.622003	4.9420905	-19.300135	0.858887	5.8648643	-1.5301213	-6.6212945	2.243076	-15.688797	0.44781685	-12.342429	4.8512306	7.045887	4.3085284	4.739692	7.304079	8.227286	-0.14715321	3.8112366	5.4019	-5.622603	6.0322437	0.40024662	5.433866	3.397792	4.1980815	11.534965	9.158337	1.7207098	15.660205	11.577741	12.963162	4.219626	5.819473	0.87273073	7.3214593	5.9387765	4.140623	1.3420881	11.858207	8.71841	6.942084	4.4143863	7.204226	6.629597	-1.6036468	9.511224
289	0.1387287	-6.769446	-18.11498	-9.224006	-10.849884	-2.2427456	-5.9792523	0.968661	-20.870224	-11.65155	-3.331541	-6.8267465	-8.493302	-8.968319	-16.116411	-9.474908	-1.2516564	-11.263489	2.9096997	12.790353	9.9513445	-4.884966	-5.9140415	-8.768779	1.9142371	8.579062	-1.7492433	-10.556696	-6.7236047	-10.305665	16.868372	-1.2401658	-1.9601498	-19.56286	-13.816838	-0.6401574	-11.3799095	-2.918348	-11.905032	-6.926169	-9.263518	-5.542465	-6.4056325	15.711769	-17.376596	-14.011241	-3.4662712	-11.725072	-19.480244
290	1.1438371	16.577211	6.6394534	6.4979024	6.348503	6.1215816	-4.575884	3.6814582	1.6802448	6.6384063	10.666621	1.1519696	-5.112087	-10.0827055	-18.770916	-13.077843	-10.361543	-1.6402369	-10.100188	-3.1907918	-11.72338	-18.266819	-6.7246842	-18.647842	-18.582575	-7.944286	-7.9747415	-9.408363	-11.426404	-20.232481	-21.33606	-2.2016141	-0.36069426	-4.8111176	3.8398097	-20.335464	-8.333282	3.5190194	-2.530848	-4.1255083	6.538035	8.218823	-3.021608	0.87594396	-5.68441	-2.364738	4.8466663	15.193321	6.791577
292	13.832501	2.6116378	9.561349	-9.900126	1.9453982	-13.200157	-5.1866603	0.040510017	4.128052	4.815435	0.9787922	9.713269	4.87546	-5.2275467	-2.855938	-9.964789	-8.01073	3.470069	-4.2943025	2.811855	-0.67978764	20.710226	-8.125165	-3.1500647	-0.23851983	-13.126354	9.102038	5.565086	-13.9361725	-14.612275	-5.53095	9.850775	5.1472754	-1.7415999	-8.782309	-7.628586	8.037835	3.2191312	10.8174095	5.1424413	2.972745	-3.899163	14.281301	2.127496	3.880785	9.130578	-2.3354747	7.058201	13.454673
293	-4.4277267	-5.7844806	11.729263	3.046486	-3.581938	-8.265013	-1.2676859	4.387262	0.048379023	-2.3708532	-6.784973	-19.945887	9.923287	7.915075	-0.09688699	-13.3354845	-17.294817	-8.00836	-8.575219	-12.947497	-12.274562	-23.934412	-0.18349414	-1.9480375	1.1668195	-10.9445915	-8.9948635	-1.140347	-1.82933	-5.070902	-2.153702	-7.4315257	-6.7619624	0.51906186	-1.3416647	-3.631251	-6.704539	-4.0626054	-10.710992	-5.5028477	-13.44731	-24.007462	-15.034316	-10.572688	-8.2825365	-2.963558	-12.130252	7.4501557	3.497778
294	-12.524707	-8.919192	-15.006742	-5.2333293	12.0052	7.163185	-1.3974501	-2.6789474	-1.4019008	-1.4748296	12.527252	3.8116589	0.61183995	-2.9128664	5.8317432	3.1622162	0.015049458	3.3599212	-2.0397427	-4.207997	11.88612	0.11682415	-3.8015711	2.6644137	0.44245017	0.8883853	6.075325	4.813975	-5.4909587	1.0608038	4.845524	-0.6067087	-4.4970193	3.0903242	-9.4319315	-7.3700576	0.14692497	-11.896977	6.9771237	-2.160896	-0.84281296	-1.5979401	0.07772096	7.882286	-1.0042242	10.738521	0.77421826	-2.2302012	2.0153372
296	1.9256529	1.8740147	-12.4252405	-8.786579	-9.3529215	25.465675	5.2271805	-3.8751519	-1.1812289	-8.140168	-3.634673	-2.8579617	-23.84703	-2.0950556	-3.89606	-0.9058604	-8.030095	-7.4769707	13.582867	6.0645027	5.132191	-0.43701997	1.6777779	-8.983515	-2.961704	-1.6625875	-13.333314	-10.678452	-0.12814231	-7.17666	-22.196213	-1.2763476	-5.7161217	4.017672	-4.4595537	1.2756115	-14.4725275	-11.015904	3.0774543	5.980316	-17.915281	2.7333486	5.590664	-8.522185	-0.79100686	3.3423288	3.0838025	0.4397069	0.24768253
297	-10.5732155	-1.658476	-5.4564095	-12.085963	-6.6119995	-0.1135422	3.9404051	-3.6609495	1.5509138	2.5737183	-12.008256	9.860896	-3.1142206	-1.8533949	-0.15580861	-8.502233	-13.217133	-6.114263	-9.738849	-4.8372154	-5.584373	1.8041115	5.3979454	1.7589101	-4.936294	-8.252608	-0.7550862	-2.4194357	4.022968	-9.418681	-3.2176714	-10.241909	0.15219744	0.28847662	4.297271	-2.1204267	9.183425	0.19708101	1.0671335	-2.606775	-3.2560875	1.3008375	3.4512033	-10.779481	13.386792	-10.646717	-7.0541854	1.4732078	-1.2375321
298	-2.2694771	-15.654938	-12.868976	4.172949	5.5244904	-21.97217	-3.4364834	-15.152054	-0.99721813	-5.3553185	-3.3611333	-3.397807	-2.2533448	-0.09838232	-13.523107	-14.188679	-6.6518693	4.203358	-6.4302487	-19.386026	-14.34369	8.845395	5.4934025	-0.5716285	11.564715	10.77502	-3.9082985	-8.289649	-14.2772455	-1.435573	2.3874137	-6.1572742	-10.695938	-2.1443694	-14.920273	-2.8361092	-2.7213829	2.818259	-5.7662406	-11.711131	-9.047744	-3.0598984	-1.6556139	2.9268348	16.40691	5.070926	-2.4518874	-16.244299	-2.9691179
299	8.815477	8.235637	2.2786252	5.8219733	7.606837	-2.261712	0.027659813	-6.335983	7.388376	11.792458	4.929516	10.128405	9.78683	8.669026	6.1211433	-2.5860436	0.930187	5.772718	2.448879	14.565651	11.529484	23.531889	8.018838	11.228854	-0.22630198	2.395334	16.009764	4.004332	2.8083477	-0.27285933	8.806953	6.7057457	5.986608	11.273646	-0.005600373	7.1126437	7.223097	7.8494477	9.152479	-7.7664833	3.2133796	7.049103	0.84121346	4.1930985	7.570654	16.826637	6.9253864	8.827403	11.293529
300	7.648264	3.0544465	4.7320647	1.5901474	-1.1418301	2.8219607	10.987483	2.1187918	0.5135253	1.7328047	1.8654877	0.37595525	-5.5318623	2.9967043	1.5228349	-6.402743	-0.47812447	1.2231995	6.2973633	13.029195	1.0614822	4.9885635	6.1830654	5.364263	9.485723	-2.1034439	1.051611	3.9505827	8.090293	0.11289825	5.0220957	-3.7673721	0.3621556	4.9900556	9.219017	5.4985447	5.0478396	10.794655	1.5508462	-0.76634383	15.402764	0.49383578	11.424655	11.160092	0.9689533	6.703213	2.7084892	-1.329449	6.2496448
301	8.345241	3.58893	-18.538397	-4.136044	-17.292965	10.4594	-3.2089202	-9.093521	-4.9018226	-13.179635	12.296375	4.839808	-8.03691	3.4219625	-2.624425	-7.064554	-4.045606	-7.17808	-5.007896	-10.877956	-2.0850427	-5.8699455	-1.172351	-11.307195	-5.2217674	-8.384795	-13.364779	-8.217785	0.013363699	4.517542	-1.6590033	9.346752	9.21357	-8.491376	-5.135308	-8.784295	-10.235314	-11.659134	0.16593806	-4.454677	-7.6410546	-12.8544035	2.5037515	-0.8682355	-5.365297	-4.5712132	6.9834213	-4.2004933	7.0149765
302	17.666328	-6.103168	4.8550506	1.8111659	7.2278724	-6.0571036	12.750459	7.5483856	13.310707	-5.3025937	1.142777	-3.0511267	-0.17577958	22.000694	6.5901484	7.636101	6.389561	-10.273768	5.534988	-2.1043265	-8.560711	18.717508	6.2487507	0.05167715	23.648748	17.271103	-9.41259	5.3641095	-2.016423	13.874286	-14.251437	5.26405	11.127515	-3.0091705	7.583742	7.187809	1.648455	2.304491	10.882716	11.20879	0.7103028	6.334993	5.7712517	-3.2654934	4.674664	11.346694	9.989636	22.099144	12.446713
303	-7.341765	-9.311719	-8.042242	-15.020404	-15.962184	-3.9822376	-11.843089	-2.179694	-12.221791	-3.4237041	-12.486968	-8.967576	1.1764908	-1.5019184	-6.9353595	-17.681074	-17.80507	-5.76951	-6.663117	-8.478519	-11.2280655	-14.123988	-6.408146	-12.122735	-7.6575027	-4.157639	1.5612897	-7.3465457	-3.1187284	-1.0195659	-3.515135	-3.1534636	-10.968389	-9.838147	4.8190846	-10.779458	-12.938281	-7.576097	-2.8478603	2.6568468	3.9539223	-4.5568275	2.6926918	9.059619	2.8960838	-5.216681	-0.012921651	-9.269839	-14.781861
304	-14.544476	-3.305875	-3.918506	-22.36767	8.990479	-7.8661137	4.922461	-6.7958035	-2.8253763	9.794193	7.8756638	3.2188685	5.279452	-7.6548553	5.6364636	0.84600466	0.24498971	6.819346	8.5530615	0.940331	-4.286782	-5.7262363	-20.728657	-21.944626	-1.6005563	-0.95113176	-4.0488286	-8.935793	-1.5955601	-7.598755	3.4351218	8.733485	-14.554263	-8.430779	5.4438787	2.7074633	22.75438	7.563114	14.500447	-9.367321	-13.206265	5.1604614	3.5274642	0.87649816	1.5653067	-12.06286	1.3552822	-4.5511155	0.052276056
305	6.169418	-3.8659465	-4.949803	0.57002735	2.7021303	8.682738	2.276377	7.703264	1.9298941	15.8050585	2.9716074	-1.7256511	3.4162455	0.1867017	-10.07804	13.712151	5.6507964	18.092348	5.9917526	6.822681	4.7391095	-9.650855	0.5158391	8.547932	1.7931423	10.764222	6.077801	8.001208	5.792956	10.276762	9.591621	2.857405	1.0654997	4.264204	6.88045	-8.354401	6.433232	1.0835849	11.762708	7.5719433	13.358902	14.832802	-2.317663	-8.583085	3.267246	5.935238	7.1886563	8.806103	-4.1484513
306	-12.943517	-0.22938664	-10.563953	-3.2202377	-4.676659	-8.634078	-0.1981024	-11.502696	6.932486	-12.3806505	-3.0721753	-13.123303	-6.413257	-2.755049	-3.201258	-20.682999	-0.25081763	-3.1365576	2.0685108	-6.6804085	-10.992603	-6.789123	-7.702926	-16.899754	-9.962961	-11.329543	-2.0458114	11.556104	-15.598195	-0.20068486	-7.8318706	-0.24055195	-1.1906952	-4.959012	0.7461212	9.277292	-18.673227	-9.567193	-8.939841	-6.9583755	3.6127627	-20.62968	-11.5577965	-7.404751	-2.2402065	-4.502756	-9.0634	-12.182286	-5.8402095
307	-5.7466455	-16.318182	0.40124273	-8.903295	-9.49285	-9.584937	2.5564282	-2.8367233	5.424112	0.94601583	-1.3018017	-8.697396	-2.3388627	6.973944	-12.841789	2.2197888	5.152275	5.174499	-7.680286	-6.779539	14.856495	-15.142902	-4.6769395	6.543424	-3.5083125	3.605015	-10.212335	-14.327134	2.71937	2.318915	2.7534037	2.2023246	7.2433534	7.7106586	1.9663672	-16.329193	-0.17530303	-3.6732662	6.0992246	-5.410255	5.564575	8.308152	0.107923426	-11.450833	12.510661	3.7207165	-6.9692483	-8.257541	-14.658818
308	-4.168043	-5.078827	-5.780005	-6.2865586	7.562822	-9.53074	-8.318874	1.84511	-12.465163	-14.279434	-3.6654587	-7.8271737	2.4509308	0.041849453	-6.8159204	-11.670787	5.117246	-7.5124564	-18.63111	-5.3240147	-2.977478	-11.807019	-4.933151	1.3063853	3.669961	-0.97454125	-1.4251226	-5.3000035	-2.8335922	8.810054	-0.27595887	-1.4872583	-1.9082475	0.5069818	-5.731228	-7.3650265	2.441885	-1.7664868	-4.50437	3.4762967	-5.6049457	-5.1478953	-12.67659	-0.49355125	-11.664657	-10.137168	-6.864825	-4.311685	-5.684215
309	-3.0995598	-8.705195	4.4533916	-6.3668065	-4.1099744	-6.2286305	-6.256389	19.603653	7.1428504	9.7227	-5.0560904	0.54163474	22.392464	16.651947	7.4205127	4.426048	15.161176	0.2669336	6.2946334	5.5359054	12.28487	1.5115342	2.8117425	5.6509576	4.4703712	11.048488	9.582229	-4.813684	4.062322	6.690371	-9.759152	2.0674753	5.431188	6.584245	12.813977	5.760698	8.082114	5.3246703	9.346137	4.8832145	12.963769	13.603738	8.709651	-2.0216208	0.97073525	12.408104	9.664437	-6.21166	0.05359872
310	-1.235207	-10.394226	-21.229609	1.8773824	3.7027369	-14.731084	-7.8311176	0.45275998	-23.726654	1.6684076	2.2836478	-7.8084035	-9.282386	-4.931723	-1.2549483	-7.492063	5.0900087	-0.17719918	5.1724315	-2.2912974	-2.6727302	-1.6594486	-3.709321	-5.410829	-8.711394	-4.447455	-5.5705924	-5.85471	-3.2352638	8.79287	1.2000203	-7.889383	-5.2758026	0.98700494	-14.758908	10.1512	7.1362224	-11.643692	5.4432793	-0.7776843	-3.5340233	-4.6847944	5.450716	-1.355179	-7.125709	-7.9588113	-6.3159423	-8.998485	-3.7125561
311	4.264773	-14.32328	-5.4770446	6.3181953	29.818167	-1.87041	16.142355	10.841984	15.45174	0.6311691	-12.828991	-9.03744	1.5525013	-4.6804805	-8.1644745	-2.951051	26.362032	-6.036939	5.8701515	-10.921692	7.6482987	6.571251	10.032357	-3.0670788	-0.5149109	16.239079	2.0884562	-3.4230063	11.114957	-1.7299184	0.15525849	1.9782821	3.0429955	-0.8369705	1.2418528	-5.231116	0.086158276	-20.764198	15.746257	-4.9314027	4.8938084	-2.9917765	-11.740646	6.531873	-5.837622	-2.4300518	-4.6547856	5.2072797	0.46012452
312	-4.9500246	-7.5234942	-1.5823193	-7.883182	-4.323517	-7.9955134	2.0279305	-11.486496	-2.477681	-0.19867913	-14.532623	-5.997307	-9.071913	-5.875921	-6.6217475	-7.4377174	2.5953383	-2.7998154	-3.2843568	-3.6051855	-3.338608	4.5810685	-4.813038	-6.7951584	-21.628523	-14.709071	-2.0399492	-4.8485856	-14.150945	-2.5119913	-1.9451022	-2.700949	4.047432	4.308625	-0.81370115	-8.749272	-5.707003	-21.155632	-5.412458	-10.559856	3.502961	3.2977197	-3.5885527	-12.141568	-5.8893695	-7.689421	-10.925049	-8.760441	-8.739812
313	20.644457	9.798268	12.888064	8.242034	8.784467	1.2861468	11.784305	8.051994	13.049134	10.449716	3.5718024	2.1773329	-6.204741	9.743598	12.961957	4.6388745	3.0452957	16.302675	2.8101704	3.1502197	10.80926	12.365997	-1.1976451	8.119905	6.3982124	5.280508	10.912757	-2.9683228	-4.3035293	6.749233	14.805489	3.4189727	6.344145	8.006043	6.1617393	18.192167	11.122158	8.842664	8.082243	16.14286	10.896346	-2.3274915	7.374893	5.812294	11.403778	12.137008	10.722526	4.535173	2.221368
314	-8.344443	2.500227	3.4053926	7.107231	5.903181	-6.3865733	17.556665	-2.6407921	-12.048177	2.0496364	-4.699464	7.3543296	-7.493276	-9.642688	-4.306166	-2.6925046	-9.775341	-5.4751015	-14.215908	-1.7892786	4.776263	-2.3051631	8.29001	1.0754343	6.718132	6.507599	-6.1555004	6.2375665	-3.2907226	6.8028755	-13.406896	-0.028419495	0.2237382	6.2306333	15.400144	11.041756	-7.1019225	2.7957535	10.357842	-1.1080929	11.800217	-3.6689968	-3.9651346	-2.7567909	-9.424633	1.3356504	-4.779446	-9.542416	0.42820504
315	3.386544	-12.583927	-1.6824846	0.10893663	-4.454067	1.1091765	-2.1025012	-10.142816	-11.254422	3.2504594	-4.809363	0.32072386	10.835355	-7.9649906	3.4673588	-7.332691	-7.586706	-2.9150226	8.993724	-2.208948	-1.7238313	-3.7201035	-8.627625	-2.786149	0.099581	-18.39223	-5.946838	-3.9049556	6.2248993	0.61272544	-5.917488	-15.776975	-8.338367	-2.0212767	16.56272	-9.551473	-5.120332	-2.9336765	1.78381	1.8275715	-10.604945	-11.111131	-8.156845	1.9376283	-1.8499361	10.747571	-4.84405	-5.480831	3.6902115
316	-12.797118	1.0771762	12.223785	-4.424423	6.827835	7.6155496	6.862684	-6.8009906	5.9578805	-10.586186	-4.2994485	17.238008	-4.3471684	0.5732484	-0.7078209	-13.311772	-22.448038	-32.791134	-12.419467	-10.030206	-7.5879493	-1.0018953	-0.42433324	-14.699031	-9.189857	-6.244852	-1.7879328	-2.6450024	1.4039797	-1.6660799	11.351026	10.895221	0.71871775	-2.5407004	-12.30468	5.940581	-8.117363	8.360637	-5.007385	-14.647925	4.453217	7.182511	-2.9525087	-0.7114864	5.150986	-16.973238	0.8600313	-14.498883	-7.4000173
317	-8.991074	1.0385414	-10.110238	-7.2702312	-3.5764873	-9.0765085	-12.834942	-2.211621	-1.3190643	-19.258953	-7.5720773	-9.526738	3.9520118	8.070472	-10.427331	-7.473896	-3.4442651	-4.040029	-1.5533185	-5.04142	-8.243272	-11.679333	-13.114734	-9.474552	3.495364	-9.140281	-1.2895546	-9.101778	7.272026	-3.4810636	-2.7113998	-4.1073728	-0.7703149	10.257229	1.1706363	-0.43208694	2.477174	-7.6623654	2.490142	-8.00994	-10.937233	-12.740669	-9.649491	-16.330832	-3.5909278	-13.407765	-4.0648274	-5.9359193	5.6062903
318	8.114884	-5.49086	-2.9148428	-0.9511469	3.3784533	2.0200136	0.9342211	2.4055736	9.7991905	4.180302	1.678816	2.267165	-1.27074	13.549736	24.149988	12.144277	11.148018	18.236662	14.359952	6.1315885	19.347767	7.0739417	9.643359	3.7572072	6.8638806	-1.2350352	7.4786487	2.2176561	5.4425206	1.4167477	0.5110162	8.477462	5.5832267	2.6421592	13.721681	-0.66575414	8.402726	8.541697	17.029709	13.991931	19.43424	14.809285	2.3980598	10.756509	5.6456547	8.574413	7.203663	7.9582305	3.924834
319	1.9133282	-0.3882338	-1.9082407	-11.328723	-5.198837	-4.490536	5.628334	-4.781185	2.2364056	-3.4637063	-3.0377896	-1.3311781	-11.258408	0.8491516	-7.940523	5.2257586	-6.6165338	-0.4225627	-8.497525	-22.09844	-10.538888	-2.5109112	6.6849704	-19.862879	6.3259177	-18.937307	-0.4202361	-14.308365	-1.9322462	5.8306756	-4.1470103	-10.407687	-3.0146472	2.3354857	-2.8867686	-19.406778	-7.8905296	-16.310463	-4.9360266	7.032912	5.336491	-0.20033653	8.704162	-7.1135883	-9.312266	-0.9681311	-10.846245	-10.157578	-0.72934633
320	15.930481	-5.864185	3.5657322	-1.906591	13.905975	-1.448624	7.651705	0.19471884	4.920208	-2.6163282	-5.5247383	6.107782	19.511345	-6.0483174	-1.7858596	1.7046208	7.2521176	9.160461	1.3251418	-1.2398332	5.060104	3.1984415	-1.3191308	2.2931693	-2.6798456	-4.8899984	1.5979007	7.811203	-9.836748	4.578259	8.9690485	4.7100983	-10.0814085	4.203944	-0.42753983	3.8957913	17.275234	1.2593088	3.0085087	-1.1226883	4.0585647	18.974117	0.56837255	1.1230112	-5.31455	1.2424253	-0.29327235	1.5215216	2.9721353
321	-4.6103797	-3.8397856	-2.0098865	9.599422	3.0684214	7.7303777	-1.47754	-2.758836	5.4304695	-5.15325	8.595056	-2.9839668	25.654314	-4.0447583	-2.444397	15.370773	0.846299	1.1609267	-5.7508144	10.347133	1.5902904	8.366364	10.745065	-0.20154166	5.3621497	7.322222	8.844292	-0.37256384	9.989453	11.717713	5.3896656	11.720515	7.67009	3.854356	-2.403291	-1.974176	4.810622	12.458192	3.0496264	-2.8919594	-0.029574832	1.8573257	4.045445	-2.3364875	9.811158	-0.6972076	2.0566318	-6.0766144	2.4262025
322	-15.258128	-6.998249	-7.5680566	4.854955	-6.7486176	6.78969	-4.524891	-5.207848	-8.0849495	-5.2624297	7.32564	-6.3757644	-11.709226	6.320797	6.8097186	-0.8506417	7.9047527	-2.8702106	8.419968	3.6318629	-9.473418	5.823587	-9.440966	0.43259653	1.8125048	11.813793	3.7127657	-6.9511027	-25.931213	7.6302056	-2.707671	9.106452	-12.980637	4.059854	-3.5528648	-5.8045235	2.232585	-1.9327418	-3.4616947	11.451907	1.4616278	9.449131	-2.7312717	3.297763	-5.845282	-4.649616	3.0417843	6.091633	3.7752676
323	0.77133816	-1.3711505	-2.759536	1.1618767	3.8247344	-6.5457673	-2.4593334	-10.534309	-3.320771	-2.2415078	6.5526924	-10.1418705	6.6372933	-12.992152	-0.4314928	1.016932	-1.6642545	-2.4179728	1.2666656	10.0220175	1.5139087	-18.85265	-7.921168	-4.5871663	3.0994883	23.133677	-8.448459	4.410086	1.998417	3.2349865	7.233869	-3.5368617	-7.3877673	-18.746286	-12.803421	4.949449	3.4265487	1.5105957	1.1674196	6.530726	-1.2829412	-1.9877915	-0.9983476	-1.6939462	-8.714212	0.49073982	9.45417	0.37874863	-2.3722868
324	5.4874635	4.5468774	3.1757698	2.6110191	3.2097797	2.787423	6.2722187	0.12759972	4.3407745	-0.14120555	6.378059	7.8795867	-1.1300997	9.653495	0.086856045	4.700731	1.5711784	-4.4259505	1.3688254	-7.73085	7.0227675	-4.441716	5.144956	-7.3197684	2.7769635	-3.7673233	10.38855	2.926795	-0.02974987	4.56659	5.701238	11.259208	3.2859232	13.482221	1.5207416	1.9944271	-11.200589	-2.6865778	-4.8521605	-6.377089	-2.3600533	8.423808	6.312325	7.7676587	-8.831573	-7.0311875	-13.779836	-10.49152	-13.5332155
325	-1.2715659	14.57162	8.592551	7.345021	-6.5509543	9.677019	3.1718156	6.866567	15.444173	-2.7159624	-12.327832	6.470049	3.29774	-5.6245675	1.5948329	4.176146	-18.037537	1.9691988	-17.374868	-13.779422	3.1338596	4.7313714	2.2978895	5.5224786	9.825567	-5.84903	-10.076173	-5.832682	3.521847	-12.817496	4.068443	-3.029477	-7.4126587	-0.62469244	2.5065162	6.351181	2.6689377	-9.210225	-18.348804	-0.78358644	-9.276622	16.008621	0.18280633	2.7671995	4.8536453	-3.126913	-7.0363145	5.355657	10.626069
326	1.4149837	7.7744393	2.5270154	-0.54848117	14.118306	7.801769	10.167684	14.656243	10.358333	11.572568	-6.0707784	8.822068	18.71181	4.582274	0.6314514	9.121846	9.1921625	-4.9359045	8.170055	13.320427	20.424974	-7.75915	7.5851026	-2.387429	-1.5362548	17.2154	5.916689	15.335752	9.247072	6.4283614	1.2273612	7.518959	-2.104148	17.972948	-1.5531341	2.4803088	9.174603	8.771686	16.05161	12.316666	5.7605534	-2.1606581	11.632198	-6.4824996	3.1344297	6.1441274	4.1880364	14.030074	6.237139
327	-19.907547	-17.998102	-3.776723	-8.825896	-1.9430367	-15.110101	6.3235855	-3.9070294	7.7555375	-16.45891	-13.260182	-21.496408	-20.95317	0.44995642	-10.366881	3.460167	22.798391	-13.688348	14.749515	20.175905	-7.5930886	-13.550133	0.15715797	3.03014	-9.82257	9.054971	-11.382941	-11.163699	-16.13922	-15.172248	2.460154	-15.663037	-1.9222516	1.2029356	2.1294897	-5.0062475	-12.121063	3.0836506	1.0540518	-25.225565	-5.574739	-8.81039	-8.357104	-11.942466	12.875821	9.21971	3.572039	4.8170333	-11.839423
328	-7.166008	-4.251284	-2.321792	-10.243659	-21.16787	-7.780133	0.69239587	8.139787	-8.455946	-9.960767	7.6643205	13.3149805	6.204184	-1.1006037	6.645353	8.394256	15.076747	7.3497033	-3.2219791	7.4171968	6.026344	-9.232603	-2.2909088	5.784594	-1.6706702	-17.179152	-2.7079298	-7.741714	6.6531568	1.6867636	-10.469421	-4.9985127	-10.597459	2.1654103	1.96337	-8.802207	-11.503846	3.9174564	-4.0332317	-4.0506406	0.5676696	4.518084	-2.7896938	4.525766	2.1672068	8.196703	-3.8646977	-5.433182	3.0813496
329	-3.403776	2.4372663	1.0093795	-2.572612	6.155494	-6.33896	6.413734	-2.8307183	3.1181672	-9.692355	6.499146	0.2828258	-3.441404	-0.35498914	-10.025519	-1.7813854	-8.135559	1.5792357	-0.83537906	-3.599848	-4.970339	-5.0940647	6.3936286	-5.7124543	-3.8447993	5.1336	2.509449	-3.5464115	-5.045978	-10.518569	-6.973844	10.48267	0.36216772	2.767184	6.305759	0.14348996	-6.5989666	0.40543032	-3.8526213	4.201595	-1.5538918	-0.9068494	3.050392	-6.526182	-13.928871	-7.4093513	0.9717161	-12.242775	-9.189792
330	-0.61046076	7.478515	5.0404897	3.704607	1.1380275	-3.0144398	7.676262	-0.31452045	7.0445237	-3.6376276	1.7374367	0.38077903	-5.0092387	2.3111198	0.20745595	-2.1239295	7.5003734	-0.085047446	2.729375	11.479782	7.9197516	0.8301919	0.92117524	-0.41874948	4.185204	2.8317192	6.3187027	-2.5430908	1.9331747	-9.779474	-3.1136513	2.3515594	3.9563847	-0.4028097	4.3907986	12.515943	6.1770844	-4.8824015	-8.375241	-7.0981107	5.275495	6.231165	2.5693622	0.9552874	7.2366967	-5.1302323	-1.6766453	5.2819123	-8.2570305
332	-9.419935	3.0210211	-0.29830107	13.659808	2.9396687	14.062688	-0.88502854	5.8856177	-2.7207649	7.5782847	6.7816253	4.119673	-3.5835793	0.85625553	2.4853714	7.30974	-0.3512001	1.3811575	-4.5202374	9.799093	-4.0421576	6.0105705	2.079375	8.125154	9.552192	6.067764	0.11827791	4.44769	-1.5183848	9.269108	0.26432613	9.4318285	-3.1978254	4.898067	-0.48489594	8.330127	-5.0141635	-2.0266702	-7.8433623	7.481367	-1.4562308	3.1619625	-11.440971	-2.0154529	3.9140956	10.004609	5.9411426	-11.781555	-11.418395
333	-7.148024	-9.439548	-14.506314	-9.648545	-5.7712073	-2.3647027	-9.352817	-4.444328	-12.192123	-8.874164	-6.170465	-14.5998335	-8.134371	-3.910347	-13.030846	-12.40729	-11.70166	-17.560762	-1.1536194	-14.630424	-13.7016115	-5.3529754	-22.85762	-5.6217513	-9.054296	-13.820316	-5.056832	-5.2366133	0.27260366	5.9046397	-11.044452	-9.997621	3.810938	-6.1232333	-11.470185	-5.673588	-18.755917	2.168006	-20.791424	-11.448409	-14.889996	-11.237427	0.7525205	-10.580685	-7.6182904	-5.6546326	-5.771975	-13.061119	-15.591248
334	4.8359528	-1.886021	-3.9882514	-22.73336	-7.1620584	-10.567756	-14.603326	-3.26133	-8.183845	-0.69340223	-2.6244125	-2.0723004	3.622343	-3.2154858	3.2682266	-0.7604358	-5.300703	-0.11231557	-11.598465	2.5159476	1.1134295	-5.2965693	-6.7941785	-1.8834549	-2.8163059	-3.519685	-2.3830814	-2.665744	-0.16082542	2.8115242	-9.270505	-9.629502	-1.4074082	-12.928615	-5.362654	-18.714499	-9.640137	-9.175136	-6.9232125	-7.1401124	-12.362813	-13.743926	-15.088006	-7.197527	4.6175895	-3.9936104	-17.330385	-13.662018	-11.917886
335	10.945201	11.543212	6.2825646	6.2427917	5.89048	3.7143338	-7.934925	-5.056205	-1.4839125	4.537634	1.5772699	-8.312592	5.2504597	-1.8521873	-2.92503	1.6629218	-3.320733	10.197961	0.14611714	5.2042747	18.13391	-3.257446	2.7402332	-2.8600972	10.6644125	-0.2852271	-4.7379622	7.543676	-6.287277	1.1780883	4.759031	-3.434848	-4.2182693	4.700706	7.6579285	1.6579572	-0.52104264	0.97805643	19.022522	2.6845713	4.880749	0.5929978	2.6643155	9.053624	11.289653	4.3876076	19.299984	-8.718178	3.1439703
336	11.272815	0.7508312	10.043756	1.8617061	12.340304	12.664861	-4.5232086	9.323817	20.10964	-16.039192	5.551866	17.12152	10.070783	0.7805522	4.00608	3.6998928	9.928296	-22.138914	-6.4412446	5.1429515	-18.41567	1.7144371	-25.911552	1.7334905	24.502817	-11.863103	-8.662834	-10.463239	-13.670185	-1.8864455	-9.952436	0.2385722	-13.582012	-5.7589717	-1.0652226	0.2683312	-1.4624294	-10.536307	-2.2862232	-4.543427	15.875824	4.0964646	3.3499444	-0.37133527	14.722629	15.0820055	-11.947888	-8.59079	3.496711
338	7.4802666	5.737554	-1.4375334	5.928472	3.9138296	15.4021635	-3.3719254	-5.5892015	6.8677306	5.9497743	-1.4174676	-19.884508	-4.5269833	13.975567	10.734263	-12.249401	14.502271	-20.595083	4.1881385	-2.5231006	0.5272277	2.7102215	0.9611886	-15.044597	-1.2787195	-2.2075493	5.6505685	-6.856682	-2.6654932	7.8461647	5.085097	-5.257645	-17.523546	-6.258104	-4.8644176	-1.4501513	2.021169	-0.29369184	1.3213615	1.1625296	-11.690717	3.507838	-3.3624592	-2.3807166	-4.0601487	2.9549828	7.1382117	1.094438	-12.216426
339	-7.128788	1.9662558	1.8045326	-5.490883	2.3300996	1.5589471	10.087035	5.373754	4.442432	-1.8925833	-11.71381	6.763397	2.9932163	1.3663832	1.3378063	3.365328	0.46609688	0.49883112	-5.585463	-12.061321	-6.2219825	-0.121206425	-0.58590287	-15.106	10.352749	0.94248295	1.9273843	3.846648	-8.052316	-12.67139	-1.8211637	-3.4925299	-4.111583	-5.3052464	9.032989	4.9453263	3.2548907	9.141765	7.3429446	-17.183104	-2.018711	2.6201503	-2.9660761	5.500412	11.13704	-8.581739	-1.2994004	-8.944141	-0.6700525
340	18.602118	19.091644	21.335373	-3.2101529	0.47945306	-1.2243382	5.047941	8.658268	22.324432	17.468569	13.596623	14.654122	10.995555	-18.367283	-5.422079	-9.231764	-12.105428	14.736003	4.7309556	12.961422	-7.129719	4.33719	-17.540483	3.253707	-12.826568	-3.323492	-0.30781016	-7.3471656	-11.489487	-4.758276	-2.4393384	3.7357032	-18.22976	-6.764017	6.29975	-2.8758113	4.773068	5.821115	1.0416368	-0.6849858	9.910542	2.881333	8.476616	5.419496	-2.1448545	-1.50461	-2.0066605	-5.252585	1.1119311
341	-10.112851	-4.7816243	-2.3283992	-0.5117137	-20.78836	-10.655803	-13.639775	-9.66871	3.911151	0.6242555	-14.383274	-19.043928	-1.5718993	8.1114645	-0.8641649	-9.46684	-6.8974857	6.672589	18.083868	-8.900272	-22.765482	-3.0331564	5.489227	-0.63752633	-6.96019	2.4869735	-6.657614	-2.5177314	-12.242566	12.130116	-0.13282044	-4.8226643	-7.263884	-6.024983	-9.779012	-3.4936056	-8.537734	3.427461	-7.460352	-6.507567	2.230219	-10.275003	2.4949481	-11.205406	-5.7334423	-7.369957	-7.369846	2.6450453	-12.928265
342	11.419763	7.4932	5.2991333	4.1405253	-3.8477485	5.064804	10.86636	-1.6888565	-0.5359597	3.999342	2.341774	6.4256606	4.485989	0.002340714	4.8097134	1.7167274	7.9248633	18.189848	12.669101	7.5074744	11.097697	7.9380975	-7.3236995	-0.5480717	13.020065	0.13840897	10.481071	12.107959	1.6167336	7.6153984	15.130829	17.33578	9.589515	8.773513	7.5802517	9.474619	5.116907	12.306832	6.9045005	11.949123	3.6323197	14.084706	9.239716	10.05009	4.9544044	1.6817775	6.989465	3.9618607	0.3662404
343	2.5285885	15.224906	-1.9375995	1.055315	-7.3884144	-6.7286515	4.6360073	9.3446455	-1.388164	-13.426539	0.17608197	9.96549	3.2663414	-6.5763135	4.873232	-7.220627	-10.828945	-7.039123	1.1040756	-7.139874	13.600625	-3.5566642	5.1201997	-3.870122	6.599659	0.13644727	13.0328455	8.409709	-3.7440846	-15.654302	5.1621594	2.809559	-0.8055811	-11.487857	-2.5850558	-0.09550079	-6.6132455	-1.4226689	8.784824	-6.6476436	-7.589315	-13.73404	9.715998	-3.8677456	0.24725597	-4.414179	2.3125727	-7.3413186	7.7624707
344	-3.697511	-14.465	-11.799174	-12.27517	-2.9458625	-4.8723583	-16.060442	-13.673798	-0.10826969	3.9762306	-1.5273615	16.37245	14.43174	19.211014	7.8186936	16.981585	2.095157	0.87610245	10.145829	8.184671	18.509491	1.9203544	7.213449	4.882824	5.9881287	-3.4448383	-2.887394	-0.51078796	15.455907	6.1022935	-0.86569625	-5.3538213	10.57465	5.2500567	2.913046	-4.0807056	13.061425	6.5494113	16.207796	-2.6599169	-7.507492	-9.0664	-0.16014425	-6.7690835	-3.4046857	-5.2623973	-8.901149	-4.1799703	-8.278516
345	-1.4312133	10.3423815	11.000409	0.9037514	-1.2199439	0.39271483	5.753362	2.0353818	2.658996	-19.238369	-3.254878	-1.2894864	-6.5650616	2.8612795	-7.158062	8.064219	1.8176069	-8.327395	12.118512	7.257948	-11.166748	-7.8298874	-1.4286771	0.39061657	-13.78611	-6.818428	4.4189196	0.29764262	10.3113365	13.774348	14.216321	4.258382	-2.8759024	0.21433008	-3.7794144	4.3999314	-1.1852257	-3.6007245	-0.8305063	9.791567	-6.9363475	-0.48157153	4.058775	0.08228692	-8.501202	-0.76965505	-6.8298774	4.1593566	4.4359126
346	7.402024	2.790078	5.3277116	13.55807	5.1695476	14.338668	0.17260487	2.3675778	5.2656016	6.7200623	7.2148795	9.872509	19.69701	18.367119	-5.438418	-3.7562225	8.618997	0.76234984	13.829143	3.9093628	-4.5979843	-5.4647126	1.0114298	15.942532	6.004396	0.84485406	-4.0111194	7.7047653	-6.870046	9.947929	4.3232875	1.9082626	9.236056	0.14111911	2.0151253	-0.9057989	-1.3740948	4.5522723	-1.533296	5.5529227	4.7758694	4.6800365	-4.6375766	16.436071	10.009867	-12.888959	-1.656489	1.651625	7.768276
347	-26.56117	-18.51927	-22.541815	-17.541351	-15.540053	-13.591446	-12.1628065	-16.597143	-12.510716	-10.91935	-2.8587239	-7.305574	-26.121376	-18.974312	-14.108196	-6.341453	-12.599663	-31.43247	-27.094793	-32.22479	-12.913731	-9.903859	-7.880507	-8.197227	-24.621353	-23.00975	-18.83935	-11.8097	-19.626913	-1.6742916	2.5503917	3.5822723	3.1302242	-15.64426	-26.523699	-26.226435	-29.762102	-19.93709	-18.114918	-16.666359	-28.095009	-23.05831	-6.7498937	6.4441943	-19.005503	-23.92536	-11.59124	-19.828539	-17.415075
348	-8.563204	-4.034157	-1.9093819	-0.5070257	-7.201514	-13.774203	-4.616056	-6.9272065	11.823899	-3.8986146	-0.3936626	8.746352	-8.262358	-7.4916177	15.6468115	-4.326498	4.4290366	0.8176608	3.8438396	0.7095974	-3.470382	0.5034153	-0.81832266	-13.0770445	1.5781155	3.7246273	-1.0773025	-3.7295678	3.7455318	3.5266876	0.6816209	-9.054887	-12.539169	-15.470309	0.5944703	-1.7930161	-10.147084	-23.418509	-4.727743	-4.530253	-4.079157	-5.4581513	-5.7128983	-8.027776	7.2406945	7.948958	7.641548	3.8040285	-5.984253
349	3.1307805	-6.145731	4.803345	-2.7824852	11.222908	4.6393905	-4.1806474	-3.1602783	-6.0372086	-12.705615	-14.045703	-3.788922	8.667743	4.9334855	-1.8156971	2.9608507	-3.1611338	-6.312018	-10.23295	-10.239155	1.1811627	-2.5954013	-11.776853	2.222787	-2.3960106	-1.2984141	-19.879744	-7.0343437	1.6216942	6.843408	-4.0323176	5.265781	6.012037	6.6538615	-11.206997	-0.023577213	-5.677542	0.85796875	-0.34983525	-14.255764	12.132538	-7.5393825	-0.8404717	4.000364	-2.740774	3.4355843	0.8847439	-7.264454	-9.48235
350	-11.399185	-9.623964	-17.710398	-8.982363	-1.6238631	1.6444912	1.0204164	-17.453491	-11.164864	-14.009692	-11.979946	-10.572113	-23.138369	3.4183695	9.693553	-27.808008	-1.7330955	-21.712067	-1.4112473	1.690432	-0.5821455	-20.481014	-8.539338	-0.338452	-16.937101	-18.834787	-20.142797	-3.4480722	-21.675621	-9.84492	-12.938755	1.72018	-7.7670627	-7.0279636	-16.008179	-1.9241809	-3.3501198	-11.489774	-10.160636	-10.155831	-23.274529	-9.213226	-4.21584	-21.260715	-16.565826	-2.51668	-15.955589	2.186138	-15.351909
352	12.961211	-12.775996	12.602482	-0.94840175	-21.30835	-19.754232	-5.25862	-9.884274	-20.640306	-20.209679	-24.198896	-8.881018	-15.296368	1.270198	1.1336578	-0.3555889	0.54947853	12.501658	4.5720124	-4.3313155	-10.542111	-7.5473633	-4.4356217	10.580934	-21.770208	-16.879862	-0.01224041	-1.1246067	-15.3032255	-15.140278	-13.183398	-5.270367	-8.29741	4.6013675	-5.876267	-5.593723	-12.883798	-5.7650304	-7.992844	20.291517	14.727962	4.619845	-10.564922	4.5885735	-5.931928	-1.757275	-11.930762	-10.545509	-8.288174
353	0.59630185	2.9889948	-2.5668905	1.4757887	5.017835	-4.52721	-24.796331	-3.2611043	5.0844393	2.5179265	1.6546456	-11.486416	-9.123256	-8.859969	-8.25479	-4.1821346	-8.917478	-6.9809566	-4.6790485	-12.662391	-6.5718746	-17.35356	-11.315351	-0.69953185	4.1950097	-2.8486059	9.198499	-4.318657	-1.6584371	2.9802601	-22.3926	-4.321054	-5.370569	-6.3597274	-12.5049925	-21.06679	5.853871	-6.9544253	-8.279113	-13.5250635	-4.8240933	-6.0542283	-3.087827	-7.781016	15.864022	-7.3046837	0.355263	-13.921752	-9.271245
354	-20.69872	-11.806526	4.3533325	-17.052229	-9.362598	4.722036	-6.128182	-20.8996	-26.779287	-3.427862	-9.831134	-2.844221	1.7734777	19.414934	-11.97208	-6.207912	2.585852	2.5793688	-8.104937	-7.364273	-2.3725996	-8.970595	-5.7646956	-4.100094	-10.3077135	-21.394424	-5.4166064	2.6161797	-12.220806	-16.215519	8.202129	-22.426895	-16.728647	10.622802	-4.0784764	-0.32717228	-6.7349477	5.1208477	-8.545723	-11.230985	7.069813	-11.469546	-2.5109606	-12.66938	-14.5157	-18.344435	-18.816956	-7.845436	-9.768514
355	-10.476962	-10.471727	-15.074801	-3.527242	-9.839432	-4.625998	-2.5408552	-5.7152085	-8.019696	-12.518855	-16.148947	-5.1421113	1.701075	-12.07988	-6.9089217	-17.058258	2.1263094	-9.351273	-23.41243	-4.974544	-16.219847	-2.484741	-5.8781304	-2.922065	-2.3952382	1.0216908	6.743508	-5.283829	-8.045887	-19.422974	-18.0456	-17.907804	-14.435178	-1.5552403	-26.939005	-9.7880125	-1.2009445	0.9217653	-3.0422828	0.7382539	-12.796231	-23.356598	0.05422314	-9.264312	-19.250746	-2.000079	0.6474121	-5.490993	-7.4176145
356	-3.2165186	-1.23942	-2.4814243	-2.5070302	-7.989288	-0.72193146	-3.7869358	0.09747442	-3.269297	-0.22059917	6.599192	-8.274135	1.8555988	3.4436991	0.4525204	2.878601	1.787312	-2.5977829	4.25412	-10.6188135	3.5256345	-2.851405	1.7761506	-11.641791	0.09619347	1.9139706	-0.13492846	-0.72591144	-6.632807	-6.708283	5.0739264	-7.5851274	6.3226414	2.4695225	-0.88156843	-3.3538034	-7.3398967	1.8275496	0.4534091	1.6662532	3.4261932	-4.9347644	-0.11366224	-8.913595	5.437094	-3.6199865	6.352699	-6.4648204	7.545008
357	4.016355	-3.7260761	2.6820858	1.7224499	-10.696528	9.844741	-6.54702	-1.1710116	-3.6768682	-4.1998935	-24.517546	-17.481176	-3.2556067	-24.908354	-12.518402	1.1600149	-5.6813703	-2.850129	-6.4813066	1.0272499	-17.304535	-21.056768	3.1164029	-12.634972	-22.937653	-9.576921	4.355496	-17.175371	-3.2324126	-11.894824	0.35622454	-21.123186	-6.9492335	-13.990395	-10.3200865	-10.172166	6.125502	0.32939062	-9.452015	1.3504878	15.316264	-28.779825	-9.747724	-6.824749	-9.625947	-13.182873	20.536108	-3.254236	-12.899169
358	-0.8849694	-7.560738	-13.093059	-5.0668993	-11.486901	-12.662064	-18.168623	-18.305468	-8.184913	5.061874	-17.751017	4.5195394	-0.7986695	8.733446	-2.407518	-20.558575	-0.53485554	-12.111331	-20.148155	-12.193908	6.6853805	-11.622401	-10.520378	-17.380817	-1.6939167	-6.49799	-16.170918	-12.933097	-13.855765	-14.2794485	-0.75289106	-11.406478	-8.837012	-10.3858	-15.877938	-4.136735	-31.421387	-4.395105	-0.5771943	-10.174078	-13.643985	-11.670423	-7.2563643	-5.853125	-10.830295	-10.898721	-17.52952	-7.5144362	-11.975818
359	1.4030161	2.7457335	0.4965833	2.8605785	14.391594	-4.9547887	4.263233	2.9334571	0.63945276	-5.1966968	-4.783173	3.1643255	3.229145	4.562967	9.922558	5.764168	12.019755	8.499754	3.0194342	2.1673982	8.026837	9.29745	1.4260235	9.769496	-2.2562892	-6.7674866	3.7947483	7.909781	-5.090936	6.5057225	4.951595	0.717385	7.4714465	11.426478	8.968034	-4.571185	2.8162496	3.68484	0.95075005	6.0962176	6.886444	3.1804345	3.8728266	4.1554985	4.7778172	-0.26493883	1.3189092	7.4206367	4.8324413
360	-1.0048503	4.812547	0.40820408	-0.32230362	7.033955	-6.861112	4.919349	-2.7875288	-3.4140737	-4.6112876	1.8473053	2.5935545	8.991316	0.6447322	3.1712272	5.294012	6.5421257	7.7853394	5.526891	6.294878	9.225007	13.598708	14.282417	21.522715	2.1801732	16.205091	10.928089	13.437363	3.8288887	9.993852	6.335913	11.067626	4.6144195	3.13966	6.096733	-6.694227	4.5790744	-7.790495	10.111493	-0.21760924	1.5750502	1.7579527	-1.8314056	1.4651918	2.7909756	8.8281	15.9208555	8.821779	8.532309
361	-6.0215116	-3.2874746	-10.626569	-18.771317	-5.8182836	-9.341506	-7.361551	-7.1119437	-14.639127	-8.589929	-4.370065	-8.870683	-7.6646404	-14.625145	-10.867236	-15.124242	-33.13942	-17.354988	-8.629253	-24.658056	-11.054057	-10.882514	-11.259972	-21.76448	-21.951841	-1.1191882	-0.6049931	-13.141118	-3.5246563	-8.339009	-11.287503	-14.700604	-9.852632	-3.877785	-6.451346	-6.115769	-8.943653	3.7452247	-22.330282	-10.268882	-3.027562	-4.7435064	-6.8989663	-14.997276	2.8469489	-13.87722	-7.91793	-5.314459	-7.403271
362	8.652249	12.359688	8.356317	5.268569	12.085671	2.6795156	1.2567196	10.631337	10.016192	6.423126	6.5900283	11.008389	2.0589073	-1.0742861	7.5052876	6.5952473	6.525856	11.948849	11.738907	11.836285	8.1827135	6.179222	-0.74033403	0.50743574	-1.9927756	4.123745	8.937884	5.906692	8.826481	3.9490366	9.1052885	7.4816017	14.136033	5.769689	-3.355466	3.1882217	7.843076	6.5591884	9.072822	16.133345	2.545621	10.149498	11.924798	4.6943307	-20.635927	1.8206205	8.58556	0.96867245	-1.5201794
364	9.294393	8.35884	10.36505	8.141965	4.5663724	-0.61258984	7.1678963	4.829991	2.949035	0.33754	4.9020863	6.460133	5.3268337	4.8439717	-5.850596	6.929769	13.581143	8.303932	11.701534	9.239467	18.686949	-0.6081755	15.676555	6.047859	23.37808	4.705206	3.2194595	7.8481708	15.58747	2.1852443	11.816749	3.0435798	16.272171	11.151417	8.081245	-14.539243	10.855735	4.995355	16.272158	3.783944	2.7523127	7.4788704	17.38629	-8.367412	10.19963	10.672124	7.8458734	-0.13477342	10.118209
365	-12.58379	-14.012774	-6.5377774	-10.988481	4.0756135	-2.5282936	-7.515057	-0.24285387	-12.9539795	0.6489722	-10.727882	-8.93645	-17.715103	-7.8145623	-13.406678	-10.230902	-1.8620056	-7.0167737	-7.3103485	7.420109	-3.8387773	-11.257866	1.9510916	-11.939	-11.083733	-2.5681	-3.5463486	-6.0703588	1.6858951	-7.0963073	-18.304537	-3.3197556	3.1427307	-20.182348	-8.099532	-1.5504152	5.895775	-4.1151686	15.315639	-10.715613	-14.575732	-16.028862	-10.126887	7.462148	-5.504786	-7.5198045	-12.222835	-4.614493	-9.152943
366	8.584743	-5.8658614	-6.541143	25.63075	0.23515582	0.15980132	-6.249644	1.4704895	0.17682903	0.3697176	1.0019478	-2.2185338	-10.010625	1.4534073	4.2235518	-8.759721	1.2794975	-5.726881	1.2576925	8.395331	-6.150884	5.960111	11.9629135	15.951007	-2.5048425	4.572682	-2.3012817	11.550235	4.9321733	-2.624264	3.670729	7.962051	14.674899	-0.78858405	3.3999794	1.219338	1.1131507	-0.8006274	1.0403045	12.411659	14.757149	0.3835036	9.766873	12.414512	-6.3607063	6.975655	17.266953	4.924969	11.363551
367	-2.9257195	3.016743	6.691919	13.655735	20.427197	6.798179	4.9823594	-4.549446	-6.052217	-14.87354	-1.7751139	-5.3304873	-9.134026	5.891148	7.20401	-2.7537735	-8.732701	-4.8342643	-1.7426	6.0359654	2.3388088	-5.053573	7.1121354	-6.0963707	-5.494704	-1.0648736	5.7112184	-8.220494	-3.544974	-4.0691776	2.2681122	0.02319336	-3.6771119	-2.772075	0.3093489	-7.266868	-14.480786	-2.0332844	-14.111332	-14.781016	-2.2714713	-10.716824	5.3281617	-1.2610024	-7.009989	-6.4478106	0.4332377	2.342595	0.25637007
368	-0.6144223	4.3068366	-1.5786527	16.01181	9.445763	7.2245197	1.1823349	0.09154963	3.554374	-1.0946187	7.261805	14.656001	-3.0561278	-11.838656	8.974609	-0.35880676	-6.0428104	2.8060334	-2.4061613	6.259006	-1.8875284	0.6405983	-3.1382096	7.241718	-6.570784	-0.12311665	-12.877965	4.4485354	-5.5921273	8.370177	-10.120871	-16.774942	-2.1130905	3.159427	-0.13385312	-16.293175	7.973025	14.730731	6.5967364	12.567809	-9.759681	-0.023566723	-5.4834805	1.9692634	-10.974996	-11.452991	-1.0450783	7.5439477	-2.5102189
369	19.311163	-5.668424	-0.50905025	-3.1255648	-6.5962005	2.6062489	-8.192475	-6.6259956	2.7707014	1.4501871	-1.1979247	-7.275476	2.1843522	-3.5325527	-4.7370906	-7.5710473	0.45445776	-11.490315	-7.104982	1.6707006	6.5519843	-8.909744	5.5702043	8.497489	-1.1460928	-2.1169262	-2.7049131	2.7916362	-2.8524828	-1.7133051	-5.4224834	-0.47931275	-3.6421268	-9.753417	4.202209	-2.465803	1.0024587	-31.319643	0.32533106	4.1595154	5.590799	-3.9577463	8.306788	-1.2461978	-9.52807	-4.516611	0.037355263	-9.58007	4.115021
370	-21.024025	-27.213999	-1.7439203	-12.591927	-9.734234	-9.806301	8.364215	-2.0309486	-0.32653794	-1.0515385	8.506053	-15.584287	-4.118841	-5.5550904	-5.146401	-9.27933	-10.43543	-7.736099	6.1273575	-4.8751206	-18.154478	0.08880764	-9.701415	-12.884791	-14.762502	1.2205449	-18.001705	-16.748276	-22.603853	-14.452001	-21.10571	-20.271881	-19.206795	-12.644414	-11.465176	-17.415102	-11.672157	-13.271329	-11.529044	4.37647	-2.9463794	-15.81248	-5.01311	-21.142054	-12.250533	-22.305792	-21.737463	-35.210735	-10.869985
371	-3.5342858	-9.560009	-5.2983723	-6.93631	-11.36887	-14.779819	-15.541556	-16.553757	-13.111819	-19.921028	-14.021606	-10.572505	-16.77365	-22.216532	3.6942759	-9.028454	-17.580427	-5.16976	1.8000927	-7.0721364	-27.367434	3.531868	-4.5052166	0.42886758	-11.320675	-3.235634	-10.916049	0.3113853	-7.335958	-6.153717	-21.040787	-6.120008	-13.302699	-7.7930493	-15.832726	-10.054236	-15.401731	-4.0189385	-8.785945	-26.651674	-21.558167	-14.9404	-14.911354	-12.092227	-10.921332	-13.530571	-8.106439	-6.3443246	-9.337834
372	-16.427797	-6.981201	-4.5055394	-9.885974	-7.532312	-6.655245	-12.915883	-11.737633	2.5915234	-13.942917	-3.482502	-12.68132	1.175339	-5.9510856	-19.814066	-19.993418	-10.127685	-12.122155	-18.43856	-10.035797	-8.987436	-7.638264	-12.073029	-6.959612	-13.778365	-14.7234955	-9.519443	-4.7003465	3.7068899	-12.426282	-13.016632	-13.602851	-9.312494	-8.009068	-10.261725	-11.747696	-9.845724	-2.9564435	-11.430664	-4.290087	-8.319041	-20.56193	-17.021147	-14.106385	-21.973204	-9.51888	-13.042126	-6.2198563	-6.5106626
374	11.322609	-2.0867598	-12.167918	1.4563261	6.5668144	7.8062673	18.024443	3.6050422	5.0785327	11.315475	9.154431	7.773005	-1.445326	9.712472	12.956242	-3.3307981	-0.6458349	6.2057605	7.2642345	8.202854	-8.556996	-1.6032276	8.960851	3.0005863	-6.9724135	8.108199	1.049054	-8.141818	8.564046	3.658244	12.527556	-3.4004078	16.43361	-2.190315	-0.22999208	3.2228844	11.3986845	1.1134604	3.066325	3.4558446	2.975035	3.6969194	7.146628	8.176439	3.5770893	6.0206256	-1.0294925	8.591033	5.753939
375	-13.697852	9.825423	2.2272456	8.8002205	8.524285	-2.9449894	1.4683485	2.3377345	9.816533	-2.1231022	-4.829373	1.91128	-2.3270233	1.134199	0.80132604	4.1257343	-3.7747633	4.4185333	-4.3999267	1.1809629	1.6718154	2.7968605	1.0689735	-10.565839	-16.720198	3.6990635	-4.288158	-3.4335175	4.8279996	-2.1758811	0.092751466	5.0409036	2.444977	-11.533269	-15.555157	1.3421006	0.6012485	0.72391033	0.36331692	4.1921353	-1.1767565	0.1460576	0.9671221	9.130554	6.734057	-10.499475	-13.822274	-4.3820662	4.418212
376	-3.137255	-14.6967745	-8.548024	-9.538873	4.2045417	-0.21229689	-4.961482	7.18206	6.0732484	-2.0184526	2.945226	11.834553	-8.268527	0.9968845	-11.8352585	-0.97847795	-10.157663	-0.6882979	-7.7578583	2.3384626	1.6322349	0.95018196	5.610577	11.672618	5.1747227	6.8155613	5.8601584	-6.9729123	-6.812794	-1.2989911	12.681903	5.340485	16.589424	1.2685796	5.014623	6.71108	2.6097858	2.4038017	9.137929	4.2591405	-1.7669407	-4.257232	-5.996544	-6.159082	6.8253326	-0.11895148	3.976324	0.21981446	-2.553507
378	2.7564611	8.798805	9.059425	11.127868	4.8375487	14.323615	7.2955384	3.674692	4.3397636	9.371852	8.656995	3.3712199	0.8612129	7.8861756	10.92269	-1.4898405	7.764403	5.245884	4.0003667	11.834332	-0.84538907	1.32527	2.1051934	-17.941557	-11.750866	-0.8132923	2.0321457	-17.666595	-8.565396	-2.4117537	-4.937428	-19.722136	-1.5653553	-7.6110063	3.3420284	-8.93748	-9.350446	5.564631	-3.0998828	-7.8823752	2.033036	3.7111385	-10.075029	-3.3882082	-21.382086	-10.550414	-2.6492724	-8.440221	-2.582237
379	-6.1946893	-9.556226	-13.015343	-11.466989	-7.7479916	-7.2290645	-3.5511055	-2.4524972	-4.1142783	-2.9418366	-8.741414	-2.6887848	-9.345832	-4.262952	-3.8847334	-7.5290427	-7.976869	-4.6226535	-3.616535	-9.265162	-9.362052	-5.0526137	-2.4616594	3.5099201	-2.1556933	-0.6481633	-2.1542563	-0.92766994	-0.9005782	3.3144228	-6.1564083	-4.597057	5.472693	3.8815129	-2.9718506	-14.605911	-10.0378065	-4.4077125	0.3965993	6.5873246	-5.2189646	-0.2555685	-1.8367189	0.7123852	6.797919	-4.488828	-5.686148	-7.2129664	0.96831876
380	-6.045116	-11.238744	2.5857766	-0.7780752	-7.5633035	-16.323938	-14.71301	-11.606499	-9.0736	-18.171196	-1.0382926	-13.547958	1.251731	-8.595767	-10.269679	-4.457683	-6.7832427	-2.5476968	1.459433	-8.309597	-9.427789	6.8383675	8.238227	0.18286689	-8.80193	-25.908836	-3.5579884	9.737928	6.213819	-8.340309	-8.944238	-3.3707173	-4.8143177	12.442963	12.677058	-2.5282552	2.8499691	-6.9950128	-16.468191	-0.58936375	-2.3903487	-11.492854	-8.914121	-19.769495	-12.213038	4.214987	4.4901085	-6.135612	-3.0114982
381	-2.6192188	13.620168	-0.879275	1.3321118	-7.489512	-7.9857755	-0.19022064	-11.603196	-4.2898464	2.729973	-2.6909525	-9.119038	19.932596	11.184502	3.4073336	5.8004165	-12.816253	8.180297	15.924274	4.533257	8.084659	-4.8303075	6.7507076	5.172025	-6.817328	7.1753387	5.5442977	5.646683	-8.1186285	4.399975	-0.81966716	-7.3578696	-4.254633	7.9759593	-13.017567	6.722286	10.140149	5.3720393	7.2083564	0.2853454	-14.758209	5.9180217	6.0794024	9.20583	-6.9690356	9.2310295	7.0334496	-4.822415	0.6288376
383	10.565988	13.480481	9.14841	-3.2563012	-1.2235419	12.551189	22.10246	9.802174	8.794641	9.390658	10.334247	9.278636	10.550327	12.907932	7.727892	15.6693535	13.009251	13.70824	8.815589	3.6054323	7.983311	11.957855	2.889449	5.9882445	6.6336713	5.3883286	13.434377	9.915771	9.477219	14.747144	10.5115185	12.904597	9.003902	4.9958625	15.299956	15.352585	0.006693249	13.322372	13.365666	14.627057	7.067804	12.107993	0.18693765	9.906769	7.9606495	12.250458	16.598848	13.59079	12.265461
384	12.234687	20.429134	12.6805725	9.851769	1.0252514	13.210807	20.066439	5.795479	10.150929	17.896732	10.676117	8.504134	10.197372	19.16177	12.678555	11.503178	3.1653116	6.947021	13.83067	14.2927885	11.402362	7.48021	20.554586	21.75857	-2.6807604	9.7625	15.812886	9.027043	12.991348	16.12977	15.24857	14.481778	10.095468	19.916933	7.2565117	13.381511	10.18696	14.8938	6.989618	4.7031355	5.964445	-2.654007	10.253755	5.8927608	6.3573394	9.467043	7.0953536	13.538907	15.082646
386	4.8159256	12.287452	12.741566	-3.166666	-4.9479547	-4.2061324	-1.0926901	-5.521197	-8.2865505	-14.931416	-8.096262	-11.382507	-2.5472665	18.191816	-3.4932353	-13.428393	8.11044	0.889571	-2.5579882	0.030070623	-0.04880321	2.9020035	-10.954814	7.0927978	-7.512009	1.7213116	-6.3633194	1.3981895	-3.831087	4.2082114	3.0446513	-2.07395	-2.40307	-2.4237041	-9.717082	4.141638	-5.662525	5.6789036	19.613028	0.2792085	3.656749	9.510105	-0.11844126	2.44086	-5.048103	0.70451766	5.2156577	-6.553906	6.3965716
387	-6.7982144	-8.4489155	-2.125343	-9.4240055	-0.6917594	-24.125488	-10.890023	-8.802234	4.9406796	-3.1978438	0.5504641	-15.5075035	7.2258644	12.9673605	6.6040382	12.044769	9.999063	4.23008	6.5633698	6.201781	20.51451	16.201113	20.312124	15.194358	8.023887	6.2521	10.579028	7.318278	3.3549654	4.8913174	2.792632	10.432427	18.847017	15.966325	13.760391	8.9838	12.111435	7.25094	5.8954964	8.517941	5.9011817	5.269014	7.9535975	6.557634	19.302261	15.001452	14.7944565	6.5554924	12.023129
390	10.539445	-4.7484756	3.9100716	7.6891975	9.986337	-3.803443	15.345132	11.458359	-4.3561654	11.103019	0.16010173	15.917943	12.662887	11.013657	9.791417	2.4934375	5.8704605	-14.213543	-0.14574878	-0.6145322	3.5459845	3.5120795	1.7670261	7.27223	1.4587318	10.848348	-3.2813666	4.6402874	0.99819	-1.0723664	8.077261	6.208754	0.93462735	3.1209056	12.555634	-17.281914	-11.092636	-21.917376	-16.227617	-3.2066329	8.187568	3.181141	16.651407	-5.575054	-2.6519027	-0.5208084	0.9169402	-10.19288	-18.280132
391	-6.5139995	4.3015695	-8.620536	1.4242401	-6.6193557	-2.6534536	-3.4314756	-20.601843	-0.52174294	5.4582515	-12.999489	0.7423995	19.328108	-1.23563	5.6115594	-11.9620285	-22.868462	-11.456879	-9.317058	-4.8967705	-0.7156363	-7.035148	-0.63845235	5.3484435	-12.32991	19.199196	6.572391	6.710512	11.1727495	4.122309	4.2093773	4.364965	9.583573	-0.69947356	-2.999459	-4.100446	4.206772	-2.4584212	5.852883	0.6681247	6.992659	-20.345884	7.93794	-13.693105	5.789616	-16.92617	0.118290104	-18.954943	16.287249
392	0.31215787	12.028951	8.720527	-2.6608398	-4.3714385	7.129335	9.340122	-12.649193	4.285626	1.7015685	-25.686745	7.4149013	-2.3650358	3.995718	6.839939	-3.208546	-0.5584498	-0.32142353	8.099237	7.244919	4.9378014	8.304691	-11.419171	-2.7374408	-6.7785068	7.5199723	2.3853633	-9.810021	2.2654	-6.6347427	10.637135	3.4194298	6.142303	7.326551	0.12202195	5.7908688	-15.027675	13.725743	10.22922	5.2657065	3.6132383	0.48326302	-2.1079915	9.992705	-6.2359014	3.519244	3.968201	1.1033427	-25.058329
393	-1.5567017	-0.3305193	1.0142554	10.633587	9.441142	1.4885341	2.3849862	4.1493607	11.080864	16.874868	6.246786	1.7600728	8.270328	5.4717603	-7.6281867	6.5356793	6.0761743	-8.297065	-14.060248	2.1033099	1.6537493	7.049437	6.790628	13.511975	6.9464684	4.9465947	1.1591161	-2.6355562	0.36183724	8.413978	-0.52366346	-7.4934745	6.7090034	-5.353909	2.842765	-7.632009	-9.688991	-14.337173	7.8677273	-3.3474	-3.939428	0.26239935	-13.485816	-13.445403	-3.3171775	-14.260994	-1.0200214	8.389648	3.268932
395	-18.161314	-2.8605034	15.64137	14.794963	0.59881973	16.895441	3.3523338	-6.5907593	-12.886967	4.0191846	9.112302	-20.134653	-1.5936178	8.225701	5.568067	-8.239814	-0.84012175	-0.875819	-0.8339782	-0.871113	-14.377838	-9.493448	-2.4860916	1.085622	4.736533	10.654071	5.5837893	2.017632	5.197889	-8.271331	2.0362246	-11.256124	-3.3318121	-4.6389704	-0.47986937	-2.7727041	6.0140004	-8.520148	-5.0466423	-4.734265	2.4475262	-8.396094	-24.678894	-17.323524	-13.503392	-10.740029	-10.6526575	-10.299052	-4.529585
397	3.1834233	-21.33516	-2.393961	-7.735027	-4.6884828	0.106614985	-5.2317796	-4.5128384	-0.4803356	-4.697708	7.120228	5.256784	-0.8807121	-15.505208	-5.565144	-0.36149135	-4.09354	8.797912	-11.549121	1.3954304	-0.30819714	-15.724639	-5.673498	-0.6850764	-12.802976	-0.46894124	0.2371157	-7.0685654	-7.1237407	-5.0677466	-0.7916295	-3.4044755	2.3743553	-6.66728	-9.03341	6.374674	-23.779993	14.30143	17.732355	1.1611247	-0.952329	-4.2940907	12.667419	-3.1361587	-2.453995	9.60884	-4.7676873	-5.7573147	9.60983
399	-2.0236633	-8.720405	-1.5387831	-1.9293219	-12.605007	2.2938492	3.0023406	9.5651045	2.196043	-1.3671279	-5.0749545	-20.235855	-2.4900732	-1.9889908	-4.9907575	3.9904664	-13.303226	-17.74955	-13.053044	-5.703796	-1.8780967	2.8744888	-3.923968	3.5810282	-10.60569	2.6979864	-5.5438466	-13.162342	-4.391297	-14.436299	-2.8511322	-3.7431974	-0.8530154	0.24790597	-7.3313255	10.096737	14.89187	9.857209	14.257924	4.0389657	2.0683324	-1.5825291	-14.2170515	8.203366	7.3756676	12.516065	1.1261209	9.720559	-7.012684
400	-5.5777836	-6.618042	-17.934576	-6.367857	2.3388197	-6.1864376	-0.38763475	-19.854033	-7.784433	-0.0852944	-1.7821331	-5.635498	-3.2772627	-12.742848	-9.652745	-12.299319	2.9235604	-9.641583	-18.166283	-6.8166833	1.4820666	-18.366663	5.845955	4.3451304	10.862193	-17.5395	-8.2562065	-8.167689	-6.1394324	-14.858753	-17.271597	-7.439173	-12.489719	0.35225677	-8.195515	-22.865858	1.7288014	-9.16747	-13.08357	6.0935135	-6.297548	-13.448512	5.0817356	-15.460601	-7.9619117	-19.025375	-13.214073	-17.11629	-10.377473
401	6.967979	-4.971954	-12.709763	7.849586	-7.778368	-4.262262	-14.229739	-11.230022	-14.512036	0.32006153	-21.982643	20.086233	-0.9857254	0.5668238	6.686254	-19.088694	7.656246	5.784735	-20.23385	-27.980576	2.4558675	-17.87262	-3.8943892	-4.6261005	1.9272709	-0.76688075	-7.649614	13.074529	4.575873	-28.522985	1.255424	5.171036	3.8808422	2.6210892	17.28772	-0.24224599	-15.286283	-12.577155	-1.5901389	7.657617	-15.498204	12.476039	-10.472997	4.003741	2.9472792	-15.658173	-11.671445	-9.692447	-16.127268
402	-0.4273788	-2.9247591	20.722906	7.954779	13.643321	14.7402725	4.189814	12.921135	6.7080903	6.6109366	10.568967	17.071474	8.548887	4.8690276	14.795543	10.081737	9.0652275	14.340691	10.654322	-0.66212106	-5.8658834	-4.4908843	-5.917761	8.914271	-11.358382	4.5795975	13.851537	8.092773	4.8338776	-7.8098545	1.4663016	-6.697281	6.300102	8.961932	24.83166	-5.5209713	-11.243573	8.922286	7.7356296	-3.615123	-5.4112434	9.840833	9.278302	-5.07138	0.8780754	3.5247657	-3.2468233	-6.6630588	3.803665
403	-7.067425	-4.753614	-3.6747038	-9.170625	-6.979313	3.069801	5.0799656	-2.4694324	-3.955796	-2.0635853	-9.216129	1.4858006	-5.7356796	-9.544506	-0.34435573	-10.307602	5.3108234	4.9447765	-4.5806127	4.8351064	4.7831063	-3.554184	-2.6645544	-1.6268249	-6.043142	-4.9093966	-1.5887161	1.2345415	0.0736107	0.31670523	-4.578244	1.2097296	-13.459084	9.516007	8.137844	-12.390307	-9.245475	-10.853565	-13.795497	-0.059586365	0.6123243	-0.42731372	-0.05800112	-9.7914	-9.694173	-3.29286	-17.024324	-4.742331	-7.720257
404	-17.862535	9.528432	-7.175732	8.792163	-1.106002	6.3506145	4.7413926	3.8214066	-8.594481	-14.00834	8.01476	-15.80164	-16.254885	-12.727345	11.349414	4.3037114	-8.977277	2.5450757	-3.891883	-15.13121	-3.5132992	-15.773753	4.936317	-5.781194	7.8965144	-3.7772782	1.1923062	1.6050715	5.8290925	-4.479182	-5.5189457	-10.621059	-19.614489	-6.0797477	2.3327236	-4.08736	9.739464	2.4279106	3.4561446	-14.365013	-20.660646	9.431689	-6.7161484	8.642632	6.7693458	2.72903	5.31721	1.9246101	8.663556
405	-13.443985	-0.09623957	-1.8745283	8.792695	-1.2100655	-13.808449	-3.2892544	-0.48638535	4.405632	0.42801055	6.2634945	3.9631307	8.61984	7.04761	0.16889732	9.465089	5.9481215	3.8841856	0.84858227	-3.7173223	-1.5409371	0.73156995	4.263389	-1.7514391	-14.312733	-10.52052	0.5870907	4.9883747	1.723884	-9.869315	-13.941902	-4.9926023	-0.7946381	-5.115156	11.300954	-4.356626	1.513238	-7.3624206	-12.835296	10.241614	-7.1016803	1.6068867	-1.5144368	-1.8815876	6.2735825	12.905673	4.357798	-3.2650921	-9.624248
406	1.716135	-5.79442	-3.928006	-1.9622563	1.9902073	-3.3245685	5.2979126	-7.0745435	-5.1208034	-1.1063886	-7.4785447	-16.868029	-15.618367	-12.013062	3.6490505	-6.9463534	0.844096	-3.0363827	-7.2913284	-5.709987	0.009224097	1.8522987	-16.767626	0.11464163	1.106411	-6.9747024	-3.7336035	4.419455	-2.5684798	-6.1522994	-0.6331852	5.6852736	-8.872182	5.2942433	14.325913	-0.8322048	-15.768822	7.1773696	8.471793	-6.299787	10.212723	7.8973846	-2.6992977	-5.019823	6.954677	5.4929485	-30.163141	-0.9130338	-10.166674
407	16.447678	14.22823	22.648941	5.4399796	0.28336844	7.998516	6.3085823	8.525935	3.9444873	-3.280297	-7.0930457	-9.290176	7.2591043	10.4869585	3.8126934	-20.19132	24.416794	20.061167	11.886996	11.839653	-2.4917698	2.3716753	-5.92058	16.457056	1.1364874	7.7175064	4.627169	18.457582	15.934758	-0.8502965	-1.9499716	-23.537859	16.079615	13.036429	24.935862	2.5787566	2.136633	7.0597935	-2.3155162	8.692557	26.574686	-3.0346572	12.7811165	5.737808	0.3864945	12.246635	18.570108	10.23957	8.409942
408	10.239535	8.358207	-2.5615358	-3.1160746	4.2940774	-12.292221	-6.884518	-9.263774	5.2786913	-0.57570904	-10.728325	-8.613458	-8.723643	-5.8292966	-4.5620265	1.608861	-1.754383	-1.944435	-0.14424579	-12.941293	-9.040929	-13.245747	-11.057602	-5.711785	-11.634083	-2.2598429	-6.4596543	-15.046626	-9.934781	-9.999114	-3.117341	-6.355974	-16.71507	-3.7038372	-12.018166	-12.8201065	-11.506907	-8.731971	-14.105949	-11.33809	-7.8683286	-20.123857	-10.078441	-9.906198	-24.396048	-6.3314385	-13.920245	-5.641607	-14.965111
410	-4.2700076	7.5179543	11.796758	8.464654	3.5539703	4.1741858	6.656534	6.5444984	6.0345817	8.611873	12.984721	6.0443053	16.373524	4.7450724	8.677358	7.537517	1.7486844	1.8141838	11.367106	9.673019	10.189122	-0.33699894	23.508219	4.7360616	9.544602	-2.3942034	-8.878692	28.476166	2.406585	-0.3235658	13.600585	-8.169095	-3.6247616	-0.8195875	6.9604735	-9.3261385	-6.58506	9.956655	3.6756923	0.7869177	3.5324495	6.4328275	3.4105988	6.91789	8.313859	-1.4791111	16.872398	2.7126732	-8.335103
415	2.4682093	5.0829506	-2.2946532	-0.7063182	0.718085	3.6637907	7.3243346	11.539219	-2.032935	-12.285988	-9.967802	3.38179	15.919078	3.3156369	-0.9805577	-7.507344	-4.574614	1.4383193	12.219269	13.999378	-3.5846508	-2.4553869	-1.7489438	4.384357	10.615594	-2.470423	-3.3459682	-8.170323	-7.736112	5.1018333	-1.4034625	4.411789	-10.230119	0.19484232	-9.800144	2.3000863	-0.23999579	2.8340476	-7.7542825	-25.790342	-14.823608	-0.57163495	4.4880075	1.8116218	-2.8561964	0.41389403	-2.281747	-15.596532	-0.25046
416	7.822647	8.274558	17.253149	1.3917526	16.040522	11.128521	4.9261155	5.363592	21.470125	11.692935	11.756478	14.9181185	13.563067	14.833664	5.9327316	6.129577	7.117472	13.692193	4.362247	7.6681876	11.437515	6.79166	6.362166	5.99808	6.9150853	6.5288224	-0.81853384	5.9671903	11.519837	14.805837	10.972641	7.5134425	3.3954036	12.7426195	12.99561	10.850337	-9.748129	8.432616	8.357092	-4.1796374	-2.3850384	14.251668	15.250443	5.245876	6.1666846	-3.2302074	2.11962	-6.016918	-0.37737432
419	1.1172686	-2.1472178	-0.51565236	14.501832	-2.6784105	2.2144628	-4.502753	-6.544478	-8.983085	6.639614	2.1618154	-3.1487324	-1.7498866	3.5273705	4.6980033	-1.6187296	0.6854944	1.3041945	-6.062593	-4.065435	-14.43864	-0.31513596	-7.2025795	-5.711372	-15.202685	-8.271317	-11.518863	-12.077838	-11.372632	-6.44377	-7.6446595	-5.018521	4.494389	-3.5491483	0.8499519	5.628222	3.9337995	3.8269835	-5.157047	-4.065369	-1.1344067	-6.4639935	-0.95200586	-5.264952	-6.3238444	8.547097	9.02966	9.457551	-3.3782623
420	-16.619902	-11.799489	-23.638746	-14.138951	-20.556997	-11.888762	-11.121196	-8.718336	-1.8252667	-18.104712	-11.982175	-19.885088	-17.666977	-12.497876	-6.5651155	-5.0041246	-11.253299	-17.849543	-19.983477	-30.499182	-17.80121	-2.4072561	-18.19171	-14.712359	-3.6944292	-13.9414625	-18.775314	-25.584488	-20.621737	6.508583	-8.981309	6.727571	-12.478753	-8.740544	-14.545952	-27.801407	-7.9270387	-17.931345	-16.414297	-19.225555	-8.968375	-9.140685	-8.386046	-3.3665764	-18.518291	-12.677829	-4.2358756	-2.3043668	-15.001025
422	-2.916504	-7.030585	-7.055603	-11.642348	-13.792679	-2.830148	-5.107303	-8.431263	-8.367766	-4.784617	-8.082813	-12.852245	-12.48901	-12.78925	-17.853928	2.979456	-0.8446474	1.7881011	-9.015649	-7.6223445	-1.3921579	-13.483052	-20.981806	-16.471361	-11.001971	-21.996368	-26.584883	-17.37848	-24.069036	-26.362984	-28.54055	-2.722843	7.4823723	-6.065319	-10.808602	-11.5597925	-10.443279	-6.571224	2.166608	-10.071723	-7.570955	-4.6940765	3.8520296	2.6793385	-9.155646	-0.6089408	-3.1818619	-3.472335	-3.4218633
423	2.4509041	9.874877	-3.1264565	7.074137	17.836365	8.858014	18.130754	1.5949074	2.1834483	12.860779	1.6899112	10.526572	8.671636	5.1269813	10.800892	9.874864	-3.924813	1.8564514	1.0984373	-0.31864652	-3.9022582	0.30789867	9.245013	6.642507	4.805702	14.721644	-0.7089736	3.235278	-3.1916344	14.641017	-4.220782	6.9065557	6.871286	3.1512144	1.4384943	-5.7501235	7.38182	4.126003	1.6694943	-0.16086484	2.2137926	3.849922	-6.9522705	2.7225533	6.484651	8.620999	5.3302493	6.1622767	4.69204
425	11.029199	3.9808586	-0.041675568	-4.470677	3.7171357	9.100121	1.6433929	-0.70743626	-0.30739212	-4.321421	1.2322334	7.658293	-2.675952	-1.4924122	-6.543366	0.41801056	5.322209	-0.4039921	-2.0815933	16.822454	12.040298	4.6712856	11.826747	-0.013581276	0.6586098	4.4431367	1.0271388	6.510593	-1.6401191	5.502154	5.3426743	-0.9376151	2.1399934	15.648407	9.449878	6.3298516	9.0998335	9.865473	10.332105	8.271617	9.442423	13.891373	16.157259	6.805963	0.18254204	5.080366	11.700889	5.316939	7.3905597
426	1.41156	7.257885	-3.3763943	-0.55447286	3.015715	-1.0607446	1.7422482	0.5800295	5.264331	13.606952	-2.0076902	-2.8499615	2.5864313	-7.425396	-6.746056	1.552796	1.3022733	2.8836021	6.4331536	0.89745903	0.022625923	-6.393944	-15.06168	0.25390258	6.564074	8.246844	8.631288	13.31322	9.878543	0.94657487	6.08546	8.416624	7.92444	-5.0913653	9.478245	-4.6200767	5.008463	-7.1968846	-7.1150556	3.7533863	10.000895	5.153645	5.8112655	-0.008395483	6.301313	-2.723421	1.0130848	7.1645107	11.762225
427	-8.035933	4.9049644	-3.9349592	-7.832031	-9.718667	-11.616646	-27.425806	-8.64008	-3.2972438	3.464433	-9.723168	-0.4443555	-2.890487	0.952097	-12.481191	-8.198831	-3.7730913	-11.695468	-17.413483	-5.3825107	-6.259094	-5.9961658	-9.745809	-11.149613	-16.544714	-1.1561003	-4.70929	-4.7730203	0.33171812	3.4617424	-2.7963126	-5.614798	-2.122157	6.4267197	1.0794334	0.8956459	-6.458551	-5.4183764	4.6229196	0.3913188	2.1271014	-5.643509	-4.8815656	-18.456982	-8.60291	-14.647457	0.77807873	-13.680893	-14.139821
428	3.573677	0.744137	-3.5048752	-5.3621593	5.3706803	-2.594366	-6.4411125	-6.038759	-4.4189243	-6.1790376	-3.2685404	-16.200266	-5.289876	-13.807929	3.373494	1.9845442	5.109117	-5.2168903	-4.04631	-0.6889871	25.164454	-1.3837208	-0.95332915	-0.19057274	-1.0500885	1.270058	-0.2766951	0.091053165	3.0362415	8.773895	-6.991219	15.614303	1.8069566	10.738809	6.15842	1.9816723	4.691298	4.694148	8.949386	2.3221395	14.510446	0.014851888	-4.8804383	0.36587092	-15.036126	-8.785399	0.3591299	-5.5273976	4.215907
429	-0.5692744	-0.29004002	5.1745105	5.0724616	0.10675887	-0.13448672	-1.2494262	-2.7479668	0.16251683	2.4645205	-1.5782051	-0.31792355	-4.2229457	-6.920569	0.22242618	6.5195503	3.5970275	-2.110278	0.11015924	-0.69430405	-1.0613203	-6.6325164	-5.6867523	-5.337691	-1.7038618	0.92719555	-0.050598264	1.5416473	-7.9220376	-2.5581274	-2.838629	-4.383369	-3.1338913	4.718861	-2.8890283	-1.4433225	-2.0223272	1.7878361	1.2293086	7.916779	1.3161031	0.7969308	0.9037514	-2.7535164	2.2838502	6.6243005	2.273893	8.384582	-1.0443391
430	4.225115	1.9590207	-14.566434	-8.567213	-4.9501767	-17.412336	-5.5941505	-8.346183	-18.640257	-6.8391395	4.1575046	-12.132484	-6.8885536	1.979074	0.4418386	-1.1172366	1.7081877	2.2909849	5.5123787	1.9133738	-14.578744	-13.266299	-1.8192353	-9.416801	3.0799744	7.60544	-13.62202	-7.4068737	5.405153	1.788495	-0.6785701	2.462403	-2.861653	5.398625	-0.07893109	10.121344	1.1763463	0.36384296	0.35787043	-11.784764	2.730612	0.376269	-0.134324	7.638439	5.784187	6.79653	12.050311	15.78007	5.442907
431	13.51532	18.589506	14.384509	-1.8713678	9.435346	22.21491	10.895251	-18.698307	-16.9811	-2.5271606	-2.4161112	6.4029007	12.572675	14.979488	5.2989345	-8.553367	5.2389097	7.6735625	9.294249	12.225091	10.69571	26.89313	19.977036	4.6262765	26.484133	19.502802	-3.681301	7.866369	17.75546	16.805662	6.150841	11.388896	-0.10441303	5.0512023	17.728327	0.13909824	5.825664	4.242748	4.7332597	15.0575075	17.61013	-17.327545	-6.1871457	5.6105404	14.342412	-0.6819493	11.864261	-0.7829497	-6.8514304
432	-0.69233465	-0.4215711	2.4524739	-2.877395	4.867848	-5.2585006	6.0150247	6.39423	4.8739905	-0.14152193	-5.2220893	-0.3124574	3.6326678	-8.771213	-4.477073	15.500117	2.1216147	13.431695	7.454535	0.446133	7.3052254	-2.7118104	-10.939458	5.295113	5.686543	9.016409	5.8542686	-3.098506	-17.442719	0.1498291	-4.3734508	-6.2618637	9.3726425	8.850016	3.045351	8.780442	-5.737516	-13.607966	4.704223	-2.0770252	-3.6480458	5.223528	8.8089075	2.024765	1.0629848	4.9400496	-6.8267045	12.119258	5.888699
435	-8.559162	-12.959163	-10.475905	-13.902101	-17.689283	5.768636	5.9207783	-16.877964	-6.2366467	-17.446426	-0.8569114	-6.362084	4.974852	-31.85169	1.124599	-3.3052585	4.564583	6.6559625	4.627346	4.6271625	-11.907127	0.07230409	-7.404318	-0.98200464	5.2196574	2.8258865	-5.292415	7.120161	5.467088	-13.189227	2.9924476	-1.2578547	7.7089577	-0.29293123	-3.8987083	-12.89597	7.744243	7.0979652	4.5347004	-29.226328	4.150471	-8.0378685	-9.544467	-19.501728	-12.403737	-4.561429	-6.5179787	-5.7653728	3.0087197
436	-1.9205574	4.3401594	-2.7620897	-1.8206388	20.706633	3.9119961	1.7778721	12.21788	4.531806	6.2725716	9.1503935	10.406163	2.0170364	-4.24324	-8.529209	0.007707755	2.6622875	2.4404306	3.3475254	-6.9502025	7.516256	-5.704782	5.1784234	3.5335035	8.615261	11.312927	-17.95643	3.9971628	-13.114635	-7.3833795	-8.047706	6.405386	0.7940232	-1.4927931	12.985519	10.449672	1.9968909	-8.962063	-3.3871772	-0.62618667	-13.981865	10.989905	22.114737	8.157951	2.0918827	4.388965	-14.402469	-0.6015981	-6.283358
437	4.4255214	3.3196745	-6.439955	6.5712624	9.7685175	2.7439346	1.0280339	0.377669	3.335415	7.74235	7.4004784	-2.937047	0.66607803	1.6183263	-1.5073333	10.02618	10.264621	3.5448506	7.1351438	-0.68422097	-9.799532	7.581051	5.7529564	-2.4949722	-9.873673	4.435173	5.3001018	1.3591446	-2.305361	10.300609	2.3717372	-3.1215477	5.2035275	2.4475422	-6.5559387	-4.7567616	6.9651103	0.25166908	10.424885	1.3316151	-2.3395715	-6.5305543	5.732241	-4.3274198	-1.1382799	-0.26049376	3.6207085	-1.6238742	-8.919913
440	-13.947473	4.5052743	-4.1976047	-16.410051	8.490637	-4.741538	-5.0722938	-1.2333664	-18.424383	10.134232	-10.803536	-15.950931	-16.318287	-22.832626	8.664958	-2.1268656	-11.744037	-13.44988	1.855949	-16.272442	-5.9120765	5.7760277	-11.228732	-13.825806	-7.907121	0.80535156	-2.8928328	-16.411396	-9.522881	1.258881	-7.337368	0.2764071	-14.830888	-22.935736	-0.05320223	-12.406276	9.997675	-4.9455104	-19.238539	-16.224733	-7.8317375	-6.961046	2.4678924	-7.2168174	-7.678224	-9.480807	-10.920772	-12.643593	-0.043384153
441	-9.582501	2.937413	4.7342763	5.0918117	-5.2364383	-4.7269845	4.853179	8.349826	-6.8502803	2.5607674	-0.09311422	-5.3830013	10.501881	-1.5456151	10.928163	9.173642	-7.1140504	-0.80615824	-0.44943568	-12.207123	6.3626385	-4.8952293	-8.918916	4.469171	-0.25656638	0.017897129	-11.192864	1.3334818	11.210031	-1.8180205	-11.286332	-4.1072936	-2.7686832	-21.4717	-3.502836	1.3072634	0.2510591	3.99635	-11.497727	-15.637494	-0.86386395	-1.172808	-7.409939	-10.344272	-3.3375442	9.63844	-10.326796	4.51139	-4.3136744
442	3.8951414	5.6216016	10.011672	-3.0800545	11.523075	-1.9130645	6.598669	1.822426	10.296559	2.466163	0.2543396	3.646433	1.0994767	1.1175488	4.3626075	0.57280916	-1.9870781	0.3127317	4.2422156	-6.637466	10.792806	2.525506	-3.70191	10.185037	6.132494	1.7954078	13.349751	14.0594635	9.976499	3.1683838	-1.6920096	14.989506	10.848076	6.591761	8.626858	14.236131	13.231938	13.614772	17.097555	17.806698	3.886839	9.297189	10.91937	10.7339945	-1.6745404	11.075797	10.873837	9.403853	16.071152
444	2.0855103	-0.092975296	3.45434	-0.14204757	7.4472594	2.1745288	9.3842745	6.2265286	0.2747983	2.6987076	-9.462593	-10.288132	-10.345693	-4.609304	-0.32262674	-10.5786	-11.540131	-9.324399	8.416347	12.948697	12.782931	4.8713727	-1.1281515	4.0507455	11.468353	11.161805	12.003638	11.790637	0.98864985	0.6277065	3.8166687	0.10720035	-9.267264	7.2136216	11.247529	9.656232	6.2559876	0.2288971	-6.150356	-2.8551905	-2.489775	-3.733537	2.686511	3.669173	-10.779507	-3.8646176	-14.46653	0.6185389	-6.7746887
445	-18.04081	-17.195288	-13.107999	-16.063004	-19.894577	-18.039806	-0.8637855	-16.839895	-14.898183	-16.043903	-17.226137	-4.0816364	-2.4879634	2.3814397	-7.318094	-8.656976	-3.302574	-2.9224303	-7.2014613	-11.205731	-13.745696	-12.821434	-17.942493	-18.800282	-5.2227287	-17.033844	-9.906249	-17.841635	-23.2136	-22.45397	-2.934512	-19.336329	-18.631882	-21.40393	-6.175953	-0.8451659	-15.57738	-2.2941282	-5.479489	-6.143659	-12.416858	-19.996786	-12.930377	-17.379751	-18.337736	-11.511047	-7.81344	-16.00842	-11.313731
448	-5.9346366	-9.446946	4.959286	3.6297483	4.7272677	-15.588368	4.8938117	-3.1706207	7.714029	-9.2035	3.127302	8.593601	-7.024386	0.103704214	10.175995	25.971487	16.27659	-2.5994217	9.946761	1.0934567	5.0484204	3.0011456	7.04024	11.951846	6.562735	8.797833	0.18282692	-5.5837083	1.1375452	0.52439195	10.45735	14.816574	-21.849426	-5.4312377	-6.512625	20.972229	5.7824707	7.3379626	7.969087	1.7379125	7.8809466	-1.658834	2.3624961	-4.042407	1.6208062	-1.8580923	4.148044	3.6180456	-0.10410794
449	0.62155104	7.3420806	3.7185743	-7.318865	0.925832	4.599691	11.824927	3.7144248	-2.3251197	4.8428416	2.0476263	1.6286602	-0.15962529	-2.933335	-12.556714	-2.3280444	-0.89927053	-9.406657	1.9602913	-7.7350116	0.69648284	4.2586827	-2.5934758	-1.6898394	4.3196473	-12.086062	11.328496	-3.7169144	0.9281857	-4.4580226	-8.006541	-14.688029	-5.311343	-8.228482	-11.624473	-11.55286	-9.490845	0.4227136	2.6464164	2.7508583	-0.27995333	-10.195704	-6.2919025	-4.3080487	-6.2692304	-19.407267	-21.676208	-10.962523	-13.086339
450	5.742704	-7.633631	-2.1479228	-2.2550366	-9.115479	-10.400463	3.6568835	-2.6819656	-3.0331008	-0.30936635	3.8903663	-1.0750204	11.367387	4.930613	9.186652	16.029354	8.267657	10.096483	3.9121215	10.805877	7.285524	8.446952	13.234761	6.7480607	11.622882	7.3662286	13.778759	11.612567	9.427278	11.199275	10.646462	8.803684	11.667918	10.069175	9.27961	10.34024	8.320712	4.286609	2.3099108	5.281052	6.9961762	1.9583088	4.7556148	3.0620975	6.9816613	1.3815283	5.861654	9.888745	4.5044127
451	2.3803988	3.589186	0.4034702	1.6800866	5.214331	9.575557	4.6134896	7.5890107	11.374573	9.273029	13.232928	14.381741	7.0472655	6.7534194	8.844426	13.572296	9.79579	16.185701	7.349875	8.940499	13.161804	8.91849	11.733139	13.645221	10.358417	6.2637467	14.017144	10.9234	9.458572	14.183297	7.5476813	-2.2078927	1.8895359	5.242774	-7.1006455	8.332437	10.803912	13.368297	-4.534872	-1.6769162	9.737221	5.5929904	4.1060643	8.829257	-12.02338	1.4217776	8.832074	-0.39757857	0.669924
452	4.240743	-6.9235244	-0.049513817	0.19333535	-7.949842	-5.794224	3.5855796	-2.632647	-8.516919	2.87732	-1.5181271	-4.273058	-1.1435522	3.5249207	0.7714603	5.387306	-4.595925	-17.348711	-1.8266665	2.1193886	-15.380946	-1.1182612	-3.0532749	-15.349033	-2.3183718	2.0857904	-6.9651656	1.1518131	-13.9746275	-0.7188328	-0.49119186	-6.114204	3.7553475	-3.673339	-4.7701902	-14.300565	2.3749118	-7.057224	-7.00759	9.888966	-5.928951	-9.685365	0.70859414	6.0482745	-13.101788	-5.2675533	-4.794161	-14.240382	-7.2001405
453	-8.853631	3.5052445	8.343095	8.481033	-5.420998	5.441664	-4.0112634	6.9801407	3.9285052	10.80572	-11.550561	0.40924773	-14.023499	3.343584	23.449203	1.7837042	0.40654302	4.3598223	5.841965	0.54209095	-2.7306983	-5.3214135	4.813769	-10.791443	-7.7200494	-18.86259	-9.41344	4.4215655	2.1606548	-8.182022	-9.209223	1.5461973	20.90668	-8.420666	11.619016	-16.940252	4.5372033	-5.254271	8.962321	20.521187	9.730025	12.5607195	6.808059	4.585987	5.465812	-0.65909785	0.08434117	7.3988776	-0.60964507
454	3.9125774	-10.169074	-6.183449	-15.094876	-5.1177273	10.99776	3.6938267	0.4665537	-5.420359	-14.805618	4.364359	5.7033076	-1.6534075	2.417724	-4.3007307	-8.692851	4.8976684	7.295176	8.377866	-3.1467628	-10.2128	-14.41816	0.5394761	4.3839116	-11.600104	-3.2613113	5.4135394	-11.815753	2.6225135	9.978087	-0.4482571	2.3377817	1.6176411	-7.06271	1.1851182	5.4843388	0.3546002	0.086421646	0.12507464	-6.855915	6.161527	4.470062	-7.621227	-12.032369	5.4356694	-9.8921995	6.3196874	10.443454	-4.003807
455	14.940146	-0.87724084	4.695104	6.7868295	6.091366	2.8665402	3.3790538	22.600351	14.619939	19.71238	2.8076756	19.813332	17.870207	9.792977	5.8190856	-0.85618573	3.3002055	5.8885727	4.020245	15.325688	20.949509	10.418724	8.272629	15.099912	13.11676	11.155876	7.751032	12.213193	-0.07984189	11.621361	8.984681	-0.20490392	13.463615	-4.0907087	7.437116	7.6886024	9.31978	2.7349098	-1.6240021	17.74189	17.523445	14.828996	16.079567	12.650149	13.870349	0.8924481	9.085895	1.8528322	3.0924213
456	-6.2644954	5.92779	-3.588212	1.303473	3.7100165	8.208397	-8.421113	1.3309306	-9.80391	2.7080157	-8.834014	5.163379	5.4735374	6.322245	-7.4844565	7.1465163	4.917615	5.263168	-0.5675154	4.179254	3.7656868	3.7793639	-8.62531	5.1168594	-4.1465073	4.963314	-13.089612	-8.308436	9.862713	3.5735083	-4.2878222	2.9006264	-3.4970472	4.7957916	-4.6350465	-13.137874	-10.928367	-9.556998	-5.00217	0.9057582	-2.4531422	3.2446887	3.5368106	1.8604393	0.42553255	5.9297805	-7.8004127	7.593925	-3.212612
458	15.931255	3.3467329	3.4973276	4.230761	1.6621829	-7.370727	3.8909962	5.473926	0.030889034	-4.6256084	6.2638206	9.005973	-1.3758713	11.432599	3.157931	1.8143333	11.125732	1.6221575	3.3662474	16.1491	4.7787795	2.5934708	3.9645073	12.375832	6.223528	1.8474602	6.516188	4.85521	-0.84128124	4.1047626	-0.069415726	9.595954	12.580563	-0.15084076	5.1250014	4.466193	-2.9354126	-2.1327546	4.320961	3.65041	1.3431982	2.2622716	2.324725	8.557166	4.563081	3.7182875	1.4027829	8.538411	8.360116
459	3.5759106	-0.7272375	-2.5374534	8.494859	5.679335	-0.5991885	-0.41757408	3.1700983	-13.036391	-0.78075504	0.45785585	-1.8386341	13.57429	-4.5548587	3.2399883	-10.852539	6.4381986	-5.9390774	-5.7418003	-20.671236	-3.7713833	-14.140281	-1.1266421	9.733304	3.6601105	5.2672896	1.2902629	-5.5086837	-5.591076	8.991608	-1.1513447	-9.376826	-9.013011	0.56312245	-4.471421	1.2166421	-3.6924982	6.812822	4.00602	-2.5905063	0.605285	14.323497	5.809452	7.1144314	-0.9187587	-1.9360434	4.002237	-1.1656345	5.8462996
460	-17.921885	-7.0760574	5.9199233	2.2763948	3.0419607	-0.7901613	-0.43493405	-7.427954	-19.285786	-7.2081428	-8.656116	-7.187081	-7.190656	2.1606455	-4.413876	3.408418	-2.4061708	-9.933436	-6.1852283	2.6730816	0.6483783	-9.739103	-9.534318	-6.46792	0.12001196	2.88572	0.16623862	-1.3677958	-5.6422997	-10.886233	0.834088	-3.6339176	-8.8350115	-9.652518	-6.2490277	-8.025761	-3.3337374	-12.551547	-5.8732905	-11.674553	-6.204391	-2.9629996	-6.0785937	-8.269946	-7.4361324	-4.615898	-6.106692	0.5086015	-2.1865664
461	-2.0478544	-4.5981646	4.831015	-22.29186	0.22934859	-2.8677557	-2.4164162	-5.7767525	-7.1643486	-2.5672255	-4.7072315	-6.2907887	-10.033061	-4.456623	-3.9240541	-4.568724	5.848013	-0.13560916	0.8086462	-5.6492653	-5.2113166	-19.224289	-21.207338	-11.758721	-0.9772423	-9.689097	-14.313342	-22.126726	-37.25295	-7.1384673	-3.4896367	0.3521383	-7.4383416	-2.9086015	-11.015538	-22.911707	-14.971463	-2.9616363	2.0375855	-9.681159	5.1068697	-10.985726	-10.022674	-4.0829024	-6.076362	-3.168813	-5.0471883	0.8423278	-11.271306
462	7.607146	9.891633	9.5520525	4.62307	9.967911	13.723145	1.6625649	15.447322	6.903173	6.8258996	4.1049857	8.58908	-3.061045	11.975059	12.9821825	17.593328	3.561138	-1.9075748	6.9162745	13.63303	11.928532	14.487048	19.168781	9.973187	-0.10573578	11.542737	11.725535	6.983786	16.728235	17.72492	9.785129	0.5509489	12.754715	2.848255	3.9802048	0.55329674	-2.119674	-0.5659186	5.279367	10.40398	7.142315	9.64495	2.989379	9.639903	7.633764	9.58526	-24.52825	0.0475626	-3.3434117
463	-6.3215275	-6.945923	7.5837617	2.6600802	9.441959	2.1971128	-1.9002427	12.610665	-1.0672609	4.316717	6.392969	-0.4640948	19.416626	4.292157	-9.825492	-6.989988	1.2026492	3.401456	15.164352	7.420004	-6.1768913	4.3447037	10.035237	9.136405	-1.0051626	12.280454	18.431763	8.616158	-16.070457	-2.9622934	8.168129	-14.781505	4.599378	12.162025	12.729022	-1.6636896	-7.541345	1.7135388	-17.993639	-2.604194	-5.349849	2.2224839	-2.1778498	-15.402209	5.320043	4.753629	15.931213	15.22243	13.699954
464	-4.46316	-3.5950928	3.0875885	6.554215	2.8693666	12.03184	13.7320595	9.730156	2.3457139	11.45459	3.3288167	0.94932884	0.14011638	4.9839435	-13.219243	-5.4239864	-4.6174483	-5.353815	-1.1412401	5.8490753	-3.1855738	2.6311886	-2.6380944	-0.16843195	-11.111247	-0.6328392	1.0065726	-5.1909537	-1.439489	-6.976673	-4.087381	-4.3106575	-14.739108	-5.6394677	-8.738045	-0.5927925	-14.895158	-13.47811	-8.765698	-8.791778	-16.68191	0.3776361	-4.656445	-10.953912	-11.357593	-10.657443	-8.304513	-18.625229	-8.74611
466	15.383023	-4.495279	2.8687747	4.146275	5.19862	12.787339	8.167916	18.35243	16.332422	3.8473747	1.7633524	3.837848	14.069763	10.537635	11.333175	5.301943	11.872172	-2.9976718	0.76046973	10.704736	-4.0877113	22.005968	11.324903	3.1942947	3.931455	1.6218767	10.977081	6.961247	12.468324	2.9334831	11.430423	7.7944894	7.173554	4.9468246	4.528665	15.320779	-0.07055044	12.283764	1.0416704	3.6018417	-4.7258267	1.4558784	16.030329	-0.1293006	15.00365	1.0195252	8.847592	7.0498557	4.8260593
467	7.1281548	9.66071	-18.502722	6.954432	0.74283385	8.768069	7.985887	8.35242	-3.5890515	-5.0974336	-8.708312	-0.2755964	10.5862	12.420291	6.542646	9.428535	-5.800738	-5.2009797	-1.256229	-13.610291	-1.6998183	-3.2055473	0.7539007	-7.736774	-17.087517	-2.904033	-5.7886734	-5.115008	1.6949124	-6.9939284	10.383468	-2.3913853	-2.8197787	3.5480738	-14.604618	-12.315529	-8.009141	9.101829	-4.3028016	-25.6667	-3.699394	0.7943786	-22.055212	-3.5937862	2.3972566	16.732658	-0.87718564	1.6873299	12.197627
468	3.7525933	-6.053446	-10.266983	0.30170217	-0.8670997	11.065806	4.7756677	5.897777	2.7889204	11.645051	8.969958	9.756766	9.969771	-2.8323202	5.385034	6.009277	6.2912292	4.586599	12.381364	-3.3070984	5.851416	-1.4979395	-4.504349	-3.3648336	0.7312431	-0.024687132	6.5986595	5.431072	5.4249916	4.8992305	4.778182	10.930756	11.26942	6.4389358	11.564053	10.788596	10.036185	3.784702	9.805729	4.986556	17.51612	0.29509795	9.961047	9.333985	-6.7167697	6.3489494	9.390658	10.287083	13.188176
469	12.447613	5.4381423	10.071788	12.633526	17.556406	10.111863	9.41413	10.832232	8.299726	2.015188	4.558435	11.42805	9.371356	13.655208	8.476195	13.806209	-20.004065	1.2317921	2.347922	1.5526615	14.26822	8.865727	16.866278	4.5324516	12.087936	-5.835422	2.678051	-3.2414958	14.384088	3.5950425	9.782856	9.838695	6.960756	0.8155639	-0.39826927	10.170025	16.659721	9.509679	13.180957	-2.2847545	-0.16288395	4.660406	9.432452	24.9056	-0.611589	4.9033227	13.541623	5.140481	17.097366
472	7.095412	9.714993	-3.5544283	5.4192586	12.788516	-18.249502	-12.804696	-2.4329233	-0.10406772	20.240484	-8.982068	12.870969	-13.984281	13.550949	2.8773928	-10.904099	4.2860546	-8.796454	16.945227	5.478077	-26.08784	-13.518781	4.824188	-17.790323	-16.094769	-2.4354308	6.185598	-2.0519664	-3.9040563	16.681528	-5.451408	-2.9410849	1.6188895	6.9774327	-4.9071236	4.2339206	7.26108	-24.461096	-5.5758014	-4.6786556	15.313794	-3.8491852	3.056687	-0.13417403	4.3631177	-18.664877	-16.41609	16.947527	-24.135489
473	-11.050305	0.41122136	3.7088134	2.843722	1.7220621	-20.542795	0.9937163	3.6432884	-11.087959	3.2146196	0.75852996	10.543668	2.587982	10.4670725	8.941831	-1.280278	7.299975	-1.7041429	4.308746	-16.010685	-1.3540214	0.18197918	1.6866531	-7.906463	6.3471932	-3.0478966	4.083903	0.3713316	-31.916986	2.3705704	-7.329792	8.990905	-5.6370053	16.486212	7.8759823	3.398338	10.176631	-13.638295	-42.02726	6.8582854	-11.462467	1.8450359	2.9746819	10.943843	2.0547867	1.7782264	-1.4952406	-2.1067324	6.6854043
475	11.37209	0.29718623	-16.263718	22.622995	1.7933984	4.02084	1.5704089	-0.8885383	-8.732399	6.8751626	2.6245165	-23.650377	9.080918	-0.42909268	6.6844583	-4.2473845	-14.338843	11.326177	8.877746	-0.123383366	5.2730227	11.227195	-1.5662664	12.251468	10.890559	-9.37859	4.3552933	0.055734377	8.521115	-11.524097	0.04427878	4.115191	-3.7448556	2.321155	-4.0061955	5.9247117	-11.399793	18.339365	-6.5844207	-8.719638	5.2605762	3.189251	6.6511116	-9.0443	-19.130222	10.63505	1.7519621	6.994428	7.739328
477	-5.8640633	-7.2708454	11.051144	-0.6104192	4.4559655	2.216344	5.497656	-8.523353	-0.1309344	-3.246046	-8.771628	-15.861768	-27.940008	-12.105582	-3.997361	-24.542288	8.971592	10.315146	-0.9912555	4.918269	-1.6720468	8.081984	-10.813153	-1.0231358	-1.0621496	-7.9298306	-15.686786	-32.95464	-5.601584	-1.9969069	-21.175413	-0.21472676	9.213956	3.833964	4.6238446	-1.7532438	7.4244523	-11.699498	-7.0437546	-0.53369457	-11.246265	-6.082049	-27.707132	-5.337398	-6.42761	-6.011309	-7.433356	6.5384164	7.760199
478	-22.36548	0.2025733	0.37583098	2.9025843	6.2777176	-10.536326	1.4921509	4.97515	7.4908338	-10.782121	-8.529536	-22.202545	-9.421216	-25.021006	-4.6999927	-17.643736	-18.74046	-7.1269097	-6.1329913	-14.581967	-13.11819	-13.380505	-21.595217	-14.684421	-4.5151424	1.8424606	-7.7054353	-18.615152	-20.434908	-16.23506	-9.6992	-15.459868	-18.814035	-6.1061897	0.6424033	-6.4954734	-5.971623	-5.8951364	-16.239931	5.719105	5.5351257	-1.2471322	5.994741	11.454743	-6.067038	-13.713505	0.66097164	-11.708496	-12.797353
479	17.550995	20.130775	0.17315976	15.402455	0.4186182	12.297733	16.804415	-4.2144475	10.37841	13.45795	12.274737	9.754402	15.973247	4.816031	-13.097215	19.464804	8.08921	5.8685365	19.435564	13.624931	14.528947	12.811307	22.006144	5.629579	11.1556425	-5.4239235	17.272528	-15.297404	11.013164	9.475804	-7.687246	13.7710495	16.754148	-5.0072103	10.465943	-8.618205	9.394551	20.975939	11.016728	9.539304	1.4986953	-0.683403	5.645079	-12.506339	11.442332	-18.760489	-3.2578385	17.34873	0.19293611
480	-0.43679118	-1.3353171	5.516133	4.670425	3.9040356	1.7784553	0.36098728	-2.1970923	3.8720796	5.6798644	7.304985	1.3454522	8.991746	6.423956	8.027252	7.7214456	4.6319675	6.678365	5.425974	1.8189749	4.7106385	7.562426	5.695862	4.8667455	4.461571	6.8988814	8.863739	12.869713	10.756275	10.985325	9.6855345	5.7751737	7.821982	8.240964	11.245461	10.539284	9.139274	11.796749	7.930855	3.298055	7.781919	-1.226019	4.7557306	5.4471016	7.30735	11.314799	10.431721	17.246862	16.87084
481	5.79901	-2.096874	-2.641074	-4.1008496	-5.031598	-7.062431	4.748481	-6.2651086	5.081323	8.519008	7.7945695	1.2830925	6.621042	-0.81606835	1.9965731	-1.7384897	5.5284677	6.4521537	3.6126902	-1.4610704	2.7132006	-3.3145828	-12.693142	-12.096451	4.171367	2.060956	0.13227224	-11.155998	4.087895	-0.08712045	3.7067947	-10.304085	1.9382066	1.9877313	9.138757	4.7897134	-0.21757849	-0.29242325	-12.652237	-8.034635	-5.206309	2.577874	12.827354	10.4046335	-1.1049985	10.118169	-3.60408	-3.4566593	6.460998
482	-11.132423	-15.008949	-11.039533	-13.26131	-8.382961	-11.979854	-21.892967	-20.158335	-22.44455	-14.564477	-16.23563	-11.129279	-12.697487	-11.884976	-10.686841	-11.980804	-9.256318	-12.508011	-14.057877	-13.999531	-16.742245	-15.013595	-4.4561443	4.578184	-10.517873	-11.83701	-11.238549	-10.250753	-15.511333	-18.29139	-6.9943657	-13.468059	-1.3470846	-1.451938	0.11355734	-10.1209955	-8.310875	-4.758993	-13.338948	-11.32006	-10.351853	-10.734231	-10.159991	-5.5537496	-6.136496	-15.078792	-13.694366	-14.065991	-14.474721
484	9.3054285	10.262683	-2.4042706	12.762523	-6.0503106	-5.4671044	-3.1463814	7.2127767	-13.651896	-4.799233	4.3229666	-15.287144	6.8628154	0.08122579	10.026578	7.6992383	12.4464445	9.216996	3.2439451	-14.947094	17.715902	-2.3858955	17.678343	-12.179061	-17.239975	8.373402	-18.621033	7.3864503	-0.013415973	10.046074	9.927606	11.699925	13.501157	2.3520017	-9.166431	-2.383299	-5.2144904	1.3024807	-8.430906	-9.314939	2.991729	-22.03094	6.429601	-4.249691	9.337918	8.376217	13.96807	13.773335	1.1670927
485	-8.602204	0.32262775	-0.075646244	-1.8162402	-2.1078517	-0.48809734	-4.055915	-4.5688186	-3.0499756	-7.308449	0.41689047	-1.8227267	-10.397906	0.65982765	-10.340472	-10.1402645	3.1894119	-8.104943	1.758602	3.5108569	1.4261799	-4.7285743	-0.38755384	4.253801	3.8416798	15.960765	-2.3208072	0.36530277	6.184723	14.282138	3.5817032	3.1581705	-3.5954788	2.7072923	4.6469517	-6.3517036	-5.407255	-3.190828	1.8346878	5.2451634	-4.277041	12.677041	-4.2123356	-3.7075472	-2.4051855	0.8531306	5.054724	2.7983644	4.1992316
486	-6.396244	-3.7974606	2.297348	-1.5041102	1.2421573	-9.003514	-0.9493451	-10.063274	-0.23906033	-3.6259549	-3.7066689	-1.0187896	2.7016485	3.7576582	-3.4147065	-1.1898025	3.4249089	-2.2952967	5.5349364	-8.237809	-0.3629713	-8.74706	5.5916085	-8.46808	1.3436403	3.833583	5.9182205	-16.162088	-9.356259	3.034085	-7.517517	1.0421883	-6.5263023	4.5316224	0.011835496	5.789188	0.050660133	-19.232695	3.9957497	-2.7817872	13.75525	-2.0334568	-1.7145425	-6.2803617	3.2896576	-8.287018	-11.242639	2.978504	0.5124305
487	7.5074563	-1.1600059	3.140911	-14.174548	-9.382203	-12.129991	10.079856	-9.683396	-3.4552517	8.175677	-13.360234	-1.2900295	-14.932141	2.9836624	-4.9136596	-5.175052	-12.967697	-24.473574	-0.6180849	-16.20912	-10.398553	5.925099	-7.496989	7.7368274	-5.4636517	0.08941698	-18.509748	-5.043953	-2.6057029	-11.931272	-10.254447	-9.472762	7.077751	-16.900839	0.35396385	7.733017	-9.947358	2.7342389	-11.814507	8.643497	-14.428857	-4.13592	-8.534965	-8.675097	-5.831858	-10.779064	3.0266066	-13.009686	-0.61023426
488	-14.810364	-13.854427	-13.799848	-19.523268	-18.37752	-11.293037	-10.046666	-11.990559	-20.617258	-18.71747	-8.353087	-4.2973175	-12.531131	-18.8159	-19.183092	-8.889618	-6.7040787	-8.961906	-10.713882	-22.39707	-14.292768	-17.218344	-17.117704	-21.515009	-22.096237	-17.779434	-20.680208	-13.901607	-13.00212	-15.020759	-18.676382	-12.15861	-7.4202485	-19.05571	-18.013811	-9.907502	-15.559699	-6.572141	-23.182861	-17.839733	-14.146699	-20.371931	-17.272587	-20.021444	-18.123205	-15.624886	-11.715805	-18.695654	-18.08419
489	-11.962651	-3.2300406	-11.93676	-4.1910377	-4.0087295	-12.250701	-1.5915517	-4.9363365	-11.515891	2.418347	-15.8195715	-6.6290984	-20.904823	-15.4573965	-4.5687685	-26.398813	6.169358	-7.3111076	-8.6471815	-6.0649705	-12.530889	-4.864795	-3.8008385	-8.050998	-0.6914725	-31.311014	-20.690243	-25.245317	-20.922016	-30.163355	-23.356863	-21.167953	-16.39605	-22.006636	-28.097298	-6.2676606	-4.9660945	-1.3412148	-5.568785	-2.1331913	0.68749005	-2.813363	-6.798762	-12.732326	-1.3204532	-8.3015585	-25.393682	-11.794735	-18.54421
490	-6.884403	-0.3096732	-1.8072671	16.135965	-1.7656002	-2.44849	-1.0205355	2.08959	-5.5097528	5.9727135	0.2982525	-8.114619	9.510703	-3.833782	-0.8770907	9.050607	1.1922262	3.4611166	3.0345585	-11.609296	-8.803544	7.376293	9.88651	-0.08157126	-2.8642862	-0.8183139	-11.567958	-2.7807767	-0.10260788	-6.6301475	-3.8846567	11.532531	11.009304	13.017613	-2.4612482	8.888154	2.3305933	15.04343	7.998324	4.640262	6.0869236	-3.9829047	1.7306203	-11.011624	-5.6891446	8.414562	9.343417	-10.8050375	-0.032343864
492	-4.415121	7.3088107	10.961666	-2.355897	3.6544075	2.010696	18.893312	-0.34903955	13.379043	10.897815	8.63194	3.9272883	-0.06174596	11.905952	-3.760772	4.127412	4.768698	12.833941	9.040551	19.083832	11.957367	16.189184	3.8276129	16.516985	8.40256	11.379876	6.327596	3.3559172	16.028702	8.365985	-2.3906915	5.280275	8.65909	13.48632	4.1181803	8.517946	16.615404	14.861897	7.030663	7.253222	9.651213	8.143722	-2.3321097	14.476888	11.353817	7.2272744	6.938186	11.555432	10.096799
493	3.8238437	-15.381233	-17.551489	0.016299883	-2.5925725	-13.525658	-19.30994	-20.9794	-16.840559	-20.757092	-14.748795	-5.7780037	-10.933064	-2.6681118	-1.9002752	4.631063	1.7817516	-2.0318663	-15.0458	-7.9041615	-7.3997426	7.788634	-0.6864734	-3.162884	0.62426203	-2.9230483	-10.139083	-4.974701	-18.765509	-5.4144216	-8.739921	-8.415951	-8.559633	-12.945498	-9.032994	-14.334111	-4.3881283	-4.6535106	-4.658155	-7.290733	5.173042	-5.697244	-7.9514947	6.3944726	-13.876819	8.639407	-0.9512139	-8.331335	-8.272332
494	-1.1259978	-5.71361	-8.679845	-6.0859313	-1.5389909	-9.858153	-4.4492393	5.469998	-3.6987731	8.63659	9.915821	3.3419425	-3.4820092	-11.799375	-2.6694298	-14.793368	-7.174704	-9.833961	-15.581342	-4.618402	-7.300368	2.1956604	3.392577	19.024048	5.7897897	5.6068206	-1.5612043	-7.1079392	-0.30203757	-5.157179	3.1765077	-1.8070196	1.9429554	2.7658281	4.4043384	-8.299727	-7.244535	-3.9266527	5.1656666	2.4764297	0.99091333	8.777272	8.669255	6.37555	-4.4129095	0.985487	-5.806001	-3.818408	0.22712262
496	-18.391836	-25.563612	-10.748581	-25.771185	-18.296812	-17.553679	-31.38304	-5.705185	-7.6553836	-0.8851746	-22.554403	-22.480516	-30.317575	5.7074256	-19.952085	1.8697983	0.35905218	-7.2847366	4.232716	-12.287284	-20.985268	8.742611	7.381447	6.2995486	-22.498278	-20.446981	-11.921477	6.221092	2.2042825	1.3244178	-12.81694	-6.2727776	-21.788355	5.8631196	8.856567	8.193848	-24.572212	3.0115345	-27.28641	5.647142	-2.2884324	7.173555	-2.1318395	4.2528214	-18.982279	7.193892	5.6992593	7.786413	-18.016632
497	24.337122	-0.43800378	6.033638	-5.6366024	-10.528037	-15.733941	-4.4162984	15.532018	7.155932	3.8189394	4.3712316	10.328128	9.60085	3.795407	6.834432	2.0969048	-17.999176	1.1183797	15.517579	9.93369	-3.8233244	4.506223	1.7821264	-1.9944443	-1.1886741	0.9403219	-2.942189	-11.09005	-0.47908053	15.283951	6.044271	10.718025	3.4281902	11.890599	10.27193	10.598008	11.746185	3.140171	-14.285682	-1.9322912	-7.1717544	-19.385914	-8.357486	-1.2045895	16.85469	10.841809	10.007133	9.982974	2.8394063
498	6.749147	-3.3574097	6.80485	3.1708577	2.2799795	7.8078513	1.5938234	3.9290097	-5.8596263	6.6704125	8.554858	6.8633513	2.310456	11.478874	2.694846	1.3856205	5.720511	-7.6730704	3.467819	1.0969328	4.6421995	3.20465	11.590402	-3.810373	4.8335805	-0.9102412	-2.9240878	-1.244906	-4.504829	0.8597712	2.1064413	5.018853	0.5128738	-4.01202	-8.14492	5.7722087	3.489074	-5.451984	1.7563301	10.780452	0.03537349	2.2575762	-7.2549834	-3.5062187	-2.8601115	-0.2626368	1.9283671	8.412674	-1.5256367
499	14.53996	11.794609	10.835294	0.87910193	-5.3441625	8.057317	1.8230152	11.856725	13.332611	3.2914684	6.0379767	10.320292	13.777162	-1.4379784	9.812466	-0.31416348	3.0453959	9.780701	-8.057315	5.993361	12.490079	12.713196	11.308892	3.3430984	16.443481	8.568123	10.496917	19.157843	0.97800606	7.571268	3.6150696	-2.6553583	-10.76727	-5.2657814	4.3317933	-8.542535	-12.974681	12.689801	12.479379	12.420444	3.1205828	12.7380295	1.9322542	12.22345	6.3522415	9.954853	27.753298	0.23432915	9.455432
500	16.027441	1.2354205	7.392122	-3.299288	6.8682313	8.421131	10.912856	1.6158472	14.042828	5.10013	7.116014	-3.4798367	4.2648716	-4.3496075	8.969207	9.893128	12.46415	2.8113415	13.603673	2.6043284	-1.6164398	-4.260121	10.601413	0.23171885	6.8393044	16.86068	7.4513736	17.638561	12.950992	4.643324	7.605986	5.1017165	5.700085	11.215491	8.593205	-1.2866405	4.935077	5.086998	8.62164	7.6741867	2.9167845	4.2405176	11.646118	0.50799626	5.571957	4.2879443	10.216508	2.8085325	1.7494307
501	6.876844	9.074848	7.7390914	-3.1292305	6.1105027	9.380185	9.97572	9.958024	15.509209	21.823746	19.477232	14.174492	-5.056542	-5.413315	3.2915554	10.961655	5.315534	12.1907015	4.7771454	11.921269	2.6083734	0.54725486	-0.14713494	-2.6300802	3.8940284	1.0499979	9.559254	10.533566	11.345131	8.429696	7.504641	6.654783	-1.0857624	-1.2249784	-0.8670476	3.5894368	3.054887	9.441701	2.1788878	-2.493508	1.8554376	1.2295079	1.7657819	13.69794	10.914416	10.120738	4.668705	6.3408027	6.7249985
502	-5.9716682	-0.6499901	3.6528766	-3.4174469	-3.7512658	-11.944724	-19.498146	16.051298	-14.38919	-13.930379	-3.3859262	0.3179337	-15.720703	-15.178691	-2.043887	0.8943793	-3.6076748	-6.7331786	-6.5889935	4.132298	2.4908445	4.594221	8.435969	5.898582	-3.263319	-3.1160908	-11.616525	2.548661	-8.073394	-4.9349766	-15.472504	2.1937666	-0.37229267	5.7690907	-6.758301	6.3005385	8.831563	12.554576	-9.888452	0.57526404	4.372204	4.6240067	14.053782	-19.081627	-4.0265794	-1.494243	-3.7317219	4.97049	-8.251815
503	-11.145137	6.983831	-15.669524	-7.314827	-3.6540916	-2.3418005	-7.6400604	3.2498124	0.61576384	-10.565665	-7.660864	-10.970042	2.6520958	-7.0336013	-11.709046	-18.192915	-8.60394	-20.505554	5.2119193	-11.166874	-3.1922894	-5.645401	-3.6769993	-5.6296825	-12.271426	-5.3750253	-9.651005	12.855733	-8.87494	-8.158357	-7.4643083	-4.765585	-1.5463905	5.6435895	-16.941267	-19.830015	-11.173218	-24.547646	9.216339	-9.077121	-15.881134	-12.135158	-5.058228	-9.074031	-6.9614043	-29.32412	-4.939705	1.8604256	-10.148216
504	-6.0427437	-6.5797877	-6.11334	-7.169914	10.623385	2.540207	-10.434051	-3.9521275	-10.269877	-7.4022985	6.9006515	5.630638	5.2863426	-5.403799	-1.145196	-9.663915	-3.4006984	-2.4959857	3.5280764	-8.780398	12.157777	4.100604	-6.1836033	16.812416	-1.7650846	-1.3360071	-4.9871473	-2.0806303	2.3491087	-2.8971307	-0.94650525	-6.1413207	-10.465217	-12.2355	-8.7485075	-17.710726	-6.536943	-17.14208	1.4351946	1.3192179	4.4629745	-7.087752	6.731755	6.6324277	4.148859	-3.742596	-4.4638906	7.460102	7.0123353
506	-20.121916	-10.20696	-13.592674	-18.800995	-10.285743	-9.668745	-18.244326	-5.8946223	-10.792659	-4.3197	-4.5043235	-5.2788563	-7.1239266	-9.818067	-9.286944	-13.377408	-4.211216	-10.616225	-9.732671	-20.154482	-12.174785	-8.639796	-13.250786	-14.206542	-13.795596	-9.688082	-2.312391	-6.2396865	-7.477333	-13.585555	-15.680664	-5.947212	-16.557724	-16.052925	-15.800506	-13.424905	-13.492324	-11.8304205	-12.630708	-10.756543	-15.224575	-21.737253	-13.678178	-12.331586	-6.156584	-21.102371	-11.289971	-13.125298	-12.923675
507	9.921104	16.036606	-1.6938015	9.4377775	3.5114174	-3.491146	-9.3188505	-17.11061	-19.483526	-14.86443	-14.333352	-4.180914	-1.1005894	1.4066683	-15.793523	3.6935844	-0.44901872	9.892951	14.654674	7.478874	-18.493404	-0.52950376	-15.188733	-6.4237123	6.5678964	-6.299099	2.4570801	0.62761027	-0.32929865	-7.1810308	1.4195992	-13.645452	3.9417007	-14.895944	0.025086084	0.12941806	-9.613848	-3.3704574	6.4774494	-7.4090676	-1.948269	-2.8340008	5.7402463	7.3647118	13.444783	6.3845277	-2.2812936	-2.1126034	-3.446174
512	1.4118904	-13.55743	-8.193312	-8.386714	8.9070425	-8.489916	3.33311	-15.161654	-1.7224787	-6.1862903	-4.5971327	-21.639624	-1.6853806	-2.6974115	-16.583303	-13.3839445	-25.819113	-18.282066	6.4775147	-8.47267	-4.1046185	2.126978	7.35208	-10.868195	-5.0897436	10.128774	-7.291355	-7.1580386	-19.916002	-13.609226	-8.908684	4.5834565	-9.4676075	-6.6448607	-29.549088	-12.336731	-8.714509	-6.3440986	-10.9900465	11.259534	0.55485183	4.3402085	-13.598916	-25.017935	-2.9850912	-18.394684	-7.5520744	-8.707844	-0.08546686
513	-15.4357195	-5.525696	-9.881495	-4.736185	-6.085724	-6.828321	-4.741091	7.3581376	-9.425255	-15.881644	-18.659065	15.7522	-5.6625214	-1.8675766	4.7094517	19.230001	-6.940048	-5.122313	-1.434672	17.336565	-6.800123	-6.249067	4.8388085	17.832922	-7.3321633	-3.444187	-11.0060625	15.405364	-16.318018	-10.3964	10.067746	5.2840114	-3.4185867	-0.71971816	9.721326	16.622126	-11.076901	6.2338853	4.0349174	-16.07419	-17.476028	-10.415378	-14.104939	-12.685223	-5.3206067	-1.564176	-10.531522	-22.164894	5.52424
514	11.241631	4.882569	15.445564	9.416453	-4.9937625	6.01276	10.21046	-4.698825	0.40575603	17.41968	0.89564425	4.2467294	-0.022347927	6.312471	17.05884	10.354613	4.1089396	10.356463	5.257919	1.1315025	-1.2467585	5.970184	8.7162695	4.69739	-1.8787637	1.8875641	4.6392922	-4.5330515	11.628197	9.431483	1.8935541	2.2245593	-2.6115754	9.88734	8.206838	2.1804922	4.4912915	9.445462	1.9273659	9.736495	10.694522	-0.8164074	3.7746255	6.2433963	-1.4700794	5.6385593	2.883484	11.113603	11.911679
515	0.41512585	-24.174225	1.3470535	-10.238619	-13.043023	-19.1389	4.342919	-3.547082	-9.082618	0.2157772	-15.2394285	-22.768393	-6.3278213	-15.64622	-20.105118	-4.5891113	-0.7005016	-0.945437	-17.644697	-3.837882	-4.636602	-10.583767	2.1122322	-11.345947	-2.4199474	-6.273805	-15.695012	-20.378054	-21.313368	-7.813641	-10.775223	-18.837389	10.4148445	-1.9410197	-0.6531804	1.5051161	-23.244423	-6.469889	-12.328221	-2.6452274	-9.015119	-9.808216	-11.459843	-10.871896	3.105168	-1.7871555	-7.235415	-9.007686	-3.3809407
518	-6.6161175	-8.846147	-4.287872	2.5943592	5.0152993	-10.909444	-1.4142226	1.4719504	-5.5875382	3.0510886	-3.7339694	-10.110843	-7.174628	-4.005115	1.9137563	-8.191402	4.6553864	9.534302	2.4134214	-8.316794	-7.6062865	-3.2534266	-9.742026	1.5902046	0.097062744	-6.3610992	-4.000208	-2.213926	5.273864	-4.5295157	-3.8246517	0.17779668	-6.402987	-1.4478534	-7.386624	-6.041303	-3.4187076	-7.1423492	-9.118188	-9.216679	-13.972226	-4.9488435	-3.1828105	-6.46417	-8.214465	-6.3724084	-1.5488609	-6.2973804	-5.862442
519	3.4382143	4.20639	-7.9513717	-3.1730344	-0.41056395	-6.343638	2.1354225	2.6018407	2.1299107	9.1969185	-4.030638	2.6914341	-1.6456321	4.7799487	3.6080983	6.1578126	8.565833	-2.4913888	1.267557	6.4542956	7.255118	4.0969543	-9.574472	3.3854797	-3.9896157	4.496167	1.9944886	-2.8933077	16.761818	4.3784003	1.0404044	3.9819412	0.04217227	1.6654977	-6.489076	11.785232	7.6707344	7.574045	3.272847	1.9314924	0.66114664	-4.447946	5.20731	7.098067	6.249403	1.4233526	-4.4245443	-1.6289616	1.347557
520	5.0869684	1.1940595	2.42989	4.3646884	-2.8988583	5.471598	9.799131	8.722251	3.9310684	-4.6874847	-10.776039	-9.2971525	-15.119142	-14.10408	-7.2067485	-25.980173	9.333044	-6.1879272	3.1073618	-8.428672	-1.6819763	12.261708	-3.5834446	-16.341034	-4.979386	4.4419136	3.2889109	-5.217898	-8.144507	1.3465481	-10.300236	-9.563727	-0.45137706	-23.278717	-12.658714	-4.810639	-3.6224613	-6.3370805	-3.5832891	-4.206228	-2.8209822	-4.9742227	3.5651505	9.255044	4.9967065	3.3986046	7.2787824	6.206192	0.111189365
521	-15.626344	-3.2756417	-11.709794	-15.725993	-21.151648	6.9786754	-5.1872325	-5.024025	-1.0267183	-12.237754	-7.0484757	-2.6048515	-12.224579	-8.031456	-8.102532	-7.6550446	-1.3731254	-10.48969	-5.920431	-0.4103198	4.286134	2.935358	-18.213867	13.188685	3.0310338	-11.886233	-25.63479	5.1111684	-5.1776404	-14.507159	-35.56852	-2.1929276	-8.783923	-6.410086	1.1386949	-3.9040954	-9.285079	-14.6711	-2.338658	-10.781394	-11.332653	1.9204286	-3.2156687	7.3998876	-3.702276	-17.80031	6.3115616	-14.38429	-16.00836
522	-5.758805	-9.21122	6.78505	10.054662	1.4201032	-2.825655	-3.8335178	4.847219	4.7058907	-10.097725	3.8367383	-6.022877	-2.1833456	-12.7749605	-4.934837	2.2674105	-2.3745716	-3.5965698	-5.1816325	-10.67929	-12.689824	-7.1508603	-9.820636	-1.9686507	-2.7438536	-2.2544	-0.97245103	7.538683	1.9449663	1.0278286	-15.675618	-1.698977	-3.4310782	1.8254095	-6.443094	3.3003101	-8.810914	-7.970528	-15.199939	-19.102644	-4.2563453	-8.072419	7.5014052	0.9134629	8.169165	5.7569084	-1.5169306	-10.868039	-6.01745
523	-3.816613	7.7369866	10.866486	-1.1577499	0.47950682	2.1602633	0.042967558	-3.2419224	0.04037285	-1.1686109	-5.538981	-5.2390904	-13.051021	-6.220064	-6.6401296	0.04735629	-4.7021832	-5.434143	4.237572	1.626091	3.4760723	2.1946065	4.594678	-3.9396188	-3.4310749	-0.63233566	3.2723856	5.2548985	4.5242753	-8.108097	0.43048176	-0.4160253	-11.534592	6.345444	7.365744	8.865388	-4.333856	1.1957363	15.098653	13.817348	-0.7406618	6.9660172	2.4669373	0.7735493	1.2332026	-2.2396438	4.0034423	10.347932	7.8988724
524	4.6920757	5.7517433	6.356912	-0.3290082	8.745973	2.1467378	-2.878239	-5.864733	-1.4064814	1.264681	4.2678328	9.3544655	10.106791	9.316986	1.7460564	-1.6750221	1.4361453	8.306651	7.150063	1.7116183	1.105621	-6.7021027	2.2467942	8.225696	3.526118	6.348545	0.6522921	2.505388	4.376843	0.07167816	0.755091	0.46764913	0.2753164	-0.3204999	-3.2932491	6.735424	7.11104	2.6616337	7.630177	9.253261	2.49111	21.32536	8.452216	9.728156	12.012046	9.176075	-6.235258	4.6240582	10.643094
525	6.2271156	-1.0723065	1.0798984	-4.1051936	3.9427612	6.958574	11.652923	-14.199191	4.7987537	-3.928631	16.833223	-6.700608	-0.50182176	-6.6149	-2.0418468	7.822712	4.1340785	-1.8061938	15.7810135	-5.484155	15.610576	14.313483	0.56794375	1.158446	21.36698	1.0594475	-5.3786674	2.363383	-7.0343146	-3.243925	2.863636	-1.3142438	-2.7381427	0.530132	-9.144918	2.5951955	7.0887794	-2.3721313	-10.437527	0.52655	-2.4081442	-2.7587335	5.946976	1.5363091	-0.15939753	0.6121392	-11.556642	-6.3951893	0.9033222
527	-7.1153646	6.085136	3.1271677	4.223155	11.33077	10.048005	1.4896097	5.1617413	-19.643103	-13.723727	-3.3787887	0.007580757	-7.278232	-9.3236	7.2411532	1.734491	-10.284157	-8.560195	2.6024506	-2.6302013	-13.249976	-6.075954	-0.74333507	-1.3507376	-4.5401883	1.3971678	5.538835	6.221764	-1.07194	-12.592079	-1.4716438	-9.631302	-17.460106	-11.896706	6.4465065	-2.848034	6.3299484	-1.6933626	10.707833	-0.9553895	-1.7941246	-11.206123	3.494076	-9.381564	-14.835639	-1.4412333	-6.074404	-1.3372006	-11.856204
529	-12.41048	-4.465994	5.0074496	1.9332775	3.3129234	-3.0807934	-2.8080146	-2.5569613	-2.0303872	0.152963	5.3070493	6.2366347	9.470464	6.738365	18.277498	1.0243373	0.5313776	7.2158813	6.2982087	3.70518	8.613568	-4.725264	-8.713094	10.702264	4.254137	17.176579	-6.1702113	2.4588554	0.012937069	7.7859616	8.679498	15.842723	5.151251	-1.3235292	4.310063	-12.422875	16.94682	4.9897113	-1.6772515	4.28799	4.1638007	3.1208985	-3.759043	8.575153	3.8413837	-3.7212775	-4.8427258	-1.8144885	10.42383
530	4.882789	-1.770237	5.2247515	-0.24988836	-5.7942023	-0.11858591	-10.925317	1.7283916	-6.8236732	6.3554482	-3.9020908	-6.9168143	-1.607165	-9.333759	-3.2919035	9.240949	-5.085867	-3.640714	3.7536552	-5.6068993	6.6880603	4.703306	-14.332233	2.7526634	-8.025955	-9.174327	1.3499407	2.4978561	0.33783183	-7.610063	5.1317654	-0.09365479	0.5840486	-12.264987	-1.273044	-24.78301	-3.653126	2.842684	4.72266	-7.976912	-11.820302	2.8719425	7.965218	-5.8058286	8.324466	-12.019589	1.2674164	-0.48534322	-2.1804435
535	-17.810974	-4.4042306	-3.160676	-7.02561	7.050293	5.5940857	-1.5229844	-6.606381	-8.900964	-22.453562	-12.931343	9.222603	6.390827	1.9042292	4.4380975	1.7738692	-0.54660493	5.1013517	-0.6577546	3.0414927	5.5626016	-6.691479	-4.7613187	18.023071	-9.969707	-0.57806176	0.15846777	13.284217	2.936084	-7.7480044	-5.5668793	-2.3970733	-11.899704	-6.529041	1.2623347	-3.3849812	-5.948588	-13.838154	-12.233104	-7.4966984	-1.0198994	-5.523068	-7.624066	-1.3257385	6.26623	1.1751989	-18.580313	-9.902806	-18.219213
536	7.1325393	5.0789657	3.344839	-8.7723465	-2.0154026	-0.36079016	0.29773775	2.1250286	-6.756354	-3.7129354	0.033161957	4.6122775	7.77387	4.4981437	8.46441	-10.092536	6.4000854	0.09686937	-3.4992015	15.658069	-6.5392118	-10.157891	0.002394199	-0.9052426	15.702525	9.819531	6.2149415	5.8581014	-4.6298394	7.984848	-6.9597945	-3.235	-8.210186	26.050577	14.948041	-2.7396271	2.2565818	8.322667	12.168447	3.5120113	-4.530289	-2.2421467	2.958842	10.318344	8.413182	-3.8639488	0.1429863	1.6786898	-0.9299836
537	-9.654767	-22.365267	-26.583023	-24.454634	-12.725811	-19.965605	-18.680758	-9.397419	-20.134495	-18.045393	-20.634966	-21.885382	-27.03552	-16.61447	-11.060414	-19.341835	-15.000844	-14.854102	-7.503327	-18.381304	-20.119547	-20.74472	-15.396525	-16.325142	-22.438751	-10.934497	-11.171544	-17.292223	-18.551727	-10.950821	-23.90648	-17.296797	-16.289167	-21.508112	-16.291224	-24.147507	-15.906517	-18.354721	-13.983765	-15.018962	-22.521944	-8.131973	-22.754267	-16.597456	-18.802423	-20.486742	-9.435214	-23.32882	-13.150098
540	-14.844765	-0.24521132	-24.447401	-3.9720976	6.511696	-10.075027	-11.444626	-13.820796	-13.590588	-18.173141	-12.786311	-10.5585785	-5.82394	4.304587	-3.573962	-4.208403	-4.119768	-9.624961	-25.091513	-23.499659	-3.667901	-1.9856787	-2.385452	-1.5548042	-17.273834	-9.661206	-11.274592	0.73124886	-2.0509624	-7.183252	2.2467065	-10.892043	-12.260223	3.911398	-7.2132316	-11.54013	-7.023058	-3.1840832	-17.200464	-4.955199	-16.419779	-3.426791	-4.1668735	-10.59131	-9.295913	0.3750514	-10.861931	-10.276006	-7.795084
544	-6.436579	-6.9154625	-10.450112	2.1238945	-20.081606	-7.1588516	-12.430455	3.684655	-6.698834	-9.079506	3.21225	-31.824707	-6.612428	-6.6300063	-1.2674665	-10.978199	-8.563624	-0.6120556	-6.242466	0.7920892	-8.898179	-10.716426	-8.7164955	-11.353751	-4.5557	-14.159919	-6.379565	-9.430164	-2.258537	5.7620597	-18.741472	-16.728516	-8.559581	-7.9520073	0.7509505	-3.4082413	-9.857141	-9.264908	-4.9594297	-2.9750493	-8.66923	-3.037	-25.793215	-8.182919	-5.725994	-10.793052	-7.2879987	0.53287005	5.6238904
547	1.6736883	4.1376634	-0.7575676	1.6278418	9.0409	3.250924	-1.2440587	2.018153	-10.431655	-17.406681	-10.703748	-5.1493645	-4.532757	-0.3187677	-9.58284	-11.104958	-13.673931	-12.605011	3.6574934	-7.999415	4.695917	4.3477955	-6.2339234	-16.477297	-17.899818	11.572871	17.795818	-5.3776226	2.8515165	4.6608768	-7.4781284	-3.8184693	-6.01993	6.679788	-11.596761	-6.489658	-11.4230385	-3.1048863	1.1689559	9.369416	5.51102	3.4578078	-2.617342	-5.123592	0.71378636	0.77824116	-7.259215	4.501848	6.2600207
550	-12.226143	5.2561283	-12.850482	-5.663367	-10.4578085	1.6539079	-11.547801	-4.5330005	-14.889262	2.0984504	-8.583751	7.4721246	-11.041911	17.560783	-0.12304187	3.3148162	-0.9046593	0.91007096	5.2913995	-4.261706	-9.698319	-8.018697	-3.4208744	3.9975083	0.18570669	0.19117801	-8.75137	-8.423057	-3.085584	3.4776108	2.484599	-9.918216	1.3782676	-15.97206	1.38376	-8.359044	-5.548392	-3.8418572	-0.26102665	-0.09154276	6.6443286	5.8590584	0.930556	5.9478507	-2.9020958	0.95543367	-7.297424	-11.827008	-6.601234
551	5.3865757	14.30428	5.910595	-11.431605	-14.122928	0.084204994	3.5976992	8.557051	-25.59536	-2.523368	-7.7135453	-5.686196	-6.7658577	4.0214276	-20.30242	-12.443432	-8.506985	-7.7233624	11.492313	-2.224886	-3.8254106	-15.589686	-11.496303	-10.743519	2.0152338	-11.082133	2.4419131	11.734105	4.949919	-6.3322296	-1.463583	1.4815516	-10.684596	-5.596914	-1.2710433	8.939143	-2.5391452	-6.4593215	11.86528	-3.5317886	10.990577	0.4049492	9.607258	8.31259	-1.8110542	4.095673	-1.1711367	1.9040456	-1.6679682
554	-11.032964	-9.44822	-13.889656	-16.015753	-22.366394	-18.13123	-13.165173	-11.181271	-13.370158	-7.600323	-11.814079	-14.503044	-17.445042	-14.70414	-17.429535	-12.839302	-16.993654	-14.953183	-13.151191	-16.223944	-9.038089	-6.8560166	-5.2946143	-7.0758395	-8.43789	-7.1479554	-10.942749	-12.322239	-3.015908	-5.299703	-6.632692	-12.2674265	-12.452441	-4.6259484	-7.4726996	-16.67752	-11.164807	-15.805078	-17.346739	-16.29273	-16.025028	-9.694535	-6.6420746	1.4225222	-5.962814	-1.6220083	-9.064099	-7.0788803	-9.328561
555	8.11482	9.441106	0.4762608	6.135367	5.212412	4.2859077	6.221665	-8.775535	3.4284	1.4519162	-2.2092962	10.283168	-0.65373987	1.3033562	8.710291	12.824441	3.9656982	3.6403837	3.3163006	5.6367116	0.28358302	4.1442995	3.98299	11.289951	9.762792	6.368235	6.6029015	3.220725	9.096148	8.532791	8.313938	1.8179708	17.827616	5.9254937	8.167738	10.35008	7.612118	9.103719	-1.1314077	-2.011862	7.9749084	-2.1240964	2.397916	4.0859823	-1.0775074	6.891279	0.42077765	-6.2794747	6.5861382
556	10.368316	15.807551	-14.897405	-15.046628	-8.727319	-2.7589056	10.633903	6.952841	20.95481	12.126584	-8.109464	8.391854	9.508609	10.787471	8.645602	21.659578	-21.53016	10.746924	6.6491838	10.14872	1.5567533	8.087865	-5.6283436	-3.6636422	15.735321	7.3114867	20.907951	-1.435988	4.663543	-2.480838	-11.054596	1.3775792	0.28940836	3.6179	3.0938723	9.958748	3.9414217	4.1744523	8.105791	8.397601	-6.139299	-8.748829	11.57798	-1.882608	-7.832023	4.667135	-1.3926848	1.9108793	-14.646861
558	-18.06595	3.927763	-16.337215	-6.3616905	-5.1909156	-4.4824395	-4.265295	9.228881	2.299771	12.522766	-1.869093	2.1139877	-8.9096	-20.377117	-20.807802	-20.833593	-20.839739	-15.7254715	-18.247269	0.0378294	0.66369516	-3.1779852	-5.0832334	-8.508603	-14.771679	-4.219242	-3.9810994	-9.646843	-5.216875	0.25219014	-12.544999	-12.543057	-8.423337	-13.317577	-8.946405	-15.816585	-21.293818	-16.448854	0.19117165	-1.7570156	-7.5567245	-5.2054634	4.6488986	-14.622447	-2.3196366	-4.3212075	-12.573628	0.7225793	5.7849236
560	-13.600163	7.533525	5.2542086	1.1311712	1.6171461	0.7254441	7.30413	-5.0948653	-3.1141121	0.79959613	1.3780445	-7.400965	2.372137	-8.665824	-0.9761987	0.44856676	4.6169353	1.3950281	1.6561193	-3.0761015	-3.1585999	1.0686828	1.1975569	0.6227063	2.661316	8.965645	11.610417	11.434044	3.2060044	1.6920295	-5.179401	6.958449	-1.1440887	14.959218	8.9307785	13.900317	20.556862	17.031042	3.294749	10.790886	8.6207695	11.720511	5.231632	14.963727	2.446912	8.055694	17.35112	5.7916737	-1.5241753
561	-10.635475	0.2456599	-1.6496595	-16.65796	-13.176285	-1.6980246	-8.376992	5.180131	-7.620871	1.4924299	-1.0036031	-12.399773	11.65907	-9.415675	11.659893	1.4304037	3.7099044	-10.600899	0.5958534	-8.003747	14.760628	-13.323295	8.878059	-18.28583	-9.150201	-8.239559	-6.941721	-18.099571	-5.2214217	-2.3762147	-6.2756634	-0.9600644	-19.705275	-3.2304618	-5.3233714	2.509391	1.1788588	4.7477083	-7.403713	1.2041397	3.4655979	13.07029	-6.559838	1.456078	-3.0685623	4.7647133	7.094637	-2.763051	-3.5818958
564	6.863106	-3.9195445	-11.812703	-5.899713	7.271355	-3.1204078	-12.720042	-15.406247	6.751269	13.376004	2.4464087	-1.6047964	-23.736406	0.24512124	-5.3770146	-14.929164	-0.47395578	-2.7767553	-15.302991	-8.666165	-4.057633	-0.20279367	-25.269129	-7.8550777	13.034119	3.4324837	6.4727817	-2.7851143	0.66999865	3.3878021	0.74730897	-4.4923396	9.303322	7.1286163	-3.6649199	0.08318075	1.0643998	-1.3979295	-8.082077	3.9332078	1.169073	-29.338104	-2.0515525	-8.005725	1.5438151	-14.862868	-4.3679814	-16.98216	4.3334756
565	-2.2149403	-6.3920674	-3.6480343	-12.620603	-13.329259	-5.2354865	-15.962834	-12.232572	0.22806406	-11.80658	-6.6061683	-4.0456214	-4.134024	-6.2080483	4.9818287	0.08901813	-1.4185791	-0.5603633	3.0213387	2.235401	-0.22874133	8.0836115	5.262295	-11.629475	-5.7907486	2.614516	1.136274	0.011410396	-0.62174064	0.55860597	4.8395925	-3.849575	-13.562877	-11.383415	-3.3231466	-11.94281	-11.1449585	-0.13644038	-8.70551	4.4784465	4.05809	1.0160624	-4.336243	4.2648244	-8.040342	-1.7398248	8.174969	1.6320262	-0.8458856
568	-4.545955	11.968244	-9.779553	2.0038388	-0.7759924	6.0966034	-5.5173507	1.3432055	2.7042172	3.070964	-3.4148853	6.276633	-3.1761854	7.3025723	6.0511384	1.8982115	-4.5423	-1.2518276	-5.3137765	-7.3376102	5.3356576	-10.347657	10.379265	0.23893647	-8.920407	0.6129574	8.2863245	-6.1101155	1.0187364	0.33682522	6.2333207	4.76518	9.589457	0.30010414	0.7881131	-5.584898	3.8772395	-4.971627	-2.0129251	-3.0598638	6.971061	7.38517	4.5890346	-8.710424	6.287356	2.6563573	-4.722046	5.7772903	0.021340052
574	-1.9146318	-7.329164	-7.1756988	4.8962016	4.2598476	3.5330746	-15.233087	3.2995605	-4.8826404	-5.2304354	-3.8654172	-11.088509	-4.1209025	-4.2441463	-19.699076	9.9713545	6.1423244	6.4342256	-0.14851634	8.923499	9.086335	-6.4107456	-5.9910283	-19.198135	-12.89828	-18.973734	-3.976827	-8.953089	-3.861729	1.0743055	4.6691895	-12.618518	-11.414772	-10.844841	5.686039	5.6628613	-4.1435776	11.806015	-0.72263247	4.800682	8.846237	8.269469	6.848884	3.398943	3.6885555	7.7108054	16.66631	15.71284	5.850429
577	-6.210048	-14.866502	-8.43654	-4.183822	-1.218603	-8.439242	-16.229277	2.0338905	2.762747	-0.47375712	3.693309	-10.107955	-3.6326396	-4.50329	-2.6193845	1.6904207	1.3542317	-5.0635986	-4.8996263	-10.737652	1.0371267	3.4494627	-3.9431179	4.529641	14.219006	-7.251457	9.658603	6.24144	-4.914715	-6.8401127	-18.308016	-2.4288542	4.4308066	7.435181	-6.7290053	-1.5929762	3.4299705	8.578522	1.4321928	6.704704	-5.2468452	-5.042212	-4.8934526	-6.1100125	-4.513554	-4.121158	4.1595893	-2.2505891	-5.1363215
579	0.45691276	6.6506476	4.291983	-1.6955222	5.268552	3.0859501	-1.4512997	4.393164	6.0248017	-3.77193	1.6102219	-0.158643	-3.7295277	4.3393273	1.2543367	1.9702616	-0.64342624	1.6801869	0.9654568	5.832086	5.251677	5.9937434	3.8089035	3.0244808	-5.3540463	-4.379193	1.3730048	1.4087855	5.492653	-1.1350569	-0.68897724	-2.3274577	3.693446	6.982695	-4.7323956	1.7927109	1.0661963	-5.4133334	-2.8157253	2.7476141	6.468651	-3.2404964	2.8833244	7.1072783	5.5133605	2.0603638	3.0556166	7.6317925	8.027408
580	-3.848066	-7.211676	-4.0674667	4.0815206	-23.308298	2.867153	-10.567636	-2.9709423	-14.688362	-18.502768	-9.245719	-6.60838	-1.5640949	-9.693234	-24.508797	-10.944547	-6.1648407	-3.4591064	-8.2307005	-14.854641	-5.05213	5.8894463	-0.9182267	-3.1352932	-4.994709	-3.2283995	-6.281401	-9.141385	-6.331862	5.44943	-8.690873	-6.0507236	-3.2025988	-2.7153237	-3.1636102	-1.6610012	-8.349277	-8.665922	-4.58254	-6.296561	-12.853638	-14.39045	-7.850531	6.1483493	-3.1184065	-15.446832	-8.750436	-11.455817	-6.061619
581	-9.735799	-7.401912	-10.259435	-9.6825	-5.5069833	-2.6374109	-11.82431	-9.29242	-7.941145	-7.908137	-3.222889	-10.490276	-13.798261	-20.517221	-11.781258	-18.353724	-8.023223	-4.582172	0.38964215	-16.806868	-13.388082	-14.099583	-11.772926	-8.195277	-9.0772915	-19.875854	-16.473902	1.1757522	-9.42154	5.23656	11.320758	-2.096535	-13.398494	9.203088	-6.595719	14.449664	-15.523079	10.599065	-3.3574746	-3.4564362	-15.322777	-5.2912135	-15.830768	0.34561527	6.351948	1.5452131	11.053821	7.2865424	-9.842911
582	0.53556585	-0.20945136	-14.7571945	-14.098999	-12.079025	0.022593735	-11.005142	-9.652196	-12.063306	-3.9324236	2.8714306	3.14501	-6.077543	-3.6541586	-3.592859	-10.17519	2.9998894	-1.5996814	14.7254715	6.9690185	-11.581639	-8.654782	2.7395961	-8.381207	0.65625066	-3.0205276	6.2173905	6.8593707	-6.6634088	3.603474	-16.94732	-4.3491693	-3.9034503	4.3065543	-10.410848	-9.871096	-8.128802	-2.2858467	-3.3623486	-6.8324738	-2.1324446	-6.3510895	6.431925	13.702171	1.0314909	-0.33593354	2.836586	-3.532007	2.819341
584	-13.073243	-16.106642	-13.503787	-14.728443	-16.067564	-9.235069	-5.377144	-0.7774753	0.18782866	-14.044162	-17.642633	-6.956181	-19.114635	-13.34552	-15.358884	-17.272257	-17.534422	-17.351278	-12.212318	-16.953005	-16.08526	-9.024627	-13.5403595	-19.55069	-9.636948	-9.675559	-12.717841	-16.570585	-23.266205	-20.107021	-0.7184984	-4.5970063	-15.865415	-7.890676	-10.781631	-14.567323	-6.2684484	0.63949126	-5.9574466	-7.800534	-28.19253	-22.8361	-17.486097	-7.3169656	-15.495101	-27.191391	-6.9305477	-12.147954	-19.91702
585	6.065104	-12.287274	3.0955582	-12.400623	-0.8015661	7.3684707	6.9483027	4.21985	-0.94355994	-3.8327167	8.516776	-6.518579	5.556434	-3.275514	2.9175987	-7.889862	-3.922244	-0.1602946	-7.206518	-6.711706	-13.343831	5.350704	-4.526729	-0.44433868	5.267026	-1.2730495	-11.545544	-8.6753435	-4.196895	5.014801	-12.299596	-6.238149	-6.2732835	-2.8438985	-18.115005	-16.123716	-11.15594	-5.0705914	-11.735085	-15.11102	-8.237747	-1.0501714	-7.832811	-0.48719242	5.9325485	-4.81681	3.2054622	-5.4542804	-9.697544
586	-7.1330705	-8.863721	-9.803807	-6.073124	13.014114	-16.005442	-8.607546	-13.638764	-9.747303	-18.533533	-4.576494	-8.870435	-8.114796	-2.0024247	-1.2869692	0.44073454	-14.634303	-10.022203	8.581265	2.0735044	-8.160137	-3.290096	-2.2502904	3.8716357	-6.0554256	-7.4177322	-14.316468	1.5343336	0.87929565	-13.359546	-12.462905	1.322646	-13.2329445	-1.5304747	-8.1881075	-7.2122784	2.7787035	8.5042715	-8.935669	-14.406265	-4.580498	0.85266113	-15.42847	-18.131647	5.8544354	-8.000656	5.0178943	-10.344556	-18.218397
591	-35.97093	-7.9509025	4.887202	-14.689812	-10.290629	-20.370285	-17.106104	-20.844393	6.9559903	-13.780137	-21.812912	-25.181519	-5.926777	-14.21374	-3.5772011	-13.279342	3.1992924	4.6631293	-12.718022	1.2613257	-14.426105	-7.9415317	-23.321203	-15.402123	15.159085	-11.067697	-14.956294	-15.858432	-10.8057785	-8.688427	-1.4662594	-17.385084	-16.934317	-22.270567	-10.8219185	-2.366337	-16.315012	-15.119472	-20.431696	-26.934616	-8.572766	-6.4366307	-8.660481	-23.673765	-27.597197	-1.8581638	-18.695787	-6.4513144	-9.96873
592	-3.781642	-2.030075	7.195276	-2.3990977	-3.337876	5.242742	-4.4822392	4.245781	3.1398811	-12.146125	-7.856108	2.0801246	15.0007515	9.250722	15.486832	4.366894	-0.9601167	7.608134	6.2480025	5.316591	-11.278628	-5.457054	5.1601577	3.1329517	-8.425792	9.106708	-1.2006661	-1.6073803	4.698321	-5.8946824	-4.0549836	-9.934029	-1.7748836	7.1004624	-6.3082905	-3.4190705	5.0290904	-4.760761	4.676487	-3.7163475	17.484285	9.4361515	16.226698	3.8315651	11.582405	8.441779	-6.15148	5.8330197	-6.428589
594	-16.756376	-11.433925	9.583823	13.357049	-9.454125	3.4195263	-20.839804	-15.840388	-8.545867	-4.212231	-7.1760306	13.972247	1.2902713	-26.649073	-14.677814	-35.271618	-13.122882	-12.725543	-12.796958	-14.597455	-7.9225564	-18.050365	-21.285067	-12.510045	-10.71069	-0.4557527	11.798116	-21.729727	-9.15191	-13.161433	-5.8411927	-13.844208	8.927395	-4.9647136	9.259998	-8.547943	-7.1945662	-2.5041022	-6.673326	6.3273335	12.04923	9.353538	-6.904943	-20.541784	-7.7788835	-15.903137	-1.294961	-0.9587472	-8.953877
597	13.993084	-1.3665761	8.261649	13.220501	21.758608	-2.593604	1.8864425	7.345593	3.4045727	5.0005937	3.2809436	7.1323295	-5.1112633	13.1859255	-2.538429	-15.74574	30.679361	-5.97597	17.51458	0.8901086	2.5350125	2.9751961	0.8687517	0.8988285	10.069039	-2.0993288	3.8988142	-4.565373	5.636478	2.3872693	-5.663666	-6.196196	-1.059172	6.8963456	9.414061	2.0915697	0.0443391	-0.4631509	3.9365432	1.552241	1.804183	1.4573016	5.836494	-2.4448864	8.175598	7.8951454	5.7655807	16.6313	18.714262
598	-9.06643	-9.235417	-13.543182	-8.828763	-11.504329	-6.215275	-14.443036	-9.88844	-5.4514403	-3.6899693	-10.724322	-11.474576	10.826367	-9.223681	5.9044747	-2.7375705	-15.373905	2.9540386	-22.586725	-16.759872	2.153456	-6.8421607	-5.0064826	2.6231208	-9.350455	-2.8857982	-2.3154094	-10.548664	-12.606819	-0.7638035	-10.919777	-7.9166665	-13.14687	0.9285787	-13.59206	-5.91465	-17.878258	12.31401	-9.6870985	-9.989675	-5.358471	-12.10834	-2.5334332	-15.041515	-10.240066	-5.284003	-20.52959	-11.212326	-6.5240135
600	16.517952	-6.1991982	-20.142725	-7.954201	-1.1769286	-14.447324	0.6111078	-17.510323	-4.9120417	5.906112	-4.9933796	5.127353	-24.13385	2.126199	10.478871	-5.3799872	-9.954709	-1.0604978	-5.121859	-11.993703	9.774243	-4.1733265	6.8040295	3.9888957	0.35304475	-2.3014119	-15.201522	10.730342	24.661837	4.2115664	-21.591902	-8.402016	-6.046022	7.482532	5.164823	-7.0802426	11.706744	20.761255	4.046663	15.782265	-5.9006104	-25.033274	-5.1996593	-4.782004	-31.762793	-13.125318	-2.6791866	8.562491	0.8543196
605	2.6168735	-1.9316078	-13.131862	-12.930782	-2.0172172	-23.755499	-9.358581	-21.56109	-2.719886	-16.710382	-10.026589	-12.973137	-1.4726906	-6.281307	-13.608025	-12.481673	-10.941073	-0.7892068	-13.63298	-17.756027	-14.218281	1.1338166	-15.80963	-13.002933	-12.794299	-8.030452	-10.767787	-16.580198	3.17049	-2.3238554	-11.375874	-18.325102	-14.87839	-12.08018	-4.24966	-1.1820432	-2.2779286	-0.24818325	-4.655847	-10.966521	-3.0333297	-19.691711	-10.244046	-13.338218	-27.81456	-20.494326	-21.329657	-11.653714	-15.908786
606	14.443547	9.134368	0.14532407	8.929179	14.910015	14.159042	5.3912024	8.173928	16.483593	8.437653	4.9623127	-2.5382397	-1.2277678	6.0538125	9.06545	9.274024	2.1409929	-2.5924003	-4.003479	-6.8118205	-1.7882872	1.7736334	6.5304627	9.426182	-4.937151	4.872296	-2.1564653	4.97628	-6.9989324	-2.73026	18.218023	9.592445	1.2644682	-10.450347	-3.930382	5.8507047	5.977709	2.5612254	3.3618023	-2.6122825	2.4421859	-2.2564185	-7.173798	14.940274	-8.121939	-15.019044	-13.492569	-6.9341493	7.394131
607	7.2470703	-6.9866166	-1.9478599	-14.688876	-5.705103	-4.9763417	-3.0290058	0.96686953	-8.1960535	-10.506265	0.685575	6.002743	4.7468276	-5.0481095	-10.151986	-8.296401	8.412808	-0.68300056	-7.4652	-3.7503474	-10.667434	-1.6381515	3.6956196	10.4721155	7.414244	-11.946183	-6.847117	-7.700859	-11.233486	-3.9725046	-1.2710214	1.032682	-4.611616	-2.4026442	-3.191391	-1.8901194	-5.9030776	-9.365341	-18.141039	-0.8754137	-11.068951	-7.244398	-7.7833867	-3.9908638	-13.539838	-6.1073184	-9.259307	-11.006588	-26.76124
608	-3.7891748	-4.3504252	-2.4805913	3.2462778	-10.082814	-9.13016	-2.6778328	-3.4294384	2.479406	-2.0091934	-6.695942	0.96311426	-13.369523	-8.302125	4.463099	-8.13989	-5.020783	-5.7031903	-3.7063277	11.805786	-2.5412729	-11.739556	-2.5033903	1.0484492	-1.4193655	3.3490639	-6.084192	-0.37593785	-4.7874227	-9.358411	2.7134888	-8.6277685	-2.5188148	-5.7725506	-4.342935	7.5678735	-3.9365616	-13.412453	-0.46721616	-9.585152	-3.425354	-6.682371	-6.2233257	-5.7027698	-2.127522	-5.763601	9.611166	-13.291158	-6.0667195
609	6.4340625	4.879413	4.968531	-5.3577905	3.3862245	12.106762	0.09379935	11.550246	2.5541246	0.9000731	4.2829933	-4.910559	6.1873603	6.3061433	-6.2840486	1.1213139	-9.149159	6.4449143	-1.3846089	-0.55333424	5.1203547	-3.6832426	8.788679	-0.77917194	-0.83408886	-9.881656	3.7291133	5.2885776	-2.2435832	1.2123145	-12.6986265	4.9367366	3.823992	5.334524	9.754275	-3.3902977	-3.5127757	3.202689	-1.9759728	6.876983	-1.8514109	-5.5332465	-2.1595204	5.6359906	6.9523587	0.8786846	4.2409415	-1.4044586	4.177147
610	-0.3883697	6.3496737	8.097041	0.83179826	-1.2660965	7.1654696	4.181788	4.847219	3.483529	7.411588	7.287725	6.138779	4.2424273	0.55721766	1.3687015	0.83198243	3.8347137	5.1374454	1.7537613	6.4948907	1.3635845	6.374041	6.8558483	1.8023343	0.3572576	5.1984367	4.4243913	6.1297746	16.065348	9.600749	9.195976	8.428007	15.324543	6.7735176	7.2505746	18.302532	9.817801	4.9392567	-2.0344634	11.595024	9.7204485	7.9977417	7.9385095	9.17516	6.9433713	3.7275074	-3.588227	4.067303	5.4392715
611	-1.1174148	7.3255157	8.519827	10.295145	-0.9252637	8.690716	-2.6957273	-1.9454927	9.724871	6.517836	3.1307414	10.800441	17.178505	8.97968	22.115906	0.2057902	12.510288	14.055709	16.837765	-2.4849102	-3.467921	-9.597037	7.2140565	-0.18629996	8.249122	5.96306	12.107501	5.757487	17.827364	0.37358776	11.844246	-0.3700881	8.899075	-2.4822733	13.74281	10.98275	7.9050736	15.558464	13.521145	11.157598	4.243586	6.9358115	14.480888	13.592553	-1.8167835	11.373706	6.2833066	12.437927	-2.7175667
612	-11.911593	-7.9575944	-14.018374	-15.479167	-9.347158	-14.446891	-9.426814	-29.130377	-11.539836	-11.201763	0.44125214	-20.183935	-17.55808	-8.704958	-2.377992	-13.464096	-12.827301	-5.197901	-13.233449	-11.087008	-16.601034	-0.6112253	-6.9628835	-8.9607725	-11.928838	-2.0739372	-11.457801	-8.149968	-15.921695	-5.818344	-9.910329	-8.878105	-2.7169294	-3.0942667	-13.634739	-8.241506	-15.8021	-5.770904	-19.451529	-22.417368	-12.730227	1.959026	-12.504155	-13.415916	-5.297922	-18.158995	-21.813353	-5.9985447	-10.810791
613	3.238452	-2.4021757	-3.1442301	0.3936329	6.2764115	-8.716668	3.0352428	-3.8828704	-15.141411	-5.0879574	4.843913	-5.263684	-21.855827	-7.6621127	-0.2899681	-12.957485	-5.5516624	-1.2802659	-2.1822176	-4.9806895	7.1137786	-11.627598	-2.8919163	-9.34427	-6.280213	-9.509621	-2.9137344	-2.570102	-5.080854	-10.390042	-1.4865543	4.6821995	-4.844553	-7.897555	-1.9168848	-10.915471	-3.8073072	-5.3507977	-2.7291286	1.7291865	-2.884863	12.597215	-0.598736	-3.0423183	8.080285	1.0095797	7.9812417	11.750834	13.201358
614	6.531063	-0.3146561	10.041074	4.921179	5.1471744	9.727837	-12.350482	3.7528512	6.464157	10.680058	4.276621	-5.576576	4.886101	9.464384	7.6281724	1.1243154	-14.551127	11.905189	-0.3932375	5.535095	3.4670894	2.347263	7.042024	-2.8274257	10.149896	1.8021903	11.549431	3.350151	1.4590454	3.1990087	7.1685367	1.7397566	-0.72152853	5.305016	-6.539453	-7.697787	-2.5538447	-1.5680033	-4.736725	-10.575822	7.8756585	-16.275969	-4.1825833	-2.0750816	3.1309993	-4.821544	-19.226652	-8.387168	-20.441195
615	-10.966754	-8.480926	-8.95589	1.0698786	-5.9011326	-10.141151	-23.281792	0.38518205	-5.7964835	-2.2871225	-19.292171	-17.169243	-11.603499	-2.0899622	6.120527	1.684203	-9.309718	-9.467747	1.5337821	-14.150392	-0.30616063	-9.760694	-25.717272	-7.0767264	-1.572539	-23.897776	-3.261033	-4.5551934	9.4935465	-1.4019247	-0.5296774	8.800671	-8.354863	8.754451	-5.1400037	14.562553	-4.645825	-0.37323686	-20.65956	-3.2272873	4.9615993	-5.3871713	-14.436066	-6.0768356	-17.644415	-4.4930816	-6.5736575	-8.580398	-9.053587
616	3.1935604	4.8005047	-2.1939967	7.376848	4.5016723	4.1515546	-7.642431	-8.940063	-2.8111446	11.1512785	-9.666855	-26.660883	-10.958028	-6.8815475	5.081215	-6.83918	-5.9603896	-6.1819777	-3.998479	-0.41464934	2.8974907	-0.07936879	-6.623958	4.4933677	0.91230816	-6.784378	3.7788851	7.434342	-1.934841	10.941571	-0.043635767	-7.738583	-2.0694366	2.5376174	2.7383535	0.8496396	-3.2404993	1.7995152	-1.9388156	11.900569	-8.063414	-6.7674026	12.508822	-4.3334746	5.587435	-7.7530837	8.534142	-6.383648	-8.77701
617	-6.500544	-7.0666957	2.9579446	-9.85838	-16.719347	-2.3462927	-12.971461	-2.8666372	-14.37128	0.5378265	-9.557176	-24.445946	-6.398969	-0.09700402	5.2099214	11.408646	-0.76076144	-4.905405	-7.5843873	-2.081043	-9.55364	-13.083316	-8.714159	-11.237937	-14.658059	-15.365243	4.940795	-3.23893	12.4421835	-4.154171	1.8790541	-1.4605821	4.2675576	-6.530207	-4.2955265	-10.459857	-4.994264	0.19030046	-0.29679474	-10.557983	0.9043878	12.86863	-9.1171465	-1.6584259	-6.3719506	-25.39411	-13.157397	-11.208953	-18.419024
620	5.4003367	-3.5173025	-5.105025	13.545418	2.4532695	-3.6558	-6.275576	5.3586297	2.2785308	-9.108045	-3.4401963	6.0746865	5.8176017	-0.7801836	4.7972813	-3.15789	2.972338	-7.4686484	10.894786	9.201562	2.4022753	-5.2242155	-9.226343	-4.2035723	1.1611158	0.014623483	5.623119	8.897622	-4.2981853	3.718235	12.524447	5.12799	-5.3799987	-3.1280072	6.1600075	-1.6871926	-13.023773	5.109413	0.7080147	5.0379333	-12.4278145	-1.2047201	11.003667	-2.624429	-5.6822553	0.8097518	2.2145505	-8.529223	-1.3746523
621	0.7067893	4.5588846	-3.7817574	3.9228008	5.0179877	-6.872902	-7.693911	-12.0040045	14.365112	-12.882558	-1.3228736	0.9849064	-1.1486989	-3.5390651	-2.6872988	-10.162212	-6.6380057	-2.8316152	-13.800629	0.38051972	1.439453	-1.0799633	0.55946606	-5.2220016	3.4150126	-2.820406	-3.2625754	-5.305231	-7.192262	-11.611576	-3.8143919	-3.2646658	-6.4785132	-0.8312413	3.5016682	-4.1333704	-1.0530547	-18.951193	-10.37972	-4.223374	-5.840922	-4.502236	-0.4342668	-5.4405174	-1.623783	-1.7458931	1.2284557	1.307684	3.660801
622	8.578543	-0.48888716	6.659628	3.590388	-13.527493	9.283321	10.336219	8.545725	7.516106	-14.707374	0.8047798	4.2019033	-0.06285898	9.737425	3.1831598	0.8941815	10.191968	4.940383	4.932041	8.228039	4.781133	14.042114	0.8118742	-3.3048184	1.8296213	5.917852	3.2579672	-1.1463724	-2.2750063	7.842612	0.3221437	-1.3596653	-3.417366	-0.8312567	3.2256908	3.5675342	2.6475437	8.355268	11.261676	3.495738	7.6777415	13.684276	1.6811365	5.7620144	-9.800352	1.5466431	1.0372676	-2.288184	3.583822
623	-4.6186013	-1.8810161	2.5274618	-11.113711	-3.4154541	7.1802	3.5422049	-6.1288376	6.974957	-8.348151	-9.012946	-2.1439657	-16.106068	-4.178639	0.67826414	-10.201018	1.2500689	10.592766	-15.913861	-5.8972955	-1.3146244	7.2872624	10.007817	10.013393	-0.56172353	-5.530168	1.0104338	6.144156	-8.565404	-3.232401	-1.4630795	3.482929	3.6278038	4.1257834	5.49762	6.4165854	2.2297843	-9.830661	-1.0501751	-7.1073227	-12.118024	-14.945844	14.195249	-18.46973	2.552927	9.69867	-14.620318	4.524348	1.0804535
625	3.6382096	8.82117	15.458018	2.492486	17.555521	10.812995	-1.5955402	-8.778993	-13.906552	9.550747	-1.7069172	7.306013	5.4194036	18.559244	12.061328	14.656222	8.310068	11.084885	0.20396006	16.105925	16.021734	16.24275	11.476182	4.6951566	3.4319065	-3.3847244	-1.5305527	-7.50932	-12.057564	-2.0720348	15.372272	9.379807	4.9396424	5.4086556	6.771496	5.192968	-9.327884	-3.201833	-7.706852	-10.7207155	-0.6854758	5.621664	-0.95158577	6.470242	5.883877	1.3561491	2.68546	2.140108	-3.3378105
628	15.483478	10.091375	7.4279556	5.5637608	-2.500949	-5.5363145	12.494008	1.1936711	10.485825	-0.5712504	-0.41979623	-2.5067923	-4.4910884	-8.056042	0.67453265	-0.6981123	0.003638824	-0.12299291	7.4995594	-5.8484025	-1.3698305	0.22872488	10.5439825	0.90798205	-2.4013638	3.5498228	5.9524064	11.434822	8.761968	4.3163037	7.7931385	-2.2992272	15.664329	-0.29283008	-9.721484	4.037437	3.7823331	-15.885875	2.3720655	-3.6208773	-4.383261	-13.294384	16.726805	25.198828	26.42907	7.7292275	-2.7379262	-0.0692881	-18.315643
629	-9.467246	0.47152814	-16.809515	-2.9288332	-11.867699	-5.6845984	-8.383124	1.4712154	-19.365486	-9.804879	-17.114895	10.511962	1.3552333	-14.763532	8.413119	1.9892184	0.05415392	-9.6540785	3.5069094	-18.576311	-1.8717431	-16.169935	-6.6216264	3.457463	-6.4977937	-10.764901	-12.942856	-4.308588	9.161115	-6.037426	-3.402057	-5.593615	3.6179085	1.381349	4.117665	-4.338005	-0.40160155	-5.95348	-4.0898113	-5.807653	-6.3501797	-9.344182	1.3710693	-0.21892357	7.8805885	1.2662944	4.3949556	1.1832527	-28.879908
631	-0.42383897	9.235049	-5.19619	0.99106836	-5.658048	-33.102127	3.7627456	-6.5190067	0.82094496	4.5021505	-9.782705	-2.6766508	-2.091178	4.652723	0.10059007	-2.4102554	-0.039115906	-4.2095637	-7.328675	3.1899116	-4.510291	-14.718656	2.6322002	7.7866664	-7.8322544	-11.314151	-19.741041	-3.561128	-12.197228	-3.8333359	1.0581725	-6.420706	0.01329724	-9.890849	-5.2097535	-6.6167836	8.109363	-3.8717186	-1.3102947	-2.449401	-10.704433	4.792204	-19.17531	-2.5700266	1.6115427	14.587009	-2.5695632	7.1598816	0.42525744
632	-5.339123	-13.548556	5.406466	1.101162	-2.1578143	3.829858	0.91686296	9.958127	4.120676	0.91431904	0.83491516	10.434964	-3.6715899	3.615195	0.11710008	7.9739604	-2.7521524	-2.5300486	12.933792	8.587105	7.14257	-0.7885296	-0.7436792	1.5028137	-3.9056072	-5.8925877	-1.0264938	-10.757703	6.4757333	4.774796	-6.525804	4.5901017	-2.7025921	0.8278597	-3.4349706	-3.5418987	-10.123383	-13.393956	5.5383363	3.8408759	1.0464677	10.451631	6.263785	7.2551136	-12.946855	-8.531895	5.424645	7.770874	-1.6758846
634	3.8452199	8.184116	14.556296	9.241657	-0.73041517	-11.218113	5.170387	10.421676	4.9605317	2.1068618	-18.974083	6.998509	13.277459	11.604614	10.751014	6.005575	6.0624614	4.169606	9.640521	7.138787	8.609779	3.027773	-0.01462539	0.27285025	6.898243	13.841731	12.580764	13.586354	16.311716	8.611814	7.16653	16.116865	-1.5658888	13.824361	16.980434	22.421118	5.3070683	2.1986644	4.5699844	-2.3294916	12.248424	12.530049	-1.9719223	17.414587	4.609916	12.584663	1.6937137	-7.3974814	13.436229
635	4.2440224	4.2173667	-1.1718985	7.3029532	10.375553	-2.0555608	14.018046	10.86481	3.5403996	-6.8443513	3.6152565	7.2355385	6.9795527	4.087744	-3.5682504	6.1337028	-1.3166676	-2.1580641	4.6739674	8.148723	9.017583	1.5341907	15.788621	10.8578	8.923009	8.270011	17.928522	1.7478427	12.703193	12.839436	18.36827	15.940976	11.699702	1.3389667	-2.910629	5.2125564	5.5290465	3.8216403	1.8801807	3.1914177	8.5776205	3.1560538	7.1318665	9.20263	15.785645	10.470677	16.422054	8.140527	9.19884
637	5.3622146	20.412973	0.19480562	13.258479	7.720927	10.164497	3.593077	10.526944	16.247929	-11.268295	13.63768	6.7283325	5.0289855	-7.858373	5.5503693	13.616553	-10.859901	6.635998	-0.50156957	-4.7148085	-6.9525256	6.120046	13.458999	10.18829	13.6582985	11.368394	2.1580222	3.8165932	-3.635664	10.044116	-9.285489	-2.8093636	11.40064	-10.488347	-6.7387695	1.5228823	11.165454	18.15698	14.876512	13.751317	-11.017155	3.270341	17.230047	-14.195903	15.386375	4.446942	1.8825359	-6.5843887	0.7746033
638	-10.979062	-11.413231	-8.244048	-13.432204	-13.512561	-11.531037	-9.521417	-10.48895	-8.750785	-18.216005	-14.97668	-7.3386517	-12.316185	-10.659634	-21.749975	-12.09045	-13.11623	-14.048581	-18.250465	-9.258103	-8.226066	-5.961512	-11.618991	-11.623604	-14.62926	-16.518389	-11.7610445	-18.921274	-12.126393	-3.1877544	-10.117248	-14.593421	-14.521965	-4.5633163	-15.721766	-4.9332323	-11.011683	-8.24428	-21.063692	-15.900226	-19.547762	-8.474201	-14.268672	-16.075249	-12.228024	0.59243137	8.414096	-9.90018	-12.240279
639	-0.7856023	-3.9221914	-4.3201394	-4.597453	-4.384031	4.3401036	14.159335	-0.19400287	-13.139221	-7.970877	-7.8539176	-10.258621	-12.978232	-9.377438	-10.52023	-15.912236	-1.6587801	-9.849618	3.163395	2.979598	4.3927193	6.279528	-13.685594	-12.288083	-14.735878	-28.23175	-16.566107	-1.6364145	-5.356838	-14.314087	1.7534462	11.457606	-4.5361886	1.0225887	-9.323058	-11.319381	0.037605684	4.038595	12.411214	-9.799508	-13.837888	-18.190996	-0.19183095	-1.9236726	-1.4678043	-13.714096	-9.344921	-5.830965	-14.555817
640	-14.505321	9.575666	-6.3061748	3.8674307	1.7735089	1.8654693	-11.76857	3.2084253	-5.4926724	2.7055807	-8.355856	6.6121063	-3.0972865	1.8731142	11.494321	7.722908	-4.425796	1.4593834	1.7413726	-17.34855	-5.09148	-1.6085533	3.4301083	2.658418	2.2298326	-5.112216	-0.10395273	-5.3813305	-14.20048	-13.017411	-0.28670755	5.0912375	-4.682975	3.7487729	8.776681	-5.9391418	-2.4092119	-10.575522	-19.640715	-2.7904015	10.182237	-5.333168	-6.577952	-8.228522	-8.995021	2.1809356	-0.023361206	-6.839582	-7.4752717
643	-18.273039	-23.357178	-10.558938	-24.363653	-35.499233	-15.416537	-5.674107	-8.870729	-20.882893	-15.655475	-25.78234	-13.291328	-19.48598	-32.693222	-8.1032915	-28.350473	-32.273987	-14.53744	-10.319623	-16.307993	-15.425285	-13.014389	-15.154754	-15.439378	-20.006205	-15.597028	-20.097282	-21.054388	-10.347578	-18.579569	-10.201182	-22.673271	-21.389067	-15.372138	-11.947574	-19.435316	-17.53379	-20.957678	-15.050877	-17.141031	-16.750261	-32.840557	-23.627472	-25.504969	-15.643887	-9.074319	-25.57572	-21.9466	-15.905677
644	-6.502024	18.71539	12.269649	7.783584	14.445737	-4.8801236	-8.247916	4.2126155	5.6862025	10.649542	-4.120411	2.5736158	4.621971	-11.554172	5.864075	2.259442	-5.905924	-0.22967036	2.3529131	-4.4687543	-8.6475725	1.914887	-10.545525	-12.961461	9.059167	-32.581844	-11.599818	-15.545494	-8.300536	-12.160758	3.6481245	-3.7349427	-5.1810346	8.474757	4.551886	3.958185	3.6787758	-1.9979883	-4.635428	-2.7078238	15.751762	6.0388417	4.8880386	15.549404	5.952268	6.3912697	9.237684	5.8497453	-0.815134
645	3.5161533	-3.3218215	6.084533	-9.764308	8.614302	14.174899	11.125332	1.6509075	-2.8126056	4.042763	-11.2139845	-10.607845	-15.231868	-15.106102	-3.8956716	4.3352027	7.1973305	3.4666464	-6.1032567	-8.936023	-8.347711	0.22469322	-0.124326944	-0.8521827	8.911576	-3.1104996	12.416325	19.090136	-9.5339155	-1.6897182	0.41821465	-13.653371	-4.020801	0.59072024	-4.1229386	6.398636	-7.4498477	-5.5186114	14.306918	9.118785	-5.103945	-4.0795155	-11.78118	0.26298487	-2.1329195	8.700482	9.542262	6.5161176	5.726011
646	-1.0351774	-0.14061499	3.2583067	6.5620008	6.204998	5.881906	5.3328633	7.91429	-14.012834	3.1054933	4.103481	-4.6170497	-1.3176665	-8.614501	-2.055187	-6.3626914	1.8045325	-5.0852118	7.818062	2.7176065	4.106048	1.4678239	-1.2303034	7.050224	2.1146383	-14.949351	-8.600862	-16.865326	-1.2210203	-0.76265115	-6.6962476	0.5822942	3.1251678	3.5923183	3.90543	8.545989	-13.11427	2.2694104	7.5131164	-4.4521484	7.9391227	3.2201984	7.605427	10.074913	10.824078	8.323039	13.199909	6.208906	1.2439771
647	-2.7242486	10.831225	4.226297	7.8105664	7.031267	17.196512	7.1890697	5.1803775	-4.047533	2.7183802	-0.24743892	1.3186684	13.546551	14.70853	10.681671	6.0148597	8.262512	19.930984	8.303987	-10.6534815	13.106059	4.2105136	8.651437	-7.7872443	9.068554	-8.642523	10.516669	-11.232703	-0.28576386	4.761478	3.7965717	-4.6768117	1.5789919	1.7794727	6.8849063	27.690193	14.1560135	12.403882	-2.942096	21.58246	0.41640958	6.469509	4.0512285	16.753649	19.417242	6.054438	-0.99614435	8.218504	9.810531
648	-8.60451	12.938652	10.977872	16.887339	12.906777	1.8525149	-11.057495	-6.052347	6.2057953	-4.3332777	-4.2542796	-7.508003	-12.682546	-9.649413	1.5471201	-0.074489035	-17.81151	16.568394	1.4771032	17.80882	19.488848	0.24399774	5.3259435	2.0046718	12.60933	12.908778	10.916909	0.34396228	4.4442883	7.558914	2.3357651	-0.031787872	5.2229004	-5.250111	4.889707	7.793226	-3.8523471	3.7882035	2.157107	2.4689186	7.7147202	10.112475	3.5863695	7.2391973	-4.179088	2.7377746	0.8503577	5.4645324	-12.131621
649	-11.516919	3.7081006	-20.250568	-8.613988	-21.063105	0.83361894	-14.04569	-8.752498	-4.653923	12.80334	-8.532381	1.3542601	-5.1869397	4.717489	2.481084	-2.363065	-4.049282	-0.25237235	4.854521	2.8978646	-27.435005	2.4254084	13.146184	5.743988	-2.6775773	9.600167	-0.43751907	10.397618	0.33921877	6.4449496	-1.3494865	-8.734463	-10.731285	-0.12211148	-4.199505	-20.030104	-11.772576	-9.340703	-9.705683	-10.250916	-10.844861	-6.0959706	-6.4805737	-6.075346	-10.13412	-11.016506	-8.150376	-1.5399724	-17.4849
650	-2.2136805	-8.572568	-1.8794743	-9.263272	-18.064112	-13.789874	0.3358105	-3.671197	-11.873715	-3.9482825	-2.1299765	0.36573574	-8.504365	-5.0412865	-7.219229	-15.145419	-6.290981	-0.85533017	-9.633123	-7.596495	-4.6104665	-9.93724	-7.9010315	-2.6492624	-16.70279	-10.704132	-10.844462	-11.690129	-8.447962	-8.764099	-3.3304539	-9.173288	-18.757849	-10.040047	-8.907093	-8.956543	-8.383092	-0.8389988	-1.2771214	-4.272569	-14.59966	-7.1041064	-25.283745	-11.676484	-14.685445	-13.783845	-10.979885	-16.209715	-9.701947
651	9.17311	-5.7635274	-2.302509	13.254598	21.868713	14.061409	-3.4508207	-15.319435	-27.279268	-4.787912	-4.2755413	1.5115318	13.5715685	8.390561	0.6583187	-0.3368179	-4.8645744	-6.1553445	-0.96353847	-5.397923	-0.69094753	2.7682607	0.15004669	-2.084614	0.22651975	11.974505	6.1580787	8.260346	-13.312599	10.000191	11.959226	17.64144	6.5770154	-1.4267836	-1.1643819	1.1016347	-0.0922753	-15.056548	0.8309886	16.349998	3.1851645	-9.858178	-0.36848798	-6.0873733	7.400175	14.863122	19.86146	-5.0844007	2.6319754
652	-2.5546513	5.268559	2.6551924	4.6654453	6.0178084	3.3935978	2.148708	2.8417828	10.175686	-8.901284	-11.537757	5.7603583	5.9032273	-0.28429857	-17.833067	-0.29135862	3.7361565	-7.6346626	1.806755	4.707604	8.9481125	10.333376	7.9500732	1.1858302	8.190212	8.920672	10.65278	7.4294963	0.5971028	8.090508	4.9516068	-5.2180386	-8.152445	3.4104297	-4.977408	-5.773495	-5.0212865	-0.94814134	-9.578333	2.9489603	-3.3178463	-7.093638	2.968959	-2.0391457	3.948704	5.0095263	6.268806	10.3675585	4.365463
653	3.5957	-12.894946	8.091943	7.946263	0.8838213	-3.491761	7.156578	-0.41765657	13.670991	-0.88914603	-16.814009	-14.085701	-13.769981	0.9049329	-2.6110983	8.983628	-2.1016417	-13.558887	-10.915749	0.860001	4.914773	6.408478	21.456398	4.0080605	18.98324	4.189857	2.1325119	16.116716	4.5058246	7.0665116	-4.5481815	-9.488225	12.929108	-4.4573765	5.92888	8.544179	13.946624	17.874224	2.7818372	-4.01981	-3.8281803	15.202763	10.4087305	18.153963	10.017444	5.3803234	5.804886	-3.3455257	6.527328
654	-1.8252535	-16.411049	-24.65705	7.1883416	-11.6188545	-11.14991	-19.556673	-22.444159	-16.431335	-16.758608	-17.552774	-20.508621	-23.109407	-22.535883	-21.655214	-11.288815	-1.1152563	-12.7780075	-13.280487	-15.072133	-20.271803	-9.362227	-16.796476	0.15724118	-21.393112	-18.938902	-25.940926	-30.9057	-35.299496	-20.15534	-19.7741	-14.651871	-17.894346	-10.63256	-21.016129	-12.610423	-2.3643448	-23.775751	-18.588888	-13.557376	-12.591468	-24.55924	-27.289198	-13.373813	-3.5655336	-16.63716	-12.137311	1.7174788	-16.470205
656	-9.440175	-1.7371197	-16.73683	-1.5587538	-17.82731	-12.805749	-14.971759	-3.0046177	1.9020036	-10.74274	-12.006229	-12.453266	-7.7467847	4.9499803	-21.519531	-5.2404237	-4.2764606	-9.782276	-16.701626	-9.250929	-9.9821205	-18.22574	-14.942277	-12.251803	-6.251146	-12.011064	-6.5341873	-11.857091	-10.064067	-19.732872	-13.190178	-6.307594	-3.5455081	-2.5597532	-12.198092	-5.161469	-8.739447	-11.465411	-4.883034	-6.4319797	-0.78390807	-6.537866	-12.887462	-15.238586	-12.721329	-11.802516	-5.4746194	-5.9162736	-14.087195
657	5.4272614	10.600834	-1.2793335	-7.5937343	-2.9259624	-0.40360686	-9.008877	5.3939223	10.445137	6.950163	-2.2294724	9.5249405	1.1928669	-7.407593	9.778598	3.9830577	3.7221994	-0.87409973	2.4121664	7.491974	-4.871672	1.0832853	-1.0411595	1.1407744	-9.054714	-2.3169434	-0.2522901	-10.177429	13.677306	-7.0087733	-4.942581	-4.5290585	1.1724201	-9.127607	9.289359	-1.5777706	2.6769485	9.0051985	3.0971816	-2.3273656	-9.498885	-5.5683923	-5.945057	-13.034675	-17.004274	-3.1124132	-3.7296422	-6.931253	-7.420195
658	-4.2233806	5.8175683	3.6002674	-1.3940244	-3.7172909	6.3875184	-6.2439923	-10.552304	-0.15670316	-9.256343	-0.36496195	-7.027012	-4.1769433	-8.581062	2.5102055	-4.738973	-3.4162884	1.613604	-9.656529	2.9654286	-1.5797158	-4.0241714	-4.330833	-6.812601	4.0368743	-0.23582013	0.34272656	10.299473	-5.470612	-4.097552	-5.147836	5.608271	4.1956105	-11.905781	6.779653	-2.2966957	7.9299717	4.883105	-9.178858	-9.164614	-3.0938568	-3.3828762	-2.5278502	1.7144179	-13.77675	0.5083222	3.3996632	-4.362165	-2.6062038
660	-18.899153	-21.186258	-20.95122	-21.148344	-3.2003202	-11.083318	-7.840941	-15.17696	-6.724772	-20.344067	-6.5389233	-20.382616	-18.082996	-12.870915	-16.57035	-10.2526045	-19.571589	-21.139128	-3.5692825	-11.056096	10.26059	-11.702252	-16.78928	-14.515677	-9.74579	-5.9970074	-10.350848	-17.495132	-16.90342	-10.382225	-9.585134	-9.791076	-13.262172	-11.741771	-18.469767	-14.103185	-17.862936	-23.689234	-17.9908	-11.115589	-16.458391	11.251416	-18.726194	-16.110737	-10.790967	-10.083947	-6.8400726	-15.879094	-15.00325
661	-2.4310648	-0.5738147	4.7509723	2.6139839	10.879402	12.459034	22.039225	13.112166	2.3737955	7.949665	11.967296	5.0217338	3.3818626	1.472112	6.79327	7.5516777	12.499181	6.993136	-2.6301026	1.3415943	-6.7650647	0.32773304	4.2724867	4.994966	-7.91399	11.010245	0.05969453	5.031095	-1.4847113	11.558331	1.4508586	6.038713	12.178031	9.111081	6.355725	14.531375	20.136097	10.530519	5.085157	-3.6902475	2.267484	4.4593825	3.5643616	-0.029797873	6.7763762	15.973704	4.5017915	2.5916555	1.3987106
662	-13.169777	-6.470812	-8.931445	-4.423215	16.114944	9.936945	7.9768605	-3.9201803	-2.7391865	8.753663	-1.0480566	7.2784405	8.240484	-1.1801442	8.88671	-10.516305	38.572567	13.541351	-2.800752	-0.5838085	-2.090498	-4.3315196	-5.906508	25.709503	11.526946	-11.621434	-8.503278	0.6122295	6.1052933	8.369102	3.788699	3.701514	3.9228532	2.5668046	9.896539	-0.3660032	30.515295	13.37883	8.454385	-2.99327	3.3444433	19.371494	0.0829161	-14.198213	11.46144	18.479513	19.874273	6.082915	-7.05664
663	5.295428	-16.047018	-13.512479	-20.465246	-8.8171425	-6.6907163	-13.060935	-9.289776	-2.5861137	2.3762777	4.9693985	-8.269245	6.205794	0.71146154	0.61548424	-11.532089	-7.1263366	-18.91094	2.006814	-3.500222	-1.5581356	-7.257179	-3.9928608	3.3685338	4.049347	9.019132	-5.676325	-8.581762	-21.139791	-6.8478794	-43.853214	-11.397087	-33.505894	-8.973103	4.722753	9.88462	11.801301	4.2068863	0.95640165	-1.6219321	-5.3621063	-0.2855424	-5.2838407	-1.6820173	-3.9467165	-7.60063	-12.363644	5.3592353	8.787113
664	-1.7481037	-8.2993555	8.074741	-6.907388	-14.656761	-12.710075	-5.2304955	-3.0288584	-7.811457	-2.0572996	-16.268276	-7.4393463	10.438692	-15.5369	-3.4611034	-12.098817	-9.783585	11.4735565	2.0149915	5.2886453	-3.9971752	-8.233971	-1.9663748	1.5756508	-0.011447589	-6.755071	2.1546512	-5.257258	-4.8979044	-4.0102005	-1.6548982	-1.4783058	-5.8645873	-12.811611	-12.030492	0.48936367	-5.032311	-7.244662	-6.3371463	-7.1155934	5.25868	8.332719	10.440638	-8.731125	-6.3654747	8.634003	-13.100629	-4.991491	-9.655921
665	3.707483	8.912516	7.1594863	-2.1666129	0.8620208	11.236465	-0.6127454	5.477016	19.49363	5.460949	3.6399212	5.024023	8.322571	13.096405	1.8331895	-3.2810268	5.871742	8.167634	10.944244	5.1872134	10.098667	8.721711	7.1911926	12.241348	4.187949	6.506929	1.5884899	23.114342	7.541719	10.76974	-0.48824486	-6.217814	4.695678	-0.7504309	-1.405508	-2.8583138	1.6158546	-5.665982	2.339019	2.671731	9.312865	7.578169	1.7684656	8.267633	4.177502	-1.4757622	2.9045763	2.8582795	0.4043199
666	-5.2521605	11.550279	4.792488	-4.7118907	-4.806206	-4.857247	-3.4980164	13.089501	-0.14412458	3.0848072	6.0137177	2.8821287	-2.5160058	5.4197087	-4.547701	-2.2783196	12.838063	24.063929	11.80907	-13.772861	-12.145001	8.256421	10.494703	-22.965559	-3.3509963	1.3966635	8.291355	9.878247	-8.74167	-0.43072316	-0.1924458	3.3588352	4.6865296	4.9712033	-16.90021	6.404873	-7.368301	18.364916	9.635376	-7.003798	6.6050515	5.731678	10.139573	-13.947375	-8.024165	2.1649823	-2.8417532	-4.6851964	-13.441265
667	6.7910028	13.571946	-13.934521	-2.5203784	0.7118654	7.4111276	-2.6819732	-13.29732	-21.224936	-11.705541	2.5463088	-9.549836	0.9239976	-6.551516	7.7005744	-3.4696786	-10.057675	2.3673632	1.776157	1.8571476	14.902257	9.010747	10.270481	3.957515	10.611472	5.447293	-2.1056464	10.056348	-4.4153547	-18.362524	-5.5012107	-13.36719	7.078085	-10.627365	3.6800919	7.4463162	-9.463056	2.325368	10.373088	-0.112090506	-3.5243237	0.4071466	-10.659548	3.5033398	-6.333267	-0.91213924	-2.2054942	-3.1462162	-4.3503246
668	-6.5248513	6.9511037	0.2734897	-1.9546003	-5.969515	-7.8320518	2.315319	3.6778805	1.2240142	-2.8061028	7.541016	-11.552142	1.3700786	-0.90180653	12.907928	-1.2797028	-8.382513	0.38837352	8.869632	3.0140908	-10.506896	-2.4781048	-2.7937002	-21.865387	1.1911825	-11.768567	-1.3585263	-9.122426	6.735127	-20.320614	5.867368	4.8868694	3.1867752	-1.9456848	3.360059	3.4218502	-14.593566	-10.110064	-18.003038	-12.153163	-7.7938323	-3.932517	-4.9404387	-0.6807864	-2.5960917	-10.974816	2.362847	-2.6763694	-4.775587
671	12.870427	-3.1674745	3.4465263	2.4648383	-3.206847	-3.2144167	5.3058314	1.9928886	-13.070693	15.735404	19.476223	7.656929	1.9959807	0.907857	17.6741	-2.4425447	-1.8276173	7.8190784	1.2754691	-0.19385068	8.839105	27.56198	-3.3748868	-7.4716334	-7.6666512	-7.406971	-6.8237724	-6.447785	-5.5255585	32.389847	-8.993299	-10.778732	-6.061039	-8.141032	-1.5487069	10.961074	7.536362	-5.4981213	10.150491	-3.845606	-1.8864198	-1.8435907	12.454856	13.190686	10.956917	-0.29195008	17.345335	5.906114	-3.018856
672	2.1829407	-3.4596636	7.454783	-3.1699889	-19.644663	8.734899	-6.97871	0.7395077	4.190972	-8.1983795	-2.4512374	-4.0483613	3.0059834	5.6569405	0.31053698	6.636926	9.20381	12.57648	-5.1596375	10.736407	5.234488	-4.8240275	-10.834908	-6.489322	-3.5906918	2.9476845	3.092759	6.508436	12.35687	12.544044	10.387708	-9.851548	3.858338	3.3101234	-2.2624867	11.54386	-5.7206445	5.1721315	-21.422144	2.653356	6.293013	-8.804872	-2.989391	-17.31659	6.5886207	-6.6297326	-13.933848	0.28279352	-3.4060104
673	-7.486364	-4.078649	-0.681626	-3.345955	-12.480432	-1.2667116	-1.5397633	-13.291771	-3.8230288	-21.079786	-0.72832555	-14.917514	-1.3902916	4.1063266	-3.6327188	12.751744	-4.9114394	-0.25632557	-9.003432	-1.8298577	-0.6949628	-9.06216	0.02980248	-9.822821	-6.6084595	-5.5250487	1.0577148	7.4451394	4.456865	2.414732	-3.5701933	3.3306496	-11.0296545	-7.6408043	-1.0823673	-8.104639	14.856524	-10.090298	-4.4588547	-18.537575	-15.43027	2.0560896	0.7005625	-9.907445	-3.307845	-12.436221	-13.284085	-17.026644	-4.9346356
674	11.227219	14.338005	1.8415785	11.999648	6.369898	-17.454916	11.311648	7.2711177	-14.476868	-2.831257	10.603141	10.328624	11.707751	7.8119483	-2.8164794	8.771024	24.068344	-0.14252289	-7.8274503	-8.4105015	25.844141	2.3944294	2.3330796	8.415114	5.253805	-2.083249	10.313556	3.6242151	6.2887053	8.9209795	6.45697	-1.5959873	-2.872165	-9.696316	-4.9986567	-0.57095176	4.128672	13.088086	15.826131	-7.34096	-14.943047	5.729712	-0.44730887	5.6636543	5.348723	14.032397	13.983029	8.374536	8.713587
675	3.2661579	1.7753054	-8.963056	1.6677836	-5.4555264	-3.813537	4.3740325	-1.9567561	-1.0695769	-9.868289	-5.3679924	-2.7689161	-7.9145246	2.217179	2.4535427	-3.2942753	-5.941316	-4.828048	-13.776108	-1.049805	11.646069	3.9902382	2.8959987	8.330057	1.7747151	-0.27499834	-0.7012079	4.5326695	7.693197	5.18127	-2.5388887	2.7632377	1.1609607	11.070145	5.4228187	-9.346249	-1.2653466	-4.6447344	-12.232758	-3.999857	6.0520024	0.2777512	1.9100441	-5.822635	8.478263	-0.8482952	-0.5919841	-18.556822	-4.0179906
676	-0.5832488	-0.48131528	-1.9122801	-1.7261988	-1.4038572	6.4305625	11.396119	-8.847632	6.316673	0.40609136	1.9075909	-6.2194996	-14.298718	-5.4543443	1.8658186	-2.0108755	3.794508	-15.500331	-21.850023	0.026560307	7.8823533	-9.601056	1.3654083	1.1430798	-10.8941345	0.34571505	-11.308926	1.3886331	-3.015354	-3.5982115	-11.233833	-17.06819	-9.409831	-1.9260902	-4.832051	4.4049764	2.3493106	-16.42391	-1.4602255	13.790801	-3.1621788	10.34261	17.058199	-15.025124	1.2586209	-5.60862	12.847874	1.1914932	-2.864975
677	3.0846913	10.026696	-2.867139	-3.2457612	-6.747623	-9.676339	-10.8571005	2.5209196	-17.976648	3.1032858	1.6126102	-4.202351	0.4209757	4.333755	-10.114687	9.549682	3.130047	-13.663795	2.643977	14.144885	1.2184588	-6.367229	10.684001	9.748307	-1.7612938	5.63841	0.5134442	19.989462	-4.0925436	-8.212012	2.3870916	5.044305	13.793355	6.7250047	11.0106125	-0.4820819	15.96711	7.247911	14.154622	0.83696634	5.9457192	-1.1526814	8.986839	8.05092	9.988349	3.5641127	12.442731	13.7271805	9.853223
681	-2.5681918	3.1814117	-8.54341	-16.27367	7.2764983	2.423547	9.715958	-1.1906242	24.286673	9.677121	2.517548	7.825731	21.792212	2.1829038	-1.5457262	12.5577345	6.340435	-5.429316	3.9614828	5.2082796	-1.9854773	-5.362764	0.050696533	-12.918185	12.274773	2.6034179	7.873663	-5.2245483	-13.998702	11.241089	-14.534228	-16.118952	-21.159746	-6.009468	5.467638	-0.7673426	-0.33091822	8.304198	12.932663	-8.803916	-0.43974724	-2.889207	2.7030334	-4.2327437	-3.2425296	9.839914	11.603782	17.765179	-0.57589966
682	8.4522705	11.248271	-0.48924676	10.299537	17.480356	1.4959232	-5.062593	-3.80841	3.060919	6.893303	10.852852	5.736545	-12.713492	5.9718356	5.4267707	6.8838916	12.851951	2.6923115	4.9514785	1.2890999	6.7836404	1.5932764	-5.3634524	1.4615849	6.851073	0.5411761	15.107615	3.8849926	10.9590225	12.357925	1.5226585	12.315144	1.6969858	1.8669499	10.787553	-5.118686	3.385543	7.3485527	7.960054	11.566329	13.494277	12.3835335	6.6235614	-6.5336337	11.900555	13.954829	-4.5395207	-12.131942	4.6070113
684	-13.583687	-8.329194	-8.976063	-5.5558395	-10.176847	-13.733394	-1.7782092	1.0840547	-12.995601	-7.3955536	-2.5230405	-0.5865269	-2.1697855	-4.570351	-3.1719968	2.353762	3.1828442	-4.6261325	1.758861	3.7415493	-4.6848783	-8.317535	-4.9097757	4.807676	-6.925383	3.1050708	2.9358807	4.67306	4.875206	-6.1979003	-3.8355465	-5.5861034	-0.33162796	-12.175624	-8.4769945	-12.349739	0.9884346	-0.9526512	-3.293885	-3.4746459	-0.5103541	3.984608	-1.0721232	-7.370109	-5.0477433	6.754278	-4.4985604	-4.774957	-0.65550923
685	3.449543	2.573309	-1.6972288	3.481371	2.0653305	4.513285	10.280865	5.318723	7.8744903	-9.296786	-7.3333535	8.486402	1.3221067	6.472328	-3.260577	2.2977116	8.727013	-0.2745327	-0.35429657	6.7081795	10.792531	8.783303	-1.3223888	-1.6364942	4.024627	4.4475455	1.1557113	2.8652136	10.134453	10.874313	4.078134	1.3932718	5.7336235	4.253407	4.3416867	9.08406	0.13125134	-8.576814	1.4332119	5.6046233	6.2074027	1.3284487	-0.12308725	13.83992	16.690147	15.349388	-8.171864	2.8036242	4.409375
686	-9.619683	-6.9941497	-16.806454	-0.15298112	-10.367334	-3.9838402	-5.6705074	-12.397439	-2.6513412	-4.8952384	2.0835955	-2.6691525	-4.7884803	-8.924962	-13.294084	-8.134118	-4.0340376	-1.5496696	-5.934294	-9.032145	-5.387692	-14.724893	-5.544065	-6.4798713	-9.08967	-9.11736	-3.1958342	-13.183929	-4.9172873	-1.9021631	0.39520457	-8.100874	-4.7944794	-6.96839	-1.4755673	-0.2759992	-0.34524122	-6.9117684	-4.2849784	-0.5760908	-5.345982	-3.1590183	-16.270323	-1.8214192	-11.055799	-7.2122273	-8.891747	-0.90891296	-2.899992
687	34.90558	13.4886675	5.430989	10.2565155	0.19879396	1.5892528	7.230688	23.482834	17.226265	7.065621	0.31617522	22.254496	9.357922	40.21586	13.746708	28.155264	3.4714425	0.3652673	-1.2093829	1.4548149	7.996185	12.655126	-5.3707385	7.436917	-4.823707	-6.9539666	-13.987493	3.8760598	-7.283056	18.75384	4.4994493	-14.556134	-1.8404502	-3.102359	6.432738	-2.1605256	2.5172055	3.3369086	0.2618071	-2.942564	-6.2364144	-30.736319	2.9478092	8.190606	0.49264607	0.6781289	5.133324	-0.8701473	-7.8351045
688	-7.061582	-12.233729	1.940196	-4.316241	-6.1981187	0.40580368	-10.489539	-5.8108	-2.561794	-16.878214	-2.9770706	-2.4539478	-6.581123	-4.697602	-2.8809235	-1.6471637	-14.54955	-6.792629	-5.196092	0.3723041	-5.0318513	-4.692908	-3.9027383	0.79305047	2.89351	-2.1978846	-7.265093	-3.1146195	5.848644	-6.1065354	-10.074714	3.1732013	3.151519	1.0312414	-7.236524	-8.37101	1.7194557	4.9145985	4.017222	-4.6949973	-6.2353034	-14.981633	-12.537337	-9.689119	-1.8814726	-5.854981	-4.0872765	-16.838554	-13.431064
689	6.430983	0.1746788	-5.584952	0.8674604	-4.7191215	-0.08145546	9.20315	-3.571286	4.2302785	-6.2789707	-1.8186069	-1.5361056	-5.6439557	-7.72632	-4.4599853	0.22817115	0.5588381	-5.0870743	-2.1721306	0.832026	4.2660356	3.2268817	-18.308212	-1.4134551	3.1964483	-1.3713818	-5.321819	-6.3190494	-7.8558464	-1.8079166	-3.7254512	-4.6487384	-8.974292	-8.475358	6.90231	2.0894449	-3.1360867	6.028097	3.4678965	0.77409536	-3.863924	5.624834	-11.067635	-5.3589625	-8.550555	-9.43542	-2.95841	-10.089178	0.51433545
690	-13.539623	0.87554806	-3.5932715	2.6289122	-4.4764776	0.021737894	8.154023	-5.5027843	3.2081897	0.82161903	-19.00982	9.177299	-1.8990561	5.413893	15.116771	16.176712	7.0105386	-18.443224	-4.1471825	6.723162	7.3901825	-4.2313895	-5.5147057	9.25418	-5.0048256	9.711251	-11.218963	-17.203516	-3.964976	3.5911293	7.4397864	7.9720917	7.232591	5.587975	-7.0486903	-12.689065	-21.421875	-2.9352477	3.3739393	-9.945317	7.571922	-6.469576	5.549373	9.75468	2.32431	-0.29030672	6.8855414	18.231646	-16.00458
691	15.550529	-13.916881	-2.748561	-14.882187	-2.0940483	7.84858	-9.246901	13.838168	-10.412605	2.0491462	-0.884345	-0.8126815	-0.17759557	-1.0783426	3.377737	-16.820177	5.5647454	5.8241024	-6.7639947	-0.09937211	0.15672128	1.293461	-7.7454014	-10.88737	-1.6084018	13.934289	-4.4990726	-8.125733	2.1634767	-3.1980355	13.5425825	10.519497	8.454875	6.6839604	-3.8132465	10.879265	8.830473	7.7191234	-3.8607323	-1.7492085	2.4773839	-3.61936	7.0741158	-9.837711	5.767367	8.911739	9.478218	1.4369768	-9.170201
692	16.231827	0.81196576	10.209926	7.5555367	8.924239	8.442012	-9.330495	6.168751	5.0582924	10.379686	9.592299	-1.5925068	0.9684868	-3.9216793	3.335287	-23.253729	-8.734525	-6.6591706	5.357176	0.30403137	2.0652134	13.163583	8.626263	7.641764	0.7833576	-7.5532756	16.573704	-5.6647277	16.767878	-8.826692	4.064176	3.6291924	-3.9966524	-10.921814	8.894719	-12.878815	2.3337321	15.206292	11.089902	6.9795704	0.5361894	-7.35961	6.217102	1.0767463	-16.721703	-10.052887	10.170996	0.62541884	0.9937951
693	12.935715	10.408087	9.437489	10.392882	-2.9316452	-3.6889617	-8.59515	0.5226679	1.2317139	6.5761533	11.923209	19.903355	-7.384958	8.773545	-1.4176916	-4.3010983	-11.341031	-10.047037	-12.000214	-12.468021	-23.146225	-19.66325	-15.753936	-26.726217	-20.695045	-2.168935	-0.8751418	-13.77373	-8.153665	-7.518083	-13.640574	-14.870391	9.163162	0.9938225	6.30867	2.184502	5.714975	2.042301	9.547771	9.0101	11.352082	11.21754	23.06952	7.9322433	7.4521203	4.8755913	2.6365654	14.264854	9.2593
695	-11.407083	2.9212408	1.37575	-8.57592	-1.4175043	2.3049004	-6.9191337	-5.673973	-17.93218	-17.70215	-14.069213	-9.227715	-3.696022	-7.231611	-1.2019391	4.5201006	3.0815628	-0.52199537	-1.1281363	-11.052587	-15.485637	-1.7306643	-0.18971395	4.5021396	-9.751387	7.0762024	-15.848809	-10.050206	-10.844421	-0.04248492	-3.586036	5.0398297	-12.223872	2.1551418	1.655696	2.5802615	2.629546	-13.8949175	-10.210561	-13.156342	-7.175125	-18.184685	-4.69805	-6.010863	-0.9433245	-12.035973	-5.704779	-3.7499638	-1.0287184
696	12.949712	5.8823285	-0.72983605	-10.22858	1.5745734	-0.13340886	0.9630091	3.1730785	0.4137744	5.4203835	-11.260089	10.502902	-1.302925	-6.394977	2.670021	-8.448732	4.913379	-0.24050379	2.2681677	4.3273416	8.748568	-1.7886804	5.1022077	5.118447	4.92441	2.8575792	5.4720626	15.042462	11.364631	12.939522	0.8543362	7.230976	11.305186	6.708036	5.2534943	12.6016	-2.2077038	3.4685829	6.9990716	10.377954	-3.6390984	-7.920402	-5.36661	-0.38873243	11.388949	11.369931	1.1103576	-6.8988914	5.3930354
697	-1.042973	-4.895268	6.719441	1.4440821	6.668329	17.57311	7.8820305	-6.1363106	4.9722877	13.405823	5.054142	6.1687713	-5.4382	6.7337003	8.651828	1.2661188	6.605451	-22.713646	-11.720998	-6.4088726	-16.550035	5.4941306	4.5594535	-0.53424424	-1.8080696	-2.6181834	3.1545734	5.9895	8.600092	9.193177	7.7885303	0.59847546	11.674449	-0.7177369	8.929492	4.651112	4.101195	10.921954	-1.7825847	5.5905786	1.7958885	13.370239	2.4881437	8.633987	2.6685	-11.1584425	7.8104787	-0.9683334	15.67764
698	8.662938	-1.0529445	-0.11338838	-11.823985	5.8761916	10.996803	-7.625073	3.5827992	-2.1758854	6.185986	-2.9831975	10.673387	6.315964	10.979302	4.5086594	-6.847858	13.139308	7.2395325	10.386203	0.45505556	10.565209	2.252538	9.290528	-12.266223	5.3913593	2.3415384	10.685954	4.8600326	10.910422	-1.9388977	-2.0031044	5.4483523	3.2359946	2.0618157	0.2840058	4.2207494	9.569499	1.0234727	1.6606984	7.3695703	3.058592	3.6910143	-9.905975	6.958435	0.29837227	8.5620775	8.437938	-7.9910274	13.597561
699	-9.701129	-16.233713	-9.328899	1.4333657	8.165771	-12.907047	2.7705338	2.0979612	5.1146693	-4.734327	0.81194526	1.342954	11.429447	-1.9324874	3.2956932	-8.886894	4.9519725	-11.531522	2.7818403	-1.5426607	15.299362	7.06773	-15.042103	10.388201	7.39802	10.654787	5.1990585	8.166417	5.5831275	-6.823715	6.5818696	-11.4099	-6.487616	8.610411	2.449389	11.652302	2.7194784	13.513081	11.584378	-9.07072	-4.1668444	14.26142	19.471182	6.672446	17.007223	11.681859	-3.9534461	6.5483623	-0.69493836
700	4.7717214	-4.846109	-13.5167055	3.5559905	0.61258173	1.103466	6.8697624	-2.3295968	-7.7754884	16.228943	-12.413616	10.239089	11.116321	18.484652	15.699571	8.2993145	3.1339073	15.772053	4.989922	-18.82316	12.667393	11.462819	9.196255	5.636786	20.994894	-7.3573875	8.006625	9.846461	-10.109021	0.8752847	7.6854463	13.403602	9.998736	-1.8320907	7.164957	29.479866	24.159674	-18.083006	3.7186563	13.259192	6.7712007	5.1413126	-28.425467	-24.349749	-37.949764	-24.400085	-20.01165	-7.729679	36.52742
702	0.07341766	-1.7943567	-11.221822	-11.7817335	10.669999	10.747272	-12.206838	-9.77612	22.505676	-10.766506	-9.520705	9.584649	-8.558315	-0.8401416	16.561596	-9.898904	6.713778	6.3594055	-17.799713	6.0036683	-3.6581314	-9.9226675	-14.387599	4.6432776	-3.1006775	3.3287048	3.8262615	-1.1779624	-2.2529795	-8.882824	5.9291673	7.3760056	2.0704973	4.2070885	-14.684581	-8.106187	-31.38028	-8.800003	4.739878	11.489522	-12.229061	-5.9083486	-2.7945614	2.856477	-3.6217263	-13.348826	0.80790967	4.924893	-9.766998
703	14.031924	6.603846	2.0274773	-7.719469	7.7508063	11.588405	11.36423	16.85319	15.303322	14.191059	20.376907	-14.304118	5.5412345	-8.678142	15.174077	16.526276	12.912796	14.107728	10.788318	15.010921	24.788956	20.038746	-11.219979	2.775486	4.8720765	5.692957	-3.1625836	10.73705	17.011005	10.346768	18.895622	13.80269	5.5943503	12.469212	4.9177346	24.51174	11.916114	4.3268943	-5.6142774	-7.6358566	16.582064	5.5643363	14.913364	9.404966	4.8251815	12.903018	10.038721	7.6304374	22.192642
704	-9.790476	-19.486952	-15.680148	-13.272002	-26.814848	-16.449545	-14.108197	-13.948531	-14.468212	-21.31346	-18.347658	-1.2879292	-19.58474	-18.189545	-17.225016	-20.789024	-17.817728	-15.190156	-15.785995	-11.960399	-16.945631	-6.6054034	-9.773708	-11.384015	-32.297733	-15.4477625	-25.072403	-12.725919	-12.299847	-13.492451	-7.7156663	28.154816	-4.2625823	11.67018	-8.071701	-5.116298	-17.245672	-15.250934	-18.282597	-11.904994	-11.520148	-12.798416	-9.20011	-4.7432904	-0.21703625	-4.64257	4.177707	-7.603378	13.565404
706	13.038585	19.248314	24.041182	7.414753	12.558385	-14.572502	0.6356438	0.8446858	10.414587	-1.5869455	10.432691	-1.1039248	11.319745	0.21047068	6.366869	-11.983182	-4.829883	1.001068	4.4448104	1.1548563	-3.2362442	20.136667	4.858484	7.036242	1.7268105	1.3931192	-13.09022	-16.040567	-5.490624	0.67725915	8.817396	-2.7700589	14.509385	-15.538765	1.7509602	-0.43758425	-18.44825	-0.20721014	-3.1329715	-0.72479326	-5.012666	-10.612658	4.341162	6.0879464	2.4528065	10.251416	-3.0476608	-10.568273	-5.1996922
707	-1.4485601	0.07334709	-5.796917	-3.2027597	-2.389108	-1.8682837	-1.158495	-6.688749	-23.378214	-6.362704	-3.6805632	0.28503975	-9.485753	-16.354153	-2.2885969	-18.364855	-0.76253194	-1.9953367	-9.551586	-10.371573	-3.9415581	-11.77518	-6.410013	-9.838493	-13.956927	-0.9415204	-1.1769738	-9.138817	-15.2791395	-12.45325	-3.8788586	1.785518	1.8750414	-11.176501	-7.0830855	-11.924937	-9.972434	-16.709684	-5.597217	-4.5363197	-3.4646122	-1.955727	-2.2266314	-2.968113	-2.4300034	-2.8382452	-1.3451581	-4.303409	-2.5849557
708	-3.1745965	-12.254804	-10.436737	-14.50315	-10.925183	-17.645498	-7.829819	-21.441427	-16.697844	-14.792918	-19.608232	-5.7485523	-15.735428	-7.623146	-2.0603592	-3.3011668	10.518531	11.959164	2.14077	2.331021	3.4166925	22.420954	-9.333059	1.8411041	1.6808246	7.0299506	11.239093	13.175102	12.9928255	11.65411	13.707349	14.501592	5.3070908	-2.57212	-10.389001	-14.788779	-7.6046314	-15.280572	-5.8275285	-7.3588123	-10.28313	-11.815391	-7.3621764	-7.6030655	-13.595468	-15.864476	-13.103432	-18.360727	-13.115155
709	12.048169	17.027456	4.2686434	0.56853867	13.976283	8.003581	17.24029	18.821266	0.8371237	-5.4110146	3.8286495	1.3472952	-8.274417	-20.97143	-12.30573	13.177799	14.869845	3.7785378	22.102707	9.291564	7.9632454	16.400484	8.427463	5.5110755	3.9011347	13.188973	-13.475204	5.838389	-10.212945	3.7630405	-7.275454	-10.230876	-2.8507833	-15.192997	-9.040136	-11.179257	-13.1270075	-13.201289	-12.079983	-1.3160706	-10.928538	-5.2943544	-3.4894168	-2.2304947	0.20057003	-6.050533	0.38428155	-8.1697645	0.31486988
710	-2.068582	3.4990819	-2.515628	-3.3429215	4.3647614	-3.8282068	0.625693	-2.3933737	0.44427183	13.327103	2.758433	3.7262144	3.0159967	-7.077827	-9.6840925	0.5361015	5.727758	-3.968516	-4.8154387	0.8368139	0.43965974	3.2256043	0.9271908	-4.6747074	3.8334913	-3.8487072	-6.608995	-2.8605301	3.9396715	5.3252234	11.061165	-11.440369	-4.20137	-12.964614	-1.0554143	-2.7691946	-4.4691086	6.337458	-0.65613174	5.951884	3.4423668	0.92660856	0.847034	13.475375	0.8726368	-0.3710629	-2.6376026	-5.11217	8.783989
711	6.7279396	10.037374	10.929561	12.404569	14.656096	10.458658	7.686386	15.127541	13.219962	10.031392	10.768467	12.628479	3.677744	0.595382	-2.4328706	2.001282	7.6585917	1.8785807	8.222276	4.7620754	7.2675076	1.8744322	5.463974	12.004902	4.59961	0.26892748	6.3449464	-0.1628704	3.7461712	2.5489886	6.8461127	5.2392554	5.6841645	6.1299176	6.52445	9.377779	14.241791	11.610558	14.299619	9.938019	5.4579353	8.7852545	2.8376892	1.1921233	5.896628	6.898581	4.689222	8.612878	6.596184
712	-2.3536234	-17.395489	-10.258306	0.28327146	12.006702	1.1099257	-3.61842	1.1045378	3.2084446	0.054490965	5.786026	-1.1792728	8.5128355	-1.3211806	-5.344555	6.728021	2.5646598	-17.989492	-4.466272	3.3369036	2.8793995	3.61238	3.1220028	6.68702	6.8432784	-2.9898176	-4.3982825	-6.7012	-8.385337	-20.173027	-9.636223	-0.2691941	4.0598426	3.2644682	-11.893155	-5.951473	-5.442923	7.9631286	-8.79967	-3.0440207	0.3435329	-17.048368	1.1254778	8.989532	6.4379516	-0.16530855	-1.6398363	0.88351554	7.265513
713	-1.5049558	-2.9620733	7.0529504	2.9787924	-2.262604	0.9970944	4.424892	-11.271233	7.0284476	5.2358437	4.2741237	2.276149	-0.84962034	10.86729	-2.793599	8.537968	-18.807076	-3.3667243	1.3231939	13.920835	2.4429889	-5.378176	-6.8448906	-1.1961201	-11.264762	2.662354	-2.2071362	1.15003	4.4020753	-6.7700667	-7.813497	1.5795988	-5.598006	4.59952	4.984644	-12.186562	12.797509	8.768512	-1.1517347	4.927773	0.24911463	-8.3247795	-1.3728065	-2.5351422	2.749792	-4.0824027	0.34749922	-22.490164	5.6586146
714	-10.8210335	-4.8235307	-3.6538029	3.6548498	-2.6650202	-22.263163	-18.854534	2.2063057	3.6212184	-8.596459	-10.642115	7.4940925	-8.723287	-3.1067293	5.149492	4.139231	14.481168	2.0823057	1.1512913	9.746667	-2.772765	-3.8784726	1.2283095	-8.233661	-14.550976	12.142621	-3.1350877	-4.6466794	-11.600703	14.878105	-8.352888	23.591013	15.43993	8.057191	7.3299346	9.568999	1.4649605	7.5082603	4.7204237	0.062062424	5.6242275	3.2529163	11.000684	2.5176108	-4.5983596	-1.0539398	-0.09479332	-12.0166445	3.5863068
715	-7.8532863	-16.85985	-16.216064	-23.00476	-3.5192978	-14.431469	-17.181429	-7.385778	-16.37858	-15.458427	-5.449024	-7.2958627	-12.124555	-24.48944	-4.808611	-1.0105366	-16.641071	-16.190348	-8.456548	-14.140504	-16.490633	-17.1996	-5.376976	-10.754044	-21.575684	-4.84635	-14.123047	-15.539733	-7.4808903	-7.5605927	-9.930435	-17.504745	-5.053534	-5.4992604	-12.726176	-17.877333	-7.0487685	-13.376786	-15.89465	-21.812452	-0.62696934	-11.106068	-20.543829	-12.538926	-11.675792	-13.601497	-23.94842	-15.965596	-22.695124
717	-0.9840475	13.293137	7.774992	2.7510192	-0.8304054	-3.1253202	13.83501	-16.686655	13.916211	9.896171	-4.926787	2.419789	-1.3336304	-4.954215	4.2736855	12.953879	1.2115555	-20.000456	15.327644	-10.693877	18.751465	-18.673561	7.2075553	-8.777118	15.571191	-5.501042	7.495499	5.0823026	-16.847588	-13.854709	-1.8707622	-7.7201896	-3.910322	-4.904842	-9.536844	8.175309	1.1176987	-0.5167306	-11.115944	-9.833944	-6.4910583	7.257389	1.087009	9.675775	6.275364	-5.6301713	-4.5437713	-15.240874	-12.907338
718	-0.89423513	-1.8480793	-2.8934429	5.549503	-3.630163	-8.871925	-6.7941017	-7.021398	-4.592892	-10.857639	7.11046	-6.720362	-7.191586	9.436727	7.5083165	0.20689328	8.153736	-0.13179326	7.812609	1.1883302	-3.3368318	-14.327056	-2.721757	-2.6931355	8.116057	-0.2899529	-8.252567	-9.322095	0.27934614	5.527923	-3.3726406	-5.904844	-9.221271	-5.73832	-3.0594385	0.89001673	2.2886915	-11.9133005	0.32923666	1.7821983	14.865593	-14.680669	-9.0503025	-7.5688896	-9.916486	5.133435	-2.7991343	-9.968938	-0.7754757
719	9.326055	5.823115	-2.403615	2.9491043	-8.433246	0.007488092	4.151898	-20.320028	-0.20190232	-3.571844	-7.111753	-5.705544	-7.189298	2.9408655	-12.301193	-5.876508	-7.7171607	-5.800615	2.0733907	-5.879762	7.421936	7.439387	-24.558786	-5.1118264	-8.664038	-3.5408993	-4.8798738	-17.27965	-17.717657	-18.718771	-9.509599	15.162833	-5.3382225	10.599021	1.8276486	-16.701056	-5.16211	-5.051328	-18.221575	-13.825943	-16.353119	-4.841176	-13.761677	-13.944621	-0.7197493	-10.12309	-10.696851	-13.368126	-11.787717
721	13.338047	-1.8616034	11.247364	9.346758	2.745384	4.785357	20.560707	10.104523	3.6400864	6.0901628	6.287056	3.7741706	8.343539	-10.45585	3.7584212	-20.841362	8.656692	-13.455678	-2.9445474	7.2645545	-3.3494177	-5.3526897	0.7729454	-3.822549	0.81229204	2.4304392	14.996468	-7.5933475	-5.8899865	2.3238542	-8.67246	-15.825661	-14.480046	5.904904	5.4061	2.0215056	3.2553122	10.222659	8.8632965	-1.6559824	8.539684	3.543995	-12.490715	12.871727	14.512355	5.5124207	11.577591	-1.8554878	0.48845115
722	-7.929975	-10.064544	4.22831	-20.024618	-1.1698813	-8.201779	-13.556373	30.81116	-13.409757	5.412369	-8.877186	-9.377566	-5.4089475	6.165413	0.09095112	-0.37039724	0.35363698	-8.132428	-16.825258	-7.371746	-10.992168	6.4163737	-5.018287	2.628961	0.6059823	-1.2463318	-13.162789	-3.2297373	-0.06667614	-7.6080627	-0.1347111	6.495044	-10.203177	6.9028797	-11.221858	-9.605788	-9.996339	-5.9388347	0.044524986	-0.85298204	3.0172272	-0.6663222	6.772062	8.9843445	12.989014	6.032459	-3.681835	-13.908261	1.2447219
723	-23.15561	8.751485	-6.6599407	-11.477277	8.508735	9.833999	0.418993	-9.661212	1.3786916	-11.069324	-0.26188722	10.212972	5.283362	2.515291	2.6734009	5.623015	7.479894	-5.4200015	-4.4615192	14.744266	0.97665423	-8.946881	-2.06178	-21.065603	-1.1596476	2.2804418	7.953032	-6.263291	-10.581837	-0.87136316	-14.049446	2.448808	-6.1591797	1.1848359	12.07097	16.180716	0.16859746	-25.87623	0.36163267	5.2335095	-1.6678752	-10.8663	-4.548832	-1.0516319	-0.9626303	-4.242845	-12.333047	6.7925515	2.5888035
724	-2.2065008	-10.581377	-0.16511111	-5.550505	-2.1722186	-10.815609	-0.31568298	-6.068373	-5.599098	-12.582261	-7.2346272	-3.845623	-3.6655788	-10.471067	-0.25792995	-0.35019365	-0.5369927	-4.033088	6.0326886	0.005105972	1.0868553	-7.55649	-0.018083096	-3.3945677	-7.598745	-0.56675786	-0.9342909	-5.6875873	-11.933719	-6.4145494	3.9209564	-7.3930774	-7.621296	5.8102474	-4.2301807	-13.180644	-4.697498	-13.023341	-17.314514	-20.840218	2.7848797	-5.3599486	-6.2438655	-10.980297	-1.5710839	6.046785	0.02527248	-1.379015	2.1489258
725	-8.7799225	-1.187558	-7.188497	0.2660254	0.31522468	-6.2054234	-2.3800957	-3.207699	3.2254298	-3.017392	9.442012	-10.430752	0.9797673	4.558357	-0.32287788	-13.77802	-20.156145	0.6991417	4.694728	3.1858127	7.162865	0.32094383	-5.652804	2.9497077	2.0986183	-0.6898868	3.5335753	-9.5096655	-12.723649	11.270535	-13.382767	6.9112983	10.2607	-12.182538	0.6498777	1.454204	-7.8726406	-10.260926	-10.125777	9.356259	1.8340125	-4.429459	4.0784163	-12.227941	0.010763724	0.49192318	12.0215225	15.49162	-10.561477
726	-7.80792	-1.5650643	-5.5368156	6.799479	-3.6283133	-7.063469	1.3892399	3.1013567	-3.1247818	2.7180636	4.8531127	11.58445	6.608763	-8.097932	-1.9978374	1.042903	-5.7304406	4.8674607	7.8998933	-14.6429825	-3.4828053	-5.5379467	0.89307433	-9.210097	-16.999393	-5.7253723	-5.282208	-14.9551735	-0.91866714	-7.9915624	-3.8675354	-5.7005787	-8.0226965	-7.995401	-11.272266	-2.1007736	-13.734394	-15.6126175	-17.950283	-1.5917338	-5.790254	1.3842667	-7.879043	0.5954575	15.06409	-6.481356	-0.9337554	-0.8409396	-7.016725
727	-13.510944	1.3205203	-10.436952	-11.307289	-5.063482	-15.401619	-10.674934	-7.045836	-3.4257345	-2.4073102	-6.2036476	-7.485272	3.6654541	2.6816947	-13.344772	-13.140483	-12.231469	-6.423014	-1.2967887	-5.9878216	-9.795062	1.7682656	-4.449371	-7.3127494	-4.2599125	-8.842239	-4.8628316	-1.2108508	-0.68143415	-13.996463	-12.514672	0.958196	-8.8460245	2.6464806	-4.775706	-3.6964843	-2.8097966	-2.9338214	-13.091481	-12.751752	0.9763172	7.4803886	-2.057805	5.8624177	-11.22303	-11.692535	-7.884133	-9.079453	-1.9318587
728	6.425339	-9.627551	5.2015686	12.001102	15.305871	17.007406	29.89286	12.288582	28.25521	-7.432257	-8.262061	-16.658314	22.040499	-28.029226	-9.627366	-6.8450303	-13.619809	-13.995342	-2.4643	-11.587588	-10.01401	-10.165782	9.087965	-12.66058	6.3922467	0.62600917	0.3446299	5.428667	-7.8945694	-12.149606	3.5718472	2.9596074	-3.736661	-13.061237	-3.7610073	-2.9428246	-4.7146707	-6.7096953	-9.232471	-13.362656	-0.9585305	0.44491673	-1.6357523	-6.219494	11.05618	-1.485397	10.198276	-3.92638	3.5906162
729	-0.19113286	-9.112582	7.2227554	-5.292113	12.733562	5.718242	-7.9445076	4.6414332	-10.161834	-12.046536	-4.955276	-1.4916431	-1.5722642	-6.794657	-2.8890991	-7.4001756	-5.5110927	13.507266	-7.9993033	5.966615	8.599912	-2.5016925	8.842795	-3.867404	5.7732005	6.0572658	-2.7078648	7.0375347	10.455649	8.701468	4.471579	5.071831	-12.723175	-5.4506207	-19.36927	2.2826393	-19.549587	1.1279505	10.355708	-3.4775066	-1.114028	-8.274533	7.0092506	-5.2912984	-5.4820704	-21.03572	-2.27408	0.43843094	-0.12705342
730	-3.7411606	-2.2954838	0.47744432	1.0480975	-7.878262	-18.069687	-11.74561	-4.2779975	0.5147888	13.736256	-2.375465	-2.790685	-5.5895824	4.8256392	-0.85156184	-13.568492	-1.5543575	-10.043752	3.0270526	-7.910282	2.196897	-3.7580273	-2.248038	-11.666526	-10.477818	-23.497543	-6.363491	-6.675119	-15.329811	4.9695034	11.04539	-10.666675	23.12868	1.7188444	-14.056207	-13.337035	-5.893179	-7.2317467	-13.569547	-4.356409	-12.041459	-5.869906	-11.286387	-12.369258	-3.6741984	-10.382445	11.332763	-3.117246	2.1846693
731	5.709156	6.927152	7.3962283	1.7071023	3.759889	6.5004716	4.433636	-0.61578876	0.5699064	-12.154541	-17.873835	-15.01511	-14.266494	10.413804	-9.931341	-6.6317496	-1.803173	-7.9254365	-9.177519	-24.306646	-8.634017	-4.4894996	-3.4923747	-2.7297304	2.5499616	-8.203567	-11.046715	-2.0650718	3.9016392	0.17770123	2.0179398	7.5644326	-4.4815803	0.48171505	-6.960736	2.2207131	2.20803	-8.342856	-7.3598723	-1.5647527	13.474857	-6.3201103	-5.963738	-11.745046	-2.429219	-5.5697474	-4.198236	11.651325	7.047294
732	-3.663758	-7.933162	7.098171	0.3082296	-4.0981913	-10.672099	-5.3738594	1.4981285	-8.5835285	-1.2721301	-24.476395	3.0134223	-7.7444363	-4.3322463	3.3237584	9.523666	10.646983	5.8927197	16.599482	2.053856	-4.4957747	0.23232357	2.9111004	18.589733	5.5793376	-14.740761	1.9935316	-8.612592	-5.1847525	0.9319446	1.0005792	7.426413	11.3073225	14.182424	-15.315605	0.81589836	4.680027	10.457932	-9.662074	-0.62201756	13.146794	-0.9248457	-4.7160473	-12.234839	0.4205532	8.950038	-2.157048	13.228389	17.802095
733	-4.3576856	-14.133075	-15.770332	-9.386466	-5.146661	12.597346	3.4788218	-12.430897	-13.625791	-13.164483	-5.821298	-12.840228	-18.375427	-6.120863	-12.231331	-10.898526	-32.144913	-11.967456	-18.045536	-6.4551826	-14.753041	-5.0924816	-28.75633	-14.01535	-10.988824	-7.313894	-18.246115	-10.104735	-19.643476	-17.526285	-19.938965	-21.911072	-22.934332	-9.198814	-16.087282	-4.969708	-11.321999	-20.630617	-6.920934	4.254873	-15.177033	-1.2298799	-15.461408	-12.789744	-4.882085	-15.013412	5.6719933	-9.612447	-19.757736
734	-9.438862	-1.4589082	-6.971518	-8.388309	-5.563535	-5.5784397	-2.7145908	-9.017349	-13.781509	0.36622253	-6.383452	-9.979728	-3.9242446	0.34395805	-17.26222	-14.238637	-9.548076	-8.158754	0.74552995	4.857183	1.7503476	-4.5586343	-0.07975706	-15.636749	-1.0741156	-3.1474717	10.556122	-8.23471	-3.97826	-22.456657	0.34669924	-3.3552647	0.6046164	0.2665356	-1.8951336	-2.0597935	8.226392	-11.378034	-1.1540748	-7.3805137	3.0400598	-17.21403	-6.673885	2.0224044	-7.4598107	-8.624077	-12.468471	-5.490971	-11.909657
735	4.636968	9.8778715	-7.1529446	-8.090285	-16.151165	9.602469	3.1915162	2.6591728	10.30824	1.404273	5.5023003	15.411372	7.500007	11.69847	-5.1156955	6.1826434	6.275366	1.3720163	-2.674921	9.941583	8.143403	-1.8680071	-1.9704117	3.716711	-2.5842867	-8.094472	-5.1122775	-11.871764	-2.7858117	6.7262235	4.460158	-0.5041084	-0.11730286	-5.656916	-9.123431	0.032726288	5.351155	0.9330086	0.030342182	-2.9751492	7.2962947	-5.258473	1.9990414	0.07289177	1.1534933	-3.0813189	-4.6445236	-0.86837775	-2.1073234
736	-6.289234	-11.12164	-10.347457	-4.80102	-5.38855	-2.7653086	10.888542	-1.130083	-0.08763822	3.8732684	0.454469	-1.1323379	5.203693	1.6080977	5.8259377	6.1762805	21.482573	26.323374	5.3129516	10.917515	12.582256	15.724673	18.677286	-3.3920403	-9.226891	-16.943342	-1.6809286	3.911392	0.54845077	-2.103906	-1.9769721	-3.5696762	-11.677814	-10.327061	-8.416684	2.79964	4.568667	10.840219	8.009677	7.733214	9.562389	8.155469	7.914753	10.824867	-0.9813771	-0.979273	-17.664034	-19.81954	-10.929135
737	-14.170753	-11.387009	-17.008282	-13.417384	-4.9105105	-20.666174	-3.299441	-3.573014	-4.808077	-0.8115633	-7.7584343	5.2200775	-9.085566	-2.2866764	-13.737172	-4.427949	0.785631	-5.4544177	-2.9228222	0.3173984	-7.012848	6.087048	1.5436331	-4.947417	-4.9156537	4.4485254	-13.771194	0.29966632	-13.201816	0.26019725	2.290457	1.6983961	-1.2093819	-10.75901	-8.431638	3.660119	10.504287	-1.0253862	-1.4925324	-19.98686	4.051645	8.018611	4.4399495	3.7516973	-4.1349545	-5.971578	6.883556	-6.9158607	8.898467
738	3.3785753	8.462521	6.239235	-0.07347027	-18.594492	-2.4573731	-2.3578436	-2.865446	-3.9223583	4.010853	-1.6649498	4.9405894	-10.761415	7.954529	6.9528937	5.580438	-8.586587	-11.103058	-3.2292137	14.481971	-8.711232	-8.286481	-12.411243	16.501839	5.1595206	16.910227	4.4409614	12.54612	16.443169	25.447245	23.405066	14.678363	0.8410249	-0.878068	0.1912276	-1.2241418	-3.3821974	13.164921	11.942424	8.001188	0.915987	19.54487	12.297427	8.532655	-7.7744365	22.17911	4.6791883	14.007614	14.259183
739	-19.068214	4.20682	6.245516	6.3906	-14.328412	-11.362869	-0.7854182	10.427778	-5.721018	-4.399404	-21.13343	0.42284426	5.3511214	-11.129223	-6.4878273	-0.72213364	-10.497689	-13.381251	-14.233635	-7.5255857	-1.5932955	3.3935707	-7.8246493	-12.088651	5.0946097	-2.5189197	-7.5327244	5.763271	2.8977892	-7.306684	-1.9022235	5.500262	-1.8705406	3.4765499	-11.409714	5.5769367	-10.28659	2.3188915	-8.879639	-8.70671	1.2483276	4.170922	-0.30598822	-1.6880873	-12.774997	-7.2284408	-7.0365014	-5.051625	-18.582933
740	-10.7677145	7.292477	-0.19224358	13.898383	-10.506488	8.669242	5.292922	6.5122337	-1.496809	16.569208	16.414085	4.1558185	15.006386	4.356199	10.316674	1.9022198	9.459638	2.5350602	2.8512228	-6.607807	10.016373	22.30337	1.4722862	-2.1503386	7.3732514	20.531145	-5.7422085	16.656425	0.7582304	-2.9322083	12.767705	16.848856	14.948308	5.8196006	8.959775	16.674887	12.761739	23.399763	3.8792999	12.348756	8.28868	7.041158	23.910172	13.189903	4.840432	0.51916313	13.378464	8.559451	8.0617695
741	-4.662461	-1.4329764	7.0827165	-26.956894	-8.560392	-18.093931	-29.754896	-26.19227	-10.57099	-0.6688153	3.5835705	1.0650848	-6.2897487	5.4641585	-1.7025447	-12.086581	-14.471225	-8.611446	1.5811672	7.91192	0.15315787	9.512557	-16.8117	-10.623223	-13.294848	-5.806212	-3.118866	6.37418	0.8784819	7.702214	5.3969703	-2.0309036	-3.316707	-10.653242	-13.89185	4.80019	2.4865067	3.0110483	4.04502	-16.272156	-11.987198	-24.562628	-13.139084	-3.554017	4.03684	-8.779212	-7.461727	-9.153191	-21.727598
742	3.7967494	-3.2134228	-3.4850419	-2.5473015	1.7647921	-1.5070666	-0.45225668	-2.1491265	-2.8298988	8.586127	5.789684	8.335095	-0.4610335	9.462769	10.285604	2.8092344	-3.601249	5.7421746	-0.69690466	-2.6532676	7.9167824	-6.586319	-9.372077	2.1743834	9.972023	3.109743	-13.345525	-14.76173	8.358253	-9.9987	-4.6590056	5.249909	2.3572187	0.037453253	0.6770034	5.113304	6.7153206	0.70178205	3.5374014	4.2768655	1.7136368	-5.2387958	7.9626865	-2.536744	-1.7716962	-2.920679	-0.84269553	8.506573	-2.4601378
743	-8.264102	-7.0733438	-10.96418	1.2604008	6.6040573	-5.1218905	5.8753	-2.6147814	-3.742863	-5.704396	7.960953	-0.04463057	-2.2062514	-13.652554	-21.782974	-10.343053	-10.518524	-7.753111	0.6658576	-7.5904384	-4.4087663	-10.675537	-9.063701	-1.4187456	-13.854125	-16.988798	-8.04401	3.9507205	0.4095509	2.1932666	-5.9901447	1.9163078	-10.633209	-2.6396253	3.0319977	7.6269517	7.410797	5.207336	3.082037	5.362154	-5.800389	-19.415327	4.0375295	3.44989	-19.93142	-9.468463	-11.902635	-8.815247	7.5693607
744	-19.443754	-11.099345	-23.277155	-5.421164	1.9913144	-14.139328	-14.461026	-18.40162	-17.120573	-5.570095	-3.7204535	1.6887387	2.1979764	-11.832935	-0.50983304	-8.61213	-9.577252	-12.743985	-19.777298	-7.4578214	-21.772055	-9.069156	-4.1094093	-9.026672	0.28625473	-9.209756	-7.1028733	-11.750464	-3.9162118	-12.363629	-4.6932855	-10.569951	-5.7656536	2.5258405	2.3186874	-17.316933	6.181126	-14.104449	-12.726506	-5.822277	-14.040725	-1.6487142	-2.7250235	-7.911118	0.8752095	-6.6645374	-1.9320079	-7.903294	-8.299241
745	-1.3265502	6.275106	1.5231322	-1.018443	-2.0550716	-2.4619515	13.635769	2.8902109	2.7526882	-6.066035	-0.3481318	-6.2070565	3.400955	-8.2422495	-8.083898	-10.233976	-17.424395	-15.684382	-10.91248	-8.46622	-15.744073	-9.95423	-0.5830615	-6.180595	5.9166236	-2.4914033	5.7575974	5.276387	-7.082559	6.1093783	-6.580459	-6.2419934	-3.5164201	-6.898735	-0.03316013	-2.6241696	5.2763896	-3.3069022	-7.223264	-2.2786803	-3.0677357	-24.02413	-11.383866	-11.900552	-15.728293	-14.840134	-9.3427515	-15.453487	-9.522368
746	3.0327723	9.795604	-12.96083	13.192563	9.853173	-4.793674	7.2119145	6.546786	5.072515	7.9990783	17.42965	-4.3955894	7.5101523	3.839303	30.719736	12.047623	6.0753684	4.03857	2.2729614	11.7567625	5.3362026	-17.849932	10.079628	9.871396	13.368108	-10.306771	11.896198	-14.250118	29.833794	7.1147194	-9.617349	-8.101611	2.9449947	-23.62387	11.405953	13.9658165	8.665467	8.959081	0.2539676	0.90918714	3.711877	6.620115	-0.5588183	-10.023328	-2.0921552	11.795798	2.928044	-0.1644795	-13.239934
747	7.253618	-4.786104	-8.960214	-14.563461	-9.530652	2.8765335	-0.8874195	0.59171265	-2.542069	5.291404	-2.4547205	-2.6295311	-1.803701	3.045557	-5.4541454	-10.234947	-5.783594	-6.7852287	-8.92421	7.0787826	3.8787162	5.406967	-7.9621162	-8.413751	-5.888754	2.5389779	8.576358	-11.280209	-10.980533	-5.334678	0.15866216	-8.330905	-2.3171256	-8.368904	-8.968462	-6.0202203	2.4084632	-3.5672896	10.069938	-8.590056	-11.481888	-3.8983154	-10.611693	-2.534516	0.09518846	-4.6300907	4.6234355	2.6662545	3.4182312
748	-5.435186	-4.0384235	3.7359984	-1.5837113	1.853044	-4.0968504	-4.0026994	-9.698866	0.5149632	3.1942255	-4.1490827	-6.518046	-0.24468382	-2.891692	-5.1585584	-1.2455534	-6.7021775	-4.6953187	-0.5713789	-8.889361	-11.776809	0.2829013	-2.7839937	4.6876993	-2.1942003	-2.5038145	-0.11432264	5.225223	8.301792	-7.0229096	-6.2954936	-8.771577	3.615546	4.350399	1.6392628	4.029462	-3.7590444	-5.2749763	0.96927524	-4.024559	-2.0167716	8.53772	1.1768061	-2.435738	1.142104	-3.4216766	-2.7966893	3.6009152	-2.5538566
749	-0.6526058	4.246835	-5.147126	-16.683735	-1.1970024	6.748235	1.6875483	4.71777	-4.9539943	0.28023657	-6.4076767	-4.5972214	-3.1712227	-9.740446	-14.592163	3.2618625	-14.609185	14.103465	6.181324	-5.3471103	2.0337427	-6.5324287	7.40389	-11.077347	6.8537536	-11.270137	-17.023218	-10.529092	-12.756711	2.8263485	-5.7696023	-23.429972	-10.422111	-15.2571745	-9.482394	-8.142367	-10.763423	-6.6490097	19.880774	-1.5826908	0.5815051	4.7646813	12.733346	11.218539	4.0589237	6.187798	-2.404814	-7.0686393	-7.4496865
750	-19.062836	-3.2824497	-9.791451	2.8972614	4.4177074	5.0786223	2.8472672	-26.532455	3.9547946	-9.058419	3.370135	-5.859036	-14.196614	-4.7744355	-5.800195	-8.263375	-4.84135	-20.715498	1.1861901	3.6488924	-6.190536	-1.9945439	-6.126728	-5.9110065	-11.041519	-9.371146	1.5249621	8.331157	-7.2793355	-17.362898	0.6662098	-12.197711	-16.211817	-12.119403	-6.7515864	-3.4542503	4.0432925	-10.461623	-5.665823	-6.3549232	-6.2209554	-4.673554	10.196273	8.244568	-7.582071	-0.9858323	-3.2627184	7.38327	-0.78592557
756	-3.618723	-6.05652	11.849618	-0.6105873	14.060966	-2.6994708	19.387533	-12.081512	-2.916499	-7.9689846	18.600534	-0.36695087	9.35846	-0.17994308	19.31315	-1.8110048	-6.333679	-4.7700763	8.195434	-2.533795	8.642321	-1.5611497	15.670723	-0.7616953	-1.1379318	-8.008442	12.4905615	3.9814079	15.474407	2.1760955	22.961203	1.6938065	-8.266639	-18.913534	10.576817	-1.3186003	13.593711	-1.1580125	19.742712	1.4180712	-8.623866	-16.83806	13.76172	3.5425003	8.356059	-6.331289	19.392527	-1.4712034	-11.009148
757	0.69331294	-2.857422	-3.2111847	-4.53774	-11.003319	-15.634685	-21.878342	-7.5295506	-13.78217	-6.1581388	-4.275621	-2.9032707	-5.8596473	-6.787283	-15.005479	-0.6020696	-1.9634876	-7.296818	7.5417194	-11.362483	1.1484785	-3.4342515	-19.84491	-5.5719814	-3.7868614	-6.2313256	-15.911283	-12.596093	-1.9056677	1.2459581	-8.335845	-16.435537	-17.80466	-9.229427	-16.004377	-12.365617	-1.996398	-16.33812	-7.978349	-7.189615	-0.22779512	-11.804561	-4.524782	-10.261079	4.7329392	-7.264773	-5.682049	-9.236667	-12.345409
758	-1.0517937	-1.8555046	3.694155	5.1107254	7.1408067	10.434761	8.158696	16.336817	4.42806	1.2370487	0.042314053	4.856852	-3.479758	4.834527	21.161036	8.458001	10.755372	-2.2474866	6.6872425	10.75425	5.9884753	1.2031559	14.371882	14.18431	2.5990572	9.216996	2.8704278	1.0655007	7.667008	1.5069965	-0.5321486	4.1400685	3.7838256	5.6091957	8.289062	-4.6178737	-10.859375	0.7719887	0.33214203	0.86387634	4.383121	9.365303	3.5860682	5.1832447	6.111519	-8.889564	2.3433993	8.776355	-8.650338
759	2.981016	-0.6225768	-6.2581234	3.4346282	0.18381937	-1.6704487	-3.091116	1.0399637	4.4702144	8.666141	1.8667666	5.0682397	11.058379	9.554302	0.29103693	4.259405	2.9461405	11.585526	7.8204875	17.586563	8.038469	-3.6169956	1.6789552	-1.083526	-8.993763	4.790061	1.2225448	-7.115785	-0.25825277	4.604038	6.670134	-15.59751	0.18422015	0.2737907	-4.276094	8.946354	-4.7152324	7.6039925	3.725251	6.5986843	1.9329567	-2.1130607	-0.5202153	9.043035	1.99184	6.338061	1.6125015	6.4363747	-5.2916684
763	-11.624898	-3.0346622	3.4707649	-0.3552475	-2.6988118	-9.668738	-10.881073	-17.98268	-5.4934173	-2.912873	-8.728688	-2.5721824	6.7382627	-0.15285408	-5.621083	-0.84959954	-2.984894	-8.527318	-10.42549	-6.4352174	-8.578108	-10.030862	-3.9593122	10.785275	6.2071557	-4.254519	7.5553093	6.110937	3.2413242	-2.0461776	-8.624451	-7.9607997	-22.022314	-6.464791	-8.162363	5.610567	-0.5312738	-13.802471	-17.63401	11.160979	0.29599634	10.700516	0.053144854	2.2529013	0.14804296	8.588504	2.0401304	-11.086868	-3.215268
764	-8.308686	0.533542	-0.30379257	8.455876	6.645038	3.0941467	11.028514	3.0284789	4.0214767	9.814752	8.072148	4.712286	-0.53240913	4.0768275	20.446356	5.4015965	4.4518943	1.2631468	4.046224	11.397098	5.393106	9.51001	14.264119	6.9087944	29.529745	25.488104	-1.9744262	1.4977913	2.5611634	14.998864	26.219086	25.633636	18.815123	8.189805	7.4645324	8.386184	7.763475	13.361766	4.5988617	6.2868466	-2.065524	20.589096	2.4747655	12.435201	2.827323	23.460047	6.3747296	7.988589	16.504824
767	-19.840557	-21.911386	-29.510172	-25.600683	-22.494974	-23.417442	-23.356253	-28.208124	-17.670387	-35.301174	-5.9683204	-31.452345	-24.522696	-3.1987343	-8.043883	-12.680565	0.6608537	-6.675176	-10.599537	-10.962764	1.7384815	-7.622399	-14.954421	-5.73338	-6.987101	-14.326169	-3.4139245	-6.2211456	-2.0063488	6.3945765	-2.912836	5.281449	3.7907894	2.779328	-1.1163421	7.4667993	2.9473712	6.2087884	-3.9748433	3.1701725	-4.596334	-9.0625725	-4.7820973	5.54105	-6.5347915	4.2337003	-2.3737059	6.0285697	8.341746
769	-14.55246	2.3381474	-2.4073274	-3.1984665	-9.025029	-1.4462242	1.7167784	-19.269432	-9.926316	-1.772212	-3.585413	-6.6542687	8.7649975	-10.384667	-0.92653847	-14.559737	6.3394284	-22.657827	-19.366125	3.7322674	8.115373	4.5978956	9.4106245	-0.8515839	-4.958937	-3.5029895	-2.192516	6.7436347	-0.9539636	-4.428454	-8.627668	5.2949786	-10.03544	-9.330411	-7.6010036	-15.918483	-11.042525	-23.618387	-7.133332	9.492057	-7.0926576	0.058563665	-5.2680726	0.15262794	7.231712	-3.0329096	6.55888	3.5714161	5.9653587
773	2.4886615	3.8218403	2.1353137	3.6655464	-0.68746656	0.24509029	5.092607	5.792013	7.392939	-0.7306878	0.88542205	-1.540198	0.747238	3.3417606	4.4581165	5.2805905	-1.4507972	-2.743536	-1.4053091	-0.57315415	8.389525	4.9982104	2.9192123	5.237364	1.0292597	2.2956383	2.4880922	0.005523046	1.0247141	1.1715051	-0.14616203	7.400411	16.578276	6.288006	6.091001	1.8850508	9.336552	21.99439	8.681993	-5.2292104	2.119979	11.336891	9.644411	9.133045	6.305794	11.39402	10.266865	6.5542855	12.440003
775	5.358274	0.5975008	7.3328757	-0.3998486	-12.774781	3.218394	6.875076	4.9588737	2.1753113	-2.2894735	-14.247142	-2.700943	3.7392642	1.2700425	-1.4049457	-2.3202064	-4.1238046	0.7179126	4.569362	4.468534	-6.414467	-2.4587383	-3.641105	3.6153266	6.8769717	3.5185633	-6.6812897	2.9117663	-10.849	6.533628	1.9451078	5.5752826	0.11041647	-7.973044	-3.664489	0.53352135	-0.41712198	1.8212281	2.2055295	-5.2260165	-0.79157025	2.045228	2.5221167	-5.974488	-5.169556	-12.294491	0.021945	0.4092051	7.4527335
776	-7.7737556	-7.095876	-12.436024	-11.498927	-1.5411867	-5.063972	16.441774	-1.502793	2.0646408	-11.108963	-14.928187	-11.292473	3.0364373	-8.47088	-6.5768905	-17.935741	-4.0264974	11.736031	-13.085444	-11.391498	-10.02756	-3.7489312	-11.882356	-10.432792	-1.5753695	-7.1160088	11.686721	-0.16582887	-6.5505137	-16.9029	-9.793649	-4.3953624	-2.6836414	-9.773576	0.25115266	-8.7218485	-5.9483895	0.47741604	-17.141233	-19.335716	-6.663923	-12.426631	-12.9680395	-8.284597	5.3877387	8.020848	-3.4307535	-4.2691708	-15.499564
777	0.216856	6.967073	3.6088524	3.956845	10.292624	11.176854	-3.8816707	15.256549	2.8396137	0.071648955	12.375679	9.389419	5.0603743	22.466776	-4.2934775	8.448415	6.0627303	0.005912463	16.304565	2.560167	-5.1150956	11.519673	0.69355935	2.6553643	12.697174	7.3627734	-4.2409554	18.285624	0.6913605	17.144505	11.267222	7.8498406	6.845081	22.507515	-1.5982841	3.8630197	13.958267	11.648553	14.6715975	7.2360673	11.48544	5.20305	-2.414119	26.77652	4.136145	5.234094	8.024119	7.217344	1.8152567
779	-6.940562	4.8676457	-10.427254	-3.4895542	-8.126144	-5.961766	-1.4834744	-6.8874154	2.2447283	-3.933421	-5.145115	-2.7694256	-5.188992	5.3726354	2.3043463	-3.7632987	2.8113585	-4.878283	4.477393	3.3134565	-8.74393	13.266346	-0.06382295	6.505846	-3.780053	9.302697	6.434864	3.980788	9.56716	-0.17127196	-6.7526565	-3.1981442	-11.061817	-3.517206	-7.247762	-6.7236924	-12.282753	-1.5350157	-5.6956024	-15.076716	-8.04355	-7.694056	-0.45765248	-20.775686	-11.501382	9.805308	-6.04067	-14.630565	-8.553369
780	-4.622829	-2.026656	8.617982	-4.18805	5.5041122	13.71662	4.801317	-4.832921	-12.998395	6.4258533	-17.028997	1.6892129	13.184291	3.561081	-23.605436	-9.668876	-5.9156213	-36.19244	-5.5651536	-35.50421	3.9227612	11.894319	12.627316	-7.8836055	8.2579775	1.2463908	5.253758	-1.9695905	13.11745	12.797999	-9.257804	19.430403	-16.799974	5.850287	10.657697	9.302278	-0.9199346	1.8480636	10.114863	-7.820728	-10.067245	8.010884	17.747793	0.14446385	19.682228	3.2094803	-6.3662944	10.854594	11.6199875
781	-13.125343	-8.898097	-5.286828	-5.6320243	-13.033725	-4.0870695	-6.052274	-7.454807	-22.056524	2.5116434	-3.2406538	-0.08557431	4.337538	11.496857	-4.270019	6.5269356	4.7744184	-3.757369	8.247031	9.696562	8.118495	-2.1536195	7.3277454	11.036487	-1.1421257	8.232677	-1.513477	-1.045518	2.9328146	-11.400966	0.09117905	-9.051616	-1.5062608	-12.666293	5.657018	8.461402	-2.0256598	-2.8595083	-6.286611	8.026902	-10.058609	-3.241312	-13.217606	-3.2024822	-7.90123	-10.617822	-12.822644	-7.440525	-9.522745
782	8.060027	2.781147	3.773736	-2.9760077	-0.6042605	1.9310299	11.126046	-2.8158214	5.759712	0.54903316	0.9198356	-4.4194126	3.9326775	-4.907663	9.50595	-0.77989894	4.359287	1.469749	-1.2542175	2.1460066	-6.732872	-2.2610958	-2.3404477	-1.7394667	-1.6568198	8.03838	-2.4730515	-1.0421695	1.7453204	13.13705	-11.123385	-6.1606956	6.3153877	2.3326313	-9.145848	-4.558637	0.06584009	4.1529045	8.241501	11.90565	3.3951719	4.22503	7.1066055	5.4344325	-3.352806	4.9492645	2.267896	5.367162	5.2314663
784	-18.267628	-9.417844	-8.405167	-5.8397384	-19.175879	-8.721582	-26.631683	-4.078648	-3.3570778	-15.486008	-25.707321	-15.698142	-30.123007	-26.445984	-23.352068	-19.39847	-10.445462	-12.296336	-25.199356	-0.04424699	-30.58837	-10.970135	-9.846176	-4.6796336	-12.601277	-19.374405	-2.9905179	-17.76142	-20.131264	-5.181195	-20.143732	-3.1468074	-22.199762	-20.096813	8.6410265	-12.83925	-3.8808982	-11.119347	-23.207865	-18.197495	-36.193897	1.9219447	-21.948599	-26.68633	-19.168867	-5.7202473	7.563688	9.165274	-19.657875
787	4.217319	2.868323	-13.25835	-8.571422	-2.4385128	4.849941	-1.2939996	-7.291983	-8.743228	-0.002757708	1.2830716	-7.29061	1.4966193	1.1929692	-7.5925803	8.617502	-7.2285285	-15.315129	0.37429	-12.832959	-10.648215	-7.6717796	-3.7267091	0.047993023	-1.8460621	-9.699511	-5.433597	-5.89192	-7.43967	1.6983328	3.799343	-18.96074	1.7182446	-0.6795315	-9.305347	-3.1735477	1.2163831	-8.962974	8.980834	-3.4165928	3.9734442	-8.454322	-1.6298453	-2.3436816	-3.6865566	5.436708	-6.7357807	-0.26924527	-12.617897
789	3.6276205	-2.2749326	2.8455303	-11.151975	9.719752	15.03555	5.590937	2.231951	5.2208023	11.002103	-3.7204678	0.020893732	-12.395557	-3.985449	-1.8672695	2.6956775	4.0168304	1.1069022	5.1924214	-5.297787	-3.4590204	-7.7342	-10.69823	6.6098404	2.459137	1.3872046	5.5999923	-11.813637	0.64429253	-11.019851	-3.7948055	-1.2447227	-3.9790452	-2.099357	-14.254827	-3.741111	2.4982653	-17.526693	-5.672689	-8.250445	-2.1016185	-5.389871	-1.9916315	0.41159424	-2.2706919	-9.031489	10.4779005	14.469772	-7.470743
790	-19.960052	-2.8742754	-18.621778	-20.604357	-20.189386	-21.16007	-5.08749	-4.2415195	-0.5276287	-5.91785	-7.2532806	-14.016828	-12.81087	-21.206057	-25.075575	-15.370841	-4.5464206	-16.488663	5.4975853	10.055421	3.4761486	-2.0942051	-8.548775	-12.441436	-25.181559	-18.151085	-11.059113	-12.252426	-7.8787913	-7.8848443	-3.214406	-11.349766	-13.929653	-13.538971	-30.731012	-12.511243	-23.703592	-12.754619	-17.755003	-2.0784042	-5.7710195	-2.8550828	-8.425403	-15.360768	-3.857442	-11.644975	-7.9048047	-9.627998	-5.1111794
791	-1.102386	-10.856517	6.110019	-0.6006563	2.2949083	-5.8531413	2.7659657	8.409302	3.3173025	1.9495016	2.0988986	-3.6864197	1.7059155	6.8219886	-3.9437199	-8.128528	7.8096943	-3.9013226	-1.1690097	-9.943328	-10.537402	-5.5475006	-3.0393667	-0.73632103	-3.4428356	-1.1325911	-9.078723	4.5208764	10.241494	-3.2089202	6.9052467	-10.644665	-10.11354	2.7714653	-1.2305735	-7.6171317	-9.849022	-6.5996933	-0.3401152	-1.1217114	-3.2299922	-18.150175	-9.039716	-14.802784	-9.441875	-1.7683052	-7.382033	-10.155927	-14.473838
794	-1.0605459	0.8404301	8.342181	0.16698122	5.0349784	-5.8937097	-1.6594615	14.95565	9.862916	18.861952	11.993165	3.7234495	5.8491397	8.399334	-0.11444572	2.6731365	-12.46115	-19.258718	-9.186648	-18.187548	-7.0971427	-17.45294	-4.2731185	-4.231617	1.915906	-1.5029591	2.6033082	13.429386	7.6443667	-1.8557619	-2.7505023	-15.591065	-4.207479	0.46024704	-3.8673935	3.46016	4.1358476	-2.8557835	2.9416723	-2.922603	-10.331683	-17.557398	-18.566565	-6.5665264	-13.318395	-4.0969214	-12.413993	-14.325653	-14.484265
795	-4.9014263	-4.8947916	5.482878	5.886843	7.510632	0.9156415	6.865078	10.884124	1.5648378	1.4474708	8.424123	2.584029	5.6339493	-6.2167335	5.7119126	-6.775566	4.6225886	-4.8212943	0.9633732	-4.4037127	2.604253	-0.42103592	0.34491888	0.40206385	2.2308977	-5.2723336	3.2661412	-2.1014235	-0.8818526	1.2822855	-6.071401	0.14677286	4.9292235	8.048356	4.10111	6.6983643	0.24832551	0.7186838	-3.979647	-0.7415457	5.936136	-1.6513826	2.1617696	0.7928834	-0.6289754	-5.9776073	-0.80450755	2.9103777	1.2858692
796	8.350659	4.179859	5.6625977	21.172495	3.1884658	-2.4694662	8.50067	12.570659	10.23297	10.194371	12.666112	4.621612	-2.904153	3.053214	7.6803355	5.37397	-12.346463	-11.86991	8.486512	-12.411967	-17.101347	0.7954218	-15.767314	-4.875504	-0.82232493	-20.851076	-2.652228	-4.942044	-11.445034	-2.8150861	9.909956	-5.579555	-3.3371131	-2.550003	-7.949269	6.6988845	0.1280334	-6.4180617	-11.639707	-2.5752714	-11.321549	-12.606778	-2.8822384	-19.11808	-16.819054	-5.2316365	-15.403328	-18.355724	-2.188617
797	-3.4517581	-9.356389	-7.064634	-16.073296	-18.207985	-2.9090097	-16.883766	-16.841963	-14.686696	3.666011	-9.059909	-8.597602	-3.1903067	3.3149529	-5.7664027	-4.03425	5.014664	13.947431	-21.58035	1.6798328	-2.0270228	-1.9154062	-6.3439527	-0.053700924	-5.234408	-12.133159	-19.300568	-6.546646	6.1751556	-10.86496	-9.918201	-17.817413	1.1357614	-21.374117	-1.3614713	-12.42434	-4.182048	-10.996658	-12.5995865	-15.202174	-11.5456085	-23.05499	-1.2291754	0.25742087	-4.8556743	-6.818773	-11.554044	-1.2752525	-15.184998
798	-40.85856	-39.5826	-38.505817	-21.022097	-38.334137	-25.84641	-37.893	-45.85172	-39.79137	-27.395742	-38.48083	-15.772053	-33.091442	-16.606201	-27.21894	-43.086212	-48.52444	-50.16614	-35.263683	-32.598354	-41.85895	-31.494055	-36.28384	-41.488674	-39.77831	-34.330837	-39.515827	-16.315725	-54.202698	-18.489569	-22.490664	-28.816149	-29.109766	-18.085375	-26.399221	-29.319605	-14.659839	-25.363047	-22.818565	-18.318491	-23.713823	-24.791769	-33.428165	-15.338825	-37.50462	-23.875326	-7.940506	-26.74119	-15.591563
799	-6.9658513	8.486191	4.664619	10.496644	2.5939085	11.001385	2.2944763	12.700681	-1.0483605	2.9779975	15.087829	-0.52930564	6.077307	11.092197	-2.0828803	3.5608578	8.878648	-4.8071065	3.853716	5.776884	-0.94577867	5.772802	11.64894	0.30056444	2.8438435	5.726347	4.476851	3.2429094	6.272593	10.247574	11.464954	6.750555	6.9491076	15.7641325	-0.05947097	15.497437	3.8402393	1.4608154	1.5643625	3.9321165	1.8107687	9.233507	-2.3168933	8.358844	5.823232	-3.7820733	3.2715538	13.859992	-2.653321
800	-2.0735626	4.7167716	-7.1446457	-5.5837617	-11.236238	-18.501844	-3.5715759	-17.38134	-9.948396	-3.911647	-0.6106637	-3.5133064	6.296425	5.750117	-3.5668914	5.524069	-13.392159	-5.1877418	12.833758	3.9898987	-15.067169	-9.108121	8.389949	-8.647401	-10.012535	4.7689204	-8.587238	3.5794914	-11.816806	9.8144655	-5.365732	5.789946	-11.703374	3.975249	-23.796377	-19.984621	-12.849156	-15.792335	-0.5596917	-1.7720976	-6.8341446	-20.580173	-3.3077946	-10.598952	-12.922336	15.131683	-1.6665769	-22.199326	-3.0430145
801	-11.649812	-6.8322845	-13.469188	-14.068782	-9.6876135	-10.083981	-5.838041	-12.184789	-21.487482	-23.326628	-1.6297992	-3.9854965	-9.277478	-9.913246	-8.637802	-4.6529093	-3.276065	-4.7343984	-0.17791176	-12.60062	-7.950833	1.371431	6.765488	-1.3604552	-7.486257	0.8987026	0.8497314	8.74944	3.2112968	-0.68192196	-7.094298	0.685688	7.3435054	6.560669	-0.5901506	5.583526	0.1254158	-11.852496	-12.683637	-10.476014	-0.67254686	11.799001	4.8725724	3.8067272	-5.578371	0.7319854	-13.752248	-3.0536864	-4.818754
804	-0.9080143	3.3673475	3.9407346	0.74868804	2.8821585	4.228	6.1262918	-0.85406685	4.818363	4.895376	-2.9807212	2.0839043	-3.957597	0.8616573	7.7138767	0.5200923	-3.6380622	-3.2263134	7.9327297	-2.4833012	2.692913	-8.710565	8.734555	-3.7091665	-3.418998	2.3242645	-0.26022696	3.719656	-8.175483	-8.379308	2.2222145	7.1684265	-7.397101	-4.5021644	-6.0619125	9.063336	0.47594035	3.6412885	12.170569	14.209594	3.418288	-5.716678	-4.512659	7.6824036	-5.77446	0.6366078	-3.0815027	-0.59061575	7.309113
805	-5.3250847	-4.225652	0.9321198	-2.213723	1.8352509	2.5851243	-4.173249	3.6273537	3.069642	4.811557	6.2392335	2.496113	7.2845955	5.3655715	-11.150483	-12.279618	-12.722207	-15.692443	0.29293847	-7.9194293	2.181905	3.4066684	2.3141856	3.3818443	-6.0847564	4.0211754	3.337394	10.423385	6.5023665	10.506352	11.837171	11.487125	12.346881	11.037263	-0.6026879	-0.52133626	5.456497	2.612921	-7.0551085	-20.06132	-21.258387	-23.442896	-6.3571324	1.620185	1.1676606	8.135704	3.2877586	4.8265743	0.34066328
806	-5.6362267	11.312187	18.04221	4.8136	5.9024525	21.614405	13.251416	-5.7812386	7.3213153	-2.1326435	-0.1452363	2.8060732	-5.433089	-6.769171	0.02723082	-1.9755989	-3.016298	-12.841739	-5.418422	0.39938197	-8.062413	-7.3573685	3.5710728	3.0560243	10.024242	12.659144	-14.362747	17.689795	3.84126	-12.539229	3.0692914	2.8768837	6.756376	7.520764	-10.382713	20.763102	20.625532	15.6779785	-4.6264358	-1.6550747	12.123937	10.144925	9.07837	-2.1272578	4.2440724	2.1468966	-2.5807104	-10.810536	2.6573386
807	8.940635	7.1604753	-3.7487926	-6.23718	16.526197	-1.7317213	5.739921	8.186212	21.035471	17.334862	4.093229	8.190823	1.4410845	2.88982	3.518676	-4.4767175	20.53135	13.726646	-4.9461813	-6.1744895	-3.2164934	2.0524817	0.4842917	-0.23702891	18.995146	8.745361	-3.5915668	-0.3774201	-4.7093916	2.0601423	-1.6550436	-2.0649745	15.189228	6.3051624	-6.928292	-5.0513363	6.2724915	4.0624604	4.4668083	2.0238335	31.774454	16.621603	12.837006	12.218299	2.4833765	4.109651	9.608989	0.8885595	8.699521
808	-11.701964	-13.619668	7.7968974	-1.4342713	14.154812	-12.297772	-21.820284	5.974232	-5.187759	-4.8460603	3.745786	5.531628	-26.697144	-13.112279	4.8180737	-26.301542	0.25768122	-10.227401	-9.498107	-1.3403034	4.281691	-16.0492	-7.97151	8.30951	-2.7364514	-7.5543046	4.4914904	-4.678577	-4.025339	-2.970027	-0.012115439	4.722607	-5.8118777	-16.869585	-4.4100175	0.48608097	-4.016468	-1.6807922	19.402252	-10.849669	5.9884286	-2.4680588	-7.338297	4.3419037	-2.5595713	4.5826383	-6.531615	7.7230706	-0.53803444
810	7.176208	-3.5374405	5.3125186	-0.73304987	2.9130871	1.5280296	-0.39118513	14.272954	7.599941	7.093886	0.09394518	8.417727	-5.384432	3.849954	3.46535	2.6335201	5.9039836	10.855392	2.9311752	3.8904736	4.8003197	-7.6156044	10.177547	-7.5528603	10.952778	16.061714	4.768799	-11.597859	3.7395198	3.9815855	12.438843	16.12355	9.127706	17.316603	14.129308	11.330659	8.87905	7.3529587	8.892285	11.585164	7.8482194	6.0274425	6.5040555	16.63716	9.926637	17.202204	-2.476083	1.6051499	-2.0167184
811	15.717774	8.960087	6.424925	9.6426935	9.758731	7.708591	14.281609	13.259595	28.724344	14.65152	10.386329	8.943788	7.259844	4.6335926	3.0363934	5.6905246	13.026581	15.158093	11.310796	15.890664	24.513288	16.09212	10.698018	0.03346936	18.350649	9.441801	4.32751	-2.235986	12.224875	10.640889	4.464784	10.964164	8.997551	1.3042864	-2.4834688	6.3261094	-5.5718713	-4.781915	-10.528255	-8.569554	-12.398133	-7.190268	3.333247	-3.28135	-3.1861465	8.037029	0.6990941	15.105334	8.95564
813	-10.843625	-1.9534335	-9.902156	-13.91687	8.435227	-6.4963136	6.3637924	-10.674663	-6.033119	10.073434	-2.414779	-0.98255324	-5.4048615	-7.941683	-6.0686097	-5.023494	-10.038754	-12.703624	4.756975	-5.576222	-7.355986	-3.604715	-2.510225	0.69099	6.9921937	-5.344879	-5.723617	-8.586079	-2.6426432	5.0213	-13.47652	-1.7323011	-3.025212	-9.29871	-2.9188473	-14.904934	6.3686385	2.238498	-4.584601	4.7512503	-4.9474683	-3.8120458	-12.144199	-2.6578624	-3.1557105	3.1533272	3.6386187	-3.9029	7.1445584
814	-7.5122895	-25.304571	-26.467583	7.8077393	4.295064	6.811411	4.385614	7.428103	-6.539413	0.20788796	5.2561784	2.7367432	-11.42134	-17.29759	0.83012325	7.9260087	12.781919	-7.030641	-19.210546	-17.222078	-1.2203493	-3.8124952	-2.2678993	-1.3766164	-18.743156	-11.043549	-6.5561028	-3.4278252	12.415544	6.882484	-4.3611054	16.915382	6.7706037	-3.4154913	-4.5170283	-14.6509905	-15.441487	-38.622463	-14.736816	-20.929901	-44.8779	-30.51793	-23.800674	-19.35356	-42.23705	-32.819576	-28.462667	-35.161938	-36.59189
815	-4.4203973	-3.377942	-7.6672072	-16.114471	-11.846049	-5.253679	-1.105507	-8.807462	-10.286915	-5.5041003	-8.845769	-12.014543	6.7819176	-3.9859679	-2.06633	-16.718233	-8.078706	-9.4913025	-7.334391	-11.172349	-17.243164	-7.134889	-18.127974	-2.8752139	-8.436047	-7.9110813	-11.91526	-6.844652	-2.8896475	-7.7384186	-6.2949295	-2.2890599	-0.76984215	-7.259784	-13.081105	-9.836541	0.3831458	-2.6453831	-2.2684493	-5.76613	-9.910791	-5.5083027	10.281249	-11.087033	-6.885185	-2.9327362	3.002703	-6.539575	-10.473775
818	3.706275	-5.502009	12.177011	-8.911311	-9.308035	-3.8263597	6.3231215	7.824173	-7.04365	-2.2464354	8.422971	0.47851244	-4.7175846	-0.95461017	4.756718	4.833652	-0.8769825	6.3694863	2.5490057	10.85556	2.1485057	-0.12596242	-2.5938327	-7.767287	17.805113	6.43866	2.8961678	0.034377735	0.03791936	4.1784186	-7.9870324	4.6446204	1.5852493	-3.822446	-10.503015	-2.4884474	12.879336	6.3853583	-3.0672855	4.0204	-4.836887	-8.288121	-0.73419046	-21.699839	-3.2391691	14.602252	2.2897604	-7.8705673	-5.918862
819	1.3251699	12.328219	1.4463538	5.8134866	-12.164024	-1.5279393	12.806409	2.0342822	13.2381315	2.6948845	7.801309	-12.757679	13.136577	1.4456433	14.022244	1.3943008	4.9372516	-13.274151	-1.4855627	-8.873459	16.940073	3.7722843	15.412797	3.6389863	15.370537	1.4473318	6.37714	-13.011929	12.4270525	0.71702415	13.187331	4.4321847	6.706663	-9.03791	-3.7066162	12.9963875	0.3006843	15.031513	1.1496583	6.3705764	-9.468406	13.893737	1.0494041	13.290242	1.4913338	4.6394353	-5.7122726	-0.27133274	-5.952432
820	-6.4606223	-2.3382695	-10.326275	2.168011	-6.6508484	-11.427803	-10.0791855	17.58726	-18.048655	8.001021	-4.9338326	-1.748641	-11.017901	-0.027840534	-7.074325	-13.001983	-3.437663	-8.939826	-25.22016	-13.727109	-27.895288	-19.756586	-6.2783475	-13.009118	-10.231963	-6.6834702	-11.2971945	-18.06764	9.586929	-22.22016	-11.009583	9.2862015	-3.818032	-3.3283405	-5.67498	-22.23426	3.9240162	-11.357838	5.251801	-4.4257083	-9.469157	-8.822117	-30.53314	-11.715321	-12.580978	-1.8394299	-3.026307	-17.113298	-8.2519655
823	9.833467	-0.91333467	-19.52808	-12.854817	6.6063037	6.312162	-1.3517812	-13.892568	-1.2598721	9.470888	9.117303	-6.9968057	-3.3617585	2.6524303	8.277945	8.178238	1.2926648	3.882541	-8.891756	7.689188	5.122171	-0.94591093	3.6691568	14.701354	-2.4178479	2.4726808	10.282651	13.331622	13.351733	-7.6111293	-7.285057	-7.4701138	1.7941643	7.65293	-0.5830035	6.671557	-4.650067	0.8291914	1.1858773	9.00984	5.7953124	-5.003403	-10.771037	0.69433194	7.5804515	1.8719164	2.6372974	7.436356	5.8940067
824	1.6649748	-9.111953	-2.3703117	-11.586902	-10.707501	-5.1607647	0.15054424	-18.065054	-17.202566	-2.3130417	-8.490871	-5.8753695	-17.774536	-8.15816	-11.1391945	-7.314321	-13.286603	-2.6335938	-5.9788265	-11.312256	-13.064041	-11.114932	-9.7146845	-12.583182	-6.1205087	-1.2961273	-5.4401774	-5.4430237	-17.698431	-14.355014	-10.762631	2.5951974	-16.772764	3.2631712	-0.3556145	9.932114	-5.85215	-10.437198	5.543421	-7.120051	-2.7962182	-13.550754	-5.9121895	2.5466173	-4.745353	-7.0710526	-4.924581	-9.751367	-7.548968
825	1.025588	2.7614698	-15.346944	-18.8357	1.1919826	-23.96669	-9.86873	9.035378	-22.120377	-6.5577393	-13.8905945	-24.584488	-19.683443	-22.166891	-16.862486	-5.5369163	-1.3724308	-28.035334	-27.943733	-4.786202	-29.868536	-4.314003	-11.901454	-16.468008	-19.246315	-4.458713	-7.9634576	-13.790317	-16.105173	-21.630987	-12.112651	4.93719	-16.123766	-12.799663	-12.7783785	-16.14382	-5.484911	-2.1321032	-6.4026275	-18.013672	-18.08597	-30.38894	-2.3017569	1.3337793	-14.308907	-0.29511914	-3.5610392	-25.28972	-10.916369
826	15.498006	0.35108534	2.3751383	-6.691412	-4.211641	4.541804	-3.030034	9.678542	2.3278182	4.497214	4.770824	0.12797861	-2.2518227	11.906579	-13.200089	4.5306473	-6.649737	13.835706	9.297023	5.5052	-2.9548213	6.8237877	-1.5784745	3.0452359	4.013618	-16.631037	-4.996282	10.88647	7.679335	9.541928	6.719912	1.4687548	9.631977	4.412271	-1.3682823	2.313104	4.0361147	6.157116	10.440189	4.8442583	7.9746556	3.2360966	5.7810473	15.424314	-3.6787064	1.3613354	0.95894307	-8.02491	-2.056834
829	-5.342636	-2.6299093	-2.0528495	-3.1116152	2.9549186	3.8558168	-0.9492983	-3.637162	-2.3930576	-2.2954903	2.6619384	4.1367917	-2.829158	-2.2998083	1.2759643	2.6745758	-0.41421857	-2.558426	-1.5946709	-5.844395	-3.9354315	2.6818726	-9.746154	1.6604575	-10.061473	-3.367707	-3.4189577	2.6699016	4.149915	5.6912637	0.9838188	0.23984917	-6.6921844	-2.4539957	3.8131983	-3.4589376	-9.16095	-8.730116	3.0236943	-3.5852377	-1.8328356	-0.50646085	-3.7405643	-0.73621815	0.95886415	1.6727524	4.240875	-6.5969467	4.451291
830	9.70673	-6.7926865	5.244531	-7.948889	-3.7204998	-21.5707	-13.633807	-13.048118	-7.5634284	-15.137418	13.935042	-4.2425866	6.8383574	-13.471531	-15.740468	-7.21068	-2.9787016	-6.4480186	8.464563	-4.8060684	12.631734	-12.348453	-16.783237	0.77284545	10.870895	-13.185692	12.961757	-12.463271	8.015903	-6.9066634	-4.5700536	-4.4776883	1.3829222	-9.099105	11.3029175	-7.5723996	2.6134865	-8.459031	-11.663419	-10.867836	7.096604	-10.106445	8.617837	-11.692726	6.604799	-17.070595	-12.83323	-15.828392	7.941466
831	-0.060957056	4.4974775	1.2553253	6.5088334	-14.630344	7.2069182	16.513786	3.9743786	6.8542733	7.8677864	14.315999	1.7939678	0.23478341	-4.210176	1.2639045	12.920085	5.7812104	6.2120223	-1.1350265	-8.803628	-17.65949	16.589478	11.534026	12.378799	2.4997013	4.9713407	1.6952502	2.773442	-12.020719	-6.034809	13.075208	4.8718457	1.8721281	5.351433	2.1162517	3.5602913	-1.1554686	0.51543814	10.350196	8.905017	9.477439	10.418622	9.042058	-10.539219	6.479122	0.37860012	18.75382	6.2689743	-1.6648163
833	-11.380914	-15.053345	-15.139846	-4.859287	-19.20559	-10.91569	-9.391452	-8.5794	-7.638782	-13.610877	-7.9797893	-12.458575	-14.982075	-5.8999143	-11.851116	-16.681967	-18.294014	-12.627381	-15.878784	-12.537108	-11.490338	-10.664811	-19.598505	-6.306562	-9.63332	-12.047481	-23.048754	-18.316593	-4.281373	-2.8544424	-14.894549	-17.558395	-17.834175	-22.476837	-16.583204	-3.6308403	-14.11185	-7.455918	-16.188023	-11.98346	-12.1111	-22.274214	-11.970731	-17.299364	-9.626512	-20.874245	-24.423409	-3.073387	-19.211325
834	4.56094	8.861276	-2.4065907	2.3911328	-2.2059278	-1.9403111	-1.7186937	-11.157195	-8.508025	-6.483383	4.310322	4.602958	6.4282284	8.5247965	3.932228	-0.078655995	-3.726756	8.898167	10.185567	2.7981412	1.8453541	-6.5845227	0.84053755	-4.105493	-0.666364	2.1051686	0.35932508	4.418821	-1.9307915	-11.20625	1.9767195	8.220706	-0.7981679	1.3012303	14.872955	5.3814945	-13.35191	4.101043	-0.8923073	-10.804469	1.8372084	2.6430109	-1.0714192	13.455452	2.1379604	-7.1543317	-6.4026923	-4.7931037	0.15105033
836	-7.6975894	-8.666465	-10.532502	-7.1516404	0.23974179	-1.1858457	-17.225618	1.3310162	5.463514	8.73961	-5.779411	-7.1516767	2.2226217	-0.9271426	2.2231598	-2.0706255	8.473486	3.7189925	-0.16613586	-1.806502	4.685412	1.515881	-0.69515747	5.951862	4.778784	6.1892695	-1.3330053	-0.32533166	-0.21196778	-2.8639476	7.5066075	-5.21465	9.16156	2.1601157	6.104077	3.4572754	-3.2915268	-12.320609	-12.617016	-4.0565605	-3.0703747	-18.212437	-6.298738	7.3603606	-17.580671	-2.2406082	5.432722	-9.782086	2.2893994
839	3.036727	-10.247125	1.2386273	1.8988452	2.3697658	-3.190091	2.4022996	-5.745154	1.6750149	1.1764966	2.1053488	0.7128894	-4.383959	-3.9349182	3.7894745	2.524936	1.8344232	5.051848	-2.200711	-2.8275738	-6.642454	-9.461784	-13.551772	-3.8900754	-3.2261136	2.2935739	-5.389442	-8.565965	-12.477117	-5.1887302	-2.1042259	0.055022556	-5.680254	-8.226986	-13.392688	3.5787604	-2.919958	-2.9170601	-5.1202145	-8.8116665	-14.311513	-3.2264335	-2.779854	0.017532071	-4.969871	-10.189954	-10.900178	-4.567963	-2.8416636
841	-9.842287	-16.130808	-5.549956	-1.5880474	-3.1732028	-14.266406	-3.048301	-7.8079457	-1.3924046	0.07838416	-19.191624	-1.7928742	-9.590515	-17.66021	-2.2403607	-9.537356	-11.794385	-8.286667	2.2365801	-20.360308	0.6847784	-18.025482	3.0343697	5.403175	2.868118	-13.436481	-17.654457	-16.53068	-2.2962732	2.0713184	-5.712639	0.4828863	2.698019	-2.2575645	-8.796613	-4.740318	-6.622732	2.9291766	-7.1793437	-5.9305363	-3.3165572	5.4919267	-4.2872033	-2.7548234	-12.535197	-9.770385	-4.333469	5.2490087	14.936683
844	-3.7237873	0.25460243	-9.1275835	-12.650922	-9.840299	-3.7443697	-5.430191	-2.8318138	-0.64392346	7.8219395	17.01592	22.984144	29.563303	11.889226	7.08931	7.617868	5.5781207	8.295322	8.715385	-2.8703308	-14.358817	-28.387388	-25.026255	-29.334284	-33.313854	-20.87582	-10.658015	-13.044827	-4.242662	-17.680687	-4.357831	-11.679103	-13.290169	-8.738446	2.3618124	7.050358	8.260562	10.323701	5.206852	4.4312844	3.2082584	1.2041239	-0.07329941	-4.9861584	-8.504092	-6.2311406	-7.0205727	-8.605531	-3.4113529
845	0.6723818	0.50844973	3.4072359	-12.049011	4.910504	2.4686441	-1.0252224	-15.409432	-5.8003883	9.257393	5.858172	12.1873045	8.994774	1.821958	7.22315	4.4614863	5.226671	1.4273056	-2.685044	-3.0094616	6.8656273	-11.404874	-2.560392	-0.4580284	-1.6536628	-7.0883574	19.40653	-5.701275	5.0120397	-0.9091013	3.3549259	-1.9391867	6.786967	6.5537896	4.938271	6.924209	6.0746837	-12.439183	-1.2875038	5.2372856	3.4155529	-3.9635744	2.693745	-4.8065076	10.774803	2.2367404	4.8997307	-13.539635	2.5979936
846	4.2559896	-7.4916177	-0.08235105	-2.5109732	-9.72824	-4.167782	-0.45222545	-7.0130615	-6.767124	-11.662308	-14.449679	-2.5866566	-1.94481	-12.185733	-10.221969	-2.9887707	3.9728096	4.081486	3.7895813	1.1092261	-12.111336	-3.4880002	3.8271377	5.2321315	-9.645623	-2.8637645	-15.048072	-10.345417	-1.6994915	-4.016506	-4.8705554	-4.094808	7.5241303	-1.349409	4.146883	2.4408906	5.223788	-0.15527694	-12.74086	-10.3852	-4.945239	11.983884	-11.606026	-8.183246	-8.187908	-6.981224	-1.0085667	-4.7747006	-2.1366882
848	17.605108	16.287893	19.671518	21.216513	11.866803	12.751953	21.722237	13.694268	14.5779295	13.512328	19.070354	18.824556	13.177361	6.5586743	16.804148	2.80218	7.645452	16.582218	9.410236	0.74333924	17.871548	14.70922	8.6145735	11.646716	5.2898703	17.318651	18.068447	17.097158	9.399548	21.76123	20.99358	-0.6612473	13.443006	21.938349	2.7883728	7.929817	-9.48136	14.211385	32.58543	16.279327	20.73839	10.428445	24.347712	22.23455	9.976938	-16.887152	7.036817	7.3952637	9.33601
850	0.18425655	-6.3976727	-0.22287591	17.901785	19.273428	5.6571937	-3.224617	17.374428	17.990484	-7.0395913	6.7401414	9.501384	22.024775	0.2801768	7.237169	12.177925	1.7330507	14.191342	11.690262	4.887875	11.017643	-1.705214	4.014771	2.3660088	-0.29442942	-5.565024	7.101822	3.5409126	14.54806	-0.10570746	16.852541	2.44931	16.592367	-2.3599093	2.0657094	4.807174	-1.2167226	13.226825	19.428366	13.489876	13.220576	16.928694	10.659534	19.709639	12.899526	3.631653	12.737403	3.3803675	11.715183
851	2.3629856	-18.471497	-13.338399	-3.601017	-9.735611	-0.35376105	0.6376346	3.8420029	8.127885	-5.650364	-27.21701	-25.90948	-21.051157	-6.3963304	-7.895699	-20.370304	-3.2964528	-9.69759	-8.275448	-4.1180615	0.1517814	3.4537067	-9.04662	-3.2838209	-22.255295	-13.88961	-12.969742	-4.6050944	8.747052	8.244402	-3.8333313	-13.600136	-2.5389903	0.4386066	-4.3712955	-12.222173	-4.1831684	-15.766388	-12.961891	7.1264267	3.166188	3.5822895	-13.121986	-5.8664336	-17.462952	-5.146004	-0.88548774	-5.3855224	2.9082224
852	8.301555	-0.12338575	-7.9203944	-3.855611	-6.8421936	-0.70746	-7.0527325	12.884528	6.305881	6.1447206	2.8601272	-2.0910394	6.387802	1.3961722	4.122968	9.664357	2.632439	-5.0234146	8.736001	6.82152	-0.92081624	2.6988018	-10.887761	-11.321179	-10.264826	8.121379	4.2056813	3.817723	2.607293	4.9219193	-3.3536549	0.9707423	3.9804995	-1.9831448	-4.4577093	11.961895	-1.8132504	15.944782	6.1634965	-9.803171	-6.3277054	0.23116393	2.797639	15.86378	12.063983	7.9510713	-3.459324	1.5406199	-2.4816744
854	-0.6693082	2.111606	-0.1951198	-4.109349	-3.9674778	-5.724102	-5.3478913	-2.560189	-10.324004	-12.00433	11.57912	0.016938845	5.698893	-8.182204	-3.140023	-4.2515244	-12.679253	-10.931213	11.97874	-19.013205	-9.849591	-23.659737	-5.9780583	-7.8088546	5.4882565	-5.600855	-14.400741	-13.099715	-6.2134805	13.730453	-7.384764	-5.6321907	-3.4743788	-12.057522	8.591694	-6.3983765	-13.308856	-4.335429	-14.910298	-10.3056	-13.9003105	-16.256937	-9.278342	-5.6826057	-4.7682266	9.470224	2.8069036	-4.71002	-4.571504
855	-29.850685	-33.759586	1.8022505	-12.966802	-13.582267	-9.009218	-40.129257	-2.1900747	-18.433815	-19.576406	-15.864105	-27.83866	-18.620031	-18.194382	-16.44272	-13.77573	-12.025989	-31.918243	-14.432793	7.616883	-10.283014	-17.179619	-16.510592	-12.0874405	12.870944	9.305998	-5.185549	-30.109926	-14.750806	0.93126994	-3.6654778	-12.081239	-11.635719	-20.991861	-6.5920987	16.302225	7.2727675	7.2181053	12.927052	11.536171	-12.304555	-20.621109	21.874601	-22.996672	-21.723349	5.826954	-13.495755	-18.614342	-8.272148
856	-9.801223	2.8053875	-18.25681	-5.215195	5.3916984	-5.638018	-9.521836	-12.112595	-1.6450785	5.442803	-9.033919	-12.841187	-6.6924796	-10.653203	-0.10435482	-9.7887335	2.2467587	1.0295174	0.13287671	-16.025427	-2.3691719	-14.888881	-5.766794	-3.6264136	10.102951	-1.243283	-7.1415153	-6.4940705	3.5651722	-8.294024	4.6472054	-4.5459332	-6.7831073	3.1257627	-13.818352	-10.878346	-21.909012	-11.597753	-13.200806	-16.37369	-4.7610683	-9.291204	-0.45066833	8.15293	3.6834285	-10.015798	6.5740123	-16.903816	-9.54506
857	-7.667441	1.7420329	35.095024	13.861309	-3.6926632	-2.0904658	-0.2643907	-5.5360675	15.290783	-8.902034	4.980064	5.51946	-4.570877	-10.34822	1.7444916	1.7226971	3.9182863	-0.15875535	-6.705086	-2.7555745	-5.6850677	0.91630936	-7.8939977	6.569572	10.23865	-3.4066527	8.345253	4.618757	8.975833	7.161137	-2.0294738	4.4159217	-0.5046806	-1.1466854	3.196949	-0.8471616	-11.49554	-5.036719	-9.56601	13.480161	-4.70265	-0.16174285	0.8412247	-2.8794556	11.4632225	8.39978	-1.8949871	-1.2993535	-3.4068363
858	9.804206	-0.27124214	9.174966	18.092417	3.3846872	7.697748	-2.9325464	7.8275847	19.179768	-2.2645032	-3.002385	-0.19575119	5.0001054	-5.434194	1.4386324	1.9834986	2.862079	6.562992	-8.05907	7.2504153	-2.3397665	-1.4217001	2.1758862	1.7308019	-2.9217653	-5.5260777	-7.9970536	5.2017083	-5.289963	0.77488875	2.2068026	-10.59885	-6.9017215	-0.0964419	-7.457096	-5.1856766	-3.735963	7.350182	3.749892	-5.9657884	-0.73033184	0.17779382	-1.5945524	-0.34366322	1.646587	-6.6750884	-1.9271841	-2.6206572	-5.0988383
859	-4.482913	-14.7198	1.0593833	-15.168129	-14.839406	-8.637649	-13.059146	-8.528391	-16.167526	-3.561905	-21.576666	-16.08309	-12.044147	-9.524026	-14.385882	-14.398181	-17.87809	-23.899378	-18.37858	-29.26193	-8.785291	-10.1952715	-7.1754384	-3.7484229	-27.579966	-12.108205	-12.986274	-4.574083	-9.824086	-4.8802433	-15.482085	-25.861162	0.016041914	-11.861221	-26.159912	-11.999789	-6.7793713	-17.08409	-11.608246	-14.354009	-12.897064	-15.291508	-12.869079	-32.714962	-0.3746144	-14.808221	-13.352376	-16.482088	-9.099442
860	0.74454284	5.012471	6.4370303	0.07300091	14.896743	4.042337	7.5758834	2.7840016	-2.2060473	0.6508338	7.569416	-2.146249	3.9734545	0.7234316	1.8131431	1.8821627	-2.8389633	0.5631011	13.016778	9.434047	13.818494	-2.3165574	-5.605249	1.4887747	2.5768766	-3.6623619	4.4327064	0.9816878	4.945374	-0.3440303	-5.7817616	5.1337123	-11.731884	2.6840403	-1.3625771	-6.9659114	5.6368384	5.3673496	-9.546378	-0.4164071	-7.950603	6.1014905	2.3122077	-14.246654	2.108675	-3.173629	3.4166517	-2.4486897	-8.095215
863	-1.1797463	1.3920559	9.845746	-3.064268	3.9131374	-0.7457676	-1.5827836	-3.2741644	-7.2746215	1.2476193	-5.096251	-11.972512	0.60243577	-4.124102	-5.03934	-15.754578	-8.250552	-11.797302	-13.985493	-15.324699	-8.923867	-7.424757	-5.968695	-17.71497	-1.314283	-11.403763	-10.112292	3.0360587	6.9016824	2.9278357	9.118257	-29.665648	-2.2635715	0.29411158	-2.5874193	6.404015	-2.2489316	0.6487486	7.1740403	-0.22002506	12.249892	-6.1537414	10.3054	8.731841	4.727362	-16.109776	-14.921513	-19.111614	-17.517076
864	6.115284	1.9493257	5.1926684	6.490726	1.2143469	16.476038	8.533325	9.354538	3.7088597	9.685298	-1.8639921	10.993047	15.214255	12.293595	4.092997	1.6150861	8.314799	9.689845	1.1889368	3.576608	2.1724746	9.31133	4.2891836	13.212594	7.4176745	11.72272	7.8906937	10.16969	6.6579413	14.841779	5.4683213	12.536986	11.438733	7.6932693	4.061835	8.14003	9.384746	14.442109	12.163962	12.797147	1.6747948	5.4369926	7.6059265	7.1119237	10.01274	0.79453355	4.9708304	9.244572	3.6806548
865	-9.310875	-1.5193018	-3.7932732	1.5850614	7.1328797	1.0075446	3.7539816	0.19811487	1.6023035	12.317538	3.3200665	-8.067227	-0.10429883	4.686805	-3.485961	0.2953358	-2.9369285	9.2764225	-4.2999473	-6.9135118	-4.0291753	-0.20664842	15.789865	0.5065875	4.207168	2.1249375	5.3512864	17.465849	3.1006877	20.698647	11.442578	12.9943695	0.81954765	19.763102	8.896489	5.5319924	11.568909	4.2292914	3.6146657	-16.151117	8.80971	14.274493	17.51372	21.276514	13.07171	22.001322	-3.6520727	19.755503	11.789757
866	-4.098693	-7.9345684	-5.6059403	-2.356179	1.8944979	-7.7712502	-1.46291	-3.7263224	8.971825	4.3301144	-6.267061	1.04989	3.6902835	-0.29598004	-16.650969	-13.449033	-8.49882	-6.633322	-7.5798492	1.8540359	0.7531292	-6.768175	6.202783	-0.3543546	0.13860075	17.838758	3.0392468	1.3998747	13.220921	6.358755	-1.3257986	4.781963	7.9118667	9.747046	5.8676915	4.524265	0.20443344	6.1294937	4.6060443	-4.0991454	-1.1957799	-6.0588794	-4.9242163	9.595719	7.1295667	-7.1783557	-8.026763	0.5880869	-7.396208
867	-6.998838	-17.43853	-10.157057	-16.382433	-12.68027	-11.705661	-13.776174	-8.793622	-22.311808	-19.412436	-15.326041	-26.86467	-3.842373	-5.142405	-3.4554055	-4.4092917	-2.2023706	-5.7410045	-10.912217	-18.55456	-18.044748	-7.161077	6.255592	-10.769496	1.5229225	0.009955804	-1.5218183	8.138697	-5.3495483	-9.47326	-15.199838	-17.211447	-15.275939	-7.1259055	-16.110231	-18.918852	-10.9480715	-7.525289	-11.142726	11.966591	8.780243	1.4187034	-5.9122024	-9.994138	-24.806162	-6.5645356	-18.085333	-5.6109414	-0.94390744
869	-12.634899	-3.151233	-4.880513	-9.685441	2.6893036	-1.5532447	3.8550422	-12.084685	3.1639607	-12.495685	-3.254597	-3.7546053	2.2051742	-8.824426	-4.763384	-6.9501634	-18.487896	-3.510417	0.7677342	-1.8338197	-11.251171	2.0571115	-14.939034	1.9247228	-9.936336	-0.36561677	-9.967992	12.834928	-8.340606	-6.92773	-14.637657	-13.443413	-2.494378	-15.291756	-4.119869	6.7131405	2.2171435	-0.66094494	-3.9818428	3.1276178	7.062078	11.770432	-7.7271934	-5.7951455	7.1053185	-7.289074	-3.861563	-11.038526	3.4817488
871	-17.369614	-12.389752	-10.166137	-19.12227	-18.532713	-11.969066	-1.5218916	-14.890157	-18.758165	-8.034263	-23.267014	-11.076407	-21.068853	-14.548558	-22.221914	-8.60607	-17.072252	-20.517235	-17.499533	-23.314726	-9.794972	-14.253331	-7.823805	-4.5408235	-10.261487	-3.751477	-20.110239	-17.842314	-19.123142	-15.447045	-10.80468	-8.944184	-15.342564	-11.809067	-2.7606308	-25.94422	-25.790016	-16.853945	-14.14675	1.1270223	-0.8076363	-13.30046	2.527907	-2.6712453	-5.777352	-5.1804624	-9.328971	-18.967756	-13.962604
872	-0.43733296	5.3861504	3.3349402	8.62125	12.418961	-3.655896	-1.3390222	0.7993577	2.0362158	9.608337	8.5127325	3.8794348	7.2619443	3.5977066	3.0274003	0.882236	-4.498965	-1.9742104	9.992648	3.9403422	8.657826	-2.4909863	-0.71678466	-5.2351832	4.483604	9.775172	3.2489235	4.9137287	7.277452	12.286971	1.7660751	0.791949	1.8424076	2.8179057	4.1342807	7.935009	4.1597033	8.23433	6.9379616	0.3876495	-5.0053997	-1.6200417	10.304215	10.205956	7.5675163	9.325486	9.85743	4.824603	7.6988616
873	-6.623505	9.512773	-8.6635275	-4.5189605	-9.230058	-24.725454	-5.5603275	-7.248123	-10.414051	-2.3874054	-5.1442437	-8.187984	3.5975335	-0.97213215	3.7596161	-3.4885485	-9.050365	1.0133452	-15.38321	-5.368777	-0.4972411	-4.6877875	1.7964205	-21.48725	15.6879015	3.7365224	-12.043952	1.4913539	-13.812945	0.045467217	-2.3981202	5.9915924	4.227198	-6.1038666	-23.374506	2.9051743	2.0770366	13.712285	-1.4406663	14.526627	5.822695	4.30607	-2.1998274	-6.6754627	3.8431454	-10.346242	-5.4567623	-34.107113	-20.811512
874	-0.73844355	10.705666	1.6974415	-3.0041597	-6.6342483	-13.061565	-3.296856	-10.484637	-7.298439	-1.1445699	-2.703447	-3.4680138	-10.873721	-1.8237394	1.8232661	4.823944	3.2493484	0.70925254	1.1787263	-3.6367311	2.1038888	-1.3610698	5.884272	-3.8907182	2.2337735	16.592016	-5.1578455	-3.591362	-6.5259933	8.202463	7.922875	-2.501033	4.143336	2.3400664	3.3798068	-0.22957571	3.3081124	9.564503	2.3962324	-6.834255	-2.2773783	-2.2473204	-0.65950114	-1.2279025	5.4335346	0.5431735	-6.628754	8.087009	-2.118537
876	2.513218	-5.079297	1.7997621	10.80804	-2.3582256	6.582397	3.2683804	0.7963419	6.2949433	5.372689	6.7901435	2.9054556	1.2027131	3.1245728	3.7656777	0.2453175	8.334295	3.58823	-0.9014098	-2.1103451	-3.1057131	-3.7874396	9.438629	-6.9903455	17.24083	6.7660728	12.017718	9.094817	-5.4886727	5.2876954	10.278496	-1.4130415	8.839097	6.875389	8.963645	13.475125	-3.4999282	-0.2598665	-0.26749864	-7.4072776	-11.061847	-17.787292	-6.5405707	-2.9826338	0.89782995	-9.944926	-25.99057	-15.867167	-28.898438
879	11.346165	6.9729753	8.419471	8.624423	12.057584	11.105103	3.2758734	2.2661867	7.7253666	-1.2185407	-10.300561	1.8613758	3.0852482	4.369604	8.042863	6.941078	11.019058	-8.971667	3.8754666	-12.318237	-7.128952	5.5088353	9.075305	-0.4641056	-3.2777798	-3.4585075	8.030021	-3.2765467	-9.543266	-1.7252089	0.06761471	-12.09198	-5.515783	-12.366859	0.7424695	-9.035191	-15.52291	-6.1819425	3.0452607	1.6503506	-5.1113687	-1.1974307	-11.655624	5.1459255	-4.563547	-5.578739	-0.11966411	5.511111	11.87989
880	-8.309997	7.1349983	1.298714	-0.53517836	7.7398105	-2.051966	-12.30474	-15.594277	2.654072	-1.4406929	-2.506508	-3.1378033	5.415893	11.698064	-4.6717415	-2.0673616	6.1904473	3.216472	-0.8628276	-0.84095883	2.752083	-1.57999	4.136189	6.497029	2.363033	-6.033987	6.787623	-0.70239943	4.3721824	6.9395027	-2.3680701	0.43837658	3.1841023	4.3164206	8.479084	9.855695	7.628245	2.3293104	0.6216313	-3.7890348	14.704589	5.5612197	5.552569	7.196485	-3.9842422	3.3145044	7.8159604	17.344461	3.4272406
882	5.636314	-4.9842935	-12.201347	7.3442307	22.061987	7.747169	24.07502	-0.7791097	0.4444922	-4.920914	10.711274	2.7610836	7.108228	-1.9019817	5.197923	4.409785	2.0842528	4.8437037	-0.5660332	9.095792	-1.9291816	4.0148854	5.858614	13.518986	4.937358	8.994421	3.6741216	7.2990646	-1.7806687	8.093938	17.027336	9.713693	16.57088	12.577458	4.9294605	5.204615	0.6611497	6.0961494	-4.058614	-4.543532	3.7460995	1.200745	6.971436	1.0816063	17.708494	16.976274	12.6685915	14.080792	14.083836
884	-12.564053	4.188787	3.4737751	11.706075	17.093115	3.255581	-13.736221	-5.3309216	7.044149	-3.1597211	-3.1352224	5.8709416	-18.782549	16.671762	-3.4072914	2.1766157	1.4304107	0.77214223	3.5015411	-0.04286905	7.552004	-3.022873	-4.3610206	-4.8724113	4.7936044	-5.2536645	14.851551	-7.8213744	-0.9827878	-9.274592	-1.9679629	12.545381	-4.4488316	-4.286555	-4.215671	-6.966015	12.232455	7.2984157	7.242796	9.192372	-3.8194163	4.020477	1.2749226	11.501838	22.671316	2.2749557	-7.06877	0.53144336	-1.3421478
886	-7.3177047	4.8451133	-11.26859	-7.9356747	8.064398	-13.829594	-8.953927	-2.527867	-4.8331075	-6.6291327	-7.8605843	-18.68017	-7.147255	-15.72731	-9.288223	8.643779	-7.981006	-11.331851	1.0725851	-4.841272	-17.146461	-2.545579	-8.237988	-19.30535	-14.723461	0.27073416	-6.551659	-10.9891	-10.703728	-15.151265	-4.797408	-17.175337	-13.995918	0.95063657	-11.638528	-4.4279075	-10.680459	-3.6227112	-1.4195362	-13.074891	-12.757985	-5.9867096	-4.6083107	1.8052887	-3.4995506	0.6368224	-4.6660943	-1.5898377	-1.3769683
887	14.047982	-1.6237736	-10.572739	8.601719	8.976779	7.085216	9.070827	-4.2153	0.9702726	0.72116643	13.397143	3.7958384	-0.7973617	6.5768485	-1.4977585	1.3519793	1.1848744	-3.6918304	2.4336746	-11.462424	3.1227522	-1.2924491	3.6741838	-0.728796	5.5087743	2.400348	8.691018	-1.9746523	5.9817767	-1.4895633	5.648508	-1.2634503	-5.9293613	7.7996583	-1.8168608	-1.0690914	8.250866	-0.2449271	-11.110105	5.1794243	-2.2612689	-1.0400451	-9.948287	7.619509	8.876098	-0.2264293	-11.842641	-2.5300817	-4.2483897
889	-1.436606	-1.260046	-11.021464	3.6882992	13.841591	9.34422	3.7665274	15.650406	-0.11246332	4.0584736	9.36152	20.467993	20.093252	-0.4798337	-1.607638	5.826	3.232446	12.461487	15.127193	0.06404749	-9.027294	-5.270392	3.6391392	-9.736468	-9.214816	0.78501004	0.44392538	-10.909398	-9.418349	-4.088576	-16.90674	-4.7830124	8.750796	-21.960213	-9.573465	1.5013462	-0.6135724	-12.430203	-6.0237775	3.6955707	-16.663473	-5.498137	-9.716749	-5.6768622	-1.8802379	8.151963	-16.400187	-6.1679254	0.17645192
890	10.852391	-5.7461534	0.79697484	8.587031	-11.442111	3.0492802	-5.9509683	2.9396698	13.226443	-4.233728	4.183334	9.408853	5.7560177	-5.080403	-13.414107	-9.055606	1.3335997	8.56828	-2.339708	-1.0399749	6.8677382	-2.7811568	1.9835306	14.443212	-0.14801486	-1.4120331	-6.647266	-8.391559	16.117058	10.782555	8.789186	2.5331643	-0.1439178	3.1281636	-12.034913	-1.9179373	2.0359633	-6.70939	2.1000354	5.2367945	-0.026899219	5.639181	10.576686	10.604008	11.391049	10.771094	9.249752	4.674623	1.698719
891	-0.5941052	-4.637495	-4.0694137	-9.294932	-4.195696	-3.0771399	0.982034	-2.771184	-15.958798	-1.979252	-1.3444633	-8.813905	-8.844823	-5.4363728	-2.5206423	-2.483699	-12.9378395	-6.645061	-16.946054	-10.648781	-5.67936	7.045858	-2.5987446	-2.702606	4.1293864	-4.2523985	-4.4791837	-8.786004	5.9428177	-2.7567034	-2.8515968	-5.8981743	-5.786444	3.451646	-3.6681225	-8.062362	-0.5721212	-4.066612	-3.7130585	3.8591497	-0.45741853	0.091793455	2.2862713	4.52862	-8.9837885	-8.896405	-6.343954	0.46449462	-0.16915286
892	1.8132876	7.9912925	10.729178	8.939202	-15.0964	-14.429615	-13.452401	-6.7073402	-14.412616	4.5017586	1.733658	-2.3493478	-17.724512	-3.9800394	4.8603992	-6.5015054	-4.8938246	-3.4372709	-0.9493046	8.025932	4.332416	12.771422	10.776062	17.580719	-11.885875	-9.306651	-0.7976408	-9.921371	3.5199537	0.7060173	4.47543	-13.76965	-16.402992	10.650031	-11.150308	-0.8216107	-13.316619	-6.386103	0.7860641	-9.162533	-8.84787	-3.6703882	-3.7617416	4.8590446	1.0988857	3.606717	6.976345	-4.1838713	4.81937
893	-3.235201	-1.3877252	-9.909839	5.260735	-9.76827	2.5926292	-1.9349979	12.76794	-7.4768014	-7.0767517	4.2504845	-7.296353	-9.019259	-6.6655135	0.50769234	0.5683877	-15.458519	-13.722287	-19.178808	-7.147631	0.8899009	-3.664347	-2.235629	-7.4294896	-4.5504465	-14.081006	-12.308528	-10.151245	-1.6090759	-5.0551353	-0.8772001	2.195797	-4.0466304	7.3533382	14.565349	2.0896208	-1.1099247	-4.122051	-8.753647	2.1790333	-0.94349384	3.945336	-0.017642656	-12.364563	1.2352463	-8.114727	9.399577	2.7968082	-2.0343325
897	-2.057506	-8.8708725	9.170281	2.8060226	-0.45497298	3.8758142	7.6227813	-11.475662	7.671253	2.9422379	4.1375523	2.5794842	6.161946	-1.3993087	-0.12426726	-10.250591	7.4398904	8.329357	-1.7202574	7.709066	-3.875178	4.6104317	1.9478083	-0.61586046	4.084843	-3.016391	5.419563	-10.784416	1.5890185	7.367201	0.30847168	-10.389443	2.9358444	-4.3257537	7.244171	0.12454256	-2.9578226	-3.6610804	6.0006766	0.38462663	-13.273117	-14.506225	7.4721413	7.464215	-1.5554901	-6.794861	14.79599	-2.1723454	4.347119
898	-2.7588584	-19.644949	-9.276022	-16.550402	-13.484012	-15.437982	-13.343361	-3.683014	-9.668466	-20.22361	-4.4323726	-5.3073587	-9.951268	-16.143892	-20.809526	-4.115195	-16.922823	-5.7008376	-3.0321338	-8.891039	-14.945214	-15.805501	-3.8244789	-5.9588304	-2.3166766	-6.5351825	-6.477623	-8.096566	0.18906975	-10.759243	-13.579043	-16.013563	10.362559	-13.872002	-10.613171	-16.421478	-0.5085912	-18.146902	-10.322413	-5.9153843	-4.222749	5.5456433	-4.639334	6.1429157	-2.5899162	2.615717	-7.7815666	-4.004275	-14.16552
899	-22.392128	-24.999374	-17.387999	-14.007847	-28.585901	-17.1552	-23.762245	-4.096585	-7.7586727	-28.28778	-10.600976	-16.33356	-16.48369	-2.2338471	-19.787806	-15.747531	-3.8638413	-9.934037	-10.211734	-17.790384	-20.640442	-6.531668	-10.175312	-4.4244776	-20.992373	-14.525195	-16.13909	-13.039599	-12.050836	-14.772049	-21.916412	-18.046871	-13.815486	-14.554882	-16.327911	-15.792348	-19.821924	-19.615656	-13.86018	-15.173701	-20.870779	-4.2049565	-23.39431	-16.242971	-22.002365	-26.398323	-18.216822	-21.365929	-18.507715
902	-8.535836	-3.0134337	0.337397	6.503284	-2.7746394	-0.3131544	-5.9661202	-5.0217624	-2.9540863	8.081458	6.04267	7.585926	0.8773958	-11.937589	-2.7754269	4.0337334	-5.446478	-8.391947	-3.2363484	-5.7248473	-9.447487	6.1832123	9.159479	-33.40043	-2.0588496	-7.192375	-2.026723	-6.501925	12.289452	-23.924273	-15.080472	3.1490173	-10.107228	-9.781301	-14.377128	4.1335044	-4.5910525	-14.103251	-7.1934686	1.9732355	-5.4732666	-6.7802253	-13.572357	2.2548606	-18.605528	2.3011172	-5.7231307	-0.7398917	-6.077198
903	-1.931867	0.6104298	0.2734579	5.99367	-4.1158795	10.097411	11.542667	1.6511081	4.2344313	8.341693	8.47832	-3.0768812	1.7434145	-1.8643309	8.306311	5.8034134	2.2051256	8.409683	5.0944514	0.7457126	2.7340047	4.252394	5.720627	8.19354	0.808826	-1.3361515	7.564532	3.4721622	0.08829395	-0.2673016	7.1295586	-3.676996	5.8175445	1.9291945	0.01765124	4.818093	4.5872827	3.9219744	1.5024371	9.069394	5.769821	4.7923923	9.582995	8.305108	12.930934	7.5566883	10.554997	12.996727	6.8926415
904	-6.785469	10.715709	7.844063	-4.640185	0.59293586	-5.30149	-1.1879073	12.548291	12.577718	-6.8579373	-0.17035055	2.1417863	-6.39506	6.0866427	-7.033076	-13.346843	-12.065147	-0.50961876	7.2861824	7.942744	-4.5458865	0.528903	5.737226	3.439757	-4.9467397	1.4194144	0.4172802	4.366629	-0.16638565	2.058323	2.5833547	1.2972718	15.897075	-0.8345917	4.9723496	4.919274	-2.7334583	-12.526954	-5.7308593	-9.1962385	9.727706	-15.395641	1.6056905	0.502274	-6.6899242	-4.783111	3.8968003	-2.4061842	-0.24469726
908	7.6127257	5.8231835	9.280965	5.283758	8.136792	6.1408124	4.845316	-4.4817214	9.083955	10.255826	15.559016	6.31191	23.558249	19.882837	9.810455	4.6546245	11.138687	12.691345	13.029452	2.9848511	11.565956	1.0089289	5.280544	5.216107	8.874754	0.42984748	0.7712577	3.6730978	29.12674	12.459038	11.661422	6.861896	15.317184	10.8476	13.645131	-0.77632314	15.498469	14.706601	2.393884	6.66657	-3.4003518	13.703079	11.229203	19.004717	15.548611	14.857094	14.921638	16.425623	5.4150085
909	-2.7861984	-2.1835482	4.740862	4.5237184	6.4544735	-1.5958475	-4.763654	-8.758363	-4.686194	2.7334545	-9.144977	-6.8668804	-4.0806537	-11.332458	2.9659412	-13.279454	7.2816443	-3.512696	4.3809876	11.794808	-5.840648	-7.3970604	-17.926163	9.4447975	-9.554671	-13.120322	-4.136902	-10.643987	-13.954033	1.4032282	-9.305263	0.40588316	-11.970897	-6.2936115	-6.1093426	2.3786893	-7.222742	-0.47770372	-3.0020523	-9.2603245	-10.398215	2.967004	-6.4291024	-12.262688	-6.064012	3.1029644	3.7719078	-10.358833	-16.75503
910	-14.12418	-23.34046	-11.309044	-16.120207	-8.357022	-5.1681495	-4.3000035	-24.807215	-1.7066153	-11.652381	-17.7783	0.5768388	-18.378237	-7.447126	1.3474306	-7.9544473	1.3052763	-11.9209585	-11.822125	-22.99283	-5.5853844	4.2126737	5.784878	-14.30986	-0.8260708	-7.2056656	-4.3890443	-11.257562	-10.549148	-12.946998	-3.6030228	-14.730114	-15.933334	-22.737818	-26.388077	7.3299994	-1.1455277	-7.8763556	-16.611298	-11.495204	-16.076674	7.031957	-26.420797	-18.064848	-0.8705904	-17.293123	-31.802916	-24.723875	-15.865833
911	-5.9919953	3.7231228	3.6801813	7.1753936	2.7924235	-3.300657	0.3229471	-0.10626253	5.0738435	0.8673423	2.416762	-4.305074	10.157928	3.3722029	0.621684	6.690848	3.2945187	7.078903	10.720614	11.55748	-10.420749	15.799792	-2.7574928	4.73884	13.9337015	22.12908	3.4009116	0.08184528	2.2405083	0.11431972	0.805471	15.225166	-5.9918537	10.559304	9.989459	11.070152	-7.5510845	19.609457	7.368437	6.1463027	2.15889	-9.202732	2.512245	6.1293945	2.4612536	-8.052967	12.675087	2.7541153	3.9867675
913	10.488415	-4.3605385	14.041153	13.346702	9.569672	-1.2754602	0.5772996	13.819827	-3.1490097	1.8755323	2.4484575	11.399882	-3.9651537	5.67342	8.464793	10.715146	9.050518	-3.2395554	8.776738	9.160121	11.0947695	4.8518844	2.77023	9.909976	9.032452	8.838941	1.3770972	10.880549	7.2008896	5.6300697	7.579492	2.5089376	8.5743685	6.565296	3.4273922	-0.9627325	10.588553	2.7903492	4.599697	6.2265134	5.123621	10.304915	4.0307026	5.5518556	2.8698034	10.710068	8.426818	7.4524956	7.2431474
915	-2.8224409	-6.8421535	-3.6836412	-3.2957337	-10.754191	-8.306717	-13.786895	-6.102987	-2.499336	-7.068548	3.9106512	-8.732029	-15.658497	-8.123482	-14.53015	-1.3737751	-3.6224756	-9.91382	-4.5049934	-18.024208	-9.798679	-2.971279	-10.764712	-9.472554	-10.008954	-11.823283	-12.674773	-11.713946	-12.096257	-2.1294377	-11.726903	-0.3978429	-8.789905	-1.6789919	-3.3975055	-15.089302	-9.47533	-8.113164	-17.57047	-23.148954	-21.776392	-16.339186	-15.892636	-20.600487	-3.3021605	-7.493791	-9.86484	-1.166762	-10.574072
921	0.19951868	8.013944	4.055395	-1.0137979	2.4570363	-6.281277	4.8311586	-4.103702	1.0637407	-8.313374	5.2215614	-8.66707	-4.933598	4.885471	-6.1387687	7.2251544	-6.6986637	-8.15902	-14.380191	2.2110991	-2.0986795	-2.482703	2.516901	-6.634588	-9.452151	-4.0686684	-17.061317	-4.094703	-2.7233107	-13.825885	-13.161441	-7.5915356	-10.764262	-5.7391415	-8.064871	-2.529249	-3.9771764	-4.614673	10.017483	-5.5367827	-4.2119994	-3.6478102	-10.879434	4.307296	-6.210484	-4.7805905	-7.4427643	-3.6980536	-16.734728
924	1.9683706	8.107571	7.273729	11.8529005	-9.104453	3.1243722	-13.382346	5.978062	3.776804	3.4319649	-13.6741295	-3.1478908	8.835884	-5.856409	-4.4796624	-17.053957	-7.5017304	0.37765217	-0.26611125	-11.76805	-15.976644	5.221071	-3.804613	-13.642986	-11.35973	-14.501198	-6.669122	1.9194261	-6.642149	0.5985578	-3.5651162	-7.140131	-19.309607	4.2268014	-3.289766	-0.18221967	-3.5250359	-2.9512951	-8.857856	3.2001998	-6.1735253	-4.756853	-15.918996	-2.5865705	-5.580059	-6.8338447	-10.982717	-2.0153077	0.3174292
925	14.347881	10.719617	-4.4189477	6.775912	10.379043	5.118684	4.694581	1.1893265	10.620382	-2.5596762	-9.62221	2.8386157	8.39584	7.870974	-3.032983	13.200546	8.964147	-1.4254812	1.1370254	13.218495	-3.2345383	9.315171	1.9712528	2.7038991	1.3477201	8.621576	2.4038591	9.1193285	-2.4356685	9.798679	11.8182	16.28062	5.9125156	13.361392	5.6289926	4.9544168	2.7900245	8.726882	3.4718075	2.9696999	3.765419	6.9129314	1.6797777	-9.029807	1.2037336	9.51707	2.2909536	-1.1881013	5.3030853
926	-11.572415	-6.861798	-11.58418	-6.3656325	-10.68953	-14.457442	-12.098656	-15.014356	-8.115851	-10.0287695	-13.570854	-8.050378	-10.162663	-7.2823453	-18.47483	-7.6083627	-10.359838	-7.943873	-10.079645	-6.617271	-9.468316	-5.5805993	-8.97296	-11.401652	-3.9274416	-18.080309	8.989467	0.97300404	-2.1215072	1.956142	3.4474134	2.0690396	4.3726726	4.6474304	7.833983	12.544095	6.876219	10.396192	0.7438064	8.6466	3.0268707	5.7531166	6.915333	6.4245257	8.142055	13.465648	5.8936844	5.0008054	6.769877
928	-8.15496	-15.359695	-7.8528156	-20.988684	-8.203292	-6.7247815	-6.6730294	-2.0886214	9.707236	-8.922841	-5.7179756	-2.4664972	0.5509904	-17.462008	5.5854397	-12.786824	-14.59373	-8.980296	-2.7546566	-11.912033	-16.262186	-9.399594	-10.591248	4.177812	9.344729	-10.920335	-8.693471	-7.8531117	8.37587	-0.6149912	-8.381943	-10.566593	-14.6294775	-12.192589	-19.527227	-10.03489	-6.1310353	-6.4899387	-3.272464	-3.925063	-3.126707	-6.676207	-2.5080922	-3.847657	-0.25102076	-10.124974	-3.7886708	-6.586573	-10.289949
931	8.760802	7.5120716	3.1492622	2.5653641	-2.406092	-6.8084664	1.4901022	0.76766425	2.3344007	2.800597	-0.28892708	4.702489	-2.0672634	3.872245	-13.851464	6.797361	7.5174937	9.134222	0.15417974	-0.6530449	-0.6205203	4.862091	5.422699	-6.4359193	-8.550019	-6.1597047	7.853822	1.025247	5.7728553	8.071624	5.7427735	-0.61901087	2.0198662	-1.2191263	10.61375	6.233541	10.300853	4.6415977	6.934508	4.151292	12.518504	1.5265213	-4.337439	-2.670871	-8.583678	0.54784775	3.5985425	4.5337734	0.22047679
932	-1.9348713	-2.7170208	-12.968631	6.712251	10.141656	8.098283	0.11710501	-3.9563248	5.195267	10.238376	4.050607	6.948607	-5.626288	-2.7036257	-3.264487	-7.9470916	-11.636112	1.2182591	1.2720402	-3.1272583	-10.504337	-7.6464977	-3.4556358	7.893242	-0.948842	0.8770661	-4.5175614	-4.4215636	-10.097518	3.9192991	-8.407226	-11.803958	-8.013724	0.23572643	-12.987213	-4.2879777	-19.488085	-13.914042	-12.781133	-3.1119423	-0.74512774	-1.213283	-7.019856	-7.1554437	-0.8596916	3.0330603	3.4276907	-3.622	5.118039
934	-0.088794135	10.956918	13.648884	8.3635	8.818759	-8.936211	5.715315	-0.08504983	4.9399467	-2.463402	-8.724507	3.074624	-2.8539388	-3.3674614	3.1507685	6.1682014	-10.349942	10.079082	2.3976626	-4.418948	9.169156	6.147215	0.8532875	10.54527	6.8318543	1.4647275	8.517894	3.1339962	13.089765	2.8840363	1.8290854	3.5514858	-9.297635	8.719737	18.683897	-3.4091423	3.5651429	-0.8726556	14.925578	-0.9324296	-0.25391123	3.976226	8.375022	9.2231	-3.0300019	2.8225105	2.4356658	-11.897461	-7.2108727
936	13.251378	7.335266	-4.1118903	-3.7166922	-0.77787995	10.666944	12.800702	6.9405594	3.269891	0.41732106	4.6917458	8.471275	11.604599	5.1364703	8.001021	19.458656	-3.4758275	13.035403	2.4425142	-0.45970973	5.215801	0.9779572	14.359269	8.571166	3.913065	3.3015347	0.85975456	0.72964114	2.2409556	-0.58263654	-2.5967858	-0.08162054	3.3523862	6.402471	1.6653522	6.7415643	8.697734	8.734077	6.437912	-1.3032756	-1.8158135	16.561377	8.074504	1.5365791	13.782127	-1.4187168	-0.53014594	2.4767227	-4.760913
938	-7.6432343	-8.529084	-15.459794	-8.423557	-12.442771	-9.104515	-17.578787	-28.502197	-18.070078	-21.19221	-4.235204	-12.022815	-9.173196	-12.2909775	-8.972384	-20.954733	-13.20032	-20.000727	-17.630737	-13.193862	-16.082335	-12.521451	-20.407625	-26.166763	-25.733248	-15.906009	-23.490099	-15.751727	-16.396915	-15.4412775	-2.929021	-0.27404606	-6.3253922	-12.849658	-11.4211	-7.650534	1.1424087	-10.105304	-5.1983747	-15.379159	-7.0985827	-12.803783	-6.824985	-0.1685683	-4.9083858	-5.540049	-4.292801	-9.820903	-12.696362
939	-5.9175625	33.147923	1.9976616	1.6061525	6.3862977	-8.380761	-10.601948	14.99801	1.3041867	-6.2714353	6.5665455	2.873312	-3.4335158	10.72692	8.978215	0.9577144	11.685245	14.233281	1.8896279	-8.169843	4.530093	14.4005995	16.734186	2.0457733	7.180214	-7.4948654	-3.5406857	-9.2969885	-2.4939795	-3.4011223	-5.1735215	-15.015874	4.9604087	20.52873	9.711434	7.207876	-10.087474	-10.224633	15.756671	5.1040196	2.921767	9.44993	0.063097	0.68970394	0.43376192	-5.828005	-1.6047997	-21.674166	-2.3246062
941	1.6205492	-0.3065622	6.957613	-13.040692	8.709498	-8.056916	-3.9229424	1.957024	11.974654	-21.848299	2.98618	0.66362756	11.061038	7.927713	-16.79595	10.592872	-5.7924666	3.818959	6.9333863	3.4221706	-10.132754	2.6171029	-1.0028312	-5.9857364	-11.888225	-14.649079	-1.1765251	-6.97735	-0.38013187	-8.008551	-1.5179195	-8.185172	-5.0154753	-1.1389942	-11.215177	-7.842814	-10.38088	7.1387577	7.1488857	-7.2912917	-1.5149364	-3.4762383	-1.6452986	-4.9044976	0.5632728	11.010274	-14.676354	6.3727894	-12.638775
942	-4.791462	-13.662506	-1.2599937	0.021731695	-2.2772837	2.2432272	-3.345034	-8.497363	-4.3122687	-17.752428	-0.2665445	-14.49561	-13.183835	0.22396795	-4.0588946	-1.7789713	10.1584	1.7057492	12.872899	1.9797281	11.877852	-1.7329308	0.044767696	-3.7416494	-9.271762	5.2733045	0.1210467	7.8773293	-3.3665364	-9.621108	12.424298	-2.4207613	11.0388975	6.0980554	-5.4367795	-1.4197901	-13.848976	-1.2599783	-1.6611456	3.5297222	7.606814	-3.288268	1.6858984	3.7216237	6.2292466	-6.390352	5.962706	5.8386536	1.0585852
944	-17.23168	-5.0106544	-6.592768	-2.9642174	-6.2504196	-5.8984513	-8.245225	-7.5052075	-11.884444	-4.237101	-4.37441	-19.012064	-4.2118716	-4.842493	-7.585766	-16.149963	-11.756841	-17.261463	-17.596863	-12.963421	-1.4711651	-6.564099	-9.397967	-4.589205	-12.487203	-5.4441047	-29.993021	-17.317667	-9.729555	-9.604466	-1.6289822	-2.4542334	-15.737023	-15.142696	-5.5770774	-10.028822	-10.867551	-9.388502	-19.462492	-11.720733	-10.238541	-1.2402091	-12.258083	-11.64033	-14.899964	-8.180642	3.816985	-9.54856	-9.74039
945	5.707786	3.908432	1.3904028	-2.175604	-1.2083449	1.8766571	3.400945	8.180724	6.2461457	2.7022467	6.3746896	4.994494	5.6094823	-6.833504	3.1652768	-0.48909792	-4.6199794	7.819357	-1.0346537	-0.7706731	1.4899577	4.0249743	8.700063	3.846358	1.928348	12.773213	1.3094589	-0.6466288	-1.0747365	1.9655696	-1.114078	-0.048903465	-4.969542	-2.8487957	3.4007905	0.5828039	2.087114	2.1829126	-3.987236	1.715105	6.9425235	3.6541777	1.0992569	9.839211	6.9562645	0.26915503	2.9744642	3.3020906	-10.239517
949	-0.8848531	-4.585396	-0.9722557	5.9382405	-6.212767	5.369085	1.989312	0.9291255	-0.77125406	-4.450873	4.2093143	-11.423615	-0.39742413	2.0914812	3.0951927	-2.6276577	-3.59035	-0.5122625	-3.6194687	-4.7829256	3.9678555	-0.49888656	-4.873503	-3.082628	-4.806676	-2.8481197	0.59619176	-9.28988	6.7192287	-14.338787	-10.68592	-18.54157	3.2197978	-3.3571942	-3.39837	-20.285028	-9.625032	-10.517482	-1.8503693	0.68427724	-6.3406186	-3.2391148	-1.4413548	2.2966762	-1.5875403	2.8104038	-1.4624276	-5.640547	-10.11328
952	16.093458	9.2108755	7.386869	22.603912	23.427132	17.629416	6.334275	0.20719983	5.2477965	4.1621046	-0.56448895	-8.079333	7.2489815	15.01971	12.060685	-0.67886066	-0.9787027	8.7630625	11.184194	7.4899945	1.0248841	11.084821	7.2392354	18.876406	17.027002	13.302745	7.789907	7.7306657	8.708985	4.6549354	3.5762885	-1.6957469	4.7279816	7.745634	-2.451669	-17.295706	14.266509	8.121692	-8.674301	-7.262949	1.9171814	6.8453574	12.752864	14.277241	-6.1974435	-2.8448985	-4.0937853	-1.8137547	3.1511967
954	-3.5954487	-11.474095	-0.59732515	-12.433983	4.63049	-16.387415	-9.975061	-9.78707	-32.368378	-13.090729	-0.22017168	-13.343457	-13.246021	-6.2645226	-12.871913	1.5494013	-12.128135	-29.819885	-9.1796875	3.7011604	1.9611496	2.4514601	-2.96375	3.926523	3.3067043	5.1356063	2.1482556	0.038802546	5.3220134	2.7352607	6.7819505	-9.706351	13.752763	-3.9834156	7.457901	10.339881	4.7148156	10.830461	-7.7166944	10.492366	-1.6275707	5.620321	-8.394273	-2.222262	-4.5812206	0.6176618	14.851905	-1.4216666	-4.732361
955	-14.345048	-7.3680186	-8.6116	-8.292956	-3.7077255	-1.4167951	-10.59884	1.8534085	0.5136838	10.290631	-9.635218	-10.310561	-15.755977	-4.556829	9.790475	-3.0728443	8.721582	1.7049251	3.0398414	4.1365304	8.909606	5.3164835	5.2909503	-2.1415174	5.584596	2.9031646	12.695216	7.2752094	8.178442	8.273146	1.5831952	2.884718	0.73226184	0.3679193	12.879742	-0.08602794	16.226332	12.2338705	17.209633	9.670011	3.1129513	1.8178673	7.0443854	5.894947	5.961634	-2.5480626	10.414194	6.638367	6.5769463
956	-2.3395426	0.0465738	3.3845615	4.5473785	3.8288805	7.820524	8.057769	-3.726345	14.186874	1.771968	-7.4813895	-0.075387	-0.39034677	4.7117534	-0.36057344	11.902377	8.420985	6.7233996	7.8433795	15.659749	12.383098	3.4366624	1.3368874	-6.0447655	7.0484767	5.579487	15.801423	5.3412013	1.8065766	3.0815732	9.962311	5.0222096	-10.0070915	-3.4324427	2.328802	0.96538943	-5.661075	-1.8477389	-2.4255552	3.4203339	9.518394	-5.4596515	0.97592765	0.8739361	3.2780797	4.2703934	-4.805512	-3.4244573	-4.876364
957	-10.90552	-31.761053	-12.361724	-9.642019	-17.302732	-16.13569	-16.322515	-17.154	-8.338517	-8.122239	-4.077348	-1.5747423	-7.032648	-3.3887131	-40.56413	-11.255406	-11.582274	-11.76575	-13.451023	-17.655304	-18.479818	-8.885251	-16.102106	-11.3087435	-16.05173	-13.90678	-15.136215	-10.791908	-21.22121	-11.716313	-17.227926	-18.898417	-4.341078	-27.126312	-14.530716	-18.46451	-13.036077	-4.713733	-4.970304	-20.11777	-21.23115	-11.343308	-13.977806	-16.354738	-24.418068	-0.7890231	-18.217268	-19.922186	-4.320584
958	-4.4035363	-3.9941208	-0.103143	-3.416195	-9.781032	-16.416662	-8.706046	-12.780384	-11.299506	1.193211	-1.3546902	-16.588623	-11.728413	0.9048045	7.2940936	-12.059845	-5.824857	-12.272572	-8.313722	-0.4105419	7.5072045	5.7709584	-2.0205057	-5.710991	-9.386159	-5.2463627	-3.6439593	3.1986666	-0.24088223	-8.93607	1.9957267	-4.190045	-6.905329	-4.537334	-11.847487	-28.48057	-11.418653	-13.266065	-16.025023	-6.9351673	-10.572364	-16.860382	0.03903866	5.828075	-7.9227166	-13.625568	-14.755801	-8.57146	-4.5068016
959	5.1734357	17.924566	12.857509	4.377075	26.349737	19.090517	22.994867	13.781001	16.858206	12.547382	14.852027	9.701184	17.067982	15.074786	14.252101	16.977842	8.71281	6.1205993	20.585754	9.252815	19.444769	19.862154	17.06986	13.629842	11.267228	22.66807	18.452013	25.568022	13.512657	24.018469	25.546082	25.8172	18.116316	14.532514	18.465899	9.569829	15.341763	7.766886	21.753695	16.55668	12.306979	17.252111	16.260008	12.816823	22.538504	26.13471	14.240703	1.5506636	11.7840605
960	-15.260459	5.617176	2.8478444	-14.561157	-6.095818	4.4699826	6.765461	3.867593	7.3440623	-4.2207584	12.07886	-0.8644193	10.3546095	-8.794213	-6.5546665	-0.8904355	-14.088901	1.8866409	-5.8177266	2.4970872	9.354396	-11.609378	-11.407207	-5.2124934	-12.105975	-3.5779495	3.5357459	-2.7654593	0.97055244	14.532504	-4.911797	0.9066598	-1.0071315	-1.0170163	5.6683884	-9.690138	3.9220963	0.13284858	0.1643761	1.0448747	-8.712666	4.1344647	-1.0064492	-15.389819	-5.6464868	-6.6106706	-14.204221	0.833024	-17.38
961	-3.6570723	-2.7800007	-11.464589	-6.672592	-7.525688	-6.9929547	-15.080067	-8.617358	-12.254352	-3.820328	-3.3772805	-0.592076	-4.833626	-6.1327424	5.3949113	-10.222023	2.4655917	10.503312	-7.9971733	-6.230085	-2.4786627	-9.36504	-18.800194	13.258235	8.563508	9.423802	8.946361	-1.2486612	13.927784	20.167702	19.83024	2.7962322	5.7960587	16.721167	14.023785	4.9824796	12.764594	8.016566	16.203108	13.185796	6.495668	3.439975	17.069376	12.085907	10.722369	13.514972	7.3858314	8.151647	2.751497
962	2.4321916	5.0868206	-12.4325285	4.9878445	11.816842	17.26082	15.538822	2.3738906	-0.8922803	0.37954712	-4.06607	5.834024	-14.402326	-5.213097	0.4784553	-6.855671	1.2828655	0.30587658	-2.9548712	-1.2388393	2.351618	-5.5507064	2.548741	-4.5472875	-1.7720056	3.6247666	3.686488	4.2453227	7.407473	7.386148	5.5547333	14.81886	-3.693979	2.3253882	9.762366	-4.2294717	3.662922	4.823563	0.6438262	-2.9464843	2.182444	-4.2603564	-3.7889125	4.122038	-2.5326216	-12.569919	-16.02176	-11.862106	0.6584144
964	-1.8138806	-8.428301	-2.020146	-4.312377	3.5768664	-7.4146867	2.9125597	-1.7747383	2.5789833	3.0502212	0.9739453	-25.32724	-4.922005	-1.9535595	3.5088618	-2.4592106	-3.5905647	0.29236054	-2.317897	-1.1163107	14.08047	-3.6733544	1.6423258	6.012972	3.0232258	12.165142	8.69141	6.313705	6.698149	7.136566	7.0691986	-7.5507684	1.4086546	3.0795383	-3.0581782	-0.24605608	6.2068696	5.336228	-1.022089	1.129963	8.683232	6.3108544	2.8915594	13.9793825	2.6665683	-2.9983995	10.159789	-12.995473	2.8948452
967	-10.299661	-17.964628	-9.239366	-15.687604	-4.0099635	-19.52064	-13.0850725	-18.531857	-26.150995	0.6766965	3.5440652	-11.567739	-18.499382	-9.427921	-10.163411	-8.355557	-16.075546	-8.154164	-7.1095634	-17.29048	-7.4156632	-17.847864	-12.436317	-9.820053	-10.923865	-17.394718	-12.707814	-5.430858	-10.84829	-12.351726	-1.156674	-8.765136	-5.294549	-11.698147	-14.17157	-6.735749	-18.423512	-21.853628	-15.545009	-16.952866	-14.977315	-16.312765	-23.31495	-23.549288	-11.780162	-10.823411	-8.508889	-6.093511	-17.342669
968	-16.249643	-0.9256981	-10.363429	-3.9707472	4.4883575	-3.9511175	-21.070456	-2.8945854	-6.202558	-25.273394	-9.385321	-9.903398	-7.0902276	-3.9446437	-18.67771	-5.5725303	11.9815855	-13.426529	4.238281	9.24524	3.9974365	-6.4728603	0.01075999	4.703607	3.6292245	4.358245	-12.264458	7.5873427	-2.5923831	-7.153481	-2.6756403	-4.673332	-17.597271	-4.8038826	-15.372106	-9.304754	-4.6242337	-0.26204038	6.8228765	-3.5701244	-4.5437226	4.1215196	2.6846275	-0.8796676	11.919345	-2.58727	-11.78271	-7.319954	-14.566209
970	-3.6517441	-0.27895346	-3.0911806	-1.0249504	7.140039	3.8137434	9.4622345	-2.902272	-0.6451392	-3.718476	-7.8279724	5.9679017	12.901039	-4.036898	14.572006	3.3250446	3.1957977	-1.3585982	3.3088977	8.2487755	4.04417	5.782934	7.4633164	-0.29663053	-0.46820736	4.249328	-5.037791	6.32165	6.219374	5.3710423	2.0578742	-1.6623007	-0.19027233	4.967616	-12.864589	-8.026278	-9.334329	-13.778155	-6.873457	7.956369	-1.8209848	7.4107018	8.207322	-5.789457	2.6068747	0.24314861	-5.131497	7.2918696	7.5110116
973	-7.68065	-7.0249724	-7.526445	-10.629861	-3.8880568	5.1263967	-9.165691	10.159505	-13.469058	-12.153066	-8.900887	-10.715103	-1.6296662	-8.547839	-8.407811	14.966988	1.8653206	-10.246372	-1.2402804	-4.9856725	-4.013194	-4.5216446	-12.790806	-7.284956	-5.279082	-5.5195827	3.2443788	-17.17343	1.8732895	-5.2568583	-0.103748955	5.7592587	-10.948753	-12.503475	-8.191802	-7.1115584	3.1885498	-7.693994	-15.751507	-8.254621	2.266455	-2.9480095	-2.7846787	1.8086308	5.13687	-2.456845	-14.083425	-3.4978492	7.0987706
974	1.530229	-6.3377023	-17.80635	8.065964	-5.7729897	1.3298715	-12.823356	5.6942925	3.0379899	-3.0760624	-21.02035	-6.597561	-1.259804	-0.219683	-0.7373434	-6.5543284	-5.226153	-15.271365	3.3922186	-10.091061	-14.832269	-3.1618588	-5.067497	0.67820424	4.575433	2.5324104	-7.281193	-1.1547403	-17.861473	0.29123685	3.0228136	-1.3038236	8.981987	-7.758846	-9.075957	-1.548206	6.1038737	3.6956785	-7.1708493	0.95403653	-7.8610415	-9.82975	-10.6614685	1.3933835	-7.119698	-6.802427	1.608902	-8.645601	-21.867142
976	1.9479408	-0.32440963	7.504968	-2.714941	9.052041	1.2058634	14.710248	2.1049087	-1.422561	-2.7455616	13.562328	12.428772	-1.0585109	-2.4759161	19.243912	-11.990306	6.366945	-1.682588	13.19664	-3.159298	-7.715688	12.378204	5.9039617	6.9469104	9.873269	6.765125	17.456865	5.3252373	-1.3634218	-0.11969217	0.28920746	23.898245	11.468349	3.198212	14.869231	-4.651335	9.787314	5.3787713	7.171679	7.300057	2.6767178	11.84473	2.5254147	5.631454	6.9899273	2.6515234	2.9975498	-1.1460208	-9.837228
977	12.792687	10.258912	17.754946	11.241431	7.8010635	11.483293	10.057395	0.88068885	14.691045	12.1442	18.82691	9.46846	8.50264	7.1758695	4.6546288	2.694103	8.699632	10.744271	9.46215	17.500557	6.542433	11.920712	12.635058	14.503446	9.948515	2.8463938	-4.8606086	17.210058	10.554552	12.708571	5.916176	7.477633	2.453843	8.545152	17.480688	9.078016	10.637265	6.8402934	12.5249815	7.682383	17.672869	3.9411976	2.1648884	7.015552	11.015504	11.003222	15.439002	20.097614	14.069146
978	-6.651262	-15.334278	-10.58667	-3.9804537	-1.4514664	-6.535265	-18.882408	-11.139117	-13.2316475	-7.596514	-6.4591045	-2.2741508	-7.9687953	-13.6112585	-7.8472924	-1.4882402	-0.63310814	-9.473296	7.329577	-1.9321607	-7.1114693	-6.401652	-9.769575	1.9098347	-7.571867	4.267135	-11.584618	-5.775801	-11.806178	-8.666055	-10.276609	-5.31385	8.750024	4.278283	-5.184897	-3.9890432	4.8290057	12.157806	-6.3757873	6.6394897	2.24887	1.0327772	-14.35704	-8.740476	-8.534265	-4.2708383	-10.277131	-5.847021	-2.461684
979	-11.676449	-6.7346005	0.1570456	-5.6163807	-3.9407737	-7.123957	-19.69782	-5.2444987	-17.015139	-14.366177	-16.22538	-7.837768	5.602782	-1.4870348	-0.5134906	-2.4278595	3.083769	4.0141315	-2.6305544	-7.0061975	-12.360257	-2.9308803	1.4660927	0.17833392	3.0725882	-1.5449988	-6.185189	3.3983748	-11.647542	4.958486	-1.9721451	-2.803868	-9.654672	0.005976836	-12.511975	-1.6391691	0.44138074	11.900143	0.5726714	2.6943579	-5.4544206	-5.3301187	3.8584154	1.2142057	-3.1207218	-0.2691151	2.4258273	-2.5235603	-0.792713
980	11.077455	12.097905	7.0527825	4.1950183	15.547751	15.45704	8.352942	17.429289	2.120454	1.617638	18.86869	5.139915	15.270256	14.75014	12.700082	13.267136	6.7148056	10.254048	10.729263	11.1906395	13.822636	9.822939	1.7172427	0.20283513	1.7992831	-0.9038725	-11.670929	-4.035509	15.874886	9.139221	1.7278503	-11.545907	9.013567	10.2697935	9.614835	5.529959	17.00827	16.540127	9.056854	5.341511	-12.587518	9.962256	9.683102	-3.8412733	5.1850533	-2.28744	-0.38551843	2.9793856	2.9089205
981	16.823349	-4.3818502	-17.83486	7.545334	16.615374	-7.1961823	10.674885	-3.2736137	14.930405	6.1819434	-2.4017448	10.252107	6.4333205	-14.765949	8.198396	26.976618	2.7864978	-11.250314	-27.336504	5.9447923	5.6838512	-6.6315427	8.459708	-10.961188	-9.587473	-1.8272877	-13.009816	6.057874	8.398748	4.41276	7.4263577	3.4929907	3.6337395	-2.2716172	-16.89545	4.9305954	11.0904	-5.3904557	-1.7995758	0.70797783	8.569589	2.250864	-4.609347	31.334543	1.2806816	-5.421746	3.6886272	8.651181	8.110932
983	-23.022125	-11.77356	-4.8989797	-6.464207	-6.954638	1.6325256	-1.2931948	-5.4076715	-5.5731544	0.74454945	-10.5271015	-3.1755145	-8.766447	-5.773566	-6.8120804	-17.800539	-16.998241	-2.4507256	-12.19646	-5.2230525	-16.527407	-10.169913	-20.025116	-9.515477	-7.1992097	2.8781302	-11.091516	-6.2671046	-10.344926	4.336218	-1.3539056	-9.604905	-16.416693	-6.7030773	-18.346895	-15.375049	-20.51545	-0.52566415	-4.1609035	-3.418581	-9.234365	-0.25710836	-14.083941	-11.954926	-12.435474	-0.9446052	-4.3548126	-4.2828336	-15.752163
985	-5.217565	-4.163917	-4.605078	5.2340703	10.411235	4.2668343	8.060467	8.831501	-2.7194803	0.19928844	13.9397135	9.300542	-0.46085295	-10.727637	-2.631544	-0.97868246	-9.0158	4.1629696	-7.681595	-6.8606668	7.9031262	3.5875132	7.8394184	9.1771965	0.8341314	7.8408875	5.06134	-3.3686645	5.371076	22.447752	-12.949248	-2.2636254	4.566485	3.6764896	0.6488113	12.987068	10.169942	3.6099594	16.6093	11.273112	7.409079	19.481041	4.3964105	21.871513	11.555686	12.876363	3.5188208	6.992285	6.6370697
986	-8.874576	-11.284649	-13.82169	3.0534585	-7.569403	-7.847458	-4.411571	-12.766208	-4.938025	-7.757566	-16.56145	-7.4441833	-9.289556	-14.030388	-15.069659	-9.99221	3.3818142	-18.824158	-17.116846	-13.077057	-9.57992	-8.855662	-1.8680387	-8.776113	-7.9929905	-5.069348	-6.795658	-2.4838529	-11.962518	-9.59908	-20.139284	-1.3309841	-11.833457	-12.046277	-9.435753	-9.297514	-2.4866178	-3.0191183	-13.33665	-12.3346815	-8.575734	-10.0162115	-9.387518	-11.671967	-12.048279	-2.4044163	-4.569718	-10.000861	-2.5789468
987	0.7753291	-8.328231	-3.187231	7.014202	0.080975056	-4.3121104	-0.4598566	12.912137	3.7371712	-2.637153	2.2588568	-15.123395	9.066828	5.33601	-6.906116	-1.5284106	5.3384304	-0.77299374	-3.9307861	2.402416	3.8247278	-5.179632	-2.9327943	-2.7397234	-9.424568	15.087959	-1.3070177	3.472906	-3.811477	-7.6170135	-1.7906607	-5.2670255	-3.1826546	-2.147054	-9.826969	-5.1192985	-8.042596	-5.897616	-6.6728168	2.2624788	-4.3333783	3.9488316	-12.3726225	-15.558005	-0.25208604	-11.6223755	-8.7892275	-7.3371525	-5.9487777
988	-1.2265888	-3.177553	-6.685805	-8.834282	1.1621431	10.469503	2.6564195	0.2832899	6.9668155	3.70904	-9.256962	5.466002	-3.4121616	-2.3180583	-12.247162	-10.753165	-9.388502	-16.881632	0.18767028	-0.90969354	-7.1594086	1.4283618	1.13435	-2.5477278	12.119258	-1.5854082	3.5202825	-9.387776	1.6271772	-10.508681	4.8687806	-12.739906	-20.960089	-3.5782673	-21.419258	4.955008	-2.5735886	2.780547	2.357033	7.2142997	0.36241555	2.5121493	-7.007856	-4.5790877	2.46902	-7.127895	-19.60633	-6.633194	-17.773333
989	3.9785051	-1.8537918	3.045089	1.3858733	-1.194956	-9.313909	7.967842	4.4280453	5.101778	-20.379782	12.225441	2.1590009	9.924848	-5.8372293	7.9223228	7.109408	5.509644	-22.026255	6.0949693	5.7190437	14.805161	-16.6621	9.862313	-4.3458977	5.8255005	-7.9139442	3.327657	-3.3271847	10.788922	-13.692344	8.378413	14.526269	11.265903	-15.563188	8.564305	10.848342	10.02789	-6.4119344	5.30084	10.191143	11.986427	-16.431002	8.504786	11.847049	15.078198	-5.2954097	11.283376	9.374253	9.004853
990	-3.1167939	8.06712	17.703012	26.152231	0.34602928	-8.500953	9.958833	8.791311	7.427256	4.2076535	-7.9188924	13.839523	-1.2505612	6.3667684	-4.6546407	-3.9457433	-5.305428	4.2507396	9.6740675	13.486626	7.36528	16.568369	12.574547	10.99281	2.794423	-3.5920055	11.237184	12.469394	-5.1385064	-6.7956243	24.507927	0.6256406	-2.8098679	2.5625174	6.5860386	13.134234	7.1808434	1.0365663	10.421597	10.886104	-10.076448	-4.453709	0.18773071	6.021007	9.5396185	19.980513	6.259313	28.536245	1.7528704
991	-6.442285	0.544049	-9.883571	-4.9062862	-11.233703	-17.185654	-0.17992759	-8.418643	-3.5024807	12.15418	25.92259	7.066606	13.933208	-0.85138583	4.9098763	4.8756347	-2.5494225	0.63517857	4.2994533	1.694664	12.413619	6.8033676	0.461182	2.4033449	1.1238135	-5.756823	6.5532837	-0.30667135	-26.542997	-11.122378	-20.80278	2.727298	-5.7448063	1.6894764	-13.475307	14.572079	15.107352	-3.2574768	-8.881391	-5.376374	-0.44317102	-1.9813279	-11.248607	-1.3343325	4.5519824	-0.29271793	3.9877567	-3.0623162	-5.8205643
993	-5.1451297	3.6632755	-2.6606157	-1.9854826	-2.0720708	-3.1609735	-4.7256017	-8.977914	-5.650065	-6.7682	0.87438965	3.210378	2.621483	1.0898024	-2.273128	-0.06243801	-1.8722334	-5.447163	-9.4435	2.772025	6.9919186	2.3393996	-3.718647	-2.7258341	0.82339245	-3.9900389	-5.9137063	-0.7650172	-3.5996284	-3.4456813	4.398214	6.249285	3.481119	-5.214482	9.351807	-4.6540112	4.6178093	-1.9517093	2.8234308	-0.9319318	-0.908222	-2.1029663	4.946199	-5.298578	2.0853465	-0.66094846	-1.5230665	-0.40355492	-1.3301063
994	-0.6417344	0.2159713	-9.418972	-22.301437	6.083864	-2.7060645	-2.7144592	-17.43644	4.0063167	-3.1404831	-13.14211	-9.472988	-7.9558187	-4.490336	-3.386842	-13.234839	-2.547782	-17.751421	3.0538294	-12.269252	4.2699113	-1.5007416	2.2442682	-8.52494	4.045717	-24.610952	-8.608542	-6.2066407	-0.046458084	-6.904814	-2.750867	-16.168852	3.7919884	-1.5280304	1.657395	-17.624033	9.201549	-6.2251706	11.438714	-15.312393	-19.706444	-2.6128113	3.3677075	-7.2579694	2.0472918	-5.0425534	2.4027932	-5.3566704	1.3810067
995	-19.19504	-8.703393	-9.471068	-13.904755	-19.797987	-12.671092	-17.064108	-10.740453	-15.067002	0.45281807	-14.918797	-30.21122	-15.812913	-1.2761656	-16.986925	-16.262877	-22.116274	-5.0892205	-17.485397	-22.525476	-18.598955	-6.281121	-18.22459	-18.712202	-18.010946	-9.483317	-9.130382	-10.169644	-12.824737	-10.231552	-25.376379	-28.22347	-12.693952	-12.509631	-17.046919	-18.006945	-13.883592	-15.1666	-18.966314	-11.971456	-15.764333	-10.528497	-19.485952	-13.546386	-30.005747	-26.69069	-5.9031873	-8.87053	-19.850084
996	7.7875648	-8.086546	-17.463272	-23.781397	-6.823227	-11.101585	10.349177	-9.56781	2.9381416	-2.131286	0.46514866	-24.70484	6.916262	8.041625	-5.338562	-7.831537	-10.500094	-2.7325366	-14.62942	-13.739109	-17.071396	-19.937185	-1.7692147	-3.0159547	3.1540725	-19.460363	-3.4415195	-26.311697	14.062934	-11.075416	6.4264874	-12.003647	-17.143347	-4.377355	-25.835724	-8.747514	3.5029259	0.51997274	-8.528013	0.14270313	-4.5414886	-8.8922825	2.0981581	-34.185978	3.895491	-3.7796288	-0.7887694	-1.6695067	10.262919
997	12.926158	7.247209	6.961015	13.680695	14.481986	22.04744	0.86592895	12.473122	7.2363715	11.8437395	9.690234	12.52832	5.0616384	14.025502	5.258282	5.985415	-4.3003073	6.0203476	5.683203	4.6569057	3.6457503	2.4491932	2.434896	4.779273	9.913825	9.357543	6.560823	-2.7260962	8.970262	1.4476582	-4.3896794	-2.2207246	-2.3849144	-3.977192	2.6253026	-4.226888	-1.3834085	11.738022	3.3097904	4.2346916	11.861911	16.906967	10.925002	11.120465	5.8622246	10.229161	9.714841	5.634617	5.5540576
999	13.819791	11.493561	17.962296	7.393991	28.632574	9.099328	12.347896	4.3062134	11.220492	-7.645313	1.0100939	9.510085	21.677008	14.700587	16.827192	15.44912	-0.109449185	17.671219	-1.3005148	8.048057	3.3735745	10.58945	2.0101426	18.170732	13.77758	8.999878	17.094666	2.3915823	10.977393	26.202383	5.123984	10.63799	0.8090196	2.1616218	-4.5153184	26.404793	10.851954	1.847706	16.926664	2.8259037	2.9313936	12.693498	13.849723	9.37288	2.1286256	-5.271146	9.516221	10.246411	11.903811
1000	-5.5011697	-12.627156	-11.293574	-5.1731358	-2.3817844	4.1084476	7.430271	-13.48689	-1.5036472	-11.528174	-10.874591	-8.05289	-8.314397	-6.471634	-6.238271	-6.0020833	-6.6485405	9.335637	1.7174854	-1.9819522	7.789969	2.7320042	-1.7860972	3.590039	-12.688334	5.5996666	-8.582302	2.8573048	6.8033767	2.1636558	-16.127024	2.551137	2.4906676	-4.978174	2.2726967	12.768201	-9.671695	-6.675284	2.6684964	6.719972	17.352333	0.9512667	2.5867655	-11.267842	2.6014707	-0.56505233	5.219839	-22.508368	-7.438583
[truncated: 12 more columns]
