# Supplementary material for: Music-induced emotion flow modeling by ENMI Network
Source: PLoS One. 2024 Oct 21;19(10):e0297712. doi: 10.1371/journal.pone.0297712 (PMC11493256; doi:10.1371/journal.pone.0297712)
Supplement: S1 File — (ZIP) [file pone.0297712.s001.zip › minimal dataset/Emomusic dataset/Music features/mfcc_12.csv]

MP3����
2	-1.395854	0.48146677	-3.4110248	-0.98681813	2.7924109	-2.1179461	-3.9617739	-9.891496	-12.1242	-13.296302	-11.864329	2.1443365	4.2291803	5.151726	14.1478615	-2.30368	9.387221	16.087727	22.590845	9.680064	9.216411	-7.2986856	14.926904	-1.3516442	11.276097	8.871433	4.789417	7.1919274	-4.216198	-9.3175955	-9.317916	13.739655	3.2379305	6.5968156	5.467104	10.543307	-0.46842694	0.11829448	6.779527	-5.644936	7.7646956	11.37928	6.590607	-3.7040577	-1.1247911	-15.063927	6.3374724	6.1611214	2.290691
3	12.816147	6.7540946	-2.764248	3.2174854	1.7449422	6.991997	9.897885	5.433945	4.1178493	0.5632775	1.0530307	0.78895545	3.7224684	5.4763045	5.233189	2.07991	6.216549	12.379887	6.800221	7.982275	2.9520895	5.1080933	4.8143296	-0.05138151	7.137894	-0.07913979	16.956827	8.114587	5.615991	3.8898354	2.7529829	-0.8533056	3.008024	0.03682216	11.771958	4.387694	3.6738908	9.494928	4.6495767	-3.8227756	3.771716	4.9165363	2.1808136	7.721195	8.775922	1.0308089	10.514114	8.864095	7.2800183
4	9.188961	-5.9333825	2.463907	-13.179389	4.050611	-6.616366	-8.41426	-2.9187195	-1.3356944	2.0895958	-2.9055643	1.9358993	3.3748586	6.9786777	-5.6316695	2.008075	4.692465	3.402135	-6.8788133	-3.0029957	3.6671336	4.8855424	5.007767	8.831982	-4.545509	4.0558653	3.7118886	-8.299155	-12.109075	1.9619001	6.005853	0.3531119	9.62699	2.7091792	-1.0652257	-12.623433	-3.3815422	-4.376655	2.8800886	9.543874	7.229284	-0.9951167	4.6142516	6.3688874	1.6670824	-6.3616834	-6.322416	-7.694801	0.15330382
5	-8.5784855	-0.29752102	-9.737247	-1.8755308	-11.513763	-11.0054865	-5.3486896	-4.3653007	-2.8159568	2.2361903	-17.709955	-15.140248	3.7447102	-7.5614924	-6.587663	-5.5142503	-24.80317	-26.603302	-2.3658068	-12.902953	2.8859656	4.0413237	-4.0342536	-12.197825	-12.766526	-12.224377	-10.281886	6.3031044	-16.45629	-26.797853	7.9290676	-8.349365	-4.2630258	-8.667409	1.7759247	-1.9315137	-15.218297	-5.9423866	-13.340244	-10.249005	-2.2101285	-8.871135	-0.4767715	-4.5923533	-3.9919348	1.2087792	-1.5768375	-8.388859	1.9589624
7	2.9028947	-2.9934947	3.4884288	0.77119213	0.70926934	-0.2973764	-5.3924217	3.726453	4.778566	0.56406564	5.096629	2.5684872	4.440573	-6.4560604	7.804397	3.2931767	-2.2850416	-2.1291385	0.036476772	1.8373827	4.150935	4.012874	6.327206	3.0388958	3.4925022	-2.731063	5.9858403	2.5261438	2.5754354	-6.684522	4.3876944	-2.706014	0.38814893	-5.3919396	3.4625368	4.6920056	5.4112773	0.11725167	6.2150955	-1.4674683	-0.8348883	-0.4745057	-3.118452	2.7524033	0.19319136	-3.5244935	4.0714183	6.9043946	4.6750493
8	-8.853779	5.2683907	3.1558	-4.2695937	3.0163164	4.347737	-7.357881	4.502728	5.4591994	4.9847336	-2.6194584	-0.6182785	13.011108	-0.5193844	1.0626932	16.990519	10.176397	1.7291836	1.7570695	-1.9911047	10.240346	6.9751015	-3.2770736	16.860693	10.746926	2.8963826	-8.387698	7.9844193	-12.157594	-5.9452786	2.0115066	13.062154	2.7714546	2.9979763	-0.8076696	7.6843185	2.9312057	7.102033	1.9171847	3.8412979	9.811073	-6.3722634	8.748719	3.8031235	0.40228495	2.3125267	3.3986166	0.53855103	5.733892
10	-14.352445	-11.777973	-10.425277	-1.3132893	2.689783	3.8349655	-8.806455	-11.102237	-6.572698	-1.7789887	7.5425606	4.9599686	7.9971085	-17.653082	-5.107176	-15.407413	-8.747882	0.956613	1.8942279	-5.2914524	-17.09849	15.740936	-16.556736	-9.792241	-18.754875	-4.02401	-5.4627233	-7.1188126	-8.532726	-3.1371415	-11.856114	-14.12069	-10.724247	-9.954804	-14.049511	3.1577218	-0.6386568	6.332351	8.17516	-8.2174	-13.131276	-5.369104	4.105162	-4.1673446	15.458588	8.877984	-19.677214	-16.985292	-8.857074
12	-10.420637	3.9057379	-9.496821	6.383709	8.981491	-7.1823597	-3.40825	-10.197872	-2.4420404	2.9507353	-14.085366	2.187663	-1.1707817	11.318856	6.3594356	14.730763	8.58582	9.978944	7.045044	4.3195972	1.3899121	-4.2069626	-3.9491622	4.0090346	-0.34822497	0.47493538	3.31658	2.6855752	-3.6837454	-7.576288	-7.2182555	3.5803769	10.604802	-1.0226536	-7.8396416	-6.592427	-15.394456	-8.485017	-11.642159	3.4333713	-3.568016	-1.2153069	-2.5242403	-14.030186	1.4707612	-3.7940903	4.1911826	-4.210542	-4.6060767
13	-0.25951824	-6.8071856	-0.1745917	-4.6954627	2.15535	6.9826446	-1.7213464	8.840302	2.8743293	-7.5003395	-12.600858	-6.6516976	12.242912	1.9857107	10.926845	-5.116827	-5.2723765	2.8559053	16.441896	-12.6248665	5.81162	4.632512	1.4637479	1.978242	-4.224604	7.321993	8.233893	12.331122	3.0842087	-4.6838913	6.516098	6.0425477	1.0951209	-9.409993	-4.930124	-6.5808578	-3.2775257	0.64982414	-4.2205544	0.35045323	19.948599	12.543857	8.169504	13.279498	4.127362	0.7666581	-2.450807	4.6744533	-0.3680912
17	9.32759	-7.8222556	-6.6009274	-10.285491	-3.6916301	-3.9471848	-4.8272433	-16.82638	-5.5992265	0.5203273	-1.0534614	-9.323873	2.4946384	-12.521671	-19.213753	-3.7915401	9.797445	-12.9199705	5.748053	-6.625812	-1.8433895	9.891015	1.9637414	-3.6399891	1.4135636	-3.5845144	-15.230735	-5.835322	2.602277	-13.810692	6.0712733	-0.92138624	-3.9168904	-6.277742	3.7120724	7.846132	10.067712	-5.747972	-9.604649	4.104898	-0.6216118	-9.438125	5.323237	-14.06018	-1.6939839	-4.7197156	-0.3351163	2.4133525	1.7391714
18	-2.7268345	6.458883	-0.015657028	6.0907216	-11.750585	5.104069	13.009126	-13.195792	-10.445022	-2.870568	10.146996	6.266372	18.868652	7.316036	12.397124	24.494957	9.44424	-1.5443529	-0.7936242	2.288769	2.8785515	0.58282727	1.9637195	4.023117	0.48917422	-1.9508747	24.375574	32.22257	14.091901	-6.976318	-6.1241727	4.5053725	6.154176	19.745882	3.8625019	-3.8514385	8.835468	3.0378933	11.038297	-7.988539	4.801782	4.5013766	7.658447	6.9388213	2.8692846	3.7718372	21.43321	4.9470243	2.1387165
19	7.828056	-2.454177	-4.289635	-2.7157996	5.3124104	-0.8514557	0.88694006	-0.6429681	-11.747947	7.6128635	3.2091215	-2.010668	10.061492	8.938437	4.7360034	12.35241	1.86337	5.4601283	3.837003	13.031513	0.8362314	-0.11941373	4.0180526	5.4803634	-4.063942	-0.56221086	-12.186849	6.9261346	8.092595	-2.156012	-5.933747	-1.4984856	4.2773013	17.339056	-0.9867816	2.0413315	3.420643	9.682957	11.320344	11.8671465	-2.6804693	11.237652	16.561596	3.9150188	6.934263	0.4174528	1.3445371	16.614546	-0.6347294
20	3.1087382	-3.4948585	17.289167	18.988276	8.064874	5.016333	15.332208	8.136115	21.784151	8.448218	-10.120888	5.150328	13.372887	15.046993	-4.570202	7.1673245	13.275645	11.700616	12.814506	25.52572	2.3079808	12.392146	16.788954	13.151474	6.276093	3.767728	16.899628	9.911191	12.977092	2.3077257	18.742165	8.2840805	9.988054	-0.98080105	19.502153	12.989268	0.82729584	-3.816186	5.1254654	3.261008	7.765311	-3.4240313	-7.1423492	17.9563	1.8590094	16.005396	20.228256	0.3130896	6.2734265
21	-6.1348395	2.4306357	-15.410449	-17.760607	-12.527263	0.79700106	-8.149799	-4.162369	-18.344374	-19.313917	-3.7042415	-20.305323	-6.0536633	-7.7184405	-6.6626644	-15.086577	-11.922048	-15.971924	-16.678335	-14.700982	-13.300618	-14.756711	-2.8652408	-5.604284	-8.193646	-5.5163903	-13.027776	-0.95168084	-8.4188595	-0.8931532	-4.099567	-4.2660184	-8.428317	-4.1212516	-8.548307	-8.291366	-11.703069	0.031454723	-8.2949705	-6.1349864	-7.2339954	-4.0869927	2.3446379	-2.044644	2.1283147	5.2592335	-7.4830074	-4.1958995	-3.504318
22	-3.777028	1.3066883	-2.667876	5.030254	0.11511254	4.402511	2.6228263	2.6926572	-5.4115524	-6.216329	-9.9792795	0.028676987	-2.3598049	-6.371454	1.2830968	4.0659328	4.411975	15.140378	16.901415	-0.67477673	1.1653563	13.76356	6.324693	16.478613	0.68709445	1.0834099	9.001609	1.3628496	-6.0072455	11.604523	-0.17734134	-6.386763	8.126954	1.6691432	5.7800946	-3.0677214	7.8103957	2.9122717	-3.648269	-5.1828995	-0.725354	-2.848663	0.7729165	-5.6618843	-2.1496916	0.20734446	-2.1507764	13.871589	-1.8299408
24	2.5859663	5.4281044	9.187192	4.108473	-2.988326	-1.5012797	-1.6089722	-1.3898381	5.241533	14.142482	6.1316166	0.5488009	-4.885616	4.6967025	-5.079244	9.552475	-0.86959916	-1.8800588	9.130441	-15.448871	10.058102	2.0623446	2.511323	3.3423913	-3.6735923	2.0877328	-2.71374	7.6368194	-1.223848	0.09467951	-2.4367118	17.347458	8.978684	0.031111637	0.2122639	-2.5135622	-0.45262384	0.081091404	-6.318625	2.436858	1.2511727	4.1387315	-1.9909948	-8.509076	6.514637	-4.2239842	-4.1303244	-1.3789616	2.102053
25	7.9658523	-2.2584307	2.905317	0.25177822	8.453353	-0.9674676	-3.8417556	1.1020999	-8.901054	0.037428856	14.213735	7.11039	3.388192	-0.9904973	-1.4219885	2.2469676	2.7717087	9.805953	-7.4629827	3.9125316	12.546718	-1.3730497	1.617844	4.3243814	12.416809	21.326136	-2.1822722	12.304357	10.410111	14.21521	-3.3255146	9.584619	13.555415	0.7990014	16.415945	8.853394	4.1308002	31.37031	5.669005	7.422846	0.07889557	16.216997	7.17938	0.58662385	2.5445168	22.619537	18.599386	13.275803	8.875467
31	3.245896	-11.280349	-18.028006	-9.160579	-27.270294	-24.006927	-2.0472155	-5.1550336	-20.848148	16.379583	-1.1638108	-14.478954	-15.820354	-3.2987726	-35.09999	-10.822445	-5.2071805	-6.6659164	-5.5497184	0.10628128	-3.011809	6.395748	25.234964	6.1728244	8.84398	13.585124	3.8302844	1.7698207	4.8525968	20.211794	13.825833	15.482055	15.73261	4.2829804	3.9824126	1.9604403	16.122047	-4.4592023	3.5968602	10.959413	9.694715	-6.05526	5.9164605	18.215324	34.9119	13.031995	6.8844714	33.738987	15.341133
32	-7.9222627	-21.208382	-7.239658	-21.115396	-5.537807	-16.767014	-15.242481	3.2556832	-18.656572	-11.137058	5.299443	-17.207375	-6.9603906	-4.2294793	-15.943555	2.9226265	-14.935229	-1.7955027	-10.241956	-7.002292	-6.7321396	15.355168	15.725689	-2.6855538	7.9922605	11.730468	10.0972595	-9.132885	0.48743418	-0.46981516	-10.158584	-1.7605597	-5.054041	0.13815896	-9.498032	12.105313	13.024284	9.99299	-7.7577605	-10.300583	-0.1604352	-11.311616	-2.80688	-5.6880937	-8.005534	3.3474922	-9.364238	-1.0939159	-11.232066
35	-19.94771	-12.12043	-15.9396515	4.7223063	-10.673836	-1.0519449	4.928559	-12.142189	-20.251661	-15.86105	-27.0532	-5.727184	-5.181627	5.378897	-6.8612456	1.862923	-13.492671	-3.9217546	10.171809	-2.82949	-14.695378	9.3470335	-2.467819	-9.657546	-5.7057967	-10.148437	-15.986161	-12.0646515	0.58663684	0.3604801	-5.7895684	-9.699627	-22.550348	-8.360757	-13.739059	-3.663091	-1.691791	2.107999	2.312926	-10.679482	11.755427	-6.46513	-12.98038	-1.8754269	-3.4588826	-16.298403	-16.13368	-16.365816	-19.690289
37	6.5080223	5.812103	-4.7301145	11.168045	20.079126	6.410774	7.3111453	14.911426	-1.7312962	15.670574	17.855013	9.366439	0.036678314	5.500574	-0.38091406	-1.1921142	12.547184	11.317703	15.131585	-8.239612	-16.479004	-6.281204	-4.3801007	7.080742	14.525028	13.882749	-3.8389482	1.3645061	0.23494053	-1.588964	7.509201	4.6012464	-3.874583	16.959124	-2.6060379	14.790847	16.782997	7.9923515	9.046841	3.2846482	0.16307326	-8.394628	11.737416	10.752057	2.6215575	-1.4267851	-1.752274	3.3484647	9.254844
39	-6.641682	-3.489233	0.11584083	-2.9652092	-0.7622361	-4.2809634	1.5889689	-13.322719	-1.5830175	13.122439	11.26735	3.9869435	2.868995	-7.5683484	-4.7087846	0.11761316	-11.16145	-11.980527	-6.743624	4.9013324	0.68126965	-7.258448	-12.7748995	-7.05144	14.498784	-3.377867	4.2566442	-10.565106	3.3422782	-1.2017962	13.870518	0.22285712	-7.81539	-11.116276	4.4187646	-5.396273	4.3583355	-5.975203	0.11715114	-4.9502735	4.105057	1.1193537	-1.2055081	8.901834	-2.5490901	-4.2467303	-2.6841729	-10.664079	-15.712268
40	-2.7026234	-2.4260604	6.7707944	-6.847458	-15.762398	-1.4399362	-1.477558	5.892801	-0.5053446	2.9671075	1.9597645	4.1815734	12.779765	-4.633801	-23.815454	1.0694987	-8.468251	-8.019711	5.378279	1.4061772	-1.2791364	6.9197083	5.871445	-7.7816563	9.391206	9.0958395	-13.099579	1.8496977	2.3613365	3.256759	15.781962	0.24453203	5.062577	-2.158497	-5.61607	-6.386678	-0.34125265	-4.2114615	-15.742887	-9.808728	3.5627468	-4.290783	-2.7176857	4.3599377	1.5709544	2.0564477	7.003611	-8.215545	1.242365
41	7.395832	6.665617	-3.066445	-2.003171	-0.95200133	-8.315513	-15.427181	2.2840333	-7.5274086	-2.686279	-5.789532	7.849533	-3.578642	1.2995977	15.359077	2.023234	7.343474	-7.0252585	-8.198626	-0.067632586	4.700154	1.1747118	-9.350838	-2.3207295	-5.410534	9.796168	-1.2046181	0.4870844	-3.4755478	-7.295742	-7.3206744	-6.936789	-1.5170015	-4.1129656	-0.66082764	-11.411942	-10.323046	-1.6466757	-5.290045	-5.355837	-9.081695	-8.99317	-7.0209045	-0.47367123	0.08234215	4.749102	-0.6746624	-2.5598686	9.115651
42	1.5692288	-3.7373846	0.6988056	6.2585454	13.341428	-2.3174403	11.808154	5.089166	1.8607687	8.339068	3.1893356	10.698044	-15.633595	-0.4606738	3.494655	11.842865	-2.350978	8.579625	1.2403919	4.933746	-5.758471	6.5701375	18.937143	9.6263075	4.9731812	3.6966484	8.002888	9.417363	1.0497159	-6.3388906	5.4824924	14.6141	11.931809	9.934849	-2.3655884	2.6093075	-0.79147404	6.450912	-0.37135622	5.0422645	4.030568	5.476211	-5.007008	-4.3249016	4.5500565	5.292994	-6.9284244	-0.057269096	6.400541
43	6.429419	5.656379	-2.1386664	8.75575	10.520749	-0.885243	0.47196928	9.5366335	14.64022	10.063155	11.944203	4.507505	3.837897	1.0564162	11.539967	8.118606	12.613	7.5795302	8.544727	9.906299	5.7261047	8.599328	8.216871	11.582105	-4.0555005	10.010661	2.206151	-1.2626463	-0.32617143	10.15698	16.305328	6.1583304	9.412876	6.8254294	14.231262	8.498845	13.360293	0.314151	0.2684044	-9.2133	7.9222846	-0.592153	-2.5857956	-7.298191	3.0048687	-3.9965117	-0.1315696	4.5122848	10.090962
44	-0.4430634	-3.6799734	-6.1179004	-4.2296214	9.606609	1.7628547	-8.981388	-7.979276	-8.335678	-8.666944	6.1219077	-2.8865216	-0.83402663	13.5407	0.33118883	1.7994326	-8.898627	-0.5231201	18.991766	-10.162143	7.1343594	-1.180559	-4.7597904	4.044779	-2.4795465	-8.664276	-2.1839368	4.670895	-1.4053692	-3.0046778	-11.679065	3.956309	11.137414	4.4849057	9.1209545	18.325968	-3.4506977	7.392322	0.4574941	6.432659	1.0542914	6.474773	2.4321344	1.4293728	1.3853801	3.7829297	9.911231	12.779178	1.1264405
45	-2.145564	-2.535118	1.4049644	3.6344748	1.1051179	0.51714116	3.0289688	7.5664673	0.5150588	-0.1678447	1.5059258	-2.5495157	-0.51319236	-0.021361947	3.5781126	2.7615297	-2.4305992	1.9700733	-4.4644904	-9.298603	-15.498179	-6.8280435	0.22253628	2.6322854	-11.140915	-10.356099	-6.919262	-3.3758285	-1.4412705	-3.2938626	9.221035	-6.08093	0.38468894	-4.2584405	4.3561506	6.717087	1.8511497	-3.4916303	4.545164	1.3915939	1.5996891	6.22789	-4.8698463	-1.8000473	-7.412422	-3.640866	-4.369019	-0.8257621	4.729997
46	11.892021	1.1480395	7.761179	-9.843594	-12.024226	-1.7801358	-14.3732	-8.480326	18.058134	-11.816607	-8.304282	3.8801773	13.194366	-17.066784	-8.562534	-7.688719	2.2664156	4.8531485	-2.3118398	-8.745954	3.1082027	11.643291	-12.855812	-0.15414667	1.8698772	-15.579422	-1.0133082	-4.9949555	-8.907246	-3.0623472	-8.164798	-11.996665	-2.8565643	3.2772179	-0.52045196	0.61203974	-12.138059	-9.812655	-0.45978418	-3.6086938	-12.934918	-20.890654	9.356122	-8.179882	12.765338	-0.75888425	3.0869665	-15.846122	0.806866
47	-9.41664	-3.0248458	-1.5629634	-5.126427	-6.2641735	-6.3514953	-4.177796	3.42508	0.13497917	2.0054007	-0.70890236	-0.82118005	-0.784466	0.4875921	1.2188917	-14.993783	-1.0154272	-6.972073	1.4904137	4.67515	-0.05853973	-5.4217606	-3.3857872	-10.526488	-10.27638	-1.0080143	-4.4125133	1.8560311	-2.9527063	1.6439179	-8.104462	3.5997593	0.17291243	-3.1288214	3.4619954	-3.8615272	0.7337577	-5.6526256	1.1510102	-22.114609	-1.1524109	-10.563731	5.5923343	2.1965187	1.652216	-15.428578	-4.698812	-4.473598	-2.669915
48	6.070626	3.1894157	4.6361346	-2.38407	-6.417093	-3.9723256	4.393751	-2.57119	-8.824	-10.402385	-9.880559	0.73834944	-3.4283962	-6.979149	-3.690054	4.2335196	0.7136925	-6.3475723	-1.9267683	-4.9432454	-3.2570937	13.197024	-1.3255748	-11.640892	4.996943	-3.3794491	-8.092217	6.0529704	4.340237	-9.972057	4.66429	-4.7833877	-8.460964	4.020304	-4.0884967	2.3512228	-6.598081	3.3578396	2.191405	1.4968767	9.6878	0.030115128	1.3634065	2.0589733	5.8463035	5.2495494	-3.5766585	1.231784	5.748565
49	2.0674195	-1.8272896	4.051623	5.106166	8.678536	5.3573213	11.7344055	18.044588	10.906915	6.4749637	-1.6538388	10.610993	-1.6349564	0.2128048	-9.819047	-2.2262707	11.493606	12.7280035	-7.080816	11.46082	6.885937	0.2839063	3.7036629	4.9989486	-3.4159157	8.77237	8.424321	-3.818063	-3.4291534	12.336217	5.8644166	0.04648717	2.707303	4.8501315	0.46155754	-8.857328	17.109146	17.534128	7.2323747	-8.227214	-9.787885	-11.27242	-4.1350703	1.3773428	-8.033845	-8.011574	11.251847	-0.60453373	6.5438647
50	1.4555806	3.6850815	9.928264	5.4073424	2.9509134	-7.323816	1.0515661	10.039472	4.6622176	6.514754	-6.3102136	-2.7374518	4.420586	3.6800454	-3.131778	-11.229114	3.0150166	8.470902	12.784259	4.670283	5.5875487	10.791724	6.60606	11.777497	7.883552	-1.5884013	4.7682323	10.542502	11.774007	9.55705	6.1611733	9.166976	6.918293	4.8763685	5.740343	-1.6190248	4.294599	5.1667595	5.4014726	7.1254535	4.9587917	-5.3883286	9.872016	1.7248268	-4.359243	-4.6680474	0.6221518	7.2854385	-2.10062
51	3.4677174	9.417544	6.0236855	4.1897216	0.7638715	-6.6222305	3.404353	7.480215	11.542119	-7.791697	4.357475	-1.4237939	7.291216	-10.388095	-9.077947	-7.054544	-8.782886	-13.957294	-10.18689	-5.9107037	-8.154182	-12.537753	-3.2526891	-8.674006	-16.059978	-2.4528172	-0.6222246	5.803654	4.307346	-7.121012	-9.342182	-4.556221	-10.306687	-10.140049	-10.072436	-6.2885365	-2.8531554	-4.354165	-1.2755667	4.3689537	-4.9937167	-6.8171372	-13.619507	-6.7360435	2.5610168	-4.8340306	8.353393	-7.038332	-10.4824
52	4.7352147	16.710352	0.45346633	-3.2830622	-12.109352	-0.31424966	8.32944	-1.84032	-0.4020729	11.408652	18.023973	-13.082764	18.413126	-0.25272763	15.6572275	4.368717	7.803406	3.677539	-15.012677	7.768614	-3.1463344	2.977259	4.166131	16.76681	12.678265	6.534611	14.902924	18.782038	21.237236	8.124921	4.1278267	7.186559	-3.6351159	12.283927	13.394573	9.574318	13.598506	10.04374	5.4480605	-8.825823	6.3426957	-1.4393681	14.5869	-3.0515535	5.099027	13.398198	6.4584255	12.604163	4.370107
53	-10.253618	-4.730599	6.571609	10.660198	-3.539417	2.4959192	6.305679	5.5523286	2.184105	8.23738	-16.049936	-3.6947734	2.1827667	-3.9396029	-4.5653777	-11.537473	7.698581	-0.6311342	4.0053544	11.111412	-0.8467143	7.270246	-5.650068	-4.1957297	-6.3875546	-12.214995	-3.9643748	-6.298887	-2.4516447	-3.448486	-1.2877731	-6.1111484	4.6804957	-1.1722078	15.163688	12.517194	20.95249	5.668017	9.616756	6.613913	-4.8348045	-2.46514	-5.895252	6.200052	-1.4451255	2.502521	0.5548622	-4.994368	-1.2305841
54	7.7330894	12.916534	15.779961	19.619366	14.084359	19.469252	14.989651	3.6015549	20.824968	1.332014	14.679721	16.374674	-4.5628	21.788546	11.578869	1.1302414	6.205005	4.569796	1.7842193	-7.0806117	-4.96989	11.879565	4.009519	5.0340457	12.125812	11.197625	8.667942	13.257838	4.093639	8.476089	17.844872	-3.5952866	-6.5639706	4.5023737	10.063731	9.510125	8.230479	10.089152	22.364578	28.723145	18.664124	12.11218	8.648418	2.6253986	6.1180463	31.357367	-3.1543274	13.783788	7.314199
55	-5.8559213	-3.035698	-8.852651	-8.617316	-9.684326	-8.836303	-8.1055565	1.5166168	-18.38557	-0.07005731	-16.920221	-8.6139	-15.944184	-24.683363	-3.092658	-20.415716	-2.162628	-9.055049	-16.834114	-20.325056	-12.902066	-21.202993	-14.993339	-13.628777	-13.780594	-15.10786	-15.318287	-8.4449	-11.803723	-7.820076	0.17165153	-7.206489	-9.108241	-9.727006	-22.831781	-9.146759	-5.9683213	-14.187211	-13.528481	-11.046463	-4.3995843	-29.396349	-2.4945416	-4.269727	-2.7766426	-24.483467	-17.783915	-17.776346	-14.15398
56	-6.4436016	-9.825217	-2.584121	-13.603393	-21.894999	-13.154494	-1.7268686	-16.23203	-13.463653	-6.335073	1.069457	-6.7474003	-11.005348	15.562294	-8.867854	-4.487635	-1.82871	-4.181981	-4.8159556	-3.2383938	-17.902964	-8.81298	4.9736876	-5.446537	-6.850652	1.641666	4.090558	4.769873	0.93527627	0.08108107	8.637191	4.768703	1.0438584	-9.845499	1.4464989	0.7278045	3.8431547	16.431776	1.4910489	-11.717265	7.44266	11.343762	10.741788	10.781758	-8.395695	-13.323662	4.520736	-8.058603	-7.892366
58	6.297136	-1.471373	22.876242	11.742492	5.171492	13.454631	-7.6253676	4.361169	24.877594	8.7736845	3.9912045	6.1417236	-9.539411	4.4384456	9.102514	9.356392	-4.653969	7.057532	7.8555717	24.006758	21.157959	11.974174	15.853322	14.366707	14.918678	14.956978	19.78604	13.847318	11.465065	8.706973	13.693184	2.486877	9.573055	-8.71658	10.47343	-11.420025	-1.0522376	0.6835448	7.4395013	-1.3465954	-3.0772412	4.2819304	25.645172	20.272654	11.921539	11.5551405	2.300442	8.632934	2.4072437
59	2.5804613	3.882538	12.776732	1.2367545	7.7373734	9.919581	-11.174388	-6.4248033	-0.3556207	9.83237	-2.0800183	-5.2692943	1.2242254	1.1198794	-6.1816044	5.704891	7.2223854	-0.20214589	10.623725	-3.0356739	15.0436735	-3.1844435	-12.057076	3.1227732	10.1315775	-4.9663157	2.4133904	2.9620898	-2.0645254	9.776012	3.9266615	-2.5644891	-4.1836085	-0.26756763	13.804091	-5.365026	8.696042	12.145019	10.342571	-3.4968917	4.742597	-2.1511192	-6.6391873	5.878252	-2.0588484	-5.8350677	3.384059	0.46610308	-2.2238104
60	4.4545074	-15.444099	-16.967997	-4.4111695	-5.352118	-4.6028914	-8.212029	-5.1171293	-3.6437023	-4.3031154	2.9320333	-12.078874	-5.3125806	-13.064572	-12.774638	-3.2565696	-7.14236	1.4021149	-6.204066	0.17253812	7.9211946	0.24176319	-7.411527	-9.894591	1.6329652	-6.6055837	-5.2899847	-6.7615037	-9.0469475	2.2229548	-13.5891075	-2.9170043	-12.480327	-5.3861175	-5.587258	-14.034515	-8.10176	-7.297136	-10.0949745	-14.805669	1.3348712	-14.318207	-10.052909	0.56064016	3.3189392	-6.996601	-16.8419	-11.417918	-12.081169
62	7.4913344	-2.0301	-0.23431079	-17.726202	-21.43987	-14.837056	-6.3472915	-16.418695	-9.79998	-9.9068	-6.204558	-7.938732	-2.8805969	2.2143538	-6.0529895	-3.1877615	-13.864411	9.073323	7.9822426	-0.5839896	-3.9033718	5.846233	-4.64937	-4.051115	-10.079078	-18.4574	-5.1705136	0.8636873	7.691736	-16.044252	-6.9361153	-13.790492	-13.616523	-9.2349825	-7.811217	-26.37674	13.038941	-11.375332	-10.80462	-21.602646	-11.629585	-6.11041	9.573035	-3.434034	2.9990628	-2.3072329	-4.5924115	1.7742873	-15.101293
64	1.0295525	-2.0256555	-9.366326	-2.9584312	7.027252	7.0140357	0.55868816	-1.0784861	-3.7267475	9.462616	10.877004	2.3849509	7.322647	15.317581	5.0032916	-0.067503944	0.5626755	13.833199	19.940844	13.960795	3.7198956	4.9765487	1.846749	15.970231	5.1535506	8.879083	25.815748	0.21876605	7.963145	-3.4310405	-5.649262	-4.99455	9.515094	6.7092385	-2.6892319	-6.4091134	1.5848197	-12.780297	-11.855542	9.975562	-11.83566	-4.882425	2.7795398	-8.086529	0.1785717	0.16790505	-9.010524	8.068373	11.220612
65	-9.980292	-8.852529	-4.978278	-4.8690133	-4.604341	-6.0545306	-1.8951298	-9.489256	0.9053704	-7.3217945	0.941556	-14.78316	-5.2475543	1.9314703	9.263238	-9.79707	7.98346	-3.3224888	14.72401	9.243875	9.949267	-5.5489388	1.8065783	-4.8594375	-4.629323	8.543128	-18.50994	2.1742432	-8.586825	5.9919696	-6.325554	0.07893356	-12.49636	11.807098	-10.851993	7.807364	-1.355052	12.589279	0.49773988	3.586235	-5.389075	8.263331	4.39477	20.55748	0.57213944	1.1915795	6.2613335	3.458237	7.8339143
67	17.567667	7.1767106	2.8711216	-2.4617684	13.051835	11.089831	1.9184947	-5.3110294	-5.100242	5.0130343	10.282131	4.9032598	5.7748466	6.515064	8.23883	6.5911326	7.4846096	3.377278	10.120481	5.490696	-7.4501824	1.9184185	2.1148317	-4.376797	-7.5084953	4.421698	0.6429558	4.1510625	-4.9004416	11.586934	3.9245045	-0.49128762	-0.48787022	1.41338	11.361607	14.315117	3.6290014	-15.249841	-1.4342079	13.928235	2.823768	11.899215	5.9718347	-13.067673	-11.987834	10.5421295	-4.962855	2.9239194	5.1722193
68	-1.2299618	-0.6050368	18.970608	3.8983688	-14.123314	-11.703972	-5.9631286	-12.052508	-8.380497	-6.390288	-3.940375	-0.4502039	5.868712	-1.4093632	-17.895756	2.7114153	-6.015568	-15.672439	-3.9536734	-3.2857497	-10.038703	-5.359655	-10.681348	7.910478	-10.3015375	-1.5661945	-8.799807	-2.1466641	-5.0619426	-14.400424	-8.066203	-6.245271	-7.997206	0.44696966	-14.269572	2.2106009	1.905592	-10.45762	-3.5361671	-5.027798	-10.102244	-8.103385	7.643396	0.77451354	6.4656777	-4.092401	-13.064461	-1.0274315	-7.2987304
69	-7.0149894	-8.303596	5.030226	-6.8295493	-7.201172	-5.872143	-6.1290817	-8.776183	-7.1413193	-13.837337	-8.701054	-3.3025153	-5.3075194	-1.451614	-6.356121	-6.0295014	2.1721883	-12.693843	2.0358846	-13.378741	-0.265272	-17.04612	-15.500697	-11.220627	-3.4803932	-0.39585462	-1.4575988	0.8586893	-12.820117	-10.21408	-4.8819513	-9.999106	-13.057732	0.72070503	-5.5693607	8.617524	4.639639	-11.705327	7.6239243	17.494364	-11.342121	0.97744244	5.409878	-8.250399	-2.807832	-7.044145	-0.31040782	-14.111955	9.310741
70	-4.416013	4.001864	5.8808365	6.60959	2.6524885	4.978966	-3.2339547	18.000044	-7.3848224	-0.3370749	5.338408	-0.95270306	0.003795465	3.1648133	13.274464	-3.924268	5.8421974	-0.6372177	5.050238	12.172978	-7.0972085	-1.3774734	3.7805293	10.597588	3.359849	7.7045517	5.6194725	-4.227241	-5.035136	-2.4262295	-5.2015862	3.9567788	0.34861505	6.6431355	8.221751	-3.2190206	-5.612606	-8.300302	-2.4739788	-10.260159	-4.6934986	0.5265226	0.7089383	-0.90433913	-3.8545	-4.991394	14.319905	3.124318	14.307612
71	-2.000081	-13.810657	-6.859569	5.7189364	-4.0464706	-1.3376805	1.4789816	0.45019713	-10.356759	-1.5830406	3.2566347	4.8509693	-7.053904	5.3959923	5.5520425	-6.471164	4.8166656	2.3900292	-5.353642	16.184494	8.973018	8.599315	0.055397034	-2.817035	17.476133	8.173845	11.240181	3.1160252	7.085733	1.8688912	3.4905636	10.665425	2.758648	8.958581	-5.038702	2.294618	-0.044565517	-9.832927	-3.280156	3.4378188	13.578957	0.03985246	-16.29383	-6.398197	5.4725995	12.37439	-6.7819443	2.4671862	0.08511814
72	-11.3437805	-2.4058867	-1.1605027	7.52257	-5.729256	-17.652233	8.306701	-10.679479	1.4268559	-4.0742903	-2.7508068	7.0247617	-3.6097295	2.3690693	5.118995	-7.8036804	-7.741781	-6.1087155	3.9138043	-7.9564757	-5.1347857	3.6013184	1.2023529	8.188975	10.976779	6.259348	4.4669595	9.494906	8.076987	0.61294097	16.911228	11.468219	12.769238	12.646506	18.998041	3.226701	-3.9170516	-6.552263	-0.32584047	1.9853948	-6.5866675	-3.2274601	-2.9714277	10.4896	7.0081487	-0.8167648	11.318126	-2.8419816	-2.9977808
73	24.583473	6.9675174	0.5384194	5.2962303	9.557111	-4.3292727	-1.1704303	-3.4631681	0.8736171	19.295938	2.3236985	-2.0204177	32.519176	32.885414	7.364874	6.05113	0.2789522	-7.8784747	-1.4149369	0.9247493	13.39756	9.472192	16.386343	12.880122	0.5212221	-7.0402565	8.532226	-0.55428237	2.5276027	-3.9819043	1.7787156	-0.52525634	5.6936493	-3.2978241	6.8893037	6.0097003	1.3340882	-0.08410692	0.2106521	30.91511	44.051243	16.184147	-0.4779705	13.435323	28.051003	1.9028616	0.06638241	-6.084227	24.62652
74	-5.256374	-0.59550077	6.322634	-14.692946	-5.586559	5.4653187	-4.878511	9.895003	-4.295791	-17.981333	-6.739502	5.3984923	1.9205109	-5.1621447	13.955096	-0.86314267	2.3203058	12.65025	-1.0253667	-10.083978	-0.69759685	3.2208302	-10.139503	-3.6726615	11.901931	13.509743	11.574473	3.3360596	-10.706801	-6.973784	5.8807387	15.003352	3.274397	0.44858742	4.330372	3.779334	-10.197672	0.14997101	-4.7936263	-1.3702488	8.803702	11.83114	-16.79749	2.473901	8.878484	14.916705	-13.077491	-11.759427	18.571783
76	2.2305672	-0.41140762	-6.1528163	-2.204994	6.1483436	2.3640568	3.4539025	0.18876743	1.2807263	5.050388	-6.405786	6.0595307	-0.16269588	2.650654	0.52998585	4.3725896	-0.7509682	-0.12260798	7.0742545	-3.9745467	-13.685104	-5.688698	-4.0181327	5.700464	5.1016426	0.5903347	-3.923591	3.516186	3.4442282	5.0704975	0.50614977	-0.6399948	-1.4421476	10.425647	-0.39208984	5.3024364	-0.83757037	-0.33222023	6.052774	2.597491	5.525064	2.782965	6.6257324	5.830315	-0.86443824	-0.3870376	2.128597	4.0138354	4.352768
77	-11.4873495	-1.1682993	0.66111296	-4.451025	8.740285	-0.9889528	-4.539349	0.86611634	-1.7327327	-1.2937683	-15.964035	-12.0849085	-6.089966	-6.893515	-18.807987	-1.5282884	-2.1314673	-13.670296	-15.582366	-1.556974	-9.689603	1.9667333	0.9547734	-4.942398	-10.79628	-4.421475	-16.837057	7.071111	-10.342453	-12.190768	-8.0903845	-10.943942	-11.696599	-18.99788	-6.9341693	-9.059446	-3.0342216	-3.7805836	-15.631909	-0.568343	-2.3242242	-2.7767851	0.115270935	2.517528	-1.0502368	0.14590836	0.2212588	1.8183689	-7.5031934
78	-21.530619	-2.1607254	-15.528346	9.491092	-7.2456093	28.70193	12.810211	-20.255995	-1.6261934	7.1330667	1.3513983	-2.165788	8.121209	4.3000364	-1.3866054	-3.219128	1.759051	-4.990213	32.334743	1.9009279	-10.4602585	4.6611323	-9.275944	-8.639655	-7.6507454	5.013148	-16.17774	-1.1535476	6.148548	-6.4984527	-10.843892	-4.1063576	-3.8346589	1.3604168	13.695527	-1.4437262	-4.0505567	-0.9517209	-10.892119	-10.244684	6.7935224	5.6160183	-2.2387416	8.565512	4.3477435	-2.7193196	-7.914902	-7.5032535	-9.535237
79	13.398206	6.685791	4.8662863	17.1671	7.9517007	1.053121	12.575686	15.675183	-3.6370976	20.276423	18.107227	20.148802	8.169414	10.57233	10.435809	8.030114	6.9608364	10.582046	23.030495	4.228237	4.2792964	-2.8031442	10.478573	4.4286656	11.574336	18.908567	6.4705443	12.333726	16.444883	21.566305	23.620384	12.741796	26.871819	12.409996	13.320096	-5.0995345	12.638954	10.758662	17.580904	5.1334734	0.5716365	4.4256997	11.703369	10.501897	9.524898	2.382393	11.29026	2.7191498	-5.801438
80	2.3619888	-9.685567	-5.5467534	17.67435	-0.6033848	0.10554147	-8.871532	-13.601997	-3.9884338	-2.9862463	6.9567018	13.980422	26.269112	8.184339	9.690731	10.25735	9.0245	-5.816178	-9.325754	8.298587	1.9954344	5.389585	11.995912	3.4414089	-10.961861	11.485124	4.1333575	-1.364309	-0.72676605	-12.343928	-9.17367	-0.07540003	13.5613165	-3.9819148	10.196879	-4.456025	15.635387	-13.431953	-12.364718	14.190413	-14.604439	-7.9172153	-3.1675508	8.066976	1.2242627	1.3361725	-8.311154	1.0870343	2.6095932
81	4.5424733	24.455107	1.5113878	-0.5573614	6.5110493	0.08620063	-7.451254	-6.6784368	1.8651577	10.245663	3.098142	-1.9540266	4.359836	2.3176715	11.022328	5.601954	-9.458731	0.7025083	-5.8237514	12.538762	10.000883	2.3351347	4.8716135	-3.8112118	19.263767	3.6608791	-1.8034248	-8.777793	-4.589694	4.0401306	6.960591	6.127407	4.7523656	2.473708	2.9581554	4.610974	16.13243	-1.4530371	-2.8372924	9.270553	11.89149	-2.0191658	-1.5757252	-5.4969773	2.0961387	-8.700509	-8.92547	8.641097	1.7960902
82	-15.437755	-1.8428701	7.4954915	-4.465216	-8.145161	5.4610267	-5.2781982	3.6448479	-12.298755	-5.401315	1.9626398	-2.0827405	1.0827767	6.1439614	5.4485345	11.934728	-3.4545968	8.822755	10.098637	6.0228863	-8.320656	-6.124869	-8.025428	-10.705902	-4.364014	-0.28845692	-5.566172	2.2903357	6.9040723	2.201571	4.2328453	-1.7549413	-0.53856754	0.56526333	-8.894422	3.817888	0.8510396	11.014264	18.397745	4.3355794	6.061252	5.3902907	-0.9199665	0.23745298	2.8095367	7.2419	2.810969	-0.29470852	7.141983
83	-2.630482	-4.648116	18.498291	-0.21795242	-18.023495	-10.828881	-20.949614	-8.8164835	-6.0612164	2.9247687	-2.885431	3.9117029	3.7445114	0.30103984	-16.104067	-5.2136197	-10.125716	-10.584015	1.5106045	-2.9888146	-18.102356	2.2587411	-10.471595	-10.239557	2.884755	4.839641	2.66354	-6.1111717	-3.3738663	-0.6379514	-7.209436	19.601984	-2.517186	-13.163312	-12.002101	-6.2059064	-4.296776	10.892594	-3.2373598	6.3461914	-9.997678	10.307755	1.3648812	-11.962207	-5.7106223	-2.377066	3.4148524	-9.784137	-0.97832423
84	-0.562126	-8.155575	-2.518964	-1.853872	5.495821	-2.5463095	-1.2908025	-4.9810805	-0.54397583	-2.4359248	-5.897081	4.641292	-6.026043	3.15957	-16.076836	-9.579883	-0.87946916	8.717072	-12.991626	1.5138898	6.04652	7.91044	5.6802597	-0.63625973	4.6922174	-4.5303617	1.6574186	4.4754925	10.135434	-3.7907705	2.6103928	-0.33467802	1.298133	-6.128202	-2.8338377	0.8628467	0.07479048	-3.5975962	-5.688	1.5058435	-17.228548	-12.641347	3.6241379	7.336571	1.3534803	6.309278	4.288606	-9.413835	-3.4285393
85	2.6988888	9.215781	13.855268	-4.477263	0.022415916	5.5528083	6.248181	-5.090738	-2.0129936	-12.569862	-1.4990965	-1.3193941	2.6895673	-1.2995013	5.1673265	16.227966	4.9483867	9.76228	4.3647213	6.736819	-13.315239	1.958654	-4.414936	-11.8398695	1.3831772	-1.0864168	1.3476132	-3.9591901	9.89681	3.4296532	0.5445635	3.515189	6.029881	6.036781	-8.838216	4.973509	1.1604071	2.1363251	-2.328091	4.522631	-10.294382	-4.155273	10.311156	5.4728866	-0.20033638	1.0342098	-3.3886726	8.426784	-2.6096847
86	16.278728	6.6704235	8.349425	20.329878	0.96361446	6.367186	5.3341775	-4.9267306	2.4934237	10.828373	6.5279446	2.3439918	1.0901037	-3.7766638	8.257264	-0.2332201	4.9875846	3.2945337	-7.1428547	7.7734566	10.693946	6.5144496	2.7372215	2.9983263	1.2158066	10.775436	10.959151	5.8113837	9.900002	3.5113723	6.2341022	1.2225004	11.172673	3.5784533	6.7582793	7.8506794	1.7079276	7.688825	2.5752418	12.611161	2.9951627	3.996465	10.133391	4.7025056	6.382235	5.5014586	4.3292527	15.809009	-2.5959036
87	-1.3402939	-7.2707405	-2.1844523	2.7170212	-8.494751	-8.702479	8.432336	12.226794	-0.05970176	9.400623	12.771103	10.579944	12.049756	8.3077345	-3.915456	-5.6146164	-4.2631435	-2.5332937	10.325547	0.35468212	2.374757	-2.8459864	-5.1482835	-4.1887865	1.3534826	2.9860604	-1.3270608	-1.4420727	2.9887009	2.801363	-0.17377424	11.376071	-5.1088285	4.938726	-1.3505043	1.8497487	-3.0496826	5.5257416	-7.1653914	-4.3305044	1.1024942	1.6292896	-0.090574265	0.35946187	2.7934287	-0.95558447	2.454413	-0.75025797	0.32689795
88	8.255268	11.530235	6.079353	13.804653	6.4369245	12.546997	12.089751	30.983618	17.478518	-2.7911053	5.9870086	4.68652	7.471617	5.4780984	15.095867	5.016193	-0.25500345	-1.5381571	1.5506301	10.796432	3.633707	5.492447	6.2990003	-3.6226208	-5.396193	-0.0686504	-1.0465856	-1.1426554	6.5859146	1.699872	3.6048157	6.4175606	4.554826	3.2309635	17.58133	11.107884	5.716928	4.0293994	13.376174	4.622355	7.9641833	0.74038523	-13.366893	10.128718	11.119014	-7.63677	10.967342	10.509946	8.851863
89	-1.4573964	-9.712142	-4.8457203	1.5332378	0.06506952	-3.7962234	-0.20845616	-8.655009	-6.669802	0.6542754	1.8317537	-5.6296387	0.5242267	-1.2039901	-6.0457606	-1.4936777	-4.508953	-3.1623833	-0.35779634	0.2608398	7.573391	8.599563	-6.890938	5.1419888	-5.376371	-1.1766241	-4.514147	-4.53474	-11.360318	-11.463501	0.5883692	-2.785331	-5.405212	-5.942017	-5.372028	-1.824596	-3.3456352	-4.815897	0.8044532	-7.6497707	1.4374056	-3.2433746	2.485235	-2.6421254	0.9732766	-6.4991326	-0.8254924	-4.0445676	-0.7071597
90	8.5037155	4.080979	14.518517	4.440519	9.43986	5.106359	6.4862313	2.6973238	6.4761467	20.081743	16.472914	-6.3456388	4.5733714	-2.2409408	1.2229886	6.5841546	-4.2017097	26.02754	18.505358	4.529055	-7.89889	-2.341883	-0.66705483	22.909355	19.898619	12.491315	4.901423	-3.9828122	28.693949	28.619728	5.496033	0.70880014	0.38224778	1.299964	24.998014	13.7220125	13.505058	5.1268935	8.027759	19.60008	12.694812	11.537064	8.192265	16.567183	1.1568116	7.4608245	15.199122	9.312039	2.2703218
91	6.0566735	6.7629547	6.4284673	-7.155807	4.320933	11.427983	9.677701	4.9300365	-0.83358765	6.4628105	12.282529	-0.77777606	0.19843738	-3.183937	4.816498	5.328299	0.6550041	1.2274563	4.1045823	9.236756	-10.490184	-15.434581	-12.3752365	12.809163	5.502105	7.738331	13.869237	4.394337	0.9921382	6.913037	15.760556	3.5141876	2.433358	7.694635	8.739917	0.17679997	-4.5495787	3.615226	3.1479785	-4.005053	-0.7755843	0.79503345	3.6285887	6.0754795	-14.69955	3.3662379	4.8886175	11.001564	-4.05949
92	-4.209633	-8.149159	1.146793	3.8438358	2.635007	5.9996395	1.7926322	4.706902	-15.215698	3.5350616	9.081162	-1.2852153	-6.520801	-9.037365	11.792351	1.8410362	5.3234563	1.4220082	5.2211514	8.874016	-3.2213829	1.1344781	21.214998	1.0524989	-3.566427	4.6249857	9.047334	5.6443534	5.4998364	4.08777	7.2414765	-9.079844	-3.434988	-5.810732	-4.7822356	11.323861	-3.9269702	9.855984	-1.8675693	4.7307897	-4.184912	12.411801	13.428993	-13.406051	-11.556714	-6.0599923	-7.2499795	-9.392784	-13.749724
93	2.8119965	7.342912	-3.3817978	-5.7836704	2.8110173	-11.709618	-6.915294	-1.9427552	1.126299	-3.5170238	-7.1890564	-16.133097	-7.303904	-4.233195	1.043338	-11.195966	-15.569072	-4.284468	-2.132842	-4.5083904	-10.4254465	-10.575643	-6.910841	1.4327332	-6.1009746	-4.113636	-9.606747	-8.357227	-2.754542	3.642598	-7.9110894	13.034083	-3.0243576	-6.262837	-6.2203355	-7.1229515	-0.33484158	7.26161	5.8138127	-6.137888	-12.447482	4.1933064	-11.496391	-10.417011	0.509913	-0.3089281	-6.069702	-17.199678	0.034738023
95	4.2844367	-4.2409325	4.075785	-8.419338	-6.377292	-1.1070155	-5.0490623	13.558465	0.5766258	0.6316109	-9.804731	-4.1733975	4.8702745	2.8267648	12.083461	1.3012474	-3.6620243	5.059938	-3.6803048	-1.9985853	-10.974887	-3.1015723	-1.7406439	-4.141373	-15.959346	1.3825756	0.6095039	-0.84170157	3.9361353	-0.36732832	-1.9705194	2.9221401	7.997622	-0.6293745	-3.7843993	4.3802505	-2.2693655	6.8562527	-2.5256405	-5.7523437	-13.372575	-9.914609	-0.8955304	-7.399153	-11.275829	-10.991737	-5.5510716	8.040013	-1.1082712
96	-3.8242855	-1.0566479	-3.1508362	-12.284602	-2.2714307	-5.25004	-0.7688112	-6.157621	3.3463118	1.3095894	-6.126207	-10.016735	3.8212328	-9.790142	2.1252167	-11.219162	-10.413988	1.5107574	-4.427347	-6.756579	-6.1091113	-18.804495	0.2691342	3.2823641	-0.5256028	-6.5360584	-5.864631	-0.55025345	6.448902	-17.636381	-8.768174	-0.8907711	-6.114345	-12.7111025	-9.663939	-11.705668	-0.5223896	-3.6844225	-2.354005	-17.219688	-13.643532	-10.361257	3.456813	1.4704199	-1.8492026	0.24669647	4.4425406	-5.6483064	-5.7260528
98	-3.1289418	-5.831075	-9.913832	-5.9365125	-2.755596	-12.922877	-14.137028	0.6396131	-4.595432	1.8337582	-7.0724792	4.6155567	11.662328	4.958618	3.4561312	-7.111608	-3.7663372	-0.06091992	-1.5787364	10.558269	4.654911	-0.48492607	14.6525545	4.1848903	-9.863431	-8.442087	1.0527196	-11.912933	8.999326	15.096187	6.5550857	-2.9779632	5.1779323	6.5008335	7.8492103	2.6963463	-11.098088	-13.823003	-9.426329	-5.673382	-13.737801	-7.7609024	2.2210631	-4.510793	5.9144073	4.5920424	5.9938283	2.3885486	3.8856685
99	-6.5533047	-0.8520112	-5.530166	-1.9397459	12.438885	7.1733284	-5.6595893	15.328376	9.776145	-9.958694	7.1949654	7.513371	1.4636585	4.3344536	-4.529103	2.5167148	0.21582794	10.526895	9.621246	-3.3160813	-4.4577923	7.5810266	-9.810744	-5.5987163	3.4511974	-5.865501	1.7090021	-12.983566	-2.9529836	2.093321	2.5702758	-2.5754092	-12.212322	-3.0602026	-6.3796983	-23.277536	13.622264	10.758016	-9.190816	-9.686736	-8.904126	-8.573414	1.9500545	16.690514	-7.6267533	2.9003708	-0.16732168	3.8134546	2.9513981
101	-16.939215	-18.01511	-3.702613	1.1684818	-12.43102	5.516195	-12.329082	-14.10487	-10.380239	-13.971547	-13.107274	-15.125981	-14.175204	-16.095139	-20.37226	-16.539272	-18.991587	-4.5917554	-10.253691	-7.6315937	-11.14626	-17.277397	-12.289096	-1.6621852	2.935612	-15.798701	6.8755107	-13.827323	-8.705094	-15.048879	-0.32722554	-24.010857	15.406669	0.18850271	13.381875	-10.777062	-6.4655323	-7.4024615	-9.000615	-9.069398	-23.466959	-4.974165	-16.59622	-3.5837486	-6.2762184	-0.092000805	-9.554931	-5.372356	-5.2432027
102	-4.3242283	-5.622719	-13.454783	-4.594662	-12.3451185	-14.689185	-10.263947	2.2420237	-16.557001	-13.126142	-0.7826428	-4.934047	-5.3112836	-9.158744	-7.672194	5.798268	2.2516024	-2.2748148	-7.6940956	2.970812	-1.2869645	-5.3134503	4.0307593	0.30601963	-8.210937	-4.285047	0.37559867	-14.537079	-4.421268	-10.321157	-9.264313	-7.414161	-10.700779	-8.138503	-0.1870509	-5.0742564	-4.941363	-7.0821495	-0.36329952	-8.865872	-13.410396	-4.1553693	-11.180679	-11.596255	-2.6994736	-3.2739756	-10.2595825	-6.4967175	-0.016232928
103	-0.35682026	7.5737786	2.899914	-2.0482206	3.5455396	3.31291	2.8416798	6.3377953	2.4270253	-10.816947	2.828722	-4.37065	0.36702052	7.65363	-0.28161335	4.834124	-9.5608635	1.6309782	-5.3743443	1.1402205	3.5438101	-0.62984246	-3.3037949	-2.7832005	-2.5356877	-3.4303942	2.244555	-8.654669	-1.1663506	6.368982	3.2476413	7.4006677	-1.778747	-1.971384	-0.34345818	9.261803	2.5079489	7.304849	-0.10550483	2.3720818	3.530637	4.437571	10.235023	-1.2192421	-4.74437	0.8581788	2.4897864	4.4224944	-0.58192474
104	-4.7483716	8.111923	-2.4140518	-3.8481343	1.2821208	-9.213836	-4.2722983	-9.960055	1.7432534	-7.387362	-3.091506	4.2100906	4.8385615	-2.831503	-2.621485	0.049880665	0.5082135	14.147939	11.926586	1.5093288	1.4284472	-5.1779914	5.5581803	9.845729	3.9942694	1.9315151	4.902291	-3.2345657	-4.125315	3.8610165	1.157321	0.78670377	-10.846158	-1.9775609	2.514735	-5.134631	-0.164313	-1.3751618	13.365069	4.2007704	19.63212	7.7248588	0.26156995	-4.4937196	-6.732198	3.693053	6.1978016	6.212767	13.249138
105	0.98614335	8.904922	6.934835	-1.7260637	10.763341	-4.334532	-21.43107	1.5538145	9.738294	-2.2571476	0.7895563	-17.969877	-2.2480834	8.374173	0.043527286	-1.3785933	7.9700475	11.509613	-3.4000626	7.998829	1.0068296	-7.3969345	-8.355499	6.7511516	6.041096	22.283476	19.580492	8.232411	17.27714	19.57731	5.9440002	12.167232	-12.328214	4.5550785	5.937998	10.585754	6.7212853	-0.4164079	13.638898	1.5767988	-2.9479504	3.3695974	-1.6405703	6.8615475	10.618905	9.088889	1.669775	3.6411476	8.108169
106	-6.422334	7.4528522	-5.67462	-13.113767	-13.189128	-1.1961755	3.4053404	2.9151428	4.5332093	-9.885496	0.13963453	8.002305	2.4525702	-10.86388	0.64000005	-14.0315275	-4.1770463	12.991531	-2.528823	3.658838	9.929606	-7.0748324	0.46154925	12.650849	7.659374	8.753739	-11.923297	5.623669	-3.7954397	-4.7738976	-11.904136	7.586754	1.2980976	-4.140718	-6.139549	17.378893	12.527634	-10.395881	-5.796482	4.736322	-7.3541703	-6.332922	12.4218	8.549571	0.3134627	6.9762764	12.284764	3.0757103	10.580926
107	-24.774649	-10.467046	23.087341	7.8516808	18.16705	14.129128	15.700446	0.589178	11.179081	-10.520341	-3.7780282	3.3818514	7.6475277	-3.366586	-0.63702255	4.77858	-6.2916703	4.444801	6.1161957	-0.13751824	-0.38219103	12.549281	7.3364673	1.1731378	8.18084	-7.4202085	3.570832	-9.995593	-1.0151205	12.593189	2.2135904	10.520362	7.2721634	10.357363	16.530228	6.7382984	-3.5323079	3.1142657	11.419145	0.44158682	8.002633	5.68133	0.42702612	4.0459914	3.1293857	-3.7580554	2.1473615	-5.2818794	2.3341668
108	-3.2334068	-12.003999	-14.605231	-3.769673	-7.0376663	9.109266	2.4446929	10.674113	17.34911	16.992384	16.326279	4.495608	8.16462	-7.0010667	-7.385355	4.339124	-5.6832232	-1.27109	-5.9826417	6.6065803	2.9362366	1.440612	7.4742866	-1.2536331	-1.3427949	2.1094444	2.9114609	0.7208633	-6.5887914	-1.9581252	5.3352203	13.031799	12.617896	5.58441	8.129975	-7.3001575	-2.6291332	-3.4372406	0.63605976	0.26830384	-3.553173	-0.5915529	3.210437	-0.56903523	1.2685968	-0.54065865	2.762172	5.20571	-2.9919555
109	1.179541	0.8448434	3.5627975	-17.29558	1.7264849	-6.399262	-3.8861387	-11.619815	-2.968974	-4.9157825	0.4926993	-3.1479664	-5.8418756	-12.493024	-14.654007	4.308309	-10.642596	-1.0267824	-2.5252745	-4.40177	-3.4313076	-2.516946	-8.418416	-1.6747009	-6.1428714	-11.737601	0.96210176	-3.9241478	-2.253464	-3.4996173	-3.8450558	-0.6689313	5.768984	5.4482675	-0.34395254	4.258079	-10.596961	4.087286	-6.3476048	-8.252112	3.2214253	8.549537	1.5581741	7.7781405	1.313058	-3.9583285	4.3254924	-4.6636043	-12.645618
110	6.0486455	8.659175	2.4802773	1.5691367	-0.014176925	4.2029114	1.0257182	3.5428689	5.855978	2.9793346	-0.31537566	-1.041292	-1.458696	-6.1246924	7.9534736	8.361121	-5.1702533	-1.3893098	-2.1321604	-5.9123726	14.842453	1.9247674	7.7385945	3.4135926	8.210028	-0.8019481	-0.26286092	-8.320831	15.4667635	-2.442512	4.0988426	-1.2371556	0.7421839	-4.6090183	2.6767209	7.419441	5.19479	1.7056746	5.94793	8.735949	2.9970706	-7.9573655	6.229749	-9.749659	15.393407	0.9038933	-6.02204	2.1872854	10.611177
111	-5.8222585	-5.1489325	4.303716	-11.085855	-6.5616546	-3.9025345	-6.68063	-3.3681905	-6.50738	-6.4776444	-7.870907	0.4299897	3.576022	-3.8793843	-0.8059802	-2.4318647	-5.8938365	-2.9953902	8.757488	-5.1966968	-3.072728	-2.3391068	3.897332	-4.955911	1.2208523	1.6131176	-8.91701	12.264317	6.1998925	-2.4845903	-5.8458047	-1.8117598	1.3363167	-1.9168662	-1.5591701	-5.783769	0.1343519	2.7415736	-9.585223	-0.68467635	-2.0811343	-3.9426794	-9.505479	5.6082954	-3.7991896	-10.141109	18.788897	3.7281773	-10.330634
112	6.809736	-0.9258221	-15.083099	12.736095	-2.426265	0.5407327	2.773116	3.9294555	11.548622	8.150203	1.1932925	1.2136998	-10.57475	5.870498	-7.4903264	2.7945633	-4.011335	-1.7386717	18.234722	6.45726	1.3459231	-2.2906456	4.606296	2.5526044	-6.5248985	11.608249	-5.1074257	11.638501	-4.3265505	13.569565	-2.8952284	7.067282	2.1284552	10.774028	3.5581036	4.716137	-1.6028563	-0.27234554	-6.0689607	8.237703	6.194863	4.3674755	6.024718	-3.0883396	3.4094899	3.3693511	6.714825	3.1482985	5.332297
113	-1.4617023	11.252693	-3.811374	-7.7648354	0.36250043	7.0572305	-1.4981197	2.7883663	-5.290526	2.7559204	-4.0773306	16.666529	7.6397758	5.0366187	-1.6972023	-2.7457314	15.701568	4.670383	2.7362983	10.75249	0.66262084	11.9512415	5.6943564	0.9577503	4.308607	-7.995847	6.9848037	-8.610088	7.7208495	-4.8779726	2.6528513	5.4197755	4.252716	7.6957755	5.381849	1.1130275	1.8981342	-7.872415	-4.923285	9.467729	3.906435	-0.4829372	8.501267	0.9602802	-10.837123	8.2691145	-5.606115	6.4526176	8.332405
114	6.926726	0.41860375	-2.0810394	-4.4955573	-0.42320895	4.595509	3.1088464	5.054173	-3.6474621	-8.187118	10.6531	0.29016972	-4.267877	1.5920109	10.160704	-25.083351	13.382195	11.131053	-9.932724	10.265819	-4.103948	13.403661	-0.8758175	0.5376423	-7.718807	1.6961826	6.5165915	6.21635	8.715453	5.4754004	-7.0459456	9.872357	1.6397915	-8.360164	5.9087143	6.0912724	10.928067	7.389168	9.652413	-2.9572287	1.0983024	-16.183	6.4444337	7.178684	5.50534	-5.303633	-4.0884585	-5.9250565	14.757249
115	-7.1412506	-12.318561	10.048144	-0.2105604	3.8334568	-4.8113904	4.5579724	-0.5671971	3.4619052	4.74421	0.4907111	8.715831	4.780597	10.46137	-3.652666	-3.2798035	16.011515	-0.20510228	-2.9111729	-8.861149	13.820839	16.190968	5.236497	5.873344	-5.1297965	6.9736753	-6.635163	-8.736473	-2.6669877	1.5721437	-6.0517516	-2.1832776	3.5607488	3.792287	4.8477883	4.217918	-3.1210537	-4.3812504	3.7863941	0.0725621	-1.1280602	2.8645728	-4.1129766	-4.3482385	-7.959757	-3.3818007	-15.817368	-14.802837	-16.41937
116	5.5189095	8.564472	-8.91248	-1.5699725	3.065793	2.0041497	5.9495387	-1.0975641	-4.276853	4.2354264	10.174754	10.1739435	16.50216	0.37212428	3.6114662	1.9281069	8.040037	-0.002257268	15.29671	3.722358	0.11934408	7.340133	3.7487123	-1.4387445	18.112432	2.2415533	0.5216935	4.7068615	15.537417	14.596805	19.609022	15.4573965	-0.08462397	2.691182	14.21511	23.347486	-0.26608586	-5.9258256	0.1469218	-8.061666	1.4515094	8.182668	-6.96728	0.76853657	2.3447263	18.660027	18.749563	-4.653484	15.914475
117	-3.971428	4.997117	-8.488521	-10.891052	-13.790196	-13.742229	-20.15816	-10.101384	-0.50761193	-3.7262576	-2.6656678	-15.129945	-16.175743	-12.966014	-4.8786635	-15.895591	-6.785689	-14.366268	-10.144509	-12.947242	-1.1203115	20.642405	40.09006	10.041994	-17.077242	-17.706491	-23.231644	-7.0968738	-9.347592	8.632073	-4.495195	1.0809606	-4.2976403	19.694895	16.827293	-5.872524	-9.404967	-2.0797164	3.8138416	-21.354683	-12.419131	-9.37354	-11.763459	8.449352	-7.3791485	-1.6209807	-9.204164	-13.117043	-3.9166365
118	15.476989	1.6148258	0.3098847	-5.2919564	-4.0491014	0.2928268	15.7160225	6.277988	13.947296	1.2778555	7.9714108	2.404435	8.875536	4.4870296	9.156487	4.8381963	-10.610232	3.0648491	6.4174457	-2.3923504	5.9767127	-3.839281	12.543701	3.8004885	-5.170374	-6.7351165	10.160751	3.0334806	-9.460087	-4.2299247	-10.533192	-8.326522	-6.165558	-14.561928	-5.84906	-5.9804993	-14.632424	1.9133192	12.069211	23.634119	15.522941	18.587063	0.22427146	15.070035	11.429605	7.160806	15.048226	5.4934974	5.3344483
119	6.8711915	8.494447	-2.4333687	2.615743	-6.257538	-1.2375113	-2.423217	2.3783417	1.8907322	3.263363	0.907103	0.81573933	0.043539047	6.868853	8.668907	4.528774	1.4721061	-8.063006	1.2091813	-10.887225	0.58641213	6.295582	-13.178516	-2.6368504	-4.0114636	-19.99794	-16.375498	-3.985686	-0.7232452	13.950099	6.8707924	-9.371322	-8.702439	-5.2970834	-14.434703	0.28701964	-3.1725223	4.081085	8.652499	16.982689	-3.4007816	-2.9784603	16.404783	-11.247985	-9.7221	0.4989314	4.2878904	1.679041	1.3002976
120	-8.523467	-12.234009	-9.017032	-18.008926	5.468208	0.28201136	-11.903389	-9.112912	6.2874794	-15.582196	-13.811637	-15.598958	-3.0339172	-9.287057	-8.001903	-4.903293	-17.091742	7.4286876	-15.759239	-5.4430842	10.047582	-11.886304	-0.46404648	-4.3392596	-7.3876038	-8.082941	-20.730116	1.04617	-7.23212	-7.3547535	-3.0576153	5.7562814	-6.498974	-7.388378	-8.383144	-4.4340444	0.33449888	-6.479235	2.2113686	-2.6589696	-18.671732	-2.5260305	-8.642953	-4.9013295	-5.972836	-13.600301	-4.7745614	-1.4382704	-1.4937431
121	0.46322918	5.421019	6.0508237	-0.8555601	-7.530613	8.690395	1.9658928	-12.200386	-5.9837556	-4.683498	3.6196957	-0.9889062	5.455457	-4.3910255	-10.925809	4.865401	-1.5178204	-19.288725	-2.0249894	0.8571596	7.686498	-7.603828	-2.513017	0.5128291	-3.6299372	-1.645274	13.865699	-6.252878	-8.041577	-7.2451177	3.44743	-4.4675703	-1.3829737	-6.703379	1.403338	3.9315917	0.026569923	-1.3258818	2.9163342	1.0204915	-7.3154893	-8.992839	3.5808785	-6.6821938	-5.052399	-6.013659	-2.1295462	-9.284462	-0.626116
122	-2.004954	-6.050822	2.2159717	5.0974483	6.262133	1.8335606	5.324984	7.784275	7.9935327	3.1386678	-0.62073755	10.933618	9.381125	7.285023	-3.1248815	-2.6281052	-2.6682765	-3.6730397	7.189141	11.607358	-2.5152009	-10.918555	3.4835033	13.150772	-0.19832039	-1.2460345	0.35959497	-2.8593664	16.703863	2.6908844	0.18851574	-6.030464	-7.336202	8.269454	7.8614025	-5.080827	1.7477201	1.5873884	2.6472173	3.1461685	-1.2885159	-8.870902	5.0827394	-0.57728577	-6.395397	3.9900122	4.039227	-2.919801	0.0918239
123	6.955164	-0.9830642	-11.614719	3.8882275	-5.9255333	18.068813	0.52957064	3.2381146	-1.5346999	3.1220424	-0.60466415	-7.5566506	-17.845598	-1.1829547	-4.505938	-3.3965075	-11.235222	-1.9497083	2.1831915	-8.225436	7.4264436	14.241463	1.1487186	14.060729	15.853419	11.881495	-1.3270143	-7.089456	-11.2018385	5.9248776	-8.355656	-2.150715	-12.551396	13.927497	7.842299	-3.8913271	-1.0258327	12.252854	-0.30418983	-3.1749365	1.4958161	-0.7987997	9.420088	-0.33472887	12.911023	-5.3457756	9.663376	-12.853715	-2.3530352
124	-12.564392	18.91709	3.616766	-6.6444054	2.5287397	8.016732	18.403742	-3.7485592	6.3196044	8.500961	4.852548	1.36868	10.346692	12.327319	-8.079995	4.1718364	4.168984	-3.5595272	3.9876385	16.617662	7.635451	-8.240743	-5.049742	8.8904085	-1.9028403	1.7973547	4.1993318	12.890414	-10.256858	19.06643	12.57791	5.5406985	8.543581	-5.560144	3.7295473	4.6743493	11.560994	3.1871293	2.0792286	12.410164	8.5812025	2.0153317	16.686972	3.9765012	-3.8713245	10.960738	9.86888	7.4259105	1.8419863
125	-4.3640966	-5.7627106	0.009144147	-3.4304988	-4.9882617	-6.1012883	-11.932485	-0.9936481	-3.075468	4.6798987	-7.5723686	3.8692853	11.828053	-8.105208	-1.2809197	3.0492535	-3.341493	8.482731	2.7781136	10.883145	-13.041808	-4.024579	6.4737477	11.84476	11.45082	-4.7762675	-13.493764	-5.778263	-14.193367	-7.7123284	0.29121652	-15.482525	-1.191812	-6.526831	-8.825147	-3.7653465	-4.3275123	-21.974709	10.92551	-5.6376653	3.5441904	-5.766255	-7.5541253	1.866879	-5.234965	-8.680847	14.001195	-11.021882	8.622364
126	7.470988	7.6742425	11.088956	-3.6724463	4.7607365	-0.9320367	7.6952553	4.0821652	3.4570322	9.335636	-1.4166166	-6.41091	-6.2890906	-19.504213	5.594946	13.027061	0.6318473	-16.144691	0.9854004	-14.149274	-2.7695148	17.993132	-2.6319318	7.2516665	-8.475246	-8.023403	-12.482909	10.238471	-0.6298376	9.565003	7.5004754	9.991553	-12.982749	7.7359138	3.2581646	-11.574492	-19.193329	7.0935097	-8.368967	-7.8281684	3.5289707	0.89157456	6.123526	0.78891784	-17.761625	-8.867827	-13.009941	3.725546	-3.1307583
127	-10.89808	-12.060435	-8.801064	-0.9998248	-3.62582	-18.042631	-6.3755145	-7.0334888	2.9605982	-4.0342197	-10.575772	-7.9004693	2.3528569	-10.757882	-13.487391	-5.567614	1.0817171	-5.7645774	2.8396027	-3.3551166	-10.648331	-7.463817	-12.2425375	-7.6236057	-8.726628	-11.415204	-19.835688	-9.780407	-13.990611	-9.270008	-12.646785	-17.047373	-12.808818	-13.999715	-7.9103684	-9.817444	-12.049457	-17.643232	-1.7502509	-10.380808	-6.267021	-9.680141	-10.262071	-12.93496	-13.984901	-11.5167885	-17.231398	-11.149693	-11.534459
128	-10.141909	-11.257556	-9.17762	-11.957103	-18.828417	-14.691136	-7.2169147	-18.490862	-21.766174	-11.654788	-14.764972	-16.21252	-7.243049	-9.071424	-11.887764	-17.143257	-19.3453	-15.137456	-20.087622	-13.842019	-24.037622	-15.637513	-11.878087	-7.9398093	-6.32411	-9.344601	-14.604675	-5.330554	-11.262833	-2.2933571	-2.8045137	-12.739419	-17.811384	-10.1053095	1.9770607	0.858969	-0.8149387	-5.1652474	3.978529	-2.0197113	-0.609351	2.902504	-7.9711647	-11.241271	-12.974052	-11.849072	-6.376826	-15.021591	-15.620664
129	-1.8797975	-6.142235	12.734093	17.538475	7.9091353	13.662986	21.89231	3.6272476	-14.885601	3.2025309	-16.646578	3.4085178	-7.2829766	-5.464237	13.227281	-2.707656	-27.138784	2.208619	-5.077139	-0.76165694	-25.83441	-1.599802	9.401096	4.7032933	-12.53295	3.799247	8.638745	-7.744985	24.201162	12.600808	7.241764	16.419405	13.444951	13.061951	-12.045125	10.781566	11.580728	15.074249	11.801694	17.33156	12.776951	11.497125	-10.731807	-9.576463	-5.2955627	-14.491864	-23.820906	-19.908426	-5.1177382
130	0.43646255	-6.9689975	-0.089617014	-2.9081132	1.5466591	13.25105	10.866635	-1.4519726	-2.016907	9.910156	5.2925653	12.956601	5.8054733	4.023428	5.7791266	4.3100758	6.3959804	5.80402	0.21088986	4.367682	5.7261887	-8.174134	0.67534494	2.1754436	5.069512	-1.2433919	11.183179	14.253877	-6.4585414	3.8474743	10.8653555	11.521545	20.7325	11.5220995	4.1321774	7.1842837	16.654104	-2.5441775	-12.253924	6.5614715	-5.103662	11.795182	7.540186	21.76619	24.280273	14.21902	13.659421	8.014881	1.9592566
131	3.7997758	-14.468135	-7.989428	12.320851	6.8617816	-4.708242	7.621821	-6.604011	-0.5682792	17.486135	15.751048	5.2542424	0.03557984	-2.2097218	-6.1932163	4.1810603	1.8797688	-4.927324	-6.37999	8.700841	2.1628797	-0.253397	-1.935997	6.2882366	5.2195745	8.122746	-1.4916916	7.7533593	7.6251435	2.9431124	7.9805183	-11.287486	6.5603395	-8.367084	3.5339787	-20.989141	-1.9278613	6.7908235	-2.4798906	1.6828064	8.242195	-0.0875512	7.0792713	2.0291097	9.556836	1.0262885	6.9194856	1.2969385	8.851341
133	-6.4232216	-6.7837944	-14.908535	-5.297484	-9.68399	-1.2483015	-2.9194195	-7.619797	-3.310714	-6.116009	-11.225242	-5.575573	-8.053418	-5.262692	-7.1023846	-5.8036056	-10.914235	-10.432429	-13.194318	-11.037856	-14.333133	-7.944252	-8.25878	-7.1761603	-10.375989	-10.594729	-12.610314	-12.478127	-15.592369	-4.736237	-12.327629	-13.008099	-9.984867	-7.318901	-5.726442	-3.4210503	-10.379682	-2.4115863	-4.919514	-6.220244	0.22854118	-6.631227	-2.4521048	0.11015145	-3.8090007	-0.9790618	-2.9614766	-8.588501	4.2431335
134	0.43620667	8.275781	-1.4070185	-0.6259451	-6.8846	2.4229217	-4.623051	11.770382	7.455902	-0.9250167	3.9286063	3.427451	4.2502117	3.8364933	8.9584465	10.024218	5.5226893	3.0560372	10.163709	-2.3626502	11.255443	30.158499	10.013691	3.650554	11.967868	10.862179	15.248032	13.968731	10.904892	9.835538	19.461779	16.026585	8.694541	5.6164823	2.8337939	-2.1988695	22.261253	9.537326	-2.8741999	-1.1273986	0.77726454	11.813756	6.205087	-3.300209	8.323433	12.300168	23.244942	10.089587	7.739809
135	-13.116929	3.085596	10.67971	8.828005	6.197186	14.302261	-11.4070425	-15.920558	-4.1110616	-7.568704	-23.627905	2.6547794	1.9608682	-13.549164	-14.202584	-23.45578	-14.948325	-4.6919894	5.3571243	2.1486006	-0.2331988	-16.182905	-17.68316	-1.4835008	-6.577976	-1.8283391	1.173117	-29.998724	-15.172128	-15.929868	-14.814133	-6.9721584	-7.860859	-15.357063	-10.497616	-0.7090362	11.280861	-13.534225	-8.966939	-7.697195	-20.99321	-13.686986	-10.928482	-7.7522035	-10.048823	-24.877039	-20.823343	-22.044144	-10.545115
136	6.580002	3.7818973	1.465581	7.164555	-3.265888	-9.405993	5.237778	19.975975	1.4343529	7.5367203	5.4169235	-1.340787	1.5332694	4.567519	16.062105	2.367497	8.352448	0.843304	2.6950493	0.86306715	0.5651954	6.5644097	27.82487	11.138324	5.861898	14.345616	3.119531	9.486378	21.761078	20.450518	22.938665	28.04506	20.930676	5.783886	-17.891169	4.643986	-7.763916	-10.074913	18.14096	13.019898	-4.079788	14.218765	5.057538	3.3413038	8.003452	13.616554	6.2957377	2.7626677	13.035285
137	3.7401597	-2.3465028	7.0655046	-4.754095	-8.930089	-19.530195	-3.5173893	-0.9371384	-1.0072533	-3.7846878	-3.8576088	-9.766171	-7.3397794	1.4548115	-10.4990225	10.518337	-3.9133148	2.045626	11.26371	0.7167158	-12.404559	-5.617743	-1.0746518	-6.6943097	-7.3735013	3.3015878	-1.77867	3.2373602	-17.820768	13.093801	6.4511094	25.873642	-5.8460197	-6.522217	-2.3961687	-4.5447307	-1.7253404	-1.5710773	-13.006024	-13.198741	-15.273723	-9.336099	-10.46795	11.050491	-0.61956817	-10.947221	-13.351321	-17.496042	-2.91623
138	1.6898861	-4.1698656	-2.9862576	-5.9112067	-6.4343133	-2.712536	-9.138816	-4.7766232	-25.69635	-18.679907	-17.324432	-12.938187	-16.723806	-19.323322	-8.78608	-1.7249221	-8.282841	-15.689311	-10.312206	-13.835293	5.549633	-1.3395244	0.78469783	-6.8259673	-0.83743113	3.8425653	-1.9412302	-0.15672357	-3.9695435	-0.24558973	5.67049	-6.774433	4.947704	-0.46842623	-2.8662357	7.6859984	3.7631264	-0.66862345	0.40071726	2.1446242	-6.294579	3.4578419	-4.000309	0.20386879	-6.971058	-0.9827611	-9.669602	-0.24610353	-0.77537507
140	1.2218871	6.0731072	-7.362085	6.941275	-7.2985682	9.304611	-10.158128	6.9819427	3.9065876	-9.274308	-7.520031	-9.003907	1.5714532	-7.1096764	1.5641056	1.2098391	5.845865	-6.5987573	-5.1911893	9.070977	-4.991381	-3.2877474	3.9048483	8.823617	-12.749718	1.6148152	4.7566376	-7.1445203	-4.8333793	-0.53070843	-3.3934917	-6.3590198	3.556825	-2.8792293	-9.276753	-8.843449	0.3252444	3.0664108	-14.328758	2.5387397	-0.8640961	6.3232803	-0.17943001	12.07269	7.2822967	0.8747446	-4.893177	-4.9914203	8.572619
142	-2.7676203	-3.7090623	-13.313762	-2.9467857	-7.352984	-9.386256	-9.325175	-14.133449	-5.490479	-10.8799925	-5.6223755	-13.237969	1.0439996	1.5521177	-0.027382215	3.0478485	-4.4737086	-6.240968	-1.210834	-4.8994308	-3.9346745	-0.58987993	0.7287304	10.520205	-4.4576497	3.6334507	5.820295	0.006661495	-13.15845	-4.8579354	-13.464658	1.0064371	-5.554194	-0.24723847	-2.2357268	-7.292397	-16.017387	-0.6192641	-13.2520485	-13.768334	-4.4736943	0.9321466	-12.421806	-1.6006876	0.22113879	3.438896	8.576079	-0.5161416	-8.253526
143	-2.2358885	-10.058858	-0.17596944	-2.8817346	8.939942	-3.2028236	-11.45926	-6.3612027	-6.6373386	-7.1855264	1.281058	6.526715	0.3535936	2.0843737	-10.077667	-10.653197	-5.424908	-7.222317	-5.457474	-5.9271293	-7.7862115	6.21314	3.1858587	-0.18783061	-7.619823	-7.260716	5.7439	-5.3966484	-14.975942	1.6442567	-10.662139	4.3471503	-8.208979	-3.3981597	-9.8766575	3.4314344	-0.9314675	-5.014189	0.07174412	5.724836	-1.4378961	-2.1952395	-4.4854426	0.8970334	-2.7373116	6.945127	6.369719	-10.3258705	-2.4851053
144	6.2215576	14.596307	4.589752	-8.247159	-5.1844997	6.5777383	-8.224556	-7.021753	2.6513884	-1.0737864	0.77881885	-2.6554909	9.273938	10.6748495	-7.080541	-5.118206	-1.7963563	6.1188807	5.108296	-1.6346449	-1.9698752	12.535264	-15.767484	-6.8337655	-1.6221405	-4.3069625	5.806993	2.4757884	4.5054755	6.868361	-4.257021	-3.8834088	9.348977	17.38874	10.311188	0.44126478	1.2942861	-4.35636	-0.32580948	-7.999747	3.8160706	-0.040641148	-1.0584372	-1.8078866	3.734266	14.212693	-3.6864884	1.685358	9.182396
145	-15.8153715	-13.383435	-19.429426	-12.46864	-9.484055	-4.345558	-3.7348392	-17.556181	-13.241048	-14.321495	-10.791661	-5.8319716	-13.311152	-9.757037	-0.09821484	-10.109995	-13.861668	-10.458472	-12.188403	-17.50603	-19.189577	-12.0689745	-12.211273	-13.6319	-24.708105	-14.789188	-17.418863	-17.040466	-19.787535	-7.0394444	-4.140283	-6.7404137	-14.492124	9.792409	-6.5168595	-13.634186	-8.571113	-17.844557	-20.596378	-6.2425294	-19.136362	-22.710634	-24.328081	-24.844698	-15.896077	-19.371902	-21.163229	-15.892293	-26.62387
146	-13.474509	-7.6367955	-8.203246	-5.4323974	-8.383236	-2.6575963	-1.9080411	-6.975985	-5.4359646	-6.080681	-5.6077304	-11.402278	-15.175133	-3.4365819	-1.0308503	2.4394152	-7.89546	-8.153658	-9.841626	2.3737736	-0.027782997	-3.4260647	-3.468559	-6.758173	-6.1355476	-8.750236	-1.4035841	-10.934047	-9.659837	-6.762444	-10.723662	-15.689427	-9.101489	-15.847848	-13.1809845	-5.103804	-16.368319	2.2187064	0.14307225	-1.3884603	-9.637025	-3.8027878	-3.8473911	-6.7045417	-2.1017582	-3.2422142	0.34380212	-9.136021	-14.623996
148	-24.916656	-33.081444	-28.140602	-21.444113	-0.6357638	-3.6510086	-8.2927885	3.080923	-6.310454	-10.914737	-4.1957006	-3.4033937	10.408497	-0.7368043	-4.9936447	20.260717	0.34635195	1.4066086	-9.0129595	10.608417	1.2229046	-8.321124	-14.173114	-12.848521	-11.599136	-20.042463	-21.00405	-20.02512	-18.10604	-7.2275696	-18.011177	-10.019315	-2.9939222	-12.625351	-25.729536	-18.942408	-3.5477202	-0.21290715	-9.8188095	8.28411	-9.443486	-21.406404	-9.432574	-4.1731496	2.460581	-13.843308	-4.4423	8.370049	-4.5538125
149	11.108444	4.4273324	9.580417	9.6547785	12.613164	14.890267	8.239783	4.6751904	15.7075615	-1.5038494	-1.4019885	2.7159483	12.757848	18.280642	12.22569	3.343066	3.024649	13.319232	13.1888075	5.333156	4.809929	3.0834796	8.675403	7.3885264	-6.701977	2.023661	0.05357641	0.32694623	8.744819	-1.374497	-8.417891	0.4741179	7.1927547	2.8679543	6.006157	2.8098202	0.75556463	-0.17173886	-3.0002117	-0.8050156	5.7435737	-2.1482742	-3.365036	-12.3914	4.145588	-1.2497267	-0.23269637	-2.1003954	-14.449422
150	-5.172418	-2.6207786	5.737806	-8.736537	-11.091077	-19.589827	-13.588952	-10.445184	-17.372278	-4.1826367	-14.204207	-17.143913	-15.224048	-24.665329	-17.319742	-9.9403305	-10.146178	-18.10333	-22.151358	-21.609024	-18.441515	-21.638176	-13.661571	-17.927519	-15.1313095	-22.96412	-7.1867824	-16.396639	-4.9092	-15.368112	-12.841817	-11.2980995	-10.826388	-25.368546	-14.062173	-13.360951	-14.738553	-22.75997	-35.9102	-19.461273	-5.287908	3.8104093	-1.6248512	8.614799	-5.9651704	0.34593105	-4.091129	11.040616	-13.568325
151	-4.107779	-6.1211224	-2.1430595	-1.9258953	-6.741549	-9.476552	-2.1436791	-1.9822388	0.5268135	-6.680387	-9.032086	-11.097552	-4.5306344	-5.59634	-4.589624	-5.9389815	-6.4793816	-10.153095	-6.976814	-4.0717726	9.507591	11.857734	-12.96167	3.574258	2.3776433	-3.8991764	-1.2487172	6.1196976	-24.211723	-13.942466	-4.7462683	-6.911201	-4.1311274	-6.534411	-4.5757155	-15.309545	-18.255793	-8.564818	-9.373572	-13.469302	-7.2548985	2.7953827	2.6504896	-4.5352836	-1.5407538	-13.022007	-10.447394	-13.681622	-11.263081
152	-4.5908723	-9.8051605	0.13875006	-0.47270837	-0.50753623	-5.7078166	-8.647725	-0.9895827	-0.22994924	4.5317135	-9.186933	-13.67653	-1.1785177	4.494151	-6.4625416	-0.15607579	2.5564206	-8.405216	-3.4352062	-2.1603625	-12.57577	-6.926346	3.9198697	-1.3406982	-2.3054135	-20.129423	-2.9472091	5.9820447	-4.8829403	-0.7191898	-11.598637	-12.046184	-5.585715	-16.938107	-3.300274	-10.7041855	-15.145465	0.6082096	-5.173056	-9.863261	-1.3000363	-1.8811477	-6.2261157	7.4022317	-9.0871935	-6.8867736	10.73674	-12.236198	-6.417977
153	-12.150295	-3.5317204	7.169371	-5.2641797	-6.353828	-6.982349	-6.667195	-8.901435	-6.646183	1.813336	6.5101304	-0.6261921	-7.251732	-9.435881	-4.8719425	0.7731598	-13.960762	-8.780377	-14.517338	-8.665183	-7.116525	-9.539668	-10.005305	-12.073966	-17.33183	-7.7676682	10.021497	-5.3107057	-11.364848	-15.679774	-8.189065	5.673118	11.758804	-12.228587	-15.026196	-6.901028	3.912981	0.02803421	-2.793516	4.1555276	-3.908675	-5.268744	-0.44669545	-17.128286	-10.9321165	-3.0760052	-3.3347483	0.1215922	-7.9618607
154	0.9812007	-13.665654	-7.167681	7.359493	-17.990538	-5.340009	-3.8941982	-1.3528818	-7.619246	-12.135541	-0.52976435	20.246126	-1.6287693	23.25588	8.652471	3.3246458	1.8865012	11.612698	-16.128843	-13.163835	-21.109041	-1.1566302	-8.114566	-11.344017	-0.4834057	12.567151	15.475179	0.45996407	-1.9316269	-9.033461	7.673961	9.881661	5.0099144	-0.40660334	1.1643215	-18.482025	-21.763681	-10.874916	16.862106	9.941892	-7.4143424	-9.502899	-12.90117	-11.252266	-2.6542785	0.58750683	-10.265432	-12.334128	-7.902252
155	-20.592148	13.071677	16.035109	9.887624	8.2679405	7.234417	1.5623775	8.814961	9.705208	-6.4977665	9.828047	16.655418	19.414782	7.8526306	3.0004826	17.61849	2.8306715	14.045494	-2.7183654	-13.219411	10.54223	9.610181	6.017393	10.619737	-12.529601	-1.1755787	11.580485	6.1116486	-3.5569942	-0.51266426	0.834035	10.977352	-1.8091012	13.313321	7.9162993	10.179997	10.473134	10.79778	-3.7408369	14.187537	12.773933	6.6182466	-4.331504	10.957142	-4.0731826	13.762585	0.9774659	12.801834	4.1925364
156	16.95125	21.21435	14.62955	3.438533	7.880553	14.878586	6.795179	9.019745	15.378579	2.9312088	22.2815	4.669866	-12.101323	1.0771223	17.495989	6.8852444	-7.9563904	1.9577122	6.1245174	-9.421375	2.3624556	2.3711288	-1.3576452	-4.3345165	-6.2450614	9.838518	8.592059	5.6639867	-8.692183	-4.783154	4.3567605	9.146175	-4.760362	7.40537	-6.2528725	-5.755757	7.669005	7.739477	-1.9007621	13.479657	-2.9975414	0.99456674	11.44814	6.117977	8.327276	4.826958	25.759241	1.8624763	-4.0536466
157	-12.432892	-16.519182	-22.679472	-15.618466	0.07759396	-17.436966	-10.64867	-16.74022	-18.48253	-17.87477	-15.129964	-8.254643	-5.3327904	-3.8947897	-9.910534	-26.02157	-20.86268	-6.2816067	-16.70955	-20.980267	-19.755753	-13.546025	-10.675107	-11.441338	-14.084923	3.9879162	0.6703777	-23.481916	-24.25146	-24.674051	-5.6202188	-11.599191	-6.459978	0.5405691	1.8340898	-3.6834116	0.2758228	-14.011798	-10.35786	-11.8759985	-14.127187	-17.266449	-11.487784	-9.335412	0.9665974	-15.591929	-3.8928852	-1.5799198	-8.813329
158	-15.203377	-18.245115	-3.9123833	-14.496074	-11.255858	1.1256565	-2.1208375	5.0959992	1.7023802	1.3472368	-17.361464	-7.1241336	-22.020014	-15.355263	-0.82779413	-3.4793565	-19.12345	-19.434362	-23.771326	-21.937063	-16.579084	-29.6975	-2.8941138	-25.036219	-10.940011	4.539678	-24.92201	13.187187	6.3360925	-22.63524	-15.032916	-24.022577	-25.104021	-23.90167	-13.807357	-2.0150642	-11.569332	-9.142499	-1.5368322	-10.3514595	6.5565376	-11.073006	-11.907142	-14.963166	-22.960958	-22.902151	-22.92121	-20.861286	-24.642878
159	-4.23947	-5.296577	-0.235961	5.40476	-7.728061	-2.2857301	-2.3943233	3.5043046	-3.9248607	-6.4360676	-5.761454	-2.9059093	-4.048162	-5.439278	-5.2272525	-3.6532118	-3.3300216	-5.5146847	-3.264019	-4.924672	2.623881	-5.611151	-8.296931	-1.2626902	-10.622455	3.0458276	-8.470476	-7.360727	-4.1274686	-2.6685667	-2.942895	4.026186	-6.565704	-6.419557	1.2840382	-6.6773314	-2.8324697	-11.366574	-2.6303477	-10.725369	5.591305	1.5518718	-0.51266426	4.457467	-7.993585	-6.2497735	-2.3550198	-1.5942487	6.0479608
160	-1.9356016	4.634086	8.006292	-0.29039302	7.9820886	-6.6159835	-5.9049954	-11.280788	-10.539578	-13.13515	-1.1641691	-6.116249	4.1220536	-2.1540186	6.835733	-3.8170347	-3.6695337	-11.04807	-0.35272923	-4.370087	6.253753	3.5989048	-5.7831388	1.1718129	-0.64364654	1.601009	1.2148008	9.354949	-6.0040193	-3.0202496	-6.7891374	-11.311471	-6.284921	-10.955849	-8.931415	-3.7131424	-14.1829	9.892491	16.94407	-1.8232335	2.6889057	3.5981548	0.99595195	10.815417	21.767296	10.048644	-10.21041	11.287179	9.845866
161	-11.555705	-5.280947	-5.7804217	1.620009	-6.4317265	0.74570847	3.0407226	-9.805822	0.80567664	0.48422375	-7.1746864	-0.2573912	-0.2472539	-0.6530345	-3.2090168	-12.828205	-5.4043503	-5.013806	8.391253	-5.4061036	-0.33326387	-1.2764266	-1.5965496	0.092360176	4.3529954	-2.495799	-9.127421	5.9161124	-7.966673	-0.64269584	-5.7319245	2.3690097	-1.1208547	-8.911316	0.17180133	4.2092023	3.4087403	6.953301	-1.5989342	-2.0719213	4.091498	6.6947513	-3.9281662	-3.8281944	2.359236	2.9550724	2.1743145	-3.2809093	0.5510674
162	-6.857389	-4.958987	-4.04232	-6.990023	13.305854	7.164665	0.7547348	-4.6667824	-8.753667	-7.5899024	-12.897575	-2.3031979	-11.204305	14.042137	-2.7378037	-12.344552	-7.070313	-5.208524	-11.605334	-7.639771	-2.688042	7.317419	7.8035235	4.159245	-1.1672176	0.5440622	-1.8122216	0.083530106	0.7049546	3.8227794	6.231052	-7.6619735	-13.095947	-6.0911674	-10.3414	-5.9057555	-10.941127	-9.325747	-15.376891	-11.515502	-9.83252	-2.7211514	-6.908255	4.491507	0.42617908	-7.168106	-1.7627174	3.5518067	-0.41790912
163	2.3393629	9.778191	0.5363257	16.415604	18.821815	3.8074093	-1.5827051	18.111786	7.621067	19.924881	7.2299657	6.1705937	4.8250356	11.42475	13.82274	11.9258375	5.9690742	-2.336396	-7.522841	-6.551002	8.192992	18.696991	-1.9396816	8.594638	3.7403965	12.048436	-3.4307067	13.21152	20.702494	2.2615008	3.919511	15.264659	15.422955	19.435266	5.156965	-0.402042	6.2649274	6.972756	14.403932	6.5100904	6.1953893	-2.6513457	-10.176421	-7.3890395	11.948391	7.262709	-3.8740852	3.5430052	0.7938001
164	33.799946	29.453094	34.85481	30.044464	19.046152	22.114817	16.01029	15.144212	15.953628	23.92394	31.921608	19.0718	27.612028	25.957602	22.242676	20.864613	12.699242	17.62388	17.350628	9.911145	14.974922	14.030927	16.58968	12.967419	13.11984	-1.3283619	-0.5155814	-0.707936	-7.1774254	-8.843869	-0.7144925	2.537399	-2.8760662	-4.9775043	-11.271099	6.7936707	-0.6545474	8.0342865	-15.019185	-4.4738393	-5.138948	12.743981	-10.875211	-14.90535	-11.688821	-2.3994138	-6.471457	-9.65189	3.088555
166	16.862753	16.963303	0.6228234	12.480815	14.000314	5.8995385	-1.398455	14.195103	3.0585968	3.3348322	12.21986	-6.028951	2.3568428	7.9054656	23.899244	10.6495905	16.370825	14.319032	5.3235173	8.831349	4.8927875	5.3661532	13.7855835	-0.91527146	5.12293	8.640087	-10.572753	14.33389	15.468575	6.284233	12.7472105	9.640124	10.728915	8.218108	11.42403	2.7324696	7.010481	4.8675466	3.6979373	1.7940617	6.9637146	4.638718	6.040207	11.998936	4.9681306	17.64009	19.240297	7.836872	9.901852
167	-12.787625	-18.0619	-5.3146186	-1.7289305	-15.141294	-13.019577	4.581097	-14.147901	-26.10521	0.6984322	-5.2721505	-4.469995	-10.946724	-17.3557	-8.937221	-8.40966	-7.3176455	-5.145805	-8.665189	-8.0393305	-7.3791833	-13.704139	-10.347863	-6.3109097	-7.5081687	9.076186	-24.869509	-1.3174254	1.2780873	-21.523966	-2.303397	6.04966	-10.06766	-5.0380473	-1.0915523	-10.505364	3.5825799	-13.170884	-9.109809	-2.8890812	-0.96150523	-7.1786003	-16.580584	-4.399135	-10.915291	-3.8199852	-7.2621093	3.2987127	-20.987465
168	-9.292199	-1.9822726	-10.741717	-2.3379488	0.9693815	2.3493173	0.54702395	-5.517029	-0.30338964	-1.0654335	-2.6352265	-10.488593	-2.5338507	-2.2274933	2.3951194	-7.641373	-2.4119577	-6.0227914	-5.930219	-10.783702	-2.9146893	10.802424	-4.9148693	-4.5146413	7.5783553	-11.0309515	-0.4981073	2.1076868	-3.0564747	-7.710556	-2.2505877	-4.340798	-10.16561	-0.5882942	2.676716	0.82022744	9.609124	1.0083467	0.7321987	-4.7523155	-1.8568916	4.2711987	-0.085611135	1.6974882	-0.20948875	-3.3225393	5.6070747	12.60229	-12.429379
169	-2.3654716	11.476323	15.792667	-7.6063275	6.06848	-1.2528015	8.916216	2.3012526	9.946563	-5.9086723	3.0765553	1.5282189	0.058407824	11.801601	9.5995035	5.9325433	10.46351	-0.51089233	4.4626293	-8.649785	-6.7661147	13.529475	12.950526	-17.233397	-11.388732	-16.025393	-16.645164	-25.86041	6.1687756	-10.211844	-6.4131513	-5.9025416	3.1631908	1.1487442	-3.514372	1.3222804	3.2588882	-6.8857217	9.655807	14.729861	11.117908	-1.2756983	-1.2305862	5.4448733	8.868447	-4.6021533	3.9145577	4.3052382	-6.075827
170	-3.7681723	-4.6440105	-2.6989086	3.054944	-10.422717	6.1001124	3.9334652	1.1307802	-1.2018961	-2.462029	-0.6670079	-2.8753803	-5.42534	-4.6457534	2.7282658	-4.703671	-10.161302	-3.2713223	-5.309526	-2.4771411	-2.8280685	-2.5160508	-8.470584	-0.9991417	-4.8148437	-8.093554	0.122908436	-11.775067	-2.7343614	0.12390312	2.01019	-1.7344607	-5.420418	-7.439371	-10.577433	-14.56573	-12.136269	-9.749909	-11.937694	-1.9870234	-8.169686	-7.4254193	6.3897376	-0.8933377	-8.953984	-10.346256	-2.007009	5.611318	-8.695331
171	-5.873326	-4.5056806	11.702367	7.538285	1.7802523	4.151676	1.3463373	2.5924385	-5.977224	7.5411987	-9.903071	-6.3998437	-12.325877	-2.5278575	-7.3774314	-0.3938428	-10.534793	-11.8429	-3.216691	-3.095359	9.644002	5.3410153	5.374386	-2.6355693	9.326506	-9.039419	0.4232668	-6.4022317	-9.2094755	2.6739705	1.9632324	-0.015854856	0.58534545	4.6991544	-5.6694655	-3.964263	13.298641	10.275857	-4.9566193	1.0855843	-5.7725844	-5.2425036	-1.3453089	3.1513317	3.9404907	-4.406862	2.4794571	-4.415913	-1.9751439
172	-1.5482363	1.034204	-8.112956	4.423287	-5.5384483	2.249295	4.9027076	2.4769711	-5.1211686	-1.7514035	5.7100563	6.307855	2.068529	-0.35240158	-6.248053	4.8082547	-9.796184	-1.0621911	-6.9627833	-2.7250812	-13.083675	-2.8708105	-10.382215	-2.0580082	5.9201894	2.3882258	1.172841	-6.2009583	-4.709702	0.15216057	-11.355708	0.56536216	-5.504995	-5.5819173	-5.753943	-12.063388	-6.666511	2.1042964	-1.781642	1.6880159	-1.4189392	-0.6407585	-2.6278405	-6.4401913	-17.999287	0.6347225	-2.606618	-9.361718	6.004949
173	-18.460382	-9.778441	-10.701865	-11.069896	-7.5650907	-10.182555	-14.719719	-4.6863923	0.8469227	2.5828912	-12.64783	-8.405552	-5.7708287	-11.876157	-7.182574	-18.778305	-5.208598	-1.8890272	-4.622582	-7.564523	3.5870018	-0.9171462	-5.452633	-5.7037234	-3.7215493	-8.682706	-18.345503	-6.608563	-8.665189	10.993404	11.847394	-17.871939	8.706874	10.768994	-0.89068824	-8.166074	-5.109467	1.0959543	1.883871	-13.546147	0.003956318	-7.7753525	-6.965799	-1.4583621	-3.3324664	0.56184965	-3.166157	3.8603323	7.7464485
174	0.9591694	-6.6114373	-4.2616887	-4.9288716	5.207878	-2.196254	-0.37041903	6.1761456	2.4368215	5.4773126	10.7155075	-6.8378844	-12.588519	-3.136834	-6.0200677	-10.352886	-7.514852	-3.7267427	-7.8319306	-1.0106014	-7.512114	-9.152872	-3.8257263	-10.8710375	-10.669652	-4.1225433	3.6780217	-4.303074	2.0155249	3.2508564	5.6067176	3.8886669	-7.3801365	-3.7181432	-11.54277	-0.7927117	-4.270863	2.8951056	3.1151054	5.073282	-9.777654	3.1036332	-4.3242965	3.102082	-4.6963162	-1.0291222	0.73255396	-0.99331933	1.478294
175	-9.595604	-10.941018	-1.3790509	-5.4953933	-8.609342	-10.792018	-19.634611	-13.826805	-6.4535756	-12.1067915	0.9388816	3.661142	-4.655874	-2.2610238	0.46918568	-10.247415	-13.652458	-10.84006	-3.9400823	-6.6453204	-0.6760731	-0.49490532	-1.2681875	0.083033286	-9.0639105	-6.68662	8.52366	-4.5990467	-0.7499609	-5.2340574	-9.020869	4.5113964	3.4609425	4.0666842	-0.79037684	2.699682	-1.5729638	5.066591	5.669384	3.764288	-13.358533	9.1189165	1.1623577	-13.851342	-0.08391038	-11.881528	0.26382983	0.8509261	-5.4786363
176	-2.1921937	0.8198723	7.024105	2.268098	1.5174025	-2.857261	-8.645858	-11.566738	-4.943666	-12.643538	-9.433135	0.24977843	-2.9905035	-1.4759336	-10.441835	-9.0259285	-3.1529176	-2.1228583	-4.9421883	-1.4162763	1.7527351	-0.55700654	1.8563617	-8.82294	-6.2981553	-8.431434	-13.925052	0.49114832	-7.366487	-6.3164916	-7.205213	-10.085926	-11.218536	-16.340555	-12.386281	2.0535634	-6.4899564	-3.1101038	-13.568554	-11.22177	-9.2473955	-0.32457924	-1.3469944	3.0526075	-0.26790228	-6.913118	-7.347548	-10.03995	-4.542653
177	5.3558774	11.106261	12.629532	3.7858994	-0.09615656	7.694944	0.1456831	-2.5248897	-10.795999	10.578386	5.616179	-9.773629	19.774773	18.774588	13.347552	5.338135	3.194541	4.3802457	8.168575	-3.4749076	2.0855005	1.9737941	1.7886406	6.410122	-13.68613	-6.798925	-2.5493937	7.49517	8.470769	4.749581	10.355931	-5.5356994	-2.3204591	-6.5919595	13.942826	-2.461108	-7.149429	3.5632322	1.0555346	0.34531403	7.3243203	-1.7590202	1.7631335	-11.839966	-9.882275	-1.0870692	4.3149757	3.8641012	-8.028434
178	0.49101415	2.0192478	-1.6161737	-4.762913	-5.7514343	-2.2170086	-0.77331287	2.5040915	-4.687862	-4.096536	-9.678245	-3.2187827	-8.392057	-6.928459	-2.6959202	-4.7924643	-2.4978971	6.1329494	-1.7749158	-9.475804	3.8241904	2.79012	6.433454	5.7028337	1.2528025	5.66939	-1.9752976	12.792793	4.1108594	-1.5519918	6.7770042	-3.0563958	-0.88262516	9.547332	6.274051	-2.2401142	4.184139	-0.53440905	2.6212254	12.015094	-7.3715324	-4.7134795	-10.564511	-4.758604	-10.555621	-3.751508	5.8547873	-17.075502	7.524931
179	-15.203472	-2.3754003	6.3401666	-4.3532667	-3.4087667	-13.330003	0.49974346	-6.1176147	4.3295403	9.921371	2.452262	-3.936858	-13.846784	0.66592216	1.400925	-7.7026367	-0.49316916	-6.2633595	13.780712	-9.704861	-3.138793	-16.899004	0.04728238	-1.5021676	-9.412736	-3.2989132	-1.6111069	-10.591231	-7.8588166	2.6740332	4.6869216	-14.826137	-18.033342	-11.916722	-1.6234903	2.3763924	14.763985	5.9383216	-7.8227997	8.487277	3.2863133	0.6526125	-6.4538484	-1.2588909	-2.2604191	-1.492716	-6.016907	-9.12567	-12.741612
180	-2.1518207	3.7892725	2.427448	2.811435	-10.437785	3.2019777	13.7934675	-2.7195895	7.7515435	-2.8317025	-6.532911	-6.738378	-7.350338	-2.8060942	-2.466172	-12.965351	-9.2294855	-5.0374775	-4.8323956	6.049116	2.374662	-5.170029	3.947313	4.6708827	-3.008034	0.98398685	5.125591	-7.1555734	-8.409308	2.0689325	5.807115	-8.0604725	5.527752	-12.52374	8.837646	-1.6895671	4.0797496	2.6367495	-0.42744246	1.7147865	-4.118345	-7.686901	2.0587292	-3.8010666	3.7024858	-5.8173556	17.663721	4.7505803	15.684306
181	-5.3933487	0.1298383	-0.16304743	3.7545748	13.350685	13.590878	2.0010424	8.677995	-1.1393245	-0.9737511	-0.5112733	2.615362	-1.4313974	-0.11843777	-4.5379467	3.0518906	1.1116925	-0.7038421	6.30624	-3.538166	-7.6808205	7.1617813	-4.641285	-15.770337	-10.094013	-9.829803	-9.177367	-11.453633	-4.0321574	4.6725473	0.9986889	-8.457873	-5.433605	-5.0792966	-3.790432	-1.3231676	-9.067773	-15.011986	-8.840999	-7.6382785	-13.527657	-4.080187	2.3152487	6.6267457	-0.786897	3.192128	-5.476045	-2.2537832	-5.3266416
182	-4.0802655	-2.9137383	-1.307778	-8.5529	-8.264006	-6.1600575	-2.8175032	2.2979581	13.672959	-0.6979678	-4.2378917	-6.658205	-2.0841432	-5.900978	-0.4597713	-0.69604206	-7.6672516	-6.3617287	-2.782399	2.3175862	2.1882827	-8.658014	-9.294749	-6.6916146	6.622774	7.578776	-19.795673	-16.596304	-4.813744	-6.8429337	-7.1267257	-8.250445	2.5996642	2.9543009	-1.428011	-10.208239	-1.5141102	0.043540716	2.1428602	-4.6299195	7.9555035	-2.2381012	-3.189935	-3.9886696	-2.9298801	-0.4098127	-2.6263807	-6.4335046	3.136276
184	-18.303741	-14.408379	-17.86904	-6.695423	-7.025652	-15.245547	-8.292832	-13.911622	-12.790853	-22.203955	-17.186758	5.670273	5.3171906	-1.2164708	15.970512	-13.821121	-4.9753556	-14.288402	8.364438	-1.6618074	2.1332843	-0.24283695	-6.733976	-14.427335	-7.9351335	-5.1856976	9.716285	-2.600711	-15.192955	10.821002	-10.13635	-16.259233	-15.3271675	-7.2127147	-10.892548	3.6242878	-6.1941743	-3.4573643	-2.02929	-8.080426	-10.110568	-17.834549	-6.4692154	-13.678165	-3.4850447	6.803412	14.207166	-8.126897	-10.67944
185	-11.390105	-16.612368	5.0420904	-6.9893174	-3.069357	-4.6027803	1.4275087	-2.1334264	-3.2740147	-11.918012	-2.9348857	-6.2939897	3.1258755	-2.3053834	10.382905	6.616362	-18.040648	1.2726792	1.1443443	0.4514892	-2.019376	7.158571	3.5065525	5.0427556	-10.447047	-3.1237469	-4.847258	-1.8566209	-4.757609	7.7853775	6.6729226	9.035561	-1.3277919	-5.420218	-12.261687	3.6806154	1.4406103	-3.3145294	-3.070056	0.20503719	-1.6294142	23.398521	-0.72818166	15.623624	7.3544087	7.72131	8.726182	2.450887	4.5480304
186	14.685769	22.687378	5.264631	-2.064735	3.4195402	-5.7003136	-2.8529825	14.140981	12.828198	-1.2763554	17.2648	12.792804	8.101809	20.443357	16.056973	6.670326	5.5934734	9.793773	9.811933	16.71082	6.2215514	9.272841	10.161365	6.852238	15.915767	18.667635	5.7517877	13.127861	7.7811546	-5.1408224	4.496939	15.5327635	-5.5629888	3.7493021	11.966037	4.816483	-4.8282094	13.272117	9.50212	10.318277	6.156506	5.195674	5.898157	19.97999	6.091891	8.086083	-1.1350943	9.82791	3.7817318
187	0.438212	7.840931	0.12946568	3.267626	10.318271	-0.48269987	-5.9704094	-11.115341	-18.832888	-16.955425	-3.4834917	-3.2165318	-7.0411696	4.1035733	5.4109178	-3.752242	3.4879494	-0.35480738	-10.447474	-3.280812	-3.520561	-10.797043	-10.174607	1.1517843	-2.3136475	7.7492633	4.2926016	-6.1049805	2.514168	1.3137126	-9.112542	-4.818579	-1.1790885	-5.396281	3.602865	-4.352938	-14.386158	-8.280737	-19.45133	-4.5125823	-6.162579	-20.885683	-21.137735	-21.056036	-14.033363	-8.581216	4.0823126	-6.6367836	-13.701874
188	6.084928	-10.104449	-7.333797	2.4214299	-15.866887	-14.498942	15.450508	-15.142513	-15.738731	-6.4877715	4.580839	-19.002932	2.2867508	0.3297315	-2.4102466	9.962039	-1.3045076	-0.3981193	12.370761	-12.658765	-4.767961	-2.9039896	-4.8931117	-8.6376	5.6133714	-1.5547308	-6.5969753	4.854223	-17.98326	-3.9655464	9.820647	-8.207	-7.0164623	1.4031423	-8.308719	-2.9845085	6.8250995	-4.8641963	-6.875773	0.58222216	-0.3512403	5.6590443	11.448284	-3.014755	-2.972002	18.9378	1.2150692	2.8137496	12.068108
189	5.9898887	10.049761	2.7249963	-3.6884077	0.6504685	1.2092849	-4.3214006	6.3089395	0.20665216	-2.6313593	-8.565843	-4.2146344	-1.6376842	-1.3055393	1.7262787	-1.3118774	2.1844652	3.6140683	-0.38193497	3.942797	-3.2624362	6.998281	-1.5201231	-0.027223745	-7.8302903	-3.703272	-5.848333	-9.915427	-4.8520336	-0.94261146	-4.154303	-11.971695	-5.645546	-0.46377754	2.0805175	-6.7328715	-16.634083	-4.3418922	-0.79084754	-5.3905005	-3.1918113	-14.07589	-6.8741317	5.111378	-4.7624125	-5.6075597	-5.9342933	5.2524524	-3.963341
190	-11.887904	-17.38534	-12.04967	-13.421069	-17.8218	-13.840286	-7.312017	-10.920226	-10.529546	-12.566489	-13.503297	-10.134723	-9.189109	-13.334664	-9.182273	-9.651111	-4.676089	-11.341695	-5.4995093	-15.032247	-11.051437	-12.943523	-6.651172	-4.352118	-8.296898	-18.948782	-10.942284	-13.017326	-12.197095	-20.750635	-8.214804	-15.206578	-17.145739	-15.373706	-12.315772	-13.441673	-16.312311	-7.237812	-2.8794124	-6.392142	-19.102556	-0.4987909	-18.663084	-0.19094038	1.5971594	1.0238787	1.9939942	-12.139271	-14.31891
191	3.4533665	3.2922888	-13.31588	-5.785274	-8.857002	-8.496839	-2.651729	3.4887972	1.9314661	-5.092815	-11.275889	-12.896703	-12.33513	-1.1988856	-3.5136852	-8.723594	-2.2130163	-10.18201	-1.4844751	-15.345498	-7.0828834	-3.2226298	-14.263424	-6.5989814	12.618838	-4.6767764	-2.895274	-3.2878392	1.9193645	-2.6035616	0.5761718	-4.036739	-0.36766338	-11.057553	-10.667201	-8.584191	-17.586979	-8.71146	-10.595215	-10.970677	-3.5392904	9.749673	14.916466	20.801613	11.141204	1.5258507	7.0467353	-3.677308	14.643161
192	-6.041517	-5.115702	-11.624078	0.5475161	-14.848857	-3.6845634	-10.351769	-6.7010894	-6.120924	-3.1909256	-9.759814	-7.513806	-9.541886	-11.099506	8.308643	-16.840567	-17.873983	-6.0602245	-12.373067	-10.091729	-20.301079	-12.684512	3.8731077	-2.4683278	-4.918577	-6.3775406	-20.689802	-18.967186	-14.164189	-18.418688	-7.859167	13.238904	-6.771004	-7.744423	13.736094	1.5609251	-7.140078	-12.475545	-2.469473	-17.87972	-5.785652	-7.129801	8.770841	-3.576002	6.4070206	-4.2816877	-3.5234978	-2.6720111	-7.9505997
193	-3.8330295	-10.791476	3.8676846	2.2280161	-3.4659173	-7.820001	-2.0217245	-10.56921	-11.559163	0.2521828	-5.0873446	-12.186043	-10.521022	-7.162439	-3.2999108	-4.0990195	-1.298583	-9.808814	-16.261011	-2.1309729	-5.4065757	-10.856204	-6.5980873	2.146293	-8.330494	-6.1170063	-14.708221	-15.890353	-2.5654671	-8.287063	-22.539331	6.516501	-1.9461142	-8.779557	-2.252726	-15.139693	-9.343494	-13.008858	-1.1252962	-12.140555	-4.416496	-0.8078978	1.6699339	-15.291137	-12.5008135	-11.689458	-3.5728867	-6.434876	-3.8485737
194	-13.95042	-0.80184525	-1.3777596	-5.451433	-14.939243	-7.2410464	-17.034369	5.9192643	5.4007683	-10.06868	-18.005035	-7.139555	-11.073581	5.9096313	5.890138	-10.350762	-10.364953	-1.3564097	-0.3633426	7.417188	13.974949	-3.383889	8.882388	9.285168	-14.322899	5.6205792	-10.298264	-2.9487247	4.0602527	-15.807015	2.339774	-5.4167557	-1.7469882	-12.367314	-9.340924	-17.28494	-15.287155	-3.301349	-5.330729	-14.590392	-8.851251	0.2773539	-5.304758	2.4114158	5.7106576	8.114464	-7.772145	-10.742267	8.307269
195	-3.4611347	-1.4554338	-2.681867	0.8335185	14.196141	-22.06249	-6.3371844	-9.006103	-11.614734	-11.972415	4.103288	5.4995003	-21.565216	-20.596628	-30.386528	-16.457115	0.016988277	-12.195075	-8.459302	-20.263037	-4.0012903	-10.971886	-3.5235186	-0.13719845	-17.990854	-13.871933	-5.270063	-7.474669	5.7857995	3.9095802	-8.994517	-2.3035586	-13.7855	-5.145552	-2.981845	-20.02249	-12.078076	-15.338494	-2.2252252	-20.199043	-16.148012	-20.375267	-8.762333	-11.031204	-8.759544	-6.8706946	-18.295755	-16.725462	-6.840635
196	15.789378	0.6434033	-11.905915	-1.8838094	4.213277	15.57328	-5.78136	4.233076	15.556953	5.428077	-2.1786659	13.017833	-0.24965717	-8.70652	12.944775	-2.0977457	-6.4665947	5.5578136	-3.1292307	-2.110811	-1.9048041	8.437978	8.020564	-6.6694913	-8.885341	-3.8358896	-15.316426	-4.604877	11.008969	-12.028179	-8.789642	5.8465347	2.985584	3.3950436	1.0225903	18.000172	-3.9761992	3.8998067	-1.4972363	2.8722303	-1.7210058	1.1874962	15.303403	4.7921004	1.6413523	6.022345	4.8461423	-4.851908	5.1803126
197	-9.414594	-5.2047067	-9.019345	-15.883877	-4.1764855	-10.660869	-12.444332	-13.728652	-8.234965	-14.297643	-2.0341232	-7.560858	-7.9269013	-8.732402	-4.439865	-13.406039	-8.809484	-6.92384	-0.81575775	-4.30033	-5.1510816	-10.835716	-5.5185757	-5.961351	-14.721714	-11.788665	-9.798598	-8.485919	-8.884793	-4.7857356	-7.3744683	-5.333483	-8.248805	-3.1837761	-2.900279	-7.7880516	-1.3713142	-1.1139293	-5.5850425	-1.1268817	-0.3052267	-8.157002	-0.43079433	-4.218877	-9.024163	-0.3647336	-2.6578166	0.9695541	-5.2759833
198	13.70356	10.473828	18.320055	18.803288	14.356647	9.902887	8.754097	2.5001333	-0.194664	-6.7713876	0.7828317	-5.5556254	-15.184632	-12.518006	-15.440857	-17.10631	-11.59082	-11.939696	-15.295606	-22.863165	-15.817187	-11.348209	-12.919364	-12.791776	-14.916974	-18.276781	-20.115446	-12.671722	-15.759145	-4.5826793	-11.316795	1.5018896	11.4342375	-0.54542905	4.4994874	-1.8398371	3.1596336	13.82867	2.2558658	10.767552	12.797591	-7.279228	11.27089	5.849521	9.68257	3.7064264	2.182176	8.134646	5.513902
199	-13.700435	-22.170746	-8.031915	-13.665115	-9.183955	-12.370731	-2.322838	-5.922058	-2.4282691	-3.437122	-9.141815	-1.286301	-2.077051	11.092327	0.45239797	-2.9194946	-1.6708938	-15.576312	-11.1056795	-9.706725	-9.420504	-22.292223	-24.311508	-2.186053	-2.636389	3.6914997	5.780304	-10.981442	-6.916261	3.2562397	8.631866	-0.9830666	-9.26637	-12.408591	-0.35376963	-0.3374847	-13.488583	-11.247837	-12.334832	-14.11172	18.327414	7.0197816	7.5129533	14.332909	9.696862	9.160249	-11.307114	-25.60356	-23.91273
201	-5.8644257	-2.551759	-4.2233005	-8.441743	-6.399099	-9.152854	-25.135109	-14.925311	-9.268579	-26.000345	-6.215112	-12.982277	-9.509402	-10.637612	-2.2081466	-8.417874	-13.15915	-12.8182955	0.8895739	17.611843	-4.3004966	1.4826875	-9.212922	6.474449	-20.50028	-10.044288	-21.8762	-3.1245127	-16.378214	-14.929177	-6.429958	-10.89724	-12.266594	-6.166865	0.018235842	1.0657291	-2.2617395	4.441511	-11.24913	-3.490654	-9.5711565	-12.633682	-11.393048	-12.283856	-5.355825	-20.095747	-9.328504	-8.812368	-4.489675
202	-25.918936	-6.330545	-11.859443	-24.027979	-13.009449	-3.644949	0.8774964	-3.7463274	-5.9365335	-11.10902	-21.894653	-17.345675	-1.7080272	-1.9001675	-7.8774567	-13.315964	-21.008137	-17.999275	-15.917054	-11.40918	-8.246713	-10.188752	-19.145813	-13.239802	-16.149755	-6.6581607	-28.971237	-26.615088	-16.123102	-9.995426	-12.400664	-16.921015	-22.677444	-14.96914	-11.46651	-16.295761	-19.037357	-20.493162	-19.133657	-11.806123	-8.7621565	-15.452294	-9.4884615	-11.563545	-22.657997	-16.501925	-32.37203	-35.69962	-20.626064
203	-9.830323	-13.987389	-10.229945	-3.8542995	2.299189	5.046719	3.1246402	-7.2789693	6.70504	-3.6938992	-3.332444	10.512397	3.8628778	-2.1207473	-1.5260682	3.4955642	7.1216297	-0.70847243	-5.1155815	-16.918112	-14.834327	0.21045129	3.7723093	4.4545054	2.7674081	-8.249991	4.3054094	-5.4508805	-5.096018	1.8336042	4.1055264	-6.1388206	-1.4195647	7.1418853	9.577003	2.1790104	-5.4511237	-20.14524	-14.075065	-2.5430927	3.485482	4.9430404	5.428641	-8.04839	7.04541	-9.859632	-7.3861527	5.240356	4.893848
204	18.668398	14.325516	-2.1669662	-0.7602611	18.766195	14.076398	10.589389	8.58252	3.9746735	11.018445	10.608157	11.307846	8.547835	11.497245	11.74081	12.202649	3.081382	8.162029	4.4141364	11.320598	13.059776	5.672796	7.4803886	12.246265	0.81147987	-1.897014	-1.892333	8.208863	2.8869896	13.91619	6.215116	5.7788596	5.0827413	8.883149	8.392804	9.790477	8.856052	7.102549	11.345826	9.440961	2.5594063	4.208582	6.5013566	5.4385962	6.739122	10.357909	4.913799	3.2021487	11.031575
205	-12.424931	-11.199795	-10.378095	-18.40313	-14.845698	-16.55745	-13.398221	-7.200887	-16.008497	-5.7952924	-5.183687	-5.829529	-2.5295517	-12.723952	-5.143412	-9.126271	4.1693063	0.6686618	0.5762377	-9.724083	-8.764506	-3.4896498	-0.5157165	-7.7030625	-9.808734	-9.418649	-12.349429	-0.96939224	-15.077222	-8.69679	-9.139303	-17.493366	-14.19736	-13.645541	-17.632853	-8.550303	-18.156874	-7.7067986	-10.159283	-11.375999	-9.0578785	-14.309082	-6.268684	-13.067771	-9.0980625	-5.9091506	-8.808484	0.21408415	-8.166906
206	-5.755073	-2.216832	-11.56395	-10.895564	-5.1728272	-12.864648	-6.5491242	-6.770204	3.1518018	0.2836486	-3.4178054	0.5309531	2.316929	-9.191739	-8.162316	1.400762	-16.363272	-7.507824	-6.1880302	-5.558169	1.4140043	-11.90086	-4.6614046	-0.8610342	-5.3738685	-1.9624978	-15.720475	-19.28383	-21.685999	-6.7501454	-12.489421	-6.369677	2.980477	11.233592	0.23873992	9.748818	5.4505363	0.54212546	-17.298399	2.273504	13.003406	9.578364	12.614291	21.60186	15.505784	18.306295	19.75222	19.346931	8.871159
207	-13.177091	3.8741777	-7.942251	6.654984	-6.544973	3.3225725	-12.149444	4.7520604	-3.348067	5.098454	-0.9600083	1.2137178	-8.504414	2.494777	-5.681765	3.2687616	7.2434425	9.999611	4.085999	4.014236	-7.4468765	5.770864	-15.928351	4.5908036	-5.3983493	4.5921273	-2.1665816	-4.9326096	-4.109861	3.1612298	-8.570331	5.257346	-4.8536606	8.452722	-6.7085114	8.589107	-3.6085174	6.676407	-10.70681	4.9911113	-13.515651	1.3670677	-13.636909	-1.3895491	-3.5587785	4.023514	-5.952741	-8.402047	-9.127611
208	-5.440393	-1.5784346	1.3132606	-4.986352	14.130582	5.429563	0.24356651	3.9885254	1.0344895	7.4041076	4.4564843	5.080772	4.515425	5.45515	6.120901	-0.61374635	-4.4041076	1.1021365	-4.164616	8.488708	0.31142807	7.213204	18.441498	6.63052	2.9171104	-1.9176558	-0.32896885	-12.195355	-12.173503	-8.57375	-2.546105	-3.0399315	-1.3695558	1.517788	0.25940108	-12.287187	-2.418744	-6.350876	3.1665936	-9.449321	3.3833904	-11.664334	-4.3534026	2.9673502	-4.5883965	-3.2461011	1.5948414	-6.7906547	-0.08366585
209	0.95847255	-5.814282	-8.05927	-18.217363	-11.022781	-11.780271	3.9620163	-4.811608	-10.979011	-12.123786	-4.1400394	3.8371003	-12.873039	-1.6882448	-2.8752701	-2.1312253	1.6783375	2.8349152	-3.7262228	-3.5835788	1.2413079	-13.541429	-7.9167724	-6.2600417	3.6723096	-1.6285995	-9.836758	-6.548773	-4.2150025	-4.1623816	-3.413307	-1.0824372	1.8425661	4.941732	2.2955747	0.972146	-8.969352	-5.112648	-3.3459053	-7.4862905	-4.132222	-6.9154944	4.087877	-7.1027184	-4.7712283	-3.0743377	-4.9277077	-0.15310638	-3.8996375
210	-2.199857	0.2652872	-2.2828543	2.4169319	2.5274632	-5.6652293	-5.7133956	-9.483897	-0.23423158	-9.760928	-1.4861298	-7.1272755	-4.1119237	-10.966076	3.7716734	8.792954	2.3905127	4.2918625	-2.3826149	1.3211231	-5.9135537	-6.669546	14.954049	-11.538727	-7.2040367	-8.647291	-13.559059	2.1100867	-3.475192	-10.055958	-6.3841376	2.6498349	-6.8884106	-9.934625	-6.245485	-16.859467	8.516021	-7.3896785	-3.8380272	14.348828	-0.6937523	-5.3829274	-2.3024352	-11.146659	-2.314479	-10.626601	-5.5462775	3.332023	-8.004296
211	-11.683515	-4.8845916	-0.5077898	-5.937279	4.121057	-9.372948	-12.55994	-3.735798	-1.3117487	-1.2796324	-7.2264304	-3.0619857	-8.723378	6.789187	5.310928	14.342042	-1.338759	3.1458638	12.880673	-0.76037675	-7.564222	-5.1397347	-5.1125045	-5.1405153	-4.1571784	-5.7428403	-6.6928315	-0.40807405	-7.7833047	-7.2928023	-4.429758	-6.2341084	3.1194508	-14.027267	-14.915241	-12.433774	-1.3584379	-14.0580015	2.0370882	-7.2148833	-10.198724	-1.9141364	-9.035355	-15.204697	-1.5146357	-7.948427	-9.405212	-6.939518	-3.3265111
212	-2.6679056	0.5169018	-1.34975	-5.8056464	-4.089523	-16.212229	-4.3672867	-8.481061	-8.952496	-2.4172716	-1.7412872	8.2157135	-6.896878	-2.9341342	-10.61102	0.098947026	-12.057556	-2.126147	6.45463	-0.84792596	12.802116	-0.9279596	2.316899	-6.0978246	-11.136947	-2.2238128	-15.481036	-4.8969646	-16.76084	-2.5347962	-9.264995	3.9501078	4.2226095	-4.113854	2.3838308	-10.114257	-4.366343	-11.689762	18.500078	5.133921	3.219207	18.467108	1.5694956	1.6236748	6.553061	11.31486	2.6835406	6.370876	12.207202
213	-7.053326	-8.690173	-7.931645	-10.926971	-8.334671	-8.659379	-7.706245	-12.844963	-5.381319	-10.093783	-5.90967	-5.3611984	-8.241868	-10.900468	-8.0427475	-6.647531	-5.2716727	-5.3243556	-12.534031	-11.931138	-1.9897294	-2.876744	-0.7591818	1.7621053	-14.884819	-5.0530944	-5.25106	-8.940957	-1.8275876	1.2324933	-3.273255	-8.6276865	-0.35103583	-12.990321	-9.671287	-5.156242	1.8576149	-2.9608772	-6.2594643	-6.4737496	-3.85688	0.75500304	-1.674693	4.0441	0.9535203	-0.76620436	-4.331384	5.6670914	6.0333686
214	-14.081105	-9.836329	-11.424171	-13.575317	-15.82203	-4.7498417	-15.695212	-11.915543	-1.7966944	-21.428751	2.0977273	-17.28671	-19.003685	-13.841248	-10.4306755	-6.6683345	-19.373957	-12.913516	-1.4627966	-5.8313804	-14.613416	-7.257092	3.382534	5.3824515	-1.8434353	-8.84231	-3.539901	-3.400514	-10.6451235	-2.4700606	-8.367291	-1.6983162	-5.4180107	-2.3609707	-0.9623454	-9.615941	-1.1767567	-15.246715	-12.925548	-14.177329	-7.5936832	-4.7320137	3.6957319	-10.924907	-1.7249566	-18.804163	-1.5635448	-24.695185	-5.6070766
215	12.499612	-2.0414355	-5.8149304	-2.1561675	-0.8826025	3.246744	0.5146055	4.234009	16.36617	13.799763	11.68652	1.3351558	9.516403	10.42077	10.306511	6.877753	-0.44431758	5.989077	7.0738997	4.4163756	1.0982203	5.81555	-0.39185563	9.009316	1.2668333	-8.238647	4.063166	-12.50134	-6.400908	-5.127462	-8.071607	-10.696259	-16.783897	-8.052501	3.6664479	-13.364769	-17.383425	-9.757014	-15.701843	2.6480386	-3.028692	5.712831	4.288546	-5.6623483	-16.788906	-10.137671	8.019089	-1.2181321	-0.24191506
216	-24.63458	-14.788463	-22.378342	-21.423721	-22.439238	-17.453283	-12.026074	-21.635405	-23.968966	-22.963755	-24.396746	-27.123167	-31.3338	-21.603678	-24.42515	-19.21102	-16.619276	-12.579165	-3.6038902	-11.582589	-12.752955	-5.2040734	-5.7536454	-16.240967	-10.684331	-18.372362	-9.130494	-15.330174	-16.93563	-17.303102	8.772408	-10.26786	-18.091513	0.7950898	-21.555803	-22.932724	-5.353512	-8.536391	-9.419059	1.7541529	-14.197361	-10.56951	2.76596	-14.300903	-13.411078	-1.5944967	-9.241752	4.160899	5.362866
217	-1.8091297	4.3420978	0.94627315	5.1224637	-1.673762	-2.2997363	0.9330244	-1.848626	9.634299	-0.036340952	-2.2721345	-0.27356148	7.86528	-6.3187356	2.3432064	-6.3868623	-6.174043	-14.137146	-10.921082	-4.8385987	-8.865209	-1.2026939	-14.934642	12.65178	-5.9155293	-18.757788	3.0458486	-18.671774	11.127137	22.395277	5.4030223	5.383785	14.521446	2.9440453	4.0478168	-9.447631	-6.4672685	16.091137	-1.5851558	-5.5557094	-10.018218	10.746568	23.511953	21.373766	12.387375	14.174134	9.721025	21.087263	9.291436
218	4.1388373	-15.866893	-2.4352362	1.8801571	-5.62235	0.8354284	-5.0389895	-19.408281	0.58496696	-14.233584	-1.0565186	0.062410038	-8.735421	-4.7063413	-1.5624086	-19.633049	-13.08582	-19.628992	-1.2013563	-18.388632	-12.228663	-14.777453	-7.33553	-0.95323294	-2.0063257	-7.8944077	1.1828324	-2.305611	-18.884148	-14.865117	-2.850792	-5.0339146	2.449166	-1.1609864	5.09849	-1.1343331	-20.791605	-11.660874	-4.573151	-0.48596993	0.31156453	-5.862043	-1.4147034	0.6632064	6.264475	3.0376596	-7.2594037	0.6824134	0.3518308
219	-9.753583	-4.6664157	-2.7982938	2.1489239	-4.9119453	2.9188156	2.88406	0.37205538	-4.9202294	-5.498877	-5.086968	-5.6744113	-8.618897	1.7255408	-7.1567287	-9.730636	-5.402712	-1.6118808	-0.20460689	2.7537148	-13.240021	-19.064524	9.19358	6.672377	0.673145	0.63781524	1.6120472	2.0386944	3.6078892	-2.0339758	3.9167564	7.4347153	2.611169	11.224574	-6.3513865	-10.036098	-4.454464	-15.249825	-11.220157	-19.741034	-5.962394	-6.393267	7.303619	-1.2617121	-12.239732	-18.857153	-11.5119295	-1.0621988	-3.4679153
220	4.4701157	5.1230702	0.8692065	9.459321	2.2109516	5.055054	9.6096	3.5699244	7.987168	6.4379754	2.6112556	-1.3034621	-10.155753	12.451972	5.7162423	5.692599	-7.058178	-5.2139096	-0.6425088	1.7264534	0.7370281	-0.5753727	14.302472	2.7562015	-4.956611	-6.6063056	-4.0721207	-2.5764368	-8.311	12.483494	-0.22662146	4.0625253	7.622439	-1.2854856	-5.8998694	-1.2367363	1.545993	10.975596	-1.7728676	4.787527	-1.8483573	2.2312832	12.6371155	-12.260109	21.05485	-7.484857	-3.5738175	-13.407249	-12.626824
221	1.8001723	-5.986921	-13.076443	-15.047719	-11.054133	-18.318907	11.0479765	4.88785	-5.5547347	4.493211	-2.6343853	-8.713954	5.3669934	14.077754	-7.6753135	-1.6471081	-10.093076	-25.591825	-2.3041809	-13.093179	-13.868622	-8.564363	-2.4625504	-6.88125	-9.749813	1.021381	-0.02935346	-13.14918	-7.7279053	3.7492173	-12.438156	1.0515445	-0.5752038	-10.199789	-3.587923	-1.5900263	-9.917924	1.7535973	8.138165	3.9258502	-6.1801324	3.9163048	-4.797077	-1.3099588	-1.5442691	-3.4066398	-11.334457	-3.2203598	-13.433034
222	-12.087888	-10.908935	-14.597842	-15.87074	1.3744551	-3.03465	-6.9057827	-5.349713	-12.060098	-10.38997	-9.546866	-14.497165	-14.21473	-8.723924	-10.940776	-4.3981905	-9.00243	-8.352493	-4.6767087	-6.32827	-3.8985484	-2.5516126	4.477546	-16.349262	-3.705121	-6.1858153	-8.970863	2.0855513	1.8649133	-9.459918	-8.039952	-1.7911611	-5.958694	0.34676668	-4.8562913	-0.3175876	-7.6456666	-1.974173	-2.6679487	6.7725964	-0.014578183	-9.996445	-1.1368833	-4.234066	-8.632416	-8.948365	3.9178953	-1.8655018	0.07234478
223	-2.2542338	-4.254482	-5.0095754	-6.5578766	-4.023438	-4.987371	-2.2416027	-0.37944913	-8.423852	-4.0410614	1.0665077	-2.3871195	-0.36989745	-9.374455	-9.752511	-13.365956	-7.875856	-9.486815	-1.7853565	-3.1138086	-8.03521	-5.244489	-3.7091186	-0.7053625	-2.9192371	1.0943706	-5.1007195	-9.1253605	-2.6928627	-10.902492	-10.03589	-8.146987	-7.943371	-7.6594415	-1.978702	-5.3052	-1.6431527	-5.5232277	5.5287337	-1.4676279	-5.4302044	-1.8325907	-3.3794692	-3.4105053	-12.426244	-7.9618835	-9.181912	-4.626947	-1.4498581
224	2.3632476	-5.094963	1.8497013	-6.19203	18.835852	13.132526	2.9129455	-2.599164	2.861021	27.519583	4.3691955	1.7798907	-3.0100143	-4.2670593	15.994557	2.7320354	-14.993081	4.27515	-3.5064344	0.5928259	0.15336354	-6.5988326	-12.193019	-14.133801	-1.5483321	-10.366263	21.065645	14.606667	2.8375037	2.2304182	7.9152246	-14.033917	13.632861	11.782252	-9.839142	-14.297558	4.4459496	4.079139	5.939102	1.910415	-11.680775	1.3038691	7.4642606	-6.513845	-0.38700375	-8.680309	-2.8205059	5.7918334	6.084957
225	3.4968789	-2.475642	1.9545984	-3.43587	-1.158527	-15.009875	-15.186176	-6.7066617	-2.4911435	-4.5221367	7.438242	-8.776264	-12.903152	-0.8475714	4.5494795	9.094611	-14.06879	-4.74141	3.9169254	4.7559733	-5.828457	8.317657	7.727801	-1.5890074	-10.465766	14.334706	1.8663586	-5.8480167	-2.382391	1.5255747	15.130035	-1.2892655	-1.3888878	-2.5320346	-5.900799	-9.97803	0.40016413	2.389002	2.7540123	-3.0068016	2.5922408	3.3296864	2.5693252	10.831405	8.5343895	1.488753	2.7016659	4.2086415	-2.4040492
226	8.158708	-0.04204492	-5.789509	-19.07651	1.4072539	14.172096	1.76589	-6.4391837	6.700853	0.60914594	-12.286435	16.935411	-7.6939263	-0.14674194	4.6765666	-0.11286041	11.618202	3.3878624	-0.35098276	-16.867826	3.8323097	12.502313	2.8880498	14.834657	3.0273015	14.335912	-0.50395364	2.7565467	17.665102	11.797328	0.084290825	17.861277	3.7042387	4.566131	19.277636	17.334328	2.654165	15.74915	11.533534	0.72285444	5.0086164	17.386068	2.127574	14.552014	11.561261	-1.2938366	8.199277	2.2554073	11.648518
227	-1.8025894	-10.364034	17.005867	12.121776	8.034085	-4.3979545	1.5717759	12.91718	23.871996	1.290218	0.41678682	2.8461888	26.543238	17.295633	1.7298379	-1.6099515	0.0525647	17.226265	15.527278	7.2422194	-4.8686233	7.04936	13.281077	14.007844	18.728867	1.9095739	-9.508771	-0.6596034	16.148157	18.101362	16.87253	2.5004275	5.908664	9.252173	-0.075633325	11.764731	-0.3774918	-2.450063	15.148888	-5.304088	-1.0581896	0.47106138	-4.833061	-0.30575737	-5.351351	0.9055976	-8.592259	-14.645847	-5.9358344
228	4.3199067	-8.985368	-17.621862	-13.733449	-0.8079726	-13.346432	-22.978434	-16.579603	-25.786192	-0.3401874	10.2219	2.3310995	-14.8094	6.58985	2.770445	5.661463	7.4981556	-18.961695	-17.336786	-0.45499945	-3.2628582	1.3153138	9.962768	9.68329	2.5440307	-10.772857	-23.26431	-16.07654	-2.017989	-16.465618	-21.404577	-8.281883	-22.662752	-3.4196556	5.106602	2.5332937	-7.1325607	8.512188	12.306226	14.394732	6.384733	-15.45419	-26.538345	6.4994164	4.091805	-1.5704664	10.286508	13.805707	3.0426738
229	-2.7651107	0.7638071	0.20029545	1.9124817	-5.9663467	3.9172478	-14.641131	-7.666325	-1.7172276	6.050419	-20.849321	3.5592391	5.1330366	-7.1170044	-11.006742	-9.495259	-3.8290513	7.8635507	-9.495223	2.9492617	-7.4673324	-5.6907296	1.8775588	1.7007986	-5.1166625	-0.92811733	-3.802337	3.405083	9.741043	4.052755	-6.23831	-6.6873527	-6.456638	12.525043	6.882027	13.62738	-1.0186929	3.3110466	-5.2265553	15.048492	14.372222	-0.71730834	2.744337	23.538168	5.5635715	-1.6943933	-9.094705	-0.93313056	3.1840293
231	-0.80601865	6.203556	7.2106357	22.467133	0.89986354	20.00499	5.8513646	8.422466	16.056677	2.263775	0.75269526	27.717855	4.074093	14.633151	4.179026	6.245892	13.824834	1.061212	21.476244	19.057562	26.1351	14.92076	11.912379	4.1286016	10.634391	13.746407	11.4654665	-5.9913654	1.5856895	9.310665	9.4233465	7.641867	-0.43165675	12.284374	13.276877	-5.431989	14.941489	3.6972704	-6.056356	17.51113	11.968326	5.05894	-4.013642	-8.418883	-5.316174	-4.4084854	9.0858965	-4.113095	-1.5503197
232	-3.3724773	2.513661	-4.850932	5.0551333	-1.9474434	-2.9580195	2.9307754	-0.0296518	9.338119	1.6938678	6.980719	1.0294418	4.9060745	1.4937235	4.315915	4.616547	-14.7972145	-11.667441	-10.752042	-21.031578	-7.615631	-11.921895	-12.617965	-19.347395	-17.045568	-8.856528	-8.345542	-14.28154	-19.149294	-9.775191	-4.6427054	-16.18402	-11.113381	3.8940055	-9.312415	3.8133175	-9.155244	2.4744697	5.1846967	-4.5347166	-5.8902397	-3.6170428	-23.129372	-17.249407	-23.769707	-13.7866745	-11.810727	-4.3526754	-1.8701833
233	4.442795	5.1732707	5.5246243	13.552892	-7.032861	-3.3489544	-0.69393474	11.087924	7.245512	6.4923415	-5.2451043	-2.4034755	2.4827874	6.98766	10.626771	16.807795	-7.817653	-6.3496785	-1.766343	8.099166	5.4945855	2.804158	-11.35361	-6.040361	4.578202	2.3226936	-0.20275784	5.9154687	-2.447941	2.2190013	-0.020447016	5.16075	7.9117684	12.134044	8.385594	-7.8028846	5.524902	2.9044468	11.050491	-8.944082	-7.3477993	5.8568397	-1.2759861	0.68200475	9.6593685	2.7930748	1.3397841	2.8055344	8.234602
234	-15.842406	-7.251192	-18.048605	-14.311802	-15.843421	-7.4744506	-14.309497	-3.3185358	-3.7960317	-4.548321	-3.3111594	-9.915378	-14.367142	-21.553078	-14.316654	-22.537819	-23.820595	-13.793357	-14.962205	-15.986302	9.584384	-6.4320984	-17.515005	-11.979596	-33.77101	0.10177845	-3.2215497	-8.4843445	-11.114312	-4.597856	-5.981995	-12.131396	-4.4444256	-10.214292	-0.3943027	-19.252436	-9.72932	-12.455773	-8.751491	0.898781	-6.168941	-10.0532255	-21.866358	-23.336014	-3.8472137	0.6855877	-0.09055766	-8.881012	-7.4416122
235	-5.0308995	10.8223915	4.8203635	17.117617	-10.283206	-12.953644	7.785427	9.694575	12.236046	8.108894	4.9029565	6.7913957	6.9143467	9.500168	11.746819	7.80137	12.783413	13.817786	9.332205	8.856568	-0.07214689	-6.953999	-13.40686	-15.0646105	-20.187952	-24.461868	-34.20404	-12.853897	-4.5892997	-4.4644084	-5.3242316	-5.3621993	-2.2921696	-15.234226	3.677983	4.918074	-6.2274966	6.278215	-6.147058	-41.027664	-22.585268	0.5943818	2.9118328	-7.076647	-0.5753044	-17.193872	-15.762399	9.539535	-11.169807
236	-1.265315	-5.2748113	-4.783607	1.0329129	3.8428028	6.467755	9.675581	7.3297877	-2.5817037	7.5313716	-2.534043	6.2871757	-10.932729	-1.0012084	-3.1510246	4.2284875	-3.2511055	4.760222	13.074216	5.9261646	8.006253	11.487298	8.718929	4.923595	-1.0012771	-2.113306	-3.6702902	-0.8869408	-0.15608267	-2.9352167	-7.9588027	2.769688	12.019242	12.615039	11.487906	-2.909919	9.905316	10.841868	1.783712	-9.85654	-10.29729	6.045798	24.002823	-2.5248966	3.5533876	4.0479717	17.720945	11.267059	6.907659
237	-1.3942404	-12.546025	-8.048063	-8.365207	-5.4730625	-5.604709	14.355868	8.798375	-0.77821535	-8.612254	-8.735504	-5.733562	-2.9496078	-14.110616	-3.0522988	-12.885745	-22.508146	-16.94143	-25.240694	-11.495767	10.6503525	-13.694682	-22.018793	-6.7876334	-6.8276787	-9.620361	5.9709334	-14.898628	-4.759584	-4.1165943	2.2781954	11.931228	1.118004	7.391955	0.13496669	1.3145448	-6.628943	-6.623909	-7.4851494	7.5607796	-8.184693	-18.209946	-12.158775	-9.02362	-15.031688	3.4192703	9.800523	-11.189457	-14.204792
238	-8.2658	-5.0160127	-5.8005066	-12.466746	-7.8889365	-7.9414306	-5.4905295	-10.883351	1.4081155	-3.0109987	-8.766185	-10.61081	-12.8693	-9.579759	-6.0246773	-3.410286	-8.916368	-3.6051514	-6.40662	-15.895134	-9.189267	-6.8037815	-2.5326262	-5.065787	-9.087817	-4.039341	-5.3406353	-6.901054	-2.1503735	-2.2798197	-0.9838917	-9.91775	-3.1485684	-0.12046242	0.10518726	1.7118597	-1.7192427	-6.0383763	-9.844777	0.21643257	-8.069188	-1.6523949	-4.7991443	-0.6134942	-7.838604	-3.2445278	-2.5115528	-5.3904552	-3.4904194
239	-1.4751167	-6.7025123	-1.1117092	-3.330865	-8.560265	-10.307448	-7.6168942	-7.7521644	-10.471847	-6.3731627	-9.215841	-6.7990155	-4.6888595	-3.906952	-3.4938614	-3.3625336	-7.9170456	-4.6688485	-4.160624	-10.871353	-12.129548	-6.554624	-8.744441	-4.6795225	-10.769043	1.0957245	-4.351343	0.013173024	-1.7597884	0.721596	-10.210646	0.05903746	-0.17507331	-3.9988022	-4.6231756	-8.747176	-2.6957824	-3.9291248	-11.717999	-4.726796	-2.8872325	-2.7104194	-6.3097863	-7.465777	-7.0699563	-2.225792	-9.323366	-4.8610435	-4.4722333
240	1.251413	-5.8097663	-6.984638	2.2330892	8.301621	0.77870005	1.1889032	-6.1648803	-13.016353	-9.292769	-12.842519	-10.260609	-5.3942676	-7.4751315	-6.29891	-2.7164505	-9.4337225	-10.046176	3.365158	-2.160037	-1.6188954	-4.500073	-0.05651067	-5.207523	-12.515236	-1.0815072	-2.4326982	1.980496	-5.761148	-4.9016643	-6.8908486	0.23959251	-6.131121	4.3449683	-3.0028255	-6.348293	-1.7603226	0.44229388	1.2096981	0.29996142	4.677656	7.0908966	-4.461087	-5.7743297	6.352085	-5.9033666	2.1955643	-2.206241	10.049125
241	0.5217947	-10.159162	-0.71118325	-0.15828294	10.028642	-1.7901827	-7.549639	-4.0763702	1.280984	-4.591822	-9.258493	-5.739811	-11.165158	2.9509754	-3.141115	-3.4231684	-0.7158351	4.2839932	0.42121133	3.5640814	-4.328406	6.8807464	-6.3985944	-9.938783	-7.1276665	-13.094705	-5.96454	-9.339118	-11.211314	1.5009552	-7.9962344	-7.9227195	-1.4442024	-10.150191	-0.4307858	-11.340446	6.044786	-2.9895108	-7.956001	-11.675843	3.4466925	3.5478723	11.845966	-7.9252286	-5.727197	-7.8955994	-9.044759	3.619549	-4.6430206
242	3.0072358	-1.9786509	-15.422566	-6.1570115	-15.970023	-3.1506555	1.1596149	-9.381341	-5.933346	-2.50704	-4.387972	-8.091689	-3.6725721	12.669644	-4.0338206	-11.90162	5.2575536	2.4254012	-6.5439873	-2.8043215	-6.086704	-9.1438055	-5.1283865	-3.007045	-1.8839998	10.864868	16.022259	-2.514471	-7.1477904	5.8696647	5.468516	-7.995913	-3.969477	4.2054157	-4.7940764	-5.7647	-7.7509937	13.656577	6.829517	4.8980217	9.548	-1.4344788	12.935712	9.700154	9.50854	9.21043	-4.0723176	-7.710442	-3.9545853
243	-0.44447336	-5.2354703	1.6552435	8.766177	-0.39155293	-4.7612224	-5.8468757	10.673279	1.0322045	-1.829801	6.571872	3.5356066	3.2736626	-0.052172977	-6.318506	9.173217	2.1956227	-4.6848927	1.0679659	1.908484	-7.725966	-3.321058	3.9048412	4.3693953	-4.5425663	-3.421363	-0.77489424	12.155406	4.4197793	3.5169337	8.302482	1.0295218	4.272533	4.4296618	4.7356143	3.8836153	3.162078	-6.368435	-5.759545	0.3189954	2.09592	4.4428124	-2.4446507	8.702409	6.936878	-3.2518594	-6.675463	6.8837485	-3.9479864
244	-10.624349	-17.256908	-22.012146	-23.140587	-16.785719	-11.034104	-18.189875	-25.927872	-19.178415	-15.565045	-20.55785	-7.348561	6.477099	-8.501679	-25.313675	-19.002068	-3.4738653	-14.010482	-10.39846	-8.995499	-3.3753567	-5.674675	-3.5178747	10.702222	-5.7363048	1.0935646	-21.985132	-12.121361	-4.8801246	-0.1515166	-8.942668	-13.232474	-14.667394	-14.9768095	-9.719281	-8.0336485	-8.229916	-20.202108	-12.908977	-8.704272	-20.771679	2.0577152	-2.7944021	-14.449559	-12.617633	-15.243084	-6.7521358	-7.226942	-28.749659
245	2.5743906	-4.6232233	9.613906	14.52773	14.988816	14.586627	4.4615054	1.089946	-5.2267466	10.162238	8.523246	8.675273	-8.252983	0.72733927	-2.3188026	-7.4396973	-7.55344	-1.06747	1.4830427	-8.170554	22.304289	11.76493	13.225136	6.1101685	26.89483	10.679423	11.347767	-9.847619	10.129804	-8.008817	-1.031499	1.9980217	9.984757	-1.9936858	-3.9874115	10.419126	-14.364078	8.532511	-20.5656	10.6767	14.571271	15.824554	20.032679	13.978528	19.606724	7.465861	5.459272	16.71982	12.14603
246	-4.2386026	-14.357427	1.1207027	-3.9806616	4.831013	-2.5749528	2.259482	1.1109785	-0.9595995	-6.7427993	4.701639	-4.142526	-1.1544328	-1.4699497	1.5994434	15.366252	5.852755	-0.48495603	-5.273297	-16.640186	-9.384133	-2.3706355	-0.063485146	-1.0568551	-4.528277	2.6387634	-10.405522	-8.48669	-3.1200173	-2.1350734	-2.5494394	-9.571656	-14.306483	9.295982	1.6715053	4.3479543	1.8618017	-1.8181778	3.2456646	2.6481674	-1.7714404	-5.5893264	1.1971172	-9.779996	-6.586777	-11.375066	-11.79532	2.0603616	-0.9634244
247	-2.7219083	12.240784	10.607392	3.3307226	5.051254	2.6886196	10.144002	-0.000385602	-6.690554	2.6720924	4.1553836	0.9308865	24.47743	12.860345	0.90695924	5.0397763	23.663996	6.717502	-13.130597	-8.464083	7.069136	1.8864206	12.564349	9.591244	11.285965	-4.533916	-5.639074	1.4391073	4.8716736	2.08035	24.795496	15.551646	-0.8930809	7.122988	19.502195	8.238465	-13.044482	-10.041335	11.223213	-9.973886	-11.237943	1.9320949	-3.2575958	-10.231224	3.1949208	24.861166	-6.363481	5.240538	-3.7666245
248	3.908284	-6.6366696	2.1849983	-2.266321	2.859133	-1.0487467	2.8095868	4.366397	1.8024613	-17.83481	-1.0485121	-9.653089	-6.357449	-5.276521	-10.307846	-4.146457	-3.2713702	0.8590016	-2.181565	-0.01798884	-1.1842453	4.9520874	-6.4304466	-3.827076	3.5072892	2.2512398	14.438973	-3.0216167	8.859372	3.7064998	11.00155	10.223086	5.0391817	-1.3446217	0.2903994	-1.4120531	-3.1322937	-4.787023	-10.624844	0.721893	0.2495877	-9.344466	-5.9429646	17.095882	12.324885	10.535966	-0.20652676	10.5955925	1.5906954
250	-1.4150795	-8.555064	-4.834889	1.4568204	-4.9711795	-2.9384406	-4.414969	8.962456	7.150461	1.7507979	6.5634365	17.026516	-17.580635	-16.107775	-4.421594	-0.21126302	4.858643	-9.121423	-10.364611	-3.3601968	-4.4612007	-9.034064	-4.5167317	-2.270192	0.017795721	6.947758	5.7421937	8.198309	4.4440117	6.55442	6.572085	-0.24861448	5.3223104	5.4971576	-18.311003	-5.7195625	-5.2064342	-2.647806	-12.721233	-12.089345	-4.4533134	-5.857843	-7.181595	-12.162281	-6.3128242	0.4431324	2.7377174	-9.8915825	-0.10822725
253	0.33851114	-3.9438732	5.389809	12.89473	14.009563	5.342467	-6.8687882	-0.08412544	-1.0410821	13.181503	18.88732	5.0782866	0.45051026	-14.842284	-5.461697	9.828451	-4.776529	-1.6219915	-21.508057	1.4880785	2.5121434	-7.3429008	3.5849526	-5.0095596	-3.0839965	2.8013618	-11.784131	11.4057	2.3206315	20.023018	14.478562	8.02609	13.231458	-2.6433856	1.9464273	10.110114	7.323612	10.204357	-9.536855	-13.914623	6.401611	-4.5736346	-4.854914	1.9226723	4.5200562	-5.29608	10.06603	0.70797104	10.7991705
254	6.6248136	-1.3314959	-5.107833	-6.1279073	-8.460908	-5.7325683	0.9679475	3.8168046	0.6856475	23.436773	7.0981865	-2.8624947	-1.0122169	25.381742	9.416074	0.011106809	-4.511047	-6.53331	-13.092929	-25.934618	-11.496574	0.57609886	-16.219755	-18.173143	-1.4847751	1.033439	8.48962	2.5181136	8.215046	2.345321	-0.9824627	4.8937445	18.355143	-17.535322	-4.9211516	2.6091712	1.9475102	-7.0130525	-1.6139846	1.4359051	-10.253434	-8.378118	-7.823478	-6.218292	7.614988	13.35854	9.7037	-5.1345	-6.5313873
257	-4.7750278	-0.5802147	-4.742595	6.6196003	12.680435	10.383109	-5.6423454	-2.7739227	20.541601	13.165138	9.535609	-3.4557312	-5.3691273	1.0674685	13.009786	11.723323	2.5481517	13.473973	3.372205	1.4632179	7.504452	1.9629025	2.5193465	4.6133666	1.2996162	-11.036849	6.41933	5.921969	6.749865	-0.64404917	0.44598928	3.698948	0.2930425	-2.715501	4.2700286	-3.5699108	1.3783544	1.0074459	0.105335236	-9.231735	-5.0153027	5.661844	-7.5851808	1.0677866	-0.95001966	4.4312053	11.351086	6.7912726	-1.4232283
258	2.5031207	-1.9156572	2.9074123	0.7669099	6.1103463	-5.1142697	4.01951	4.8392973	6.0058427	3.9674122	9.712394	2.847257	-3.480426	17.68678	-9.037778	2.8895767	11.425012	-2.7556465	10.6238575	5.367583	0.19504912	2.582756	23.70394	-0.23520418	7.896284	1.0158933	0.6291345	-3.985774	-5.335261	2.343558	-3.8219814	18.924774	16.234247	6.6375694	8.645934	4.611345	6.129631	12.450053	2.7259903	14.994853	2.3681965	12.597435	16.339413	18.983505	16.780525	-0.1866684	8.678704	18.876146	-7.9160743
260	-0.7258201	16.04473	13.038823	11.699473	15.934518	1.3342043	2.5763292	-4.3347154	1.7250711	-3.7137144	0.25418186	-5.08741	-5.6983733	-10.134616	-4.3169813	-2.3862708	3.5855052	-0.29147086	3.5586567	9.01937	-2.370332	4.4044347	4.711557	-0.47969437	5.771591	6.5553384	5.886228	4.996074	-3.0964005	13.3721075	2.7258053	7.95776	2.1419134	13.407981	10.346024	0.053049486	-4.812961	0.15536709	4.0833654	5.981924	1.4995254	2.692849	-2.2773185	-14.325437	-2.3548272	-6.4490657	-3.149573	10.840966	-0.40665123
262	8.015875	15.174492	-10.969048	-14.349414	-7.0664687	-0.38944957	1.3491207	-1.6828223	-8.327031	-4.159634	-2.6888216	-5.3704853	-2.9560134	-4.0063977	6.1899285	6.478171	-12.048214	5.940871	-10.690459	-7.2314973	6.493977	-0.02910163	8.231128	-2.0896347	-10.410353	-6.083364	-11.152485	-4.4331937	-8.469024	-4.5342255	-2.4424307	-1.6190453	12.490214	-7.741049	-2.9014575	-4.6676393	2.380555	-4.440901	-16.809954	-2.0574677	-2.2373316	-3.7473469	-7.2056007	-18.85708	-1.4007655	-15.7526655	11.080292	-3.6069613	1.9984022
264	2.0856524	-5.5205116	11.8810625	-0.48701033	2.9557126	5.7309356	9.153356	2.6399724	-4.098347	9.697125	3.5046918	15.963382	14.188523	16.375504	13.687111	1.212902	-1.2304521	8.392806	-6.535649	0.54950905	-2.4165547	1.2918285	-15.712039	4.4642243	-1.042267	1.1316959	18.450949	-8.54686	10.489965	15.769699	-5.3240085	4.9664598	7.2129226	8.491268	-3.5776196	30.479017	10.813483	9.105559	3.6393692	-12.327901	13.072339	2.8128576	4.1634583	1.0901695	3.4808617	10.929359	3.0175827	-9.495662	14.9623
265	8.573422	13.713294	10.560419	5.794416	3.0712585	9.90323	-7.6527443	-4.2236943	1.2536288	17.908186	9.022687	16.670458	5.328335	-4.3337345	5.9126954	19.753172	11.307862	14.002084	-3.7107856	12.231273	5.250805	11.993369	4.597443	13.766158	-1.0566515	4.6501455	8.962344	5.536434	0.47734642	7.6771207	12.507382	5.963901	12.291696	-2.1246521	13.0604515	2.609336	-6.6714845	11.012836	3.306609	-6.9631157	-0.5502167	7.906508	-3.2235153	-9.094754	-0.23909633	7.2643876	13.992728	6.6246476	4.9581485
266	-8.204849	16.154657	-8.239247	-9.39697	-15.326607	-7.32282	-9.671787	-30.427118	-5.6242447	5.18561	1.0924312	-2.859309	-11.568546	-2.8783722	-21.131186	-8.581937	-11.320153	-13.024986	-3.2335281	-10.898891	-6.144221	-9.400363	-26.11203	0.36667618	-0.55811477	-4.219233	0.0817798	-13.023766	1.4266014	-3.4805906	-4.4997144	-9.063369	-9.798089	-14.297592	0.93504256	10.864338	1.0354778	-7.416832	-9.762223	-1.521492	-27.047066	-6.6526604	-6.465407	-5.6464458	-4.8015447	-7.9865003	-2.3141882	-5.7158494	-14.838508
269	-2.3953903	0.06091817	-14.16468	-3.9831216	0.69404894	19.41973	-4.5970974	8.307868	17.485193	-2.7287533	-7.9634795	-2.3935926	-7.3354163	-3.5137596	0.731546	1.0227778	4.4489274	-3.3121994	-3.9941342	2.5565841	-1.5358024	1.5648555	9.929164	-2.593612	-0.43242136	9.322318	-1.2150382	-2.5213678	0.7205727	-0.05204177	17.866835	22.68775	8.009297	5.5545487	-7.808642	-5.288052	-14.893342	2.1461914	-4.172861	-1.4648024	3.3102987	-15.118993	15.609731	14.700737	-0.12099298	-6.259767	-3.4860773	-3.1602237	0.088253975
270	-5.9175363	2.0384285	-8.883128	-6.383648	-2.4078004	-7.3415504	-7.4744096	1.2434477	5.618585	-1.8164606	-4.437762	-7.49814	12.883954	-11.605826	-18.124847	4.6422677	9.686779	10.54259	-6.3799214	-5.261696	7.115341	1.7728662	-1.6449939	-3.812148	-7.8629737	-2.0769923	-3.4768236	-7.4163246	-5.214973	-8.174111	-5.0833287	-10.024552	-12.959449	-14.977519	-1.4878026	5.99385	2.175017	-7.599373	-10.964551	-2.3412857	-15.494597	-9.995423	-9.509125	-9.725111	-15.075371	-12.487878	-1.6067423	0.037507653	-15.664456
272	15.693503	4.7265286	-0.6541193	-1.7935549	6.4360833	5.291965	-1.4612995	10.09079	0.17887306	14.814812	0.9092966	-4.3194118	13.978374	14.242679	5.1004834	11.2068405	-6.919372	8.405185	9.462026	0.49546203	-6.1078315	12.367889	8.804047	7.1596837	-12.398784	8.863792	15.393993	-1.0910496	10.727172	-9.698433	4.474877	5.7678323	6.409368	5.319489	2.4548283	8.558048	7.7561727	-11.735711	6.9152217	12.152846	-11.983987	3.9035022	3.8307629	-2.1972797	-4.669914	4.1624875	2.0334756	8.288678	-2.140477
273	-8.027255	-1.0878114	-8.463281	0.6935878	-9.8084135	0.18806696	-1.8534571	10.495634	0.8026931	-11.467624	-11.379231	-9.105348	-9.135501	-1.8751007	2.95646	-8.013098	-2.0495198	-12.774136	-8.463484	-7.541958	-15.098947	-8.517223	-1.9982982	-9.758634	-5.1232924	-7.455595	-8.544792	-8.800424	9.425259	5.064099	1.0116172	-11.38955	-3.5386384	-14.908765	-5.824676	-11.947106	2.448727	-9.957867	-1.5423508	-4.649669	-5.321383	-8.978857	-13.971021	-11.7169075	-13.8671	-16.699127	-13.635648	-13.648663	-0.9162068
274	10.713738	0.51041013	19.489622	-5.804628	8.15272	2.0506892	6.571359	10.75562	-2.7430046	-1.6963791	13.696601	4.880816	5.7960343	14.757359	30.974686	6.607632	16.447481	1.5581595	8.468483	1.0288388	30.782469	12.055699	-15.861749	2.2896886	-3.8035347	6.692722	0.80405647	6.2470155	-3.1324139	-2.0620782	14.478412	-12.10638	4.731228	-2.198045	-3.187292	3.3764794	17.106695	5.9185567	1.3871454	0.46689263	3.1655295	1.174996	-5.600165	-0.04990101	3.7087479	3.076585	-7.432064	6.183796	20.45534
275	0.19970734	2.231788	-1.932796	-1.7864542	-6.9218717	0.7210128	-9.796271	5.618296	-5.3936253	1.1102653	2.499253	-0.58753157	-7.6981034	-5.2455564	11.587368	2.8042905	0.5678857	0.40654454	-7.2209206	-3.1356933	2.4232426	-10.805112	0.10536194	-10.033268	-5.121568	-0.3086625	5.6117268	-8.805848	-0.47623825	-0.30564865	-3.9246902	5.2783833	-6.7625003	0.18154077	-1.0169481	4.817306	-12.395551	-2.95796	-9.392575	-2.8965027	1.0673038	0.8557122	-1.9124904	1.6678919	-11.414805	-0.4934667	-3.855975	-2.125454	17.334854
276	6.568941	11.894084	14.663196	7.6822867	13.803199	16.392824	21.390488	9.465325	1.283146	7.884458	9.3853035	-2.0717788	3.5724523	9.074822	9.506902	10.361464	0.1495266	-1.4275433	2.7040112	3.3868074	1.7021021	6.302019	-8.5686245	5.656343	8.627169	9.147477	4.8078365	2.025999	-3.981046	4.3101363	-9.13013	1.5524896	-3.6024504	5.844658	12.077538	2.3220572	-1.1329345	14.911586	6.797175	9.945692	12.685311	-6.363661	6.591912	-1.0122524	6.068064	1.6751175	4.5846696	-1.833768	0.6540057
278	-9.665627	-5.610703	-9.917389	-10.253692	-5.4203124	-6.9810863	-8.827868	-2.0319493	-15.719884	2.2021334	6.0197606	-4.9843383	5.515854	-2.6895618	-13.598603	-5.226163	-10.600207	-10.114436	-16.650154	8.037158	1.4513254	-7.4988923	-8.230563	-8.109006	-5.194243	-14.871448	-1.9325215	-9.279157	1.5762882	-3.5380528	-12.937018	-3.7257297	9.590698	-16.605299	3.301521	-1.9620832	-0.23087914	-13.02856	-9.224778	-12.62674	-0.17767692	-8.051797	-5.9098363	-11.197625	3.4922714	-15.948658	3.1571372	5.668556	-5.0730996
279	-10.607932	-3.914587	-8.98908	-8.642774	-3.5339782	-13.91922	-15.116978	-15.366015	1.6919843	-13.865821	-6.5670905	-4.0575542	-4.805015	-6.579001	-10.75262	-15.692162	-2.4616487	-3.5100396	-11.052531	-6.0103965	-9.989978	-2.1399965	-16.846441	-9.350501	-15.302895	-4.833895	-3.204524	-12.394275	-3.7328975	-1.7397895	-8.123261	-8.572141	-10.022422	-5.016212	-0.47706088	-20.608177	-16.76812	-6.7478375	-9.340373	-8.361837	-10.4236	-2.7358186	-13.8154	1.9788698	-10.150399	-1.9759468	-5.4849505	-7.573902	-10.749114
280	-2.9477794	-14.688947	-7.567312	-12.566743	-24.442764	-10.91916	-20.263391	-19.11648	-8.452827	-14.7351	-3.1531105	-19.56848	-6.992437	-18.021095	-19.437483	-6.7101517	-16.760809	-17.87366	4.9633718	-14.537389	-4.5919137	-16.245531	-13.481938	-17.788267	-15.00562	-8.649265	-11.958081	-10.686162	-13.287339	-18.786255	-19.024714	-5.3022904	-9.133906	-10.955165	-12.552625	-13.473355	-1.4914299	-18.233526	-11.566709	-11.684348	5.9933968	-0.32646084	-12.892429	-12.149045	-11.712787	-10.645402	-11.571919	-11.049571	-6.5749097
281	-4.186083	-6.6021423	-12.022041	-25.692429	-18.23609	-21.229422	9.639605	1.3333473	-16.9297	-14.524648	-12.475217	-22.34229	-11.09805	-27.319504	-14.123992	-14.360784	-14.763091	-12.445759	-17.734278	-22.36273	-14.314261	-17.24128	-19.509274	-20.095661	-14.244972	-26.534485	-13.429881	-10.494758	-24.424082	-18.322203	-20.179947	-11.751765	-15.665872	-9.688508	-5.814728	-29.547945	-21.785849	-14.923684	-11.7227745	-21.680094	-12.7389345	-8.332593	-18.594156	-23.701612	-2.6998634	-16.437744	-7.22411	-5.89693	-5.5299916
282	11.462266	4.11403	-1.6251564	14.972626	1.001689	-1.5209838	1.4827217	3.430769	7.150026	6.0081925	17.861166	17.858158	2.2679641	1.991767	-14.166163	7.203115	-5.0209427	17.224417	4.53859	14.984515	-12.443031	9.524844	-13.402714	-7.871372	-2.8777778	-2.3030632	4.589624	0.13286352	2.4555988	-3.8507206	-3.3381617	4.1159186	9.515023	8.382125	2.8346412	1.9472862	13.446837	4.202322	-1.8714558	-3.2061615	0.45021042	3.5494583	0.413884	-12.43547	-5.241399	-6.5415516	2.7888935	4.2583575	1.212823
284	14.650326	6.359286	1.5128015	-5.902593	-0.17436497	2.2256775	-6.0906525	-2.89785	-5.488579	1.3278849	1.0081607	10.969692	-1.3074907	3.5135212	1.6341432	2.8002388	8.370852	6.2154136	5.359688	-4.585955	-0.2971858	3.4014785	-2.590224	4.4302177	2.2432191	7.8034744	0.1518666	-1.9103385	-3.3190765	-5.9248466	6.307264	-8.860148	-4.641097	6.559727	5.2008934	4.136481	2.3506055	2.3002424	14.045505	-3.4660244	4.7682314	1.0362548	6.054254	11.586207	8.02198	2.1961024	-2.201947	2.4752414	7.513693
285	-2.5315168	-5.448381	-8.292087	-6.0713105	-20.534912	-10.530677	-22.198341	-20.835833	-25.757639	-26.862808	-15.287616	-17.37906	-19.019487	-7.455602	-18.564253	-10.7310915	-15.296344	-13.183792	-8.554146	-15.299805	-18.797623	-12.674595	-13.614493	-7.6547627	-23.927782	-7.185829	-3.4210434	-17.593384	-13.28436	-9.125487	-14.9213295	-1.3374113	-7.1074567	-16.292297	-9.147297	-15.1138115	-6.8752656	-8.736813	9.990038	-2.551792	-1.3056267	-6.7316985	-4.610662	-11.300258	-1.469121	-8.382837	6.774259	0.32448372	-1.1698354
286	-5.82622	-12.488617	-8.993634	-13.61955	-6.985908	7.309175	0.14104271	-5.3713164	-0.1802886	-16.314089	-14.011119	-6.8263955	3.1140316	-0.22470586	4.6260676	-2.4607494	-5.3323984	-10.801288	-6.947229	5.145748	0.31699976	0.02894497	4.1278043	2.9548104	3.7754412	-19.175915	-2.5927155	-2.3306477	-4.0903196	-6.6952844	-0.8418274	5.713267	1.4391941	-0.14138603	-13.537758	-8.592746	-20.606413	-1.5079981	-2.4896584	1.2199146	-2.8627908	-0.6809462	-6.0197186	-12.257464	-17.471447	0.096031345	-1.1192757	-7.704244	-10.754323
288	10.434816	1.0258497	1.6781212	4.1920204	2.1700852	2.3862712	1.5681556	6.400658	-1.1263419	-2.824322	-6.0586867	0.6705294	-16.034533	6.2974	8.991348	-3.7218008	1.9683924	6.105661	5.3439426	-4.799844	13.355067	0.19663997	4.330931	4.1738915	2.17465	10.389973	1.3500223	5.3827367	8.46928	8.709641	-1.7421316	9.213969	4.268319	8.327609	4.0586376	0.61084676	-12.053409	7.6183496	-1.8383174	4.903486	5.3614883	6.1054826	3.128723	7.6065927	3.4425561	3.8818958	6.1113353	-1.2086583	7.243276
289	9.053141	-11.302789	-22.527811	-10.173188	-11.7322035	-2.0693824	-11.050563	10.323591	-16.233107	-10.407945	-7.829571	-10.936784	-4.7930636	-9.1068325	-12.5838175	-14.883639	-6.25157	-10.914168	4.600273	4.145041	3.7956994	-12.47479	-7.345757	-10.804726	-4.459501	12.909495	-17.274323	-16.709091	-10.161624	-11.9664345	4.0839214	-12.794052	-4.9184504	-17.986565	-13.25251	-12.588391	-12.816081	-9.241066	-15.13337	-3.5779667	-8.22121	-15.796256	-7.133452	7.9216704	-17.379084	-14.744412	0.085537754	-7.2211895	-20.599348
290	-10.615457	-5.6857114	-0.031094948	-1.1377667	3.0463622	-6.2677155	-9.118603	2.8824914	-8.801074	6.9284196	1.4558449	-12.522049	-11.320081	-12.42746	-8.7254	-20.75561	-5.4366593	-6.389488	-9.533912	-5.5286956	-17.647371	-13.358956	-7.1566157	-15.170578	-14.986972	-6.263081	-8.469598	-12.266259	-8.10059	-12.481995	-18.158651	0.76286584	-0.43243185	-0.7199412	-0.5710828	-15.629645	-2.1800292	4.1259217	-4.8133535	-12.72128	-2.6471493	-4.9556355	-5.8537316	-7.247576	-13.775462	-9.133614	-3.229099	2.7932959	2.9302623
292	9.510948	1.8402996	13.589353	4.341004	3.8078985	-1.1424788	-0.95791245	5.34331	11.443314	-0.9961012	4.63217	1.682552	0.22688644	5.910764	1.3752518	-4.0765233	-4.2547455	14.205766	3.2288578	-2.2529707	-8.533283	0.5297177	7.1958737	-0.2534367	16.51521	6.108519	18.551971	-0.8140103	-2.7150555	-2.8975086	0.4984149	-1.0809648	-6.473355	5.8678107	5.751047	2.7127478	8.774301	3.94003	0.1553719	2.876125	1.5223798	-10.522465	-2.5760307	-4.7302265	2.7205684	5.483425	-2.2908144	6.144507	17.110994
293	-14.818691	-13.815486	0.71599466	-2.4506087	-15.707714	-9.94633	-2.7018092	3.8910658	-8.4195175	-11.035541	-10.787696	-20.494225	-4.0764365	-5.181689	-7.281508	-11.773049	-10.826396	-2.6118	-16.877932	-11.685222	-10.140882	-9.224121	-3.1967385	-8.107765	-10.928853	-8.094462	-10.810105	3.7218273	-19.835196	-8.656941	-6.955885	-8.297961	-5.8210692	-3.9967995	-6.0838914	-3.1495755	-4.701557	-4.8850026	-12.528004	-16.551222	-0.7741327	-7.3235397	-15.31923	-9.432773	-4.4822273	-7.5932984	3.5364902	3.2898567	-4.656086
294	-15.320605	-19.751205	-34.759426	-14.135441	-3.447273	-0.3092227	-11.644031	-13.56573	-8.303558	-9.374603	-4.14937	-14.017769	-4.914455	-3.9931097	-5.3647404	-7.61549	-8.617981	-1.2492512	-6.189234	-6.7317543	-3.69837	-6.070969	-10.673618	-7.6209073	-10.078816	-9.510718	3.9848511	-4.107637	-8.108197	-9.191854	-5.3342795	-13.319893	-13.57413	-9.065477	-9.521251	-17.168556	-11.667193	-21.931335	-3.0279236	3.7173908	-9.417966	-3.0653448	-15.5852785	-1.4863774	-10.781731	10.724033	-18.659616	-18.93488	-6.6152287
296	7.1268888	-1.5542107	3.027274	-0.1493901	-11.350285	8.840461	4.4840407	-6.0912805	4.433975	5.0370445	10.135975	-2.9787598	-16.86934	-1.1487446	-1.3338437	-3.8296425	5.682913	4.019935	5.8405747	-1.7964436	-3.779237	4.6903157	-4.108122	-9.104096	6.581302	7.451735	-7.5249214	-11.629895	-10.493405	-3.2572405	-5.5652847	-2.170119	1.2123111	0.8408688	0.2001005	-2.6416762	4.603415	-16.918528	7.7792587	5.9562626	-10.744201	5.3976784	0.4357837	-12.715759	-4.078676	-5.5739627	-3.9141858	1.3727432	-6.9913597
297	-5.7412124	7.028424	15.77949	2.454152	3.7201023	5.192863	2.5230002	5.160805	-2.5396237	12.21009	4.9658747	0.9563802	5.72059	-3.934489	-5.2640424	-0.71185476	9.953326	3.1043262	-0.1344425	-5.012641	-3.7921808	5.6104794	-3.8134172	-1.0319263	-0.86598945	11.269233	1.0018693	10.500291	-0.006280979	6.134187	5.0664735	-1.9552087	-2.848487	10.355025	10.770573	7.954618	1.7105631	-1.1476669	0.8673386	-10.3995	-0.9664046	-0.99121904	-2.2093022	-2.938181	7.9666996	-0.587148	2.6321988	-2.0865328	4.9493127
298	9.989674	10.365893	-1.4171118	-2.1843774	5.080789	5.457718	0.9033868	0.9121248	9.909503	6.3174515	14.840698	2.4932559	2.3076363	4.653192	-9.280011	4.443647	4.892287	6.327702	-4.0639167	7.3608584	6.500872	-0.11881828	1.862779	4.248773	7.6878686	6.020839	-0.6630338	-5.020697	-11.76089	5.5941024	8.516933	8.551944	18.901495	-0.4770352	4.1787148	-0.43076754	19.475868	13.940286	13.083228	3.6972244	-1.1021684	1.8349265	6.897609	13.605517	28.855825	-12.046025	14.749599	-2.6738846	-2.3730786
299	5.744596	6.0115376	4.048469	3.359229	2.210852	-1.7992517	2.802233	-0.73729485	1.8078653	5.146543	-0.3535038	3.0342138	2.817913	2.4870262	1.6917706	8.727955	1.3410224	6.386841	-4.689916	-2.1834753	5.552498	-1.5742863	7.223476	6.1143403	-10.554392	-5.026558	-2.5590456	0.055020332	1.4787588	-1.445175	2.004312	4.241677	11.226131	3.1161358	-1.6755176	4.557241	6.941339	-0.3317758	5.78294	0.4371245	8.937216	3.8029737	8.093139	1.3815018	8.350827	-1.243276	1.2802039	-0.24684434	0.66616607
300	4.2193065	-2.123162	-4.8143334	-0.5470032	5.666912	-6.9638886	6.886169	10.08162	-1.547402	-1.3431882	-1.0534488	0.5399808	-7.663635	10.994189	2.4667537	-9.461693	3.0572662	6.9405427	-6.66944	11.336677	-4.112601	-7.267923	-5.9466515	-1.7540818	-3.9249494	1.7882462	-6.540623	-2.242225	-2.2797256	-13.994145	-5.941115	2.6636183	-5.73292	-6.0446773	-6.1831355	2.3937445	-2.25585	3.2507827	-6.9865685	-4.3708186	11.898929	-10.525001	5.5841804	9.39153	-9.094794	-4.1561437	-8.532628	2.2952273	0.23815472
301	7.141752	1.366754	13.744637	8.1323595	3.3120155	17.211897	23.450653	12.569271	-1.5032644	26.076422	13.584896	1.5138391	-2.5343473	-0.13505562	2.588714	-15.007794	-0.49449047	-3.9428837	17.104822	-8.916817	2.32843	20.1313	0.63467854	-11.0833025	-6.3687615	-1.3045341	-8.55127	-3.0529356	-7.7264657	2.77882	-1.1231257	20.256573	16.116472	14.027312	10.298842	-2.7358143	-3.076062	2.777813	-1.847308	-7.892511	-4.6632843	1.2555294	-4.9758716	-1.0832473	-8.374659	-3.1912715	7.6413083	-7.397156	7.3362145
302	-2.0714235	-1.9633158	4.806308	11.65115	-0.011109312	4.5452633	8.30592	-4.5602517	8.565091	-5.7203565	5.0119805	1.9999701	-6.1136494	17.039557	-3.1982594	0.9696656	-2.912948	0.8006404	0.4091134	-8.433679	-9.314483	7.296778	-5.858664	-3.6738436	10.953557	5.884478	-10.012954	-10.047391	8.139533	-10.842346	-8.086575	-2.4728816	2.2870724	-4.6479445	13.725658	-5.4681478	1.4871693	4.570354	-3.022586	2.095513	-3.485318	7.409306	-0.6523997	-2.8044493	3.3067095	3.17638	4.8026576	6.1457267	-9.637696
303	-9.760742	-5.9523735	7.3500733	-3.3486307	12.203736	7.6827188	1.1279188	18.286917	6.6657357	0.5991227	7.6237197	-4.583444	3.8843956	-1.7139282	11.079418	5.2785745	6.856546	4.801545	7.993505	-0.5290916	12.029887	9.09772	4.5942283	5.458	11.685641	0.58179855	8.842488	2.9830074	7.542162	4.6229377	2.056259	10.111953	1.2983506	3.9746418	-3.7978065	5.070453	-0.4517924	5.7264705	13.057972	-8.963168	8.597281	3.7400682	-0.745526	0.30352506	-14.256695	6.2248054	6.7583675	-5.094232	5.088329
304	-11.7036085	-11.700944	-19.989655	-12.863243	3.9750175	-7.058315	-7.348146	-5.8501897	-8.06949	2.6443305	9.910625	-4.9793262	-11.074489	-12.385577	-9.815169	-4.8127646	-1.7544962	-1.1414127	-0.057435513	9.504513	-0.15696923	-6.714602	-12.721112	-19.966532	-5.3353233	-5.9850583	-20.791319	-3.1438134	0.6902382	-7.101257	3.5294983	3.6635005	-2.5917614	-3.504553	-0.43679586	7.7123303	24.328186	0.041068953	11.43101	-3.6723661	-3.5043128	8.786627	2.865925	-2.804694	-2.144016	-5.0427847	-22.857435	-8.75397	-21.961876
305	-15.536373	-7.51938	-20.719818	-16.824404	-14.427722	-9.939628	-13.994182	-9.808608	-14.345134	-2.9541597	-7.154757	-11.883576	2.6668406	-15.249794	-21.261541	-3.250845	-13.954704	-11.318776	0.6716458	0.6021274	-4.386533	-11.145398	-12.958274	-2.1397493	-12.480683	4.3257847	-10.7605095	-17.347094	-18.662611	-14.099602	-13.532826	-8.552495	-2.7648213	-16.268562	-17.034025	-19.472574	-3.632518	-20.862951	-6.0874724	-6.9004765	-4.64763	-13.952217	-28.36057	-14.527588	-16.817003	-10.5834055	1.5292908	-6.5277443	-9.43741
306	-10.481707	-3.3144805	-8.506726	-3.9132023	-7.1414657	-11.206857	-9.178361	-15.141862	2.4972894	-16.668018	-10.184537	-9.163232	-10.31088	-5.241162	-5.213096	-10.414919	0.10087236	-8.857909	-8.800697	-3.8403533	-7.427855	-16.082727	-9.390588	-28.499586	-19.652945	-16.171318	-9.251294	3.8267334	-17.293777	3.6750011	-12.908278	-10.498664	-5.999006	-13.185237	-3.0294046	-7.6318965	-11.170647	-4.994984	-9.390222	-8.862312	-4.567735	-19.139704	-12.588759	-12.538789	-14.655873	-2.6716015	-6.3425713	-11.883149	-6.9674697
307	-5.3159595	-11.683113	8.365972	7.4408092	9.111511	11.457855	5.594731	-1.0938864	0.7891157	-2.7414694	-10.088691	-16.753885	-4.68276	-6.5722127	-19.187279	-8.444265	-3.7841341	-12.556628	2.7155457	-2.009021	-5.9880958	-6.407203	-7.343151	-8.324908	-16.303028	-17.029829	-12.2430315	-7.937135	-11.779427	-14.02858	-4.146013	-6.1883163	-12.106523	-9.394901	-7.143971	-8.732579	-16.937296	-7.569378	1.2923411	-5.4871984	-13.274635	-1.3116838	-13.197885	-1.6169828	0.8031246	-2.5362813	-18.385954	-12.124706	-14.364985
308	-3.1224413	7.279094	2.1895037	6.517222	4.383512	2.1503127	7.855345	0.43525752	1.2747257	-4.9206276	-4.2895885	-6.630425	-3.341163	1.5899788	-1.6016277	-1.1761392	10.001702	7.052625	-5.8058667	-3.2139091	-5.7287865	-2.9543722	2.3540695	0.41963777	1.8843387	-1.9157152	16.097172	6.602758	-0.72917366	4.548316	4.835031	-1.7920332	-9.552348	1.1254786	0.2149914	-3.425698	4.6017175	8.389579	1.605394	5.727534	3.3156013	-0.1419946	-9.957372	-3.1239636	-4.1556926	-3.5737305	-0.75607747	-10.276793	-10.283407
309	-4.457475	-4.394905	3.907355	16.07496	1.5979387	-2.6575384	2.4219468	-12.636359	-7.6559486	-2.8516166	2.8970025	-14.606262	-21.902351	-17.151712	3.0036116	-5.140355	-8.744999	-3.7325191	4.4661307	3.7688396	8.690575	-6.563915	0.27959728	-1.9529163	-2.8321836	9.731043	1.1345667	0.45748535	3.0416965	-3.186246	-0.002458016	-4.974852	8.80845	6.4538827	10.381211	5.267554	6.143515	3.7908382	7.0620003	4.9633904	-5.2091684	3.7593794	3.0340605	6.6388774	-2.9496937	3.9627883	-3.8635433	-0.28647986	15.59996
310	-6.0724792	-3.9037464	10.250215	9.331034	-2.7008617	-12.921928	-4.774855	-1.6489989	9.1349	-7.9418817	-7.5517077	-6.8439116	2.1414206	16.578972	-6.2087173	-1.1045072	-2.1966593	-5.11806	4.2648215	-3.4092896	-3.7694035	-4.7616677	-1.814593	-10.322761	-10.934489	1.9581757	-5.842766	-4.613405	-5.5076766	4.3973193	3.9023116	0.36084843	-9.350354	0.34804368	5.820162	-10.027204	-1.0315973	-5.134998	1.3447253	-3.0254707	8.9213705	-15.091752	2.1108353	-0.78234893	-14.067939	-10.72298	-8.903691	-4.6647315	3.8991444
311	14.272704	1.6360594	2.880358	3.7120464	8.864852	6.255419	20.447548	17.388395	19.651434	-11.867648	-10.508283	-8.401466	0.49521732	-2.3620398	-13.770566	-3.0556886	14.103023	-8.045108	-11.624536	-8.478896	9.692307	14.045215	8.149941	-16.013035	9.49321	8.826614	0.4765075	5.742392	22.25293	-1.0725493	3.5984135	-3.0650804	-4.881548	-3.1715128	-4.0124063	-2.599709	7.3827324	-15.947972	25.457022	0.36883602	7.694837	3.3556528	-11.10318	-2.897351	-2.2855818	2.7239397	-7.5033116	0.38012147	-3.813001
312	-1.8440365	4.1578526	-1.2044588	0.86221963	-10.678204	6.6553783	1.6191999	1.1438593	4.379479	2.0561266	-10.435245	-6.0272026	-2.5620525	4.589541	-8.959561	-26.098322	2.6250067	5.1259494	-0.011859019	-3.5079234	1.0272068	-0.34837428	1.1993332	-15.947861	3.6851768	-6.1427836	0.47860137	-8.905845	-11.601583	6.78105	-11.286296	-4.81479	1.5807137	1.765368	2.091442	-13.003181	-15.079648	-1.9693042	-4.040283	3.263138	-7.449178	-9.055772	-5.182073	5.919395	-10.882157	0.014959335	-2.6424181	-3.004586	-8.906998
313	-3.895602	1.0028118	12.626923	-5.290133	7.1075435	-3.1408355	-0.5748577	2.2770522	-14.104744	-7.1805954	-0.26255774	3.3047762	12.677547	2.107623	-4.4135923	-1.3400606	1.4402653	-6.639422	10.203819	4.439503	6.154115	8.504687	0.8694906	6.478045	13.64204	4.1772523	1.4127964	3.093911	-15.373933	20.397379	1.8457471	21.779165	10.025684	6.2729225	0.41511822	6.679025	0.8358014	-0.9765356	3.6511726	14.925111	6.0152946	0.750515	2.5741427	-1.4108294	9.143575	7.5598106	0.68470097	-1.4437042	-0.3671913
314	-14.1704	2.0257638	-5.192703	4.832623	-1.3368479	-8.729049	3.893444	1.4256791	-5.8578506	3.720458	-0.26789346	4.5644736	-5.215179	-1.6470352	-4.877832	-3.7864344	-0.9291508	2.9431458	-4.165284	-0.29377374	-5.267302	-1.0549717	-13.776265	-3.3123453	-5.8138237	-5.7412515	-4.457433	-5.4277267	-3.1875656	16.37071	-9.4312525	2.6284194	-4.461244	11.942996	2.110814	6.9127955	0.33593178	-0.78122807	-13.554531	-2.3429043	-6.275926	-4.247868	0.17107685	11.083781	-1.4195954	10.1575	-8.723601	-0.5459568	-0.63814574
315	-13.434285	-17.865692	-11.614159	-5.3160844	-6.9474645	3.309365	-4.369935	-10.001193	-15.604732	-3.1691806	-16.244938	-14.492996	-4.469666	-18.347635	-12.504544	-9.563736	-15.0327635	-9.559245	-1.105814	-11.578472	-3.2508347	-6.349813	-5.9894767	-13.94938	-9.359722	-9.619441	-4.1022034	-0.01960818	0.7234211	-10.08545	-8.925426	-24.438307	-12.71271	-9.853635	5.0173817	-2.0177233	-11.025112	-12.238018	-8.342442	-7.4567857	-9.106181	-14.293454	-0.70483	7.380381	-8.357558	1.8313752	-6.7157326	-0.17062426	-13.179405
316	16.753052	19.989332	14.343076	14.191662	28.91171	9.511706	25.511408	31.198938	22.803322	7.1388955	19.358221	23.845535	16.473795	13.305526	4.7809963	11.220973	10.575166	9.91097	4.4195056	8.767835	11.785504	4.4121146	0.65723103	13.188709	4.1260233	8.166932	5.9932175	28.108734	7.793918	2.6474798	3.415722	7.0082917	4.807432	1.5117607	14.602054	19.407665	5.339018	16.133722	-8.052575	-1.1369324	-0.00673453	9.96713	-10.7795515	-4.1840024	-8.374522	-12.374484	8.583184	2.680827	16.034822
317	2.4078052	-6.4087663	6.618407	6.8146987	3.5299847	-1.6455561	3.159363	9.424581	-1.7632946	3.892458	6.8856893	7.024095	4.7523694	3.5386515	2.5391338	3.3590958	-3.0730917	8.182345	6.0321145	-6.4714093	-1.877504	-3.003603	3.058483	-3.7049196	0.5882525	-6.0648727	-6.7428155	2.8194778	4.0120883	7.311144	0.5013695	8.38939	5.788012	4.6280217	-0.6269331	10.020268	11.405228	9.450664	3.9423687	1.3619434	3.974107	1.765222	9.69974	12.604192	2.6140213	3.4336002	5.4090695	13.032383	4.669923
318	15.142129	7.5895257	1.2590542	4.7264504	9.426936	4.1292167	3.7687676	-2.3038037	11.155766	-0.16679938	9.587766	0.89914435	6.9624143	10.80617	18.25646	2.4532828	2.2187374	2.0459325	5.213133	12.292661	19.049078	-0.18042977	7.299368	-5.55008	12.834842	5.0980244	6.9994426	9.61255	11.309341	8.870839	3.5335855	6.8612175	4.60418	2.8819811	5.5661964	3.5609856	-5.647949	4.433832	12.806907	5.667785	4.4922423	6.647121	-5.8404756	-7.7901645	2.9817865	11.57311	9.546219	-0.58505684	-8.12349
319	-2.1137693	-10.629888	4.138382	-7.012913	-0.523963	-15.454055	10.274508	-4.85214	-10.591884	-2.7079322	-1.7402138	-1.9739901	-14.830276	-6.0775046	0.7838068	-5.177954	1.5077038	-1.9681087	-4.5789366	-9.812455	11.710826	-1.5729685	14.903932	-7.420929	-4.549993	2.9721794	7.7076	-8.979357	-3.557616	7.013588	-8.39037	-10.401988	-6.593298	-2.5847173	-12.252751	-6.3464904	-4.5887833	3.6281683	3.7390554	-16.081842	17.999653	-11.337532	7.6573586	5.1230006	-16.43923	0.93924236	-12.887787	-11.214123	2.0555794
320	2.7937965	6.2279906	0.97931147	-14.144734	11.730522	-1.3089572	-2.136277	-8.391191	0.8470993	-3.9894516	-12.259899	-2.591135	12.070447	2.34742	2.6994534	9.485923	10.027196	8.199792	-0.8079575	0.58224	0.79668665	-0.21489048	3.820567	4.7962217	-5.555078	6.8481693	-1.8307657	1.300742	3.0654001	9.288152	22.13526	4.815017	-1.7567295	4.3270254	-0.4654366	-8.717837	3.5091813	2.2030687	6.207785	7.8875527	2.6833649	3.0728848	-3.8564165	-8.119612	3.7722635	-11.073033	5.0040836	0.3913138	-3.3208191
321	3.3723438	-5.6038327	-5.5649204	3.8503208	3.839639	6.5203037	7.591043	2.1183574	10.301921	1.0788412	-0.48667035	1.1309795	12.068599	0.15428162	1.7594014	7.101046	11.942945	-4.160686	7.6132064	-3.1308677	3.1303608	11.265918	8.132751	15.54893	6.319776	10.310712	11.2080965	-3.1231592	2.167727	13.115705	5.089899	6.3262773	6.100605	9.718959	4.257704	1.9620528	-2.2982638	4.5552096	4.3993945	15.307103	1.8056679	-2.9692528	-1.689344	1.4831406	9.215965	-4.2736964	-3.1477196	15.537265	18.661467
322	1.1020039	-1.50272	10.274674	1.5308756	-0.8531869	9.704858	-9.781733	-7.2736573	-5.464871	-3.4742343	5.788481	-4.166888	-8.8876505	6.341396	-4.1009374	-5.9502196	3.5645638	4.5751452	7.506983	4.984509	-11.748942	-1.5701132	-13.578525	5.662453	6.197366	-7.188389	-3.32492	-2.2368667	18.5697	7.3806624	-0.41708136	-4.4178743	-4.692362	10.36494	3.544316	-9.564639	4.28375	2.0490596	0.7777662	-1.4772148	-3.9515836	-8.625964	3.0464275	1.6445211	-3.8467815	7.876812	-5.7912426	2.106726	7.7952447
323	6.199314	0.9323044	-10.061681	1.9272691	6.48811	-5.711466	0.76795894	2.5520308	-0.81470805	1.5395632	0.04101777	-7.7837033	6.611994	-6.557855	-4.848268	7.978313	1.5251714	-3.5715895	12.739522	11.374202	0.37161985	-16.278933	0.18180515	-7.2771835	5.9676666	21.645784	2.2351606	9.1103325	-6.4044204	1.1633373	1.0717901	4.6321616	3.121132	-9.500289	-9.506615	6.9173093	6.7753468	-0.701705	0.53645736	10.694673	13.01822	-2.0277503	4.8454604	-0.71757174	13.442978	7.8494773	5.987175	10.794711	-4.5983768
324	-1.2451192	4.6539793	-0.5619499	6.6653256	7.115748	6.3404546	5.21018	-4.184897	-1.86809	-2.061871	5.4084115	2.54491	1.4540148	0.7111206	-2.1919343	11.04892	5.0456457	5.1324487	2.2270417	-2.1853845	7.4812846	-1.2284282	-7.5142875	-1.3945996	-4.0272584	2.5680869	10.755721	0.5673626	-0.20362632	2.1229799	-0.90245503	8.301564	0.94737023	4.039809	-1.2483124	-3.3984535	0.9690992	4.074574	-1.5688105	7.61998	3.696083	-1.894957	8.120238	-5.573545	-3.7688854	-5.895437	-15.361652	1.5587511	-3.3373992
325	14.0056305	14.086577	9.67209	2.868819	12.066731	33.62943	25.159204	5.664169	27.32112	13.2371855	12.76076	7.9730873	10.44546	10.62382	16.778685	7.1425214	4.2510257	6.633011	-2.862818	-3.0248835	3.0233717	3.792427	-0.062425613	6.877169	8.51806	5.628842	-8.770517	5.837671	16.68745	16.86962	6.0865684	10.500213	7.9353943	11.092515	9.994157	5.3897805	8.293414	8.328227	-6.964643	11.735847	9.179756	9.318129	5.8175488	14.464404	8.142129	-5.2842097	-2.918563	-1.8289108	1.8785685
326	8.304965	-4.0082564	-2.734372	-6.2501903	3.5096474	-9.659912	9.749946	8.783056	0.61362916	16.993608	9.858662	2.3799326	12.760204	-2.2432988	3.351476	11.116185	6.989374	7.8090324	-0.54580975	15.543148	16.169767	6.0459633	1.2062292	6.83785	8.72734	6.314569	3.8510048	7.5245347	-9.446742	2.008598	-0.5457329	-0.89563847	4.147945	5.3698077	1.847351	2.6956265	18.06217	13.6118	-4.8505373	3.185836	5.366886	8.286434	4.458924	2.9235754	1.3191867	6.373014	7.453089	6.8169456	7.2157307
327	-9.49414	-8.173238	9.689795	9.112811	-8.612483	-5.989115	19.58263	3.475536	-10.435306	-8.9998045	-1.178092	-0.05558141	9.3712435	0.82315415	8.585386	5.106918	2.9989765	-2.0944057	1.519806	10.046348	-1.1450604	-0.22838943	-3.9541738	10.696915	-2.9882562	9.43064	9.261134	4.038611	-6.2231007	14.007266	-5.1987214	2.7169647	-16.32736	6.2980113	1.6881183	5.4851213	-4.865469	12.53191	4.229423	9.414218	6.3473644	19.064056	2.525637	-8.760089	16.838158	1.8819367	-1.3760047	3.1051705	-9.502065
328	4.996124	-4.183448	8.364487	16.25306	25.0409	3.562629	3.650222	2.8998258	-5.2366967	21.025494	12.522769	0.75762415	7.404959	9.928313	28.745554	10.2132635	-4.202308	11.767132	17.1764	6.6986504	-3.2236793	-4.575243	-0.50286704	7.6630135	3.3675964	-6.515871	10.709699	-6.5787864	11.958631	18.292103	10.251683	-3.5440552	18.6378	17.20692	21.539148	15.978456	8.09392	13.346791	6.150187	-8.147945	23.087036	7.1805935	-3.7074044	27.354086	13.734183	-5.1359606	6.006638	18.23839	8.218441
329	-9.489348	-8.269169	-7.431233	-1.7206559	0.2507399	-20.513128	-14.69397	6.8999534	10.551756	1.6050411	-12.366893	-13.021922	4.393006	-5.1282706	-14.693387	-10.63606	-10.069193	1.5551862	1.2596632	-3.249442	7.1804175	-6.460217	-15.777083	-5.159803	-7.6725254	-12.235705	-6.888321	-14.390644	1.2987574	-9.638671	-4.7375426	-0.60112005	-9.285503	-8.1695175	-2.887067	-18.112299	-8.786446	-17.701864	-4.5036244	-4.214996	1.5348781	-8.29453	-5.9571896	-8.583931	-1.9630274	-8.751899	-8.395543	-3.5101388	-7.5089087
330	-7.7938876	4.896046	9.409666	-3.6490867	1.720078	-3.5661328	7.6299973	10.041199	3.0308774	-6.185194	1.6351423	-1.5267178	-4.140843	5.7709775	2.7354443	-3.1717331	5.6086164	-0.9147484	-0.6524299	5.2241864	1.8066791	-6.09626	4.8669868	3.7415726	3.0140896	-0.59256554	5.1294827	1.3289601	5.0687785	0.984111	-2.1831164	-3.2099206	7.456984	-2.320025	5.744966	5.7070804	10.776436	-0.24054341	3.0402586	-3.1065273	1.1792234	8.882253	8.373334	13.252261	6.206301	7.358618	2.3236353	5.829918	5.5688033
332	2.5178483	5.155234	13.971252	8.863965	13.051102	11.205819	3.8199577	9.984969	-5.757686	4.8304324	13.078026	13.560916	15.5784235	-0.5750804	17.074333	5.906382	10.6474085	3.04861	9.250875	9.339879	5.200746	4.50585	10.898364	5.202442	-0.47853056	10.869266	5.926187	2.976311	6.199884	0.72497064	6.0713024	5.704081	3.658617	9.939713	11.804839	6.449808	9.769227	8.693444	12.912594	4.87106	7.7614307	4.764951	11.561719	4.3887053	3.960497	9.762684	7.8092995	3.7118847	3.9333973
333	-7.1147676	-9.20524	-10.891412	-8.568772	-5.384931	5.5277176	-7.642675	-5.1124196	-16.055952	-8.507097	-7.940843	-18.079958	5.267222	-1.4742002	-5.4186873	-5.997807	0.76711464	-7.4293265	-6.0111775	1.0175437	-10.581193	-9.700606	-9.385807	-18.418531	-2.4645927	-9.452899	2.8167489	4.5655956	-3.9603834	3.7426617	-6.507402	-2.6453006	-6.7281194	-0.14909522	-10.426785	-8.687665	3.628378	-6.6276073	-4.877544	-7.2676454	-10.941693	-4.246287	-10.181226	-1.2126898	0.3560389	-7.5600533	-7.4005275	2.5273163	-17.608614
334	-6.134374	-14.647847	-15.371203	-14.888637	-12.641754	-13.018425	-19.824968	-8.85998	-22.09727	-12.115318	-17.121923	-9.658136	-7.577906	-19.36041	-12.602832	-7.1076927	-10.41738	-3.4273415	-10.168835	-4.7528234	-1.3750569	-21.904211	-11.064021	-6.950083	-9.174251	-10.903909	-7.0558167	-0.38679662	-16.992006	-8.296066	-12.915042	-11.894573	-8.837449	-21.657671	-16.470709	-26.00615	-9.63433	-16.643145	-14.779109	-13.3090925	-13.814393	-25.335365	-18.881872	-12.241473	-9.929474	-14.330359	-9.996612	-7.242331	-14.3279
335	-8.261998	-3.5128555	12.539539	-3.843667	9.524895	1.5931803	-2.4564228	-12.601086	0.62896043	-5.214214	-7.543878	7.407252	7.6151223	3.4521427	2.3171155	-0.7412662	-3.184267	1.7222	8.924116	-1.2262379	-0.38938677	3.5853078	3.232897	6.4577847	2.1603084	3.0793877	-2.2196324	0.6151534	-12.151614	-0.22353168	-1.9363829	-2.3474874	3.7988052	1.6310889	3.392544	-1.0745212	5.8185267	1.370123	8.236436	3.0262544	5.078137	6.480942	12.391942	11.045746	9.472653	0.43902984	8.325412	-4.077762	10.446571
336	9.167985	13.352825	5.4285126	13.596637	-6.717226	13.866157	3.0719833	8.109983	10.286403	12.984955	18.040295	5.073557	1.0919257	9.203327	5.48777	-5.012875	10.107425	13.701408	11.264457	3.2200878	-10.561233	14.751464	12.006569	4.1030226	21.622297	1.7411369	19.350307	13.33645	8.19719	1.0041019	-0.5103347	12.386788	-8.593571	10.938289	18.189814	15.466405	7.0584054	1.0973053	3.4932575	8.256172	8.882782	-2.9567032	2.212273	4.404991	21.013475	25.686417	4.3919806	-9.910016	-2.6844857
338	-12.044754	-5.783549	-3.5501716	-9.866782	2.7001238	9.779768	3.0003679	8.141937	2.2822938	4.602831	16.890564	12.697609	14.336539	5.661325	0.42333737	5.5547543	11.312497	1.2851489	1.9411244	5.5560784	-13.730282	6.4830184	2.1451972	-4.4205885	-5.520111	4.2874284	-3.912164	3.8491223	0.44293562	2.15008	-2.5544972	-5.668778	1.8142995	-15.336661	-3.7027874	-5.793957	-6.3611298	-6.765066	-9.459125	8.170678	4.438164	4.813413	5.2045426	-3.9526062	5.943132	-8.064284	-1.0315142	3.5408223	12.685982
339	-4.8859005	1.207046	13.848653	-4.633751	15.659267	11.175994	10.933894	2.6970863	9.798412	9.142518	-0.089108504	9.675408	17.400095	5.0700035	0.23240495	0.8615282	7.9186625	1.8574365	6.3201575	12.426927	1.0955528	-0.6002862	-2.4678507	-12.769855	8.879853	7.2518554	-4.0575333	3.142925	3.604285	0.8095004	4.5715804	3.7828815	-0.753167	3.190942	9.857432	-0.4785727	-0.49013376	8.579165	-5.6912007	-8.114976	-4.005607	-0.540288	-4.7668424	12.741277	3.4766018	15.059166	6.8861046	4.173999	-1.4657837
340	-3.3116102	1.8458933	5.37693	1.4467336	-0.14978819	9.376319	11.339111	7.494143	0.12060499	-4.832218	19.909304	8.922677	3.7248383	6.991346	5.01776	-6.5626273	4.8343515	-10.523056	1.6954724	1.8028244	10.729472	-13.560517	-4.754024	-12.486945	8.360134	-1.7981249	7.9383698	-4.0380187	8.773663	-5.2848563	1.3829306	5.4205227	15.147561	-3.5677922	2.405721	9.959466	4.5729537	3.642886	12.994342	-6.879439	6.7828736	9.370434	5.1957374	1.5409311	-1.2655724	-0.07873869	2.133619	7.3129487	7.3369846
341	-5.281794	-0.71811706	-13.556523	-0.33895174	-13.716687	1.5918523	-8.5792	-10.046483	-4.9972644	-5.535855	-14.720497	-11.330007	-0.35208765	-4.8383164	-8.891998	-10.4078665	-9.659003	-2.6726532	-13.204217	-7.1757045	-28.707788	-2.9081573	-1.4927958	-0.23323107	-8.043619	-7.038609	2.6591609	-1.4485193	-13.078687	0.93888503	-8.009177	-10.24242	-16.670786	-15.552312	-17.525957	-9.106521	-11.281925	-16.886257	-2.945465	-0.16968186	-4.0671067	-16.7649	3.8336575	-6.4071217	-8.409066	-17.390543	5.0092626	0.2882161	-4.127982
342	-2.4774945	3.3421328	-3.9523888	-3.0414326	-16.13809	-16.921957	-8.798519	-8.087083	-14.194648	-3.7403355	-12.208364	-7.0821633	-16.322355	-21.05943	-16.312721	-12.95599	-9.234958	-6.269689	-9.045309	-13.783867	-7.4892583	-8.112605	-7.2004867	-0.99482113	-1.6275821	-8.614688	-13.818395	-15.013103	-5.8508983	-3.1861515	-4.445451	-0.5585833	-10.493596	-5.3386407	-1.0817494	1.9078346	10.094268	6.3374887	-4.0565853	2.9547756	-3.078618	5.290406	6.472416	5.915501	4.520438	-1.1868266	9.981175	6.718578	3.8730862
343	-3.1217575	6.9229393	2.3789485	-1.7467846	-3.1022403	-9.853124	-10.867744	-7.6243796	7.4181848	-4.310465	21.690744	8.773978	-4.2861295	9.200864	6.3327575	-7.0079956	4.0496464	3.18244	7.1425414	20.649782	27.122538	-0.55796146	19.981493	-2.9701529	-0.7418149	0.6988606	-3.0259008	10.713131	-8.041472	-0.70197374	-4.0550866	15.293706	20.34106	1.5495826	-0.98626494	2.892094	5.021626	0.106120504	2.7665126	0.18948682	7.3036118	-8.9519	8.184425	-11.141185	6.409609	-6.4459434	-0.8622246	-0.4455773	3.2737553
344	0.9941309	-1.3021694	-4.463682	-12.433353	-6.846802	-5.179739	26.551428	-3.7662652	-4.351481	-5.176144	-14.155637	3.5131252	-5.434597	7.196823	-0.84938765	2.4638643	-13.824524	-10.195294	-0.08952173	19.72745	22.795593	2.495621	12.387706	9.546195	2.1271522	-3.6090298	3.0701828	3.1206071	14.983989	4.755493	-7.9305463	-12.249209	11.676975	0.52160454	5.3409877	7.2645283	11.262179	2.6085281	-1.2662655	11.593106	-1.6663007	-7.4549766	-7.4741936	-6.060389	-7.025884	-2.6565287	-12.917038	-5.789711	-13.996146
345	-1.1454871	3.3807714	3.0929365	-6.5927157	-0.47052208	6.17726	0.7277258	6.1934	6.6053123	-5.6977925	-2.7140846	-1.4201692	-0.47879663	-2.7746017	11.095825	2.7996895	2.6971312	-1.4222986	6.310395	1.5838801	6.837097	-3.2169247	-3.9301121	5.432335	-4.0082135	7.687416	-3.2381217	-1.3845605	7.601663	13.627586	-0.042043608	2.6243632	-6.4011073	2.8531017	1.1721934	2.7685602	-5.3163395	-9.374295	-6.567594	2.519512	1.756681	1.4719805	-0.952358	-2.3264878	1.7786674	10.7692995	0.44815218	3.4443064	3.2462804
346	2.2467175	5.7853146	-2.9660485	12.412707	8.710712	1.8104357	-3.1680286	-11.603847	0.004344145	-5.8390727	2.5465007	6.4488215	13.834301	6.4996486	-14.1825075	2.0741866	1.2300248	-4.605866	9.397697	-6.7730865	5.7330604	6.6652474	-6.357122	3.3242798	-0.72589976	0.33181667	3.9922342	1.0198644	-4.7250304	0.45796928	1.8645972	3.9116008	-2.6236107	-4.279957	-7.4804826	3.8782225	2.7258828	10.023917	-1.6496044	4.9359016	-0.5738887	12.398082	-11.01627	12.318273	3.6777103	2.9549313	-3.4110477	-5.2920604	3.3903847
347	14.110867	5.1395164	6.2457566	4.3108544	3.2561681	19.752232	5.3144746	14.180634	7.032028	-16.086462	13.88641	-9.966353	16.724768	17.133087	-0.30686918	-2.0512981	5.016274	-0.8773327	-1.2507392	14.247046	17.745794	0.9788994	7.2974925	-0.63959694	-8.767872	-1.3497549	-7.146042	3.1552327	-14.494606	6.8874054	13.008888	4.045689	3.7840483	4.5030117	-15.625916	1.1662301	11.6560335	5.4421535	1.4917359	-12.209027	6.839229	1.160682	2.8695767	6.1385193	10.033	-4.987568	3.4762115	-12.026305	1.9586401
348	-5.6833997	-3.7035935	-6.8420186	4.0562816	-5.8363433	-4.4532323	-9.446198	-0.6760783	4.085016	3.6282423	17.408869	18.803394	6.9671474	7.358339	-21.23276	-17.649141	-4.6831017	-9.191083	7.2114673	-10.638291	-7.630196	0.108985506	0.75540394	3.0168684	-7.2879386	11.030205	-3.8830433	-4.200603	0.96708375	-1.006941	2.7555869	-1.8898807	-8.234185	0.21119197	-5.8844943	-10.550038	-14.243009	2.4879534	4.6819005	-5.2198253	-7.685566	-7.0551887	8.949532	-11.049114	15.992752	7.3881593	-4.1491313	-10.906753	-7.4518943
349	-9.887609	-7.4088445	-10.146213	-18.791838	-3.8398626	-11.3029585	-5.9104066	-3.2010643	-1.9493078	-4.362519	-16.017214	-9.166837	-4.4877396	-19.443214	-29.049212	-12.008134	-7.0715404	-3.795852	-1.7748703	-9.50297	-9.747696	-5.6668	-6.981256	-20.519327	-14.66153	13.043228	-18.387194	-2.1159537	-7.0174274	-11.5532	-12.620216	-10.382047	-20.615713	-14.321269	-10.353072	-18.277443	-15.359586	-8.805005	-5.102434	-17.3328	-16.498625	-15.467603	-11.955962	-14.613197	-21.407417	-15.472652	-14.801501	-10.693139	-16.920412
350	-9.674075	-8.75414	9.552901	21.791746	-13.760391	3.5297725	-8.244167	16.521835	12.183154	-12.144444	-0.034721196	-3.3100502	-9.772052	-8.6210165	11.348155	-4.1662416	8.331019	11.838001	-3.561402	4.3054996	9.719962	-0.6276722	-2.7627764	5.5701995	-7.267757	7.139293	8.99351	-3.6027758	-3.7665966	0.010244846	17.288765	0.79999524	16.509201	5.4267426	-6.38682	-8.094076	0.78978413	-10.7309675	0.5437165	-4.4465394	16.02357	-0.040298402	-4.6726747	6.293389	-14.226765	-9.725419	2.9552965	-8.2766	1.4729433
352	8.907388	-18.210207	8.455426	-2.0132864	0.31167945	-7.874232	3.077737	-2.3488047	-11.632394	-1.8989137	-13.56903	11.287084	-6.08071	8.725349	4.2391706	-6.6122956	-4.3778486	-1.5415064	-7.7884274	0.44609585	-7.5544434	-3.1018436	-4.1885753	-8.934642	2.5815814	-13.209716	-20.012026	-2.31716	1.2607887	-28.127775	-12.845548	-6.198729	-13.326777	3.8086154	-6.4225464	-12.847781	-12.498528	-19.50944	-2.6246612	-9.855801	-13.121185	-14.363987	-17.803228	-3.9340127	-7.7406697	-7.990294	-6.4563384	9.762178	-7.1690307
353	-4.8992033	-5.950273	-3.258825	-0.69829845	0.79660034	-13.535362	-5.880008	-17.765135	1.3236634	-0.56396073	4.993548	-2.636369	4.4087186	-2.3584802	1.4877645	0.07368978	-14.372399	-4.5894237	0.7470186	1.4386832	-0.015877327	-4.074515	2.1832163	-6.796852	2.5932713	8.771813	6.4020677	-12.246409	-10.2261095	-9.489239	-2.748727	0.7058663	5.6834655	-5.4733777	-18.899853	-13.8125	7.1098638	-4.451899	-8.206534	-13.876587	-19.53367	-11.456304	-8.267372	-2.6588953	3.9001548	-20.65284	-12.395207	-6.04277	-12.637176
354	5.0247054	-0.746803	2.2574012	-9.352563	17.21427	-6.5762935	-10.432111	4.4364867	10.988294	-7.0574822	8.029714	5.48732	-3.8213341	12.310655	0.60311174	-5.4826465	0.6643696	-2.1604047	-5.146958	-6.0885143	1.8831521	6.17634	4.5540805	-2.8118618	-3.1078403	-4.6573486	2.2712424	6.8336024	-8.640339	-3.3354833	3.8537934	-23.385798	-1.4135915	0.45373622	-9.058898	3.5370474	0.8380098	3.629634	11.244306	-5.995604	-5.7403398	4.7563133	2.8512008	5.8632946	-3.6490688	6.576649	-9.813044	-3.1068656	-0.09595474
355	-10.215218	-8.765101	-20.657051	0.099452496	-15.858734	-15.026904	-3.4217749	-2.1980343	-4.784362	-16.600962	-22.411951	5.6723824	-8.961709	-4.3185487	-12.934253	-22.816935	-4.7325034	-3.457924	-17.026453	-19.494537	-26.795393	-10.1286955	-20.227629	-4.323796	-11.450913	-22.142256	6.3158875	-25.328611	-17.183867	-13.646556	-25.27539	-10.309958	-4.828529	-17.948988	-19.594873	-14.375178	-21.47375	-7.8101444	-1.0314251	-21.004906	-24.270834	-10.073903	-21.328157	-23.948954	-22.732569	-8.929208	-11.560829	-22.396048	-6.544697
356	-1.1603683	-3.456445	5.994843	6.132866	0.16901891	0.35965887	6.2735596	7.162168	3.4545457	8.723176	3.896485	6.758447	12.015045	14.5308485	3.25307	10.603789	3.6099288	4.833538	11.964404	5.4594827	9.989661	-0.071754694	12.731706	5.2671814	12.056588	3.8928425	7.314884	5.1426835	0.55648375	-5.2026267	12.949643	6.4063168	6.4428916	6.8948097	4.570291	3.2092826	2.1159163	7.8885694	6.847561	9.45327	0.08228377	3.0455263	10.698255	3.8468115	9.865043	-0.83274144	12.929082	3.2850914	5.8893914
357	-8.67688	2.3517103	-3.2092628	-9.509215	9.1804905	-0.8573749	0.03855419	7.7569222	-5.7779956	-7.0800548	4.9987493	0.30879116	4.2631035	10.29602	8.588187	0.3228542	17.405828	-2.3506365	-4.940752	1.9919367	-11.322797	15.94955	7.0453987	0.00658981	-2.6619184	9.048272	-1.1271708	3.784996	8.043281	-8.160736	-0.21885173	3.4526978	-3.04745	-13.112168	-1.1477379	8.005056	7.6101727	2.2981017	10.22135	-0.18264978	4.077566	4.3303323	-8.701794	-0.99157506	-12.949697	-6.282329	18.809324	1.4541006	-2.4193676
358	9.919742	-9.482017	-10.221912	5.1729627	6.7168193	4.8192477	-10.305504	-7.0210323	-8.967625	7.5907764	-12.538547	10.45894	-12.87653	-1.7370251	12.108539	5.423435	-2.299858	-4.352512	-11.481403	-4.2403526	17.084059	-16.947498	-5.872645	-0.4052612	2.6243625	2.3107107	-1.372963	-6.253071	-9.397904	0.38650918	6.595135	-5.9448085	11.306455	3.6760006	-5.6406198	-6.925319	0.18548791	-0.020553509	-5.479372	-12.349839	9.414366	-5.9213367	5.7604203	10.737653	-20.481737	2.196744	-11.799762	1.596609	17.8361
359	0.8940973	1.745264	1.5010653	-7.8773804	4.064829	1.7397418	2.014941	5.7247148	1.5512486	-1.3354944	7.27248	4.5648417	3.0722275	0.8803727	8.850869	1.6897097	3.958328	8.455208	-4.240249	4.415601	-5.909473	-3.2549236	-0.91330314	5.183516	3.754055	-9.137387	-0.8702209	7.1794724	3.5638275	4.225901	0.85512954	-0.4020648	3.4459178	-5.8310094	-0.6873581	-1.0472752	-2.6929417	1.4680914	2.1893933	7.364698	5.6282883	3.4239147	4.5841174	7.2008615	4.087372	-1.5198182	7.0892525	3.010342	7.8899493
360	-1.5890259	0.3950958	-3.1410618	1.3602301	-11.197925	-5.5701804	-1.0324382	-3.2745562	-3.532486	1.9094672	2.900566	-11.94996	2.801438	-9.331777	1.0108987	-2.1612144	5.86101	-0.15410633	0.36769056	-9.686398	0.20255613	4.932934	-2.6896183	-0.44682336	0.34758854	-12.077846	-3.5210311	2.789519	-2.9586353	11.503194	1.8973508	-0.6740773	2.9883583	1.5143274	-3.401846	-7.293688	-0.12252116	-8.4472	6.0063386	-0.9734561	1.2906337	-0.159674	8.972313	-1.0317885	1.1691839	0.101695776	6.9909363	2.8623226	-5.955307
361	-4.874723	-2.04508	-1.4230758	1.456163	-2.580314	-3.9892256	0.4789513	-0.2690384	-13.3188505	-7.0602036	-11.942794	-4.2003293	-10.487992	-4.278734	-3.5938146	-7.3340325	-3.3461828	-10.156226	-4.4336658	7.8838143	0.20212989	-1.9272836	-2.2931488	-2.5448442	-3.265598	6.5393105	-0.3953406	2.2737198	3.0327072	-0.19360574	3.4065526	8.706876	1.3554214	1.5919542	3.2966423	-9.080558	1.5478004	6.4216003	5.280024	-0.030149141	0.5159934	9.131319	1.2873923	-14.687392	12.609412	20.571516	10.738983	7.8151336	7.516009
362	-1.4907271	6.9150467	2.7590768	1.7538058	0.007178307	-0.25315717	-3.2868664	4.0453377	4.8574643	-4.1217284	0.13989854	5.669893	-1.419394	-4.386555	1.4857454	4.685901	-4.2380714	6.0193253	2.052599	9.1018	1.9530376	3.2557642	-2.519409	-3.2876074	-0.36901712	-1.3448614	-1.6537309	1.2651381	3.36947	4.0772815	2.356776	12.685538	15.816013	11.631465	0.9282756	2.7487535	1.392713	-1.3750492	-1.0051112	12.078794	10.277661	0.9188292	12.547714	-3.9076092	-0.9202058	0.8850669	7.0329986	5.719435	-3.5723858
364	4.376411	-3.7461624	2.9781275	-0.34244785	4.1832433	13.690109	7.9647164	-7.861874	9.530808	3.5797188	5.821897	2.4615824	9.787112	3.8526638	16.79535	1.3398865	10.229236	7.1603456	9.173473	5.231143	6.143144	2.181401	0.37100276	-2.058905	3.7639768	3.6249762	-4.3840117	-7.7196927	7.26528	4.013674	11.769837	7.5951314	14.013942	8.906903	10.40995	7.1261554	6.979093	9.979506	10.321761	2.987301	9.118871	2.4966142	9.240064	16.742052	14.370095	13.684712	8.294036	6.9944854	6.4701724
365	-0.42443624	-9.588187	-9.634902	-13.696788	6.826437	-15.974988	-4.6439276	-12.880189	-5.7081857	-15.74297	-14.027073	-7.5324473	-20.410952	-12.098988	-16.06289	-2.9918785	-0.0859197	-14.688245	-10.712874	3.0228803	-17.648336	-4.7679524	-3.751088	-9.164451	-5.2357373	-7.507927	0.26320282	-9.507044	-13.648555	-7.442476	-3.6730998	-1.1496038	-1.0756706	-16.095861	-2.111769	-7.420616	15.745175	-17.794313	-0.2330718	-8.474218	-21.394836	-7.370664	-2.0446079	-9.950021	0.04189245	-5.514967	-8.14051	-4.7491417	-12.234821
366	11.832454	-6.5389557	-2.0117314	7.6001415	-4.7496643	3.0645187	-7.2958016	-1.9809932	-4.069138	6.2403235	11.2321005	8.225267	4.640915	0.274518	8.616494	-8.000985	-1.6970596	-6.006185	0.41271114	-2.8348045	-1.2584838	-0.7149837	3.2118123	1.2849741	-2.6044204	-1.9052874	1.5283222	-3.0064964	0.552197	7.7224374	2.2385094	3.1024582	8.842629	6.7418246	5.2355285	8.137101	0.11237043	8.724402	-9.850162	3.7417202	7.2828946	0.4518356	1.38167	3.4118874	-7.34405	0.10473987	8.017243	1.8190943	6.8662605
367	-1.9967327	-6.0988307	6.5134454	-5.1952577	-3.5436518	-17.3063	-5.6097903	-5.3502746	-20.72193	-15.369	2.5450048	2.0159585	-9.703427	-8.141572	-11.809178	0.3209424	-8.581243	-4.8422694	5.6279507	-9.059026	-12.46537	-14.026977	-10.887301	-14.223919	-18.082705	-6.216718	-4.714632	-10.005866	-9.283084	-9.138859	-2.9590914	-6.636249	-5.525192	-1.838662	-8.167331	2.2063606	-12.187512	-7.3709164	-11.15847	-14.120122	-9.582318	6.3931823	-14.168979	-8.211762	-5.7858405	-7.1481023	-9.818859	-6.8008943	0.51852196
368	0.36103907	1.9610094	-0.35722336	9.210813	4.668611	14.049048	11.342359	-8.466581	6.387305	0.83626384	9.92393	9.615596	-8.212299	-2.4760864	9.797988	-11.60838	-17.965273	-15.756878	-9.657483	2.4445524	-2.4183137	-9.621632	-4.0514474	-1.4036554	1.4399606	-8.9642	-9.555255	1.585534	-2.5206692	0.0432988	-2.680129	-20.577852	-16.652403	1.9320192	1.4136804	-15.365639	-2.174404	10.422726	8.22653	12.334542	-10.139073	-3.0442486	-4.6852126	6.505756	0.16217749	-3.8703024	-4.0776644	-5.290218	-11.46616
369	4.948176	3.794567	2.3028476	2.237914	-5.2368236	5.114087	-11.703233	-2.5618372	4.3991895	2.7185242	0.9628563	2.939721	-5.3318553	-0.82181424	-0.62453586	-14.818016	-4.5019927	-1.1341801	-4.9289327	0.19413249	14.750949	-0.9343626	-1.4316326	-1.1874576	-0.07186548	-6.8885665	-3.195285	-2.734298	-2.7588558	-12.875237	-8.556851	-0.82675916	-9.658875	4.145878	-18.327383	1.6128263	-4.51837	11.976584	-5.9008117	-0.84845716	10.638103	5.211256	-8.218123	-3.8271809	-1.9251693	6.09444	8.349462	-4.481171	-11.527225
370	-12.218486	-27.824911	-8.472543	-18.543154	-9.618672	-18.38395	-10.661197	-4.9318566	-11.52631	-18.036959	-1.2366549	-13.934972	-9.420882	-17.88971	-12.233398	-16.162252	-18.531425	-10.041618	0.26843658	-10.463941	-18.96649	-5.473015	-11.990148	-15.4692335	-18.048277	-3.5634556	-18.503252	-19.14459	-16.835215	-20.904074	-24.278664	-35.7428	-24.48207	-15.003681	-21.702475	-26.75801	-16.048761	-23.964714	-18.235735	-5.1989675	-3.29413	-28.32653	3.9219017	-16.091652	-20.156351	-11.052302	-13.562131	-23.173464	-11.155593
371	7.505235	6.5035977	-5.6154556	11.124855	-8.449252	-10.903042	5.0465527	0.7195948	8.933209	1.8790821	9.469446	13.338864	0.975496	-1.1527139	-6.4206147	6.622371	-1.5689044	3.9836795	8.979432	6.2250443	-7.262772	-2.0267296	-4.763327	3.473857	-2.1719296	3.0566266	-4.0792794	13.719752	6.730915	10.35756	-5.238146	9.972819	-0.9582219	13.018676	2.8441508	5.613247	2.0717728	6.0996337	-3.6183631	-1.9153677	-2.9393241	3.3416672	1.6087929	4.479625	2.3472526	-3.3606071	7.0833526	3.5937479	0.30977806
372	-2.3343487	-3.723359	-9.097149	-12.904282	-7.306558	-5.751744	-0.4303261	-9.717391	6.6789794	-2.1100552	-12.05262	-24.15284	-11.500245	6.1325717	-3.3215244	-2.0767457	-10.841304	-5.007864	-5.2207704	-4.2431073	-5.0307994	-4.412943	-16.894209	-14.694003	-4.831593	-17.95862	-7.6208878	-11.658199	-1.6008974	-9.269646	-9.663812	-12.322381	-5.207369	-14.401855	-6.4318023	-12.184915	-10.093459	-2.95197	-12.852142	-11.969151	-2.4229996	-12.513343	-15.975017	-6.2044578	-14.024948	-2.2684848	-8.231796	-13.028297	-5.2499795
374	20.720293	12.759412	21.222094	18.140924	5.9399867	22.099121	19.022501	17.174673	17.870209	5.405766	23.674917	11.67672	17.012014	16.891823	6.563062	13.477802	19.108044	9.91787	17.290796	13.66531	4.986882	13.867195	19.88727	14.4481125	8.695597	12.315834	10.87316	14.640373	11.51402	10.335141	12.476588	18.127642	18.751911	10.351517	15.908967	9.339061	13.142356	6.875128	19.842443	22.554731	12.433311	11.476155	16.359236	16.345797	14.00621	6.8685985	16.730562	25.92926	11.640362
375	1.6015934	26.775148	-8.397453	-2.5833075	7.031786	-12.237132	-11.2128935	-10.10281	-3.1198406	2.5052269	-2.3135765	1.1818408	-3.2255394	-9.737931	-0.5278869	-10.158544	8.860982	-1.7206777	2.2284257	-15.367386	2.2375443	-4.724467	-2.7222264	-5.2021484	11.081356	3.1044695	2.6662807	-10.362469	1.0570416	-2.7866497	-4.975826	0.5686941	4.970694	2.8018458	0.65879154	-8.942207	-3.7401226	11.866028	-7.1757483	-8.183315	2.2637224	7.3605313	-3.4648094	-24.041655	8.790262	-14.591175	-10.567737	-3.8388674	6.388865
376	5.4808335	6.8452077	17.08161	20.123545	13.587936	2.1106977	2.4807565	3.670784	10.048904	1.7783861	1.6985506	9.720057	-13.306572	-6.5325904	-3.3655422	10.674755	11.398269	3.2929409	-1.7994293	8.068937	4.948299	-3.6600723	9.62448	11.577431	7.492071	2.9455147	1.7282573	-8.474393	6.250242	2.3275423	8.086901	7.173491	-0.9225548	-1.075988	7.2277627	2.7143772	-4.0021877	-0.75529426	11.335136	12.723	-4.525772	-2.196873	-8.672891	1.6954132	8.787169	1.3985087	3.7209713	-10.828868	-6.7318573
378	6.6583786	10.382354	2.0837069	8.04815	2.6592147	8.4671	12.737132	2.8249104	2.2087555	6.536072	5.337502	5.892126	6.5057125	4.5678554	8.872086	7.383696	3.2239568	0.70604324	8.902833	-0.067579426	-2.6857414	-6.503307	-7.171169	-22.982157	-22.359827	-10.042787	-7.129366	-9.96161	-12.052731	0.65472144	-7.7748847	-19.068121	-10.495549	-10.092742	-4.447595	-12.746146	-12.306834	6.5058856	3.868861	-3.608105	-6.359221	-0.064042784	-11.247579	-16.635658	-15.353088	-10.176439	-8.60289	-8.187833	-2.749442
379	-8.820533	-13.874015	-15.880206	-14.839288	-18.08876	-15.673507	-9.568439	-9.603818	-11.932311	-9.876716	-17.137796	-15.7113495	-17.16965	-16.047249	-17.913635	-23.27385	-19.190079	-14.359452	-9.802295	-21.306547	-18.714027	-14.449878	-12.882602	-7.8479958	-12.288726	-5.0872073	-10.197053	-13.541565	-13.846589	-9.523236	-12.702634	-15.686223	-6.5138583	-5.5559087	-6.6899514	-19.157026	-14.671448	-12.049469	-11.5951185	-6.1856894	-15.182933	-13.375908	-7.65699	-8.88759	-13.107701	-15.885262	-24.35958	-20.312037	-13.176396
380	-8.463837	-2.3198612	3.3354123	-0.572855	-5.1777096	-3.1495554	-3.2159622	-0.3867592	5.8266697	-2.734053	10.497712	4.8285213	10.439439	2.4212875	8.674223	-2.1234446	6.2006974	-2.6852777	0.56209546	-3.6373415	7.9050355	-2.3403552	10.157797	1.0234095	21.132202	2.8630874	2.8747146	-2.6174428	5.7163024	1.2570839	-2.686385	-3.4916427	17.152185	7.043446	6.081445	13.690629	5.809164	8.223146	8.396181	8.1476755	2.2142947	-12.128198	-3.527687	-3.396335	-1.8303537	10.819019	6.246233	16.984594	12.158727
381	-3.3264456	3.3979855	-1.1519642	-2.3771908	-4.560597	5.602499	-3.3646271	-4.683724	-9.01827	-3.8035564	1.5972694	-12.445168	4.4758897	-1.2430507	2.4130094	-18.874655	-1.3926843	4.0373864	5.2790446	6.5397162	5.8132095	-8.659135	-1.7529306	-9.785964	-10.514797	-5.1155	1.0308958	1.1038661	-8.846478	0.22528131	-1.4759493	-9.081862	-5.6954193	8.661963	-2.364543	6.7329063	7.880632	4.9898014	11.504283	4.7596684	-4.8741536	2.6457384	8.809619	9.740438	-2.2731063	8.281049	8.390581	-4.019212	-2.8617198
383	8.930817	11.117799	7.9121513	-4.889215	0.35771942	6.551829	11.571355	9.464848	7.9223094	8.977009	8.863816	8.926606	8.516962	-2.6914558	-1.203389	1.7027321	8.970294	0.19479464	3.8935995	1.10919	2.2432525	4.5276303	0.060468037	0.6600311	4.637931	6.5902123	6.2885537	4.245497	7.146753	10.241829	8.843563	4.5577292	7.6318283	4.263902	14.345569	10.746536	-2.6270268	17.938082	10.9328165	12.5882845	18.568422	0.30535707	8.558366	5.6218295	10.506641	8.269494	9.911315	13.350528	7.698538
384	14.633992	5.1158037	5.0672617	8.457142	10.114665	4.755121	6.687538	17.5307	6.373962	15.033902	5.9797263	13.051178	6.1711235	11.429055	8.77468	12.830619	10.947782	7.4635806	4.5745835	1.8963336	10.9851675	16.934935	6.396153	7.733932	11.115092	4.568435	8.5623865	8.380688	11.969368	7.665453	11.285577	9.621571	13.529487	9.092885	11.335515	4.122275	13.93839	16.486706	9.235974	6.8750176	17.93014	13.631401	13.468483	6.909161	9.166663	9.64267	13.189372	12.304976	14.718517
386	-10.038226	2.7884037	5.710283	-2.2091157	-4.7662554	-9.617839	-7.5134125	-4.7213545	-10.520717	-10.55809	-15.921841	-18.44352	-7.5528865	12.982257	-14.427613	-10.884991	-2.7184184	-10.167851	-8.621888	-8.353645	-24.69457	-2.8138483	-18.03112	-7.9207993	-17.169142	-1.1689277	-15.724317	-15.548519	-4.9267583	9.086932	-13.649655	-1.593429	-2.5039642	1.6577085	-14.961651	0.83529377	-6.3195357	-3.6917384	-1.4658276	-5.6005282	-1.4354078	-2.61901	-6.3224206	6.4428926	-0.8990445	-2.763278	-3.062631	-12.693897	-7.3075595
387	-1.5649849	-12.175747	-11.249344	-6.740968	0.10593668	2.8182707	-2.6011374	-6.4616394	-7.3877015	-10.690518	-1.7501932	-10.660716	4.303616	1.0879589	10.138656	1.780156	-1.6054922	0.80686593	7.9736543	-8.13269	8.657806	4.989242	12.092864	-4.9765925	1.1122718	0.76680297	8.478805	2.4328883	1.7103478	3.3009026	0.3073125	-4.5108075	5.76971	6.594349	4.829456	-2.4965088	6.8388696	10.570884	10.785435	0.30408943	2.9091942	0.30541882	6.6265206	-8.615822	4.0730433	3.377266	7.0286083	-4.776747	7.749521
390	4.933694	-5.460478	10.806195	11.529056	7.775223	10.924548	10.486117	8.38858	6.5727787	6.7163796	4.591665	8.201533	11.809018	2.6085756	22.46929	5.019258	4.255504	3.1918519	-3.4697735	1.2007577	1.4589849	-0.52925617	4.975406	4.8005214	1.5930972	0.6523139	0.11668301	2.967809	15.098308	12.006493	-3.8838093	0.91969126	1.9572912	-1.9112339	-9.589288	-6.2956786	-5.4763985	3.1302497	16.603163	-1.1125407	10.966839	18.016623	12.764874	14.331063	-7.1720634	2.575116	8.591336	-1.8574263	3.8940604
391	-4.851825	2.7152913	-3.2658498	4.4065137	-3.324927	17.388016	-12.660225	-7.59218	0.7511237	3.3353546	-16.226732	-6.6044497	16.683569	18.597712	12.7337885	-6.4197936	-17.044853	-6.1958966	-7.65194	-2.0189826	8.602296	-10.561179	-13.127209	-3.9866064	-0.62003106	5.7532716	-3.294213	-6.699679	1.753995	3.1228187	3.4831498	-8.0400915	-29.53064	-27.470163	-40.780987	13.401738	-2.3948758	-18.870802	-2.4472625	0.85616237	-3.4668865	-19.358057	12.605348	-20.155436	-12.328827	-9.878223	-22.155561	-6.5775723	-1.9605151
392	1.23503	9.846345	9.857875	-1.8921579	-3.9139645	1.9246153	0.8626857	6.8802934	-9.037353	-9.595531	7.9595475	4.3455286	11.581741	2.263874	1.8676549	1.5801501	-4.3189774	5.485399	-1.535255	4.3464904	-10.719729	-4.837479	8.90808	-2.3258963	7.5682387	-16.88885	-0.080950595	1.6042887	-9.285552	12.43069	1.3627434	-9.197765	-7.852736	-0.29296073	4.8399243	-3.9425414	5.7619443	-2.6130133	-0.3547643	-2.770953	1.7922069	6.3106456	1.6204821	-3.2575605	2.0570927	-8.523911	10.091285	0.18068397	9.116546
393	18.645987	4.327989	4.9073887	-1.6345567	4.505808	2.8752823	2.6232889	0.5973492	-2.6730423	2.6995842	3.7488759	7.983091	4.644583	-3.415863	10.647984	-1.8900685	4.354159	0.44854322	-8.784166	-0.29740033	0.4480435	4.0152593	-1.0514272	3.2609274	8.810788	3.9523203	-0.50277513	6.921042	-1.100318	14.079254	0.80871606	-3.3435993	1.8105816	-5.977834	-4.891066	-2.3382535	-16.859299	-20.582716	10.425675	8.507946	3.060342	10.342609	1.399746	-0.36469397	-4.0771503	-32.859356	5.01384	9.665748	1.2815337
395	6.236372	11.60918	7.173336	2.703538	8.591564	3.5286028	8.381248	-7.7745247	0.42925966	6.2756257	5.762732	-4.972575	9.760345	10.688617	8.826042	-6.0966935	-3.11508	-3.4575264	-11.458672	0.051455498	-3.7933083	-10.425653	-7.898354	-1.8611165	-3.139548	3.7374837	8.246963	-6.328579	-6.953821	-19.198145	-8.165275	-7.3939147	-6.5064106	-9.874471	-7.8295703	-12.775021	1.6118164	-3.3859465	-5.498488	-6.425421	-0.5906027	-12.010548	-0.20164812	3.0481718	0.9936411	8.386748	-7.890553	13.496098	6.1721573
397	15.901413	4.0735908	0.29400364	1.3448635	-5.9975586	-7.19611	7.9454436	-10.186162	-3.4554088	3.5121727	8.757349	9.335258	4.225654	8.25898	-9.241303	-2.6341364	5.697237	1.958507	3.6562538	8.054664	1.0619582	8.016033	-5.103891	0.028529167	11.241178	0.08647845	-0.47601572	2.1089218	10.096069	3.6647708	-7.676294	-4.232241	3.7718487	8.790874	0.17561848	-0.17164667	14.971301	4.080464	3.3589506	3.2938926	-1.6223358	4.392692	6.1462364	3.6163883	-0.08079954	3.8039672	8.444697	-4.936354	11.178008
399	8.2424965	15.522538	5.17814	9.88851	-2.8974953	5.643743	12.241036	9.756346	2.6110141	13.0267105	7.824575	-6.0546813	1.7432389	0.9644036	-0.46796218	10.125655	8.34255	7.463551	9.07252	-2.9491904	5.5957828	7.31633	13.038654	13.320118	17.001959	17.741564	1.3037835	16.37179	10.530713	-5.4158916	-7.411266	2.8047726	4.4332137	4.4781814	3.1403577	3.7020433	13.93396	9.154397	10.362537	5.5963416	7.1951404	17.084793	5.2970695	15.498863	7.0286727	1.4928659	2.2600095	3.425555	-4.918736
400	-9.160764	0.98421764	-11.773412	-0.96045095	-3.0108736	-5.8698506	-0.7914937	-11.013057	-4.529636	-1.4118122	-4.2609925	-10.491759	3.077323	-4.150021	-5.4128327	-13.356102	0.82197475	25.377762	8.4028425	10.454257	21.038208	4.1325145	8.269156	11.551136	9.572192	7.1728935	-2.6360884	12.000146	11.611255	5.4369884	-0.046709698	17.01564	2.3391953	5.4912167	4.7917953	11.772507	29.848291	6.378721	12.679295	16.450087	5.839279	10.484876	22.558588	10.195085	5.4606037	20.220392	25.59133	12.661602	9.829747
401	10.671753	5.9046273	-5.999377	5.0287533	-13.114971	1.0126997	-15.645187	13.553219	4.8979077	11.417953	-9.108779	13.051765	8.402955	13.083751	3.2056358	7.0461807	4.5043135	7.5872555	-0.4531649	-4.268172	7.5163274	12.80824	-8.210531	5.7751822	5.4280744	3.1022165	-9.600366	10.875508	4.3355575	-0.44515514	-3.1571414	7.3146615	17.475792	16.455248	11.814037	1.4648113	-3.6950798	-8.195081	3.2705438	10.598497	7.2168794	-2.737601	16.325876	8.771121	7.6712747	2.0953748	5.115749	6.938099	3.2674553
402	1.3944076	4.459557	3.7489338	7.0172124	1.885693	11.266009	9.997192	4.4264364	-1.9099475	-4.5074716	4.471615	9.166797	7.3075767	-1.3706805	11.350903	-2.5501785	-2.4902704	-6.929938	-1.9560412	-0.028504372	-3.1969445	11.793658	-7.0856767	-0.110018015	-8.099543	1.5998169	8.371467	4.746278	4.9692388	3.1740417	8.670804	-11.0720415	-1.6008753	-4.114081	5.1226044	-2.2582252	8.341858	14.56602	-0.6609249	-2.2030976	5.026169	10.894757	8.119084	7.4043045	1.5561391	-3.3420594	0.09247196	-11.324031	-7.3098483
403	-4.1930084	-0.40086517	-7.1086426	-1.506231	-8.0605135	0.8602306	-1.0702091	-1.3627872	4.3094954	4.0847287	-3.9478905	-0.964359	-5.6430383	-6.9906135	2.0026007	-1.7359676	8.564515	3.8730476	0.71089745	-2.1506178	6.253142	-6.1361084	-2.9773262	-2.0061512	0.5317237	-3.1291974	3.4411285	6.749143	6.339703	1.1745024	-7.495814	4.014313	-0.528368	-14.571942	-2.9789257	7.092254	-4.671721	6.1274757	-3.0032933	3.3299797	-0.78447706	-1.9382819	-7.5851016	7.389555	-2.0079815	-1.4898214	-6.333795	3.0936797	-2.5745618
404	2.37037	13.86646	10.554569	10.681176	15.720553	6.8058343	15.101657	7.2660804	13.067875	8.741848	10.2551985	14.47347	19.937174	12.692832	6.9276023	3.5446599	9.965564	8.154945	8.209367	4.8616633	1.6809007	19.121132	8.760281	4.5452666	6.6586995	3.1617296	5.531513	6.991764	4.4715743	-1.720424	5.7049546	21.920675	14.767873	11.37297	-0.23362732	17.075502	6.983997	14.51326	9.631345	2.645775	11.34391	8.118452	14.740021	4.796353	6.652633	6.412931	2.8855236	0.41803804	4.6753254
405	13.811963	10.632684	17.81441	14.64561	-1.0112038	14.405685	16.51171	10.754231	5.6318593	5.777422	9.476172	10.946473	12.719544	18.931097	5.7837644	12.865753	17.327248	10.744285	13.769363	9.019489	5.039448	6.529489	13.203835	15.356414	19.238932	11.527186	13.775089	11.180903	-1.6982614	7.287127	14.125027	9.660516	-2.363441	6.421667	-4.3169484	13.12436	15.018184	5.3038034	8.040111	1.5285832	0.5570817	3.1576602	26.68601	1.6320715	18.300823	3.5206034	18.913399	14.244525	4.621961
406	4.4843736	17.93478	14.753841	-6.302597	11.682599	6.4553475	14.278354	14.01394	13.607024	6.482347	16.952133	8.160652	-2.4363801	16.845736	10.6090975	16.242186	11.70121	4.6862035	18.125826	9.278691	-0.43512502	4.7131424	9.691231	-2.5173035	11.292606	11.889924	3.7162864	8.246387	19.219069	26.302368	2.0694199	5.88032	0.7604141	-2.9091895	0.45400205	7.574146	8.114072	17.419672	18.033545	15.763328	10.659717	15.918355	13.090829	4.915568	11.180767	3.019086	19.294926	4.304335	5.9060254
407	14.088489	8.94534	10.079529	2.49981	-6.3130393	1.9681658	-5.398031	18.0679	8.840454	-10.151271	-1.9769287	5.0188727	1.5232	-0.30016363	-4.362059	-16.453758	13.567276	18.53235	24.748415	8.838896	6.2544312	6.957826	-8.618846	10.150335	0.41127983	-19.088697	-26.105255	9.429645	7.2400994	-4.8229375	0.5452054	-4.682338	12.467792	11.478814	9.447648	2.6090448	-8.454692	2.4013596	0.49711433	16.935637	32.674995	13.966237	10.88779	6.3910785	3.3901892	7.2348595	6.1787705	5.674608	5.2632914
408	15.786713	14.626077	2.2015152	9.349801	11.038428	-4.0779214	5.2489014	-1.0282364	12.0927305	3.977873	4.3186765	3.4161193	1.8050531	-2.861529	4.997236	5.9857783	-1.3557249	10.894363	5.3323083	3.1323004	-2.857857	4.260421	3.039792	7.2515416	6.7993336	19.360487	6.266468	6.4533844	11.984542	-2.7234008	2.0154898	10.317669	0.4365234	7.2358146	5.705663	4.123754	3.9093835	-7.172585	-3.1995223	-6.719973	7.2159004	3.9832573	9.262334	13.9049425	7.418182	15.02197	7.007833	8.011195	-2.2871687
410	1.6531178	9.451489	9.288454	18.158876	10.158574	12.202939	19.585249	8.548638	10.857811	17.539206	4.703921	10.382562	7.7878585	0.70924574	-4.356962	7.369784	-8.0463915	0.025542578	2.1151986	-0.22649734	4.897581	6.2144465	10.114535	-0.13370733	4.5387473	-5.0210986	-3.342184	13.819374	-3.7585614	-4.5340023	4.0833077	-2.2348108	-4.7450852	3.8243468	1.8421073	1.6195778	9.270675	9.746022	-2.846255	2.1835415	-0.7340653	4.855652	6.1854587	6.487291	2.9051065	0.66840714	12.856324	-6.183602	9.114935
415	10.37368	13.588145	15.017489	33.54295	0.71000665	9.878323	13.46259	7.3313165	9.181985	12.881199	10.253379	3.1245372	9.921511	13.342139	12.619446	14.469289	31.415937	8.290446	8.381804	10.435707	8.058734	7.259243	11.353396	29.771696	6.711305	1.2611185	5.5807624	19.780733	-5.125191	8.539258	9.203712	6.8666387	7.2730155	6.549132	9.835715	3.2441216	5.7036033	5.6171403	9.532857	16.621923	-12.435613	7.7886653	5.573786	6.733671	10.290871	10.792992	12.595683	6.257562	5.858574
416	-6.86039	-7.6703224	-5.528139	-0.71828747	1.5748619	-9.107686	-0.9450442	3.9687014	-8.466783	-5.5817738	-6.7964644	-20.527845	-15.807448	-7.832907	1.6716462	-11.601682	-7.024145	-5.449941	7.803562	-6.3002453	-6.5680184	-8.226127	6.903093	5.2010703	1.4556599	-2.8956602	-6.5232987	-6.940497	-2.607405	-1.696608	-5.6634293	-3.8696423	-6.730495	-2.2486198	-1.644838	-13.71423	-1.6408057	9.148319	5.3679023	1.5894079	-9.754121	1.1997175	-19.966476	-9.366659	7.2952476	-12.228381	0.6399943	5.2555294	4.264652
419	-0.7330058	-12.055539	2.548998	-23.246262	-16.82776	-5.8934026	-9.600353	-6.1584682	-6.4791813	-7.933143	-1.8457432	-2.4072344	-3.6268356	-6.929919	-1.6079155	-9.234402	-2.4278786	-8.553723	-4.440106	-7.061007	-9.487296	-3.2336724	-2.394715	-10.249451	-13.860148	-4.608505	-11.979327	-6.180397	-6.5059075	-13.057765	-10.596241	-13.749713	-6.976034	-4.2325115	-4.5909505	-30.590387	-16.229662	-16.055655	-17.814459	-9.653066	-8.053607	-8.8406315	-3.144347	-5.269255	-6.179171	-0.5621275	2.1053941	-0.20299499	-15.157692
420	-3.6074057	4.6520324	10.556518	-4.864567	3.5359669	-11.932739	-4.129289	-2.9846706	-18.74869	-2.2383835	9.40033	11.36383	7.642588	7.1645603	-3.8029354	-3.3145154	-14.580976	-0.027094364	14.316054	-10.46591	10.697141	8.973826	20.495121	16.77683	17.841383	1.4340407	16.11535	7.763869	11.687116	-3.0819056	-14.595151	-3.4240525	-11.947099	10.354756	-5.054836	1.6966759	-1.5634719	-11.540332	-14.412471	8.87408	-4.3757477	3.2771823	14.545442	25.159216	14.688212	13.459908	-3.2601776	3.0899513	13.7504225
422	-4.5902877	-7.220364	-3.0414765	-7.463514	-11.104518	-5.813626	-0.15281947	-6.6547885	-9.059383	1.425508	5.855661	-4.953275	4.29146	2.9507837	1.5121999	-1.6346865	-9.406818	-2.2087762	-3.255412	-7.715668	-7.1629834	-15.72252	-13.750961	-12.112473	-6.381138	2.141599	0.51736337	4.5000386	-0.33213004	0.3613896	-10.546815	2.2593744	5.413652	3.9900386	3.5393114	1.0940943	4.612068	7.253376	-1.1389189	-11.719937	1.3904452	-2.1863062	5.5328846	3.7519996	-2.8269835	4.266076	-2.681987	2.7530804	-0.38381815
423	0.40006384	2.7253704	-3.4245598	5.2725205	-0.45708117	-0.08828036	7.3502383	9.30814	1.7618294	7.0297813	-8.427482	3.7007942	7.9901366	13.359851	10.442818	5.2693315	2.2259004	0.110288225	0.9210572	-6.3588653	-5.1249695	0.5686312	4.3367214	-1.211798	3.6907165	-0.9628114	19.739853	6.320663	4.18886	6.584253	-4.473287	4.3436737	-0.7337758	-2.0212872	-13.930267	-3.983588	3.2971337	-0.5827796	4.8190174	4.832497	1.2198452	-0.93986034	-5.1294937	-10.546527	0.9095138	2.4609857	3.849307	3.6711571	-1.0912571
425	21.25215	12.002994	2.1351497	2.0369651	5.523945	6.4301133	7.2411933	6.7226396	1.4959755	1.0851864	5.076154	5.0284786	-1.7147001	9.556038	13.804367	9.5383	-0.83996326	-8.904495	-5.0194163	10.546824	5.3692226	10.778504	9.627871	-5.28334	-6.5513444	-6.986572	1.898492	0.99017876	3.507991	6.71882	15.389053	-7.269335	1.2404505	5.398859	5.8143477	6.8984704	-1.6623325	10.0802145	5.1733985	-2.3350298	10.435742	5.3146005	7.7113814	6.605716	6.850471	5.7404256	6.0551834	2.011385	-0.86797523
426	1.51293	-1.1436278	1.0758594	-5.3549685	-2.9478989	-1.0072819	0.7800986	-0.6471985	-5.2265906	-5.5855575	-1.8209969	-7.4661064	-2.0924003	-11.246076	-3.6034968	-3.6167717	-2.1855803	-2.6696508	3.5145175	0.12851326	-2.7533236	-11.542816	-10.539838	2.955766	-5.530712	-5.135555	5.5648246	6.1416497	-1.1666108	-2.0508223	5.780533	3.0175982	-4.0983562	-4.166546	6.32083	-4.2534633	-4.293842	-11.505433	-0.64664286	-1.5839518	-8.541938	-0.6104393	4.7578454	0.3135624	-6.0417066	-2.938946	2.939768	-6.291426	-8.124898
427	8.494504	13.839601	9.076516	8.404642	8.381142	2.4201775	-10.875713	19.982834	13.039486	25.103897	5.041176	22.449404	12.295914	19.99832	21.743637	21.074854	27.296179	9.115968	9.009868	14.628444	21.298523	19.529211	9.821481	17.458971	11.277196	22.4272	16.262934	9.028172	19.407677	15.12041	8.922119	12.69204	28.734293	22.495193	13.183666	23.499228	11.32607	17.554352	15.8975725	9.627517	24.419252	16.86484	8.569904	10.3496685	24.189331	13.392728	13.696498	11.443729	13.916023
428	11.29732	-1.4954845	3.5736456	-0.6837937	10.027126	3.4861145	0.01801618	-0.83604	5.032832	6.216465	0.5555072	-1.1121912	3.3697422	15.645519	5.206998	-2.4470894	6.038006	6.0068755	-4.629686	-2.3789275	11.102582	-4.1397347	6.07823	4.670811	5.6298823	-4.174477	0.5321366	5.8583164	3.1478786	11.700775	1.254244	14.94212	-1.0504084	-4.2947426	3.284483	6.4554305	-7.5747733	2.9468958	0.37951684	7.9955654	4.453342	4.074327	1.8956771	0.891671	16.292921	7.966652	-17.468073	-11.001946	0.5200414
429	-4.3252273	-2.4854202	0.026725927	-0.8257156	2.2325127	1.0916053	3.0157251	-1.9316887	0.20243199	-2.3107023	-7.53303	-5.139673	-6.9847507	-9.270791	-2.4537618	3.7879915	-1.1392874	-0.95985126	0.85399836	-1.0039917	0.7731033	-3.7903497	-2.8305252	-2.8143609	-0.9505453	1.2039183	-0.067299366	-1.5567704	-6.208149	-2.000534	-3.422116	-6.1947885	-1.7664123	5.1746492	-4.57726	0.34132934	0.033075016	3.223086	-1.2466698	3.459694	-0.05187608	0.87099886	-1.2445832	-4.5859885	0.13411617	3.2784147	-3.6577368	3.5119803	1.4581789
430	1.1062826	3.820449	12.735936	2.7913752	8.521622	-7.9680266	2.2128403	-6.8762207	-11.244624	-6.041103	3.984862	-17.450535	-19.393051	-4.3981633	5.4741006	-3.9355373	1.2648985	10.000882	6.5358405	4.6258183	9.179303	13.923698	6.8401227	9.229949	6.9971757	10.198002	-3.3774245	-9.548423	9.6961775	-4.1300044	-11.689461	-5.1521783	-4.5993695	2.0112863	-9.93927	7.1507964	5.350905	-0.9263317	6.286589	6.607357	4.3879123	-2.2110875	7.11132	14.572217	14.744674	8.473716	11.489719	13.561722	9.571048
431	2.690293	5.5922832	9.70277	-11.861775	1.5718609	-3.619522	2.3284707	5.1397495	-6.015467	-1.7800584	-10.13482	8.537019	-2.0082676	1.3330436	13.307449	-3.7717087	18.151148	12.250519	2.706617	1.7866727	-0.29067478	7.3047385	14.155204	-10.559041	-1.1781044	-7.3532295	-14.788818	10.027168	7.93029	9.746684	-14.991162	6.937708	10.015971	-1.8669666	6.7571087	-4.069842	5.376944	10.702966	-5.2403703	9.158856	4.4890857	17.289284	4.3909516	-4.681242	3.9806633	-7.4923186	7.201322	2.454693	0.15379715
432	8.898452	13.131108	8.169082	12.842903	16.154655	11.819995	7.645918	11.190251	7.478	14.628288	5.3137603	4.5561132	4.3621116	7.0642705	15.611141	2.259802	-0.7345125	8.1144285	8.631511	14.690491	-4.0756893	6.6221232	4.8014283	7.715739	7.2866883	9.43747	2.858654	6.670116	6.3746624	12.961307	4.6910467	5.1626587	5.171127	7.90869	10.807312	6.926605	9.070205	7.80031	1.4986529	7.5040665	13.752762	5.3739567	7.3043613	14.1809225	9.608239	12.953868	11.223292	1.7067722	11.242311
435	-6.3267922	-15.706706	7.6643333	-12.9022875	1.7672659	1.795867	7.267443	-6.263353	-15.402812	13.914536	-4.700358	14.82475	7.0773616	5.5828843	-4.8920536	16.065832	4.382783	19.907656	1.7945329	3.3497202	-1.7340202	-18.394625	-7.819776	-10.881043	4.203069	-2.8136063	0.2640284	1.1972632	2.513306	-5.444491	1.9344277	-7.7686667	10.93409	10.018374	-7.281857	-18.244537	4.6315513	3.9361343	2.1165638	-4.7049136	-4.060491	3.427268	-17.956388	-10.748589	-8.942553	-1.7594582	15.958293	-9.513133	10.631517
436	-16.035301	-6.1760993	-7.5394783	-6.263408	6.6789536	13.363332	0.9336686	3.7682476	4.401354	-0.98903066	1.7681462	3.9039466	-0.72155064	-8.484164	-20.228092	-15.410064	-26.018433	-6.3464146	-12.239804	-7.1845565	-0.86100435	-6.740936	-0.9220426	9.574998	-2.4573643	-1.1043587	-13.695218	-5.391836	6.4815135	-10.943161	9.95692	-16.970604	6.438747	0.010059099	1.1249098	-1.9153795	-2.2721767	1.3040987	-5.007692	11.35889	9.894089	6.9011917	-4.5214896	-2.1610136	8.552243	8.365214	1.0032946	-8.16538	-1.7089621
437	-9.143489	6.667274	-3.076177	13.593146	11.618408	20.254807	5.4116607	-0.26898292	1.0168239	5.0435505	8.156328	2.5584877	6.3560143	5.856962	-8.752219	1.3200259	10.527615	6.743019	9.4324045	5.5611534	-9.800506	7.8368316	-5.4488544	0.72797126	1.014217	12.253407	10.112168	0.33036837	-0.09612465	6.30851	9.587592	2.4432516	8.119003	0.9509216	6.417787	-7.627791	9.887946	-10.651141	8.628529	7.54532	-3.0891998	2.9812925	1.054377	1.885457	-0.5993025	7.503222	5.736614	6.6751914	-4.321312
440	-12.702579	7.051039	-12.945251	-11.321362	-7.6733513	-5.3857207	-5.9836082	1.4640846	-6.9336543	-1.850431	-12.118217	-27.024765	-7.644503	-18.442488	9.09929	-12.08046	-1.6346192	-19.478807	-0.5135045	-6.9788175	-9.213336	-3.8885438	-22.030975	-9.6343355	-2.2553053	9.305551	-7.1203637	-18.526884	-17.38624	6.914867	-13.426524	8.70248	-6.2612643	-22.13165	-11.999203	-15.601002	5.765932	-6.7667465	-13.448369	-15.62429	-8.047183	-7.894819	10.467371	-5.86071	-1.0276908	-16.896416	-0.42520365	-5.855427	-10.149919
441	-11.820109	7.892526	10.557205	8.007099	1.6659603	4.214754	10.874764	5.7136283	-0.04723096	12.445202	-3.6382186	0.47815514	-12.160417	-3.8707886	13.929469	14.225268	0.9851732	4.664585	-12.696769	6.851585	-2.433548	3.2787106	0.8090577	13.1958275	15.039037	11.326931	1.829007	9.147154	11.645527	0.31532082	-9.3782835	-5.603276	7.3595824	-11.786538	5.201305	-3.7319708	4.5256333	-4.684423	9.025306	-1.1665612	10.991399	3.2243154	3.9186885	0.9915552	15.997735	12.085625	0.58705163	-1.4855489	-7.269607
442	-6.9678626	-5.095084	-2.0047762	-2.0829155	6.5575957	-9.454303	11.871228	1.9473222	5.892449	-1.4075131	-6.395704	-6.48201	-6.7960777	-6.9887033	-1.6337419	-11.971715	-1.0157204	-6.198179	-2.713363	-5.508141	-1.7097429	2.5892718	-2.3964148	7.1114273	1.3563029	-8.100439	-2.0506032	-1.0891943	-6.6548514	-1.931943	-1.815571	6.9682164	4.6711774	7.3366394	8.379336	10.267972	13.947007	9.823482	8.937106	10.306764	5.2810144	10.363923	9.105706	10.731023	3.344183	10.0946245	11.226556	14.161569	20.222727
444	-2.94679	-0.8484103	0.94986844	0.7566924	4.5741215	9.344035	19.839754	5.8631206	5.1619473	3.3463523	7.5187516	-2.6576853	-0.2590514	3.4191096	-0.10972754	-7.224978	-3.8507802	4.050753	5.270985	11.308978	15.516914	11.27974	19.019138	12.528413	9.492679	7.7263703	8.480256	10.679111	7.011692	3.461436	1.9060589	-2.332854	-4.6769366	8.361514	12.2548065	6.7470994	14.068642	-0.9791972	-1.4854283	-1.8962297	-2.6058545	-1.8027449	1.4323741	3.4266872	-2.2820845	-5.9083276	16.825577	9.298684	9.912505
445	-17.273397	-16.964228	-14.140561	-16.292452	-21.829704	-20.34968	-3.8010635	-18.088732	-15.793378	-16.166924	-12.198582	-2.489828	1.6338615	-0.79956627	-10.100798	-10.301019	-7.816189	-5.9205036	-9.619609	-14.986771	-19.962149	-15.830844	-18.3592	-18.028465	-0.91888714	-16.207243	-5.543546	-11.365285	-20.322798	-16.846611	-10.195453	-15.225774	-16.527182	-22.243464	-6.01323	-5.2357087	-14.9060135	0.109622955	-9.600548	-10.351315	-14.375024	-14.910778	-13.918564	-15.07787	-14.781205	-10.89882	-6.5437703	-12.06337	-6.0359445
448	17.216806	1.0362744	6.218788	-1.0959193	8.048736	16.162998	2.9266503	3.6629488	6.066343	24.105322	1.1295282	1.9578346	12.853508	2.523753	9.483487	15.092002	9.849892	16.966232	-4.9590745	17.397514	12.889516	26.022741	6.5150886	13.481647	0.30536076	7.6040497	4.332192	22.742086	16.511122	14.070794	15.207255	-3.2502358	-10.44498	0.51163113	1.3701262	2.6153624	11.562405	3.4706173	10.471136	1.5323302	8.043263	-3.8611882	3.8026104	3.2043018	-5.2649713	0.5705998	5.2270484	-6.813416	3.24936
449	-1.2737068	5.6031213	-4.5104127	-9.4258	-14.341929	-11.305691	-6.510054	-5.87084	-12.478081	-4.1850743	-5.530508	-3.5025806	-0.71746635	-8.353908	-9.54507	-1.4042479	1.5925293	3.344177	13.116543	7.0913644	6.111668	12.687664	-2.5433738	7.6467824	-4.599176	11.636044	15.389183	0.78412294	-12.05606	1.6943756	-7.735054	0.9464168	1.187692	1.7008969	-10.009404	8.50827	-2.0022445	5.0328865	-8.197175	3.6717098	4.873171	0.33291402	6.447632	-3.5130653	-0.31689262	-5.087233	0.63483	8.749818	2.286018
450	9.685657	0.8472696	2.5301533	2.511844	0.9679696	-4.76183	-3.9226627	2.3595266	-7.887254	-0.96062875	-3.6831274	0.3831943	8.709985	5.911198	7.9888043	12.698007	7.3323655	9.688287	2.177838	9.511548	6.8132396	7.097609	11.656852	5.5152473	10.709256	5.4613075	12.590152	10.997663	9.496564	9.719504	8.835699	8.505829	10.065652	9.040456	8.34603	8.847693	8.536778	5.364967	4.285117	6.8728433	8.217457	8.378292	3.529211	7.8955326	9.340951	1.5929836	6.5223503	16.487707	10.074595
451	3.676834	2.0912807	-1.141449	3.729043	1.0054101	11.346881	4.0919647	-4.9774966	7.533343	8.499457	2.5068398	10.175336	7.9592834	0.30961597	7.0603065	4.8841596	-0.23714308	7.904043	7.087029	-2.940694	1.6651592	6.194605	-3.6385758	3.1844072	7.75306	4.297748	3.9605997	7.308706	-2.527942	1.9021949	6.3572183	-7.411743	4.6206093	3.6426985	-6.457463	-4.785103	9.2547	-6.3295555	-14.758034	3.5060318	-0.17321308	0.5184218	10.03059	-6.507671	-4.504292	2.9635649	6.492929	2.8957608	6.1600165
452	7.876915	-7.5468483	0.6317286	2.06895	-8.763149	7.832438	2.094432	-0.5736273	-3.6971912	3.746095	-4.888352	9.261664	3.879411	4.1135755	5.8132596	7.9202447	-3.7857034	12.5964775	5.601314	12.0868025	0.74748653	5.04742	3.4184685	6.626345	-0.714227	-0.61799765	7.986866	1.9751736	-1.3559141	11.2326	2.0988953	1.6222835	4.1859193	6.2338676	-0.78835386	14.868718	2.6730804	0.9228344	7.461324	8.595672	-6.0425754	13.273735	9.567503	5.5777144	3.1122372	-2.8129451	0.6340049	8.293919	0.9132082
453	0.5669334	7.446917	1.5769981	0.8250887	-10.467968	1.9358215	3.9042995	3.1003647	0.819326	-14.470553	-0.5263848	-7.0810313	2.7701027	2.1757872	4.0622725	4.65375	-0.6331233	11.390958	6.120749	-0.73423034	0.116433464	-3.9793167	4.9356995	0.9587676	0.9206626	-2.31828	2.0448153	2.7812872	1.5021605	-9.111671	6.665088	-1.6797085	8.8910675	0.69221306	4.872685	-5.5224075	7.187053	7.881347	3.1421444	-10.182986	9.198365	-0.694125	4.4098735	1.0034779	5.1277843	-3.601267	2.2904847	3.2873077	-10.497722
454	8.805461	-4.962932	4.758834	1.1710025	1.3095953	6.875503	16.782896	10.892859	-0.5638697	-2.2016659	6.9700265	4.9280486	8.1326475	2.9269447	13.517053	1.3954296	9.1900835	8.473313	9.888191	13.604653	-6.3265023	5.618385	2.7066717	8.117158	2.0362194	10.183243	5.4449363	-2.7775567	5.5778823	11.179267	13.672776	10.913158	2.4737473	0.18674438	0.5653634	7.5578766	4.221664	8.549823	14.865608	6.4544106	12.856125	1.1792372	0.96751267	10.862519	11.60329	14.413569	6.3811264	10.372414	-1.7890778
455	13.487824	15.551933	12.865586	-6.722861	-1.9094032	9.428126	-1.9582973	5.4208145	12.329804	1.8898093	-4.802242	8.0685	0.90614957	6.144712	7.3996716	3.9087124	6.2404447	12.735328	9.316078	-0.009996653	5.65188	16.23288	13.11667	1.7232741	7.4685974	7.5316052	2.9673688	13.5531645	10.588435	6.4891047	-5.106512	4.7726874	9.681775	17.784653	10.24108	8.946996	4.4286923	4.574429	-4.5143642	9.746888	10.539073	15.690296	10.336762	6.015123	-4.481903	4.4996805	0.36900425	2.504578	-2.035936
456	-2.9207897	7.5913224	1.8515116	3.9846208	3.3636456	4.837359	6.8147073	8.537716	-4.1644235	8.151446	-0.84437984	4.6958666	1.3028085	8.6587105	0.118269525	3.7928102	-5.5321693	-0.41391668	0.020333925	6.0277023	4.946849	2.0662844	6.7758656	12.437085	-6.0273614	7.163491	-5.7807617	0.7533353	10.23203	1.9102931	1.1243631	3.0249507	3.2694054	-2.2761455	2.394207	-0.82592964	1.5905381	-5.067425	-5.362719	-1.8223085	-6.824763	-6.3024864	-8.315507	0.2982367	7.069359	8.809906	-1.7422851	2.2170918	-3.1033075
458	3.7641993	2.821618	6.8354974	-3.7886446	-0.53371906	-6.8034954	0.57404834	3.6274998	-0.81543326	-2.7838242	13.212031	4.8230805	5.1662316	5.7505546	-5.0687785	-3.1606357	-2.7859983	7.340319	9.079776	4.64022	3.8764713	2.8168032	0.4435842	13.257207	7.773518	-2.8000653	-0.8352205	1.4677216	-1.3219935	4.5100565	3.6749713	-2.6487248	4.1414742	4.345488	9.361922	-2.1252387	-1.9969555	-9.0392065	10.471459	7.2722783	7.5075855	-0.60071784	10.683967	7.25269	8.966592	20.460962	2.409509	0.8945849	-0.36069238
459	3.065378	-2.4901044	-2.9841595	3.924903	4.6703897	1.1284794	-6.1647477	-2.813078	-10.732837	-4.0303593	-3.466586	-6.4966846	1.8400955	-10.725995	-1.1192049	1.1274776	19.705011	16.000235	5.9605217	2.4632742	10.915629	-2.4542768	4.8686976	1.9265667	0.21019895	3.6778061	2.0474298	4.834377	-8.069821	5.585228	-8.348438	-9.510224	-6.466615	-13.883845	-15.666958	-14.408061	-13.689277	-6.7989993	-11.292729	-9.748675	-1.8211432	0.85283726	13.008311	14.180801	0.11264324	-9.9121685	-12.322755	-14.36523	-11.3323965
460	-1.1036035	13.402229	6.0839562	-3.616212	-1.0644947	2.4614754	-6.184311	0.27773324	8.506031	8.117002	-3.991526	-1.2275959	2.7580326	-8.436912	1.109876	1.1283373	2.8264601	0.47585893	2.2888017	3.9370158	2.6929398	2.424298	-2.77047	6.5742593	-7.265143	-2.5661056	-2.1500933	0.16776705	1.1267065	-3.431239	-4.026708	-5.340904	-8.085125	-2.238314	-12.428079	-14.744884	-8.398464	-9.638111	-7.569142	-7.6846867	-7.03763	-2.2147324	-5.9623737	-8.300021	-11.093628	-5.089363	-10.611424	-3.8291035	-9.476464
461	10.566041	22.316477	13.351368	-2.4490902	6.8675447	10.351178	10.092432	15.094624	13.178611	17.291903	18.020367	14.474561	9.821571	6.9461923	12.402169	19.468557	18.282667	10.284698	8.118173	9.846246	12.1868925	-2.3870938	1.7265474	11.304465	12.096687	6.938604	4.031862	4.422561	-8.904406	9.339253	17.98644	13.849849	13.237027	21.455946	3.5513976	-5.8950953	3.0796382	15.624355	17.739235	13.736199	11.333301	3.5547802	0.89614105	12.623431	8.445099	11.088692	15.235358	15.239487	5.618927
462	-2.42031	8.009235	4.5462084	-0.8966047	5.439161	20.130838	-7.1735706	5.518738	3.736489	1.4849604	-3.8548005	3.1756585	8.815134	5.8185544	2.4078133	10.093663	-5.9800014	-8.770787	-7.0000825	6.586784	4.8124847	0.88519543	7.438231	11.3882265	7.3503323	15.133644	9.847926	6.74691	13.422394	7.4507737	9.507531	0.64448386	13.575417	4.5994368	-3.4593477	-3.4101074	-5.938625	-8.944456	4.7469087	3.4235852	3.7994602	-1.7225361	-3.126628	-0.78667897	-1.1265261	3.7913382	0.2072347	5.1791854	6.758286
463	10.397782	12.527644	12.588008	0.78222084	9.624017	-6.9920597	4.8141427	7.717872	9.596002	-0.5742824	1.8601228	13.719844	9.281825	4.5482717	13.34274	8.841334	7.784502	5.3550954	0.73496836	7.144709	7.5322633	13.04215	-8.787829	-0.5447543	4.5642366	7.6764393	1.8154997	-9.635188	10.121007	-8.406083	8.245912	3.317212	4.3572288	-8.67484	10.698651	11.0636635	12.8420105	3.81897	5.802313	-0.054308414	-10.383964	-14.546223	-12.693488	-15.967839	-7.310955	12.585426	3.2941437	5.5842137	7.032067
464	3.028908	19.207912	9.554461	14.228043	14.535938	25.501823	7.502012	0.6945982	12.1101675	2.8642743	0.3000547	11.330406	-1.100092	8.351281	11.225232	2.5292723	0.71201843	2.5182688	9.127345	-1.3127216	-1.6644506	18.147417	3.9727306	1.718544	3.2610664	9.421518	1.0271939	-1.302442	12.770579	-9.15586	-1.4197012	-4.1655	-5.7261777	-3.1226404	17.789946	7.2844167	22.673065	22.71029	24.282904	28.809774	31.619621	19.55602	26.20225	26.282486	23.575552	16.438387	27.280634	11.097099	8.069146
466	4.4415445	-5.5224457	-2.5829992	3.642044	-17.007227	7.395822	-2.5028496	5.3545494	-2.2760942	13.353078	4.026277	6.650131	16.103607	-5.6173744	2.9936783	0.8715578	4.362595	11.250167	14.312024	4.718382	-3.2045906	-6.5604424	-11.937894	-5.3937163	3.0584974	0.9938763	-7.4137936	6.605497	1.1208267	-6.1386642	-2.8403225	-2.9456406	2.6280117	16.64759	7.1176114	-0.7225401	3.1928434	1.648523	-4.178079	-3.041176	2.2692862	-7.3778853	3.5087006	1.2075206	0.65475047	8.214241	5.098234	6.8345475	3.6617744
467	6.9993973	12.371433	15.463608	14.7544565	9.358211	16.38565	6.569473	9.141064	15.047661	-6.321405	10.763373	1.253943	8.863891	-0.80352336	6.991709	2.3553402	16.239904	-4.9082685	26.788376	13.546468	10.689824	18.729822	21.616835	0.7188861	4.4547157	12.798768	11.407689	3.9791186	0.774502	14.576863	6.0384736	15.584442	9.998192	15.614636	3.6239803	6.184545	12.547992	1.144142	4.2843933	8.264104	-0.10601743	12.629916	2.9386082	6.421271	19.935944	0.720442	13.113629	0.7302479	12.798755
468	7.6589923	6.100157	6.3338394	11.567136	3.3790941	9.426114	6.235296	4.561192	-3.2660344	2.7576132	2.8944473	6.0601907	7.349869	0.3317232	4.5483646	9.464756	7.1346946	11.3625345	9.522175	4.866915	4.1010857	7.2620277	-1.9347969	6.209511	10.33012	9.606524	5.9760184	4.8854027	10.683601	8.431203	4.7809553	13.418388	10.611529	8.930896	5.5221252	4.8026223	11.5656805	19.484734	6.9722137	12.9594345	8.996682	3.4985201	10.203364	13.33981	2.0279558	15.810632	4.7323623	5.5085263	12.93813
469	9.673319	7.148437	9.3198	11.744538	14.823434	10.507278	8.030166	8.683036	7.6197257	7.7838426	4.461249	7.123153	6.718483	12.422381	9.461606	11.277471	-6.493843	10.246664	1.6577234	3.1982872	10.009842	7.777523	14.864288	6.27978	6.5639977	-6.1314836	1.9336209	-5.310735	3.9737463	13.154839	12.813411	9.819154	5.9035325	8.12165	2.8800297	3.567096	26.780012	13.91586	11.733398	-4.5329885	-1.8627276	6.317014	7.863355	0.81121653	7.7001624	8.245567	14.57224	-10.748992	5.4809875
472	0.25091442	15.382108	6.818419	16.930712	16.419939	2.0022187	0.31996965	31.194693	25.89462	30.23446	11.416985	14.97654	37.73421	21.493792	13.5217905	1.4457278	8.815187	-3.5050032	5.5585303	6.5595574	15.985344	5.2743	8.977174	32.206165	16.130009	13.576737	6.740158	-1.8173927	8.145826	5.8185925	15.239513	11.669253	18.565748	15.622642	18.869226	11.851159	28.972132	7.186308	-8.203121	-4.3347435	5.0524898	11.119309	10.840398	18.51353	13.094337	13.3899145	8.9347515	22.308065	18.246302
473	9.257731	6.5176435	4.915165	-2.0063975	19.752478	40.192223	1.9785614	4.092775	-7.601373	7.4089866	15.570491	8.444985	4.765776	0.6766779	4.548371	5.2547727	7.6952252	0.21045017	25.847452	-5.651344	17.218569	12.057999	-3.1752093	14.999385	22.27596	5.638712	1.850111	7.2799125	11.506111	5.6425614	3.027378	4.6546235	17.729933	-1.0567456	14.832966	9.271745	2.6521366	9.579761	-12.555438	0.12215725	4.3251457	-0.52627087	5.677822	2.6359174	1.1519318	3.5899868	-0.39176908	7.372042	24.473059
475	7.866795	-2.526758	-5.625975	6.596819	0.16753729	5.7115893	1.830285	-4.125506	-16.763979	-5.7681766	8.071654	-4.2589097	2.1715682	8.159487	-1.3887877	-8.616984	-5.329703	7.2117653	-1.7650223	3.3454552	3.5664732	4.2940993	-11.549634	-0.81108147	8.448131	8.70017	12.977372	-2.128896	1.2816819	-17.45534	-12.080951	1.5670844	1.1629852	2.8886375	-0.6183672	2.90005	-14.366408	1.8942181	-6.4178696	-4.8889794	1.6814426	3.8108797	3.0037143	-7.5074997	-8.488939	-5.2215447	3.5787756	3.6296933	13.265149
477	-11.997932	10.246324	26.422407	6.461819	4.1623406	0.46376038	-4.141319	-7.8639007	2.0161073	1.7880443	1.4724909	11.088847	-1.362977	29.242338	2.378301	-0.12829201	4.8817635	30.934229	9.737333	4.480762	5.345877	-3.003704	-6.384463	5.7129674	1.3889669	5.323587	12.618688	1.0283729	31.805634	1.9361268	-2.2141588	4.9892225	27.412561	0.11732308	3.1982753	6.6324725	-1.5881906	-3.8443518	1.7123947	1.2886341	8.9244	4.22288	-0.050537746	18.83603	4.6944623	-10.786095	-1.5158619	22.35878	17.495615
478	-8.09177	-0.6301613	-15.183827	-2.867464	-1.8813953	-12.076862	-1.7928015	9.617875	15.245397	-8.648837	6.676932	-12.56987	0.08461571	-11.106938	-5.5542483	-12.022659	-10.418822	-5.5882874	-6.315296	-12.674886	-8.043143	-5.9645348	-17.640867	-16.720388	-2.2014816	1.9133054	-1.3162543	-10.872532	-18.398617	-11.04568	-4.924108	-17.334581	-18.55151	2.8165143	4.9409375	1.3192501	-10.685791	-5.5771294	-13.083087	-0.624162	6.1479607	-9.933952	2.6660194	11.630276	2.0070765	-13.500885	6.045969	-2.4236953	3.9638329
479	-3.7068787	17.618612	10.320777	4.307092	24.113998	10.898019	17.952024	10.375945	15.120708	13.199969	0.7963071	3.18135	36.999645	4.4314804	-13.1878805	13.876252	35.645725	15.961513	21.743017	18.615583	5.889694	22.35736	34.866417	23.82075	9.917755	-1.9851605	20.742876	30.317514	8.944705	13.048519	1.3214389	21.555407	9.504074	-2.1593683	-1.4160112	3.0459566	18.707329	16.431131	15.35579	15.59116	18.681671	27.777475	4.6924725	8.58595	15.191409	19.008522	12.090199	21.116365	17.0175
480	0.034020584	3.743768	5.185139	7.3603263	5.5118217	-0.032287836	-0.41240788	-1.3619636	1.93685	3.8559506	6.6681952	8.756463	4.0196548	7.730848	8.356439	7.0950394	3.414318	2.8806927	0.9807849	4.61797	5.0395546	4.8912005	5.050443	4.3909245	4.281924	7.6697617	7.2301755	8.893261	7.8854585	8.1793375	6.6885657	1.7926382	6.663149	4.951803	12.2106695	8.890736	5.5644183	10.159177	3.7068746	-0.7749371	6.7541366	-2.3242779	4.9697804	7.810913	8.95144	8.566269	10.891294	10.37426	15.853012
481	-0.65161896	-4.7687984	5.7724133	-4.398311	3.7773817	-4.7362905	10.632527	-9.740392	18.273756	3.4976444	6.805941	-6.305118	-7.6184387	-2.4884408	-0.8059516	-4.7682734	5.7699637	-0.5057121	2.5515215	-3.2889726	-2.638469	-5.6837173	-10.6820345	-15.615402	-5.5150676	-4.573068	-2.8139117	-7.968638	3.2595265	2.7593298	5.7221284	2.4451077	2.9893386	3.4707177	5.7846456	9.966523	-3.929993	-8.776237	-10.468944	-11.282271	-5.060107	-5.329341	0.983933	-4.1985326	-14.733948	1.0625147	-10.080192	-8.845928	-10.447675
482	-14.138198	-12.574832	-9.051879	-3.7845345	-13.236735	-14.890534	-9.232398	-12.418668	-10.176845	-7.408356	-2.2485101	-4.151632	-3.85522	0.7470696	1.6988755	-0.88651085	5.6455464	5.876606	4.703386	3.7986622	0.32739052	3.3386374	-4.010673	2.3797991	-8.154822	-7.147468	-4.9729905	-0.14636596	-5.0487075	-7.0766835	0.14192915	-7.2886467	2.8478727	-3.387862	-11.00451	-8.121484	-5.619978	-5.3231	-10.26757	-2.3116043	-8.949588	-3.9869664	-4.9883523	-6.7178345	-3.723698	-14.952659	-12.813118	-10.659568	-13.086268
484	6.943011	5.682091	14.024043	-5.448523	-0.3693471	5.2649674	9.647031	-10.26139	12.925336	-16.225296	23.59642	1.5244824	5.6254516	17.024837	4.9118342	11.905891	9.031087	12.098221	12.653459	4.0768623	7.182112	10.574234	-3.3104622	2.4458852	-18.21254	18.993074	4.8112	6.163839	9.207381	4.817261	7.602415	9.712634	13.256488	15.601209	12.137561	15.815402	9.419139	2.4355104	-9.272786	-16.423851	16.56732	10.838365	6.2096596	10.0835285	3.8111982	6.968263	8.026329	14.557072	14.786588
485	3.1920643	2.6831582	2.2607224	4.553838	-1.8748618	0.07540766	-5.9657745	-3.3418846	2.1759322	-3.893403	2.9483128	3.5635755	-4.1442084	2.0574696	0.51026917	-11.282857	6.3975005	-8.30183	0.9157112	7.0866036	0.61244935	-2.5273957	-1.1372346	2.468612	8.3392515	21.103937	14.433406	-2.4948514	1.4271183	7.6372	4.99563	8.165931	0.15822072	0.35596606	-1.7709855	-7.850138	-9.787934	-7.3136315	1.7949766	6.3340263	-2.6271026	9.185338	-3.0926254	-4.1419806	-1.6224805	-0.077931084	4.6618834	2.7388465	5.8303943
486	20.165796	3.2585075	12.235761	11.183486	14.596352	7.824932	6.3568344	3.075799	7.883597	3.0595763	5.8451943	8.258679	11.627884	8.005403	7.346617	10.145566	10.7237215	4.918989	5.393629	3.397564	8.289383	8.026971	6.826942	-1.8607024	8.585659	7.2016673	15.526891	17.252169	0.89861274	9.939902	6.0446887	9.79144	7.2600036	3.1059334	2.0049648	7.73049	2.18101	-5.184944	15.684367	7.5898986	13.036473	10.887127	15.320529	7.0577626	7.7329903	14.180217	-0.2325902	10.312861	13.19931
487	-2.4435523	-11.08281	14.145894	4.6855965	4.366816	0.66212493	13.244293	-8.770922	-5.4781394	11.044137	-3.892192	8.748085	5.7159286	9.474045	-4.0570197	-2.3559432	-7.621265	0.6088956	-6.184231	-1.5174469	6.562027	0.47939554	-1.2655576	10.23077	9.404794	0.79452735	1.5456988	-1.3631457	0.17468952	-1.2151965	7.5350013	5.289497	14.261434	-5.284493	-5.242154	10.867644	-8.481913	5.643228	-3.8489988	9.606217	-12.123563	-1.2760464	4.013348	4.78777	9.63347	-8.108222	11.249646	0.90037555	-0.316939
488	-8.814966	-11.218898	-10.142921	-12.667339	-16.808165	-7.3205934	-6.3593173	-9.60293	-19.634567	-17.856232	-11.042111	-4.7811637	-11.988875	-16.816807	-5.794904	-9.334878	-4.9113145	-11.476083	-12.852749	-16.706024	-15.535089	-14.607941	-16.407562	-15.72509	-18.445753	-20.301367	-17.685892	-16.25535	-18.480988	-12.722075	-7.421087	-10.62035	0.44125843	-18.038248	-13.707172	-8.715311	-10.503055	-1.8627539	-13.685582	-15.945796	-8.941325	-12.063256	-14.592328	-14.109321	-8.899133	-5.86169	-6.273222	-17.763931	-10.421512
489	-15.763927	-3.2498405	-19.004652	-4.1268725	5.798495	2.2976282	5.391188	-4.9511456	-15.920003	-8.216096	-1.115372	4.437334	-4.459495	-12.889614	-11.083247	3.5935333	-7.1309524	-19.712488	-14.984725	-13.216626	-13.063922	-12.155734	-19.604698	-5.2489314	-1.030156	8.159982	3.8668206	9.944892	1.7692375	1.0320181	16.749514	4.66655	7.3003044	7.6871934	4.8473105	-9.449139	4.1451135	13.552386	8.733994	5.7198925	10.178804	-6.3940945	-5.8373084	-6.780378	-3.06404	13.316165	5.349466	13.245286	1.9008951
490	-5.846667	-5.1451745	-8.453993	-0.20295922	-12.687398	-14.124021	-25.555506	-3.9502952	-13.708115	6.5620055	-11.320832	-9.979664	6.5593505	-2.5065656	-3.465044	-0.61185414	-7.450918	-27.577845	-12.324752	-8.254138	-9.654986	-2.7334616	-5.4369507	-10.304896	-4.5116243	-2.7707765	-14.394813	-6.458607	-2.0836031	-9.487089	-2.9660132	-3.0123844	7.856483	3.540044	-2.9218538	-6.6491604	-2.5277965	-5.8248863	-4.2659965	4.2185893	-6.8092747	-12.156669	-23.96747	-22.690084	-20.246782	-7.9421387	-14.833943	-13.315498	-26.928625
492	-3.7495654	-8.897771	-10.3233385	-10.233539	-10.731769	-10.879554	-3.3408787	-6.429521	-0.02151998	-12.866806	-4.39472	-11.117942	-20.048037	1.4466896	-13.479088	2.581298	-7.156605	6.7288303	-1.4620522	-6.236784	5.318519	1.6160499	1.5405852	3.326747	2.9446619	-17.263914	-8.743915	3.117319	-2.2988713	-5.9108996	-13.281131	-7.890741	-4.9362836	13.612926	4.1792035	4.7551136	-0.8209575	9.825545	-2.0893972	-0.7823326	7.2618833	-4.5717053	7.7607856	11.5841	15.505849	-2.840022	4.373853	-4.9135056	8.995672
493	-3.985937	-9.577098	-10.427331	-8.822591	0.87170297	-5.4626255	-11.625089	-13.055614	-7.6857514	-21.030691	-10.153736	-0.8829279	-8.322696	-6.8973923	-0.6873257	1.4310865	-7.874199	-1.8779713	-15.153862	-10.281419	-16.021727	-4.7803836	-5.2737794	0.29636684	2.7422593	-9.027634	-9.070227	3.4105003	-6.490011	0.010085821	-11.367087	-4.325863	-4.3275046	-9.071285	-20.053072	-5.975605	-0.14570872	9.261023	-5.1781726	-4.4453244	0.36203822	-1.8172113	-1.1404	5.5494423	-9.857388	-0.9365015	-4.12268	-5.746697	1.1191568
494	-8.503341	-7.5282516	-3.5242884	-1.1026969	-3.3313148	-1.8196774	-0.23516183	3.6986635	-3.6540413	-2.0689461	8.390279	-3.4197147	-1.3075337	-5.548714	-2.955046	-9.02589	-4.443697	-16.72691	-12.205602	-3.4720526	-4.8045774	-5.7228336	3.9297569	6.8458333	0.85469	7.5424438	-1.6435486	-2.2713609	1.3103629	3.039684	-0.19985183	3.3028479	4.507838	-4.1600842	1.7736148	0.78876466	-1.3763412	-4.8820896	1.6979471	-10.489973	1.4420463	4.9643054	-0.33354023	0.92914563	-2.7668018	-10.646716	2.1392503	-0.32126108	3.5212612
496	-10.6099825	4.945747	-8.225311	-12.708459	5.001623	-15.687035	7.886349	6.5369606	-7.0466805	4.856501	2.1312878	-7.5446725	-8.230064	9.128182	-7.899363	1.5515212	14.508092	-10.4550495	8.480694	4.680062	-12.099888	10.45445	20.660286	9.813841	0.29767957	10.595372	0.86249703	7.3681426	16.910059	8.418438	-5.566172	10.670734	10.381619	12.364062	13.349033	10.442878	3.1884377	3.303631	-10.543708	9.480821	5.541022	11.518027	2.6697805	13.9646225	-9.327564	15.642156	15.198657	0.88495404	-5.9402294
497	3.4083927	2.179055	3.460983	9.848265	-3.3297062	-3.358289	-15.9255495	0.36055598	5.770878	-19.344854	7.9905586	0.13571055	8.2309675	7.39821	2.8798716	-2.020846	-0.40771866	-5.6720605	11.913415	-0.05028661	-9.446078	0.9199533	1.2735444	-4.721635	1.4562517	-5.702397	-9.428898	-2.800516	1.0241547	7.2131133	7.7884026	-12.382802	8.231811	7.2930274	4.400631	14.065437	13.397228	7.9951053	11.597491	3.1461124	1.6575266	-6.5499682	-12.97363	9.972744	10.545609	6.83065	13.474209	19.004354	10.193037
498	5.6813073	-3.0421238	2.4449017	8.862079	7.5230465	12.870421	4.584032	-1.8254056	0.7223487	-1.0738953	4.5859904	-3.5643451	-0.22027321	6.255768	-4.514726	3.4345682	7.8355546	15.881112	14.665277	21.591711	21.351858	16.30021	9.340201	15.754733	12.083777	11.18425	-0.16790526	8.850346	11.044937	6.6115074	2.9027674	-0.06809489	-6.9732075	4.086699	-2.8195183	-2.907128	-10.790832	-10.495717	-5.9582353	-4.98528	-3.6628008	-3.3339214	-5.9685073	-1.885479	-3.034242	5.997111	2.7314556	3.291628	5.444231
499	19.302307	13.238521	0.6697547	-1.3310169	-7.1943016	-3.8345184	-3.444442	-9.318358	9.833228	-13.640079	-4.2871714	10.556693	10.377919	16.050982	7.3884997	3.3792083	6.1623573	8.608825	-13.869973	-0.40238237	17.036058	23.14911	11.195915	17.875685	1.7474614	-4.9724936	11.394588	16.995848	21.629587	6.640169	15.977778	10.74899	9.789378	-1.1968441	-6.558182	-8.519011	-2.4587	-1.7817303	-2.7847366	9.882593	8.954131	22.887884	7.0506673	2.8308527	2.9902897	21.75155	20.439047	21.742105	10.400304
500	-2.917764	4.869694	-3.9116442	-1.5848244	1.332524	5.982244	-2.2896428	-8.085603	-12.653999	-2.8724692	-11.329887	4.167015	-12.108069	-2.678337	0.76943135	-0.87262344	-0.832572	-3.7418947	-11.984184	4.45197	-13.615323	1.6797448	2.253836	1.2623578	11.743523	-1.6893269	1.0587584	-6.0089784	-9.407631	4.272735	-4.2079206	2.7634983	-3.8610203	-7.2460785	-3.4538498	0.8090531	-2.779191	-0.021921158	-1.3840384	2.121418	-8.207692	-9.184483	-3.318184	10.199647	-0.17882855	1.5302415	-6.853004	-3.9905193	0.71513796
501	12.658085	15.569409	10.451547	-7.868567	1.7173862	1.5129775	14.272751	6.9359436	12.3668375	1.6356643	10.809224	-1.9637886	-3.5030298	4.987066	4.21818	7.046534	6.9661365	7.9672794	-9.453114	1.9720169	-0.277382	-4.0312667	9.155033	21.472876	0.86948156	6.536059	12.889943	10.229034	8.957855	13.984693	9.399243	8.661389	5.204302	4.8481975	2.9246957	8.550796	18.068937	-1.5219339	9.269157	12.005694	4.71444	7.5766473	6.441321	14.12941	5.4729233	9.069051	1.036298	5.0855784	12.038567
502	0.93928164	-2.768411	9.178201	10.401332	0.44387734	-1.6267656	2.3261302	25.55911	0.93503934	8.429915	1.264872	12.758125	1.9063643	-8.159964	-4.609655	13.539077	-3.366265	-5.521612	3.276187	15.036938	3.398339	3.6078272	22.75203	16.452135	3.2097867	-3.7584639	10.922387	3.5263176	10.765368	9.739066	17.161463	5.0604644	-6.629148	6.02195	5.8422685	-2.3560908	24.787231	9.620534	10.3421545	6.935545	2.701299	-9.841969	10.6244135	0.43698397	8.173834	11.45474	17.532051	16.69077	8.584873
503	7.425308	0.69565505	15.418757	11.444505	-12.439899	5.4582505	9.296266	-5.9011254	-10.191007	18.04782	13.544415	14.515262	10.785103	-3.4954312	0.76383144	0.6577539	12.227237	6.4974747	-0.57766724	3.5524013	7.948374	13.995	-21.249496	-17.686901	6.689777	4.0319333	5.5738235	11.142766	0.8347971	-7.6613975	0.7509181	4.887322	1.9261627	0.47248682	2.8884172	15.509605	4.3840938	32.465374	2.186382	7.5216465	12.000832	5.05923	10.383771	-8.264774	-4.459532	-5.4592767	3.4668312	-8.573276	4.2047915
504	-8.045413	-9.077092	-0.40581512	2.661479	-3.0840452	1.1351147	-9.277273	-5.62612	5.1626816	-12.351689	0.2531457	-4.578989	-0.067150116	3.6014373	17.103357	-9.990368	-3.5341673	-3.0004406	8.360093	6.991117	-6.4682965	-3.2572286	4.1846967	7.9713287	-1.831214	-3.8625987	-2.8185256	-4.3512363	0.6456551	7.3420997	-1.1222252	0.6215956	-7.9811726	-6.339641	-5.975286	-3.058911	-0.8156344	0.7193236	3.5953224	3.8003714	8.265229	7.2820344	-0.20358594	-5.3943973	-8.249728	-7.638883	-1.8802007	-8.185653	-3.4020674
506	-9.73842	-0.7864947	-12.819131	-16.304033	-6.6960998	-0.17962503	-11.746543	-10.837117	-7.639486	-2.93682	-1.0251266	1.6846676	-9.595262	-9.000489	-7.598009	-0.71245193	0.8060233	0.49941358	-0.865602	-11.003541	-0.47838148	-2.476913	-11.567895	-7.316276	-10.790469	-1.1394442	-5.176537	-6.474507	-5.3420486	-7.86048	-2.1948478	0.8354253	-7.852358	-8.265277	-2.3477452	-17.48139	-7.502735	-2.7572355	-12.72012	-7.096445	-8.069145	-15.205517	-2.9269307	-0.03292946	2.4912765	9.795745	1.6240844	-4.186236	0.99745387
507	-0.33482376	2.3321917	-6.868035	-0.33413443	2.5276706	-6.883161	-7.590525	-18.427208	-19.096441	-12.099992	-4.0823207	-8.300584	-11.610059	-6.330488	-12.664284	3.5805156	-10.156351	-1.8782421	2.5021112	-2.2864952	-14.923696	-7.5768776	-15.861857	-8.61876	2.481166	-7.2957196	26.366167	21.595413	2.4543154	-5.7961655	0.66657746	-8.3354025	-2.0622282	-20.403618	-6.6738954	-6.352962	-11.354579	-14.187552	1.9922932	-6.46324	3.2412574	4.451265	5.5800395	-7.0468345	-1.219959	3.9004564	1.8443774	0.66447616	8.201014
512	3.2311707	-9.357034	-3.4361832	-15.757974	3.205845	7.6482186	-2.7097118	16.70298	-2.1473777	-0.869499	-13.735184	-2.4247012	-6.238964	-1.4472413	2.6376908	-12.759341	-7.5890274	-0.21875906	-15.069453	-4.0457015	-2.3079512	-7.021832	-7.8816695	2.5236847	-4.9110265	10.782266	-9.461684	-10.27833	-1.1729994	-10.0992	11.138097	11.765252	-3.832323	-9.510505	8.439284	-5.3917947	-16.899565	5.4993567	-12.132054	36.046543	10.909592	5.8033853	5.373673	4.541169	7.0471587	3.0621212	-10.705848	-6.9438863	-2.7497225
513	-5.865309	1.7978067	0.73762614	3.5188162	1.4946581	-2.1769254	2.8589363	16.069275	-2.6681716	-8.488322	-8.148178	3.1896503	-17.986565	-7.4280906	10.976471	15.967899	-6.236233	1.0496298	2.0841942	4.8630347	-16.473051	-9.543442	13.995117	7.637367	-1.2612062	5.913677	-4.036422	2.804347	-5.4827156	0.816456	12.95443	14.961667	-4.6270604	1.9977716	14.719151	10.772529	1.5150787	11.314506	11.929395	-11.079269	-5.9823003	-1.9772873	-7.4627514	-8.831086	-1.568943	-4.1552944	-9.179821	-7.0053306	-4.1636124
514	7.979403	15.503287	7.5563483	-3.8798993	5.0846286	-11.260014	1.1050472	-6.3238816	-3.1871564	-10.2634945	-0.81294775	2.3023522	7.7476087	3.2137928	13.257351	6.1552124	-0.27683005	2.1226375	-8.029092	-10.144723	5.142463	-3.4676754	0.42511812	1.5652796	7.0827413	6.167267	-0.448512	9.753183	1.6504488	-6.553045	-2.2236996	-3.7995732	9.422398	-0.96033293	2.4525957	-2.3352451	8.666282	11.257579	3.9184494	9.491456	9.364224	-5.6444416	-6.6388416	-7.193356	0.17700481	-6.0632567	-2.3038204	5.707681	0.27363935
515	5.4619718	-4.5883613	-2.1617665	-1.945989	5.3274903	-1.4851166	-12.344369	4.9539204	-4.758516	8.115535	-13.078907	2.3621728	8.552356	-13.382294	-12.00084	10.122184	5.5079937	7.4456954	10.982205	16.503004	5.856487	-8.829788	-5.0840917	5.029096	-4.3347397	-4.9397154	-6.4973016	4.7903476	8.19979	4.971221	-12.370791	-0.8459756	9.971623	-5.39563	-4.4768844	2.574455	2.1830816	-3.224471	-8.335027	12.581722	5.2327657	-11.1642275	-14.75056	-3.57429	1.0550038	-4.701977	-10.756614	-5.302274	4.291639
518	-13.296558	-16.1472	-10.077942	-8.449165	-7.4350705	-12.748566	-5.0738206	-8.605807	-10.617713	-7.3376803	-13.706719	-12.53807	-14.494601	-12.727551	-12.207721	-5.8474946	4.059294	0.79003495	-2.7064276	-12.678925	-9.36686	-6.045645	-19.001047	-4.9793	-1.5580912	-8.148232	-6.4317346	-7.722044	-3.2828515	-10.926448	-9.067311	-7.217722	-15.187694	-7.3095474	-5.216541	-12.06453	-4.8443413	-11.244948	-11.864961	-8.178717	-1.5002974	-3.8380854	-7.4747634	-3.7613525	-5.9045563	-11.658698	-5.9551716	-1.3050629	-11.321063
519	14.800069	16.769777	-3.0217083	-5.877398	2.4876952	-10.922093	-5.05004	5.5305457	17.121681	7.760697	2.3221648	7.2681117	5.0707936	-8.581351	9.496117	5.489233	5.4653955	-5.300734	-0.24589808	-0.0637118	8.420226	4.695337	-3.6719449	-3.8947723	-14.9937315	-5.424585	-3.163798	5.9394975	8.839706	-1.417005	-2.7484763	-0.9169245	-4.2837605	1.9701943	-11.433038	0.45342746	-4.7810955	6.7401576	1.39177	-5.776211	1.4155121	-2.2056615	-9.853083	3.696165	5.189627	-3.537031	10.2333975	0.7850895	-0.12940209
520	6.0677648	-2.1291842	2.9433796	8.247476	7.439362	7.5005684	12.178582	10.180892	9.463597	-5.9045577	5.151009	4.797397	15.620893	12.889619	-3.5492046	-11.453212	0.8500047	9.075192	6.4663086	8.749793	-1.9003186	10.169387	21.859236	6.202774	15.861843	-4.852544	-11.155267	-0.20127784	5.2182007	0.27723312	6.843576	-4.036925	5.3211584	-14.270701	8.694314	-7.0977387	-6.786736	-1.0970955	7.107123	-1.0219707	-6.6184955	0.07584969	8.467898	6.990558	3.527734	2.3454788	5.3032136	5.596085	1.8925422
521	-13.227878	1.398436	-1.9224252	-10.871102	-2.8888931	6.956211	0.32536152	-1.5004641	-6.695095	2.0373712	-1.9981002	0.76748973	-4.016141	-9.979821	3.585014	-1.6449636	-5.3473983	-16.243067	-10.656955	1.6737772	-5.321905	9.969655	-12.9717455	10.333682	-8.538347	-0.3608016	-20.3137	-2.0081923	-7.4581923	-6.5506897	-9.089124	13.499141	3.2551327	2.843354	-2.2680037	1.7984861	-9.17662	-13.356777	-1.7069492	-1.4604629	-6.764014	12.341954	-5.015446	-1.5241429	-5.2941628	-9.285942	-0.60717607	1.9922447	-6.3078866
522	8.685574	-6.083403	-8.00631	14.274395	5.8648643	-7.9345956	5.954849	13.556668	-1.0917605	-7.5882325	-4.4028955	-0.3348535	2.5122707	-8.919947	6.801458	-7.9591737	-6.583231	-15.40258	-18.64723	-2.277176	-8.69402	-24.703077	-9.207965	-12.035088	-15.9325485	-12.651878	-8.169663	-7.608845	-8.196799	13.686948	-12.005528	-1.4222847	1.4777937	0.3581903	8.744159	-4.9469366	14.32402	12.458636	-22.996515	-22.108652	-14.016646	-1.9972172	-7.791107	-5.3971696	-18.598679	-6.079187	-3.330993	-12.54916	-5.575402
523	1.6448584	-0.07863363	16.310202	-4.556989	4.1294208	2.2316725	7.724338	4.4288535	-5.7548347	-5.748734	1.8392245	-10.226184	-9.58093	-8.704198	-2.1240473	-5.208284	-5.0931144	-0.7442503	5.3312106	6.411465	1.460092	-4.193625	4.950646	-6.489927	-8.84563	0.3184115	1.9462332	-8.272981	-2.1268988	-6.1801324	3.9779146	6.4734077	-2.0089753	-1.7675085	-3.5617886	1.3455664	-4.508509	-2.5154512	-0.7608881	1.9074326	-12.769481	1.4177246	-4.6760507	-2.2191	-3.6645632	-5.2709546	3.490282	8.732209	1.3920064
524	0.87249845	3.468356	4.213794	1.1410167	15.022141	5.1687565	3.735178	6.826181	5.452366	0.018268665	2.9527395	0.9419609	1.4351202	2.4981213	1.3883022	2.939205	2.6929758	6.096632	10.445136	6.105675	-4.7820034	-5.2833943	6.6054206	7.769279	10.3283825	6.4346237	4.710147	-5.111031	-2.1220214	5.145253	-2.2991083	-2.7710724	5.9900436	-0.20240672	-3.4979784	6.0011096	2.5781863	9.146276	3.662556	3.7303722	-7.1534133	7.966597	5.402588	14.208713	7.465639	1.6907434	-10.294025	2.8148992	-0.1874094
525	-5.4225197	-18.011786	-14.908973	-4.533751	0.08236694	-5.0787587	-0.04382515	-15.108284	-3.07221	-9.785119	5.9635506	-7.3216896	-11.557128	-9.501999	-3.7838476	1.8517743	-6.669145	-5.492132	-4.188133	-10.084708	-3.156112	-2.1429384	-13.754375	-27.964096	-0.3734417	-7.889705	-17.894583	-10.384707	-2.186591	-5.2015576	-15.314162	-14.543747	-8.237353	-1.0571766	-18.0177	-11.567296	-9.556939	-18.56359	-6.986336	-5.9631743	-9.761916	-22.81779	2.4427102	-19.036547	-4.5769534	-9.163517	-16.761362	-15.843595	-24.216505
527	-24.603287	-6.6919103	0.1197168	-3.561609	8.567165	5.1713786	3.3350055	7.588939	-6.774248	-6.443064	-5.850988	-9.736133	-4.3231616	-9.246958	2.691368	7.850858	-5.5388293	-10.607053	4.770716	-10.364872	0.63700265	-9.604306	-18.33376	2.4962199	-2.1579006	19.739605	11.078384	10.939071	-6.7285476	5.2447686	2.6903465	-2.6386871	-13.542	-5.999119	6.8963265	-2.5149233	13.729571	4.5627823	3.482797	0.08907922	-0.6040461	-4.181821	-10.047651	2.519495	-2.2101266	-7.2825108	-8.124465	-10.960419	-9.055953
529	6.15411	14.750668	-0.011054993	6.1714616	3.572283	-6.207258	-2.3984401	10.49525	3.352136	6.984139	5.616926	8.761223	0.812567	2.0054247	7.4425907	1.4977427	7.315954	-6.870401	21.9805	15.458413	8.822162	19.291502	14.671742	1.6305429	8.698621	5.1214967	7.899391	7.1927834	9.071872	1.6066588	1.9334017	4.3500504	13.2305975	-10.912429	9.987433	12.153957	-1.5841818	9.731273	0.33781242	4.0715437	1.3460706	5.389213	10.571895	9.621563	14.688382	2.2737381	20.836557	-2.810312	0.2523581
530	10.527656	7.883138	4.009494	15.530388	11.340989	12.764099	6.154139	6.950966	0.28440058	3.73021	4.951001	-10.583157	1.6339297	17.563538	1.5104946	-2.6339018	-5.536442	-8.113984	4.920859	8.97203	14.350549	23.003336	17.559511	11.656293	3.535673	7.8696914	4.469677	10.260688	0.5893013	7.460039	1.7294264	-0.5821075	1.4185044	13.454047	5.89092	1.5369762	-6.2084002	5.913889	-0.43938795	1.5510119	10.529204	11.000638	1.0551699	7.4557014	-0.6098016	19.094862	4.40597	-10.722119	12.16167
535	-12.221505	9.8368025	8.3602705	-0.052556593	2.0090535	8.556972	1.9808384	1.4903526	-2.5313356	-0.2028628	-4.800815	9.725217	9.800916	5.431805	-8.177346	0.250537	2.3386548	6.276562	-10.555973	14.92224	4.2319875	-0.032571714	-11.088348	2.7328885	1.2662926	10.83723	2.463806	3.4012644	3.8863747	7.3666606	10.68063	-2.182356	12.383934	1.6096948	-0.65926534	-5.548893	0.33062434	-12.149173	-3.6055944	-6.514059	8.851735	-9.633281	-5.1235466	8.028659	4.0709605	0.07441076	-18.309776	1.1564125	2.5419674
536	-10.742633	-1.520443	-5.4342284	-6.526405	-4.3924026	-13.044117	-12.881368	13.839877	-17.263159	-12.106936	-1.6412916	-5.1403356	-6.3813577	-6.575726	3.08504	-7.3490396	2.595908	-1.9729204	-6.7517247	-0.09040419	-10.094066	-5.817881	-3.5412514	-2.59693	7.195459	2.7005188	-14.882745	-15.1202135	-3.625466	-1.1661673	-18.571142	-10.131166	-17.789854	-10.947956	-7.3726735	-24.952873	-2.917268	-7.328182	-2.6660507	3.2413852	-4.9985375	-19.94453	-0.7526061	-5.672411	-15.251462	-7.9667945	-13.236492	-3.3015506	-4.758129
537	5.067427	10.365706	3.7282836	6.1413064	13.093402	3.4867728	6.6054053	0.64485294	7.4859695	1.5805823	4.1534476	4.232803	9.129379	1.58987	7.7706356	5.184433	7.6988893	11.453133	6.414808	5.0625844	4.119895	5.217926	2.3460872	11.145778	0.60268706	7.9317417	15.21049	5.5495887	0.49654803	-1.6982793	4.270524	4.253121	7.079786	4.741695	12.931277	-0.436432	14.307527	9.990851	4.4178925	9.484807	3.4323037	-1.219206	-1.701324	4.186898	5.7793274	5.8680673	7.328443	2.3689792	0.7293482
540	3.2424905	6.3100624	1.365861	3.1437042	2.0180085	-0.57644725	-2.1272247	0.07624785	-1.99501	-0.8459713	-7.7267113	-5.962213	-6.2298646	-2.02797	3.1233356	-7.435044	4.3941884	-8.111408	-2.2994652	-4.348415	-8.406714	1.1210359	7.90647	3.2987406	-10.987214	-2.6549923	-16.226524	-7.727825	11.160378	3.1697	-3.8594482	-6.378948	2.320091	-3.5771751	-2.0765822	-6.2488627	-9.285386	-14.778709	0.8434987	1.4916258	-3.10542	3.0120232	1.4730486	-19.100481	-3.0406723	4.006037	-3.5073745	-8.896409	3.7706108
544	-2.2094526	5.5419564	-8.504588	1.4261085	-13.861531	-1.6044985	-2.5408309	-9.237353	-12.989131	7.167729	-10.911217	2.4178917	-9.389163	-25.071386	-6.078131	-18.045439	-7.043093	-4.9103084	-3.7359264	-1.6688175	0.29002523	-16.37699	-6.372358	-6.9990196	-21.01629	-21.633245	-8.565791	-5.0735283	-14.48685	-15.696729	-8.232459	-7.283232	14.147545	-5.945059	0.8570339	0.9879634	-12.978322	0.7026251	-12.461934	-10.132858	8.846527	-4.1700463	1.4595073	-6.5252156	-14.56573	6.5857635	-18.669588	9.984135	1.6641437
547	-0.55376345	-3.7660418	7.025287	0.3581303	1.1855674	2.73927	-6.3162713	3.3176556	-4.619482	-15.660375	0.7742588	-2.6663706	-1.6912478	-6.4694476	-0.313831	6.0302663	-8.289887	-6.8665977	0.39145327	16.09212	-1.750053	6.7358794	-0.062117737	-2.0799925	-10.019327	1.3751005	14.671208	3.1698387	3.0455468	2.0755088	3.1158073	0.5780837	9.224969	7.5745444	-5.075566	2.6737823	21.337961	-8.430256	12.282157	-4.645989	2.3620226	-3.6041605	1.3181375	-1.1921309	-1.5952822	10.71064	15.753413	13.836398	0.5846221
550	16.88495	6.6911683	2.688059	-1.7654052	-2.7715905	-4.240068	-1.8471011	-3.9598854	1.2797195	28.303946	-1.0884916	16.58532	-10.354237	13.289586	3.957095	11.634425	-8.841939	3.6577864	10.225657	1.7549229	4.0131993	0.9097764	0.11825585	11.369964	5.941082	2.7724864	-7.819963	0.30229482	-13.149353	20.339746	9.507827	10.505319	5.064877	-19.33579	-4.7871585	-6.246842	5.6044884	11.476144	8.794936	8.058623	5.39591	11.151538	4.4878025	3.771106	-3.454799	-4.211735	4.713647	8.713231	-0.38460198
551	10.695039	8.484711	2.644767	-20.956694	10.429926	5.3979607	-6.265508	2.9909601	8.713124	-13.591096	-3.997384	-5.502608	-1.8493155	5.094723	-7.8627377	0.3459214	-4.4634433	-5.2204185	-2.4149077	0.8553937	-5.9617066	-0.5595515	-12.920295	4.6461835	-1.1658412	-10.208143	0.31596485	4.4774723	2.5229318	4.901126	4.4333625	4.2483377	-6.0215816	5.707681	0.7673519	8.213664	-8.398946	8.900986	13.4743395	2.159028	8.498523	3.5751069	10.899452	11.078191	7.8173256	0.097570814	-0.99620134	4.911917	-5.1736035
554	-11.924606	-9.520677	-17.096151	-22.37943	-22.375725	-19.5748	-17.785494	-15.202808	-8.6156435	-0.27130195	-5.708719	-6.4979706	-14.927478	-12.950419	-13.165784	-13.383888	-18.149199	-11.730186	-11.317302	-14.546611	-7.1063323	-1.1466522	-3.3373778	-1.3417171	-4.553608	-2.7539737	-9.384412	-12.484778	-4.250069	-6.2365723	-10.765053	-10.003456	-10.879844	-4.0257587	-4.4488416	-11.264697	-8.484889	-10.515458	-13.26601	-14.895634	-8.244525	-6.3422103	-8.107442	1.3514787	1.8641839	-1.1390074	-5.617374	-8.995809	-10.758679
555	-6.723194	8.306296	0.35689154	4.399273	3.5649822	8.09867	3.9412582	2.3160093	5.8474507	5.4678693	-3.2728722	-4.399714	-0.26568165	5.898392	4.3710456	4.7444425	0.74768764	6.6168694	-8.38395	2.448453	-3.7144737	4.9958024	-1.577063	-0.12067032	6.5117307	-11.045314	9.125766	-15.334359	21.038729	4.541966	5.3546624	3.694146	1.828482	6.341436	10.131251	11.040944	20.03111	8.690612	-4.9962564	-9.223252	-2.7106001	-2.4293225	6.3635697	5.015823	-4.211168	16.928223	-0.29687628	7.7185006	-7.37697
556	9.105064	8.28073	-12.886726	-14.175405	-12.977408	10.835723	-6.7225	3.8811905	16.725416	-14.803746	-3.0324993	8.942678	15.504578	2.7416184	9.507789	11.094382	-4.245506	8.1147175	8.829244	0.8951359	-3.971317	4.123917	-14.188126	4.1595235	5.757278	0.012559573	21.191032	2.3578825	8.180041	1.2240719	-13.632839	-15.361232	-6.17181	10.016105	-0.5299099	2.5280817	18.412142	2.575702	21.857918	-11.425998	-22.830183	0.46367276	4.100661	-7.240894	-15.61159	-5.8385186	0.7119314	9.707558	-3.3677285
558	4.811046	6.44068	10.332235	6.7175255	-4.3488016	5.1395926	-12.192615	13.727844	2.8227527	-13.489926	-16.689936	3.6843224	-14.850792	-27.073204	-23.443773	-18.18382	4.198816	-14.291345	7.839853	10.833961	-13.107751	-10.105089	6.076866	-10.395432	-21.543686	-3.1713798	-12.893653	-18.979734	-18.0515	-0.12770908	-9.478065	-6.242777	8.289445	13.391014	18.75226	3.4845407	-18.313482	-7.2636666	-12.36835	-23.837364	2.586422	-13.377116	-34.99305	-29.216364	-10.360673	-10.164281	-11.202457	1.4440928	10.38961
560	-16.518902	8.48408	3.304189	-4.7856345	3.578614	-6.998779	10.748283	-5.327433	-8.919751	-4.178148	0.87618256	-1.3585205	1.4122349	-10.349822	-0.8804493	-11.128914	5.6282067	9.660788	-7.887436	-4.254992	2.4265008	1.5457859	-6.180013	-5.702642	-1.1085452	-5.9173717	3.8503215	-0.5874831	5.990269	3.3394477	-1.9238447	0.13455017	4.699637	-0.34694657	-7.6936264	6.4818554	3.45622	0.973121	-0.18302329	-5.812504	2.8373976	9.76727	-9.661302	1.1982429	2.8072033	-2.1787126	12.184219	13.209435	2.4867458
561	-7.70022	-0.79965717	-7.5234714	-9.717626	-7.6949935	-6.813889	1.1064081	2.108404	-10.553306	-4.6394525	-2.6164365	-15.515919	5.3067822	-2.6011345	4.5674977	-2.1411474	-1.0404199	-4.585127	-1.1584462	-7.7105737	3.6575215	-6.8195853	-8.557496	-9.646733	-9.992456	-0.67330486	-0.24958833	-4.8029203	-2.346985	-11.796471	0.7856032	10.32232	-7.2117705	-3.368291	-1.1259032	0.2048307	0.9257727	4.211658	-10.679891	-3.7510626	-7.1322293	-1.9900812	-11.563652	-5.1055927	0.03566456	1.1504163	7.207936	-7.1638303	-1.4483992
564	7.4919925	16.759604	-1.2242483	14.519149	9.484695	-8.255929	-5.485224	13.219485	2.4271219	5.912379	7.8278313	18.32683	-3.1293461	2.2198632	-3.1462364	-2.3446789	1.5022942	-4.15601	24.83541	-0.16239285	1.2572778	-3.489315	-0.7722207	8.108986	27.612333	4.9858127	6.4649987	1.3358454	-6.712259	4.7673464	24.225367	2.8639762	8.610361	10.503235	-4.4459596	5.1710653	2.621526	18.344698	14.799907	17.20877	14.809093	16.901075	14.415246	-9.954336	2.7390707	12.84082	5.541758	17.939451	7.060402
565	-6.445459	5.4859977	1.0994917	-3.5061715	1.1437216	1.8257848	1.9112426	1.471305	14.913823	-14.406281	-1.6627027	-9.141449	-7.0375195	4.6033916	-6.0573525	-6.522967	6.9508495	-1.3779926	-4.9862423	2.6121933	-7.309959	0.79844123	15.49609	-4.817208	-1.0944506	3.0109777	2.9904346	-3.3159266	-1.2803551	-5.7477093	3.4202697	-12.794109	-13.227588	-2.9281013	-2.6055596	-5.428434	-11.212171	1.1415211	5.2222056	-8.954056	4.839371	-1.8673276	-4.1152425	4.0266485	-0.4093918	-3.9198735	12.588844	0.6806939	1.5273056
568	-1.453148	8.767668	-2.8973877	5.85397	-1.0416514	6.6077657	2.1466897	-4.4456525	4.671	-4.2095313	0.68874913	-1.1931387	0.080504894	-0.27962795	-1.7998452	12.845603	-4.8576303	5.1994524	-3.7075634	5.251854	-4.9053154	-3.234196	15.8312025	5.076883	-4.91548	-0.7982692	5.001327	3.3094845	4.0646167	-4.1875257	2.1144307	8.948394	-1.1244621	7.5357723	-6.367239	-2.5135636	1.0356477	-7.471747	6.9690514	-1.1055368	0.2939194	6.247021	-0.77174664	-5.1542954	2.0759528	-2.098975	0.7436204	5.1976457	-9.367678
574	-15.462693	-15.925067	-13.7421465	-2.7531044	-2.94545	-11.072872	-9.285941	-5.8947015	-11.402744	-3.991665	-0.73121357	-8.329014	-0.36332774	-6.9178963	-11.073338	-2.3838685	0.10776138	-10.735309	-3.870259	5.6369576	5.5777435	-11.636014	-4.2713895	-16.75455	-20.413477	-22.964514	-13.012532	-5.6554036	-7.0715046	-6.6198134	-1.6614575	-17.714169	-1.6192192	-10.109087	-7.5285487	-5.367058	-17.209505	-1.3314434	-9.650054	-11.959115	-0.4247446	-0.6768734	-1.8136629	2.1081998	-6.009645	-0.8345416	4.461066	0.40426764	-4.26055
577	-0.84175116	-4.25337	-9.708363	-11.987281	-5.714536	-15.618421	-16.676079	-0.0967358	-2.719906	-0.9618645	0.9474449	1.1281904	-8.152613	-8.979376	-1.4158481	1.6175066	5.6984687	4.224199	-1.6562201	-8.217471	-0.092456974	1.98941	-4.266189	10.5991535	13.670703	-2.6502097	-2.6142418	0.30159628	-11.147221	0.89462966	-6.2112656	1.0395762	9.883729	5.0556974	-0.3844751	-4.4357553	-7.233337	7.9265637	1.9463116	2.102352	-1.7612034	-4.0143685	-4.1570067	1.8433608	5.5876045	2.5882862	0.3258071	0.38011992	2.3422978
579	5.70043	13.105638	7.528816	8.359611	7.5312157	0.07035168	-0.8975353	12.265958	10.984433	0.17166965	10.853199	9.729747	7.8271337	5.030254	6.1205387	3.7438393	8.006244	8.447801	3.3970382	12.798049	3.4965973	9.357196	15.777257	8.45518	-1.2313629	9.8802595	5.963712	10.985992	15.163506	5.1373253	9.101215	8.660983	8.771564	11.779251	-0.5271575	11.159003	0.68280697	13.05988	3.9566185	9.806205	8.264368	6.7578716	5.3050303	10.723327	11.994206	10.7380295	2.5644858	10.679812	17.937416
580	-17.299576	-2.2070217	-9.006583	-9.537828	-2.9295483	-0.99989635	-13.321982	-4.9863577	-18.594856	-17.70556	-11.989882	1.5391573	0.13930368	-15.980483	-7.2569695	-12.984771	-19.409292	-7.6123376	-18.748482	-15.069423	-2.1958096	-6.0224004	-5.725555	-0.95093673	-8.57384	0.5153617	-4.395125	-7.0544314	-4.283548	-3.2497635	-5.459144	0.73043174	-0.39820993	-1.1285193	-0.06841532	1.9805385	-7.786387	4.708608	2.472564	-6.4732776	-13.21664	-18.386168	0.596999	1.3247026	-8.052089	-18.457724	-8.300128	-15.108615	-12.045802
581	-8.380765	0.4367675	-1.2815863	0.62285674	3.816346	1.5043483	-10.304807	-5.5390935	-6.4996986	-0.22437291	4.161068	9.020394	-4.5676517	1.5592793	-4.635118	-9.260101	7.269253	-0.058297794	-8.700586	-3.345314	2.7103007	12.075722	11.338895	7.135777	7.1680775	-1.446989	1.5888624	-5.718136	-6.374656	-1.5195872	-7.171494	3.1823056	-4.8174863	-8.345872	-16.386482	5.7212653	-14.444531	-3.596244	-3.3605254	-2.2727122	-5.9765115	-4.114221	-9.390599	1.915661	11.097865	-7.1619544	5.0126333	-1.7092417	-6.082508
582	-0.038108826	4.361705	-5.0501037	-9.305859	-1.9337002	-1.5808362	9.49286	-2.90248	19.84226	11.999749	10.382695	11.483701	11.972333	7.027702	7.419601	-3.5897255	6.9634914	7.974048	11.398585	14.819183	16.622366	5.8031516	10.8424635	-0.9552102	21.576447	7.572014	0.75838375	8.48112	3.1122048	9.599309	12.641171	5.1824164	3.3164394	21.245428	10.871059	2.8496048	1.9231024	-1.1917468	-0.9786956	4.2044635	5.344457	1.1106268	0.4531083	13.890302	5.5229726	5.512861	3.1629188	2.200977	7.884666
584	-6.0061684	-13.321652	-12.668602	-19.591755	-19.485197	-11.99373	-14.289744	-11.647392	-10.26374	-15.259388	-8.060515	-9.469216	-17.464287	-14.584343	-16.320728	-15.707494	-10.099872	-6.347363	0.61019415	-4.4725547	-11.949993	-7.976528	-10.068819	-15.542628	-9.10253	-8.094953	-7.956446	-8.5862875	-12.405593	-13.706473	-1.9776217	-10.1604805	-22.923307	-13.671387	-10.501237	-4.2744613	-11.172624	2.2692375	-7.5408516	-13.117314	-28.405985	-22.34638	-16.3127	-9.450963	-3.794833	-7.9011083	-20.843407	-10.70251	-20.497625
585	10.053094	2.8126805	11.69708	-0.62032837	-7.17246	20.627129	-13.788497	7.851174	10.168143	6.983133	6.6303964	-10.504966	-4.0697064	-0.32792568	6.6813188	-4.408689	-1.9163151	-0.8499539	-14.522075	-6.2739944	-1.2805371	-4.4839497	0.8666873	-8.477651	-2.8490717	-18.154036	-6.576103	-15.275243	-10.890798	-2.7641094	1.7890326	-14.115693	-6.8660216	1.9146034	2.7108514	-9.677059	-10.360694	-4.3231072	4.9535513	-19.476103	-4.0177794	-3.6445897	-4.649451	-2.7366326	-16.149649	-18.219229	-11.142043	-13.448512	-11.341763
586	-6.8537183	-11.120201	6.2079067	-0.3279438	7.9781632	-3.8333178	8.292022	4.667951	2.6100774	-2.656793	12.068311	12.758331	8.791328	6.256539	-3.0409203	4.5813212	1.7351662	-13.38206	4.8240895	11.845039	8.896264	13.856319	3.554258	9.990396	7.088949	6.0288024	13.304062	-3.1153393	-1.9794577	-0.65504223	10.833801	11.045024	-2.5458438	2.839924	11.775741	3.5615976	0.39875856	5.184346	1.3556777	2.0908206	1.8939453	13.334851	13.193185	9.826114	7.2402654	10.850749	3.765934	4.1289477	0.7430849
591	-3.64127	4.02582	4.080854	-0.2863423	-0.74153596	4.4759727	9.445119	-9.625061	12.525379	14.062894	7.655721	13.05837	12.148907	-15.8858	-7.126245	21.421606	19.796423	19.240698	0.5204592	2.857867	13.519168	9.226554	-15.770587	0.9139715	0.17440335	-1.0929585	0.55040914	27.882177	38.244274	-5.4902344	8.323001	-2.9312925	-4.8523517	-2.437857	4.9984145	4.231208	-1.6675423	5.2867203	9.477994	0.40525737	6.030977	9.078612	6.322521	-2.9948251	23.258432	0.22395866	2.9096653	-9.750079	10.487707
592	-3.5983956	-10.974533	4.0532136	-4.0240164	-4.29813	-0.9958465	-2.4836924	-6.5573144	-0.045877337	-10.839588	-4.8683314	-18.045534	0.9047329	-15.372764	1.5600923	-3.6288712	-11.367955	-9.060634	-7.080616	-13.996667	-16.037794	-5.070473	-6.3486047	-9.087258	-11.071213	0.64061385	-9.86097	-6.4764485	1.046468	-7.559128	-8.12994	-19.47588	-6.5986614	-3.820947	-4.2341666	-5.7709975	7.2738914	-7.064259	-5.0699105	-17.907503	-1.7995191	-1.3357064	1.059307	-0.97120905	-7.1708007	-18.594501	-8.171975	-3.50441	-3.7854042
594	0.25054646	-17.96486	10.339303	0.34634554	-9.059306	-5.0490613	-19.440767	-15.420762	-4.403493	-3.3261878	-3.2985504	2.72229	-7.78151	-12.642402	-15.301807	-18.461456	-9.885243	-2.4870067	-17.379978	-6.3918037	-12.8297	-11.033702	-18.207228	-11.896346	-4.0947847	-11.356772	0.297568	-13.7009325	-3.465965	8.835548	-9.204183	-11.722371	-1.6576418	-0.633684	1.604858	-1.0380285	-3.9435961	-11.276238	-4.5683265	-8.820846	-1.9471712	-0.98037624	-9.033444	-9.690111	-8.241596	-11.663879	-0.11098448	-4.742458	-10.815206
597	-8.051208	11.286614	-0.4114963	-4.1054025	-4.299489	1.8915205	-4.7456994	-17.98578	2.506643	5.654158	-2.0335243	-1.034597	2.0477326	-9.259359	7.02165	23.18955	-14.623607	-8.742872	3.4753544	2.0935152	-16.178503	-3.7895339	-11.827548	-9.632052	-16.341774	-9.261106	-0.14842089	5.4082313	1.1548325	-7.4706626	-0.97840434	-6.4811845	2.554685	-0.54348946	1.8863608	-2.357543	-2.7332652	-4.4243484	2.692707	3.8115404	-2.9556458	1.0396413	-0.6726435	-4.4947343	1.7055393	2.7563846	4.154708	-1.4642954	-10.151081
598	-0.5659151	-10.013555	-5.9219117	-2.6115088	-0.018894196	-3.3158534	-9.074193	-10.71491	-2.302994	2.1621797	6.5380845	-0.7530039	-3.5477085	-10.425562	-1.6091446	-3.7212353	-9.076806	6.729223	0.055919725	1.6478113	-4.1369586	-7.634485	-3.020056	6.85491	-3.7928467	-8.951949	-1.0778953	-1.3894768	-5.0518155	3.293383	-2.6046426	-7.9683433	0.10109647	-0.30744728	-8.872359	0.29095998	9.866207	-2.3956249	-6.775538	4.137156	-0.98436815	1.9821634	-7.332451	-5.5256157	-6.284943	-8.923915	-0.11982568	-11.905547	-6.7556443
600	0.052461863	-12.413437	9.680101	-17.81328	-20.442074	-18.276339	-5.875942	20.236818	-3.7916133	0.48692688	-4.6061387	-3.7323434	7.616528	-4.3047333	-6.616179	-5.70455	17.647635	1.0179738	-9.093779	-16.219233	-0.32629395	13.858851	-5.345665	2.5285397	0.8543406	-5.297123	8.00425	-2.896495	2.4126108	-6.2245526	24.510042	2.552333	0.9059064	4.141952	-2.9114811	9.53485	-9.209642	9.009163	-10.920581	-14.999236	-5.148027	-13.10764	-13.995883	-18.924774	6.3106174	0.85807896	-17.544067	-7.410215	-6.217959
605	8.415459	7.9113045	-2.1183717	7.070381	9.049108	-4.6974144	4.441294	-4.3775883	7.3679986	2.497534	11.647327	11.583904	4.020407	8.071349	14.5845375	9.22313	2.097769	8.341119	26.635138	3.875001	1.7243729	9.7202215	24.591944	11.08611	-3.634579	3.5177448	9.586394	1.0845889	3.1527345	-7.469234	7.0660653	9.953366	-4.944595	1.3171355	10.150235	4.0905128	8.830155	10.017056	20.716253	4.6146026	4.015108	3.2047653	4.9718165	11.393424	5.8108172	-0.61640185	4.431539	19.26473	6.4462447
606	6.7533855	5.122071	-6.6709294	-1.4455141	1.9461259	3.2947605	-12.52404	-7.4210052	7.272205	1.7121192	-2.6202059	1.2169442	3.9331005	7.6381164	1.532395	-2.9792194	9.143183	5.49169	-2.8256073	-2.2057753	3.280426	12.820287	-2.2922237	-2.2749338	4.1598177	12.046261	2.8333757	1.3010145	6.938907	10.729691	9.9755335	3.9413548	8.819915	-0.3013471	-9.786571	-3.4999588	6.579867	8.034637	1.6661224	-2.267607	0.68615335	1.1754574	3.8985608	-0.009186506	10.108722	1.2695268	-6.234181	-0.28316426	11.250603
607	-1.8698107	0.052591603	-1.6727985	-19.766743	-3.093747	-2.8162222	-6.718201	-1.6305704	-5.1466823	-8.617079	2.825387	-4.316159	-8.999821	-9.707452	-7.788713	-7.5005183	-0.44026566	-3.0931652	-4.246276	1.1468635	-4.2813334	-4.68782	-5.369114	-4.1788855	-4.3637853	-7.2473416	7.573944	6.0337524	-4.243954	5.6075044	-2.2308986	-3.6072118	-3.4118881	-8.86193	1.8743302	-0.2490956	-0.75139254	-4.1672363	-4.7135253	2.8589573	-1.4006232	3.9144223	4.10979	5.454941	-4.478169	-5.2726445	5.37754	-2.4632013	-17.339605
608	-10.018598	-13.71106	-8.352901	-4.6817555	-10.158431	-8.978509	-0.65620863	-7.3900146	-4.6677265	-10.929252	-3.5076935	-2.2231348	-13.616646	-5.5165133	3.2475376	-12.103618	-5.0628815	-9.392851	-7.2182117	2.3056657	-2.8722718	-8.650011	1.4415096	-2.514696	-6.9299407	-8.0540285	-2.311642	-2.0081458	-4.850574	-10.760094	0.5572076	-9.959443	-2.7863722	-6.900594	-10.834644	1.6290015	1.396093	-7.331651	0.4519091	-13.844879	-16.493597	-12.739025	-12.363185	-4.4384665	-3.1660297	-7.0181427	1.7800493	-7.456814	-12.650626
609	1.0640932	11.410733	1.6617812	3.0661008	6.0248246	-0.9955794	-7.483665	6.3113174	-5.45001	-0.81978863	-0.5190471	-3.503555	9.486741	-1.6983343	-8.2215	-7.106392	-8.130797	4.0160193	3.0282357	0.16439342	2.3319159	2.8318405	-10.804416	-2.6026318	-8.829553	-4.512214	6.9613853	-4.688354	4.7109566	2.327645	-8.616521	1.052694	-4.8197846	1.9692839	-2.9187803	1.3448898	-1.0202374	8.856616	5.328176	2.4206915	-1.1537775	1.5234069	-1.3887209	4.48138	1.0046167	7.508654	-2.4229653	-0.91607237	0.14916466
610	2.3792472	3.539522	3.860405	2.7263305	-1.6851989	6.5153737	-4.8413973	6.701795	2.5920417	0.78096676	4.812024	8.46736	7.0353456	3.730812	-2.152402	-2.4403412	4.6411424	-4.156495	-4.7326245	7.2587705	2.2686148	3.4836807	9.794825	-1.1297957	0.21905327	-3.1232145	-1.0674936	6.129738	17.911692	7.2356954	1.7022958	5.2231603	5.805387	-2.144975	1.6693674	1.0601085	7.9501057	2.6927738	10.100601	5.585167	10.123677	-0.77679163	1.5798483	2.4509082	5.297045	1.8518381	5.9323916	-0.53481644	1.5999645
611	-11.692229	-3.3812103	-4.888115	-9.272885	-14.951142	3.4683735	-12.541495	2.1103017	12.314399	-2.058631	2.4486907	6.3773866	6.5603447	4.507916	10.503136	-1.0900242	1.0119523	11.295316	8.132503	-0.4494308	2.5307064	-1.0449183	6.833019	-2.917486	14.060954	8.198222	16.266504	0.41557148	6.924198	-0.6913567	9.116603	1.0747501	5.379063	2.6159136	6.3731446	6.557022	-1.4929532	9.430787	15.214953	2.0871217	1.2364532	3.4322865	-3.766696	1.2279731	-10.593247	2.0418227	-3.8842309	8.113649	-8.153126
612	-8.964395	-13.91315	-6.9049206	-15.663211	-23.361101	-14.40168	-10.2215185	-22.474472	-14.250371	-22.153473	-10.2091	-11.517181	-10.887652	-9.720826	-9.093892	-19.548414	-17.280455	-15.787548	-12.6953	-16.14633	-19.01736	-7.7821307	-6.797528	-18.55107	-11.123825	-18.260782	-7.646602	-7.8246484	-4.6313825	-14.273403	-5.454698	-21.101654	-7.980881	-8.192912	-7.9624047	-18.485216	-14.294914	-17.781565	-6.6465116	-5.8314	-16.366182	-9.20552	-12.0484705	2.3202846	-12.330211	-12.949475	-3.8697033	-12.788867	-12.422814
613	-2.6797569	5.1734138	-9.133584	-1.3416582	20.757097	12.1400385	10.297005	-7.465019	-5.971619	-7.648136	-1.4403261	-14.355096	-11.689964	-5.410946	-6.0508895	-0.46536955	2.5732758	-7.7119107	-7.8025837	-7.0095983	2.9435928	1.859517	-4.9476457	-5.285211	9.9457	17.160347	-6.0763264	1.1775442	-4.1382213	-10.568261	-10.488282	-2.2938757	-3.1500127	-7.816114	4.109182	-11.129521	5.943089	-4.082124	2.34131	-0.84295017	6.875984	3.16559	-0.31392303	-6.002819	19.919	22.409086	25.790472	-3.692419	-1.275082
614	16.086157	-1.5752228	4.5558977	2.2150757	4.5639424	5.0118766	4.054329	-3.1196663	-0.6011265	10.818519	-4.3474226	-3.2113283	4.3079467	-0.88819045	3.2641659	0.1691407	5.5248833	-0.98109084	-0.34564304	-5.0836806	6.8919263	4.2216697	7.249251	5.2157636	9.728007	-9.377216	2.8985722	1.8703216	4.281072	-0.5688428	7.1719346	-0.27256754	12.599454	18.080599	10.304188	10.165614	17.083658	-10.743241	-0.124011196	-11.429776	-5.495298	-20.285042	-4.4413223	-8.0291605	-5.6713214	9.878766	-11.091773	9.161456	-10.184649
615	24.703138	-4.687282	-6.8949103	-6.9885883	-3.639867	-13.065793	-5.3131375	1.4987677	3.1123555	-10.129046	6.575108	-19.392035	-9.689045	4.667317	7.4707108	-14.508445	-8.0797	-6.6342044	-3.2296104	-10.482922	19.724443	9.412683	1.2574452	5.563446	9.879641	-11.7642565	-6.4304676	2.764949	-9.999221	2.7568223	-3.2212887	-1.8757992	0.9826217	-18.543951	2.612198	2.688039	-6.3376164	12.4145155	-6.831713	-5.1269746	-2.436745	-14.1794405	-12.652832	-2.7485416	1.4675678	-22.175781	-18.210184	-3.3692467	-5.291037
616	0.21504743	2.4190476	4.580975	3.2934692	4.435053	3.2636976	1.0208167	-2.5227087	-0.91567844	5.051018	-2.6848974	4.7172904	-6.247677	8.624866	5.424623	0.84655493	2.839243	-1.6017712	2.1971905	3.0828407	-1.9867402	-2.764187	-7.598704	1.8191785	4.95286	-4.9894176	6.477926	-11.623151	-7.9496436	13.232716	-1.7140108	4.3136373	-5.846891	2.4376748	0.62140584	0.82563287	-1.1936854	-0.7325929	6.917458	2.2565954	-2.3734083	-8.605232	5.101986	10.230836	4.3242745	-1.57	6.8533616	-3.8622646	3.787243
617	11.438548	10.326411	18.473028	25.462576	15.365132	13.294375	1.6280829	13.852772	13.595708	18.368925	12.670403	2.4656913	11.364558	8.101471	15.66804	2.3670433	14.098171	5.474132	13.031829	-1.2190131	3.9783814	8.283002	1.309028	3.5273168	17.200132	16.877497	18.540981	12.196872	17.145721	12.615884	20.329292	6.3127537	20.757387	14.268687	5.777336	13.925858	11.585988	13.552907	15.398369	12.178342	19.711637	24.106348	16.710787	11.473498	32.572205	7.9736342	17.782003	15.348029	10.679241
620	6.4776406	8.725903	19.910484	4.698831	1.2767247	0.9914815	3.1414979	-3.4222107	6.990812	7.0288067	-13.593318	-1.2162203	11.9510355	8.927045	5.8640213	0.43240705	3.4651845	2.9897506	8.369137	11.521599	-0.6810176	0.16466348	-2.6934605	4.0479198	-1.0235815	10.414149	-0.72864217	12.9930725	3.791588	0.6614766	11.009476	11.861564	-1.4194967	0.5321409	-1.1941185	1.3029958	5.0212455	-0.09910949	0.1074365	11.9098625	10.495116	0.6338897	4.306161	-8.676562	-3.3361075	1.9776188	9.274411	4.6679997	-0.7538598
621	-1.7983208	-0.16722448	-3.1100922	1.2227478	3.5577457	-1.9007797	-2.971475	-5.2965026	-5.2810884	-4.4838905	-22.09347	-3.0765617	-5.5437036	-17.672976	-6.642008	-11.174994	-7.7937036	-8.466838	-4.06465	0.57275444	-6.943451	6.6507688	-5.0523267	-6.3411884	-5.4185853	-2.121824	-6.1088624	-4.8501816	4.5241675	-1.7113985	1.5672626	-2.0349276	-7.4625688	1.3836731	3.0058944	1.416505	2.6319273	-8.914654	-2.4036071	12.530064	-6.116335	-5.767245	-4.535563	3.7870796	12.135807	-7.0232863	-2.217088	-6.8523116	6.3848834
622	3.7223845	-0.64189357	0.32531965	-2.6280787	3.9120648	1.6520094	6.0281487	-3.82833	6.0835996	6.6620083	-4.3863463	-3.1757133	1.7364444	5.3274436	-0.07609007	-3.452117	8.675598	5.7634263	6.1033382	8.460946	0.8598035	6.526478	-3.5611136	-2.5180995	-0.54395634	0.8898342	3.2577085	-3.0174408	-3.0269957	6.2823596	1.112192	-1.0112685	-3.901734	-4.586891	4.1209655	3.8074071	-4.9177766	10.336533	3.3958693	1.4436941	2.7698715	0.8772971	11.917854	-6.1219845	-5.6396046	-6.4520755	-0.10524384	-1.2106345	-0.52962536
623	1.8197862	-4.9969873	8.308298	-5.3529525	-3.3661625	11.1540575	2.7684758	-15.416501	1.490441	-9.93101	-18.697134	-11.243187	-5.982174	-6.8706594	-1.121231	-4.646747	-1.222167	7.5761695	-7.7380185	-10.788655	-5.6083856	-1.5449705	1.0937444	-2.298084	0.2714173	-3.564759	3.8247445	-3.5514526	-9.477131	0.7060403	-3.038146	-18.319456	3.9005625	7.8683033	12.185096	19.279455	-0.88586885	-2.3489017	-6.366766	-12.383412	-13.415574	2.6124828	7.1897883	-3.2746017	-5.479582	-3.389424	-8.794434	2.3391888	0.8426768
625	2.5292082	6.537342	9.878741	-2.9794128	-4.086246	4.4812207	11.26487	10.905988	-6.998703	3.8145008	2.03076	13.384507	17.449705	8.401775	6.6971836	12.433391	6.3927665	7.6037545	4.902353	-0.77003884	5.8441772	0.8311248	6.809803	5.654669	2.9539878	-0.43998146	-1.6582488	5.214933	-8.801364	-2.5162191	14.5190735	12.179874	7.18403	-0.07952126	9.59464	4.563106	0.6382761	7.192763	0.7243971	-4.613695	-4.1164517	6.317089	-8.17521	10.980435	8.1084585	5.5287614	0.7001951	-1.5533513	-5.049649
628	12.8973055	4.907464	-3.474122	5.262428	-5.9212213	-7.5848517	5.8692417	-2.4454665	12.277143	2.176922	6.763021	-0.43603253	4.430083	-6.2224865	9.871736	4.622125	6.112404	6.3901505	14.4082	3.0248477	1.7604166	-1.1418146	1.1137158	3.7458732	-0.45320305	5.1091156	0.49780044	12.015071	11.751606	1.299081	5.7639194	4.6055865	9.589032	4.9753203	23.106781	18.964472	9.5190935	-0.28967226	6.8541083	1.9345988	17.797735	5.473724	23.816147	26.556519	24.536139	15.174579	2.6876457	-4.7771783	-12.518914
629	4.751455	-18.500235	6.104834	8.33517	7.6700478	5.1096053	3.8868644	-11.55918	-3.4248874	3.6784751	8.708587	4.760299	6.0965233	34.907936	11.299973	-1.8048931	19.135147	4.2033696	13.372462	-12.257594	5.024991	12.670695	8.843231	14.618047	11.34415	4.7801633	22.051813	5.8688283	21.74584	0.4538684	11.884255	10.635223	12.376491	24.39479	11.723305	7.5549483	1.6913935	15.891044	11.185387	1.4232246	15.458577	10.769406	20.339483	7.1317163	22.604338	11.710889	9.492714	20.190145	6.124228
631	13.286555	11.968839	-2.199547	6.362078	11.313316	9.801148	12.967433	15.916087	15.0794325	5.685599	-14.732307	-6.1326714	0.3824164	9.3018675	-3.0470154	4.740049	6.2257524	-2.5598917	11.030301	8.014352	8.411021	11.581494	2.8182306	8.160191	12.158363	3.7965043	12.864913	6.201835	0.38863468	0.57181233	14.584815	4.278917	5.5752945	4.1985373	10.215199	3.1977808	12.580018	11.416745	0.2181495	0.1800311	17.538118	11.258588	6.2561474	11.349488	10.832118	11.25928	8.8410015	11.28041	8.67902
632	-6.817551	4.569155	-3.9323425	3.1396933	7.073807	0.3937006	-0.9670596	-3.3421402	9.66103	-9.710094	-0.28832054	10.6747055	-0.3493309	3.2554924	8.31578	4.532665	12.219119	9.599393	-0.3608915	10.352548	6.8968163	1.2442211	4.695823	-2.8336704	8.40039	-8.191977	-2.9937131	-7.945128	-4.448639	7.4398346	-13.508309	-13.033637	-4.0504117	6.2131424	-4.333759	-6.3799453	1.36385	-1.8862962	-3.113065	-1.2734257	1.8347826	-0.89260787	2.7424507	8.614735	-3.1204941	13.344478	3.9732027	1.3750094	10.886554
634	-0.9975936	13.392239	1.3213896	18.371828	6.0107856	14.912702	7.509508	4.245842	-0.31132698	10.968686	9.401673	7.5930004	7.918733	8.796562	9.139947	6.7241645	5.7095795	10.968228	4.653191	1.9180365	-1.9548678	-2.6825035	-3.6771333	0.28398928	8.338653	14.0608635	9.340904	7.676452	5.4755263	0.46651492	5.804541	8.762974	28.684484	11.893082	1.2980161	11.6393175	8.856742	8.430909	12.735242	3.2739484	15.127164	9.037611	21.539827	16.62189	-0.123576246	9.939655	5.7935853	9.163798	14.358771
635	-4.6957073	-9.02594	-12.761078	-0.37828484	-2.181181	1.6568743	-0.42895678	9.321522	-13.296223	-4.5229106	-1.8146591	0.013075273	-4.1238165	-2.2656195	1.0174378	-0.36806455	-3.014498	-3.437358	2.0453084	3.597869	11.869546	1.5277201	12.155613	4.53092	-4.16895	17.216974	-7.0389066	-2.3086877	2.6555884	6.698075	-14.771739	-5.387197	2.168812	1.071736	1.6126505	0.8373043	4.859106	-6.654217	-6.220369	-4.781613	-3.9666138	1.2062347	-1.6111141	5.7362976	6.804264	5.059157	-9.768338	1.4944578	2.0013175
637	1.7280669	5.996437	-4.675507	13.117841	8.317384	8.402373	-1.4101914	7.27344	3.9680424	-24.20085	3.3790932	2.3469217	-7.7938323	-14.271736	6.665424	2.1256092	-21.478058	-2.0223863	-5.563755	-14.269554	-5.8264823	8.091701	4.689981	5.5682316	3.5167484	1.8053454	-5.0171156	2.270777	-17.580536	-8.119596	-17.192225	-11.517605	2.9488542	-14.687106	-13.465175	2.9646308	0.24521852	6.3850455	4.4716597	8.661018	-14.573785	-0.29739496	6.0357375	-26.96351	7.6305337	-1.0732957	-3.2798119	-14.051379	-2.1366222
638	-11.0618515	-17.610167	-11.959905	-9.191533	-11.340222	-13.4603195	-10.14065	-14.051679	-9.110501	-19.723188	-18.182043	-6.7749696	-15.044148	-8.922476	-18.667841	-8.545396	-11.694	-9.605277	-19.42916	-8.906009	-9.348961	-7.0144906	-11.492077	-15.07759	-16.273836	-14.184914	-10.89286	-14.209029	-16.344133	-9.83392	-10.417266	-10.946397	-16.363106	-5.2496676	-14.363006	-9.567624	-16.3303	-12.597187	-21.906366	-13.99586	-20.75413	-11.800757	-10.49335	-13.692597	-10.913155	3.742746	-0.059848864	-7.897345	-8.863723
639	4.1533937	-1.9253553	3.3726423	9.21654	7.608528	24.578756	15.634421	4.6332746	15.643447	-1.7043743	-1.3673438	-0.92921686	-1.0604502	-0.022749105	3.0279949	6.220354	-5.5402837	4.0756936	-0.86207014	0.9924806	3.4841664	16.296516	6.4588017	8.247181	4.931803	0.2654525	-1.2227508	22.354843	-1.4324036	3.7534225	4.9076066	11.646998	9.185789	7.460382	-1.0152694	0.4685937	14.035588	21.874048	24.679605	5.1919103	8.151193	-0.17941125	19.720999	24.803116	-1.1278127	14.350334	-3.4105647	10.481122	10.2564
640	18.812706	19.80055	10.613182	24.131842	16.61139	12.178952	2.976507	20.956657	12.111225	9.735719	16.108477	21.851288	2.6076155	1.6205368	-2.0961215	17.594286	5.4383264	21.892538	29.549622	14.626809	18.997677	4.371153	20.390427	18.13278	21.940582	9.638288	14.574341	7.9656157	6.5599103	19.906675	9.092763	4.5245647	6.623223	10.016731	22.86159	19.994614	9.121177	12.524474	26.993805	6.065527	16.341486	-11.538163	1.3714496	8.718735	2.6304457	11.440797	1.3341836	3.5385952	13.675587
643	1.7422558	19.665209	-5.000872	10.065822	-2.0608757	2.1569088	-1.0859718	-7.833834	0.080913365	15.225433	3.3220673	8.064571	7.982076	11.487411	19.185118	2.951333	3.7121804	0.9463733	6.9047303	0.8834296	-5.1899333	-4.5308084	-0.20542367	-2.263624	-4.226496	-8.801875	-1.366809	4.3799458	-4.640962	-17.084013	-1.8190428	-11.373458	-5.3021216	-14.729924	-0.123596154	-6.1351724	-5.387789	1.8665737	-5.4670105	-8.150754	-16.31267	-3.1501458	19.016638	12.032062	-12.476455	-5.2339177	-10.666438	5.443889	-4.0889797
644	11.702019	16.790024	11.162807	22.66308	1.3723656	-8.539013	-1.3629125	6.5035343	2.2939804	6.7588367	-5.8975563	0.07565967	12.929538	7.3798842	3.4124222	4.3114853	-1.0696024	10.1751375	9.969597	-0.007730166	6.481581	5.083016	5.503802	4.675441	4.933414	0.9224774	-9.494404	-0.63717747	2.2100732	-21.782822	0.9597466	4.626339	-4.2561917	8.617824	-2.299325	2.6047213	13.106498	11.4731245	-4.597407	-0.15310271	9.431081	2.4868367	4.0738072	17.38774	17.37046	11.701457	11.287717	9.164248	-8.518746
645	10.588858	3.974952	5.5393944	10.933148	-3.3001394	2.347557	6.1405587	1.6966194	16.90779	10.234566	-2.9185238	1.8633744	-13.810269	-1.7674656	-0.41443554	23.533274	1.581447	5.325062	-15.497531	-8.210617	-0.60742617	-2.1443214	-1.5903219	11.865947	0.7898088	8.535111	0.051862597	-3.5805218	-0.37297043	-1.5092849	11.35172	7.10886	12.000061	3.6938953	-5.022447	11.473663	-4.770637	0.5799015	15.596931	15.045314	6.9005885	1.0867729	-1.4414192	10.12812	11.257912	5.701162	11.521965	-2.7682517	9.00821
646	0.37007746	-3.0911167	-0.47907552	2.6246767	4.989776	3.8565388	3.492492	12.546008	0.30324164	8.241787	7.3629627	1.637515	-0.32782602	-1.2564937	4.7429614	7.7899957	3.0250485	6.583937	9.709065	3.48537	11.197411	6.0264764	4.0715275	8.89351	3.3853004	1.004637	1.4523892	-2.8320243	0.6632822	4.313009	-0.5597494	4.050909	8.2706785	5.673943	5.5725875	2.4612556	-4.516958	0.70682764	4.816035	-6.720671	6.797451	-2.5439348	7.073172	6.646654	7.3302484	11.801656	12.250137	10.476723	-0.27544388
647	0.19435978	8.919876	-0.47373962	0.97684234	11.911876	12.288812	9.706031	16.816328	31.02211	5.1106286	16.469448	6.0405984	10.997449	25.56459	26.882898	20.52073	14.385747	14.730153	20.006687	14.832696	11.241788	16.055414	11.952843	17.98255	5.7456594	3.5530643	17.878273	11.753245	15.230155	26.123022	6.936588	7.319832	1.4909025	0.002163251	8.09595	20.476051	13.609727	21.466019	15.337716	9.746625	11.949436	11.426089	13.575198	11.325479	15.059693	12.574475	17.462984	9.946305	19.191406
648	7.334025	1.4999954	10.868568	33.595478	19.256708	8.496854	-4.0534153	-4.838794	8.800541	14.653855	-0.56915635	-9.306747	5.8235183	-7.7159553	5.4815865	12.183331	-23.990816	20.43412	-3.27843	17.871628	22.187864	6.2855744	8.550182	-2.5417564	-2.6383235	9.044636	3.9465573	4.9778805	12.180837	2.9045155	-1.6182967	15.410686	5.4260826	-0.47973013	5.78235	0.17539532	9.209678	5.0721807	-3.7286904	16.506758	3.4083862	3.1599681	13.748906	11.875356	8.060218	10.483288	5.0980873	3.4194784	-3.6829145
649	19.912397	10.161273	-4.6977425	3.5251782	-7.535154	1.8160292	9.811873	14.905887	8.764641	9.661395	15.893188	13.984099	10.13524	15.871948	2.4719331	1.5753475	-3.7155828	9.031709	7.9158974	13.686854	3.9147835	5.294621	15.79893	15.92043	0.28920302	7.898424	11.968361	16.613932	13.507191	20.280945	18.98017	5.154736	4.791926	4.0494056	11.703892	-3.2379217	-8.347304	-2.0384972	13.506195	5.7060304	9.675594	4.8658404	9.224463	0.37182426	8.470885	14.653343	0.1351568	8.194667	2.884486
650	5.2196727	-0.64762086	7.1435437	9.132367	4.9388785	4.557403	-1.4653816	4.8490386	-1.0379637	-1.8358704	-2.9046156	8.347701	12.652443	6.516556	19.965078	2.9497967	7.355147	2.8427942	-1.6018771	9.999203	8.338044	-0.8051804	3.0645876	2.7044003	1.580383	9.08793	8.6207075	4.551881	3.9847507	2.0716805	15.901427	5.14082	-1.5562614	1.1107873	-3.1308877	5.194088	5.913391	9.996234	7.304486	7.543595	2.5418663	3.6914341	10.246714	3.0617735	5.3508573	3.7503536	-6.656214	3.0575683	-0.29486117
651	-8.502102	2.6805508	-0.29438654	13.028047	10.096564	0.91935366	6.2062554	-1.4228321	-8.452631	13.783577	4.626842	8.6065855	10.382107	15.489525	0.7527583	-4.326799	3.568587	-17.125784	-8.115001	1.4157783	6.7190146	13.388753	-8.571416	6.063582	7.2076745	7.638928	5.4823723	2.874776	15.705104	13.242157	18.330431	-1.9590856	7.6897507	3.3257246	-10.898117	2.5521219	-16.4908	-4.8384876	0.9836338	16.249445	0.8445158	1.4230722	3.6553366	4.728616	17.459785	-6.9239388	16.913801	8.627637	7.894503
652	5.446022	5.3270974	0.9780678	6.1829085	4.7929997	10.6781225	10.599783	8.537357	13.849152	14.124241	-1.482522	3.78044	2.3839347	3.1133766	18.177729	-0.26966953	5.4457455	5.9272227	-0.47181106	4.799578	8.491763	12.274292	8.929233	3.4387605	7.4442315	6.0202527	8.148941	14.884599	9.627467	5.519687	7.0484066	9.843847	12.414844	9.739221	9.4842415	12.514182	17.862055	12.215863	12.561851	9.935005	8.428196	2.9323406	15.383976	3.6015031	6.456508	4.8712344	9.135855	10.700213	7.901247
653	-2.5534012	0.61191624	6.73539	-7.5790505	5.8212047	15.52068	1.3714708	4.864944	11.110616	1.9504801	8.152981	13.693713	12.27555	-3.4654338	1.4557762	4.415131	2.5176847	12.490295	1.267999	6.0697594	-7.336558	9.227508	-3.04437	3.0333269	11.79922	4.186389	18.889975	11.780423	-0.004342636	-1.7937303	12.451602	15.524701	6.709715	10.431625	9.136684	-2.4833963	3.016373	18.454498	3.8919468	-5.16962	16.893799	7.0612226	9.862758	-4.6716533	10.111474	31.624542	4.012388	8.432718	3.250344
654	8.361506	11.834874	-0.1873781	3.0832777	16.302568	11.887688	-0.22024481	1.6458126	0.74075156	14.192277	17.987574	-7.870575	2.5182214	17.22476	-5.665362	14.538925	11.978087	-5.8360696	11.060952	-5.5522437	-2.5047886	10.079886	15.683776	22.229914	-1.2797575	-3.9805763	-1.6951323	10.1555605	5.344128	-5.7448792	-2.499172	5.1535935	8.168454	11.375874	14.793429	7.6412835	6.2702546	7.433803	1.4298491	3.2930453	-1.6320319	10.495616	4.253649	8.065644	12.571042	-1.0271446	-6.5502205	7.9498496	-7.999897
656	-6.455425	1.9700179	-7.893562	1.7119216	-9.73616	-16.020044	-10.591891	-1.2568092	-6.566565	0.10108185	-2.5103517	-10.585399	-2.2607274	-3.576107	-14.828064	-4.266018	2.5401118	1.5031217	-11.027612	-16.038198	-1.8633308	-18.212194	-3.3421137	-10.165492	-12.116391	-10.868153	-6.0580215	-8.988976	-10.806354	-13.7690935	-4.882427	-1.4000211	-6.8063474	-4.2210293	-9.618169	-5.885746	-1.1967971	-9.147951	-0.58388907	-3.870589	-4.8231997	-10.9648285	-11.7181015	-6.2758803	-6.8703437	-1.9877161	-16.300611	-4.1663146	-12.404033
657	2.7027557	14.349742	3.1604984	1.8617786	4.9693813	8.202277	3.3161857	5.288698	9.741926	5.0739655	1.6657301	1.6142921	15.159401	6.518965	15.917236	11.002697	3.4525306	11.872741	9.685003	10.13121	3.4132078	-2.2211545	-3.124883	11.059361	-4.5834255	16.5489	-1.1721616	8.538726	10.302217	-9.017588	-11.0568	-2.6114607	1.2266785	-1.8648688	3.3856294	9.013906	2.275174	16.678503	16.81066	8.292764	1.1467844	-0.1686619	0.552682	-2.2024014	-4.589814	0.3339633	7.968122	5.510294	-5.458691
658	-3.2153606	6.6292825	8.5717745	7.8967056	-4.8684726	7.0250793	1.014902	-4.1183963	-0.38491598	7.542582	11.674443	-4.303316	0.72887725	-5.120981	-1.2864561	4.571648	4.77655	1.7238437	-1.6887603	11.876157	8.443111	-7.3158584	3.3066387	-1.0684628	5.384804	0.39696053	9.635419	8.463832	1.0763003	5.332319	2.1136808	0.82735825	1.9037619	-3.3162804	1.3421885	13.275273	8.014873	4.1594887	-0.1817228	0.8635542	3.0206335	7.3776417	0.47698227	1.424996	9.601808	2.7491925	11.479111	0.9374442	6.1220756
660	-0.94248825	-2.8610268	-1.9984635	-4.7784977	-3.8020945	-0.7412486	-6.6676025	-8.0169325	5.655571	-2.727317	12.744138	4.1011214	-0.85288745	-4.7593126	-11.272298	-11.077142	-15.484844	2.9180748	4.629453	-6.7904077	21.656473	-1.8927535	4.127334	-3.9390805	-6.486982	-3.2596836	-10.828147	-5.3197103	-2.974985	-3.4528253	22.28272	5.224818	3.783231	-2.9785388	-6.1454034	-9.332723	-17.926985	-20.810446	-5.5655923	-5.655148	-20.90726	29.325708	2.6323395	4.5320625	-5.6335626	-9.771571	-9.614151	-12.466045	-9.192891
661	-10.364617	-7.89274	-0.6262277	-6.732006	1.2311362	5.825147	-0.934614	0.5428073	8.096757	6.3348947	-2.31338	2.2684908	5.3529396	11.3114195	10.999854	1.9162508	14.75377	16.163904	10.970548	7.7629337	2.9229329	10.845634	8.501084	11.390423	5.5532107	15.119594	7.865646	5.1650395	4.5678563	3.3670452	2.9025633	1.3777999	6.513082	-0.7873853	10.710175	5.6305413	6.423486	-2.4240506	2.0031898	5.295399	4.329013	-2.9554226	2.0103912	4.0438485	-5.928881	6.413418	5.270105	9.956253	21.825342
662	-17.479177	-2.1653051	-3.1829245	3.4876473	21.806389	7.528118	6.172437	6.3856864	8.110128	19.7047	12.227214	7.230673	6.2917466	-3.082557	8.092716	-1.6623284	30.255188	6.4067593	-8.95556	-2.466098	-4.8702	-4.926499	-14.159541	23.441034	8.474002	-0.33634067	1.5238408	-3.9780762	-3.784933	6.1304326	-8.259097	4.7375875	0.040946085	8.188351	1.7423929	13.330247	20.534092	11.250306	8.444946	-6.1288667	-4.0985126	9.115399	0.6033418	5.0234494	12.544609	2.9818146	11.878769	17.712202	3.562156
663	14.852223	15.176178	15.131077	14.904813	9.81824	-0.5302089	-1.9556327	-4.771994	4.5879483	6.551457	15.248776	10.469222	9.780089	8.466248	14.11019	16.0655	12.365191	18.219997	10.965888	9.496762	-2.0863738	-5.9575067	9.630922	-0.13329129	5.5839653	3.3039703	15.89288	2.4386833	9.713121	3.817808	3.612405	2.4153106	3.1846828	5.381496	8.840722	6.928862	20.553293	7.2633495	5.3648396	13.112033	5.513916	4.090774	-2.2157633	23.843094	2.6196244	16.505938	4.279644	1.6483406	8.155894
664	4.275063	6.2387047	10.243718	4.9388423	6.5530047	4.759685	3.0850494	-5.691647	7.0720086	6.35688	8.691883	12.996053	10.768646	1.5240904	-1.8024569	13.116413	-0.27754864	13.822998	4.734343	11.133559	15.352786	21.131025	11.29779	7.4017315	7.4323845	2.7807481	7.172451	7.690126	2.3315678	3.4275897	2.5965757	7.45451	7.3559647	-2.1943827	1.599867	9.328226	2.7270916	2.607216	-0.9988594	7.8207955	10.115717	21.271187	16.089516	2.6367028	12.235372	17.041916	14.209812	6.288052	6.4877524
665	-2.4784787	8.324052	7.5124474	-2.6421502	5.1136413	14.98471	-3.9503164	4.053339	28.340326	15.693051	6.999269	10.068568	8.980689	17.395546	2.1957598	-12.035542	-5.9501185	0.18354869	18.329422	-5.9491076	6.9871955	-4.5561543	-1.231879	-6.2678127	-2.5005906	9.003682	-7.9990125	10.429787	-7.129481	3.404789	4.106697	-3.8214676	2.1952178	12.918605	17.98176	13.6435585	14.476518	4.0214276	-13.823108	-5.4293733	3.303484	-5.638786	-1.642281	2.8071163	-0.28663206	-1.1676413	-1.6129508	3.4328763	-0.010866165
666	7.439198	8.957222	3.6650448	3.1778934	17.537794	6.8967957	3.1127796	8.555087	3.6455202	-0.40748128	3.6646805	-4.9470677	-12.370551	5.5167656	8.566331	3.7645385	22.893896	16.379995	10.063067	2.78211	-4.8228936	0.93388796	14.315175	-0.93462414	0.7605085	1.5962486	2.285678	-1.0015823	-13.211925	8.0674925	1.7980326	6.976276	2.9555988	5.014527	4.908972	7.444582	3.6325972	9.289672	-2.2318575	3.076063	4.125276	6.9076295	3.4621518	-2.271883	8.72518	6.6115565	4.044028	2.6806066	3.1700456
667	-6.471415	2.4594157	-5.7689667	8.646129	-3.4709044	7.9476204	-12.365041	-23.63532	-14.582371	-17.73027	-2.0810015	-5.827353	-3.1147258	-7.6971984	18.715488	-2.5690162	-0.97842693	-1.5748476	0.005636851	-0.58336276	3.4049833	12.486653	7.9611535	1.282355	-14.286354	1.6016699	-15.651138	-2.7724314	-13.202439	1.7174581	-3.2024565	-1.8127142	0.7342798	-7.2776475	5.8387966	-3.7070239	-1.0381612	-13.038371	4.164854	-3.3001812	-12.6277685	3.8348424	-2.8384082	3.0641181	-7.277054	-10.559661	5.6927185	-0.29599896	-8.513284
668	2.3499663	6.0681553	4.1917863	13.299029	-0.30131486	-1.6224636	16.130335	11.760902	9.423367	7.1563497	4.1513915	-2.7664359	10.711975	13.696137	8.195093	-3.2794564	-2.12863	6.9921513	6.9886475	6.4821677	10.944409	10.381507	-11.964795	-16.5814	17.877134	16.287678	13.141803	3.758437	4.6116405	-3.793543	5.3411922	12.117691	9.801521	13.140396	9.384532	16.3021	-3.8446572	8.939826	1.8345003	6.0741687	5.8346314	11.479016	9.160832	6.5413127	9.062425	12.081141	17.894012	7.2194304	4.922128
671	9.723247	-6.7101865	-3.0783412	-6.5300097	-10.902268	5.055971	-5.9264007	-15.0960245	-2.4819877	26.423193	14.4960375	8.46926	-5.8851113	-8.374149	16.18766	-2.3154368	-5.4953027	1.3456708	6.846269	9.05889	-8.375286	9.105805	4.3857574	-7.5778975	-4.198308	-1.8607627	-0.34839725	-4.6335206	-1.5919434	20.604483	-10.423758	-10.015508	-8.930045	-10.380497	-6.337668	-2.2028558	1.8105284	-5.193203	5.3036876	-6.9877505	-5.208019	-3.9021313	19.506056	10.194695	9.61871	1.4493054	-13.261312	-4.8246207	-9.659835
672	-3.5501404	-0.86994773	12.427777	-4.736386	-4.942649	6.9367976	3.1762936	-8.683339	7.4629846	8.570006	10.348357	5.030282	2.7535713	3.6622255	-6.449908	11.409234	6.466624	11.530107	-9.374054	-0.3227185	1.7113465	-7.2939324	-0.46895137	1.3091689	7.040217	-0.1421239	7.4668164	5.5952034	10.197216	8.230025	11.943683	-7.471894	15.293599	10.908329	3.8255012	5.6043167	-1.6904888	4.3479295	-8.220287	7.3932157	2.1196618	-1.0357113	5.8953013	5.3294168	4.7482944	2.4073508	-8.2550955	4.230883	-1.32021
673	2.0192592	10.690587	17.670977	3.8935592	-1.23361	6.156215	2.9238122	11.7782545	13.699115	1.6380944	22.978724	5.748846	3.7022505	0.096425734	12.430087	6.0458207	17.182217	10.894169	4.564987	13.438416	2.7842495	9.574781	8.417557	6.1470942	13.957646	-0.64970917	6.8645053	6.0402093	4.830831	3.718194	5.8961926	12.617726	4.255583	13.633118	6.1404495	7.5638986	1.5845002	12.228089	17.389029	9.7471	13.308263	2.7526257	5.977909	0.43578783	10.029666	-8.483035	-8.559132	-5.6925836	-4.3242345
674	-3.8302834	4.1777873	-3.706229	21.043642	10.187135	-5.5189424	12.037857	-6.934073	-1.4628478	1.1039404	4.15243	7.2391725	9.703021	11.024029	-19.858923	10.652503	15.712135	-3.077634	-0.09186617	-6.687651	18.00447	-0.022374103	9.31042	10.384532	20.07773	-0.52103525	7.609758	6.9065323	4.6218057	-5.0563297	7.503788	1.1934328	3.4177368	-4.4526563	-11.034278	-3.1777675	-2.4985235	4.107696	28.979492	-9.522739	-23.08998	8.697697	5.3386016	5.9115043	2.30771	5.6911216	6.0470796	-1.3164086	1.228489
675	3.8643856	2.9913254	-7.9064865	-2.219481	1.5307151	-6.884209	-3.0179803	2.756571	1.588163	-8.492326	-1.1785356	7.83056	1.4911696	7.7386384	-4.434406	-6.326433	-7.6306515	9.58809	-10.36094	1.5297304	7.590977	-1.5489235	-1.6506253	-3.28706	-2.9255085	-6.9447155	-3.3719456	2.3159902	0.80216485	3.0037014	3.4967215	10.939763	3.4864442	3.5120306	-1.5986584	-3.1349914	3.9407456	2.052452	-1.3678945	-3.4337997	2.2351923	-2.0922127	5.3536477	-2.8743365	11.667935	5.5893846	9.546353	4.8247437	5.9113975
676	-0.18778832	16.490473	1.9274877	0.88667923	30.790098	20.48146	11.570832	-17.286684	-3.8198478	1.701331	4.0297055	-9.129794	-3.4119031	10.880904	3.6559784	4.587631	6.2045383	3.719899	-0.489592	2.4483874	19.610596	12.252143	10.446549	-3.7221425	2.8209782	13.007274	-7.000995	3.082984	-2.447047	-2.868285	-5.68101	-12.788701	0.38180733	7.786281	11.845752	6.3668613	0.9110336	1.0425953	-4.933656	7.2867374	2.4851596	9.261491	9.697734	-18.021048	4.158155	13.648213	14.519244	-0.6851986	-9.415415
677	-15.272981	-0.79202396	-17.585802	-4.8545585	-7.2026753	-11.345673	-9.866918	-3.1668913	-5.374532	-10.696659	-8.343578	-14.776065	-5.535143	-1.9779897	-14.963679	-4.0551515	1.589056	-4.051734	-8.191261	2.4747298	-6.1464877	-5.041737	3.488077	-4.8552046	-6.7141666	-3.5494947	-7.8489933	-5.6019535	-12.434976	-1.7536974	-2.9403152	1.7356993	4.9592953	3.306568	10.784638	-10.162354	-3.6899405	-1.9434112	3.443532	-9.137154	1.5773058	-11.5591	-7.1944957	-4.574791	-17.567986	-3.0245025	-4.7000566	-8.079566	7.8906918
681	-5.1627173	1.2936366	-5.1590896	1.2140874	8.977257	0.92939115	1.9704338	15.709897	15.539506	10.780858	6.604759	-1.6963164	19.131098	-2.5519803	14.617381	3.3874037	18.536299	17.767588	12.45121	20.394625	10.647011	13.137405	5.5465817	11.2433405	4.9141793	15.344308	-3.2044995	11.172008	9.881551	16.959156	8.886392	-1.0852423	-4.6417723	-0.49950337	-2.0627253	6.3450985	10.072207	25.685518	23.188644	4.474177	-7.7215676	6.3796287	1.5370327	8.637298	-2.7954667	-6.7529488	3.172774	8.711716	3.5289943
682	8.67484	14.824914	12.769993	17.176855	21.97619	15.226817	16.559675	13.032787	2.0531845	11.987887	13.933647	-8.309272	-5.5490994	16.096806	5.5808907	-6.4178047	12.591077	-11.024985	14.305133	-7.044811	3.580909	13.686531	12.280418	14.190244	8.362868	5.1308665	30.851334	11.667117	20.453985	25.621572	7.298466	16.692228	17.680626	25.355589	26.037066	12.0615015	3.5451918	8.664351	17.247627	9.239372	-2.8947353	10.923855	21.317194	-5.013158	8.78484	12.557472	14.052594	11.94141	9.212451
684	-11.8256445	0.5160311	-6.28499	-3.0006943	-5.9720483	-11.65758	-7.764504	-8.9711	-4.6089606	-8.624821	-10.877376	4.4218903	6.4114957	-11.988872	-4.875833	1.0408403	-6.8096356	-13.173486	-11.885917	-0.44505116	-1.7831334	1.047984	-4.43899	-2.086828	-2.4803202	6.2347965	-12.41628	-0.45873117	-2.3414006	-8.519216	-7.9462795	-8.549462	-5.4938602	8.537678	3.9500468	-10.10658	-3.1732914	-6.2730365	-0.8627997	-20.22753	-4.604324	-4.0293202	-3.9571126	-4.9674177	-11.489648	-8.306598	9.035214	-4.6655097	6.847258
685	7.435638	1.3209985	1.1673771	7.567655	1.9367517	13.454183	16.140457	9.493227	4.1569943	-3.6978216	5.606871	12.259834	4.5016055	14.104961	17.83832	3.2880752	9.492822	2.1589673	5.742986	0.031344492	2.5446103	8.747392	10.453328	5.1027837	4.1714215	3.912814	3.3904088	6.3905373	2.4221413	11.232556	7.323214	6.4597163	5.375103	-2.7468188	2.1715288	7.388105	1.3180107	6.469847	14.219913	7.8038735	5.402205	7.5252576	14.133386	12.647907	12.255149	13.598042	13.688995	16.80927	8.027276
686	-9.063195	-8.1967535	-4.787064	-7.335602	-5.1081433	-7.6858215	-7.191363	-9.194648	-4.127642	-2.1739185	-11.982364	2.688607	-9.069928	-2.0415246	-4.6427555	-11.13121	-7.9195056	-11.276878	-9.900032	-12.048646	-4.800768	3.3475568	-11.922101	-3.3572314	-16.60765	-1.7349666	-11.056815	-9.15773	-5.56311	-3.3975737	1.7619721	-8.542565	-5.079354	-2.016143	-1.9563465	0.6985387	-7.7285533	0.5290041	-2.896004	-1.1171898	1.6587111	-11.797765	-16.756899	-1.5925668	-16.501106	-1.5103968	-8.185607	-2.6085184	-0.13501899
687	16.810513	32.25458	29.511513	-3.9741309	-1.5210757	6.9421554	4.00505	9.924338	0.14981143	-1.2837569	4.3731365	-2.7206771	-15.2481	16.934357	17.341312	22.305922	2.237436	-1.7707018	-2.9121373	0.17967777	3.7957308	15.618304	11.5455885	22.248785	12.679875	-1.0815548	12.587569	5.0683217	2.764796	17.48938	4.337765	9.120904	0.32525715	12.784648	23.475172	17.246555	12.7077055	2.9026277	20.337221	11.7605095	16.39022	-1.4858955	-2.5818686	9.550763	9.195473	-1.6204067	11.735044	6.800593	4.0003915
688	-5.413904	-11.295441	-4.27872	-14.166149	-5.0674224	1.5648018	-10.639062	-6.523008	-3.5674708	-8.86406	-12.157739	-14.407684	-5.75412	3.5713758	-13.25884	4.232145	-2.9689953	-6.6390305	1.8198456	-6.524723	-3.6787164	-3.896681	-4.3065248	-1.5526342	2.7474225	2.7936604	-3.7690926	-4.3200088	-2.3093414	0.6799515	-10.436232	-7.1827335	-4.220038	5.5803323	-2.2891536	-1.9198197	-1.3309292	0.05915634	-5.093045	-3.1865346	-2.4471672	-9.901679	-14.285228	-11.2898855	-3.66867	-2.1086042	-7.957167	-17.49105	-10.946724
689	4.345371	-5.4613223	-9.338944	-8.297486	3.1138697	7.3055177	-2.8137052	-11.3567	-1.9834217	-5.3967023	-7.876455	3.1431427	-5.0188565	-6.567423	-12.379416	-11.612869	-5.6386924	-2.4974792	-2.1708567	-8.481503	1.8620557	-0.18485792	0.03459199	2.9314337	2.9536593	-5.66719	-7.7030087	2.7963588	-10.164037	4.875253	-3.4158552	-9.2837	1.3000027	-3.2120206	3.511035	1.5137855	-7.9287133	-3.1335442	-0.058324497	11.293213	0.5028798	-5.7119536	-8.520701	-8.5974245	-8.520275	-8.882133	-3.0442073	-15.451286	-11.632251
690	-13.705658	-11.649238	13.213176	2.206438	-10.294305	-8.236964	-4.8420506	21.415396	17.057467	4.462955	-9.110046	19.573277	4.0095744	-22.020254	22.587301	10.418994	-10.725423	7.0051193	-8.968659	4.398163	2.6563938	-13.069954	5.3785014	7.390774	-4.743494	3.231222	-8.024702	12.799748	-7.3959656	2.2727423	-4.6137333	7.949478	-8.825435	-7.82724	25.087822	12.721223	18.74471	-10.295793	1.2193931	-9.333675	10.427914	7.8000245	-4.7800045	25.373116	-2.1616347	0.39057097	-2.403846	10.677243	12.521061
691	-1.117127	-0.19099522	21.182867	7.894812	0.45033455	10.664342	-5.3676276	5.1079793	16.875704	-0.28526178	3.84706	-3.8196945	8.953443	8.774972	4.759439	-6.743362	20.68171	1.5039622	5.875768	-1.2245871	-0.50669533	0.1643898	-0.6537041	16.712831	-0.21523254	16.518875	-3.8823678	7.0408006	8.499435	-2.245166	4.1587024	0.607063	5.3530293	-0.071307816	3.8943746	-5.136585	7.4101586	-0.7327385	13.431298	4.683554	-0.14745283	13.221832	2.9917543	-0.781017	-11.356786	-3.8595955	11.464298	-6.6109548	4.89846
692	-2.915886	12.276103	16.011827	19.696783	-0.30659732	12.909461	6.389393	4.385927	6.36437	5.9541035	2.462673	12.069034	2.298335	2.4380097	-3.4689417	11.792863	14.097214	0.6653061	-11.72276	0.78307563	4.899822	-8.575276	-0.66198355	7.1005416	-6.7124963	11.153648	13.1006775	7.6542954	5.001177	8.641984	7.9837546	9.640221	5.3827305	6.7029147	4.137505	17.973722	18.61183	-15.976987	2.6961663	6.4226747	3.379325	8.449252	8.232865	16.042612	18.52878	18.525347	8.607247	-0.36311865	-1.3310852
693	6.152252	9.10382	6.438889	-0.17339802	5.622814	-3.6369944	5.580251	4.3897777	4.266394	2.8091595	4.8643694	18.72406	7.3227577	16.032526	5.8928933	13.18282	2.6651678	1.8387312	-1.041956	4.629576	-2.0127842	-1.4059634	2.0285041	-9.316287	-1.0602522	-3.1884897	-12.838353	4.1933246	0.8465851	-2.6623054	0.8084898	4.488077	2.7544663	-12.616821	-2.2700365	-1.0993867	-3.4636002	-4.811915	8.244099	-2.131087	3.095857	9.621915	7.2911854	8.180907	9.584709	8.811612	1.4052578	5.7954445	2.7615707
695	-0.9364791	-10.315167	-0.33583197	8.933839	6.094785	10.175445	-1.5664293	0.97538596	5.168279	-3.7072647	-7.6785717	0.27031073	9.051564	-4.6284328	-1.7627249	12.795903	10.633749	-3.2173653	11.34398	1.1285597	-5.894481	-2.255283	-3.7742493	14.1738405	-1.4758137	8.594737	0.14048195	9.416122	-7.683373	12.035811	6.096104	10.61745	-8.504006	18.2248	3.81958	1.9084791	2.792062	-5.4094205	1.7531525	12.831261	-1.3693352	3.6896012	7.7312016	-8.16526	-3.153065	-10.168149	-2.7805507	14.550511	0.9528742
696	11.470383	12.693334	13.269432	8.929036	3.046079	0.09468063	1.0847901	4.4393125	3.1633751	4.084314	1.122958	8.904367	-0.7387735	6.2669263	1.011094	-4.206245	10.454962	3.1540892	1.3254857	2.2253802	5.849119	-4.8434873	1.8482994	2.3680594	3.6863604	0.33073023	7.135719	12.832316	9.964093	9.959666	5.7128563	10.269039	7.6879478	6.7336583	1.4692093	10.155784	6.374479	0.05818494	10.636482	5.0634117	3.1659572	6.393519	-4.3362594	3.136649	15.500336	5.358011	-0.70993406	4.8582478	6.422337
697	10.028133	8.627538	10.462269	4.186848	12.510722	7.1527596	8.131922	2.791979	1.2639254	12.6015215	10.972797	10.424506	9.573379	10.091141	13.239194	5.952658	0.36378324	-5.328049	-10.912118	-7.104838	0.77255183	12.2209215	3.5465472	12.530262	10.71999	17.234037	0.8947193	9.582531	5.7881966	10.579925	4.9879413	13.501391	1.7293698	9.359874	7.0730643	-1.6667938	6.2722664	8.140713	-4.0367217	2.4741845	1.4141774	7.6558995	11.418797	5.443991	6.8259277	5.033536	10.195167	8.247779	17.181978
698	3.2916336	3.1952193	2.7186162	-4.547507	5.691143	9.588288	25.866608	2.456763	2.5368726	10.405551	6.674547	-4.9598484	-4.1261544	8.974487	11.506839	7.010732	1.0972277	21.588545	22.639261	2.980028	5.962032	12.870187	-5.754233	-14.339073	5.3689766	6.784386	4.5724807	9.733655	3.7246783	-1.1432701	6.9720855	7.9343796	2.8329136	12.255109	4.903123	0.031828076	0.98800355	7.9480896	2.8901718	27.458069	25.3208	7.299645	1.4594473	-5.61527	0.5834877	1.4374534	-5.6978335	3.1789916	9.58962
699	1.0315984	2.1155918	-0.20819266	-8.4444685	-8.054592	10.495771	6.080298	5.3363194	-6.852344	-3.9629898	8.435581	6.9387574	14.416073	11.665489	4.8789477	-3.8198512	11.56215	6.8161197	16.975311	14.143266	3.8829162	-3.6579952	6.9725795	8.987492	0.96666306	1.5504473	-1.0829127	-9.5981455	-6.437439	7.222755	2.9060402	4.8626556	-3.048579	13.123531	6.8048778	12.433267	11.471635	7.645349	2.3025808	6.0888944	4.1525035	12.805987	12.368138	3.5890467	4.113399	-1.1165894	22.076822	6.8654304	-11.189949
700	3.9093997	7.790739	16.361645	5.4995255	17.521103	12.112836	14.825021	1.1009048	4.298563	-1.2652444	-14.375316	-2.3541198	10.284705	11.915423	0.1629703	2.8109171	15.029996	15.437618	2.3068404	-2.8192558	8.987039	7.348925	8.138737	10.884627	12.044511	-0.6601396	9.028438	-2.39331	1.9663931	5.5955606	-5.060965	7.277469	6.8667493	-2.569744	3.1139498	24.270853	21.861862	44.54951	24.130674	11.199964	10.055319	-6.845768	-27.869822	-23.00088	-1.7368885	-9.773403	-25.28993	-24.159235	6.8790317
702	15.446101	12.576215	9.789619	3.1384456	25.75619	4.937613	3.9056244	3.965723	21.629417	-8.8431635	2.5977194	12.034589	-3.9480114	18.220596	5.76498	7.669907	8.320607	19.041384	-9.058524	16.13749	9.374173	1.8485627	20.782991	5.0348334	7.6208763	4.2450786	-3.4197903	8.973779	4.394792	-11.656253	0.24096124	14.621768	19.223333	5.302099	3.1662245	11.922455	-0.03612836	10.577947	19.836689	15.355113	-2.535237	7.243641	16.563467	15.066116	8.35657	5.4305863	5.85222	13.10154	5.2322645
703	-3.0414784	2.6149948	3.7541435	-4.7048516	6.219808	-8.87371	0.75632095	-0.5315276	9.49724	9.431472	8.638927	11.298119	-7.413937	-28.171707	7.1071258	-2.9261043	8.614696	0.4563446	12.713978	14.690402	7.0188985	5.8790264	-0.5811968	1.7617488	7.8993835	8.373698	21.848444	0.61675787	-4.918778	0.9578002	-1.5474633	-19.515688	-0.66717905	1.6781906	9.327726	5.435053	6.0123916	-3.3994675	-9.084297	6.7178073	-0.84106284	6.4281845	4.1927676	-10.126937	-5.898941	-7.2927346	-4.5074725	24.622665	8.675174
704	1.6728436	1.1366959	-11.744392	-3.9777107	-14.90094	-8.6873665	-2.1183865	-2.1859496	-15.974467	-5.451145	-8.478227	9.954711	-2.6554027	-9.842402	-10.0436325	-7.158497	-5.4595895	-6.3187714	-8.64588	-5.2944365	-7.804289	-1.8969126	-6.179093	-5.6429734	-2.6012735	-11.47821	-10.672775	-4.69801	-3.8489149	-4.3051324	-15.286929	-14.47644	-5.911856	7.4890037	-3.4603608	1.1618991	-4.662083	-4.467873	-8.619539	0.46341	-8.600476	-0.3050561	-3.9376452	-2.6792758	3.8490016	1.5474095	-1.0132294	1.7028122	5.9792056
706	10.94872	25.980247	12.32142	12.412	-0.82043713	-11.61749	-1.5345641	-2.5303376	2.3767211	15.248241	3.647878	3.5917766	-5.01592	2.2130244	4.8362675	3.0896924	-3.760251	-4.3476033	11.026329	-11.245766	-1.2149304	8.034154	1.7657633	8.787202	10.513256	-6.434488	-7.52737	-8.069303	-11.913974	0.9585306	9.404426	-0.79912037	8.905477	-3.2438583	10.221746	-1.6756605	-11.521022	-3.1988926	-7.7390823	-3.4946911	-0.9080448	-11.593087	7.6290975	0.07420572	3.5882168	8.565295	3.459324	-5.390297	3.867555
707	6.5943413	5.7135186	-5.258701	1.8091959	2.8901737	-5.087553	-2.0924199	4.2601495	1.5445971	15.13195	15.671443	10.9231	15.575459	17.310036	10.999268	18.459288	18.469828	7.0263047	9.557082	3.9601507	19.14904	9.483672	13.023173	3.7916386	8.176876	8.499341	14.197484	8.892707	1.9035932	-0.4822906	-5.5748405	-1.8238136	7.809267	-3.1123989	-5.7479653	-14.431241	-2.0977724	-10.00171	-1.9283596	-11.507286	-7.079601	-10.209531	-14.8204775	-3.2077665	-11.958425	-9.086824	-7.907646	-9.596969	-4.522219
708	23.542963	16.266382	22.577555	10.336134	16.157053	23.674278	20.650888	17.154726	14.462661	16.47753	17.414555	18.815683	19.509794	21.090214	21.762056	25.281021	9.472015	10.463078	12.104976	0.5518392	14.86475	10.492966	3.8402832	19.401758	7.7671127	-2.2278929	12.049026	11.650395	11.904872	10.026728	12.210462	12.861058	6.3110824	20.7034	20.102858	18.611877	16.930792	20.60467	18.802277	29.234243	25.946692	16.456598	19.34156	15.561263	21.840326	19.186079	13.42777	27.007746	20.103294
709	8.254391	27.579346	15.375134	11.350208	14.971482	0.39157462	7.6556344	7.260099	-4.9180803	-19.91744	10.156778	-14.456696	-23.39824	-6.2199693	-14.678211	11.024642	11.633609	-16.48159	11.451671	17.052889	12.383419	4.3947926	16.70613	-2.9156342	9.598151	0.7261078	-0.117549814	-3.5229015	4.3232827	2.6051676	-6.230266	-7.6752067	-6.8576074	0.62659866	-1.4064612	8.995492	1.8489046	-6.481251	3.9797804	-4.091665	-1.60355	-6.6460996	7.2840104	6.6111712	8.347828	9.705074	1.557407	4.003762	0.8380933
710	-0.6851234	2.6996553	3.4459753	-2.5551353	3.3577564	4.2467666	3.68794	7.5485244	7.9641075	8.860756	12.351489	13.993314	11.338094	8.215271	0.48454937	2.2485054	9.123218	-4.112152	0.9666014	-1.535597	-1.5034012	8.669068	8.051036	2.3959563	4.2962627	-5.168289	9.854573	-2.3211439	-1.8482786	14.361129	9.68624	-6.0097537	-6.496816	-0.8805857	2.7274141	14.621392	4.8037915	2.6583388	1.4058555	-0.057258766	-2.969279	0.9062917	8.584209	1.8492833	6.719063	12.631261	5.652951	16.835302	-0.51409835
711	9.066556	9.200397	7.6485457	11.529907	11.658719	4.5578136	9.913451	9.000233	17.51682	8.675934	3.5449178	16.504667	-8.4693575	-18.955246	-8.228873	-2.922516	-0.3624994	0.61693496	-1.3066921	-2.5674465	7.154143	-0.30509147	-1.7001486	3.083834	-1.8006486	-1.3215165	-10.581988	-23.517052	4.8895454	-1.4289999	-4.029627	3.4766855	-1.5513153	-4.7804337	5.787937	5.8807297	-0.09715048	4.179419	3.9943364	9.16603	-4.569059	-1.7743896	3.3437035	4.0103173	-4.240473	6.337574	-0.97896796	-2.0728357	6.709976
712	3.9378421	6.906845	-19.046675	-0.95911837	-0.34648705	1.0241762	-5.1406612	-0.30872473	7.0994396	12.608832	-5.1228356	-12.045612	5.884178	-6.676168	-4.1949286	2.2427475	4.4144087	14.9991255	-0.75942534	-6.6313553	-3.5405157	-1.7083694	4.334481	8.601914	-3.6258402	-3.9633722	-1.5629736	-7.7875504	-17.371664	-3.9928672	-9.510254	-2.9774933	0.4798547	1.0530815	-10.0095625	-13.236875	-5.601683	2.262369	-7.7584987	-18.2213	-13.384194	0.5798041	0.5346959	-7.0602975	-1.6777372	6.2070584	-9.337231	-7.875028	1.4045782
713	-6.2615075	12.804024	2.312235	4.265435	12.208997	5.6658587	4.6722326	-5.80126	3.7216358	-1.4312683	-7.2736526	3.1879196	-2.9854574	6.8403735	1.3337674	11.749053	-4.180382	4.4009533	8.116359	-0.03474915	9.168154	5.026028	-0.906126	-3.5629196	2.5456944	5.9415836	7.892899	5.5046787	6.6517587	3.9801342	1.2668877	-3.6383922	0.92973596	5.220378	3.0017865	-2.1107914	8.554652	5.951216	-8.876358	1.0505008	3.735592	9.141308	-5.6386466	4.226165	5.1633754	-0.02371951	3.0612078	6.297182	-2.0692232
714	-5.619163	8.094709	16.744982	1.9452282	-0.17741005	-7.604075	-1.3948636	10.017093	14.423457	3.169134	11.365414	2.5735466	16.940704	3.484372	7.7839675	-14.064899	4.279738	-0.048662025	15.819	4.2547817	1.5350708	-1.0297705	1.4147471	-2.3568792	-8.356295	9.130955	3.0971916	11.047951	15.912021	9.26295	6.1861997	18.047773	19.720312	14.5963335	9.813197	11.701406	7.077844	7.7863426	3.188755	-0.98338586	5.6111465	5.258414	2.7797775	2.3597212	3.740544	10.654595	3.0579119	-13.386821	-2.5047739
715	-10.105842	-23.376183	-10.495498	-17.644684	0.16317745	-8.768285	-11.487213	2.5132143	-15.950421	-20.035196	-4.217707	-2.4913414	-22.679579	-15.969676	-17.739258	-2.4110885	3.555254	-24.612139	-8.2710495	-22.142258	-7.8758063	-15.851807	-7.826639	-2.9620097	-15.636403	9.312207	-17.187777	-19.441444	-6.8296623	-1.9421781	-23.170135	-17.230425	-21.353355	-4.5707173	6.461863	-22.55158	-5.663292	-20.465744	-9.972918	-18.865864	-2.2678196	-2.9120448	-15.485351	-4.102596	-6.3388305	-11.746381	-12.01384	-11.71095	-13.92007
717	18.208893	7.2642274	-4.873327	4.914992	-5.201693	7.3155274	23.403801	-9.155361	-15.681407	3.7466056	-2.5015543	12.029533	-3.8214014	7.1644692	5.672203	8.861084	-0.32938838	-2.1289341	14.207069	13.9433775	6.418884	-3.0701683	10.558535	12.327741	11.901164	-9.546206	13.705716	10.140376	6.7822413	8.066804	8.749942	-4.0390205	10.652917	16.73469	-2.3411489	-8.137349	-12.31379	2.092458	3.1001956	-7.111131	-3.87321	-0.010440826	3.3901665	1.7441524	-5.3716187	-0.3484013	1.0469114	-0.009493669	-2.645766
718	0.850125	5.6658797	-0.7929904	-5.6092567	-4.5459924	-16.90597	-5.4069076	5.53726	-12.961886	-2.9645824	15.020206	37.494717	-3.8574474	-1.5345634	4.7336555	-2.099455	7.9926267	17.191723	16.121561	14.934708	-5.0961065	6.719177	-11.988063	0.16554956	0.3472542	-5.4679866	-2.4912739	-11.878844	6.113131	2.713294	10.524136	-11.509839	-3.8312352	-8.230601	-0.5107147	7.1823826	6.294374	-0.13312578	3.1384056	16.595236	7.3072567	-3.1530397	-1.5039539	-5.8025303	-4.423149	0.9894335	-0.82083565	-0.80267483	-1.6740332
719	-6.7159233	0.8739874	8.021714	-0.8638645	11.1638975	3.7402573	13.031814	13.614777	-1.7984596	10.906514	3.237032	8.90882	-1.145959	10.978179	9.421173	19.967415	-1.3990937	7.9291635	-6.544173	-4.405763	-6.531482	8.263648	-0.032831352	2.0952349	17.374565	-3.1455345	4.221725	0.29489216	3.785923	2.1231034	4.9073586	3.089288	-5.3091526	-0.31179047	13.654891	7.411795	5.650992	13.953767	10.732052	1.6330618	10.991322	13.068207	17.295885	7.216617	6.088472	12.755895	1.9205729	2.222781	5.047128
721	19.676476	6.2975845	11.024833	8.0246725	5.2957025	15.050423	11.542768	5.1355996	5.1822696	0.8066619	2.7322037	6.0993276	5.8231983	-0.5712945	23.827501	3.548732	15.584648	5.0716534	7.321073	11.21201	22.792572	7.6228657	9.71065	0.9268729	1.4747005	13.374939	16.761824	2.9037821	11.783469	-5.6937294	13.859609	3.5362282	0.8025406	7.8931613	-5.2176843	1.3013349	8.402005	16.105455	3.7849178	-4.339768	16.389845	2.6184766	4.2187743	7.8625274	5.772831	10.794604	16.556875	19.883747	2.0342405
722	10.710101	12.703332	8.033629	5.3252673	9.351162	-2.946225	29.57252	16.87505	-13.322551	7.609442	8.752324	2.7462606	1.4378018	10.341049	3.0296886	9.953237	6.608879	2.066312	-18.861084	11.731627	-5.7010827	8.236325	22.604376	24.526785	10.663154	10.182084	15.326457	18.724144	4.9218197	8.770985	14.988477	-8.261104	10.56194	12.767156	14.840168	-0.9682593	3.7283669	10.418256	11.752877	16.794495	44.085423	11.674197	4.502498	6.3500934	15.0575	9.945107	17.396421	19.223803	14.508899
723	22.289694	5.8945794	5.252028	22.009024	11.928731	14.871221	-0.93159246	0.52966744	-2.4764786	13.3725	2.2264073	15.4042425	2.758384	-0.4296526	7.6870704	3.7788658	12.770435	-11.130954	16.037226	19.946053	-12.309125	-9.420962	-14.259445	7.8270335	3.3359067	6.2756753	17.152792	2.5842884	7.0914845	8.291941	2.7043326	13.83316	11.68448	2.4505627	2.6380966	2.7831714	-2.236666	14.161797	5.9406075	22.2959	6.824581	14.666484	0.09251007	-2.204709	9.306929	8.021023	19.79164	-0.5858082	-1.0627505
724	10.92332	-2.2101245	4.2451453	7.424435	7.917516	-0.17877626	8.583516	3.3048398	11.195579	5.798281	-0.6108218	4.0230155	6.0880065	8.884815	7.0342536	12.148476	18.05794	0.28649673	12.395566	4.4801383	5.986219	1.4547485	13.198558	3.418389	5.835686	1.4387807	10.567734	-2.514237	0.35826585	1.6419306	10.175752	5.3637967	9.368152	6.247275	2.1446145	4.7672772	9.777984	1.1468763	2.2633998	-5.173305	5.6513352	10.636986	11.061791	11.396352	5.065427	-1.2938038	6.3702354	-0.72113323	-5.335977
725	21.581263	9.564685	4.729354	7.6754565	2.3240929	5.571961	10.678006	-0.30752432	5.170057	1.9810492	3.7714884	3.552696	5.6239624	1.4562112	8.082714	6.107446	-4.4949317	4.1221824	6.300125	4.6708527	8.007626	6.58633	15.981908	4.780288	7.264805	7.24577	3.8116608	-3.8334677	1.688229	6.5009093	0.31888452	13.266479	4.9034233	-0.79616386	10.088403	1.956666	4.5004086	5.110129	1.1052532	15.04805	13.747189	6.303061	-1.5164275	6.0957627	10.774243	12.081677	10.58628	1.10806	8.22808
726	-14.152265	-7.98152	-6.8752503	-8.314104	-7.9050393	-2.916508	-8.669204	-9.420777	-6.431376	2.5202296	-1.1115521	-7.7575326	-4.3687434	-15.979163	-4.0769467	-18.690847	-11.81622	-7.881491	-11.777276	-17.475672	-15.08001	-2.755866	-25.207764	-5.9066987	-14.954541	-2.1388147	-15.529447	-4.6268187	-2.7528946	-11.135437	-9.942166	-14.775593	-17.576315	-7.5394034	-5.638499	-17.906761	-6.7034264	-1.521948	-18.895376	-3.2023094	-6.4732213	0.4911445	-14.513125	-2.5322134	-23.585924	-8.980847	-6.5394006	-4.0003886	-11.452465
727	-6.379107	6.9660172	-15.957222	2.529608	0.17278783	-14.694285	-8.038274	-5.558492	-2.6666849	3.8209887	-6.855848	-1.7276484	5.9317746	4.3231664	-12.924728	-7.413765	-4.285458	-7.7336574	3.5763514	-4.899875	-8.740071	5.888578	-16.144485	-3.5381906	0.24422169	-8.00377	-2.2528722	-5.054741	1.4730548	-8.417129	-7.811785	4.2550216	-4.9824924	2.2222815	-0.6171344	0.8094055	-9.891721	0.83871144	-13.344111	-6.726307	3.2836077	2.1083627	-6.032221	6.0557113	-7.764322	-15.119039	1.631557	-1.8065833	3.8567898
728	8.241071	-5.3767395	5.179371	4.7928452	21.195436	22.556955	22.893972	2.5674794	5.1018224	-11.853396	-19.325064	-2.6794615	21.080076	-14.072164	-20.431137	-9.632915	-9.966508	-16.216505	-8.594206	-7.2943015	-9.865477	-14.17131	3.240811	-2.529089	2.339618	-4.901953	2.16737	-0.8315107	4.3414383	4.642669	-3.1243231	-1.5257198	3.2609332	1.4826201	8.955876	4.6375937	-5.753341	-4.419892	-12.085158	2.5895967	-8.658238	-2.9196465	1.513134	5.4356556	1.3527216	-0.03418104	5.2676945	-8.366103	-4.8687234
729	16.0006	8.228816	19.539068	16.704329	26.254175	4.832748	9.9184265	15.772748	14.161878	13.492108	25.215246	21.674072	18.493025	23.300552	14.543851	3.5263984	15.321475	12.899592	-6.5394135	1.0405278	7.1620917	1.5709177	7.698691	9.083191	5.7836356	3.9310665	7.909632	-4.401245	6.5693154	-6.785769	-6.818832	-5.9259143	-0.5367918	1.3791634	0.37518373	-11.955462	11.64505	5.3448753	4.2804885	1.1825925	-7.4217744	-9.033933	-2.8534768	-7.2741904	-3.3007367	-3.7565777	-1.9115921	-6.1713815	-3.4926872
730	0.14548905	18.071642	-0.37364736	11.04549	6.8431573	8.493452	3.1862533	17.41242	14.182136	12.18507	4.1284995	18.02271	13.516788	3.1494215	11.693122	2.7847393	-2.964816	18.709707	11.634282	-3.438074	9.253455	8.452846	13.412089	7.173468	5.220161	-5.6827426	12.203781	13.978152	13.185714	5.7876105	10.634719	2.60576	26.08724	13.189977	-8.604526	5.731613	4.010571	5.341326	10.168719	19.409271	18.93003	1.8756595	6.613237	12.835294	14.525861	7.946589	17.790491	-2.7672765	-13.318115
731	4.1052938	7.730261	6.2253284	8.638122	2.3746364	5.84942	8.089197	-1.2585177	6.8160896	3.7237866	18.490242	12.909242	22.160894	19.44747	15.126514	32.160534	-3.4643376	35.4071	27.42334	37.463	9.553885	11.350284	23.613068	-0.037234783	16.536402	11.101602	-4.1273975	-2.9739788	8.477441	4.689558	3.2931213	-4.375694	-2.7334797	2.0705092	6.495407	7.889885	7.520246	-3.1227124	-9.731206	-2.5856276	9.517877	4.1044493	5.6532135	0.5210457	-12.0757065	2.9985812	3.2478676	9.777095	8.5176935
732	-11.322751	-17.991333	-4.830933	5.1329083	-21.388306	-16.31909	-11.166966	-18.457422	-12.314027	0.15935624	-13.559124	4.5450215	-5.446383	-15.796363	3.2521145	4.4486165	-0.44492164	4.2362022	16.123175	13.665751	3.9546363	5.9830184	12.642639	8.509369	3.3267157	4.183515	-2.5571442	-4.5709043	-0.55758804	-0.37914753	0.07983488	0.81117344	6.0788703	7.9655395	10.168048	0.096455455	13.060737	15.517067	16.630112	10.470773	16.229643	12.562873	2.864013	15.970337	3.1966667	-0.79208785	21.140934	13.491612	21.764984
733	-1.3448652	-6.9762177	-11.761882	-5.1929564	-1.5289427	4.52424	9.163851	-8.4938	-6.562107	-19.57501	-3.8286297	-18.794613	-12.749642	-2.5226681	-10.092625	-8.246741	-0.53374225	-11.002576	-20.016245	-17.57528	-21.444857	-11.077817	-26.76739	-16.297258	-0.7812397	-5.8980618	-13.064457	-4.380179	-8.157056	-19.713547	-5.6581903	-4.3170285	-1.3258945	-17.361374	-14.332015	-1.1960787	-3.9271648	-2.9041615	-15.54259	-0.5245643	-10.187605	-0.6504571	-1.4614124	-6.9920335	-9.584702	-2.9157822	-2.0092325	-10.686619	-5.756143
734	3.3736668	10.751918	5.857378	9.563222	15.399841	9.249013	3.6986322	7.731132	3.2786934	7.0324187	8.774401	3.4167855	7.860264	7.6588593	-7.516958	5.16217	14.032608	14.389881	5.4886227	10.432994	0.1352659	17.845497	7.9647136	7.165615	12.282295	13.612725	18.409801	6.018645	15.576514	4.902059	14.101341	2.199476	7.8636627	4.0056977	0.32275215	4.2505956	24.775818	-1.0549636	0.8497403	3.9068935	7.400335	-7.55006	13.144679	0.21050966	15.893837	-0.5915168	-3.5918512	13.52052	1.3850174
735	1.1681474	-0.700751	-8.800144	-7.96315	5.385774	8.031917	4.9599137	-3.3764613	-0.598287	-9.86551	-0.33316693	9.960678	2.7666025	-0.20891674	10.261487	11.953079	11.403512	8.598979	15.082485	4.9373527	17.135492	-7.073946	15.056357	3.8898432	10.340186	8.625848	4.6017895	7.3032017	4.742373	6.4891343	-0.24735968	3.4415333	-0.034294527	2.6637514	-0.35475	0.5304628	4.0839105	0.2579031	4.7120576	-1.9255967	3.369243	11.330001	4.71683	4.8533783	4.741943	8.993911	-0.03962739	-0.3002387	9.756671
736	-2.886072	-2.1402483	1.046733	2.3088005	-1.8622847	-7.927183	4.885313	1.974516	1.9308248	4.5623875	4.4456315	4.4200654	2.8158817	3.2930515	4.9203415	1.9886366	17.79399	18.932844	-2.639813	-6.09482	1.1936301	4.377219	6.624428	-3.4681766	-5.010408	-11.561984	10.653328	13.873397	3.6351874	-1.3871145	-3.6976092	3.9937584	-6.4353604	-3.940712	-3.5848217	-3.480521	3.8654144	8.601185	9.568807	11.381393	5.608765	10.24368	6.744859	-4.7472005	-2.6088097	-2.8427718	-13.816974	-16.964258	-16.510485
737	-6.9942493	-8.474528	0.14856999	-16.38505	-2.5859978	-6.4129014	-2.7478046	-5.0987797	-1.6402527	-10.507623	6.535257	-2.4329965	-4.5774465	-4.642946	-12.997657	2.7364454	-0.6420862	-9.224896	4.7838807	0.52913713	-6.8059793	1.8373785	1.9830742	-7.1463757	-11.534008	4.173527	-5.5190773	-3.7468927	-11.974758	0.31838536	1.6393613	3.2917595	4.135868	-11.450528	-1.3604441	-1.1489493	1.241022	-5.9338775	6.392477	-2.7107637	0.25083527	6.4009457	-12.590015	0.11573235	-2.238856	-9.61629	-4.4806957	-4.9409103	7.3852487
738	8.462678	1.3214126	7.023626	-4.6228466	6.399691	1.1138616	-1.1847411	12.445404	-10.91912	19.299774	7.300304	5.3591275	-8.179801	19.646112	-8.225562	14.985902	6.946461	-8.018476	6.3026123	18.42958	11.704158	6.349934	0.3440365	-0.21296068	0.001363357	6.647988	-3.133413	6.174894	0.7166877	14.864518	6.19008	9.899831	-0.5123997	4.2474737	-5.4040256	2.7713115	11.520831	2.065465	3.4057455	-4.788173	12.215088	-3.4524012	10.991904	-2.3353474	-2.484228	8.092985	-7.0578837	17.099966	13.88216
739	23.343016	7.832958	-2.4160068	6.7558293	6.5226035	-2.5502071	17.13123	-12.447309	-4.1605434	9.376963	0.39106226	-11.3246765	-17.32974	10.071804	1.5434653	-0.5253449	1.6241789	-6.6789317	14.330466	2.1105804	-7.9659514	-1.8860041	-5.1303234	2.7941647	3.9931898	-4.2533607	19.417364	-5.6233277	-8.399638	13.63409	-6.0987716	15.01151	9.918054	-3.9042282	-17.463793	0.54056114	-4.4243493	5.867357	17.123802	-13.839503	-0.13052909	4.7422495	16.824806	-0.11059836	-0.96723145	9.567932	-8.246276	2.7340267	-16.47693
740	-2.525474	9.000323	9.828188	9.020726	2.3951871	1.3209797	-7.491516	9.5894785	5.1545033	12.0164	5.287458	6.2612176	4.8227935	13.62573	-4.468641	5.149077	-8.019399	-2.3702602	3.0140727	-0.9239537	6.8075747	4.0210457	-2.2782385	19.860666	-5.327363	11.05722	12.047462	-8.920681	-4.0655537	-4.1624284	12.962238	-3.1728525	2.945296	6.376949	5.821612	-1.1602638	7.4518113	-5.1761794	8.116617	-6.5241866	9.590451	1.2174174	-0.6167592	11.336967	-2.2233603	0.25382805	7.5674863	14.376114	6.8081646
741	-0.18432029	6.092468	2.8583615	10.717751	-16.425982	-9.657393	-6.9933624	-6.1086445	-5.2030864	-6.022817	11.869739	1.1126051	-5.6771674	3.486377	-3.3799236	3.5340118	11.628044	2.463711	-3.9446917	3.1905787	-3.1861665	4.8370714	8.946179	-7.7781982	4.3133245	3.9806278	3.503576	2.1230488	-9.907733	6.989807	10.903909	-3.909113	6.7596946	9.974914	-2.9358037	7.396534	4.987375	-3.5838783	9.138177	-12.617775	-7.4505935	0.017369986	-3.9563868	-2.7091491	-0.8308014	-8.902774	-3.916234	-6.839648	-0.52004784
742	-0.97925395	-2.9363499	1.7203752	6.8798614	-1.8646652	2.479934	15.13253	3.811716	-7.736834	4.628964	-5.0073924	11.478348	-5.7745833	2.6048527	2.566716	-1.568561	-0.18372004	15.768735	7.289665	2.8307989	13.584778	0.7059946	-2.00402	-6.8205876	-7.104492	5.1824384	-0.27298656	1.6178751	8.4067335	-1.6657795	-1.7548785	16.19454	0.87058973	7.2486978	6.4442883	9.390595	7.5869045	7.8668704	5.9164805	7.1381507	7.2965317	-1.3660017	-2.3164723	4.825958	6.4146657	-0.87456304	5.1863556	9.761563	8.107062
743	-6.526583	1.9337473	-7.3611207	5.764071	7.241621	-4.4631314	-1.0951477	0.31612763	-14.502324	-2.0018837	-23.59638	-14.568069	-11.271416	1.3357725	1.0335974	-8.121616	-3.507492	10.996825	10.584164	-11.89956	4.989042	-13.265452	1.4347463	-4.219213	-8.623404	6.653519	2.4159002	2.7266426	5.8774333	0.02439054	4.0533395	-0.6662708	-1.9145681	10.618224	5.9839396	5.1338058	12.534179	0.14199781	17.368631	3.5865147	1.024259	14.347903	18.964127	7.210897	-1.1963307	-6.763746	6.705275	4.709705	4.3555183
744	3.667279	0.46265006	1.198562	10.511938	0.7832458	8.309905	-2.7594345	13.457217	-3.2360325	-3.5300853	5.763148	1.1532675	9.266785	6.145722	-2.5716016	0.36824647	0.34090313	8.35621	-1.4588437	-1.29845	9.113245	3.6161048	-0.26891026	12.259541	-1.620494	7.2491546	-11.363172	7.77212	10.11045	11.144128	2.057421	-3.046483	8.86599	0.5926742	-5.742419	12.518977	4.9961095	-3.198665	11.646449	-4.7032065	-0.43805793	-7.250771	2.3168356	12.882878	8.873082	13.148995	2.986592	3.9561055	0.68126446
745	5.253655	7.679465	3.0269308	13.553689	11.459476	9.181947	5.8952394	11.195903	8.974613	11.404416	17.054247	-3.1752565	7.4130616	11.336148	-2.265062	5.264488	-3.4718587	-8.0257635	9.005087	-5.2738633	-4.9892783	-8.631938	8.150331	18.741117	3.2582133	11.265461	10.173322	5.94988	5.7650046	5.713591	7.2738757	6.387675	4.611686	17.77831	5.1307855	13.34077	14.876872	-0.5953843	10.247612	-0.2265079	-1.7019639	2.0597603	3.1007006	-1.4755111	9.246963	0.15903187	0.79754347	-4.995789	12.660587
746	8.03851	-9.070451	-6.0808053	7.285944	9.322533	3.3032415	-8.254142	17.455185	5.267147	1.8346993	1.0863268	-9.161868	4.1405034	20.92659	4.7978587	6.495153	11.820214	-4.9954057	-3.5985165	10.671898	7.7039495	8.424229	8.057449	16.410215	6.0523095	10.395336	-2.7757967	38.153973	-5.1242805	12.0871	9.102994	2.972308	-1.441481	1.7167708	8.253047	12.226868	8.979584	6.2849936	12.413636	0.8448327	-6.706592	24.153498	-12.148892	4.527906	0.04548313	4.943608	-9.07917	12.038388	-6.303642
747	6.612864	-5.479407	0.8520538	-5.9206643	-9.626301	1.5048771	-0.71067363	5.6348915	-6.498688	0.48881626	-4.0290375	-7.5378003	-9.252722	-4.2877803	-5.568156	-9.95868	-1.2878733	0.7336882	-9.136843	-0.4224876	-2.2456915	-5.1380982	-8.168876	-3.5830119	-9.0338955	3.6538029	-0.36879435	-1.6318084	-2.0838158	2.2586923	-6.401455	-2.124028	-15.641866	-11.655465	-8.113641	-6.3745346	4.8443513	0.36872664	1.8955297	-12.2693815	-15.717393	-8.1717205	-1.8298842	-0.050904274	-6.964657	-9.46752	-4.4077334	-4.8909454	-2.3537436
748	-11.081599	-3.074009	-6.5857596	-9.761695	-8.225805	-7.8803535	-10.346929	-5.447226	-2.029247	-3.5688984	-4.5831532	-8.137828	-1.0661432	-10.240491	-4.0009212	-6.2051787	-11.820519	-14.649219	-6.067322	-10.218766	-12.21688	-2.72348	-5.5066814	-2.0138109	-5.8099437	-9.360145	-16.567896	-13.25352	-2.9677753	-11.79044	-15.415772	-9.883228	-8.993479	0.8121765	-7.7436795	-3.0577316	-7.4332294	-11.059894	0.91542625	-8.048181	-9.849394	-4.32153	-4.7161026	-8.236338	-0.20498244	0.24570985	-9.947549	0.65004474	-1.6760145
749	-1.6500306	2.8230412	12.579781	-1.7718624	-9.087057	0.24245918	4.8349614	-5.413015	9.665389	-7.9234715	-9.77645	-4.849801	-3.7751186	-9.733852	-2.9680843	-3.1057358	-7.474913	-8.172093	4.783597	-7.171972	-6.7527795	-9.561104	0.014555554	-5.613237	-2.584687	-16.111948	6.0856233	-6.728887	-7.4557433	-2.2303941	-12.297725	5.3889217	-0.14977892	-4.334352	-2.8781521	-8.057179	5.9125724	-9.448548	-10.694157	-5.642901	-10.84238	-9.533566	-20.559328	-1.8776727	-15.668199	-4.888746	-12.055562	-8.529771	3.5169265
750	-12.324401	-20.48165	-13.32438	-2.6384408	-14.366554	-9.328292	-0.9212389	-17.070223	-2.962019	-19.172346	-9.286508	-16.884493	-23.309662	-2.6165905	-16.842094	-12.746223	-12.359815	-11.560849	-4.940535	-14.354619	-12.336219	-5.627607	-7.5062766	-5.054014	-14.764839	-9.263854	-11.858348	-0.07869426	-5.2607913	-7.585624	-10.381482	-2.3411055	-10.702844	-14.515739	-8.759921	-8.952994	-0.19311465	-10.069454	-11.116871	-2.968355	3.590063	-8.891162	-3.9225729	-5.5234056	-3.1262848	-8.791936	1.3404945	0.26391968	1.4105014
756	4.1337733	3.0489452	17.7225	18.391626	14.291898	-0.9850566	12.2113905	1.0289639	9.0998125	0.20033868	22.624105	8.997982	10.467063	0.85014915	19.21809	5.879479	2.6358988	2.6855125	13.062945	16.303007	13.415703	-4.6903057	13.964643	9.919176	4.883539	1.9456978	26.557922	16.68168	16.067541	2.6226609	15.306751	6.724438	5.524803	-9.779798	15.234734	12.347652	19.246653	-2.1107423	13.405156	6.7790895	1.2795726	-10.561534	19.694355	14.856895	11.046861	-0.65811855	15.013427	0.23384047	-2.034694
757	1.4865478	5.162991	-8.690196	-4.631863	3.4547904	-6.1506615	-7.5233936	5.540996	2.1238625	15.02977	15.650958	4.626562	-10.389931	2.0771334	22.446787	10.194022	6.9241157	-9.756887	3.9110987	-1.9602371	-5.58757	-5.506266	-0.09035683	7.4674835	-2.876037	-1.8282908	-1.1794528	3.9157276	13.80086	4.850228	5.408666	17.27671	-0.4934419	-12.454049	-3.6943486	11.976028	17.198545	-8.209034	-5.904808	-7.7579064	5.293151	7.170918	-0.8100545	23.655249	10.1961775	4.07872	0.034612894	-11.029807	1.7117723
758	-1.9415207	3.1416428	5.4223747	-0.26901412	-0.48065138	7.42193	-1.6230068	11.829265	1.3333956	11.547072	4.7573466	7.2797318	-6.037497	4.6216216	2.7008235	12.297863	4.2007604	-2.0035353	16.755068	8.186795	13.544608	6.9808106	7.5678506	5.588612	7.086872	10.219273	2.3706217	2.4462817	-3.082835	3.6201591	15.365535	7.5461826	4.876753	8.613684	16.856428	2.0880253	11.961034	-0.80534834	8.503365	7.902182	7.820086	-5.3119254	1.7396168	3.5892818	2.8299742	11.774807	5.0501723	7.5192285	1.7494259
759	-1.938446	-3.5823767	-0.2431844	-3.176691	3.7099743	-1.0470127	6.1242833	-0.5248664	9.256391	-0.3358337	3.0584981	-12.762065	3.0356681	4.7893004	-6.9315414	0.04962182	-7.3122363	-1.3703117	-3.9538763	-7.3842864	-3.5176318	-0.062084675	-1.3671061	0.2333258	5.6843553	-4.937535	-2.9766388	-7.7376847	-2.1288493	11.574603	2.6333816	-1.0924712	4.3440666	0.06870588	1.9427991	15.105746	-0.80993193	-1.121404	-0.9264264	-4.0381684	-0.27499294	0.9513178	-1.8512458	-1.0781374	-2.2884421	-1.1731051	7.0467887	3.0407734	2.0092986
763	3.5810366	4.2000194	8.671173	-10.342656	-10.5658045	-0.26273346	1.6654216	-3.3204355	-0.65660965	1.5496322	-1.7746611	2.8266554	-14.067314	5.402186	-5.832651	2.9270813	4.8061852	-12.872875	-5.38642	-1.4949322	-14.615863	-1.5477527	1.3717886	2.0174522	-1.5302302	4.710609	-3.744632	-3.3095462	4.401779	-8.840133	-13.553775	-0.54220027	-19.965015	-4.3691926	0.41714588	2.2803361	-0.3063046	-20.040623	-9.400552	-1.6598295	1.8883926	10.338727	5.6725116	3.6009305	-1.9147921	-6.746652	0.7741914	-0.99225616	6.236387
764	4.7556224	4.5103717	2.4042213	13.57312	7.1846046	10.764809	12.058663	-0.7833999	5.968344	22.41131	2.8634741	-0.6804707	7.86387	16.50366	12.018847	10.122167	11.152694	11.199386	13.937747	3.7698421	4.7262816	13.73161	9.393399	-1.2204137	-0.7418155	9.677836	-2.1250262	7.5893846	4.998289	-1.6725503	-25.327082	-11.008069	-10.578427	1.0930101	4.218853	0.9643607	-2.2409353	-4.795765	-4.2798514	7.6510797	-1.5266838	-17.512934	0.045099735	-1.7916752	-4.724157	-3.203049	9.98274	-1.4676046	-2.2907655
767	-23.3731	-23.619492	-17.134151	-20.388247	-23.168991	-20.754492	-24.225561	-19.946796	-25.793373	-17.063612	-13.811429	-14.378514	-22.324942	-7.88856	-5.6698723	6.3543944	-4.5542674	-2.806363	-4.493443	2.0894754	-7.5278754	-5.4788184	-0.5330623	-6.314546	-7.8525047	-1.0963758	-9.054013	-4.895574	-3.4593084	-8.183705	-12.963223	-2.529367	-15.309845	-2.081003	-10.12078	5.3300858	-10.36575	-4.0755877	-7.6505876	-0.6859434	-10.240489	-11.97208	-11.690314	-4.413961	-10.009466	-3.2849329	-6.381207	-3.9754083	-12.431647
769	-1.7582322	10.792966	14.015018	18.593485	3.7423878	11.802674	9.81662	-8.803134	-12.0421295	6.819533	-10.074871	22.950256	8.415134	6.183001	7.7584023	-5.975807	27.94303	-1.0576359	6.1591167	12.800876	4.235792	1.8518339	-3.470169	-4.011867	-9.090765	1.6524935	1.8188728	-3.6371212	5.876159	-5.0902333	-0.19073568	-14.60497	-0.7179778	-5.0529637	-3.0408592	-5.564781	-6.4907665	-4.4980636	-11.525767	-2.2898848	-4.2044234	14.969274	-7.6095276	5.19764	-7.442344	23.681936	6.181929	13.698631	2.018511
773	-0.42526343	2.2149913	0.82470894	4.057017	-2.787608	0.46249446	-3.5729825	5.1590123	9.47914	3.8293087	1.4521623	-1.5983337	4.002119	-2.4945931	4.06364	-0.0530349	-2.8335545	1.7725407	1.7140375	1.940073	-4.791034	3.321623	-2.11999	0.82316685	4.385699	-0.3641877	3.4139435	-3.6469936	6.12423	-5.042162	11.011563	-4.580073	-3.4647732	-13.363849	-5.057884	-6.935259	1.0104847	9.497451	-0.28536844	1.9474801	-5.390608	-7.882129	-16.085125	-4.9030533	-5.9515176	-1.3388752	2.5028179	0.029429436	-1.1428567
775	17.128075	2.605386	14.784747	17.829405	5.3494105	16.25041	13.536895	8.709509	10.019384	17.11291	6.069376	12.287502	9.862038	3.2343853	7.8389206	9.683459	5.3212304	8.029142	8.137623	12.0505705	3.059922	7.621285	-0.088788666	10.176996	12.613816	9.00244	13.29208	15.967132	-3.0427616	11.470296	4.6498194	18.029625	8.983571	10.740735	6.006729	7.5144134	10.131476	8.18785	11.670512	4.951273	2.6818678	10.5390415	3.9488	-0.37702084	-1.4529481	1.6637602	10.92596	6.9355407	10.859299
776	-0.643383	-9.29515	-0.65740395	2.2090378	1.1089617	4.2891827	14.755023	11.527774	5.956655	-5.87047	-2.8777475	6.54717	4.1217246	4.570982	-10.924587	12.40924	3.9696257	5.9023247	1.026413	-12.376151	10.329276	7.3006988	0.444258	-5.2309656	6.1700153	14.942997	12.910599	2.0306244	1.3950915	-1.8375769	9.139704	6.7800937	-9.465299	12.485722	7.1408353	10.311133	0.5335744	-2.3304143	1.5395418	10.031516	5.1998067	1.0502326	-0.91372347	-0.8417368	-1.6862861	3.8374712	8.692966	-3.638532	-10.936523
777	2.7964032	12.685485	5.2033105	2.3322527	-1.8512863	4.253636	9.354701	2.178983	3.0974104	-3.4817913	6.6609406	-0.110524416	1.7310957	15.578538	0.006378651	-2.051446	-11.535179	-5.679405	4.4793725	-3.8431797	8.581718	-14.339963	-8.915305	1.9487456	5.3218718	-1.3774599	-6.7637444	6.28817	-7.358047	4.7877502	8.991178	-4.3255	6.012577	9.3791685	7.131429	0.036166828	-4.861545	1.1720093	5.4205384	4.435158	5.097457	5.27584	2.1393182	7.4265695	-1.3564081	0.74001485	-7.836784	-6.987593	-10.911273
779	-6.982351	-3.7442627	-13.504723	-8.096843	-4.610672	-10.799304	-7.049517	-11.052726	-1.4436145	-8.48928	-5.822834	-6.389599	-6.2175064	-7.654898	-0.057337284	-8.972175	-1.4811522	-2.2596538	-6.511274	-3.2924767	-5.133341	6.121511	-1.7623186	-7.326285	-11.5535965	-0.03864765	5.5636215	-6.979463	-1.4286052	-5.677887	-0.16136248	-6.3281302	-10.836408	10.296412	-0.5909849	0.43952242	-6.49425	2.2574701	-1.1740443	-2.0767434	-7.081955	-0.46554914	-12.252708	-12.979057	-7.15937	8.711308	-11.690914	1.1328979	-3.1321552
780	-6.9450073	-11.298821	18.481012	-0.77983636	-0.9302139	0.49228826	7.9186187	-4.7803044	-1.9483324	4.492409	-11.026254	-13.147751	-0.21938924	-6.6333313	-14.228737	-15.739475	-13.694003	-30.01681	-16.008093	-23.99166	-13.489369	6.3868346	3.2348795	3.7734668	10.675494	-4.2392917	-0.14897569	3.5665739	14.171655	8.061515	10.951772	14.005298	3.8149796	3.2886984	10.553585	-0.801058	9.390702	1.7829839	-5.8146024	-5.450699	19.002834	12.837573	8.925151	8.906162	17.066023	-11.908134	5.7584147	5.9979463	-6.3212657
781	-18.496918	-9.845368	-28.929907	-2.185759	-18.690115	-17.243204	-9.152859	11.681605	-13.770059	-9.588698	0.78426695	3.2127876	-13.071462	-2.6738987	13.78141	-5.589447	5.60362	3.9035187	11.789639	-2.1746256	-2.3785465	-8.69897	3.8344305	-5.447248	0.05749623	-5.959936	-9.038861	-10.828856	-7.89723	-12.887294	-6.2642994	4.4120855	1.9662868	-7.371177	-2.7296278	5.6650295	-5.3584747	-5.822821	-0.3713061	7.481579	-5.01673	-4.6282406	-6.2963753	-2.265541	2.1529605	-3.1261795	-1.5346861	13.957069	-1.0235399
782	10.169003	9.154842	14.131654	3.5874965	14.940598	3.9590788	4.9433303	0.85550183	9.017904	21.554726	2.7590237	3.7467012	9.5000725	4.7513556	8.8202715	0.12205625	4.0286326	16.38592	3.7507677	9.624324	4.5188026	-0.59946394	-1.206422	-5.3517957	1.055714	-0.08155191	-3.949645	1.1423882	-5.1657004	6.9006886	6.3712673	1.1136554	8.187371	4.1417975	8.422988	5.985537	6.937944	12.227184	0.7089941	5.076532	4.7419667	-0.012129624	6.807445	1.2055871	-1.598756	0.43215385	2.6595209	1.941977	-0.108754314
784	-1.4163944	0.7807525	7.063318	2.725462	-7.654266	0.8885157	-4.845817	4.3935432	0.17180347	17.160341	-2.869663	21.7706	13.242317	-11.737966	8.945494	1.5456791	8.829855	-3.8892307	14.102931	7.2054496	21.45791	-20.045788	-5.7134266	6.753271	9.951374	11.51571	4.184979	-25.861238	2.7876918	21.269333	0.20120414	21.46586	16.99814	3.3516262	0.20572567	-0.61293393	20.63159	-6.4892907	-14.937678	5.9610534	3.3839657	-5.586797	11.424275	-0.09153926	-18.499931	-13.103204	5.019316	0.30703458	6.208489
787	-5.0164165	-4.073174	4.1437573	8.315545	-10.56602	4.551051	16.6156	-0.57632345	-0.24799703	-5.827675	-6.796495	-15.609164	-3.5075312	3.005358	-0.91450983	-10.57424	-1.593836	-7.2427526	1.5434265	-0.7182598	-7.6631966	6.344536	6.635193	3.4981058	11.508221	2.9280052	1.9663715	-7.453058	-11.611659	-0.6775212	0.028846502	0.7277291	8.79939	-6.750874	3.2601416	1.3610142	5.2260194	-5.528483	1.1898614	8.408238	-6.927107	2.6185133	-11.55283	3.8373413	-12.227315	-1.2109052	-6.003762	0.3205433	-7.1532116
789	-4.2147403	-1.9446098	8.754966	-8.637336	20.314995	14.449927	16.064915	3.1978874	5.4095573	7.222889	-6.0225444	-4.525764	-16.15969	-0.042179745	4.5469403	8.784028	-3.548097	8.200803	7.1820703	6.657533	8.825233	-0.002918402	10.2999735	4.22397	3.772314	2.2388349	1.5255375	-7.032142	0.9068713	-8.661077	3.2012005	2.0533516	2.633117	1.8285933	-8.748507	-7.4473877	6.775993	-8.581039	5.726738	-6.3539796	7.108791	2.5063264	-5.021541	-0.32281804	7.808279	4.0031924	14.064332	2.0372374	-12.517601
790	-4.316913	23.95458	-10.149657	-4.980247	14.038437	1.4371463	19.44116	1.4413117	6.0576186	10.4516	3.5598507	16.827934	-5.810825	-8.4938965	9.591439	-1.3772913	14.0696745	0.4222158	5.6989555	-1.5909954	14.050359	19.971672	-1.8501577	17.062529	6.4204235	-13.49886	6.278263	-1.2171044	-5.8110843	1.105086	13.751137	13.104122	8.729171	23.457289	5.038502	-5.0530276	19.862343	-2.0183127	15.722856	6.8102155	-3.3322935	5.9344215	4.5500965	4.7423296	-4.0917706	3.2697399	2.5130513	-4.079017	6.8265896
791	-5.9828854	-9.630395	-10.841872	4.516405	-3.620443	-0.064879954	-13.108853	0.5727412	-5.5691094	-2.0684035	-2.3933973	-17.495258	-9.596099	0.93531924	-13.010007	-20.769741	0.4146258	-3.45191	-10.263644	-6.5810533	-11.672862	-3.1942647	-5.3916206	-7.1029296	-14.272842	-4.2961593	-8.656734	5.563557	-4.3812594	-9.454147	-5.570316	-21.145708	-1.4219211	-1.1555854	-14.107894	-8.167995	-15.10459	-17.939743	-13.424417	-8.974723	-3.704785	-11.541194	-10.073609	-15.324056	-3.1692374	-13.54892	-1.5607787	-10.953975	-13.091286
794	6.727406	-5.013882	8.018184	-11.598004	-3.3949835	-8.359429	-5.0131383	8.371437	0.25472346	6.747532	15.297915	18.418205	14.580035	13.485934	9.124419	-0.8534374	-14.384427	-23.092768	-19.939198	-31.557459	-9.524163	-18.89205	-1.8772446	2.7021291	6.7265015	6.715037	0.12839699	9.640021	-3.4502735	-6.6826987	-16.31582	-24.020554	-20.684904	-10.564612	-12.020309	-3.12527	6.9978347	14.740182	13.211946	13.512626	4.9619904	-1.2704701	-11.901173	-20.96409	-20.140013	-9.191845	-18.424257	-12.466591	-5.8651905
795	-8.2832365	5.2157273	5.7108245	7.411844	3.459185	4.129684	2.3433912	7.214811	-1.0788451	0.18428862	13.380794	0.16309533	3.3459103	-8.575203	-3.580307	-10.739778	-2.3183506	-6.394056	6.3059525	-0.7376561	0.11893356	-0.72744876	6.4243546	-8.771373	-1.247236	-0.5755715	2.5263922	-0.25740767	-2.2253306	-2.5374546	0.6627727	-2.9145749	3.4228756	2.3492024	-2.41374	6.4537234	3.144841	-0.51751035	-1.3982983	-0.55588704	7.5112367	-6.301127	2.366584	-4.3595977	4.949208	1.0269598	1.5410773	-0.76996374	4.29818
796	5.2885737	-0.60525376	4.832916	-6.2116485	-2.9744205	-0.6555417	-6.5866547	5.729761	-5.248992	7.0772185	5.2052455	-12.000137	-6.2574825	-9.771343	-11.301969	2.2140305	-3.7216842	6.740265	4.513624	-5.4611096	4.1016173	6.2537365	-1.4657	2.9690626	6.0351024	-2.295675	-2.4355478	5.547793	-5.047406	2.2123547	3.7315953	0.5802447	9.095407	-13.897338	-1.9455477	-3.369752	-14.779979	-13.445254	-18.219242	-6.4406714	-23.227003	-19.713558	-0.31281003	-12.77506	-18.29268	-9.449331	-6.596976	-14.318054	-5.6396832
797	-4.5495343	-8.771767	0.24218829	3.687566	6.9655385	3.6292813	3.5327969	-1.255963	5.04164	5.5619016	-0.0607543	8.552794	3.7051017	20.992361	0.035199802	1.3717152	-1.8220135	13.168651	2.0181973	3.6789205	-1.5997545	11.177406	15.617523	1.352178	-3.2263653	13.177274	6.062786	5.832365	2.7032604	8.819537	1.8249067	0.6913453	8.932136	-4.495501	9.9483	0.028423468	8.126067	-8.666789	-5.4181848	-4.1104693	-6.859293	1.3938936	3.6397846	0.52434546	11.589051	8.172237	-1.2980388	4.562126	9.524396
798	11.809189	3.0753677	6.1678605	29.996634	36.823063	13.408587	20.67077	9.548789	3.7664688	14.360741	8.72167	56.17156	29.387774	11.131419	17.664042	13.34179	9.203705	17.01663	-0.33753586	35.313572	41.639904	19.560926	13.249526	23.934912	12.224224	9.921689	4.863407	46.283005	36.572037	13.425433	18.727741	11.65162	34.5765	19.532333	19.756071	20.35576	19.737637	22.359388	22.21196	29.456894	20.445585	26.024406	24.490288	32.54927	9.405633	17.007246	13.076274	15.547157	18.152906
799	-5.9730377	0.39784852	-1.3122526	4.1826997	-4.8814883	4.293299	-1.9020071	-0.08504184	3.0641527	3.9097679	4.8308334	-2.168843	5.5285587	2.271088	2.5697396	4.2650914	5.305477	-5.360846	1.5702543	7.911259	-4.504097	-0.01257356	3.7941372	-9.62399	2.8646307	2.5395815	0.38611296	9.081769	2.2534835	0.20393555	12.2125635	4.973532	15.069999	14.891818	-6.1004853	-1.7249416	1.3346306	-10.649025	-9.311486	-0.9146306	-3.8587506	8.362923	-5.4422054	3.2887223	0.7142377	-0.4422021	-3.9434984	-1.2622076	-0.72269154
800	-5.5843377	-4.9004636	2.7431228	-11.2881775	-7.0314617	4.084245	-9.1231575	1.0820509	-18.958168	-10.912913	-10.53059	-7.8278613	-8.016028	-9.308086	-11.051579	-4.384828	-3.7795022	-1.5478247	-1.5610224	-18.955404	2.765582	5.848534	-14.081004	5.31375	-7.2213135	0.378592	3.531498	-12.207406	-4.646344	7.5416207	8.541396	-6.7472663	-1.3187684	3.5236537	-10.502929	-3.7604868	-4.8962855	-0.9866808	15.000434	-3.836401	0.77076393	8.02345	-5.6279435	-2.730008	2.4781413	5.379513	-13.2868805	2.371148	-8.809913
801	1.9089309	-5.9913635	8.955129	0.35108057	0.4401277	3.1098874	0.41559473	2.0846899	7.672798	-0.45748392	-0.5477026	-12.468673	-14.688502	-13.329829	-12.050152	-12.950394	-15.048248	-17.351448	-6.5410743	-16.800234	-14.649689	-7.170508	-8.882951	-14.423978	-14.569629	-7.8556113	-16.294706	-4.6152987	-6.1898847	-2.2995827	-12.415225	-6.0407867	-10.651913	0.104165554	-2.5307796	4.9902225	-3.7902415	-2.626166	-12.4971285	-11.4456415	-10.933563	0.07497469	-1.5184141	-11.462073	-12.090627	-9.395688	-0.81311816	-7.373909	-6.6238074
804	11.257938	-6.678201	2.163792	-0.2591146	2.3533869	-14.082225	-7.009629	7.586474	9.2382345	-13.310445	-6.5508895	2.1181612	3.250714	1.8123202	-5.7393227	-4.9392686	0.8455472	-3.496335	2.1343558	-0.45684734	9.705241	3.2807636	-1.7332329	-5.594345	-1.7289371	-5.097442	3.1059847	-4.08129	-4.3633294	8.06483	10.849053	-3.7437403	-9.0640955	4.6787205	5.086634	-6.147447	-6.900583	12.996868	2.4591799	10.144361	-3.8318405	-0.6246252	1.1260481	2.274733	-2.301568	-3.1508179	-3.7459667	3.8961432	-4.9809556
805	8.564289	5.9593034	8.947545	7.4420047	7.7708416	13.911353	3.3353436	-3.4088304	-3.5980492	-7.7814403	-4.3242345	-4.110418	-0.0689284	3.2519605	-1.7358564	-8.54667	-6.081962	-8.452651	-3.4249256	-3.163792	4.7164307	3.0768392	0.692735	-2.2440586	2.0264757	6.004961	7.738798	0.17242567	0.6966245	7.3451715	8.603893	2.8367207	7.3418717	-2.3880718	-4.811482	-1.399978	6.2076187	6.1623306	-0.733167	-9.95959	-14.850021	-15.007108	-8.269154	4.5989604	8.163688	11.9222975	6.3141055	12.506577	9.954835
806	0.28306675	17.167376	13.5598955	13.794594	6.552803	2.267185	1.9173079	14.611474	8.883042	-4.4957805	4.5791445	1.6285902	-1.359995	8.972492	-1.7965113	1.367032	-2.291559	-21.516138	5.8740044	8.219374	5.2666926	1.8360609	2.843025	2.8156002	-4.954581	7.2059827	-2.0880969	7.640265	0.25367495	-3.4379814	-2.268712	8.58971	10.909011	2.0290225	-12.57423	19.466398	-0.72405934	7.7768817	9.439212	5.103952	1.4396154	25.788523	0.9632077	3.2341888	13.224953	1.77038	18.322824	0.24859793	-12.803894
807	-6.3498664	-8.599621	-3.3946478	-6.080421	-0.28746548	-6.421261	-0.9996322	-1.5153929	-7.0339036	-9.071879	0.36960807	2.6741002	1.9941753	5.1127486	-2.7813206	0.4634266	11.251231	2.4363756	-5.838385	5.1442833	5.366165	5.5312505	9.565346	2.7313817	11.994559	12.937172	2.4234717	4.1696725	5.583446	10.734532	6.0934334	-0.36582598	14.903717	12.5321455	5.4137683	4.130879	1.6668725	5.889073	5.8553634	2.5784616	8.8666725	2.929734	3.2410352	3.5381558	0.5070022	-1.2046751	0.22550552	-4.5615234	10.966949
808	-14.990715	-6.732279	8.740668	3.2006176	-4.759291	-2.7065551	-2.1894333	6.7830377	2.1647556	-5.456629	3.4754543	0.22734447	4.2134147	-9.66809	-3.1265123	5.734884	-9.430627	-15.741563	-7.5912957	-11.41214	-10.179172	-12.728568	-14.152713	1.5027281	-12.667725	-8.100335	7.1606746	-5.157412	-4.134338	1.0803012	-2.6286783	-1.0115179	-6.9565716	-15.45333	3.9167998	10.845693	7.798824	-7.3585057	9.495262	-15.861623	-7.5599923	-8.460513	-3.223911	-1.9319878	-12.809321	-9.352699	-5.6541305	7.9831796	2.437803
810	8.678336	3.3751037	6.0893097	9.658318	5.895825	11.549564	-2.2796018	0.8351843	12.471738	13.43578	0.92492086	7.750683	4.290268	7.864231	-9.451989	0.507844	4.148182	0.544457	3.2750313	6.655634	-1.0022179	0.72581863	2.5585086	11.019642	10.217351	9.758209	15.747159	12.156437	0.89294547	1.8402842	4.0038	4.9814143	10.867482	7.3289056	2.7983234	0.66370916	1.1165373	-3.3965337	5.582744	-3.234807	-8.887876	1.6698061	-0.25784397	-1.0104972	3.177761	19.53874	3.5379295	-5.704344	-2.0340755
811	5.920172	-1.9281698	-6.7624373	-0.49897036	4.2026944	0.8880783	8.564748	-2.3028448	13.823269	2.6289618	8.257315	5.33832	2.301325	4.627177	2.1248424	2.9598076	1.5266684	-2.5585418	4.538881	-0.909126	-4.497599	-4.958288	4.5605664	-3.987149	4.2169127	-4.796313	0.4902127	5.014853	5.073799	5.6540623	-1.2643546	0.63131315	-17.647898	-14.453396	-16.162817	-7.2516747	-7.739395	-13.45745	-18.224989	-8.758868	-23.173264	-13.720757	-15.629668	-16.479734	-3.5448453	-7.1996613	-20.82831	-2.0742426	1.0609155
813	3.3694499	0.091294765	-7.8590016	1.7153101	-2.1785555	-12.249992	8.902514	0.23529053	-2.313382	2.6568038	-3.017725	3.225238	-19.979403	5.941733	-1.952479	3.6196153	-2.5842972	0.101988554	2.9698715	-5.800955	-5.3746934	6.592444	2.7563007	3.5853913	5.0820885	1.0475788	13.485816	-10.297732	-0.41295624	4.9409413	2.0981107	-1.1972362	-10.999657	-7.1313043	6.7029576	-15.353381	-6.552977	7.912791	-1.1454211	5.7713237	-6.238889	6.46658	-10.700138	-5.4734864	3.2209442	-9.302918	1.7551647	-7.888992	9.487817
814	-13.122205	6.8827934	13.392906	-15.514829	-8.656564	8.298102	4.820929	3.50722	-5.83898	16.808184	8.23079	10.116731	2.7058117	-0.38706532	-1.4287745	2.2704756	6.8720746	-3.3876498	-0.56601685	-3.9890757	2.0936644	6.747767	5.342445	-2.1801546	12.729928	3.227938	-8.831046	4.5947366	-1.3653258	-12.550683	12.458613	3.0889556	-7.5289454	20.055437	2.458174	15.184838	12.032524	17.192804	20.184029	15.507309	34.38747	21.623343	12.309975	20.232187	27.085436	13.440968	15.819469	4.84755	8.165699
815	-2.1520584	5.771319	15.23762	4.0235567	-7.8696694	10.877308	-1.4115003	-0.8114426	11.055294	-0.3818048	-6.3940177	7.632723	13.417386	5.711218	9.35024	0.98762184	-15.141574	9.237164	1.9550099	4.0907993	13.251023	-0.26968765	-4.2134967	7.9317703	0.6723585	3.8273623	9.729574	7.1165004	-3.4916468	9.339034	-2.2647765	-9.360967	6.076641	9.476541	-5.6606927	16.156567	13.052101	12.445231	15.7289915	12.2297735	-2.9712803	9.714871	15.088783	8.669371	10.185136	4.7409253	7.5011425	15.001729	-2.8472736
818	6.800394	-4.476625	6.6357517	6.507941	-10.324531	4.0245676	-0.4135081	2.368782	-10.3294525	-4.6571755	12.338071	-0.35443148	-3.0889263	-4.9139543	-2.9225998	3.0866833	-8.834502	2.8022826	9.4821615	4.8257556	6.4541345	-3.612663	-3.0860956	-0.92842644	2.3296242	2.1809185	0.18882306	7.1548543	2.5938976	-0.17861049	-2.9252865	-8.306083	0.58377427	-6.0081925	9.083299	-1.6786429	-2.9219434	3.9485924	-7.401024	-11.784195	4.705533	-1.326944	-8.460539	-11.877663	-10.601219	6.2857537	0.70552635	-11.865357	-8.947473
819	5.0112815	12.669925	6.123224	3.120425	-9.443162	0.21883543	12.006885	6.0377374	12.13494	5.0425115	4.2355285	-7.438577	12.030866	7.2360954	12.609899	5.600174	4.2695913	-7.571041	-2.2170486	-7.4116015	14.415108	11.018704	9.919383	10.5359	12.8146105	8.331225	3.0882494	-8.482601	10.638549	4.7664514	9.309881	9.447502	5.0713134	-5.9102287	1.6914711	10.555327	8.0628	10.830929	7.403418	6.0687995	-8.051868	10.548187	7.0057225	12.246203	6.737436	5.53253	-8.2543745	-0.015129924	-8.085048
820	15.701694	9.09933	15.196485	28.282469	39.465694	9.782317	16.963808	-9.171444	2.7884998	10.884807	23.78512	12.033204	1.3107399	18.147163	1.6224151	-4.9043593	-9.485241	0.42329994	-0.21059765	-3.2928793	0.7461638	-0.4728311	5.0488634	-19.397993	-1.9918019	8.845181	0.81262094	8.820432	4.5026574	-1.8032709	-2.2616045	-0.13228405	9.034243	2.096246	3.1684506	-3.1379454	9.766739	0.986337	0.6461448	-0.3350974	0.74585074	6.514414	13.65514	17.9351	11.547291	6.2705016	4.9887147	16.733223	16.603228
823	1.0996456	2.7765138	-3.328225	-4.2859774	1.3400687	0.36970663	2.304263	5.8009315	-4.204869	5.8505783	0.7909817	-8.244887	11.21445	6.065407	-1.2136594	1.0276445	-2.0306466	10.1840725	5.2539086	8.994054	2.065911	-8.179778	-7.3694	3.094383	-9.964709	6.7805457	1.1712438	-4.1305747	1.5892748	-8.53229	-16.74278	-4.6121497	-1.9497448	12.172612	-11.471503	-4.1256065	0.6259038	-6.954125	-8.120036	-11.144974	-0.40566394	-3.7057965	-4.627222	-1.1340218	3.147295	-3.915077	-9.267261	-0.36630917	2.1339896
824	6.9819145	-1.2412342	-0.5019538	3.1079786	5.3560834	17.121088	3.5170014	2.0022633	0.4294378	17.297928	7.298676	15.330215	2.0646937	4.7437644	7.865832	5.758255	6.255072	3.5680676	-0.5365159	-4.590505	11.190128	3.5128355	5.858003	-4.73653	12.543653	7.811396	3.629096	0.5982086	10.3230915	-0.41318783	-4.592503	16.500088	2.8664649	6.1207237	14.142674	0.37841526	4.7805004	12.236636	9.211435	5.1584797	6.2380333	8.183766	9.895474	1.5874563	9.11517	13.294866	2.9164152	13.272373	-2.8977845
825	4.774488	-1.6386961	-3.8862877	-17.788263	5.2144504	-1.062697	13.836345	-8.277794	4.79421	-7.32164	-9.614542	-4.9408402	-26.314413	2.5712347	5.995363	-4.6098313	-2.1158035	-2.1811426	-5.6790166	-1.213238	-0.67456096	-6.58831	-9.562024	-0.17790969	1.7766224	-3.3970063	-3.7152717	-11.674027	-1.6322689	0.5667693	-2.8941844	9.58547	-17.521116	-13.970407	-5.6367974	2.6514935	4.778954	-3.3944051	-6.506411	3.0111513	-14.160344	0.5418183	-9.127093	-2.8953047	4.822582	-5.850039	-7.4329095	-4.002035	1.913736
826	-9.415252	-10.550719	-12.628311	6.2616615	-11.845784	-3.01803	-8.732149	-8.922526	3.0727015	-8.470993	-4.2901254	-5.92065	-0.89726776	-13.052262	-7.2082863	-10.341507	-10.3536005	-7.9365315	-8.127412	-6.1256623	-11.324219	-8.937959	3.8997173	1.6741668	1.0243636	-4.4925523	-4.390593	-3.6461134	-6.7287116	-6.2633834	4.4095726	-15.3679285	-15.240811	-12.889876	-15.129971	-5.291631	-3.8364708	-3.246171	-3.0061753	1.3924866	-1.3702308	-5.706785	-9.235299	-10.369543	-4.616486	-5.801302	-3.0315285	-11.759174	-21.574224
829	1.65301	-0.58058196	5.25079	-3.362921	-1.5404037	2.7317402	-6.32923	-7.258759	-3.1379864	-0.006405433	-3.8498669	4.259622	3.3788567	-2.0591729	6.1541696	2.5287638	2.1233065	-5.301031	-1.6337548	2.4849274	-1.3983163	4.067638	-3.1464002	4.72102	-1.7489923	1.7850405	1.6291326	1.2712551	-5.913116	-9.012324	0.7060385	-7.469982	-0.1457038	-6.8913293	0.9550643	-0.956418	-0.5676241	-7.734614	1.7671795	-5.0705314	-4.32617	-1.9069608	-3.8395703	2.2985907	-3.9943893	2.8031929	-1.3537737	3.822912	3.4594872
830	21.72995	3.8596494	0.8329148	5.2989993	11.156349	3.113287	-2.4572048	4.1689463	12.88931	4.728107	6.770757	4.3670497	5.2214055	2.2752266	-3.9754298	7.771044	2.9617531	6.317919	3.0380456	13.226985	7.195812	1.2604364	2.1869297	-4.9515777	10.980138	3.6793401	2.1887753	7.800593	-1.6392784	-6.0288944	2.1261063	2.2093725	12.023036	5.0481467	4.8026175	1.1037167	6.9828315	0.004464468	8.222096	12.961693	19.278917	2.341431	0.9040863	1.8513107	-0.43361112	6.195774	-12.801175	3.5818405	8.56742
831	11.375557	0.85223037	4.0429296	2.3117595	1.1126919	5.2785487	2.3278747	10.251355	10.459724	13.234012	8.450863	9.166522	9.588908	2.719137	5.9484277	9.978336	2.8034947	2.9403641	6.1184573	11.482989	-6.960663	18.582808	12.572333	16.824308	12.919574	0.7691541	1.6349758	1.8510331	-5.3144226	6.996531	2.0486062	6.4611397	-0.26743087	15.973599	7.526484	1.3233955	-2.0119627	7.324042	4.3560643	10.977814	3.0435865	2.887996	6.057373	2.3539011	11.342033	0.5357356	3.3821363	4.7378407	-1.3994427
833	15.699819	13.548637	18.812647	14.7949705	13.498925	18.861444	13.298772	20.78597	8.698881	11.298928	12.714908	13.937154	5.514277	27.736877	10.931091	1.7197324	14.11662	8.584029	18.223547	24.374044	12.311855	19.037903	5.9486046	10.91108	11.666034	16.716454	14.736759	17.099207	12.331073	27.77983	1.563898	16.802896	19.127848	18.7195	16.792068	13.062225	15.725227	19.358799	11.954738	10.259794	7.857576	11.388607	12.51949	14.453155	10.345254	20.468788	10.190922	-0.43342748	1.7360443
834	8.60036	2.084426	2.6914623	1.827027	-3.7448342	7.992598	-4.1021514	7.353621	3.2053287	-3.5568724	2.4912374	3.935526	1.4955512	4.3728256	-1.2995386	-7.947754	-1.1396976	12.274289	-9.9040785	-2.0920258	2.8671315	-5.2482285	-12.527766	-14.687203	17.690783	-5.546722	3.0035584	3.0154145	9.344257	-9.262639	-10.35102	1.8313068	1.098689	-8.031209	17.270813	0.89020175	-1.8671762	0.5711934	-15.403249	-19.975481	0.13361955	-4.782265	-19.35766	16.63977	2.830286	-3.925977	-3.9810047	4.4305153	2.6177433
836	1.0301815	12.014777	12.471611	-6.641523	-0.27248982	1.3055788	0.28024387	10.79025	4.733642	-6.518949	-6.23371	-2.73445	8.502171	-2.7398026	0.82630676	-2.4261558	0.30755788	0.66098976	-3.7728653	-1.3433174	-4.400954	2.9338238	5.992021	5.320473	2.4085095	1.4171208	-0.42269626	-10.822357	-5.5966268	1.2847651	7.2137084	3.4100716	7.9263873	5.560928	8.1042	5.593712	-6.57295	-4.097118	-1.5533775	12.381719	5.4294934	1.5797485	8.183709	6.101719	16.005577	5.559753	10.324252	2.7694976	1.1752267
839	1.1107225	-10.238893	1.1790762	3.7996142	4.299828	-2.4717255	-2.4660387	-1.7531182	-0.9040103	3.9602919	0.0933663	-0.8422168	-4.72143	-5.7021713	4.4824796	4.344436	-2.868058	-3.3230584	-12.027501	-10.077706	-3.1915119	-5.524225	-5.7992997	-14.188461	-10.974057	3.9132354	-2.0488746	-6.1510673	-4.3975883	-13.300663	-11.79901	3.6335557	-5.0180335	-5.954078	-5.593427	-4.0598316	-12.243472	-11.617734	-2.5987232	-6.6041512	-4.866813	-12.882697	-10.634853	0.36601305	-2.9336967	-5.9684734	1.4669838	-14.649024	-10.524087
841	-7.521158	-16.866034	-14.72273	-23.95395	-15.844883	-20.496412	-12.375951	-16.830353	-14.758443	-4.248961	-6.216761	-12.735068	-1.9085202	-30.211744	-9.144184	9.136924	-5.0235753	-17.115993	-4.4061184	7.329704	3.3104928	-0.90031147	-14.388947	-7.9029107	-6.461441	-4.116896	6.448933	-10.59943	-3.9912603	1.2655846	-9.363304	-3.5788124	-10.222043	-12.158993	-8.5373	-7.295237	2.8742874	1.4096055	-9.056781	-11.493669	-2.892066	-13.676953	-2.3480613	-7.042542	-16.30659	-9.838768	-6.6614203	-11.472163	1.4104334
844	-16.186796	-13.412688	-5.4360976	-13.335388	-14.476552	-16.466406	-17.167498	-16.790949	-15.670484	-8.753479	-0.83019096	-4.9158106	-0.5026302	-8.075919	-11.386177	-5.0930123	-1.138394	-16.02479	-17.18968	-22.530737	-23.315119	-19.648298	-15.610283	-17.434278	-16.032454	-22.86502	-21.433496	-19.92356	-3.093459	-18.397451	-9.020675	-9.813699	-12.507894	-12.725083	-8.545193	-3.6936016	-2.853533	1.21079	-8.497109	-4.386474	-8.871745	-10.581172	-7.9399295	-10.564563	-12.669332	-12.225467	-15.183166	-8.727961	-8.526167
845	4.682732	-4.5324206	5.884535	-8.721995	2.1993525	4.09617	3.1452637	1.0962744	-5.7485414	5.348448	11.606364	21.15669	8.149695	3.5909579	8.195026	16.107698	14.078059	15.380741	7.20056	4.756681	-0.10248518	2.3753455	5.20311	12.623	2.429965	7.7872376	12.765229	7.6743827	9.248307	-2.2617218	11.620258	1.8476995	17.92098	3.6598866	6.5950265	1.4973663	1.3774205	-1.9579476	8.292521	17.103567	6.571943	6.9588046	2.6486661	13.30898	14.650116	7.5106635	6.1384397	-10.828448	1.5275406
846	2.0274878	3.377261	-3.699482	-11.223885	-9.865855	-9.765567	-4.119569	-13.2612915	-6.421737	-14.322902	-16.441439	8.45979	-0.551239	-13.286374	-11.222217	-14.668266	3.0805466	-3.4873874	-2.2975726	-3.1180842	-11.072839	-11.81042	-1.1304861	-0.2279226	-8.739602	-5.632817	8.478685	3.9467793	3.7248752	-7.5838494	-8.850602	2.3698385	10.23561	8.003514	6.943745	-1.564325	-4.497668	-2.589496	-10.18868	-8.898032	-2.288006	10.165986	10.257236	-12.48907	-10.057881	-11.877678	-8.894885	-6.251049	-1.0791117
848	-1.1397012	-11.25661	4.9062715	7.053782	2.746083	8.553455	9.961001	-3.218567	5.7610936	4.6557746	6.956159	-0.81067157	-0.6227953	-4.3896737	-4.035719	-7.8441644	-3.1983635	-2.2092886	-11.803985	-14.858047	-3.0908659	-2.870945	-22.410936	-10.188056	-12.850223	-3.5191004	6.263422	3.1230972	6.3787436	-4.7102427	-3.8498123	-16.42074	-9.168795	-7.0704436	-13.546725	-3.720393	-20.253477	-4.3487577	9.248126	-0.8560994	-4.2218323	-3.272662	-5.1172223	-2.7504358	-14.535744	-16.070429	-13.2652025	-7.3038573	-1.0378526
850	-6.865486	-3.4203517	14.121002	-0.49211773	6.254301	1.2327981	3.8342125	2.1200125	4.6451073	5.7819266	14.985606	3.1306517	-1.1372102	-2.6361573	-9.355832	1.0000424	-9.351405	3.6478698	1.7583237	9.102929	15.596172	1.5580801	6.530333	12.011738	5.144448	12.32215	7.099156	-6.3089347	7.6826806	1.4911284	6.994246	-2.6511939	2.4760804	-4.153601	-3.6677577	-6.827664	-0.57720894	-11.244973	-9.5222435	-7.749705	-7.597669	-0.9363472	3.0559108	0.2767445	-7.510508	-6.861913	0.5739767	-3.6317117	-3.0190086
851	-1.8070579	-16.285133	4.1253285	-9.79371	-7.693954	17.438782	0.54544395	-0.017473698	13.415504	4.3152285	2.737445	-13.611461	-5.7479863	-17.43351	-9.581448	0.5148122	-5.1117096	-1.7663847	2.128709	-6.8582807	5.197799	-11.890621	-9.041057	-10.487953	-2.5471535	-5.2474976	-18.147696	-4.441363	10.786782	10.192048	11.450722	13.932849	0.16535823	0.78975534	-1.8391508	-2.2014163	-9.643636	-2.2950613	-2.1660728	2.6207116	9.294902	-11.890068	-9.375667	-3.5226734	9.286164	0.78340167	-5.923836	-0.7802224	8.471481
852	2.6649911	-1.9162582	-9.771578	-4.4253173	-8.978716	-2.6731918	-9.570952	-8.007507	-1.1120895	0.85981816	0.34866762	-1.7501802	-4.4552093	-0.98365307	-1.2068244	2.0759609	2.3512578	-0.75882584	0.66993886	-0.046262722	-4.1198583	-2.4300668	-5.523521	-7.861089	-12.268765	6.0396285	1.9062482	-3.165079	3.8451939	1.5027679	-9.460607	-9.615428	-1.6602191	-1.9163233	-6.881636	9.617093	-4.3477263	10.692014	-3.4457948	-6.0544763	-9.6930275	0.84244174	0.6910179	6.5920086	7.98546	5.977301	3.3374279	12.395664	2.263338
854	-11.898815	-8.25499	-4.700444	0.4099001	2.8078463	-7.844597	-5.605131	8.886694	1.6455399	0.9612212	10.829141	-12.419632	0.7901922	1.510418	-1.4962548	-2.387705	-4.9525757	-17.075294	-5.457653	-5.6601753	-5.209362	-10.786925	3.5151281	6.4414573	6.213177	5.6241984	-24.488632	-4.760222	-6.7520084	-8.072991	-11.571027	-6.259229	-20.900902	-4.937841	-13.756442	-5.8296776	-11.291157	-4.5619044	-14.297046	-4.3101945	-12.442249	-3.6447046	-9.366719	-7.5330796	-13.977817	9.399121	-0.7105522	-1.9042912	-4.205776
855	12.870328	-10.831286	7.852169	-2.0378358	-17.041256	-2.8368242	-49.08069	14.951298	23.62493	-34.4146	-2.7598078	-6.181505	-25.885292	-5.4674516	-8.356703	5.8745723	3.4371157	1.3579583	9.199695	8.59486	-6.729855	-17.796915	13.064017	2.874307	8.921081	2.2394502	16.288197	4.6263595	-12.612657	-16.707891	-22.481527	5.7950363	0.06328257	5.9241977	-2.444029	-1.1059805	40.829166	7.287687	6.530762	-12.446101	16.442335	10.543048	32.62463	25.608315	-3.8387299	8.852073	3.9977875	-10.496793	17.628479
856	18.857445	27.3199	28.0419	5.433393	11.34286	-0.6318292	4.9621606	8.377693	9.628532	6.571581	10.723851	14.259723	17.117147	18.156563	2.1426084	11.522645	12.123078	3.8506758	6.685721	17.693682	12.877319	11.2936735	-1.6623449	7.131266	11.306762	12.471374	4.919543	19.317636	17.617735	15.7009735	5.4527993	9.972233	3.0151281	8.288217	-10.615368	1.9773712	7.7481103	9.029617	14.521561	5.034235	1.3491917	8.914104	8.638076	25.454554	15.055458	4.9295316	19.935505	9.739583	8.9157295
857	-9.599134	7.0860405	3.7467108	-12.981873	-2.387945	-1.141733	11.491849	-6.7132087	1.8792661	-2.3205597	-10.486623	2.4341857	-12.664454	-7.246039	-4.48968	-13.51664	4.881063	-13.934062	-4.323358	14.372826	-7.5079856	13.376468	-1.0562626	9.414311	2.9857635	-10.207757	8.705676	3.3788922	-14.283788	-4.298992	2.0261877	2.6778963	5.911616	2.351477	9.397208	2.4616115	7.851564	-7.351179	-10.343857	9.811383	-1.9381475	7.5129848	-4.0817194	1.5872827	2.06812	6.1917357	-1.8151718	0.3369077	-1.0017462
858	8.722488	-6.250809	7.518802	-5.1739297	2.6669977	4.5627975	2.0998344	0.55385274	1.9784242	-2.434412	-2.0339952	-4.8390636	4.682364	-1.809543	-10.630811	-2.204435	-0.65756035	1.9087105	-1.3736101	9.636054	-2.391176	-1.3755016	4.5094705	-0.55575496	-4.185637	-2.068291	-7.484319	16.174065	-2.5486524	0.30703577	-4.219408	-9.429897	0.09550277	-6.9870353	-8.197024	0.51841563	0.654349	-3.543451	0.7219171	-0.5847725	-8.075465	-2.190079	-3.9967067	-6.9819093	-3.9828727	2.4123297	0.73751944	4.4821196	-12.519737
859	3.017543	-3.0042534	-0.49572834	-7.340506	-5.097884	-5.0711136	-6.219471	-4.2196755	-2.1491077	2.5023043	11.302112	-6.112432	-5.7343917	-3.0521634	-12.142807	-4.0935206	-9.495794	-1.8631338	1.2129718	-3.0656583	-1.9735264	-7.2550473	-2.0096402	-0.15711124	-2.4273646	-14.993046	-7.6198387	-5.719526	-6.88384	-8.277924	1.1437835	0.0335989	2.9841826	-9.406391	-6.1889324	-8.852023	-1.7207211	-7.8178115	1.3557984	-9.588024	-4.68698	-12.875801	-10.27107	3.0610764	7.520576	1.597139	-4.5639987	-4.1481967	-4.1106734
860	-0.5262688	-3.9612875	3.9700375	-7.100136	-0.2439286	-5.8683057	2.02902	-1.370347	-1.4446594	-7.188141	6.0444846	1.7701559	-2.4288602	-0.67248374	3.6014163	-1.2611818	-6.820603	0.9745434	-0.53342026	2.6237972	3.7337239	-5.6152472	-14.661656	0.5562029	1.7776247	3.379968	12.117734	10.400722	-5.4798245	-8.970646	-11.690445	-8.633067	-6.3851724	-6.7864804	5.759172	-8.028781	-10.704307	1.4951243	-9.993054	-19.063364	-10.222595	1.4675932	-6.4300632	-10.867948	0.9611643	-6.387779	-6.401985	-1.1594018	-1.2035952
863	20.17991	-5.1616516	13.983894	3.0591943	13.053128	13.344894	13.279564	5.674566	16.033926	13.993885	3.0594912	13.389381	1.9083389	-8.590011	16.864393	10.56802	14.292084	11.314823	7.004202	10.182684	11.031478	1.3543392	9.495923	-1.0522292	-5.6682835	-0.13612127	2.9545891	2.04516	6.075192	-4.675235	-1.2037822	-1.7534351	7.622495	-2.692996	9.522317	6.43293	0.12875716	24.240595	12.814354	8.049562	16.48852	12.605268	-4.9745235	3.9717057	8.391042	16.190016	27.82183	8.83813	4.4405417
864	1.1886371	-9.11095	-7.030466	-12.409734	-12.119506	-1.2275282	-7.4066978	-8.978861	-9.787488	-0.82664204	-8.735743	-5.671413	-0.45142135	-2.670622	-12.3761835	-16.903933	2.7676127	-0.007712285	-14.148601	-10.536773	-10.42836	-0.9844621	-5.8610845	-8.525246	-2.3423226	-5.374443	0.89772767	-3.0431588	-1.2305834	-2.5106852	-16.742203	-5.633715	-0.42366457	-3.375201	-9.187968	-10.413995	1.372942	-1.129526	-11.266177	1.8205973	-5.005572	-4.9498677	-4.905792	-6.6298623	0.8806944	-10.207195	-18.518969	-4.4027467	-5.525339
865	4.3602633	0.9291274	-0.7537314	1.9605583	-2.3227901	3.9067261	-2.9486687	-2.0155175	-2.3106987	1.9031776	4.2434325	3.2499807	-8.2700815	1.5812998	0.24965255	-4.2724	-6.584685	0.15775692	-1.9962109	3.501201	-4.573665	-0.5548155	14.135591	6.179419	0.55873525	5.1858263	-0.24709988	4.3220487	5.1931453	10.210552	-3.009179	4.960278	-2.1578581	21.176859	0.09793186	-5.149759	17.126898	-11.973507	-1.297897	-2.369095	0.9051285	11.975709	0.84299874	0.24049187	0.76229197	3.816232	-16.765463	18.863287	7.989263
866	2.9481304	-15.032626	0.58466434	-13.1549425	0.8552368	-9.372132	-3.8437023	-15.972192	-13.379647	-3.154991	-15.418981	-15.12304	-5.4520936	-4.316875	-13.603051	-15.607029	-12.200314	-12.403549	-9.15945	-6.113304	-6.527597	-13.487191	5.5858397	2.9991	-8.070563	5.219582	-8.403417	-13.888335	-1.2048091	-8.604463	-5.555512	2.6435966	3.102898	7.834677	-6.7128406	-2.6386368	7.086731	-11.865574	0.3860258	-0.49248514	-6.5399117	-2.9529808	-7.9356294	-1.300471	-1.578311	-9.4001255	-1.9347258	-4.387072	-0.395916
867	8.036578	-10.222409	11.794316	-11.362141	7.85422	18.264511	0.05204034	0.98567986	-8.479203	0.13062842	-1.2368046	3.1318767	-8.999032	-2.4203405	0.2858965	10.057286	15.3852625	14.433438	2.0507019	0.2114271	15.418254	28.65444	9.487712	15.838393	15.09274	5.0439086	19.166853	-1.0148016	-4.6358256	2.9660769	7.0594344	7.692451	19.714659	3.108209	-5.092005	22.515665	-13.400093	5.334662	4.5878296	20.375765	9.289079	24.306496	16.985323	14.576092	9.629204	0.488238	-2.7994277	-6.2299333	-9.944585
869	-13.712184	-1.639835	-5.1568394	-14.6097555	3.205623	-10.747238	-3.180277	-13.99409	1.2352071	-10.904087	-2.2702863	-3.2021902	0.34391895	-9.979867	-10.780337	-11.649392	-8.517331	-4.399232	-12.311753	-1.0215564	-11.277527	6.930304	-22.490479	-0.14074789	-6.3908253	-9.350083	-9.724786	9.502259	-3.3791654	-10.2156	-10.459993	-16.901878	1.5797437	-13.587048	-6.4176087	-1.1556848	-3.5244873	-5.6783967	-5.3652287	7.542574	1.5805346	8.32486	-10.717087	-12.487159	7.433843	-8.375455	-4.8515263	-13.8548155	0.75365716
871	-0.56061864	3.8602304	12.277553	12.016098	-2.9907475	9.353716	14.409535	-2.6588366	-0.4742228	-4.8172817	9.991872	0.6047862	2.1771557	-2.5454676	-2.6550848	8.884631	4.5970483	1.9924135	-3.3160942	11.187728	-3.297938	3.0587242	3.2562466	5.1785955	8.402611	7.5476265	-1.7748413	1.1375741	0.6437447	1.0601035	-1.0246221	2.061259	6.276178	-0.2722206	6.58659	4.991057	8.26844	-4.2359653	1.3809452	8.788045	9.792313	12.581474	5.3271804	8.019597	12.219295	8.032267	1.2182585	4.8507075	6.8556943
872	4.5141253	4.9149985	5.630632	6.0732	0.23019254	4.757036	-3.5307658	3.073098	10.968495	7.574076	6.5395107	9.464246	6.5376573	9.47996	4.835313	0.8209319	-1.0299239	4.8566155	7.310449	0.31857023	5.55172	-0.35949293	8.213695	-0.33415583	3.8471482	7.77276	7.5849633	5.9565353	-2.0432467	7.4170585	5.2833686	5.914634	4.4107738	-0.08869656	7.4687705	6.8642864	-0.5306131	9.046887	1.8958801	5.2332726	-4.6406054	0.8850799	11.409162	6.972853	4.6154246	1.6335305	0.25276077	4.974216	3.2220993
873	1.0516218	3.5177352	3.6683986	1.7477833	-5.2618775	4.0377073	7.125071	2.1621315	8.2654295	-6.611736	5.061856	-2.976947	12.23853	12.263214	1.4917988	-1.8718499	1.8521417	16.867357	11.354863	15.19355	9.622751	-0.39718708	5.4264984	-0.78682995	18.47352	18.031422	7.7746964	25.86453	7.4768925	2.921799	-4.251425	9.554471	16.05493	5.488878	5.261596	1.37056	6.092356	19.236145	10.103129	8.73567	0.923371	15.474948	10.505375	6.2732353	-2.4798338	-11.940005	9.996436	12.410581	2.9024131
874	-7.3117714	-8.481501	-8.059089	-4.3293767	-6.751127	-8.366494	4.1560388	-1.2060041	5.8240147	-4.8731475	0.09726381	-11.876111	-5.985491	0.039122503	4.557779	6.6229424	2.7036343	-1.5860375	7.1694565	7.153029	4.7443852	-2.8883026	3.7710736	5.715917	7.6237645	5.556997	-3.2143695	-15.851466	-2.0125034	3.961239	4.1887145	-3.1835995	-1.5260758	-10.178399	9.003367	2.3736498	6.1212134	1.7838717	2.079917	4.521498	0.67244625	-5.980213	-0.81272	8.22918	8.596486	7.0029454	-1.0032158	6.2681923	-4.12882
876	3.402299	21.334257	5.248598	17.81061	24.626427	17.682533	17.738813	21.506014	3.6801157	12.4960375	13.44093	24.748323	9.64796	9.865199	12.415539	11.02652	7.206902	5.3303523	2.466872	5.696136	1.389525	-5.850411	14.073644	0.17625666	15.738262	22.335302	20.071684	7.987867	13.734248	15.605376	7.4058623	-2.1909807	4.9498224	7.080608	8.512906	8.874574	1.7077061	4.1786323	4.4571137	9.154842	-4.184966	-15.152516	7.4624705	3.527787	0.1170241	12.862426	7.6518593	13.049588	15.080508
879	6.5428996	5.0157356	-2.1998565	-3.7540486	0.49222246	6.1141467	-3.511029	3.971925	9.05412	-2.9109402	15.1523695	-8.84497	-9.42311	0.99290633	3.882678	1.798862	6.3910785	0.6825304	-2.98489	5.6433883	-12.902778	-9.04241	2.4994898	-4.085081	9.041289	6.391178	13.56723	6.775446	10.481319	-2.821355	2.7316616	-0.4774504	4.987485	0.4230523	4.4777393	4.6289725	13.061738	18.012514	4.0294957	21.280268	-1.90245	7.2785187	14.02509	12.478208	13.207326	13.1469755	-1.6636521	9.576657	4.820165
880	-1.9300513	9.270779	4.282364	0.61920863	6.7667212	5.1156864	0.8282673	1.0094051	10.216718	11.234782	5.202458	6.03457	8.415276	18.562534	3.3935611	7.4302773	11.973966	14.46059	6.5432973	2.0270288	9.763528	3.8183765	6.6687207	2.431711	2.3084438	-1.0384773	1.884072	4.9300866	3.156351	12.590304	2.6005204	-3.498048	2.3530626	10.770299	1.485002	6.587363	-0.5427291	1.9512509	-1.9892133	-0.5733185	-0.18939877	7.2309165	-4.329039	1.5350524	-7.125139	12.111415	5.2196345	6.542475	6.02916
882	-1.6370554	3.9091275	-14.625683	-2.9963589	9.345979	2.8437595	16.261753	3.154887	2.9773576	0.48872063	6.742176	-4.044136	3.4987895	-3.32133	-9.819437	-1.064657	-5.7136283	2.0103762	-5.9531364	10.788868	1.711455	11.661166	1.1814218	11.609622	5.4968085	7.784569	5.7763634	6.5783086	-4.1760373	-0.007475694	-1.0276624	9.976765	-4.435584	-0.7403528	5.7765026	-5.327083	12.275257	-1.4088808	-7.017729	-2.3675838	1.0570327	-2.083275	12.097046	-2.2984924	8.248628	5.553112	6.714785	-2.2573135	-4.3691106
884	1.6683387	5.746692	4.3979435	18.611162	11.622101	11.437877	1.3584675	2.0589283	11.854665	-5.322479	-0.85430557	7.8770843	15.598773	20.137976	7.186808	20.373915	8.687795	9.092253	8.160166	6.68305	15.312909	12.532941	3.5171766	6.933108	19.584196	3.7044857	14.409841	3.1087074	7.9862027	10.564024	19.159199	9.431047	8.310782	-2.9236412	8.584303	-1.836595	13.6770735	18.513493	6.039215	12.381909	-6.068964	6.3926635	14.455426	5.4599953	16.630266	4.4667287	-6.232164	6.449412	3.0149138
886	7.6020837	12.406278	8.413152	10.408801	8.789647	1.9338336	0.5223568	3.0102408	15.742142	6.7254167	-0.7054917	9.62265	-1.4041673	11.450034	7.377377	12.971664	10.55995	-3.8825314	13.309171	8.173185	-4.9860573	-5.2250495	2.6734245	6.671393	5.312211	11.425538	10.927776	-3.5527496	-1.8520794	5.3841343	3.825477	-2.0600731	-2.8154562	-1.1626524	2.4674814	-4.6304283	-0.64316815	5.8602085	2.9519432	7.060469	2.3199775	-1.5911446	-2.4006946	9.186281	3.8874428	10.8166	10.120366	7.5453167	-3.366372
887	9.043316	-4.2217736	-5.4700603	1.7076575	6.249271	9.840151	3.5995197	1.6452461	5.927833	1.8523272	4.0347056	4.5576253	2.234463	-2.0024025	5.34903	-0.09709152	15.12984	3.6075	4.4988065	-7.080935	-1.7168928	-0.5654871	1.6915497	-0.3639431	2.7476482	-7.980358	3.7935097	11.043361	9.369216	5.5239716	13.737259	0.10857745	3.440924	9.559457	2.8625412	-2.9882221	4.0780144	3.4746192	-4.518921	12.45087	-2.6992495	6.089714	0.12749267	9.718598	9.176269	-3.6974525	-6.909613	-2.9694989	1.9657348
889	0.84692794	1.6228967	-5.4942074	9.247231	6.834175	11.462105	0.57943386	-0.6157965	0.49262872	0.92660594	5.88349	-4.2552257	-9.011533	3.3050985	4.76862	4.1219206	2.0325763	-0.61762995	21.883524	12.982936	3.3438795	5.265595	-5.2333713	-0.09945462	2.863025	8.736885	2.7717125	10.519692	-0.26300874	3.7017815	9.728297	2.2310402	7.78206	-6.1240673	1.7267653	-8.333969	-6.804537	8.541129	-0.750021	4.1117396	2.7844124	15.933105	2.0765495	4.2966905	29.649591	11.716521	0.9012734	-0.9316837	6.5009446
890	6.5304656	-2.0684144	7.2400055	-4.737766	-9.194308	-4.5220394	-8.236701	4.241305	3.6369512	-3.479082	5.0209446	-12.557166	7.6121483	-1.4159518	-12.904382	-10.251792	-6.333246	-9.44724	-2.5981028	-3.5539944	4.4691186	-10.6983595	-4.9340534	6.115734	0.49159384	1.0181736	-2.9841118	-11.343831	6.442124	1.9836994	5.692465	3.0233757	-2.4001207	-2.1561644	-17.561007	-7.2362137	-14.987991	-14.672494	-11.411274	-0.7030611	-11.002034	1.6456364	0.028613726	9.444844	3.1649077	2.150631	9.58327	3.2001922	6.4232974
891	-19.66363	-3.0336514	-3.3671644	-15.655171	8.213227	-2.476328	-7.0928802	-4.717953	-16.613113	-7.5038238	-14.185261	-15.337117	-11.2545595	-2.0435772	-4.6974454	-2.3492885	-12.225987	-11.0110445	-15.796094	-17.321854	-4.054573	-3.9641218	-1.6964685	-6.173548	-10.356101	-5.0621567	4.1913886	-5.7475867	12.041997	1.4202739	-5.384069	-8.268935	5.3281207	-7.0276985	-7.971729	-5.1510005	-5.091125	-9.066588	-10.341716	-0.253496	-4.12736	-2.7366574	-10.151574	-3.0955315	-14.06377	-11.583545	-6.75194	-10.513953	-2.507149
892	-3.6033735	-0.8125191	1.2290053	-0.606783	0.8476171	1.7611432	-3.3435361	12.631213	-6.1741943	1.0380511	1.9706588	-4.788468	2.2461402	1.0022125	7.823831	5.9893126	-8.888646	13.010669	-3.4812584	4.5901074	-5.377786	1.1914166	-0.3565491	4.951028	-10.938954	16.548616	0.52118015	-0.24325877	-8.48764	2.143874	6.6408157	6.876097	-9.305324	19.766066	-4.676865	16.316647	-9.261648	9.592897	3.6726103	-4.1827154	1.2517742	-2.0754888	-1.6678406	2.06979	-6.969597	-2.490412	-4.3238807	-3.5913894	-10.772362
893	0.05801646	6.7332363	10.721036	15.627751	5.148697	7.368831	13.984127	14.733406	20.242006	5.202182	8.12854	2.9333417	13.920377	4.93896	1.2429491	17.439127	-8.145692	1.5963154	9.4018755	8.3455305	1.705298	-0.5554571	13.659678	-4.0000434	6.7459817	2.4758492	3.6322892	0.16647752	6.9432807	10.840682	8.517849	1.3504235	9.632005	18.989985	16.198273	8.6388	16.649315	8.604409	11.77948	15.3263445	7.2320557	13.984054	14.050746	13.086319	7.81793	11.47242	12.818382	8.905658	7.2127895
897	-7.579849	-3.6001422	8.13328	1.3119993	-1.8546795	-2.5109198	2.7822306	-14.045157	6.1432576	0.4415237	3.0381374	4.820825	4.587582	-4.2893248	-0.07960389	2.9812038	7.0285935	5.017607	-4.064752	2.5040834	0.8609702	0.8884761	0.8219783	-1.4467081	6.3051476	-1.2012101	3.0049992	-6.4683146	13.285689	5.502977	1.6049749	-8.473614	0.48053822	0.2580042	3.908517	-1.253098	1.1857852	-7.925073	3.522648	1.779643	-14.149662	10.01182	3.0577257	4.927349	-3.3464441	-2.6964493	8.66142	-0.70941895	2.2565103
898	11.197021	4.686909	-0.91757154	11.318229	0.52440983	-5.278672	1.954162	14.860852	4.0921617	1.5048151	12.547185	-1.1070433	-1.3707762	-7.9337697	14.55823	1.7184986	11.664571	10.809196	-2.6938114	-4.3178144	-0.50300074	-9.438258	-1.1636658	5.0861907	3.3664267	-0.27019668	2.7348878	9.14532	9.839186	-2.8238904	2.6539268	6.7087464	3.6828625	-2.689272	-2.8278782	0.1715507	-4.263189	4.9593062	5.19298	-0.39495245	-0.21356535	1.7506013	-1.0178753	3.2254355	-1.482933	-9.894561	-2.261547	-2.7072275	-13.09106
899	-14.549316	-19.604403	-10.196663	-7.5691676	-26.845663	-23.275854	-5.5857778	5.305425	-2.4171798	-16.915583	-1.9857377	-3.3985984	-7.3498254	8.425503	-17.988901	-6.167786	-4.2734637	-7.7630897	-11.28461	-19.033207	-22.587433	-6.224224	-20.304695	2.4139879	-20.089378	-4.8311095	-10.298418	-18.256472	-15.602066	-12.418237	-18.17467	-23.149817	-7.615128	-12.019847	-21.292639	-11.762813	-15.568909	-6.304767	-9.8084545	-13.748174	-16.811872	-10.760552	-18.691195	-6.3686633	-17.675585	-17.763494	-18.234978	-19.31814	-18.300888
902	-9.182933	-2.6581862	16.104643	11.866191	5.667433	1.8916749	11.858111	11.617412	13.140686	13.9959	10.384492	12.057301	3.4704628	17.51777	4.040714	-1.6076711	-0.34207734	-1.1029621	4.7393374	2.2356532	-0.9515435	11.528598	5.6035385	7.2366276	6.2573514	3.958494	12.298623	14.220131	7.654589	-7.689032	9.282567	8.22405	-13.718495	13.528918	-5.531427	10.103993	2.6297843	18.277884	10.693234	2.7507048	1.3073052	3.9726753	1.99729	9.646602	17.73785	2.2874706	11.183582	15.637779	2.5973654
903	-6.4012704	-1.7238646	-0.9458957	-5.4629235	-2.0093892	-3.500064	5.219293	4.1812243	-0.61171883	6.647474	-1.1217741	-1.366552	-0.33466208	-10.337611	-3.1028023	1.3123195	-6.6669335	-0.89583176	4.3552146	-5.830729	-0.2692784	-2.6541293	5.7113767	2.5226386	-0.1272397	1.8931957	-0.20722325	-3.9683955	0.55823135	3.0826695	3.5482442	-2.839618	-5.7391915	-7.9555717	-7.308361	4.155414	-4.4930816	8.090676	2.5240743	3.4559164	0.11357204	0.6307338	3.6148012	9.768581	17.93621	4.4884152	13.607364	9.153811	1.7735367
904	8.558209	5.3465924	10.351245	13.970181	20.950163	2.7204092	7.840758	-4.9200177	7.8249397	6.962909	5.43722	6.1831474	7.601713	-1.8925257	0.9172036	9.003564	5.5128922	9.04227	13.33282	-7.775444	-6.6223044	12.737744	-9.323268	1.9787341	2.766364	-4.0551224	-1.3657349	9.952672	-4.0212946	0.75598025	-0.051052254	16.358826	2.9759972	0.33277336	9.278468	0.11019596	1.0238867	3.9808426	4.6441455	8.038024	6.734911	-2.5891151	12.449856	-2.8961678	-6.5181985	1.0274357	7.2645493	3.0775661	8.873924
908	2.904164	9.202104	7.3250275	1.730197	6.822475	-1.9256004	5.482658	1.446198	6.2753787	4.9594007	8.066761	-10.392522	-3.6775053	4.944119	8.058332	-7.7098746	9.177751	6.852323	10.09572	-0.20969431	9.004906	-0.94911724	3.5922956	-2.1392899	-1.7623687	-1.8907849	-4.8838024	-0.95467263	5.161037	-0.5520809	4.0936437	-7.193002	4.5810056	11.728398	7.312639	-4.985014	5.2768483	8.92346	0.61326975	2.126649	-13.53744	6.034462	6.3559546	3.1045597	1.7845201	-6.521646	4.789421	-0.24291961	2.3763864
909	3.6615226	6.8255935	4.119274	0.774965	8.203658	0.5910403	7.399485	2.023776	2.1283996	3.5467675	-1.8070927	17.202246	-5.116756	-0.042848427	1.6563133	0.062180597	12.578633	8.030155	3.995036	7.1461215	7.3827367	-2.5263383	0.6640523	5.422506	-8.883751	-10.839908	-1.5645418	4.7215314	-1.9936695	3.1587589	-8.699903	-7.5676346	-1.793161	-9.333632	5.016157	0.29243198	1.68246	1.9696869	-6.509962	13.615673	10.295672	10.089047	7.0843415	-2.0881996	13.218469	15.329655	0.44643465	-9.790504	2.9304917
910	11.772616	33.597683	16.758291	22.962053	20.745573	11.770519	25.638556	17.918196	22.490644	18.307474	10.770657	6.9417305	23.797602	25.209524	11.333069	5.4204903	11.795453	-3.3365984	22.164442	17.657846	-0.26089987	14.210973	26.763817	18.285362	-4.4121985	16.956842	19.766447	9.608978	29.01686	22.439337	12.914223	18.129852	22.383575	18.16493	7.8544006	13.854989	10.393154	9.102984	-11.088511	-0.03829062	5.615927	15.296821	14.81042	11.180963	2.8843155	9.450996	6.220918	12.917442	12.594956
911	5.1305046	-6.307102	-5.1178174	4.1146026	-15.9571495	-3.374603	-4.1454253	3.3920977	-4.9319005	4.195681	3.6425169	3.644183	0.0683709	3.558813	-0.30572924	16.169157	-7.8682346	-7.3529205	12.433685	5.73138	14.485223	2.7329876	-2.63984	-0.5196224	5.7844787	7.837685	-2.303675	4.928106	-3.0313644	0.22279327	-1.5128698	14.447693	11.103977	-4.7104354	2.4859607	0.47810158	15.217019	-6.748509	8.290816	4.4999537	0.73203725	5.2984586	5.668407	4.4127927	7.6494374	13.877021	-0.34412703	1.9682993	-1.7313904
913	1.3670559	4.3416176	4.705447	3.7250347	3.0455859	-3.0269825	4.650365	8.790357	-5.354315	-3.4280155	2.7563336	8.686892	-1.3311436	3.0188158	7.0235953	5.464153	6.728556	-2.0265172	3.7581046	9.001048	10.698508	-2.150688	-0.13207729	6.7844467	6.7618465	1.9329845	-0.80142957	13.222636	4.038809	6.034134	7.4583936	2.0995855	8.568447	6.9887204	-2.3003962	0.27461228	5.364531	0.60057044	7.456658	4.45902	2.6691284	4.578236	2.1407971	7.1266084	0.69187146	4.78478	10.118377	7.683498	4.936435
915	-1.1076227	10.202802	3.7461977	9.581468	2.4856327	2.869918	-5.9045906	16.116266	4.9583297	3.5968564	-0.6988535	3.3593235	3.487217	5.2006245	-4.1070657	-15.390283	-1.3417982	1.0747509	2.393893	6.1380897	-0.89318776	-7.285377	-1.5210947	7.5900917	11.3002825	9.238253	7.345944	7.7571054	11.834355	11.80469	10.666203	12.256772	-1.8437263	7.0708065	3.4129696	1.0236547	7.035897	10.875038	8.853978	8.890639	7.9033985	0.72266036	4.7873683	6.969849	0.6045558	6.3470917	-1.5716048	3.9073362	4.786909
921	6.4175572	5.088484	15.798065	3.781613	14.156296	10.90224	17.58253	6.788618	1.6876382	12.467511	14.339325	2.6026208	-1.0373946	3.6635182	8.497432	-0.7099192	14.800553	6.5356846	3.7102573	7.3733597	1.9769015	7.3513513	5.5738125	-12.467412	-0.006116708	2.3962712	5.3589935	5.1117473	9.8801365	-4.4617753	20.383852	6.729664	7.181976	7.533993	13.25159	9.455322	5.286403	13.430514	12.130839	-6.1435733	-1.6965581	13.576098	0.89547825	-3.9248924	-4.738218	5.864282	7.5923066	3.3004286	6.8471336
924	-17.207773	5.31585	9.271888	12.988358	0.66157615	5.7120185	10.1843605	5.335731	6.688662	8.4818735	6.492743	10.954059	4.40523	-3.9670274	2.3199909	3.405154	3.9432418	4.519298	-0.26716137	6.8061776	-0.23243706	1.4624296	-0.54869616	1.7436796	-4.1772723	7.1630406	-5.84646	8.9011755	-12.197459	1.7070093	-5.778991	-3.3388479	7.8495708	3.111962	5.1902423	2.400285	9.831729	-0.6681225	14.427413	1.2864976	22.828588	9.53146	6.016346	1.983302	3.29333	-2.8184283	-8.557397	-8.114349	-0.5524934
925	11.704801	11.531381	-11.788278	-2.5309026	14.113416	7.314038	-0.70064497	2.4284701	11.306249	-5.9376626	-7.2348332	-1.6704932	6.1622567	4.1313777	-2.6477642	15.4226885	6.8000054	-6.8162236	-2.4063773	8.183078	-12.23766	4.0463824	11.754906	3.1117296	0.75834495	12.3784685	7.859176	6.9232354	-2.0160089	11.885494	4.929751	7.6662507	2.1011372	10.769806	11.15832	-0.051769096	7.737169	-0.20585649	3.7277806	-4.0559554	14.597705	3.35073	2.934864	1.4488354	2.6685908	6.3214602	-2.0613763	-6.6542015	8.765243
926	-6.2456875	-0.3815794	-4.074173	-3.7223794	-5.4375706	-5.321445	-3.5915039	-8.852281	-3.3121564	0.16425967	-6.4400063	-4.1025987	-7.1416345	-1.8242025	-7.923252	-4.2944217	-3.7178142	-7.147143	-4.929776	-7.504559	-4.9132724	-0.7184898	-1.3924322	-4.2359395	-5.838726	-2.4693756	11.698532	10.06551	2.2134168	9.774999	5.8239083	7.9254937	16.924192	9.833204	5.8482814	12.343772	3.7305148	9.07076	4.0299745	9.318543	5.119113	1.0087336	10.5027075	3.294717	8.61778	9.311836	6.2742157	8.972678	9.480254
928	-1.9467009	5.1439395	9.766145	3.3152912	5.187841	6.6532073	3.7206128	1.3819882	19.124674	13.303989	-5.742683	6.678854	15.450343	13.371655	-0.9453769	1.0112257	17.958618	7.3160667	14.613597	10.74158	-3.2144814	18.128603	-0.81711406	15.860329	6.86988	5.3188233	2.6832025	10.908681	13.048345	9.240582	6.562341	2.4537985	-2.0077574	12.408164	4.2435727	-7.375624	7.352617	0.2761756	-0.2973021	13.650551	3.1594932	11.803685	-2.966705	6.846104	5.899615	-1.9557647	6.0599084	-3.483465	-4.928367
931	-4.526133	-8.493587	-4.2610006	0.7724597	-3.0168314	-0.9589432	6.2237105	-1.3082975	-2.1914423	3.9721355	4.3329225	1.8925818	3.7731597	1.8152679	-0.5304973	-2.9196217	-4.2501874	-7.266033	-6.128247	-2.629534	1.7867931	4.571279	-1.3516412	-8.549656	-5.4189262	4.1655946	7.5424123	-0.661526	1.9437004	2.5442274	2.4573824	-1.7439308	-3.226289	-0.14686894	0.5974458	1.0165123	4.822046	-3.226271	-0.4139978	3.24488	12.018262	5.2759786	-6.751511	-7.8073654	-1.1292733	-9.773742	3.6146047	11.660534	1.6141752
932	-1.920514	-17.306885	-1.4313475	-0.06835691	5.266745	-20.273584	-26.580376	-23.255493	-25.472677	-25.94744	-17.3741	-17.237638	-15.669103	-14.256717	-12.496943	-11.303706	-11.275948	-5.8567204	-10.562715	-6.25707	-7.7513165	-5.2556	-18.121435	-6.150435	-3.9565136	-5.3199306	-8.842178	-9.726426	-16.678858	-15.106862	-8.348252	-5.654034	-8.797854	-3.7282522	-17.040813	-11.707232	-6.6975327	-15.39032	-9.959821	-11.638089	-22.747421	-3.7602775	-8.233361	-13.466846	2.5427325	-1.4922719	3.7628615	-7.663524	-7.6708913
934	14.688217	11.048671	1.948813	2.5363896	-0.8420298	2.1664078	6.0706944	-7.0143514	-0.11103058	0.8404054	4.7275786	2.5206916	-4.929177	-3.0642517	3.6538541	6.5639687	-12.995564	10.945907	-0.80497664	-8.721913	-2.077651	-2.123274	-8.91903	3.793162	1.3935133	-0.4404571	-2.38291	4.799908	12.626498	4.542859	6.833361	5.316993	-9.157282	-5.3592415	-1.2025595	-3.4835746	-6.666603	0.9119008	12.4438505	-0.64245605	2.521691	3.9567611	-4.882584	5.2746115	-1.5365376	-6.3637633	4.573915	-1.4345113	2.8738344
936	8.614029	5.337169	1.9527873	2.5577762	-3.4754143	10.949631	9.767579	-1.6181833	7.3775444	0.21463151	2.0187325	10.883662	7.981148	10.423849	14.923767	8.653163	7.1128173	2.356026	-1.2104536	-0.47735503	11.25076	9.925053	6.280361	3.0202048	16.791054	7.330937	5.3357787	6.4609566	7.1117682	8.616915	0.94927806	16.9097	4.926818	4.293737	-4.8798556	5.7224402	10.744885	-0.10891914	8.293307	3.0420198	6.340576	9.311521	18.497183	4.8782406	9.122682	-6.978006	-3.9060066	-1.1510645	1.4374757
938	3.4541051	-7.66304	-3.9614651	-2.0427372	-17.667986	-10.108539	-8.920545	6.026491	-14.607742	-10.349102	-1.6255236	-16.854862	-12.365306	-1.8852993	-12.443611	-15.860412	-11.423133	-9.96135	-21.386255	-13.021118	-18.630724	-17.975876	-20.56547	-23.788252	-25.629478	-15.876991	-21.657557	-16.172777	-18.884727	-14.333404	-7.2129664	-5.050321	-1.9491936	-4.023537	1.8573881	3.2408028	9.836276	5.5305824	-1.6973376	11.713325	6.273399	0.8057111	-7.491257	8.88481	3.8740206	2.3564317	1.1533529	6.0852876	-2.2897518
939	6.805782	-1.1618189	9.454673	6.523271	5.2854095	2.9687903	-1.8421336	8.392847	2.8754184	-11.722114	22.784454	12.630567	16.364456	13.268059	17.859293	0.10259843	15.099091	-9.2196245	13.524356	17.257532	7.0498905	6.8529067	7.7594886	2.9149582	-3.1172855	7.9420815	0.4543189	-7.928829	1.3044648	2.2911727	4.762689	0.21637838	-7.2913895	-6.9638886	-8.061883	3.7163856	-12.981999	-9.355711	4.265063	-19.638472	-11.328382	5.7475376	-5.26107	-2.6815538	-29.750784	-3.941803	2.6623485	-8.675422	-1.6625109
941	7.3154407	-2.0014932	8.470159	15.075131	6.8601704	32.390736	4.6007996	6.70246	-2.0988216	8.111576	2.2450368	5.672893	8.423539	4.7780786	16.680609	1.6332628	2.0697906	0.71155787	1.871539	6.458935	8.26864	12.11984	-1.9118451	3.9279318	12.098878	0.8320467	6.828165	9.665153	3.3718994	-4.469112	-7.3821626	5.835867	4.995169	14.964297	-3.2723534	3.4459362	-2.509212	5.1830673	3.377308	17.242434	4.3458304	10.588717	15.767842	9.789194	-6.0937176	4.206721	18.27427	2.1693823	21.530182
942	5.124078	-7.269525	-4.3376327	-2.7897499	1.5524803	0.36316	4.459552	-10.012206	-5.512863	-11.674507	3.6986618	-7.667811	-13.15136	2.3629444	-11.357048	-9.777863	-10.3372755	-10.650013	-7.516518	-17.079813	-5.941797	-8.025714	-9.358699	-6.6348305	-20.423676	-17.442339	-18.13475	-9.792746	0.24701695	-19.228645	-1.4126993	-15.179516	2.0854342	-2.177386	-2.2465608	-15.666368	-19.235456	-9.833064	-14.060936	-16.301886	1.512571	-10.233018	-9.549989	-6.717177	-8.665068	-8.081249	-15.456207	-10.982272	-11.986736
944	2.6306727	-3.988444	1.2918059	-1.1214105	9.688492	-9.345508	3.8866405	-8.871093	1.1789721	-8.34563	-0.6447578	2.9024706	6.5718346	2.7899418	-2.444782	3.206561	4.417957	-0.5418999	6.388577	4.7402444	-9.288803	-6.5718865	5.1680074	2.0942993	-1.2016381	-7.366234	2.9859447	-4.1058316	-1.2745875	-1.3099543	5.340882	-5.92181	-10.726151	3.2906494	7.4021335	2.8663645	4.841629	-2.091285	-7.892463	-2.137254	8.546079	-1.5716405	-1.3547925	4.221329	9.414504	-0.8237374	8.75772	1.7979466	-3.1818678
945	-0.04792432	-2.2492092	-0.67219	4.9311957	-7.135039	-2.8136883	-1.512505	5.0830884	-1.1465402	-4.3231387	-6.631968	2.6447139	0.4152061	-10.763875	0.7745404	-4.504335	-7.861399	-11.984134	-6.2263503	-12.020688	-4.4129524	-1.337267	-4.0604773	-4.8694057	-0.9037618	6.6766562	5.0387936	-3.6636355	-7.128102	-2.32453	-5.0736938	-8.77373	-8.412028	-6.7420115	-2.3181336	-4.0648084	3.480423	-2.2066772	-0.63234586	-3.366162	2.305104	-4.3871965	-3.0988312	2.711085	0.9217078	-5.0007095	-1.0339413	-3.835907	-16.259682
949	5.6842437	7.1287723	7.7351074	10.179902	5.6321855	11.679624	8.029516	8.45018	4.9792576	9.070345	7.0424595	15.0439825	3.3708925	7.811111	-3.3748047	8.377006	1.0894079	10.690824	16.330719	14.867639	14.512521	5.957201	4.484228	19.445692	-6.464723	2.696563	10.086053	20.388504	0.48494926	17.894163	11.79921	23.240961	14.202142	5.5733123	21.344378	19.450838	21.312437	12.838303	3.87121	8.623349	2.387749	8.772166	5.8850136	5.5333962	-1.28077	-2.5636158	4.7494864	8.577114	3.3386853
952	16.151627	8.697441	9.241596	13.505412	14.633915	15.158099	10.19543	-5.5606866	-0.635379	3.7398922	-2.179938	-13.484593	1.4960684	11.247566	12.481004	-3.9262562	-1.9509948	2.0980594	6.560351	4.5244594	-1.2797462	3.2519424	9.146735	12.25412	9.364807	2.486656	9.957534	2.874337	6.3585076	-0.72782856	-0.42692757	-8.193375	0.45781514	5.094314	3.7686737	-12.110463	1.0274056	4.171588	-6.024326	0.9741371	4.0519013	3.2690353	7.5290666	10.374293	-0.001415491	-0.9699364	2.091307	-4.6444955	-1.127225
954	9.441165	1.3067503	7.878222	-13.726836	0.44602883	-1.1603769	7.344707	12.540413	10.623473	-0.86868936	-3.4969845	7.5343747	-7.348326	2.5962844	10.905483	-10.902313	10.109563	8.011842	7.0330014	2.092314	1.0885406	-1.9321233	-2.1188133	-0.55113214	1.1679341	-8.192233	17.045002	2.0646632	5.6237016	6.687216	9.21378	-2.5757275	20.108606	-5.0955276	4.630706	-1.8751417	-0.15279229	7.0268955	14.649288	5.1112084	-6.343048	-3.3574646	-8.490851	12.138032	6.3212166	-0.8621575	1.7518438	4.5444536	0.09302298
955	-3.9095566	-0.8992656	-4.2528906	2.4838135	5.1168613	7.649364	-0.9259417	-10.340489	-5.1544576	7.1153655	-18.456629	-25.414389	-28.520285	-16.262527	2.0097198	-6.3835473	10.042235	4.7726197	10.181327	5.916042	10.355084	-2.0343425	3.4009683	3.160221	11.877041	11.320783	4.9285264	12.726799	10.702102	5.6209655	-0.89367294	2.547764	0.6047468	5.4524903	10.162814	-6.7077956	9.743011	6.130278	5.0765743	6.862904	-21.952658	-9.233411	-0.6908888	0.45872584	0.35487923	5.7972236	13.767911	3.0022233	-0.58749646
956	14.228696	0.9071252	1.3645152	6.8878455	11.906967	-1.146176	4.973074	-4.4697185	0.9892768	-0.08964475	-6.915552	-10.064649	5.14958	6.050472	9.529885	8.062511	-1.317751	12.409162	6.5601325	9.12052	9.729134	-3.3943622	5.5720534	2.4424496	7.151365	6.3039107	11.783005	3.6202154	16.536448	5.950909	16.181566	2.3310442	-0.16680749	-0.22030587	-1.0806986	2.3877614	3.1563847	4.1481547	9.518326	7.4966264	11.866653	-3.2163532	13.527912	-1.6848673	8.671908	3.8850968	5.459503	2.6662536	11.387379
957	-3.9545088	-13.385337	1.5778581	-1.5960897	-0.46835327	11.029344	7.498217	-2.2765725	-1.2530133	-4.2877192	14.990003	9.566457	1.5932202	1.0733579	-4.0077915	1.6664642	-2.514095	7.26349	4.1853156	-4.18479	-3.4803426	6.326159	3.1983824	4.79503	2.9550142	6.7925715	-0.05492862	-0.33080843	-2.3448873	2.8976524	-2.3705764	-3.6765378	5.039842	-6.9238377	3.4611864	-1.22003	5.0704565	3.861745	-11.964226	4.117066	-1.7449716	2.1334732	10.092854	-3.4272995	-4.848677	-4.768459	-6.7213616	0.07126713	6.6943917
958	3.3520443	9.136365	9.559409	5.15906	3.517165	-5.2397985	-1.7278103	-5.8401084	4.8763394	0.48379454	4.507791	-7.865523	-6.2431474	19.600176	17.908285	2.0852401	-0.5676977	2.8047302	-2.3912249	6.964827	13.408421	10.652875	10.98326	10.918408	-0.31319442	2.4192715	-5.1351075	1.2635957	-0.1997931	-4.364198	7.524597	-1.8106823	-4.7168336	4.482552	3.4811652	2.0226138	-0.52975255	1.0580559	-2.4846308	8.231015	14.010826	6.467734	10.561234	6.2848144	-4.1526017	5.4910874	5.0808706	8.370174	11.185052
959	0.98364264	5.6736064	-5.5167427	-0.92808914	0.83287686	-3.728801	3.7772303	4.1475406	11.142451	8.639404	4.9411087	7.903132	1.9687277	24.08458	16.534029	17.116877	15.055551	-3.0638638	-0.9168048	13.099987	7.4233947	9.351836	10.916957	0.7394374	-1.5808266	5.762731	11.276557	12.46384	9.017302	7.609907	10.32717	8.470955	7.350865	2.0232532	2.9184513	4.482948	-4.1624026	7.757028	11.932599	-1.6405095	-3.3988636	3.2710555	6.526058	9.917448	0.5455358	6.726864	8.536281	-1.9249939	2.6761982
960	-1.2096882	14.078728	11.56235	10.316281	17.94175	18.62494	8.953889	13.003831	15.186334	6.772982	12.604127	10.249567	15.110274	4.374437	5.4025006	12.027229	9.254316	3.9754474	11.826118	5.934604	5.4475636	4.5672326	10.217301	-3.3218682	15.258362	0.4439532	5.333552	9.500943	7.3889904	11.550443	0.11108414	8.929539	17.299593	1.0568428	11.820521	3.657959	9.24396	13.076953	5.3587494	6.689361	14.980054	7.080998	-0.4662746	9.432719	5.063291	-4.0594125	-5.973194	17.774897	-0.5683446
961	-10.326798	-2.3206692	-15.986421	-12.296962	-11.149704	-11.132459	-18.626217	-11.259866	-7.8509297	-18.288177	-8.488421	-3.9101717	-6.495808	-5.0700917	-0.04611556	-1.2746445	1.5501367	0.70628375	-18.78236	-15.817128	-18.050735	-16.093214	4.7942367	13.620679	8.144481	2.393223	1.593875	0.007722358	3.4799888	1.5233554	1.3242031	9.301452	12.185455	6.880633	4.9660234	6.3960853	5.0458016	15.023629	8.62365	6.2147064	-5.9364257	-3.9546015	-7.8463416	0.4518048	3.554774	-13.3987	-11.101605	-4.116959	-1.4745498
962	9.049907	1.8224617	1.6320268	10.954155	1.4519582	4.8183427	-10.59134	-10.29178	-3.478279	-9.934226	-7.3502674	-3.9157093	-5.644461	1.3007628	-11.36897	-16.148981	-4.072524	1.6289271	-0.7556486	-0.1725127	-13.907486	-7.402332	-3.77373	5.7289042	0.53073883	2.6059744	-2.0050502	-6.641203	2.003269	0.31117773	4.3019576	3.4072273	-3.5209236	-4.792559	1.7394547	-5.557059	0.40190426	-2.8067665	-4.047342	0.47143778	-8.397797	-0.40865645	-4.3042784	1.7443876	-9.189274	9.878741	4.317896	1.3078305	7.7290797
964	-6.015699	-6.1115074	-3.494526	8.557221	-5.1897225	-10.108315	1.2648845	-4.6947355	-2.571677	4.5236254	4.5718403	-14.599079	-2.7602108	-5.409105	-4.1896462	-5.7318625	-7.6718698	-16.154814	-4.169477	-13.205475	-12.907196	-11.442162	2.0392873	-8.048228	0.4779377	-3.911688	-0.41980943	-0.28895888	-2.0142376	-9.434958	-1.2152128	-9.681781	-2.2682447	-1.0680482	-11.782842	-13.991432	-3.260791	-0.03850031	-8.740036	-1.8668121	2.2849169	-11.237798	-13.00822	-2.6461406	-1.2570893	-3.6746778	-3.5686429	-3.9750373	-8.846043
967	3.2728024	-4.1629033	-5.1841855	-9.978787	2.294459	-7.412266	-9.92009	-9.236548	-2.6574662	8.261571	1.206803	-6.0684867	-5.7598004	-2.2631059	-5.3259373	-6.9927063	-5.145674	10.751442	0.87453383	-8.4975605	-6.535131	-12.604373	-16.675121	-2.287533	-6.1056404	-5.013208	-7.839147	-7.3234334	-6.868196	-9.61953	1.6057736	-2.087861	-0.10845884	-3.0852535	-9.714486	-5.8060455	-6.99493	-17.048592	-8.135791	-14.509624	-4.9471292	-8.33523	-16.191408	-12.689278	-6.296465	2.6299531	3.740371	1.2128702	-2.6532533
968	15.037923	5.6693826	5.773604	16.155901	10.211928	18.198746	11.691337	5.134471	3.720523	-3.903684	7.245564	9.925511	10.382878	6.470965	18.087887	19.488867	22.317465	16.33645	11.388138	7.19365	9.393466	14.27663	15.263148	14.3580065	16.605993	26.35819	32.49216	16.448355	12.490317	14.3324175	3.8066628	11.159003	5.70096	8.739143	2.8733978	17.491123	13.123619	12.055729	18.988384	19.319246	25.662895	22.112143	14.202011	24.172617	18.258558	0.5912752	3.9873679	17.758383	24.427017
970	1.8443941	1.1705809	23.081299	-4.4158154	7.360989	3.5073473	5.521214	20.16285	-2.293883	4.3605285	8.416404	8.255346	-3.9299545	-11.891587	10.422805	4.2025037	-2.309143	-2.3681624	6.2261734	-9.080598	-5.5624986	-2.1819494	-2.5951135	-4.5911055	-11.863911	-6.5231094	-0.011484861	3.3431208	-0.08054098	-8.361859	-2.9859302	-6.6672626	-2.7040203	2.8939774	-2.6628783	-15.558309	-14.103661	-11.312211	-1.0912169	8.9553175	8.367526	0.85348445	-3.3527133	-6.940903	5.140707	-8.741622	-0.17279477	-4.3581996	3.783167
973	-0.98870707	-9.348952	-9.080247	-5.260217	0.11963066	4.5189004	-1.9512168	-4.475584	5.57242	-7.60549	-4.3340964	-5.6672173	-3.7577229	-2.0748475	-9.377183	2.7412338	-2.3661137	12.926793	-4.025309	12.147479	-1.9434471	-5.0790486	-0.5476063	-3.285332	1.814973	3.200885	-5.195048	2.9750526	14.258344	3.5775814	-8.44973	1.3872967	6.5991406	-5.406668	-4.235227	-13.854718	3.9149761	-7.0789247	-5.865873	-6.1571193	-8.829639	0.8960722	3.2256708	-3.6691248	0.017969102	-18.45659	3.3451016	-3.3870037	-2.1833456
974	-1.7593948	0.20038414	4.855894	0.80213994	-0.5959749	-12.132487	-5.0162864	0.31756234	-9.54211	2.1841602	-12.969109	2.5317302	-9.6756735	-10.199568	-12.490273	-2.885615	0.07140032	1.6725999	-6.717694	-14.195386	-7.9623528	2.689727	-1.6075624	4.9889274	7.145641	1.9289622	-6.1383815	1.721743	-13.394193	-3.618192	-2.3016174	0.7389155	-8.533559	-7.619354	-11.634007	0.028051376	3.0611231	-11.617649	1.042272	3.6544304	0.33915105	-2.267302	-23.328543	-6.6256485	-3.9840968	-1.8792614	-2.4114263	-7.477719	-7.8471055
976	8.244446	3.0937068	-6.635908	13.780792	5.7510533	3.957859	16.160812	9.088002	0.24597044	7.1719666	6.007564	-0.17697795	-2.9523318	-0.229757	9.850209	-1.3582846	2.5719173	7.565595	-11.048973	2.5066874	2.5425131	1.2849398	-8.272286	1.2382387	6.147503	-3.6774902	15.063339	6.014238	3.5663826	4.63254	-5.794291	16.491238	3.4202588	0.035058975	14.610775	1.3024836	11.016975	5.3895974	8.876494	17.9082	13.384427	1.050231	8.833625	13.9673605	4.436065	9.15241	-3.4470224	2.9432964	-4.954307
977	8.997891	10.387803	11.715371	1.8339611	-2.0920358	5.748842	4.110869	-2.484303	10.244557	4.3651767	4.5207953	-1.5439311	-0.33226	4.0974565	2.4378273	-1.4569858	-6.705965	2.026822	-1.9097706	7.667953	-4.055809	7.9465327	6.099605	7.059588	-1.1979513	-5.724993	-8.351131	11.807343	-0.03355058	0.3186988	-2.1707313	-8.999372	-8.738593	5.019874	5.0058813	6.192894	2.9493577	-4.8909497	-2.9814587	-4.3910847	3.516573	-6.7994404	-4.1902547	1.9839597	2.192296	6.753937	1.5594252	1.7959269	2.7974777
978	2.5672085	0.80452156	0.05829509	3.3190022	14.17931	19.317019	-2.1667967	-5.846906	9.042996	19.9177	-0.22428608	4.782804	11.223209	13.505046	6.1345744	5.2961535	16.540308	10.104653	-3.2258637	-8.228077	3.75405	-8.704194	3.1415062	-7.3790135	11.58895	0.7388064	11.011643	16.528158	6.6168804	21.090714	-2.924771	10.429923	3.668184	7.650848	-2.026159	5.793936	1.0580555	9.176613	2.1805148	4.1935983	-0.5339257	12.004428	3.6343563	0.49210596	9.197051	3.024636	7.2121506	3.6761189	15.781613
979	4.2858987	-13.096561	-0.2258184	-5.2893367	0.1784635	12.844377	-14.875941	9.617706	-7.342157	-15.8283415	4.445454	-7.563965	-1.3732004	-14.144875	-12.693561	-6.300959	0.5009195	3.7716513	-7.5228634	-8.528127	-7.092117	-5.0375824	-3.287965	-4.3798556	-9.172307	0.1250595	-13.215018	-2.594044	-18.041616	-1.8304328	-3.06954	-3.3672438	-0.27866456	3.2493575	-4.0199	-4.461796	3.0771668	8.819438	11.049972	-3.9775555	-6.9014544	-7.4375024	8.078271	2.802345	-9.784077	-7.819271	-5.529879	-3.4668226	-1.9651041
980	8.722617	8.338585	7.550207	3.3761976	3.801966	4.985778	3.1701326	5.5159492	0.058597248	2.8503416	13.4792795	-1.7862936	7.857504	-3.957324	9.076781	1.4498957	-2.3808405	11.152143	8.850482	6.3255363	8.855376	1.146432	-2.3526545	10.967929	-5.484194	-6.6556315	7.242727	-2.7966282	6.590988	21.803238	14.505918	7.104244	13.001892	7.8581176	11.931239	4.838958	7.7025833	14.806787	6.1222234	1.2135543	2.7694519	10.288465	2.7549016	0.98132056	-4.072065	0.19499362	11.669034	7.8571553	4.905573
981	-7.08901	15.983212	7.102356	10.791047	9.274787	18.734894	5.5304027	3.5562131	-0.4233323	10.069723	-1.0517874	8.207527	7.61993	8.322846	0.90260696	9.821725	-0.5258449	9.598706	13.269603	15.878873	6.3399334	4.961756	6.534378	-8.873767	16.69645	25.050184	3.2363093	5.946203	-3.5151498	11.876302	2.3953238	5.976986	-3.256683	15.152925	8.662924	-0.5706156	7.400881	11.111142	-1.2803917	1.1021656	2.5218933	-3.3170145	-0.69497174	1.8586534	8.033014	20.80337	4.5434213	10.4926195	-0.9076956
983	-19.587238	-3.0762265	8.454328	8.280742	9.317177	12.330886	7.9780197	10.439967	9.798661	12.811145	10.794061	6.9252415	-3.933732	5.954826	-7.534572	-5.633517	-8.553739	0.6172645	-1.1498753	-3.0651205	-8.124402	-1.8579465	-5.7483735	0.9806046	-2.2386472	5.755249	4.5435715	7.602527	7.1441827	0.6923267	-0.82156247	-5.763616	-9.219209	-2.4950707	-7.1420865	-2.6708124	-8.361674	0.24024379	5.6609206	0.5284052	-3.821243	-5.258167	-1.1530169	-11.116383	-2.634827	1.4672307	-5.561292	3.5488074	1.2922864
985	-33.714947	-21.747122	-38.063347	-28.293028	-21.026901	-26.802414	-25.606949	-23.042982	-26.170725	-22.446188	-17.617233	-24.97351	-20.61432	-30.972223	-20.867184	-13.192206	-23.153656	-25.616875	-12.851172	-37.329563	-18.406256	-17.210316	-10.221538	-17.297134	-27.557722	-7.732821	-20.643509	-4.2205734	-7.8409514	-20.234064	-15.268315	-21.388086	-16.03885	-10.744274	-12.894967	-17.387915	-4.4131293	-17.807253	-4.8467436	-6.7051263	-17.49983	-15.032639	-8.933983	-5.6164856	-10.307152	-15.607638	-22.698212	-13.7107115	-3.0132885
986	11.158895	6.4363704	13.912543	-1.068228	15.192841	12.33743	9.238836	14.2196	13.83239	10.334487	6.991127	15.244069	10.453019	4.3708305	11.299777	4.630996	1.6336313	12.872748	9.268785	17.070045	5.081593	10.164323	9.8870325	8.4610815	6.973845	11.265536	8.739464	12.440559	5.310417	12.710331	10.118994	11.528527	-0.1620756	4.926431	5.457664	16.952005	13.391513	11.668728	13.210201	19.480833	6.0114512	16.27553	17.74763	9.770602	-3.1021154	10.294633	12.033658	0.47375822	2.8369627
987	-6.2924886	3.6678746	5.0754557	2.256429	-2.810733	4.3222346	3.8544168	6.2426133	13.3741455	5.1333795	6.296126	11.645257	7.624911	10.072199	4.735103	1.4498034	8.94927	5.8195853	6.059145	12.756458	3.0846052	7.6861954	-1.381691	3.6196125	0.4477687	5.4164233	6.7969155	0.09868908	7.0819664	5.091606	6.7509484	2.5600731	14.548679	8.599701	0.41425553	11.494087	4.3724475	3.8459184	10.603402	1.2344345	0.7313083	3.9312203	1.9966612	6.45888	2.1508372	3.755642	7.1436305	6.2906785	2.0575905
988	2.856885	-5.5978074	-16.61144	-4.6576567	7.495596	1.693296	2.9636412	-3.9808347	7.911185	-0.1495843	0.06706047	-0.103792824	4.458626	-7.0283113	-4.2286453	-11.195286	0.66982317	-7.8917255	0.24283917	-3.1069906	-7.9659247	-1.0044316	2.732212	6.6481833	19.245546	-6.9783077	12.826614	-10.586545	1.0198592	-12.680518	-2.60068	-7.014441	-5.875	-7.2742333	-12.669147	-6.3535066	-8.721788	1.565322	13.470656	11.751412	12.503343	-6.525505	-5.956772	-4.674558	-3.6583347	-14.329234	-12.149315	-18.948181	-11.369649
989	3.2867744	-10.764111	1.0609802	-2.6007154	-0.73746896	-1.4076687	-3.983164	-4.3660045	1.8783394	-11.810819	-5.2400126	4.8255363	18.941568	-15.496472	-4.0591145	-1.8264261	5.2196374	1.1644777	-3.5636556	-1.2694931	11.409168	-17.143227	-5.26448	4.855261	-1.6849718	-6.7187753	-1.1953378	2.4371505	7.393778	-11.779236	8.874827	3.395914	3.5794604	0.24941635	1.8368979	1.4854959	2.7856095	-4.4522357	2.684575	2.2653918	3.951662	-15.216802	3.392772	-0.38667333	7.007665	-12.642301	2.4351919	-0.058887642	6.266613
990	-5.08966	-18.836843	9.443759	8.267968	2.414066	-3.8588212	-3.760952	-3.3797057	-1.4175787	-8.361154	-5.2706437	-11.367047	-5.6821733	-9.582936	-1.1699499	-6.312816	-4.3601146	6.4318414	-11.248737	-7.146606	-0.41544485	-7.1434674	-7.828249	7.5455346	-10.2969675	-14.48363	-9.724369	5.616224	-17.087654	-4.353027	2.5937488	2.802245	-9.3683195	-15.621788	-14.016532	-0.714551	-13.778141	-5.529453	-15.048085	-7.426708	-6.625107	-3.691345	-5.5786705	-4.25034	-0.23084958	-8.071571	-0.21622626	8.189666	-2.8872626
991	-2.4197552	-4.800114	4.112957	1.0039424	-7.023787	3.1106374	7.6685967	-9.731169	1.3828502	4.236177	8.686791	3.238022	2.1584215	4.0173836	-4.747696	5.8083405	3.659078	4.7915072	5.152282	4.5858006	15.068149	2.1853101	-11.916118	-7.637928	-1.9138432	-0.28362837	2.5594137	12.16105	6.196259	5.262484	-11.069928	13.762067	2.285228	8.458306	-9.2888	9.904436	7.875782	0.9360395	5.7034917	5.255103	1.3341627	4.5812244	9.540703	0.7458369	1.5212469	-3.1942112	1.9692646	0.43016484	1.8888117
993	-7.076033	-2.2523324	-5.2198243	-1.3559946	-4.0225415	-10.332917	-1.3494735	-9.234161	-3.5259259	-9.004945	-6.6784377	-1.4154838	0.7585683	-2.121083	-2.0974736	0.36000475	-0.85900784	-1.1249348	-8.566703	2.514026	7.611103	-6.1555114	-2.4972343	-2.646754	-5.571055	-3.755873	3.957515	0.22110112	-3.9408638	-1.5417786	-0.5118151	1.6498035	1.0784764	-5.2087736	0.82654244	-5.0933175	1.7495284	0.6188901	7.297333	2.1552885	-3.5270538	-5.863959	-1.3708779	-3.721286	-3.3821323	-1.8296803	-2.0608358	-8.803298	-4.0245886
994	-2.003834	8.262099	-5.3718643	8.498829	11.008109	16.275543	0.008533875	9.743925	7.058569	10.163447	-2.0113146	14.2710085	14.284935	6.858872	8.862391	22.574333	2.7329712	6.393416	10.172751	7.1367073	19.984348	9.088851	11.353431	8.943954	14.776588	7.3457284	-1.8425311	12.255515	2.192774	11.719143	7.4374595	16.33797	3.491523	6.3481154	5.960356	9.859227	10.6525	7.8129096	8.524401	2.4488428	-3.0147648	8.523831	1.8407332	15.435474	6.8228126	4.3113256	4.578991	11.152504	8.9971695
995	-0.603679	4.0848203	1.8078204	-5.713474	6.458647	12.774379	6.261473	2.0231762	1.6339284	-0.4489204	4.98325	16.884588	15.796079	13.105784	3.7911227	12.068111	6.103662	14.359584	4.8899646	14.6026535	14.456384	15.603686	7.124102	8.180706	-0.87780666	5.354955	8.604289	12.2479925	13.742355	13.431489	7.3452682	7.4608192	3.9797173	10.236234	10.386953	15.2048645	15.476493	13.634639	8.405254	1.9306278	7.4096913	0.23471355	16.930689	2.0469668	10.869699	11.236832	12.741203	8.608577	5.85694
996	-13.550823	0.107273735	4.2173786	6.022199	-18.242922	11.619804	3.6152008	-10.243436	-11.67217	-2.143951	8.802404	10.851184	5.9447455	8.861289	8.66266	3.1286843	-10.045327	-3.6976948	1.9227968	6.8943925	-18.059454	7.5756392	-0.26176634	11.314525	1.9563351	5.7372036	-3.7439225	5.088904	1.1734153	-6.366186	8.20501	6.2435374	-20.424347	4.7372427	7.1201015	8.930184	2.7324753	17.203608	-12.638867	6.1289535	-6.370314	2.3515027	7.44314	20.820055	-0.11445427	2.4613607	7.805074	2.8010304	2.606222
997	-2.563845	-0.047827084	5.189232	5.152183	2.422232	-5.215815	-1.4056467	-6.2321467	-4.853001	-5.4580483	2.1003869	-0.08916179	1.3628272	-5.938015	2.5027084	5.707601	-11.9667635	-1.8507222	9.971901	-4.3009887	-0.06577476	0.19554138	-8.90531	-3.7536554	1.3975525	-6.758056	-3.2778199	-5.084364	-12.649506	-1.5292765	6.760971	-0.95482606	-1.5365218	-8.126714	-8.969203	5.984425	-1.6157106	-5.143471	-3.7830698	-0.47659412	5.466671	-2.6243849	-2.0251706	-5.974179	8.893635	-5.117683	2.2080917	1.7968737	3.683061
999	6.1819234	-5.615732	5.9929214	-4.8730636	4.2493887	-9.243403	-1.7792549	-3.3025885	9.976632	-0.24027197	-3.1582558	-10.6814375	4.4346924	-2.535838	3.1791432	-1.1559523	-6.144749	2.4786458	-10.972131	-1.5868262	-2.103837	4.3665175	8.371324	2.7640555	0.9753291	-4.5637326	-0.6960311	0.84411424	-4.2157974	-6.5216866	2.8291922	-1.8786863	0.35241795	-0.5415166	3.689038	0.8292892	1.169208	-0.69067097	3.9926205	-13.700027	-17.02585	-3.754901	1.5510684	-3.7364209	-3.7904098	-0.002445062	8.823208	-4.1803412	-2.4458625
1000	13.89466	6.8389454	7.4447885	12.73165	1.1909324	12.953353	14.477071	10.633435	16.95092	13.976131	14.750949	7.7409787	14.215733	11.313098	15.724216	20.935555	3.3204358	13.906161	8.843025	-3.8879795	11.965073	5.581417	4.808019	-2.6041787	6.498015	7.653923	-4.2296495	2.6893673	5.950402	-0.80433494	3.597989	-3.5191605	3.5563018	-2.6883738	-6.8000073	4.895878	11.020734	0.38391176	0.29366446	6.4695067	6.0187078	-11.9772835	17.989864	25.303488	0.74502414	5.2164097	8.344103	-0.23420413	-9.669055
[truncated: 12 more columns]
