# Supplementary material for: Music-induced emotion flow modeling by ENMI Network
Source: PLoS One. 2024 Oct 21;19(10):e0297712. doi: 10.1371/journal.pone.0297712 (PMC11493256; doi:10.1371/journal.pone.0297712)
Supplement: S1 File — (ZIP) [file pone.0297712.s001.zip › minimal dataset/Emomusic dataset/Music features/mfcc_13.csv]

MP3����
2	-17.85858	5.630016	-15.924327	4.937228	3.6755612	-1.7555647	1.3021698	-8.3895035	-12.152278	-6.2670054	-10.698894	-6.957381	8.216835	6.3147354	3.8415318	-11.5479355	-0.7397235	9.744876	17.457418	13.234055	3.9937706	-5.7744884	-6.606751	-1.4341793	14.510207	16.635012	-2.6328762	4.6127625	-6.328818	-5.481911	-1.4957074	7.475647	4.512572	-9.396927	-4.5818143	-1.2394835	-4.6346917	0.61334556	0.5000322	5.092301	-1.9403368	0.9958795	4.87436	2.1626537	-6.511881	-12.412744	0.731013	1.4167638	-15.326621
3	4.3545175	5.9843364	-2.2290964	6.500334	-2.2470758	7.335497	12.867657	1.8264289	6.925566	0.85912895	4.276122	3.1978776	0.4719049	-2.4590142	-3.9803746	4.818765	3.506232	1.268735	4.863589	1.8503848	0.8491626	2.92095	-3.0497334	0.2198352	7.7197347	6.5575767	15.131555	-0.5024168	2.6446877	-1.6202437	0.03622198	3.8381722	2.7797935	-2.9319391	9.281474	-0.39104104	4.7495055	-1.4848771	4.5818753	-5.619087	7.405787	7.0214067	-6.41657	7.0632176	8.850383	3.9287403	12.796855	-5.2933774	6.927685
4	-9.439371	-2.704528	-5.6894927	-1.5610873	17.36046	-4.2738194	1.618739	-1.8474928	3.5121648	8.247281	-0.5170924	-1.2884936	13.654603	-4.324943	6.2674594	5.885212	0.3351275	7.5090394	-8.751918	1.3639647	4.9491124	3.8297844	7.651497	4.098902	3.2542598	1.4450955	-0.4174776	-4.9269557	-1.3197612	5.478335	0.98499304	-1.0440041	2.6824875	4.735003	4.288387	-2.5251522	8.015716	1.7273455	11.097618	13.4866	2.8545353	-3.6067514	-7.869961	-12.059262	-1.7270371	-6.178787	6.7084184	-0.72911185	0.18214808
5	7.8627543	-3.2096975	-6.2326446	-6.3271904	-4.3471637	-3.2143059	6.636776	-9.51722	-0.2959547	-1.8250941	-15.812966	19.891544	8.202296	-8.06191	-0.28415823	-14.367729	7.372334	11.488528	4.847777	-2.9443982	1.7397267	-1.843057	-5.3046865	3.9799674	6.9247174	14.226067	2.0635786	3.9019763	-10.798205	3.09062	-3.051485	-0.2924935	4.4732	4.2493186	0.09637042	-4.238863	-1.2589794	-12.894488	-11.403466	4.9395165	5.2168856	9.242055	6.0473466	2.3225155	-2.110499	1.2721394	-0.7838494	0.5831985	4.6850176
7	4.2983475	-1.739947	8.430856	-0.4721388	5.4799285	4.525575	-3.4300387	1.8694006	10.431998	5.207622	5.3872933	7.7527275	3.5466187	3.5253108	10.668811	9.159266	-2.5210018	1.5615034	4.4795594	6.8690968	3.1787827	5.87295	8.364076	10.959544	2.771085	4.850653	8.949532	4.55876	2.3964553	-0.87815666	6.280659	5.7583785	2.7926233	2.6610124	5.326493	2.5121214	3.4844084	4.4244843	7.0166473	2.442564	3.227893	6.002131	-0.02101942	6.548557	1.8995632	3.0933044	1.9945604	7.4732895	6.523357
8	-7.779358	-8.591041	2.3785732	-3.1724796	2.0622575	1.8886385	-10.2177515	3.3933747	5.4634833	-11.905361	0.20203042	-0.91534305	-10.821008	1.9829426	2.1011052	7.489919	10.509944	2.4319317	4.6395555	-0.16713858	-5.305063	5.4820695	-1.4149767	5.4402347	8.675095	-7.411537	-7.000862	7.183033	-6.18846	-2.8358173	-1.3010358	-8.4272375	-0.40851346	-3.6867135	-2.0256906	-4.5572667	2.7221868	3.598611	4.1482167	5.158962	10.703967	-2.53564	-6.8216834	-0.7137413	-3.2133634	2.0408022	1.8621691	-1.2854263	3.796297
10	-3.8841095	-15.796374	-4.7148223	-10.696584	4.873081	-0.33897707	-7.2058444	-6.8657136	2.8256667	-1.546815	0.23685496	1.1235949	-7.3104825	-5.089417	-1.8244432	-18.208641	-14.245412	-1.810667	8.469108	-19.763906	-13.088543	19.651672	1.3868767	6.0320396	-2.87121	-1.783734	-20.881046	-4.339855	-13.424487	-13.13429	-4.4242992	-9.830976	-14.629079	-17.517103	-9.3457	-4.533437	2.4409063	-7.301168	11.236741	-0.627773	-3.944926	-1.6799167	-4.5557084	-8.744178	0.24319203	-1.963385	1.0081986	-6.3538804	-8.993103
12	-5.4147377	0.45329556	-3.4785755	4.5426087	-13.131198	-6.997145	-5.0349917	-11.78338	-1.5694818	1.5858679	-7.750956	4.3297815	-8.703288	-3.988591	-4.1755	-1.6129922	-10.66472	-4.4328732	-4.067321	2.2196279	2.3735707	-4.298975	-4.5746064	6.499218	-0.34296945	-12.495487	0.16791852	-0.5120983	-1.5267707	-0.03132097	-6.8924394	-11.812973	-9.069856	0.7148312	-0.87869424	-3.1039155	-11.582295	-14.000221	-2.1415787	1.1518383	-4.651134	4.4784484	-1.3983945	-10.529048	3.4262123	-7.9909444	6.3388667	-1.4082651	-12.265938
13	2.9176672	-1.7823682	-8.993842	-10.734492	-0.04923296	0.758235	-15.058927	-5.011523	6.064319	1.738942	1.8274077	-7.7574105	6.089056	3.8972044	-1.4585904	-4.34524	0.18902063	-6.392443	4.9181995	5.9216876	-7.0091367	1.4293451	-5.35849	2.8776338	-8.581751	0.37363973	4.326685	-0.9296816	4.9621434	-6.339948	-3.5034378	-8.204503	-1.7854351	-9.132451	2.1673324	-2.4521935	12.252091	-0.43308353	-14.7877	-1.1936353	6.01478	10.509546	10.657207	5.229678	9.500852	9.531281	-10.875798	-5.120067	5.0425243
17	7.98597	-12.214467	-5.8428864	-6.1713142	-5.5325494	-2.7534552	0.5739905	-12.505474	-14.912959	-1.3887347	4.3108363	-6.928243	-2.1870391	-14.880658	-10.987729	7.0806155	9.229274	-2.9126396	11.553578	-8.71614	0.14210296	0.681351	7.489901	-1.2093698	1.3377749	-4.5915112	-13.542877	4.610039	9.35451	-6.099589	7.1209893	6.7824492	-1.606842	-3.4868596	-7.0944047	-1.5608872	7.3999915	-2.8955688	-9.129777	8.489775	7.5812554	-10.950687	1.5107447	-11.178841	-5.4549203	8.334378	0.690815	10.493774	7.7996345
18	3.920538	5.8256416	-14.9791155	4.7546544	-7.2703614	0.43374538	-14.636899	7.4275208	-4.403895	-0.21907742	-3.7411067	7.55657	-8.481229	8.074313	16.957483	-5.425366	8.989578	-6.012179	-3.119684	9.796596	-0.4040853	3.658308	0.45423532	17.930725	10.233161	16.428795	10.255282	19.27716	8.831342	9.022968	-1.98662	4.9480224	9.61361	7.5890183	6.1189895	5.470819	6.8863244	3.297086	3.680734	1.3647767	14.729149	-9.061025	2.5885816	9.761292	2.1877067	8.626144	9.375293	18.86364	14.942945
19	2.3965085	-8.302739	-11.912113	-10.251156	-0.82505924	-16.097853	-2.8781717	-3.1264362	-7.317423	10.380295	-0.52321196	-3.0628517	2.3040957	8.834758	0.14516847	3.8264167	1.4133888	0.37533984	-4.945041	4.004474	-5.133483	-10.902958	-3.7860277	-1.4841095	1.1212674	6.1954627	-5.9392724	1.1794696	-6.414808	5.699192	-5.4578705	-9.75449	1.2149614	-2.269282	-3.678367	4.417168	0.031866908	4.368126	6.496629	1.2711736	-15.167323	-4.1098566	-16.555513	-7.9655433	-19.223116	-8.766574	-12.5623865	-10.480842	10.884862
20	-13.128423	-12.377087	6.5387425	5.197101	-3.2274525	-10.045567	-8.453492	-1.8343081	-10.925243	-2.1846685	-7.434859	5.7226167	-5.3197327	-0.944863	-0.70640653	-0.8757337	-23.861395	-2.3699558	-2.527863	6.243757	4.4659076	4.4817224	-0.48996612	5.9247475	-1.8977112	6.137852	-3.8831482	-17.38829	-4.9724326	1.5662531	-5.2447677	2.3297455	-3.537774	-14.930659	-5.6078014	0.9870518	-15.252896	-16.435686	-8.5403595	-12.569519	-2.4483604	-17.0379	-15.417972	4.4765964	-15.713811	-5.3510175	-12.76901	4.8556657	3.851877
21	0.7524304	4.0109544	-12.196734	-7.09856	-6.4158554	-9.75853	-7.6200805	-6.063948	5.8767643	3.3350494	9.685654	-5.0919437	4.837984	12.962642	-0.41471705	-3.5724545	1.5932003	-3.9814336	-3.5552762	-12.44133	5.1823173	-3.0569985	-6.9640107	-2.2970204	-4.821222	-4.4159694	-4.83189	-2.6551259	-2.9779549	3.5063858	-1.4310637	-19.052767	-1.4941998	0.24905282	4.3502784	-2.9742324	0.83716255	-1.1361483	-6.4027824	2.639364	6.9436994	-3.4377224	-4.2590055	4.0528197	-3.0397968	-3.433546	2.4698982	3.6323144	-1.902718
22	-1.2140243	2.8596878	-8.631023	-2.1674457	-2.6808712	-3.7401536	-7.2773438	-9.0841255	2.8058307	-1.5915982	-0.7675019	-1.9586415	-9.48259	-14.713023	3.3175538	10.977486	-2.348883	-3.2037964	0.14487422	-1.6068906	-4.4924817	3.03716	-8.057095	-8.148301	-5.0407043	-0.421422	3.367438	-1.9068817	-1.7971257	4.8279953	3.6158292	-5.6930594	0.5967663	3.2180054	-8.977479	5.042413	-1.9818465	0.5880084	-2.0229082	-5.2523065	-0.086119175	-11.993243	-0.9424861	-11.187337	-9.8008585	-0.32265055	-0.22615115	-0.8001854	-0.9664593
24	-9.580751	-4.9203763	-13.388415	-10.27802	-23.679344	-11.089386	-29.157831	-15.966975	-11.659154	-14.545682	-11.984572	-7.79872	-9.201289	-6.6714516	-21.109041	-17.270254	-11.419895	-21.174427	-4.4522543	-15.502452	-8.965774	-11.713017	-12.846756	-5.7155385	-18.913618	-21.223436	-15.968455	-17.661259	-7.975757	-23.208323	-19.844658	-14.737327	-13.986919	-11.975266	-25.325195	-23.649734	-13.2463875	-18.982023	-14.088401	-16.593983	-9.565742	-5.235033	-2.1111004	-3.686014	27.863295	-16.812227	-18.177319	3.2531416	-6.20608
25	11.245995	7.105084	-4.829684	2.8593686	-1.7270366	14.017924	15.865285	4.187014	5.6677074	-0.6337824	7.151583	13.305837	10.10904	5.0219765	-3.6112835	-13.761878	8.311967	-3.323467	5.82358	15.360654	10.92622	8.691003	-5.6182427	1.5379232	3.508351	2.2963207	-3.0112202	-5.537928	3.4945593	3.401169	-1.940761	-1.0204185	4.5390124	2.5279388	10.481989	2.1991034	3.4270897	9.6578455	2.9837236	1.3945507	-5.092659	3.3191109	-2.9337256	2.266033	-11.060306	7.3069386	8.404458	-3.6311915	5.635693
31	3.1194954	21.088127	23.68425	11.011271	-6.758129	-1.7575783	-3.557873	-6.910118	-19.866755	3.7276185	2.5276473	10.94062	4.9585586	-2.3745728	2.5228918	-12.645988	-5.508602	3.9845412	2.237325	-5.689935	-12.875999	6.216496	13.04385	4.2489743	14.292029	1.4980444	0.41609406	6.4422126	-1.340129	10.760415	-6.3599734	6.6178837	10.332677	7.122457	4.168634	9.7548485	9.79177	-0.85744333	9.965295	21.321783	18.952843	-2.5528305	6.4219003	-0.44595346	0.47120777	6.6427035	-8.10788	3.9693136	1.6804676
32	-0.11373965	-19.375736	-14.704757	-14.685573	-4.0554004	-13.573834	-0.9571809	2.4904997	-3.8868845	-5.943604	11.229267	-8.04522	-15.977443	-10.386764	-8.386613	-5.230065	-1.1624506	-6.361175	-6.367621	-3.9319313	-1.5545851	6.728979	2.2804909	-5.43366	-3.2491987	-0.9213784	-12.22786	-3.283064	1.3441533	-2.721666	-3.6220043	3.0767477	-1.7667631	-7.264141	0.82677794	4.00993	1.5517635	7.294101	-8.511792	-10.546185	-11.505538	-9.67422	-3.3159516	-14.660897	-10.739575	1.004578	-5.957869	-3.3216383	3.723569
35	-0.7898457	1.449596	-4.9357944	-1.2594962	-5.3532867	-0.056490343	3.0191967	10.790271	-20.743387	-10.560536	-1.3583002	-10.888142	8.504807	-7.8850694	-2.105621	9.089859	-12.043571	-2.0137813	-15.99278	9.269276	-9.311681	-10.074574	-11.322316	-10.054557	-17.958384	-0.8671098	-8.939322	-17.32177	-0.6311369	-9.855888	2.258396	8.989797	-11.001907	9.27143	-2.9045372	17.268456	-13.38023	-7.459967	-14.590478	2.623018	-12.317439	-10.473292	-0.8705554	-3.3176832	2.5987408	-17.035856	-6.6921363	5.3470535	4.7328386
37	-7.5567756	6.119822	-1.6954712	-7.166498	5.263034	-7.4247594	-6.3338933	16.21659	3.0149403	3.028863	6.0563455	-1.2773266	-4.074051	-4.8846936	-1.5279064	-1.7731743	-4.1693573	6.698719	12.225116	-21.72933	-17.391201	-10.394376	6.256806	4.7854886	-7.810297	3.1189983	-10.467414	-0.553084	0.7566101	3.1389277	-3.0784628	-8.18856	-0.73051983	6.5932007	-7.8657613	2.8177826	-8.183444	-11.834647	-0.33514643	-9.47969	-0.8391934	-9.570987	-6.3609447	-6.259587	-8.680928	-7.3186917	-5.577717	-7.123333	-10.220582
39	18.445875	9.642068	-6.456644	3.5887706	9.254176	15.591305	4.743365	5.354349	-4.540604	27.026703	6.1659813	7.0613294	-7.678911	-9.4309435	-15.966334	-10.38034	-3.1118548	-10.512357	-4.424696	9.073727	-2.620868	-3.479641	1.623044	0.7931002	15.295151	2.7848122	-3.5221093	11.185931	2.6085021	12.869415	16.861866	-11.144704	-1.0470241	-7.6204963	1.5565437	-6.6204934	4.2545147	-12.073684	-1.4195448	1.944552	32.56528	12.002777	-0.3878733	8.913127	18.276218	10.99451	-0.6826466	-2.7654045	-7.439551
40	-9.585615	-3.4925776	-1.412995	-0.9827556	-13.52544	1.4141316	-4.111072	-1.5310758	-8.126473	-0.7299285	10.277192	0.6367182	1.1886148	-1.8340153	-10.089976	-5.41571	-8.82339	-6.8775735	-4.2156343	-6.321022	2.9525979	4.7770534	-1.7029747	5.2226176	5.223868	12.943395	-9.048384	0.119492926	1.0237824	5.422567	7.0114055	-1.0994705	4.305777	-4.5318394	-3.5728722	-6.4127145	1.3567513	-1.8772255	-5.0923233	-7.3767037	1.5318698	-3.0652761	-1.2312587	0.69243306	8.22301	2.0271108	4.594734	13.820056	-2.2001143
41	-0.731996	5.1483827	-3.8014288	5.4079766	2.1276894	-8.476937	-5.2502704	2.656348	-3.4345806	-3.5088167	-8.008943	-6.957581	2.939078	-0.024335226	14.002579	-5.5524793	6.3759003	-13.634026	-2.4961822	-3.545353	0.9957207	3.2413025	0.7570693	0.45257202	4.7716136	9.774927	-2.828263	4.1771536	-9.216862	-2.5257628	-2.716385	-7.833954	-3.1972592	1.1228939	8.229374	-0.69026405	-0.43298006	3.3383434	4.3349986	-1.6464543	-7.4874415	-4.0576386	-3.0252848	-0.08817259	-0.98604554	-10.790662	-0.09615934	10.449344	-3.4767456
42	10.512635	7.5445333	-3.2944794	8.168814	2.4082477	-7.1369843	4.2499237	7.491076	3.175986	6.3060784	5.775152	7.2416024	-7.6456017	-5.441323	10.80763	-4.5087214	-5.146222	9.706588	3.2481432	8.801139	3.9758675	7.545168	2.5283568	-1.3088659	-0.8990982	7.9464855	8.846913	10.241199	-0.61722946	-5.494505	1.3523315	13.178169	5.416113	-7.7899003	-14.365928	-8.623913	-7.1661983	5.677134	10.604529	5.701117	8.008465	2.64687	-10.022599	-13.0629225	8.856042	8.270949	3.665076	1.4445372	14.518619
43	2.637892	3.177062	16.249464	2.5881484	6.558747	-1.0123677	-0.17166328	0.49075833	4.875484	6.376364	6.9664063	12.360855	-0.6314166	12.89843	12.250385	16.353596	4.2485805	7.651407	1.1813179	-3.3436496	8.667283	8.88131	6.1136127	0.54330045	11.921094	0.5880882	4.753082	5.160547	9.205067	7.185486	8.06126	-0.81854945	2.1548493	-0.002723426	12.260684	-3.6096573	1.9671407	-3.7722378	-0.14040811	-0.5310084	8.2793045	12.047008	-8.289573	16.882706	8.085502	11.576186	0.6102624	4.965508	5.285869
44	1.1485071	8.266273	-3.813821	3.5987504	7.878638	10.079085	-9.609034	0.9249058	-1.2656069	-4.675246	-4.967548	-7.8069205	15.293246	3.017452	7.5883975	0.15706019	-9.479018	-2.0797343	7.974159	-8.708367	8.668851	-7.49153	-5.7198853	2.8609772	-3.475848	-9.549321	7.11636	2.8219585	-2.3288631	5.6036325	-8.345745	5.475245	7.6577735	0.18332243	2.1711876	7.6823106	-0.57479954	-22.790434	-0.86767626	13.705292	9.577326	5.5954423	5.370748	-0.45102882	-5.026255	-0.8223381	10.635866	2.933316	5.234741
45	-3.5303757	-0.52286273	-2.7080812	5.268947	4.2079234	6.9305243	5.438558	1.3725867	-2.0930316	-5.5769496	0.87903637	-4.2411304	-4.137201	-4.1389155	2.4263678	7.396633	-11.538573	-4.1492143	-7.1345673	-7.5322204	-11.93328	0.055752438	-1.8599844	1.0038751	-10.01968	-6.4185987	-5.386944	-7.8786945	-18.601301	-16.252949	8.333903	-5.0244517	-8.314815	-2.3113077	0.40066957	-0.3319365	3.9094574	-7.9693513	-4.6632743	7.060116	1.7813817	2.6062	2.5170283	6.2711616	-6.7851434	-2.4497814	1.6363826	2.2648427	-3.2040129
46	-3.758442	5.587364	5.7967744	-8.454646	-18.841047	1.5977362	-1.7310199	-6.599331	-6.5034676	-11.4757185	-3.441677	0.7258542	-7.124283	-13.173931	-4.2736816	2.409009	-10.031941	-6.2766185	-4.3782463	-2.7711513	-15.666039	5.564684	-3.7805173	-0.061897714	-2.0896275	10.497352	-6.3755717	-9.716724	6.8178887	-17.791155	-1.9033499	-9.863432	-5.6085114	-15.63829	2.8770447	-8.4629545	-1.8760055	-19.218609	-3.0191376	-3.6865761	0.011408488	-7.6985955	-8.475161	-7.75435	17.700682	-11.535896	-18.716318	14.0678	3.9670613
47	-2.1513112	3.700691	6.400181	2.5501971	4.6334434	-8.062306	2.6985013	4.5247817	8.368748	10.729922	3.146344	4.3245416	4.225043	4.7284923	5.743587	-5.492534	14.115071	0.16801524	-3.549984	8.537944	2.4838922	11.354428	-5.1526623	-11.816016	1.3983246	3.4937592	0.40942502	14.732648	-0.23308308	11.875122	-10.141669	6.36266	5.5953045	0.003486792	-1.0231806	-3.608043	-4.7673855	2.4354105	1.4404703	-1.8746592	-0.45446	-4.3396153	-2.0146017	4.46696	8.900138	-1.6745468	-4.614796	0.27978516	1.1112509
48	4.9175053	-4.035076	0.31706652	-6.1690927	-9.306893	-3.019602	-9.784896	-12.1031	6.9327064	-3.2045012	-8.530765	-0.991339	-5.993038	-5.0280223	-0.10427002	8.958429	5.8541646	3.441838	11.130677	-10.018163	1.0495692	8.971416	3.4805505	-7.998446	8.294529	-0.5777244	-12.1274185	-0.8792529	-6.158815	-2.520048	-10.937804	-2.6960294	-8.874894	-0.44294104	-5.61097	-5.1404037	0.9634349	-5.6601653	-4.8340683	2.5465572	4.5242963	-1.9056257	-2.4786172	-4.627497	-0.8293848	-3.78884	-6.793306	-2.4118176	1.5235926
49	-18.100355	-3.1802847	-6.039973	-12.924034	9.080125	-0.7814903	3.75901	-14.027035	6.887922	-6.391152	-8.1834345	-3.569129	-14.025741	-6.3775306	-3.8213184	-8.086385	-2.6779444	2.204922	-13.318534	-9.399967	-2.5667536	-6.530266	-4.0787873	-0.19566886	-18.618105	-18.410208	-10.805102	1.3652853	-10.363697	-16.187216	9.234676	0.60092527	-0.19547653	-5.112827	-12.864614	-5.562462	-5.088308	-7.792107	-2.5286143	-4.15194	-15.665309	1.2156422	-1.5480543	-2.1149352	-3.4476483	-13.873833	-4.427673	-7.0014358	3.1195476
50	0.25840545	11.643384	13.24862	3.4459736	0.8984556	8.435594	-18.17055	2.9822676	3.137624	3.6337585	2.1515496	-2.3324263	3.1373436	0.18533516	-8.8225155	-2.442685	-9.004544	6.6155715	4.7010407	2.261105	-20.06785	5.867621	1.108683	6.818194	4.2271085	4.941562	0.70829654	5.9785476	4.180136	-3.993324	-10.601817	1.2588457	4.2542205	-1.9608275	10.87563	8.34084	0.9118565	10.968352	0.58841467	2.127203	-1.616416	-3.0434914	11.912026	8.350274	6.7560706	-4.244695	-2.5078287	4.507364	1.1489286
51	1.3887495	12.0375595	12.767811	7.7737694	2.4262936	5.0648427	7.088392	0.81560135	4.161316	-8.753879	-1.981081	2.4644864	1.5488809	3.9168918	0.26912543	0.9331655	-0.81462955	-1.1120443	-4.7621565	-1.4630948	0.904813	-9.929269	8.601932	1.0351455	-11.294353	-0.7978036	12.038536	7.582168	12.740155	7.362311	5.9240212	2.2440522	6.1758614	2.5656307	3.6466904	1.8729824	4.0103626	7.310955	-2.3333905	4.917497	5.558142	3.3177822	7.496067	8.25854	9.914888	8.062534	10.591467	-6.451365	-0.28312704
52	2.3177404	12.983836	-1.56436	9.294448	-5.185655	7.5396867	12.1568365	7.4626384	1.2639209	11.854136	10.871699	-6.492186	2.0787039	13.409717	0.47090968	5.6199074	5.885054	1.402327	4.5512676	14.763695	10.590257	-1.710725	-1.3405484	8.353147	15.711352	12.9653015	22.874262	18.169277	-4.352899	3.3734248	3.237441	12.270278	4.533256	9.097474	8.370535	-5.197939	11.548759	21.888857	15.568999	2.415573	6.905005	4.62293	2.1996975	-1.1252315	-1.0003366	11.355687	3.2664158	1.672133	13.238416
53	18.801596	14.044678	0.5693596	7.0863853	4.970934	6.3814673	11.881291	7.6775303	7.9805164	11.974964	-11.619838	14.778378	-0.77182484	0.9151923	-0.18254578	-4.2657475	0.41691914	2.823206	8.595085	3.6258128	12.323667	10.509271	13.455073	6.839271	10.884006	8.052737	14.889474	5.381373	6.6120644	12.963201	5.271898	9.219073	24.789816	12.623474	15.828042	2.9468887	22.998861	22.548697	27.596212	11.26517	3.7811706	15.92612	5.6327615	9.722209	12.665881	15.519005	2.6828651	12.570633	10.029267
54	-2.9311826	6.6399345	0.4644842	5.025336	7.864305	7.90931	6.7397532	-16.139902	25.107872	4.4070168	19.768911	-3.6576774	7.1689773	-2.2940829	-1.4458771	9.767438	-3.8459435	2.893885	-17.728024	-10.901393	-5.894667	2.7171638	8.245868	-7.195461	8.181695	6.522102	9.600455	7.3533225	2.097737	5.2176576	7.901729	-5.810852	-7.1281333	1.850181	9.863084	6.2478795	12.037022	9.054539	27.67145	11.8916025	4.8314896	11.194482	5.903469	2.4482086	15.098483	1.6747116	-12.75311	-8.924919	1.575689
55	-2.6633682	-7.461451	2.775551	-1.0349079	-3.8900154	4.808388	2.6390846	4.1244326	-8.894219	-5.38926	-16.880821	-8.895112	-5.534242	-15.903327	9.197286	-22.661566	0.32776007	-9.570982	-6.4208093	-19.189798	-2.624336	-7.6812844	-2.7300231	2.8218658	0.36744633	-15.459058	-6.1039796	2.0220156	-4.377597	-13.258822	-0.5838421	-2.2860591	-7.140059	-14.718198	-13.810355	-5.65017	-8.681424	-6.475982	-13.2507715	1.4859906	3.2329237	-14.024938	-4.880611	-2.507174	2.2756422	-14.113729	-3.9091463	-5.6419005	-11.325165
56	-4.8142505	-8.064202	11.834343	-15.056783	-10.728984	9.687613	-4.009887	-2.593311	1.6138659	-1.5204353	4.2205524	2.693617	8.477382	10.374543	3.0826123	3.2547238	7.76378	6.136975	1.3802967	5.9157577	3.4491146	-3.3680525	5.2101016	2.0365858	-7.4073067	19.628813	0.99952793	29.603628	6.0343227	14.785184	18.802656	23.146461	9.728776	-5.200683	-0.41990414	9.044914	10.454312	15.507594	17.162153	15.992295	16.163237	23.040787	18.14343	20.858572	-5.806169	-0.62198097	11.955795	8.902789	-7.9793153
58	2.4114773	-1.2711184	14.744507	5.8858795	18.807634	9.490184	11.485195	8.268443	21.205584	3.7867174	6.276066	10.171025	-1.3739632	11.984899	12.140469	5.680603	2.1635401	-1.3140928	7.358216	6.1933627	0.59681314	11.117255	1.8774163	22.985716	9.15645	13.117504	16.941982	23.530527	11.916629	16.129278	10.5421915	18.348116	21.507347	25.87964	14.916725	1.0471638	-1.7605363	11.976631	17.417704	10.663335	10.785721	14.232903	27.387352	1.3299655	-9.592152	8.440121	-2.5058153	20.40088	14.082587
59	3.5283737	-0.7196601	1.2985364	-5.1111865	6.860562	4.7324886	8.377543	5.6526656	0.005136093	4.6678715	-4.5235896	0.19382294	1.2194471	-5.1678634	4.136483	-1.9005685	5.1798434	-1.2665658	-1.5642334	-6.6072307	-19.756285	5.7346516	-2.1174529	-2.947488	7.7440667	-0.77970654	10.940792	-0.44738445	-2.9621303	8.081309	2.7636015	7.0069594	-5.5113444	4.0488753	-8.941747	-2.2307127	-2.05848	3.6386077	15.326462	-0.33146295	-0.8466695	0.6000754	4.0342865	-0.41129097	-13.031039	15.12637	-5.9007506	-0.07739278	9.24549
60	-3.6960316	-9.826037	-1.9943475	-8.030444	-9.504987	-0.75882554	-7.3936524	2.697032	-4.329374	-9.355347	-3.956124	1.5219516	5.7397456	-5.029848	-6.9002137	-8.438607	-1.6022462	-3.1496048	-6.8045254	-1.3004535	12.918502	7.3039184	9.349175	2.318687	0.48456416	-13.709209	-2.789466	3.7366164	-1.1589626	2.1532416	-2.6727903	-2.8418434	-11.387341	1.5753127	0.6486525	-3.6377954	-6.0355306	-7.3791804	-0.050980855	-5.629875	9.531222	5.094797	0.7898097	-0.2946662	-3.1793487	-9.440968	-7.0365596	-7.4168644	-8.498273
62	0.84873706	1.3021884	0.4858775	-2.8985455	-20.998262	-7.648974	-8.278713	-7.009506	-1.9942096	-4.2728887	12.449777	6.9805694	-5.025849	12.50322	7.2130895	1.1806364	-5.7493787	6.447542	7.9046884	1.8465347	7.7473845	14.7554245	4.392881	5.0605273	-1.3806686	-3.575374	7.422835	2.749017	7.1391644	-1.7525415	-8.434178	1.6502575	-3.4809315	-11.925049	2.5615284	-17.084269	5.0887084	1.5970546	6.980108	2.7006752	-4.2582164	-4.1778197	13.083774	-0.41674456	-8.441791	-7.917294	-0.041372936	-6.8495407	-4.1115947
64	-10.216974	7.823046	-7.2473197	-9.455343	4.483747	-0.21263568	4.487393	-10.3278675	-8.728442	-5.4853954	-9.01529	-0.5253506	2.6577597	0.69575477	-4.5535307	-0.63967043	-0.8049539	4.638429	-2.3373134	4.0525155	-2.1618578	-6.699187	3.2637002	9.405915	7.848249	-6.011212	-0.42429385	3.6338751	-7.4636264	-9.153465	-5.550673	-3.8888347	-4.343162	-15.283673	-10.814391	-8.513579	3.757286	-2.9809911	-10.018748	4.899241	-3.2876108	-7.2862053	-7.573227	-9.1445055	7.3574615	-3.7449265	-3.6219742	2.6349676	2.388747
65	-5.2311006	-6.2987976	-7.4767833	-14.781429	6.0310655	4.978455	-0.86343795	1.1681507	-7.9977646	-3.9621956	-1.8061895	6.9629083	-0.5737179	12.432965	-18.353083	-5.603968	-10.347529	7.3827615	-6.744143	-1.9958572	-7.6916566	7.5058694	-4.3840823	-7.5729713	1.9218315	-9.744259	-17.802557	-13.061582	-0.5421231	-10.706643	-11.591522	2.9494812	9.30855	-15.806964	-4.276676	-2.810672	2.3368392	1.5708967	6.567448	-13.265194	-14.787018	-2.4994228	-4.3090534	-2.197628	-4.255724	-6.243795	3.7584534	3.6196396	-0.09009602
67	-12.729701	2.9982135	10.973549	9.434163	6.585837	-1.0160071	-4.7859325	-2.5964744	-6.5425296	-1.5271	-5.1607633	4.584961	-5.082875	1.9798607	-6.6038213	-7.329038	4.62188	-11.513451	-3.7537296	-2.0649722	0.81596833	-10.940631	-14.68385	-12.484538	-6.5589104	-5.405832	-2.4180567	-10.294139	-4.366409	-6.225799	-2.343829	-10.834071	0.87329644	-3.5846424	-7.2680893	3.1363647	1.246882	3.8637915	10.669993	1.4634048	-5.205738	-2.3532293	14.7901	-4.11439	0.66389436	-6.2652717	-13.326491	-10.482681	0.37355042
68	-13.90953	4.3918753	-11.242364	-6.029321	-6.933496	-12.464737	-10.462908	-9.928172	-16.158075	-8.125115	-10.861356	-12.397121	-10.133006	-17.056765	-10.165507	-10.712382	-10.917447	-20.178226	-17.395433	-12.612118	-4.322031	3.211704	-14.833446	-12.898875	0.93678504	-4.9854894	-1.3919853	-13.451571	-16.273933	-6.249252	-5.5086684	-16.396101	-4.2696314	-6.307152	1.872145	-5.2643347	-16.0661	-10.70475	-14.400867	2.7975836	-13.014186	-17.469616	-11.249785	-18.070997	-10.242072	-17.722445	0.8618385	-5.3092656	-9.054242
69	-14.454999	-22.05602	-3.7040951	-5.897835	-10.769166	-10.683121	-9.365192	-7.578752	-9.063202	-14.461117	-11.341812	-9.225466	-4.9349303	16.396034	1.9403464	-8.131297	-1.9667386	-12.902233	-5.7737403	-7.7049336	-0.9722578	0.967477	-11.20948	-6.102553	5.917584	-11.96613	-14.711059	-2.7385128	-14.378842	-5.8375525	-8.030646	-13.459079	-14.964326	-11.643216	-15.241511	1.4302288	-6.0500455	-11.159508	10.950458	5.944456	-0.21958351	-7.3907228	-5.2538157	-6.58436	-8.562526	-1.757891	-11.80189	-9.881238	12.825577
70	-15.454407	-12.510522	-11.153197	-8.581423	-9.563513	0.67343616	-12.929776	4.989796	-9.712167	-12.864586	2.7723858	-10.997291	-11.971087	-1.601477	5.533732	-6.948236	6.9608245	-5.1951294	3.7875297	3.0646927	-7.4532113	-3.7735023	4.031703	7.8172164	-17.834663	-5.192291	-15.012592	-0.9465399	-1.3966795	1.014008	-15.489665	-7.210877	-7.80542	-4.303951	2.3401475	0.48828128	2.621311	-5.7187343	3.82217	-4.7235	-8.006485	6.1820197	1.0696684	-12.825513	-7.320238	-16.356245	-16.830378	-6.5570235	-3.578275
71	-1.09972	-14.254027	-5.3488955	0.2226545	-4.1030974	-4.8977776	0.042872053	12.508079	-10.930722	8.41401	5.655794	1.7021513	-8.370963	5.051839	1.180279	-6.4296365	6.24423	-17.936628	3.7925045	5.632197	10.158647	4.25901	-6.48728	-5.651886	4.3283057	3.2762234	7.9207435	-1.1936096	-5.5759926	-3.6669722	4.588715	9.5269575	13.727595	4.604305	-1.5297332	13.764397	2.0525525	-4.7579756	6.515201	5.168175	6.253029	3.7743092	-7.0086136	-0.01128912	2.9498956	12.137706	3.1885073	1.9099077	5.9673123
72	4.4059024	3.452297	1.7940083	-1.6040459	-13.175389	-6.4481416	-2.2697983	4.91907	-1.505644	-14.683782	0.78770894	15.91302	0.17773087	-4.524736	-5.8854203	6.8517685	-8.683223	-2.4729404	4.4903083	0.7739033	0.9411826	0.6335354	1.1910039	-1.984817	2.9968655	0.6656633	2.3152144	13.890774	-5.018806	-1.3963569	-9.349763	-10.666295	4.9361567	-1.2826443	14.391975	5.3959327	-4.306836	-20.915659	0.8650093	-0.45538685	1.1308422	1.8567561	2.7995512	-2.1779108	2.04399	-4.8747125	-18.252619	9.20235	-3.6109126
73	5.6408424	-1.5238179	-5.1503215	-8.975636	0.86398983	-4.6871448	-12.866557	1.8488399	-4.5728483	-4.206331	2.2006223	2.8813045	21.242552	12.09097	-8.182086	0.081637144	-5.990507	-6.995401	-12.458092	-2.6404517	9.893762	-4.930395	4.3182425	-1.3735265	2.766855	-3.0189068	7.7138767	5.9713664	-6.1341457	-0.6449569	-5.664389	-1.416371	-15.474312	-8.790872	6.0298634	3.9693573	-2.235124	-0.057620365	-7.5271115	2.94222	-7.94447	5.725218	-8.376386	-2.3715627	22.129686	12.801498	-2.477434	-11.219676	-4.1696563
74	-0.84880567	-16.84151	-3.8515942	5.044827	3.9751186	-8.10802	-14.817348	10.870995	-19.111563	-7.595453	-4.2482243	-4.83501	3.3158426	-2.9790318	4.611695	-3.8835113	4.279383	-7.5603313	-10.316209	-7.165648	-9.131513	12.524303	-6.9589424	-5.2957916	8.08363	-3.6472514	-0.7484998	-15.1210985	-2.0843542	-5.84971	-10.782561	0.8103784	8.87905	-11.883143	-5.244054	5.67191	-20.450418	1.9299904	-1.9181505	-11.728299	-4.657398	0.901423	-10.83299	14.699672	5.5781517	-6.411055	-8.213517	-0.09016494	-4.615321
76	0.23059863	-2.6182642	-1.2108691	-0.7538882	7.471503	4.446366	1.1241395	-4.467915	0.48729968	1.7175093	-10.618351	1.9547561	0.28536543	-4.7003574	1.606113	-0.3085586	2.9216874	0.76717764	5.1373525	2.18867	-0.31493083	-1.3251258	-2.6258097	5.211	4.8081174	0.39578298	-4.3226542	3.7341652	4.3193197	5.1315956	0.008679311	1.4272513	-1.0740925	5.0637918	-5.239553	6.426527	3.9544013	-1.4315424	7.110579	-5.009961	2.4249227	4.024748	6.1089797	5.268089	0.389534	-1.6489383	1.3560659	2.2081606	4.763161
77	-8.3792715	2.6006927	8.819412	5.0245004	2.8293536	11.130402	0.6735244	3.0745907	7.1316276	5.098493	-3.4904578	-3.3175023	0.54308265	7.644282	-1.9076338	8.695987	-12.232957	-4.4655166	-5.6065803	13.393646	11.688175	4.6991525	-2.2019427	0.12995839	-3.024481	-4.9271255	3.0367048	18.647738	-8.438221	-8.9471245	-4.612139	-3.1550083	1.9187242	7.561359	-4.821634	-16.851488	-0.8019113	-7.127725	-11.154919	17.486296	10.93589	1.8086408	13.135692	14.73173	7.448719	12.10582	3.8852718	9.7946825	9.008883
78	-3.892521	-2.665407	3.485348	-8.120449	-15.576318	-12.882034	4.84518	-7.912435	0.6543134	-0.9010453	16.44254	17.897507	-3.8678634	2.3010664	-12.18497	-1.3318335	-6.051622	-3.214861	-18.033195	5.681133	-6.1995835	-3.7523863	-9.238378	-5.304772	5.252379	-4.222239	3.0866578	-2.0336094	3.6354506	-2.137544	-8.555862	-1.1816465	-1.709829	2.017154	4.386532	5.8467174	6.436825	0.61271673	11.775144	-1.013614	3.518711	11.211919	-2.3297799	13.425098	-5.764641	-0.26342106	-0.6532652	19.946974	-13.006775
79	-2.326875	-13.81338	-10.426879	-8.941444	2.3918731	-7.9219832	-6.9527993	5.412128	-2.5892613	19.91976	-1.9971653	14.423726	-0.65121955	5.6780434	-0.8460037	-2.1218865	-2.5715723	-1.072382	-9.923591	-5.6534214	-15.132763	4.2100773	11.879445	3.6590955	-4.7506847	1.669671	19.292706	15.670512	11.168551	7.778387	-14.654732	15.849236	11.808014	2.126416	-2.429747	1.6604986	10.338959	-0.20167255	7.0182	-1.5489054	3.9424677	0.30515957	-5.2143188	-9.363812	-1.6208282	-15.326848	2.890579	-6.567534	-5.377135
80	-2.8876905	-5.8324623	-5.195066	1.3523742	-8.29153	1.0890523	-9.684932	-7.8425465	5.008544	3.0483315	9.583377	4.6602116	12.514652	7.920933	9.148452	0.6884894	-2.9530811	-17.683851	1.2332313	11.999455	3.7003057	6.360935	8.322498	2.976385	-6.1770835	17.329166	-3.7483041	-1.3761363	-5.970062	-14.964366	-2.558853	-6.9279504	4.7749367	-8.384157	-0.083062805	-7.9743996	-5.4920197	-6.788278	2.2174754	6.0675316	-12.977239	-8.331351	-6.6915336	-1.5361353	-1.122316	-1.1909982	-6.2177415	-8.577693	6.618485
81	0.84382725	5.399834	4.0091753	16.566801	13.635017	6.3372326	1.20345	0.9638357	7.6864085	-2.673791	0.9358115	-5.9362884	-0.79554653	7.578205	5.415898	4.682278	7.315082	-0.2651728	16.032763	5.519114	12.206348	2.6937876	11.908836	2.8746674	2.0011053	7.1511626	2.0788636	0.2821275	2.638947	0.26335898	8.808353	3.1587799	1.2521472	-1.306537	7.1439214	5.766995	17.381912	-7.847217	-3.8489494	4.663302	3.0847914	5.4616923	0.19697785	2.225323	-4.9473696	2.3022413	1.3265053	5.020862	4.9010234
82	-4.5163293	-14.941272	-5.168767	-1.6945499	7.1679873	8.534228	9.386672	4.224356	-12.530974	-11.869107	-9.384092	-18.458138	-3.084856	-4.117734	-10.096776	-6.146479	-1.1373305	5.237008	6.0589375	3.6904075	-0.83422756	8.25518	-5.0784154	-19.131239	-17.546722	1.4582695	-1.4223814	-13.19051	3.9099243	4.48542	-18.338125	-9.9483185	-11.125942	-11.745724	1.547687	1.4173571	7.8843513	1.1538339	-9.152049	-8.300202	-11.45879	-13.094314	-3.0858657	-11.80321	-9.891611	2.9069989	-16.7407	-2.3097215	-5.418144
83	3.2528198	9.116956	-0.56226796	-6.6386886	-0.123393215	-4.6601195	-0.7049815	-7.00549	-0.935818	3.0969803	0.43916908	7.6812587	2.3824747	4.1460757	5.009198	7.747868	-0.19304435	-3.126215	-5.7702546	2.0653517	-9.422794	13.622012	2.3406065	2.2978375	0.9779463	-4.7207546	-7.541138	9.4271	5.3775945	5.967052	13.46705	5.2017245	18.01845	1.9489785	0.121620774	-1.5938288	-1.7315937	11.248084	7.113835	11.290566	5.8022323	11.105323	15.393582	-2.4745789	-3.4625988	-1.1875412	-7.768793	-3.815219	10.285235
84	-5.1540904	-12.598912	-7.8325906	-5.048244	0.3272239	1.828955	-1.8031527	-4.7719483	-2.2684793	-3.229873	9.458699	2.324007	0.5821575	-0.72091895	-12.285079	-6.495018	-2.6782238	9.500733	-6.693886	-0.27180862	2.6608322	4.491773	9.379911	8.363055	-0.98876923	0.6600707	-4.827806	-8.97252	-1.7801117	-6.508394	-0.95015144	8.025708	-6.331856	7.4858303	-2.4906888	2.7243016	5.8531528	2.0101862	-5.6489615	5.0539575	-3.0386906	-4.7319975	4.822992	6.891278	8.25697	6.512441	2.8205369	-3.4927409	3.651439
85	-3.8646374	7.2268023	2.0948172	-11.09771	-2.6508818	-3.0219128	3.2975435	-7.0549083	-2.0351312	-10.409652	-7.3895645	-6.408598	-7.62792	-4.582889	-15.7184725	1.8051654	1.7653255	-10.348719	-0.6629298	0.27610573	-12.334325	-10.782073	-3.4703624	-4.9815774	-0.6604994	-10.647416	4.0995307	-2.5085568	-5.3699	3.7269173	2.978201	-13.970744	4.2489104	-2.5381634	-1.184309	1.3579165	-4.1988955	-6.123716	1.4855385	0.7076077	7.659782	-5.0445867	0.38344178	0.5230026	8.272048	-2.3147128	-0.052055042	0.30976215	-6.0128493
86	-2.6984243	-6.397925	-11.528918	-5.371366	6.9111953	0.028832436	-10.238517	-6.568079	2.5955255	3.0157368	1.3992338	-6.036423	-8.259945	-1.2435131	-1.3429672	-9.25628	2.7737339	-9.917024	-4.427404	7.628727	-6.421206	-10.80133	-9.97988	-2.0754347	3.493368	-0.07574447	-1.8207802	-9.942821	3.330084	7.6843777	5.8396435	-2.550019	1.5227647	10.193246	2.424114	1.1378549	5.453852	15.289222	-3.6763926	5.08092	2.5481555	-4.1403046	8.26731	1.00488	-11.856594	8.674661	-0.9944481	0.1483256	1.5600433
87	-3.4461124	2.6335082	-0.81445473	-1.9367371	-13.483192	-6.7285256	-0.34443143	2.9610717	-1.038469	-6.262638	-2.3128755	-5.8011985	2.5020072	-4.5595	-1.3793378	-7.7110085	-2.6967685	-5.815521	8.868642	0.97733593	-0.57547444	6.856383	-2.966758	-4.3453403	2.7332833	-1.1078482	-1.1065043	-5.848276	-8.959352	-9.5240135	-2.4372258	17.559944	-3.9024646	3.8717728	2.7329838	-4.6892066	-5.0147386	-3.189566	-4.2369595	-3.6464844	0.95488214	2.8093698	8.754977	-2.9927242	3.9338305	-0.19295041	0.7604334	-3.4259472	-1.5365275
88	13.151692	0.23499225	10.383918	-5.676457	8.971004	4.7006106	7.7317824	14.49982	12.787925	3.8741758	3.0752017	6.007515	1.7102448	-0.1931111	5.983291	13.791354	-2.451226	6.489759	1.7849936	-4.698255	4.96026	7.6733994	4.4008937	-2.0520272	-6.0161114	-1.857433	9.771806	10.580546	7.368544	1.0512688	4.665483	5.0699906	4.62832	-7.6043243	12.824245	-6.1788006	2.066327	-5.024204	5.2393126	9.711797	-0.21408574	5.6201744	-2.1382372	-3.0925362	-4.097292	2.190725	-3.323084	-3.3617258	5.5836563
89	-5.041761	-0.17960541	-8.720489	-8.935901	-1.633124	-3.3024588	6.8666954	0.24232101	-5.712572	-4.706016	6.052328	-7.2075257	-0.7347741	-0.9413422	-4.022264	-3.4038332	-6.6416287	-1.6668073	-1.8810462	-8.491004	-8.584526	4.7262483	-7.7630887	6.804419	0.104143776	-4.2644854	-4.471064	-4.5654087	-2.1006582	-4.5913544	-5.4416122	-7.7378716	-4.062178	-0.10122532	-5.6070156	-8.329668	-7.054095	-9.146785	3.909562	-1.39046	0.06842836	-9.866675	3.1007853	-5.9925666	4.968327	-6.737013	-4.6698785	4.516374	-0.26872745
90	5.948975	-2.0197406	-3.778412	6.7738357	8.577029	11.594115	10.242838	-1.3847632	-0.06659889	15.356479	8.692866	13.951503	-5.4810205	-11.588117	3.4965513	-2.2753289	-5.2679925	15.162586	0.039418776	-3.50505	-9.881423	6.113914	15.890643	13.9190035	16.334349	11.050789	5.451197	0.59344643	15.4485445	3.967614	12.288345	-0.6672976	0.42994332	-12.502796	-2.69985	-8.141792	9.235581	-4.358705	7.222982	1.6838697	-0.27549985	3.7351115	1.5029392	5.4161086	5.2198358	1.7269713	0.8895178	1.011617	6.2079473
91	3.5858123	1.4902668	13.370477	7.3580055	-5.443093	2.6661434	-1.9759156	10.730479	-0.77715176	3.1958802	14.001155	-0.15481739	3.231207	3.665079	8.075215	13.152889	2.7222068	1.1377501	-0.4924945	11.432818	-6.1544	-10.777892	-5.8743973	4.4204483	1.7849835	2.3869092	10.161143	14.75929	4.927299	8.446807	10.699069	7.791517	7.284458	3.378397	14.194915	5.8659015	-3.9351532	-12.33065	2.3835862	-1.0199623	-6.140552	1.9911443	4.431083	4.304993	4.6819496	2.8229768	4.7155724	8.473563	3.739483
92	-13.054233	-16.70878	-3.800174	-8.832837	-7.3953385	-6.2676015	0.2904071	-3.9357502	-11.474525	-1.2686552	2.2040703	-10.840615	-9.580451	-24.600824	-0.5868819	-4.358522	1.4550279	-1.0317589	-6.6896358	-1.7550591	0.7421284	-6.201569	2.3721297	-4.9221272	-4.6578083	0.56207937	-5.2788935	-2.6246767	-3.506869	-9.117386	-5.8986144	-8.957819	-1.8713274	-15.321114	-10.661622	2.3893015	-11.510341	0.6833827	-14.795943	-8.548116	-3.7589407	-4.072597	0.87104803	-15.577712	-12.275697	-8.925713	-13.182189	-15.752261	-19.06919
93	14.142827	2.24698	-5.559728	-8.466195	-6.1308846	-7.719662	-0.6893031	-14.815762	-9.109651	-8.776222	-5.661655	-2.3588784	-7.821886	-3.6650238	-1.87325	1.5230366	-11.7525835	-11.019834	-5.366879	-10.018153	-1.1102582	-15.4893465	-9.555775	-3.2807121	0.8467429	-8.930035	-9.2511215	-13.515798	1.8162707	-6.986794	-6.9677644	-2.7598267	-3.0209692	-2.8657217	-4.5641522	-2.2239954	4.6811805	7.3946366	1.7837294	-4.257541	-8.713363	4.7437224	0.12654383	-20.564264	-10.31672	0.982292	-13.290864	-3.8378737	1.6417812
95	-23.416916	-18.080963	-4.090469	-2.832877	1.5538473	-6.9377074	-4.622429	4.9533725	-2.4387515	7.370069	-5.746464	-5.722912	-3.4934807	-3.069873	-2.880544	-7.4062233	-19.956148	-0.4260839	-4.5445023	3.9783347	-8.18794	-8.246783	-6.123902	-6.9659133	-11.95446	2.7955964	0.61693436	3.5600307	8.279628	-1.4349847	-4.8461423	7.534429	0.4095467	-5.8529916	1.4980618	-0.6659817	2.0703962	3.4881763	-9.946387	11.655346	-2.4856236	-2.4677055	-11.189667	-8.39496	-1.5263256	-4.634447	-1.4509546	9.375642	8.317168
96	0.12781747	-5.742417	4.893139	0.098129116	-5.255798	12.317569	0.13416195	-8.869502	-2.6892831	5.4833884	-3.0813627	4.5024	8.999044	4.031447	2.5590246	-1.2506876	-4.5845795	10.576062	-2.943574	-4.018921	6.2725816	-4.097486	7.5016637	-0.61134815	4.080695	2.8393118	8.57387	10.33007	4.1997066	-6.2752566	6.440536	0.52593374	-1.5874316	2.7299492	-1.7405849	1.4387369	2.1871364	1.1161213	4.578059	3.786501	2.1616051	3.940818	-2.454903	4.06625	3.6059704	4.400616	5.269442	0.006386916	-1.7879043
98	5.803753	5.892301	3.8519886	10.496561	4.879254	-2.988311	7.577816	0.40789804	4.5541224	3.5726833	-4.630829	7.315107	11.427888	18.247751	8.278977	1.0139261	3.7743814	5.3011513	4.5967345	0.76842207	-2.846296	-4.718044	3.1438591	4.5459456	1.1564611	2.4244487	-4.8800964	5.048379	2.297152	4.915689	-4.885418	4.1966662	3.1116238	9.749692	8.428239	11.683625	0.7464902	-1.367218	3.5946438	-3.9716136	-5.9782844	-5.069325	-1.3885225	10.7068815	14.880134	3.9341862	6.8878007	9.567647	-2.7732608
99	-4.72935	6.204241	-0.14076145	5.332693	-0.4832168	-4.372899	0.48662975	-9.1741	15.4945345	-1.8341889	-3.0996354	-1.5267662	5.449251	3.63912	0.3158764	-0.6104525	5.0797205	15.325755	8.526478	1.1369278	0.95949966	-0.14259925	-14.881062	-3.6563816	0.7075043	4.0353518	-6.0265174	-17.701706	-5.5276165	-5.2766824	4.1557517	-8.399003	-12.440156	-4.56445	-15.783142	-25.252373	-12.067642	-12.6891165	-3.3680408	-12.356201	-0.6288642	-10.848381	2.3817484	6.6390214	-5.5070915	-5.114889	-10.497988	8.565208	-8.389855
101	3.0912094	-11.277232	-8.496713	-3.7523358	-12.894811	-8.728924	-10.636684	-11.373263	-7.137194	-8.839871	-10.210107	-13.240467	-14.395604	-17.566895	-10.684684	-7.5223064	-11.932988	-5.505631	-5.2894497	-12.452557	-11.2403345	3.3478909	-6.6155286	-4.442943	-12.767749	-0.8309622	-1.1033146	-14.081752	-0.7672551	-10.6820345	-0.7034483	-1.8814791	-3.3531458	4.9922595	-11.315387	-5.5073123	-20.429619	-13.136787	-19.861595	-20.393274	-10.527333	-6.5543294	-6.072378	0.94049525	-1.315857	-10.023353	-12.670311	5.1742682	-20.52075
102	8.403837	-6.544646	7.355831	3.8501327	-2.1516821	1.6516886	6.1499095	3.8009999	-3.0045154	-5.164439	2.7709448	0.9493611	0.6800628	4.189234	-2.4823499	6.423088	0.06378492	-1.0698383	4.741488	2.658174	0.49608007	4.2883224	6.7039704	4.075606	2.1675336	-0.387386	3.1212387	0.07986442	7.2081456	9.90453	2.903038	0.55018264	5.9456882	-1.1643652	4.31793	7.5218124	-0.36421895	3.1396387	3.35097	-3.1897526	-7.9225273	7.3522687	8.408906	13.274551	7.4564037	4.9909253	9.377822	3.9322531	5.5214725
103	-5.7521796	4.902941	1.9831324	4.1681705	-2.5765584	-6.6109433	0.44602904	-6.846377	-5.6888695	-8.015202	-4.33332	-9.173625	-4.2446	-5.2743783	2.0168843	-8.986188	6.8826985	-0.42252386	-3.5879564	0.23794317	-4.0895762	-4.280605	-10.530736	-4.424525	-8.877208	-3.1503747	-5.763021	-0.6247531	0.54611254	-5.807649	-6.5851955	0.8755984	-4.7815194	-0.25264	-5.8535447	-4.090954	0.04473714	0.56007034	-6.4798427	1.7906414	-3.5434093	1.2307048	5.48877	-6.9091263	-9.044566	11.182727	1.1390375	0.97091454	-5.367693
104	3.4109724	-1.8994328	-2.9550931	0.87754136	-0.99286944	-5.183456	0.33176884	-12.187767	-1.8108687	-7.273805	-5.9236197	-2.2268722	-14.859088	-7.3969893	1.6695188	2.6333482	0.8289252	13.354577	6.6651173	2.733157	-3.4683878	-6.9498253	0.7313315	3.828865	3.8123817	-4.8616347	5.2234573	-5.4512506	-0.27661672	9.243943	-3.048747	3.0470104	-7.135793	3.9837143	-1.5158514	-9.269841	1.0450668	0.45985985	5.692267	9.906406	-14.502917	-1.6665425	1.9337606	-7.430874	-11.730606	1.3750192	2.3446946	11.096318	6.410646
105	-2.210029	6.9993234	-4.4210515	-5.7432747	5.8413644	-8.135669	-0.14080556	14.2138405	-11.03472	-8.74517	14.4146185	0.889991	9.546813	9.370236	-7.868736	13.352542	10.082841	11.0579605	3.2322388	23.20545	-3.1415749	4.234009	-14.335881	10.150636	4.0423183	13.599487	7.050286	-5.7199783	11.800065	6.888842	13.725078	-5.6666226	-11.466575	-2.8827372	4.667722	9.4973	24.62779	0.39611292	5.12473	-3.9470088	-9.34266	2.6693707	5.608297	7.4855247	7.688392	8.226009	7.8997626	9.742184	2.5855143
106	-2.980606	4.126477	-4.402563	-10.496212	-6.216932	-14.32132	-21.144552	-9.403419	7.663301	-21.466421	-4.3930893	3.1154559	-7.8822207	-1.2368675	0.15663083	-0.3121346	-7.798183	-13.739362	-3.21239	-7.638888	-13.94913	-15.535666	-12.278291	-1.3671743	-0.5650392	-1.7759166	1.167703	4.6134086	3.4714367	-2.0832179	0.47409847	4.8018527	4.8015714	11.113289	7.569757	-7.09732	16.374748	-12.607923	-3.397658	-2.5314324	-7.3659744	-6.516889	-5.249771	0.70808	4.340532	3.8231506	15.895534	10.3565	-18.589731
107	-7.0199475	8.417874	-5.8844795	2.7050436	4.1188283	0.67715615	-8.655498	-4.0346766	4.357617	-9.35023	1.8474436	-10.633216	-3.9533594	-7.048065	-5.769556	-2.8600025	-4.4074574	-1.0778152	-7.9995522	-7.995682	-9.657322	2.5411339	-1.9738864	10.360875	10.477925	-2.7537239	-1.5278459	2.4543684	-4.8237605	3.9252946	2.141939	5.632174	-5.6689124	21.458603	4.944622	15.3975525	-7.3111444	-5.977373	-2.832653	-0.02817448	5.908809	-4.571589	-6.0633087	-5.257299	-7.3244934	-9.838675	0.4100975	-8.12135	-4.9325533
108	-12.541223	-10.821229	-9.480128	-4.432597	-2.189379	-2.3230495	5.7435594	-1.2030725	9.608012	17.58295	8.364837	1.1552067	-21.907965	-8.099906	-3.524999	-6.111046	-17.569403	-3.9837196	1.8960036	11.193095	5.2614436	6.892202	6.4560046	-1.0030874	-12.655373	3.3870487	8.531685	-1.2399753	-3.2897968	-4.3242908	-2.702968	8.433883	17.431925	10.199573	-1.5547193	-7.121757	1.7691187	0.19695537	-5.959518	-3.4106753	-12.0742035	-9.068103	-1.6202239	-6.50532	3.2113838	-10.167328	-11.68478	-7.90028	-9.521903
109	-3.476525	-6.633167	3.997463	4.663383	-4.4933066	-4.7018332	-0.05779584	13.784405	-2.3923569	-5.251143	-7.8105826	-1.7029852	-14.609473	-5.3869576	-6.8217683	1.861033	-11.082451	-6.058113	-4.713179	-12.77521	-2.984061	0.9953539	-3.4495935	-6.3990808	-9.803223	-11.625974	-6.0691934	-5.803903	-2.9004345	-4.5865684	-2.5222702	-0.96168	1.708553	5.582454	-0.8708463	-6.455176	-4.7452254	-0.035781544	-1.5089134	-13.256508	2.9688606	4.2245455	-2.7602413	1.1225224	-4.554105	-8.597857	-3.5184247	0.43691716	-14.072907
110	10.856803	1.0342919	2.0032046	1.1228328	3.8048344	3.7202206	-3.442434	1.8259683	1.2927406	-2.6822054	4.401009	0.59304124	2.1494782	-2.1679373	4.333971	0.89449996	-4.935245	-3.0584095	4.4124136	0.5144345	2.5406694	-1.7316536	5.8050175	-0.22079627	6.832365	-2.6936836	0.96112174	8.283511	19.187456	0.013140042	6.954582	5.114412	5.565895	2.356628	10.211746	4.5260205	6.5351167	3.6249135	2.6136692	7.4725266	-4.2863483	5.704802	6.161159	1.5274954	5.546098	5.7137275	-1.3421243	3.381522	6.2637343
111	14.393949	11.641334	6.4945054	-0.5705541	2.328492	4.037073	4.7667313	7.390449	7.115954	6.033219	4.9853044	11.259294	16.363775	8.315202	15.503643	12.830994	0.72496635	3.5746622	10.254397	6.3650403	10.335807	9.573269	-0.87908083	1.5604128	4.252341	9.647733	6.941288	8.267835	11.878716	9.308911	2.2851808	10.9175415	3.6218576	12.9069605	7.1952767	10.774948	11.768739	13.767311	0.05409336	13.090558	0.4652759	2.7098742	5.034433	2.4865415	5.9679666	-0.22113483	15.342437	14.296005	5.810592
112	-8.511849	-2.0464556	-14.750293	11.685252	-0.58089405	-2.7913878	-4.179569	3.4660587	7.2258325	9.724165	-3.384147	-0.14244883	-3.553528	0.2807045	-1.5951599	-15.182458	-11.49303	-9.236216	12.465684	7.9428444	-4.072247	-1.5229483	4.513212	10.755168	-0.26402715	1.2235512	-1.449968	8.374182	-6.566282	-2.732866	-0.8502391	6.900044	1.7674303	6.2716765	1.5846189	-3.2282054	-3.8254077	-3.947384	3.9533684	8.756615	7.1115913	-3.7115116	1.6606354	-2.0475688	-12.078334	-3.8121948	2.303511	8.452428	-1.4426397
113	-7.721813	-2.6887684	-11.694524	-10.779107	4.1427636	1.1410769	5.596092	-7.187475	5.095936	9.606178	-1.6446246	2.417534	-11.240402	-0.50978374	9.8311615	3.3215313	7.6096025	-6.122151	2.3841898	-4.0413613	2.3084974	11.977393	-1.5806698	2.4673903	3.260596	7.357015	16.091448	-1.8165647	-7.7221675	-4.7183194	-3.0142488	0.43326452	12.057223	4.033194	10.627861	-2.0771134	-17.358656	1.5168605	4.1117735	-2.3944752	5.9550567	3.8973017	-0.31477228	1.9310852	-2.6656222	4.9898553	-11.225713	2.0878236	-5.849856
114	-2.806638	-3.944128	-2.9886856	-3.3444679	3.8661053	2.3829367	4.3744617	7.8835964	1.0708222	-9.573249	3.7335281	5.433664	-21.403585	-9.453485	-8.751151	-11.598251	16.089285	10.44258	-3.9404984	10.485869	-13.962997	4.078535	-14.04871	-6.8380127	-12.553597	-4.9933434	4.903984	-5.9382057	8.540234	-3.97507	-0.18464756	1.2979863	12.232713	-22.201529	-9.210854	3.9504206	3.4914844	8.267038	5.686854	4.734777	-12.659425	-10.148159	-6.7737603	-8.487589	2.9496396	-7.0373955	-5.0406394	3.399471	2.9744256
115	-10.904086	-10.43378	7.788761	-2.526159	-2.7842424	4.5303383	0.32182944	-7.6679344	11.594631	3.8189685	-2.9135616	-0.4298439	1.4070164	11.689258	-6.201824	6.1654754	13.365031	5.3897796	-3.2202046	-8.914739	6.340994	13.654914	6.0656276	10.37539	-1.8001381	-1.2751945	0.8439879	-2.3225358	-10.897563	-11.264693	-5.5685143	0.21073712	3.0890846	9.661513	-7.54707	-10.695712	-8.493186	-3.8729022	7.9371834	-4.159187	-1.7524353	-2.63883	-12.913532	-9.166458	-3.371517	0.9027732	-4.474971	-7.4896398	-13.290623
116	4.3852086	3.6151657	-5.702572	0.68892336	-9.855465	-7.459146	-2.0157375	4.23574	3.4579363	-7.502451	-8.757504	-6.0825543	0.19135983	3.9969654	-9.176151	0.087737404	0.5291997	-2.5451972	0.74156886	5.717221	3.002238	13.648107	6.60433	2.0798242	7.117274	7.1739182	-8.379602	-10.2193575	-8.585345	-0.10833868	-20.180042	-5.141789	-1.7768764	-2.0591123	-6.540809	11.579266	9.608593	3.867012	-0.4732052	3.6633358	-4.6385694	2.1246831	-4.061637	-9.979901	-5.63137	-5.4156556	-12.138295	-15.801689	3.7197735
117	-5.6826043	-9.084515	-12.248471	-9.966468	-12.924492	-20.694181	-24.996313	-18.973307	-2.3009207	-7.3478684	-1.1267031	-13.933656	-19.274878	-14.522888	-4.8949456	-18.567446	-5.155102	-12.397769	-9.445344	-10.186401	-7.487507	11.315555	19.949934	2.9027598	-19.160402	-27.862486	-33.33115	-24.830988	-13.552709	-0.18565328	-6.0011826	-29.356033	-12.286946	-11.73116	-16.72528	-15.147075	-41.66867	-3.9247968	-10.700652	-10.868691	-16.875906	-8.320214	-11.3796835	-19.369402	-14.416814	-23.657053	-22.160675	-17.099293	-18.967215
118	4.638964	16.074736	-1.3830925	9.102325	17.894218	4.1969147	-1.0253482	-1.1236061	1.6544743	-1.3328874	5.4659944	7.502787	1.7097346	8.085868	17.197138	10.467866	8.346117	14.008014	14.793426	26.462187	4.6283326	13.617059	0.22154856	-0.6455002	-6.7256265	-3.1388981	-4.4079804	-1.1413423	-5.795008	0.11061573	-0.36451912	-1.6644878	3.7770166	0.09247335	-8.242935	-13.484222	-7.877691	-5.5870476	2.8978367	9.2359915	17.788048	7.7465177	-0.88039166	8.990082	8.579713	6.7489896	12.125969	11.265452	-5.7410126
119	1.0032386	8.675264	1.1277037	-0.19191074	-3.5983293	-1.7270197	2.2285235	7.3049626	-0.5758397	0.27614638	-2.60497	1.9429965	1.5906931	5.691668	1.9060574	9.44545	0.6959014	-6.98894	1.5259224	-11.5975485	1.8810011	5.618828	-3.374071	-0.16729821	-11.902515	-17.308722	-13.186017	-4.412265	-4.0214353	2.644252	5.6403575	-11.489478	5.5638957	3.3020103	-3.665924	-8.034825	6.4573207	3.8434994	-2.511851	6.6011143	0.39499235	-5.4167557	6.924963	1.4580563	-3.2526567	5.08951	3.0927756	3.5352297	15.362683
120	-7.8013864	-6.9973927	-9.291289	-11.155151	-2.5771213	-22.279818	-14.248155	-10.55339	-6.595997	-10.698445	-7.6572	2.6066391	9.300304	-10.963328	-10.21037	1.662282	-9.896223	-26.812063	-7.520613	-7.362436	1.8342034	-2.265248	8.194166	2.874966	-5.6874747	-0.23738177	-4.788772	-10.936919	0.8969324	-2.1796477	2.751979	9.244184	-5.7003894	3.8137329	-8.671404	-1.4534894	-7.1977005	-7.2332034	-12.490869	-8.400668	-6.7287064	10.038974	-0.24146526	-5.3484554	-9.08181	-11.172314	1.0843916	-6.3785324	0.22704363
121	2.2889864	-14.569791	-11.41849	-21.149282	-12.917313	-22.233618	-22.791323	-3.4670818	-11.126396	-18.932	-6.804458	-16.4063	-22.095375	-23.234184	-15.306827	-23.322495	8.194348	-1.0425009	-8.586123	-19.811634	-18.442108	-9.23791	-15.287801	19.384947	-5.564181	-2.9541914	8.911933	-2.7854385	-12.405524	-14.216699	6.8240623	-24.226023	-7.652495	-13.408748	1.7845855	-22.031683	-16.83983	-19.03879	-16.627243	-14.613841	-11.216831	-7.5323043	-6.4183216	-25.866583	-13.415963	-14.552826	-2.2949119	-1.9967145	0.36450672
122	-6.9202437	1.8615613	-6.130669	6.597051	-10.425701	5.3177147	1.2304213	-1.4380895	0.693258	7.415673	2.6816223	5.434124	12.320703	-1.3885175	5.8738303	-1.8188375	5.8791137	9.376044	9.6945915	-3.655549	-0.9954755	-15.251373	0.21852064	15.284059	0.341324	2.6169534	20.82382	12.987063	-11.423869	4.5301013	5.4318027	-2.1863585	1.8419394	1.1844364	2.4459727	-0.59629786	1.265849	0.39491	-1.9839573	5.2891545	-9.542554	-11.1406555	5.9445915	6.4832053	-4.0538325	4.120706	4.9560895	6.686758	-1.588925
123	3.9490156	-3.2657654	-7.61404	11.76931	-2.4298604	2.1794882	-6.928636	-0.7758542	-2.3180168	3.3159287	2.489667	-3.8670368	-11.319188	-0.13171165	-3.3604019	5.9603868	-7.883232	-17.753216	15.522346	-6.429168	0.586276	14.487073	-2.145027	8.180589	15.963765	14.765793	7.960247	2.7352219	-3.4767368	11.669208	-2.6401043	0.4757676	-9.423848	-3.268648	13.541982	4.933729	0.620886	1.479077	3.1857884	3.9463027	16.972263	-9.471613	10.636962	-4.0632305	12.390102	-1.4592547	21.392107	-12.945018	5.6989856
124	-9.213509	10.822793	-3.826812	-7.945236	-2.7417986	4.4936275	7.9900994	-1.2046319	7.493201	10.202947	6.990659	5.540949	8.154918	8.217656	-10.255637	7.220121	3.514407	2.5958607	-5.6823936	-4.3086104	-0.57522637	-6.323706	-0.091360964	1.1181189	-4.3642898	-4.7487016	3.8743088	9.569562	7.055935	12.326453	3.0479553	2.5557747	-0.77711153	-5.0641418	4.271658	-13.359871	6.2389183	1.9706887	2.785553	7.5949645	0.06847409	-4.373341	7.914822	5.252138	3.9803524	6.0912642	9.540587	5.786897	-2.600116
125	-10.939797	3.788246	-2.129907	-0.5283022	-3.9958045	-9.208307	8.840877	-2.8827107	-2.2017965	-14.311038	2.3003802	10.936451	4.3285384	-7.8121815	-0.5752495	-5.6693425	1.1328663	13.786765	-0.26186696	5.09412	-2.0733073	-0.56500703	6.3324566	-0.8273303	9.018771	-5.5883965	-3.1537135	-0.24369752	-9.568822	-2.668289	15.331978	-14.12204	4.453705	-8.246243	-1.1792961	18.252083	-9.807267	0.5987911	11.985118	5.63421	5.062389	-3.8163044	-7.7314377	2.2298288	7.4439855	-21.5299	8.197185	-3.6962082	9.325135
126	9.038578	4.13336	2.4151337	2.4108822	7.463057	1.2714695	-12.771338	-2.0682278	-3.992173	-5.8925014	12.058009	7.260803	-6.9245667	-15.575616	3.6635714	-0.9289929	-2.9354718	-28.147833	-13.294238	0.69426274	-1.5643107	-0.45409334	-5.9500785	-7.265358	-6.0342145	-1.3989643	-14.781876	1.1315341	12.37722	-3.6284268	10.214775	-0.24916315	-17.413315	-1.9216675	2.844775	-9.148295	-7.877252	-0.8180253	-3.2308528	-1.641869	-9.982736	10.452957	-3.1465743	3.7705088	-10.070014	6.456941	-4.6506467	1.8870826	-5.106402
127	-14.994919	-10.026605	-9.707014	-0.34603485	-0.7573383	-15.0329895	0.8446236	2.1650608	-7.6605897	-7.788585	-2.4900432	-5.02996	-4.6914887	-19.25912	-18.802244	-10.229983	-0.11905956	7.568323	5.045419	-1.5206164	-13.525226	0.7480027	-4.116207	-5.221619	-1.6109967	-11.186638	-14.654851	-11.740024	-8.378302	-2.834566	-12.816157	-13.792226	-6.135052	-6.8033957	-3.2415342	-7.65885	-11.072692	-9.715428	-1.814171	-7.1463017	-3.1800652	-7.7439933	-9.748651	-1.5646843	-4.4285235	-4.8557434	-10.801144	-6.160198	-3.135505
128	-4.0937333	-4.7142763	1.2845001	-7.9449005	-9.892658	-7.0367074	-3.2917814	-10.164041	-11.295613	-9.7599125	-9.95714	-10.493302	-10.360749	-9.070039	-6.795202	-11.912712	-11.532575	-9.721875	-12.646029	-2.0961683	-11.911503	-7.3548656	-5.4745364	-3.142265	-1.9802622	-4.3377247	-8.6410475	-5.169741	-10.5649	0.60270816	-1.5711111	-4.4779687	-15.418716	-10.630432	-6.821155	1.5172195	7.476213	5.4571967	11.107665	6.0836024	2.9817288	2.2808988	0.50966525	-1.288198	-0.26029602	-7.063673	-15.4362335	-13.419877	-11.593747
129	-6.1261783	0.4482094	-1.0246302	8.006715	-2.993737	14.458019	15.007554	0.4225928	2.0777304	-6.85701	-9.531068	-10.28309	-0.9550061	3.7441912	5.5644584	-6.870657	-13.452179	4.897148	-9.079185	-8.896941	-6.1632867	2.707387	10.696854	-1.0989906	-5.27493	-6.134102	-15.647975	-3.5449705	-5.8552575	10.996339	2.194998	2.9364793	10.224078	-9.509529	-8.217034	2.239873	4.38561	-2.7227442	1.4726539	11.44117	14.353646	7.853873	-1.4309106	12.196378	-19.242748	-20.546465	-14.212039	-10.170329	0.12989314
130	-2.916189	-10.735767	-0.5884413	-9.893384	-3.406374	6.2096295	9.8712	-0.9466992	0.3655684	-2.1038682	5.570545	-4.8195195	-11.934905	-4.6410823	-4.4680824	3.6057994	3.5227344	1.4819223	-3.6424692	2.7989948	1.1973504	-3.4015675	-7.526577	5.15171	1.0423499	-3.0822365	15.369161	12.506982	-0.96801233	3.5553484	9.547112	0.44064128	10.59596	9.350481	0.41859946	5.4623184	13.725334	-7.0541196	-7.0124154	2.572899	0.77738166	2.156707	8.084125	17.218985	12.421388	7.371001	3.6548493	4.9753423	3.507534
131	1.3694593	-6.1182723	11.874227	11.808636	4.1490684	-0.999752	-1.7844137	-2.9199426	0.23871736	8.243537	-1.4902421	-6.112121	-5.4525437	2.9462624	1.1492076	-4.973407	-9.197934	-9.906405	-6.165994	3.1427543	-14.907231	-14.149974	-3.6452844	-3.8155067	-1.9929799	4.084132	2.53443	3.3867438	-2.3013637	7.6455274	9.758271	20.392485	-1.8354565	-7.458307	6.9614377	2.562534	0.26684904	-2.7339764	1.8507904	1.5076138	3.5033302	-3.612723	3.3540173	0.43313408	4.6390343	12.134015	10.610909	8.292394	7.4884896
133	1.0031289	-1.3714298	-5.741462	-0.062383335	-1.0790619	5.7073874	-0.99028015	-2.0390368	4.360853	4.9529076	-2.1300087	-0.2880993	-0.9888063	2.3882463	0.19664057	0.57448363	-3.5479677	-5.836952	-0.20074093	6.771982	-5.608301	0.3973197	0.49278393	-0.6212306	-7.8589015	2.9665163	-2.4094696	-5.85573	-2.437342	3.9759636	0.12904711	-1.155695	0.814254	-3.941653	-2.2004082	2.7167454	4.017532	2.8139277	2.56352	-0.6759529	7.084728	-4.471458	-3.6592484	-9.689782	4.468515	3.9784954	-0.08291594	-8.2545595	-2.6106126
134	-12.583316	-0.024963975	-1.5640478	-6.344747	-5.1315465	-12.338559	-1.5559759	-9.573384	0.3749431	-2.6578982	-1.9947461	-0.43165386	-0.45886382	-0.3343803	1.0049086	-1.3980932	-1.8947004	-7.0830035	-1.8208925	0.14123178	-5.552656	-1.7166525	5.0327196	1.4360242	13.658483	-5.5668597	-0.44459867	1.9191347	18.29104	15.646904	-21.952345	-19.11257	7.8639603	14.58343	11.161934	-8.079734	-20.151934	5.787641	-1.2797443	-7.069468	-17.787897	-18.97706	-9.183001	0.4899141	-6.1908517	-8.836132	-12.17588	-11.980197	2.3464696
135	-1.1396009	11.49451	13.01913	-14.750857	-9.257094	-6.6200385	-15.182506	-2.1798348	-1.525086	-11.833547	-4.1805787	-10.052562	-0.3521757	9.9278755	-14.373535	-5.328794	-7.5438867	-6.6080346	-2.3274944	0.5276737	-8.284665	-9.2512045	-16.64033	-0.8556762	-0.81215096	-17.335459	-16.91997	-13.428703	-12.338016	-8.796562	-10.887405	-9.715363	-11.942006	-8.20798	-11.736758	-8.33978	-12.494252	-12.921654	-3.125244	-9.563271	-5.041102	-11.461953	-25.088648	-9.826428	-9.313308	-24.794123	-9.006087	-29.534842	-13.722699
136	2.2378318	9.567624	-4.5958877	2.380106	-2.3200433	1.4018012	3.848149	11.072865	0.14813228	1.9312282	2.0884802	2.9775267	-3.9842072	1.5329021	1.6213627	-0.38462606	-0.15126307	0.40068284	2.9221213	-7.770973	-3.3866155	0.08033665	20.569334	3.253301	0.53440356	5.1543126	11.63638	16.779768	17.208923	0.80728483	15.275958	16.786154	13.499621	2.6076458	-26.313858	-15.598496	-14.751251	-1.538073	10.9252615	10.75497	-6.998852	15.508512	2.191331	-12.03933	-10.379822	8.165206	3.1193008	22.173264	-7.5397735
137	-8.232141	-0.816247	-0.35947955	-12.608253	-12.898376	-13.102162	-4.830519	-9.82203	-7.0273476	-3.8944905	-3.967643	-8.845695	-15.892563	1.2085495	-14.761699	3.2245147	-3.5071323	-8.096316	-6.1118813	-6.82325	-10.777138	-6.771648	-3.1800106	-1.1256295	-5.4713097	0.17547376	-5.6004357	3.0032442	-8.063445	15.171412	-0.7653548	35.220036	-0.29574224	2.7462819	-8.213864	-9.47487	-3.2133052	-7.047601	-12.231555	-5.9265213	-15.26162	-19.750402	-17.463087	9.007548	1.9329681	-9.184697	-6.5172577	-8.9434	-5.2261324
138	1.7224277	-2.9420388	-0.27429608	-7.7030277	-7.6247153	-6.3578086	-8.551143	-7.3821282	-26.516647	-20.832409	-17.170538	-15.409427	-12.141105	-17.37203	-7.4831085	-6.129811	-6.600514	-11.522755	-8.903713	-10.856049	-2.5868595	-4.560827	5.6317925	-7.21514	1.4490595	4.377672	-3.2444255	1.6301087	4.002719	-3.2501736	6.068596	-8.242902	-0.94464904	-0.5615569	-6.3375225	-0.9760069	2.2916548	-1.1254607	-1.6315827	2.4299796	-1.4776053	4.0588174	-7.2645717	-0.81695443	-5.3365498	2.8277655	-4.3088984	2.6062853	-0.7385896
140	7.429104	5.223927	-1.310747	11.655047	-8.204413	13.678268	-4.148866	8.552068	8.937861	-1.1123766	5.7864747	-14.46556	16.581022	-1.5774323	9.382774	12.400767	6.6809173	-0.53477335	-3.9085171	13.915737	0.48272356	7.4577007	6.418348	13.410464	1.0734736	4.173156	10.731598	-5.091299	4.1759944	12.209892	7.578289	-0.40148783	15.379967	4.8509	-5.3094425	-7.4508553	1.9773299	3.7349482	-6.9941707	8.599948	-0.8873877	13.05706	4.763092	3.0590763	8.041728	-1.55821	3.7121456	-11.041732	13.610011
142	-0.5712387	3.0342224	-7.681677	-3.3892984	-3.3803437	8.840785	-1.8161148	-3.3689463	3.8095658	-1.6759377	-0.8424559	-3.016432	5.347452	7.4910502	3.0841696	7.9202228	1.5804774	-8.334516	2.651502	-11.81504	1.8598222	4.035938	9.332181	6.8548236	-0.90460795	3.7952373	3.414919	0.6945067	-5.6464353	8.359359	-9.824245	1.7870235	-0.29405913	-1.0406865	-10.71698	-6.9379044	-10.34908	0.82003874	-8.723863	-11.328583	-7.116722	7.893526	-19.302622	-2.5930698	-5.146279	5.0540967	-8.214106	4.577623	3.367111
143	-9.513793	-13.202027	-10.772903	5.4232845	-1.6721668	-2.1244051	6.038097	3.9316704	-6.2110944	-9.574278	-3.7320244	-11.33084	-10.550929	-7.6554604	-10.815228	-10.378339	-4.1266494	-4.258988	-7.045277	-1.9259449	-2.2794325	5.242022	-7.580028	-7.7157326	-8.166302	1.9766477	6.3057365	-8.074514	-0.14591241	-2.926344	-9.846279	-4.304399	-10.507871	-0.6578447	-7.980738	-0.8026522	1.9901191	-4.0081496	-4.778519	-9.9530945	2.6202297	-7.657476	0.22450034	2.1817656	0.7495281	6.4412427	5.068663	-11.684227	-1.1035966
144	6.4234614	22.335787	31.246546	8.230731	-0.9189763	18.474741	6.813497	-8.187417	-2.0034938	0.90528625	-10.124383	5.3629384	13.457013	4.4162335	-14.826958	-10.618701	-17.71412	2.630238	9.17998	-1.6317377	4.042069	7.5147576	-26.05107	-18.699263	-10.866254	-9.607375	-9.716832	-2.1812122	0.86921287	-12.505867	-14.441398	-20.323748	-12.066045	3.2902544	-9.34064	-6.406552	-0.9495961	-0.21130006	5.0818925	-3.116039	0.34209037	-2.1153526	-11.111767	-6.8115964	1.6183478	2.111093	-9.018167	-8.095766	-2.111731
145	-4.9387507	-8.220308	-3.305131	-16.495497	-8.333352	-11.857319	-3.9058635	-9.06431	-6.5067086	-7.1764016	-8.10488	-9.950283	-17.807878	-10.072227	-3.551672	-14.094039	-10.806344	-12.461158	-11.517858	-13.655732	-14.290962	-9.416919	-14.816606	-11.616918	-14.416957	-17.245749	-12.983833	-5.7140317	-16.868734	-3.2264516	-3.0349388	-6.169952	-10.794495	3.332205	-5.2675233	-11.048965	-15.473102	-19.198874	-19.922773	-4.586237	3.9094887	-17.937792	-6.501062	-10.121112	-6.394354	7.560776	-20.504759	-13.533919	-22.56011
146	-7.9773173	-5.0231414	-6.6230454	-3.5124977	-4.4915543	2.9922905	1.4680048	-2.420221	-3.1896427	-9.683255	-5.7627797	-9.246559	-13.539083	2.4269378	1.7822422	4.1627374	-2.4416301	-6.8654594	-5.650341	9.989431	3.8786573	2.014315	2.852082	-2.130657	1.9186028	-6.5302796	-2.7800846	-11.847644	-7.3438964	-7.401548	-8.898122	-9.597087	-7.2441373	-11.039655	-11.396001	-7.4197793	-12.435647	-0.06618488	0.1747107	-5.0291867	-6.864241	-1.7691041	-2.9168417	-2.8639824	-2.114568	0.9491556	2.4193146	-4.4880633	-12.925321
148	2.8000116	-4.107365	-9.040547	5.9110546	-12.728799	-13.832255	-20.416227	-1.22476	11.121686	13.8812895	20.13	16.44065	24.403776	6.204439	-1.0307671	21.14269	-10.5063925	-7.458107	-4.840957	-0.5338702	-17.942678	-12.872258	-17.63733	-10.716018	-15.177264	-21.017164	-18.339575	-11.250901	10.44586	9.931743	6.1887646	15.364741	21.664621	8.587447	-3.8876178	-2.9515188	-13.299241	3.4612486	-15.650018	0.42060694	10.4709215	6.346209	17.140724	19.556215	19.441803	7.997616	4.604784	10.476617	-13.836808
149	12.724393	6.6771216	7.893574	8.274732	-0.20364897	9.584109	0.26444307	-0.9876652	9.213845	-5.2364087	1.3170229	0.80925363	14.839232	18.646791	14.25537	8.352607	7.9486237	16.432158	22.028654	6.9886775	7.6450233	5.868117	6.6345763	11.769627	0.7200846	-1.2939686	-1.4901983	-2.219307	3.424773	-0.3941714	6.3342876	1.864143	-2.2085717	11.629939	4.1085367	9.606785	2.231055	8.801139	-4.870819	1.864644	3.317723	-1.1865809	-1.1867423	-10.266491	6.383882	5.754868	-0.90150315	-7.0954957	-10.175752
150	2.681205	2.8102026	0.04610316	2.8984215	-6.9850755	-10.27966	7.3043656	-0.37854156	2.1354055	1.5463676	-17.79756	-5.946644	3.3499997	-23.001638	-16.68019	-16.069925	-6.6031284	-19.58597	-7.906443	-12.945911	-5.421657	-12.417325	-4.699454	-9.746291	-6.5246444	-1.0296971	-7.2779145	-9.847578	-5.175636	-15.1568	-5.156943	-11.520852	-14.237464	-0.57293135	-5.256929	-0.13802116	-5.0017667	-11.945033	-15.312079	4.083245	6.1760163	9.199342	9.468691	3.3017213	12.130127	-9.726568	2.6478667	17.908716	-7.7584434
151	-2.9165046	-10.136031	-6.883949	-0.24701826	-14.904884	-19.794302	-8.508782	-7.960653	-9.196073	-10.308892	-13.042365	-0.013772826	-4.8981285	-0.86535996	-4.0123343	-15.023716	-7.084129	-8.958263	-8.387647	-14.141179	-8.990065	-4.858465	-6.5300355	-4.8214493	-0.13302581	-7.9179416	-0.4795189	-8.821008	-11.574338	-13.126124	-2.2869585	-5.601784	-7.5600734	-5.800141	-2.4672182	-16.364933	-5.0299754	-4.0146766	2.416662	-14.07887	-15.337956	5.277948	-3.4011548	3.8252065	-10.151541	6.9921017	-8.771919	-7.5777	-5.821722
152	-8.028356	-13.261189	-9.2579155	-16.562798	-6.4163437	-19.614569	-13.036507	-19.790117	-19.588625	-7.426243	-3.4012	-8.9881115	-6.375515	-6.369957	-14.931801	1.9968733	3.9070501	-10.566276	-16.305151	-4.189749	-17.152668	-3.9042675	-18.34361	-5.1880827	-3.8348043	-15.576446	-11.286992	-2.3876095	-3.8887253	-6.9463367	-14.685628	-19.661413	-13.654552	-14.913043	-1.8460935	-4.106791	-4.892738	-5.8536687	-7.8470383	-17.823147	-3.1050875	-9.56338	-13.671857	-1.2842225	-15.679497	-18.158373	3.5842268	-13.384967	-8.507228
153	-9.267766	-3.8366425	0.22010677	-8.245761	-1.7436355	-4.7204065	-6.6094627	-7.5794854	-7.6015205	11.288456	8.57251	-5.078366	-10.482612	-10.746415	1.4779655	1.5891134	-11.830394	-4.615558	-13.307891	-9.127967	-5.921217	-3.410101	-15.480458	-13.307525	-13.821803	-7.7983856	2.9720738	-9.963849	-14.482601	-11.552009	-8.974124	-3.8224266	10.545409	-3.322978	-13.491914	-7.0097995	-6.2750793	-1.8463163	-6.333715	4.4474893	-2.6350439	-6.712378	-6.936277	-12.592636	-11.977809	-6.1822944	-5.958117	-2.6495855	-9.651153
154	-13.177632	-15.352287	-0.8080678	9.185304	-12.250308	-3.7890828	-7.887924	7.0718765	-11.528123	-4.5727053	4.36741	4.5233917	18.351082	16.37345	5.6885085	17.518131	17.234516	9.697002	-16.064999	-3.194789	-2.1878293	9.843839	-2.4042132	-1.1692858	-7.7832665	15.617027	1.4744445	5.7266045	5.232268	-2.9159143	22.913498	14.528995	2.6701775	-0.10884706	7.7219167	-19.9889	-21.641222	9.353208	18.496986	4.96796	-3.658986	-6.174143	-10.588573	-4.6477604	-0.6313765	6.7093773	-11.597348	-4.880426	-0.5873927
155	-9.882903	14.368389	13.685962	17.534893	7.4610124	0.32254398	6.82567	4.63468	25.863272	-13.52814	-3.996025	11.484879	22.56572	10.670608	-1.172185	-0.8998992	0.39047244	13.44881	15.117679	3.0476987	13.415615	5.377607	18.784508	8.14318	13.873482	3.5079253	9.317666	19.78785	-3.3425553	-5.3536315	14.549072	7.374804	1.3191633	9.613147	0.38397518	7.0126076	10.965709	26.533165	-2.2389266	3.9436114	1.045914	9.4989195	2.7010937	5.1128826	-16.215578	10.484618	8.633553	-0.16420841	2.3432527
156	4.0759153	4.6586757	2.1075704	-9.027139	-12.949799	-19.74955	-7.2997108	-3.5577056	-1.1028752	-2.6916647	15.1512785	-1.7335924	-3.8731372	-7.080294	-6.788939	-9.2106	-11.413156	-4.3388534	-4.52492	1.4175414	-3.2819984	3.9349086	-2.078868	-12.713615	-9.195432	-14.96854	-3.3714612	-0.46246782	-1.6406513	-7.092237	-6.728846	13.179619	0.3701469	-0.9516978	-6.7071323	-6.7476254	-4.1040235	4.1262736	-4.225688	-13.290849	-3.762083	-2.9274375	17.893534	10.94962	-8.201283	-7.5973487	11.09079	-3.854828	2.6363232
157	-22.821463	-15.25491	-18.384638	-19.284758	-4.5861497	-11.825943	-0.8931052	-14.056747	-8.04919	-15.329753	-16.772135	-4.6416492	-3.8538256	-9.407653	-14.284352	-12.761874	-10.754998	-7.624559	-18.838581	-3.8111694	-12.978488	-6.894854	-9.534338	-5.2981186	-3.0028431	2.038162	4.651671	-23.146439	-0.43989968	-6.4702125	-14.3073	-6.5340495	-8.379501	5.4774985	-2.6272988	-10.632117	-7.3995175	-15.893444	-18.430147	-8.402313	-16.60498	-11.462925	-13.87247	-25.763063	-8.69362	-26.354294	-2.7538452	-1.2249932	-5.610691
158	-27.608833	-24.858923	-3.9216175	-13.275022	-7.459505	-4.0001245	1.3835173	3.8079007	-0.801585	-2.5846045	-11.969086	-5.785293	-10.545012	-5.513308	-3.3454344	-13.16019	-22.148722	-35.12892	-25.09611	-21.415766	-18.960426	-16.008741	-6.1564217	-22.16498	-9.921208	-3.6144555	-23.218176	11.553204	6.4716516	-21.448332	-16.78097	-19.312426	-19.863676	-23.466354	-13.778896	-13.748567	0.31142387	15.067737	12.82389	-2.8210967	-3.793142	-21.824339	-16.00575	-18.120863	-20.386448	-23.342848	-21.94345	-17.918325	-9.393072
159	-7.6253853	-9.494662	-1.7842892	1.7897886	-4.2685738	-0.6780594	0.8662012	0.001145363	-7.417389	-4.570563	4.377375	0.122479595	-1.0285403	-5.1131682	2.2451792	-1.9121275	-2.2280343	-10.812137	1.909	-0.9454565	1.9597477	-1.2926632	-1.954525	2.010217	-7.283106	4.0949645	-6.131333	-2.5106263	-0.4912931	-3.7632973	2.4666045	-0.5684936	-4.8393936	-5.037924	-0.348248	-5.936826	-0.5464498	-4.3221703	-0.1510574	-9.462563	5.839031	3.270158	-5.6655974	2.1367028	-11.351527	-8.183766	-3.0839074	-6.0520577	-2.9129248
160	4.5711765	3.0510597	-12.980964	-7.4807906	9.531376	1.7028208	-10.635875	-12.892292	-3.0183642	-12.00862	-2.6739337	-4.611577	3.9774878	-17.428085	-6.22572	6.1935363	-0.9657895	-12.337189	-2.441178	-0.9109095	-7.1562285	-6.3390975	-5.778902	5.7612023	-3.5592086	1.7496738	0.26200765	16.023134	-6.24872	-1.4906336	-9.124743	-11.269164	1.8306473	-4.8064394	-4.391362	4.915962	-0.13260372	1.1558844	9.248868	-4.4973297	-1.6126782	1.6542472	-3.8723717	-12.771312	10.477933	5.7102656	-2.719405	-4.3070693	-7.514692
161	-13.56485	-8.9119215	-2.558912	-0.16275056	-9.365294	-0.5665906	1.8883339	-1.6545936	4.072433	-8.048532	-3.7069867	-6.273154	6.3548903	2.8880699	-8.614507	-6.5069766	-3.5965407	-5.6789193	3.5093997	-5.524736	-14.237846	5.62574	-1.7744423	8.299674	4.255422	-4.1091666	-2.2000816	4.3719287	-9.626603	2.739947	-6.8596377	1.460565	0.61652434	-4.0194125	4.4030623	3.2868564	7.2571087	2.8877974	0.903158	2.1517203	1.2984477	7.485316	-0.41057754	-0.22744839	11.258755	1.4631113	-0.90100765	4.482295	6.79892
162	3.2915542	-5.0593915	6.760018	-0.3749791	10.623762	0.46593067	-7.6379037	-0.018633207	-2.218822	0.62655354	-7.2169514	4.4550114	-15.659691	5.942701	2.0491586	0.284404	-10.452241	-2.2713633	-7.6779847	-0.38098454	-7.2643857	5.794853	10.072251	3.5943947	0.890747	3.936386	1.689228	1.5425783	3.4198189	-1.2208813	-5.2372355	3.0379677	-13.300042	-0.059938747	-6.7330384	0.9666895	-6.824263	-4.1398063	-20.875051	-8.453802	-12.369403	-6.8994255	-1.0324025	0.083154045	-2.54218	-0.04516518	-1.5448722	1.753471	-2.3804417
163	3.0185947	5.332401	1.8387178	14.706494	11.271955	11.522418	-11.630955	6.170557	8.151734	15.241612	18.597855	4.99596	9.45838	1.3087233	8.3678465	12.30099	-0.96823984	3.188112	5.1242537	-11.789149	-2.4441385	7.860428	-1.8338882	0.9154822	3.2493432	8.400208	-2.6506808	8.907585	9.53667	9.842794	-4.871726	4.7508197	12.865708	17.055422	13.336173	0.96081835	7.885549	0.50807285	9.499426	4.928729	-9.407886	-2.4119742	11.42337	-5.3119545	4.678892	3.6976583	-1.3830056	-0.33533636	-0.28935397
164	19.51522	15.4298525	22.246063	12.100239	12.744662	1.7172966	4.819445	2.386705	3.3308241	12.361069	17.08293	10.953163	15.669797	17.854136	14.837422	8.72302	4.9390054	10.126453	-1.3224179	4.3525376	9.725141	8.483804	16.41139	4.874355	8.44664	-2.3559217	-15.37944	-17.13209	-19.717535	-22.576628	-9.272603	-14.801781	-5.206848	-1.394442	-11.039306	4.7847724	4.8207045	15.372322	-6.300104	-3.7787683	0.9996844	9.85221	-9.51637	-16.240774	-5.271013	-7.5041556	-3.144338	-4.2782974	-5.9300056
166	23.432013	20.775202	15.525494	14.280839	14.993469	2.0875483	0.7742424	-0.3906959	6.2225	2.3655102	12.270438	-2.0870788	23.381607	18.0407	22.138666	15.396543	19.600958	9.746236	14.008971	-0.7677434	8.591429	9.364486	15.499803	5.9283085	13.361126	5.3760047	-4.7858725	11.515994	27.119318	-0.6906426	12.863202	-1.3352337	11.929919	4.9246225	14.856929	9.524844	13.423657	7.962874	-0.888269	-0.4485031	9.284799	3.8807201	11.998195	6.2833557	20.234293	20.120878	21.800684	4.4582005	20.488451
167	0.30659676	-11.071579	-13.480689	-3.074789	-11.435483	-5.0177393	6.262039	-4.2217503	-10.80347	-3.1031187	-5.4880357	-1.6804248	0.44864988	-6.788893	-7.6425667	-2.0956354	-14.37878	-12.872241	-5.704165	1.1377524	-1.9607953	-13.26318	-1.0822406	6.236091	4.1684346	0.3964554	-12.273475	2.0341427	-2.2044442	-10.891685	2.6514046	3.5576355	-8.09994	-3.093056	-0.25263676	-5.104192	0.79955226	-9.707013	1.6285791	-14.466884	-5.8182464	-13.487439	-11.332512	5.392649	-12.043777	-0.37075296	-4.2633376	-3.322491	-11.024653
168	3.571768	8.885617	-12.019137	4.705603	1.545406	-6.804275	1.5619122	0.88992184	0.46484914	5.4837356	6.59815	-6.6106935	2.2837648	4.85433	0.90943694	-9.587857	-3.4014108	-7.6120896	-8.9606285	-4.0589995	2.0436766	11.112579	4.2410154	-0.55666596	1.0047493	-10.492569	-4.2624087	-2.7715664	-6.0098934	-3.3386545	-9.331281	0.12201301	-14.701751	-2.1287026	1.7320698	0.22098215	1.9733328	-2.1055284	-6.910066	-10.06672	11.469518	-0.5859147	-1.676751	2.5384705	1.3144938	5.032495	5.221646	5.943209	-5.7182937
169	-6.334083	-3.3049138	18.602873	-10.153169	2.5122442	2.716656	0.7245768	0.8676308	10.821622	-6.0012364	3.5844152	1.4696773	-4.996727	5.4049416	10.951339	3.0305111	9.310055	-2.618961	-10.448536	-1.0026251	-3.4290664	-5.6132703	-3.264964	-8.430219	-4.5271115	5.411205	-7.7275105	-5.2215934	-2.5354505	-9.654905	1.6203146	-5.7874546	-0.29516143	-15.151695	-7.946621	-2.5530405	-4.376208	-12.597008	5.2418294	0.39196762	3.6886253	0.020516554	-4.079188	-3.1512706	0.17019717	-6.9253135	2.5497866	3.338617	-4.629804
170	-2.8878958	-1.0260938	-3.8100636	2.107196	1.1779116	9.49705	0.81977606	-2.845	-3.3622553	-7.2336674	-7.1710715	2.0080729	-4.6516	-7.1222916	-1.6367785	-5.3223596	4.6497684	-0.5296159	4.6321597	-3.3319848	-1.4058504	-6.895905	-5.666639	-5.7572956	-8.314363	-8.474664	-4.341643	-11.806888	3.8796282	-1.7992309	-10.407116	-1.3701457	-2.5501518	-4.0943265	-0.46914086	-11.146396	-9.357901	-6.394855	-8.307298	-3.140094	-13.854144	-2.5995834	9.713687	-3.1214874	-1.4259987	-8.449771	-8.93097	0.5459401	-15.376149
171	-6.040603	-1.1175094	12.142002	6.104975	4.805366	5.8086705	4.6715403	0.49121943	-3.965865	4.515015	-12.056774	-7.640675	-9.523452	3.1276119	-3.9492588	1.55911	-6.5111465	-11.27756	-0.99796504	-2.065336	9.267003	6.468943	10.556042	-1.8113014	9.375627	-8.719771	4.4398327	-3.0537767	-7.74346	5.210888	-0.7693627	-4.884941	0.37448466	5.1454954	-3.3819377	-4.169987	5.4517684	9.281499	-4.69793	6.351397	-4.8788123	2.2377584	1.4035891	6.0192637	1.8742303	-4.3783307	3.160432	-2.649785	0.6467771
172	-8.515283	4.8738256	-8.39624	7.7363477	-3.9974968	0.07883581	2.758075	-1.1892643	-10.013881	-1.2993168	4.567	1.7635614	4.1236796	-0.1693918	-6.004404	3.638963	-9.779565	4.041857	-3.7175376	-4.1200156	-6.503941	-3.1572964	-15.945195	-5.699291	6.105457	5.4952483	-7.2119193	-2.1226532	-8.122683	4.078327	-5.349976	-0.1526525	-0.8760492	-1.115753	-2.4680932	-9.861257	-13.712596	-0.33161268	-0.49659157	0.12895775	0.780605	4.3084617	-0.92628735	-2.6421528	-12.81783	-0.531334	-0.19426234	-13.1061325	3.8963585
173	-15.556248	-5.7248063	-12.114593	-4.9524274	4.1945825	2.524992	1.7080847	1.5329713	5.9951077	4.23527	-5.3332806	-6.4166827	-3.5799854	-5.9700646	-13.46046	-14.891616	4.9869566	8.809458	1.394321	-4.807537	3.9546738	-9.134354	-7.8138657	-5.363006	-0.8392351	-15.237202	-8.887171	-14.561357	-5.396906	24.462053	-4.1743464	-14.725827	-14.104138	5.3988643	-2.2991035	-5.5697465	0.5284824	9.157865	7.16346	12.36424	12.388435	4.706756	6.987627	7.155869	3.0949013	12.558551	10.058419	9.234656	12.797038
174	5.5727363	-3.0934412	-0.7916191	3.5926883	-5.8961487	3.5681713	4.4792533	2.9639082	-6.221148	-3.8451014	-5.274742	-18.068773	-16.395739	0.1898706	-9.724685	-14.485187	-0.8574973	-7.9055157	-8.764697	-6.8531365	-3.7320206	-6.4405174	-9.162808	2.2558153	4.387778	-0.6315121	1.3009782	-2.7432811	0.26607576	-1.2624644	5.104297	4.799769	1.1521887	-3.2434375	-3.0768776	14.476761	5.465203	15.760396	3.7628098	-1.684342	-2.7698605	5.6220036	2.3401737	6.1948686	8.116193	10.37412	1.7602987	2.3309865	8.736732
175	-5.373539	-9.847301	-2.4997919	-10.926549	-17.134766	-13.464841	-4.887798	3.5525253	2.9671724	2.9029253	-9.47524	13.915763	-14.703873	-3.3222826	29.152266	-12.135754	-10.720749	-16.59163	1.1682533	-7.960901	9.689706	-1.4737145	-8.15623	1.357279	3.8000462	-0.94313335	-1.640368	9.481566	4.3212967	1.3030072	-26.670256	-7.8368134	4.5743613	-1.0026296	1.9852837	4.2624764	0.59023756	-4.665567	-1.0062386	3.622034	-0.7507591	0.16520469	-2.3448336	-7.804525	-5.236456	-1.7323335	-0.22119255	-9.789683	-13.047454
176	-1.5190877	2.7374485	11.740814	1.1889749	2.949564	-7.414931	-3.5232286	-12.110271	-5.142631	-8.082675	-11.462686	0.05403765	-0.8377468	0.21887176	-7.3269153	-4.7677894	-1.1586345	-0.78837204	-6.3454494	-1.0781995	2.533997	0.3276558	0.54623824	-9.7678	-6.650475	-4.8110447	-9.287955	3.7794724	-5.8665776	-1.9044075	-10.397176	-7.533874	-9.009007	-12.629817	-12.817136	-0.031787436	-5.014118	-0.7035911	-12.119111	-7.0527034	-9.440673	9.833462	3.8494234	7.6932526	3.2453954	-2.5956428	-7.557552	-6.5741735	-5.958923
177	4.298043	6.8582892	8.191972	9.646832	1.634222	5.270043	-1.7364067	-3.834563	2.6601055	-1.5936965	-5.6167464	-2.8108187	8.263317	3.293537	8.326327	3.4223888	1.4276456	4.079817	1.8696359	0.43028533	-1.5906984	-7.200255	-2.1155148	-6.191876	-13.2049055	-12.481183	-6.6866455	-14.074059	-2.5638764	6.2657113	1.9255899	-5.299505	-7.768063	-4.3378158	-3.778595	-15.609281	-3.6074274	-0.93030715	-1.5445083	-5.8290176	-6.465508	-3.1855	3.2224185	3.4977186	-5.1686893	3.5350268	-3.230707	3.3174002	6.1465135
178	-15.337898	-10.410884	-8.685855	-17.110098	-12.864072	-10.296977	-14.724475	-9.091992	-16.776514	-7.4639	-16.618038	-7.358595	-6.0743804	-0.033444244	-10.2523365	-1.5793692	-12.830319	-3.740023	-5.077394	-6.7694774	-12.216687	-16.371458	-5.7788787	-15.227287	-11.582088	-1.961228	-2.1724575	-13.032472	3.4165707	-9.1637945	3.4721577	3.362346	-9.299191	-8.130864	-2.8747241	-8.848414	-8.581625	-12.405751	-5.3612237	-7.904533	-15.723203	-22.258581	-18.360735	0.4111557	-9.371615	-19.922585	-12.800003	5.857826	-0.8525531
179	-11.428482	-11.4289255	-11.499008	-10.190159	-2.5387616	-18.593063	-11.497252	-14.209579	-2.8259745	2.8326492	-0.4206001	-14.270963	-12.571743	-0.19874501	-9.441523	-9.903805	-8.812243	-9.107124	-4.8092647	-11.3623495	-2.1212945	-6.838867	-7.0842223	-9.1598215	-10.766899	-12.365383	-16.204754	-9.700245	-15.561749	-8.79646	3.0406542	-13.189532	-16.780777	-17.003637	-7.359062	-10.240348	0.6830681	2.6157887	-2.0336123	-15.412407	-5.618049	-7.671858	-7.343694	-10.0857315	-9.298664	-6.4286475	-10.437714	-14.413341	-4.846341
180	3.280534	-3.5186794	2.5827625	9.8941765	-4.2920012	-4.663334	8.483411	1.638888	11.463947	1.7913603	-5.3505235	-4.206158	-2.3349001	-3.522356	1.6520325	-9.986356	-8.144947	4.2968946	-5.8174777	5.8774962	4.940929	12.44265	-7.156283	-0.104518734	8.269297	1.5934558	13.394437	-5.1943593	-2.7122822	-2.6854267	-3.6889267	5.6406765	13.560242	-6.7998986	-4.2379074	4.9303226	4.3320255	4.2338257	2.2107444	-0.36373314	-1.2859902	-5.3072658	0.3903196	0.019626578	2.0213223	-9.425656	14.939084	-3.1876593	2.1219049
181	12.739612	-1.7934598	0.18824287	8.857506	3.8727062	-0.19364506	-2.5238006	3.096176	7.936525	4.038446	3.1678362	3.5860221	6.89595	13.963048	10.581311	4.584694	9.088203	-0.415812	3.4517882	4.4868526	0.17785454	4.345084	-3.0183012	-10.360053	-2.973028	2.7732284	0.6375995	-7.776972	-2.1004107	-7.2943287	-2.1550188	-3.7874935	-2.8271997	4.2130737	4.965778	-1.0552696	2.7321815	4.243384	-5.6059704	-13.154611	-12.221833	-8.494758	1.9373041	5.420706	8.046283	9.222271	-7.8725657	16.962175	6.779976
182	-3.3131618	-2.1832345	0.5591894	-5.8362594	-9.321743	-8.045621	-5.34378	-3.2520714	6.1371865	-3.8329513	-11.090886	-3.1598537	-6.0064225	-8.898669	-2.6011193	0.047437984	-9.035709	-6.8855195	-3.2332828	8.763177	1.7944206	-12.521076	-15.231941	-9.558566	-4.7690625	9.110517	-22.138132	-15.079208	-9.827321	-14.496887	-16.10073	-16.632837	18.801338	7.071565	4.0835295	-15.784396	-11.690877	-3.243806	6.708142	-3.544443	6.8376355	0.65902776	-1.27345	-9.674496	1.4806327	2.8007517	-6.0797076	-2.6299455	2.9498653
184	-7.286984	-17.037203	-5.335926	-24.49531	-12.545245	-6.1851535	7.481322	-6.057016	-4.6956253	-11.381444	-5.1856937	-3.3875606	-7.670664	-18.859114	-3.4643319	6.4935646	4.2720017	-4.2729926	0.88699627	-6.794066	0.06426724	-8.198838	-6.947895	-11.423345	-5.1611786	-10.383254	8.50026	-6.074659	0.9484461	-7.085823	-11.298879	-3.2740717	-16.34935	-4.0461855	1.0019791	-2.857898	-10.364568	-4.3541913	-11.01197	-1.2422751	-0.2723023	-4.635439	-2.003189	-20.484797	14.14117	1.3500462	-14.963311	-4.6489615	-1.6587957
185	-6.5007653	-5.9626164	7.743258	-6.788859	3.5698059	-8.733539	2.3782206	1.916485	-6.4507065	-7.3088784	-12.057469	-5.065554	-1.1798726	0.026286444	20.520935	8.739202	-8.867493	1.1430615	3.5641243	-2.3123977	1.5814513	7.7989945	11.230517	3.7930934	-4.54195	-9.103226	-8.934068	6.3165193	-5.857464	7.8122025	0.53463227	-6.370381	3.870857	-12.480511	-1.1622725	2.4577906	-2.1188242	0.6510789	-1.5165488	-2.5943296	-1.183307	-10.522429	-5.673428	-7.32373	0.48526582	0.53643245	11.522297	9.655348	-4.4568477
186	14.009117	-1.8448035	-1.2157542	-5.404302	-5.88952	-2.6695855	-8.289593	-0.6101589	4.2681146	-5.6761346	12.918059	-0.49467912	6.957068	6.097105	2.8296938	12.9181185	-7.693854	-1.6136247	-3.4393632	-1.4206842	-1.1747231	10.298628	0.16771646	4.42438	13.215058	-9.198016	1.6849982	10.862111	0.50737125	-6.369902	-12.796046	3.4647644	-7.3350945	-0.604229	4.34473	-7.3931217	-6.998408	7.2743187	0.29051012	3.2394779	4.747112	-1.9786657	2.807027	1.6075312	-10.743693	-5.743965	0.90100527	13.372902	-2.637911
187	-3.5068474	18.66953	6.80484	6.1772366	4.645627	9.142441	-9.022536	-9.247214	-5.4195657	-14.397995	0.5893819	1.8813273	-5.218384	5.4319005	5.1699615	-16.582243	3.106346	-8.153834	-8.341736	-7.353208	-6.5579133	-13.873863	-1.4646384	5.8991475	-5.753431	6.9779778	5.0554833	-16.004644	-1.4853538	-11.025391	-9.5752535	-9.317223	-7.737709	-17.838957	-2.3612154	-16.162064	-17.548288	-14.536174	-19.380507	-18.72951	-17.667324	-10.522281	-14.134175	-14.115426	-13.562648	-20.53424	-5.291593	-18.062635	-15.658321
188	5.585695	-4.2837367	-7.747741	2.3980527	-7.886521	-4.8219604	9.12383	-17.537382	-17.210363	-10.380888	-3.2632458	-22.56925	-3.302928	1.8899498	-11.66729	2.7618682	-8.311924	-4.1587825	10.517409	-3.7153656	-8.533466	-1.2765862	-7.53767	-5.938707	-12.03542	-11.772914	-8.346805	4.0523834	-19.875734	-13.072551	5.3652854	-6.0253677	-5.705731	-0.36128554	-9.5751095	-2.1936245	-1.3130032	-2.1825635	-4.3052526	7.8614364	-6.8207703	-4.0518427	4.985061	0.80528384	-2.5815535	14.858115	13.751381	-3.9202375	8.421012
189	1.3311766	1.4277859	6.4042	9.217812	4.8799253	-0.40890732	-12.032121	6.22443	-11.553986	-3.9887533	-4.225731	-7.462504	-0.43870816	-1.7458996	-4.485869	-1.8550118	-1.8691134	14.098697	-8.84109	-5.796313	-6.032327	-0.5794952	-5.093827	0.4633546	-8.732442	-7.2877164	-0.65630794	1.3372707	-5.4952636	-9.610251	2.252182	-21.255909	-14.239151	-2.8498487	5.042458	-2.984111	4.1971564	5.5347977	2.9104252	-3.4257889	2.4534767	-2.705035	-1.6344963	9.186584	6.262804	1.7768341	3.5025322	8.15454	11.392025
190	-6.5545278	-5.623121	-11.70757	-11.804572	-6.4520397	-9.474057	-4.8501897	-10.39092	-20.566505	-14.387876	-17.388153	-18.668129	-19.617605	-12.56884	-8.67071	-10.081391	-8.121122	-7.031613	-5.2846737	-10.747951	-16.898878	-9.455	-5.1128936	5.163111	-10.652225	-12.232193	-8.149547	-6.5707817	-11.315478	-17.343239	-6.9086585	-15.30334	-19.682142	-15.21395	-16.723902	-13.055614	-11.531674	-12.449326	-9.354625	-11.36745	-22.722296	-1.8454901	-9.783967	1.4926485	12.5626955	5.3806806	10.703007	-17.463682	-19.808418
191	-2.0494187	12.688668	-9.255275	-6.260023	-14.448178	-7.0044827	-0.5472036	3.5885503	-2.108284	-10.503361	-8.9142065	-14.4795265	-13.707211	-4.1242747	-1.6253966	-7.532469	-1.3841015	-7.5345654	-5.8639183	-13.731331	-7.3486457	-1.2402825	-6.796673	-2.5786743	10.004224	-8.597243	-5.454326	-3.7407906	-5.072819	-9.45727	-4.3860292	1.5454265	6.5353394	-9.146363	-10.814805	-7.562303	-14.227947	-0.39671803	-11.506146	-2.697551	5.452085	7.3319917	6.643684	8.795343	3.4110947	-7.26228	7.051457	0.3919421	10.331011
192	2.968896	-3.1341064	-12.840554	-1.6748557	-6.3927593	6.743328	-0.7119604	12.350033	-1.5111326	-3.5697963	-0.75779456	-2.7525518	-10.86098	-1.168342	7.4140496	-12.842239	-12.4886465	2.4998522	-3.2949164	-15.910115	-24.139261	-4.1057177	-7.4683495	-1.2541523	8.324067	-6.0128956	-8.70047	-6.464788	-12.395993	-16.966433	12.028423	3.5381699	-3.2110195	-1.6990824	5.6514945	2.315485	-10.014175	-10.182639	0.9278469	-4.925957	4.302867	-12.62934	7.1002717	-1.1756161	-2.4079258	-0.40468612	-5.4168243	-6.5746074	12.014791
193	1.9954704	-6.5045514	-3.01492	14.146236	2.950201	-8.422189	-5.342745	1.4123602	-15.174136	-7.294104	-2.2749507	-8.779191	1.37487	-7.2223496	-3.644056	-8.158017	-5.675913	-5.2861595	-8.016075	-2.6869507	-0.35293707	-6.9175487	2.2001207	-6.2484317	-7.6169357	-14.400726	-0.9179904	-11.938212	-7.738409	-14.385455	0.45926985	-0.57846135	-2.1152272	0.72023696	-8.702992	-7.843184	7.181181	-1.6602964	-1.4882565	-8.717334	3.078247	-4.070699	3.4141426	-16.218397	-18.711737	-13.688736	-7.0414753	-12.639745	-5.7519307
194	-22.272684	-2.1143713	-10.954503	-1.8778054	-17.233732	-7.3871636	-13.331641	-0.35187116	-1.0597649	-8.945271	-17.354988	-0.62410146	-9.6090765	10.142425	7.7257423	-9.198279	-13.198672	1.3392515	2.5169356	7.584436	0.43076977	-7.353349	17.217463	13.70889	-6.620953	-4.5923457	-12.637286	-7.784153	10.24757	-8.884231	11.244922	1.9993621	2.9728928	-6.581127	-8.081631	-18.883852	-13.392834	-8.065621	-1.0614892	-12.021487	-8.586505	10.21144	-2.5757642	-8.774034	-4.531452	21.415619	-3.3176718	-9.258341	-2.4329708
195	-17.068438	-4.1408753	-7.5027943	-4.0043893	10.895752	-14.2396	-19.42711	-14.506381	-7.6566606	-11.857503	-6.457178	3.4659977	3.5466506	-21.683828	-23.209343	-7.0591164	11.360143	0.63769436	3.7647426	-23.386887	-8.652281	-16.178846	-14.354821	1.530723	-21.153486	-17.616707	-11.81869	-12.794032	-6.639303	-18.126272	7.138798	4.7723823	-3.1712334	2.6337833	-4.058289	-15.86073	-13.688895	-7.6912494	-8.01759	-21.872671	-7.534801	-2.6868048	0.09404004	-6.0669665	9.913714	0.97838527	-6.730831	-9.910196	-8.084765
196	7.942823	8.098201	-1.9867891	2.1262653	3.443548	11.198776	-4.9556503	7.1834397	19.290733	8.488809	0.2420847	6.103685	-2.175607	-4.35227	11.098084	-1.0950373	-3.3943017	1.1312127	-3.3569357	3.6313515	2.1454198	8.517803	3.3023078	4.3823085	-5.749513	1.7435902	-10.764557	-3.3709815	21.698318	-10.968465	-16.944178	7.393004	-5.051832	1.9785215	4.155669	-13.906978	-6.3593774	3.3693416	-5.4485245	-0.771317	1.56823	-10.581294	6.5405946	4.857468	1.9736131	1.8570536	13.74374	-3.9994085	0.38294807
197	-4.306598	-6.7716994	-9.873906	-9.868863	-2.2383554	-8.097951	-7.3407426	-6.6974216	-5.8617234	-7.650376	-1.7809893	-8.763651	-2.814066	-7.0375056	0.20510952	-6.1555634	-4.5998974	-6.150803	-1.1851969	-1.8829819	-0.2973328	-7.372374	-4.037501	-4.696301	-7.267675	-6.9911733	-5.3524766	-3.9828403	-7.432873	-2.779012	-7.18272	-3.0400658	-5.539509	-3.9723845	-6.0530076	-5.863954	2.2978594	1.2389957	-7.3821034	-3.7397938	-0.042268116	-7.839454	0.524127	-4.552326	-10.215598	7.2016673	-2.6824892	1.332368	-0.8350721
198	-10.877164	-6.1312833	5.130429	1.2599834	10.944133	13.928455	7.99243	5.201965	2.0596924	-5.6829205	0.5200777	-3.6425312	-11.215995	-4.1116133	-9.086131	-7.7813716	-9.660239	-10.522813	-8.501271	-12.649445	-13.460541	-2.8421214	-14.759027	-7.9061675	-3.892543	-16.015516	-13.831898	-7.107103	-8.352941	-7.6148925	-7.9799843	-8.674385	7.5571656	-3.3156776	4.633081	1.448155	2.5663576	7.5300713	2.3121295	2.591715	9.13453	-6.0494723	6.196205	4.360588	6.8954396	6.1407104	5.3888664	2.5540283	8.092687
199	6.2541695	2.1916535	-0.8794196	-6.1788063	26.196136	1.2121893	-1.9988617	0.44318667	6.953345	5.8847213	0.50638086	0.22850196	-11.182369	29.764938	1.4251194	-10.326349	-2.6578581	-9.818545	2.317831	-0.6811447	8.750023	-13.490565	-12.488654	9.249685	1.2797002	3.2995775	-6.243202	-9.186119	5.294088	9.353513	9.758231	-1.4713918	-2.4170854	-1.1948155	9.707175	15.292232	0.38346013	-3.790025	-9.320453	-2.52833	2.7260768	-2.5027435	8.407029	1.2371978	-4.6615553	-9.970643	-13.104286	-11.511048	-17.199194
201	-8.966923	0.88274735	-2.371187	-12.252587	-3.6472108	-16.253845	-8.308422	-14.866284	-8.675117	-11.97197	-12.574646	-3.9112127	-8.681781	-4.331526	1.4846001	-10.869128	3.1500883	-5.617391	-1.7173947	16.101175	-0.7997152	9.444375	-8.571937	-0.340705	-14.542005	-7.9366646	-7.733155	-5.6475387	-8.469068	-9.719113	-6.8827186	-10.588726	-4.64096	3.6930625	-1.5143293	2.7199862	5.7885323	8.948388	10.780725	4.5902147	-4.293724	-4.6312156	-8.04881	-15.601627	-2.1944294	-7.268387	-6.677813	-11.174407	-7.4103456
202	-22.676497	-11.593734	-12.313321	-18.341574	-17.512695	-20.103317	-14.743438	-1.4064404	-2.5729291	-16.915745	-19.592094	-17.116917	-3.1392782	-16.764187	0.3385985	-22.644089	-19.979647	-14.299056	-22.359026	-18.698631	-16.102835	-20.546415	-31.09723	-25.14125	-18.847832	-12.127561	-19.662312	-20.629662	-10.075065	-20.0203	-22.722893	-20.345024	-23.049288	-10.843208	-9.699909	-25.731056	-19.62909	-14.26128	-23.47677	-21.942938	-7.8046722	-5.413074	-11.777661	-13.137944	-22.186708	0.84727544	-13.157433	-16.294916	-24.759142
203	-6.821903	-2.7862425	-10.541217	-3.78955	4.9933596	6.1384892	6.5011506	-6.4449944	2.5053375	1.4958676	-10.003737	9.691219	1.0706549	2.0780673	-8.108792	11.15475	11.379418	8.9409895	-1.7845126	-6.723421	-12.0579605	-0.17636983	1.6059898	5.8820233	7.8646197	-7.062445	1.7113214	-3.6134434	-10.8055315	1.5290365	1.4207139	-1.19534	-11.393214	11.52357	14.004238	17.60095	-2.9417574	-9.370142	-11.304307	0.16792361	3.7849472	4.589181	8.716479	-6.076633	3.0081913	-2.1343365	-13.076701	3.5989208	-0.3857263
204	3.1701384	-6.1811004	-10.587552	-13.041326	5.9315357	-5.940464	-6.8071303	-11.208291	-3.789779	7.7037683	-1.1859363	1.9398308	-3.452624	-5.1457705	0.50164694	2.1621928	-1.5452617	3.3835547	-6.1875973	-7.4237123	1.1946694	-2.3953402	-0.19985677	4.4715977	3.265095	0.19396226	-1.948225	-6.3091903	-2.8403704	-9.063048	6.7959285	-7.064571	0.7953283	3.8864126	-3.3929834	9.591143	-3.4483137	3.3124273	5.3726525	-3.1339953	1.4761113	-0.73322994	4.1359267	-0.36007467	-1.9493662	6.2833076	-2.1110606	-3.6078322	-0.9076969
205	-6.4559817	-10.950844	-14.61467	-18.004118	-13.084462	-14.761004	-13.462638	-9.087612	-18.48665	-8.994247	-10.118368	-9.781754	-9.754068	-17.414911	-13.519459	-11.800381	2.9681308	-12.499481	-0.6178014	-8.047906	-12.71506	-10.963859	-8.127324	-10.941879	-11.827985	-1.5263772	-9.766067	-1.7228856	-11.244672	-7.802439	-2.439684	-15.865436	-13.844363	-12.044484	-17.170027	-7.8505344	-14.534665	-9.435945	-10.914277	-12.9718895	-8.55721	-12.904101	-3.656698	-15.441953	-15.55425	-7.121364	-6.7626023	-4.274158	-10.812047
206	-12.426631	3.0469377	-1.5934218	-5.1061406	-5.2535563	-5.8462906	-12.545932	-11.280002	-8.159023	-7.5416102	-7.1279817	-2.741808	-6.5531526	-12.527055	-13.546544	-11.430618	-12.887338	-9.546081	-11.191177	-10.319406	-12.323739	-19.226618	-7.3659263	-6.669916	-14.934726	-8.357875	-17.913353	-17.695997	-21.865297	1.9270922	-23.040205	-6.7793922	16.256659	1.954537	1.9139622	10.99355	10.365181	6.643748	-4.5489526	12.825347	15.3129225	15.373375	-0.9090357	14.601769	3.2897873	5.623195	13.167954	10.947342	5.3407974
207	-7.7239966	-1.2916714	-5.7388024	9.671406	-7.2387376	-0.44888568	-7.626084	4.7693486	-3.3561027	-1.6007147	-0.018477917	5.3454247	-3.2436512	-2.3479264	1.0849609	2.0640805	5.0790663	5.014376	-3.0151212	4.106027	-2.5403943	-0.012721062	-9.832688	-2.9834604	-0.42072058	2.235814	-8.896342	-3.447872	-10.915219	-3.0459692	-0.4465057	1.5712689	-7.8571534	-2.1291752	-9.386415	9.148681	-4.9616747	-2.3368392	-11.258469	4.244885	-3.466338	-2.5668724	-14.822434	1.4214472	-4.7814727	3.5215714	-6.201063	-4.5923247	-3.732975
208	-7.6054664	-5.365911	-1.3549232	0.9644952	-0.64799327	1.200161	5.852001	6.7862563	-0.061150473	5.8477592	-3.0187588	-4.192995	1.161427	11.04496	9.924982	0.5579831	4.7876687	7.468727	-3.4515896	10.766494	8.616866	9.384347	3.8870316	6.229807	-0.9177451	-7.5364914	13.353134	4.2464137	-1.6292077	-14.028413	-4.503939	3.4849246	-6.5079174	-0.8858468	-1.2007219	-24.386755	-13.232867	-10.149909	1.5381198	-18.980701	-6.619702	-19.498354	-15.522021	-4.2839046	-23.391306	-18.598862	-0.95309234	-9.528825	3.6828272
209	2.1302574	-0.42156926	-6.1271567	-11.333305	-12.947625	-13.248357	3.0034802	-1.278917	-13.184064	-8.708698	-4.786494	-8.1451235	-13.737819	-6.9737372	-4.4505877	-1.439691	-1.2982739	0.33352438	0.08709702	-8.553908	-5.1084905	-9.8938265	-12.926785	-2.8151033	0.016041795	-1.1043897	-6.480758	-8.637657	-5.0035725	-10.186194	-4.600017	-2.472248	0.23999722	0.12043723	0.34323654	-5.7411637	-6.346268	-6.370058	-3.7232468	-7.1849685	-3.7062693	-12.955316	-2.5572202	-6.7140136	-3.3313668	-4.1347394	-6.180719	-4.418114	-1.5233132
210	1.5101312	-6.8932786	-23.427008	-9.00397	8.090541	0.8828199	5.6593184	-6.855784	4.226002	-1.0764843	-4.122319	9.030978	-8.630134	-1.7436599	-0.5331459	-10.70131	-18.781233	-6.4406905	9.008523	9.79607	-2.72085	4.3275895	13.76706	0.4895164	-13.411399	-7.757225	-12.171681	3.2874844	3.5518582	-7.711796	-0.33409214	5.616815	-1.7660428	4.2690578	2.1917756	-7.650678	-2.3447034	-2.1818278	1.4873322	11.458748	4.7986803	6.347565	-1.8078016	-3.1613922	-3.074602	-8.667254	-7.0140038	-2.075032	-8.414199
211	-11.934811	-2.584606	-7.370092	-2.651601	-1.680039	-11.017346	-8.321387	-3.5063612	-1.521676	9.88115	-4.1264014	1.070396	-1.8393327	2.460727	4.6432357	10.454571	4.40411	1.2705699	10.161798	-2.4803464	1.0557752	-6.141882	-7.2896023	-5.6305175	-2.0718346	-11.6760025	-4.851027	-2.8839607	-4.577462	-3.7443178	-2.6900485	-0.9719793	6.2659626	-11.349621	-13.465179	-10.517719	-8.840943	-16.972132	0.22026348	-5.044663	-7.2941365	-8.654321	-15.066505	-8.580849	-7.788798	-7.685659	-10.584148	-10.8787565	-9.54915
212	4.5732923	-0.69580984	5.7802467	-0.6563981	0.3858706	-14.007881	-6.747523	-7.7158256	-7.809479	-10.821725	0.74239475	5.322202	-10.821158	-10.390595	-7.3778605	-6.62219	-10.486826	1.100993	2.5228071	3.3246586	5.116193	-4.4605885	-0.53271055	-12.696927	0.07296435	-1.5646763	-12.718601	-9.899423	-12.492648	-4.6801133	-6.727569	5.758181	-1.803216	-7.6253943	-8.188142	-3.573015	-9.541229	-9.075218	-5.916752	-0.2494641	6.8720493	-4.768445	-9.022503	-1.944568	-4.6677094	-3.9850361	-8.805211	-4.951727	2.2215912
213	-11.199215	-14.291621	-7.9043884	-13.890849	-8.612853	-6.022307	-11.816711	-6.805992	-1.3115451	-8.084598	-1.9655298	-9.765169	-10.183034	-2.871947	-5.0873713	-11.367261	-2.1481898	-0.6010866	0.27962747	-1.9518646	3.5389023	0.42472172	5.8583922	3.6211803	-6.137959	-2.2428772	1.2615563	8.204532	1.312425	11.33149	-6.417683	0.77780193	6.2134666	-2.401655	3.1758444	-7.6071663	11.762352	8.406842	3.482581	9.575463	4.5132794	11.721696	3.2415721	12.391015	8.034218	14.130979	7.1173477	15.758484	18.283468
214	-6.314605	-4.7162466	-4.9594827	-10.535615	-8.341502	0.20543194	-5.277227	-2.382442	8.3410845	-1.648085	24.947042	-5.9887595	0.23815711	-1.8309722	8.168557	4.731704	-8.609854	1.181969	2.8395605	-8.715334	-7.7373757	-2.6017513	17.436464	8.39824	15.9518	3.507363	5.4102263	3.6862183	-12.456402	1.6619986	-4.178761	0.47216654	0.750938	9.276307	6.329684	0.5171973	-3.140855	-6.725611	-10.926644	-6.5405693	5.556955	2.1918457	1.2109712	7.8404155	3.0543098	2.227686	10.249984	-5.822698	0.2811872
215	2.0999222	-12.585269	-0.07112066	0.38239488	-6.2413216	-8.373033	11.311134	-2.315428	6.6043725	10.371586	2.5964253	4.091347	3.737136	-1.0276815	1.7257271	-1.0364329	-2.2745085	8.894221	6.760919	1.6302744	3.6759899	4.006152	0.364911	2.6005905	-2.8208704	-10.616263	-8.388901	-11.203277	-11.012439	5.47543	-1.4600185	-8.160806	-18.776316	-14.097844	-4.4263034	0.46016422	17.29646	6.0621285	12.065038	-0.03219986	3.1032324	-7.1325912	10.524459	4.256005	-7.7212873	1.2690821	19.28312	6.4256024	3.229067
216	-24.608126	-17.919418	-23.859774	-23.99669	-26.842676	-21.763039	-23.00273	-21.265068	-24.838049	-23.4897	-13.498309	-25.233046	-26.146128	-22.171827	-22.743256	-19.190163	-5.87655	-2.4530404	9.170322	-2.1836946	0.63539696	-0.36511603	3.6212332	4.6380873	-12.796707	-20.46734	-10.651727	1.9708506	-4.538278	0.4776702	4.42027	4.770897	-3.1211364	17.410955	7.912567	0.004385352	-4.324307	1.2039943	7.7032475	21.04171	1.2145422	8.38648	3.8719404	-6.3141065	-20.011316	4.913895	-7.03777	-3.8788488	-2.8078115
217	-6.7748647	-4.9690323	-2.14808	-10.684445	3.0630858	0.9739215	-3.7979896	-6.384394	4.5518875	9.834588	-1.7356153	2.5897326	9.034841	15.495481	1.5531654	-3.3080928	-6.517597	-9.759956	16.109564	-10.022249	-12.529271	-2.0854855	2.9703827	12.815018	8.5818405	-1.3859324	0.16606553	-5.772028	-1.1912597	3.2016761	1.705864	-0.27737907	4.4551387	3.0704634	6.792383	-0.24988528	6.8148217	12.539802	3.126211	18.60583	-2.7928784	-4.3023314	9.634997	24.044367	20.932985	11.429168	19.06273	12.184688	-10.720883
218	-9.972225	-24.687403	-4.409343	2.8677552	-4.651143	-0.92845374	2.279781	-17.921484	2.038987	-18.688437	2.3645675	0.11515323	-2.6676857	-5.619105	3.3060353	-4.0073977	1.4983774	-11.178042	11.676721	-17.214142	-7.980295	-25.615034	-1.4031328	-1.621758	-3.2964427	-5.541451	0.32669005	-3.5335333	-23.431444	-12.813854	4.0523095	-4.993658	0.69703454	-4.536077	8.694631	-7.955345	-21.1662	-6.2281184	3.6720202	-1.0295423	-5.1822057	1.4652767	6.201603	0.44919142	-2.5635567	-11.363065	-0.39233842	1.1636901	-1.12863
219	-9.782969	-4.5733447	-4.280538	-6.6120358	-0.9919024	-7.9481645	4.670759	-11.841483	-9.910237	-14.911485	-17.355816	-1.4514755	-5.0559373	-6.723654	-10.916034	-11.4246855	-15.050242	-7.2455583	-1.4775621	-11.035977	-7.908296	-13.541659	-2.8965008	5.3759274	-10.317257	-1.2573757	0.7754908	-8.006725	4.2086673	-10.047306	-0.7428883	3.8589385	1.3348088	-2.760376	-7.2347984	-24.043036	2.0482395	-15.150119	-11.283035	-17.239069	-15.1545515	-11.353432	-1.7096096	-2.7305872	-13.162628	-17.469357	-13.528137	-3.0548012	-12.431031
220	2.3797345	1.7222452	-1.0387428	-1.5426359	-0.22595565	0.12909937	3.1144104	1.8229443	5.360989	3.70788	-0.33287653	1.439303	3.7241173	6.1073585	3.1715984	4.4908543	2.963403	5.4177265	-2.9284332	7.623815	3.5395982	-2.4373567	0.9024744	5.443506	5.62474	-2.1412144	-4.941731	0.608613	-7.628111	11.380577	-0.25757483	-3.2122428	6.900028	-0.8999025	-0.6743851	-10.285149	-2.8739822	0.56821996	-5.93545	3.4127076	2.0041404	1.2812934	6.290255	-0.45964813	11.55336	-11.009322	-6.401697	-13.738965	-12.738795
221	-4.666158	-15.721499	-8.621657	-1.0464306	-3.2806332	-8.223285	11.050721	11.416955	-1.2336549	-5.36137	-2.8207023	-10.485383	11.843479	1.854628	8.902111	-10.010395	-19.50656	-25.812904	-3.9526331	-16.788923	-8.006232	-12.791926	-7.517031	-11.869267	-10.716741	-8.315491	-4.703935	-17.81238	-15.732589	-11.823753	-12.636271	-1.2226759	1.3181628	-6.060761	-2.1449635	-4.135258	-7.0387683	-1.3415799	-8.559411	0.39912224	-7.971765	-6.650471	1.91113	-4.361585	-12.140198	-0.092626415	-16.494757	-3.607159	-13.086567
222	-3.659893	4.2061124	-1.3502566	3.5784776	6.5965953	-1.1648581	6.508492	-2.3090374	-3.1012251	4.919442	-2.6465394	-13.071654	-6.22862	0.22070022	-8.488401	1.7511729	-4.7999287	-2.8422852	-8.590565	-0.60021734	0.69664955	-1.5714117	4.5923047	-7.7668014	-8.55603	-6.0491614	-7.1970997	4.5000415	7.4927106	-7.9544864	-10.20659	0.05366516	1.5317701	2.0183318	1.7884579	1.9795933	1.9024024	-3.4580584	3.8310509	8.94542	4.008082	-1.9941092	-8.181426	2.8811996	13.886619	8.563733	1.3034941	1.5710205	7.314778
223	-0.5066796	-3.7678032	-6.0457325	-6.494681	-2.0875177	-4.1636558	-4.175878	-3.116925	-10.49894	-2.7638514	-3.631054	-2.0573785	3.673425	-7.519283	-8.572652	-10.210775	-8.397344	-4.8719106	0.6374516	-0.9946764	-6.803453	-2.1259522	2.3306558	-4.881064	-3.5474498	-2.3684137	-5.08618	-3.6723843	-2.3792195	-8.605182	-2.1789596	-5.5513244	-8.4102745	-3.6422005	1.3445562	-3.0017147	4.807919	-2.3952641	8.156988	3.149769	-0.25139627	1.9902306	-4.455886	-2.3349757	-10.097266	-2.9129276	-8.900988	-7.4579062	1.7277827
224	-3.019849	-4.820974	-10.117564	-16.429106	-6.507469	-20.204002	-12.80001	-20.075903	-25.882788	1.0410293	-12.949151	6.643125	-25.351461	-16.726858	-14.82405	-9.623908	-13.765938	-15.337361	-4.2744317	-7.2855344	-18.47928	-17.18287	-22.762735	-27.460978	-3.818472	-12.738843	-4.787453	-7.4822154	-4.021466	-13.204745	-5.0454907	-20.50927	-6.5478683	-13.533664	-5.9152436	-29.845915	2.3206522	-11.641442	-15.685104	-13.388778	-7.958901	-6.1278796	-6.6653676	-16.892195	-17.413935	-20.551977	-8.687066	-10.631137	-12.487172
225	-1.9940733	-6.0287952	-6.079063	-2.7703106	-0.04459071	-9.1556635	-16.712076	-3.8752663	-11.367538	-4.76562	2.9886873	-10.530549	-3.8481839	1.119495	6.41894	7.9896226	-8.919539	8.927761	2.41548	-5.111587	-14.890969	-0.57063144	4.5951867	-3.23754	-6.9284873	7.686505	3.1730518	-8.699968	-5.34334	-1.783896	-2.8519394	2.4058971	3.3325062	1.0924063	-9.880924	-2.9522464	14.016434	4.858606	-3.4904778	-10.972828	-3.9335072	4.0754924	-6.1894364	10.050216	1.4120895	4.663071	-0.8995816	1.037206	1.0018767
226	-0.4386778	-0.007517099	-1.1361731	-8.25944	-4.7986465	8.63831	-6.8022842	0.8194882	0.42282525	-0.7016215	-8.890496	1.2756763	-12.013683	-4.1715984	10.430732	-9.262315	-2.8408327	0.7383451	3.2277691	-8.255875	-5.078549	5.7011185	-1.1866379	14.524667	-6.7559524	-4.197002	-12.0554695	0.5485595	-8.381444	15.70251	-3.8536549	-8.26011	-9.306817	-10.658836	-12.534862	16.026506	-5.9249444	-9.2925825	-11.177106	-8.744949	-3.4893568	13.761977	-5.293342	-8.630595	-14.448268	-9.828504	11.535522	-0.41074643	8.913808
227	-1.8814424	-5.3759284	4.519653	-1.0056854	13.879318	-10.334895	-14.873925	-6.814917	-4.685323	-7.6966434	-11.006104	-15.681167	-0.05286487	-1.3191687	-3.9266148	-2.793697	-17.022802	3.8262856	8.691628	4.076566	-15.855449	-1.9733647	3.0520022	5.810335	3.0381107	-2.0005724	-7.9320884	-15.213618	0.025769472	-1.0710784	-4.718165	-4.5937757	-6.3069577	6.2543654	3.6163251	-4.5379806	-2.3459404	2.3742883	-1.731239	2.1962607	-6.576315	-8.147433	-18.461138	-7.8231435	-13.051498	-12.247678	-9.073059	2.7949266	-3.6978376
228	4.592009	-13.527272	-14.834447	-10.08084	0.7054859	8.955558	-18.825174	-8.497255	-19.453613	7.546081	-2.3370466	-8.854542	-17.063951	-2.3718889	-3.6772563	3.358718	8.491487	-12.730277	-5.9705987	-9.025071	-8.115692	5.404672	3.962516	3.5504591	3.660978	-7.5478916	-17.828573	-13.776843	-1.0902189	2.9878988	-21.87613	-3.3942986	-16.597837	6.499803	-0.5293293	-8.482741	-17.383179	-1.8300451	1.4883952	1.0867381	5.1831307	-9.479156	-13.596198	-5.7550335	-6.385933	8.566363	7.375349	6.5072846	3.4095824
229	-6.3445153	11.712928	11.513585	6.733969	1.4221116	2.4267645	-5.545298	-2.769291	-7.518679	-1.6224321	-20.104336	-2.2544048	-3.3406374	-0.8511421	3.5085418	-15.134605	-0.8452563	3.537965	2.5818517	4.248986	-4.9173493	10.322581	8.731434	11.002513	-1.2473274	5.707659	12.93258	5.425246	9.232493	4.1014805	1.6152229	4.174331	1.1700951	7.1233063	8.682501	11.466694	19.887701	4.7355337	2.8486412	5.685922	11.88485	29.349157	6.3421483	3.717181	1.9809216	-7.0806937	-12.710762	-14.665146	-11.824443
231	-11.196899	-22.761862	8.342401	5.018894	-1.7328243	13.542789	-0.11265532	12.198472	7.076626	-0.5788424	-6.034455	3.429924	8.018489	12.45364	-5.9643817	-18.176004	-4.489127	-1.5927267	-0.7839839	-7.1681046	3.2472067	-4.9847364	-20.279097	-2.7936795	-13.201144	-1.1514673	-4.586891	-17.076187	-7.941705	-9.265735	0.32264742	-2.807698	7.9513035	-0.5543516	-4.2338614	2.9484456	1.5931412	0.8514847	11.028443	0.815737	-12.020993	-0.31080547	-6.742845	-11.545674	2.0755987	-6.2880535	-1.533024	-4.8462195	5.166186
232	0.7035416	3.5092049	2.9470217	13.215989	5.5741425	-2.9189656	12.211961	12.04828	16.113531	4.0905976	15.082425	11.0901575	3.02112	13.012898	3.8298979	0.10993799	1.7682573	6.9338565	-0.08885622	-12.324552	4.0926547	3.9042273	-3.416631	-10.669289	-7.95981	-7.479242	-11.134758	1.1761638	-13.04126	4.3250527	-1.6377281	-7.8443446	2.330376	-1.3333328	-6.738207	0.45302454	-6.691076	-12.442256	1.9084686	-9.159171	-13.380109	-1.8624616	-20.176321	-13.664155	-11.604554	-21.906616	-5.9616165	10.659131	0.98513526
233	6.1845174	-2.6034439	-10.587107	-3.1239083	-7.588842	-3.5154362	-7.0132117	-5.7057652	-9.782689	-10.346062	-0.71522254	-8.166415	-1.2739269	-1.8751097	-1.8586966	-6.9724336	2.6849222	-7.519461	-11.082475	-3.3427198	-3.6402652	-9.03339	-9.542932	-5.8266587	1.6770674	-6.1879177	-14.434667	-4.4866815	3.1977358	7.976824	-4.110168	4.1406145	0.43419012	-1.5604221	2.1836033	5.8195024	0.29322895	-3.139425	-2.0346148	-11.021747	-2.7951508	4.6981387	3.241687	-2.536214	-7.707674	-4.8008423	-0.35941744	7.0238585	-5.6199417
234	-19.776075	-8.839283	-13.00811	-12.034271	-15.348137	-16.933191	-8.866315	-16.63413	1.0804594	-5.7942696	-12.72094	-8.945883	-5.763492	-5.593901	-6.893183	-19.72809	-16.124117	-13.991183	1.4132457	-19.909288	-18.11144	-16.582342	-24.612427	-19.904356	-18.731123	-4.5458274	0.0620656	6.729278	-0.6396388	-5.678114	-9.050332	0.18052761	-2.7331111	-4.4025083	-5.8702445	-15.378655	-1.9787081	-7.6887574	-9.492282	6.3591957	4.119602	-8.875972	-17.35451	-7.558106	4.296518	-1.2078344	-5.410089	-6.059011	-16.115786
235	1.9574388	9.871669	14.746994	15.773323	-4.116837	-8.403676	16.14739	5.4825044	6.860069	-3.1835372	12.7729645	-2.6967509	0.5682749	-12.14196	8.524795	0.63510257	10.190619	20.160799	11.332951	22.88704	-4.0271096	-12.603286	-3.706154	-22.295446	-10.615869	-15.674211	-25.587736	-9.323082	-5.472893	1.3376886	0.050050735	-2.3117945	-4.227123	1.790639	0.29518366	8.862849	3.2794857	-0.3145593	-2.7199628	-19.029116	-7.881247	4.2224317	7.3883414	-14.0379095	6.037729	-15.521468	-5.622559	11.526062	-6.970104
236	6.664643	-1.4773821	-3.2540588	-7.151773	11.015985	3.989028	1.6916094	5.5250335	-2.8231678	0.42099333	-3.2060585	1.4549211	-7.3829713	0.348673	2.8296845	6.8239045	-0.000910282	-0.24256384	11.767616	8.839104	8.872079	14.407479	7.5396676	10.323255	0.036049962	2.8909228	3.9351375	0.24902289	4.2190356	7.704001	-2.4321806	5.552977	2.4537833	10.833633	12.665736	5.795353	10.9482355	8.463047	-2.6479144	-2.869007	-10.016191	2.1246517	15.561891	0.8598614	-2.9852028	6.6373234	10.459278	7.8384433	-3.6855495
237	-8.469353	-18.56176	-18.384321	-20.669773	-27.218445	-12.722386	-0.81603605	-13.251849	-19.36151	-4.4932218	-8.419871	-4.6903176	-5.2262373	-12.690686	-30.845327	-2.607403	-18.833323	-12.78775	-22.07139	-16.701069	1.3992025	-3.0908692	-8.605897	-9.284442	0.03898255	-4.1558514	6.0758843	6.9692883	1.9902973	-8.149337	-17.14699	-2.89851	1.8932686	-5.329403	1.4248482	-13.443858	-7.9037004	-13.313308	-7.1375885	8.386788	1.6507353	-14.558314	-19.47822	-15.091302	-14.017056	0.5393281	-11.865475	-9.708558	-5.156303
238	-12.012778	-9.336165	-11.41766	-9.636531	-10.496201	-5.3516235	-7.7930093	-8.708141	4.429568	-9.634978	-10.833737	-16.911192	-12.43447	-3.336325	-14.020039	-5.308395	-13.707264	-6.5726056	-0.19090216	-12.735954	-4.9910684	-5.033444	-4.2241426	-1.3756533	-6.5023494	-2.0374901	-2.3477097	3.005688	0.51610726	-6.138439	-2.5566845	-5.789568	-4.716205	1.8814029	2.5732179	-1.2342465	-6.381722	-2.4694185	-4.537853	-0.17592573	-7.397915	-2.0116718	-3.8196628	0.9226721	-7.498819	-0.22218466	-0.8370161	-3.053913	-7.3942122
239	-5.0175476	-5.499438	-1.5152594	-3.32625	-10.242427	-7.779747	-4.042105	-6.4337	-6.7825713	-4.1820006	-5.6033516	-6.26598	-2.4450738	-6.0973907	-3.4396722	-5.599935	-5.144014	-4.914373	-7.8755813	-9.550067	-10.590375	-6.39644	-5.006509	-5.5283113	-8.532735	-3.3525398	-4.1924276	-4.336139	-3.3980248	-0.68503356	-5.439775	1.0915488	-1.0635791	-5.0475354	-3.7301779	-4.131431	-0.26979777	-2.8206532	-12.4038	-2.0860589	-1.1987871	-5.5352387	-1.5740042	-9.470664	-5.0143924	2.1933162	-5.3910203	-6.865563	-0.19540675
240	8.6134	-4.2198396	-2.394973	3.9675589	5.0274663	-3.3281403	-4.9053617	2.5463078	-13.802968	-4.8889055	-20.566496	-0.70333654	-4.2567315	3.3870528	-3.0308285	0.44777521	-17.14436	-4.1823792	3.3660738	-1.8452225	-1.5702783	-11.456698	2.9117806	5.4276047	-11.83886	-4.8585854	6.799104	-2.919813	-4.681924	2.1998684	-5.4738274	-7.541853	-8.862552	1.7280449	-6.1985474	-2.5778444	-2.2128341	6.897671	4.0319667	-4.22271	-5.8854766	-4.9255795	-7.198246	-2.777403	15.578898	-0.9628959	12.979877	-2.5126479	13.400489
241	-2.5481668	-5.7753177	7.3520875	1.08866	7.9060626	-4.904876	-6.714075	-4.4373226	-4.658195	-7.168751	-0.124483585	-5.649464	-4.5510793	1.0875281	-5.135659	-1.7635218	-4.196241	-1.4275063	3.4227374	-0.29635933	-10.689228	3.714864	-3.662986	-7.577884	-10.565644	-5.8819184	-10.761983	-10.400086	-15.391671	-14.073292	-8.623182	-13.559476	-8.258025	-17.645025	-8.205668	-6.637405	-0.681647	-2.848512	0.9989669	-8.594859	-2.2566774	-3.0083148	7.359825	-14.531152	-5.6653824	-15.094924	-12.045297	-10.252503	-10.741859
242	-2.1315482	-0.19097312	-12.955719	-3.6871789	-8.869246	-5.8362765	-0.8951157	-2.4306407	-4.232193	-1.4961988	0.7067375	5.496697	0.7574239	4.2854867	-0.25733757	-4.746455	3.6766808	-1.1303396	-3.1922512	0.16666476	-0.73920804	-7.7754407	-2.9171875	-2.4172761	-5.5576777	1.7219139	4.3954425	-1.1906543	2.5603657	3.837238	12.059714	2.584331	-13.408473	-8.174321	-4.5126486	-1.2741146	-1.2858952	9.677154	6.146833	1.8339329	0.71238613	-3.19779	7.442467	13.663437	19.171528	7.426229	2.7625062	5.1429744	5.858273
243	10.691457	-3.8782265	-4.735188	9.361284	2.8306935	-3.2870228	-1.5460213	8.508926	3.7678611	-9.199449	2.0765445	10.129285	7.2222123	-0.53784925	-5.035237	-2.4756048	-0.86336726	2.6704931	-0.5100198	-2.3769386	-2.7552729	-1.0983785	2.33166	-0.36574474	-5.6249747	-1.138139	0.61021405	-2.0586936	7.287968	4.276848	4.59185	5.1274514	0.9889838	-3.9527512	2.4741201	3.9978454	-3.8367128	-8.3348	-1.7389259	2.2557395	0.7250969	-0.35717487	1.9110775	3.0382185	7.301698	-6.6125984	-3.454044	1.3795866	-8.38384
244	-17.008995	-0.04851802	-2.2069	-17.90124	-9.151797	-6.741104	-3.8407023	-18.006796	-17.301767	-11.047109	-14.544698	-9.670169	-2.317103	-5.5749755	-2.4644365	-16.663263	0.108344235	-6.901737	-8.171884	-5.4696045	-12.715088	-9.716802	0.3729949	12.582847	5.9169803	-7.2681174	-10.994784	-4.8260655	6.885368	-5.457545	-13.288001	-11.367161	-18.122833	-14.598828	-2.2765875	0.6147448	-0.46017027	-5.180263	-8.507137	-15.016793	-12.709511	-6.014721	4.679763	-9.244378	-1.2988464	-13.895523	8.691549	-2.2286804	-9.521211
245	7.1007977	6.542559	3.859086	12.215558	23.199652	14.633194	4.912795	4.7152257	1.9826487	-1.4303554	-16.175764	-7.6904297	-11.241977	-6.9599605	-9.7889	-1.133881	7.412417	11.085204	22.574385	-4.584081	29.990782	16.25712	25.045326	17.149374	37.301037	25.921295	20.90381	3.578206	16.084257	0.24991655	-1.4626484	-5.90356	8.116768	-17.356941	-6.6549487	4.667642	-8.897059	7.7874846	-3.8704574	26.883005	31.611738	24.96784	34.42358	30.777908	24.006723	26.263567	18.18516	29.450048	9.589393
246	5.006939	-5.4645634	10.7785845	5.0419683	-0.48153925	-0.752515	9.858552	6.126311	12.703151	5.496926	14.851037	1.6359514	14.127141	4.8988004	7.966166	25.380608	13.900289	8.500659	10.581816	-13.8445425	-4.1219926	11.521199	8.07695	19.166222	-6.993489	5.2563977	-9.722604	-5.3541145	-2.4146385	7.972978	10.39426	7.713597	1.7021855	9.659531	1.2395455	4.4948792	10.765605	7.580818	10.469618	7.3966866	11.87262	10.022941	6.4134927	-7.7797494	-1.1467246	5.1641803	6.160767	10.408524	11.257607
247	-18.184397	-14.764122	3.286319	-3.2850437	3.6949813	-6.0182633	0.60538465	-3.0956686	3.6368835	3.1364956	1.4245676	-10.967771	-3.055723	1.1404718	-2.033342	-2.6048834	-3.0905561	-4.5977197	-7.6586585	-14.546397	-1.3516012	-2.458627	-2.2234833	-2.940507	-0.48707518	-0.6300628	5.8160706	2.4615724	-4.7792134	-6.321186	0.44824138	7.475989	-4.1627307	-0.063249744	1.4757614	-4.5104904	-0.43015453	-12.549392	-7.875726	-2.4548354	-15.957207	-8.519108	-12.564343	-5.6590347	-9.926425	-4.0008416	-15.007545	-10.837009	-6.9568577
248	-5.215881	-18.974493	-7.4203715	-10.313722	1.7999238	-7.5262704	-0.23615606	-2.925574	-5.1403546	-8.392929	-0.707534	-9.242184	-2.880566	-17.320822	-17.916515	-18.214966	-13.807355	-18.737597	-9.987162	-20.059326	-15.37859	-0.42484698	-2.6582341	-6.3273997	1.9271394	-4.5264378	-9.426642	-6.865805	-3.528822	6.781414	1.6883665	7.3181496	-0.6566262	-5.0984297	-7.9126987	-1.6313653	-1.284243	8.702443	12.837506	11.816403	7.241383	12.551498	-7.2610765	6.552733	1.8065025	3.285361	0.21296485	1.2556013	-10.237881
250	-4.384155	-10.5765295	3.1657956	24.806444	-5.656611	4.950373	-2.8568776	5.5773354	12.587802	7.0604897	3.3428237	23.935862	8.215877	-9.610165	-3.6742198	1.4335743	11.574253	-5.9468613	-12.409958	15.864024	-3.1811154	-10.10036	2.6528962	0.8958867	9.372072	4.8449135	7.4053154	11.08858	25.685316	17.656708	13.760936	9.940697	9.744297	15.481343	-5.0813494	-0.75951385	-12.41969	-5.3618026	-7.3259525	-6.6811233	-0.18266249	-0.1895992	-4.4320188	-1.9224089	12.929793	5.547747	7.6239486	-4.028175	11.992389
253	1.7550474	-4.59244	-6.4009805	-8.411498	-22.515656	-14.16256	-2.758357	-13.232872	-6.587387	-14.192882	-3.9958851	-4.158445	-1.6757598	-6.1087875	-8.712046	14.325283	0.93277764	-0.27234462	0.4064916	1.8559093	3.076226	-8.137671	-3.8061771	-1.1731611	-12.038785	-4.585936	-19.616394	-18.179695	0.21529214	-14.5768175	-10.962415	-15.513169	-13.977161	-17.324627	-11.81256	-15.883918	-0.38819757	-3.0536897	8.631572	11.844249	-0.6306153	-4.465242	-14.423213	-14.282986	-12.475978	-20.563372	-14.914657	-16.952583	-11.618709
254	-6.025141	7.622721	-6.2318535	-7.270373	-10.998967	-13.263523	-6.6177216	-3.045972	-3.8770266	0.31260082	-11.200046	-7.2943134	9.078602	20.057543	4.635677	-5.166502	-9.939614	-2.3040655	-13.0464525	-12.701564	-6.573328	-1.6592735	-4.2607265	-0.9520467	-7.856926	-1.903923	-11.507562	-14.293258	-9.997097	3.4386895	0.17077732	4.276249	12.192806	-3.1872013	-8.973824	-6.164755	9.704785	-3.5823517	14.181912	-2.4497619	-15.474808	-14.761528	-7.3244815	-6.0882897	-8.070953	12.980271	16.289465	5.2398095	3.415125
257	6.712099	2.0488799	-8.4801235	-0.7215746	-6.369704	-1.4658092	4.422116	-4.9681764	1.8712397	-10.533787	-11.977859	2.7492936	-2.7498014	4.4792047	-3.6610105	-1.3135372	-5.4159756	6.4361835	4.643332	3.934489	-6.071068	6.425268	4.624822	1.5319282	5.952207	10.4719	9.697965	2.667085	4.35014	-0.11883334	6.229285	8.628948	5.382265	1.3220085	5.2555184	5.88473	-2.2370374	4.832216	7.7761006	3.2018507	-4.0890927	5.4140563	1.0668789	6.7531524	-5.1739674	17.154821	-6.81899	13.0524645	6.756098
258	-9.932161	-11.872525	-8.496088	-2.4903536	-3.3888876	-32.45978	-18.76283	-34.210247	-9.035712	-14.711869	-27.03862	-12.041829	-8.353679	-13.414337	-17.814331	-1.8292065	-26.769033	-14.078883	-10.743863	-13.160295	-13.813159	-5.700907	-16.0944	-7.6204705	-25.177864	-17.649145	-16.374083	-4.837351	-11.273839	-8.849917	-26.33763	-17.52158	-20.150784	-19.349316	-1.994174	-21.611406	-4.6687093	-24.472534	-9.3014555	-11.934044	-17.31871	-25.095678	-6.4429994	-13.521949	-1.1174084	-21.772324	-12.697856	-20.482206	-21.621943
260	-8.525275	-3.9062967	-0.4555931	-11.956845	-1.4476509	2.942046	2.8689327	1.4207754	9.793275	-10.017596	2.3856401	-3.0989392	-12.714192	-11.229411	-8.810147	-1.1369408	-22.9422	-15.217594	-11.253105	-3.2066982	-19.567781	-18.656204	-11.080907	-17.15424	-4.6038303	-19.674192	-8.0743065	-13.182225	-14.244481	-15.892872	-18.12674	-15.550214	-8.321929	-6.213487	-20.512354	-15.928054	-17.535276	-10.989063	-5.470884	-14.123264	-11.688437	-12.927807	-14.596406	-18.790314	-7.5299945	2.0646114	-1.3129978	-17.440641	-9.886056
262	8.182568	21.544807	0.7097173	-10.603771	-12.729627	-16.37602	-7.6591306	-15.783249	-7.9026694	-12.906673	-8.216355	-3.6504104	-18.479273	-6.703298	-3.796581	-3.3054411	-17.779226	8.542866	-12.758537	0.59747714	5.097653	-1.6627532	3.3278954	-11.128796	-13.905377	-12.121058	-8.859948	-12.214881	-7.251702	-7.6881313	1.500042	4.382604	8.813191	-5.256056	8.485929	-7.204085	-12.015864	-11.013057	3.6227226	6.958557	15.506444	-0.6099766	7.67152	-12.020943	0.84968233	-5.741493	17.814133	3.674568	15.434995
264	-1.8660513	5.568997	5.380201	-0.59621793	7.4762588	-5.105861	8.663436	-1.431552	-3.9661655	-4.421722	-4.7654824	-8.24528	11.25999	-9.700421	-8.396442	-1.5962157	-7.882918	6.534954	-4.958646	-2.4039938	-2.6630924	3.1544044	-9.547027	-12.223812	1.7157294	-4.026093	-2.115095	3.7417138	16.72238	8.820682	-6.1415195	15.4286995	4.707812	-21.696304	-2.0453477	-17.819176	3.7641313	0.27834845	2.6900492	-4.0729065	7.8509126	7.3660855	-9.240792	1.1602358	-6.0902214	9.022438	-5.4859753	9.038475	15.344505
265	-0.319827	-10.138877	4.2504334	-2.3904636	-18.909252	-9.612449	-11.213435	-9.270976	-6.4162374	-2.2537792	-7.4100246	-10.836434	-7.291076	-13.33284	-6.912046	7.385217	-3.1828382	1.0679685	-18.453451	-2.7765274	-3.0860615	7.0814767	-6.638462	-1.109704	-10.921861	-12.828697	-13.767468	-9.404138	-14.523861	-13.618274	-3.3652213	-4.6052365	-1.6874167	-4.32636	1.78268	-14.190825	-15.245465	-3.4697978	-17.67412	-4.9485173	-6.381432	-0.03725509	-12.870537	-16.719423	-15.12984	-7.213321	-2.8113868	-7.759546	-13.455414
266	-8.234078	-18.869904	-5.4791846	-9.44333	-8.40047	-9.719269	-14.595637	-15.108032	-6.5132465	-3.90703	-3.2647393	-3.5906422	-22.983337	5.128308	-7.664657	-4.856257	-2.913621	-8.112821	-1.8086494	2.0675364	0.07279762	-6.5427613	-5.6135583	1.3736916	3.7978423	-5.060787	0.6289465	-7.3482957	-3.8475206	-4.527062	-6.824225	-11.211163	-4.47361	-20.807188	-5.3260837	-10.548833	-2.3239124	-4.9364166	-17.694246	-5.727117	-13.32953	-5.614426	-14.364594	-6.805105	-6.1952376	-2.9889033	-0.43459395	-1.0909715	-6.533254
269	-7.4879704	-3.0369866	-2.911108	-4.841577	-6.427748	-15.641227	-0.3789774	5.270788	14.045068	0.06092326	-9.653371	2.2124465	-4.0647216	-0.8380329	0.22587411	-0.58034915	-15.848564	9.109067	-11.215932	-3.898023	-6.7783146	0.12966712	1.1010667	0.89763004	-7.674607	5.55051	-9.018898	-11.336113	-7.3427234	2.628847	-11.453072	-0.43920532	0.65226823	1.1419102	-15.148807	-3.9303768	-15.7786	1.3525462	-7.6570034	-3.6049979	-15.911092	-15.057168	-1.6651039	-11.773513	-4.555453	-7.978291	4.8444343	-4.0175734	-1.222499
270	-8.605425	-0.6753203	-8.274458	-7.210943	-2.9258087	-8.551766	-12.265149	1.9761239	0.29877168	6.051744	3.4414022	-3.2602272	17.788202	-1.8512548	-21.893728	-0.8870209	7.5514526	8.1794615	-5.504256	-8.265182	1.7354132	1.5727457	-4.328167	-6.527622	-7.395199	-11.223012	3.0146272	-3.955485	-14.147678	-3.6249425	-12.9460945	-15.585876	-13.314691	-10.062547	-2.120221	-2.3045554	-1.959649	-5.0939956	-10.217852	-2.132018	-7.1872144	-7.817585	1.3090328	-7.878365	-4.117699	-19.041422	-2.5594342	-5.66758	-6.595228
272	15.64005	9.072812	-0.5429444	5.862554	4.289409	11.7518425	4.114945	4.5791306	5.163829	2.1871698	0.21768601	-7.225605	4.1513104	7.541926	6.6685796	8.186634	-10.322558	3.9070594	2.1269288	-2.9714298	-1.2090579	-7.6247997	-7.2400093	6.085476	-0.8860442	2.1666005	7.3861365	-2.740226	3.787587	-12.021217	4.28657	6.173035	-4.362181	5.9071503	-9.676204	3.2923403	7.221775	-9.9828615	-2.167309	14.177888	-14.201747	-13.811268	-17.010317	-2.9368725	-6.977793	-0.59006625	12.706805	2.5148816	10.789548
273	-7.575434	-11.062924	4.740539	4.7593102	-2.932149	1.97194	4.593015	-6.7939625	-5.7080293	-4.698065	0.74557513	4.585442	0.20399745	-5.062905	-0.2901918	-1.4495932	-6.5645275	0.6643016	-2.3715627	1.4714912	3.7940476	-11.99529	1.2683623	-2.2007213	-8.28639	3.1298993	-0.08172742	5.556268	-5.110826	-8.335911	-1.6238047	-12.237144	-8.844584	-2.3157787	-6.1332726	-8.506802	-5.5360465	-6.4446807	-1.7277613	-4.8061824	-9.695324	0.18668616	-2.2802267	2.078951	-3.6770942	-5.711515	-4.8208456	8.431449	-4.8602214
274	-24.024233	1.6807622	4.473082	-3.9023342	-14.449379	-7.8469634	0.27303824	1.066384	-5.313951	4.754873	-1.6867753	-7.6143284	5.312183	4.7294617	-7.570511	-16.778572	2.2926009	-7.255544	5.495495	1.3734545	13.47944	11.78378	-7.1301384	0.09629027	11.594586	5.7627583	1.3018879	-1.0996276	-10.598874	4.4098754	4.7461963	4.4313836	10.179346	7.692058	1.9632174	3.7085793	-2.8433323	-3.0140808	-4.1343837	-3.0461226	-2.608297	-3.29197	-7.052957	-8.060434	-1.7306353	-3.4498987	-6.9427104	-2.84132	-8.824532
275	-3.2525082	2.408456	-5.9918694	0.8307686	-4.1651416	-5.780117	-10.27687	-0.56956005	-7.4162498	3.7030933	-0.12625484	-5.7471566	-7.382031	-7.665858	-3.0228856	3.94421	4.058353	5.779928	-0.95038134	-9.706531	5.451313	-5.330504	-1.8122001	-0.45424834	-7.0221	1.2814243	7.690815	-2.7406027	-0.59986466	-5.367584	4.943908	12.244458	-5.71775	-1.7474012	3.5956132	2.4601822	6.1147447	1.6711313	-5.0281544	4.041021	6.470076	-3.7077363	-2.8191292	2.3417652	-9.051074	4.7099648	2.5204105	0.527802	-5.356262
276	-8.815467	-16.128592	-8.499021	-3.7878845	-19.401382	-16.196857	-26.318415	-16.669806	-15.969802	-12.742595	-6.983248	-17.625273	-7.6612353	-5.784106	-16.355856	-16.703928	-4.723412	-16.821505	-18.37378	-14.141103	-10.795285	-13.920171	-17.361092	-8.479003	-18.43949	-3.2942133	-4.2705	-8.520158	-16.73803	-16.169338	2.0747273	-16.046362	-17.627352	-17.736734	-10.081592	-7.0635924	-13.487034	-17.822887	-12.149289	-8.475181	-16.507057	-20.566797	-10.3299	-12.450046	0.39902195	-13.544037	-2.9701035	-4.729462	-22.820303
278	5.885206	-1.7592536	-11.654476	-13.352413	-7.6043854	6.466602	-5.9926662	-5.0067034	-0.7411279	-2.2707682	-1.8709604	18.097921	3.640231	6.215662	-5.881664	-7.197984	-3.9286518	0.45922136	4.5340447	14.584584	5.455916	-0.29154015	4.1950555	6.823995	8.733209	-2.883249	0.9743025	0.41184044	-7.9911766	8.511535	0.4204472	2.4628391	6.2700515	-1.6738697	3.5243957	1.6713486	1.8124999	-3.703905	-6.8059745	-12.037384	-2.8478146	4.2672386	7.432963	6.1574783	-0.044761818	-6.649154	5.866817	6.6922956	4.19968
279	-14.78196	-13.531612	-12.4341135	-4.154877	-0.20413272	-16.359943	-7.6260276	-7.055799	-2.7039042	-10.407718	-3.116745	-4.0623307	-1.3762784	-9.408731	4.7395797	-8.101106	-4.0816407	0.367095	-17.808548	0.32287887	-2.4103744	2.731331	-5.889914	-0.7805945	1.1967149	-3.8475618	0.7835388	-4.6097717	-2.5742304	3.3902645	5.672878	-6.8507633	-8.314242	-9.675309	5.7773843	-8.164865	3.9649274	2.2339678	-15.270596	-0.31915012	2.4072	3.1494758	-6.486795	1.6750513	-0.060244024	-10.7239685	2.870535	-0.23447037	-10.176383
280	6.716212	11.626037	3.4702976	-6.3301144	7.576387	13.972089	1.5879484	12.975383	8.644635	11.500088	15.540225	-6.735761	-7.2675343	-0.59694463	9.065054	9.54045	-0.8383251	0.60435456	21.224684	8.524545	12.742646	10.846274	-6.7122974	-4.572233	8.476642	4.9010844	0.8593058	-3.252608	0.3122902	0.27473196	-8.707556	8.38226	9.67995	1.4508349	4.522571	9.621209	17.121368	-5.9125915	-0.43132147	6.6783576	12.64033	9.5471735	10.412553	3.4196613	5.925922	-0.10660744	-5.83594	1.5236257	-2.324617
281	1.3169523	-9.186218	-14.327385	-27.696535	-14.082951	-15.772326	-12.009563	19.034733	-11.0998	-19.134016	-15.147812	-18.186544	-8.796841	-21.521646	-6.9022965	-0.65318584	-5.7325473	-6.300013	-11.261299	-19.460562	-2.7053127	-20.34919	-11.588838	-16.268011	-7.4506774	-20.7423	-3.2414417	-1.7283326	-22.156479	-14.828217	-15.72984	-13.262616	-17.803255	-20.23984	3.6403854	-15.303395	-10.949784	-4.457781	-0.39384684	-12.105044	-11.871562	-3.779857	-19.748932	-21.020554	3.8882494	-11.583135	-12.401695	6.1644406	-12.455605
282	-13.565389	0.896952	1.14646	3.7168581	-3.415701	-15.27034	0.09509915	-7.7407775	-1.8040942	6.734221	9.4199	14.542626	10.732732	-1.7165085	-1.9037746	5.459727	-1.20268	9.098879	-0.4457151	-4.7796407	-2.8583336	2.937453	-13.656095	-12.936976	7.467423	-0.30992985	-23.561357	1.3994484	-2.7104654	-11.16701	-7.0504365	2.7250526	2.783945	1.9507569	8.005713	-7.532987	-10.0717535	-2.726998	-10.809812	1.2671133	-0.6176734	-6.656118	-5.3101044	-14.601409	-10.029273	-5.71946	-1.3562275	5.131323	-2.9576404
284	14.756993	6.7869053	7.2159195	-2.0868952	-1.2239567	10.219164	5.7061577	-4.8524766	-6.4565997	-5.3887577	7.3299003	-0.6974918	7.521246	-1.9010211	1.961083	1.4873924	11.041045	5.020174	7.0459557	-1.069334	1.8672079	-2.0852616	0.7690725	1.2384782	6.6560225	0.5734072	-2.181163	-0.66051453	-3.0307686	-1.3983698	6.6928744	0.5238282	-9.0794325	5.1959248	4.1961045	1.9686581	0.14356954	3.561115	6.359263	-0.7620537	5.636557	-2.2581456	3.1900265	2.4665954	4.7535534	3.1043785	-5.1428514	1.9707451	7.620716
285	-2.7028491	-9.803894	-4.352649	-7.881922	-5.3925304	-4.9081907	-18.30596	-15.730657	-8.573117	-15.1473055	-1.3319117	-8.260863	-2.7510865	-14.48673	-5.3363266	-5.8824162	-4.979381	-11.028358	0.44723812	-13.65271	-12.835445	-5.9240813	-11.000008	-3.803568	-3.6118104	-6.2406096	-4.4699464	-17.226257	-13.340355	-0.9177639	-7.913507	-2.800295	-13.359089	-12.119573	10.767372	-14.15739	-6.766413	-9.69818	-2.8695467	-5.9342613	-7.5349107	-4.1922526	-5.7455807	0.68976647	1.7512798	-5.4045033	-1.534773	1.7832603	-7.5300827
286	-1.8181053	-14.918308	-5.7236176	-11.184617	-9.257272	9.836321	-6.7754693	-4.0811706	-15.812222	-11.988355	-17.310247	-3.1391017	0.6315457	-8.226311	-1.0156561	-6.2764664	-8.811815	-10.286763	-10.769582	-1.1105466	-2.5876253	-3.8395932	1.7728182	-4.7507577	-2.8469064	-7.2509704	-1.7746058	2.2950716	0.9908611	-0.9591368	8.130871	4.838085	0.63608056	5.7692585	-12.566849	-11.622192	-22.826279	-2.0903528	1.1839056	-4.9521146	-7.5092416	-4.8709755	-0.6774046	-13.495011	-21.282276	-7.0237355	2.6523726	-0.4820275	-3.4195788
288	-4.2225976	-2.4673598	2.2223809	4.3583646	-9.404143	1.4580421	-7.568603	1.2770853	12.579102	-7.4006486	18.993242	-0.5252909	-13.920659	1.233592	6.4373913	-6.4465814	2.0464065	3.7742693	2.1140368	5.998466	10.888584	4.022863	-5.393547	-4.8856153	-3.2438755	3.9207413	1.6077901	-2.8030398	6.2161393	2.8436737	-3.5990727	-3.281059	-7.5601716	4.1885357	-3.9182518	0.099235535	1.6943535	8.810395	7.003683	0.8558748	5.1523666	-0.47046614	-0.3085505	6.292822	4.1155324	8.20803	-7.971955	-1.4427567	2.0593016
289	7.719599	-3.877551	-5.0547276	-1.2183665	-8.476275	8.561173	-9.962132	18.50614	1.5004983	4.520704	0.809278	-1.6871599	1.4216132	5.164995	-1.4855665	-10.772687	8.833705	0.4179853	12.741765	-1.278478	-7.608862	-18.828976	-1.0075456	-0.6744299	6.730512	15.350402	1.4988865	-6.5026803	-2.0990517	-5.791327	-5.512956	-7.0290933	1.7518848	-2.9521885	0.8353984	-3.7909899	5.642198	-5.1108103	-5.91184	2.4021528	-8.072567	-7.0676956	-0.63887024	-3.016875	-12.589424	-8.480468	0.307117	-7.3376184	-9.024372
290	-6.392571	-4.722765	-2.8594036	-4.367157	-0.42434534	-12.361049	-10.22104	-0.3151598	-13.129349	1.9215378	-4.192014	-6.641979	-7.321592	-3.1875906	-0.72504187	-15.804455	2.3555481	-3.0522277	-5.0013127	-3.5268955	-7.7734375	-2.0636966	-6.8664417	-2.7677996	-11.521533	-0.23239787	-3.5732822	-9.047221	-0.20398068	3.8273613	-3.6108665	-0.19874382	3.8141375	7.6923084	2.1229146	-5.5869975	6.702623	11.65075	-1.05717	-6.157955	-4.1364694	-7.430836	-6.0478764	-8.947574	-2.9281092	-17.41786	-11.069206	-2.828447	1.0947307
292	8.977091	2.5705593	3.5430553	-12.733002	1.7461749	6.208555	1.3238721	17.420584	1.4749485	0.76810694	-1.1219983	4.637067	-9.159446	-7.88679	2.0670185	4.093714	4.8369713	0.93104905	5.680205	0.12568092	-11.976666	2.5607898	1.926315	-7.230497	10.719975	-12.880207	-0.9599994	-2.083003	0.5558579	13.384727	11.567391	0.7437255	0.13478768	6.601584	2.016081	10.227222	1.1718631	-1.58645	0.46805525	-3.8833687	4.738505	0.17583306	-0.67716676	3.865679	1.1503626	-5.0740285	-7.459208	-5.573996	15.003118
293	-0.23830318	2.2263823	1.2925116	3.0118415	-10.251366	0.96341276	-2.8459587	3.5833147	4.718347	-1.7506725	-0.3233942	-13.561302	2.3812284	10.616089	3.0504875	6.5185738	6.75971	14.684741	12.025081	7.8210793	3.1705856	1.3854977	-0.9882248	-3.7321184	-1.9903935	-11.22047	-2.5352516	6.253753	-3.682456	2.207239	-10.795441	0.13285653	-8.522358	2.7942111	0.10579491	-3.460047	-1.2160562	4.3857074	-7.4117827	3.3430493	10.492435	-5.5277247	1.4728785	-6.3265615	0.8414986	-6.613957	6.531101	6.7127213	10.242648
294	-5.2362456	3.201701	-17.076982	-14.318837	-13.919167	-5.1039686	-10.093963	-3.6434677	-3.8116734	-9.922119	-12.529819	-12.385285	2.0632257	-4.5842385	-8.860374	-9.758817	-0.8333979	-0.0737501	8.159284	4.7871757	1.0933682	0.49006355	-10.094063	-7.4590554	-8.662223	-12.866765	3.5899456	1.2896472	-5.8244557	-5.021519	-9.011952	-6.414582	-6.5908475	-12.667562	-2.9526834	-13.551938	-5.188174	-7.689758	5.1933675	11.63427	-8.5860815	0.74991435	-7.715775	2.7656634	2.5696366	18.172121	-2.7158916	1.836763	-10.187704
296	-5.049049	-9.763754	-9.819901	-1.5822654	-14.128243	0.5137351	6.2311134	-5.7544303	-0.10409578	-4.553167	-9.395184	5.2130833	-3.2530556	9.2504835	-0.82005024	-4.3558135	-5.9349875	-13.986767	-19.857035	-12.543242	-5.945009	-11.916095	-6.5791974	4.431953	8.88794	11.256867	-4.3372674	-3.2924545	-10.785168	-13.182526	-7.2570014	0.09270891	-0.91739655	-3.2371628	-2.3189375	2.0385656	6.466564	-4.877894	9.216309	6.6336365	-0.9774175	-0.12468401	-1.9150615	-26.938713	-1.1735955	-1.9008754	-3.2222707	1.3224363	-2.6930726
297	6.181453	14.084794	21.386719	11.337388	10.807002	10.394492	4.59841	3.7073965	23.547424	21.486597	8.790421	15.585953	1.861096	2.6988583	-3.030616	7.143421	5.2624774	5.04236	-5.0365815	1.0303653	3.9875562	10.060605	8.372096	0.79701346	5.569359	12.68319	7.7466965	11.334338	4.3585305	10.056413	8.954037	9.436198	6.8854847	15.554591	15.144024	0.46078157	5.7677817	11.327937	8.794417	16.320877	6.1740227	16.199726	25.033066	-1.4979944	10.071339	-2.4221385	2.22541	4.0958676	7.772949
298	9.984921	13.30648	-6.1387405	-2.9896295	1.6196014	18.440435	2.469982	4.8991666	13.949092	9.890364	3.5679233	9.692047	4.551228	4.5406284	10.498307	0.8313198	0.7106738	-5.8243194	4.7039165	7.3084807	-6.741178	0.59028304	1.6740698	3.8993027	1.0080491	1.5607322	6.315348	-6.6553864	5.6795154	4.806681	-2.9862366	13.822553	21.765495	7.054741	9.327514	5.755017	7.2341123	-4.5425587	2.8110564	-1.5374044	2.7016623	16.85366	2.8039396	0.7450574	11.576413	4.6188927	20.014458	0.9370535	-4.090467
299	-3.046402	0.67386657	0.28426805	4.208169	-2.443363	-8.112674	-0.9084864	4.6041102	-4.146129	0.14193372	-4.389796	-6.0319867	-1.0204515	-5.6646137	1.7023139	6.050838	-2.360375	-3.6025522	-13.043689	-8.929557	-0.91452426	-12.952176	-0.2755414	-3.035041	0.43118605	-10.345504	-6.59687	-0.527713	0.15028436	-0.36917695	-2.6633725	2.4346173	4.966535	1.5031053	2.4814827	2.7241714	1.3195701	-9.737784	2.136641	-4.2820687	5.490808	0.6555701	-6.393389	-3.757699	1.4199897	-7.172323	-7.695542	-2.9943159	-1.8176452
300	-7.4669366	-4.988182	-13.443512	-15.377319	-1.8380107	-13.628297	-8.841478	1.0589947	-11.109775	-7.0821834	-10.398753	-1.6683937	-8.86196	0.86760694	-11.449687	-14.722835	-15.3357315	3.7893715	-15.671483	3.9061563	0.43078184	-6.454582	-8.818139	-4.667973	-11.33242	-7.291949	-12.4868765	-10.6057205	-2.7846158	-7.2592826	-18.248573	-10.069563	-8.074719	-12.459546	-13.001334	-5.40503	-11.414612	-8.01598	-7.3944106	-0.09853363	2.783493	-15.181157	3.5856707	12.988498	-10.698577	-8.012261	-18.81476	-8.365978	-3.5934536
301	3.8265216	-2.4795058	-1.9318761	-1.2537302	15.15845	8.932509	10.495004	12.689366	8.8715725	7.506129	9.646674	2.859954	5.1335664	-5.2001123	-0.9080784	-4.666118	-6.8777504	-1.0194315	5.598017	-0.1405425	3.159808	10.429782	-1.548359	2.1363726	-3.0344179	0.6688506	-3.6000347	-0.6148141	-1.8852292	15.192654	8.390281	13.045403	6.612779	1.3796366	12.371074	14.206047	-8.351773	-1.0161546	-13.541957	1.4172516	-2.8701231	5.619381	-1.459452	1.1082827	-5.3534927	1.5261797	9.147604	-0.5055632	-3.7515812
302	1.873568	-0.38497677	14.714191	8.904618	0.6986478	-9.539563	14.969803	2.7323463	18.120232	0.67720157	-1.4529824	11.300275	-2.7843847	12.6171465	6.1149116	7.9308257	10.928351	12.571884	10.958588	-13.171704	-11.94323	11.428784	-1.1073346	-7.074821	0.36362553	-3.836604	-11.707479	-8.58122	5.2635446	-23.56318	-10.491507	-4.354431	-2.073285	-1.4409255	7.3047867	10.659047	7.1865354	11.03066	10.220927	4.145551	-9.434435	0.7913046	-2.3065639	2.06927	16.532465	-6.6419616	-8.551204	8.763966	-8.7133875
303	-7.701397	-6.6176505	-5.8508606	-8.949616	-5.940058	-4.8489957	-7.2445617	-0.6115025	-5.4839377	-9.200784	-9.700228	-15.801631	-4.100895	3.3504283	4.97002	-6.690843	-5.0870376	-6.5768533	-5.7233796	-10.884551	-3.4837093	-3.2475777	-1.224002	-6.250862	-3.2811787	-5.643255	0.16008997	-5.9383254	-8.987209	2.0481024	-12.331981	-8.472377	-4.9154716	-8.313247	-10.693222	-8.352835	1.4656514	-0.9765727	-1.8566402	-7.2360005	1.5586516	-6.098389	3.0762444	-6.653404	-1.4919809	0.48479167	-3.9600565	2.1078703	-7.8708515
304	-16.504969	-4.84885	-22.717142	-5.003042	-14.487949	-16.221006	-10.732964	-8.777394	-11.5936775	-4.768167	-6.640138	-12.194789	-22.841513	-15.154625	-15.157657	-6.8194256	-6.2928576	-10.828938	-13.464223	-11.499542	-8.138886	-4.15535	-10.904567	-12.24503	-1.4995209	-4.649433	-22.631126	-7.179271	-14.106692	-5.149841	5.489237	-12.929687	1.3852534	-8.05572	-4.855273	1.0958996	5.904402	-7.523318	-0.3771957	-10.919913	-9.310506	-8.636112	-22.971298	-7.9987693	-11.428078	-17.304358	-23.333778	-15.0808325	-32.071064
305	-0.6169867	3.1213214	-3.3383172	-10.966283	-8.455417	-9.406353	-6.0871387	-10.07394	1.1550115	-1.2125189	3.1879718	-0.7427781	-0.5750141	-10.360063	-5.1143765	-1.780138	-7.275186	-5.909269	5.9996896	-3.215249	6.8245416	-6.336743	-7.1963706	2.2001796	-9.49158	-1.2459252	-6.511238	-7.935018	-7.2471614	0.038399458	0.48099324	6.873823	8.771338	-3.5667744	-14.773467	-15.432442	0.273914	-16.375967	-5.8220315	-11.58528	-4.4228635	-3.8176079	2.0928848	1.9449224	-6.2631516	-8.708252	-6.117275	-2.7708902	3.136197
306	-5.2423377	-6.494984	-6.467712	2.6678245	-7.6291833	4.6117344	3.5696328	-6.8874207	-1.3768436	-15.68933	-6.3193717	8.001254	-7.4248443	-1.8404555	-7.595604	7.487246	2.9433088	-7.660277	-8.877141	-6.671618	-7.080995	-2.4530187	-10.291207	-12.79134	-13.108178	-12.118023	-9.195023	-9.019652	-4.479773	-3.6363773	-18.329805	-0.19105919	-15.358165	-9.918628	-3.4541147	-14.65028	2.108818	1.914411	-7.2593293	2.133836	-2.573791	-4.5441756	-14.784692	-18.223978	-12.323724	16.60913	-7.8338075	-9.638082	-5.1072626
307	16.279167	12.825383	1.7435757	-1.9577678	14.262611	4.9915543	-2.604383	-3.3050425	1.2653888	-2.0306041	-17.703619	-7.104696	-7.4464936	0.04292534	-19.727995	-11.811183	-3.6376736	2.6298487	5.5929523	5.7328835	-11.443291	5.3887672	0.536762	8.272854	-12.967082	-0.9029116	-11.181514	2.8105934	-11.559311	-8.112021	-3.3523228	3.1543262	-2.1109447	3.81013	-9.200396	-3.26529	-13.975112	5.109633	-7.855013	-13.323165	-11.482844	1.3130993	-4.6928115	2.5597026	-7.965588	-1.6636082	2.7362816	-11.954262	6.6810317
308	3.3664544	1.6829585	2.659339	-5.334252	12.674289	-4.874089	-4.355015	-0.33969435	-6.8149943	-5.833262	-1.8731924	-0.45698237	-6.610068	-2.6548672	7.6259446	-8.039076	5.4618278	-0.5122203	0.939411	4.3333225	-5.0663686	-8.006116	5.0009217	1.7729219	0.9624262	-4.2377725	5.5130806	-6.905779	-0.17683347	-1.3714328	-1.2969509	-8.078553	-0.51003253	-6.0170426	0.27004996	1.619454	3.2517173	-0.27911016	-7.946014	2.9688299	1.256868	-1.640203	-11.133319	-7.9851036	1.261958	-8.750697	0.8341856	-4.1602473	-7.5704904
309	4.597237	7.203322	12.249073	5.9653525	16.29352	6.3705955	-6.552751	-9.347172	-5.0551543	8.3804655	16.997513	-12.11396	-8.85567	4.6165824	4.1837187	-7.814137	8.560711	-14.393949	-3.7518396	0.7116658	-6.2742677	-15.47228	-7.177195	-1.8317398	-1.9170657	-7.1702027	-3.0697072	2.1436598	-3.0510216	-10.257328	-1.8443533	-7.153814	-3.9876926	-5.903527	-15.538972	-6.667867	-10.073747	2.7249515	-11.599687	-4.7321353	-7.094694	-3.3091557	-1.6897668	-2.3422902	-8.980988	-12.371764	-5.261885	-5.8910203	4.8588467
310	-0.99223036	-5.382858	-7.638966	-7.380764	-5.75036	-6.0187545	-6.854384	0.07298354	-8.328363	-14.379186	-9.760606	-25.184626	-4.587233	-1.1211244	-7.621638	-1.437221	0.06884555	0.46808633	4.763149	-4.3615527	-4.9573674	-15.776848	-8.7081785	-13.815491	-19.471634	-3.3301852	-12.705461	-23.985985	-18.702284	1.2549316	-3.3088973	0.13801539	-7.3224607	-0.6779361	-14.904454	-16.248533	-2.8246572	-16.846045	-14.023926	-5.539259	-1.6225499	-7.1366286	-1.2011579	6.034998	-10.509204	-8.790141	-4.21761	-5.5702934	-9.224359
311	12.116558	-4.0382037	3.215966	3.9893878	-1.5050057	-4.4056926	8.363037	10.216704	0.1771403	-10.300462	-7.489573	-5.979923	-5.845017	-3.1762822	-4.856073	-6.157522	-2.1342978	-7.76378	-7.303416	-8.058297	3.8480232	10.029127	5.0730515	-8.445096	5.0811076	-1.371945	1.6066939	2.9979842	-1.0362873	0.3423319	-2.484409	0.5771284	0.088741146	-1.2215075	-10.82933	6.143685	-1.8105181	-6.4589095	14.309158	2.9675512	5.3788495	-7.857467	4.0880685	-1.7412505	-2.5287724	5.2468286	-1.0249025	-5.247228	-4.5992002
312	9.461225	5.3738055	-2.8662055	-1.5274563	-8.201014	0.26909575	-5.5476475	-9.326716	6.5111656	2.7351878	-1.9403785	4.74715	13.502777	-2.884797	-5.905927	-11.266235	10.219982	8.586041	6.172339	-3.974805	4.5895123	-3.2571194	1.0530978	-7.844242	-4.045309	-3.5719185	5.3216853	-6.717022	-5.4563766	13.576141	1.3093066	-1.1743523	-0.57491994	2.6582563	8.308603	0.37494436	1.6113306	13.743168	-1.7205929	-2.7781515	10.916766	2.8877213	-0.024193445	9.798596	1.1725603	2.6522634	-0.7731641	8.240856	-2.9551609
313	-20.894728	1.1017684	4.289808	5.403212	3.3694584	0.70617706	4.392568	-9.376095	-11.84529	-23.905197	2.267284	3.7706172	-7.5522256	-1.956081	2.336504	-1.2363935	-0.9659805	-11.427213	-0.8687001	0.7292168	-1.9583622	2.9643466	12.656547	-5.740025	-7.146321	5.044771	-1.9224676	4.005585	-1.6736926	-21.20941	8.371376	-1.1314845	-4.6469646	3.245224	-0.014090856	4.4162316	4.989675	6.806544	-1.36424	2.9895217	-1.7127861	-8.568105	3.9217865	4.533462	-2.5498297	4.228186	-8.010468	-1.7699003	1.846475
314	8.338543	-3.3301327	-3.8215325	10.678752	1.7200122	-9.58395	-1.5312177	0.06451782	0.51039314	6.3294544	-2.0399024	3.1767075	-9.189594	-0.8534899	-1.9490165	1.8455604	3.1900623	-6.1638947	-10.062213	-2.9557712	-8.967059	-0.48110414	0.2580757	-7.542656	2.730193	-1.3612843	-0.044998806	-5.855556	-0.8113572	1.7025166	-4.3906984	2.925225	-10.406577	6.6600547	2.9601567	5.6126122	6.7431273	-0.21322839	-3.3801365	-6.828247	-3.8368578	3.9974926	-4.121376	-5.6208844	-9.217972	7.0711155	-1.8003936	-3.2328727	5.231739
315	-20.28037	-10.757958	-16.530432	-10.707496	-8.974177	-3.087518	-12.675441	-19.07067	-14.767772	-2.1497414	-17.245481	-11.401775	-4.778177	0.49446908	-7.6762066	-0.66518277	-11.098607	-0.6419832	9.829333	-4.68475	-4.1592164	-11.125075	-3.1110165	-17.42932	-11.41333	-3.6435153	-7.8668237	-6.139952	-3.4315598	-4.81763	-3.684639	-13.2102785	-4.0731454	3.7315853	0.8438174	-0.2267019	-3.0431697	-2.6953309	-5.875935	7.7183976	0.45805106	2.2881286	-11.550921	5.686848	1.0960778	-2.741135	-4.7973557	2.913131	2.1239574
316	-22.16632	-16.204138	-3.7921236	-2.755496	-10.244407	-2.845417	7.080651	-4.4070034	-7.835028	-13.064399	-0.66727734	1.8649794	-11.208042	-13.971499	-4.5055466	-18.842094	-15.219678	-14.396537	-17.901304	-23.003965	-1.7721297	-15.621488	-4.099821	-4.3802457	-1.670405	-5.8879128	-1.3080801	4.6888103	2.7393749	0.8531006	-16.10569	3.6565895	-1.11999	-4.0288305	-6.1388755	0.89561087	8.376868	9.993599	-1.2004687	-11.266133	-0.7816599	0.4795715	-0.108048916	2.0168235	-7.5771804	-8.822591	-1.1101804	-0.83458966	-17.396355
317	-15.882701	-13.188072	-4.3980346	5.977497	-3.338295	6.41307	3.5179865	-6.5005097	-5.955542	-2.6304514	-13.768094	-2.2623782	5.979475	-2.804383	9.657719	-5.284053	-11.099774	4.7925115	-2.1848333	-19.395323	-2.2421837	-5.3951774	-6.631229	-7.1363506	-8.312623	-7.2877183	-5.530126	-8.439929	3.4615517	-3.181071	3.2427166	-1.1259028	6.3888187	-6.6191235	-5.1996884	4.792165	7.726935	2.8545544	-3.7706172	-8.901071	1.6545845	-2.8333719	2.2580292	9.609933	-13.017329	8.327309	11.592956	-10.437417	-5.066822
318	-4.8558393	4.448638	-6.9815955	0.98861676	-4.71593	-16.007795	2.7828922	-5.740675	-9.420461	-10.803577	-6.564045	-3.066311	-9.473785	-13.609256	-10.919331	-7.5042686	-7.5131087	-17.621298	-4.9787307	-8.999959	-5.4504495	-19.540497	-6.516151	-13.014904	-8.514407	-1.1683162	-7.863276	-2.09671	-3.7893345	-4.823209	-7.590056	-7.0421386	-4.397887	-3.6684768	-4.113974	-7.186899	-11.954003	-7.3506675	-7.0887294	-7.057373	-12.360181	-16.337053	-10.793378	-13.58195	-4.14714	-3.7393749	-1.6012254	-15.31091	-13.466465
319	-5.943403	-10.13527	-9.142327	-0.37402788	-3.7125943	-12.866672	-1.4069072	-6.329888	-16.1006	-9.351089	-10.460467	-12.301343	-13.796948	-13.393543	-4.0885386	-12.850081	-1.8503113	-16.237831	-16.985144	-6.988111	-4.836848	-4.1642947	-3.2049465	-3.6009185	-10.465932	-20.716494	-8.366228	-16.59038	-9.41748	3.2408276	-7.6339707	-12.069428	-15.400811	-8.063419	1.4012488	2.122214	-10.027614	-0.89387745	7.091557	-15.492832	-4.562806	-14.313939	-14.148563	-24.262207	-19.973839	-16.06415	-14.199504	-17.840666	-4.401951
320	1.7056675	-2.4660864	7.1458983	3.2288425	18.56366	2.1904418	7.672461	5.8506927	7.289334	-13.104351	-8.593635	-0.7601792	-4.436257	6.0183487	-9.785501	7.4456906	9.499979	2.9848137	-6.589866	7.969621	-0.690389	6.9828763	5.2818637	12.062756	2.170893	-2.730937	-5.5236	-5.396534	-0.58230275	-1.7333012	11.525124	6.876362	4.5655155	9.921112	-11.728314	-7.367031	8.81796	-2.3735616	3.5773525	-1.972134	-0.050741196	6.1056457	8.203861	-8.007048	0.047897976	-4.908976	14.313657	5.663714	0.21858446
321	-21.346367	-23.084723	-12.194554	-9.660778	-9.434283	-12.349609	-13.665886	-0.68843794	-3.7635386	-4.006239	-15.966863	-20.132769	-26.402292	-13.646144	-7.715956	-25.178595	-2.543378	-15.183433	-11.236226	-7.039883	-10.732268	-16.63173	-13.912159	-6.221804	-13.460578	-6.718673	-16.314962	-15.159538	-23.80014	-7.742354	-20.583992	-9.253089	-7.8945956	-10.8161955	-8.197902	-9.354572	-14.266518	-9.23493	-0.77914476	-5.1907363	1.8358212	-0.8027727	-9.522387	-0.90076035	-9.037209	-8.161351	-9.019062	-15.008395	-13.067912
322	4.9570227	10.810432	0.5503318	3.1136105	-3.5714753	9.99776	-0.3497951	-1.5927385	9.195369	-2.1088965	7.0845895	-5.1871924	-2.3705237	15.268112	4.293781	-2.0619173	3.2213058	10.290532	6.747149	12.470615	-7.187292	-6.124365	-10.241961	1.8499274	12.557775	-7.6866984	-0.53289205	5.9905643	-1.252436	7.253172	-2.6142287	-2.5612793	-0.08103776	1.0897737	2.4763267	-6.5734925	0.8708722	7.7253265	9.408341	1.2509909	-5.037423	0.33589172	14.127654	16.319822	-2.8760252	14.130371	-4.762524	0.084333576	11.349709
323	-9.372654	-3.3907826	-8.201531	-8.682286	-3.825721	-9.272815	2.1027622	0.18033902	-2.9899585	3.0522907	-1.2425958	5.715346	6.6322236	4.114342	-18.123137	-2.7657979	-14.581421	2.9636154	18.150358	15.204394	-0.074570335	-3.0728312	1.1369345	-8.274578	8.483519	11.459474	-3.6243217	2.8709247	-9.474109	-1.2989438	-4.7650037	-0.8230786	2.0524275	0.49215046	1.8152876	12.340878	5.519545	4.4639373	6.3839993	-4.2634583	2.0113823	-6.193689	4.3611884	-2.6669466	-8.33732	-6.8502445	-4.0165687	8.066964	-3.4655373
324	-4.212216	-5.475886	-4.345526	1.013434	5.52004	5.9514966	-4.5498724	-12.62101	-4.9558115	-2.7548037	-3.4073217	-1.5621039	3.631468	-11.440193	-0.036019403	7.466783	8.606694	4.6773934	1.900198	-5.1164737	4.1113663	-9.290771	-21.08222	-12.929099	-17.181486	-35.7088	-3.6606884	-1.3758291	-1.9008495	2.2052972	-10.693413	-3.800061	-4.302935	1.5406834	-0.97628134	-12.596601	-6.3237767	-12.399236	7.813455	2.9254036	2.5998933	-2.049123	0.37958607	1.2217644	1.8548676	-0.81633186	-15.460572	-16.800121	4.6828165
325	-7.9601645	14.744382	11.491103	-1.0812069	13.050392	0.8428876	-3.598875	9.199867	10.44308	6.986815	7.4943104	3.9213	-9.610586	16.623537	8.816747	5.3501153	12.252335	0.32289067	-1.3793392	-11.294978	5.335745	-2.2901056	4.3280253	5.12283	-8.4236	-1.8631845	-11.359113	-5.558846	-4.217141	4.0959544	0.34326014	12.142083	8.840425	-3.5972538	3.6669369	-10.566335	-10.227848	2.507636	-7.4057918	7.692864	12.313156	4.7524924	-14.11214	-6.725797	0.807775	1.5340339	-0.8084548	-11.882657	1.8741144
326	-0.28464428	5.122291	-11.093833	-11.643876	7.191419	6.4645286	-4.2051682	1.0011059	-4.3939815	9.233409	-6.620667	5.3686166	-8.780598	-1.1573124	-4.3535495	3.5042574	5.552752	-4.565376	1.817043	6.838772	8.754846	-2.1088989	-0.6668809	-4.845427	-16.228249	-6.9432564	0.23185126	-7.968979	0.46267447	1.3257542	1.522995	2.937702	-13.947942	8.864658	-2.616081	-8.3488035	-5.134575	6.6539516	-13.567223	-8.099204	-1.9233159	0.3964359	-0.7293213	-5.881813	0.3018616	-0.78334934	-0.31541786	-6.6932263	3.2920167
327	-4.790057	4.660667	-24.219116	-5.502195	-5.2210913	-4.0292897	-7.502703	1.0326562	-1.6980525	-3.5325077	-13.657895	0.3317752	-6.770294	-20.817186	1.307404	0.8983136	-10.311833	-15.033389	-12.044024	4.6590133	2.779089	-5.064587	-10.971596	5.8269362	3.5405245	-11.526399	6.852375	10.122663	7.380089	-14.312767	0.9364074	-6.7478127	-14.802066	-1.8276434	11.430703	5.68469	-27.118395	-7.983457	6.255302	-6.0425854	-19.34009	6.708237	5.8774524	7.3518677	-7.5651093	6.1336226	0.1244913	-7.6065373	-5.0722575
328	-2.4699173	-6.1610126	-13.989051	-18.542727	-23.4187	-7.963465	-5.697037	-19.074093	-7.7257047	-12.698543	-8.265994	-11.737582	-4.099314	-0.43702236	0.27146468	-0.6602544	-23.64884	-9.684987	2.7607613	-1.5255815	-13.674423	-6.6659865	2.5726016	-8.566586	-10.106819	-0.100975834	-6.767426	-13.292306	-16.745726	-14.71363	-16.280733	-15.554835	-13.147316	-0.17387994	-19.559258	-25.217117	-9.940657	-19.998388	-19.207916	-14.235383	-26.43807	-9.347129	-13.440293	0.6293245	-3.3744543	-0.88907975	0.6274207	-6.075432	-2.711995
329	-9.527195	0.044770002	4.145831	2.1361125	-0.42995325	-9.989985	5.646932	-8.55959	4.760163	-14.816345	7.7227025	-1.6979879	0.05543065	-5.570493	4.7010555	-1.2859653	1.995628	-9.082374	4.579078	3.561464	1.6624001	-0.9390742	-8.858398	-3.689946	-2.4214993	-2.5892973	10.969033	6.5803895	-6.708721	-3.9646947	-1.057026	-1.3451238	-10.5241	4.832959	8.364647	3.6655633	9.155774	3.3021533	4.586507	0.40813598	-3.579902	-3.559742	2.4241521	-7.489927	-11.929601	1.6301576	-2.1683552	4.027555	-5.7166977
330	-13.176946	-8.271819	-4.270892	-14.486515	3.6620657	-2.0353901	-2.264756	-0.19402854	-0.44265977	-7.362427	-7.668157	-8.069514	1.2469517	-1.5616904	2.346223	-9.431975	-4.2681026	-6.9379115	-5.4525948	1.0842291	-10.557788	-4.4267583	-5.811747	3.759668	-3.229376	-10.01888	-5.700094	-5.303951	-5.3308597	-9.142615	-12.176396	-4.632542	-7.7957664	-7.189265	-1.2281197	-12.426772	1.0357022	-0.8356387	-3.556647	-7.023333	-4.8567767	2.8676827	9.099903	10.627472	-2.0616367	4.4143643	1.6820117	-0.00649182	2.117357
332	0.33060083	4.5190506	3.629996	-4.992771	-3.769592	-9.309028	2.3638594	10.048809	9.558623	6.3911667	2.871176	5.1605577	4.175795	1.255523	4.470863	0.8045091	0.38113496	-0.37800965	0.9291175	-0.5264087	0.52711934	3.3672028	0.69624996	-2.3502283	0.36537156	-1.3368162	-2.6918752	0.68043	1.6270252	-1.9484242	-5.455353	9.313707	0.5565494	1.0902531	6.9235654	12.315301	2.0162857	8.716882	3.0803967	-2.5573401	1.1354157	-1.7254208	-0.110274635	-6.0695243	-6.9853587	1.3380594	3.8193462	10.023747	3.0761058
333	0.16639884	0.8449854	2.995326	-2.185199	4.206453	0.042112034	10.599877	1.4262043	1.0624996	11.800494	-0.41466197	3.9814148	5.9659367	0.059634924	-5.0705414	9.927444	11.724602	-6.074492	1.8562194	3.4148178	12.895889	9.854271	-9.702834	2.131442	0.26110506	-3.049544	4.5161557	8.8420725	-2.280948	6.4673743	-8.910488	1.0053387	-0.1053383	3.7401764	3.6544774	2.98817	5.863226	-2.146486	10.18161	2.4121017	-2.0782096	5.3298097	7.665195	13.73127	2.5974004	-8.289462	-4.931729	9.161983	-7.4149594
334	7.0623107	-4.231077	-2.3226883	7.3671	11.674541	0.38481727	-0.09180132	5.719843	-2.201838	-3.9372025	-6.845247	2.6590917	5.454986	-5.695453	-3.879697	0.360387	3.9082367	10.891201	10.364082	5.8971825	9.332561	-8.003911	7.007648	3.4415982	3.2154553	4.23054	3.8981059	15.823178	-0.7857368	2.673628	-2.3928444	7.8337727	4.1652317	-6.750258	0.94890547	-5.6807175	9.033032	1.3524572	8.474286	7.3250294	11.78685	-2.201375	6.6454124	6.971903	-0.96691513	3.832485	22.859612	21.389307	8.821982
335	-9.634188	-3.2667687	-16.020592	17.629362	5.676602	10.636803	6.1998115	-0.36060524	5.6164775	7.7049007	-1.3409904	10.471669	9.513517	8.07513	-3.4060547	9.182551	11.217288	7.074226	8.833671	11.562294	0.15615885	2.445378	6.884279	12.411572	-0.39848217	1.9176527	2.071319	7.9616075	-2.9441109	13.898525	2.6001732	5.638092	8.726497	-5.025895	12.041541	8.019591	1.7733201	-6.652183	-0.20344846	-7.376597	-3.5152588	9.47462	4.0745625	18.950773	-2.9498472	-1.9404306	-6.5256143	-7.616057	-6.0483003
336	-7.3264027	5.240805	4.5429463	6.1075673	-4.017936	3.9276464	-12.751415	-2.032582	-6.529217	-14.959912	4.5400558	-5.5068913	-9.35656	-1.7709836	9.494738	-9.464993	11.632011	3.0543163	-5.352945	8.629674	-11.486039	9.517222	3.039153	1.3678039	-12.567222	16.585344	10.303074	12.086425	-8.968221	-8.261803	-2.0585835	7.283212	2.8727312	6.9689813	13.981769	-3.148524	5.4422975	8.043447	0.03826801	2.9505088	4.751922	0.9748861	-0.2597518	-1.5628284	-14.452558	-3.8072817	0.24964558	-18.294779	-9.699017
338	6.718485	12.751923	0.19696116	0.89289045	3.8512046	7.2804337	2.593528	-4.7010827	-2.5510411	5.95569	-0.45778993	12.601608	7.2165627	12.162945	9.127959	9.963347	10.417403	8.107352	-3.4937391	7.557987	-9.119411	6.7014117	7.8406625	10.668865	-2.8396206	-15.434296	-2.713342	-5.856278	0.005634308	-1.7144351	-0.31451416	-3.1777756	-1.6464735	-3.9673502	-1.8147334	-12.8313675	-5.2068295	1.188233	4.8590016	12.892551	8.3265085	-6.176191	1.4478229	-3.0644052	1.3642697	-4.7458444	7.545153	1.0527738	2.7545204
339	2.116246	-2.1538153	-1.053102	-1.8409742	12.945201	2.1070545	2.5183742	1.0517964	5.127007	-2.179962	2.2245185	-6.1160674	-0.8592462	-7.578115	5.8197722	-3.0324056	0.8305251	2.7956612	0.92298573	1.5473169	-2.1607292	-1.6180907	-16.305357	-20.818224	8.909818	-0.7803414	-5.417475	5.025414	11.129041	-1.4687976	-5.0742035	-6.41929	-6.745416	9.084755	4.3441834	-7.328619	8.688264	0.74124336	13.158844	-2.9704373	-0.30295816	5.8624425	3.4758399	0.5949733	5.777843	-9.151618	3.3756292	-0.027949492	-4.0110407
340	4.834967	16.078186	-1.3116785	-33.037876	21.74962	-0.102094255	6.6941776	-11.764827	-11.260963	21.872849	3.6513424	1.9872566	-10.461614	-2.262007	10.680214	0.49462	-2.4057472	-26.449339	2.1645	2.9723854	8.063199	-6.0205464	8.136775	-26.192617	-1.4909033	4.212992	6.011952	5.35005	0.9438804	-3.1020734	1.6488196	-1.048919	0.0755043	1.3937379	7.400532	6.6948476	9.495315	4.6746836	-12.312743	6.62238	1.5742831	1.5106755	6.942248	-2.920226	-4.2877116	-0.85086566	1.6131004	2.3816411	13.167504
341	1.2566894	-12.364658	-3.8954754	1.4221888	1.7440897	-4.526899	4.434879	3.2586405	-4.181608	-2.8306205	5.4404416	-1.3145528	18.218473	-2.0006158	-2.3127172	0.88230866	-4.772592	5.685964	-11.370316	-5.6740494	1.9335078	15.329537	-4.9853272	-1.2530112	-4.621643	7.7384477	-1.97429	-3.2006752	-5.48488	1.1028777	0.30913687	-8.159224	-13.847203	-0.6765628	-5.673305	-4.1715655	-0.9109028	11.0545845	-4.9721217	6.2042775	0.59278613	0.20520099	-0.048416138	5.7060657	-3.5700428	-7.6311793	8.891563	-3.9326203	-4.7136273
342	-6.139375	-0.8889052	-7.3380146	1.7335724	7.1265793	7.0397096	-7.256218	-2.795935	-6.241442	-7.6774654	-4.1327157	-5.590395	-5.049896	-9.2985325	-4.0144753	-2.5614765	-4.016545	0.21014911	-3.1064847	-5.694719	2.1997912	-0.4122275	-0.60392517	8.795387	2.690715	-0.3009963	-7.0182176	-5.186821	-6.4530787	0.4368377	-10.501082	-2.3807719	-8.770829	-3.126485	-3.5444844	-1.8195554	8.241384	1.0619472	5.855997	1.6686395	-3.8360424	-3.5544808	1.442617	-0.6062873	-0.6330916	-6.3640113	8.8961935	5.4108996	5.4153786
343	-4.3929977	5.3084865	19.686646	4.5167212	-2.512984	6.8661103	6.752602	-10.245885	-10.365645	4.1494946	-9.923074	7.8326116	-0.15101893	6.445755	16.331442	3.5434506	6.448345	0.40638638	-4.662309	9.071712	17.473982	1.3653406	7.218872	1.9459656	-8.977608	-2.9326499	-7.839705	-1.7913542	-7.9275784	2.3242142	0.5305223	-1.3953037	3.250787	-7.4921336	-8.126672	-6.216566	-9.311424	-8.323037	5.647471	-5.872761	5.7331395	-15.323239	-18.020718	-5.599132	-4.117122	-17.040707	-3.41006	-4.962433	-3.9277735
344	-14.646474	7.7204833	-5.796416	-1.9217628	0.40527534	-9.711837	-2.6182106	1.9206562	3.4525404	-10.84956	-13.230278	-5.632337	-6.587044	0.6387096	-5.6005216	-17.028248	-2.9929762	-16.221016	-6.1921005	-9.164605	9.323843	1.9289241	2.9929304	7.7806396	0.71527594	5.192269	-17.823685	-3.5645227	-2.3624465	0.74827296	-5.0801477	-3.330679	3.8414433	2.3938024	4.085495	-11.287383	-16.595537	-20.634783	-16.180182	-4.712611	-4.5974364	-6.5196767	1.6267167	-11.570172	-2.9656131	-1.3144588	-3.062392	-11.387034	-8.962971
345	1.5761331	7.8797984	3.3365567	5.206187	-0.3122762	3.0570762	6.5603833	1.1245435	13.747127	-2.1922038	6.860066	-3.6112907	7.324472	7.043154	9.296954	7.380118	-9.591985	5.491455	4.211271	-2.8097115	2.065964	-8.530102	3.566036	0.03570366	6.332485	1.4828548	3.8891542	16.566656	9.891543	16.202093	2.9844806	-0.23814563	11.030457	-4.228738	0.51543194	5.543731	-9.667525	4.902825	-9.741672	9.433795	4.6148963	1.6446109	4.02466	8.095141	8.487493	2.4945085	-0.95942307	-1.6192154	1.10687
346	14.8186035	8.541054	-1.1197362	7.3238335	4.8855934	-11.80421	-8.1654825	-12.037848	-4.8812804	-14.130005	3.5185318	5.0447583	4.0440216	6.2050376	-10.380752	4.206063	2.370518	-10.229639	1.7809023	-5.86313	-3.9560852	-10.859249	2.1285613	3.0902936	-3.9972303	3.047808	-6.7323833	0.52031296	-2.094167	-5.5590534	4.9174366	9.117681	-9.696614	-3.0662403	-1.2862716	-2.6884596	0.88109016	10.404937	-6.2489057	-0.688183	-2.7377899	-7.0877266	-14.744193	-8.894438	-1.6429774	-19.504225	-12.073237	6.822262	0.39619246
347	4.8115764	0.64663345	8.783151	-11.082585	-1.3475748	7.076941	-2.4695685	6.9618745	-1.4553633	-7.4616203	6.2669206	8.06548	24.914785	11.202937	-2.321704	-3.9892943	8.757237	3.0693595	9.323003	12.778193	9.065533	8.3462715	5.864506	13.687327	-3.8127496	1.9753475	-18.022326	-17.089151	-18.317839	-5.7321687	-0.3082118	-7.370357	16.07752	7.1729913	-6.3988576	11.049961	2.2940574	13.97465	11.277443	0.85131764	-0.42825475	7.8289523	2.7620914	-1.3222193	7.4830856	1.0726819	0.9094135	-0.77375525	9.396752
348	4.72304	-5.2785106	-10.411984	1.6959621	6.4400277	7.316263	-10.88956	4.99523	-0.6653731	5.708883	7.8480287	13.938039	10.389173	13.351697	-0.6721425	-3.2182567	1.77129	-9.387039	4.4280524	2.8008196	3.7460861	2.1025202	-9.188883	9.339196	-2.5720441	12.208934	0.15045631	-9.567451	-4.0340276	-4.5344844	0.6364034	-6.620232	-6.803486	-2.6611693	-6.623631	-7.2402844	-9.356467	-9.01017	-3.1958249	-6.6829987	-9.680901	-5.4511094	0.39521632	-8.1105995	-5.14016	5.3454423	-10.224639	9.3701315	-3.6548846
349	-8.317272	2.945839	-3.0599372	-10.343681	2.5653439	0.6133445	-0.2184345	7.8869405	1.825077	6.6936126	5.593733	-7.117823	3.463773	-8.305713	-9.333613	4.928601	-1.0928509	1.2572073	6.566852	0.04244296	-6.462036	3.5183697	7.060103	-13.076829	-13.2478	0.82528496	1.79603	-1.4809767	1.1588193	-12.977325	9.611785	-9.596281	-0.6548925	-10.1259775	3.1907308	8.426335	-0.24258359	7.519839	-1.6664995	-9.015091	-0.87816685	-10.105731	0.71181697	-3.5168078	-10.403317	-8.808273	-11.789973	-4.399976	-10.3079
350	-10.984592	-8.025673	-15.365788	-4.0696044	1.6540099	-6.3286796	-7.659923	-3.4010515	2.6637156	11.580129	-4.197454	6.7192345	-5.961582	-6.11873	-7.630812	-0.088600904	0.2535727	4.2578573	3.13377	-3.3212662	-2.4089713	-7.548179	-5.319369	-11.306205	-12.230003	-13.943301	-6.3719735	-2.1357973	-10.007853	-19.210207	-10.34725	7.2502074	-13.188361	-1.4314896	-13.25406	-18.42908	2.7858503	-7.158068	-12.193795	-11.331265	-6.8076463	-5.5391555	-4.273729	-7.8917446	-4.358942	1.1473163	-4.9818683	0.91269857	-14.875049
352	-1.7760582	-12.041664	-6.9685645	-9.289814	8.132875	0.27561823	-17.330435	8.8122835	-8.77465	9.5786	6.140205	6.942623	-2.2937157	14.59512	-1.2311949	0.76847357	-13.82394	-14.679326	-15.8000555	12.320394	-4.895987	-7.558108	-10.182274	-12.240711	-7.706671	-1.0421633	-28.137413	-5.423467	-0.53244114	-8.028592	-10.257731	-4.508857	-16.188116	-11.331973	-5.8701606	-8.975046	-10.418871	-14.834149	1.7383765	-5.896502	-34.688976	-26.989922	-3.5094416	-25.039253	-19.857801	-17.377138	-8.616067	13.058612	-3.0551994
353	1.4459138	-5.079347	-2.1860192	-4.0657897	-4.0712943	-4.1225343	3.970542	-7.790706	12.103912	-0.405478	6.145674	-6.427925	-3.1034794	5.704864	-0.022511005	-8.508618	-3.2115326	3.8588037	-3.77407	3.1547377	-2.6165264	5.5977044	5.8435383	-15.120088	14.391667	14.855437	6.85302	4.607852	0.95079356	-0.66875243	-0.32615462	6.455794	2.843475	2.9645138	-8.43987	-0.2929213	-9.45303	9.247953	-8.8289175	1.2984337	-12.070297	-5.235992	-0.958137	1.134035	-11.517979	-1.9792944	-3.4233406	1.8957205	-1.9726982
354	-15.646004	-11.10348	2.6568463	-13.537301	-8.670842	4.476206	2.9054163	-13.942268	-15.490163	-5.5747313	-6.032148	-11.707039	-4.0395117	-9.722343	-14.035912	-5.7307944	-3.7063172	-5.0473332	-9.941386	-0.9415355	-10.305957	-10.242152	-4.719106	-10.855922	-9.681349	-26.416815	5.5845046	2.0837402	-7.815614	-15.793027	1.817201	-12.109616	-14.883423	-10.533694	-18.30705	-9.506923	-8.904725	-3.5096407	-4.0250664	-1.8451563	-4.832357	2.142537	-8.887201	-20.069185	-3.046364	-7.302751	-19.44042	-7.8686104	-14.19612
355	8.329662	5.511265	-1.5194486	4.7255597	-3.7873428	11.877998	0.63701385	-1.3879627	-2.8541572	-4.124571	-7.826866	-2.8150785	4.758643	15.007449	4.114968	-0.5716292	3.2083237	7.38973	2.3045034	-19.303904	0.1123031	7.121104	-1.1000996	13.25972	7.6377525	-18.246904	13.840796	-1.2028888	-0.6498081	0.33006993	-4.1296883	7.6532674	12.098144	7.3280034	-4.515147	-8.919185	-0.5895957	5.295748	0.27945337	-1.9614162	-11.104053	-7.0083904	-16.88486	2.6918747	1.4426988	-9.213425	-3.51252	-1.6175319	3.9648845
356	0.6440244	-0.82411116	6.990148	-1.3669273	0.78811693	0.05381298	8.200487	-0.10254741	-1.753377	-0.13185377	3.6457446	1.6035391	0.014545758	0.013338824	7.9266644	0.9800492	-4.0504165	0.7868636	1.8226174	-0.96236986	3.1300824	-2.0909412	8.249465	3.7003746	5.432551	3.303746	6.6358447	-3.3221455	-0.7322399	-6.3669667	0.4216559	-3.07436	2.9443347	1.3747321	7.239029	-0.91430825	-1.9052898	2.740017	1.9824015	-0.51647586	-1.2939421	-0.5433154	6.2693405	-0.079797186	1.638261	-4.8534665	1.7061561	-3.6773975	2.1823552
357	-2.09469	4.8822474	3.2132795	-3.8562338	-12.390732	3.69829	5.806269	-1.2925507	-0.5717287	-1.7841583	-11.621044	1.8122131	1.9213028	-9.099546	-0.51888686	2.8089721	8.098145	-8.185769	-5.599833	2.2714832	-16.219429	-5.128742	10.7617445	-7.1907973	3.4136708	-8.708577	-6.4106655	-1.8281183	8.716083	-0.58137494	-4.336479	0.9573656	7.5870376	1.638641	-8.544654	-19.740435	-18.756506	-10.992579	-12.532528	-8.566361	-0.39270017	-2.0040326	-4.2864447	-4.4766135	-9.879678	-2.306926	-7.94228	2.8072221	-10.715146
358	-0.77330875	-1.2526845	-15.9144335	-1.8714088	3.0393002	1.3821441	0.23267157	2.9951894	-8.198163	2.704551	-8.763452	3.2805033	0.90876776	-7.502175	-5.244617	-0.7141401	-11.320252	-13.157723	-5.6527925	-12.42451	-11.749463	-9.816837	2.1695817	-6.6722794	2.9065037	14.639104	4.986476	-3.8384197	-5.0457773	9.924936	-10.071864	-4.5128093	-3.6381996	-12.603554	-6.983341	-9.919476	-4.457712	-6.0859237	1.9509727	-3.0010242	-6.43175	-14.249203	-13.004723	-5.794865	-15.099416	-16.424038	-9.7800665	-4.608128	-12.199798
359	-0.47554073	-1.631661	7.2926927	0.23264468	8.502739	6.2639756	1.7450557	5.581943	3.7796574	-7.976053	12.991183	6.1170707	4.6566014	4.997785	7.7784038	4.561668	5.4449215	7.271744	-4.9572277	9.771592	-2.241038	4.119762	-3.7927063	4.325922	0.3856069	0.55353177	-2.6442406	2.2240653	2.0453293	4.833378	3.4582226	4.2972584	2.0911007	3.9304469	4.779961	-1.3673261	-3.5267544	5.7576776	-1.1688713	4.2496023	5.308888	1.031998	3.1496403	12.660728	-2.3139708	3.8370712	10.075402	7.911949	7.1432495
360	3.4961665	-2.2465956	-4.324415	3.8650239	-2.3815334	-9.045154	-5.090782	-10.92232	-0.41168228	2.5317588	-1.4385872	2.730134	0.325605	-2.1330173	-3.6595879	-7.541324	7.5649858	-0.964647	-1.0579696	4.260774	-2.836238	-12.592273	-14.544894	5.2871904	4.4038243	-2.5349202	-14.784668	-3.9732294	-1.6784903	5.910318	-7.389593	-3.3170903	2.783035	-0.76915264	-11.069149	-2.6359677	-4.410244	-3.0944998	-3.8224313	-2.426111	2.5708675	0.9949201	9.7476015	6.964745	-3.245612	-2.053258	4.7127643	-0.37352625	-9.742328
361	-7.3148513	-13.727722	-7.2335773	-8.782693	-8.013179	-14.902252	-8.056467	-6.0116043	-29.070694	-14.747741	-16.680021	-12.501861	-1.0418226	0.47947183	-5.0662484	-7.6617546	-12.575996	-14.925212	-4.592392	-0.59023505	-0.003355821	-6.3754935	-10.256084	-6.447806	-13.24166	-10.2419405	-8.373282	-7.6622252	-10.608251	-6.5089555	-9.337718	-8.381664	-5.9151382	-9.488951	-5.3305545	-13.663712	-10.878616	-15.276929	-1.2083071	-7.7253413	-16.818018	0.5816154	-11.981181	-11.077466	0.22258489	2.24176	-14.913013	-8.142944	-7.3158855
362	-0.7707834	13.652188	7.7139716	5.4515305	2.6409056	0.06891928	1.1363761	6.535073	6.3980393	-1.886679	-1.1589788	-0.38749027	4.889169	6.5582967	5.0129485	2.779516	0.25229	2.8729887	9.278869	7.120485	-3.971782	5.7994537	5.3188562	4.3146143	3.2849712	8.973001	3.8507662	2.2033825	-1.8759962	9.392467	0.77288646	8.618051	-1.6245714	0.71336526	1.2172586	-2.410287	2.244957	-5.952177	-3.7982666	-2.9260552	1.4079548	2.0118291	8.463218	-6.6388164	8.674359	1.432302	6.2845683	5.4453835	-2.7509174
364	0.6536193	-7.5237083	0.5793746	-2.0873907	-3.721835	-5.7657084	-12.245785	-18.472485	3.4799588	2.9516957	4.7175508	3.1582196	6.9475055	-1.3774992	6.2201176	1.3172082	-2.6622434	4.2460856	7.3331475	-3.0130088	0.5771973	3.3306036	-5.670688	-10.839934	-14.286717	-2.4753854	-10.596004	-4.783592	-8.345732	0.31909585	-5.6806145	-1.9762521	1.59492	1.6753117	5.9015136	5.274398	1.6844501	6.888956	4.129881	1.4284903	0.4338789	2.9429843	2.4820397	5.2440653	10.094815	5.8600326	-1.576963	10.3054	7.0345445
365	0.40435314	-7.498305	-5.0718346	-6.293968	-3.0732486	-2.3698046	-4.3247924	-16.172232	-7.1946964	-14.812859	-5.515461	-14.682839	-17.478626	-3.6253777	-11.391614	-2.896342	-0.4608654	-17.895134	-7.241472	-2.399347	-4.4137144	8.586738	-9.155686	-7.492437	-19.646088	-14.126945	-6.4686694	-7.7846055	-17.929075	-3.629721	-6.400804	-9.352933	-3.6973782	-1.6994907	0.87405986	-3.9374273	2.0064075	-20.302229	-6.666631	-17.056948	-4.5266166	-9.750456	2.9247553	-25.512093	9.223578	-5.4688354	1.459009	-5.9646115	1.544722
366	7.9720826	0.159	-3.362296	0.5366228	-2.6040833	5.6947274	-0.5145789	-2.1028798	-0.8580558	-0.57584447	6.5981746	4.5893283	19.015852	4.3460264	8.250165	-3.5270936	-10.675518	-8.539741	4.53988	-0.74132293	10.730748	0.59626776	4.8042316	4.6252313	6.1722026	14.494559	-5.098532	0.6446609	4.5179777	12.850952	11.297278	20.505695	-0.7534742	3.673258	-0.6810975	5.740316	0.97126096	6.326	6.658811	7.464453	10.115387	12.457324	5.7594266	7.566379	0.12464253	2.3970373	13.163906	11.61667	11.380013
367	4.2722554	4.1004124	-1.2682474	8.212638	-11.254654	-1.0772835	-4.471846	-0.40155897	16.908407	-13.580205	-5.791018	-0.19855054	-12.013878	-9.325248	2.5921242	1.2447653	-4.1474843	-12.166333	-3.3406303	-5.5314536	0.38545385	-6.102747	-0.7321426	-5.290971	-15.519147	-7.507891	-3.7829182	-2.7599547	0.34149566	-11.522354	-13.241028	-0.8759448	-1.4789543	0.45117554	-5.150429	2.8696575	-11.539746	-18.251715	-9.363789	-8.478788	-10.072339	-9.034485	-16.6295	-3.3707085	0.34127697	-5.122906	0.15349388	-5.422499	4.0124135
368	6.3519444	9.382558	3.4405537	3.2031205	11.236569	10.273943	19.317057	3.7178898	11.677943	9.752709	19.846231	10.83166	4.8518186	14.150523	13.402766	-2.8129425	4.144847	-4.602005	15.671547	7.3682866	8.283956	6.9317203	6.53875	8.064434	7.048819	-0.49578905	-0.99326307	5.064389	8.509015	-0.9580416	3.2652457	-4.210057	0.580194	5.0811186	12.735171	-7.7157454	5.118436	4.365483	8.228401	10.531728	-0.11749532	4.1766763	5.2863336	13.389198	4.9815073	12.649898	18.685823	3.4815648	-4.508515
369	-15.515933	-2.157454	-0.25041953	-14.073039	-15.738513	-14.613671	-17.908867	-6.169396	2.179663	-7.849539	-9.836305	-5.7307377	-8.300542	-9.717964	-15.828546	-2.8554547	-6.912168	-6.084641	-5.132122	-7.240362	-12.55363	-10.179799	-3.3587513	-17.82985	-11.600768	-3.675935	-4.3380733	-4.428547	-2.6514504	-16.516357	-12.737023	-13.336715	-6.2453594	-18.634514	4.2329206	4.4303102	-5.299616	-9.400908	-3.707056	0.5253498	-3.6576626	-12.551995	-5.4645905	-7.2439384	-8.912397	-19.820406	-2.0787213	-12.08493	-11.845544
370	16.45811	-6.0492077	1.0301027	-7.334076	7.615619	1.1819549	-8.040463	0.75393295	-3.2130158	-5.038341	5.8931117	1.6621237	1.1718425	-3.6850796	5.8432617	-3.9522603	-4.4570065	2.3687284	9.841847	-0.3793335	0.7705698	3.2118886	-4.626465	2.6729422	2.9629192	8.658341	5.414165	-0.93177634	9.206033	-1.6215134	-5.537583	-12.435124	-5.0984707	0.09127935	-3.9508102	-6.916683	-4.0871625	-8.559379	-2.4730268	-2.81231	11.202954	-9.152134	17.04659	8.3619	-9.475608	21.023787	17.957985	10.738056	6.5852876
371	1.7556797	-2.9430294	-9.654908	-4.149238	6.745705	-10.26452	5.4359474	1.8752781	-1.8921078	-4.020146	-3.979921	0.87611914	5.5444436	-4.541677	-4.677665	-0.42529836	-4.752156	5.8684335	-8.80597	-2.1970665	-4.5820737	-12.16917	-6.0427284	-10.385971	-3.0573475	4.963201	4.8285804	-0.11298212	-5.0887246	7.400641	5.533755	-2.8753078	-1.6560742	4.331592	5.2491517	1.2050139	-1.0670749	-6.7954865	-3.5164478	8.150689	0.32061896	-0.61593443	-2.4912474	5.710979	-5.1736174	-0.12982039	5.6010566	0.96886617	-5.0059204
372	5.5428486	8.301974	-13.4525795	-3.3327405	-5.7823157	3.6422822	5.8880916	-7.495457	-3.6209142	-10.596391	-8.0291605	-20.970331	-11.218517	-2.385929	0.44893637	-2.018162	-16.61593	-11.830724	-4.0330195	3.2315922	-18.026674	-9.060803	-19.336823	-6.145453	-16.033499	-10.616214	-12.4626875	-14.43885	-12.149712	-11.90536	-12.573667	-3.6835651	0.39935318	-12.975125	-7.6422486	-19.700249	-4.962723	3.713761	-10.591153	-20.43579	-9.646676	-5.627571	-24.054026	-7.7735124	-10.583013	-2.950141	-21.547277	-7.4151483	1.207344
374	-11.980141	-12.610558	-6.8725986	-12.649414	-14.412888	-9.314412	-10.687451	-9.749909	-10.297255	-19.96196	-10.346919	-2.3107262	-10.665785	-3.3659713	-9.194749	-15.878367	0.82374495	-10.059897	-5.984527	-15.140994	-4.858064	-16.61865	-4.530685	-2.6599338	-4.8912654	-13.726766	-14.487597	-11.793767	-10.328423	-7.758781	-17.691355	-10.095706	-3.5163784	-14.192332	-11.660668	-21.310179	-6.669371	-9.671742	2.2021024	1.0924888	-19.426998	-12.5364485	-14.16994	-13.481479	-20.7163	-16.622114	-9.255276	-3.7059734	-13.572322
375	-14.406001	-12.256134	-15.275112	-7.7559586	5.7901497	-9.930494	-14.135123	-5.477835	-8.476434	0.71399194	1.8328246	-6.0985107	-9.252422	-4.371781	3.075545	-20.400248	-3.8903148	-1.3568302	-14.215642	-9.414654	-2.4688046	-5.361795	-7.6848674	-0.6487523	0.6960759	-2.7041085	6.06451	-1.0048321	-8.458779	-8.990592	-4.8650775	-8.471217	-0.37223282	-6.4940314	-3.914713	-6.1707053	-9.516261	-5.4953465	-8.027851	-18.4853	-9.540515	-6.676911	1.7537006	-4.1630487	1.8831848	-19.680408	-13.703498	-2.3166056	-3.050807
376	0.47823682	-6.7875476	-10.874252	-8.246535	9.831522	-0.94308376	0.8572254	3.4247296	-4.5727153	-3.5224512	1.9340585	0.06645743	5.5039062	2.1828067	-6.7352138	11.582291	5.5126214	-5.3439217	-3.7545807	9.142777	9.23698	3.2636242	9.159628	2.767766	4.6961875	-0.84346056	-3.8033333	-6.230148	-12.634785	4.1629896	5.1426506	-0.2932125	3.4955833	-4.1640763	6.880997	3.836499	-2.4341848	-3.7763321	7.507122	2.3365128	-6.8989105	-2.3267043	-3.1209414	-7.174063	5.216324	1.6593742	-1.8641329	-5.7724037	-6.2062163
378	0.7654886	7.1942177	11.130753	7.5987678	5.9541774	15.517017	4.830766	3.83101	0.8744829	11.090491	4.4668307	1.9225979	-1.4131552	-0.4348339	7.9683566	8.286214	5.647529	4.6217504	7.548195	-11.219125	-4.28989	-5.8830514	-12.331062	-12.641285	-12.843384	-9.993527	-14.648087	-8.048099	-4.134411	0.4738512	-9.580907	-13.696141	-14.807897	-7.147119	-4.0334845	-13.71579	-1.3022588	-2.853223	10.181661	-1.741972	-12.686234	-3.892231	-12.472253	-22.979792	-12.206311	-7.471035	-14.599137	-6.406177	-4.1977634
379	0.9162906	0.6481407	-2.2936661	-2.8321257	-7.905336	-8.947472	-3.1559813	-2.5546472	-4.186066	-1.5706373	-2.8460863	-12.044078	-6.4211917	-7.5415382	-11.575622	-11.423306	-7.7906175	-6.5581975	1.7411648	-12.208038	-4.2700806	-1.6439501	-1.2459344	0.2898642	-5.1556892	2.0158603	-0.3708354	-10.262871	-3.4167774	-2.5930762	0.6834154	-8.810546	-3.074302	0.45286265	5.60101	-4.637912	-8.038715	-3.6445122	-9.075345	-6.3032947	-6.25004	-12.052544	0.67533946	-3.8106797	-5.2213254	-9.345782	-16.659328	-11.895755	-7.5646825
380	0.8044531	-10.702254	7.6290145	6.533918	-4.021172	9.771076	5.674591	13.079025	1.699654	-2.8014824	8.581813	11.604034	6.5147896	6.9645286	13.409383	8.576687	-3.8025262	0.88590974	-8.267057	3.7862456	-1.6216888	-3.7614927	4.375452	-11.020505	2.8474245	2.506307	10.913898	10.339061	2.588741	4.7516556	1.591437	11.351098	-1.5191956	-1.9831504	-1.7330395	10.269952	4.7469535	4.7194476	16.839014	15.529452	-2.5610344	-3.2054598	3.0832365	2.8635828	13.076253	15.417684	6.644072	7.479673	-4.5128913
381	-3.9060647	14.018565	-8.332004	1.2258629	-5.399073	2.3104537	-5.9611154	-10.825844	-6.315147	11.422867	4.0796514	1.8006102	14.226829	-2.3896415	6.6351027	-7.779405	-7.3234267	4.911139	11.214967	6.8987236	6.4129834	-7.780649	2.6429348	5.34914	-1.3079356	-0.34751335	9.477019	3.767935	-8.572284	-0.28310075	0.9473503	4.243053	-8.291751	3.2392597	-3.7329643	4.802908	6.7379594	1.4433626	12.925797	8.796604	-4.8712144	0.3737062	7.8743653	2.571764	-6.735937	4.9251657	3.4636047	-15.83565	-3.7915194
383	7.8750973	7.423203	7.850655	8.119598	7.8823395	7.062985	7.7152405	10.866033	9.202979	11.933216	8.702838	8.939129	9.193755	3.5205975	5.780679	5.621908	8.521555	9.529405	5.9229074	6.821079	2.273936	-0.8028484	-7.056331	0.23004651	4.8117237	4.770847	-4.890119	-0.016478857	3.7195985	0.6193571	6.090154	-3.0868056	10.850192	4.895409	8.897714	9.671287	0.1771152	20.190872	15.302659	20.07902	31.997355	11.38256	17.096725	0.20859154	8.349447	2.8734932	2.3245294	8.8307	3.22766
384	9.146045	1.2558886	0.18282874	5.4040856	6.2032394	11.599121	-0.5200256	-0.4046316	8.744274	11.289735	10.410193	-1.8272213	7.9622464	13.096054	5.103658	9.411975	7.105995	5.173652	4.29039	1.6217641	6.5926986	5.192424	8.571992	4.408233	-1.9377855	-1.2027116	4.326119	7.0904675	4.8867097	5.5075574	12.496564	12.741082	10.350388	3.6437588	-3.8849335	5.659998	12.092282	12.639125	-0.72847515	7.233965	15.579669	-1.3211251	1.8285494	1.1734692	5.6256404	3.4765966	12.750831	2.2303174	10.605695
386	-10.382151	4.56574	-10.345806	-13.82534	-6.171778	-15.949937	-13.737432	-6.018539	-6.9492593	-5.521469	-10.783669	-9.960837	-12.681485	-1.3203307	-13.552894	-10.5330515	-10.794647	-18.325851	-9.456332	-3.7532215	-12.8838	-18.832691	-10.045573	-17.559553	-22.842186	-2.3311844	-10.080655	-16.096712	-15.2229	11.012558	-4.1096687	-0.67932266	-7.171889	3.0153677	-16.078638	-12.104111	-2.5614364	1.666428	4.7154737	-7.385612	0.1241587	4.395723	-0.8097753	2.5375583	-1.3659921	-4.4847846	-0.6258858	-4.577998	-5.4984193
387	-5.252771	-8.748607	-5.376592	-7.807854	-4.077555	-10.808441	-15.906211	-7.505489	1.959946	-6.7347903	-3.9332955	-6.864125	6.3745427	2.184118	2.9611778	4.0850654	-1.2448502	3.2745028	1.5982414	7.39391	10.92216	3.9339635	15.78111	10.387164	1.8838568	6.4563127	5.2004876	2.0805101	3.4473584	3.1734626	-0.28785303	7.345717	13.734614	8.95234	11.452274	8.900777	7.6692047	6.754556	2.855627	-0.2792221	0.8398258	4.0761986	5.8648915	6.7303805	10.361534	6.6692147	7.590338	8.4780035	5.343674
390	9.377551	-4.137543	3.7171237	8.310517	-1.6393456	0.63074255	-6.6813316	-2.5592577	-5.2041264	1.1434487	-2.371957	-3.6418216	-6.9393296	-1.1710745	11.715553	8.807141	3.7792695	-10.444555	-1.3948525	-3.9052851	-2.1871686	-4.0168986	-7.0580163	-1.0375113	3.3311834	3.366578	-2.3306115	3.5366848	-10.272988	-6.5146737	5.158921	-3.0627422	1.0986998	-15.536976	4.695618	1.9463267	-10.63428	-16.355158	-0.7620599	11.032262	-4.815209	-0.13204384	-5.5771203	-9.341614	-8.426169	0.5698628	-1.8068504	-6.7014613	13.788653
391	-6.803869	6.3557343	-13.731568	9.156434	-1.5545906	1.9622908	-7.4439483	-13.700517	-6.2371273	-1.2192098	-18.083204	2.523122	14.07597	-3.120036	1.09718	-11.737122	-21.510742	-5.3363137	-13.442535	-5.729139	11.434692	-14.536023	-7.5094924	1.8825747	-6.4576516	15.150672	8.158684	0.8892711	15.689471	3.5817974	8.79416	5.1157393	7.9888687	2.6383166	6.5635448	13.850507	6.9946437	-6.9345245	8.647399	-8.48453	4.267243	-4.012716	9.519153	2.7320974	0.9815008	-4.865683	-6.177416	1.2676157	5.669431
392	4.158943	2.7806578	-1.5613075	-0.33315292	4.959223	-0.41205654	3.9069939	-4.3819942	-0.39320648	-9.217116	-16.307096	2.0912359	1.1030167	3.2606065	8.693607	-4.3211083	-6.4945626	0.2499466	-1.385809	-2.2405303	-3.9451015	0.84361154	-6.553787	5.814775	-3.4180748	-20.135262	-5.439028	-10.029944	-10.614482	-3.9077337	-6.916737	0.36767706	-3.0678396	-14.230817	4.7932005	-11.976939	-6.7423344	-3.4903486	4.6245465	-13.338627	-4.2462444	3.2492182	-8.36988	-16.761105	-5.1704974	-3.6187484	-1.8394932	0.7797758	-13.68912
393	3.2230396	13.597301	8.275918	-1.3757964	16.133863	5.1272697	3.6161938	1.6724024	-0.5202078	-18.97674	-0.53001684	-0.8363924	-2.911008	3.092905	5.241024	-2.7752273	9.443553	-12.585986	-1.1658789	-6.624111	1.7576557	4.290376	8.9903555	7.272608	7.3841987	3.0560162	-7.1143875	-1.2086668	2.1961696	-1.3751674	-12.526866	1.2800158	-5.91894	2.060169	-2.3092024	4.4576383	-9.914051	-13.627681	2.0073292	-2.0305264	-5.2878995	6.4880433	-10.299228	-16.461699	-4.315685	-20.662817	-6.1391807	10.045814	-1.0562847
395	-5.1293316	4.9472895	10.20143	10.860706	3.9133606	10.776924	2.3447692	3.3879337	0.12448549	11.42175	8.7926445	-11.344363	1.4659309	5.8792343	5.961249	-4.0469537	7.803486	6.674545	4.0325127	12.677651	4.401537	5.6643195	17.559885	3.7668025	1.0857589	1.7423439	5.3047905	3.87784	4.069085	4.880397	7.9967785	-1.8585659	13.405179	7.23245	2.9886425	-3.0506146	-7.8957543	-0.13127263	-3.5514004	-8.971675	-0.29745063	-11.461105	-16.988062	-14.754245	-13.270451	-10.463497	-5.0092645	0.29008153	4.2686977
397	1.4559755	-15.51239	-4.259731	0.56292504	-11.814757	-4.77923	-7.9991565	-12.368075	-3.3595626	-5.6246486	3.2372704	2.941972	6.12925	0.26120135	-8.225475	2.8903704	-0.49377838	5.237702	-16.628931	0.85191065	-9.051557	-7.52342	-11.468511	0.56264085	1.6920424	-0.20324652	-11.645146	6.2485347	-6.643229	0.57774955	0.9402337	-11.209611	5.9651527	6.5117145	-17.185509	5.825666	-14.425163	6.9446197	11.706857	-1.4798261	4.008832	0.8437867	6.3684444	1.44391	3.997123	-1.6334528	-3.707201	-12.961339	7.1418304
399	0.39766455	5.438545	5.5802712	7.538736	-2.3780773	-5.1441317	-1.0768801	3.8289754	4.710541	5.6298523	-1.6816535	0.47926602	-8.191831	0.63891757	-1.4534601	4.8373113	-5.73194	-4.587727	5.1566043	-0.9596904	13.320129	9.9066725	9.990916	13.020123	2.4338691	8.178147	17.145044	8.538526	3.726721	-4.9952188	-0.78255135	0.7177231	8.027016	-0.014467557	1.177717	1.5121571	2.5736969	3.6616342	-1.0545965	7.633879	-0.48552322	-4.6500115	-29.489372	-15.10173	-6.084245	-3.6474972	-6.178667	-0.9107499	-15.009364
400	-4.5610447	4.234715	-1.8197867	4.7655396	-4.0825267	-3.4103773	-0.41376868	-1.426366	-3.1362944	-3.9211292	-1.8307575	-9.104173	4.2156224	0.51513577	-2.4061725	-5.734839	-4.4864473	6.4765763	-1.0049962	4.000759	6.700369	3.1742954	8.363423	4.901426	17.145267	4.2323318	-12.291646	-1.9790038	2.0230215	0.3658624	-13.149724	3.5922287	-3.0660887	3.276661	-2.6609728	-2.718584	7.544104	-9.161288	1.2885138	6.4327526	-1.0825576	1.7599646	11.80474	2.7912104	-0.4972295	-1.4701061	9.42209	-0.76134044	-1.9112573
401	-0.15826862	-1.9651815	-9.895095	-7.514843	4.029402	-2.6460187	-3.6883843	-6.204014	-15.060103	9.704538	-7.7816525	-16.430656	2.4594285	-3.6333046	5.810427	-10.281535	2.6524534	5.645521	-14.308044	-11.123414	-1.8941878	-6.3249516	-18.649294	0.033677697	9.478836	3.1719472	-6.701782	9.382609	6.733335	-6.4685874	4.664842	9.660524	12.964027	3.298156	3.1614475	3.2100303	-1.5878061	-14.719127	15.070721	2.9891064	-12.00295	3.8267155	1.1115663	-4.1282544	9.796828	-3.7441356	4.894837	0.072707176	-6.4829745
402	1.6680307	-3.6533573	-14.247502	-2.9326694	0.83132267	3.34544	1.7180557	-0.382439	7.201422	4.321301	14.795754	19.293306	22.2338	14.0896	15.667043	8.0742	0.6715887	18.428095	6.1937194	1.7098022	1.3367585	6.845453	11.444949	8.544553	-3.7072341	9.307963	5.2313485	0.03707083	6.047952	2.3306506	-3.3932924	-10.753688	-1.1053628	0.004824082	15.029129	-4.8583274	1.3083616	4.06487	3.662735	12.364215	9.100244	6.6905847	-9.485633	-5.145833	15.345098	-1.4317856	-5.5491066	-5.0157847	3.9500859
403	2.1019444	7.235475	5.7294693	1.9935166	-12.782921	7.0686584	9.367181	13.935611	18.425722	12.993983	6.7451553	7.1720085	7.4480267	7.8140664	8.861542	8.519727	13.396848	8.165628	11.034589	9.6818695	-0.29343075	-0.15513547	7.1031876	8.293323	5.569056	4.5641437	15.458308	14.6989975	14.81368	2.1802356	-0.087681375	3.903248	-4.6669908	2.320481	7.14879	0.019216537	16.821772	-1.6275959	13.881883	6.9482903	11.380805	14.048734	9.041386	3.93629	7.8063793	1.7321042	8.461802	-0.5333207	-0.5552853
404	-2.4436872	2.2807834	6.3748956	6.9732094	-0.7407778	5.2867136	5.820111	10.526504	5.6286616	2.2691936	10.625363	-8.798258	-15.437865	0.11118952	-5.3177514	5.82831	5.8820977	3.2027056	5.200094	-3.445606	4.8908324	2.619562	9.326022	8.089175	7.6645904	2.175995	10.668568	2.5098114	-8.9662485	2.2129908	-2.2238066	-7.8291183	-8.8585825	0.052144766	5.4831586	-0.09191767	10.437839	3.0101655	6.556156	-2.2367344	-13.901448	8.967307	-0.29655245	7.2670956	11.479888	2.6928184	8.914203	1.4622377	10.615254
405	-9.54094	-2.9584742	3.958109	-0.93504065	-0.8691576	1.0813199	-4.454612	4.9767	-1.3861004	5.283056	3.133381	-3.3763752	-0.31530204	4.0496926	0.52019924	-1.7896591	3.9946063	-1.6214933	-9.578498	6.49756	-1.3857832	0.7052703	-1.7107096	3.8663757	-13.987259	-7.9550967	1.1362742	1.6449033	-3.0538235	7.7636013	-0.1351598	-3.7089741	12.686831	7.7065463	4.623441	-3.8418643	-7.390924	6.738111	4.936101	-6.135816	8.289865	-3.118007	-8.111893	3.9048088	-1.9143649	17.347076	0.15549771	-1.02947	-9.988597
406	-2.0901515	0.4399871	12.593009	-4.109244	3.1948411	2.661509	13.028623	4.0307155	4.21051	5.266601	11.155904	0.15684383	-0.7805698	-5.4661694	9.51039	1.1111542	5.2199755	6.664139	-3.10701	8.243481	5.324883	2.485842	-6.2090187	12.488937	-5.084188	6.3497634	1.8255587	6.373806	11.691314	6.9784527	8.135143	12.928359	-1.164066	7.2736735	6.46492	5.314237	-4.4510646	0.6052386	4.390195	-1.7452637	11.241731	18.838774	7.760975	1.4860278	14.200581	11.417061	-3.199012	13.924148	5.1964564
407	0.7784774	2.5069625	-2.7577193	10.702148	3.3322709	1.344368	8.484653	17.733614	17.95591	-16.554964	15.249341	3.3195817	-1.3687721	-5.135816	6.52791	-16.056707	-6.746727	16.345333	24.617676	4.0073323	18.2615	11.037745	-0.31654802	1.0420659	13.463256	-21.178724	-27.72338	4.257181	3.8852437	11.091366	-4.6154737	-0.40935627	0.64595646	5.185347	-2.8788269	7.0733795	1.3917685	0.77683765	4.5302854	15.740781	30.662394	12.6483965	7.550436	-1.6581148	4.029573	6.210863	9.501665	7.2898345	3.36294
408	5.725203	7.6810355	7.8588204	3.326815	7.291449	4.4497037	6.109613	5.6573906	2.558369	3.0471842	-4.6612334	-9.455987	-1.1877946	-14.716098	-4.2312293	-0.5274655	-6.401888	4.0181026	7.2666264	-5.0346313	0.6407602	-8.592213	2.0327094	3.6142156	-2.872172	0.35941252	2.7619522	-2.2191732	6.1552334	-3.4980478	9.330644	3.5353832	3.2546852	3.3310325	11.306825	2.7685144	7.3781524	-2.035106	-5.4791646	-0.20552509	-0.40126777	0.7199233	8.295665	1.9615359	-6.485393	-4.1571927	5.611223	12.151835	4.920151
410	4.2110066	6.703186	1.3234096	12.142255	12.156883	-0.8380418	12.465973	13.570668	1.0089506	4.508506	4.4939513	4.9457726	5.705078	-1.4661298	0.066447735	4.256648	-2.042038	2.1467803	0.76381207	1.631338	3.7175443	5.9771686	5.8051353	3.2146976	0.56976634	7.512564	9.789761	8.958304	4.3837504	2.2520356	7.797137	-1.5493321	6.0646195	-2.4748983	4.8099484	-1.3597285	-6.145914	3.8004997	0.20031118	4.509911	2.2352936	-0.3700041	4.514355	6.650353	-1.4107466	-12.204803	14.483674	-0.5989836	-4.533681
415	-9.758639	9.342897	0.48254195	10.7848625	-0.5276944	1.5158377	12.368195	-2.1399815	-6.7904625	0.33808208	13.778224	4.71327	-3.8199937	10.247585	-4.5197854	1.918395	-4.025335	-8.453561	5.8991184	-1.745999	-1.6201383	3.5275528	9.181905	13.056747	5.21139	5.3510437	-8.500356	9.529353	-4.2824235	3.8883839	6.561312	3.814477	1.1293092	12.455968	4.5317187	1.7173948	2.478414	7.0743675	6.500562	-12.003024	-3.523063	0.71921587	8.86395	6.871822	-5.5114484	4.3069186	-10.295613	6.4493294	0.5994279
416	15.008308	15.613651	5.678498	-3.4976158	21.506296	21.96238	-0.70500565	-1.2395749	10.92493	5.07946	9.962659	8.575917	13.896441	17.464556	-0.461634	9.0634775	19.173124	3.5331383	10.112469	12.905247	16.877703	12.1152725	4.16247	7.1540093	2.639201	2.7809188	2.4156778	20.206423	8.0533495	5.492468	10.055992	18.690447	4.2879076	5.4911866	11.678101	18.444448	6.112936	1.9049349	7.666968	-4.4720545	1.1654507	10.473735	18.79306	11.840405	1.4008583	-2.1661942	10.118782	-1.0994862	-2.3376513
419	1.1905092	-9.801015	1.8462633	21.53132	20.327116	3.7583675	6.88599	-0.39223123	-1.2290066	-14.197886	-4.911727	-5.130316	1.1278893	-12.804153	-5.32011	-16.337097	-2.9106753	-10.497719	1.7044245	-7.745891	-1.0052949	-6.012976	3.9685009	-8.833304	-7.1772666	-3.4215863	-5.286481	-2.3730376	2.606003	-7.775827	-4.611943	-12.992359	-4.180235	-6.922186	-6.8485074	16.455908	5.891758	8.715739	-2.1811888	-4.1963577	-2.466068	-6.7750053	-1.8364998	1.3379192	-7.1756835	-10.193403	-4.4404025	-10.523926	-18.148232
420	-5.628515	-6.9032445	15.482123	-9.553237	-8.698157	5.17999	-4.3875136	-8.079959	-13.114216	-4.5894895	-4.875793	-7.1397285	-4.8814006	-6.8747807	-2.1972141	1.006447	-10.769012	-4.7508216	-11.2045355	-3.6043355	-4.6059012	10.506589	38.3697	5.4314084	25.956656	-2.285058	-3.5763276	-17.77611	-11.554332	-9.865549	-10.02895	-0.77309847	-6.137419	-6.3976865	-2.6187613	-14.048612	-4.521749	6.5449996	13.321846	-2.7327616	6.6320567	-8.742202	-2.1136215	7.715566	-9.230241	-10.529763	2.4904006	4.8719	-16.943459
422	-10.8998	-15.683652	-14.518247	-17.988485	-17.105593	-6.00205	0.4677949	-6.2041955	-7.1733813	-6.5733466	-11.510142	-12.959717	0.4476625	6.2983603	6.642586	3.2244053	-3.8252308	-6.4641037	-5.7753024	-10.802276	-3.5640585	-10.769126	-19.566917	-11.430255	-12.026744	0.28689718	8.414027	-0.8136743	-10.344574	-3.3423185	-15.88284	-0.3698775	-0.25415292	-0.45293155	1.0687652	-7.182986	-6.2117696	-6.8831267	3.8804283	-13.53519	-11.426801	-2.2766364	-0.025037607	-2.1403635	-3.0530221	1.6518784	-7.3776526	-6.459334	-2.5117939
423	2.2317226	1.5580544	1.5227019	2.3045454	3.0456245	2.0031662	-0.64555377	6.115788	0.23217456	2.0547664	-3.8112936	2.9974282	7.0798364	7.0668044	7.674686	-1.6774083	-12.060906	2.0282366	6.151386	8.021859	2.2298377	5.697722	6.7547746	2.1125333	0.39177608	-0.79744095	-9.4634905	1.0186666	-5.488857	0.5738325	-1.2326136	3.0979397	-1.3970913	0.12710111	-5.1835637	10.650607	3.4094427	-3.6493185	0.98461574	-1.9458417	9.894671	7.535608	-8.705389	2.1270072	-1.0497423	2.2830563	1.8884155	4.214256	-3.5751162
425	13.688159	1.8049364	-10.136559	-7.652742	-5.429125	-3.4920146	2.601464	-12.8783045	-6.8650355	-10.107015	-18.40698	-5.023722	-2.9834392	-0.08526357	-5.4399076	-4.793194	-6.7646923	-9.02978	1.2545582	9.470917	6.7189794	11.425548	14.871814	0.46653983	6.1093655	-0.13848884	7.2534122	11.731851	12.070534	5.599724	20.547462	0.046851635	11.82129	-0.99093723	7.3075943	15.76463	11.930023	12.8868685	10.074474	4.4454513	17.76982	2.9385738	4.830153	15.392436	15.035805	10.546307	9.723878	7.7777553	4.8699336
426	0.7189102	0.062133472	2.7853901	2.900201	-2.704594	0.13234265	1.014359	-2.6438205	-3.0599835	3.0720718	-3.1211605	9.352809	1.4568768	0.9410681	-0.322512	0.3784399	2.3238757	-0.7459356	9.063134	4.678559	-0.20733643	1.940168	1.3368729	0.004472017	3.9103787	3.6681387	5.5651817	7.3003464	0.8632555	12.750099	9.728872	0.009111226	-3.1313398	9.401543	10.044193	5.0054526	1.5015625	0.6861701	-0.9550074	1.847566	3.3830698	-2.0198765	6.708521	2.3573513	-0.54709405	2.3292935	-2.3362243	-1.4591026	10.032453
427	-7.8036275	0.3602446	-15.2206	-6.0927005	-22.457521	-21.109854	-39.217213	4.1181006	-0.42117262	3.1910172	-1.7116479	-2.4642932	1.4222636	2.250101	-10.136596	-0.86054754	-0.40689263	-18.985552	-11.3376875	-3.144717	-0.9134598	3.489776	-2.702029	6.0459514	16.995705	-0.44308233	-0.5751559	0.33483234	-3.46473	-7.2701316	-10.448612	8.643607	-1.0822309	4.867109	-4.0996203	10.922437	10.253604	-1.7072614	4.0010815	-3.4051616	-12.1138735	-12.483735	-7.8032994	-1.8122021	4.2430377	3.0844238	-4.755902	-0.44734526	5.5871863
428	9.2293005	-2.263452	0.8851828	-0.11541041	7.0168915	3.7218359	11.975522	-7.5693207	2.6014407	19.318932	-0.1683306	8.556882	0.81734294	14.1530485	2.6327693	12.213897	14.949725	0.6626274	-6.15486	11.529606	16.446932	4.0634294	26.187387	21.748499	-3.5877025	1.6594769	5.61771	22.949974	11.310654	10.740266	8.032786	30.134382	11.348691	15.912658	9.453495	8.537862	13.028537	6.9743576	16.193726	13.456508	16.137747	7.3181663	11.377467	11.585937	13.3126	8.214291	-5.416449	5.118766	14.8474455
429	-5.5331063	0.9548003	-3.3271372	-3.1385078	3.7964957	0.8230855	4.3564353	0.5813735	2.0683298	-7.181601	-10.003193	-7.615564	-4.9237556	-6.696247	-2.0229616	1.499659	-3.123272	-0.2890142	0.960921	1.4343933	0.10299953	-1.5913959	-0.7406833	0.10062329	0.086826645	3.2611227	-0.2603551	-7.2206492	-2.4197977	-3.0466163	-3.3078861	-5.356737	1.8265585	5.5222855	-2.2402856	3.2501018	3.6391175	4.674916	-2.0397182	-1.6685535	1.907084	1.214969	-1.3392922	-3.7830422	0.5974185	-0.52910364	-6.8254037	-1.5674993	4.206176
430	-2.6443138	-1.4536552	16.20968	6.1659775	6.7608337	-3.5296748	5.184282	3.8061001	3.7152092	-1.5778065	-2.514131	-17.443777	-14.780206	-10.570949	3.1457539	-2.1633976	-3.6737583	0.50597984	4.313776	2.3049223	19.975565	20.796915	13.564658	20.883314	3.3042572	7.634382	11.310936	-3.775344	6.0142937	-3.179835	-10.884431	-14.950187	-12.959271	-0.43130425	-22.255983	-4.105852	3.94231	-1.7588434	5.679764	9.487769	4.4468927	5.4960003	3.7347586	-0.25328937	8.231778	-1.6347227	-3.4468575	-4.511074	10.995143
431	18.050125	10.310433	16.025606	13.00089	1.2453785	-1.8978332	12.2933655	-8.068405	6.507014	3.7751057	8.19049	16.62226	13.727745	5.767849	15.782903	1.0685481	20.583704	0.7399254	3.2818851	-0.65712243	10.219301	11.04086	9.498631	14.873641	16.11437	17.618715	-7.668814	0.007247925	10.655031	5.8536506	3.3176754	11.19621	-7.422339	2.1163235	14.168738	0.29622665	10.315893	8.140856	4.418934	10.698296	14.991422	-7.0164065	-9.183033	4.1868215	2.8074973	-0.26171476	10.53069	-11.928357	6.7165313
432	2.641456	7.540541	1.6665978	9.252717	8.730413	4.8755345	3.7520463	11.320641	6.958961	-5.970197	2.679559	10.072146	2.3566349	-4.2082086	3.9384487	5.1903973	0.8662998	14.087745	4.6972127	-2.885666	1.0364677	3.2966518	-0.49147987	8.530318	8.493187	5.033669	5.6191087	2.0172186	-3.124728	14.698796	-6.3119373	4.6546226	8.415086	5.0507603	3.100608	5.9683805	7.8936152	-3.738271	8.239579	2.830637	2.610319	3.5030358	8.870389	4.4356513	4.788941	7.4722123	-5.8106694	9.673566	4.3926883
435	-6.8921165	0.0637606	4.3516946	-12.379537	-30.504755	2.4725673	7.0900884	-19.818321	-0.9347618	-1.7667551	3.7383587	3.4259417	9.354571	-6.681639	-3.8664558	6.5196786	10.659775	14.204479	4.019567	3.7089176	9.431771	2.060445	-7.51569	-2.6394522	2.56759	4.245484	8.978976	9.23676	4.779316	-11.268875	10.229479	5.54221	6.694243	15.140967	10.454441	-7.90647	7.4152412	6.439326	3.4181697	-12.062019	8.621972	2.324052	-13.625264	-8.251819	-4.330898	6.542436	7.080011	3.3145342	0.44152007
436	-3.8782246	-6.753432	9.207479	0.6033959	3.808904	10.4978895	2.869086	11.714527	5.270605	-6.822245	8.663594	4.322218	8.882749	3.9728315	7.307529	-4.518706	-5.089054	3.2781432	7.1089587	0.90185946	4.875405	-13.0690155	1.0554131	21.4074	7.770764	6.2395797	20.009882	13.47906	29.443237	15.400275	-0.10622772	0.15243244	11.226916	5.456112	10.662804	7.333594	8.9738865	14.803664	14.207246	20.353056	21.043186	11.559226	-4.7968183	7.4929447	23.301935	11.36221	-0.8468332	23.154333	25.344458
437	12.0685	14.966518	3.2189875	-2.2153184	-10.5079155	-1.4877151	9.5918665	4.9450455	9.303818	1.0760748	-1.1772474	0.61801094	-2.572846	4.361953	-1.1038309	5.805853	6.6333923	1.7144561	5.668125	1.2491058	1.1768099	4.678266	-3.2311156	-3.926492	8.221276	8.750737	11.762123	6.275287	0.66314137	8.6743555	9.090308	-0.540615	0.6074028	-0.9596155	7.6514716	-4.7786183	1.345774	-12.417552	3.6497405	2.7992036	-1.0810858	-1.9982542	-3.6642363	-0.9442553	-4.4119887	-2.8285072	-0.26743117	5.45961	1.0944738
440	1.3444408	-0.6645264	-15.5973625	6.152561	1.6629204	-2.2428005	-6.816667	4.5508223	-1.7135192	-3.9229424	-17.951487	-4.2361827	-3.9828851	-0.8938628	3.7493744	-9.437571	-17.915047	-4.002954	-2.7439957	3.3630085	-4.12192	5.5711403	-11.394235	-6.778038	-1.6240888	8.345933	1.2568144	-9.085753	-7.319039	8.781089	8.060986	-2.1749046	-14.834018	-5.558458	3.7171354	-11.460419	6.298729	-3.2285154	-9.016111	0.71537185	2.2409363	4.0903707	6.44393	-8.576898	-7.9151397	-6.3543983	-11.151734	4.6236563	0.05994316
441	-0.18002446	9.440564	4.502743	9.600956	-8.925472	-5.005011	6.8345895	7.785539	-0.89621925	3.959401	-2.3230736	3.0900915	8.193358	-11.241582	13.86703	8.297556	2.156733	-0.8666585	5.1074347	7.134127	-0.5244951	3.6401806	-7.3581557	14.223068	0.44788733	0.111870766	-5.8361263	5.156076	11.140419	1.449265	1.5864143	2.0992367	4.856479	-4.6863637	1.9064097	-0.8334357	8.7375345	0.6254072	0.46326032	2.235037	6.3464756	1.5506759	4.2370057	-4.5290685	4.883697	11.77097	1.23447	3.9403613	-0.7444293
442	-0.021042665	-8.3240185	-2.4746788	3.2953987	7.6753464	-7.4209657	-1.0297413	1.6856312	6.5765595	-6.149863	-4.6289477	-3.1636436	-8.322629	-5.6002336	-5.4355483	-8.581696	-0.028813362	-7.265841	3.3394058	-0.8882942	-4.44712	-2.1579826	-4.404836	7.5301538	5.2788434	-5.9079185	-9.084144	-8.436282	-9.152314	-2.5325441	14.943459	5.311302	6.3074775	14.36214	8.346623	11.217814	18.615181	10.351251	11.991451	5.661509	1.9573709	9.513919	1.1489205	8.656875	2.6455767	9.460617	-0.85451776	5.063398	3.9700003
444	-5.4646378	-2.2832692	-6.8591437	4.110868	1.7573296	-0.1452307	14.021283	0.8434275	3.2875884	-2.1635294	-3.7641375	-3.4267972	0.5462615	5.0014834	1.3943844	-3.5882986	-2.4204838	-7.797327	4.6360703	7.7125945	7.1758723	3.5777233	7.024362	2.1412218	2.2119935	5.2766185	4.123729	5.0902524	2.1660442	2.9724815	-1.201044	-5.206677	-2.092044	2.5526156	7.230644	7.6504097	12.144202	-2.1480348	-9.12403	-5.980881	-2.4224823	-4.945368	-4.1553245	3.6891413	-11.136871	-6.5151596	-2.9892294	5.841124	-6.534542
445	-12.365451	-15.886525	-13.470684	-7.561319	-17.836592	-23.394419	-10.054432	-16.897165	-14.5260935	-16.001642	-14.9769745	-0.53313494	5.1817136	-9.321553	-8.131406	-10.763455	-10.962031	-7.728192	-8.331714	-16.245268	-22.322771	-19.75744	-17.054174	-16.17924	-2.1987398	-14.49688	-3.793237	-8.747171	-15.64866	-14.736529	-12.003212	-15.236038	-15.456672	-20.86423	-7.1024423	-7.6930065	-8.65221	-3.5604231	-10.083638	-10.290328	-11.286721	-6.9545746	-12.2263155	-12.759055	-12.038422	-11.721939	-5.8141875	-13.868096	-4.0031486
448	0.5088058	8.833687	4.177016	3.7684937	4.9559293	1.4110264	1.2490245	11.38606	5.575493	15.235306	4.9108653	11.696308	15.805814	16.458326	-0.002840996	7.094707	11.163587	9.588529	6.0662227	18.791506	2.9912856	-8.96145	8.34868	9.932561	-0.1979367	10.160381	11.605208	12.083134	4.3916774	3.4205523	7.0555286	7.9779906	1.0802059	2.7442348	2.26012	5.312222	7.683188	9.890204	6.1270385	-0.61263424	6.9991493	-2.6105793	5.6149	9.747399	9.405704	1.516635	16.844027	2.0977104	1.7992798
449	2.6100821	4.464721	12.11499	14.051198	-4.0547304	-12.386991	-12.843231	-19.524927	-29.761366	-17.405926	-17.362545	-12.433979	-3.526355	6.0680184	-8.959218	-7.7490883	-5.3537574	6.769022	7.6912613	3.6905766	-2.3771982	9.485113	-8.249048	-3.8018036	-10.411847	-9.294574	-11.46502	-9.206074	-3.2738564	-0.50388753	2.5651376	-12.372354	8.749248	4.5559244	3.2568245	0.23401292	10.640857	4.5456624	-11.969707	-12.050117	-15.021664	-4.7344975	-8.065761	-9.398096	1.7721227	0.47675005	-1.4790956	1.760599	-10.184014
450	12.241605	12.539937	8.216079	7.0943356	8.663705	2.440749	16.680443	3.7680023	13.601861	8.368128	13.459666	8.44053	5.5392957	8.440651	8.621112	10.445976	7.4313965	9.384112	1.5529004	6.912596	8.976327	6.6629252	9.681565	3.7343414	9.135364	4.3672786	11.185679	10.629928	9.113692	7.531386	7.830569	6.318805	7.6768355	7.052237	7.9489455	7.092877	8.039524	8.566136	9.11389	9.931975	8.734162	15.763188	2.909126	10.731715	12.913155	3.9526503	5.0155435	15.281559	12.804382
451	3.4705982	-0.51418036	3.0256674	6.231045	-2.735076	0.60596716	3.0908697	-7.1620674	3.6353722	1.8195635	-2.0948308	2.0814857	1.0396911	3.8709981	0.37336692	0.38052788	3.1774523	4.2093043	8.268816	7.671595	3.9739904	0.9204397	3.80112	2.1249895	-0.30632257	-4.5976925	-4.2661595	7.865319	1.4272333	-0.5192999	7.139107	2.4266193	3.1030185	4.9078736	-1.8269762	2.3522108	7.6909866	-3.1820881	-8.515948	5.408067	3.737692	1.228211	3.8028438	-5.8381	-4.0526214	10.359836	-0.53305465	-4.5282702	8.922503
452	8.9194145	-0.32963124	-6.7401314	8.028111	-6.1087775	-0.51568097	4.5615435	-5.328667	-1.7132273	4.766992	-6.5633492	5.565294	3.3771935	-0.92657965	3.014517	4.8895373	3.7064574	4.404878	11.162745	9.838523	6.5668945	9.297643	9.684395	0.53062767	-2.8570871	-1.5357491	12.187947	2.0416167	5.700077	10.101905	1.60504	9.227674	-1.7796942	9.411598	3.689484	5.555807	3.314394	6.368648	8.822739	4.13505	0.5963723	6.116546	12.492108	3.9445493	6.0425224	1.4223331	6.649099	3.372839	4.118958
453	-2.9626482	-7.1870136	8.722687	6.43255	-10.715642	6.029637	-7.5573287	-0.053693574	1.8352174	4.25117	7.525	4.9877496	0.90567046	-3.0055428	12.305107	2.1331408	-2.7203875	4.4954076	9.235899	-0.9603029	-3.0832357	-3.5632527	3.9601986	1.3348207	-6.733395	-5.0347447	0.47776556	9.275645	7.8368874	-1.2709566	-14.188075	0.21310703	7.3689647	-2.765156	8.408678	-3.0073297	3.693073	2.5210867	1.3419663	2.1969624	3.3623164	8.653007	11.070783	7.0447755	6.2675056	-3.986292	1.536478	12.150776	4.2454724
454	-4.612109	-5.755699	6.1774917	-5.0175433	7.5103607	9.932923	6.587814	6.3968277	-13.817746	-10.438286	7.9229565	8.678486	3.0681334	-6.2962937	-1.5014111	-4.110267	4.361094	5.079877	-1.7886552	-6.2391124	1.0613117	-3.1344802	10.216998	7.120461	3.083648	1.3508545	12.013158	-12.305387	8.231832	9.266715	14.898555	3.2675636	-1.0286189	-5.871412	6.1930523	7.2390265	-3.0888424	-0.11285559	-5.6122756	-5.007952	14.637416	12.144174	4.9302993	1.8813118	7.8239446	5.8070583	2.7195828	1.1987203	-10.2802925
455	3.4281456	6.4400406	-0.02663072	4.9697485	8.456996	12.196122	1.7328953	14.23914	21.57511	6.5802555	3.6420267	13.885825	2.9021225	18.527369	10.030009	8.9693	11.465752	9.132725	4.0742416	14.26513	0.7852877	7.1906905	10.345826	8.773568	6.642237	8.651856	9.526528	13.580086	-8.641681	5.460567	1.4223896	2.5906665	9.77827	16.99291	13.420011	6.250412	6.315931	12.6883745	9.327035	8.6359	16.111643	8.139548	10.39858	3.4384491	5.3910832	10.64808	5.6660037	13.306287	1.8338636
456	1.2302359	6.6355424	-3.5649395	-0.76376873	-0.99750584	9.107904	0.64157295	10.79794	-6.31541	0.02498277	-5.572248	-5.8140025	1.4596678	10.177667	-6.4173284	9.526909	-11.026078	6.0576606	5.959118	5.873832	4.281997	6.617995	1.9299392	3.2482452	-2.8250458	-0.8124197	-11.286979	-10.614804	9.408244	3.5838165	0.6545301	3.292371	2.882034	6.9642577	-1.8686504	-0.32506403	-3.4227238	-4.167271	-3.2243211	0.09549447	-0.7044756	1.2182641	-0.46656418	0.5418529	0.9284242	11.67224	2.725744	16.96007	0.364995
458	5.4025345	-1.4263096	5.0792274	1.039867	-4.1194243	-8.386965	1.4315248	6.552334	-0.4756317	0.7956157	10.50472	6.8975844	-2.332009	5.67004	1.9017442	4.8525805	-0.9631011	2.5845392	7.9088173	6.394873	-1.5873224	-8.939353	3.3685925	5.7845244	2.503951	9.670421	-0.8128362	2.607289	-1.8303486	2.61194	2.775975	12.60791	7.6208453	5.3769536	4.785951	1.6365582	0.9887085	-2.1617892	-2.8653698	-4.7534957	-2.0415213	4.2099977	8.979911	5.8918815	4.095094	8.968567	1.3197287	3.2743654	0.09189538
459	3.3743331	-1.9546062	1.1078206	5.8109894	3.5340836	6.0560417	0.15160954	8.608829	2.0904863	1.9759938	2.0453398	-0.6103752	0.09991232	-14.387127	-3.1313992	-16.653145	1.6009051	-2.2072165	-1.3177223	-11.693883	-4.5098934	-4.5022078	0.30115905	0.41146645	-1.4089824	8.078677	-1.4561672	-8.011853	-1.3389573	-0.03437702	-1.0826926	-6.62632	-2.7473898	21.557863	7.0255356	4.099732	8.9853525	-8.456134	-2.9479008	4.697628	-4.9894786	5.574679	-6.2104053	7.091154	1.2084553	-5.8824463	5.4424386	9.781877	-3.9077375
460	-5.450466	-7.945661	-9.809455	-11.055885	-11.0155525	-4.724664	-15.707944	-0.11988839	-6.425466	0.9992675	-2.8805273	-6.2788024	-1.5415473	-19.864584	-2.7690227	-10.620448	-1.4940968	-12.069107	4.041331	5.080444	2.6429293	1.3014845	-2.8700364	-1.7094685	-5.6650567	-2.1628382	-9.726206	-10.753494	-4.5024266	-7.689629	-3.6285439	-3.4077985	-3.1308296	0.33769974	-13.347694	-12.938819	-7.1506	-6.772133	-5.232727	-3.398405	-10.483415	-3.909872	-2.6355467	-5.6139054	-10.486113	-5.120739	-12.440727	-6.9461155	-12.329068
461	-2.4135208	-2.2372696	-5.550491	-11.259689	-7.8814087	-1.1461935	3.0228074	-2.4915411	1.6307297	-3.4524505	7.991715	6.825503	1.7590376	-1.9069208	0.11142763	-5.5091014	-2.2209015	-4.444279	-1.431193	2.9247487	-2.3615406	-9.612308	-10.848231	-0.7135075	4.1401253	-10.947326	-10.380746	2.1216729	-2.0637476	-7.558639	3.484148	13.000941	6.6368847	0.8265188	-3.3251932	-3.7003667	-14.874107	-0.82884294	10.295252	-1.5433961	-3.7265632	-15.750923	-16.134542	-7.757475	7.686154	5.6812196	-0.35768238	2.6037693	-2.7382162
462	-4.0489783	5.0143704	-1.0488803	-1.8623201	-4.3080077	-0.103156246	5.368145	1.222035	4.495506	4.2920804	0.47964254	0.13229482	5.435516	10.403226	7.089779	11.1571045	7.759964	1.613143	5.322362	-3.004034	-1.1942726	3.4753244	-4.0987782	4.054148	0.830694	2.2396111	1.2589917	3.2275827	8.160241	2.0587971	1.9100308	7.670136	5.995234	8.028197	8.961673	0.88842744	5.403279	6.673268	10.253871	7.0163846	1.7258476	2.2775643	0.5247538	2.8874404	5.01574	4.4699206	-10.383631	-4.295098	-1.0355393
463	1.9952596	3.6631806	13.633942	3.2437603	16.934614	-0.30960515	2.9333534	11.318931	4.835366	13.336109	9.009793	3.8420866	6.809017	7.315105	11.650275	5.1252046	11.381045	6.011828	-0.10534191	11.93681	10.334213	8.543601	15.504695	0.27142075	7.401249	8.746277	0.5345947	4.2625556	-1.9398712	6.7932944	7.5605226	-0.16662973	5.195041	3.8301973	6.837771	-1.6146736	1.6920754	6.757114	-9.632097	6.227522	6.5910378	-2.3712575	-0.00441432	5.4169793	8.194899	5.484638	5.542007	1.1327381	7.7933383
464	12.725863	-1.8460003	13.186382	18.291578	-8.537137	12.904189	-11.747841	-5.800564	-14.913273	-7.5135293	-8.09176	-9.905702	-4.1144147	2.6316016	-11.48016	-8.791188	-3.5613384	-0.84134007	-0.9715068	0.47866416	-5.636234	-8.723315	2.3155036	2.0876672	-13.0255995	-1.6236649	4.3050647	-4.0420303	-7.774452	-14.148698	-3.4479802	14.423953	-2.8472595	0.022803077	-11.668725	-0.57770157	-0.2776804	-9.010129	3.2721882	1.0556542	2.3379776	-7.8305154	-0.7853222	-7.397572	-2.3885736	-7.868356	-6.3255734	-7.4282804	4.431846
466	9.368134	2.9194489	11.960929	12.150132	9.676934	7.124143	13.059672	11.279788	2.6886895	23.72204	2.363044	5.785991	10.849995	19.536016	10.181054	0.06125434	15.025876	-0.39156786	2.0896525	11.264628	-2.84083	25.773376	11.54964	10.367168	4.3064218	4.335796	7.831096	5.501379	6.9763494	4.479381	12.741544	-0.113101125	9.668995	4.960953	8.095914	17.925688	7.6982627	11.021225	-3.2283688	16.197771	5.144671	11.981185	2.1408918	3.0155048	11.944369	9.166998	16.343397	8.3694935	12.7191925
467	9.064189	-10.804982	-3.9469407	2.4529245	9.893238	0.68745685	1.2587854	13.860705	-5.847069	-12.434342	-1.2588136	8.822843	13.826542	12.174411	4.0734444	9.790644	6.0901737	-3.4060895	15.505432	3.1292877	5.302096	6.216278	-0.18006675	2.4688022	9.549355	9.361893	3.2165623	2.5515404	3.747554	16.487944	7.106327	6.034888	12.601426	20.453232	4.7182918	-2.8804073	-0.6150398	-5.7743416	-7.242003	3.1664765	6.071326	13.837128	3.9664814	9.338595	14.873553	9.7874565	-10.532289	-0.8710969	12.609509
468	3.5990798	12.868241	12.368955	16.082027	7.9131637	5.4881935	6.416401	0.527325	-6.278712	-3.4384632	-0.12626018	2.136727	5.1433563	0.33084598	1.1139649	7.393963	8.544279	6.931278	4.17078	12.261415	5.279128	8.978057	-4.577373	9.880179	9.612422	13.17189	-2.6125267	3.7219868	4.3126445	9.481812	6.4022274	7.6790977	8.027686	6.7289777	8.414937	0.7040773	10.166303	11.489079	9.255817	4.660339	2.252857	3.7168846	10.179524	1.4692893	7.1814957	5.0059404	1.7733773	0.7210675	8.339616
469	5.3613663	7.0778923	8.245219	9.893144	11.579291	12.443616	9.82912	4.3520107	10.901549	5.839106	10.248942	4.3134847	5.290132	8.428905	10.58134	7.635063	12.652283	24.709444	5.709866	7.5945587	13.222794	6.3053956	4.949489	6.017565	15.547711	-0.5114287	8.111831	-3.3795884	10.986691	4.4498367	4.6696286	11.797401	5.171558	5.6258063	8.114181	-0.48105845	14.064666	4.1053333	9.820351	9.360873	-0.7922635	8.491516	7.289656	11.46624	7.5810714	13.308411	4.1990333	1.7172375	-1.930531
472	1.4327451	8.532444	-4.1310105	-6.018818	3.7053144	-3.6416395	-9.185761	-6.5041885	13.521747	8.330092	13.8973055	0.56379044	-5.7532578	2.181368	-2.3643649	-1.1756538	-7.192949	-11.512671	5.9396725	6.539656	4.3523903	3.0689783	5.331363	-3.893449	-16.085281	1.3538065	8.782504	-7.269869	-1.8977951	9.169426	3.2811947	12.45667	2.8470297	7.102215	2.303514	-30.992773	-5.2989593	5.3519797	-12.302623	1.5115258	10.955682	-2.6336887	15.02253	8.462632	-7.513396	5.8934464	-21.33181	-2.3422844	4.2729526
473	-4.762938	3.4916859	8.338319	9.721366	0.44547176	-27.924768	9.545687	1.6521698	-6.193135	3.9865265	4.107476	7.281463	18.850409	2.0227845	11.957568	-6.9221635	8.71868	-2.4893744	1.4224358	9.045512	12.743314	5.9744554	5.544769	0.50047493	12.233539	-0.81856996	5.724522	6.95855	20.504251	-0.13061261	-3.1336002	4.514628	14.809497	16.30463	6.556215	-1.2707955	11.974819	-6.9856753	23.082567	12.891004	-7.9863467	1.5776815	7.731617	14.213643	-5.663132	5.702027	1.4541416	-6.793134	2.4964128
475	8.0654955	-8.540089	-4.042026	9.4771185	-0.76905805	1.6188984	-5.270755	2.855463	-7.08897	1.8772558	-0.10285679	-9.367226	0.88703895	-2.5237749	5.8088584	-13.132266	-5.9411526	8.659574	-6.9014683	-1.3394667	-4.022543	6.1698823	-9.361283	1.1963705	8.444236	-7.5864472	-4.555534	-0.8327982	12.185483	-12.098868	-0.91926104	1.4838554	-5.5304446	8.291099	-3.4407222	2.9255226	-8.806558	5.0786066	-11.5675535	-12.990952	1.394968	-10.145923	1.1733197	-7.716002	-5.753372	-0.4447731	-7.327993	-0.82028294	5.0325003
477	-1.5668254	5.0795703	12.369153	-0.32993215	5.6141343	12.523788	-8.51675	-4.67285	-0.6249685	1.4390411	-5.582853	-9.909328	3.1038315	4.389747	0.46507946	-16.636152	3.8279047	12.154569	1.9151806	6.2527194	7.5367846	-7.7487297	-9.728696	3.0621374	0.06102385	-15.715056	-8.061356	1.3040109	9.114723	-2.634917	-16.820364	0.22432232	3.9924023	2.4020326	2.9498103	10.830127	-4.5485787	-10.911873	0.3841224	-1.19405	-12.21523	1.9258226	7.02903	9.948934	-3.2541773	-14.56308	-11.211278	-1.5109099	-1.68321
478	-1.8967896	0.34517416	-21.755167	-5.5515785	9.120886	-6.3857255	-7.691183	-1.4430313	2.7466993	-10.106624	1.5224463	-8.894707	-1.2596923	-5.3851323	-4.4690957	-8.341693	-4.9068837	-8.968026	-4.4138026	-10.400416	-1.5553082	0.47901472	-9.997822	-14.478092	-1.599073	8.00073	7.410875	-2.000188	-13.77858	-9.693941	-3.534104	-10.485188	-14.25039	-3.1187143	3.74344	6.6148076	-4.961549	-7.6888337	-12.260468	2.640736	7.7504325	-12.889409	-0.8099785	3.450237	0.44993177	-12.444489	-5.0946383	2.7976425	1.5081955
479	-0.45154095	-4.732045	17.92716	6.792347	-2.967599	-3.5966232	1.827086	-4.276503	9.206242	21.166668	0.3796641	1.7556232	-16.440262	0.19209003	6.424093	-6.747967	17.443232	8.584051	9.350201	13.620861	-1.3966776	20.969366	12.9249115	5.7988434	8.932572	-5.1164093	12.330033	-12.038871	8.314541	8.527313	-8.912156	20.338415	-4.533455	-1.133514	-0.30131784	-12.404765	-0.62269276	10.507103	17.882597	8.907871	1.2468969	-4.9686217	-1.0172243	-12.101436	8.562734	-6.0474257	-3.098278	4.7918944	-1.101472
480	1.9415727	5.091388	2.8849466	4.992916	6.016745	-0.29396	-0.628944	-0.1692059	-0.03276229	-7.1643844	2.065224	9.827908	-0.7778309	6.2626996	7.113888	4.1022916	1.489143	0.75211865	-1.4533464	4.066429	3.41878	2.8156092	2.3895423	2.975523	3.0595968	7.66532	5.537892	6.433905	5.4870834	6.261151	5.136168	3.3533905	6.670999	4.7780514	8.161077	7.2314262	4.9715333	6.8149877	0.9395097	0.22262986	1.4880399	-1.8092607	3.456067	8.78014	12.789464	5.8263454	6.5188403	8.187564	9.735226
481	-6.2832165	-9.247951	4.702439	-6.6133075	-0.20637517	-0.14454222	7.971124	-8.905254	13.417119	-1.5462664	-1.1639553	-10.427142	-9.3229265	-5.767599	-7.411026	-11.795754	-3.5750377	-6.4767356	6.908299	6.9517913	-4.172176	-4.191399	-2.371729	-15.241585	-6.9432616	-4.1077247	-2.6615021	-11.0997095	3.0301917	-0.1731743	0.48106018	1.1438987	-4.1490808	-9.109326	1.0151926	-0.35203895	-0.4130853	0.090439	-5.7798524	-6.894625	-0.46402454	2.1180289	-8.535674	-7.083357	-16.94805	-6.6196213	-2.5868208	-8.172315	-4.10812
482	-11.630249	-10.047546	-1.2042994	-5.290673	-13.157356	-16.238077	-3.9477932	-14.091133	-21.658617	-6.620876	-11.712806	-10.543378	-16.171944	-4.6835446	0.31010714	-10.183818	-3.569072	-1.4542004	-1.4110742	-11.53217	-4.625919	-6.444332	-3.0018547	-7.312383	-12.243407	-11.639913	-5.486227	-7.3129888	-11.43964	-3.7268505	-9.026917	-12.601804	-0.22754216	0.7898689	-12.286037	-13.696322	-1.8488836	-13.871811	-10.21064	-2.8269908	-8.745711	-4.3066	-6.409413	-5.7775936	-1.7389716	-7.0736885	-13.1011505	-11.053894	-9.411285
484	9.538176	6.0248184	-13.01889	2.4443226	1.7887411	-8.310887	-6.4543915	14.732613	13.218697	-0.33330324	0.6916202	-12.7817335	3.6805298	6.041736	6.8105235	7.1162286	8.143043	-0.03454548	3.015694	-11.288956	-1.0214723	-4.5363264	21.412714	0.5361743	-1.2627951	3.2310498	-15.287396	8.064454	0.2009372	4.124944	10.249111	6.748142	-0.47544947	4.257426	5.413132	2.0842195	-6.688029	1.9433926	3.7102375	2.234423	2.1844141	-15.926704	7.23739	-0.98994637	4.24509	8.164402	4.005914	1.3428274	3.1162431
485	7.8227654	8.229396	2.3305657	4.7107606	-0.38679028	0.2464873	-7.3259845	-3.6872826	6.2475376	1.4599375	7.4406524	7.7359905	0.58463955	-4.4134603	8.736463	-7.840547	5.5490456	-1.4897643	-0.12497151	4.2667603	0.16000707	1.615316	2.042514	1.8522806	10.616005	16.0123	18.286844	-7.4940515	-8.029244	-1.0664598	3.4198134	6.0025926	-0.7868636	-4.3236613	-7.277355	-11.083438	-9.3284235	-9.259694	-1.464964	2.5670109	-0.95712256	-5.3544445	-4.800993	-6.3967547	-1.9685665	-4.5237517	0.30991894	-3.5093133	3.6416426
486	14.928893	-7.7935195	5.1529293	-0.6899216	0.07554328	-11.19283	-1.5548922	-3.925378	1.6024271	-6.1298676	1.7759895	2.8636587	1.1485691	1.4127655	5.098803	-5.1875415	3.3080919	-3.7284214	6.188877	3.0831156	-3.978503	-1.5589247	6.3784547	1.1892362	-1.8086656	-2.8256624	8.186489	3.3886592	-4.9679313	12.132271	2.5810049	6.4207096	-3.1226177	3.6806843	3.509915	2.0793173	0.6135781	-3.2840967	8.288972	1.1371378	0.77248365	-1.3633713	-5.2094016	-3.0131772	2.489865	-1.3479639	-0.11655116	0.12537782	-1.973803
487	3.0732849	-8.201794	11.969844	9.1068735	7.201372	-1.5211011	8.7598715	10.669543	0.06117026	4.065697	14.865334	6.8598866	5.717163	13.968495	3.4606934	8.849678	-4.4843297	-1.6576256	-2.0173342	-3.4457502	8.043939	-2.192633	-14.830556	-0.9736987	3.9559982	-1.252112	7.015629	-4.0216136	-3.9370012	3.0739965	0.85132927	2.6209748	9.831588	-5.591425	1.8100373	7.1250663	-8.47527	1.4927548	6.0959744	7.9283032	4.0443993	4.4113655	9.104632	9.020891	3.0693681	5.3882923	13.994625	7.71256	7.7630334
488	-4.208808	-6.3687363	-8.986688	1.5031163	-7.048195	-3.8517663	-9.342138	-6.278942	3.5025494	-8.476364	-8.906868	-3.4466345	0.56487453	-14.369052	-1.2163929	-7.3381176	-4.7591286	0.6289978	-0.8112404	-7.5955544	2.0865722	-8.954075	-13.918884	3.2065709	-3.0822878	-9.38984	-9.671222	-4.039072	-12.412404	-6.655931	-0.60021657	-13.276378	-11.608026	-5.7434173	-10.642913	-10.017486	-7.0191655	-4.140749	-7.634935	-17.4796	-5.1547256	-8.677097	-13.693717	-8.318561	-10.325183	-5.6483364	-13.292755	-13.840272	-14.613133
489	-3.6950219	-5.0536084	-14.880305	-8.579728	-11.661133	-23.902258	-3.5859392	-10.739517	-9.361396	-11.964061	-10.33319	0.6194071	-10.257606	-7.833111	-3.600703	-16.827425	-9.1522875	-14.880573	-8.152893	-16.996988	-7.571872	-12.546039	-6.1943035	-11.900434	-11.190758	-21.500399	-30.989014	-23.084234	-17.348417	-19.997501	-22.462511	-14.753465	-9.9373865	-21.99888	-14.257484	-4.66998	1.8638874	0.60362226	-3.505519	-2.7553914	-2.9725754	-7.648932	-5.4088902	-1.7766021	1.7536192	-13.478728	-18.85148	-23.782965	-24.309378
490	1.4018731	-5.2217784	2.2631104	-5.7622204	6.627838	-3.4547043	-6.7177987	7.9126153	-2.6199868	8.188205	-1.8397261	-4.606758	3.8737106	9.526652	-1.0405821	-2.526992	2.3463843	-3.6115646	5.066751	-5.3372593	-2.5190327	3.6088865	8.857162	-5.247439	2.5103042	-4.423	-6.714758	4.1365447	4.3718033	-2.2502859	10.470826	-1.204007	7.2359633	12.398631	8.357936	8.256021	4.5725665	8.821921	9.093656	17.941244	13.279187	-3.07273	19.347746	4.435623	14.463807	-5.570072	5.3410316	-0.8159942	-0.18057306
492	-1.0760392	-7.779337	-0.37669787	-4.141381	0.17488258	1.9275006	6.214106	5.7537065	8.805602	-4.184272	3.0817597	2.50766	-7.8557563	0.6669267	-8.079263	0.454149	1.6507853	5.659548	-3.8916082	3.1236727	3.5537412	8.912105	4.106409	-9.121088	-0.7731652	13.916675	-5.281982	-0.45918426	0.063295126	-2.4111977	-1.8028002	-3.909572	7.1856956	8.011154	1.990183	13.71433	6.478946	5.041099	6.0700917	8.302434	5.842753	2.4109192	0.9397753	3.517194	5.966289	-5.562132	-2.2890449	1.0445801	5.925798
493	-3.9526503	-6.1057496	-8.340602	-4.1487107	2.996438	4.427159	1.7190653	-7.1256843	-3.4520743	-16.53919	-10.407164	5.463488	3.671426	0.40197024	1.7631868	3.7701747	-6.930273	-5.4813285	-6.4727206	-6.320249	-14.04454	-3.3927002	-7.813894	1.797793	5.751822	-2.3000305	-4.2048717	1.0416105	2.2706406	3.1680949	-1.0176567	-2.9032633	-1.7374763	-3.4058373	-14.68132	-0.2201565	-2.3292239	6.628118	1.0535226	-4.484936	5.089729	3.1973002	-6.3039813	7.6195674	-4.2222548	-2.9653091	-6.2273235	-8.703483	-8.326211
494	-3.9005997	-2.408819	-3.0670307	2.724082	-4.8414216	-10.324409	-1.0187651	0.6069285	-5.25105	-5.912304	8.021565	-1.4359971	-4.220834	-0.6473181	1.4408137	-4.6873937	-2.289013	-11.402259	-5.491759	-1.5963479	-2.691412	7.174328	6.7145762	3.136762	-3.320305	12.112966	4.773747	3.2731898	-1.9471039	3.4346988	-0.52550834	1.263404	7.40616	-7.957964	-0.5128659	7.5493093	9.985308	-2.644335	-3.6828358	-10.877811	-1.1550694	-4.3118305	-14.324107	-4.3082166	-8.101949	-7.308302	4.8127475	-2.3703296	1.4681276
496	-13.449173	-13.459064	0.7314208	-9.695261	-20.857496	-7.974495	-13.822269	0.990696	6.53187	4.8905444	-13.795718	-11.870377	-11.198863	-2.7744694	-18.810707	-0.46075955	11.016235	-9.737279	11.256146	-2.5666153	-9.544631	9.164922	12.254359	7.6438847	-6.689197	-7.303526	-4.478935	8.805562	1.468083	9.450294	-0.36605778	4.7001843	-4.411534	3.574089	12.288826	4.029923	-9.022921	0.7173675	-13.916934	8.691483	6.015886	4.2826934	5.5992026	1.2445774	-8.475963	9.999143	4.9421144	13.969598	-6.247908
497	30.771746	2.9761841	4.5873427	13.706123	-2.2931073	1.1456968	-7.4706855	5.2459016	7.637102	-0.0385437	9.648768	8.932179	2.0566943	-2.0573003	5.873003	-1.1536287	-1.2353586	-0.076420784	2.2943585	0.65806335	-4.1640325	-3.2702274	8.017653	0.3387197	8.086407	7.796839	6.3159423	2.8915088	3.1808043	14.113777	6.968411	11.003179	5.7945	-2.4797065	-4.6417527	0.66565084	5.4052944	-10.027141	-0.2682754	-4.8165207	-7.3244877	-7.8892517	0.2907268	-12.64803	-1.4102811	-0.14581077	-0.8731423	6.2688975	-6.6430297
498	0.9774132	3.4486358	13.009383	17.311384	22.37174	16.20739	13.111978	0.9700954	13.1215515	9.171477	11.429054	11.509889	11.18924	13.297273	8.738097	8.513916	-14.438064	-7.7828255	-5.8996925	-4.891298	-1.5993217	-4.9078245	-6.5304146	-0.38874772	4.8908577	-4.7158036	-10.001147	3.1632557	-0.38151315	-3.0598812	3.5069234	2.3853338	3.6467817	6.800736	8.488422	4.952048	-3.5811157	-2.969085	-0.73346615	-1.8983525	3.0580251	3.3111508	3.2327747	0.949316	4.0034084	9.474856	0.5241108	1.3343953	4.9353375
499	10.355104	6.3065434	14.089309	7.325104	-14.853108	0.95459586	-0.74165696	-1.9923712	-10.680049	7.970328	1.4419433	7.993357	14.0082655	6.4509263	11.266334	7.91445	4.727384	10.084759	-2.880212	9.905454	4.2142296	7.644451	10.990903	15.499047	8.166482	3.5378358	0.55147845	9.177495	4.810505	19.444384	19.283836	23.976532	20.134653	8.649363	-5.796725	-15.227468	-17.311203	-13.810033	-6.426207	3.73759	2.0491192	18.23629	-0.91659087	2.626999	6.302052	10.76812	-0.13998811	17.807493	11.371204
500	10.77419	11.655353	11.956425	16.45484	23.74118	9.610659	14.555646	5.610953	16.257442	9.171058	8.722074	18.484032	16.900778	0.69850415	18.676672	7.2791886	4.9410877	8.684227	10.177322	17.012262	16.766472	1.3244762	8.055878	5.2557387	6.814064	11.140869	1.4280158	2.1658387	-16.992815	4.1263576	10.03915	-0.3211368	14.314826	13.688236	15.2844515	10.396343	26.81676	7.7266526	11.362927	3.0586452	1.4937005	7.818091	17.398233	13.606704	15.442891	6.3261704	12.585395	10.719448	8.867129
501	8.46504	11.058154	13.220963	2.8440602	2.4954867	3.209225	10.555137	9.499681	14.625863	-4.4695873	4.6923227	2.5158522	11.585702	-1.070095	3.717001	2.7253523	4.7035246	25.990433	3.5102413	-1.5227515	5.681068	16.1632	12.221423	28.709274	9.871486	8.826552	16.979239	17.00196	11.5798	27.55985	10.359672	12.917259	9.802787	13.809853	15.453195	18.634413	22.138483	7.017362	9.65578	17.59315	12.459134	21.75952	15.332479	7.8659325	13.535335	15.964238	13.272804	15.346672	13.385498
502	4.643324	-9.87198	-0.24645011	5.0950723	11.033893	2.182528	1.1103944	-15.409137	1.8975092	9.787648	10.795423	-9.189453	-13.313153	4.2591534	0.008895795	0.6738992	3.7996302	0.24292016	11.574063	15.0916815	23.806244	9.855519	5.3103695	10.834297	7.168835	-3.4302444	-0.66715306	-0.21690623	-20.595758	4.0253367	-0.18056662	-11.091816	-13.870412	-10.441107	3.3803852	1.2422967	7.1235356	-7.4258676	0.69608307	-2.6896582	0.7296911	0.78369325	5.6793213	4.968231	18.58411	6.5413895	10.259461	-3.6952808	2.7265213
503	6.4558387	13.820068	-20.999107	-7.383681	-13.5947	-16.603819	-1.608654	6.4076314	0.47046527	-11.375705	1.3090874	-17.583838	-5.659739	-1.1683201	-7.2209477	-10.602982	-12.546585	-30.903574	10.219707	-9.4001875	2.7915242	-0.97321844	-2.2078154	1.0562235	-11.224651	0.51949644	-4.62427	3.319781	-5.4949737	-9.763789	-12.282585	-4.4472795	2.425104	8.136222	-8.210228	-10.448478	0.04978947	-29.326485	-0.04924084	-9.7108755	-24.68416	-2.4977252	4.593613	-9.608293	-5.1453223	-13.575359	-8.1163225	-5.389164	-3.8492193
504	14.353577	3.3639746	9.892486	3.7326794	3.8762293	5.059541	8.50749	1.5472356	8.865434	4.7736573	9.588066	13.291034	10.275525	5.993847	20.468256	4.937018	10.121061	4.905747	15.484462	16.42747	-2.6014302	-2.9382284	14.096292	6.865542	4.0734754	6.1302924	3.0766847	12.146562	14.470521	18.140604	8.916153	11.556519	4.2910714	9.60492	10.154168	13.188866	7.7401657	20.66445	9.853688	10.437765	15.223592	16.72453	4.6968703	-3.5093873	-9.899463	1.146546	12.60144	-10.644407	3.37457
506	1.4364691	-9.8762455	-13.483186	-14.821281	-19.042843	-5.103961	-15.962921	-14.124673	-13.111905	-6.4918523	-6.041533	-1.6239475	-11.987415	-7.8154693	-11.086403	-6.942867	-1.3022684	-3.422013	-0.30375263	-5.464743	-8.840454	-7.4780574	-8.594714	-7.508446	-12.588866	-3.6816206	-12.783562	-10.100716	-4.621205	-13.095296	-7.2906814	-7.6570473	-6.050534	-7.116469	-3.5656803	-18.719809	-5.98854	-13.887931	-14.345727	-14.352375	-12.902532	-7.9711747	0.5909932	-1.4745532	-2.4946516	2.9249709	2.8442457	-5.945183	-4.5401216
507	-2.8504384	-22.076693	-8.851228	2.710494	6.96707	-7.590336	9.478978	-11.509167	-16.339956	-3.4978628	-1.7533903	-7.9472737	-9.180217	3.4749012	1.749267	-20.09398	1.0396076	-8.977067	-8.10201	-3.3532517	-8.735382	-0.9897983	-4.901009	-8.618576	3.027294	-9.927369	24.409302	17.432203	5.217358	-7.096981	0.120776735	10.8544655	1.2018874	-5.3048873	-7.3142066	-9.211917	-14.96597	-18.088215	-5.898623	2.379894	9.718887	9.219684	-3.1972806	-7.3513885	-9.315794	0.16444813	5.1402106	8.184347	-16.645552
512	2.920415	-4.259009	6.9613304	-11.002751	-7.9203334	3.6841419	-6.73554	11.769143	0.55995005	-13.803174	15.397891	-3.80362	11.708771	-0.11457133	-15.184341	-5.792558	-25.629196	0.58735514	-5.163986	5.43096	-8.357579	-5.323706	-6.437075	1.6572181	-3.4379427	6.1711655	-7.940413	-2.4280663	4.48617	-10.734487	20.38541	1.5049642	-4.5823855	6.361239	-7.5269485	-6.5839067	-0.9156666	11.933782	-5.8847756	-5.616754	2.3613346	7.6218047	2.4888837	-4.450281	2.1052744	0.8718086	-5.458595	3.3154342	1.4474074
513	2.5679166	7.239723	9.366792	13.076965	-4.118788	-7.429541	14.625504	10.590077	-6.0426965	-6.3890166	-2.0534039	-9.62682	-23.64152	-22.101425	9.416232	2.614364	-12.452556	-4.6651654	-2.7975585	-10.31989	-21.863016	-20.54804	10.441551	-3.7376816	-8.123031	-3.327068	-1.8249807	-11.894618	2.5736067	3.075477	10.786323	19.134352	-10.870186	-7.858265	8.120549	-1.3420581	4.1741877	6.8578186	10.60191	-3.992542	-1.8073176	-4.825151	-2.0774262	-8.608108	-9.579338	-2.0041173	-2.1195126	-4.5384183	-6.5711217
514	12.999241	6.0347004	-8.233914	6.113543	1.9363736	-2.3226998	5.8225455	1.3767648	-0.6657791	-9.287234	0.26461855	-1.5533453	3.8525546	7.2904954	4.854308	-2.7702122	1.5583282	-7.669352	-9.539054	5.2367406	-4.05895	2.4750993	4.590095	-5.325351	-0.62947583	3.0975192	2.3292732	-16.977732	-0.7807157	-10.357237	-7.1661487	-11.094085	-0.5077203	-6.591806	-5.200907	-2.419334	6.3913064	10.29308	4.2357316	8.454194	10.200242	-7.458809	-6.0425453	2.2856388	0.70575255	-9.979703	-3.5658352	1.5465015	3.200039
515	-8.7267275	-5.4423347	-3.0974176	-3.3645544	5.8956304	-11.599571	0.15719569	6.093537	2.7785873	-3.351185	-12.630801	-16.351295	-0.018717686	-12.77634	1.4076104	-0.35872555	2.0309322	-18.58001	-19.14961	-3.957506	-12.051707	0.2944652	-3.514412	-4.450956	0.91324204	-7.1273656	-11.92171	-12.860082	0.15337427	-11.017587	11.256546	-12.376592	1.2818133	-5.071662	-7.221583	0.36322904	-19.088255	-12.24131	0.095842004	-8.278047	-10.754799	-0.56418085	-10.660037	-1.7738515	-7.6267076	0.24050379	-0.2522737	8.309434	5.651579
518	-6.6049867	-5.0649686	-8.423374	-10.326581	-12.354033	-5.340549	-0.80222064	1.132605	-2.6066844	-5.17938	-10.565098	-6.061435	-4.168239	-9.935518	0.47100258	-9.956813	4.594585	-5.502573	-6.4683	-7.5526567	-3.4009411	1.3478738	-10.515668	-4.363379	-1.6210269	-4.776118	-0.31075302	-13.221825	-4.493101	-2.3250613	-6.943283	-4.773834	-9.395787	1.0352298	-9.532883	-11.968971	-2.7732894	-9.722161	-2.9451087	-0.71837234	7.069267	6.100537	-3.0807228	2.5451753	4.320439	-8.840638	-0.85906094	2.7969875	-7.7442946
519	-3.2860343	-0.033952396	-6.0466256	5.4757805	5.8648453	-3.7399492	0.04955085	-3.5772007	12.369031	-0.2508208	3.7660217	3.2873323	9.808932	3.9387348	6.966025	1.2515408	4.236389	-7.894075	-1.2179817	4.9235883	3.0020695	-0.84472466	-7.9116035	-10.441033	-19.263842	-2.3572989	-9.510793	-6.2015934	3.302579	-3.6395314	4.1851	-6.9556413	-4.653881	-4.846248	-6.1608944	-9.355287	-11.84164	7.9080276	0.24530403	-8.481111	-5.014604	-4.701616	-2.856162	-3.709075	-3.2868216	-3.225919	-0.29702532	-0.6653431	-1.7578087
520	-3.354923	3.5628521	4.9402385	7.214456	10.594018	9.997402	13.329951	11.577666	8.268268	3.3201077	-3.5754378	0.32584763	9.299016	2.1101167	5.04079	-3.7402508	1.3150567	24.399847	8.616033	11.964681	4.3854327	2.7803857	7.6794057	12.494229	5.753632	-2.928949	-0.16322725	10.4601965	20.42702	5.796579	23.08973	10.323483	-2.0541031	-4.2918067	8.425569	8.7037	-2.5311244	-9.799329	4.7381124	0.47565112	-0.15491986	4.5279164	8.423091	6.3818355	-0.2890812	-4.1191792	9.631743	3.5464127	-2.989547
521	-6.9065995	5.458402	10.336259	9.334945	-0.08458344	6.287581	13.489448	4.655107	7.886848	3.966999	3.4578266	-14.194576	4.851015	-3.971947	1.8855792	13.375107	-2.2382023	-18.850588	-4.6706214	3.331382	0.31063524	11.70533	2.0316474	13.591728	-9.524981	-6.434084	0.5688302	4.168579	2.6685483	-7.625992	3.9809291	18.643799	4.7407784	1.2629379	5.0655107	4.623931	-5.3091807	7.7142406	-4.96599	4.676629	7.606926	11.765813	0.22179763	5.029057	1.8025007	-1.7699038	9.112824	14.715135	-11.164172
522	5.78412	-2.8999596	-4.2390547	-3.5237112	2.4032152	7.0845942	2.6194222	7.5941734	10.429399	3.349685	4.636606	0.9442756	9.720601	0.3548037	10.02826	1.9161516	4.9953485	-1.2764106	0.32151094	1.4793752	-3.62622	-0.6393533	1.8206009	-11.052884	3.563266	-4.7599754	-3.4324417	0.8965085	2.9477232	-1.6865946	9.0766325	-0.8508851	-3.6169832	2.1743329	3.0026302	8.531384	3.5519838	0.12165245	-9.969535	-9.231414	-6.371107	-1.6565746	3.5068083	-3.230176	-7.402092	-2.9928734	-0.964108	-2.4637778	6.8827896
523	5.464367	-3.0635211	13.14679	4.130158	4.250334	6.964211	8.553693	8.88135	-0.38250542	1.4739362	8.853589	-3.5482206	8.452761	-0.6458373	0.26415208	-6.15418	-2.1535769	8.351034	5.718572	13.084411	8.309951	4.2830024	0.96883774	-5.7958984	-0.4642075	-3.8155575	3.4929473	-6.3692575	-2.7092993	-5.097031	5.244963	0.63609344	-11.210366	0.5573986	-6.715697	-3.061121	2.7817714	0.57740146	-11.58093	-7.6107903	-15.548698	-7.3159237	1.2450447	2.502077	-5.3132133	-6.004888	0.3010122	-3.4880884	0.9453352
524	1.763795	3.0042636	6.6807213	2.6620083	5.001844	2.767498	2.4625664	-0.31209663	8.872989	2.0147955	6.976134	0.09010998	-4.654244	-7.062187	-2.9133961	2.263445	0.65075046	0.6193401	6.3771834	-3.5750704	1.102506	-1.9977875	-4.038073	4.0841174	-1.8997661	2.1985435	8.252095	0.7032487	-2.529753	6.29061	3.5279617	6.596264	3.5107355	5.731556	-9.458415	-1.9421831	2.9263613	2.5718176	4.288892	6.0493393	4.2561913	9.389984	3.7702878	0.96859497	1.99507	-4.87137	0.20708601	-5.059841	-12.237744
525	10.269645	2.4089143	2.4549415	3.9505665	-1.9356395	7.144893	6.0638256	-8.943657	6.893364	7.0272803	-0.5540649	-1.4572701	-3.1106377	-10.163361	0.7060606	-8.424158	-5.90243	-0.45146623	-4.6883616	-7.094568	1.8363377	-4.4567246	-20.095781	-20.04395	0.7785315	8.12837	-10.519071	-14.579537	7.635778	-6.290474	-12.734952	-16.734734	-2.1497624	1.1800393	-17.112291	-0.50759596	-10.881729	14.210674	5.5044804	-1.4845504	-0.96194285	0.6290989	-3.0476816	-1.2033967	3.7770386	-4.7145286	-10.448782	4.707192	7.774271
527	-12.0165205	-5.0657635	-10.803981	1.2262236	-1.520205	-7.4231186	-7.386601	-0.8504228	-2.082633	-15.492536	-1.5915527	-2.495987	-8.862667	-10.959867	-1.997621	1.1527267	-2.3705366	-8.374776	0.07303333	3.3188064	-17.115107	-13.385941	-7.362556	-10.0869	-20.514423	2.5072048	-7.8938727	1.1842788	-20.634756	1.5062655	-0.7993925	-10.100148	-19.035427	-7.892176	5.02813	-0.19684124	-0.65645736	-3.4556453	-2.136926	-5.619013	-3.9859006	-9.856514	-12.687923	-10.888881	1.3255571	-10.804642	-9.889337	-6.919189	-15.792526
529	5.0125813	6.5571237	-2.879757	-2.824618	4.271071	-1.3429371	-2.9148872	-1.8034276	0.19793113	-1.9822006	6.1068177	8.495854	1.4423903	4.707463	0.6985569	-5.1835446	4.8456683	1.1446728	7.3854523	-2.2541187	-5.8041854	2.817969	10.294744	4.4752636	0.8141343	-14.63502	-5.277561	-5.764511	11.610093	-1.5996338	0.472497	1.3762308	15.150699	-8.5235815	-1.9676794	21.799189	-8.028726	1.2650484	-5.8407903	1.8440531	-1.7165109	-7.330527	-0.68240094	-0.34117588	2.9566343	8.181135	15.544655	0.73128635	-3.451698
530	2.2771177	3.8082612	0.06841087	8.4215975	-1.7282778	4.9088626	-3.8748589	5.2652392	0.40148973	9.360839	6.462087	0.8700404	-3.9379692	4.1681314	8.139047	4.168861	12.487164	-1.6070709	-2.3959901	9.152427	3.4151478	-2.0446727	-4.726265	-1.2853764	-4.8542953	-6.9706264	2.1325436	6.3751016	-2.4198787	-2.967706	-1.3147137	3.1553528	-6.8173676	-3.0833175	-7.0675883	-11.940083	0.70459396	-12.421159	1.2021928	3.2199135	-5.18971	-6.783182	3.6486266	1.3978566	-0.78240687	7.0941567	-3.6255133	6.6095014	-2.274691
535	-8.745407	7.248829	3.6253865	6.6747932	5.7697234	16.624012	-2.203704	6.2578073	-4.9678483	5.013937	1.5034598	7.078879	5.3267097	-1.8850216	-5.0335083	6.2668056	10.563622	5.2877727	-7.411873	-2.3388965	4.1887817	5.5337434	-6.9871545	-3.110115	-2.405081	4.708119	4.0395527	0.61841536	-3.5810006	5.947781	4.913154	-3.588751	5.101048	0.86245537	4.922835	1.0980309	2.4901555	-8.110274	4.5660377	3.889479	5.4111533	7.05572	8.452426	-0.65047455	0.5399272	-4.10227	-9.24419	2.0381107	4.145556
536	-6.5841637	-2.3710217	-13.345233	1.352451	-14.182976	-3.7224092	-11.494374	-2.4296696	-7.9470057	-1.0831447	2.0710182	-2.598438	-7.534122	-0.62293226	-6.4453697	-4.0792046	-1.9396046	-6.0938625	-10.098629	-5.219481	-2.0070999	8.058448	-3.300586	-3.5482357	-0.05295372	-2.2417128	-3.2287025	-10.657012	-3.5307987	-0.42916575	-3.5088613	-9.966401	-7.2065043	-4.924332	-4.8874893	0.44083628	2.3195963	-2.0606244	-8.160056	-6.6832585	-1.3691077	-9.976575	-4.8876495	10.095547	-18.18907	-8.426768	-18.545141	5.481706	-10.084259
537	-8.430135	-2.5451083	-21.164986	-14.909073	-6.229227	-11.331081	-5.492134	-8.990875	0.86101645	-3.3657124	-10.366309	-8.519361	2.9745533	0.8230656	-4.522211	-3.4277925	-10.883382	1.375012	-7.252522	-3.5198262	-8.016589	-7.970982	-9.573791	1.5366744	-8.721504	-3.563052	-12.960751	0.37031808	-9.878057	-3.5943108	-4.5200496	-5.461497	-2.1886296	-3.405014	2.755132	-20.743807	-2.9339674	0.28554836	-3.2461624	-9.536721	-7.059838	-8.184224	-0.90429497	-1.9101194	-3.906107	0.2831459	-7.8468795	-8.866891	-2.5963228
540	-3.272967	-5.8887734	-32.802006	0.5004782	-16.831572	-3.699541	-22.197927	-13.647644	0.900361	-13.71344	-4.613244	2.1144903	-1.5768372	4.5528874	8.1684065	4.987314	-10.997935	-3.7813008	0.5060265	-7.45607	-2.145572	-0.9738409	4.755236	2.2810583	-8.477689	6.492436	-2.5440104	3.6860878	8.3703375	8.414367	5.313229	-3.7160578	-1.5457011	-2.8033369	-0.037835598	-13.292142	-9.49239	-4.460918	-8.302899	-5.9373946	-9.826558	-11.996876	4.0798864	-15.180733	-8.845749	2.4442236	-8.990253	-8.061124	0.78344226
544	5.3122783	-13.556632	6.277614	7.9134727	-12.93419	9.564002	3.2045603	-2.0632262	3.0637486	-16.268549	-12.289189	-17.93593	0.40659365	-7.3132415	-0.6445381	-3.7806118	-0.53419834	-4.0107474	4.8904243	7.3071446	10.694415	-4.943853	0.10496044	3.3989317	-7.671032	1.2232213	3.028465	-2.9686692	-1.97576	2.6590183	5.863125	0.68699414	3.3061287	12.960823	2.4698145	-5.3181953	1.7861418	5.450527	-1.366157	0.5131123	-15.646289	-5.920173	-1.8234173	1.9827679	10.837533	-1.9617485	12.642556	17.528042	6.162848
547	-6.4863777	-0.42864165	-11.861924	-2.2966146	-13.214526	-3.3579938	-1.9840469	1.6283703	0.272352	-15.714095	-23.884417	-9.779405	-10.108949	-5.9242077	-4.3401127	-9.362713	-16.258375	-20.792921	-9.545295	-4.9699764	3.9703968	-4.376074	-10.265651	-6.38978	-13.888771	3.5891228	-19.681477	-7.518893	2.1348631	4.4489713	-5.104988	-4.79744	-8.081308	-16.668802	-6.0279965	-8.309932	-4.297054	-16.591682	-11.19503	-11.737057	9.588092	-17.457026	-22.270025	-10.046335	2.3677356	2.2542465	-13.646828	-14.619812	8.422051
550	9.942376	-0.58700687	0.65171593	-2.6333632	2.1601794	3.9859369	-2.0349483	-18.928232	-11.379787	10.395837	-4.704424	-12.47892	-0.78252167	-6.197951	0.74518126	9.676974	-0.6664667	7.623217	2.907139	5.13961	7.124352	1.9621252	1.4904026	1.5552362	9.177848	24.333694	-4.379558	-4.7455482	-10.66132	9.079013	4.1733375	-14.483692	6.162864	-11.777989	-1.6033717	1.2768395	10.050536	13.525932	2.0132084	11.066075	3.2603579	12.698724	0.5347638	2.7939193	12.79527	-7.0975595	-5.5568004	16.724436	2.1121213
551	15.679569	-1.0547262	3.9321225	-6.252745	5.905268	3.3813963	-11.744044	6.225067	3.717738	-2.9119675	6.410296	-2.954932	-1.498237	5.6748257	-3.6346598	-6.4241366	-6.0313363	3.3402357	-13.246933	-0.72992283	-4.1374993	2.4817622	-3.5798275	13.219543	3.3441315	-3.49654	0.874422	-5.813328	-1.4691116	11.320937	2.598439	2.3538196	-6.1946797	4.1910667	-2.6961124	7.4061494	-17.348482	5.4508367	8.242152	11.614586	2.225945	6.6727524	0.9701298	3.7227736	-2.6307929	-0.97506267	-13.326623	-0.8937757	-8.619113
554	-11.869064	-10.233946	-16.466105	-19.369545	-12.651421	-11.439168	-14.683398	-10.207698	-3.8479474	3.77559	-0.71495086	0.27588654	-10.9115095	-7.5597587	-5.6513886	-8.531316	-9.481213	-5.8450966	-5.807442	-9.07013	-6.816114	-0.15337594	-3.884574	-2.5941741	-7.6420994	-4.0921197	-7.3352265	-7.650802	-7.7414126	-6.8554454	-8.487216	-4.7302756	-10.997722	-7.7406974	-8.177455	-9.188374	-4.779122	-4.3880596	-3.6999218	-6.2305474	-2.8571403	-3.855007	-9.381266	-1.9512101	0.93352246	-6.392914	-7.8727775	-14.565351	-14.079364
555	4.0877447	4.280119	13.4918165	3.3551404	6.2682796	9.577414	4.650698	6.8772473	10.706218	12.300771	0.9514775	5.409762	-1.0234628	4.743692	6.5145726	-8.790608	7.021255	0.94342345	-13.040943	3.0931594	3.993575	7.726585	-0.6315112	6.3738065	10.217483	4.6305633	-0.72868806	4.09242	8.863492	2.1195338	8.184344	8.777029	6.992243	8.185395	9.304719	5.4412193	8.663661	4.460666	7.965969	-15.421649	2.1926372	0.8626251	10.504952	13.792195	1.7746013	11.11293	8.458874	16.248789	3.6109545
556	6.368936	-2.3190572	-6.8422585	3.6447313	2.2700677	13.901608	5.745786	6.6851954	3.8323898	4.0947537	4.958725	3.8637125	17.764246	-1.8171829	0.745753	-2.0113091	-10.42895	2.2956774	0.8509043	2.488259	8.690192	-2.9918487	-8.720637	10.116431	-4.9981847	1.2719444	9.004559	-19.32806	5.513157	-3.576164	-1.4158164	-4.833966	7.3557925	3.5429213	7.2752404	16.102182	12.752511	14.130248	16.586128	-1.4433495	2.2439759	-0.17804265	-5.6751084	2.454611	-7.709837	-8.250586	8.172212	6.7441964	-1.5673214
558	6.051918	-9.625257	-4.0489106	-9.165394	-19.235199	-11.628638	-9.805459	-17.372337	-8.35557	5.150856	11.160251	-14.82418	-8.678096	7.0146427	3.4290142	3.2855942	-7.836746	1.9009949	-10.8366165	-7.9577537	-2.172436	-3.9761066	6.027966	-3.213126	-2.1235406	-6.1253657	-16.96703	-8.335068	-4.647736	3.185751	-4.6850166	-4.4999886	-8.270295	-16.00708	-11.256214	-3.636547	-1.4905424	5.036033	7.863211	0.006505331	5.629639	-6.4656677	0.037453175	12.052997	-3.1700327	3.0178154	-2.0477562	-5.23459	-6.8066163
560	-12.466935	-2.136565	4.119856	1.2860719	0.65089494	-1.4593712	6.4237156	-10.783427	-10.848676	-1.6041967	0.3229041	-0.41362143	17.098232	-8.228788	-2.0228703	-2.8981411	5.768482	2.902628	3.9181776	-1.3530265	2.8143013	2.679636	-6.18374	5.437781	7.6964364	19.161861	5.4218125	7.8245416	12.557126	7.3924994	6.2927356	-4.980909	1.8782282	10.7109785	-2.1767695	6.42191	-1.1089203	1.1320256	-0.011800051	-12.397209	-8.865139	13.979037	1.0578785	9.625058	12.232821	4.3866215	17.379915	14.03624	5.479402
561	-7.3105655	7.185477	6.915692	7.896155	1.3055125	-2.1714344	-4.9279475	-1.8433238	0.9794428	1.740118	8.972659	-2.4443352	2.4433925	4.3513565	7.9404817	-7.693415	4.1883345	-2.8382866	-6.300506	-3.402881	4.255644	-3.9517019	3.5587947	-6.2901435	2.3552964	10.190569	-2.5159051	10.81308	6.2728286	5.3077974	3.16694	12.408881	-4.260821	-3.8182495	3.58065	-1.8888335	4.656639	2.850783	-2.0556068	1.0450916	-10.411379	-7.445004	-1.5997586	1.2446727	0.9494457	-6.828322	0.65659875	-8.234735	2.410689
564	1.3619865	3.5598347	0.6942125	1.4320437	7.2109146	-6.3328233	4.211235	16.718166	1.3089415	4.8170247	-4.0817003	15.197456	-2.8858738	4.6377	5.257952	1.9518086	1.744482	2.2048278	13.060061	-0.07259504	-4.0973887	-14.021417	18.11327	-2.9846945	10.878354	3.475649	2.7706249	-0.5892274	4.7550335	3.0833905	25.542349	-5.3270106	6.631262	4.3249135	4.6663685	6.4126983	2.7675889	13.553449	-0.42929792	3.1369019	4.1248684	20.314741	4.0639634	2.364654	7.2624946	2.2898266	-0.7674165	5.5313244	3.3823197
565	-10.166423	-4.797013	-3.07499	4.919431	8.758183	0.27450815	-7.195221	1.6317291	-8.395799	1.0563713	-3.26316	-9.988015	-1.6494921	-1.2885212	-3.1638706	-1.8740525	2.0376637	-7.125818	-2.8112972	-9.454078	1.1542728	-2.9451027	-10.39428	1.1701986	5.7595077	-6.626663	0.4497567	-9.776283	-1.6413385	-16.083033	5.5556493	-22.890495	-6.2061005	-8.638468	-6.820807	-17.861473	-7.8749948	-10.567704	-7.947176	-7.495524	-4.4557586	-1.7065083	-5.2148275	0.3549017	-13.584725	-2.9399188	6.246368	-9.540195	5.5227113
568	0.7753733	-2.6776803	2.8979416	-2.8167827	-2.0378306	2.8038225	9.074566	0.010344029	5.821648	-6.9958577	1.6111488	-4.462437	-0.22657967	-5.9818835	0.11177222	7.822272	-7.0795083	9.2417555	-2.8125918	4.5271306	-9.694537	-4.937891	12.729518	1.3594295	-4.5847173	-2.50372	-0.8312687	-5.0863667	-2.2993538	-11.34623	-0.45865932	3.5524518	-7.363111	14.36137	-1.4339542	-3.34288	-3.9508982	-3.651146	-0.47334877	0.15139739	-8.903261	0.54509085	-3.4422672	-1.4345206	0.5100212	-5.154614	-3.5149143	-3.0860422	-17.783129
574	2.2282856	-2.5546703	-2.5683613	0.74475884	3.6203468	-7.127825	0.6504321	-3.0028393	-6.051174	11.7853	-1.2424092	9.117728	5.539849	-3.2032096	-10.754113	-5.161347	6.2282715	-6.951565	1.1032639	2.4072268	-2.6741817	-2.2982976	1.0656197	-1.0165005	-5.2489166	-9.05342	-15.811648	-4.5598674	1.0104766	-0.063804306	4.4829807	5.674994	-5.6002865	1.2414125	-2.0771163	-11.011191	-14.757884	-3.8951328	-7.514195	6.9746575	-13.70918	-4.5569444	-4.851292	2.085429	-9.597262	-1.145781	0.92939883	-2.9671547	-2.885194
577	2.1261444	-1.2524296	-0.20987828	-5.085733	-2.9189346	-7.724811	-3.3126824	-3.9412594	2.6710138	-0.38004556	1.9323691	-0.4049468	0.64069337	3.2494948	4.1720634	2.0560336	10.8484955	2.0752342	1.3899316	-1.3457552	8.690352	1.2741972	-3.120485	14.263802	2.5094473	7.571196	1.6870912	-3.863065	1.2002748	6.6718507	8.893697	12.264342	4.130075	3.8228238	4.1722546	-5.617567	2.4044971	5.744835	4.752128	5.145944	5.9201946	0.14943118	10.280321	19.089415	13.567861	13.315189	1.2600898	5.9075856	5.9459558
579	-1.3885927	7.736183	3.199956	5.686297	6.2181034	-2.7356265	1.6219994	3.669891	12.648099	1.4454354	-1.5266752	12.452413	-2.571391	2.840173	5.3014045	0.20313294	8.244567	4.7510476	3.4473507	10.102023	1.1148583	-6.262621	7.119095	3.5818021	-2.533161	1.2195501	0.66529745	9.80465	10.412351	2.2284613	9.719026	9.986449	-2.7109978	7.289512	3.0378532	7.725879	4.8816495	15.732081	-9.895295	8.8910675	4.8107224	0.7405676	2.7755287	-3.8787234	11.135381	10.445841	-4.692636	4.9344883	2.047939
580	-16.743856	2.222748	-5.2824073	-13.01666	-15.9479475	-5.357248	-13.421268	6.992974	-8.361735	-5.695854	-5.1643543	3.3463247	-5.6127357	-0.34845486	5.6761146	-3.6516886	-18.393288	-11.001057	-14.089752	-1.5031439	10.807869	-10.801323	0.5537774	-0.92465264	-8.231922	0.20187108	-5.2498918	-4.7667174	-0.64939666	-3.394036	-8.6365	0.9634548	-8.160211	-5.857516	-2.2121656	-0.29120636	-5.5146575	-9.628646	-0.84100467	-6.296446	-0.40441713	-11.786091	-0.894134	-1.6971172	-5.986652	-16.009798	-3.3026135	-11.332042	-11.521206
581	-10.948395	-7.226091	-4.108645	2.8042107	-1.6800956	3.6482384	-14.988351	-2.8234546	-7.966572	-3.4513538	-4.511625	2.1793191	-12.75634	2.9847908	-1.9051877	-6.586954	-15.122064	0.2025191	8.546574	-10.26042	-7.19937	2.4430313	-3.7031987	-8.147939	-16.51133	-8.574461	4.6676135	-3.2447834	-2.5665245	6.5928826	-6.6009364	6.5121975	-12.487229	-7.9225717	-4.41937	3.326356	5.2799187	-1.5258709	0.21321559	-9.080681	-3.618417	-11.747535	-18.8568	3.266963	3.6220648	2.0887146	-2.1525438	-3.8560693	-5.5724525
582	-12.878143	-0.8137188	8.83786	1.1632462	-2.2520764	4.3521814	1.8929367	-2.4922154	-3.2205534	7.2626367	3.7865164	6.584417	7.3353786	-9.03853	11.828926	5.614628	-4.8503704	3.5373685	-4.5779157	7.1762376	11.831428	3.1606143	6.3241615	2.5345657	8.693228	8.9555855	-18.157133	-0.675644	8.516099	4.5661077	7.5578117	-0.08369724	3.911782	14.842692	8.490418	-0.9230134	0.14187384	-1.4056429	1.325078	12.978386	12.463772	10.027822	1.461834	3.2725313	10.302947	-3.5310657	4.4989867	4.7974105	4.1127114
584	-2.306106	-4.756607	-15.829019	-9.975436	-11.253154	-10.090683	-13.239049	-13.304036	-18.47638	-13.131579	-5.161651	-15.210021	-14.311958	-16.287066	-4.0215964	-10.744717	-8.18599	-3.5125182	-6.2339654	-0.9542797	-0.44377255	-5.1643286	-6.313193	-9.626155	-15.562332	-1.1381813	-13.753415	-4.2812943	-12.621116	-4.67487	-13.169724	-16.25429	-17.866182	-6.698761	-10.459106	4.13473	-10.852172	-8.067227	-1.790421	-15.9595	-13.31944	-13.058708	-11.135068	-8.767054	-0.18661594	0.2646517	-9.921018	-0.5861413	-10.202409
585	17.507318	-5.0970364	-17.199274	-9.75582	-21.931044	-31.331573	-10.724959	-18.187925	-5.623089	18.440973	-16.510277	-14.991973	-16.185778	-29.91569	7.0478573	-11.699707	-14.581393	-5.6942344	-5.0351996	-4.7764554	4.4543276	-2.8803651	-6.45055	-6.4736037	-5.4914336	-11.111964	-15.209198	-10.049844	-13.05764	-5.699436	-5.3051767	-6.5281577	-8.420907	-3.8560886	-4.754138	-5.572041	-5.86697	-7.106004	-10.811114	-6.3176537	1.0586294	-3.0971806	-10.187158	-8.708086	-15.112248	-8.539781	-5.10045	-0.84741926	-7.218285
586	5.5423317	-4.1361146	-6.567797	0.2147444	2.1225286	12.322919	4.0158195	4.6296067	-3.043145	11.819486	7.502869	4.128368	7.6594043	4.9440613	1.7667089	-1.6844916	1.8264366	-0.76066804	2.6849296	8.504843	1.200226	-0.05396418	11.737854	5.278743	5.1793675	-10.723023	-12.818055	5.440537	7.9950256	-6.6071916	-0.45311674	1.4608704	2.52232	3.537906	9.32937	2.369991	11.494286	5.005993	3.0811107	-4.7351594	0.9566841	6.083874	7.5748754	12.304311	1.3444873	-6.1104283	14.286835	14.306854	-4.460114
591	7.3249803	-7.7143517	-16.669384	-17.199514	-14.094704	-2.2200072	-5.4769588	-7.44906	-5.2409286	0.25446042	-6.761608	-0.18867318	-6.3550186	-19.59662	-9.901746	9.0405	8.419551	2.9941008	-3.1644814	-8.017447	3.9999497	-17.418335	-12.797268	-6.757896	-25.20517	-7.6619554	-6.1849685	21.489698	11.604915	0.14142759	4.0029144	-4.785932	-2.1044712	-15.75792	-9.419641	-7.743822	-14.57095	1.6017542	10.358051	-6.5051055	-5.9252934	-11.582657	-9.260528	-17.744778	1.1246123	-13.169827	0.5147491	-5.8187466	-2.3943598
592	-2.3674753	-2.1994193	4.279822	-5.398584	0.21647947	2.1610458	8.283978	5.3812504	2.9474642	7.460726	-16.334557	-16.532145	4.9958577	-3.0874488	5.535309	-8.659458	-11.383948	-4.195336	-5.212709	-4.5049963	2.7757823	-3.0366433	-6.208664	-0.5949817	-0.8790865	-6.0434623	-7.592255	-1.4397854	-2.9181416	-5.88868	-0.3020052	-11.706695	-0.6110684	6.162506	11.379853	5.175922	1.3282226	4.127535	4.1731324	4.2390714	-26.98041	-4.457882	5.3688636	-0.42261758	-8.163529	-22.342041	7.8939	1.1144404	18.972658
594	-0.73182106	-3.614611	3.7858524	-9.293364	6.8308887	8.0443	4.751394	0.374741	9.241882	11.938167	6.0405426	-8.096123	4.4215083	6.327423	3.2018378	26.681234	-0.66253597	6.2325225	2.827141	21.730494	0.8146627	22.659296	10.780922	13.271278	24.155241	8.088542	0.48017088	12.23236	10.520266	12.513794	11.815731	13.3694	-2.73855	11.14284	0.38477728	9.6546135	-2.22671	7.649452	-0.32626376	-5.330678	-7.58869	-2.228372	-0.12462219	11.389462	22.51007	13.990524	9.908902	15.499634	16.346495
597	-2.927388	7.4394794	-2.3756905	-3.901601	-5.421492	-0.9115386	-3.867541	4.238316	2.7237194	6.472033	0.81467885	9.379703	-1.3805037	11.977444	15.402829	25.235876	7.8842034	4.1947827	1.2211622	2.6681862	-8.391395	3.6241617	-7.401481	1.5979625	-4.270188	-8.427948	-0.37093976	-3.7220106	1.6267662	-7.5077987	1.8246723	-13.033966	-8.651736	-4.576678	1.2874106	3.6592834	7.800251	1.4707626	-7.48644	4.1048656	-1.14376	3.818649	6.722725	-0.25833926	-2.3342376	-0.1929663	4.6720915	1.0868382	-9.928188
598	-3.2901714	-7.214718	-4.4552298	-2.9952638	-3.7046936	-0.86967963	-3.1810734	2.424612	-6.046391	-11.307015	-7.3211365	1.3883332	-2.9402497	-2.3920202	-3.4343498	-5.4338384	-9.286426	-4.7574525	-1.9332782	-0.23427923	1.9581156	3.134053	-6.7876134	-4.1972384	2.642596	-6.687883	6.0805	-2.3115442	6.5202346	-2.9586678	9.050616	-10.721639	1.226732	2.3125618	-4.7549663	2.0008578	-11.232155	-2.030319	-5.082668	-9.977659	-2.5536268	-8.174691	-12.070134	-5.837259	-4.988956	-1.4907192	0.40691057	-10.426735	6.8888383
600	-2.7582972	1.5677115	-16.374527	-19.43524	-19.94476	-11.729885	2.5833712	12.508041	-4.0904303	0.8395608	-2.770464	6.007506	-10.737839	3.568436	3.3653667	1.0728592	-0.31061682	-1.5165943	-3.367875	-4.01561	4.1181474	-8.91148	0.32671675	5.1995063	0.34011793	-0.5012271	-7.7572017	-7.232315	-10.86592	-4.1951227	-16.65903	-11.835032	10.523214	14.346909	-3.0667896	-21.015871	-11.340432	1.4847931	-7.0160675	-10.339396	-18.097155	-2.630707	-4.4023843	-12.440963	-22.140474	-3.552987	-7.3795314	-4.0839076	2.0737667
605	9.80264	-0.03370126	6.514028	-0.46485853	9.360937	2.2000208	-5.2255	-6.8448615	3.5629852	-9.85493	1.7490805	-1.8652118	0.5856571	2.8893511	20.651281	-1.67556	3.5223913	14.261135	7.0380554	-0.21539831	2.6214623	7.9030814	21.953325	-7.856466	-0.84626245	1.366673	1.632258	11.312039	-4.6763077	-5.9911017	-5.1583533	1.8431374	-6.0240307	-5.952278	-3.5676887	-0.722867	0.13591807	3.6488426	11.843432	9.051236	-6.0819497	-1.2559433	-7.932839	5.7760963	-5.464582	-12.64297	-8.987317	15.104069	-3.6250732
606	-3.3242543	11.752403	-6.5720963	-0.890166	-7.318232	-3.642205	-18.669794	-5.2397623	-2.7407408	11.889191	2.3617976	-6.3054733	0.2155587	1.1836497	-1.3446503	-16.4215	-7.058333	-1.2396413	-1.7990466	-0.098493256	5.146586	7.7211146	2.8658645	-9.922532	-16.58502	-2.033144	3.2101574	10.211247	7.661546	2.7604682	-2.4389775	-17.19848	3.9970405	-10.204953	-1.9641124	-0.65924317	4.2566237	1.6333	-9.536635	-12.523628	-9.551206	-5.8418365	-0.5881171	-5.682989	-9.742732	1.7665929	2.393602	3.343519	-2.7454834
607	-5.3985176	-1.212761	-4.645495	2.8871162	-10.569112	1.0720925	-5.7688346	2.043485	1.5734978	-9.008565	7.017119	-1.5985622	-7.854889	-6.807792	-8.496622	-4.4757066	-5.5301223	-7.0066953	-1.4453567	-1.8001112	1.0848998	-8.839034	-3.2208624	-13.159804	-6.818558	-8.71435	9.709869	13.8267565	-10.201418	3.4405162	5.475884	9.123485	4.94313	-2.3193996	3.2091389	7.7987347	-8.761191	-8.08818	5.415806	-6.865084	7.93556	-2.8499565	3.8449402	2.1929464	-2.3259532	8.784461	3.1751454	15.916835	-5.4537454
608	-5.4836807	-9.397013	-13.336639	-3.0691254	-13.457413	-13.834919	-2.0477827	-4.9273467	-4.9790177	-11.458656	-4.2602677	0.13054132	-13.03535	-7.064567	-2.068348	-4.4965177	-1.060945	-5.3768845	-12.041944	-2.8948658	-5.4605546	-7.4147506	-0.8845415	-2.295954	-5.142072	-11.110938	-3.0060651	-0.020954052	-8.499377	-12.936929	-3.1176155	-4.0220103	-0.6116985	-3.4301918	-14.526855	-1.8564705	-1.9977392	-4.7492833	-4.1041	-4.1493807	-7.2045918	-9.6411	-14.584095	2.0702536	-0.7055254	-8.980652	-5.290507	1.3405461	-7.005123
609	2.2161639	10.467013	-6.6607566	1.3434004	9.747328	0.22784011	-9.964467	1.8422357	-3.8494368	0.73829174	-9.417745	-5.906879	3.455451	10.22317	-1.2074567	-3.7526627	-14.792924	3.1089327	-1.463262	4.0162683	7.8948593	-1.4662656	-6.9072666	-0.03634246	-0.001244545	-3.1312873	8.338428	0.9956743	6.7466736	-1.6440135	-3.6531036	9.011367	-11.26031	4.3260636	-1.1836728	-0.15477629	-0.34206986	3.6467974	2.5929043	4.8032575	15.098392	0.7222286	13.484994	11.152524	1.9046288	2.2733023	-1.3647861	0.7865262	-2.0313835
610	0.8378523	3.7715027	4.864671	2.5482728	-0.6564209	4.906415	-3.6595173	2.3383293	-6.7608657	2.2059486	1.5557542	6.772934	3.36953	0.54595184	1.120111	-5.1169505	0.9541855	-1.3186253	0.22802372	11.531728	3.6077993	-0.8065862	-1.6414709	-0.28971195	6.2579865	1.2511374	3.361189	7.674249	11.91249	8.841559	-2.7264957	5.4532456	-0.8255244	2.652586	1.8141865	-5.4694257	4.4428096	3.9181077	7.005499	6.246156	4.8937283	5.693596	6.3269277	2.4660103	3.316881	3.0433166	-3.1911633	-1.6811906	-1.0841801
611	-6.3730083	7.474546	-5.2103505	-3.8204587	-8.770831	4.2218156	-2.3344545	-0.63418037	-12.561517	-0.41033268	-0.51604456	-3.4256828	-0.30215797	-0.6904268	-1.8570951	-5.4944787	-11.022675	-4.976526	-3.9038725	-1.7429937	-6.402045	-3.2226334	0.17792256	-5.572391	3.721495	-1.8310272	3.4508078	-13.560618	-9.752709	-7.780873	1.3255482	1.3817488	0.10962693	3.4438026	-4.5507216	-4.862778	-5.03542	-3.3277082	-0.06676825	-6.725653	-5.71838	-3.9202366	-2.945771	-3.1472461	1.0148288	-1.6218616	-9.649746	-2.736786	-13.985293
612	4.9209123	9.031924	-2.2801774	-3.5688229	-1.0684358	-9.354941	-1.2212875	0.29752317	-1.1979961	-0.46623492	-8.914603	-0.15821783	0.35351267	-3.679839	-1.7671646	-3.21426	-15.100888	-3.6811526	1.8426579	-16.344812	11.104594	-2.5351155	-12.480945	-6.8147597	-1.2657086	-4.789681	-2.6202629	-2.1288955	2.6418123	-3.4925709	0.95436233	4.900372	-4.632315	6.260012	-3.681074	-10.282075	-11.095828	-1.4990253	-11.477168	-0.10536718	-2.6302485	-17.118704	-2.1899521	-0.11285194	5.046945	-1.9380035	-14.453365	-13.263283	3.0324543
613	-7.388702	13.486363	-4.9438195	11.090428	6.4396896	5.549727	15.648318	2.646932	-0.96109	-7.0593486	-3.803602	-4.790341	-5.268479	-3.9295747	12.024167	-0.50658876	13.158877	-0.94599885	1.1744603	-5.354734	-9.220319	13.882545	6.7227235	-1.0971767	-1.5174054	5.312613	14.767944	13.88628	-3.5206854	-7.647902	5.132338	2.0634005	7.600962	0.019784927	14.758339	1.912485	8.43372	1.6970496	-5.4118176	-0.82765913	2.6365643	-0.6558876	13.739444	1.122912	2.963189	16.711966	16.53121	4.6356955	-7.2288074
614	8.85022	2.768093	8.0338955	14.20617	14.240363	5.654448	-2.4382877	2.5442727	0.78140783	17.810595	10.927373	1.0251375	4.809567	5.32426	-0.27244934	10.84512	-9.628852	6.280627	10.868787	9.908447	3.8437557	0.37053332	6.445839	2.7087777	14.6593275	2.107365	6.465515	2.2689593	13.574646	6.535051	6.614294	11.142018	1.0541197	-11.394538	1.9000473	0.5525281	-9.223025	-4.220936	-5.3933063	-18.181997	-10.683723	1.2596501	5.96483	-9.223533	-5.704704	8.871544	-18.952833	-15.426795	-22.290415
615	-2.428644	-14.37654	6.916517	-4.611604	-11.388604	-6.7488103	0.1323665	-6.953357	2.2171743	-9.751431	6.9037566	4.8636107	-3.9902322	0.01647981	-13.840675	4.6342874	-21.216831	-5.9297066	-5.465615	-3.7916915	-2.5587695	-2.9009674	-0.9951842	-2.6516821	1.9231095	8.683202	-4.660356	6.4447403	2.988231	2.9116738	-4.986262	2.6103735	-15.337642	-2.777827	5.8436913	-12.842462	-1.8616095	2.083699	1.4936854	1.3254598	1.2740618	-7.6355896	-6.587875	14.724297	-2.6374018	-11.332062	-3.7957363	-0.5182779	-4.896249
616	-1.8973025	3.330403	-1.7798148	-6.9459553	5.275411	3.457	-2.4372203	1.7684845	-1.4081582	3.1172998	-2.7671697	-5.8592	-1.8425945	-7.2515483	-5.354016	0.42176852	-0.042025883	-0.8838642	5.038898	3.9173987	-1.7250872	1.8252764	-11.092229	-2.1619005	-0.27928334	4.124821	-13.395038	-2.6440494	-14.1510725	9.7744665	-1.4957203	-8.758531	-2.2230663	0.30686045	-0.47645	-1.0888516	-1.8325912	-0.84461516	-14.868056	-20.42216	-8.489812	-7.008215	-9.8566885	-0.50451165	-6.379341	-3.6652281	-5.8361783	-5.368818	8.050773
617	11.736096	-0.49414825	3.226414	6.7335563	4.068224	16.395597	4.9285808	-2.048036	1.8328781	-1.2199737	8.081174	7.9056773	1.6471128	-0.7733738	10.745914	-4.231851	4.5104012	-3.0110004	-1.941558	-3.7214844	-3.2223673	6.161466	-6.291554	3.4387968	-0.17329407	-4.627834	8.036143	-9.129825	5.945232	6.6118226	-1.2903496	11.261418	2.2776601	10.17324	-0.28685212	-0.50971204	-3.4745376	0.17046499	6.944406	11.747514	12.693782	2.7681296	-0.9373908	-9.666413	3.086459	-12.746789	5.4025764	-1.147154	-8.423926
620	6.4619136	-2.986079	-1.5222607	10.106683	7.9786553	2.3291514	-6.5999904	14.784137	-0.8556321	3.9793901	-3.5008366	-1.2074436	3.776055	-10.214379	8.855447	7.707607	8.780831	0.097010136	6.541529	3.3738499	1.8059858	1.6609135	8.264467	0.6353081	3.9313965	1.9523021	18.395279	6.58991	-7.021191	5.359488	12.2648	10.954167	6.3837028	8.417129	7.872069	-8.600669	-6.324469	0.8912471	3.3310788	1.1949161	-11.668357	19.753525	17.715584	10.38881	8.841385	7.760034	1.7969218	-4.814879	-2.0990698
621	-2.976329	-5.0814357	-4.4594193	-3.4993324	-10.530697	-8.183366	-4.89542	-2.50998	-5.913549	-4.537653	-7.828526	0.4341031	-4.679064	-8.859559	-8.76044	-14.769345	-9.31688	-3.4551327	-4.902598	-10.163206	-9.252902	-0.12932523	-11.523224	1.0923376	-8.728105	1.1235286	-4.627933	-6.3234277	8.418876	0.76686543	-0.25575936	-2.8542614	-3.076537	3.4710038	-6.1007233	-1.9015824	-3.0988643	-5.35156	-2.3355799	0.0151577	1.2515258	-2.8038387	2.7110853	-5.0101438	-11.5704155	-3.3600776	-1.0579575	-4.6833673	-13.9959955
622	0.11702013	-1.8045453	-2.2489545	-8.834492	-0.28039274	-0.53407955	6.812407	-7.568245	0.11123339	-3.7581532	-2.2450802	-6.1833024	1.5045977	-1.132197	-5.822708	-7.4742846	0.32212344	2.0432522	-4.692551	3.8367589	-2.174522	-8.420861	-11.152745	-0.25928053	-6.3314185	-1.5894332	-0.78406525	-4.0250144	-3.858785	2.6377776	-6.078579	0.70054895	-0.004103025	-4.886127	-1.9626366	-4.905294	-0.5427796	5.1942573	2.930537	0.041622	-5.835554	-6.178348	-3.303502	7.174202	-1.9021211	-7.5801926	-2.1510477	-9.743941	-3.370905
623	8.742368	-4.12295	6.1334586	12.711841	-5.741877	7.888264	3.8383667	-9.689759	17.115005	-1.7840389	5.164645	-0.118261814	6.533427	-13.2459	10.441628	12.482262	5.268765	18.72753	14.236516	-10.372716	11.849392	9.031292	1.6722409	-1.8176193	11.484204	7.5356255	-1.6541661	-0.39526558	-5.3464494	8.211201	7.4092255	-5.1637783	5.0099893	13.616397	0.8862675	8.253207	3.0434818	7.0708556	1.8404249	-9.232062	-6.369311	6.855538	2.3606555	8.492004	4.512287	1.7847887	8.809062	0.9487979	7.5093365
625	6.7785926	6.292683	8.618481	2.3151453	5.1894307	10.135912	13.687774	21.60053	-2.0981822	-2.868553	-3.3515594	15.448743	0.9244583	15.036582	4.3377156	9.886098	3.7029712	10.33203	9.271913	17.355452	4.344856	9.879951	-0.9711364	2.019909	-0.3716801	-1.3247261	-3.52784	4.0336475	-3.7252343	-1.2949895	8.50079	9.615261	8.863402	4.9034934	10.429598	6.241825	0.7877895	7.127052	3.7492487	14.144336	5.254756	1.3173367	-3.920593	3.765659	7.249189	7.4128494	-2.6375368	3.9972885	-5.4842834
628	-2.6560576	3.3531067	-7.1832414	5.74622	2.8689997	0.22565715	-2.6967766	-6.416092	11.0371065	7.151794	5.75535	2.1720798	11.812467	-2.261122	6.291359	7.5283527	1.2711277	7.2128873	13.824456	5.3828454	6.214298	3.3318741	-11.193309	8.555172	2.2355514	8.694495	3.9010084	0.80330294	-1.5206261	2.0024402	4.5775876	5.1351027	-0.23583241	-6.206549	18.604654	16.97378	16.371626	7.813186	15.061848	14.846375	15.024326	2.512102	19.626272	18.557175	19.934103	-17.029861	6.5390944	6.4457192	-2.051752
629	-14.478848	1.4387103	-3.214879	-6.831291	-6.604728	-8.333877	-3.0175254	-9.923961	-0.41203776	4.6577682	-8.683005	23.88819	14.561666	-7.172974	10.778446	-2.3447797	9.786239	-3.584238	9.38858	-7.1345115	9.181982	-14.2109375	6.138483	-1.7349116	-3.3133543	-0.8056529	-0.64697975	3.3139627	-0.6181628	1.9559978	1.8538809	0.35638905	-3.9271755	-2.7390146	-3.3803415	2.217304	10.916926	4.620708	2.338604	2.042968	-2.2376845	-5.3305745	1.1524124	-11.448752	4.14218	4.830134	-2.0034926	3.9994552	-15.896335
631	1.6272798	-0.7333595	1.2070332	-1.5324298	-3.142536	-7.4195876	2.939264	8.353991	1.8268547	0.026750406	3.0007555	-16.413307	-2.5802774	7.588955	-12.547284	1.7880092	-5.7927475	-8.506566	2.86752	7.043179	-1.5140637	4.9051867	0.53689545	1.5238549	-0.385536	6.879089	-9.388825	-3.7241213	-6.8686023	-1.6388975	8.180641	1.0261251	0.6340379	-2.621208	-9.039165	-1.1239	9.245791	6.0711193	15.022393	-7.457113	-5.937239	5.9911313	3.282449	4.120074	-4.431648	5.2480197	1.8041763	1.1517341	1.2767512
632	0.5594346	16.221048	-5.4410577	17.480387	17.08322	10.180576	13.45017	7.47257	3.2982883	2.2893069	5.2997913	16.768587	6.833084	2.6084569	-1.2006742	-0.13905144	2.661042	4.7414947	7.5379844	4.566605	9.556449	1.3934326	5.301498	5.6195183	9.236543	5.9048514	3.6822548	2.1929266	2.1572316	13.74022	-3.0563574	9.27815	-5.2197456	7.521033	7.5535617	3.3192675	9.573534	-6.32622	-2.934737	1.9098215	1.236921	7.326654	12.013526	14.340802	2.7932842	24.683844	13.505521	9.54578	-0.17423137
634	4.617254	18.098253	22.297037	9.637286	-0.17939329	3.0490716	13.020756	17.005981	3.6178763	13.748425	1.5314299	15.560842	3.5802984	5.0547404	12.151864	5.7143593	3.8471105	6.3846955	8.945649	10.491332	2.4525957	-2.2809486	-5.583757	-4.980474	9.5814085	7.2214794	1.7551674	-12.572665	-1.5785385	10.641791	6.890055	-0.61211044	-1.591025	13.153472	3.3330603	0.26777235	7.6889095	2.5935862	10.847561	7.020817	21.086325	10.079035	20.26496	19.108812	9.861659	8.067485	6.6497	3.9797008	9.193144
635	2.4090068	8.293433	6.3753057	6.218224	3.3750017	-1.0770656	10.728383	5.3170934	-0.7030247	0.31237063	8.124906	2.3521202	0.68006164	11.308117	16.016935	15.782211	4.4546633	0.5120301	7.8052316	3.2151296	2.4799092	4.1349616	9.5984335	13.265823	4.6630225	0.9463	0.018788815	-2.5204353	7.6251845	4.800641	13.05302	-4.165102	3.3485873	-11.489718	5.0709424	10.468996	0.61799246	5.2117314	4.079666	-2.2365386	-9.186725	-0.39440092	3.702236	5.2368503	8.735494	-5.8173637	10.897513	3.1455925	0.20236738
637	-5.7040563	-6.959907	-6.9292693	8.956403	8.768289	-2.5493014	-7.755917	0.23900008	-6.9627423	-24.40967	-2.90329	-2.254919	-10.602223	-13.390071	6.2591376	-7.8420568	-22.24649	-6.292892	-5.3533173	-14.004443	-3.066282	10.614484	-0.6940319	-4.5565915	-4.6800365	-6.530763	-9.914154	-1.0155127	-16.407272	-15.529202	-16.332771	-11.831398	-0.059572775	-10.696952	-15.483654	5.0266395	-9.033308	-7.2227035	-4.925141	-0.06356446	-14.379701	-5.1002736	-3.812578	-28.831945	3.289175	-4.9123735	-7.1427727	-10.709519	-5.4445815
638	-8.675563	-19.282377	-15.427139	-8.074725	-10.076753	-13.748532	-10.851453	-13.325925	-9.704443	-18.259533	-13.190892	-6.1084404	-11.976401	-6.1625237	-16.262405	-8.075551	-12.593503	-10.681775	-18.892427	-9.790818	-11.880124	-5.619863	-9.994571	-16.465204	-15.8576765	-10.202795	-9.338979	-8.242345	-13.72149	-13.249523	-9.035122	-8.211816	-13.779423	-7.577843	-12.28876	-10.829007	-18.490097	-13.405327	-11.039931	-7.908052	-14.336314	-14.964528	-9.638577	-11.767339	-9.085395	-2.8287773	-7.203116	-10.875394	-8.508288
639	10.46182	-7.017348	2.523463	-0.37263238	2.918731	3.6901572	14.1115	5.7213006	-0.7518347	6.8258452	-1.6061293	2.4348977	-4.2433343	-7.22442	0.4761435	1.2461767	1.8475305	-6.7717614	5.2779226	-4.4063582	6.7979407	9.969628	-1.9971417	0.7559418	-3.710492	-3.514267	-3.172157	1.7656754	-1.6414728	-3.74549	-0.57381564	6.043585	5.932974	8.103251	3.4636357	3.4838161	17.44969	18.064041	17.432154	2.1178405	5.614102	-8.3145685	12.527795	5.927368	3.7252643	-4.2495823	-13.271541	1.436581	-9.238671
640	-7.1358514	-9.57039	8.908636	-13.555154	-3.5305383	4.114055	-3.3010294	-8.075059	-17.579805	6.964846	-4.5193305	-8.940056	5.3224597	0.9195358	2.5572264	-4.393169	2.0059845	1.1158293	-14.8368635	-10.664757	4.67877	-6.729416	-2.9878833	0.9346549	-5.6112	-6.399395	-0.48836803	-7.6815476	-0.57120264	-7.8631473	12.856288	-2.7683365	-0.07797972	8.35481	4.5031114	-17.870201	12.592513	-12.625979	-10.884458	-0.171544	1.3645554	1.3441763	-1.6022545	-6.0697827	-1.2001079	1.6301342	0.58131725	-5.426518	3.9687812
643	0.06517545	6.5175934	-0.05135544	16.01497	1.1222072	-1.1050339	1.3207561	-14.181557	-16.196156	0.060745876	-10.40527	-8.119405	-9.361789	-1.3686275	-9.904433	-6.2161446	-10.858071	-10.584687	-0.31407976	-1.4659853	-4.0793166	-0.5408984	0.48310408	-4.914122	-12.889664	-10.636643	-7.2877774	-11.244292	-3.911855	-4.861122	-5.40404	1.6018912	6.7301064	-5.0088844	-10.305884	-7.069553	-6.0979676	7.6536307	-5.212192	-10.365701	-12.179627	-7.5890594	-12.100299	-5.408966	-2.4630883	0.7631076	-6.087663	-1.4527192	-1.0698999
644	-7.9073577	0.24140231	-0.5944375	-7.159552	-5.9222693	-10.766393	-11.88226	-4.8464	-9.701213	-9.26278	-4.6614156	-3.2187872	-1.9683809	-11.196374	-6.8109	-3.6221552	-8.126799	-4.216411	-10.091831	-13.064743	-10.331558	-2.4289706	-11.88477	-7.790752	6.5994453	-7.615458	-7.340603	-2.5698073	1.497902	-20.617659	8.700885	13.964503	9.477062	11.081473	11.364505	1.5265032	11.662788	2.0085917	-9.056918	10.874591	7.924789	2.4582312	-7.913677	8.174804	10.315789	-0.99656564	3.85204	-1.0740927	-3.9382942
645	0.6781327	-3.129319	-2.8992136	-3.2322757	0.6432169	8.146579	-4.079821	6.037994	1.6058173	1.024437	1.6498855	-6.88217	-6.7017136	-5.458011	14.414554	-2.7312508	-8.635718	-8.60045	-6.6316986	-5.7964935	-6.94079	-2.101676	-0.68174785	-1.3242762	-2.940135	-12.34238	-3.9665663	-0.63452536	10.347587	5.635778	14.013973	16.462189	12.923732	-2.1061952	0.69171876	1.0467178	5.1527543	-2.0536568	9.180499	6.095906	-1.5189146	1.2999644	-5.2138786	7.6078744	13.186395	1.5537025	7.286934	-3.0809908	2.47907
646	0.570879	-3.5814846	-3.6527271	-0.7239023	4.916483	2.7452574	1.8673993	11.911025	1.6540508	10.194847	6.242539	3.3536232	2.0655105	1.4715315	6.7554374	10.1256485	2.3277204	11.909198	6.3245263	4.464193	6.469766	6.87406	-3.6974957	6.800188	4.1781454	6.26593	3.1614583	-4.0419745	2.4486601	-8.179802	1.6706048	2.7645445	5.7987695	4.456942	1.3735203	0.97389287	1.0633883	4.9552417	3.8051941	-0.4668839	6.4295616	-2.1745536	7.6238174	2.7928703	2.4210992	12.762581	3.743458	11.287681	-3.455756
647	2.9396408	13.405075	0.45780945	3.476019	3.695155	16.948418	13.9045725	13.799354	9.53437	7.765672	12.49303	7.4026604	12.334468	23.348928	18.188066	9.362667	7.1291504	16.904146	8.734784	-1.7395154	12.139852	13.756416	17.02352	-0.37170076	14.045582	-4.951896	19.339186	10.169673	8.1789665	12.95798	6.884687	9.467521	8.96183	4.4703984	2.2883782	21.355547	17.553003	22.711916	2.5783885	27.770386	3.350336	12.248005	4.3875566	17.673004	20.425735	10.467629	11.423694	5.2555428	13.726008
648	-19.830154	9.789188	5.1100082	21.231192	29.479807	13.980331	-5.3011627	11.632417	23.539118	10.048015	17.677843	-0.4785708	-0.93101484	-6.668505	9.215917	13.993176	-1.5836619	28.847954	-1.3525206	19.537157	21.548452	-3.1736202	15.872726	9.102169	-0.3102003	3.9594715	4.161756	1.2195138	24.345964	1.5938993	-8.190019	30.570505	13.61739	-10.886678	-5.8542686	5.858673	-6.553631	6.759821	17.834738	11.614425	4.707452	6.020777	9.743945	16.609602	18.64329	14.705154	11.893554	5.5544624	-3.4466207
649	-3.0783594	-8.6294775	-20.272173	-6.05771	-10.307519	-2.9812195	5.9166145	-1.5737723	5.026011	-8.8264885	0.7539215	3.127511	-2.613264	1.4339681	0.92524624	1.8785604	-6.654852	5.163502	-2.2102418	1.0163213	-9.780871	4.8095965	9.637704	1.9554539	-1.0951177	9.118176	1.4768311	0.18697505	1.1062946	-3.81055	-3.6445973	7.546025	9.510322	-3.5206425	0.4794506	-2.342648	-11.93735	-1.026152	12.177734	4.863281	1.7340854	3.3367527	8.238272	-2.8360698	0.94878954	-10.400717	4.3199444	3.2872388	3.5059807
650	6.273688	-0.5121611	-3.9502258	-5.3087726	-16.192572	-5.987732	-19.874434	-7.8445573	-2.934707	-5.1243877	-12.1702	8.693938	-0.45276368	6.1834464	-4.8521776	-8.906149	-12.071091	-12.816643	-3.4335515	6.6726956	-6.128801	-8.981151	-2.334902	-2.7577248	-13.76548	-2.8170578	-0.36035252	-2.7921402	-3.1534624	-0.046395857	-8.273606	-11.378467	-0.64489275	-4.690744	-8.149118	-7.044907	-4.75026	-11.222325	-4.26918	-3.979737	-6.069177	-4.111381	-15.808646	-2.543009	-13.544501	2.3804345	-11.450246	-11.609314	-8.304643
651	-1.6481806	1.8154317	7.5331516	-7.3392835	4.6845193	3.385024	7.5028343	-1.2016567	-3.855591	9.475623	-5.32218	-4.016159	-1.9495178	-0.37381077	-18.758345	2.0442624	-9.37418	-13.416236	-7.247885	-7.315867	-8.284132	8.171784	-7.3842773	13.9341	-16.00622	6.544088	-1.5493106	-9.1398325	-8.928145	2.8905857	-7.454369	-0.18987043	-14.400485	-14.947673	-12.950607	-4.3643184	-4.542768	-2.4514573	-9.031574	11.04835	3.8767605	1.1762854	-11.763135	-8.912979	-0.7304837	-6.616785	-4.093007	-5.296436	-4.587566
652	1.1706923	3.4663658	2.8137467	2.8804047	-2.3417807	4.988942	5.905622	3.2225077	9.944083	2.8577783	2.8269804	7.244204	2.3282788	4.896451	-13.577054	7.154169	0.6922074	0.8457541	8.878659	0.5254488	9.185444	9.524604	9.546779	6.072951	4.412786	7.157312	4.9353514	8.3582535	-5.5903077	1.6816301	0.17728622	-1.3885679	-2.6420708	4.0080953	-7.2792344	-3.4232159	-4.765047	-6.194317	-8.600041	6.9475408	-4.8839517	-1.7774428	2.6352565	-4.155319	2.8547754	0.4210893	6.0761847	5.53254	1.9301122
653	3.073041	-0.7673237	10.069589	2.67265	4.7201233	-0.11593056	4.9208484	5.720548	11.921231	0.89752585	2.889311	3.0473557	11.28669	11.402133	7.0558357	2.9356182	3.9774997	2.6994314	-3.1548088	13.481205	3.2230337	11.685344	3.1910737	8.525712	18.418163	10.480533	-1.3836282	15.7438965	-1.1931041	-3.8386886	7.1716084	-3.991743	13.450938	9.369484	20.419725	5.280586	6.9810586	9.893477	9.284158	3.1693666	11.243394	7.609591	6.963625	3.0806904	10.594021	14.541799	10.16076	1.8962873	5.682668
654	5.3035803	-15.077394	-15.379562	5.686991	-4.0565543	-8.943723	-6.5881248	-0.5097924	-15.850284	-5.1597385	-2.3618593	-10.798589	-18.536467	-13.602803	-11.521679	-13.191159	-1.1163673	-14.700295	-14.927577	-16.89337	-9.649058	-6.021876	-15.531337	-4.3853154	-11.405086	-14.608142	-24.311968	-24.840326	-12.36403	-16.290764	-19.854042	-16.992693	-17.473284	-3.705363	-5.571579	-8.730306	0.9901898	-15.049194	-9.927962	-10.185971	-14.165329	-19.387941	-21.027266	-11.790736	-6.971746	-14.812203	-8.517414	-11.471946	-7.405636
656	1.9007939	8.139263	1.7254244	3.8630905	-7.050549	-20.091223	-3.8901799	-1.8997526	-12.0991335	3.7082589	-5.611815	-8.1058855	-6.4191494	-9.808131	-6.609468	-1.5212898	1.260128	-7.597334	-7.9933095	-9.893031	6.274943	-11.369805	-8.9249735	-13.796964	-7.1078057	-6.94682	-5.84737	-7.6709275	-10.417757	-11.230957	-2.603808	-1.4579254	-13.124061	-5.5745125	-13.733203	-9.584256	5.6119957	-5.8742547	-2.986707	-5.0684395	-8.0909	-6.570152	-9.741998	-2.3287504	-3.6698236	-2.7275639	-13.215337	-0.59505016	-10.559089
657	-5.673783	-3.7562659	1.9522036	7.10569	6.6845174	-6.031896	4.124737	5.88048	10.332743	0.14331405	-3.0850408	-5.928646	10.546712	1.2924356	-1.803404	0.24904554	-2.3535855	-7.1467185	-3.8087997	10.727661	-11.479614	-4.2121654	2.1872315	9.248678	-3.3155954	5.4707146	-1.0693823	-0.07856655	3.5247726	-6.1434226	0.44780922	-4.6961823	-1.1967564	4.996237	9.541077	7.3653755	3.2238247	10.8812685	4.570062	4.511276	-3.5564919	-0.001104275	-0.3136808	-1.1016878	-4.5624394	-0.53911	5.1395493	7.117638	-4.7492046
658	-3.0435512	4.8971996	-1.3248743	4.2902656	-5.4802165	-2.9212668	-0.012770514	-4.953572	-5.485022	-4.1167903	10.972587	-8.074562	0.2111481	-10.760189	-4.9413414	-0.9994159	-1.7219826	-4.969397	0.927592	-0.10804812	-0.7013429	-9.57678	-10.6938095	-1.5573217	-4.6396003	-1.6773518	5.6330485	9.401657	-5.3693185	-2.84958	-4.8209476	-4.243449	5.7648163	-9.040099	0.3386054	2.4425337	5.563124	-1.84487	-4.013617	-7.8744144	-3.408046	3.021472	-1.0340288	-3.3276997	2.4162629	1.9494797	1.4283313	-2.3939507	-0.02699244
660	5.2350707	4.2797236	-3.1755335	4.547596	0.8622382	-3.5030177	-0.17479092	2.3243122	12.53883	0.7147173	10.284484	5.99289	4.6668854	-2.1875894	-9.0427475	-4.812451	-6.4000916	13.161419	4.3982506	-0.7096235	14.984996	5.649985	14.980702	7.29517	4.943892	1.9657425	-3.3989246	6.344664	7.2774844	13.215748	10.947739	3.2467659	2.119496	4.447571	2.3786252	-0.25599632	-7.7008777	-4.5103846	7.3144536	5.652027	-5.2069583	16.609627	7.812762	13.062332	8.704801	-4.229864	-10.100045	-2.418478	-2.6433632
661	-1.2329334	3.2962017	0.3912177	3.61283	6.6416397	4.4522133	4.3029704	3.102286	7.381012	2.1222544	-10.835158	2.1621428	1.9350432	13.536582	2.2792077	0.22295229	-0.14226079	1.4287739	-0.58990985	0.58183575	-8.261378	-3.1025486	5.3030415	4.9608784	3.5886548	9.108609	-0.29823437	-0.33164597	-0.4144287	6.2468147	8.401349	-4.077452	2.6666977	5.8144965	7.1378765	-2.0253143	2.7048357	0.78858614	9.094425	-3.056184	-2.72077	-0.5631263	8.356153	0.4638965	-2.1591485	2.410607	2.617089	10.043897	21.125805
662	-1.3888916	3.8793828	12.1268425	14.610021	27.92804	1.8508677	4.0630755	-0.2083836	5.6693435	22.083517	3.8707187	6.707854	15.203225	2.1917691	10.425691	26.07908	4.8333883	-16.155273	-26.180548	4.593943	3.7752955	10.679928	-17.09484	10.644706	0.20430095	13.468415	10.601752	5.1957574	1.7175518	1.2609531	-8.341399	4.8115706	8.883151	12.962592	-1.4303015	-0.046455145	14.441963	0.7082824	9.010175	-7.815502	3.975735	2.666522	-4.9416127	-2.089093	20.385862	-5.790688	-4.4746804	13.91672	3.1107771
663	-0.040824454	-1.6917275	-4.403291	-9.377518	-1.8813272	-3.9341795	-5.1659856	-4.7029967	3.568918	6.623682	6.3806915	1.3392576	7.1733437	0.3036356	4.8028145	-2.064705	-1.3167057	-3.2464073	6.690247	2.6268728	1.2264386	4.01379	6.1788993	0.89964366	9.321995	9.271622	0.4350983	-2.3491414	3.6885874	-6.1922975	3.6731377	-8.498985	3.9430172	-4.0549684	7.5617676	-0.96558475	2.354737	-1.7761341	16.734005	5.7956634	0.6153238	-8.768113	-9.7425995	6.9967904	-3.8031728	-15.879537	-7.9010644	3.7501087	3.8841684
664	-0.7459283	-4.996528	0.6979828	0.4669628	4.927498	-0.74474066	-9.666915	-2.6223361	1.4005793	8.179585	1.6604227	7.0095468	14.243529	2.3642337	4.4538913	-1.9068561	0.9171774	3.97898	7.463581	6.5491357	-1.8267399	-6.3677125	-0.08453337	3.8110597	10.469703	11.519979	-3.1361628	-0.4343497	12.492225	11.591214	4.8969254	8.574626	10.713661	-0.12309682	-2.2879245	17.019327	2.3053143	4.95237	1.6929821	-6.2996955	5.015714	2.799833	5.3686423	-4.874809	1.507492	5.9126496	11.501147	2.1260517	1.981301
665	-0.023297966	-9.367636	8.969363	-15.712947	0.35109758	11.385921	-8.176972	-11.107696	5.604873	5.6288657	-5.883835	-1.979405	4.3132663	2.0860155	-5.629354	-5.4286256	1.8233818	-3.820925	-1.1862464	-12.420704	-9.831046	-8.504233	-18.63582	-2.937148	-4.92363	26.622862	3.315593	17.349878	-4.535871	-2.1088145	1.0326551	-3.0624654	2.4719534	7.473718	-2.1353207	-2.9946423	2.9646475	-3.730962	-0.24123795	-0.5463492	2.37349	-2.34106	2.388977	-3.7439785	7.7990265	2.6471431	6.15448	-0.6000248	0.6234989
666	10.568954	13.692319	9.25029	-1.9934597	2.1684911	-2.9674928	8.109128	5.7887006	7.185886	-6.4403	-1.76311	-5.990818	-1.216247	1.8211783	1.7406737	4.785135	18.690742	21.827423	5.477464	-3.7436302	2.5848134	11.845466	14.486588	-14.004543	-1.9568672	-2.3110535	5.102549	-1.9220381	-3.8877337	-1.4162989	3.1845791	7.280321	7.151489	3.0735447	-0.037094194	8.426788	-10.262431	-1.1336051	3.1599474	13.151942	3.7910407	12.869149	1.1398544	-4.502004	13.990135	7.521543	8.302939	5.078505	8.8365965
667	-18.51336	-11.100165	-10.263683	-9.272785	-9.683842	5.7225432	-8.047275	-15.023239	-10.191004	-3.6936677	1.6403437	1.1922932	2.975383	-0.7246259	-3.171914	4.638228	3.5267112	3.9940274	0.13228862	-3.9532917	-4.0012417	6.926332	5.914161	-20.349585	-15.681576	-9.488188	-19.23976	-8.152574	-1.3594981	-4.2524815	-0.6488002	0.53498584	13.694695	1.2025777	0.42710352	-1.0549837	1.9071239	-2.9777157	-9.004422	-6.47358	-11.630063	-0.3259414	-12.936444	4.5195594	4.2679796	8.139531	3.1919453	-2.4485729	0.8304561
668	5.783016	7.848871	-0.4874703	8.413526	8.096007	-3.659187	21.852373	10.246723	-7.747912	7.2711205	10.248261	-3.5958138	12.9098215	5.7320933	2.7778816	3.9403083	-0.65035456	8.197383	9.061288	11.399094	5.6325364	1.6430492	10.789829	0.5995149	19.226244	4.82433	13.973485	-6.8680367	10.876468	11.387208	12.170672	9.6784315	13.040378	0.06233867	4.1872063	-2.3818452	-5.843431	3.2686007	1.086042	9.607877	3.183215	5.562325	7.107792	5.313811	5.4388022	7.6484923	7.8881035	18.379505	7.973089
671	-0.007463773	1.800808	-1.5886674	-8.708115	-2.1889932	-7.08233	0.7057552	-6.3375754	8.969344	7.654365	6.279812	2.78851	-5.039818	-28.77085	6.1806607	15.351512	3.646169	10.088924	12.321889	20.210255	-28.001463	-6.8721333	6.971161	5.509012	7.8102508	15.675683	13.003774	1.5645348	-3.1926405	4.83004	7.961319	6.8850255	0.49050748	0.29776272	-1.9337867	11.600257	1.1166297	-0.09862363	0.055790585	1.7275833	5.1307535	-4.1155787	28.632414	4.237919	6.3231015	13.354504	-15.621999	-7.8754716	-8.98593
672	1.3205748	3.8142593	21.20269	-10.021811	5.0334234	1.9693141	16.595818	-3.1169045	1.4807721	-1.048524	6.7510552	7.729494	11.750114	3.0962875	-0.48830426	6.4707875	15.436114	4.217725	2.7749884	2.5906296	1.797555	1.73468	3.204387	3.7908487	8.143131	1.6118917	8.583839	7.2348266	6.288082	-0.7709224	9.980189	1.2321485	9.996816	9.151212	7.9882073	2.0270128	-0.006362915	3.294048	5.01049	-1.342494	-4.494524	5.972197	11.48573	9.385213	-2.9866111	5.1532016	-7.715269	-1.596994	1.1330256
673	-1.8746434	-3.9657161	-1.1485225	3.9078019	-1.9035358	14.960873	-3.144499	-6.0539546	3.2072456	-1.4092838	7.3187604	1.6481577	10.867966	7.3186836	-3.3556235	3.5449193	6.8393264	5.332445	2.5319464	0.14677215	-5.084534	-6.1102405	8.819687	-2.6706982	4.036837	3.8881195	1.8083977	8.218605	-3.154642	0.20397568	0.85605145	-0.8195262	-6.7263618	0.2715323	0.99445605	-3.6199389	6.901117	8.8782	-2.4931314	-6.6498017	-9.899952	-1.284865	9.9319515	1.5752187	7.3767204	-1.5836362	-14.532023	-27.334036	-0.08028539
674	-3.3551579	0.25433144	-1.9824995	5.9091988	17.934553	-0.67998695	17.953447	-12.017287	-14.543857	-6.716913	-20.585522	2.8394918	-4.474582	-2.2942228	-6.563006	12.224568	6.4536777	3.0733032	-2.079738	0.6484036	3.965346	-0.09639943	6.6416206	8.992072	21.03634	-0.6613889	7.06288	3.127457	-0.09822512	-4.0918684	4.722309	-2.8178837	2.5021772	-10.396934	-0.9506585	-2.453293	-2.790475	0.3306481	15.782449	-15.581586	-4.8817444	7.715215	10.995365	-3.1061907	-5.3883357	4.0838513	4.776539	-8.5095625	3.490343
675	5.966702	2.1212032	-8.868785	-7.2688575	-2.8720531	-1.7574838	-5.6208706	2.0679095	-0.17576964	-2.052017	0.056546878	-11.203822	-2.564702	7.7767234	1.5039152	-0.49916434	-8.3537855	6.981728	-4.3613706	-1.694023	4.7453017	2.99076	-1.6626787	-1.7774067	-10.688198	-8.1776085	-10.01415	3.4998863	1.6705047	2.8497055	-0.38932514	2.6109838	4.05603	-1.7899162	-5.017725	2.197522	7.0276947	1.6143999	-1.1746105	1.2272675	-1.6175238	-3.450535	-2.6736393	-4.829268	5.021196	-1.8086475	-2.464131	-15.104075	-15.921074
676	3.1157904	-10.334865	-7.5297203	7.0882416	15.775552	4.26726	2.8914583	5.0036016	8.904436	-7.9152713	7.574598	-8.55892	-14.980553	-4.833353	-0.9984307	-0.84653044	5.3562355	1.0636337	-10.099354	8.739205	11.512599	5.469561	3.691047	-10.133891	-2.3763132	-6.8095384	-2.389646	3.958601	0.6461634	-6.7658997	2.8110645	-8.8459835	-6.5745673	3.8741405	-18.56735	-0.39424863	0.9892514	-3.9615352	-7.2008605	5.007707	-8.738725	-4.992289	6.0809674	-12.036962	1.4351286	-10.512315	-2.5920298	0.30795464	-4.9205813
677	4.420489	30.320045	13.28806	12.161017	7.2054152	16.23636	1.7184757	14.288941	8.209269	4.7369447	14.286011	16.085907	2.5401165	9.35535	-5.098105	23.318472	3.3492033	4.673696	14.234169	-7.095922	-7.959282	2.7387016	3.8701632	7.4246373	10.017224	-3.263322	6.502006	1.1173724	-1.1646551	4.5366454	0.93779606	2.8499212	5.237939	9.595334	15.979531	10.935756	12.752149	14.011443	8.518088	10.161916	13.307614	11.719407	12.147891	5.906662	-4.863853	18.95958	-0.92003584	17.495104	10.439349
681	-8.814235	2.4881346	-9.650459	0.101464115	-6.8461328	-18.301073	-3.5512133	6.5883636	-7.213827	-16.354834	-17.393435	-13.0608015	-8.515332	-0.7710884	0.63265735	0.19359636	-16.665785	-11.043368	-2.5992897	8.672099	8.169901	2.7745545	-4.59112	-5.7454085	2.5245464	0.51535076	-3.136715	5.153236	-5.267591	-15.716003	-22.060953	15.768926	6.9595428	-1.5451249	-8.792637	-19.760988	-1.8154789	-5.6462684	8.063668	-0.35486972	-0.7512376	1.6918844	6.0290465	-2.7863808	-15.546304	-19.7262	-6.4644923	-0.40555143	-2.982072
682	2.6638622	1.7446173	7.583444	6.3404846	7.1123395	-4.5705247	-7.8157763	-3.1354892	-3.236105	-4.631741	16.829985	7.063166	20.149786	12.491696	5.1654353	-6.205145	10.424708	-2.6965563	6.7053533	-0.09671354	-0.91138405	-0.6017954	-3.967704	1.9395181	6.851698	3.7452128	1.0239716	6.7401795	11.626054	11.044662	-1.3890225	8.448808	-7.748768	8.066995	5.0594583	3.1568425	2.5804546	-2.182258	2.8338177	6.542797	-7.8626957	13.330322	7.099714	9.042539	2.5291405	6.6280017	-1.0973488	6.333177	-5.8996296
684	-2.9511597	-4.6502504	-1.0764102	-3.8362172	-0.62137717	-6.750992	-8.731514	-0.24563217	-2.963155	-14.772044	-8.731922	-6.075155	-7.520586	-9.429305	-3.0719936	-4.669054	-8.514938	-19.173395	-13.369861	-4.3885884	-5.1788373	-2.0815334	-4.2104945	-1.518597	3.2557585	3.941293	-9.275202	-2.5628626	3.9311664	-5.056069	-3.8493888	-7.772083	-6.3895607	6.25108	0.07608882	-8.557441	-10.515649	-3.2631052	-1.859707	-2.5897233	-3.852496	-4.4415703	-2.1050892	-5.2524505	1.3441644	-4.749602	-4.115696	-10.741867	0.4728512
685	-3.3036623	1.0876583	-3.0821724	-2.7282228	5.5945296	3.776584	13.35197	6.0330405	-4.194403	-4.5658545	4.186625	4.2677956	5.597439	15.269929	-4.2551417	1.2430289	-3.0250742	-3.838178	1.2470423	-2.7978516	8.987877	0.61798954	1.5708357	-2.2456372	-4.0675893	-0.5508744	-0.44656453	9.638049	3.908014	3.3011103	5.177567	9.015077	3.2272203	-4.5974364	9.957756	8.256996	11.228763	-4.8629923	1.9296423	-4.29328	-2.064132	1.2916235	8.6763315	9.228227	-7.419559	0.79953307	14.778407	10.743293	-0.59312934
686	1.9939208	2.7951717	-2.9917748	-3.7788608	-9.366528	1.6887512	1.0526032	1.0141611	3.9753015	2.5764954	-8.49213	8.75703	-10.208643	5.4621615	2.219498	-8.3654375	-1.3848041	-8.001602	-0.28528103	-11.906447	7.3368316	13.423683	-0.9739972	0.90192324	-6.857212	6.2759748	-6.2906785	7.4957523	6.221049	1.8763703	5.7770286	0.37970576	0.48890543	-6.5926576	2.2980957	0.661296	-0.039907455	-2.1368132	2.5091157	-2.3301227	8.930351	-12.671055	-2.1571162	-4.849013	-7.6475983	-1.0092072	-2.3819761	3.6604798	-3.596902
687	31.258326	23.752085	28.449198	6.7005496	-4.7446127	-1.3194612	6.8521047	-0.36227837	-1.8979673	8.244872	9.614076	-13.351349	-21.777277	-23.236185	11.391696	13.101543	2.3524203	-1.8187908	-4.083179	-0.07492161	-7.3714833	8.049018	-2.743953	4.923967	6.3403087	-14.345866	9.689313	-3.3960311	3.170069	-4.418554	-3.8129876	-14.616711	-4.1519623	-10.351539	0.9362967	3.8309574	2.983669	4.736549	12.929301	-3.3132184	2.8492348	-10.247057	-18.73916	-1.4392322	4.5155683	-1.6252054	1.6124936	1.4935278	15.452289
688	-3.4449937	-6.3962235	-7.3117986	-15.701576	-7.7326436	-6.655272	-13.698075	-9.857921	3.1288033	-3.4386938	-13.211961	-18.002972	-9.776372	0.704772	-8.332633	-0.37685028	-2.5268967	-13.558125	-1.0718914	-7.6742864	-3.3569624	-2.4492962	-2.189699	-1.5921491	6.4430676	-8.6271925	-1.351893	-5.4591384	-8.498709	-6.00144	-6.08939	-1.4706568	-4.369164	-3.196479	-2.1217144	-0.29958066	-0.20889711	4.9681277	-6.2436066	-5.294254	1.0615345	-6.104999	-11.886096	-12.887483	-4.9537597	-6.0308785	-5.489985	-12.1804495	-9.8599615
689	3.236323	2.3970664	-1.6552477	-1.4055413	-4.485187	3.894809	6.245313	0.34391022	5.0125012	0.14361191	0.06694365	2.4241672	-4.972173	-0.98010856	-12.659097	-0.6156042	-4.5112734	1.919027	-6.3975224	4.2756553	1.736301	-0.4228767	-4.667226	3.5143173	4.6729913	0.52476126	1.4703525	6.431936	-4.912891	4.065211	2.7261508	0.22563572	2.728049	3.2979424	11.309697	2.1884615	3.0192432	1.4161636	-0.124604546	7.7580504	0.5045373	-5.5709915	-7.2079163	-5.098233	-4.070148	-0.28827754	-0.7632057	1.0539712	-0.2643473
690	-9.087332	-11.148739	-15.18298	-25.254616	-17.069569	-17.374271	-9.77392	-6.5476074	-17.560225	-7.2134566	-12.588489	-0.30714813	-27.325226	-18.895718	-36.823696	-11.108014	-12.593675	-26.46319	-13.945213	-13.719159	-15.133437	-14.153382	-17.348972	-22.746529	-17.270117	-9.494895	-14.734161	-10.258222	-14.780183	-28.877966	-18.319868	-2.4084566	-21.978966	-23.241621	-8.76889	-19.550587	-33.66687	-10.326306	-14.630852	-12.679238	-12.057824	-9.503247	-4.0665298	-28.48313	-2.9969423	-14.231255	-8.814441	-28.750738	-19.83933
691	-7.9874654	-0.15114515	-3.5754025	-5.5336742	-2.403993	1.2418524	3.8058968	8.976608	3.5753348	0.9966677	-4.652675	-19.760328	-0.41204357	-13.247703	-10.426787	1.8195281	2.6759129	2.1022985	-3.3414223	5.7771225	3.7955468	3.2920854	-5.354683	-14.04467	-1.5151759	5.574017	-19.350775	9.231624	-5.554503	-0.7927723	5.855058	1.491756	5.150516	-5.973623	2.995383	-4.1338067	7.276072	-7.3326936	3.147082	-1.2751827	-2.2883627	1.4483927	-8.50291	-8.847877	-6.9239125	-2.4622116	4.0386977	0.009507179	-16.141047
692	-4.5088286	5.100152	-16.513124	-1.0515804	-1.6724447	-2.3462598	-6.540619	-7.184025	5.352693	-7.0332236	-12.112808	-11.595908	0.8093962	-7.3374534	1.5360368	-23.877062	-8.446179	-17.624153	4.5448	-6.215201	-2.309378	0.839648	-0.50489646	-7.112821	1.4132462	-10.785191	-3.9622219	-11.537387	-14.532584	-16.818178	-10.88517	-5.348049	-18.148361	-8.538883	8.209285	-11.185803	4.2596974	-2.227279	3.3463795	-1.8095623	3.9667637	1.9229666	-11.478871	-1.2453226	-13.325658	-6.863603	-1.1491919	-10.767985	-7.3115196
693	10.402483	9.313066	4.1076856	5.0428405	1.400108	-1.0475975	4.017859	0.4586811	8.725919	5.592184	14.463158	9.953277	1.0976125	4.9954777	-0.7253068	0.28546557	-1.9780518	-15.510362	-9.437949	-0.20559692	-0.29779243	-5.789658	-13.97984	-10.39077	-4.137266	-13.417882	-19.691225	-2.1052935	-3.5552177	-2.3619938	0.08636093	-9.926198	2.2465353	-3.4107444	0.80222684	-0.43848553	-1.6793398	-1.0028982	5.199955	-1.5838337	4.1676774	7.3191223	3.3656073	8.2249365	-1.6447163	-3.6294909	-7.3857484	-0.7443412	6.935501
695	2.5227144	-6.988285	6.691601	-2.9089518	-8.20437	-7.1436067	-0.2455781	-1.80663	-1.4919776	-12.911725	-3.7103128	-4.418226	0.48032132	-3.8618298	-10.527247	5.559597	3.5365896	-3.4060214	-1.7469436	-4.5106306	-10.421584	-11.029228	-2.0805342	3.872737	-6.794554	6.632437	-6.9970193	-7.2937684	-10.145005	2.6649723	1.9741589	6.3872676	-11.261681	6.5487447	1.8160009	3.0728655	-7.2198386	-7.002333	-4.1232543	3.759652	-6.1329713	-4.887125	-3.1825306	2.4938607	-14.765556	-5.381639	-10.215423	-2.44441	0.7282873
696	6.683745	9.5957155	12.696457	-1.7514805	3.8144019	1.2553731	1.0220566	0.8363898	5.7150054	1.0081477	-8.4576025	-1.5602392	-11.823201	-4.08839	-1.5336047	-12.352073	-2.3178227	-10.610705	-3.2052126	-2.2660182	-3.227374	-6.5340915	-1.7783017	-3.06048	0.6896247	-5.110914	1.9763174	8.418426	7.483366	-13.470422	-8.304854	-2.7464893	3.4922655	2.2938442	-6.1874833	-0.27896246	-1.9500059	-3.0371125	5.684944	12.173592	5.3508835	-1.7901955	-6.385345	0.4072369	16.362738	7.8104815	11.031456	6.1713963	7.907124
697	8.6881895	-2.9640548	15.223773	-1.3175083	12.105538	13.411876	3.2482042	-10.329562	10.566966	6.7070346	5.4018006	14.489657	6.4486785	10.600588	8.284718	3.5519574	-5.8643684	-6.4634876	-18.918907	-5.6188755	-20.397726	12.880746	7.3808956	8.4553995	9.764342	6.507181	8.322284	10.396447	8.290048	11.887654	3.826997	-1.223021	0.43632165	6.4591804	4.271713	10.876979	7.664146	6.0508366	9.325803	5.390392	8.031869	3.916087	7.894729	6.3101115	13.28559	8.021048	10.605397	3.2257156	11.256134
698	-15.135064	0.7169445	0.6588477	-6.5438485	2.1456115	-1.8511262	-0.34189382	2.2181776	2.9124897	-10.342198	10.007716	-10.538041	-7.2829957	9.28259	-0.6411383	-3.6387615	-11.32076	-7.3796506	2.4770815	-7.3876576	-0.6623857	-5.2851644	-11.855934	-9.082241	3.5846608	12.164032	3.7169578	14.836666	3.6126697	4.718344	-0.031897623	-5.270695	-16.44808	-2.9724605	11.451991	-16.212126	-4.182229	1.1834236	2.1674328	3.5602553	-2.0220702	-15.432022	-6.031765	7.0466695	-3.5449097	3.7651737	-10.604203	-3.374429	5.880013
699	-7.459521	2.7829762	-4.7151847	-3.3180141	6.827412	2.6007485	-2.371282	-9.029132	-12.526494	-11.931142	1.0410961	1.7519511	-7.006677	-5.0908256	-12.753213	-10.871297	-4.7276917	-7.1036053	4.9991884	8.582085	4.800066	0.82608277	-12.683095	-8.806455	2.2269087	-9.135071	-2.280419	6.145888	5.965103	-8.577836	-0.9546766	-11.080876	-9.845268	-1.584067	-3.4520228	-4.18494	14.742265	9.4849	4.7366967	-4.0668683	-1.5421939	0.98401743	3.7784913	7.1215014	12.44835	18.123085	-4.7253814	-4.355802	-12.203415
700	1.9446718	11.697662	13.68716	11.85374	16.933115	9.949328	15.874848	-10.594375	-4.8694577	-1.7826138	8.115592	-7.153094	-0.027090946	-0.37518755	-0.14965732	-3.980262	13.5148115	-6.295654	-17.911654	-9.62058	9.412415	8.063052	9.873581	-0.5130351	-1.375117	6.9642997	6.203919	8.331653	4.4874654	-4.6347747	-6.173083	-14.946983	-15.869996	5.678749	-11.175534	1.6582923	-4.0967035	-2.3456373	-2.0530145	1.3432893	-0.5361975	-11.792565	-26.693197	-12.799903	-6.27215	-2.7099273	-16.641813	-37.946674	-19.696672
702	9.22947	-0.4849485	-1.729592	-5.1995296	-1.7968374	1.9635745	-9.14814	-3.3053324	7.052735	-5.9694304	-7.207564	4.608093	4.3143167	-0.354606	10.563985	1.4393667	-2.9372222	0.39275423	-10.631982	8.6224985	-3.0375614	-5.646927	-7.0957646	1.3718468	2.3658612	-4.114899	0.34603754	-0.03632323	-0.4094685	0.54512054	-3.2314568	7.648803	-8.804042	1.1262035	8.015374	-11.055447	-13.953433	2.2037575	-3.7728882	9.497521	-19.567135	2.8830035	-20.738592	-10.951114	1.63892	3.993049	5.256513	-4.396217	-2.0095665
703	2.9892378	-5.554123	-8.429845	-5.0437303	7.8281913	0.19691944	-0.7130073	3.690773	6.3923283	4.338567	7.281099	2.362074	-6.7172494	-2.8289022	5.4141765	10.174764	4.9912434	11.582123	4.3448195	-0.4391652	8.622735	7.9676833	0.9614665	4.1220727	10.922993	9.6574	9.888695	21.334524	6.4640617	10.837739	11.335963	1.7553536	-3.1258917	4.5930533	5.086042	16.782385	8.908191	2.6550744	-0.41536728	-7.677379	0.8262866	2.985844	13.308791	1.4859565	14.151624	-3.2547302	8.771001	6.295923	10.970134
704	9.453258	10.993588	-2.3661642	-6.568999	-6.420006	-12.075698	5.400677	5.658758	-2.0134075	1.5378281	-0.26084718	9.9407015	6.1615252	3.0623653	-2.8091137	6.999967	5.2554607	5.587759	2.650188	-0.049714882	1.0934623	-1.6839038	-0.73555136	8.330461	10.337267	1.2928606	0.09750966	2.1892154	-0.50470763	-2.1832583	-3.2573245	-5.509435	4.367055	20.681343	-3.8484716	6.5290885	-5.482828	6.0107884	2.199258	8.952077	0.97132427	2.188399	4.2642727	3.3495512	5.9293437	11.428857	1.4587822	12.454677	-3.0173244
706	-7.7322	7.5019455	0.82851905	4.5369782	2.8767452	-8.155395	-3.0459015	-1.7796116	0.51017904	-4.287515	-14.605239	-4.9752584	11.929105	-1.912223	8.919225	4.1202188	-14.507721	3.0901117	0.28527865	-4.132061	-3.2827585	1.057931	-0.009592374	1.6977739	-4.7800674	-5.9461427	-6.662262	-12.135898	-12.495042	-4.2968793	7.0075755	-0.3820227	5.3024163	-8.38103	-5.6932425	0.1889766	-2.9827359	5.680388	2.3923337	-7.587551	-3.9773948	-10.710376	-25.410666	-14.720744	-5.044246	-5.681232	-1.5363609	1.0891997	2.1230955
707	-1.6754166	-3.939544	-2.254177	0.587552	1.9445881	-6.594141	-6.24058	-3.065565	-12.555018	1.0110339	2.4899983	-4.715593	7.488069	5.49049	-3.8846262	0.35911116	-1.0578038	-8.65685	0.16971743	-9.63679	5.447417	-1.6369628	5.1871448	-7.281053	0.18627198	-6.5117917	3.9691746	5.6545644	-8.215646	-5.297443	-7.8800187	-5.1857314	4.720955	-1.3720154	-5.618192	-11.115102	-4.2774568	-5.9561667	-6.4692273	-9.242626	-7.393369	-12.983482	-14.790581	-5.8794518	-14.728005	-9.886247	-9.617176	-10.575912	-5.74893
708	-14.770718	-14.986656	-16.39949	-14.871155	-11.067696	-13.877263	-18.47824	-15.04238	-16.04556	-8.474705	-10.421654	-20.192106	-11.6412	-16.399216	-19.210926	-17.984089	8.339616	9.206929	1.1428368	-7.4557233	-0.21076536	-5.555432	4.067997	-2.3651025	9.184398	-4.017717	12.783806	10.256616	10.759224	8.604312	10.67538	11.253372	5.4472084	-16.192472	-4.095436	-9.322562	-16.48358	-16.588158	-17.335672	-3.8851721	-5.738638	-13.913276	-7.2189803	-24.795847	-12.71701	-16.267515	-14.282636	-20.815363	-13.29992
709	-15.342864	19.904829	3.9237487	1.2791668	7.8900495	-7.4470115	-7.4657617	-12.885625	-22.288177	-12.815469	-4.723895	-20.775387	-11.174904	12.570083	-2.0896482	9.162742	5.267795	-27.818037	-11.32385	12.770259	20.981653	0.8039724	16.70237	-2.1000612	8.39394	-3.733668	3.7728777	5.786958	7.597572	-6.534285	8.713355	-5.558309	-10.091193	-10.076419	3.3112888	-3.510637	-1.7872432	6.126274	1.5301299	-1.8482904	5.5993314	-4.7140403	-0.42407393	-6.2015305	-4.789689	-2.1608531	-13.107989	-2.3676631	-7.541348
710	-4.0233397	-1.153553	-0.38936758	-10.959339	1.2946441	0.9289109	0.65275645	-2.3241434	5.1347494	-2.0117185	10.985942	6.232226	7.5180497	0.23096704	1.4779211	-3.5750535	1.6143392	-7.008817	-2.4077063	-5.0352917	-8.576896	-8.170214	-0.7848174	-13.706609	-3.1057196	-13.191842	-6.5419965	-7.4759536	-7.2380657	-9.168904	0.503726	-6.2144656	-3.6097336	-18.930626	-7.4448647	-17.229889	-6.9698176	-0.76145124	-1.2279674	-5.8759117	-6.306076	-4.391884	-2.2213051	1.5157083	2.5896168	-2.1485841	-5.549196	-4.5659714	2.2179701
711	6.982062	11.236333	17.661236	7.348861	11.672296	12.211598	2.172448	17.997053	13.53051	15.530004	12.947886	23.329002	20.639235	0.11003208	1.7451099	6.630146	10.555444	2.7425592	5.6504006	8.043536	3.5803614	6.9473534	3.0866013	11.429169	2.0884266	-0.1500562	6.5730824	-0.9526477	2.547449	7.1358733	6.2080307	2.4153326	11.477394	4.1370916	4.239278	14.492717	6.867436	11.463498	13.741989	6.921619	8.919969	11.149028	0.6475318	6.7894454	7.942764	5.9098897	10.530251	7.613201	4.8754168
712	-1.514304	-2.5281954	-5.70674	0.4407309	12.077267	3.8232853	-2.2157	-0.14133954	2.430298	10.212682	-4.2276797	-9.604701	5.727236	-4.9836287	-4.8393736	2.3463237	4.261355	-7.289205	-2.264016	-0.6305582	-0.30553004	0.60598785	4.468119	6.756188	3.0806227	6.528692	-3.4955003	1.313729	-4.6620574	-9.879069	-10.556584	-1.704113	8.640214	7.802998	-7.3087654	-0.62493396	-0.5047907	1.4822186	-3.2249897	0.30359396	-7.467474	0.30151653	-0.94921273	4.4226747	0.11337336	5.69886	-7.41976	-3.3577526	-2.3243155
713	1.8123546	2.7621214	8.967256	6.1815352	2.1493952	1.9794213	2.6038558	-4.4896183	0.6719083	8.654231	4.173052	12.632358	2.217148	-0.27362093	7.0676236	7.3953958	-0.7141919	6.7622724	4.4518714	7.7509656	3.2452261	6.311484	2.5801516	12.812225	0.50644475	5.5368843	14.687031	7.229956	4.108529	7.3811626	1.360137	8.438329	7.168595	1.7284007	1.1806902	3.2286568	3.7223644	0.5924842	-6.2401147	3.248248	4.494858	3.974231	2.773052	13.1857605	9.151333	9.03814	-0.86019325	-3.0725834	3.4181292
714	-12.108078	-6.167757	2.769582	7.0134335	-4.4375005	-14.666325	-17.881676	-6.2152615	6.2214313	-20.081882	-0.11163648	-4.955539	-2.0888617	-23.22962	-19.602022	-5.4589076	-13.014766	-15.286006	15.069866	-11.471142	-17.872688	-1.2145683	-1.6362395	3.0085638	-18.929071	-7.2159295	1.5670389	-6.6134315	-18.135544	4.313124	-4.0901732	1.7329861	7.3520226	2.3573506	-5.680078	7.1831393	5.4986196	3.8546722	4.8296027	5.705566	0.55826336	9.828006	6.546374	5.436277	-1.3277954	4.5501447	-9.371028	-7.98909	-24.67981
715	-10.957746	-20.65595	-2.803003	-5.767906	-1.6929293	-5.9754944	-7.8527493	1.1965576	-12.244171	-22.24488	-5.7857666	-5.1669483	-27.457535	-2.3802004	-28.102392	-5.9908166	13.439292	-25.757431	-13.425575	-21.345442	-2.2530682	-4.058433	-9.747106	-1.340323	-11.210551	3.8857107	-19.62992	-18.6374	-7.984201	-3.171793	-27.419952	-8.403905	-29.809061	-7.671721	17.392385	-21.240992	-10.801117	-19.23079	-5.6277866	-3.0670512	-6.1533484	-3.1669204	-11.220233	-5.0541086	-5.318016	-6.9363494	-4.0026665	-7.93558	-14.452766
717	10.735634	3.7766979	2.9789457	1.3490936	-2.2177472	3.1550572	3.972596	-7.389956	-6.5757766	12.078479	-9.619233	14.395408	-0.73794603	-4.0046487	3.2814636	10.02867	7.729946	4.8073044	-10.988894	-8.107178	10.505303	20.392904	15.071083	-6.3302917	-2.9485066	-6.6384254	0.6854541	10.514542	21.276834	12.327843	-4.8706408	3.0284948	-0.25650153	5.772959	-1.575541	3.7988882	-10.976808	3.2025766	1.0554081	-9.277211	1.9371486	5.180519	2.2152088	3.3663628	-8.430331	-4.371876	-2.155927	-8.140059	-5.0758004
718	-8.758785	7.048696	-7.73218	7.286871	0.22414112	-18.224405	-10.440705	4.0294943	-10.092561	8.080218	5.4307156	4.9732623	-9.992386	6.1624565	-12.510562	-13.854832	-18.638472	-0.56806755	9.291377	12.075648	3.6097825	-4.003346	-4.821357	-1.6657194	-21.30694	1.0056728	-0.27845255	-0.25111112	-0.39819396	4.426335	1.5182227	-6.274227	-0.585113	-3.7658527	-17.234133	-3.673576	5.267657	1.3895224	1.0199121	5.2995696	1.902505	-3.2380002	-2.0157592	-11.459972	-4.5713997	-2.1400335	0.19450085	-10.674739	5.076325
719	9.724304	8.33363	-7.3245034	3.353837	-3.750679	16.580976	-1.8797497	-7.8559227	7.1579823	8.530799	3.638096	6.22382	5.6527514	5.7085834	-5.1361766	9.671536	5.841781	2.562835	-4.868915	-3.6593351	-7.279745	3.359023	-5.1865606	2.2887704	4.245471	3.957037	-2.6019497	-9.276466	-5.599108	-8.924574	-7.934538	6.5075417	-4.10348	-1.9931449	3.300583	0.66399366	-3.2827606	0.59053135	-6.5187707	-5.29841	-2.0359676	8.043282	-1.0280465	-8.675228	7.762217	-5.6278877	-12.471379	-4.5651183	-2.4415889
721	10.703267	-8.715551	12.686645	3.9123847	7.487183	4.258545	9.189298	5.1894107	-1.0050912	2.3810718	-2.2554562	11.210109	-0.084644474	-0.9108073	11.8808975	-6.1948013	-3.1556385	1.9750175	6.6869016	12.159808	-15.783793	-6.769254	-10.379558	-6.5818634	-3.742444	9.981048	12.659398	6.89316	18.0019	9.363639	0.9464467	3.584162	-9.996514	6.579369	-17.395666	-1.7540461	3.3549368	1.6736455	3.8558142	0.45725217	7.4591484	-1.9673872	-3.1254737	4.988946	6.344208	11.226456	15.343171	-10.481614	-23.15473
722	-2.7642486	4.7607536	3.967213	-11.431847	5.2532997	0.14118421	0.52002525	-9.760627	3.369064	-13.055031	-12.228061	-0.06298629	-0.8657453	5.422746	-5.5830245	9.860057	7.7236085	7.242157	-4.7070427	-9.466171	0.70865536	4.331908	-7.2401924	-3.270528	7.5462184	8.278831	-1.0365871	8.659447	1.6665577	-9.834285	2.3130708	-4.711546	1.0638645	3.9857633	19.53139	-6.3991857	-3.1214688	-0.6211054	-0.50127625	-5.585303	5.959064	-1.0631499	16.738022	8.106979	15.718938	13.859084	5.8820977	-2.3451571	2.5757322
723	-3.158184	1.9697804	-0.12286059	-4.6710296	0.8305442	13.313659	-4.695961	-4.2057962	-3.0690033	-2.1976378	2.7706091	10.936702	1.5525876	9.12239	-3.6243849	16.872728	8.13517	-1.4631373	10.34982	8.532695	2.4773343	-14.233901	11.0833235	-6.1161613	-1.874544	2.5858803	9.12033	8.836204	12.526859	10.605338	-4.3531656	17.097847	-2.157137	11.99726	7.9556527	3.5645673	-12.627858	-3.4395988	15.579692	19.334335	10.629943	12.478074	-3.7784302	-0.48402634	5.369232	2.568887	0.8584334	-0.55045605	5.3677177
724	5.500756	-1.7337309	1.7217202	-1.1769911	8.021118	5.813726	5.738806	1.6675342	5.983973	-1.06773	-0.5458594	3.3997548	7.936232	4.753739	4.80228	7.394512	0.6453573	2.7595398	12.739394	3.8261614	1.5269345	-0.43553305	10.023857	-5.5070744	4.5502076	5.83487	2.199279	-3.8564684	-1.3552529	-4.4009814	2.7939644	-7.6241784	1.4547735	3.559974	5.389025	12.248576	7.257351	-3.155135	5.2575502	-7.7527122	6.903811	5.166204	2.7494838	6.1267905	-0.9057157	5.9143233	5.375199	3.4189994	1.8735663
725	0.69622993	0.68259126	5.9139524	2.64465	4.381578	-3.9795887	-3.2285786	-8.487256	-10.301165	1.072002	-2.5188007	-3.293801	2.5828068	-3.6413658	-2.0931368	0.5595805	-5.2653956	14.589467	-4.7738	9.595515	1.6532294	3.347758	-1.9748096	3.05047	7.3597445	0.60459286	-8.6890135	3.573942	-10.393032	-3.6857986	-13.915887	-3.2002614	2.0501661	-8.978294	-4.9633713	1.6934079	3.7043965	-7.5202727	1.1041313	3.0219843	3.3014438	1.8862296	-6.2562065	-3.8293579	10.619353	-6.964869	2.5453882	-4.7288394	6.8521132
726	1.3531917	-4.282417	-3.0669177	-5.740658	-0.4713625	-0.06977173	-11.457611	-9.98071	-6.8369946	-7.7610373	-1.0165464	-11.777779	-6.5789223	-1.8952678	-1.7041345	-11.125743	-1.3550316	-17.434803	-11.156311	-14.217823	-3.8764775	-0.42528424	1.2095166	-6.112224	-12.787392	3.568838	-13.080837	-4.1113024	-4.332847	-11.102749	-10.81987	-7.624744	-9.966414	0.17166191	-7.682663	3.3496258	-7.894445	-1.1532847	9.737736	17.58816	-8.694942	1.2183441	-11.478881	0.15840022	-9.296971	-5.2227273	-3.229615	-5.9483933	4.775814
727	-5.0769286	7.445543	-15.730148	0.87403435	-7.7027955	0.17222846	-6.5016103	-9.821382	-2.1072311	1.5260981	-3.7386844	-0.24730794	-5.312266	-4.1026363	-2.4854388	-4.5238514	-3.6926033	-6.142159	0.4919456	0.44628254	-9.570092	-0.19229722	-20.8702	-5.324975	4.3316803	-2.278817	-6.955896	-4.379252	-4.7959113	2.3463118	-4.869199	-7.0289516	-4.247248	-1.6450739	1.6898962	-6.740589	-8.828232	-4.938482	-1.0853494	-4.081363	-8.647392	-13.732209	-14.986287	-6.49255	-6.6349196	-5.567488	-2.6483238	3.130645	-2.508209
728	7.7619834	4.3012466	2.6261356	7.2600007	6.117456	15.587401	-3.9316227	-20.92732	-8.569369	-7.349312	-8.572434	-0.13170815	-7.840788	13.982371	1.4544455	-5.542778	0.5940934	-4.5400434	6.6547585	0.08680836	3.2992332	-11.11747	-14.339383	-5.370835	-0.25092283	-12.833596	-6.1325326	-5.620462	0.25184998	-5.7061276	-5.7883987	-10.596448	-12.776507	-2.8942654	-0.7201387	4.592455	1.8311294	-1.1520084	-7.0494995	14.586072	-5.1207595	-15.089046	-2.8398647	-8.397641	-15.569602	-4.425394	-11.168029	-0.13208239	-7.817511
729	-8.855683	-3.693489	4.469598	7.8055825	10.44469	-12.138087	-1.8877243	0.002114534	2.8313863	-0.93756706	6.4691887	9.655984	2.336651	-12.176631	4.3189464	-2.6796267	9.176789	-11.779655	-21.433563	-15.688275	-8.585164	3.9764469	3.2768147	-1.3050733	1.6723232	5.3356566	2.628215	2.806822	-0.26938942	-4.331687	0.68364054	-2.2333803	-4.0369215	1.934515	-12.585837	-0.82326967	-4.4341626	9.147827	10.378803	-1.7101544	-13.120151	-11.978087	-1.37609	-2.80375	-11.399204	-15.178866	0.99958366	-9.110819	-7.9292665
730	-8.391915	4.3258743	-19.078096	1.925943	-3.418587	-5.2352834	-3.7881715	-4.96179	-7.643627	2.1377327	-10.773547	-19.925518	-7.914995	-2.7854278	0.03725974	-9.861699	-3.9833987	-1.4638864	-3.0719376	-10.948943	-3.942812	-4.4612412	-4.462499	6.853395	-2.2045689	-3.9310665	11.4398985	-1.7170609	-6.7843285	3.9225874	0.24195476	-1.5775234	-1.1848518	-8.538565	-24.468348	-13.62278	-5.575028	-12.124244	-13.597281	-1.2248505	-16.058203	-0.022001186	-18.681978	-14.676865	-0.10949596	-14.310445	9.0136	-13.767514	0.39555988
731	0.6317644	5.677727	3.7462952	8.660974	5.9467406	5.0804915	-15.481158	-3.6504443	-11.623086	-15.330966	-14.477181	-8.603433	-2.4153883	14.4602	-2.011929	-1.4639932	-0.556266	-16.434988	6.028404	-24.071428	-7.826963	-17.693626	9.402264	-14.104651	4.487989	2.2720041	-15.515182	-7.374079	-9.491339	2.7919416	-2.5458574	-0.1944546	4.7892246	0.68787575	5.514541	0.37770924	-3.0545628	8.666162	-6.5344443	9.836249	-0.18767476	5.6687055	3.5621192	-10.780711	-1.150019	11.891038	-1.9914671	-5.268821	16.610464
732	8.827394	3.756808	7.3151684	9.8389	-5.6656723	-14.02616	-4.6561413	-5.6617603	-9.646225	-6.706472	-11.396545	-9.900302	-9.742234	-11.072251	10.509305	2.97583	0.6296695	3.4634368	-3.8264496	-8.31653	-2.7042856	1.2731164	-14.702317	-17.202866	0.79085654	0.6255587	-7.1568775	-12.798936	-0.55432945	2.1328948	-4.536801	1.0686932	0.42913318	-10.045346	11.589839	-5.2528825	3.5719893	13.392407	17.713614	17.63419	9.277051	7.5061774	16.115746	17.596115	-8.147487	-12.283673	20.108778	14.54828	17.28562
733	3.2760217	-0.92314595	10.073087	-2.986613	9.231186	-2.8632033	25.040632	-10.422552	-0.85508364	-17.494768	-1.7155887	-3.2922418	-10.915142	4.118172	-8.401507	-3.2536647	-3.9346104	-12.755635	-14.383649	-19.158676	-22.575113	-17.788988	-6.871577	-21.300596	2.2723978	-5.748366	-8.548745	-7.100632	0.69500464	-4.799947	9.719037	-2.9241972	-4.983956	-7.3721695	0.41735807	5.120464	3.6232843	-1.0317498	-7.510713	1.9654804	-2.3447692	8.520659	-2.3737495	-17.452589	-4.202929	-6.879208	-7.3179784	-4.1187596	-12.130418
734	-4.034529	-5.6789927	-6.1610427	6.1628013	3.7186654	-12.643944	-9.878406	-6.9443836	2.4130843	-6.541633	-11.908902	0.8725745	-1.7191454	11.141029	0.41265345	-1.9298598	-4.796824	-2.8242114	-3.9999208	-15.064595	-11.795273	-21.384058	-6.1738353	-4.8690267	-1.9616386	-7.242666	8.006607	3.6904767	4.1479793	-8.812237	4.956266	-7.5032654	-3.518584	-3.663039	-17.292831	4.49901	4.2985096	-10.328124	-6.5348506	0.22188632	0.5941655	-7.4425178	-2.2126434	0.35575572	0.27349934	-0.96489763	-4.85168	-7.8084073	1.3397565
735	9.552968	5.3336244	-1.147159	10.887806	4.5627384	8.459765	7.1163144	7.026961	-2.0056808	-6.525825	-0.8677793	3.0263073	4.052593	6.558645	1.0641869	4.507664	10.506577	4.8444486	1.3418635	-2.1566303	6.485269	2.5315218	-8.1659775	14.973544	6.239904	-7.3448963	5.0362835	-16.964994	5.6680565	4.637718	-5.550904	2.231705	-2.7248728	-0.70060635	-2.9830444	-0.9116332	-2.7607677	0.15248998	5.78137	-4.558405	5.159946	-0.4562986	7.6928515	0.1186196	2.0216494	-2.9121923	6.728724	1.1405736	-2.4165585
736	-8.712353	0.3125913	0.9727154	-2.7821305	-6.2787795	-10.253959	-7.119246	-3.3692343	-3.2254171	0.6185234	0.4007311	3.6982162	-0.8506225	-1.891778	-0.05368821	-2.9584973	7.6018567	6.3739944	-2.4033816	-16.301565	-10.853124	-11.068939	-6.2767415	-3.9553273	-0.11200187	0.1562808	8.583187	5.653808	-1.8924537	-0.082532845	-2.775362	-0.38003063	-7.070172	-3.9762032	-2.573718	-10.242229	-1.1622592	-1.9494365	1.8079764	-1.9407511	-2.5375812	5.112125	1.5128883	0.517883	-4.577926	-6.45486	-7.574842	-9.636209	-8.916701
737	-16.673546	-1.5560031	-14.665161	-14.877049	0.26748988	-18.157518	3.0772314	-4.8933315	-7.9647794	-8.584163	-18.713549	-3.9945602	-4.331888	-14.815384	-7.593298	-4.6929016	-1.8485214	-7.9238334	-11.141761	1.6823868	-7.669168	-8.050593	1.0600866	-5.602678	-9.112092	3.5717466	-10.828346	-3.672821	-9.78852	-0.9756344	-0.5292836	-6.3265977	-2.230951	-11.209663	-21.38096	-4.902701	-1.3415451	-9.990441	-1.704369	-17.910341	2.2985277	5.94616	-10.463466	-3.0059996	-5.2564178	-10.013839	-7.6292005	-7.9452515	2.4766462
738	3.1752203	1.0077957	-1.3873807	-16.173187	-4.3999486	6.855673	-3.7696648	-9.335368	-9.033062	2.7890313	4.677429	-1.5755018	-7.0590568	3.3764122	-6.989212	-5.844517	-0.17870362	7.441377	4.736881	1.8210053	-14.281609	-7.484838	-5.3267746	-6.12623	1.028595	-4.388576	0.7277257	-4.7036533	-13.415149	-15.9676485	-21.050814	-24.846634	-23.052048	-1.3004694	-9.1048	-0.63651484	11.232707	-19.987288	-9.847018	-14.380778	-18.280075	-17.408651	-6.881885	-5.9271846	-4.5734587	-15.59814	-21.071482	-9.222341	6.1172676
739	-7.9007955	-2.3582437	2.5292556	6.9081383	-0.0834283	-1.8401847	10.343545	-10.621546	-28.235487	-11.045346	-18.025854	-20.24037	-22.756104	-6.176087	1.5093565	-3.7447913	-12.519539	-14.589915	-3.5748281	0.27148867	1.5609125	-6.255169	-4.3013225	-2.0819416	10.523498	-9.368413	-4.8721595	-7.604963	-14.826211	-5.942446	3.5765705	3.1305082	-9.211077	4.5784206	-21.367193	-1.419665	0.12259483	8.571946	-5.268308	-14.6677475	-1.3041115	1.0365113	-2.023817	3.3930838	-9.4711485	5.559484	-13.401845	3.8552492	2.3893833
740	-2.748988	9.241346	3.072221	9.568946	1.955081	8.17428	4.2271137	4.5006003	9.7924795	14.68465	7.210399	-5.50621	12.113982	3.2446804	8.3305	6.6708336	4.636482	5.42475	-1.5385259	2.931938	8.128403	11.849448	8.033124	-0.16940434	4.3424354	13.67596	-8.04526	3.9741497	-7.5164084	-2.8328304	9.502177	1.9951916	13.0477705	6.249481	2.0717924	1.023044	11.367813	12.599454	6.3290825	8.059694	13.021606	7.2143807	2.5470598	4.3285375	8.930945	2.2460315	14.979248	7.0244064	-2.9920032
741	1.1773396	-3.4994955	-6.3721504	-13.219508	-5.6024265	-16.277239	-18.523985	-3.2502186	-3.7121203	1.5001802	4.5774894	-2.5819693	-3.1360934	6.559475	-6.0254674	-2.2150962	7.0405135	-0.7866265	2.2394218	6.3767495	-9.790326	3.6019344	-7.676861	-14.511544	0.21359062	2.423161	3.2075202	8.253683	-3.990487	8.780181	8.631713	-1.6335169	0.58083737	1.1785135	-5.7867217	-0.8384244	7.7775846	-8.749929	11.230904	-4.6617064	-6.8773193	4.8792033	-10.193599	-0.9253203	-0.36347923	-2.0493765	0.9464242	7.402643	5.008526
742	-5.864018	-1.9602079	-3.255574	2.3228173	-6.7160106	-0.6306414	3.6223767	4.003057	-8.00705	-9.173383	-8.7349825	1.3262585	1.7473936	-1.6699963	3.0273068	-7.917958	-0.22957833	2.8534193	1.2708608	-6.803919	-6.9700017	-9.1064625	5.912773	-6.350645	1.6495806	-0.46691385	-2.275133	10.994151	-0.6279357	2.375221	0.71555966	-4.924833	-7.643585	-6.7953644	6.5743537	-4.201576	4.741646	2.6212454	1.7539936	1.5614702	-0.33994737	-3.8330488	-8.16254	3.2451766	8.7267275	7.842356	0.9881428	1.0698429	4.7074633
743	3.3854425	7.331487	-25.412008	6.5763507	-1.5097984	1.1036435	-6.2772484	-0.8293114	-4.154078	-11.53065	-25.109407	-6.5103984	-26.514025	5.2735972	-16.620983	-8.961449	5.306313	-16.141106	2.8431168	-6.330982	-2.4392397	-2.601497	-2.1330314	1.2300733	-14.52065	-7.6600823	-7.5933614	0.72992754	-1.3853346	-3.5608795	-2.5332215	1.4184117	-9.400992	-5.5617356	-3.6312764	6.041849	-12.124103	-0.45157185	0.055479687	5.5108438	-7.9795647	-2.533302	8.633103	13.117419	-11.117302	-2.3293788	4.688276	-7.0344834	-7.199187
744	-12.746318	-4.2906227	-14.556786	6.5711026	-6.2059274	1.014645	0.5079071	-2.5916555	1.0526264	-2.1844132	2.215083	0.77102953	4.342877	6.114225	0.4614277	-4.181967	3.8117008	1.4784764	-1.6170868	-9.36193	-3.0662022	3.8740642	-3.7119274	0.21363227	1.253726	1.8755726	-2.7659886	6.45952	7.3192825	0.35470834	3.5189784	-3.0181115	6.1932926	2.1269262	1.2081944	12.270301	1.3352576	5.260656	3.972503	-3.8199623	5.78618	0.9352093	2.1541262	-3.0663311	7.2657084	-0.72270733	5.455274	6.1126227	-6.6906896
745	5.6119733	-8.36369	-2.0974329	5.177477	-1.801436	-4.831917	-3.9535534	8.871681	7.451378	6.154547	13.682509	7.427246	10.588806	10.055972	5.8736053	5.7341437	11.55156	1.876942	6.8900146	5.848291	2.2953427	-2.7866344	4.920625	-0.33176804	7.3588257	0.90239716	2.4465568	2.1754408	3.4239838	1.0590926	-3.0385501	-3.9993706	-0.497602	2.2360106	3.2264435	-2.6754055	5.9057446	-0.21763957	1.7446021	12.121974	7.245958	-9.176316	8.55375	-2.7897055	3.845067	9.037063	7.30831	3.0998955	-1.0971364
746	11.230115	-10.002988	-1.4972563	1.2347423	19.195908	11.2762575	6.904466	-3.7743464	-2.0737631	-10.686432	-4.263913	-3.6444995	1.5829705	10.371299	0.10561657	0.65708876	7.479838	-5.1703744	-2.0928857	1.339455	-10.496456	17.64908	1.5074401	10.299177	-8.467813	4.5792947	0.7176654	9.22794	-6.163098	-4.827442	12.141566	-3.6771047	-12.32154	8.789502	1.0264142	13.710937	-7.4240108	4.061435	1.2857357	9.26158	3.7318792	4.503472	-8.239931	-18.547262	16.772367	-9.950395	0.37066302	-11.191094	2.2909095
747	-11.341385	-1.3939189	-6.5446362	-1.6602281	-11.082011	-6.528471	4.7681613	-1.9081413	-6.4613914	-4.8135047	0.3943294	0.6858876	-11.0456915	-6.6494603	-10.798894	-13.747214	-6.5484653	-1.252634	-13.449902	-1.2128369	-2.6219876	1.6478176	-6.7956977	-9.585599	-13.309238	-6.584295	-0.07524782	-13.224098	-1.1595486	-2.3649395	-7.5302415	1.6879644	-1.3858618	-10.059514	-15.861275	-5.0696673	-8.90948	-2.9418468	1.075174	-10.665908	-10.471286	-9.770713	-1.633778	-2.259039	-13.6368	-9.01464	-5.634485	-4.416016	2.3327997
748	2.3293924	0.24329345	-4.499207	3.566466	-0.29991022	4.9183874	4.848143	10.255846	0.68539315	-4.3322315	-3.3235047	-2.5699263	2.2383664	-1.945597	-1.7862142	0.08951954	2.0454514	-1.1373446	-0.21168749	0.58270985	-5.2779956	0.15572913	1.0974231	7.355625	2.3367708	-1.1194571	-2.4392498	-6.5952034	2.207323	4.967363	-0.8919344	-1.1236781	-4.2706594	11.191372	-4.114756	0.9543435	-1.8304038	-9.360138	7.3738613	4.596067	-8.231679	-3.9688408	-1.019092	8.583797	6.1824226	3.3020191	-0.3519725	9.632531	0.2620882
749	6.4721437	-2.1222262	13.440769	-10.144236	-1.9807726	-4.320198	-2.1362312	-4.0030828	-4.9687004	-10.660608	4.31648	-5.2015805	1.6561209	-10.191611	1.0393836	-15.472989	-1.909862	-7.4048386	-1.6938305	-9.145681	-9.680582	-7.5455947	4.4695277	-16.047085	-6.8841496	-1.1730975	-21.024809	0.3171691	-12.816442	-0.68219215	-8.235257	-18.55699	5.8794847	-0.21980357	-3.843111	0.39532718	-0.25945202	6.616511	-10.804646	-6.2258396	-9.603906	-3.696746	-12.429595	-1.227285	-14.851116	2.6948917	-2.8448822	-10.517986	4.900437
750	-6.122986	-8.484281	-10.812253	-11.706309	-16.08315	-13.778598	-2.868008	-3.7509336	-3.6559398	-10.426732	-12.621872	-4.8941536	-20.647972	-4.0566936	-17.433466	-21.76182	-8.771988	-10.066309	-2.9464216	-2.1987164	-0.48714888	-12.179423	-4.102508	-15.352089	-10.819585	1.5381926	-8.340951	-3.6244726	-2.7190685	-2.6669483	-4.8308473	-11.802653	-2.9874847	2.0785196	8.304793	4.9304595	-3.9390213	-16.428316	-19.07504	-16.450228	16.927511	2.2835243	-5.7052956	-13.952274	-3.9443731	-11.784957	1.0891632	-4.161321	-4.8698373
756	10.88017	11.856496	12.667285	19.482119	7.6862655	-10.8982315	-1.009868	4.541058	15.558646	4.8545957	17.998953	12.027211	-0.24677444	-11.54753	8.307935	10.537632	10.45655	8.725515	9.402804	20.75448	9.736717	-12.930725	2.2841897	13.242175	9.912683	4.782207	19.327526	19.115868	3.1396992	-9.247605	3.900854	-3.408886	8.133569	10.251248	14.971454	18.65185	4.8719697	-11.388901	-2.3183372	-5.6662354	19.346794	1.9024633	16.284975	23.136673	3.3897276	-9.27443	2.2615588	-11.205417	0.50303215
757	-0.48900795	3.4789152	-8.356236	1.9073781	-0.27914023	-6.049452	-9.839736	-3.703373	-10.916443	0.13983886	-7.1066413	-4.1864243	-8.770558	-2.2872422	2.1711886	-1.0176184	-0.15742397	-5.164315	5.8851686	-1.0581414	7.278044	-5.8655486	5.085552	-3.8781188	-1.1585679	1.9666309	-3.7858846	6.736238	4.215702	6.7805233	-2.5295198	4.5354943	-15.496635	-6.7258697	-13.335303	4.10012	3.1550887	-4.0738163	-2.6710176	-7.094293	-4.8299284	0.13887079	-12.083234	-1.1956433	1.2539829	-12.773895	-10.596393	-15.985364	-15.160423
758	0.66606927	-2.9799144	4.5502787	-0.15656964	0.8015912	8.665922	-3.3621418	5.2206407	4.867933	-0.64542633	10.161952	7.9510713	5.467013	9.269805	6.734915	12.177644	0.54321796	-2.729656	9.668906	11.260392	7.208572	-2.4460862	2.4691627	0.89307547	3.464296	12.084549	1.5724105	2.024184	-1.0204688	-2.5778315	9.560772	6.6053367	3.575842	0.53064156	6.1202545	8.538512	5.430052	11.37941	1.1949897	-3.3973677	7.0875487	4.433997	6.069383	2.4114854	16.324362	-0.31892034	3.8824246	4.9283137	-1.4620041
759	0.7713277	-0.12878688	-0.4559773	-4.9456534	3.8856757	-1.9363371	-1.459524	6.5165153	5.629891	-6.358923	4.8989725	-6.33857	1.296476	7.6194763	-0.6728279	8.121911	0.40366316	-2.2503684	-3.0791519	-7.424215	4.729525	-7.5206923	-2.3530452	-4.281629	3.532403	4.0054045	0.18040514	-1.2013377	-4.8327117	0.59306383	1.6921853	7.6532593	0.86977243	3.3463027	3.9204433	-0.117999434	3.2704003	-0.57051736	-5.466684	0.42146873	-6.6404223	4.104471	-3.7624483	-5.0956063	-6.126011	-7.1640487	1.0170988	6.130716	4.2700963
763	7.4673057	4.60465	9.613137	-9.922236	-13.438758	5.714226	13.664044	4.9366302	6.7833214	15.207695	-2.5142524	-0.3987876	-1.735603	-0.3166016	-3.3222945	-2.2938578	13.055404	-6.862963	-3.0085309	1.9544315	6.7065988	3.6473846	9.87177	-1.4488031	2.2370694	11.103108	3.2211583	-4.184856	12.374721	2.612652	-1.2554029	-1.0211366	2.0004508	8.058833	-5.926975	3.8101838	2.7910283	-9.140544	9.677307	0.74047726	0.5155837	11.0225725	4.436283	2.129833	11.3331785	-2.0572498	6.1568985	10.373878	10.369007
764	-0.5168917	8.499573	-7.962544	3.7038307	5.6293206	0.7659302	4.8088202	-4.9774175	-1.1479434	11.087512	6.892184	2.68351	2.8642848	8.500714	-7.500612	4.9552226	11.448143	10.098049	3.8723876	4.8990602	6.0753117	-3.0541599	10.773089	1.8187612	8.097083	7.5361004	7.2877884	19.47419	9.678784	10.812175	16.560642	6.801331	1.5749155	6.8634624	8.316895	6.6550355	5.8127885	-0.6007646	7.4780135	14.862987	3.2071826	11.758027	1.0738438	1.0549657	-8.309947	7.344757	10.9832535	7.5197906	-0.351264
767	-23.54792	-19.460033	-20.312668	-21.408167	-18.215715	-18.906204	-21.652262	-24.48523	-16.420185	-15.0193205	-1.6031184	-18.32821	-13.444497	-5.495771	-6.461642	-5.2889056	0.5596736	-0.38748765	-5.998262	-1.0528746	0.20009677	-4.821136	-6.201612	-3.9087222	0.21375847	-3.5910113	0.17322214	-4.7852054	-4.3364587	-13.430862	-10.043147	-8.856723	-7.046219	-2.167394	-10.863561	-2.5896256	-5.9360557	-2.5472732	-5.194218	2.184881	7.159451	-11.20357	-3.1014678	6.178879	6.81704	-3.4901154	3.7931135	2.7624443	0.5707573
769	-8.74012	-3.7492058	-2.0003803	1.1131247	-13.228641	5.5360107	-14.367279	-3.0417135	-6.46381	11.53112	-19.854246	6.0842605	-4.219531	-6.3816457	4.4659944	-9.926591	13.40726	-8.131007	-0.32372332	-13.08043	-6.2743554	-4.1478887	5.1148925	5.8978715	9.18958	6.7221313	-2.1593416	-3.1107223	6.779312	-8.251584	-16.140074	-8.576936	2.4856532	-7.9592795	-14.401273	-17.87506	-18.40759	-7.0466304	-20.296503	-14.335965	-12.779277	2.474616	-21.082346	-5.7738533	-18.284454	12.93678	8.134852	-1.4938021	-7.069732
773	-3.2703896	4.504499	3.7947843	-0.77102566	0.9555454	2.481336	-1.6304992	3.188514	5.9259377	8.347967	0.9485741	2.1908808	2.2896502	-1.8636578	-0.49019852	2.8127196	1.5002146	3.1595657	5.240149	2.162998	-4.162843	-2.9277594	2.4573743	-3.7608116	2.7457974	3.149514	-0.6281233	6.541172	6.527647	0.851192	16.843576	4.529592	-5.339911	-6.25088	-4.3851204	3.9099624	4.5977435	-9.25434	-4.096882	6.849363	10.055007	-5.628605	-1.5295559	0.7281439	2.1919332	7.9255033	12.872319	-1.3967303	-9.13823
775	17.762238	7.027001	10.981248	9.344289	-5.6342144	13.640404	13.132061	5.7591896	9.497884	11.849171	-2.78249	15.594272	12.689018	5.8027897	5.3866296	13.311587	5.286279	10.430897	10.3071165	13.121633	4.418661	10.501992	8.558663	12.101806	15.598638	14.181346	12.963325	11.661805	2.410876	10.22784	11.126823	7.616736	9.230489	9.88627	4.647368	9.253015	23.001257	7.2436194	11.956141	4.2099137	8.197888	14.270633	8.846284	4.615698	4.3533006	3.384467	2.292187	8.516183	7.2439523
776	-11.160096	-6.2714972	1.1145006	-5.3548846	5.7726326	3.336539	-1.824212	-11.303685	-5.274875	-14.385902	-9.472972	10.816238	0.5804762	-13.006168	-6.2032723	-0.74900264	-3.2285721	-2.576855	-12.475566	-12.553861	-4.1543126	1.484951	-0.17999895	-9.55922	2.8815043	3.4804003	0.97372884	-24.555899	-11.335686	-5.518417	-6.850916	7.7328534	-3.1722193	-4.3455415	-1.4253403	2.6177082	-17.438913	-16.672506	-5.038097	-3.5469246	-2.2103767	0.624686	1.2698845	3.010479	-4.3238845	1.8278136	-5.3133674	-6.473395	0.37640157
777	0.62998646	0.3909122	-10.196734	-1.3919516	0.4137802	-2.2097652	5.075498	-3.3891647	-1.4251517	-3.1508567	0.16064183	5.256026	-7.6671505	7.6143746	-2.4118023	-0.6394817	9.13518	-0.1189397	3.143587	0.07753881	-0.7988307	7.4446387	-5.577477	-7.189653	5.8015156	-2.6087995	4.3203435	4.071354	6.3031425	0.9776253	5.5161357	5.1639647	4.3084993	4.016729	1.6413947	0.79769707	1.1575419	-1.8570862	10.344506	7.650862	4.7139792	9.078944	-7.398192	8.596834	5.792813	3.2411556	-1.6008153	-4.779372	-7.873099
779	-3.5493286	-8.933795	-12.195839	-7.093555	-6.9337077	-15.67395	-10.662716	-13.372357	1.495196	-12.867072	-7.3865333	-4.958779	-11.805892	-8.040208	-1.3056364	-5.9749036	1.2303215	-7.6503625	-8.617476	-3.5421305	-4.0977173	3.7707684	-12.077954	-8.753258	-10.131944	-4.4287357	2.111161	-7.6416054	-4.22153	-3.7771447	-7.1648407	-2.19269	-15.708959	4.312073	-2.5228007	-8.248447	-4.826266	-4.670203	-6.155126	-13.801182	-9.19371	-0.36548615	-5.0494194	-14.39801	-12.741876	6.2134585	-1.7188101	-12.279147	-4.1193767
780	3.9261122	17.076586	27.498068	11.914223	10.015172	11.697476	20.933159	10.449863	-3.0656922	-2.4750493	5.1544766	-9.770844	-2.1280596	11.809688	3.5730426	-7.3205585	-20.915016	8.137534	-24.622269	17.478725	11.28118	3.4628446	-4.458035	15.138743	11.110603	7.9082274	9.477924	27.514984	13.325246	20.363373	23.68303	27.445246	12.4876585	12.439342	3.2630575	-2.3315177	13.661372	30.01767	-10.559229	5.9106064	34.70153	24.865282	4.282417	20.81679	27.135925	15.820881	26.706161	2.9916813	2.2411644
781	3.787943	-0.6881566	3.0982888	0.3531693	-13.185504	2.647433	3.1134331	14.971176	2.2239025	5.9196277	4.6901727	8.322308	7.241712	7.3650537	8.517363	2.06275	-6.191156	-6.271	8.698591	-2.5739508	-0.41875967	0.921577	11.921247	4.6392093	7.5629144	-3.191515	-7.085478	3.2168274	13.569652	-3.126358	2.4144304	15.021247	23.725214	-0.6792626	0.62253445	1.7764324	-5.325766	-1.2164146	0.8724063	4.066952	-5.0296016	3.0793784	-7.416157	1.2922965	1.4211111	-0.04322656	3.0439813	-1.513361	-1.4850324
782	2.5044062	4.0099583	1.5870737	4.0065002	9.493546	0.382512	0.40123776	0.60956126	0.3779954	-2.6053843	-2.4349315	5.7428684	5.039876	0.67597276	-3.68828	-2.9160652	4.349402	-9.24671	0.45368275	4.3004885	6.5397224	4.742891	-4.20213	-0.11207048	3.7276456	-3.5509148	-3.1549041	-2.3673623	-9.374829	-3.5512412	4.5716333	-1.1731253	-7.8668	3.1611586	3.053312	3.7979481	-4.2453403	2.7175815	0.9112677	11.375682	5.7176323	1.0747969	10.90775	-1.0321466	5.4447026	4.2496395	4.0016484	4.297623	7.962789
784	-15.30054	-16.560333	-14.664547	-12.46846	-9.6301565	-5.689907	-7.811559	-9.146057	-2.9892042	-8.640796	-9.747432	-20.049435	-20.783997	-11.6009245	-15.587883	1.2459064	-3.9400609	-4.174563	-8.747272	-0.33391905	-5.4110312	-11.675624	-15.270737	-8.894536	-16.81902	4.944754	-8.020437	-20.6606	-10.958973	-18.693016	-8.060479	-9.625861	-15.310829	-23.81533	-21.249704	-20.182016	2.6424053	-2.7506473	-25.710775	-3.4262774	-6.942013	-10.608315	1.1525329	-0.15988381	-32.035202	-6.9049716	-20.401678	-10.751943	-2.7179222
787	-8.090118	-4.4367957	-2.315067	-5.51279	2.3235219	-0.01924777	6.719225	-0.86997414	1.1905689	-4.660909	-9.872837	-6.270148	-0.08915937	5.5441155	-0.2866671	0.5794719	9.915707	-6.088013	5.41777	-1.0927402	6.7468934	4.7191157	2.560496	-6.577539	-6.783337	-10.454818	8.527975	-2.6129658	1.2763296	6.305448	4.160289	-0.20966025	6.4081917	-8.138193	7.322035	-6.042954	-4.8891826	-5.2183805	-5.630026	-0.20608108	-5.451487	-5.929655	2.769295	5.275036	-0.9864821	0.039149284	4.2115846	3.206235	3.3064125
789	-13.511608	2.6134357	0.07936088	-13.740344	18.064306	8.732109	4.1848984	11.656558	-0.68749714	1.7038354	-4.809035	-7.4058404	-10.483479	4.685347	-5.0011625	2.1950433	4.6928544	1.2440013	4.61934	9.289977	3.046503	9.823193	3.2552207	14.78416	5.5103784	-2.0173674	1.2122377	1.2823982	-1.5240088	2.2891767	5.5866427	2.462202	1.9753618	12.044478	10.504674	0.4691312	5.638103	-6.5265446	-5.9799576	1.7638658	11.030126	4.2593603	7.6960416	13.350383	12.005494	4.1432176	2.6294734	4.700154	-0.9058698
790	-2.5053902	-5.447539	-3.0277205	11.367475	13.646998	-4.2666016	-2.5900414	-5.4752326	-8.90982	-6.215649	7.7658095	-8.600368	-0.31389844	-2.7253466	4.3188148	-6.957709	-12.378682	4.4486036	5.737229	-1.6697521	-4.3682094	2.015427	-2.5774634	-6.064089	-5.8713527	-13.652783	-4.1106925	-3.8640769	-5.0894804	-13.706416	0.55104846	-10.416572	8.548293	2.7151127	-11.545658	-6.937443	-18.427485	2.1584404	14.220181	5.0995584	-8.089755	-11.508748	-0.23692131	-9.048236	-5.08178	-19.788233	-9.033081	0.62181026	-17.698652
791	-7.491825	-7.818321	-16.893307	-0.33849096	-4.096598	5.645223	-15.866333	-5.3061757	-10.6573715	-8.75999	-11.75184	-21.61171	-10.054789	-8.452469	-16.438581	-22.31865	-4.2259216	1.3038737	-16.941038	-10.721599	-4.3933415	-1.8479933	0.28403947	-13.310641	-16.952734	1.0517044	-11.881096	-3.7582505	-11.689244	-6.846228	-13.852361	-17.005856	9.346016	-1.933065	-18.506004	-2.6638353	-11.942325	-12.440711	-14.577895	-9.879722	7.9963937	-3.2276669	-4.457336	-3.09779	7.8148518	-8.527613	-3.721636	-7.31258	-3.8125648
794	2.2583172	-11.803218	2.016064	-12.588035	-1.1280266	-0.8499303	6.094188	8.216527	-3.7661011	0.17738514	-0.007528146	12.829926	9.831393	-0.5737186	4.7776647	-0.9638481	-9.019921	-17.275484	-21.929947	-26.350266	-10.178081	-11.253037	-2.4119067	5.4670568	3.7678757	6.325134	-10.510346	-1.9993366	-13.461601	-7.249005	-8.131169	-2.3882363	-8.124867	-9.045001	-9.370004	-8.723577	2.1814194	-0.26525745	-1.0159978	9.304387	12.029313	5.6737823	-6.400213	-27.419052	-20.06084	-9.054729	-5.7112026	-4.9616046	-0.5215699
795	-0.26274014	-1.482761	5.097091	9.120055	-2.489322	6.585659	-2.7344997	5.105164	1.8821136	-0.77853537	8.564752	2.469464	5.4809136	-12.074712	-7.5280533	-0.38065228	12.780894	-1.7259597	7.6144733	-2.413283	-0.23035352	-1.2335005	7.0734677	7.0882716	-0.9845235	6.5604324	-1.209932	3.900994	-0.67527264	-1.5400885	4.1327434	-1.9853997	5.865189	2.207721	-4.7566743	4.2814465	-0.69811106	1.8976632	-4.274235	2.7545366	5.3795342	-5.2871985	5.930416	3.8041477	5.4279647	4.8408527	-3.0869262	2.9516127	3.3423898
796	4.553913	-6.821444	4.472681	-9.275104	11.377889	4.546855	-0.21508646	9.627616	4.3722415	16.766493	26.732483	6.835237	10.327703	2.962756	4.885819	10.399439	5.5462556	4.2535233	19.277327	14.140435	9.223416	19.190739	1.8132907	10.964012	13.249638	2.797326	12.620965	2.148693	12.185287	3.1310003	-4.884813	-9.851618	4.0854607	4.189792	3.4270055	-6.608642	6.351931	2.4697826	-5.0034957	-15.213169	-6.032856	7.784456	0.53031945	-7.398603	-3.1987982	-18.181063	-9.194432	-10.732456	-20.415293
797	-1.758771	1.8981385	-9.498941	2.3927383	1.7209812	8.218717	-8.7944975	-3.9051635	4.329944	2.8112624	-5.436709	5.410524	-3.0655203	6.0633583	-3.0196364	-4.8279095	-12.247827	3.6438076	-1.615882	-0.42951527	-8.495885	0.31313863	-4.060782	7.521754	-0.9662029	2.2304723	-0.2674469	1.3018856	17.59905	8.286197	0.21605904	2.7999125	11.658203	-2.625827	4.031903	0.93595105	-4.858731	-14.941182	-5.9431	3.2746785	2.6604538	-1.4459652	2.9454987	-4.783975	2.623844	-2.4842584	4.523167	13.129588	2.3521287
798	7.939022	-0.9568905	1.1525637	0.45213556	15.038432	-14.3108835	8.724496	3.5199802	7.7375093	6.077135	-2.6327	15.283566	14.498069	-16.857595	6.5386696	4.0291586	1.5634743	0.921233	-5.9292693	-4.4553757	20.652191	-5.372088	7.73473	1.2428894	-0.07843169	2.2845833	4.2668395	14.151943	3.738067	-8.221923	-6.3479595	-20.327972	-4.9489455	-4.082582	-11.505684	-16.675974	-5.733185	-10.501988	-11.215828	-8.701167	-2.0084531	-12.121188	-18.889168	-8.281705	-17.656364	-12.628276	-0.00544556	-9.842152	1.9566897
799	-14.18736	-2.115916	-8.353352	-8.367578	-7.8794646	4.924903	-10.100495	-5.209431	-9.782918	-10.964261	6.4650474	-1.608366	-0.09649197	-2.1216257	-9.75283	-2.9680288	4.742599	-3.9896228	-3.4514039	1.6587273	-2.7972116	-7.768624	-0.4288195	-23.517561	-2.8641226	0.5057004	3.0435016	6.632824	-5.6628633	-2.7460926	10.203586	-6.1568837	-4.5888305	7.979176	-5.878695	-10.442839	6.1348023	-4.1932545	-11.518402	4.3460584	-3.0367482	9.202797	-10.008461	-0.9056867	-2.4020574	-8.238525	-9.566051	-0.85402125	-10.85373
800	-6.771505	-4.360106	-0.8126504	-12.876468	-15.020869	4.036489	-8.701241	-11.153422	-6.1221313	-1.564696	-16.18531	-2.9047241	4.9116087	4.171125	-12.3201065	4.9680743	-3.7721627	0.3623991	-0.046896458	-1.1377265	-24.002237	-19.140657	-1.7131459	-6.8335414	7.9723134	3.7302666	-15.024816	-1.0780994	-5.7813544	14.746928	-12.116039	3.4921386	-9.949312	-2.7939794	-5.8210187	-4.0278897	0.00730904	-7.374553	-16.591463	4.838331	4.2558665	-13.949399	-3.3880064	-14.572144	-12.098714	-3.071768	-9.252331	-13.787734	-7.5397067
801	-11.067886	0.31247187	1.9844732	6.9467044	8.085361	8.997256	9.180641	13.386169	10.066804	10.593574	12.3833	5.0767727	1.7427734	-5.7995696	-2.9029968	-3.7842226	-5.6627755	-4.463871	3.0906703	-3.7916288	-3.3504865	-14.900627	-6.425466	0.8053208	-8.871658	-4.9788933	-9.809226	-6.2616405	-6.4818497	-4.45945	-10.644061	-4.7621045	-1.9736675	8.047522	3.8922365	-0.085603796	-1.6944914	5.7103524	5.3168597	-5.819496	4.886453	-8.814316	-9.352933	2.9947379	-8.192491	7.8426337	-5.1787148	1.1815003	7.7847238
804	5.567415	-2.447841	6.4998283	5.445646	1.4969732	-10.641982	-3.9206715	17.187052	6.6698136	-5.963943	-1.3812431	5.518398	-3.8255322	13.166411	7.221997	-0.11711105	3.8587024	-2.4796069	10.128537	5.696532	8.894385	7.9150147	3.5387354	-0.28938755	-1.8854913	6.08724	7.2779145	0.99943095	-1.982762	3.0965748	16.358774	2.3146112	3.597039	-1.2596587	11.545718	-5.04502	-3.5311434	16.139893	8.186233	21.385605	5.5407205	3.6078885	5.5755944	13.586572	1.9479222	14.122765	4.568349	-2.6081614	-5.8112793
805	8.368519	9.283391	10.472144	8.981458	14.635994	16.78596	4.954001	-17.699572	-14.982391	-16.371502	-11.666817	-3.8440087	14.165818	7.2728596	-3.1170967	-6.269146	-6.8674827	-8.477503	-9.036095	-4.4109573	-2.4085104	-5.778038	-1.8861876	4.250366	3.5425966	9.345336	11.119	-9.161499	-11.625255	-11.534434	-4.693065	-9.515385	-8.457428	-15.435216	-16.305576	-8.125777	9.606463	7.131787	1.9324015	-3.0929356	-7.2835	-7.9026947	-3.6916978	10.252511	11.791879	17.120415	14.735387	15.367512	18.136068
806	2.0749104	7.7185616	-1.9312652	-4.0346565	1.5528482	7.241642	-13.196351	0.23448603	10.644647	14.5722	1.2681333	-0.9744959	1.3324511	6.924643	6.202933	-4.6871486	16.112965	17.399406	9.698796	6.6286597	-3.0181894	5.5878525	2.566471	-9.655694	1.3269497	2.50564	-15.935336	-16.035086	0.3441937	-1.6216174	4.415756	8.926379	3.9278324	-9.751956	-7.055161	-8.271622	7.205168	-11.850132	3.5635927	-2.9521515	0.56073856	-9.882876	0.8017509	-1.0440515	17.039669	7.3775163	-4.8995304	7.1385303	1.4471884
807	-9.070367	-7.9174085	1.3089632	2.1640136	-6.257094	4.064871	-9.981809	-5.2092743	-11.746619	-7.0651336	0.6521289	5.4304123	1.7955331	-0.59536797	-4.4167113	5.995807	-4.8092694	2.4754734	-3.281976	17.306547	4.322726	-9.002354	1.6344215	15.4605055	-16.593155	4.739429	4.478932	6.967722	1.5982847	4.188701	2.2605002	6.763439	-10.581143	-3.3703861	0.64466995	7.714355	9.070791	-8.524804	4.3112	11.2242365	-15.663184	-9.423909	-8.553589	-7.9469447	-3.7047253	0.09194707	6.0952716	-3.311469	2.3040009
808	-18.88784	-16.380476	5.477148	-9.169079	-23.085205	-4.2881126	-7.9417014	-15.468704	-4.567896	-8.716529	0.1559952	5.134055	-16.091225	-12.595264	-2.4646933	-23.103144	-10.832675	-12.041705	-20.578753	-21.087751	-11.731468	-4.9559407	-15.407542	-4.7059937	-18.221481	-3.817415	6.81097	-6.3051414	-6.2445564	-2.3708863	-2.819229	-8.693198	-7.2904625	-16.461895	3.9684765	6.7999644	6.4600906	-13.644893	-3.4380372	-17.04441	-11.306267	-9.825263	-4.0733237	-4.1817946	-19.01732	-16.28819	-4.5294795	-1.3172193	3.1839817
810	6.3001895	-5.9806514	0.25858974	5.6880455	7.555683	12.462657	0.4465774	16.848251	4.417623	9.930869	6.3829637	0.85956925	5.905107	1.7067145	8.003448	0.9005781	2.9449387	2.9812648	12.26669	8.333142	26.1159	1.5369792	10.640511	11.358415	7.7871265	-5.2655025	-1.2927397	7.5155272	-4.7249074	2.681948	9.564411	-0.7249697	-3.7928693	4.0751376	-7.185126	0.41720548	-10.210557	0.7227985	-3.557305	-9.567393	-8.886424	-1.1429218	4.0053277	-5.2314878	-10.395448	-6.5252185	-3.5782778	-10.876374	-6.42738
811	-7.5698104	5.146294	2.4548242	3.1852849	4.2250314	-3.2841501	2.2031248	-3.7274487	-7.428299	-5.761125	4.6325994	1.7464756	-0.97155446	9.721768	6.392137	8.432441	-1.7128872	-10.413665	-0.9726553	-1.5124391	-11.9692955	-6.150389	1.4890817	10.867923	3.4982455	-0.3279848	-0.5644821	1.8557254	3.542339	-0.16667517	-1.3354222	0.63443685	-34.622627	-16.16585	-16.622038	-21.901518	-1.3352137	-2.9448807	-13.086319	-0.9959648	-23.899084	-9.119408	-26.670425	-22.250174	-10.564696	-16.531599	-24.301153	-9.907945	-9.613715
813	-15.739039	1.2700988	2.2287285	-10.919505	-0.45591363	-19.294329	-6.656919	-5.837612	-4.6184063	-8.548252	-3.2324297	-6.0112286	-9.597344	-10.079589	-3.8130972	-5.8566513	-11.898762	2.06585	2.4025803	-8.938761	2.9273813	4.3219447	-8.257597	-7.8764076	-11.917478	1.0947567	-9.714305	-12.00879	-6.912271	-8.310485	0.9206264	-4.125426	2.5135205	-7.3786316	-9.634554	-5.8538094	-6.1378765	-10.122987	-11.888587	0.059080917	-12.424924	-2.6858206	-6.6611667	-4.1641636	-13.79033	2.0437984	8.511215	-11.564969	-1.8455667
814	-15.204011	-7.977958	-5.9655666	-6.901872	7.6710987	9.6255865	4.146062	-0.06771008	-10.350209	15.521838	1.3894858	-2.3326664	-3.3015232	-0.17095447	1.5856558	-1.8642632	6.3360157	16.409258	7.3500085	2.2013733	0.15781763	4.557923	4.5415406	-7.472258	-6.122806	-16.602556	-5.55607	-6.6570396	9.281686	-6.4362464	21.902914	7.3039265	3.389127	3.0061448	7.0586915	-16.076498	-3.4498813	-11.908268	-3.3046386	-9.490772	-22.850008	-5.2475433	-24.233133	-12.649788	-24.249716	-10.462626	-10.756658	-16.202675	-16.759523
815	-3.0740554	-1.4003191	2.8382835	-9.772624	-10.078567	-2.000583	-8.167567	-5.1052995	-3.300167	-3.926077	-8.411691	0.9033211	-4.9609246	-2.7159567	-5.137623	-17.375193	-28.47702	-7.2083664	-4.6310687	-4.72321	1.2434473	-6.303001	-5.732452	-6.9870186	-17.996243	-4.692366	-1.0607494	-13.777467	-11.368207	2.3033826	-10.989432	-9.295919	-3.8531494	0.99674416	-10.269214	-4.216203	-9.280208	-6.839447	3.592453	8.438123	2.342362	3.6271226	-2.7461863	0.7985146	-1.7610784	-2.3032982	-7.855821	5.012588	-4.550016
818	8.056857	3.6461973	5.5413766	0.45322028	-16.429712	-3.7166188	-5.877127	-3.5204334	-0.6417174	8.367065	-6.230988	-1.1866719	7.107099	9.32804	0.5809935	-9.809594	6.924631	6.3834667	12.044787	2.6213224	-2.2588685	7.9956894	1.1653737	7.175837	13.1275015	13.753677	6.806913	7.373764	4.2947354	4.243016	5.06501	-1.0380245	3.6449807	4.955319	-4.185769	-13.510208	10.854744	7.6597843	1.1197753	4.919857	14.81574	-2.05709	7.9653735	-1.837731	-8.795679	3.528818	6.774233	0.8898819	2.9871638
819	3.2114847	-0.19521861	2.4452853	8.7195635	-4.1400323	4.5355153	0.9517865	3.0171728	1.0936174	3.659651	8.891921	-3.7684917	0.61217564	0.7248349	0.043586493	2.7603462	9.135499	-4.214672	6.0333676	-2.5508995	3.9755008	5.345055	-0.64167506	4.0358086	2.221818	5.3527985	7.5073714	-5.1678205	0.3158821	3.3021762	1.1693414	3.2931538	8.683948	-5.338446	5.2676787	1.1381506	0.40722498	0.4455553	4.1110425	8.909566	-3.969675	-0.8903865	3.3998013	0.94334024	2.2273133	7.4701552	-6.2243857	6.4322205	-1.1286452
820	-9.319126	-2.5476902	3.4138794	-0.2351652	11.103084	-6.8250184	-12.575339	13.303943	-10.816722	-5.3808975	2.6992817	-3.3226826	-14.643741	-9.342576	-5.529429	-9.372148	-12.12119	-7.349157	-19.911634	-10.06232	-16.618586	-18.300222	-3.7512076	-12.409505	11.11335	0.3062879	1.96289	1.6277032	24.44898	-3.7300034	-3.2229118	-7.8717957	-1.2302891	-22.313112	5.6935334	-6.481048	10.153439	-8.269045	1.9471369	-1.4763451	1.3261547	-10.282851	-9.315372	-4.9640484	-2.0551608	-12.050639	2.1459258	-7.080257	-7.42309
823	0.5401651	3.4515269	3.7631433	-3.8783255	8.311851	2.865342	3.5313227	-4.8814845	-4.6758804	-0.12222902	5.1937604	1.2488142	14.018712	7.433542	9.364751	8.104566	-0.35584402	3.6959372	3.7753372	3.6777947	3.7575006	-8.245801	-2.8490384	5.998036	3.3467624	-1.4880323	7.177157	5.8647003	1.7770786	-3.3729172	-10.50537	-0.5481116	-3.7417781	5.070831	-2.0734553	17.581875	-0.74613446	-3.2557847	-9.594066	0.90302706	1.4022003	2.2826345	0.8603585	-4.770322	-4.2454	4.3995175	-1.4820713	9.904988	3.708945
824	-13.9942465	1.5122447	-11.552033	-6.374073	-10.864581	0.3608017	-10.128989	-8.791907	-7.5254273	-2.7179585	-6.6427727	-2.7906692	-6.3576818	-7.4289927	6.8597984	-14.077807	-8.214381	-7.9840093	-15.566831	3.975783	-1.5787517	-2.4366837	-7.932852	-3.808555	-5.924604	3.0145195	-5.835506	2.933205	5.154282	-8.006159	-2.5679092	0.3304542	-7.1935387	-13.895607	-2.6801958	-2.2892995	3.7213666	-5.0662236	6.7015114	-7.556043	2.1392822	4.808156	-2.6636364	-6.164593	-6.7191925	-1.0226711	3.0735595	1.1260041	9.060247
825	9.790708	-4.9791265	-15.694158	-14.4362955	4.0633903	-18.624643	-17.934849	-1.3656791	-6.8095665	-6.279494	-5.48315	-10.229238	-9.301845	-14.4847	-9.576465	-5.903106	0.21702047	-18.600939	-7.531536	-2.0570588	-17.925901	-1.213522	-8.058715	-5.723147	-31.92581	-4.585858	-2.4131982	-7.4520783	-6.7480545	-9.718766	-5.980488	10.524526	-17.858162	-12.282513	-3.2566154	-6.7347183	-2.835811	-1.0494775	-4.4186563	-5.9259396	-8.113042	-10.874786	-0.54328567	2.9046886	-6.8222823	-0.34356675	-6.0367074	-11.608235	-8.078425
826	8.401778	7.706936	5.601435	2.233689	2.9603424	-2.429554	9.242379	10.265122	11.6069765	0.35808548	5.1879473	2.0126994	3.689474	2.8399832	-2.7033608	8.513051	-0.66178167	-8.112076	2.5502393	9.2689295	-2.803107	-5.0266438	2.2236626	-0.76008034	-0.010550658	-2.6423876	3.6056664	1.8223661	8.537626	-5.243816	6.010555	-4.0773964	11.387383	-0.25581017	5.2998633	7.4910316	-4.7771325	9.268317	9.364831	-0.854908	-2.2737086	3.8386338	8.588887	-2.1187708	-0.97988576	-1.2214934	-8.816821	-6.0863533	3.3270905
829	2.701967	-5.5395265	-6.3793297	0.39676127	-0.12530296	11.331847	-0.7816861	-2.6250865	-8.475606	-4.515684	-0.962107	4.7608867	-4.127788	-6.329111	3.4753006	0.9740057	2.6937122	-4.129374	0.17913996	-2.0477152	0.30321634	-0.09479555	-3.4842117	-3.5666335	-4.020819	1.6429211	-0.046522617	2.2620244	-2.3659003	2.3710105	4.366211	-1.8592967	-11.065698	-3.243963	-0.4011425	1.4383003	1.0466641	4.0375075	-2.1218421	-4.2399135	11.409782	-3.0423634	-2.610812	-1.5897313	0.8256693	-6.2716203	8.774163	2.2845442	-0.0318861
830	7.727444	-6.3618875	-19.277565	-6.3639855	-12.76077	-8.9692745	-12.803239	3.8084784	-11.296323	-10.541954	-18.956778	-6.0693893	-5.7748322	-10.104041	2.8174403	1.8356853	-3.3327553	-6.6851234	-12.8072815	-4.299401	-12.3893385	-5.6284366	-11.033298	7.3244243	-7.830934	-14.440156	-18.496635	-9.839252	-19.016653	-2.6795025	-7.4411774	-3.4861336	-6.205629	-10.425594	-21.133566	-11.478723	-14.226498	3.6440976	-15.180706	-3.7870185	8.040694	-13.937955	-13.27882	-12.260754	-12.743506	-13.7782545	8.106948	-12.727188	16.562166
831	8.556792	-10.97712	0.9420864	3.4865215	-3.3015459	1.7148899	-2.348798	17.471756	0.50748044	5.1261387	7.7285194	10.10534	4.9319158	4.391003	-10.871982	3.1693761	4.029775	-9.39414	-0.29900217	-1.7746563	2.5779188	0.77909845	2.2707977	2.6333313	11.224906	6.095194	-4.7565026	3.2428246	-2.244319	-7.2831483	2.163728	-3.125522	-7.5753913	5.583666	1.4095896	0.8590924	-5.341084	4.094074	-7.158873	9.263753	-2.7508042	6.003718	6.0172744	6.3238406	2.5425527	0.29922494	-14.462375	-0.3854711	-0.41735712
833	0.6789999	-3.680206	3.341025	-2.231536	-4.2593904	8.2116785	-6.478061	-1.4546704	1.5752583	-1.9619293	-6.2603774	-7.9871926	-5.5901437	5.5018525	-3.967221	4.1296844	-0.13190301	4.949923	-1.6731634	4.145172	6.8016953	8.761469	3.064864	1.8154902	2.3768709	1.1151589	-5.9806595	-0.63218933	9.9757395	2.2555916	-4.3295126	-0.7902754	-4.919111	0.87346786	-5.0410175	-6.930338	-5.1070294	9.545804	-0.20536835	0.001914799	-0.4758636	3.1808746	4.4879622	-6.6620183	-4.565026	13.571277	-1.9062176	11.479469	-7.3235435
834	3.5281446	-3.8675442	-2.0035727	-0.038699944	-0.9712617	4.544099	2.3769455	1.1152256	11.918076	-2.1168458	2.6863325	1.9123279	-0.24172576	7.019483	9.194184	-5.424291	0.48484564	8.92688	-1.6652952	2.2587082	11.993462	1.609574	-6.5568833	-1.2526983	-0.21915936	0.052744865	-0.090813875	3.1855106	3.1549542	23.060282	8.203031	-2.3676922	-8.732255	1.416112	2.8129199	13.633252	-7.5185704	3.8513224	-18.419304	-10.641236	-20.46769	6.7922063	-6.2768264	9.4086485	-0.7614176	5.3787665	-3.8203428	-0.6378191	-1.2465644
836	-1.1084274	-6.856102	3.1921318	9.341311	22.413002	6.7320495	16.572355	23.635132	10.762119	-2.5779972	-8.915305	-2.1227148	4.1185184	8.857814	4.5322776	3.5992362	17.340048	4.8347344	-4.5021377	-2.2403758	0.8338054	-0.20354311	13.124766	4.0426707	9.116925	16.830479	7.538756	-2.0488632	-10.474076	1.654376	4.612169	15.72443	12.427521	19.178118	17.94137	11.845309	5.049579	-6.9164453	-14.708606	2.0554485	6.254235	-3.2891798	-7.99325	-1.0912966	-1.5373718	11.416595	-10.295663	-5.9346147	3.1028469
839	-3.9300823	-9.385022	-3.8304498	-2.99318	-4.9373193	0.8384674	-1.9594212	-5.727568	-5.882681	-1.893454	-5.6446986	-0.5681074	0.3242208	-7.2502866	-1.798646	-4.5062003	-3.9086282	1.1583365	-5.4412904	-2.9892342	-0.0909969	0.056174237	-2.0511599	-3.501208	-7.005314	-0.31077352	-1.051008	-0.7718522	-3.3945992	-4.213423	-5.832315	0.8311367	-4.118987	-0.7854611	-1.4083601	-0.58597964	-5.793907	-3.4671478	-0.22626098	-0.1584146	-0.9869547	-5.452114	-6.694578	-3.3875227	-0.29946604	0.766175	4.770012	-4.6339602	-4.5248246
841	-5.224976	-0.7476644	-6.918472	-13.749509	-20.23616	-11.657733	-11.089497	-14.426875	-12.947174	-5.4564285	7.012502	-20.535772	-24.277367	-19.07637	-14.988538	-26.677887	-29.396149	-13.335953	1.6810657	-6.296139	-4.9489303	-7.831032	1.517181	6.841373	-4.6493535	1.0972925	-24.86161	-4.383339	-0.14362335	-13.174751	2.9560719	-2.4661057	-9.086968	-8.997945	-7.091606	2.896478	0.14577357	-12.097768	9.11904	-6.0729384	-7.612028	-10.408851	-4.9483094	-20.569918	2.1637318	-4.173672	-8.673206	-0.30468974	-10.989486
844	-5.1560483	-13.362887	0.6197946	-3.5391061	-7.4125323	-13.113343	-16.437662	-18.549467	-16.22572	-20.64506	-17.615055	-19.49974	-12.268987	-12.829506	-9.605482	-8.169879	-12.311725	-29.208746	-20.467348	-17.447924	-12.9215	-6.5023828	-8.497688	-10.493335	-6.173313	-1.4658772	-7.33979	4.658222	7.702549	-5.780636	-1.5736094	2.5698483	-5.657482	-11.869972	-1.3539419	-2.497586	-7.282488	-5.677408	-0.40537134	-4.1735644	-6.256246	-3.2270062	-6.3553596	-4.312617	-4.150926	2.3699589	1.9841676	8.11052	6.0068603
845	2.0329113	-1.1355318	3.64147	1.7793808	-3.490187	0.48516145	-3.0998933	-2.9841998	-3.8542926	-8.239303	10.573121	4.3150244	7.8695464	1.3324561	7.418032	12.365973	12.16901	23.156357	-0.5317073	7.8265967	-1.7486377	15.764199	12.166928	22.027872	5.071222	17.52249	-1.6643233	9.469206	15.178174	0.77681684	8.985924	7.545154	11.822293	4.75182	8.591102	5.3398685	10.642201	18.47923	15.557857	12.431416	4.0151577	9.007052	4.2615514	20.046455	11.857429	13.278928	9.395597	1.4451143	2.6023512
846	-2.3208103	-14.468861	1.2292856	1.2675172	-1.7153231	-0.8277622	-4.227353	-12.076599	-10.187928	-14.469916	-13.0200205	-5.2091427	-0.91681004	-3.9879925	-0.40834126	-3.9041336	-7.0602417	-3.4723368	5.093221	0.27782425	-2.5251598	-9.358189	-11.198108	-9.25249	-7.0303283	-9.977098	2.9073906	-0.79758644	-11.950989	-7.4449387	-12.983113	-11.862724	-1.2067456	6.530172	7.2867103	1.5479403	-3.1074	-4.501917	-1.7656016	-8.171439	-9.828694	1.9040893	-0.912172	0.9587393	-9.401772	-5.512094	-8.311059	5.4652405	0.05491543
848	-1.3148392	-0.48555604	7.201183	-2.5310783	2.8757381	10.365249	6.0474744	-7.619911	4.503057	11.860649	9.290747	-6.4952264	4.0083685	5.2623754	12.927632	16.366581	6.402056	0.20321892	-0.23019521	1.6268444	-1.8566188	-3.7800896	-4.4453	-13.955227	-9.412526	-2.5530455	1.1835974	2.7064583	7.942343	-5.4412193	-12.858615	-1.5522953	-8.863164	2.5823915	-5.825105	-4.2596216	-2.7385664	-8.202245	-7.9468026	2.7544506	-6.4057546	12.292038	-17.724356	-18.959957	-1.329955	3.7766187	-9.994893	-10.623788	-3.405467
850	-18.536768	-6.2530766	5.8280296	-8.081375	-1.0198821	1.8069052	6.1497626	1.3259659	8.890559	8.304462	14.419763	0.6599221	1.1160202	5.079571	-4.5158434	1.9937977	0.5844504	4.2010455	-9.91666	0.9024338	4.8355956	9.664242	0.82463646	1.091725	15.404979	6.4889073	-4.745222	-7.0501046	2.1611803	2.8141556	-5.1384673	-9.497136	3.113376	8.22606	5.688929	-9.760016	5.4758487	-7.5556836	-7.3395514	-9.304065	-7.732204	-7.8551507	2.7522306	-10.355447	-3.2147272	-13.003331	-7.914247	-12.00523	-7.530105
851	-8.5420475	-0.39377436	-7.680075	-10.765187	-23.505432	5.1037445	3.2220078	8.972268	5.7465215	-6.3673096	-7.1476197	-29.518448	-13.717292	-9.854232	5.2933993	-7.992162	-14.459203	-22.6037	4.918428	-12.204129	3.2323294	-13.643388	-10.415652	-0.4469373	-13.775287	-14.191547	-16.63146	2.8959284	13.779788	17.234251	2.065905	-25.412043	-8.245293	-4.090566	-6.060309	-17.675303	-11.63158	-7.5400906	-1.2072786	2.6485562	4.7878366	-3.1424534	-11.635289	-2.1759346	-15.3090515	-6.7569985	-0.25607538	1.634213	11.483163
852	7.39276	-3.1053965	-8.014179	-4.55911	-11.876752	-9.066392	-12.745366	-7.5271783	-6.151119	-4.089501	-1.5689936	-2.3185477	-3.9487212	1.3373079	-5.0291295	-8.373503	-2.2032444	2.7951934	-4.806167	-1.9417092	-3.4291172	-8.112826	-7.252207	-6.281697	-10.389068	1.8775245	-1.9995636	-0.1334403	-0.65090233	-3.3203394	-14.015798	-9.0718775	-1.4880103	-4.920861	-2.8224287	3.6601171	-4.17254	1.3783792	-6.6698647	-3.01992	-4.2386446	-3.1791265	-3.2254932	-4.241691	-1.2079096	1.4908819	1.9753968	17.73479	4.789917
854	-9.390704	-10.950799	0.8734357	8.613856	-6.4624124	3.6006613	-1.4633784	-5.0877147	-1.1164659	-19.751099	2.990792	-11.981923	-1.9267321	-4.9499936	-11.467129	-8.384803	2.5405383	-15.837284	8.644326	-13.34301	-3.1801074	2.1676624	-18.315886	5.0255885	-8.25895	-2.19716	-16.02374	-4.3518896	-3.4305599	-8.543355	-6.983809	-9.806624	-7.792352	-5.5562267	-7.2744355	-15.858371	-3.0140085	-4.3026404	-6.7255645	-12.705234	-6.7203197	-8.429257	-16.363852	-14.792862	-6.6225224	0.5206814	0.73479086	-5.7967324	-6.131731
855	22.25222	32.42748	4.079917	19.281858	4.5307064	23.56018	-1.9483322	16.48323	27.839289	15.609231	8.50443	4.1021924	-4.0871034	-6.525225	11.408173	21.17159	5.1331935	12.281808	17.193459	11.547183	-6.287596	3.9245465	13.912071	12.224816	2.9498346	6.4952645	16.544043	23.08413	-0.26478687	-4.78601	-5.5913024	14.885165	2.0154293	19.776781	8.971917	-15.657462	9.060443	0.42049277	-21.02379	-21.69465	19.150682	18.461683	-4.9867363	32.39827	9.849278	1.8860749	4.9159026	4.945384	11.4696245
856	-2.461	-3.6564367	7.0698967	4.1951065	-0.47682977	0.09323025	2.7652524	-2.586911	3.7928002	-7.390554	17.176992	5.246268	6.202686	12.333121	-4.700948	8.071103	9.226386	3.2010024	4.898255	3.3507366	-8.394175	6.2541337	-7.4762473	6.2266293	-0.19430272	-1.1719617	-0.5012353	0.46662876	-6.698713	11.950127	-4.302796	6.066071	3.24488	-4.194946	3.21093	-1.254153	-9.536935	2.9566152	-5.9119916	-3.5393465	-2.7220638	-2.2029455	-1.0319382	9.485939	0.12433672	8.87824	5.3976173	12.364526	7.521645
857	-8.039126	7.086115	10.142438	2.4092693	-3.2215397	0.23545487	17.2736	-0.69131345	10.555741	4.593352	-7.9836845	3.5974426	5.0155597	-1.2054983	0.6833531	-12.701108	-0.38129506	-11.929337	3.2203941	5.256738	-3.9327533	2.6520028	3.2156258	7.8258443	-1.6715418	10.386391	9.911647	3.2823346	8.353251	3.8358462	-9.2781725	5.562422	1.4164251	14.069821	12.851628	14.66227	9.926817	4.5206323	-1.8259759	6.9051585	-0.2935826	8.211823	-0.73140544	9.570502	6.374779	8.020994	6.3221517	0.3739579	-3.736695
858	6.7416997	5.5560126	8.101897	9.089633	0.7127328	2.368792	-5.474814	6.6504083	7.4421763	-6.140162	-1.9938399	-12.852832	-6.5549717	-4.1830635	-10.260934	-5.5612416	-6.7667713	1.3304456	0.25221348	5.1329083	-7.0100517	-7.4748797	-2.0290558	-9.159024	-4.3617787	4.4995275	-1.1297683	10.491786	4.6930842	-9.010171	-5.288242	-7.084198	1.5463161	-2.936449	-9.092143	4.0708995	0.39356747	-9.242241	1.2570913	-3.9023216	-6.417833	-7.1050487	-4.988037	-9.10225	-0.80104667	-5.474068	-7.70927	-1.4307421	-14.43043
859	-2.408252	-5.748156	-7.836184	-18.103098	-11.999042	-10.195394	-16.11988	-5.8400836	-12.104663	-14.7170725	-12.35257	-8.427798	-18.713722	-16.864122	-21.542946	-21.683065	-13.445679	-22.241562	-19.12463	-6.8687053	-7.5358543	-16.79257	-11.19175	-2.4965885	-5.766381	-19.987192	-13.7293825	-13.546211	-15.398591	-22.472418	-13.094525	-15.5132	-9.085479	-9.4404	-16.834473	-15.198544	-14.58181	-6.931471	-3.2837362	-17.64656	-7.0140166	-21.323193	-11.185136	-22.417633	-8.419499	-16.842577	-8.485982	-5.8078866	-14.404897
860	2.227335	-6.8991284	12.328538	6.6882987	2.2843301	7.2219987	3.7191248	14.060516	10.634331	0.108044945	12.046371	11.8912	8.531148	6.095623	12.252336	8.821906	5.4914794	-3.667922	3.16852	6.266978	9.997528	4.013881	5.7857003	13.205956	4.6316705	7.4217644	11.702153	16.519026	3.2283676	10.388945	7.485749	6.9084835	4.7796826	0.7829666	10.01141	2.5159037	15.521119	10.735883	11.388902	5.4221573	10.374534	10.240748	10.612506	8.063353	8.110084	-2.733351	-1.6282282	4.3464513	16.147612
863	-2.026031	-4.094129	2.4589255	0.92673963	-3.3653057	3.685218	7.3616486	3.724117	7.188717	10.073376	11.282437	4.370441	5.104789	3.6968515	7.8775916	-1.835111	-8.032613	-5.015871	-1.9180436	-2.377085	2.3967109	-12.904027	-8.44861	3.1821537	4.7202144	-1.6140598	-4.1840706	-6.6910934	-4.8635035	-2.7457018	13.067294	-6.8940983	-14.348018	-18.627596	-9.80656	-6.657535	5.5675774	-18.24695	-4.315146	0.3599573	11.170745	-9.367982	-1.3876091	-9.556961	-8.083551	-5.0154786	11.54659	0.0644509	-11.6783495
864	-1.4738497	-0.7193797	-0.97565	-1.4773659	-7.416654	4.0029655	-3.6087596	2.530519	-3.0424206	4.64594	-2.2327764	-0.777662	0.05493291	8.208835	4.8010616	1.6946564	5.900431	5.9385505	0.021156708	-4.674792	-3.4080544	4.3856654	-3.2718174	5.9771805	0.35183498	-2.547334	3.3915684	2.0982888	5.7561765	7.2966094	-7.672334	9.755352	3.638992	8.314853	-2.64056	-3.9915028	4.133429	6.6407833	1.8802665	11.936081	6.447695	2.7190714	-6.300276	-5.0207887	1.3506628	5.2877173	-8.373553	6.771435	3.5318403
865	11.496091	4.696873	2.2066681	8.037738	2.9266663	1.8427596	1.1033919	0.5425696	-1.5285589	2.0399637	4.7253404	7.3098145	-5.0291657	-0.38912883	4.789449	-1.8124958	4.68442	-2.3101141	6.179411	5.9499664	-3.574054	1.0454926	-4.7133274	7.2435126	-3.0364933	6.4404893	-1.2579486	-6.3210044	-8.535026	-8.3632345	0.71743774	-0.24155045	-17.495705	-5.7139926	-1.4209927	0.064024724	13.74364	-9.585469	1.0941132	-3.9580889	-4.956718	-16.108068	-8.165654	-9.90842	-6.1041226	-1.1890672	-12.229691	1.5157652	-6.3343835
866	-6.7908273	-9.767291	-12.6754675	-3.7795665	-1.3442823	-4.6386743	-7.740723	-3.3687565	-2.8591216	-5.3677144	-18.37648	-10.182206	7.311737	-2.6668708	-9.988475	-14.466267	-16.372297	-12.423259	-2.2956843	5.2618127	-0.87191886	-16.879402	10.381531	-5.8979087	-0.99043846	-1.0737977	-5.128759	0.90711826	3.0662158	8.249693	-8.937106	6.5498867	-9.946081	3.0292885	-6.280169	-3.8564587	3.6701012	-6.4249673	6.884932	2.833006	-6.83079	-1.9495993	-4.3036933	3.8202732	3.383878	-10.351258	9.943963	-2.2545667	0.080949865
867	-0.32105738	-7.3139796	-10.414735	-5.6646132	8.260606	13.598128	-5.2825947	-3.4795449	-6.9009795	-0.48105773	-10.542516	-17.724365	-9.906349	-19.095566	-22.34133	-5.319472	-14.281491	0.11945629	-11.819692	-15.344798	-6.3799095	-9.622997	-1.928465	-14.260198	-5.981577	-10.083274	-7.0086403	0.007156213	-10.149803	-5.5677543	-0.8521345	-25.699478	-10.204396	-24.235153	20.505852	-16.821365	-7.4742484	-3.1184416	-11.059138	-3.2808406	-3.6106765	-5.865129	-4.083883	9.6004925	-1.3687481	-0.88917303	-14.260257	-8.203575	-7.4220824
869	-10.497378	-5.453375	-1.897163	-13.219551	0.4018569	-16.623016	-5.453564	-11.797775	-1.3229604	-11.685592	-5.836441	-10.122683	-6.2357764	-3.3785648	-11.400291	0.08306134	-5.592386	-13.128357	-21.781176	-7.9218354	-12.745132	4.7985396	-15.766606	1.404582	-8.652347	-10.606778	-14.654839	6.3196654	-7.3894887	-6.1719093	-0.60256535	-6.0368867	-6.0984306	-2.4723861	-2.0871718	-4.480698	-4.955499	0.33984837	-7.9727693	4.3220906	-3.635535	5.250714	-4.450771	-9.388413	3.4824936	-9.5020685	-2.3624268	-12.444379	1.5661238
871	-1.6993643	-2.7447693	-10.397331	-1.3763561	-12.704247	-13.864764	-11.933967	-8.849118	-6.7786384	-1.0225557	3.8818843	-5.3900666	-13.672694	-14.183937	-19.887472	-18.75321	0.108810104	-6.303922	4.632049	4.705223	-1.2239581	-3.0548096	2.936786	-11.368306	-16.707083	-11.985742	-8.906558	2.4113266	-4.6748424	-8.858071	-12.480988	-6.0961976	-2.7145698	-22.62728	-4.5221267	-3.4966052	-4.667685	-22.677298	-5.902739	-2.6650302	-6.612601	-2.7777264	-11.067508	-2.988243	-3.5183456	-5.4246993	-7.772303	-3.3049767	1.0446411
872	3.2159061	9.666562	4.29618	0.20585196	-7.952078	-0.60892934	-2.638731	-2.5015626	11.3303385	4.1737413	-3.843836	3.844612	6.3809915	7.801243	4.4028955	-2.93744	-4.464145	4.265819	7.0746517	7.740134	-0.025181174	-1.2240518	9.839786	4.3262954	6.8006573	2.7813847	7.0236306	4.265598	-3.610473	5.1058364	2.650213	4.171003	2.1997612	2.9588068	8.529069	-4.8861027	0.5619654	6.459242	1.6329923	5.8480988	-6.797849	2.0698993	1.817347	4.1401534	4.8438754	5.064367	-5.421186	5.0227456	2.3688354
873	-1.6101111	7.229181	11.592124	12.043743	2.8103912	-9.990458	-2.1917105	-4.5889096	6.150086	7.7308145	4.113109	-2.3050835	11.235354	-1.4216762	10.704967	5.2664847	1.7324033	-4.8857245	-17.451693	-11.769618	11.815692	16.790361	4.8233438	0.7001133	-9.121385	14.352557	11.372364	22.770578	-7.7111144	9.379528	2.3040717	7.2978454	8.138576	4.6335225	-3.2424757	3.6487675	-1.2293795	10.399273	0.480796	7.5531793	0.96200734	4.8035035	0.6348855	1.3091301	8.920486	-9.264589	5.6859927	-19.144814	-10.721002
874	2.0769217	-6.807424	0.57520264	0.41338038	-5.685768	-5.1155324	0.0353867	-6.141004	-5.3876495	-0.45614472	-3.5927134	-3.5034053	1.7651721	1.885327	-7.271187	-5.396067	-2.014352	-5.6499705	-4.03435	-2.2974107	1.0139872	-6.408403	2.9076881	1.8059788	-2.1381104	-13.595719	-6.540259	-12.458	1.0093945	3.4210892	-7.287024	-10.548569	-5.861361	-11.687477	-4.946318	-14.336606	-9.778557	-7.583267	-2.1106434	-5.86031	-13.385419	-14.932613	-21.047039	-0.62775826	5.739729	1.0347084	0.41607937	0.30479774	-4.6339602
876	-3.5223095	-4.9973426	1.2562113	0.8480134	0.73892564	-5.9755416	15.1593275	-0.329847	0.73566693	8.271059	-10.751107	-6.275928	-0.5295165	-2.4445431	-11.432358	-7.2482147	-7.5645623	-8.234926	-3.5554101	11.241207	-5.6651025	-8.593463	2.6212807	-2.4769871	7.123686	-3.9395812	-2.3803558	0.5621106	-4.6742554	-6.010198	3.177555	-2.696306	0.9115526	4.2521873	5.4784665	0.7386231	-0.03727134	5.2169685	-7.9295382	-8.061673	-5.495847	-13.240865	-15.873753	-16.610552	-16.889273	-8.360164	-8.791134	-15.414401	-15.740913
879	5.6667156	8.279498	1.608862	-0.5072276	-5.5577416	3.653654	-8.881907	1.4533621	5.491571	4.9943213	-4.131243	10.224493	19.013002	10.640119	12.365012	5.450035	-4.64909	1.3775774	1.1711534	-3.7302759	16.8469	8.978643	9.588479	0.28800473	-5.690867	0.003140926	5.037268	5.905542	-13.470398	-4.8544354	-5.8557353	1.623209	9.583259	-5.921842	5.2217956	-5.808191	8.319115	0.5041359	-4.801739	8.527918	2.1779144	-1.8397218	2.1078207	1.5292796	5.529537	-0.09854428	5.1474986	15.189826	-0.6878398
880	-3.7573516	4.706634	-2.329355	-3.8006318	-5.5964737	-4.221556	6.9280624	14.129779	8.0636425	9.585227	9.315198	-1.948655	4.6117373	5.9988027	2.4777162	0.9890628	6.1900578	1.940177	6.379102	-7.385061	0.5317126	2.102132	-4.234684	-0.37047544	-3.1840546	4.1499095	-1.1887345	-5.2496185	-1.2132126	13.731601	-2.5674088	-2.8997173	-3.7296212	12.547679	-0.35244432	4.4655323	-0.62249964	4.7072806	-1.0214735	-2.6622555	-0.66859293	5.666819	-4.268993	-1.0914701	1.6913978	0.49656582	1.4015261	3.34981	7.170914
882	-4.9404426	2.5585093	-4.741354	-13.12215	-19.364954	-2.8551702	-5.2921996	1.6461846	5.272666	0.6723661	4.959621	-7.0618477	2.4374235	-2.1282713	-1.0415814	-0.4095923	-2.264512	0.62901753	-14.641209	3.366328	-13.87426	-7.5167575	-3.5131366	-2.3037002	-8.533561	-7.564045	-0.7123715	-12.105107	-6.7290483	-2.802681	-5.103425	-2.8340607	-17.70335	-7.0740075	6.682337	5.8249965	-1.8979406	-0.021503448	-2.8526738	4.047821	-0.06600682	5.2685456	-1.9800996	-1.3022528	-8.643075	3.4286087	-3.8133945	-7.4456515	-9.228678
884	1.2815932	-1.9819878	1.893673	-1.385532	-7.802143	1.1395591	-23.344263	-2.7458022	-8.241557	-5.989193	-2.1977682	-13.890427	-14.355385	-9.858652	-12.156876	7.051958	-3.1469812	-1.5035353	0.2937812	4.2810493	-4.2725368	11.063647	5.9793077	2.870731	6.374241	-0.581189	10.55043	-2.1113331	-8.700381	-7.207676	-3.0568144	6.028954	6.3079515	-13.756359	-1.6983918	2.5916047	11.63734	11.23367	6.641912	1.1670023	-8.977394	-1.910524	-2.318603	11.728642	12.522748	4.756662	-18.29196	-1.1147715	4.920507
886	-5.8682404	2.7194474	0.046268623	0.5113495	-2.9459522	-11.047925	-2.7094374	-1.9434843	2.8681278	6.1846156	-6.303118	0.041835945	-2.0551555	-8.376931	6.29415	-3.3446512	2.332855	-8.816867	7.2341805	-11.99941	-4.325936	-11.757118	-11.710854	-3.6857212	-10.646627	1.9280485	-1.3765887	-3.4277678	-5.5234313	-10.724889	-3.7591612	-0.81390953	0.2328875	-12.091858	-1.342405	-11.848414	-0.038243532	2.6978092	4.9250264	2.5061302	-5.3385053	-2.2318006	-3.714613	-3.6365566	-5.367201	-3.1672294	6.1610336	2.9401624	-12.621292
887	-1.8875328	-6.26444	-16.548174	-3.470729	-9.798877	-4.2670555	-18.059486	-7.7938237	-9.422085	1.297381	-3.0051978	-8.698156	-1.4452953	-3.6211834	6.1094093	9.187722	-4.706614	7.860954	-3.0173883	-9.759992	-3.5018606	-2.3105688	0.8664546	-2.0062816	-1.202945	-8.682312	-0.31893873	6.323585	-2.4034529	-1.7594548	3.5537481	-7.1846066	8.070857	7.3522305	3.290019	-11.420262	-0.18276246	-3.902091	-5.5808883	0.5357816	11.541916	11.17859	-2.8531044	12.307163	2.228678	-1.5915169	-6.2001686	-0.1647315	-10.729999
889	0.96125484	3.7432654	-3.93328	4.356725	11.746205	12.626247	6.754881	8.488368	4.4446683	5.475042	10.00051	0.94940835	-2.5878317	5.9469657	7.3822055	7.8710904	15.728443	10.055928	9.287259	13.268266	1.842474	-2.9462845	2.1739488	5.699203	6.50001	1.349564	13.886533	5.317232	-0.69086933	23.064789	-5.8594017	2.5112193	2.8084805	-1.6483396	-8.25245	-1.6468736	2.3118377	14.856893	-5.551805	-1.3676405	0.7625373	-1.1772466	11.679337	-3.556441	3.3639002	6.5621095	0.84293413	3.2245705	13.236028
890	6.1665397	7.9114437	10.727942	5.2292027	-1.7306668	-5.727333	-11.54423	-3.9223702	-5.012949	-5.615293	-0.47330847	2.0782888	1.2778648	-0.5891215	1.9121666	-6.106255	-6.9633365	-9.144615	-3.3584883	-4.1255226	2.1584454	4.3120804	-0.36622855	0.9297964	2.5259943	-1.6874218	4.4983172	-10.830623	-2.7237227	-10.688832	-0.25368175	5.281129	-0.10538451	-3.296526	-10.587999	-8.932544	-11.500575	-9.365213	-14.135806	4.0579715	-0.37942377	-3.788379	7.895725	4.839399	7.201818	-0.45343694	9.081162	7.468273	8.984196
891	-9.325189	-4.042499	-6.6726146	-14.965397	-2.0516255	-9.8786955	-10.148461	-11.170921	-19.69593	-14.918786	-15.880605	-12.585921	-14.977467	-6.3097425	-15.58998	-16.084976	-10.046357	-7.4386673	-5.680695	-14.161136	-7.406147	-14.1664095	-1.2017535	-10.005772	-17.144655	-9.19505	-7.4396815	-7.2546678	2.056326	-15.544795	-10.523241	-4.917077	0.38477135	-16.676777	-0.529582	-7.7811522	-11.264145	-5.4951305	-12.146293	-9.57277	-6.7155747	-4.6510525	-12.062497	-8.558541	-4.395964	-6.1740975	-2.8833401	-15.383393	-9.047188
892	0.37043872	3.0604467	3.6737344	1.5413512	-1.0324365	8.606445	5.151302	-10.501628	0.5005421	4.6331253	9.558743	2.4333012	-2.7448044	6.7849	7.602911	14.189818	4.085442	5.7966156	-6.32305	-3.3545907	-2.2086477	-1.354661	-1.1632587	-0.19411509	-10.180229	-14.187959	-1.9819762	-7.446837	4.9240437	0.80634546	9.138904	-9.587222	2.6715062	7.2497845	17.145613	-0.48608556	12.508015	-18.598387	11.628278	4.8634324	0.735487	3.3897393	3.1679604	2.1608915	1.7781448	4.3907104	0.91257733	11.946397	-5.5492835
893	8.744297	-3.532018	7.6008205	9.087028	12.605489	1.9681778	3.3736877	7.12565	5.8308473	3.7798321	7.644894	0.22389825	0.6427307	-4.179889	-4.0278935	-4.706992	-1.2513938	-13.057434	-11.914902	-6.370224	-16.520645	-13.799397	-0.7274797	-8.2691	0.88236505	-1.1434255	6.9752975	-3.1219015	-1.4248714	5.3403244	2.710268	-12.930432	2.1868324	6.3642044	7.5912075	4.0654893	7.583008	-0.11034378	-1.4215093	1.468986	1.4833969	-8.509906	2.3914423	-7.002937	-9.762865	2.8626988	-1.9457417	1.9311728	-5.3735065
897	-7.438736	-7.652638	3.9277108	-1.4248356	-3.0056067	-2.402647	-2.7299058	-15.332971	3.5828085	0.3431767	3.3378696	-0.129179	2.5807154	-1.4960474	-0.3022039	-2.1684463	5.1288095	2.5363088	-1.7123307	1.413284	-3.0004072	-0.111093126	-0.76201457	-1.7375736	-0.20561497	-1.3809538	-0.64480203	-19.103106	-0.0722572	3.2119694	3.2589605	-2.687063	0.02444764	-4.445036	1.9048486	-2.684961	1.0960512	-10.058425	0.17565958	-2.0722375	-14.233307	2.1305082	0.023786148	1.1116476	-2.6549194	-6.65206	4.00594	-2.655294	-0.4795693
898	-2.7087774	-14.820537	-8.137897	-17.588636	-3.4648569	-17.011663	-13.810662	1.4379851	-0.44545618	0.038683254	-5.432303	-4.452816	-9.068837	-9.019779	-6.390078	-3.9661608	-4.644104	-2.9171846	-11.587102	-12.361754	-10.422063	-4.464645	-6.014746	-2.7860022	-1.5438161	-2.2929022	-9.6797285	-6.8271623	-2.5629659	-1.6391878	-4.786924	-3.6223557	-1.762679	-6.0016656	-7.7251754	-6.3447204	0.11732236	-1.5245777	-8.018859	1.8937845	-8.198722	0.8905702	-2.4175065	5.2888203	2.1554735	9.161321	2.088042	1.8768126	-1.0003397
899	-4.5912814	-2.2073705	-0.73501426	2.3641586	0.69233674	-7.429794	12.031131	3.4145005	-4.041241	5.2989454	12.631123	10.189384	10.118142	23.27247	0.28163671	5.915348	-5.454574	-2.1343114	-11.394797	-19.01748	-11.916093	-12.222098	-17.875166	1.8858064	0.834342	20.984426	8.830873	-8.762885	-11.759999	-2.3850443	-7.77171	-15.075695	-1.1391827	1.469355	-1.1667742	1.5197273	-1.9621353	-0.46138385	-4.0915203	-6.371584	-4.272763	-4.6569495	-1.7082933	-2.1475885	-5.7311196	-3.5870893	-1.5345211	-1.5122862	-7.1070447
902	-6.877823	-2.1708515	5.6643167	12.73973	1.418425	-1.086563	-4.284409	8.405215	-2.1043236	11.416781	11.838131	4.064188	2.965655	-5.822994	2.5778782	25.484507	-3.0131035	-12.659951	6.808805	10.674991	0.42765322	0.9261052	4.7160344	-11.641059	4.66522	9.474262	0.8344896	13.400645	9.002359	0.012536367	-12.638081	1.6014901	2.371174	18.042925	-3.8994198	3.8236344	-5.127743	0.1814936	1.0302833	8.654992	8.526815	8.681607	5.86978	13.123101	-7.1688576	10.809906	-3.2999833	2.4557333	0.70377874
903	2.864811	4.8880315	7.9977927	-0.40427494	13.209712	-6.680878	-2.7078407	-9.2088995	-7.479014	2.74453	-10.675067	-1.1744546	-8.142188	0.3558804	-0.96747446	-3.7571774	-6.257511	10.52288	-6.3806844	-0.0836881	-3.029443	-12.22322	-2.6786587	4.3534403	-5.439659	-0.49169016	-7.2014084	-15.447444	-5.133618	-1.2578204	-1.5585102	-8.1112585	-3.0077114	-2.281583	-7.421686	3.9474065	-3.2158358	-6.463693	2.2434971	1.2391323	-2.0428855	-3.3684883	11.910993	2.6249635	7.498501	-0.2561299	-2.2800558	3.0080614	-7.268213
904	-0.2695109	7.322127	-1.4715563	-10.370405	4.3967004	-14.980293	-15.036235	-1.1826724	-9.852628	-8.607887	-9.393696	4.162006	-12.787606	-0.5415144	-8.981966	-0.9606876	-9.52076	-10.119956	-4.371802	3.9430115	0.24373393	-3.205101	1.6401821	-6.3087134	-3.3241222	-7.4222302	-0.67653054	-18.69441	-13.325055	-8.58743	-5.5165157	-6.3004737	-4.1264377	-20.823572	1.5754417	-12.525696	-10.442673	-17.763792	-6.6836677	-14.078843	-10.942577	-8.616597	-2.9889345	-6.966892	0.28733888	-10.818843	-0.6959922	-4.724093	9.079857
908	1.0866596	2.4149003	3.4391718	-0.36511883	3.9048378	-1.2847983	6.588306	-1.376412	5.227871	5.11108	9.139813	-6.1292367	-7.7576356	7.4890885	2.563266	-4.428433	-0.55056196	2.466495	3.6363192	-1.3318566	-5.3615823	-4.109033	5.0346622	-1.0392742	-5.574276	-7.7118964	1.2344106	1.3065109	-0.59202576	0.30761066	-4.442906	-6.1565824	-10.907544	4.187696	1.5213236	-5.0364738	-10.599693	-1.7636989	-5.2602825	2.783088	-10.517755	0.95220995	4.5040536	-6.5687675	5.604931	-4.247547	-0.84495944	-3.8556187	-1.9020072
909	3.7913494	3.2771327	1.8088385	-19.915794	-1.8341222	-8.661658	7.9374824	-2.378233	-7.0560517	-2.8026073	-5.5790896	-11.130918	-11.0276575	-2.931937	-5.9210486	-13.949048	5.918638	-11.145957	-4.2255683	0.3919804	-8.403384	-3.2010977	-9.291104	-0.8789137	8.806432	23.234703	11.500207	11.875361	10.841965	4.792479	3.844942	12.2684965	9.694156	-3.2249286	8.736806	6.828257	7.0961995	3.8003328	3.1879177	8.719865	-4.999697	-5.7037888	-2.3112419	0.9716256	19.341137	3.1159828	-10.457254	-0.06207316	-3.3232782
910	-1.5170703	-0.09976546	-1.3324802	0.42069054	8.476016	11.378372	20.68993	23.213858	-9.435913	-3.6283982	-3.8085287	6.2964883	2.1616693	-0.7916131	5.8985934	-2.6422691	18.96802	18.587744	14.190578	-5.1152434	10.616264	16.261328	22.739578	9.320839	-5.799259	-0.22267573	2.788615	-5.4234443	-9.676981	-4.379186	-2.0775738	2.2188659	-6.5949407	-3.6258128	-19.069345	1.7796873	2.5600889	3.4747665	-12.7197485	-2.3841894	-5.8859096	18.816462	-16.991333	-6.770107	5.4843297	-6.029768	-5.2823358	-12.735801	-0.16023469
911	0.27714062	3.8828924	-1.0006251	-2.2477205	2.2965765	-4.7656837	0.7539409	5.2363133	14.538727	0.9235642	12.080615	10.032098	2.7027092	0.7661729	-4.1836677	11.053044	4.824229	0.14547475	2.9388332	3.2267978	-10.12278	2.9866498	3.3127806	-4.3285875	-9.477702	0.94544536	-6.294304	-4.4808097	-4.845103	2.8421333	7.1967454	1.6947323	-3.4481423	6.2202106	2.5105846	10.450023	2.2938492	9.800809	5.7002797	-5.9186883	-0.37032112	0.92658013	-2.6658447	-0.74330884	4.2377563	-5.412028	7.8582177	-2.8417263	2.9735632
913	-1.1200142	13.371606	-3.0862143	1.6744294	-2.9272778	-1.5352937	7.6174717	5.923759	-7.763134	0.15309303	2.8924725	8.38211	-4.2220845	-0.01573944	3.9085054	3.0843327	6.180966	-1.4990376	0.7804757	6.183357	15.810207	-1.7084721	0.5285253	2.148773	5.937986	1.7292156	0.66588455	7.6994834	1.7082905	3.5336668	7.9119124	0.876749	9.059562	2.317844	-3.1291654	4.2004914	1.7469703	-2.3688548	5.2430267	4.8213296	3.1163723	-0.94559336	-0.19627683	0.7884283	-1.2187442	4.791742	6.7997003	6.2636695	2.416895
915	-6.38668	-6.9750557	-6.7894244	-1.1525105	1.2601362	-7.2837734	-7.6914597	-11.946671	-3.0338714	0.75331813	1.1218923	-9.349982	-12.779274	-13.098812	-15.49445	-11.05009	-6.51709	-11.197446	1.9940329	-20.375648	-7.750586	-3.6189325	-9.189017	-14.2799635	-4.311093	-9.748309	2.6071234	2.6930006	-1.6849133	-2.9387066	-1.9772048	-11.87238	-1.4201158	-4.160059	-2.0347583	-3.525135	-7.562616	-1.3962759	7.5129724	4.8237166	1.8821522	2.579548	3.0906155	-10.8462	-6.9077888	-7.9516883	-7.0645046	-1.2843701	1.6988769
921	-2.1703897	-7.744807	2.4358253	-2.6559782	0.39617753	-6.4071827	7.2599854	-0.24740314	-5.804193	-4.7676187	5.785091	3.5709207	-12.97147	7.9208856	-0.29378796	3.106084	1.4085941	-1.9504029	-3.7713077	5.6430054	1.6456652	11.9706335	0.31252465	-6.3195744	-4.9377084	-3.033058	-7.9173512	-5.595171	-16.734053	-0.89010733	7.073011	-9.66525	6.3192277	6.5235724	-6.017077	-2.5949986	-0.6965402	-2.93063	3.4562416	-16.309793	-5.0547576	-7.058681	3.7373524	0.6337814	-4.252779	-4.0657477	0.9165411	6.4895997	-11.058559
924	-13.642372	4.2489805	5.4546	1.1601642	1.2779838	-1.7538284	-7.952352	0.7284158	4.0884767	-12.381473	-5.625717	9.004257	-1.7328275	8.166842	7.5059285	9.359889	2.1416297	5.674847	-1.9436551	-5.1044173	-6.535623	6.704176	-16.06618	-10.536805	-3.9099877	1.6887875	-19.869684	1.370643	-10.942947	-6.5595994	-6.6718783	-0.7676609	10.4478035	3.1727524	7.931314	0.5837051	7.7358074	-8.290326	7.1312356	9.069293	2.945839	3.7506115	2.4161885	0.9715252	-7.37655	5.247604	1.3918461	0.9807587	2.400234
925	0.49258736	-1.7523018	1.462483	1.3127226	10.288661	-2.3321314	-5.5334754	1.6863136	12.691228	-5.3847976	-1.8947906	-3.8782508	-3.6871529	-1.4168628	-6.8840423	7.0991225	-5.0801997	-3.5736606	2.812576	4.9236093	-7.7739906	1.9197336	5.612587	0.15210275	-4.6868815	-3.383538	8.079262	6.3694444	-10.486378	1.7583512	-1.3082268	-0.5810465	-8.385356	-0.31289086	8.001937	-0.9296238	-1.413619	-4.1927066	-5.525791	3.571563	13.1717825	-0.22689438	-5.6650867	-1.5912405	0.9832227	3.1174574	-11.211922	-4.5196586	4.6656213
926	-1.6625289	0.474075	1.3924718	-3.7822092	-3.1448526	-0.25516906	-1.407662	-2.8171241	1.8099217	5.154065	-0.9803529	-1.6820356	-1.4352293	-0.61991423	-3.2174807	-4.348664	0.018189192	-7.6730933	-0.76697344	-8.76938	-3.480293	-1.2405553	-0.63424855	4.0962405	4.248423	7.563627	7.611557	13.06264	6.366726	14.755928	14.145302	13.316479	18.460125	10.865457	3.772486	8.949838	6.8912606	7.7695045	7.720037	6.539393	5.164827	-2.8078785	14.813489	2.9957993	2.8428106	2.4249523	6.097719	12.669571	11.222191
928	6.055799	6.5428987	9.3373575	3.7146728	1.3531696	1.7020702	5.62462	-1.3475841	8.732738	3.1217878	-8.053221	1.3170233	-1.0102924	0.701386	-4.7221813	1.8547106	15.943877	-0.9338236	11.4113035	3.1113205	-0.15283926	5.6255813	1.360109	0.19065802	-6.412499	3.494305	-3.2454221	-4.3658805	1.2864405	1.9572974	-2.082181	2.9182465	-1.224977	6.867721	-0.1667711	-7.4499397	-0.45418835	-7.6666775	0.75145465	6.249906	2.6721497	3.193238	-3.099334	6.5509057	3.6479912	-12.250118	-0.73366547	-8.723607	-6.4520783
931	-7.6585197	-3.5368109	-11.21553	-2.561509	5.782181	3.4665272	3.906023	-1.4979404	-1.3045379	7.4792557	-0.37047353	2.8036187	5.790809	0.6740713	2.864257	-3.7018068	-8.3120165	-9.0047035	1.766478	0.539046	1.811472	-0.5596216	4.602944	4.5758643	-0.8853037	-5.4420915	4.618352	4.178987	-4.0401235	-2.688906	4.162457	-6.1621413	-13.605145	-14.105025	-8.012733	-1.5923724	0.39462247	-9.928981	-6.2085915	-9.820703	-6.486548	0.3159248	-6.36661	6.1153607	5.153338	2.829317	6.8342495	-3.4480283	-3.0669231
932	-0.025568843	-12.945817	-0.09127585	-7.8533807	-1.739241	-14.715942	-0.09092983	-7.560589	-4.447927	-13.736492	-4.406792	-0.72600555	-6.1074576	4.85491	-3.6741445	-7.334171	-5.186323	-10.128691	-3.5251977	-0.8504277	-10.702461	-3.4910476	-9.03919	4.4201455	-5.004292	-7.9225125	-3.3272498	-9.228459	-10.752769	-16.126875	7.0558105	1.5822982	-8.35035	-5.8798637	-5.0073724	-7.2502046	3.0819027	-8.495385	-1.4980501	-5.4418883	-16.518484	-1.2308339	-8.8534355	2.0768085	16.657259	18.171625	9.550063	-0.2788732	0.8789196
934	-9.463501	12.664562	-1.8898916	-0.41459736	4.430801	1.3294078	10.175935	2.700513	7.3531785	5.388827	-4.6838346	4.914353	-2.1197422	-2.6773894	2.043142	2.9476655	13.032029	10.19502	-1.6481519	-2.350415	3.2133863	7.117186	-3.709964	-3.2093265	-3.300784	4.5990863	4.3559127	-3.3253453	14.7901125	8.305596	7.885161	8.367852	-9.263003	5.7750487	7.572333	3.756323	-4.3642135	8.124798	1.9507837	2.7631855	6.82989	2.897639	-3.8985732	0.4296578	-0.99342775	-14.541207	0.44082215	15.855385	11.08115
936	6.925492	7.824459	12.670315	8.075096	7.444488	1.6726856	0.41277513	0.9455541	-0.010619004	0.062283676	3.6920824	6.725531	5.9479556	3.7777636	12.2317505	11.570679	-4.400047	2.4923542	13.47614	4.8290544	13.938466	7.0308166	5.164311	7.612095	18.804937	6.7570834	7.6801867	7.3734956	6.4797783	11.785136	7.591245	27.251955	6.81125	8.773448	13.381469	4.926294	14.708112	0.29649195	3.1318903	5.096722	10.774403	-4.0188317	18.024366	13.498872	5.859692	-2.6767693	0.4148229	1.102866	13.095189
938	-4.0368557	-6.650888	-5.119003	-1.3999319	5.9751983	-4.842381	2.4348443	-5.7237086	-13.997822	-11.161853	-1.3849968	-10.302993	1.5010457	-8.425219	-4.8679805	-5.8321185	-4.0601363	-9.758891	-8.340436	-10.760249	-9.739433	-15.723946	-9.667278	-9.388104	-11.522241	-12.534663	-12.773308	-16.861345	-17.130568	-18.971552	-4.2761483	-8.268845	-1.9278377	1.2611272	-2.2825968	-7.6585026	3.853303	2.6858625	-8.970485	-1.9222349	-2.2830124	-10.752098	-5.6856976	-2.1417418	-3.1334403	-10.489857	-5.558309	2.0321915	-7.741343
939	9.844218	9.10043	-7.411224	3.9462357	9.776134	14.871404	7.2053604	7.4256425	9.282314	21.118013	4.577822	-4.7344832	1.2781477	5.0473714	1.7431889	-3.443269	5.147197	13.440136	-10.922719	0.31033006	-9.291786	-8.089263	-3.2392542	5.006644	-11.044015	-13.901203	-17.01329	-7.8124185	0.07554229	-4.728829	0.04191367	-14.977937	-9.409112	1.572805	-17.098148	3.7039156	-16.046686	-4.172895	-14.089779	-7.1794276	-10.411869	-9.192013	-22.924028	-4.6596775	5.6535263	-10.014127	-10.383269	-7.9099984	-10.253174
941	5.849792	8.915062	3.7225018	-14.666321	7.7198606	-15.919072	-1.7510844	-0.21600358	0.19109505	-14.887157	2.1179688	-1.5332383	2.7199752	3.5141728	-18.769571	11.72519	3.1786878	3.9246626	4.034187	0.19293053	-8.400851	-9.703528	-3.7422316	-6.3227	-14.631084	1.1454768	-0.006601334	-2.0751417	6.4795766	11.197103	15.974908	-2.2515247	2.590081	-14.230813	-7.7446313	-1.4476795	4.1919785	3.57633	8.71061	-10.921781	8.101314	-1.7645413	-14.119807	2.5175006	4.03857	1.3509887	-19.105738	3.4930003	-15.275105
942	3.163081	0.99707603	4.6502633	4.2249503	3.0284483	13.411888	14.046039	-0.046608645	-3.3018713	-7.835396	4.187781	0.50896233	-10.55837	3.2929785	-11.274051	6.7025948	11.269787	2.5503519	18.428381	-6.911758	7.521252	4.867902	19.876348	14.796721	5.504808	8.755618	6.4045415	2.1666179	0.34991708	-7.1984735	11.1354475	-0.6516398	12.908916	-3.5849247	-2.7307613	3.5151367	-9.830268	-2.7956412	-3.7389157	-0.17899077	4.7607436	3.985796	-0.018512249	3.4398968	7.8718114	0.2812055	5.763929	1.7026728	8.103514
944	-2.2501829	-2.512669	7.2452087	-6.065983	0.8188839	2.6968677	-3.6443348	-4.084963	0.63383603	-1.056574	1.0245352	-4.443969	5.4747753	4.9388957	-7.3792725	-8.12054	-5.801185	-3.8869836	-2.8844407	2.9428036	-10.779839	-0.3946104	1.9739858	7.0905194	1.6336266	-8.053338	2.1573822	-3.8989055	-0.15507765	-2.3381553	-4.444638	-0.3334875	3.2537231	0.12893002	2.9181807	2.4322398	3.0770104	5.9888177	-0.4157578	1.0823442	-4.068311	1.6064409	6.568054	-2.810565	6.3928094	9.290484	-1.8568531	9.7983885	1.2885222
945	-14.268181	-11.349164	-9.136428	-7.505562	-13.124448	-11.374295	-7.9337	-9.196323	-10.675995	-12.957855	-21.008371	-7.94459	-9.306942	-19.419252	-6.2930107	-5.5138307	-14.815896	-16.814337	-3.270858	-8.741897	-14.721015	-14.325665	-12.064159	-11.716339	-20.131456	-13.6325035	-12.478541	-17.873941	-16.990946	-11.305493	-15.447228	-14.274253	-17.978745	-8.760838	-12.268132	-11.765363	-6.493542	-13.056064	-5.839051	-9.192142	-15.742175	-5.464218	-8.571622	-10.528723	-13.033357	-12.978638	-8.658887	-12.3587265	-11.272122
949	11.638841	9.516828	1.8353752	7.0942574	7.1965394	9.115146	5.8848853	4.5003786	2.6174505	-3.105759	2.461092	15.02599	9.135422	7.6752777	3.215105	7.6638565	4.3262973	11.366801	1.1542515	2.1478891	3.3627312	6.0618424	5.345099	-6.017685	-1.7397305	7.9429984	5.435631	-3.067363	15.452251	-2.1030734	12.839393	7.698795	2.0783558	-5.635187	17.135374	-6.29032	10.434775	6.084633	4.969609	0.6993292	5.2999086	17.947954	14.323967	0.84731984	14.727444	20.984802	2.9627583	14.478294	11.082849
952	11.363345	7.5174255	9.492165	-3.9710703	5.4710827	5.3099723	4.1967463	-0.5349399	1.7755132	9.90043	-7.246137	-11.395518	0.099775635	6.6368165	15.919338	-7.0698376	-5.862498	4.566817	-5.284889	-3.2195294	-3.2415848	0.84005594	8.757279	-0.6465469	2.8258438	4.357561	8.890323	1.5218555	3.4720144	-3.4540713	-6.9274673	-6.7584815	0.092404045	5.6183624	0.39501795	-4.4882174	-0.12515557	8.399118	-3.7232428	1.3154596	-0.72016984	5.648311	3.9214709	6.3163705	-3.1887753	1.0377276	1.0962734	-7.9381948	-1.313528
954	3.4757204	14.795934	-12.879929	-1.1657627	7.3584886	0.8039872	-14.0852	6.3958015	-5.4328704	-20.970228	-11.52715	-21.198595	-14.008533	6.7932277	-12.047676	-12.436108	-4.4073505	-5.575992	5.2230887	0.75819796	4.0756364	2.2614336	7.829985	11.062421	1.681584	4.1061378	6.2036834	5.598492	0.34944692	6.8680954	0.15219758	-3.0946093	-11.448058	-7.36853	-2.6525304	2.2339957	1.125556	-11.168883	-5.0356936	5.0319004	-2.7966328	2.893047	-7.226223	6.2578583	0.099152565	-4.2084007	0.93975514	2.125374	0.29235348
955	0.8727916	-1.6345328	3.9138763	-2.9445422	3.53951	1.261938	1.3241011	-13.5243845	-11.058586	-0.033328217	-22.019644	-29.201546	-30.829605	-22.091064	9.322928	10.132494	15.924713	9.048781	12.058368	18.192041	12.715772	12.12914	13.554732	7.2679424	15.513728	11.871216	10.501492	12.823905	14.1888075	6.3219314	23.650915	8.33251	18.070122	7.2907467	2.5603318	1.3475151	10.398174	3.4784157	12.472632	4.911259	-7.250625	-10.470674	-7.173057	-2.586037	0.472695	1.0735143	19.375647	13.82547	12.63683
956	13.364535	3.0511112	-1.5096836	1.4679271	-4.4747667	-9.395572	-5.374738	-6.962828	-5.909558	-10.124944	-14.334706	-11.0146	-0.47223425	-2.9288843	-0.8212243	2.978421	-4.437552	4.4754558	-15.923337	-4.347878	-8.854007	-0.9459006	-8.294125	-1.8940223	-7.8201575	4.003555	9.103149	-2.3316119	5.9498076	-5.777535	5.869016	0.8656511	-4.357269	-0.6118056	-12.417667	1.2169367	-9.0962515	2.5572512	3.6335156	-0.34730482	2.9145844	1.4697136	2.2052433	-2.1306221	11.735118	3.1430578	6.3739295	0.40502897	-8.883779
957	-5.1553364	-0.7609162	-0.4318304	-7.6388373	1.2482072	-2.853843	0.31375346	-0.03845008	-0.10270921	-6.109387	-5.9721394	1.629681	-8.199787	-3.4252644	-0.21467257	-4.3850665	-19.340466	9.442367	-11.089343	1.5548197	2.0531378	-5.9499507	-8.381275	3.8028762	5.2873135	6.0107636	1.9991131	5.666491	0.70510644	-10.348455	-2.300122	0.42079076	1.5143452	6.8872523	7.5955215	-6.858723	7.9819474	-8.512764	-3.2577965	-2.0645437	-7.4025407	-7.8025155	-1.9026953	-1.8563422	-2.841728	-5.4555364	-1.5700154	-2.1764717	-1.8073878
958	9.514479	9.620343	8.69228	5.3768334	5.7047195	-2.1752784	-2.9882877	-0.41362223	-0.6206708	6.1294074	0.7739536	-3.6752157	-5.517269	4.9870677	-1.1435627	9.300195	2.5371504	-2.2444284	-1.8653787	0.021392742	11.043597	2.1946256	6.4535117	13.421735	1.7350975	3.9490252	2.3940227	5.9844646	-0.58191985	-1.2487031	-0.07229773	-2.4045131	-2.212674	-1.1578597	3.9685097	4.3933434	0.33195186	9.380054	9.470214	6.5975327	7.572763	4.4774747	6.945869	-2.1207416	-5.3187714	-5.0222363	5.3182592	4.410883	0.60146666
959	-0.734837	4.0091844	-3.5019443	-2.4571664	-7.9595375	-20.484785	-18.260775	-19.317173	-13.465528	-12.833511	-13.837379	-16.288677	-12.413449	-19.438198	-7.4670434	-20.596788	-10.424504	13.021859	3.9157364	4.0571313	-4.684284	9.041621	6.92025	2.006293	1.8820543	-2.2000656	9.256402	3.926654	7.5381303	8.74001	-0.6414431	-0.82041264	3.889351	-4.152839	9.143458	-3.5533893	-9.56815	-7.132216	-2.7263699	-10.767957	-2.185704	1.6058272	-0.11621197	1.5725704	-3.6645937	0.27441922	-10.784199	-6.6773987	-8.978572
960	-21.158571	0.7811117	-3.2469761	-7.112911	-5.775892	4.9896936	4.08374	-9.132615	-3.653793	-11.021061	-1.9719057	-2.98944	-2.0997894	-4.47477	-2.734193	-2.1036756	-1.2169174	0.40490714	-6.3936214	-7.1902237	-6.6257186	-13.231975	4.170732	-11.672081	-3.5469456	-2.6240847	2.7287319	-11.204314	-21.958963	-0.08106291	-10.910167	-6.3486686	-0.84645563	-9.08569	-14.755986	-7.6589227	-6.995027	-6.8138976	-7.91466	-11.065993	-7.5875726	-1.2221426	-9.141929	-10.398898	-2.512226	-6.525744	-0.884938	-2.528688	0.23672216
961	-8.012876	-3.0133927	-8.411962	-8.001942	-7.0067315	-4.6568394	-11.287419	-3.6485987	-6.418516	-18.373373	-6.8101025	-9.458713	-8.014871	-5.717051	-2.6736548	4.391189	-5.053275	-5.4016266	-11.861645	-6.686623	-14.892505	-7.5646834	-9.691318	6.5880647	14.602248	13.649991	6.475584	10.999795	6.301802	-1.4998813	-2.22733	0.8331931	5.8041534	-3.5254014	10.40849	6.322251	6.0414186	6.4887443	15.483417	7.3818417	2.8695672	0.3880922	4.532388	9.95129	8.932225	25.36886	2.495207	11.744771	21.649935
962	8.318498	6.4267745	-0.37725702	13.4770155	8.346318	14.469541	1.3042798	5.876063	6.329809	-2.7491179	9.464187	11.468846	7.687387	-0.23944843	3.1337998	-0.8229527	9.800943	4.8956094	15.399631	3.1828592	-6.619395	-7.514566	-1.2248012	3.2996457	9.682585	4.1203866	9.768832	6.7958198	7.5520706	5.3501515	7.3646793	12.610695	11.699275	12.693862	10.771756	-11.135811	-1.3497275	5.513498	5.918699	3.489585	1.2184677	12.0868025	16.769205	5.576359	12.050694	3.3819005	-1.7890903	8.436332	6.013635
964	-9.422915	2.686883	-7.6206074	2.0728729	-5.2966437	-6.0608706	-9.252686	-2.5251446	-4.5507307	-12.299752	-10.760903	1.479578	7.385511	-3.1606293	-4.2422714	1.3538677	3.44855	-3.8659391	-6.4853377	-2.8889525	2.653255	-5.409722	-10.989253	-7.477571	-0.3373165	-8.088174	-1.6594831	-6.005916	-4.224831	-1.715074	-0.9362361	-4.960392	-7.2342505	-0.6997649	-7.996973	-8.365653	-0.9690624	-7.6330657	-6.935383	-8.146785	2.5978968	-14.562253	-9.074954	-17.69135	-4.26969	-1.1541494	-11.456174	-3.6582754	-4.393819
967	-4.9037266	-0.7413208	-2.9718857	-8.906611	-2.1013186	-0.17810075	-8.202123	-6.586612	5.838885	2.7974374	0.062249023	-11.251503	2.0524707	2.2892082	-6.3335023	5.476708	-2.560478	-3.629295	-2.0060375	-3.913275	-1.2241086	-12.774627	-12.676787	-2.2045796	-6.5551696	4.143633	-5.293144	-0.7601173	-9.454273	-9.111257	3.3699028	-10.587616	1.3373327	-5.5476036	-6.560348	-9.584977	-3.0396824	-11.255803	-1.0368494	-11.247291	-4.7804737	0.5908776	-7.892652	-10.593227	-5.9761233	-2.6276066	-1.352418	3.119917	0.01606075
968	-3.7516375	0.1399157	6.0411	-2.7836816	3.6807184	-5.875711	-3.528793	-6.5372815	-5.410111	-13.036771	1.7191887	-1.0667288	-3.2124374	-8.108253	-5.5190063	-5.541982	16.530512	-0.69709426	-7.1603317	-6.1120048	3.2522862	1.4972483	-6.09857	10.354445	4.050169	10.358601	-0.14604187	2.7112691	-2.2830827	4.543131	-1.1116209	-7.476864	-7.969642	-1.6301254	-1.8587345	5.964714	3.3780105	9.370512	2.9572442	-7.6817117	-3.065028	4.308895	3.1316416	-6.4939837	-0.3909712	-7.1932807	-14.900258	-9.528016	-6.2200265
970	10.566191	-2.598525	9.928435	5.584807	-8.081568	3.1971257	-3.6652071	5.1314197	-0.035086513	7.1792417	0.4379468	4.0300293	-6.6017995	7.843647	3.6333816	-6.315304	2.5643988	3.477542	6.4023414	2.7857435	-2.9263232	2.7810752	3.1108334	-12.52784	-13.170376	2.8404996	11.242848	-3.9290016	5.80818	-9.161147	-11.858356	-12.234555	2.5072095	6.904387	-3.485472	-9.330872	-8.299162	-13.585919	12.974179	9.077249	8.480333	1.1777781	-1.8100747	-16.26133	-7.640632	-8.867101	1.6823505	-2.9345005	-4.109749
973	2.9627926	-2.670955	-6.748503	0.39962706	6.6614375	2.696661	9.980803	2.767121	-0.9529047	-7.0055733	1.7525445	-6.6799207	-4.267509	0.49470934	-10.671912	2.2029033	-4.405378	-14.628955	-7.812552	20.923323	0.96272737	-6.958484	-9.621532	-5.7195206	3.669244	-13.126755	5.0237556	-7.2188377	6.466306	-10.395843	-3.5337207	-1.9592832	-0.43370023	1.9706208	-1.2152301	-10.127273	-1.2372485	-15.119453	-1.5194346	-10.114013	-6.15011	5.7170105	-0.5303669	-4.297051	0.35064268	-20.028036	0.07924628	-1.5868912	-4.603096
974	-7.2371774	-11.027511	-20.130161	4.1504097	2.6162074	-8.636608	0.8089083	-12.167632	-1.7002872	-3.4997451	-8.421757	6.0697913	-5.1872425	-1.13381	-10.997195	-7.3697066	-4.928961	-22.530388	-9.288275	-17.582817	-5.8045945	-10.189382	6.39267	3.8819458	0.8179433	-3.5837758	-11.787426	-10.284457	-13.362003	-9.930281	-9.088033	0.6094695	-13.832367	-13.006743	-8.929058	-3.31748	0.21824719	-0.9464151	4.752974	-10.384555	7.395208	-4.886602	-16.784184	-2.9015434	-1.6954874	-16.486368	-4.492398	-9.132475	-9.849411
976	-1.305501	-6.466253	-0.23028374	3.298069	-9.511372	0.93433046	5.576002	14.813443	-2.925417	3.3250904	-8.305138	-7.0959373	0.532891	2.2181609	3.2494936	-4.02383	-4.363873	-14.526553	-1.3265258	0.57380676	2.3050432	3.8025658	5.464952	7.8418717	-6.3538194	-18.85965	-13.072365	-12.594266	-4.3591433	4.6752872	-8.429421	8.484536	2.9233036	1.7605711	0.99081755	-1.3346376	5.072027	-4.5782585	1.6715747	11.533778	-0.83011085	-4.36651	1.2306876	7.467094	1.1029721	7.9652963	-3.8479278	0.38708845	-8.9951315
977	8.309731	4.7721515	5.2092004	2.6785038	-2.4969585	0.1396374	4.9373736	3.6370933	7.5895	-3.4406807	0.41128048	5.3690033	2.6875846	2.3487322	7.75075	3.8764622	-2.5834944	0.012098153	0.64941156	-0.4231647	-3.025625	6.4456544	7.731867	7.5099454	-1.137823	0.54858595	1.4160042	6.7662683	0.8767452	5.3450875	0.23264964	-7.25353	-1.8132749	5.5139832	4.532059	9.396669	4.470163	0.7882995	0.6001876	-1.8410839	-3.9289868	-3.6691482	-0.7337945	0.7998166	1.8718891	4.9011445	-3.0274332	2.9774826	0.9083677
978	-13.411305	-10.137383	-7.4823527	-8.536751	-8.107255	-0.012999137	1.0842425	-13.256313	3.9939368	2.314005	9.942541	-15.170077	-6.5061316	-4.426391	5.0166893	-5.8802853	-1.8781465	-4.0453253	6.6556125	-1.3404864	-4.9143243	15.655446	-3.8800466	-7.2628694	-6.991003	19.95698	0.94663376	0.15441358	-2.2052758	6.83474	-8.810952	-2.874502	4.0570183	-0.5616811	1.3885049	-0.14557822	4.280485	3.3349183	1.8203388	-7.5025163	-7.379564	-3.9496975	-13.564366	-14.654035	-2.2575731	-6.288151	-4.4293814	-8.058155	-5.2301307
979	4.666005	-5.745131	1.9485373	2.253221	-0.94809157	-12.886398	-14.584762	18.816849	-3.6163006	2.059672	-0.70362	-0.56463957	-7.1456394	-11.028165	-12.637868	-6.7532506	-2.4040396	4.769613	-2.196254	-10.131382	1.9369901	-7.549011	13.09789	0.6276427	2.4067605	3.9969084	-7.484203	2.5492485	-1.6587757	-1.2539191	1.3383884	3.4951217	-2.892067	9.280113	-0.20821095	-6.056589	-2.2841604	3.286602	3.9285643	15.716789	4.8083024	1.4457923	7.387835	5.425575	-2.359044	-1.164931	10.0417185	9.320234	8.580495
980	5.112264	10.1640835	5.0440154	11.890759	-7.943092	2.0475764	-1.9243747	3.7292614	-1.9040047	1.2972609	4.2405806	-4.734056	5.796332	-2.9938354	10.125415	-1.9351975	-2.8642714	11.905324	6.971194	5.44216	4.2706895	-4.3508196	6.130613	7.9632664	8.619968	-6.37081	20.755915	-1.8081201	4.8280053	9.91026	4.8943377	3.2587082	5.603873	8.633234	11.065938	6.6412396	-1.3090652	13.650536	10.821006	9.4874325	8.850789	14.166435	-0.19565201	9.233714	3.9542952	8.515389	19.813044	5.075435	18.425909
981	1.4218082	-1.2310553	-11.58438	9.18626	6.5391	0.8820389	5.4561677	-2.5245836	9.650954	9.98994	-4.345579	4.3856916	5.8451667	7.3159885	4.459393	14.223258	6.55335	-9.001889	-12.315311	0.44976744	4.07702	6.176226	3.397538	-4.4070497	-3.905843	-6.8913636	-7.526188	1.8146349	4.330737	15.657898	7.7459607	3.1532204	4.517298	-3.756365	-12.203484	12.379879	5.28832	-5.2435946	4.9279256	-4.89328	7.839952	-3.226719	-4.5156865	11.78091	0.39702964	-1.2899545	4.3141446	7.654405	2.4548874
983	-19.401907	-4.7761183	-3.5752468	-8.403357	7.2869315	13.239887	-0.47388855	8.14043	7.85234	3.5736115	-4.345893	3.4279633	-5.2986274	8.973577	-10.118442	-4.4695797	-5.302637	-1.3925552	-2.3716633	-2.8363965	-2.5059588	7.1198316	5.0182724	3.2560189	7.466616	6.1537056	1.1806018	8.655683	-5.33553	1.4233927	3.3841593	-9.712765	-4.715233	-0.52321786	2.8126256	-15.245548	-11.531238	-0.05198419	9.255336	-6.3509254	-8.6657715	2.826275	-3.272972	2.1253555	-0.26366296	3.1174042	1.1300073	-8.414946	-6.1379776
985	-12.020429	-9.006635	-4.9432473	-5.3989997	-6.7413673	0.5338896	-5.4682717	-0.9070961	-12.836415	-1.1092637	1.1358047	-1.8550768	-4.807123	-6.5577064	-6.8176217	-12.362289	-12.715632	-10.80878	-4.693441	-7.5803185	5.059592	-2.7082806	-2.1421616	-0.29123974	-9.948047	-16.802084	-10.366384	4.7787747	3.409377	-3.0234191	-2.658493	-11.469284	-5.228143	8.611418	19.316307	-5.6427684	6.885387	8.070819	13.472836	5.3748784	4.892484	-3.6441152	12.981486	12.954526	8.209832	10.844165	-5.2372565	-15.0486	-9.42425
986	14.069023	3.8131447	18.934753	0.22320628	12.359864	15.016875	11.208336	11.621591	15.010441	9.275936	8.553289	19.546667	11.7047615	14.001939	12.647846	20.760511	5.0829797	20.69957	13.889537	12.783971	5.3496985	17.409994	6.907559	2.6938095	9.578767	5.6065426	0.49040636	8.63943	2.150721	2.6125412	16.805744	13.831257	5.912832	7.0176387	12.639352	5.472027	4.609002	12.1837225	10.927304	11.692019	5.728084	9.250728	19.090178	9.570816	1.6085457	10.890866	11.833012	7.2636952	11.83286
987	18.01621	7.3146367	9.748525	14.057358	0.39430523	12.288417	7.021731	8.88495	-0.40462413	12.728729	10.111021	-3.931949	10.353349	14.349286	9.208386	-1.6563739	12.847432	10.0939	-7.9886317	6.077404	4.933681	6.1401443	10.100825	8.5848	6.3201127	3.9199724	4.8486295	4.387101	10.515173	10.1356735	10.093536	7.547268	5.88296	14.412964	11.147746	-2.5518835	12.714688	9.066559	9.390844	-3.7621453	12.670502	10.630261	13.470367	5.013	10.801383	7.818957	10.093864	6.777214	4.32832
988	7.6552176	8.850822	-0.58691406	3.0869362	-1.1837761	-1.8518543	7.3311934	1.0496159	0.65326864	-0.021695375	-5.024494	-0.68638563	-0.9408748	3.8454444	-6.7313423	-1.6860509	0.7900491	-4.229254	0.20617867	6.222857	6.351423	2.043612	-4.082075	12.315032	14.128507	-11.742421	13.594134	-6.299748	3.414017	-4.46209	-6.4952073	-2.9571695	9.294015	0.7975052	4.8872623	-3.289134	-23.120178	5.6375117	13.802304	12.876922	9.5083475	-4.2329507	-6.9668407	-6.8632274	-10.3018465	-11.821148	-0.28364292	-0.18298347	-3.836339
989	-1.9893595	1.7583324	2.0154378	14.412193	7.139769	0.32514	10.43788	8.049285	4.735426	1.2152648	8.871722	9.205882	6.143102	1.9576429	1.2380459	13.459176	3.8316908	2.438673	9.087637	6.74889	11.290276	3.355482	7.0854263	4.740209	6.9152412	-2.1253152	-2.1471598	9.219991	13.336502	-12.446388	5.874595	1.5551292	2.8218641	-24.025797	0.9432745	3.8422425	4.4664164	-7.758255	-0.8603403	2.376436	3.9939222	-18.346272	1.1118137	-4.231795	9.844534	-5.882255	-1.5497402	4.0176234	5.2537417
990	-13.4743395	-2.141819	-3.0665333	-4.364356	-3.5842056	-14.768811	-6.2651467	-3.3167655	0.6319435	-6.693308	-3.9371414	-11.257138	-4.156929	-9.526503	2.507591	-2.8838694	-6.475998	-7.3030105	2.4163258	-7.554524	-8.8340225	-12.917403	-11.513379	-8.949788	-11.936097	1.4355769	-12.172408	-2.9895964	-6.9944854	-16.320913	-5.5792966	-5.9093533	-7.5726204	-7.720669	6.8995337	0.8695343	-13.918251	-19.62037	-15.363753	-18.324274	-7.1576324	-1.1173686	0.7225545	-10.812534	-15.496399	0.32820407	-3.4563446	-6.2080727	-11.545266
991	1.2325076	-4.5467505	-0.079334736	0.782986	1.0768995	23.084387	13.819909	-0.029881636	0.7957476	2.9421937	-10.616109	-4.7852097	0.77580404	-0.7991276	-0.4611098	6.9428425	-0.66730565	3.5244496	4.791488	2.8631346	1.8234491	3.1480987	-10.05772	-5.8753967	2.0415807	4.08416	-1.3225912	6.7346587	3.340904	16.808653	-14.817142	12.779883	-0.44730473	0.51431984	-0.22900264	4.4526143	4.599053	0.4218075	-5.805118	9.050796	0.004192511	8.708708	2.5746992	4.1159263	23.701385	7.7402267	-1.8376232	7.614903	4.5848603
993	4.058317	5.729746	2.5302956	4.566291	-0.65811014	5.4564037	5.0581746	6.2367225	6.1456885	0.52107364	0.6857877	5.0589175	-1.8460598	5.6546626	6.8111224	10.551558	2.2607508	6.217221	-0.832973	9.836289	10.813914	3.020314	4.8322268	3.8370564	6.700254	0.1628828	7.4336944	5.4264503	7.0265326	4.5447354	6.474409	4.1020107	11.116948	2.5024736	0.022539297	1.6364733	5.782166	9.880891	7.4522815	4.5497375	-1.1956377	1.3781796	3.1974633	5.3941264	2.2099352	7.8967667	3.9444962	-3.8726876	4.4007874
994	-7.04779	-6.338426	-3.7375581	-22.743446	7.9874268	6.59384	2.636344	-5.901554	6.835131	-10.838815	-3.578144	-5.090847	-20.989075	-2.6585515	2.2299402	-12.594658	-4.529247	-18.11062	9.174046	-5.188614	3.527219	-7.099415	3.5737095	-9.388131	-3.5574589	-22.621416	0.64607525	-2.7082806	-12.8565645	-3.6543353	0.106669426	-21.370462	-0.7881406	-6.400373	3.0447652	-9.01311	4.199903	-0.9628234	9.034478	-8.05701	-8.683315	-11.463529	1.1516176	-10.367133	-15.38485	-4.6021295	3.8834145	-4.093547	3.294543
995	-15.276909	-16.155966	-0.7935676	-19.895462	-13.46114	-18.138435	-13.429067	-25.737143	-13.859605	1.8723358	-0.50176775	-11.55497	-18.799147	2.6169262	-7.8250546	-9.474582	-17.011572	-7.8987193	-13.376794	-5.8986506	-10.106132	-6.8545666	-2.3678966	-17.302124	-13.941541	2.506426	-9.410869	-17.28392	-12.447921	-15.791916	-1.7325287	-21.494452	-4.7654767	-3.7515135	7.627295	-13.627686	-23.164125	-9.484016	-9.294829	-15.892232	-13.394832	-8.916343	-1.9807886	-22.16408	-25.869947	-2.1496892	-13.451081	-10.214043	-10.398156
996	-16.892508	-13.101212	-21.555511	-23.342773	-13.889324	-16.572996	-3.6910207	-2.7826948	-7.341358	-2.5344467	6.506987	-15.140302	4.252682	6.127401	6.5371327	0.68723804	-8.919349	-9.338523	4.604751	-3.0964057	-7.9727273	3.733162	1.7020212	1.0436369	-2.8071187	-17.940363	2.9623435	6.9544272	4.975512	3.9625387	0.49986252	1.2892817	-12.560947	-0.6729586	-16.841894	3.239136	11.155803	9.468022	8.814718	-8.302949	6.6449547	-4.8121443	6.1217704	-24.082117	0.5506163	-3.5934677	-2.2813501	1.697257	5.3742194
997	7.7054443	1.7654074	2.2733245	-1.1426967	-6.1436067	-8.074135	-9.777512	-2.4014964	-2.2499278	6.561394	-5.3896737	-5.723231	-3.9075425	-10.433852	9.845988	9.30892	3.4509046	0.632592	-1.9134287	-1.1378632	3.2037895	0.8763947	-3.2337887	4.109915	5.8719916	-3.3881419	5.421963	-2.8973887	4.2672467	3.9192002	-7.9166183	8.416423	24.108826	-0.745419	6.3397255	1.7732862	-2.5570524	-5.535784	0.44458303	3.0658734	-1.6121283	-3.7153728	4.5284877	-7.462044	4.1906323	-8.352986	1.503893	0.6995897	2.7881405
999	7.6465087	-5.2589355	2.2705815	-0.59059954	12.555926	0.30691943	6.639379	-0.7271231	5.237766	-0.18842633	8.815677	4.2766204	5.389166	2.691227	4.797222	10.194879	2.8785582	4.1871705	8.226527	1.9267058	11.067066	6.307485	-2.4018881	3.0621884	-0.7196102	2.4703047	-3.0794926	11.075187	9.670838	-5.896363	4.3489947	5.1910825	3.3399556	2.8953183	1.6185875	2.7451627	10.112573	14.324944	5.9862556	6.0338387	0.5905929	1.7134291	4.4844813	0.06663076	3.4777431	2.3240874	9.000068	5.177597	-0.102552064
1000	-1.664331	-3.3814485	-5.771173	4.53274	2.0027697	0.49526325	2.0629659	-5.4088383	14.448261	-3.9491901	0.3120356	0.8319578	-5.097203	-1.9856262	12.730214	3.8137722	5.0827184	3.7697296	7.4378123	1.7474222	4.5715437	6.590477	1.3121719	7.7611046	9.749512	5.949178	-4.2076206	4.60377	0.35293007	-3.5171106	-4.5176826	-5.929014	3.6355677	-7.935168	0.69928473	-0.5186827	-9.940328	15.068713	-1.8708688	8.71086	-3.695235	-8.307819	7.737231	11.932907	3.795337	-8.378784	-6.0280013	-18.318888	-8.080045
[truncated: 12 more columns]
