# Supplementary material for: Music-induced emotion flow modeling by ENMI Network
Source: PLoS One. 2024 Oct 21;19(10):e0297712. doi: 10.1371/journal.pone.0297712 (PMC11493256; doi:10.1371/journal.pone.0297712)
Supplement: S1 File — (ZIP) [file pone.0297712.s001.zip › minimal dataset/Emomusic dataset/Music features/mfcc_2.csv]

MP3����
2	100.918785	179.32002	146.72887	177.94917	185.3888	155.67462	195.21172	193.5327	160.84407	195.06084	149.98552	169.6764	145.06017	152.56575	196.12752	173.04207	184.919	188.9887	198.8238	209.84882	164.66646	185.86707	190.39958	165.89534	170.17326	164.35252	169.18721	163.26143	170.00768	160.78827	176.50635	183.87248	157.0571	184.83604	167.87975	211.41151	155.79312	149.84338	158.21094	156.34203	187.3409	158.19255	145.21428	137.64233	171.13403	220.94612	150.955	200.42656	169.44829
3	173.30475	155.78233	149.40227	186.67155	154.01064	150.75294	171.26527	125.23856	151.21446	145.38962	151.04558	151.8517	136.92879	188.65398	168.74516	150.2921	188.06917	127.564766	159.62657	174.27075	162.68732	156.63684	150.814	182.17146	158.78404	146.66138	174.68065	131.1349	175.91962	146.30843	161.93323	184.94316	149.93608	215.4536	159.52788	147.01361	174.1115	135.97371	167.1609	159.1302	161.01118	154.48073	142.57985	216.44261	162.42812	158.07228	164.19252	136.78539	157.6539
4	132.66258	175.18404	181.40767	168.35626	163.12543	154.72102	174.63647	168.42194	163.75336	164.1703	173.8702	143.74629	191.89813	141.49792	181.4662	149.37885	133.9253	160.08174	163.15242	138.58551	170.5583	138.09895	167.41464	193.72375	172.14189	173.22963	162.11113	228.25102	220.72588	169.08308	216.7447	189.24559	220.93208	187.18665	211.44774	180.10657	202.59618	181.25053	136.95801	144.69383	137.75804	119.293526	123.32794	147.23358	156.06926	161.73524	179.68445	141.36107	146.17409
5	137.75783	165.64818	141.36668	153.83461	149.4759	151.8336	204.63629	193.94234	151.47882	177.44936	175.66907	162.21956	184.67998	157.66444	171.45409	159.8824	141.23244	186.18054	165.88182	172.93236	175.50452	179.26245	178.77794	173.66699	169.97864	169.09657	141.6884	147.46979	188.34718	187.02605	159.50275	156.6775	156.49306	176.38448	168.77821	179.21497	160.89563	158.12834	165.41136	147.09863	161.62584	162.85905	145.29277	68.95691	190.6872	178.39363	202.7144	196.62518	170.74187
7	135.8769	144.38937	136.79535	155.85771	173.37898	147.98311	166.6363	146.27295	149.98032	141.73936	142.36803	147.12091	155.28064	156.69226	142.69162	157.55426	141.30028	151.74825	145.01271	161.19069	158.92233	165.77838	157.99416	145.9774	148.05116	151.97874	128.34035	138.66736	154.20137	147.50801	141.19162	167.19414	136.76181	147.54189	152.93402	147.42413	141.54143	141.6617	142.02644	151.43504	139.46263	142.16826	145.62521	154.57054	145.62221	142.84865	145.97948	142.85962	144.53293
8	168.29129	100.035194	165.35796	170.63751	149.83514	146.6042	155.35982	168.47469	170.09702	129.52348	155.70462	168.70734	71.234116	190.45355	170.87483	91.55776	149.72864	165.78737	163.10716	193.48125	100.04596	151.39198	221.87871	115.67416	147.73537	189.03151	102.86724	141.07066	155.39136	115.80115	180.79762	100.119865	97.45135	181.75958	158.79666	74.47091	150.30923	143.1463	131.30693	134.04466	157.13968	176.76021	144.66666	156.34036	168.00946	167.42307	162.46254	168.40115	154.70251
10	172.79216	146.8817	172.61694	131.89677	212.66621	96.764496	219.02747	171.34123	195.23615	168.71553	113.22937	175.92693	134.67247	180.49486	162.53114	229.29298	124.69452	166.5048	236.58528	173.32579	150.00005	158.96207	206.55244	197.31526	189.28394	151.60243	149.15007	204.39844	138.50075	233.97795	163.55328	228.498	201.60748	170.38918	219.40385	106.266335	156.22963	122.311134	158.75539	128.20909	187.95958	168.07918	112.139626	158.82079	131.03981	200.44348	162.72433	183.66756	208.61418
12	123.28376	164.30579	155.04387	174.63982	119.055786	160.28572	158.0786	162.2884	101.950836	158.06157	136.80211	159.59093	95.532555	85.18367	92.39606	47.85367	125.64551	143.19415	137.94055	118.29281	144.87834	143.93399	124.40753	134.05815	171.40883	156.72961	169.91394	112.05984	152.07143	165.23491	132.52255	103.25001	108.536446	163.44246	160.98848	181.28587	169.3231	130.55406	195.1886	111.07453	199.13074	142.07246	156.61487	166.69572	146.96953	92.22452	150.12268	165.75658	122.22982
13	157.78644	168.24683	172.02501	157.46008	151.61261	151.6407	135.67496	120.46466	129.45027	150.55957	151.11746	90.45791	158.26736	150.67247	105.46451	158.15784	137.61922	155.17296	178.00945	133.78151	153.05052	148.22343	153.9558	196.2217	193.06621	161.70805	150.19728	150.80127	150.16023	162.9557	149.42079	167.42871	165.79936	163.57521	150.15451	150.58144	139.62679	181.46965	155.71017	157.27454	173.07631	172.11366	161.1751	179.06783	134.3922	141.329	170.76501	180.1429	138.23877
17	136.65321	137.8007	148.82796	165.88695	163.63947	169.43172	169.99245	194.56677	159.14357	168.7959	141.83101	174.30945	177.73042	182.57849	164.01561	191.14325	149.5671	197.5332	177.51062	179.76118	161.78581	164.08284	141.3233	173.56203	158.563	159.23924	184.17627	188.4814	135.82399	225.3633	173.4864	156.42259	166.77217	184.5846	135.19104	174.09703	151.30943	170.57887	177.91742	170.43536	134.1396	177.88562	145.67932	210.64055	178.47194	145.40819	138.46828	141.71373	182.17656
18	188.52934	167.07843	93.70066	94.3548	150.67769	172.98242	130.48506	52.815014	188.45117	177.29512	146.281	134.99092	177.65784	182.2155	181.00098	128.81458	174.88618	154.6078	172.78398	187.13884	169.4697	157.77756	184.55615	191.14488	149.57262	165.76022	160.90498	161.43294	144.86061	165.38823	168.52098	177.8348	157.80533	178.30534	186.32356	168.57433	172.47969	150.65327	193.67316	166.16028	166.15459	140.45314	150.35362	179.00122	176.15099	160.80188	131.01271	135.04515	152.99245
19	195.70445	183.66338	214.91814	193.65956	206.39539	193.3065	174.84021	198.64778	161.57556	197.87285	206.62915	164.25868	187.39507	166.89326	161.4529	193.4604	195.45483	190.4732	184.28212	189.96431	197.43782	196.98743	177.18199	167.18677	178.95087	167.89859	175.01042	158.26947	163.5872	103.91727	151.62784	159.91545	169.09483	161.84222	165.79344	170.73808	155.82428	166.18416	168.2016	154.88307	145.67998	162.89212	165.84929	180.64034	164.26427	140.40851	155.69353	147.88574	147.10652
20	141.11671	159.69594	124.447	161.74083	120.27826	141.05255	117.18778	94.97927	112.13349	173.41362	196.0686	162.77882	130.70897	95.299904	173.34082	147.87291	90.859825	106.105995	142.848	127.401344	104.36497	82.82559	110.73788	194.25581	157.85876	142.73523	132.47707	186.38574	164.36082	148.60608	130.48347	151.49696	109.17862	133.1797	95.9582	101.77466	152.1468	180.44145	164.56465	122.70978	139.68889	148.6007	152.97926	134.50832	136.3876	100.088264	138.60089	120.569885	140.19814
21	181.41168	183.4409	180.12958	181.91377	180.14008	167.86124	149.50307	219.38531	158.16704	145.26036	162.79945	209.16734	155.39256	207.23102	190.08435	182.07726	165.12584	161.75801	157.62137	148.99786	200.11388	190.06213	160.40486	148.70091	169.30733	166.21236	199.12471	174.36298	172.39203	167.81151	173.7791	154.30249	192.26208	170.82185	149.29713	177.84734	167.04012	134.08806	198.26147	182.91301	158.77461	155.9252	160.56071	173.05621	155.49115	124.6528	198.13826	161.66772	187.6322
22	178.90971	150.36652	186.78394	199.83626	181.30898	192.41443	162.26381	183.30602	200.77466	181.42603	210.0072	189.83437	190.44879	189.9823	183.71431	205.27364	176.90407	179.43097	174.97363	193.0249	199.8011	162.0589	211.26903	190.1579	177.06999	198.44066	180.99316	163.51007	138.7157	188.84412	170.55817	181.75139	188.9768	178.53194	177.14482	171.58363	176.90758	173.10075	157.08464	191.39508	188.60925	199.7041	164.86768	190.01115	161.12094	154.94627	136.295	179.2459	188.22676
24	152.76447	144.41711	183.0721	163.34172	161.70312	160.76578	176.67201	161.31203	149.02245	178.0508	137.08423	159.2629	140.9365	161.10957	148.91228	165.02623	150.13728	152.09572	146.90367	139.12404	143.81645	146.09352	139.16396	147.51604	157.68394	147.81784	128.5205	131.90236	163.47636	153.40913	152.1042	144.74223	140.7353	146.88364	123.83712	160.8767	162.12878	127.86518	161.40904	163.99406	145.22844	148.72972	162.80605	138.27382	143.36298	151.83089	143.48055	152.09404	143.51149
25	102.83219	149.14989	124.49148	144.25085	117.03007	133.94695	143.80818	121.67416	137.08264	162.93427	113.166405	128.96674	124.81647	138.41472	129.02037	117.56867	132.17613	126.23177	144.60475	155.35141	132.6297	145.86082	152.39525	125.730125	119.36526	138.16702	162.44221	146.07549	147.8261	120.928406	138.16975	120.75083	116.05911	139.28181	132.2866	109.23215	128.49089	148.64052	119.5996	116.83369	132.96051	124.522026	115.37778	132.41623	126.47485	130.40479	126.905495	108.453285	139.11882
31	155.66052	150.94252	142.66133	179.47536	171.279	196.40906	167.32042	179.59778	175.35956	141.12672	109.67502	159.93526	165.26125	173.61662	166.51912	163.9199	142.19472	182.94518	136.1204	142.82391	134.68242	123.770935	119.50495	116.45416	153.7002	135.82039	139.44464	131.0037	97.64231	172.06775	53.696915	146.31206	149.90334	93.259094	97.99335	145.73418	101.119774	125.83319	150.12935	111.26945	127.595665	152.87296	98.39341	119.06409	163.08784	109.6932	114.21653	130.37498	109.38041
32	207.26775	176.03581	189.7866	177.53581	217.40186	220.15556	188.56868	187.7277	195.47192	178.09212	183.80382	182.95642	193.87433	226.19756	186.347	214.33174	190.75261	144.73875	203.45032	203.50386	208.09819	166.362	183.04895	207.98866	212.00336	208.71947	205.17485	200.18132	186.60307	192.84947	202.36522	187.05994	212.85588	193.49345	178.54182	185.83388	165.84862	164.64355	171.91039	195.6426	246.07625	185.86113	193.04883	183.44084	180.5152	193.8315	184.73714	221.74617	187.5271
35	182.07996	159.87825	127.764656	173.00447	191.03845	156.63782	149.94777	151.83879	191.12476	170.42966	157.50504	164.08827	202.5071	161.11235	174.50374	172.61224	217.32372	195.78831	158.9239	159.6525	158.96336	164.59808	177.21124	185.27846	152.57205	207.96748	151.5398	166.00075	157.03453	151.43968	137.32747	159.34332	203.69756	164.52144	160.38594	162.0483	147.72136	153.36168	159.8268	159.49881	179.20772	165.35747	162.91335	189.21045	161.5191	152.94766	176.57855	135.12595	183.01189
37	149.87727	171.9569	160.7098	162.90495	139.0714	141.76071	181.1747	188.97478	159.74478	140.83794	138.05115	142.21669	146.51576	156.3124	180.33006	152.73462	112.85269	141.44514	152.97166	159.12335	157.7571	176.56958	195.9483	136.13957	173.97878	144.94054	144.75179	176.88252	183.41809	154.3278	119.831764	152.75612	171.38716	169.42297	171.90843	148.88205	125.01603	142.6895	162.33197	183.7635	168.11015	168.21306	121.530846	134.56868	188.69041	142.48573	166.7967	147.85156	137.23875
39	159.7176	118.97381	160.27815	141.77855	147.99564	151.09224	149.72273	168.7499	141.86247	144.19496	168.00972	160.78116	171.64288	182.09106	155.34972	124.569885	157.77061	143.73457	140.59476	152.00945	140.9646	137.76666	135.97142	150.07535	153.75084	184.03365	166.21112	154.39801	163.40703	158.47707	176.40294	159.1763	118.316956	152.1259	142.74669	162.21565	130.96883	139.01973	165.51056	150.35738	114.51998	68.20584	156.08905	147.21822	169.87012	153.64977	156.99176	165.76909	162.7245
40	169.92818	193.20258	112.68915	135.76662	183.45833	188.24402	204.95973	215.59637	206.07182	182.24763	169.60954	182.98975	199.8341	174.8697	195.67009	202.80005	210.6482	191.81696	207.87248	186.76143	224.37016	147.52092	164.40523	96.085144	167.397	174.89629	163.29478	168.51866	158.1748	198.63814	192.14594	140.17992	199.56935	179.13513	192.55164	159.2917	170.53473	161.69164	178.562	185.91902	168.12962	213.08797	178.8291	145.75194	170.31395	157.6587	156.5543	141.34053	150.41539
41	162.7645	163.04752	165.00212	185.69136	185.68944	162.47351	203.77441	188.66154	175.22026	189.5553	179.54	176.79604	206.73927	191.76656	196.24046	184.10027	189.77637	187.98714	192.35938	161.65965	164.31908	174.03485	185.59734	205.148	195.64844	178.10168	194.77496	192.04213	185.752	169.8336	208.36174	213.20984	180.13701	186.65045	177.63551	185.99736	177.5483	199.72046	203.55672	216.84167	196.08769	197.61493	189.98482	180.41219	167.28271	176.22694	180.6197	170.4301	160.0736
42	170.67273	158.82793	177.62578	178.85823	195.36363	135.66502	179.59686	175.39006	193.04366	167.20538	153.23988	161.4077	168.26707	198.49023	186.40369	136.71857	180.35735	172.92015	151.01836	178.06812	175.83911	179.50238	176.32385	171.90997	165.99648	176.98033	193.52625	172.95496	190.58167	160.7326	117.37589	166.17859	192.07976	185.80031	171.59863	147.5531	168.0001	173.77681	151.70448	182.81572	154.26044	173.96248	152.33125	193.88684	168.47282	194.53633	197.625	170.55762	180.33722
43	153.07014	172.64738	165.33617	191.52985	174.47046	170.55809	159.53976	207.23009	202.41919	183.34734	171.26454	161.4234	189.4008	144.52364	191.00542	169.31026	187.17615	188.0967	191.14612	205.69014	157.40157	187.82	174.17407	169.31952	193.59254	178.50154	146.10982	169.17381	132.792	187.41199	188.27283	186.92885	189.98207	217.691	189.24324	192.75655	182.11601	164.92061	174.23737	186.32373	190.47444	158.67241	177.18286	141.78644	168.97469	124.20443	176.69421	173.53795	181.31194
44	167.85986	189.13867	184.29088	190.48332	163.31148	183.40407	152.83377	177.41927	191.94685	185.20097	193.9377	162.00755	155.8868	154.71642	182.95857	147.98091	198.27663	157.87787	194.85493	162.63953	174.23073	153.39594	147.95192	216.49281	180.96973	158.56776	161.7652	142.49127	148.25407	173.00679	143.3332	132.63469	136.34709	127.22168	131.32727	146.98761	181.20715	182.05602	163.54321	170.79254	172.49213	162.36229	177.41516	184.95349	160.74976	182.59602	183.00139	156.1683	188.87813
45	198.85014	211.64722	230.0879	222.1952	225.12016	245.00471	230.25507	213.61095	215.04741	254.63127	222.70226	176.62273	193.16704	232.27397	180.3891	240.4261	223.7124	218.36058	207.46803	228.60652	195.86546	222.78949	202.31763	217.93074	199.54878	238.69287	210.42924	196.98279	188.20876	189.1776	194.97139	200.35847	250.82988	228.05182	193.5706	211.95345	226.31538	220.7303	190.41394	203.21217	195.4502	192.61487	265.95865	212.93616	194.51216	221.05363	223.97414	205.77925	172.87242
46	73.04562	164.49483	161.12355	151.86255	139.17134	153.31157	178.35405	136.9848	71.86843	196.81013	186.46191	167.62082	141.83954	158.52812	191.88237	187.54138	138.35582	112.1228	176.08037	168.76149	122.95996	70.64517	211.98174	157.89728	124.475655	202.40837	196.87988	170.94133	184.48259	114.1834	191.32936	166.64577	138.02283	108.31953	231.04292	158.26378	173.67635	155.59102	182.97803	183.27954	169.66388	157.84938	120.37801	156.90594	177.81726	137.92595	100.71747	166.09831	181.42566
47	182.31331	165.02634	185.26855	131.19304	160.25883	166.44275	199.5896	174.22902	164.07176	148.70604	143.24239	166.79854	182.67358	148.7184	174.00093	155.7453	155.83925	169.1757	204.115	165.96794	168.50478	181.0428	158.20825	164.06004	237.22754	158.40068	160.841	167.46239	159.25847	177.80647	191.11104	161.981	187.945	156.16762	167.71483	174.96587	180.15692	151.75471	169.4606	184.62659	169.24336	173.9585	191.9915	169.65347	171.3158	162.77975	158.46632	140.32672	208.13606
48	157.92528	186.44292	166.53	175.17851	164.43779	148.53375	189.6381	166.28241	186.5695	177.67159	166.49167	175.47089	172.8028	167.73323	163.21886	173.89098	195.26964	205.73901	194.9248	154.99573	188.09692	174.52986	169.29984	183.68315	190.5576	197.94067	173.2381	172.13214	180.93396	171.90886	152.687	176.32942	130.91904	189.85307	139.846	161.43217	161.80841	195.25713	163.59221	182.48833	164.81581	147.65565	160.8819	144.14302	153.50009	157.28511	155.35515	158.75089	150.84027
49	181.65874	173.25543	195.92696	220.45363	184.38416	167.3065	184.79314	225.73036	186.2241	199.84076	178.50562	182.67012	187.45699	197.02022	191.33777	182.57954	201.8896	177.22449	168.02223	172.326	184.88184	205.27107	214.26414	194.77844	176.90474	193.32231	183.99641	176.34099	192.19386	213.63799	202.42151	216.12506	197.72469	190.28638	170.40768	203.02539	201.685	210.58113	177.19312	162.2086	175.67444	152.21571	191.65382	155.65565	193.12535	184.9387	204.70024	172.71277	221.34363
50	176.78369	154.26366	143.10481	146.20729	166.21455	136.92885	179.6663	151.6517	150.75456	160.87659	179.04333	154.6675	167.10358	185.89998	175.48824	174.27635	137.0168	189.17192	154.20537	177.01263	161.7061	138.46623	137.32104	149.49324	187.80318	155.83241	139.04314	144.04332	106.62339	121.58786	106.52842	144.82573	141.05896	148.98833	188.29767	157.64134	158.50594	155.73827	155.16742	172.77031	147.71114	158.76758	156.23543	160.70436	213.47636	199.21101	184.83714	146.65828	180.698
51	159.01404	160.54834	151.30252	139.4862	144.72066	155.38249	168.5506	181.41943	183.40596	170.75383	181.91719	188.75356	167.36777	175.02873	158.40666	143.48167	164.21022	155.66423	163.03331	163.41545	164.1151	157.52415	149.528	156.42851	168.28087	190.9301	149.22417	159.75655	174.84001	187.95526	179.3527	163.89856	199.33728	154.97362	159.91228	149.51321	148.87196	149.49983	171.47546	153.23218	135.40202	186.34251	193.88234	168.79497	158.87892	178.79048	172.2259	172.90974	221.13289
52	145.97272	157.06612	128.35683	182.35298	159.37138	143.29854	132.64833	161.62114	174.56482	186.56421	157.21637	167.81621	178.28471	150.27145	186.96925	140.98698	136.9101	157.53687	173.48857	185.05968	215.41003	192.79475	178.82776	166.49509	174.77911	176.85954	139.37088	181.58601	177.88399	155.95044	143.66138	144.63347	139.43428	163.87566	168.22224	165.07082	167.26997	158.4356	179.1657	132.4554	155.5532	153.19646	173.61674	170.51991	154.70999	169.56932	173.47156	204.16937	179.78369
53	198.75183	202.90948	175.29756	175.54549	165.77019	184.65718	205.22957	195.5402	222.92784	196.38452	171.76439	209.44885	195.76305	184.40302	182.60864	175.12804	169.11467	169.65533	175.7527	158.78357	227.04582	185.92517	208.87724	208.11255	182.33258	185.99199	168.69649	178.47705	162.5149	205.42732	186.90411	211.92949	180.91089	198.75749	172.53899	179.93823	223.36707	225.81805	231.56963	205.57707	206.64268	206.9269	190.30823	175.37675	175.19511	180.96346	188.97575	190.37122	194.36372
54	161.33087	207.59029	192.1551	177.57649	172.91768	184.68422	165.20082	159.35274	225.66235	200.03859	174.86836	166.35063	175.75612	151.21336	95.204384	186.24469	181.53899	163.20346	134.64008	161.5353	169.43228	175.56151	189.00044	166.8786	187.16121	193.23692	224.59196	149.56969	127.71737	165.528	181.41182	190.56567	152.75108	217.02013	108.02841	158.24687	84.76693	169.9278	189.03386	156.80923	136.23492	175.92029	159.56432	136.72531	168.17262	106.47463	189.69739	210.58772	152.1559
55	207.01369	196.34343	198.97136	213.59163	192.50279	193.94817	183.40526	213.3127	167.92198	201.8409	186.64714	187.3033	187.05963	208.4403	197.15678	219.79138	212.9079	191.73474	186.45497	189.03296	219.56102	211.6558	187.42273	221.44917	172.4919	195.23946	185.36601	231.97993	184.227	206.62312	218.73726	223.12505	190.05782	206.85493	193.38371	224.50758	194.70497	233.76628	247.09412	216.58888	195.2274	178.58427	208.39545	173.60173	214.13234	198.15057	219.27344	245.88074	184.36754
56	142.35411	151.60432	149.20482	165.55884	160.63312	188.64229	173.12492	173.88835	187.41927	166.90767	147.69588	148.5699	167.68834	157.36705	146.78688	149.41525	170.62616	181.95459	172.11058	165.68422	176.61592	163.61089	182.45644	164.48383	153.21036	139.97987	141.7553	120.12052	171.67397	140.60133	108.69977	116.5758	156.57646	134.53596	140.84004	152.50667	127.25472	131.65375	123.350746	148.85625	146.04857	138.05324	168.83786	153.37799	190.58516	158.21242	176.7262	166.757	186.23967
58	86.6456	164.50444	154.20442	98.72532	143.72346	107.89249	144.8879	144.89514	133.01097	88.79069	139.68681	189.96468	159.79205	126.830666	141.8861	141.77472	143.12782	134.91716	69.32424	156.04802	154.99234	140.8102	129.23827	168.92992	153.52562	134.431	136.41086	75.569824	124.549355	123.78251	152.55522	103.06592	149.56557	151.76703	120.0437	175.00934	113.99581	178.61157	169.87794	163.1963	131.86046	134.34653	69.24653	125.82748	175.19292	59.310253	130.6763	172.69414	123.096405
59	195.536	193.36531	195.56783	160.1361	178.48747	198.14136	157.26387	186.89592	197.4399	200.57442	208.07997	174.37524	194.61119	181.13118	176.43188	181.24402	180.52478	177.75232	213.89384	179.57683	228.68591	164.6889	160.45549	193.10524	201.00667	182.4514	185.75206	171.43848	185.94151	198.90654	186.86035	209.95491	173.76994	211.69777	194.83424	150.53157	198.99438	214.30928	194.75005	179.92505	188.19208	229.9137	168.97862	198.1833	195.66191	192.48906	190.16516	192.11395	171.80113
60	166.40854	176.6639	144.3813	188.79158	143.899	165.71063	167.84981	165.49644	178.74463	160.98106	160.7702	187.2301	192.9759	185.09688	170.19545	162.42561	167.42139	160.60997	166.91591	160.87004	183.98903	170.16728	185.794	164.6198	185.51778	171.98665	174.30566	183.66699	172.42143	168.74669	219.67781	179.39412	182.74768	181.29047	199.42827	196.27002	160.38936	176.59528	180.75916	172.81122	204.88411	183.63957	187.3697	161.00746	153.68224	175.08032	194.5223	167.65599	152.1812
62	157.62257	197.34467	218.45158	178.9692	200.23125	217.64058	144.18706	169.35191	197.56409	163.36479	162.73451	202.41481	188.48305	135.9843	168.5991	189.59315	198.76741	192.54243	183.7664	170.5978	205.54005	163.43462	210.11443	190.19173	214.35048	176.96967	159.07481	177.69977	155.96387	201.72496	199.57227	123.84924	177.57756	210.26265	178.88875	147.50652	159.56396	191.47949	124.56286	185.85606	178.71165	147.49678	172.97829	178.51701	203.5532	168.11012	178.90721	180.08702	190.84868
64	162.05185	158.72826	139.21454	133.71303	139.92445	153.97551	171.35463	146.9804	137.86491	128.51312	148.67924	155.71484	149.45682	154.79724	181.95793	180.33385	175.65349	139.22734	140.42406	142.68959	125.57601	157.76854	148.75887	138.28853	174.54065	143.3947	157.98843	166.99321	156.99738	149.68074	192.3153	181.0223	128.79106	137.7719	156.66975	166.20956	173.12364	172.11958	168.91473	156.38977	152.81728	168.71109	189.61894	167.4564	171.84276	180.70613	157.21245	171.5955	162.18756
65	189.48067	199.43237	231.13792	135.78288	168.994	170.7527	109.89327	172.8525	140.30257	141.46277	136.22151	172.11548	146.46599	152.33665	134.1179	146.4194	154.22641	137.64348	105.77645	139.54709	157.0957	164.93332	192.34126	189.20158	159.503	136.89601	175.848	126.985435	141.9188	120.213036	156.90297	156.22218	137.46992	72.62186	186.42757	130.78969	167.65651	116.928215	167.26262	164.35599	179.62024	146.82727	138.27907	139.92195	103.12814	134.66542	135.7738	147.78831	141.0402
67	141.87822	151.06549	194.21791	172.80658	189.37837	127.70606	183.28387	165.46397	179.59782	125.930664	123.30483	144.85872	161.76497	134.77307	136.69717	133.32262	160.03294	123.172264	139.10832	144.75525	184.28618	128.612	136.63493	153.80113	160.05125	147.81879	137.5755	156.30574	172.00104	140.5515	146.03896	151.47716	146.16818	170.21684	156.87093	167.75667	168.31953	198.7306	178.69112	121.092064	141.64087	115.49113	157.21584	165.45592	177.92351	137.74825	126.155235	119.995056	155.22112
68	182.03612	174.36687	163.34723	167.23303	175.2359	190.80132	188.07881	141.92302	195.3103	178.69203	203.31648	160.28539	155.69765	152.91469	180.70874	194.40666	201.33076	191.50334	196.66685	161.204	179.68658	177.65111	196.86424	191.38814	199.32817	182.1726	166.58853	188.63472	155.0942	187.0238	178.3371	197.49937	209.42421	181.08531	145.75027	188.25954	158.97113	202.63506	170.48857	143.33199	188.4605	146.95213	139.32906	135.52022	172.06075	197.09454	182.05585	146.04974	160.99194
69	191.75377	199.60915	192.21094	177.35315	191.03186	194.0356	177.13579	195.29631	199.43816	164.65625	181.9648	195.65767	251.10632	208.53581	196.40636	188.79445	199.32463	193.316	237.12242	195.91858	249.92915	200.47563	211.5984	192.54765	234.36754	213.71541	228.13188	184.85551	206.0204	176.9273	207.78816	181.79639	204.96472	189.91565	221.0612	196.32307	263.5111	190.24426	187.89546	225.8982	214.88103	193.98799	212.33319	191.71954	201.57622	226.91052	227.40404	208.80566	215.00159
70	131.277	132.0432	139.37263	144.55267	134.62093	183.59778	153.71904	176.38965	168.2111	143.62303	168.1754	131.24602	156.8963	194.27339	166.19823	154.23546	159.27512	148.58147	188.86308	166.7647	171.08063	180.87024	167.95306	152.21297	183.80963	171.08116	173.72859	172.56834	171.43385	158.4504	162.72519	155.98596	143.01833	149.079	156.55609	141.30232	193.62659	138.80663	139.64783	139.80249	128.84114	156.84929	155.55074	135.45403	186.29646	138.41963	137.61983	142.25594	125.33832
71	190.7603	171.96806	171.30986	187.63959	200.97722	162.60913	169.60507	173.26306	156.41621	173.79744	178.53522	176.45203	175.06352	161.59294	176.39067	163.0977	161.39595	196.83333	174.94708	164.17201	170.29628	175.70728	188.84746	177.47472	222.59013	186.11479	214.09637	187.13362	182.68733	175.98967	203.77965	171.4652	177.81958	209.1003	198.35432	170.4568	167.93091	160.83263	172.40025	180.76323	154.79517	172.91234	166.8635	166.92812	149.6025	161.71385	178.36882	167.5891	172.91893
72	156.97493	163.46495	159.87364	125.16747	88.4755	153.1613	159.23691	168.61816	118.80277	146.36218	94.635315	145.59839	151.54118	117.33918	109.4577	146.17796	156.60103	146.4435	116.30115	159.56541	152.82127	151.23799	141.40492	100.79284	125.16093	147.23515	140.85237	170.52844	98.464134	124.207214	138.67444	142.00916	111.202675	104.29911	123.52003	166.17677	179.8125	156.23369	158.77257	136.35753	165.23576	150.43164	130.19476	161.33864	134.5744	143.16548	121.319756	158.83476	161.34685
73	152.33728	187.51012	160.07184	138.59627	145.5457	143.59833	186.52385	161.96318	157.59795	172.68303	173.62236	163.57399	156.54298	163.67738	151.58717	150.8579	133.03056	146.76616	206.61739	166.21881	164.425	120.418396	153.28471	191.68672	164.90205	163.49214	174.76018	143.6467	167.23128	179.72601	147.81078	153.71626	110.053	168.76123	174.9383	150.29936	157.38026	166.53395	178.74742	152.89046	171.85844	176.598	178.6556	149.21619	181.80951	164.82304	170.46791	169.46065	152.1626
74	152.0374	118.358986	143.72346	126.46686	132.59856	122.31256	208.11707	196.44788	179.95172	190.32152	170.33266	191.85896	165.05814	135.6122	213.1604	161.67989	157.43257	145.82967	48.417675	182.08887	139.46602	191.86096	179.50153	82.80433	218.34924	187.91577	136.44511	202.15443	225.82306	168.93349	128.40202	133.2761	156.99892	167.8946	193.82063	146.93945	208.752	156.56224	150.90475	182.19812	116.121605	231.48662	159.57858	101.90442	171.54646	171.62343	128.25159	205.75334	179.57147
76	173.72627	218.0437	197.33885	218.8208	184.68683	171.12263	168.55246	220.75525	174.5959	179.05864	231.82135	217.2594	223.12927	240.04631	187.031	163.22748	201.21397	189.4988	236.14659	182.17467	199.35686	196.89445	206.24976	177.61908	167.6127	202.29228	192.92877	190.40723	177.18092	175.70042	175.23871	232.9594	209.09851	207.00635	202.3172	172.13873	224.11995	195.5393	203.33997	244.25769	185.24017	195.31288	213.54326	173.24841	188.6477	159.27182	157.53041	178.1679	165.0818
77	169.19276	155.089	215.19771	174.37679	189.2542	179.62495	188.3554	169.63252	183.94954	148.52788	212.23639	170.88017	177.24042	171.27345	158.05965	177.31543	195.09386	188.82268	168.98811	182.1761	205.18901	158.9135	165.77187	171.68439	161.86316	181.59747	145.24826	142.02176	168.43938	164.33185	160.9283	168.74306	164.26978	154.20866	179.77942	168.45311	172.0797	183.13911	186.64842	178.76245	170.6493	170.97673	182.79906	181.3363	145.93208	166.48582	171.04048	170.34776	167.77759
78	208.56104	218.68127	146.73006	124.865234	165.72363	88.47834	136.80182	148.26646	134.60573	162.47673	109.169624	120.4174	157.14868	138.658	142.6168	133.85478	155.35933	166.08092	76.38889	147.8843	166.90157	138.65907	133.15994	140.27017	170.87572	181.54718	121.54071	150.70824	139.75133	182.72119	146.13344	168.17094	157.67168	155.86467	157.28625	153.90767	144.23839	160.38179	136.10797	148.30908	159.38512	172.29057	180.0236	178.90051	166.78177	140.30554	141.2522	118.07618	160.94524
79	135.88225	126.43044	154.95033	87.30786	142.27751	126.405464	122.349884	145.3806	155.24527	136.25389	135.93828	143.84297	184.55177	167.2598	117.27897	178.74113	167.25903	91.04995	149.76015	135.25797	115.58195	142.97102	135.15417	194.73576	148.0294	147.3574	166.31535	154.13895	133.23999	155.57405	122.89701	106.084816	139.33836	114.23829	83.807014	144.0853	175.4824	178.9908	152.32732	109.289734	162.04427	138.302	82.71409	202.03839	172.92882	135.29385	161.84807	132.56044	153.00725
80	122.51118	134.53223	141.11803	111.06732	141.29356	184.24068	186.37354	153.40698	159.38518	172.4152	168.94904	162.76399	171.2718	139.68561	179.68372	148.42693	170.91518	58.702015	118.0646	180.57097	156.90733	161.74382	164.5778	157.09187	166.03467	169.07974	160.53445	162.52266	162.50696	151.87585	101.49262	134.7599	176.73708	101.94222	150.23131	167.55315	145.53484	137.11461	129.00334	151.3554	187.67033	147.56151	178.13478	161.14143	154.28368	173.43182	186.50427	135.92609	143.69116
81	155.80896	179.51082	158.73918	172.67363	165.9413	175.81938	165.95465	145.13094	156.69527	158.51352	154.38867	124.397606	125.69043	137.27391	151.25209	129.70152	147.69438	136.88852	159.15651	158.47797	195.01434	160.51735	147.30116	156.37044	193.0952	157.4924	186.06331	156.17052	177.70564	135.39226	124.13256	132.0392	155.70975	177.12158	140.59143	161.20575	171.0562	153.53166	151.50098	164.94643	161.95323	154.71849	179.75688	156.7811	156.84726	142.7017	148.44423	152.76949	152.98459
82	136.91716	160.01833	152.5603	149.99663	159.37526	179.51239	184.06038	159.29434	157.82646	155.48378	141.39394	169.41917	156.72028	159.24333	133.73973	157.16989	142.36745	134.58061	158.32175	168.75978	164.93373	182.45477	137.79665	135.12885	139.209	57.675076	144.85304	137.9872	73.014565	161.25458	128.1497	143.55193	136.24248	148.47552	108.039024	143.51178	150.5739	134.63554	147.57884	147.37444	150.12245	121.43197	151.29639	127.112885	121.813324	127.26809	175.54814	160.58228	150.55156
83	164.20164	178.35797	152.69704	127.43194	191.0277	165.06506	207.85881	185.65778	195.49654	183.07915	107.06863	141.49686	132.21376	139.80898	174.55238	205.26884	189.07832	183.52783	126.50686	186.17268	169.89629	197.94157	189.65594	181.83118	106.6202	110.46603	114.11887	96.187164	99.15539	114.39811	174.62923	149.7131	183.98499	207.83049	164.99641	179.94807	156.7783	124.04949	161.45761	179.98918	227.22058	195.36188	163.87546	184.59358	134.83424	157.8026	149.13274	153.38075	153.42805
84	154.95555	171.04243	161.28796	193.43605	183.74977	159.77435	148.92734	169.70937	184.72565	198.52429	167.35474	166.28587	155.81987	184.65916	193.81935	157.49669	154.52133	146.5695	170.1025	170.19514	169.91951	153.95586	172.30371	176.13426	165.04001	155.64299	180.38226	143.42804	135.9674	160.72142	175.5	167.71973	146.82127	167.83139	149.6135	138.8455	156.36227	148.28719	141.96297	170.20947	165.4308	168.05852	166.70497	165.37015	141.52632	156.0569	136.09157	156.43956	137.90051
85	147.02754	154.82391	141.27852	167.51149	148.86324	141.74147	112.95937	148.10214	176.6195	201.67305	201.03984	177.41284	145.87614	152.18695	143.82932	162.83952	145.02998	148.56375	156.5766	145.74121	157.07826	162.56004	160.46951	158.00331	155.9682	134.1187	152.94894	149.82973	145.03392	148.94763	138.731	167.18945	164.81648	184.80891	169.80666	153.60927	136.80356	152.83434	146.81244	143.95995	173.2813	155.27158	135.33	164.56131	157.50337	161.03645	155.41835	153.94179	126.05221
86	121.42654	123.56162	84.94797	99.83262	133.14867	113.70093	93.319214	78.59727	93.6499	97.45095	104.72294	87.23119	105.706474	120.81248	75.39138	95.51992	104.60596	95.1163	138.58296	79.77541	68.97736	67.22776	82.0117	91.74719	104.67533	120.04767	76.31791	94.37842	142.9342	136.15503	101.99579	140.73694	87.96277	149.73317	170.87415	121.920204	129.84224	123.4459	130.37682	142.29832	141.04204	79.21246	137.20125	134.08926	90.77314	94.49148	124.656715	96.608215	157.07838
87	191.85149	257.96017	212.16582	185.95781	223.94902	193.69362	180.6012	190.84459	196.04033	147.1241	195.85132	192.13603	186.97331	171.02486	191.36353	189.46196	185.23698	210.58498	198.973	203.1386	210.50171	212.53764	206.55542	200.80511	213.46704	178.18147	162.57747	205.61116	190.32898	174.29216	193.83904	249.91034	215.74754	214.76343	190.84131	187.20117	162.76216	165.2935	213.27971	228.94763	210.44647	217.20241	203.83247	199.12463	219.39192	199.49004	227.07744	186.66223	260.57138
88	143.27792	131.29588	135.70988	102.15436	176.70616	147.26634	180.84131	135.54933	151.50464	81.76503	92.13322	192.51573	147.27374	131.50719	122.41662	152.52222	137.9641	168.60533	168.00824	127.25837	143.30753	145.14998	155.17068	196.00395	172.20491	126.21787	124.98768	181.96857	140.3187	144.54877	155.41643	134.33989	160.73672	123.815216	159.99728	127.07697	99.35406	99.82242	123.96365	166.92696	133.23552	181.1848	121.5225	153.81436	179.9314	179.54076	152.75157	171.81311	128.13818
89	177.11662	154.43181	184.39087	167.28632	160.41699	168.4515	163.47617	192.52974	182.38416	173.7099	169.76788	157.53287	153.23802	162.85754	167.50851	168.13829	173.3658	164.05695	144.37318	169.877	202.03503	177.48206	181.16547	183.81844	151.8574	171.31702	175.43413	186.62825	164.3949	171.79395	174.10918	187.65056	178.5096	195.78503	170.39558	179.7856	156.60042	190.90181	177.44312	173.888	170.79228	175.94957	201.36128	189.02252	197.50755	164.41168	161.88425	169.4577	151.25992
90	187.7282	144.30095	98.36077	178.46736	171.89008	165.80757	144.705	147.0957	173.48663	166.36723	182.503	131.85854	152.56763	159.09254	177.07109	182.13844	173.24028	168.84265	131.27318	172.63837	147.72095	165.89008	169.4629	107.83947	174.63617	196.64064	163.86504	172.5544	154.30858	140.1153	189.9431	154.04889	151.7329	141.47365	129.6155	145.31316	142.0089	137.36736	145.8147	132.17816	119.11428	126.3032	127.29794	109.36729	109.52352	125.65853	116.30817	131.2852	117.02047
91	159.05757	99.72234	128.8087	140.95428	119.20065	106.14462	36.669823	128.63148	153.39131	188.61462	159.42952	154.1858	179.77287	174.2895	148.99811	65.6791	152.77072	158.37236	154.62117	67.25135	150.29828	155.04057	177.10393	136.26628	147.18007	140.30394	96.50049	72.17904	161.49756	95.89847	121.945435	62.930187	162.30386	159.76622	119.9894	157.95667	158.11595	112.482765	112.669914	50.471222	168.48412	169.06464	101.30036	71.35713	179.37578	89.193016	133.26619	38.686394	169.49063
92	200.21992	149.74197	157.70892	154.05319	147.62204	171.84547	206.32207	185.30121	127.36188	151.64067	186.08296	182.78044	178.46645	209.69792	166.75517	158.89177	167.31973	167.81934	164.76549	160.67235	173.0501	183.56464	153.19722	206.12245	178.7168	167.097	192.64885	93.1014	156.66138	178.71687	178.57336	174.62244	183.7487	164.67311	168.76521	150.9236	107.740814	191.80956	160.77571	155.02269	170.85161	176.67644	167.14746	164.67719	191.27126	147.08313	171.90816	172.30858	177.92445
93	121.63861	132.51135	156.50307	162.44814	115.17462	164.02492	162.08717	156.23567	154.78935	148.4435	136.21715	184.934	119.64866	154.08015	156.74324	156.35812	139.13814	164.07545	145.0921	158.04037	155.55922	178.07063	175.50159	140.387	149.06035	144.1131	187.66333	171.28511	154.46616	142.55031	184.67497	150.49425	170.32701	126.96173	157.62044	158.95941	161.71538	142.968	170.64297	155.20682	160.01819	152.41687	165.26845	191.76143	138.39545	159.44884	164.30504	198.35344	165.8144
95	185.35966	177.54468	142.59032	180.3094	167.46658	178.78459	150.20763	172.88264	185.77544	185.6357	175.84105	178.83069	208.33156	185.34163	195.66371	211.84961	187.35237	137.8106	168.17224	190.48622	184.19116	176.68835	191.54475	147.72221	206.86742	199.61621	201.27661	182.74359	182.09956	165.05559	185.24652	198.48158	174.18726	165.956	190.44257	196.27687	176.01624	161.24774	164.29237	182.18138	173.84422	196.7494	186.75432	175.30501	146.97964	168.35597	157.90944	193.38354	185.091
96	167.76732	164.53767	162.87529	154.57077	153.66205	120.39167	128.21182	150.64252	108.32089	177.68115	120.577965	182.27705	97.96564	164.78264	117.56049	159.12932	128.88321	146.26338	135.8744	125.908226	159.15132	161.8794	120.982056	104.96643	134.58806	123.19041	133.13562	127.68158	173.33466	146.18657	178.44922	168.60268	160.91507	148.26387	156.42393	165.84698	119.81256	139.10143	144.98224	194.27385	175.43687	179.00398	174.92986	120.35911	155.63417	186.31282	178.28271	121.92167	176.23743
98	199.67854	194.3617	185.74187	178.10051	199.91951	167.26724	186.80537	171.19789	181.1628	183.29768	191.01137	189.20586	185.88936	209.2039	178.22462	167.71162	173.79152	174.2536	172.1953	201.19789	209.27669	193.84773	191.23082	200.32977	202.38817	183.56996	182.61229	235.86757	183.50262	171.98993	224.62659	186.94238	173.03882	183.31963	198.7124	212.6744	184.09651	216.94777	183.78345	191.30309	193.10612	168.04393	211.26619	222.14998	212.95149	170.11559	191.24504	199.21626	200.62215
99	186.36394	149.04689	190.48396	182.57027	168.6353	179.34718	120.04446	156.60893	160.93138	169.9817	161.54341	164.11932	167.21574	170.9054	168.27727	168.63423	180.0909	142.05049	172.56972	168.54492	151.3879	166.99358	158.52611	181.34277	177.17339	184.92732	112.14388	171.39404	158.21382	184.93666	178.38623	174.43736	205.81213	192.25188	123.44279	164.5392	121.82702	174.57527	205.94145	162.66658	178.31541	168.77777	182.56267	154.5745	174.3222	168.49896	158.11916	153.27606	159.86546
101	215.59206	181.56642	176.61824	192.1361	166.19484	158.88289	175.9453	172.75633	204.47784	178.38457	178.30115	157.24739	201.44493	191.09114	181.48894	179.83452	179.53065	195.4847	195.09422	188.31181	192.99469	208.82422	140.37514	169.90077	154.71954	173.35966	151.09485	155.03304	164.71138	188.49141	155.70445	156.23257	167.55594	217.97046	197.52596	164.78694	147.68555	181.30316	201.10266	158.69006	163.11491	187.26593	44.636425	105.67335	187.96547	142.88899	183.56377	154.77121	210.16753
102	204.47993	209.85262	235.8014	191.35675	186.12032	194.54268	177.21718	214.26042	210.28706	186.8749	208.43721	224.19263	202.38733	261.81793	249.6074	182.9018	177.9779	179.54915	203.40184	166.00302	199.14143	186.08098	175.39034	212.3894	207.93034	194.30048	191.66731	201.8977	232.97472	212.35918	226.58984	209.73195	189.0448	189.36676	178.97382	236.3297	170.84131	214.196	177.093	193.33032	220.41557	182.75996	160.43257	186.9474	166.79195	195.32715	205.20508	171.18097	199.3078
103	198.92299	210.70525	208.91359	237.67912	214.64703	174.10219	217.10164	187.15503	197.06207	175.08464	187.3968	209.8479	203.89062	151.5283	186.15721	170.92467	185.25533	196.55074	185.42603	215.53569	177.06517	182.15535	209.597	184.94995	202.9367	184.94788	168.27898	189.39333	186.16345	184.59142	182.76271	188.97131	204.32483	191.45293	211.97557	178.24568	215.10582	128.61183	187.87883	175.07463	174.88106	181.53381	182.73999	152.38223	210.22168	142.28502	168.26134	181.18379	192.03328
104	177.75035	180.20392	173.70184	121.99276	157.23679	185.10081	194.27928	221.44568	153.3045	185.95404	157.9916	199.60542	175.48628	166.78966	178.74422	186.61475	177.19891	170.71687	192.46973	169.63992	163.21695	175.46846	212.22694	141.29274	161.1476	173.50078	217.91309	196.56758	189.4865	151.58467	173.03581	172.75903	157.1512	177.4049	211.42332	212.37074	173.07637	194.56372	166.00716	192.17525	102.46163	207.7727	175.5684	190.1745	196.91943	174.06586	192.0035	179.69006	173.53038
105	169.84631	158.66779	136.58356	106.097984	118.899864	167.17046	178.04012	169.27107	133.54608	123.271484	182.61809	176.20972	135.25768	114.65607	135.20337	186.02998	162.6999	177.33618	153.54625	129.95154	189.31575	159.69875	160.26692	112.53106	137.76204	182.60066	183.2459	181.79094	148.17535	192.49255	187.87518	97.187706	146.2238	149.75214	177.75903	223.1012	164.32698	186.72327	140.95299	162.49571	178.72292	159.21191	173.24646	115.71822	221.0767	156.16963	221.38228	143.0578	116.59321
106	168.0473	221.99292	152.07808	163.86201	101.24106	80.85755	111.40826	130.33696	173.31099	150.94714	188.34578	172.13654	157.30089	173.90099	206.22762	131.73224	165.28867	150.76373	175.14667	172.00256	165.85712	155.26845	171.36853	171.26079	161.02429	158.4081	191.4493	146.6823	160.66563	141.22087	168.06242	125.31008	154.8379	58.189953	159.46123	170.43193	188.52197	167.27423	205.22137	177.3615	184.77007	129.81035	190.2039	172.52075	187.10445	172.54839	157.58665	161.8846	199.79468
107	198.51585	144.72992	243.34987	171.06511	204.55095	201.48363	157.45168	190.81367	206.55927	200.26225	173.91548	202.7585	202.28735	193.20569	181.1368	185.5512	181.30733	210.9693	167.51018	207.92781	204.38066	185.2465	189.48572	173.18384	194.30554	196.57495	188.1819	179.30634	204.95062	194.91093	203.6101	174.61163	195.06639	189.57607	204.2382	141.20897	183.68694	242.24706	199.44122	162.13788	189.4124	181.22581	207.7334	191.48552	187.13786	191.72005	177.93079	199.58675	204.25117
108	135.4497	121.94873	147.15456	137.1053	112.324036	160.81117	153.65894	163.58142	190.04082	177.7295	100.370094	139.92389	130.33455	149.44925	149.00092	154.42181	138.22186	106.1532	142.90733	153.68611	142.01094	157.28394	114.13375	137.74359	153.38649	171.73749	148.86882	155.53714	132.06078	146.66199	167.99518	173.82574	167.22774	140.42863	151.96126	131.9297	135.02626	175.9051	150.40808	139.29268	146.22636	172.3126	165.23305	145.85545	170.50294	149.97899	143.17293	119.987816	126.907715
109	188.39124	170.40111	196.25023	176.03285	158.90222	174.59023	218.48515	173.28297	163.84642	212.00166	183.87706	175.6414	190.97017	156.34116	129.13506	207.21497	185.39258	199.67749	177.82372	193.44695	207.5649	159.03386	212.1425	177.07674	178.04187	180.90398	201.6862	172.92928	169.32494	172.13855	234.30537	238.81616	208.39636	219.6895	216.01558	204.3033	195.6851	166.46802	232.21375	216.99739	165.85127	191.32317	180.67139	189.96205	223.23808	205.48064	197.4987	192.42986	211.6175
110	199.13924	230.36705	178.40259	211.42036	190.68983	229.22406	203.21858	200.52997	215.34135	231.01137	188.11226	198.86897	183.45055	212.4315	195.09517	180.7843	183.4056	182.68623	201.4539	205.06413	156.51657	179.48474	193.14662	205.54497	188.64244	204.27649	179.4488	203.52348	180.10469	207.62654	171.39873	208.9544	171.21013	179.38835	191.85121	177.95747	179.62396	185.72949	188.26494	204.32231	168.59694	188.02095	182.56767	192.54912	173.75185	186.07524	196.88545	165.49141	185.44585
111	230.56816	224.4876	225.24347	208.76941	251.23181	219.2841	211.4762	211.7606	245.41467	290.0931	215.8227	236.02116	209.78723	235.5915	224.20056	232.6104	298.39288	208.76582	195.05733	231.39844	235.43324	241.53174	225.10832	210.14095	221.6479	176.18388	198.90515	230.6637	186.5332	242.1071	206.44536	245.33607	163.12608	239.66484	225.997	238.5843	208.39607	213.4648	234.77466	236.25037	243.42778	223.19917	182.44623	257.93735	250.98479	222.06065	197.031	227.62712	211.51678
112	149.55997	157.2528	158.59985	130.27173	168.15404	142.13383	164.5002	146.61546	139.12978	164.0648	175.06804	157.43863	163.09436	172.7688	176.95088	149.12411	161.58295	142.33965	125.7528	164.16295	152.01097	195.17622	153.31609	163.76881	159.09378	164.9312	154.65305	154.06383	163.08925	124.93557	143.95047	146.25081	130.89528	148.20546	156.88824	141.91194	169.24197	145.61374	144.7174	145.01839	177.13464	172.7931	139.12627	144.92662	138.55846	174.15027	160.96817	141.96164	144.7324
113	241.66597	171.54411	157.6921	195.20026	165.68178	186.66289	164.25296	151.81557	174.27411	185.63594	151.25517	178.55176	186.69849	165.97923	181.39551	171.50928	167.80473	158.57007	163.78508	157.97812	155.61436	162.43915	170.17638	207.14014	175.17293	188.11829	218.96413	178.37524	162.80176	169.52132	177.08446	233.21167	181.54533	152.77103	163.23325	189.00584	174.513	166.2102	200.58974	162.98521	188.43428	164.23593	180.68488	173.84764	177.94017	196.7842	149.15868	181.63922	177.0308
114	222.24763	200.6299	178.96126	168.37193	163.43587	137.22993	186.03462	154.52069	147.18303	163.89091	134.64888	151.70985	154.63719	136.98425	175.32628	194.71558	145.08704	144.36308	162.49922	190.027	168.17395	171.64233	144.02058	124.411705	164.36661	164.6822	144.56947	156.82579	161.09299	142.36946	161.3499	146.37184	159.36711	173.01118	153.93918	139.9196	124.18937	161.45332	155.1598	162.83691	135.96504	190.02771	159.7026	155.10297	147.4027	165.30466	125.703026	170.34361	182.68982
115	152.58803	158.54744	149.5742	173.26677	146.63567	142.28049	166.18823	169.11977	160.65335	127.7218	163.2249	129.80992	150.58855	140.57365	156.6247	164.19977	139.2396	170.10747	172.64449	162.51115	126.38456	123.671364	125.979645	143.75777	130.33977	142.5648	171.23317	163.58295	137.89935	148.09431	154.65062	127.40824	108.400444	143.43938	169.50157	140.59181	151.61305	157.33606	182.93378	145.82555	169.59137	150.96576	144.27101	131.66269	157.70448	170.609	186.7885	165.21597	155.50911
116	178.25995	168.97981	158.3327	197.52678	111.339165	174.33447	191.69673	122.52014	156.62836	114.74875	111.40676	125.26704	185.66255	140.2662	151.00945	142.24686	140.36835	176.94019	179.86548	201.80412	159.99286	181.37068	203.75963	117.17211	182.55725	164.7833	122.90678	157.25395	154.25627	187.34676	139.60092	155.45604	141.79536	155.4731	149.77754	180.70497	182.60506	117.61615	146.72348	167.06087	166.8571	143.34584	164.34921	162.89886	124.20205	136.9039	157.3759	114.985085	157.26196
117	231.15645	217.7841	191.8442	195.74226	183.33656	226.37102	211.95955	172.32874	249.0746	186.14403	192.59285	201.49506	207.74309	180.50098	208.06953	209.04378	200.05476	175.28462	204.23222	204.19493	187.72673	188.792	104.48212	162.40732	129.93315	197.34795	195.50713	218.33801	184.56966	170.38525	164.42772	180.98003	121.162254	164.2788	188.76501	173.46443	183.89197	156.4702	184.38908	187.88469	180.3673	181.42592	212.86726	185.40129	172.3327	165.84595	167.86421	167.98875	183.04736
118	172.62837	184.68585	163.95187	123.83195	132.24939	130.79947	156.9651	146.18398	144.50146	157.83772	171.98004	161.49847	112.137695	166.30727	149.966	177.41486	152.33778	151.44215	154.04665	144.1314	153.3435	150.84511	121.44193	114.10565	153.33797	159.89258	149.38345	162.71432	144.44844	160.51329	155.05421	170.64516	143.99634	167.6591	141.60855	167.48811	149.40761	169.51459	132.51384	128.33894	161.33727	182.42297	154.5142	173.45679	160.92502	139.0574	124.148415	154.33888	163.91008
119	183.18085	152.0269	183.91893	212.04462	193.3791	183.73334	195.91895	196.3119	183.34721	197.9954	183.09978	202.59254	192.02832	234.25647	180.13696	183.4118	202.32904	235.83842	205.66748	181.54655	208.45592	186.86723	212.31952	212.39314	233.60231	192.49333	211.13623	192.15112	189.9176	207.18724	232.54314	187.19868	191.7107	193.00233	188.38826	226.64075	226.1535	196.6108	222.69545	195.73225	206.56012	176.65004	189.36574	182.43364	162.85278	210.79688	197.73122	184.4701	185.28389
120	168.99193	180.34929	157.90648	185.41356	143.11346	157.95224	176.43452	166.77708	138.39893	170.68054	161.54399	140.99556	178.49156	178.75136	165.12447	158.02806	178.27087	161.67107	164.3997	144.0358	152.48093	162.23119	172.10951	165.0459	213.17851	171.59937	172.118	142.193	179.28902	187.19179	180.15337	153.8065	147.85365	180.26262	178.57599	149.09566	183.05177	127.05143	152.70195	148.1114	164.50612	198.57036	191.03821	182.11377	200.04329	199.06995	199.6609	172.94987	191.28725
121	125.918846	114.11997	121.725105	144.51686	118.40171	161.89612	116.2442	120.80088	148.03554	130.06526	158.46407	142.55821	173.76375	95.61813	119.72294	89.74946	149.8155	142.37874	168.09782	107.04824	104.83175	151.73125	148.82236	131.22005	148.1172	43.5248	114.82544	158.17937	166.27428	156.90248	136.8224	166.74818	108.70306	143.51741	89.94999	122.10382	105.05029	102.5166	159.22296	138.16814	164.72621	112.27976	138.61719	120.68134	109.40949	123.55453	120.87388	40.589844	134.50508
122	158.16364	192.87773	177.00417	214.86731	173.90381	141.36119	152.60658	175.35332	186.60832	179.8814	227.92853	199.78015	184.19344	184.98387	169.75099	174.53719	124.08689	154.34334	196.20662	147.32312	144.2837	186.9853	173.38179	169.71399	191.19234	169.19403	180.87141	155.00385	178.36108	214.99506	203.7393	214.69865	198.05908	191.50555	202.86446	216.24171	190.0741	152.99684	182.92867	142.98738	181.81145	178.36469	190.10052	217.49573	185.4242	200.20866	202.94682	176.53296	189.60005
123	143.52406	137.18428	138.10664	126.62366	149.93971	139.21187	154.90915	153.6792	160.77068	143.12502	174.67291	173.7102	182.23737	161.32396	197.04272	169.09053	187.32878	167.49936	165.7658	177.00252	192.33478	168.07841	188.68593	154.37883	182.80615	194.55165	148.28156	157.10542	155.25377	168.99608	195.39189	172.37476	147.60802	167.76999	188.65135	141.8575	148.40971	127.72843	162.0424	151.52226	148.57811	164.57146	151.87949	162.99547	153.07573	147.40683	178.96034	190.7271	192.45158
124	189.83095	186.53743	214.5497	198.62341	230.76878	195.72404	215.4709	220.25078	192.86975	219.23058	202.83739	196.7064	193.17804	196.3348	207.55022	189.7553	195.6808	215.0587	212.53105	207.68987	184.23827	217.00551	198.55034	198.90474	193.21436	185.66158	192.66731	220.78674	217.60783	214.37907	211.93263	172.21086	222.0387	186.0418	185.67134	195.76372	171.74278	187.4257	200.7498	201.36687	200.5212	208.15416	196.61316	196.2951	180.77827	207.54454	174.92332	233.78253	190.39046
125	170.19969	217.40625	183.55138	131.11377	177.61174	191.03503	169.5104	165.98306	172.93974	151.16135	164.9019	212.90063	226.71118	140.46077	175.28766	190.47871	181.35402	189.20972	183.88123	228.2441	142.23875	181.67632	192.67035	200.08757	187.68492	183.46034	147.80228	160.21446	185.21043	195.70146	218.68129	209.79897	183.40254	181.19417	180.66577	192.03352	222.07024	174.95378	215.68494	155.577	189.24849	178.47505	200.47412	166.195	203.5453	179.74211	166.64375	227.90291	204.57695
126	166.94331	178.96391	175.89362	166.77524	159.28185	194.30432	201.9777	162.51862	157.72484	188.08965	164.06433	151.6277	200.97734	174.10588	169.33215	169.04301	195.72888	167.89487	167.86378	179.49236	177.10225	188.03203	158.7671	164.19019	154.2849	177.46936	171.40245	157.65959	185.07056	178.10205	190.17235	222.93915	201.53755	185.62679	177.84529	189.79755	164.74358	172.55273	168.86363	197.02562	203.12695	202.02045	173.48842	157.35359	177.5541	181.94566	163.23862	202.4456	199.88728
127	209.69798	234.16267	260.8409	196.16301	205.75224	238.83684	206.62178	211.19191	183.84827	220.26776	199.85292	197.53694	180.97676	175.53407	189.351	204.61723	247.48354	196.18062	210.47404	248.00731	199.47345	239.15495	225.66081	205.60872	191.07848	213.05388	216.97083	228.94604	239.30861	215.45251	204.00279	207.03975	210.92433	192.13731	217.97961	200.09676	204.65816	224.88216	214.70418	213.99908	234.69954	205.98018	212.07727	199.82007	201.15234	199.8476	183.49329	206.51497	216.90657
128	201.78117	219.5944	193.55733	221.38245	203.72227	195.88264	219.51006	257.9588	208.44658	206.60309	233.95699	238.35205	212.3886	198.73755	197.45502	197.67554	211.21436	208.51404	212.38591	240.36263	228.70618	216.33003	217.07849	231.74016	202.88387	228.44743	221.60582	204.40862	225.63603	211.48128	214.14734	229.04065	209.04272	186.52779	235.72978	201.859	233.00104	223.9532	230.6226	248.20448	238.14775	187.16658	182.73637	217.14153	218.2544	211.55377	202.35504	206.64189	192.21782
129	160.5489	206.84937	228.15398	202.30457	119.48892	150.01085	173.7564	148.64264	156.26497	221.15234	193.29988	99.40409	168.10638	199.05055	138.13689	125.842	186.15668	197.93867	134.43959	196.15556	212.0085	159.80415	112.929085	170.43083	163.07848	166.27852	184.1328	219.86128	180.66109	126.270996	176.31963	181.14043	148.07195	178.43604	186.70013	171.70036	168.14803	156.481	186.67216	198.17378	155.7689	171.72371	137.66441	182.27429	149.05644	115.93964	160.20161	214.23735	165.41965
130	200.28255	202.98723	150.96346	128.07265	103.975365	99.040886	184.23901	224.66058	164.66576	178.24475	161.50983	206.77129	199.55846	185.79048	198.91125	153.83614	160.77617	121.26043	114.22991	97.92294	102.25476	195.26857	216.651	198.3023	171.15749	187.7462	182.37366	168.12962	189.02419	195.17436	202.88509	170.79004	124.152626	98.35461	99.64493	155.41951	198.0719	235.49571	218.28902	156.19257	212.77747	165.80736	207.05164	187.65416	192.08232	161.72932	134.19325	118.20556	103.70634
131	254.3291	238.97223	207.52855	200.4045	190.21846	210.45992	178.1982	138.87306	161.60492	178.9901	167.50925	210.31844	117.43146	135.47224	161.74062	186.71393	192.87299	159.19197	178.94258	167.56017	204.62257	188.43874	151.81136	157.41887	153.92686	150.74597	169.08644	161.566	141.01141	148.46617	175.48778	179.91447	120.66138	143.8529	178.06203	201.8455	188.23576	97.05744	141.62814	143.54375	148.7945	135.87782	152.7663	146.91133	144.26357	146.94089	146.03574	151.4824	138.20131
133	176.81091	173.7898	178.35725	187.04655	171.1537	175.56866	187.54596	180.6499	183.20442	186.35506	211.72969	170.8747	170.91199	190.45561	186.52946	169.90337	170.63275	158.93819	178.66917	188.93886	175.05467	178.68958	157.07967	187.44543	169.06459	170.6133	177.75348	153.063	196.40901	159.5478	173.96144	171.97035	191.39409	168.05466	164.31831	190.34575	212.4438	191.12065	211.19072	184.17793	205.37978	173.12756	182.44043	168.97115	184.94804	204.02733	180.93065	186.14497	194.06512
134	191.08916	212.9666	202.20833	208.55928	239.0033	207.51935	169.60724	173.54475	204.58148	228.89409	187.38737	221.85847	203.70471	230.50127	195.0164	194.7461	206.35823	190.50642	195.57141	185.5821	249.09477	121.48417	195.45439	182.52649	146.47859	128.13446	129.17218	99.34635	149.12573	139.24733	109.53106	121.08953	91.48806	123.45652	154.13713	114.264595	128.4273	82.11139	115.69226	138.6586	86.221375	158.36618	134.3921	182.53056	122.08169	140.34253	140.8457	124.22986	179.78944
135	148.0171	164.67937	179.49892	166.24028	219.96895	182.65259	161.88902	155.66743	186.74402	161.16777	178.75073	126.43192	162.4291	176.79187	93.355896	188.31915	150.75305	182.46924	188.85168	173.91376	170.4185	152.8748	156.67181	144.45508	99.3385	157.54683	150.47133	164.16978	170.68913	170.48009	175.37048	153.33322	191.59473	161.2389	171.9157	164.52754	157.31859	161.25316	154.65306	166.29869	147.73277	148.23277	180.88434	202.87535	212.19482	149.52086	199.30779	137.74808	185.45483
136	79.56412	107.926476	105.02598	159.17998	124.28479	124.29398	118.506386	95.17564	104.46338	145.849	161.49571	180.45581	157.73938	168.16885	128.40256	96.12484	134.18976	162.30591	154.31245	125.915886	192.16982	126.651184	142.1461	107.98059	132.65723	131.40239	156.0966	150.7269	124.567345	154.79323	165.08394	181.80774	167.96492	101.46963	164.9218	164.92863	168.96779	155.73445	141.75359	175.20117	167.69476	145.61003	82.629585	140.0937	143.60211	157.12154	169.42163	163.60722	81.72194
137	233.8868	231.31445	174.91069	216.09953	188.22636	171.67586	223.19495	194.38629	229.60857	179.16133	242.41338	219.26436	166.8603	151.60753	200.12718	163.11885	193.47874	182.01839	197.97029	194.37263	184.36415	190.06856	190.87624	215.00475	175.65108	200.08655	201.13167	192.21501	212.59569	231.852	193.95207	186.03496	173.04988	178.31575	191.8777	188.09833	219.81787	259.67062	195.98175	181.69116	197.70341	231.81213	174.09889	194.93805	206.80774	171.70435	188.81866	172.26172	209.68376
138	166.34279	162.30194	192.15605	172.46953	176.36987	186.95581	184.21973	191.54596	173.85014	209.11536	220.68001	181.2812	194.38814	198.17473	219.2625	218.31636	171.20879	250.49336	194.3997	218.43959	224.11586	246.6585	218.74614	211.42332	185.77837	222.9056	192.84209	248.27608	202.35144	253.87024	249.45107	202.6869	216.6795	200.23564	238.30688	208.88757	223.36314	238.01082	234.95056	234.41267	212.5059	222.36572	195.3687	204.87305	224.51884	205.14601	207.27429	221.81866	270.09854
140	202.7006	203.96089	212.81966	196.56017	202.11798	226.61778	219.64738	223.87024	210.11879	224.66248	240.22853	236.25525	228.79243	205.54395	203.07979	235.19356	249.20563	198.20174	233.45793	212.46748	221.16455	204.77995	240.28705	196.53304	211.43523	212.46535	205.43127	215.69476	225.3225	228.81169	216.51697	202.00487	239.26729	238.9211	218.25232	208.45891	227.56844	238.18425	219.53072	213.5223	210.51624	220.36134	211.90941	232.57588	190.9842	232.7218	227.45766	226.29292	212.97002
142	214.72302	180.28595	203.57637	196.08424	222.51509	202.35872	187.73737	192.25569	220.97693	211.26006	198.2751	214.99878	251.53687	198.45477	201.36609	226.32324	220.26472	263.33466	215.92537	233.87407	205.60283	253.8468	275.48593	205.30501	215.63637	196.29736	221.83943	192.10432	214.73299	211.45573	195.17116	262.91843	199.41107	233.87325	199.45471	194.5395	233.73083	244.4999	220.90845	209.00337	198.91106	197.27016	209.58319	245.61833	204.71779	193.89262	210.53017	205.99446	199.57837
143	206.61125	232.66655	232.56664	238.78136	275.6815	204.74129	195.37343	182.90039	209.88635	171.56079	196.22838	187.98767	198.42468	240.65862	194.52205	218.88567	238.57674	235.23083	216.76184	193.4298	208.69417	216.74011	206.5656	209.64862	233.48767	180.16064	187.0624	194.37178	223.37958	197.20918	163.67714	179.49068	230.8996	186.79106	185.17696	218.84956	198.16524	244.20613	226.24199	244.58417	190.59875	207.77979	208.59283	231.94604	224.83992	197.96284	224.1936	227.22041	197.04622
144	169.33328	156.42632	155.2802	171.86101	181.01384	151.31108	163.48535	188.81429	194.02167	192.24321	213.09026	168.59534	163.83397	153.8891	182.65477	175.25171	175.75685	188.399	158.47449	154.25105	173.20154	133.40376	168.13216	155.48601	150.81044	149.87767	184.08728	157.2317	181.02107	166.26	164.95238	186.04659	174.75006	172.83258	188.7906	172.33018	184.13313	189.48	194.06252	194.23604	192.22627	194.26778	212.98833	190.6115	192.13768	190.66533	197.67906	181.006	227.40572
145	255.09319	205.22162	187.16731	228.17403	216.88188	189.872	196.23364	207.2445	236.4962	223.77867	209.04414	202.28813	211.81544	240.29509	219.67586	203.5504	217.15855	199.6905	221.95757	238.17632	233.3531	243.0258	202.51628	204.46033	225.60596	209.91805	200.71974	223.09288	232.64034	218.0666	214.34047	230.09894	192.25053	255.34978	227.3996	182.5121	166.54857	205.76466	179.27258	188.46196	174.14702	183.04054	161.42271	186.75513	202.15283	173.11804	215.66304	182.23396	199.48204
146	187.66174	226.8531	238.11604	219.81697	178.83307	196.15625	188.60146	198.42345	221.12451	197.2299	200.1001	185.55687	183.13664	192.89705	183.48328	195.93407	215.5749	182.4915	186.60796	161.89375	205.08992	174.96535	199.6595	204.41907	177.9084	214.80121	197.94054	202.12434	195.07417	170.50504	177.10173	159.42465	199.18951	157.31572	188.23047	169.1224	160.7205	205.36021	210.17482	205.71735	177.39946	198.24548	208.60625	186.2205	191.6978	186.98608	190.11829	198.96599	177.24138
148	155.10352	160.22331	154.49843	144.31537	167.28908	158.56178	149.74678	163.8708	158.03145	158.29617	157.97687	164.28532	162.16641	171.83289	167.63222	179.81818	149.61485	161.0288	158.41539	158.46814	100.697205	145.76099	158.5794	182.82343	175.00175	171.86626	171.13039	181.44273	161.37685	174.94757	186.36967	174.74498	161.16132	170.31654	155.57901	166.18092	173.84248	175.77022	151.88031	155.63799	169.49742	166.12575	160.39598	179.99126	167.98006	178.25342	186.84856	188.85646	158.43575
149	193.96736	184.73988	190.5144	211.39282	178.79413	204.33391	199.54002	207.5225	172.72217	176.94055	207.00386	206.32977	188.29932	233.29466	177.00732	225.89891	206.28589	189.13655	190.77376	181.08232	194.0146	197.06374	220.10051	193.72333	169.6542	188.07068	206.67688	203.87526	203.95573	171.15881	207.84505	220.66504	207.86726	165.90291	177.96013	166.325	168.43317	171.56609	195.99768	181.43721	176.17241	191.2371	166.8889	204.60095	197.36482	241.54836	212.77844	212.8846	180.18323
150	185.8499	188.67848	162.77742	117.238304	174.46338	155.22124	162.48102	155.26038	161.1423	129.0224	176.7563	181.1358	153.70256	163.4334	156.41705	170.8181	167.7349	153.68958	175.6696	145.99919	164.0387	142.23938	142.82672	158.29182	150.4824	173.55754	141.3642	165.50322	205.63458	179.23889	186.6927	163.08524	166.99355	139.1095	160.27432	190.74873	232.102	150.50172	151.48645	152.9976	146.3535	154.56525	158.06169	154.26515	136.27507	152.19261	149.51685	142.96082	159.2992
151	175.3733	169.4304	157.44653	166.95143	168.23766	166.58157	188.22188	157.03276	229.55548	183.57747	212.60231	189.03178	183.89632	170.48402	188.26247	212.2361	185.69829	172.04836	161.15373	175.74287	111.95974	97.413414	187.28716	143.56467	169.48671	150.4491	161.8579	142.98271	212.032	204.25749	175.35603	204.30212	145.63306	180.95732	160.78331	158.82484	208.37354	208.73967	202.38481	171.36116	165.85803	189.21278	198.57916	198.56596	161.7545	185.9958	183.71404	158.27017	194.6936
152	163.3907	167.88556	183.81764	156.12038	132.9287	176.90741	184.80537	125.787636	145.84688	174.79875	190.92992	192.39532	124.54507	156.63957	213.31921	138.62996	172.3621	201.98192	138.48196	186.32385	170.77568	200.52486	152.63098	142.41185	189.07106	165.96039	149.74155	173.58167	163.02417	137.47165	198.12172	173.00243	194.03227	203.60193	152.93	192.81537	220.54016	123.59954	178.60913	192.26396	166.52873	181.1145	171.96733	193.80782	170.13466	178.94629	168.30486	177.43144	136.8397
153	199.51512	221.622	245.03424	238.68518	216.66286	232.75201	217.12068	236.14539	226.72447	238.54109	221.15991	198.78212	226.41301	222.96143	217.02983	220.53308	207.0553	193.86426	216.36433	223.5085	189.4071	203.62378	195.11656	184.6607	184.05467	206.4903	204.2743	207.08324	201.17375	209.36028	203.26122	206.58875	197.75423	253.17863	224.05884	176.55113	158.63264	204.97502	220.62561	192.26929	246.0955	177.43248	209.51593	249.60915	201.18793	190.42934	247.49883	192.02104	192.43433
154	216.28687	197.99983	216.89766	220.2665	187.3802	201.02968	197.612	188.24162	184.64095	183.50114	184.02783	174.70894	181.07404	192.62874	207.84087	197.30818	201.48772	171.07588	183.56213	179.31596	213.72453	200.15692	184.15654	205.56688	175.43999	239.70457	175.5929	178.20335	173.15717	178.23415	220.72705	204.35991	168.98988	197.7766	182.01585	195.7354	193.1798	195.5901	164.65865	170.43575	185.28731	193.87115	193.83159	190.83655	180.47217	214.34422	178.15271	203.07707	186.90454
155	166.63275	166.27788	177.8506	156.49922	194.12224	135.13821	192.63737	198.33174	188.62537	208.13649	163.98424	177.97913	182.41815	194.50728	133.71509	137.11678	204.88202	148.502	178.84935	185.85773	192.9775	202.95778	168.03304	180.06819	171.3579	186.10042	195.82686	185.45728	221.25923	126.15344	184.21574	186.87874	168.50172	200.95264	159.53493	168.61626	184.50179	182.32324	136.73814	163.4981	175.64583	162.84734	185.95903	176.64653	218.7785	174.58842	160.9323	143.60626	154.40875
156	78.5588	60.724796	69.41788	118.23544	83.047714	109.98739	107.55172	136.67728	124.91659	146.175	129.8451	160.96446	129.2013	135.67995	119.764824	111.30419	182.33308	159.65804	175.2158	159.20714	138.14949	132.78351	181.66304	149.93747	138.83049	129.39796	124.22025	171.90828	169.96819	188.73047	158.49898	162.92412	117.05605	141.03822	177.80925	151.91325	151.47212	141.15453	133.30725	123.42466	150.40634	185.39545	154.2129	151.47849	153.38632	136.98328	139.63441	132.08818	152.09091
157	146.62299	126.94622	203.39111	179.49095	188.80244	177.85602	176.80548	157.02191	188.898	192.08214	177.10384	189.1269	202.82063	200.92993	198.22481	202.26868	172.14648	204.67651	200.44157	162.44585	183.09749	180.30528	188.9536	207.59956	197.87276	207.65852	219.36536	201.8918	177.67888	201.48753	145.18933	176.8498	227.7159	181.07707	194.88672	201.16858	227.4329	187.40633	193.50801	146.83597	204.27913	202.86818	187.7381	207.66579	210.82808	190.13225	164.77748	173.0503	159.7612
158	223.34143	236.1284	236.62675	242.91887	244.63768	223.09007	221.44707	253.78076	222.8275	213.80241	188.79497	239.49553	195.34021	253.58557	224.17651	213.83003	228.31873	220.32274	197.12502	196.71526	174.18156	190.9775	183.38057	200.08972	178.93097	161.65462	227.39355	209.48407	161.14235	168.14412	169.4972	181.49629	204.2149	175.58844	201.75763	207.75945	219.70503	183.9998	177.49341	204.09605	156.80147	156.36394	172.36275	182.47697	199.34508	197.91992	176.83305	183.32698	177.86015
159	161.64374	190.33492	184.78957	164.27065	170.4495	200.03955	187.24913	201.91606	155.32787	173.55379	205.50734	185.35187	201.49193	169.78143	161.23491	194.33362	174.53044	170.97139	230.81029	184.72571	203.36427	195.69377	191.57796	215.58827	176.48169	254.81366	179.55733	191.18925	195.23726	229.84785	182.25165	213.79883	179.40918	163.91267	201.17671	190.46167	192.93462	188.61269	222.97961	198.10071	188.1592	210.80931	205.63289	195.579	172.03954	191.94385	182.68565	182.79578	193.94594
160	173.08687	169.57552	155.7436	172.46777	183.21338	185.02478	179.24866	191.62146	154.91252	174.66797	181.18596	194.05928	158.02502	153.6825	185.99634	193.1324	178.10942	202.4129	163.38905	209.21968	169.82172	188.3916	192.79779	171.56152	213.49666	174.31529	175.30931	158.9361	197.54303	200.56468	206.98674	188.67375	190.97603	174.5055	193.07397	163.38329	203.42824	161.07278	179.50493	154.36458	215.52214	184.44763	166.49031	194.6399	190.45241	185.18553	175.71675	175.3731	166.1308
161	165.65561	126.225105	184.8997	178.95894	242.80571	191.5826	179.76671	174.66829	204.64006	241.16325	201.8759	210.60345	192.36726	201.95757	209.70149	178.79207	161.848	209.16475	212.22978	192.57768	203.31006	170.77412	198.42932	229.66206	195.09082	158.46248	225.0664	193.57698	214.18542	183.59258	166.28897	174.46167	176.07341	232.18452	217.81865	187.32222	189.90471	208.40288	194.92694	216.27583	252.90027	223.51671	192.51262	224.85884	221.73149	217.39117	227.83093	184.44409	188.82573
162	200.73152	246.579	184.6325	206.59258	210.45723	220.91277	205.8399	213.11243	211.07239	239.04834	216.96553	222.12215	192.71873	183.15791	187.49507	195.91621	207.25148	208.02026	193.2843	185.67035	199.64514	187.15059	193.49272	225.57808	236.83443	233.46013	218.29158	226.82655	235.85547	235.95947	209.14644	264.92993	178.75758	219.9616	237.75484	207.13701	217.19572	198.10815	216.10158	191.38538	202.08223	210.65901	204.38873	207.9439	290.88077	210.78664	234.24513	215.90105	209.38176
163	173.75696	204.15997	160.91602	164.76237	165.38193	191.15645	191.5	202.87431	165.62123	180.42043	224.36334	172.67256	223.96748	176.66722	171.26054	175.98315	194.03539	197.55548	171.88892	191.76192	187.54437	180.9782	175.51237	211.40442	178.67622	176.07109	194.30305	166.33804	167.62428	194.29785	203.83614	202.35065	161.01584	181.67358	206.5888	186.33508	202.17076	212.81305	180.84456	166.6773	201.24748	197.67973	180.25964	214.05754	208.80121	166.19115	184.10608	171.77411	172.69194
164	170.21387	150.56044	167.25455	173.79482	186.38908	195.59288	170.85335	173.005	152.5699	202.15315	186.50981	149.08015	181.75514	173.95012	204.25679	205.50044	195.44054	194.42567	191.85042	212.95305	186.0539	192.27843	167.86317	209.37944	193.79948	196.51033	178.58754	193.4721	166.41032	175.83759	172.39171	215.14058	202.78142	176.86748	174.10689	173.74023	180.27155	187.57532	171.36694	183.64313	167.98999	199.43794	159.03722	189.68951	179.22789	216.42824	169.30592	211.74292	195.83867
166	137.27577	147.80367	203.81444	198.28633	150.68282	210.01747	119.81799	115.31293	187.9095	171.601	137.69612	177.81602	129.80077	141.60345	167.20287	176.8018	144.50215	188.99287	119.99424	123.744576	200.11162	167.32663	140.74062	202.84273	117.72973	132.562	195.65315	169.37091	176.78523	227.19885	128.32916	115.2619	199.20467	175.66573	139.01955	181.7489	111.4788	142.42807	168.59035	175.29985	151.28918	184.18764	132.60484	130.03267	230.69	208.49348	174.15192	184.22302	134.8488
167	196.37157	178.9858	171.87178	202.77043	221.90633	186.01765	198.00537	185.47151	218.04315	211.95692	205.9843	208.73784	201.16394	200.29695	216.28975	216.03593	165.96658	211.22908	231.1482	189.11992	212.32497	195.11519	209.02026	207.41718	220.2954	251.96503	255.13013	193.81364	235.60979	212.7577	190.3868	198.5995	192.92383	206.4576	220.1388	184.12703	202.63469	239.94295	249.02858	189.38823	204.6712	239.48674	250.21053	221.69646	180.56006	238.12654	224.63103	192.7934	222.42073
168	249.03096	187.2802	189.20459	199.15724	166.63107	197.51945	193.19458	198.34587	202.07018	191.21771	229.77858	203.45459	225.2961	208.7254	187.9148	182.58575	213.57634	167.14175	187.85187	137.65964	169.16982	181.9428	192.57222	184.028	190.09758	193.78607	206.40971	233.85706	194.02672	177.64479	220.33862	245.47261	255.39705	197.33276	219.12846	213.68217	186.41841	225.9936	203.43819	252.97258	213.82141	183.18358	210.76953	202.29211	212.97174	203.506	197.63383	240.3008	208.47382
169	160.41516	171.65428	168.89366	162.12389	144.23988	169.83002	166.81834	160.61542	169.7454	169.40541	196.5451	160.7101	148.7983	143.81427	185.19817	158.29149	156.00038	162.0256	142.96895	146.42188	48.571533	163.82758	186.91492	149.60768	201.57661	153.40112	147.01889	154.71811	160.0837	100.47297	188.73405	173.75842	169.22261	142.37398	179.66711	191.21419	149.66272	180.59505	170.12987	180.42168	162.95795	186.18555	176.33069	176.9493	179.11414	181.65247	193.99562	156.65291	170.45135
170	217.19344	227.24226	220.24797	197.12856	251.88354	232.8667	243.93835	213.25471	220.6037	221.6106	212.07796	220.77446	190.45575	224.05269	184.50127	198.85466	251.2967	208.51518	225.5236	220.73706	195.42291	203.72754	239.91663	180.3474	218.11555	209.73152	248.0718	184.89973	164.25563	189.19963	210.20428	205.53351	214.20503	202.31322	236.09029	217.89268	224.28949	251.81091	190.96568	220.88414	233.47215	208.92088	266.48657	201.94719	218.92473	261.14713	202.17546	219.63159	183.21596
171	199.82271	200.71747	175.51733	219.64189	203.0754	218.51912	197.94804	226.62859	192.39252	206.07985	189.59807	178.41661	196.37361	213.90971	209.1685	224.38673	211.39278	202.45477	191.82353	201.27016	193.79063	200.56255	216.37343	192.64868	189.5976	194.12154	190.13786	206.44214	193.26485	202.28699	227.32222	208.77641	233.61723	195.4176	182.18208	196.37126	230.27718	230.67818	191.70964	186.05278	194.44228	194.79608	219.22699	216.59221	194.03021	220.95976	197.54456	203.75215	181.91106
172	231.15723	211.86092	205.7347	213.84203	188.3022	196.69585	241.21538	217.6869	200.09221	205.8269	216.1643	206.12146	200.76233	225.74648	205.774	201.51701	221.42969	214.68852	202.02046	188.50056	216.5324	200.88013	222.80652	241.25172	196.12231	206.66034	205.55695	196.59296	245.98988	202.30757	205.36668	191.60986	227.73982	175.67424	207.22075	239.83215	217.62434	223.45229	214.04767	214.2525	205.45549	198.22246	233.02502	197.68318	210.67574	220.896	198.75061	214.2033	224.13997
173	159.49791	169.48383	181.79333	165.46338	181.25478	219.65913	186.41905	175.63448	207.83357	192.8387	221.86089	190.54523	227.40776	223.49593	198.74097	244.10652	209.86487	186.24329	218.0034	230.9248	236.34444	204.953	206.0111	240.1121	215.22784	185.15784	201.89934	204.48805	199.41228	173.63684	134.50397	176.47993	141.16243	163.10492	236.26595	252.31413	224.76245	209.908	217.63213	215.15663	215.65901	196.37163	216.53123	183.59485	210.98885	202.00963	212.96992	199.41463	182.5327
174	200.7845	183.01921	176.5783	167.24638	184.60437	179.7699	159.99638	183.48553	190.64502	203.24236	195.34181	179.97719	196.50708	220.72023	184.17802	194.45668	187.38019	189.91438	135.177	123.00162	161.1692	169.28432	216.8845	212.16377	190.1198	201.3551	176.3384	205.75879	198.26276	203.54167	199.55342	213.5185	214.34668	182.90997	199.67351	181.89873	178.02486	206.92818	175.3799	189.40564	219.58244	216.00566	189.75989	205.85658	214.36726	195.29536	190.85298	186.07549	207.44261
175	137.66118	131.15198	126.40473	188.5092	164.74455	148.59245	167.08165	178.47743	187.76445	148.86191	145.98409	162.295	154.4748	158.43123	159.10863	141.57176	159.3797	166.31229	125.02368	168.88202	172.69739	164.68327	151.2633	163.0972	150.22255	170.55469	149.81578	166.46437	154.90854	138.09827	145.16539	129.34764	139.20335	150.58173	151.41905	167.48457	155.06633	159.5479	144.33777	147.54129	156.68593	121.82603	168.12129	162.46388	178.37671	136.96193	174.47005	152.76965	155.38976
176	170.43828	196.88676	211.86932	175.25537	167.06485	223.39656	164.81221	160.92973	212.40172	153.44368	161.62752	192.73604	175.42775	199.15187	202.64148	192.95235	195.6731	194.381	187.74028	184.8632	165.49965	197.54655	223.25288	190.99323	187.94446	200.00322	185.22026	189.28131	223.97331	204.08624	194.06561	190.93452	179.24776	212.75966	201.4408	184.01692	186.56807	247.20882	180.05847	179.73499	176.33801	172.08693	171.24365	209.15987	197.0935	232.69994	188.13216	191.45326	224.43921
177	138.38911	114.76461	133.76048	148.26727	112.04618	137.95729	128.78835	123.77958	139.61641	75.03141	124.23779	141.94095	156.11674	163.17719	175.97986	110.19497	146.5641	107.934044	152.8843	163.63123	143.75056	133.43556	181.28203	130.48085	172.6215	145.16817	153.26735	102.06079	117.35785	157.56578	172.88783	122.62113	159.24594	156.35481	100.70779	184.82959	183.18237	135.30577	151.32913	128.92043	127.13526	160.95715	128.14705	160.68538	147.22878	144.07928	132.22252	124.919556	155.27968
178	110.69187	117.97465	142.65044	158.767	157.60277	141.14844	152.62175	118.90865	142.20412	151.82283	133.40886	124.185486	103.94738	137.31465	119.941	100.129456	93.81487	103.92493	130.8372	161.31583	132.93303	160.15602	114.94018	115.691864	142.89937	131.66429	109.33158	97.59019	114.671486	153.28456	148.80937	137.60951	123.519325	115.85663	103.93857	172.9315	136.32878	130.7572	126.99182	127.42165	136.75114	149.448	159.44182	112.480835	120.39385	145.4604	138.86473	152.14366	164.758
179	170.57253	176.86943	182.13313	184.41278	175.73897	198.5855	204.56587	197.47803	188.57109	180.451	184.68518	199.83124	177.36424	198.33488	193.43138	174.62628	174.26677	165.43878	182.85765	190.3266	202.84363	200.83485	193.5626	201.83015	197.60266	185.19629	181.73584	210.82605	210.16512	192.92822	176.2992	171.95937	172.28996	178.78484	177.00688	176.99446	188.97357	173.86475	195.13966	208.96802	205.46065	193.5141	192.69426	178.96532	234.71687	216.68347	189.03096	181.44641	189.46143
180	179.14128	168.19609	212.1751	192.1822	215.40309	212.98927	186.04402	174.54234	184.98763	232.10522	195.56683	235.0558	236.42053	188.03142	233.26714	181.88885	228.70348	215.30144	186.45215	183.66487	182.45735	187.39177	225.18083	216.9637	217.38147	176.8702	201.8925	233.5647	215.21223	195.40111	165.2611	175.64642	194.88875	237.62056	225.1314	191.71199	187.74263	178.03247	192.84044	240.4557	235.39722	242.78358	176.90297	202.59326	220.33699	217.123	190.12805	188.91124	203.1436
181	189.88403	172.14583	166.79008	171.51103	173.70894	163.46744	174.03984	171.30347	191.03088	180.88	184.13704	202.13676	179.96472	164.1303	191.14429	195.31886	197.98267	174.78296	167.87918	208.40874	169.91386	188.22523	182.87361	153.6823	171.90118	231.92725	202.99739	184.55879	209.11873	205.90776	181.72198	189.03642	210.44084	188.85481	189.8086	164.6046	179.58464	192.97089	202.46495	190.51598	198.31102	166.49724	185.63142	181.27675	180.99231	180.70581	155.23773	199.99695	187.38005
182	168.98041	173.98955	179.05249	190.56413	181.61781	220.93872	213.68677	177.98817	165.40565	168.27022	218.48332	208.9807	168.90608	159.14029	180.3148	189.68811	204.64745	197.63391	168.66127	182.6264	204.52924	186.2126	202.99138	241.53365	227.57039	201.26225	192.684	175.39238	210.24123	193.98149	195.40361	197.01869	164.26819	183.70949	186.62923	196.0796	245.72267	212.98262	175.93208	194.65602	183.84587	211.205	192.64258	178.31702	183.34094	200.5365	171.21228	173.35497	169.19914
184	217.95772	187.69916	176.46056	154.35371	118.93319	138.21259	174.2465	193.36674	199.05902	191.1524	192.88208	191.22949	178.31078	175.88153	170.69197	188.08385	180.7784	217.62099	183.77834	134.67528	180.39502	76.87743	178.45068	169.11678	172.78224	140.27939	219.89954	188.70628	162.10933	65.133644	145.74599	208.88501	181.80058	181.27473	167.15851	206.80481	170.20271	176.41772	157.69609	197.88322	170.03627	194.06108	157.80292	162.65291	178.06169	162.4929	175.9646	185.61592	194.5129
185	237.80121	207.00124	201.41685	231.54419	252.41663	197.4087	229.38579	223.81892	209.6075	222.25586	213.497	217.58893	259.52322	194.4792	211.12956	220.93095	214.42168	225.29079	204.8083	235.27979	240.94395	208.23476	233.51215	257.40555	218.03978	202.16899	202.25761	222.02348	226.34314	232.7633	222.63963	90.68253	181.95105	184.82472	194.47707	217.13676	201.37117	199.51575	185.5022	202.87695	181.00154	151.78767	199.91609	134.20073	181.0803	172.35594	181.81335	195.63445	187.42877
186	197.26738	152.89397	177.50836	150.08124	156.99895	201.49304	197.55815	159.24477	181.99585	208.90263	203.97624	172.73956	235.16292	103.3053	178.81328	176.61629	141.02203	165.41585	208.44849	140.76451	149.37341	194.8444	176.49464	210.6739	201.41139	138.44807	160.46223	172.69337	175.06145	183.9107	153.01312	132.35419	184.21277	180.34117	182.22859	190.6645	240.1108	119.89761	180.98851	219.60905	174.76363	193.39192	165.68315	138.8125	150.2634	177.31456	220.32414	198.33545	175.43353
187	175.80766	177.23875	182.50665	178.84831	160.79842	213.80199	167.45926	179.2328	235.01215	220.21411	214.37799	208.40837	196.80464	215.03804	202.64873	207.97119	233.5544	162.2798	192.18523	212.33131	208.00195	217.83434	220.56348	230.74602	186.55522	225.86017	207.30244	222.95618	220.82765	151.68372	210.05803	196.67397	194.82758	181.33833	207.93462	146.14333	188.51811	193.30115	178.06764	178.60164	174.08061	150.08473	199.44633	214.35735	202.37376	177.06404	240.0426	145.95738	177.08458
188	162.6624	162.76118	146.3316	172.18483	165.50511	157.94469	156.59207	177.9106	175.419	176.90703	170.07234	172.81197	156.13188	188.82088	170.01086	174.14275	201.58917	156.74776	141.75267	180.11479	155.69019	140.25958	165.88069	171.6808	158.31499	178.36763	163.85666	142.89403	165.70563	166.36623	190.07384	185.67615	155.8292	157.06512	181.06102	171.3902	164.76979	171.59991	178.0763	137.62148	174.86421	131.63106	130.38548	173.3246	152.69603	163.83247	184.40974	153.47206	155.39616
189	167.18474	224.47205	192.94139	130.61455	147.49869	179.4106	186.85197	174.07764	212.90222	183.53862	178.72621	163.22552	192.79138	182.0636	177.58966	183.55779	224.29308	183.1559	189.49736	209.18542	152.07784	169.5782	199.05144	197.69182	202.80086	176.53197	174.96228	179.51884	181.04547	190.39763	184.72363	192.92665	187.93408	145.86981	143.02252	140.38625	150.27153	164.99562	149.67102	127.81644	144.03487	143.8181	165.94125	147.40758	134.13837	149.21011	142.17094	146.25854	140.09941
190	203.77942	190.96913	174.19525	183.19043	210.61543	181.4405	204.49266	232.50096	199.1054	230.71751	215.8586	199.75963	237.51921	203.77895	203.63347	203.24843	215.91039	213.28589	207.87476	217.96504	211.38293	224.4306	196.19136	198.48137	215.5237	193.12415	190.7085	175.50883	205.7983	195.21696	207.76237	215.47534	177.94283	204.53662	210.1842	195.04395	189.54594	186.35744	186.00195	180.16034	192.3366	190.67757	207.95215	195.00525	183.06642	191.47224	173.55627	179.80042	170.65172
191	189.85382	185.50993	176.78362	200.17802	205.93732	203.23529	218.597	188.88037	216.44646	234.62825	178.71619	201.31114	232.81592	202.78374	240.99867	207.91557	270.22067	222.60051	238.13594	208.14644	217.74028	250.96875	212.7946	212.07896	196.79657	224.82597	178.52202	239.94287	211.27771	221.29028	216.82274	220.33443	238.60103	182.48787	195.78941	224.12065	177.84087	203.28882	195.2567	185.92303	204.0501	290.07175	211.0247	270.80402	214.59859	217.65904	199.36879	210.34143	202.85767
192	171.07658	186.3708	163.6886	153.04286	159.4022	174.51161	173.25105	155.85558	163.946	192.24913	179.55797	135.82726	161.22018	147.4825	189.08818	174.66792	165.79588	103.43871	179.87134	185.63069	113.901855	169.79906	181.14961	178.64134	147.6579	147.75789	162.1851	167.57887	174.96165	210.08675	144.19276	181.60205	176.13469	177.7769	173.16374	160.37994	156.98094	156.11198	152.33797	183.4234	167.67007	151.85634	179.87416	122.37372	161.30954	196.91365	155.54776	155.63258	152.89565
193	174.08911	149.63692	156.65596	144.36958	162.58365	150.05356	174.47394	159.80144	167.09357	152.30537	170.17552	185.16826	161.48134	155.03796	152.83253	146.98839	156.49352	158.69032	158.34059	157.32933	155.58983	161.16049	153.02797	156.14014	155.41591	145.88785	168.7628	149.82431	172.96765	163.93443	81.35914	150.17816	162.98286	168.39343	169.27106	169.00023	157.0705	195.62592	156.36572	173.56854	177.72473	144.16917	167.1823	165.87991	150.29233	160.86757	148.69896	140.51918	155.9757
194	202.805	223.02808	229.08394	254.48723	205.63982	226.62524	208.32484	208.00787	217.9322	228.52571	216.48022	212.48613	193.24054	209.35808	204.69385	214.49721	217.33614	256.3705	178.4563	220.93474	212.19641	187.21767	197.99773	200.3915	192.83098	224.2924	257.48877	235.4289	249.65709	184.73723	226.66931	222.37532	213.77592	242.48016	218.64223	220.95482	202.72865	221.23293	208.43169	188.73718	208.06532	170.16814	259.00653	233.83644	232.30937	232.11218	231.44731	180.6353	210.48193
195	160.17834	174.66231	199.02527	173.66692	167.05153	174.90747	191.29138	190.65039	179.40788	190.66899	167.58618	177.18481	202.83229	180.52104	182.43109	172.71826	178.83813	196.3332	183.59904	191.56401	174.17401	190.14594	183.21126	189.6037	169.42091	178.46881	191.95673	179.65556	162.83028	201.56883	172.69463	195.25957	207.46074	174.46123	214.64351	179.74127	193.37616	182.66032	181.97455	164.01064	175.94269	206.95741	171.83995	187.74945	188.83252	197.35738	187.87248	196.58984	213.70918
196	176.95866	183.78822	203.95715	188.73961	190.26038	198.8684	184.90782	190.89215	189.75545	198.42061	194.65869	184.56902	211.69048	183.99458	196.86555	180.99724	190.28589	206.08398	187.24849	191.14735	186.99622	185.38257	198.27275	184.70659	209.1101	166.31181	205.27266	216.46184	198.58186	187.53105	192.61176	188.86891	203.5799	193.64851	197.1811	198.82098	213.52039	206.44861	188.65434	191.0979	201.6288	186.9226	164.17873	196.48842	201.26807	168.81017	181.39409	166.77058	192.8905
197	195.96083	219.78914	177.18378	217.51927	205.62007	243.29845	208.70514	187.5933	180.67017	250.46167	197.73933	206.11775	206.06306	227.33177	214.7571	216.40138	179.2194	230.25462	195.63493	194.979	225.92737	184.2359	194.97795	209.61028	222.98553	192.65495	180.13228	178.19995	178.19373	183.90791	230.56306	194.43669	224.16681	233.91023	202.51045	187.98576	184.77147	192.15715	190.01947	206.22252	185.72412	182.71529	182.92854	181.88062	214.4956	173.97649	196.37585	214.59106	180.40877
198	186.72478	202.4732	182.766	213.20955	207.27837	221.2971	186.16682	196.08604	211.39738	212.6211	179.63719	187.9685	180.08919	190.6853	195.54955	175.0884	208.35213	174.38841	178.61565	194.35591	189.53749	175.76262	175.77193	169.8554	172.68669	189.49463	216.37386	200.32298	200.23564	176.7812	176.06055	193.9439	179.44475	172.45808	169.76189	166.92784	156.56953	166.10161	181.31854	195.38185	176.09358	215.95227	182.8448	187.91472	184.54858	209.61662	181.88445	179.39842	176.60121
199	122.53321	177.04976	197.69038	197.82906	135.2704	168.7606	167.73874	191.12825	173.32652	177.52263	169.01674	197.74214	183.90202	153.9146	183.01775	181.45355	172.13489	178.68408	207.84938	165.75859	210.20032	204.17554	179.24626	196.55696	182.81169	185.62541	181.8922	209.21336	178.07306	167.79504	183.58264	191.8715	233.87312	180.50374	195.46092	185.0431	193.16821	193.98772	211.80537	179.64424	169.9026	172.65019	152.71193	136.4524	158.5766	162.65659	163.58746	181.11444	167.02353
201	203.17326	215.64229	197.40508	167.12993	196.58119	233.22011	202.61739	208.08258	192.71544	234.21266	190.30925	193.55424	236.72212	231.51624	214.88696	228.8333	200.59624	192.36385	212.24725	174.17732	190.59492	160.07155	199.2126	199.06026	192.90422	237.08968	234.85103	212.10918	208.7679	205.53987	222.3394	204.58508	196.92395	189.28487	202.41484	232.99272	230.91089	216.08205	211.44287	212.73143	206.79785	204.68687	199.45422	193.67851	236.49629	193.91045	211.10814	194.42157	191.35295
202	173.88237	169.50024	203.06487	184.10138	166.99312	192.09406	167.8232	189.02422	162.6409	186.65593	176.94978	185.98376	173.16704	170.79524	141.69516	216.92561	205.034	168.51788	222.37077	180.17305	178.12459	175.50476	200.27142	188.42027	184.70415	191.88062	185.67151	171.7867	178.02168	157.18065	172.02863	172.51709	167.84578	210.44255	158.31053	166.2773	156.51007	166.29163	179.10204	146.76445	141.38387	167.01176	171.54102	148.37732	171.59084	158.1757	141.75737	145.74156	154.475
203	212.65828	181.74548	225.79167	207.05792	185.20741	187.30559	204.31181	216.9907	202.29228	191.59497	206.6523	176.87816	201.09312	252.9043	205.08562	204.34715	163.38712	228.45032	214.51033	192.11497	191.05904	216.6765	188.0147	170.67188	204.02974	210.03003	174.24043	202.34644	198.61787	188.39015	223.8975	218.30267	252.23848	179.38203	182.83061	215.60701	250.20793	214.8184	212.89636	232.14738	184.10179	205.33858	198.33858	197.96114	198.78406	188.72603	207.53587	213.10857	192.21716
204	221.69019	208.91133	162.95918	193.5153	186.59114	188.8853	184.48376	186.96059	162.71526	164.67206	186.27287	169.4824	197.35579	200.40942	189.78911	170.36053	182.93782	157.94823	152.32666	180.9496	173.47478	194.1707	144.93788	147.96739	181.85109	176.24646	171.66504	189.85576	162.45363	132.4162	170.31842	167.93755	176.15802	165.33736	180.97182	167.46239	177.65404	189.91473	165.53072	140.69061	170.1217	182.92036	155.42381	151.83112	168.11035	156.67134	199.60152	172.23409	194.78069
205	223.04333	187.3158	234.9159	212.3969	209.21727	230.43457	225.42755	229.33354	234.60237	222.83105	229.48486	192.68086	184.22607	229.27507	234.3346	200.67668	242.92523	256.45364	198.7585	238.59937	190.45447	227.31123	191.40405	209.6648	219.19472	205.24092	229.80315	216.81323	202.93703	233.63448	203.88533	200.93523	222.18372	230.31134	222.48322	207.93181	215.75526	201.54771	207.42363	202.81828	215.47052	220.62141	265.49844	206.77351	232.60405	225.86737	210.89082	229.4369	233.69267
206	167.0772	171.42732	171.88603	201.67659	176.13887	177.0291	176.40192	158.78801	190.90686	163.35243	190.15869	177.49153	199.14014	178.10677	174.81624	209.66154	166.72542	171.4522	157.76843	185.7976	179.67346	166.14752	192.61311	195.14934	159.825	185.69702	192.45195	198.04639	168.7481	149.12048	177.25139	207.68513	185.99866	164.836	174.04077	180.47229	180.24144	172.87593	187.56471	190.57219	181.0282	180.7187	180.39565	200.37315	174.34969	167.11943	193.01135	167.67236	171.058
207	235.74785	154.38318	217.82251	154.81561	181.69775	158.192	164.09789	177.10042	201.50896	166.7199	178.72841	165.56592	175.55208	156.96463	168.62843	167.05269	215.7168	149.6212	174.0113	172.04497	206.49141	162.51367	175.81323	163.09537	198.72156	143.63307	176.34155	167.8731	190.0564	165.62682	155.90935	175.24336	179.44566	167.27855	184.52917	156.99625	181.9403	155.07202	154.09218	158.71983	191.84425	140.25989	200.75041	157.99066	181.02637	150.84596	164.21019	162.4438	190.2674
208	204.28532	165.24126	193.7819	182.95515	117.98849	148.9043	142.86804	142.98575	161.52153	149.81999	140.27687	199.91487	193.63855	169.84143	141.65283	139.27321	95.39094	127.05074	138.51344	135.00703	145.2611	138.82886	157.52986	143.44682	130.71791	150.21062	186.74109	164.14955	184.85632	165.12932	159.96053	134.77104	88.00228	163.84753	136.14113	141.77141	143.97292	147.9188	146.31271	138.55412	173.4587	152.32283	158.56029	165.78177	151.53989	116.445564	131.11485	122.026634	135.54239
209	184.4099	217.26453	206.48207	206.57349	250.53072	210.06541	187.57448	192.37141	208.6532	188.52266	223.1003	201.62724	232.95628	183.01501	208.1328	208.93208	196.26788	237.12024	231.2108	194.28833	199.48907	205.05684	231.64348	190.17815	204.47974	191.26434	185.66615	212.87212	180.28587	187.12231	192.22911	194.17688	217.73662	236.94106	192.05028	185.61421	214.90434	180.40303	210.44093	186.93733	237.77557	216.95686	206.89473	176.69084	179.40302	194.66866	199.95807	186.8044	226.45714
210	191.4316	175.95094	189.70659	194.78703	168.48575	208.5396	203.97957	182.2334	187.53658	170.33157	183.756	197.93068	188.73688	183.6709	177.20345	146.8827	178.76286	173.53572	130.75635	188.91096	186.40193	197.37468	175.74768	171.15654	190.41899	194.04546	221.56429	184.25623	161.15431	175.02852	203.61108	182.64583	180.948	187.86299	232.07886	184.00826	175.4894	180.55772	189.41899	210.1602	178.44609	210.21089	188.41756	208.33617	210.96404	198.03554	188.32043	170.09341	205.35246
211	172.95927	220.22656	185.97919	218.276	174.77283	201.75696	196.35854	184.91768	179.99101	163.74054	177.40678	182.688	176.56721	188.72295	198.33891	173.19862	205.37378	183.0437	177.16539	190.1916	206.64037	190.42741	207.24829	201.85057	218.0512	208.56657	208.47028	235.96992	198.6092	215.76219	197.49109	230.77617	215.66028	221.51544	185.29329	244.64476	229.68591	207.10474	219.23582	188.28484	198.48735	190.29189	195.65736	178.65295	236.28172	197.26196	223.56883	218.67192	237.75017
212	169.21652	187.00996	164.59456	224.47899	168.843	195.19743	175.35966	201.43274	204.6679	151.16129	165.7556	173.68445	204.67891	183.29437	195.57954	180.78886	225.89662	178.73625	168.61949	208.78593	187.07037	192.04414	184.37468	215.14465	174.55847	154.86504	195.58081	181.45882	212.5655	192.57036	220.36804	195.18604	163.38417	187.70576	169.3079	209.76208	185.92989	186.7769	178.50417	164.50119	184.6652	162.7759	187.95447	187.58514	181.61096	144.86531	142.25635	133.21654	148.98515
213	196.8291	196.18889	168.13615	175.58116	180.72331	172.8047	180.44133	180.98535	195.57378	229.87598	206.75224	259.65225	217.87947	195.76845	201.79767	169.31496	185.92322	201.32445	185.13445	194.21729	187.11766	204.1488	193.22198	180.22194	186.58357	197.00037	173.08116	210.3878	221.9663	196.56726	190.77312	200.27344	207.66878	214.654	215.10524	192.6074	188.04512	184.92839	191.41939	184.13617	182.15485	229.26918	193.09937	230.87431	182.61665	209.1084	201.48341	197.13863	172.29608
214	179.8374	181.76741	172.88335	177.78523	171.68909	166.31757	221.79741	195.28552	206.26917	159.46507	216.58662	221.2235	178.52448	181.30522	201.92766	175.02498	166.63966	223.04724	186.78926	194.5425	176.26204	216.22261	214.37347	210.11436	255.18457	178.46368	201.94615	219.46559	207.01067	205.05493	190.96233	205.94977	187.09892	166.02	161.5815	214.27068	197.73015	192.9493	163.44965	212.98457	165.84027	183.5747	160.34413	214.13976	193.85059	204.21672	218.29582	87.59509	204.71486
215	204.30933	222.78392	182.14935	165.05742	198.02324	224.06206	173.75104	208.94629	199.78784	161.04549	180.03009	161.55583	143.88557	161.44777	141.58104	131.0604	199.57393	178.71692	209.17372	181.80194	226.73004	223.10632	170.40959	154.62355	161.46869	164.73286	194.02165	177.19182	179.2535	203.80365	163.54893	156.92188	178.73698	168.65578	161.63908	172.59552	150.97472	184.05315	174.45447	200.7183	204.34026	173.13661	213.7118	181.47937	180.50146	174.99641	162.99547	177.85674	205.38751
216	198.8421	185.87263	161.82616	195.2765	183.35437	164.8236	185.20525	174.37195	211.5189	204.1313	191.9311	165.46472	154.97032	152.66661	158.95775	149.34602	190.05238	191.48535	155.80824	184.93364	190.66191	178.27301	201.03674	213.20935	185.55092	210.25714	216.51775	174.18378	190.15517	170.85503	166.74635	182.77602	203.7791	193.19142	197.32817	156.6638	189.83995	194.26924	210.92155	194.24377	173.81471	194.14531	207.7064	174.98894	194.76228	224.00935	170.14178	197.06172	180.42487
217	178.34131	200.63033	203.73045	210.84856	188.16377	185.89722	191.7364	205.61647	197.7628	196.56451	203.2834	176.23682	212.8222	236.8429	182.59172	111.37754	146.28566	161.9077	88.58488	96.2727	90.15933	120.79126	9.244144	98.57764	18.368753	87.48328	105.44937	89.999855	54.83076	124.4237	128.62508	121.20609	51.10908	81.51772	142.4991	111.092415	68.31263	112.913246	102.46997	98.81055	74.17122	58.765644	118.184975	147.31326	76.93397	59.342255	107.10226	122.04303	135.11314
218	212.64714	189.96281	217.46198	240.88191	260.4089	219.76869	274.98215	188.83485	211.47758	211.29614	228.52264	246.13628	217.69414	203.28174	227.7614	199.2195	228.91956	225.05641	223.31812	225.23549	212.9167	196.68787	248.0059	203.07935	187.69987	180.69963	206.72229	181.6452	195.06367	217.08228	253.06781	182.13684	215.6772	209.94585	261.01822	219.76056	189.74446	215.98698	198.37737	237.3521	208.29626	192.26514	200.59358	189.56836	221.05396	207.14946	212.1411	190.78465	213.98567
219	202.80544	203.08003	217.17653	211.49644	243.54417	218.95789	215.06396	200.28676	195.52596	181.24846	178.11946	162.29053	158.84076	197.46199	210.28633	185.07312	185.19836	219.82433	231.85718	223.19933	170.3849	182.54512	200.79712	192.81798	196.76753	235.01384	233.99419	218.27129	222.39076	187.81209	173.64198	171.88695	186.83496	165.83061	157.76875	164.55635	220.17546	191.82057	212.0013	199.12732	217.46564	184.76782	177.29199	202.25517	221.57954	209.17352	200.43083	219.87653	180.9853
220	159.8412	197.78386	198.72295	182.67888	156.9538	189.30257	207.92908	213.92773	224.90851	189.09229	194.00038	191.5743	203.16002	206.45738	220.22711	183.73476	204.10852	209.44185	197.24464	171.44798	169.2696	187.56636	231.58044	178.54034	167.81102	230.83336	233.40044	191.24562	216.0956	172.9067	215.96574	206.36731	217.90898	179.88116	206.1046	211.69179	220.57661	198.28224	187.9677	160.36055	222.6776	252.57808	170.2032	230.27007	186.296	212.62999	212.2964	177.22871	183.40977
221	190.97621	171.48547	150.23418	160.52492	166.21092	177.00691	174.15852	169.48927	146.70723	159.32161	154.95546	180.44287	197.22615	186.89778	138.26723	166.73953	162.73405	202.16695	181.9283	184.07079	209.97125	180.8975	177.15804	187.36072	199.86456	201.56445	187.36865	155.649	188.31305	194.03383	166.58852	150.1468	168.01778	185.4204	196.62495	175.15474	172.93138	165.68787	153.82918	167.33174	147.87321	183.5059	170.42607	211.79443	184.22357	178.53511	173.02992	163.97726	155.14919
222	218.6563	173.18773	121.80188	159.81218	160.79938	196.96748	165.42403	204.01103	209.76428	172.7592	237.49464	222.95695	195.75233	198.86296	192.40593	202.54527	216.99274	119.55984	141.17284	171.72559	172.08696	218.8559	182.85542	180.84572	201.87653	162.48274	172.915	206.50786	161.1205	179.6169	217.151	157.66368	196.02727	222.01239	199.35193	123.998474	153.95454	197.00688	159.2245	159.04665	157.08562	171.71382	176.46455	199.78558	156.92458	200.78638	192.25041	210.25005	176.39001
223	204.59392	207.23274	192.41487	178.4911	215.40962	186.71724	203.6425	268.70358	197.98338	196.6687	234.02466	216.24583	197.60754	191.17914	204.00977	166.13593	193.54506	179.86755	215.74675	229.45923	199.61775	207.54805	227.46082	198.0854	193.20921	214.80898	199.75415	197.68304	203.4812	232.5694	202.63536	253.16313	196.28386	200.58824	204.35603	206.38045	178.2506	220.61992	242.69513	190.87056	215.79182	221.74382	220.26482	211.56047	197.20793	192.72583	193.46703	215.39839	224.78758
224	139.37721	148.11324	131.04402	155.41801	163.15273	157.15767	153.5224	163.88164	164.12572	151.59326	155.43953	158.96779	161.37616	151.1782	154.56128	154.9665	148.27396	159.01683	138.04892	145.46602	161.13515	141.30174	154.90543	139.41237	159.93982	160.0963	138.32845	171.67912	130.49408	163.82893	176.0276	123.77253	157.82144	122.60745	152.0225	128.47594	134.17473	173.45251	159.71407	165.39062	157.77155	163.30676	172.4931	168.83096	172.36993	144.72896	161.23698	156.97711	156.16893
225	209.68573	196.61455	205.5739	229.35771	189.70729	194.2585	230.73701	194.2393	207.50012	208.07243	184.60791	184.61076	251.64442	209.44945	194.40521	242.99821	226.91902	196.39626	221.01442	247.0136	196.59358	224.02208	185.75677	185.65388	194.74992	212.3086	187.04631	215.81755	200.59001	214.4707	238.81056	199.75386	243.58241	227.55505	183.60387	218.83867	184.01921	220.24297	242.49373	207.28502	204.9159	202.42262	196.0249	213.67664	181.33376	200.03438	185.95903	202.27559	205.85518
226	185.6532	199.14827	217.8598	198.74585	160.15668	199.46431	242.59898	170.77846	205.48177	172.47975	189.80501	176.70325	192.97334	162.5443	210.91347	185.59944	179.31982	204.75354	175.44112	180.52734	170.21397	196.8759	151.93022	148.99724	116.38538	113.76749	128.05638	124.89785	156.37657	148.32115	116.70984	125.497826	132.03896	119.8736	158.97784	148.77919	117.93012	121.19781	131.508	124.2441	148.27141	144.59937	115.79371	124.713806	128.21631	117.29116	187.05888	164.74763	181.8056
227	189.8892	183.92522	190.31364	203.86511	186.86626	220.30806	225.20674	196.6414	171.65588	207.92676	173.80379	158.16374	160.17407	159.83717	179.47919	216.07727	203.8625	166.6903	155.8309	174.24957	194.03682	172.48598	195.51314	179.04008	162.96562	197.08546	203.47693	176.4565	179.98949	156.65974	172.36513	183.03691	202.31456	224.55109	177.01357	171.83081	178.0661	140.24109	187.70976	128.70374	191.91396	157.33012	189.77586	194.03337	183.69759	188.0741	149.94603	176.5791	171.1812
228	146.44286	164.1492	157.35524	138.91432	139.58693	145.54257	167.57082	165.0012	149.05801	116.286194	155.65065	157.86304	176.83783	175.94057	181.53058	146.50104	148.19614	178.9469	149.7595	171.68294	156.58867	146.30981	150.33507	148.81975	149.768	162.66292	170.62457	149.10289	141.34996	165.6173	157.94322	151.23424	172.67932	137.07857	146.96269	181.11458	165.97711	171.81142	179.29036	166.22475	145.83797	151.93547	165.97456	179.81575	170.39557	158.90834	152.75134	153.83394	148.83516
229	175.26134	136.54189	155.80644	183.07954	196.92712	193.66113	181.1997	198.19362	167.36446	165.60844	162.7276	140.54759	174.9687	219.74669	198.53102	158.51477	142.09077	178.80876	176.29237	205.585	203.52412	155.35689	149.24504	202.27647	163.909	180.09319	160.65953	190.06116	154.78545	149.5986	185.61333	175.55925	151.27164	213.05363	170.55998	157.36845	134.38806	149.70293	153.929	153.42006	176.69543	157.40889	136.22206	188.7954	190.49434	246.00706	164.77678	181.90442	148.23497
231	99.380775	75.16904	158.0389	125.78705	182.27425	143.90187	174.8612	150.3484	162.92032	185.84843	146.65096	137.2337	181.02881	172.5171	218.61897	119.20288	146.31732	164.23692	181.57707	132.53294	120.44354	152.1989	182.10815	147.2624	107.08993	149.04825	168.38966	162.8882	169.81029	131.01808	160.33868	164.92128	176.76799	186.2746	202.39116	212.67012	207.91638	205.3538	231.91045	209.4822	229.94942	202.8161	207.48405	211.62823	224.00383	200.62537	204.92928	250.3102	195.45154
232	174.60063	183.82878	175.81053	180.50551	174.0011	197.51135	227.55518	210.9333	203.0727	168.10797	209.53816	164.98242	181.65498	191.03517	178.63013	167.23201	243.84575	186.58795	201.90254	193.82837	214.62407	207.54463	197.73035	167.85637	188.47119	152.37425	161.35643	181.47139	171.02888	186.98827	168.19728	191.88362	183.20703	156.12965	161.9121	156.74731	147.52881	155.6202	162.85878	167.65675	139.03041	161.17578	160.90144	173.29549	172.15959	194.312	177.1709	193.32265	138.90271
233	165.49504	128.91907	119.02307	148.20018	136.22078	166.52983	142.08075	158.88733	113.83506	117.89419	158.24994	157.2482	165.29854	131.6013	130.88373	147.9542	177.22179	158.5223	158.09589	149.23846	119.314705	134.54869	160.12746	163.9247	150.25313	148.39256	136.70332	193.48186	222.10103	148.94814	164.8225	140.55693	191.08386	162.9527	185.82611	205.87288	142.27904	149.50209	130.01036	191.5164	191.6635	137.4888	206.76765	138.38292	123.58997	173.645	205.99748	183.6956	133.6563
234	133.803	146.36006	130.48158	126.66381	134.30214	122.18517	135.01872	127.78961	168.00404	185.53279	196.07072	205.7998	215.12994	224.6277	212.65068	175.16508	196.60002	186.1679	235.26056	182.11237	212.4341	167.71715	164.61696	169.87257	139.477	175.47766	185.33028	169.46402	190.83171	187.71704	215.29138	173.61192	187.49951	194.02568	156.54407	215.66173	173.2036	186.16882	198.09404	197.92961	178.60014	170.7986	184.0083	183.96199	174.96788	190.5282	184.87093	161.39153	127.61145
235	144.29016	154.38425	172.65613	140.5025	176.7727	175.08325	152.71559	171.2231	132.06078	156.21236	159.91893	165.36858	150.99376	136.55673	143.79655	133.14992	172.18134	179.61198	157.0945	140.23949	154.68623	112.911995	147.4778	125.450386	144.52428	155.97388	166.46648	154.75786	165.17578	156.98573	151.14343	176.68404	155.60039	138.6363	175.04951	166.99178	152.10442	168.84035	140.40651	132.8756	177.62697	156.13152	167.38368	162.09749	137.7793	158.368	153.95303	156.12025	149.95229
236	192.79791	167.23743	174.61414	185.65309	192.55255	197.25854	182.1715	164.19594	161.83113	171.43925	184.29195	183.29564	191.11864	169.62721	204.56165	184.83546	165.34427	170.63838	164.11247	229.1466	191.64351	199.55324	182.46538	202.19121	168.39984	206.20264	205.65764	183.85847	210.22115	220.95787	165.90024	166.73625	197.80107	163.91621	171.1656	171.25867	189.408	166.46614	155.18039	165.5009	195.0927	193.67513	175.93047	183.09612	181.79341	173.2072	187.79689	165.71703	189.14522
237	170.26619	150.24805	142.78575	183.99493	191.56096	157.11977	137.63799	136.0943	159.3977	165.07732	185.19774	178.66064	180.79164	170.2611	55.240604	107.03031	186.50298	160.82837	155.33757	152.87132	118.97819	182.67065	183.38574	183.14168	177.7367	158.46906	158.69327	190.2287	162.3291	171.16512	98.39972	149.29407	178.12868	199.99577	204.27283	167.1054	164.87209	167.18178	191.4272	178.76147	178.21564	218.33192	139.51921	179.12553	176.83691	181.36873	104.25881	158.61037	161.52089
238	202.74542	222.53406	214.29207	186.44307	174.70155	212.0363	237.0822	185.33464	201.89673	201.14354	217.96057	214.05363	185.41339	244.96904	234.19197	219.64929	196.2137	186.78114	241.86993	192.87459	190.7409	215.07094	208.64386	191.11739	185.94408	199.91219	237.35498	252.84404	192.07532	208.88898	210.61436	236.60283	236.71277	229.28656	276.65573	221.43127	205.32465	202.06255	201.16325	214.13098	194.55318	181.76448	224.63332	217.87907	235.52681	204.3291	193.68797	237.53575	237.34026
239	220.6944	189.23637	231.08226	187.63863	196.80408	173.1814	169.50917	184.68498	156.73128	205.83705	162.48418	210.37398	186.98195	208.45363	185.77779	180.218	185.21654	240.46358	182.84956	195.75246	156.4488	163.79012	194.42827	190.42145	193.07349	221.97057	201.62422	192.44017	215.47386	193.61555	190.36304	185.72957	206.64906	164.02919	187.24522	187.50636	185.45403	178.78552	194.79547	179.60541	233.14616	186.7257	201.94957	197.07819	188.00122	184.72266	201.06621	185.99207	173.68225
240	137.10115	150.37206	162.838	133.1717	154.08751	146.0507	156.53548	158.7107	130.44379	137.11256	122.50983	162.97198	131.07433	123.65658	133.90884	146.42503	131.22205	145.82481	143.4134	157.0307	172.02077	142.1021	128.2096	125.84656	165.04771	141.8022	150.04887	179.24654	176.52995	173.93579	210.48259	186.32562	157.95235	163.32076	160.1649	147.16888	187.69745	176.38269	181.38191	204.63545	206.27782	172.15558	161.90413	179.38918	170.69868	193.74377	182.57115	167.8912	190.55836
241	189.82268	166.70657	192.7885	182.54425	235.19745	203.63908	186.54411	195.64124	211.43425	203.40381	182.54149	215.50935	201.8947	241.32756	178.83922	224.2935	188.23	192.4257	174.71552	180.55518	190.93806	175.68147	185.83003	183.2456	192.55591	176.94366	183.57178	202.05444	164.4587	204.69542	197.75798	192.38483	189.19267	174.42493	181.62732	175.33618	172.49376	172.4634	191.50879	220.06166	191.72217	194.24605	166.75249	162.45479	189.79997	193.86287	185.00568	182.71216	199.96985
242	194.25055	191.34705	215.32741	189.28673	258.0431	184.35054	228.0647	203.1252	225.64886	203.68266	202.54088	208.66655	206.812	178.47069	206.27974	231.95467	199.21745	197.46968	189.2469	179.24275	180.11565	189.0595	204.64238	175.07903	151.93733	144.56364	144.12535	134.25868	176.53496	144.68352	146.40019	175.39197	136.59224	155.20453	146.74355	155.1609	143.1263	147.79227	147.99934	147.72203	118.48829	95.50586	143.42126	158.3171	159.93312	145.69115	135.25334	149.05084	165.50862
243	209.5695	194.35875	204.51747	205.91785	221.15016	166.37892	184.0854	190.26363	237.47333	221.07849	232.86357	218.24272	198.36052	179.24052	216.48222	219.41609	201.65936	228.38745	248.07402	220.6845	187.1219	189.75862	207.20866	236.72815	203.6722	206.81427	211.01921	199.30864	205.50362	220.47797	199.02486	179.16327	215.55933	186.63066	215.526	210.91425	212.98773	186.14575	188.50337	231.67513	221.57367	229.14331	204.69722	218.654	235.84709	206.45021	213.01408	236.24336	193.92949
244	163.40314	159.91301	141.91539	177.68956	183.21416	145.53058	172.66364	149.28793	155.72618	174.2122	138.62074	153.73949	170.54489	144.11374	167.13077	148.85844	157.5732	139.77034	150.97905	182.41362	161.55959	181.85164	217.05086	183.0083	192.87065	197.40546	191.86021	155.97607	191.2895	152.44902	166.84352	148.28032	154.52448	176.77013	158.24884	158.15953	186.41028	159.35478	196.49712	161.762	206.25246	192.06844	201.08025	170.68495	172.37563	194.54231	174.38301	157.96477	165.75076
245	170.43965	174.52309	175.39807	196.62566	184.61653	170.02843	177.36385	163.2678	163.35146	149.3329	176.71977	166.64355	184.8781	169.41177	157.45116	168.44576	188.99878	151.19423	172.06746	145.21501	167.17383	164.64449	152.98198	166.56972	186.60437	199.05542	157.06853	173.86015	178.45868	199.49309	166.78389	163.141	163.9708	175.56732	185.22249	150.40172	178.61267	175.4687	179.62459	202.47809	182.79132	189.80608	223.06819	199.3922	166.75523	175.4649	190.55672	155.82994	180.25212
246	162.20464	170.65082	141.60643	167.80296	164.77644	172.46834	161.63664	157.7896	155.82715	160.87068	141.79597	150.37575	171.73192	185.03108	162.34692	168.23193	165.60852	188.60588	220.69313	174.00188	157.80243	178.43091	175.28882	189.13118	183.8324	159.78673	192.46216	170.7058	181.09497	154.19473	179.60469	151.91875	188.8189	181.39478	174.20978	171.75175	168.69666	163.74365	139.62973	157.61134	169.51323	190.474	152.99255	182.10846	169.97444	168.91917	173.30556	173.81445	160.45537
247	227.61324	201.73218	156.25201	203.59802	161.76573	131.79782	189.25911	206.60469	155.4871	153.85236	189.08437	161.89473	139.42325	182.1816	166.75948	144.41774	132.52145	120.58133	123.62893	137.19212	136.68054	209.35136	149.94148	147.68478	175.09746	194.48096	157.30113	163.69696	175.57532	156.36354	136.46346	164.80656	233.50488	159.25404	135.9694	128.02704	127.982544	135.34645	131.65405	153.91504	130.99606	132.27109	139.60786	117.31088	116.87882	154.25122	134.40314	123.0936	122.83483
248	216.69238	238.2115	192.55249	216.29143	185.3574	215.67659	229.7169	206.09068	268.72754	192.80786	238.36206	205.88322	178.00896	248.08464	226.32487	194.02039	193.7278	215.26378	196.84436	196.04185	206.65625	181.20691	222.18639	191.77809	195.52898	219.57195	172.51537	199.40088	182.98293	223.02203	225.74292	213.81413	161.73895	193.44063	194.30823	208.16138	210.02446	182.58269	188.50496	212.12012	220.84285	186.7207	195.07451	197.85811	220.17212	226.65166	177.0927	199.36946	199.38023
250	226.29088	208.33437	210.98302	221.26707	229.19289	208.70631	209.21397	179.91199	184.88141	171.10738	170.49536	167.19774	193.74602	200.3584	208.71696	238.24944	154.68391	179.74312	194.95906	196.8925	201.50897	203.06268	154.73969	176.51158	200.61427	187.13599	176.78609	150.72124	184.51025	210.9316	194.57141	182.36479	176.1432	154.3376	184.94981	204.12103	197.40955	181.4948	185.51021	219.5935	194.03821	198.0885	208.26817	194.49245	144.9252	181.17944	153.23839	195.05891	181.99158
253	156.42345	159.64326	146.79256	145.35333	142.59464	155.0429	146.36559	150.16924	155.66286	157.82515	160.46764	173.57317	152.18066	135.84143	185.48775	156.71233	236.47801	184.07982	158.85075	152.96388	137.65814	164.09349	182.21718	192.5362	154.34915	178.55342	147.8716	150.08913	147.02585	163.37732	179.3267	167.03423	161.92975	158.67532	152.0384	146.43234	163.81532	192.93208	194.02101	174.9356	157.41151	212.2772	148.03758	182.59343	150.0616	138.35504	146.96658	162.7299	151.87607
254	277.25525	211.49739	240.04048	213.73204	224.82874	246.58545	210.35942	210.4742	235.03822	223.03514	229.18169	229.48201	226.4967	235.95418	221.74016	257.5918	205.57603	225.79475	197.67659	209.68504	220.69568	201.28223	234.14229	253.10887	225.1037	217.41194	195.82344	240.36345	195.26784	244.3623	209.56409	240.51062	247.02832	199.88994	230.2808	231.15373	216.18507	213.6062	262.4796	197.02362	223.78967	222.78487	222.28693	220.92555	193.58498	242.91353	200.3366	193.38106	212.45683
257	156.88365	160.55142	164.03629	145.18799	187.85399	152.70967	166.90039	178.88448	148.03891	155.52852	169.58052	188.40254	156.7896	136.14198	158.21169	169.20273	181.4154	190.23633	159.3037	164.98338	138.71191	149.62862	157.43091	156.58113	175.76103	160.35475	176.14516	170.40715	154.53168	165.06764	141.12788	147.93384	160.50484	164.77022	170.12083	150.31993	147.0492	156.90717	147.2264	173.87257	159.69667	154.74791	164.17274	153.17735	180.64915	150.80159	154.7461	175.4781	145.84215
258	122.267975	175.50427	174.9352	156.49077	149.06065	165.40962	117.45295	154.10278	179.84578	111.32172	139.06639	116.821655	160.0326	14.9054985	137.6061	152.39912	141.04376	152.20862	125.51392	129.62947	142.59192	135.48415	164.55673	163.5924	169.85548	169.48433	150.43233	148.33104	151.427	83.52534	140.34947	155.50673	142.95679	166.8949	139.73659	113.68973	159.43892	154.5465	147.34395	133.82515	172.36308	158.0095	130.0128	135.72296	134.12987	143.36256	149.0094	57.309483	147.00429
260	172.89388	160.1906	188.87837	148.52979	128.09766	185.51318	181.81323	176.06749	184.32794	197.20885	247.60449	177.34741	210.58739	144.86046	187.11678	173.01506	143.95137	114.99588	139.78532	168.08968	126.44947	126.541664	140.73036	171.21025	142.26689	124.223625	140.06123	128.10193	144.41612	137.07529	105.531456	140.48393	151.49176	152.44539	136.12413	126.21705	123.51478	140.71246	170.36548	132.68779	124.752625	148.598	145.77287	137.32988	152.52208	142.09125	156.05124	137.3661	158.46289
262	213.54573	173.57056	190.04503	174.92168	172.09401	179.51758	185.59283	164.26947	221.75726	202.1674	188.44592	215.64723	181.43486	199.48692	176.31587	186.33415	199.20195	199.51796	210.86235	198.54924	209.90428	203.90068	201.33002	206.84448	182.45387	205.54381	183.89995	198.97668	220.16475	185.64754	201.13628	192.33508	159.61583	197.85902	191.20203	197.73012	195.80867	191.68959	171.81148	204.7018	184.97046	184.0761	217.19292	201.60152	195.63635	229.16083	198.3925	222.32793	191.50584
264	165.08295	193.18018	181.81543	159.93578	95.10354	173.35193	157.50441	70.31086	176.10634	174.73218	200.62679	89.45941	163.17986	188.47734	182.9168	182.13847	173.37129	119.52991	131.65321	196.17253	186.14098	169.96277	166.6884	147.72841	179.81306	165.43916	179.88417	166.51178	180.13336	156.01237	180.96062	165.78615	167.40504	183.39565	191.43195	178.35591	207.6048	208.82623	189.09471	223.90059	160.97972	216.61983	191.75493	167.96053	139.44409	203.18799	185.3009	181.04706	206.17168
265	134.04472	60.55101	132.34993	150.64215	143.82323	116.862305	120.200195	128.89748	141.56425	95.77637	163.7725	78.38381	89.30303	131.7003	85.81738	139.88696	127.038536	161.67738	141.49274	165.85631	137.56013	124.92498	116.130615	131.16083	130.61331	145.009	80.98761	122.26775	147.01688	138.71654	123.87046	151.11736	154.02415	120.019165	127.9473	167.24098	164.10414	123.81368	121.84397	128.18999	162.56305	163.72281	143.79274	139.5604	154.61176	155.0014	147.20346	144.74138	151.69177
266	185.6602	134.74965	155.98174	166.5465	136.81783	183.27971	162.44089	179.62114	171.43938	161.5208	168.00487	172.61914	154.67534	184.6866	163.46101	174.05016	222.8053	131.3943	155.8508	132.20663	170.22931	152.8025	142.59709	139.8677	175.49483	145.88446	165.3003	164.73015	164.77196	169.89642	149.74173	166.59969	165.38588	198.63477	142.07515	155.07118	196.57251	166.95634	178.78416	182.20557	178.52638	174.34724	149.73103	146.43346	173.46533	151.83792	166.98282	164.98354	147.94519
269	129.75954	189.26338	175.3506	130.1396	162.62431	135.99722	126.76711	116.71665	146.3515	158.93532	175.50421	161.84424	162.71057	161.97017	152.56403	138.61829	121.27003	169.49422	128.11472	122.85235	136.4807	155.09938	144.19786	156.83467	167.3915	148.37624	160.39989	139.95862	154.05511	129.25645	78.47094	153.84682	110.91166	173.9762	188.43953	148.96733	190.01411	140.82013	172.13057	137.07544	140.1191	173.62154	166.60335	151.98438	168.26364	164.32445	183.55339	164.67264	120.82718
270	187.92078	212.85522	223.96086	188.63866	179.23271	213.08653	195.39351	215.22334	216.50397	222.23389	180.48047	210.35933	247.74821	230.00029	187.51039	200.35323	214.98517	241.88147	194.37822	197.36395	228.63141	240.24876	210.54057	227.46075	203.4607	240.32649	190.30737	207.91858	263.80435	226.04475	240.84944	211.38707	198.31978	187.88647	238.60933	237.17723	212.10515	223.00468	206.26672	187.80232	218.50623	212.84802	216.05786	222.07593	216.65892	250.0562	236.73747	250.17336	208.94206
272	174.02287	188.18459	166.87065	153.05641	171.31323	168.63637	169.94545	177.74883	144.76973	126.41433	167.81847	229.10634	179.34175	158.59975	138.61592	169.89194	192.7726	158.04993	168.04268	179.00977	157.49481	123.79535	151.6503	167.87038	190.28876	181.34456	178.2271	155.51842	156.61423	153.68832	184.875	152.74086	147.70555	135.95023	172.93166	165.78046	178.3966	193.61247	153.38826	156.2694	158.46255	140.50305	154.95087	164.17647	155.86568	131.96124	165.51169	168.79144	178.71422
273	179.72151	183.44447	185.09393	207.29431	179.95207	197.57008	191.03125	158.8272	192.78621	203.70586	201.45996	224.31642	187.01637	159.09987	178.32301	194.28046	172.30556	192.15088	198.88664	196.06331	192.13945	173.09186	169.30269	193.99965	158.91728	185.97966	201.78441	218.98393	192.69002	177.11261	172.63533	176.91243	178.29443	151.97896	174.73808	171.54158	178.81616	170.00214	181.81914	196.62947	173.8582	184.6853	155.95088	170.51534	166.44646	169.79752	196.66887	190.88643	183.39705
274	172.87537	149.74574	160.10394	167.92265	111.538475	155.84222	171.9973	153.04726	134.84555	108.81506	109.11671	142.11516	155.91594	149.34802	154.54134	161.51216	153.1144	176.40565	165.15608	30.229362	124.00879	151.00471	159.71873	172.03285	178.91704	133.30598	106.52289	131.35097	130.08618	103.71461	146.92744	159.06317	149.18419	168.67154	163.70892	40.3769	150.03162	153.2426	167.00874	184.7342	180.37029	138.68034	173.43037	164.32079	100.9284	128.40437	164.75992	95.71222	37.480396
275	114.01913	150.48799	146.31244	157.75566	185.11565	119.79916	157.07774	145.56427	125.14115	162.26125	169.06075	146.49335	162.31581	196.1274	147.89844	167.6972	171.5041	173.36943	183.58984	173.57268	175.3658	164.75359	187.6906	206.40388	129.24367	162.56091	202.64684	153.68726	158.95018	161.95424	171.06474	177.87862	192.9001	146.88629	155.0676	164.84663	172.70166	158.50114	175.86034	152.67278	171.63206	181.04597	155.15308	160.99364	175.61198	140.18948	147.38383	180.25313	124.46813
276	134.86906	138.9575	162.88869	133.03575	137.63528	183.77055	132.20079	138.90579	146.23851	137.41113	133.04146	138.92531	111.239685	160.08116	161.97858	118.93912	189.33403	135.271	132.94954	165.1073	152.26704	156.3069	167.72987	125.69903	143.6605	168.41737	118.21347	180.43097	142.52019	129.84248	148.66466	142.71538	129.34052	205.87285	131.81136	133.46889	154.45656	139.17302	133.41191	160.94336	156.87799	115.38598	153.27711	171.25647	132.15619	123.87435	142.79854	102.30761	134.11171
278	156.70897	166.3438	171.58846	153.49336	151.01768	151.68828	153.0579	209.75655	164.64986	147.38976	187.09949	187.30518	204.07622	186.15498	160.73386	197.96123	142.878	169.83702	175.5128	152.49782	184.06783	160.46474	137.25633	137.69624	165.87251	151.63521	150.99529	176.51833	173.57271	205.4641	195.90143	168.37563	196.35017	188.82549	177.62428	178.10774	164.22975	148.45021	148.69751	164.76772	178.34253	178.96953	160.85231	170.25987	153.54994	152.97253	147.0529	167.94116	176.7628
279	180.946	197.34819	182.71324	178.39378	184.23108	162.368	163.26952	150.15263	172.28743	192.09566	203.53052	164.34995	153.15402	184.23743	155.86537	191.04858	181.26453	172.96538	167.8697	199.23048	187.95508	145.91594	164.09009	154.5499	153.61147	152.31816	179.70735	192.75317	187.81152	182.92464	167.38539	180.85954	213.26984	180.5915	199.32959	213.31038	214.30775	179.75012	140.54791	217.0807	210.53484	174.28206	204.50055	182.48987	216.37825	145.96452	168.77339	157.31886	190.21678
280	185.71742	265.3057	231.08339	230.627	282.73294	266.7408	218.34766	249.73706	191.6983	232.72807	186.90668	235.05247	205.4175	242.20184	222.64906	226.26189	212.11494	259.4309	200.17877	203.95284	196.22113	220.90495	190.36438	202.70586	195.80371	195.87871	244.81366	236.37578	199.46306	280.56293	210.5866	204.5893	199.26561	238.48802	218.44026	196.60835	210.57787	212.18181	228.06226	228.57172	196.42676	198.31303	209.5349	229.90517	259.6622	205.9035	234.90369	197.94212	182.53102
281	237.18617	236.21863	247.09248	157.79765	234.34187	228.72516	198.03871	212.95349	175.54834	216.30786	244.4063	203.78362	199.31856	193.20532	201.67517	186.21312	208.22491	237.33351	242.0249	231.13509	218.50523	207.71907	250.02692	219.7362	212.19592	230.60112	255.76875	221.81311	232.62654	276.4866	190.24788	215.68687	193.51006	216.55956	232.14563	238.70367	212.10912	246.91313	166.25621	228.02596	206.79121	197.72327	244.0417	226.6618	221.41875	200.33022	225.94533	211.9544	166.11195
282	161.73291	141.73744	168.51198	143.53339	150.9214	161.35298	154.20584	191.36504	183.12053	194.97607	154.49643	146.22766	180.33704	178.19832	168.45831	182.7915	137.36581	169.0814	169.91016	157.54883	167.97252	131.43553	190.75044	165.23627	170.40984	151.05421	142.26472	190.90698	161.79158	178.7017	192.60832	152.56544	174.97992	134.92644	137.10023	182.31995	164.75813	180.3427	180.89989	176.39825	175.10535	151.659	162.17833	197.1811	178.09383	176.78175	149.7509	181.01245	127.60382
284	213.13452	169.40865	176.13654	206.78459	219.69336	152.47382	217.19763	210.8457	177.78284	179.40724	265.769	167.63503	217.28267	206.36543	223.02966	186.74548	193.19218	152.8811	187.21773	206.50336	136.37949	203.04102	204.06184	212.5006	211.0589	170.05681	201.88655	208.10838	193.51994	177.04237	204.2473	241.85597	189.52986	217.33778	193.17657	162.48297	193.628	218.40784	197.47359	199.28517	195.0528	203.49358	206.3409	234.41913	229.7087	208.63548	220.3319	171.97685	186.09796
285	149.11256	111.01953	206.82164	144.26962	169.54588	207.46527	205.06902	181.60895	177.03407	189.753	193.2141	163.73445	185.0822	170.08301	162.57076	185.21892	173.52715	187.69743	183.85606	164.4875	207.59712	158.26338	157.87929	186.83276	172.48492	163.93863	173.13512	174.68864	175.9824	188.46753	178.14565	169.53375	186.85474	170.22325	169.24147	183.97571	165.51334	142.20811	127.20608	160.59766	170.1	159.83543	154.68912	155.7573	129.08617	164.4135	176.65974	136.17299	159.03629
286	198.10315	241.57288	229.02547	233.89514	233.44556	246.92278	210.97673	243.67024	236.92027	197.30424	189.06432	221.14595	204.34032	190.02016	228.7967	259.6682	237.49158	181.79852	209.55247	226.54028	237.5078	214.68364	203.54118	217.03839	194.4157	198.1992	229.65063	211.55318	228.41681	218.11584	237.62727	223.49255	200.28166	216.7487	192.25761	235.53716	222.24638	220.93774	221.67316	229.57916	265.35422	227.90703	236.25453	256.33725	221.45601	255.03076	253.47087	221.73616	232.67659
288	156.42822	161.85179	166.87437	127.33423	150.65979	159.45406	154.7071	123.91294	181.68794	217.83159	110.61478	148.81207	138.26416	135.83322	131.01086	158.05298	152.29614	159.50642	155.24428	176.77069	165.19576	163.00304	132.61153	149.23111	162.37419	152.22554	151.71527	159.73303	149.26772	157.19684	154.37769	124.47641	175.17122	160.81192	136.78233	145.30281	158.93823	137.84254	136.3607	144.10487	136.88243	142.56505	151.73009	160.8524	147.11816	169.0319	132.96631	159.18742	147.59625
289	196.33185	188.29143	207.42189	220.99019	241.24825	228.45235	187.88066	233.9696	211.5926	209.01094	248.86311	206.84875	218.04645	189.97469	203.47919	261.2977	232.51534	216.2596	234.01836	197.49828	215.9674	235.26617	204.45653	218.11243	215.05688	252.4464	241.10779	212.94592	212.07088	202.17023	225.62549	229.13795	234.75623	225.65868	227.65059	271.13687	230.96443	257.13666	209.16689	242.36162	211.25806	192.9969	216.28807	194.26338	182.53772	254.23291	244.01701	207.4207	216.28725
290	214.42427	225.25725	224.23781	251.45874	202.32796	185.59436	180.93486	173.10907	170.07968	183.52922	171.83655	207.34871	204.55971	191.81752	174.83942	201.97316	219.31612	223.30379	217.42932	181.3728	210.3531	220.84505	237.06795	229.35677	176.12053	179.9587	191.65424	187.06395	175.5825	181.32906	180.07056	179.61165	180.49925	180.81055	182.64555	180.18715	238.04016	206.47388	225.165	196.2051	230.89423	208.2935	232.87651	214.838	216.87517	185.2002	202.90593	230.80135	208.84737
292	160.71141	192.84784	162.37738	161.9801	191.76094	169.39996	177.25713	163.05904	135.07925	173.26973	167.95906	201.62437	163.69148	182.30016	163.46262	193.76921	196.30003	187.79799	145.3757	172.33374	166.15004	180.70882	166.70166	150.06393	145.56694	157.77782	134.55766	166.14674	133.94456	175.00336	166.45546	153.8503	130.54372	198.44063	152.4192	161.51031	175.36275	165.1769	138.2923	156.38046	219.9059	173.77696	198.61479	195.27055	162.28925	176.71863	158.58974	189.30437	163.96574
293	184.17	185.6361	152.18855	143.1008	166.72278	186.59035	170.93181	141.25652	159.09244	176.81898	159.726	179.1029	161.47232	157.76494	169.78223	187.86531	189.49525	142.53496	157.08441	171.93279	175.90804	182.9152	138.12373	145.09471	166.5128	191.76274	155.5968	121.55323	161.36763	161.5735	167.9271	158.54616	168.60144	157.57237	135.87634	150.76978	146.00517	214.02834	178.67094	159.62459	158.85435	143.9824	205.54109	163.51741	151.81131	157.3862	137.33394	150.4174	155.47255
294	198.50002	220.68459	197.01878	244.0985	213.01971	256.69244	256.18845	273.28854	252.04277	248.34106	202.72437	239.84889	211.48982	224.65706	219.94653	203.88092	205.36299	201.84886	227.95227	251.0468	199.79573	260.72397	222.25366	214.862	209.05962	231.10217	223.28497	245.87944	227.42426	206.06554	229.45764	225.97581	240.882	198.23055	244.98457	217.90752	225.9947	262.09506	254.1286	208.60065	204.76689	266.4617	226.06372	200.26697	209.92668	200.48633	266.94412	228.02544	211.34619
296	140.05678	169.18594	133.50958	133.90855	158.61034	170.13832	158.80417	152.6263	179.77014	108.569664	134.3156	161.94098	149.73135	184.73279	179.19879	161.94	143.23436	149.8499	175.80428	180.47871	202.08142	134.09146	126.65089	173.52824	156.63042	199.71686	176.06561	166.47386	161.819	168.10446	183.22636	145.48225	151.0429	145.2152	159.50667	168.65926	153.00555	166.15344	172.56935	140.13704	153.59735	169.27869	162.28253	160.79347	143.16936	161.85454	167.87083	173.4358	131.97012
297	164.73293	185.46211	133.4983	168.91652	177.58073	225.18782	177.70705	156.43498	169.80492	199.41426	175.8955	157.48656	148.59497	174.73055	150.7686	179.6067	151.75476	175.12036	173.95854	199.79045	167.12083	146.88623	174.1928	183.42976	170.85716	237.53217	173.47475	135.48067	176.29602	158.19383	191.20027	193.80525	190.15608	196.20435	167.16737	103.38581	183.17659	192.72429	184.98822	185.53137	148.24103	161.97777	160.58214	153.41608	147.12953	174.1494	174.61876	179.3376	226.00008
298	191.4587	180.90326	129.82722	198.64204	110.76511	195.89372	191.96101	184.58014	159.31744	158.92946	132.8076	171.51917	188.84406	196.0717	183.4322	143.18611	163.23244	194.04439	146.079	176.24925	120.94037	191.17084	200.42511	160.8451	146.17964	159.93652	188.14568	171.50896	164.54147	147.5248	170.72481	165.81053	201.4823	177.10802	161.07458	177.34267	185.1794	157.65639	170.65399	150.58002	202.57024	171.82137	146.14977	168.45418	168.14879	145.96602	161.55089	139.0628	196.93408
299	195.26762	151.17601	163.99445	142.21869	154.29869	165.9245	208.13924	172.05986	150.71051	165.17691	164.51495	153.97644	151.04298	186.78406	144.4907	131.8769	172.56178	184.755	172.25026	163.39665	154.19481	199.35378	159.77795	200.02556	194.71008	182.4333	185.15186	173.69049	166.03137	162.47331	153.0186	145.75847	159.68146	154.6045	171.27666	147.5219	166.87167	170.425	159.13547	160.65256	164.95337	176.12549	180.8098	152.14867	150.77155	176.57863	176.89876	157.89267	160.11694
300	137.54628	170.69293	172.79498	158.24487	138.17473	138.15143	155.01537	161.11131	163.17523	178.46855	148.82909	139.05945	157.21085	157.16621	155.17227	164.25919	123.008644	150.66133	147.55534	142.67734	163.34282	184.0282	148.2146	132.14508	133.89679	131.9822	126.14114	155.25362	152.69243	167.73686	195.55042	154.85344	145.01527	159.88995	145.54901	130.88887	130.75774	149.5622	171.44124	145.97958	158.2594	182.79936	161.27165	149.85947	152.78973	151.18108	144.28723	134.33012	139.37427
301	181.72272	151.78993	223.02148	175.79948	177.66064	186.79187	194.1388	187.7414	172.85193	227.10461	167.28462	172.97803	158.37376	181.17299	147.98987	180.81421	156.37209	145.72768	196.00581	156.99382	135.7697	225.96674	169.82133	145.18028	179.47272	139.24384	172.84544	180.92528	159.0884	185.40926	196.4792	193.81905	165.95567	157.45879	184.17047	183.74733	128.24709	132.07622	190.95622	150.13356	151.48537	144.42334	162.39034	151.7445	171.67271	179.96016	186.45227	164.79199	193.93468
302	178.78938	127.724525	146.07545	168.57713	165.35913	172.06683	155.76097	141.78026	149.42601	183.38289	87.3455	208.66138	161.06178	139.83896	163.09906	174.35664	169.04863	172.06506	182.8219	188.3189	206.17683	184.22011	219.11882	180.6494	192.68913	186.41884	192.99849	175.79253	122.429016	214.44865	127.5697	233.005	153.63509	167.59529	139.45726	163.0125	143.0063	155.05574	166.33589	161.99818	183.50008	135.44118	136.81898	164.81413	150.6278	148.1433	133.78197	152.70184	153.96129
303	154.03505	142.35406	126.30496	119.591225	119.562325	136.07124	125.346794	138.83374	110.81811	133.39268	102.00558	104.668236	146.66454	153.33484	143.52943	121.11703	154.81508	126.79801	130.38782	133.25421	151.96013	117.46112	124.08076	143.137	135.36388	129.60628	143.32611	128.45923	140.13469	124.77726	148.73515	126.58271	123.48374	128.118	118.93235	122.27938	146.07008	131.75836	122.979485	146.99385	164.46388	168.63383	175.82332	173.0447	172.00728	135.21153	118.998535	146.49779	142.60268
304	175.07	215.71233	154.99808	137.31808	138.82756	174.20178	195.1923	183.90227	158.1247	176.38649	207.00288	192.92888	192.07372	181.51518	169.08434	189.776	177.22664	173.72974	178.97139	161.70241	190.14638	188.70659	142.10353	151.46944	168.22017	174.94737	168.18752	142.44948	150.22783	185.5238	183.29301	218.18248	210.4611	189.41386	181.03401	174.61775	146.00858	191.81859	151.51076	160.16151	154.93678	178.09724	158.75984	173.3272	183.007	170.54506	165.4121	98.06071	153.29338
305	141.11754	227.70862	200.50243	211.12549	215.76404	197.91985	211.83276	212.9591	240.62288	228.09688	228.71367	202.06279	200.90068	222.45195	169.28802	217.57466	212.684	242.97005	213.11609	187.08684	229.92055	186.61043	177.36938	212.51758	213.73103	234.83574	210.33282	227.35316	220.10002	216.30992	190.636	186.3835	194.47614	200.0067	181.02118	228.0317	203.03716	207.59782	214.16093	201.69612	195.12468	164.65804	203.60399	200.92085	220.50208	250.77754	210.4333	203.37744	184.11095
306	253.84428	225.57079	217.5429	227.42082	238.42125	239.40163	252.70976	207.81624	222.85521	242.399	196.87909	235.63994	226.95741	239.93318	219.05974	246.09053	224.34941	229.71442	202.31383	204.93962	204.70403	235.03426	219.96504	224.89246	237.80672	247.38672	226.49475	194.08783	253.27263	244.0569	230.57979	246.40637	200.60498	212.5915	217.97185	235.99695	235.6762	229.51746	249.4084	227.68518	239.8302	200.2948	198.33138	213.32115	223.86797	227.40027	232.13867	235.32072	212.15816
307	169.20007	192.53223	165.30089	162.82367	145.37032	157.43126	167.67056	143.78693	186.36652	179.56795	180.81209	180.79803	173.77258	211.67867	198.09474	190.9195	182.3695	212.34578	168.21352	161.78764	187.17749	194.39714	203.65678	189.25635	212.3106	191.77745	178.7072	166.1227	173.22972	193.87341	174.80403	177.63744	193.6852	192.89381	182.92773	164.87247	207.37012	216.6971	205.37724	187.75652	206.31023	186.47577	179.91106	158.65189	193.40999	201.49629	179.01402	178.89241	208.29437
308	134.96031	144.29921	157.36394	128.69212	187.94194	196.81621	143.7243	194.67096	140.8239	163.82478	157.15097	160.40237	170.85045	158.43214	153.56224	121.35946	140.5894	226.49382	111.031944	140.48747	142.62196	135.27824	102.13373	145.37636	173.10457	130.54878	138.41118	125.732704	145.84183	162.07347	156.61407	152.33699	137.12524	129.24545	135.23149	166.38098	162.54555	133.2505	167.09401	157.46744	132.70177	147.86267	149.29755	166.5973	154.98003	126.02926	130.50116	178.84999	174.66243
309	168.12177	130.24663	128.4396	137.7979	141.06862	149.33208	115.39205	145.79396	122.55843	147.64114	138.10507	117.09707	144.96204	164.50362	122.8243	132.33324	130.89235	187.89665	185.79231	170.59799	200.59334	192.7616	202.92395	147.47441	150.92784	179.31938	165.2941	172.63268	190.36082	183.13512	243.47906	198.85292	157.98622	201.93079	195.9413	185.89674	205.67836	179.14746	169.30348	153.48631	211.28654	148.42857	165.5243	198.00745	168.76433	190.62042	199.2895	182.2406	184.02046
310	147.5304	161.04765	79.428505	142.92589	137.08824	131.0237	148.26552	136.67793	53.321438	141.28337	121.03052	160.10245	151.63728	157.74669	151.15448	107.72526	161.48479	152.22337	152.81293	177.45146	132.30574	186.68877	124.62803	152.70126	139.06685	117.59863	137.6696	145.3634	134.69746	153.39348	163.36684	161.69087	162.72166	147.35771	8.9890585	142.58315	146.83739	135.97328	165.021	149.44257	162.83311	149.5648	163.93239	157.19391	151.30678	145.83363	154.12999	154.73732	159.0879
311	195.43726	132.09782	137.75385	121.456055	191.91798	139.17097	170.43468	165.59676	195.54366	176.15962	188.36267	127.12731	123.78652	148.72627	175.5801	145.05196	197.58394	172.09497	152.01457	166.38501	172.96211	162.79942	167.01253	165.97577	189.72083	182.19226	178.18944	138.92271	180.96791	137.75761	116.47489	176.99724	127.25416	173.11443	155.40385	178.29675	147.1459	165.56976	200.85847	148.37793	175.76506	172.33696	172.50641	145.76613	158.92596	143.80394	144.0268	160.28215	145.42825
312	188.17426	177.47911	210.16405	157.64052	180.4961	155.47743	170.32356	158.33449	169.51727	192.44905	178.35036	175.40796	175.44574	145.49385	177.50356	185.28621	212.81145	204.3141	196.95013	149.3039	183.81886	189.79346	206.75208	172.56206	151.0684	174.92497	159.31049	113.708466	160.94868	201.18896	161.22485	145.56151	163.5692	153.1691	150.89836	154.5289	165.80241	190.47705	145.04231	144.30247	153.20772	121.90829	164.02876	170.12267	107.49576	145.90358	155.71565	182.22766	155.8092
313	136.36357	129.43817	151.61394	149.15208	146.45102	161.57887	145.60934	149.00359	106.85949	155.23558	151.54254	152.51775	170.32661	136.66301	140.24219	144.13948	141.85468	137.16972	148.50941	138.01123	135.54951	170.48293	128.01764	146.50955	107.75199	125.30216	149.26848	155.54903	157.06976	120.28723	141.07425	144.58725	157.26053	150.26863	149.8786	170.5357	142.53487	138.44093	151.94835	140.67345	172.98083	169.64467	163.90015	147.08284	143.86116	142.23833	167.4207	129.24391	136.87442
314	126.96232	164.29637	140.69957	180.76367	157.85194	144.34737	160.86482	171.89392	126.927795	127.46168	121.6084	115.16812	113.995514	104.588066	120.78348	122.19986	117.77352	101.62142	112.696434	102.18783	152.97224	157.19531	173.49321	110.5588	165.19267	165.27313	126.94602	165.35191	155.54865	163.6612	162.41466	123.285286	163.29343	154.84473	183.91673	163.32246	165.61292	167.14806	96.652855	165.88037	126.36997	163.94112	164.01852	114.69617	122.008064	130.54149	110.742195	115.916115	130.5972
315	160.66855	173.57808	168.35533	170.59427	184.43852	177.32007	178.37805	195.09914	180.81148	173.07231	174.67542	172.3969	158.06895	201.83153	208.3853	173.6765	175.69884	173.27168	191.3064	169.49611	158.48798	195.11613	164.34009	170.02428	169.06499	170.85573	165.4336	156.95607	182.34212	183.16753	163.03365	186.83168	191.29228	218.11241	189.94977	172.75005	184.23073	191.2892	201.19148	181.04114	167.87971	170.46167	181.67583	171.96216	187.68025	207.79057	193.19604	182.80849	195.0131
316	196.0202	153.19835	134.92131	138.94673	148.89136	120.07125	150.44443	68.5828	148.1471	130.77116	118.2702	112.58728	158.092	170.30754	165.35023	137.69891	122.08016	141.6258	162.57599	163.17683	188.98259	174.37561	143.49695	162.66765	153.91112	136.11992	137.87238	158.49553	170.72021	190.96478	217.64983	169.2037	150.63573	200.30367	125.74994	177.58354	190.47664	176.89465	179.66719	184.07283	183.27808	228.46797	192.28008	159.49988	190.74721	139.22894	145.5081	126.35144	119.41642
317	111.63438	206.73267	134.15254	161.29503	140.90123	181.25801	198.6248	115.27023	151.19621	161.40384	89.83462	105.8821	144.03065	202.86247	145.1697	94.82436	110.88633	93.24182	142.90076	143.39056	152.55159	167.64816	137.40222	124.04486	120.99011	156.92314	162.9916	96.95286	176.01128	111.513275	139.26599	95.54981	159.83574	181.97876	141.58727	169.30609	191.4906	99.117516	140.7566	149.34155	182.43005	166.79224	123.17466	130.60674	123.872925	137.20953	206.81044	95.620445	179.38145
318	149.64345	143.26823	182.58171	180.65154	158.28929	170.31349	200.99792	171.8557	197.95244	168.73743	142.87166	157.46019	162.53133	164.20552	169.48462	160.18187	187.61028	151.61835	159.79973	162.20226	158.89998	177.536	152.9054	178.39522	156.27493	146.86029	199.76009	155.10225	168.26451	167.9341	150.1372	173.63167	168.56552	167.36877	171.32977	179.0661	173.44783	147.90364	186.57024	154.59827	173.30884	181.11884	158.80121	190.3615	141.17905	151.99117	214.06714	204.59839	186.45137
319	183.51613	220.70253	163.42567	181.72691	174.6997	154.81134	260.39536	196.17761	170.99237	167.43307	146.20528	173.77832	222.36104	178.32764	147.29991	192.2365	194.0907	174.31685	250.9964	181.70451	183.49443	208.89067	182.31526	133.50172	184.67601	244.50981	214.96912	180.25761	144.99843	187.67339	161.536	159.15779	243.53656	141.3632	181.55872	153.00874	158.84212	160.62508	219.2159	185.1582	199.01215	192.83643	178.66084	201.2926	156.4435	160.11317	183.40417	207.5606	208.57518
320	190.91158	138.82141	163.15282	170.9594	175.10657	163.25063	177.8158	180.37395	164.70457	134.02551	170.87163	152.44398	154.43044	196.62245	118.96169	125.845146	162.07167	141.43134	126.89639	156.53322	166.7431	174.25691	196.61243	175.62233	195.71057	154.07658	166.36678	175.3426	170.52382	135.17857	171.4364	147.12004	171.94316	177.23003	140.45427	132.8156	134.1184	168.97603	169.91954	123.53043	166.75806	188.51518	198.04779	178.61237	183.658	176.23956	171.11206	184.57556	191.13092
321	170.65155	155.2312	177.31438	179.6259	174.70575	190.11555	172.28355	176.44914	181.73817	153.48692	160.49138	200.67082	171.29494	178.99629	125.52933	206.86914	171.73503	191.89775	184.79851	147.33798	168.6368	167.04982	160.21843	197.17627	197.80127	177.1665	172.42574	181.59473	205.25517	158.70099	139.32167	177.75372	152.26965	197.32698	168.83192	162.89494	170.07806	161.06873	132.73753	77.69265	144.20718	156.12978	187.3622	180.57996	161.43098	176.95122	189.05794	141.1833	204.89958
322	172.68616	194.94286	160.02596	179.74788	181.68242	190.90166	209.16798	214.69078	182.83759	176.5824	174.45702	150.62917	187.04243	211.09218	125.22782	166.70773	177.30365	185.78064	197.15788	179.55278	162.13731	188.62181	173.92253	187.17244	202.36885	195.32837	199.29314	193.88652	95.43098	210.0211	205.24219	190.29048	149.12885	183.22588	162.98732	208.39246	171.51631	171.46342	170.48296	185.50311	198.12585	193.34998	163.88437	185.21045	197.5637	204.47603	180.33821	176.93414	187.89392
323	148.28693	198.76128	191.8687	194.87822	189.17969	147.30446	170.09666	184.27626	205.71327	186.87097	245.12587	197.77686	242.10066	182.16731	195.60747	214.59718	140.63322	232.93677	193.11089	200.54956	156.05737	204.00623	168.70845	181.11108	175.72327	182.38171	160.31859	191.35803	160.03683	184.60144	178.26616	182.7998	200.5219	209.33064	181.74994	168.25395	165.98988	185.10136	165.97517	154.7401	130.58014	178.50996	192.68506	209.04277	134.85219	188.43701	175.3061	190.04353	149.78552
324	156.35619	144.60939	161.70074	159.98148	166.10889	168.98979	134.19958	144.81778	154.63321	168.98015	149.98825	173.41042	139.7158	150.5629	174.42015	188.51526	159.92358	127.77301	152.70062	177.09724	156.07353	175.7918	146.15059	146.11748	150.08095	121.75079	160.93925	165.96327	186.24248	160.50735	156.70695	158.87996	141.65776	158.46225	158.07884	147.51949	133.14983	168.16191	157.57468	174.59888	156.30412	180.41682	140.90547	142.18373	160.8013	203.41418	202.21875	162.41795	120.7069
325	175.76006	169.23225	164.05852	161.43542	173.52325	181.30571	188.30737	147.78632	175.65364	178.08516	164.41435	128.72505	168.20152	163.44545	170.87114	188.57585	196.81499	171.67015	166.19664	169.14748	177.06104	184.34715	182.28265	200.13982	206.10413	130.02223	172.58655	168.51724	159.37445	182.9657	166.35805	160.45251	150.08592	155.4622	159.56519	165.2733	151.76161	165.86667	172.84637	153.89842	171.49634	155.23634	162.71239	171.24359	188.19757	180.6934	191.93394	170.13426	163.67921
326	178.10182	192.98457	143.93306	172.01506	201.38106	139.13232	147.86075	166.70622	160.71977	113.938965	114.548164	148.105	166.33464	164.78249	155.05754	172.23047	190.28313	120.96952	137.19276	145.2829	142.90823	107.72449	133.83034	125.51267	122.62421	159.69977	160.65132	196.09058	131.83357	165.64705	151.90863	153.81624	107.21502	128.67973	93.181335	126.259254	139.4536	142.81354	176.11397	150.71501	148.29955	159.61139	164.34935	100.566734	131.43297	109.58697	106.44631	125.59585	151.37585
327	147.37997	125.023285	159.98709	155.6934	129.99248	122.069916	156.74388	133.3662	164.2852	144.62096	106.488914	91.125694	130.35164	153.40144	132.83545	157.48936	181.77856	118.07163	182.70296	165.68535	166.64754	115.47236	158.32994	133.66783	147.30591	168.69092	131.36049	127.988625	138.03035	130.64252	199.4972	98.5377	118.66764	161.54477	155.27754	129.67531	186.03764	151.40398	135.7622	113.27942	133.48196	128.82597	119.98151	146.01149	171.1396	167.99406	150.11914	105.968254	169.99852
328	186.3197	202.31679	169.60965	137.58794	131.8216	176.03548	143.53323	181.40385	157.75793	141.5161	194.97485	193.89561	191.92152	181.257	182.47034	154.55269	176.17903	188.11385	215.02129	158.95552	220.5591	169.5313	169.48872	170.6996	162.18282	189.08162	184.39546	176.6852	178.58534	167.36751	168.89494	148.77127	148.68234	177.14412	192.54427	169.83267	182.21608	173.7909	125.01002	118.96161	134.27783	183.26721	174.1556	182.47417	153.07498	158.45485	134.25497	178.98915	147.31961
329	152.29303	156.35823	163.87523	166.15909	156.1002	157.81407	173.90324	176.62971	172.92134	176.56537	132.01262	158.29988	145.44101	150.57843	158.54906	140.18208	155.15553	150.47258	160.96916	155.38857	178.70605	162.6491	164.40979	158.78143	156.72394	164.65324	158.27681	163.05437	146.5035	160.43095	160.82722	156.6625	168.71367	155.04857	156.48648	154.0932	178.40442	152.53285	163.39221	186.38904	167.9352	161.72542	136.97774	159.75826	167.87509	184.85497	167.81358	136.30812	147.63748
330	202.31645	194.15498	215.79497	197.77238	180.70833	185.77885	188.08331	181.73547	220.71712	213.28589	198.67693	201.28076	181.03337	188.73384	202.35332	209.15926	206.18279	197.37915	186.44395	197.31248	191.25935	212.184	184.17986	194.4032	190.73763	178.51424	210.56392	223.02362	175.9394	216.04326	173.1577	174.53593	215.05591	182.25508	206.72942	212.36699	199.40501	212.60506	219.72241	195.55835	209.68144	208.16963	200.67146	203.29579	200.36987	178.2339	221.52446	186.12079	204.07056
332	101.15122	115.712036	115.83674	139.64313	104.28698	110.11389	109.477684	124.725746	111.44971	105.42295	123.06189	133.31032	99.869415	117.68955	123.937325	124.34094	107.14642	105.06725	100.96909	116.95599	101.717926	112.306175	114.77401	147.23811	106.30023	113.30015	102.607765	132.84486	103.86255	105.51905	125.6922	135.66489	90.25631	114.67599	113.67816	123.99015	100.46503	104.270134	111.45736	130.27324	99.02456	119.98049	111.34592	115.163246	167.1299	205.09692	156.44444	134.59209	103.04485
333	151.79088	157.88985	153.09737	165.61052	155.68813	142.46333	174.74005	150.64815	194.61859	206.07239	163.17763	148.17705	153.39589	156.8062	138.00362	139.26997	155.3794	144.2718	164.49391	143.58972	165.42897	155.65831	171.26234	163.84178	161.85693	176.49263	137.644	184.56818	143.45885	155.72264	157.5897	154.17299	157.05557	134.31006	174.96967	154.9466	148.26122	150.66966	154.07472	156.74495	166.40294	169.46855	194.63399	186.05644	197.53992	193.56702	161.14714	132.15639	180.30237
334	228.4637	267.17203	245.76558	197.79462	247.6519	208.39618	250.65245	187.84595	221.81073	220.0963	227.43597	212.0229	202.92073	197.16046	199.60567	260.9159	247.96838	252.10051	233.27583	217.53442	230.38286	237.86684	199.46953	238.7514	206.02504	226.75444	233.99414	213.30144	239.41223	235.26152	243.91333	249.04073	223.56334	221.667	204.25069	215.86584	207.22687	222.95125	231.72357	227.005	230.83073	232.54858	215.60944	201.41075	207.5805	223.01793	206.19342	260.5321	247.04195
335	173.82573	148.91737	149.56071	152.28224	178.99904	202.06372	151.7031	154.76752	151.17528	157.77167	141.9258	189.33276	179.54308	163.78574	174.05536	180.09053	133.89644	154.51732	151.71962	174.26878	173.02412	165.6416	171.52263	141.4753	147.35869	162.5672	148.8214	156.53307	167.77234	155.12823	139.23236	167.70143	154.80215	166.3008	161.28612	149.8792	166.88121	167.09218	180.4494	170.57133	162.18417	160.53392	156.58049	158.48866	139.97093	170.16106	167.49673	159.42082	170.96106
336	145.00813	145.91798	162.55379	167.95398	156.69005	170.55861	92.21754	135.12189	170.6451	179.92871	109.34097	140.91812	158.56255	110.129616	159.46538	147.66734	143.97809	126.140015	133.6206	155.34436	156.23927	126.54531	133.26886	123.959496	164.25424	143.61107	136.67906	154.83717	91.05082	140.00122	169.87378	138.92805	145.26665	139.30511	149.88385	133.3327	147.15575	147.52599	163.90422	127.80317	143.95073	164.55864	183.53662	129.35085	158.945	145.49994	181.1017	150.57402	148.90259
338	132.45569	125.177925	130.11624	114.12211	125.922585	152.3379	146.63576	148.65593	141.07954	155.4367	97.30019	138.4044	132.23735	149.25609	160.62993	146.75356	168.78375	139.10004	141.76678	155.69264	184.76941	126.796295	154.09282	166.18379	166.64384	153.44337	180.08342	138.27522	174.93126	130.01768	156.55162	173.04468	158.8647	193.61827	182.71759	126.11829	171.35616	159.29932	138.80214	144.99434	151.52077	165.27728	179.79192	157.4232	136.65125	188.31682	153.12602	137.52611	142.43834
339	150.35054	150.53496	177.06209	166.01756	132.94263	168.79456	172.8481	180.32585	147.659	117.395424	154.90848	155.31462	151.2686	154.89137	148.19218	154.61816	160.16942	191.2177	154.48616	126.326355	150.88219	164.48213	171.48997	163.49614	148.027	172.4106	181.67656	131.5371	172.1024	128.86664	149.81244	160.00563	170.92122	167.8608	145.18643	155.20833	159.69244	162.90706	157.76048	135.93542	150.2588	166.75212	171.00035	128.2274	144.1364	154.4226	196.50078	182.84706	138.92143
340	227.11348	200.38185	175.25285	181.11298	150.49239	125.05252	129.08936	174.48885	179.70158	104.967	206.51726	171.8658	177.85982	177.1426	77.8098	188.62541	151.27147	159.14548	130.64558	162.7661	125.00669	168.39099	166.69287	174.68983	149.2271	153.0548	129.26607	150.99377	125.12305	171.24654	201.42815	227.54268	89.76172	95.84519	128.2534	142.8155	172.04036	179.98555	82.546974	205.20026	155.2712	136.80464	157.43605	152.97377	151.82745	173.73999	170.79573	115.384186	142.77269
341	177.52946	108.16235	147.40675	184.44023	149.23155	175.85553	212.3012	201.74666	196.12288	169.48576	187.30922	169.79883	148.45755	179.5164	165.0622	159.69974	157.88412	170.40292	137.3794	189.84444	180.90877	179.67607	177.56152	148.05855	171.59631	156.73662	195.442	172.94153	155.61354	162.81139	152.92464	164.8105	176.02827	176.31445	154.93642	164.46129	165.19754	70.37792	192.04858	189.89282	196.01027	176.606	169.82948	142.73914	154.99919	170.06746	90.41931	125.7424	166.8526
342	147.72124	164.11925	158.03175	159.33209	149.58423	170.2702	174.65192	159.6397	202.7187	192.31474	151.56384	172.9861	173.44069	178.35938	167.18105	178.2121	149.92604	155.99257	156.55312	187.44275	151.43378	153.90283	114.73234	137.20294	124.71271	143.02705	161.32497	166.92657	140.68608	161.31949	156.4289	145.1455	187.11687	174.20074	168.4922	177.03862	182.48409	164.0839	176.3747	175.0946	202.62306	158.96458	183.1798	153.04732	161.43214	183.86345	201.07503	155.83731	198.44623
343	168.22578	200.60913	176.88684	202.04576	177.78227	217.92957	185.28093	183.72212	187.90349	206.14018	200.00392	180.09717	200.50826	203.31425	171.24324	179.92012	203.9052	176.55916	184.11101	158.5801	156.89267	167.15265	169.69955	167.44023	181.364	147.61252	210.48293	173.32227	194.14995	163.10718	170.50775	144.64073	154.55998	174.98436	154.3985	159.2053	150.25426	176.24165	190.86603	160.33	187.22902	183.8337	165.7783	206.32703	181.10248	201.99025	166.88696	202.58917	192.0136
344	171.65845	186.55562	190.81049	181.77464	163.11594	167.0371	145.83717	213.52827	214.91237	181.65483	176.68787	184.30305	227.62529	193.07031	170.71228	165.47746	181.5722	184.4544	184.0979	159.28607	176.01038	231.21828	184.53871	165.26555	161.86305	170.39885	224.1922	153.8601	185.24463	155.07112	144.79268	187.17491	162.14629	195.87422	163.3404	191.27307	144.31647	156.01707	165.36461	171.3813	185.58685	169.9434	216.34355	159.79744	174.6117	201.28505	210.70784	182.18663	158.32904
345	173.08592	174.52919	170.7107	205.80031	190.16681	157.75323	193.86206	126.95401	162.65746	172.95195	173.62273	187.02275	165.25804	170.32127	152.8849	181.49385	169.70699	194.32198	152.10716	174.50336	174.90363	158.21228	196.50134	144.54347	190.80894	171.98273	166.38292	158.75543	135.94621	153.29561	138.01079	171.81299	193.30406	149.45543	138.25139	155.83456	150.5577	174.1486	121.88004	185.4549	192.84132	165.30624	180.7733	187.63042	188.00787	177.63428	141.70674	178.14745	173.83832
346	147.54869	144.85747	134.80647	141.35585	182.31596	143.65508	134.23582	172.15385	149.72026	136.85255	139.41527	140.67021	170.94829	150.24583	118.70083	159.59648	162.5786	124.94806	140.8007	150.14552	145.25009	150.60303	140.05974	154.39282	138.5636	147.30501	125.08816	146.83621	164.29112	152.16544	138.08319	164.75786	145.22987	156.89038	133.37317	180.69383	146.45659	122.345924	121.281494	163.65874	159.12175	120.284996	126.45168	132.98753	174.1545	138.59001	123.899284	126.3897	166.8305
347	231.92358	242.95172	216.96736	181.44179	197.82417	202.91304	195.04553	219.76543	213.21309	203.86916	177.31267	253.29388	218.99817	221.04414	199.82239	220.49945	262.97342	171.40034	255.73894	216.84502	223.63881	198.49974	216.42168	208.17381	162.84111	193.12325	205.34856	196.57129	179.60097	215.08142	227.13293	201.06438	231.2863	175.37193	192.62695	133.69691	184.92097	231.47276	192.30602	176.88324	242.3988	221.82373	218.16948	204.35545	210.79732	227.81938	203.08789	186.94026	215.29823
348	134.2898	179.08232	172.1974	147.70567	182.39812	156.59814	119.839355	167.85638	144.34126	161.36774	108.00214	164.33218	152.52449	153.05861	158.71028	129.61533	140.22884	148.77544	160.86182	162.44653	134.94264	130.59167	89.87632	153.69661	146.56522	157.06125	138.60269	152.28986	124.79029	129.61969	126.84067	198.35674	182.85545	168.09633	158.2741	134.783	144.14885	113.441345	130.4692	120.10323	175.52675	169.66096	158.32591	185.26152	158.48405	144.13945	157.67775	158.22816	138.46434
349	158.07483	150.09415	141.02278	161.72571	103.98691	172.5046	158.19101	202.02167	201.89867	190.26501	178.2192	115.35	186.9965	166.08766	172.81758	180.09883	167.99199	196.43916	188.85571	185.64105	141.83678	148.23277	164.46971	183.00136	177.28114	138.6631	207.25468	193.63899	213.03847	155.122	164.85983	170.3502	175.55995	161.47208	179.72359	139.28365	175.43115	209.45203	163.43254	191.14864	191.95442	181.00554	150.37761	206.8525	194.97026	165.2581	180.04701	216.70483	181.68379
350	115.29807	156.24321	102.50747	136.45683	217.55005	138.73692	157.0898	137.223	121.79316	185.00354	143.09602	148.76086	128.52245	172.77895	138.33308	122.57267	163.48207	140.48994	162.96974	140.81409	159.68918	125.68333	129.26729	152.6758	140.85503	93.01276	103.80262	138.95482	68.300545	116.24024	81.969	155.57141	100.13504	142.98933	118.88871	145.9296	116.01063	165.73322	116.48706	142.59541	75.58115	137.31975	140.00615	123.27311	160.66714	159.77916	124.56213	169.56035	133.82622
352	143.46863	139.57784	139.35013	168.04144	127.72628	189.84319	162.3347	147.79907	163.21712	118.892784	117.61838	133.81671	153.73409	137.4865	171.32137	177.74792	176.08179	183.29399	179.92847	231.10101	160.12683	173.14154	149.22845	154.68266	127.41876	166.40015	169.06563	192.12144	183.45808	162.48643	169.04836	162.67603	185.54498	183.27345	193.36711	162.72014	170.5703	162.91147	180.47762	175.48486	148.23155	138.76637	161.27357	167.17105	127.59744	166.31566	163.18849	172.88625	158.06363
353	184.01768	207.91914	195.12164	215.82617	249.31944	223.44054	250.70715	190.90613	200.10994	172.22649	226.493	189.31837	200.99109	222.17406	193.59071	177.71358	215.63727	190.80995	206.06062	205.72408	177.25305	179.40727	177.88545	137.60551	196.76424	221.90001	194.85603	225.1173	210.52533	207.85579	248.80426	228.0486	211.9904	239.8758	178.04773	176.57959	217.51312	182.75267	204.30074	179.07196	207.9872	187.89394	206.8983	215.02742	246.1988	195.74524	224.1591	212.87837	231.1457
354	140.28644	168.00673	192.60692	134.72717	160.03815	158.07225	189.58882	178.82654	137.11876	176.62573	171.26408	157.69447	172.24077	177.98442	169.25829	147.35655	168.97672	127.806725	135.94966	163.44641	142.31667	171.24066	138.01337	197.31433	171.46411	141.20978	180.23633	164.09924	129.09724	147.53542	149.4691	167.48474	161.26393	132.21939	138.78741	166.52193	135.38167	163.45958	135.52092	141.5645	175.023	182.16943	163.16951	168.22372	180.92346	156.72354	178.93687	180.76033	167.89944
355	185.72859	165.63826	159.64104	194.53271	144.24901	176.75122	169.30983	197.41943	171.91411	204.22247	191.81633	144.01959	193.9381	188.20886	152.37144	193.38643	209.28581	153.56865	177.12976	158.63512	179.86559	161.33205	147.35907	185.51129	137.88304	150.06128	153.30498	117.21701	192.55342	193.0551	120.86633	180.11688	159.10081	189.12122	172.8719	155.72942	183.09904	168.73476	178.83565	120.90857	205.71043	161.2135	153.49055	190.80817	170.71985	162.69472	202.05635	200.98462	155.96547
356	143.24643	142.88039	141.6614	135.53877	147.56654	144.31625	145.31667	137.40663	144.84387	155.1715	148.02603	145.28172	157.02579	154.33064	145.69756	145.10057	164.83218	148.4735	155.11894	145.96494	164.95052	144.26973	146.3661	142.74821	154.63155	142.3769	145.20659	138.32338	148.52937	143.58636	145.62039	148.80183	146.94788	148.76375	145.41867	135.22853	146.51425	151.44366	146.91531	144.7895	165.81877	148.83852	148.26358	148.19243	158.34447	145.81236	143.79787	149.8736	149.84253
357	196.28435	140.37657	162.26295	159.57033	102.222664	139.89122	160.81544	143.19708	120.88021	145.5418	83.26173	149.34407	136.74391	104.18513	120.74168	172.80913	115.10908	156.12845	158.29213	175.158	135.34918	111.69686	156.68196	190.43085	142.24251	199.76009	179.22429	147.10341	133.26208	157.41063	196.6833	138.57301	190.00557	202.34552	174.5257	126.2571	129.28877	213.86086	110.32963	167.09833	181.75182	105.63303	156.56242	167.38092	202.36115	130.21162	163.2348	201.21278	151.67992
358	178.47505	144.8446	166.41615	91.90808	138.15948	182.9865	157.88063	175.56548	172.13176	166.54547	173.78673	175.95625	151.16849	184.77419	199.49739	176.20337	140.82912	160.00357	158.52672	169.04549	205.43005	137.34315	127.29156	181.4848	181.4525	159.96092	190.82057	203.13857	180.84477	172.43327	195.62292	108.3189	175.09978	167.70062	162.7679	176.4482	192.56134	170.10983	166.83769	146.96692	174.8755	168.04582	186.04407	182.25073	88.48776	168.51337	181.62563	181.87914	160.11479
359	140.421	129.21294	159.3239	159.25342	145.23189	150.25534	144.08287	138.65887	148.39873	149.43553	157.47263	155.02017	147.7676	136.42134	138.19508	137.33678	148.83546	132.8968	153.5949	117.89319	135.14113	145.36095	145.0967	175.86488	167.78517	195.03978	168.01039	138.16406	139.38788	130.95192	145.98111	169.64206	160.8665	147.77168	138.78087	142.75111	190.54536	162.46509	155.7658	151.6748	149.90848	147.4728	141.28554	115.57618	157.05412	176.05878	144.28952	155.03333	152.2887
360	154.83751	169.48088	160.83194	161.42891	146.10661	183.18184	186.066	139.5803	178.8601	202.15558	174.10683	189.02478	164.6966	192.70312	178.77016	195.3278	166.14345	213.31596	185.44585	153.44313	165.52693	155.7181	182.38287	186.91325	160.76768	184.25294	203.36937	158.07683	158.11609	184.57155	193.76836	162.2515	167.56898	184.06433	177.0293	234.82524	169.49571	195.02684	195.84724	157.92336	179.68169	211.67218	186.89775	161.5793	153.8345	197.05084	223.5577	168.69652	182.97029
361	162.0499	184.53792	169.90988	227.56982	175.15553	197.49828	198.1021	196.7924	170.96284	187.01288	201.03963	162.03154	159.70583	169.50726	160.41447	162.152	168.49161	196.2649	182.1386	152.79924	170.17654	176.35284	175.64388	152.8306	181.6686	166.99669	157.18571	183.68376	166.67455	160.71722	168.33601	179.65877	191.6742	191.07092	155.25078	157.76326	161.3919	206.30818	170.38155	178.17987	195.33662	180.41223	179.49162	169.3492	184.37642	138.85347	184.43904	211.72972	189.58076
362	150.66078	144.83751	167.32617	151.05835	159.66652	171.6823	152.4061	132.95732	157.37294	136.87134	164.22679	166.01099	151.21846	148.04065	150.64977	150.61946	137.76756	149.41838	147.71252	146.60995	162.45427	193.771	184.66838	169.54547	164.80083	146.93225	145.99321	154.3799	138.0901	154.113	141.25899	173.14503	137.78929	152.83789	145.56602	123.0087	148.46022	165.09906	151.91917	133.18501	128.1758	152.39716	157.26463	155.03673	123.23716	150.8565	138.38821	76.1169	135.53458
364	142.97406	160.04857	150.24937	152.89105	131.63493	114.66311	126.86298	166.77023	141.4825	145.61119	136.04831	139.92226	148.84033	153.72514	106.98472	125.34604	153.61201	168.34668	147.09279	150.69624	156.0102	144.87416	147.9525	148.60071	162.83714	158.30672	164.54616	151.08492	175.67229	174.67397	147.30641	156.90953	161.18982	155.64082	122.90707	147.30814	137.11314	141.74278	143.41263	130.81714	147.13573	149.50308	150.11594	124.71106	151.99126	150.7838	106.92332	129.79915	143.43962
365	169.53583	161.3632	171.36145	161.59288	164.11205	196.56355	194.00859	169.51363	195.32649	161.15356	180.67763	150.65428	166.93301	187.01062	178.50224	184.69196	179.32782	153.6967	155.44368	178.78413	175.01936	176.6131	173.66582	188.93614	172.82063	177.61975	172.65312	177.16534	163.51477	167.20001	162.58232	183.56409	158.16273	168.9935	223.37	196.33649	191.23413	184.97758	191.32996	164.91388	168.89282	183.85594	185.12914	161.92952	153.29823	177.90472	205.25537	170.94853	195.69044
366	142.73833	168.18365	154.57861	174.29681	137.49326	145.15761	145.00398	162.41919	138.44247	139.05829	164.40923	155.05885	139.28108	145.89171	143.01686	154.04933	162.43767	155.01472	148.0916	168.881	155.60524	188.42937	166.47905	169.01044	175.89001	176.89299	141.33952	193.34265	176.57823	149.4977	135.45262	149.15193	158.70233	148.04208	143.57307	167.41386	149.78716	156.51945	203.86975	188.75655	191.72523	184.87743	196.01697	209.24794	195.48975	196.41939	179.70348	174.34923	177.19344
367	196.6569	164.2885	184.37376	187.3653	215.12389	219.07909	180.2146	131.8172	175.17134	199.02458	192.96404	192.24915	138.6634	193.11198	205.58069	194.94788	217.59985	206.01439	210.83968	186.08934	214.17493	180.13475	188.72472	209.13878	215.46313	208.14746	210.86333	193.73012	183.66164	247.5747	150.23427	147.88486	222.4422	197.4954	169.05815	230.08022	223.69524	192.5227	192.1626	205.33264	214.55049	200.4159	200.1031	216.47145	207.1805	224.39587	196.15804	186.02092	207.46776
368	180.92073	206.44966	196.00127	171.23364	182.83958	177.8791	173.12624	182.60701	176.1451	214.15007	209.89803	199.02783	224.973	194.36772	178.29362	190.51497	215.43279	218.17659	218.6274	162.66187	189.43616	187.20009	190.7725	199.24663	172.04549	178.78394	190.07271	144.55049	197.38509	183.29231	162.90747	175.53557	161.95169	173.91154	210.15996	212.07674	202.62749	215.80305	186.88904	221.89264	164.50993	193.70036	168.81693	147.6139	197.63417	192.69478	211.6603	188.07344	181.11855
369	151.92815	181.47778	147.1775	186.20528	146.17159	163.45076	167.634	159.91939	150.21626	148.84676	145.52423	168.30919	143.45573	141.19708	135.07751	151.79341	130.03818	162.22945	139.4128	142.8655	168.00813	143.68954	155.89565	106.54513	140.89111	140.25478	172.81891	155.6887	152.20369	175.2802	139.64372	128.82193	108.71267	160.23094	142.90721	123.38236	151.23552	57.43825	150.30391	176.4954	163.8554	146.81981	181.50606	165.93533	172.35164	98.12012	161.26715	164.98225	180.91881
370	239.27948	192.88104	196.85213	228.83563	219.69621	215.64873	198.54333	197.2209	199.21545	210.9126	185.82176	187.36244	232.78326	195.09875	227.247	198.25969	203.14912	192.11632	174.7712	197.1805	237.91536	188.89986	196.3975	214.60645	231.6671	176.78777	207.14307	208.3184	221.83513	186.53186	199.83012	227.30074	228.66426	213.4342	225.37175	221.2029	202.67104	191.62233	220.06203	183.90576	200.22917	246.55412	223.84723	203.79924	190.37047	220.72716	229.79443	198.13861	197.96582
371	195.3136	164.86461	166.1609	171.36328	184.6203	163.94032	168.48283	156.91368	182.18323	201.73828	186.21709	203.77434	130.36717	172.60057	174.18987	180.00903	178.35878	167.95409	168.52814	179.54248	172.54927	137.83311	138.11421	183.76843	189.41951	165.48523	195.31758	190.57355	172.2206	160.51796	182.72174	182.49956	162.09798	162.66963	194.52101	163.25914	145.98488	153.01988	164.79967	158.36766	169.54868	169.0767	183.55452	175.62102	184.7867	143.71039	183.90997	178.27605	172.9286
372	158.41078	151.33728	155.38896	180.5074	158.1783	156.83672	187.23158	166.43535	144.62445	165.42432	206.8842	165.08386	150.94588	121.42231	185.69225	175.65282	161.30637	178.88106	115.824165	166.70973	156.01463	190.7642	153.95056	140.30202	154.7612	195.7769	171.71333	172.46065	153.12917	171.31299	156.47247	182.34349	194.83525	153.92647	163.7372	172.36177	189.61314	177.77252	180.4139	148.88768	133.36751	171.3043	181.88213	176.50374	175.57637	152.37532	145.54631	187.52806	150.67732
374	129.89314	148.85083	120.348595	130.5622	138.72942	164.87128	160.48305	145.49146	132.45013	156.63176	140.30336	167.09023	136.17206	158.53288	154.25404	130.20683	132.046	151.38678	145.2588	153.56909	137.57137	146.0112	140.33153	139.2287	121.7081	125.189026	132.72627	152.03117	159.80367	147.81114	132.6245	138.91783	147.5072	149.50891	96.9979	152.3922	155.34068	137.78981	134.06075	144.71455	154.98387	146.4717	160.9796	144.37047	150.59822	159.0631	130.23691	116.23547	157.08937
375	114.69463	56.228714	137.021	145.36366	132.90727	152.79512	122.727806	116.43091	129.70961	47.67094	133.7191	130.73822	155.5756	148.24199	56.67027	138.71216	151.4983	151.8907	117.13681	145.99577	159.58247	131.63333	142.75047	167.46304	195.20613	173.7929	212.28407	143.54967	154.2667	170.57509	142.37547	134.63165	158.57878	133.20477	149.64723	131.18301	129.06291	137.4113	175.44429	156.60916	112.842445	87.423256	35.732727	164.2969	165.43346	141.44933	166.62263	139.8506	157.47557
376	104.97117	129.73204	134.89171	111.970345	135.28056	153.82457	172.54524	162.97885	178.68956	116.24701	166.72455	251.58388	199.09465	207.20221	117.61648	104.37882	100.87165	151.81012	169.36378	155.17079	162.25063	157.68115	166.46071	173.53761	141.83693	170.37584	153.16048	180.08984	165.90016	217.67578	150.04543	152.2767	173.59865	174.18916	146.35603	153.17686	159.0564	161.3072	143.12593	156.86064	169.83826	142.58705	176.42479	147.00766	140.55779	157.43501	167.06482	160.82146	167.4816
378	129.91524	163.33766	159.73439	153.62152	126.83313	151.17465	148.38554	154.52623	154.57741	140.42528	134.52646	143.28737	135.16133	127.785095	125.32776	129.82251	122.180016	179.12268	178.45506	221.20723	195.48738	196.62822	189.65904	172.82558	148.31926	199.1573	190.57414	185.1527	178.70715	197.44832	202.21431	169.00293	196.32434	251.58	199.80916	218.02913	218.17554	213.94563	182.22046	236.96057	179.32909	207.37437	188.68877	231.38733	199.9936	183.38829	222.50179	196.63362	224.72443
379	240.80544	225.57735	194.85982	216.72945	241.21358	218.68077	247.83089	210.27074	205.04399	201.59764	252.7057	234.8636	213.66711	294.5659	209.55888	250.9391	237.8832	220.48247	204.045	234.95815	232.07153	225.65027	245.01247	223.92632	214.92168	220.47949	191.19965	211.53108	261.12027	232.50293	227.79436	208.76538	268.6434	205.29097	241.22136	210.33551	227.53815	231.38774	228.96028	228.59424	222.028	201.63118	210.62224	209.31233	287.63345	230.79028	276.75308	241.45122	224.64091
380	179.80574	166.68425	152.9824	165.23766	189.27795	147.55144	157.00049	182.73393	184.59154	137.28075	172.27254	190.15889	198.28265	165.1189	208.11028	125.83069	135.71504	156.22964	193.66252	195.62212	124.526146	164.95772	141.73991	176.3709	144.23628	205.37267	170.4191	180.15297	134.63737	184.01247	183.86235	227.20885	115.44344	151.68439	177.32843	202.03291	145.87474	181.44325	191.93794	177.4764	115.43473	158.34229	182.8419	197.72285	151.74315	168.21783	184.1153	131.90474	137.63776
381	100.77938	148.36737	123.20675	121.243866	153.905	147.35118	190.47737	130.17053	167.44151	168.18169	139.76624	132.02263	124.407814	104.547356	107.19452	109.48664	108.03152	186.14317	124.08976	131.16765	137.00638	131.94696	124.98307	96.04047	97.26528	128.28181	158.9008	180.37953	214.8492	174.97374	186.48895	192.24597	216.93425	158.13234	228.8171	168.01924	137.50816	201.25134	165.4186	169.31596	195.30713	163.7925	148.07442	222.51843	182.90681	165.31316	184.38745	196.88445	176.75525
383	224.21419	233.49812	187.37988	216.16148	163.26698	160.14345	227.28535	214.17485	200.6543	168.01765	164.92865	143.79347	138.66106	134.41385	134.16386	133.97574	139.2671	210.08415	197.39107	198.14262	197.46822	215.3881	215.0363	220.25188	206.15765	195.58936	199.11145	215.82695	188.04118	208.57747	185.50826	184.03438	199.82942	171.2624	169.45607	237.56917	196.04561	200.51976	191.41528	223.55498	200.36897	210.26013	203.23706	192.20879	199.56177	212.35162	210.2072	169.67662	169.43483
384	108.53784	103.03497	128.80202	131.34605	118.90881	119.10131	85.9723	95.49345	125.78164	147.04506	141.03355	94.83646	113.05912	118.84049	134.07819	134.45918	169.90562	122.06959	106.86863	123.65698	132.16376	119.387245	126.40313	98.7757	87.942924	130.16124	131.89796	150.46631	100.87445	115.79822	115.15714	134.19194	123.8067	143.36763	119.124565	106.06422	124.44286	129.50563	119.09641	141.26257	135.54018	98.75632	129.35092	143.1078	138.77272	131.52519	136.09535	170.55309	147.84581
386	176.24792	173.57018	203.6617	169.75352	204.12134	178.55103	178.69585	178.11726	189.16963	185.95721	190.49342	190.74132	196.12178	169.74898	168.11253	181.82214	185.75221	202.34969	157.06642	201.44684	209.34282	153.17862	230.88243	203.1938	154.73555	174.60213	175.05739	153.58794	147.45984	133.87642	142.9645	159.04402	124.75498	187.33472	170.58362	174.5229	168.90593	176.45056	154.49216	166.34734	143.0821	144.05188	148.21715	125.6173	149.39317	179.71446	153.96384	150.84831	128.76952
387	168.45842	179.00609	191.68666	190.38293	188.49065	177.74953	182.82251	167.75645	181.12984	166.66594	154.65547	206.46857	145.94057	107.72463	137.71985	170.63217	169.99855	149.55037	119.164185	115.92463	101.32239	128.80086	114.59373	128.6034	137.68172	91.631905	146.05827	146.85008	164.33058	160.81525	159.68254	108.43738	114.94337	109.350624	136.42786	117.12307	132.53114	124.52102	133.94588	166.85455	150.5074	170.72871	110.967834	110.4491	102.50762	127.43313	114.972626	124.28591	135.48012
390	177.92958	159.62726	136.3634	153.37733	156.17917	143.27232	196.94814	169.6284	175.9593	171.51509	154.77829	158.02466	178.92192	155.95844	142.84142	163.50134	161.57025	123.90609	150.7924	155.63347	146.16003	175.76753	168.70839	144.08777	165.59564	165.47084	160.23363	150.53764	155.10341	123.18738	160.03815	169.99648	165.53798	166.91121	136.29683	124.71624	153.69946	142.16846	130.05713	142.05766	131.44257	130.23431	116.90409	140.12468	138.35596	121.96853	127.19541	146.73941	135.27834
391	146.65642	170.14989	148.82909	114.107574	164.51233	131.0429	139.55873	107.8186	141.67682	143.6876	133.71278	156.78993	153.76743	160.01686	145.44865	116.15827	145.70596	102.746155	128.39832	139.97961	163.5501	168.98827	147.2588	134.91191	116.919304	142.71771	160.47845	135.37457	144.65186	135.37488	107.77378	154.87672	123.251366	143.09955	155.84828	89.77981	130.74535	96.78503	136.69482	97.249054	135.06836	79.575775	120.6157	144.1893	157.32607	149.73276	154.39937	137.83615	164.14098
392	168.52208	163.81737	168.51819	185.1023	183.81572	202.44518	143.0591	144.57495	156.70728	174.9851	106.63703	135.14468	127.09661	156.14165	155.41931	159.05476	172.21521	150.53252	131.40118	166.3698	174.28157	175.75935	147.57518	172.43993	106.757256	152.91145	182.92845	142.72717	186.02711	136.89897	168.09868	191.56743	154.99301	183.28462	147.36427	155.42604	117.70959	148.44904	155.11781	160.45427	161.67506	127.22928	141.94127	179.04956	170.41469	163.39552	146.5772	176.2668	93.26666
393	109.9237	148.08556	208.96265	165.95319	144.48076	186.86775	189.17358	134.59467	120.21201	136.34576	152.90254	95.30859	130.83076	159.61507	183.26338	178.37404	195.96867	151.56517	100.474785	170.47711	164.3413	164.23291	149.98082	139.49052	175.35541	176.82448	92.89831	163.31639	150.91054	77.75936	137.68256	124.1144	146.54938	131.21812	136.24426	89.714745	150.04495	127.921425	118.1659	101.23285	0.5481059	135.30463	162.35297	156.2159	109.26159	145.64394	115.08334	122.85165	121.42758
395	68.019775	116.03771	105.52435	114.535	69.08068	80.02619	111.48487	137.47206	96.03651	121.460335	83.936775	69.01962	125.04565	120.62097	130.96832	62.690536	71.144	83.10695	188.86401	201.75378	208.99011	195.34285	92.23478	42.5339	14.117631	-15.424979	-4.7640495	27.2662	94.26953	167.53748	213.41313	210.43916	198.75586	211.61719	190.33821	172.4228	128.47768	187.79456	188.70955	233.81725	212.20662	203.55641	96.35552	108.75129	106.159874	95.5224	203.48804	124.551125	99.3833
397	147.39673	115.80019	138.29295	136.48152	133.69527	163.81026	131.89174	115.33478	150.99327	147.80147	144.34691	131.82414	188.22981	134.91121	116.85873	121.76376	107.46389	168.33794	113.6334	173.06471	135.0497	118.43694	146.45244	143.60655	154.05928	144.55824	140.08466	142.67958	154.06245	153.40373	171.21437	137.90547	157.25702	136.92303	127.07379	163.40361	127.82604	163.68579	147.40407	75.61917	134.52989	140.42632	182.02861	160.59729	158.05943	200.71063	117.494545	175.06581	163.64613
399	155.86777	159.48863	151.74701	129.54927	123.71011	143.84166	146.04228	149.53099	142.69035	150.99843	153.42607	136.85313	141.69917	160.87715	141.75548	156.38127	139.08072	139.25954	119.6224	137.96098	133.77512	153.46791	153.2628	133.4389	139.16542	138.82916	124.472404	130.77892	132.85196	145.88216	141.7842	138.52003	145.31996	138.89272	118.81431	100.29841	105.24119	121.053185	133.90489	127.18345	143.04451	103.17701	125.732605	138.08841	135.1312	146.42769	154.80157	157.08548	143.30571
400	221.21765	157.19301	184.9093	212.69629	161.39146	192.19202	192.89363	165.84846	155.13957	192.8814	215.69873	180.88512	158.20946	199.48824	147.2231	181.93555	183.4293	101.89426	125.49465	136.64671	156.4846	131.86449	162.43086	130.64722	118.42676	125.14364	120.75989	95.38624	99.38871	133.33913	132.30667	164.5713	139.29814	147.09758	112.31841	89.4484	117.9062	102.39756	120.77905	149.8684	168.37225	148.51343	138.07123	133.82487	120.4324	103.87759	84.19375	93.83578	120.06924
401	179.6339	159.7311	161.95375	148.76967	183.4074	217.40979	166.72057	125.002174	166.61809	158.74678	162.50482	190.04951	159.20752	127.069855	138.0425	143.17409	166.39745	149.1242	144.26971	158.6929	137.51015	148.62807	199.13924	134.38899	131.83739	135.25984	112.26365	158.5654	137.38481	135.2559	187.15364	150.14442	142.91617	146.10538	134.49377	125.87502	149.20235	113.92599	142.98012	136.14937	132.57654	141.62462	119.104034	107.2312	125.411224	150.75768	132.62541	139.19167	117.35816
402	178.92232	169.29364	171.16357	142.27708	149.51686	132.06792	124.03805	108.81016	140.92073	166.1162	140.51488	147.59952	165.63902	201.76668	192.44331	193.58516	241.4835	151.52098	112.867	112.70394	107.151085	117.39457	161.4259	175.4184	182.84216	203.8075	190.05211	188.15283	225.70453	205.66174	113.08233	120.35189	103.62054	72.15388	96.043205	105.41879	120.62127	154.1078	168.11746	197.09004	152.7784	166.68034	203.61719	213.48103	170.95607	171.76595	138.33522	202.86598	163.38179
403	192.4281	206.4233	220.17317	215.2008	214.92908	186.45927	193.61491	210.49275	176.28624	199.09883	218.36156	196.51888	216.80254	219.41878	182.71129	198.80981	192.8835	212.87215	193.95982	168.01884	176.752	179.80078	188.79234	222.44954	222.52122	205.813	208.09937	185.378	170.30693	200.85762	187.06213	211.41777	175.66809	216.77144	201.00758	188.32703	190.12944	208.59846	192.96342	199.98657	198.13164	231.37459	173.54097	155.15915	174.58116	181.62248	178.02051	181.47533	163.38011
404	100.07583	105.150475	71.49347	136.3249	85.398834	145.99097	118.80906	148.61436	48.81125	132.68987	140.99147	5.395466	29.07992	21.139492	92.00757	135.76976	107.31657	140.80434	99.36105	89.38192	114.98828	75.74897	135.6515	97.022194	149.51366	121.57894	160.81474	157.94191	158.09358	126.59341	35.552536	10.9951105	-3.0768738	65.22221	99.88855	112.420715	145.3383	67.19689	133.88826	119.45228	103.8226	130.03036	91.55459	137.08192	135.10548	127.6629	155.5071	134.68782	142.48503
405	101.5203	115.211205	111.62418	123.14503	131.04903	107.88465	121.4563	124.31311	129.99477	129.73938	133.54724	139.78291	129.16875	87.08065	134.45912	131.02202	137.75075	130.70982	91.14535	117.076294	107.23325	131.9958	122.271904	135.33372	96.007355	125.88824	108.968285	104.12992	100.655334	101.719055	93.75299	102.80239	130.77873	162.3853	166.23305	126.093925	106.732056	94.65604	144.30113	141.76358	173.45837	120.19869	108.90725	142.63718	139.21922	155.22426	154.7623	124.53296	90.04568
406	137.96498	125.048035	128.26343	129.55754	132.84554	134.07909	133.11353	120.42352	118.16047	130.73152	129.8637	127.50057	126.91061	136.58534	127.97335	112.36801	147.96834	135.60164	130.49315	126.5048	123.47715	158.90404	163.57811	146.99127	158.80968	119.03466	134.21051	137.64734	119.88337	74.073204	167.38434	141.55084	122.023476	122.93667	133.62354	132.31935	135.72264	128.53413	155.37964	106.41217	139.26173	149.54759	124.038086	101.89596	135.29915	118.91736	100.51821	143.90411	157.66394
407	154.07878	139.2579	164.79817	147.06212	159.55763	129.07947	178.6021	137.95784	163.54027	179.29724	146.44934	111.12744	154.49939	161.89915	172.1613	164.3055	164.00157	162.5212	171.75098	146.98619	149.49553	132.31647	169.38222	139.7238	145.22667	199.04451	172.55208	129.22652	144.14806	156.94579	181.32576	169.73453	152.23276	138.35133	170.77742	141.1595	166.58064	129.32132	144.1359	137.94286	157.96437	135.95412	127.18689	72.78289	202.54486	144.36305	160.4756	130.88072	142.82848
408	169.04582	158.8924	176.37158	172.20564	173.99284	171.4543	183.84093	175.85144	174.32753	158.68912	162.19095	118.9705	161.35417	149.14514	152.32698	154.47517	145.50388	161.27551	165.17229	174.53032	166.02837	164.16548	152.82263	164.8806	161.76297	112.93516	108.12783	126.065125	139.55284	121.489784	152.62186	130.93622	130.54076	143.45705	148.62453	167.91559	145.93068	132.04475	142.92537	172.21596	146.2748	118.6767	141.96635	124.51894	144.75368	127.28259	126.42806	144.39308	132.29543
410	180.96062	173.29242	154.66345	164.41719	131.98622	158.08969	160.70082	156.20442	204.1717	171.35918	175.69075	159.10867	131.06656	160.38707	177.36336	145.60106	203.94023	196.16258	195.26192	171.3283	176.33318	148.69518	163.32149	191.49573	144.54848	177.11018	176.65819	198.77235	179.00543	165.86713	197.90991	195.79362	166.45717	142.06288	167.36221	197.30247	154.50754	158.44817	198.88094	135.05132	175.07329	153.92949	121.428894	154.6884	167.26436	147.19044	184.90556	171.04333	131.7359
415	99.5881	149.20586	131.77773	86.45855	195.78223	159.65352	141.73338	137.57137	123.56647	91.3585	148.16658	119.404175	158.29494	142.60957	113.655235	98.9022	90.94863	167.59593	148.45944	137.76337	130.48677	176.7843	129.50148	147.4647	148.01985	140.7691	131.20732	87.37073	180.79625	150.5255	143.23967	165.99712	116.753136	72.34693	96.52841	102.5953	133.28693	125.65509	124.93616	66.73672	139.08348	110.05288	125.12443	159.15878	125.75898	160.905	113.52206	141.89415	144.6473
416	137.865	142.6297	160.38649	155.76685	133.97371	117.15088	134.1095	160.71889	150.45116	147.3897	146.52507	153.63927	146.4475	147.96355	144.63274	152.43126	141.0886	148.67625	147.70647	137.8188	122.81913	132.26567	140.68727	144.96205	112.88779	145.52263	179.85847	137.70525	131.00734	153.87032	149.61368	140.06175	150.04018	138.72704	133.38023	129.0528	133.48123	140.90489	138.82658	108.48769	117.39719	149.71065	162.84364	152.163	151.45161	152.31227	138.39691	140.20586	134.99347
419	183.77008	198.32301	173.00612	163.3103	185.93866	187.41039	179.27724	180.01363	244.9483	232.74187	213.55739	240.08287	205.26733	196.79443	202.77892	187.7241	240.68492	244.62679	190.98979	213.50548	203.17334	246.16997	199.36523	231.89629	191.13506	260.45523	222.20374	246.67757	219.20728	199.10103	188.61607	202.94147	186.00621	185.54448	197.57637	176.92723	176.81282	215.99065	226.10655	240.30225	215.79993	206.59993	246.70448	201.09795	224.35706	213.10661	209.45189	237.14561	230.66597
420	239.69011	115.802246	148.67244	68.28617	70.12772	204.47028	199.24605	128.72716	134.89844	105.378654	81.44995	34.054768	84.91247	74.37852	237.4394	212.4948	205.6067	98.130585	106.38397	64.32812	75.6321	211.1866	162.08784	52.615997	173.60735	106.53831	69.20403	90.61704	94.717125	212.1322	193.75085	201.1452	216.56242	115.05743	184.32835	62.56343	73.507256	182.31065	200.68626	76.997406	220.72487	74.78846	60.881397	18.79119	75.60804	100.87909	205.3737	203.7725	81.28488
422	166.41934	158.25533	166.51996	138.49207	145.2249	232.84045	209.35321	184.31038	181.02998	178.99117	188.68062	165.56044	210.43848	159.04886	174.77785	202.9574	218.4854	198.48442	210.69395	213.16441	205.2194	184.68886	200.20204	181.64607	158.60938	205.88725	182.90826	158.42567	167.8221	155.64214	136.15329	211.27205	224.16756	221.5355	184.77966	200.01668	183.13135	180.48317	208.7242	214.7383	218.10632	239.75005	220.08429	226.99907	202.26447	206.74858	240.96172	203.26945	184.74341
423	184.16077	155.02785	195.49202	202.3368	144.21391	134.77962	145.96663	138.97899	179.39464	141.82663	181.31415	179.1286	131.23175	173.49141	178.92102	149.61566	124.29462	137.38564	151.24065	179.10242	182.77797	179.54024	156.53192	149.45921	164.0622	143.89285	128.00981	118.41889	149.4908	164.85313	178.86462	160.32042	154.75319	157.68292	141.86992	140.34448	144.77177	131.62575	149.8769	154.04085	155.34981	180.1231	149.77802	149.03267	121.883606	172.86293	164.5233	134.4306	134.79953
425	109.37671	120.24395	142.304	122.92222	130.0637	120.650085	125.21036	123.0861	118.48055	109.06846	98.840904	107.82349	120.8197	105.3231	96.22312	67.08135	77.375015	126.79114	143.70361	147.17827	138.01277	142.35721	138.35385	156.67908	149.904	149.96045	157.7837	152.35732	145.95811	142.79317	141.96353	145.98119	135.11061	149.55656	144.72025	159.46307	167.43095	153.60362	129.5816	146.47397	152.01872	136.99387	128.01337	143.41441	146.42737	141.48161	130.9621	150.06642	153.97688
426	167.27168	147.78633	158.9697	169.714	158.28717	145.36928	167.29048	168.37128	169.60449	156.05646	155.4174	202.9137	174.58955	188.00684	177.36116	187.69049	198.65523	177.64966	169.2369	192.98553	169.39186	187.60292	177.69554	195.39192	201.27686	187.07007	171.56255	192.55019	191.73189	202.87817	192.02696	196.73842	195.0941	187.46606	174.98328	196.92012	177.87996	187.45941	176.76933	191.55998	207.0451	182.38667	167.31566	163.20483	160.11058	155.1405	166.704	177.28935	182.35796
427	111.311806	112.10995	108.88143	109.77706	94.51302	87.84191	98.39078	104.8054	99.86062	104.774414	109.50175	110.90983	103.1272	115.06159	119.66262	118.47012	118.00106	107.76769	112.91287	108.63082	100.146545	106.20371	107.92255	109.054955	105.73298	109.238914	102.66406	103.89462	117.61092	110.639595	113.79911	115.86987	111.286385	108.86539	112.99038	106.22753	109.82428	118.986176	112.357445	109.506165	124.64228	103.388756	113.76691	106.894936	100.63171	100.786865	99.59177	110.24859	111.61075
428	159.4226	159.7407	154.75699	151.20972	152.15846	171.73651	173.93712	159.55812	175.27818	189.17226	154.51344	137.92386	136.19527	-27.010246	117.06638	90.585144	88.85123	152.58195	19.109673	149.90874	-12.773997	158.72122	-88.6103	80.15911	-86.788536	120.8549	61.776016	26.967093	167.27727	168.69374	147.0703	-11.805867	126.61788	167.94902	155.25116	127.2428	172.7459	137.96985	137.67986	159.60966	122.31872	230.4043	135.53046	122.742165	162.93823	119.275734	166.03532	131.56355	122.36746
429	180.57841	216.52876	183.91878	184.23364	224.90576	186.81657	189.13306	189.62476	229.6861	209.0924	229.34459	200.72038	192.73027	169.09338	174.5822	189.80586	183.46277	178.32513	200.42297	254.86922	187.76367	205.22585	183.49504	190.5697	163.63176	187.34154	179.51668	209.70824	187.68138	190.16057	180.51198	192.1593	183.77136	179.71594	180.76555	199.65063	186.37813	182.49034	203.10625	183.98853	192.01904	173.94698	154.33876	168.5266	164.66505	160.84496	187.43108	197.68878	237.14024
430	145.20694	158.40852	146.42502	161.32445	142.09328	164.77219	147.22626	145.25948	205.46907	137.33087	154.71811	173.99825	164.40886	127.358	165.44373	181.53198	151.63283	160.32053	147.25984	189.39587	162.19727	143.83856	148.67816	180.73181	194.86479	167.26686	191.15166	164.61162	165.89851	156.37645	193.54216	151.87013	137.94672	212.74007	180.8337	173.53667	159.32481	170.2858	139.44904	126.84295	140.18707	162.92804	174.44958	207.21825	202.41228	165.66429	184.35237	193.13446	161.24306
431	176.0771	159.3729	163.11116	143.18806	136.21867	188.59131	176.06995	112.431786	186.84111	147.29927	192.53789	168.89378	151.13055	185.99048	197.7867	197.23674	194.6798	122.37506	200.43542	119.76246	168.89114	192.09291	190.36504	136.22087	130.0044	191.41951	172.43633	113.09491	187.96191	85.62191	172.0659	153.526	118.36881	152.47829	125.9085	182.31502	153.56169	133.6819	197.22223	125.2929	121.29877	62.823406	121.398926	132.63074	124.78303	148.36197	164.93222	113.933784	178.03156
432	167.20453	114.21737	189.98015	178.32527	137.92308	119.89022	152.70044	179.80196	136.37701	146.89655	158.33588	157.39091	172.40425	146.04947	126.86393	203.85411	186.03438	185.64496	138.31337	30.254654	146.5224	137.85469	121.19391	137.69295	173.47652	150.98601	128.848	145.32191	110.21746	134.03825	143.54857	133.5221	179.29887	166.20872	96.770386	132.64635	184.21716	109.78455	144.96944	134.67392	130.6374	172.61217	164.56944	118.217476	160.48772	209.68816	121.46646	115.64811	110.303375
435	140.5862	167.14136	146.37254	176.37488	190.07307	146.04405	138.89726	84.09647	151.98578	48.724506	148.09825	85.35958	140.31694	87.40482	121.20812	118.6522	155.14421	142.15578	150.71214	129.46373	176.57324	145.03148	134.22636	122.57604	151.74715	142.25853	124.530396	109.942604	37.934147	140.23784	159.1736	155.98137	125.114204	140.19066	98.49536	167.8411	128.26668	186.3985	142.67735	115.82084	136.13359	138.55476	154.70387	52.8477	-45.20238	-53.487934	-61.183823	-80.74343	-73.30254
436	133.1084	123.16384	152.40636	125.20501	167.58844	151.56929	139.1159	139.72563	131.58687	135.78224	130.34949	127.40531	99.41282	150.08333	152.30518	137.58665	160.32602	137.24397	152.15704	120.126	149.87273	111.56137	140.60057	112.75007	107.24168	122.5148	145.69664	129.71974	143.8791	136.05103	108.75112	136.52228	128.26309	93.69111	120.237526	119.83554	141.97728	126.29572	128.92	122.81115	120.38711	116.42034	169.91805	125.262024	69.48654	111.092186	75.571846	152.95909	129.84981
437	196.05684	160.62885	175.6685	150.4309	168.54756	179.6121	174.39604	160.93747	169.15086	180.7865	170.77618	172.99841	193.30841	184.56953	169.68362	171.41393	165.74011	175.34328	181.24931	166.77011	185.1983	183.75745	181.07721	177.22217	176.3218	177.6748	179.18315	175.1863	178.47356	189.2401	183.49458	174.57317	160.61546	169.96574	187.90997	176.26752	176.67108	201.8491	191.127	188.3424	206.89687	204.559	178.7782	173.86641	190.2586	166.69102	161.44199	158.5591	179.88573
440	178.097	114.48275	202.7806	155.66064	176.61052	173.9699	173.68787	216.06703	110.84991	174.78004	134.99045	161.33537	122.756226	173.60689	100.12322	167.99763	92.16508	182.0153	173.9829	152.18228	189.07216	167.29097	177.6357	165.70045	174.72685	119.01293	181.49226	90.2569	181.12231	105.57755	156.2131	117.65015	110.799355	154.84712	200.25163	188.37984	159.17664	179.69331	111.97815	175.90938	144.58849	145.98845	99.97378	181.15369	127.706154	175.61133	100.778046	155.46442	211.15125
441	145.47379	146.76569	150.23555	146.24669	136.89046	152.79445	135.67519	140.77782	110.26687	161.87755	141.7534	152.87369	158.08586	187.08067	122.43099	152.88448	129.90091	143.25703	137.39104	151.10576	166.17326	160.41997	144.42221	169.07051	142.24278	137.24734	115.52062	124.57731	145.84581	137.80052	163.35782	138.13771	161.15347	132.68312	123.10366	133.80391	155.95111	136.6831	93.89523	133.02155	170.8542	141.78888	155.42357	149.09584	168.58388	142.10614	123.13198	156.35321	144.78712
442	194.51692	217.96094	198.09949	169.91754	195.7008	214.37714	190.59344	218.38728	183.83344	208.46893	196.53503	200.55943	213.77258	205.93336	201.0625	210.23537	197.7791	191.9652	188.31256	191.43925	205.82613	193.04112	197.19234	232.77385	214.08534	166.24617	196.16682	158.82414	165.53032	173.18703	183.69719	169.99701	175.90662	189.29399	202.83495	167.57253	184.03429	179.8227	194.02339	172.20192	168.13832	166.1404	179.54773	170.10658	177.40784	163.6388	177.97588	150.65648	157.29057
444	182.8916	166.25684	175.99245	170.93286	184.67932	190.27199	227.30986	175.05214	189.97478	185.34325	223.04219	213.05025	165.32452	201.51	150.53041	181.20634	166.66951	191.3092	187.29121	166.33578	177.63701	174.52704	167.46439	213.88301	201.79553	189.47498	183.14677	199.46162	189.04372	170.93565	186.47328	169.57423	167.74567	165.7262	190.73546	168.77425	188.63411	179.89209	171.29071	168.62079	197.0271	205.94122	154.65987	160.93634	163.80719	176.4727	183.01018	169.7527	149.64961
445	166.19032	195.71736	181.39624	201.72339	166.7322	180.10986	190.2921	176.52498	151.89397	147.55717	150.6094	214.72148	226.88672	227.93648	197.13745	181.04109	173.3985	169.61726	211.22542	212.20576	173.39482	156.73294	195.6436	153.01218	233.74052	245.20992	196.62622	255.99147	177.55873	193.58545	198.193	203.44893	181.59314	186.20403	200.26465	173.7085	197.73195	197.32874	198.78017	174.9928	155.23116	176.45625	189.85591	220.22874	192.7412	181.67969	165.31319	163.48946	182.90889
448	95.70758	107.5224	131.17015	119.73474	133.88972	153.73517	129.37244	111.97565	128.50124	116.40977	124.722374	138.14742	116.11765	128.41452	110.81915	126.63885	142.20302	145.67418	128.44917	126.94021	74.75231	97.33903	133.48451	138.92747	110.06063	108.39972	126.64764	106.86573	144.54216	140.6649	144.48982	159.23851	194.40202	186.18379	135.6392	142.16084	184.01424	149.93475	149.85611	118.850365	159.1385	184.34863	158.72232	143.93636	165.14221	192.59105	114.71424	141.14497	157.72293
449	188.11176	186.27159	213.76494	208.48169	172.69075	211.64546	224.23454	168.87523	176.01672	182.15791	195.25934	176.82674	174.12956	179.5689	178.28337	178.04053	144.6067	162.14742	167.88844	160.22276	147.39528	146.84071	165.41354	152.15614	143.44016	149.88054	148.9551	138.03914	150.94554	147.04196	140.62057	130.48859	140.74495	131.31241	123.779396	109.38302	128.58722	134.6632	148.16591	136.88477	139.55824	143.72525	136.63734	131.49408	173.27168	135.78369	134.39821	161.6753	143.4635
450	179.51787	223.18665	174.80853	179.6302	228.53142	215.37598	142.17644	163.82678	192.11665	182.57434	207.29106	183.33504	150.75865	146.85924	151.54599	134.03175	134.3636	131.81087	165.1711	130.27496	147.35211	127.84707	131.2558	163.16638	139.74147	129.16609	124.58743	137.75386	127.44717	144.33287	131.8583	127.39269	130.16817	135.81317	128.86589	130.23009	129.57909	136.62099	142.20416	144.60603	147.74393	169.67155	148.54277	160.26614	155.88597	163.4845	159.85149	168.5124	157.63902
451	170.51952	206.59477	216.75648	166.85506	201.00629	205.99635	160.18336	168.58064	211.92297	161.88213	195.25377	221.818	167.42229	173.83301	172.30339	182.216	181.0811	187.53265	166.54417	183.91052	187.94232	163.04333	176.23352	200.93103	177.05583	183.81616	185.06462	169.79588	185.72748	168.25145	155.2759	207.33643	189.02876	153.36963	191.03497	172.828	152.75716	211.09033	178.83305	168.57921	188.51347	164.91835	197.38165	180.12976	164.41037	175.53111	162.9869	184.97716	177.72198
452	157.51851	205.62627	171.49365	170.15599	196.91338	156.67094	182.7671	218.68144	182.47057	171.80476	212.13013	152.45972	186.4502	192.82997	231.79248	184.29942	211.05406	170.16115	177.36092	188.15034	241.65102	235.86104	203.54811	161.98924	179.37056	202.0896	232.52861	178.12427	222.54478	178.86894	198.48853	225.41228	184.71758	210.20976	230.7235	158.09781	185.12836	205.1342	208.09851	188.31679	183.17792	161.74684	206.4179	243.46367	192.3929	211.80602	191.88216	160.27525	196.45186
453	58.356922	109.91807	94.04016	104.90658	189.01636	114.06583	74.10932	120.96963	153.0966	87.29847	96.418465	93.87872	91.46417	75.759346	87.24044	95.43577	137.29338	98.28182	143.52284	176.12212	83.15465	86.343414	113.452515	97.00457	111.02683	133.04826	85.94424	97.17844	121.56067	216.52275	116.178795	161.09009	138.97919	93.97287	123.469826	82.6462	95.63065	94.24652	94.828835	92.75326	51.584076	110.988945	164.01459	141.63582	137.68925	82.51215	95.579285	127.28512	142.78001
454	126.178375	130.91112	130.53065	140.77496	124.614815	124.79461	128.69014	123.962616	155.60551	144.29485	121.152	120.01754	129.95648	129.7931	140.29498	168.67194	119.67123	132.83057	145.29759	139.41338	138.55734	145.2094	128.03856	119.40992	120.0254	128.01123	124.330475	156.30829	127.01003	121.72996	132.62352	123.85538	143.4602	135.73747	122.87845	116.95111	125.5003	136.75957	136.73808	167.45555	124.98157	137.26147	136.79907	132.60185	134.48593	142.44931	125.39341	124.39132	132.0344
455	129.93355	149.62415	142.80087	142.32521	139.70308	161.16696	124.37671	145.42879	152.8022	107.684105	97.6286	145.40489	144.20769	152.78798	130.42949	117.671135	139.11064	130.88902	144.849	146.69077	151.78635	125.91769	123.557556	136.58418	151.67232	129.73198	150.13322	157.61224	96.104706	159.26176	144.20544	126.812645	135.6635	146.97963	146.69536	148.32784	125.63154	127.75466	122.182495	134.79472	146.20241	102.18284	108.59548	129.22325	143.0771	163.68517	135.53642	158.83418	138.89815
456	114.38251	89.71708	78.23521	66.756615	77.494774	106.60435	79.62588	85.23867	103.852806	102.2971	88.61472	80.34817	80.10087	91.311035	83.28638	96.764885	99.88245	107.61788	116.881294	87.30468	86.88904	101.18449	78.036606	92.42356	99.51065	90.535484	91.55509	104.84171	83.54354	100.82141	96.1502	86.751465	113.15963	94.28379	92.15281	107.113525	117.92277	109.62788	117.04363	103.19607	108.90333	91.62971	104.66038	107.997734	107.24197	94.22226	86.79251	105.44794	97.230446
458	122.6525	136.23729	110.36341	139.77116	167.10774	182.54199	114.38407	104.20203	141.58928	118.17849	96.02262	97.799225	137.19774	131.58441	161.81078	165.87502	145.30028	131.44392	115.97358	114.250916	120.39988	112.7934	115.10885	120.205894	126.57554	163.15355	143.05934	112.902916	131.14455	123.06252	113.92312	168.01404	114.48106	135.81786	114.62148	147.08237	179.089	178.68446	114.221596	122.380424	137.83098	103.1687	89.710915	96.088356	121.87328	116.03532	146.22626	156.56412	132.62285
459	184.55774	168.71278	170.65506	157.09926	184.042	168.79921	191.28265	170.76884	190.48236	160.79213	190.33984	160.79619	199.8556	156.06137	176.09212	138.02592	143.74014	155.59016	124.89713	138.09601	136.92392	166.05574	200.63347	205.01091	190.513	159.77553	146.59068	126.447044	165.40036	188.40839	223.06865	191.65729	144.7339	186.65523	175.34186	133.10814	165.01172	153.10687	172.52429	179.35161	143.90797	190.07898	148.57753	180.41817	238.41423	162.09297	152.97017	162.21855	178.03029
460	133.47552	182.1399	175.7835	177.8108	195.5813	185.50896	194.13234	197.24422	173.69283	163.05818	178.86987	194.38014	199.85248	161.38564	186.96477	163.4973	165.17265	171.52295	172.24654	185.53723	151.1024	174.93726	189.10625	151.69302	215.47563	184.49846	178.52238	196.3379	160.38547	131.99353	202.23645	210.34985	222.45488	203.57452	190.20831	189.97581	213.93556	236.58653	197.97652	208.48236	216.57397	209.63359	213.75374	227.17834	216.78307	208.15501	211.81413	196.62885	205.88495
461	167.38017	208.43687	167.68964	179.74269	171.82121	158.49254	161.87476	165.76741	177.25397	180.95891	168.75085	158.68977	180.74182	175.54393	172.13737	194.90962	168.06244	160.15144	164.69618	170.2784	159.55919	155.75713	182.86267	159.51186	153.9533	185.65442	143.85387	151.2808	166.49892	173.33012	147.98738	143.7903	171.75179	139.39565	162.97096	148.77359	151.22975	146.83919	152.1774	177.98387	163.82787	153.73067	170.25142	146.37346	160.60963	150.94289	136.84892	157.22844	162.99907
462	160.2418	203.01591	176.88249	166.0666	181.03532	164.86732	179.35286	143.07445	180.23126	161.33965	184.47656	166.91362	184.0218	167.51662	146.98973	178.85632	205.90205	192.62097	169.49896	192.70392	168.22716	176.20659	222.32611	176.2004	169.85123	184.71968	184.7144	165.76292	168.19102	205.273	155.27559	148.79869	188.39217	174.41992	165.14072	174.6668	174.96027	217.32916	197.96297	190.46931	185.95601	190.3366	188.0351	187.44061	180.87724	191.35475	123.92564	131.18921	150.52328
463	119.41636	113.20892	163.86504	145.17375	157.23839	164.1667	104.21586	136.15192	64.12481	131.52332	134.25117	113.82949	133.31526	118.40076	106.37705	87.14142	131.82524	134.69609	156.5894	153.10474	123.54484	135.77386	97.83698	170.63316	135.29198	170.2675	176.37343	160.20287	142.13942	77.93195	165.56367	76.82346	89.60328	168.78264	154.18083	140.54749	125.925835	128.8781	96.63785	156.67659	157.76389	145.21689	152.85176	108.41677	190.45088	73.49002	175.4569	166.80437	154.68106
464	178.09961	153.14339	176.03918	175.52864	130.8527	199.74426	228.43066	183.97502	172.48566	185.59584	202.7972	131.61308	201.03545	190.89336	103.94741	158.66887	166.3391	180.1624	145.4485	207.6891	183.8704	131.31482	169.8086	174.93672	97.250824	164.08049	199.81868	195.81458	177.45459	194.37456	192.79256	113.43357	226.05528	178.44884	123.38712	179.78197	50.515137	56.26457	49.710552	47.63364	46.91634	67.65036	49.859577	69.91734	46.416294	46.369938	42.560482	58.677814	75.627594
466	118.82349	115.66614	154.91698	110.522255	125.581245	109.06964	146.20396	104.02682	125.65479	110.63744	105.37095	124.3596	99.5639	138.15053	113.025795	104.9823	150.13283	86.754875	128.05685	122.70101	153.62346	107.29169	119.81885	81.00518	127.78866	115.36306	118.20481	144.6128	121.93972	108.33428	126.2324	160.6825	88.61286	115.269005	111.9401	115.85016	148.3315	106.95048	120.25897	129.584	128.88243	110.97999	127.79636	111.07895	99.91726	120.97353	151.10023	105.453026	120.74579
467	141.50081	60.405346	88.40857	86.87494	113.049416	113.05039	93.41168	85.40808	72.937386	118.07343	76.13545	95.42281	125.64358	131.29597	173.36682	103.3165	80.855736	158.90508	89.509186	104.37913	67.09143	111.658714	93.32467	95.95939	115.03707	82.310814	138.65176	118.79624	101.32856	112.64152	115.43566	83.63264	123.79958	130.16426	165.56058	166.31323	88.132286	83.1217	110.90234	96.58495	102.75235	72.96537	112.154884	168.43152	112.37118	98.9069	55.225864	114.43503	171.24608
468	227.90735	239.58398	268.23218	231.7284	217.83803	195.7118	186.52214	187.49608	205.48085	175.57133	185.0559	188.75078	205.16231	226.00505	178.1648	200.21553	252.90569	221.6093	207.38417	202.23897	212.72832	246.21962	202.5031	205.88991	247.3789	209.3219	241.60399	230.69939	150.31883	154.73625	152.04176	134.22697	127.01782	120.54752	141.09093	147.55878	127.480194	145.72327	186.51176	189.97154	221.2137	204.46553	164.24997	192.2116	204.25708	188.04362	187.96669	176.53423	143.1408
469	155.20068	134.13423	132.2779	128.71388	132.79785	105.32305	119.253334	136.62129	94.97324	128.34265	65.8148	140.97371	132.7371	111.21998	145.0003	127.41791	94.62991	15.770527	101.36094	76.930336	127.3702	134.18327	128.8759	155.57176	57.11078	199.02034	103.946075	23.150772	85.79946	119.89439	118.50473	133.57423	126.65518	125.37064	199.7509	83.15042	155.02629	137.68437	126.71741	75.64944	99.52859	115.67001	162.50795	101.63852	64.02825	100.519875	83.98547	135.65211	135.35695
472	90.22214	154.63643	130.13396	112.65079	162.93669	67.48783	96.14976	30.707182	63.009907	84.15323	118.38276	94.25852	114.87076	115.065674	84.14899	136.09831	112.923744	102.59756	91.099205	106.992195	99.9158	154.18257	120.59264	110.45908	115.63969	96.99999	140.45662	83.98028	103.52541	100.16366	104.02819	109.6923	93.64419	134.22812	106.30503	77.094536	78.4504	118.80744	92.00192	107.78014	96.87759	103.371056	112.107086	97.4306	119.60194	66.71331	100.62888	52.621826	45.654186
473	75.40896	143.01385	140.92574	164.32556	127.06075	101.314064	20.216019	123.141624	145.95064	121.45291	99.9776	175.9872	108.34974	156.01358	138.9193	112.10836	153.05283	156.34718	118.659424	104.303925	93.069984	150.41278	115.91506	136.24391	114.09727	78.93324	181.76976	108.0866	79.58667	141.7773	124.890625	138.99501	100.84078	90.70176	122.0979	170.11906	166.34406	83.94697	82.17911	137.07465	100.72706	168.85995	221.94234	159.15663	149.2242	178.90637	109.685036	100.52353	158.41637
475	211.87862	173.17236	131.94783	133.28096	162.34532	160.24683	159.9585	145.424	115.6117	157.36702	128.3596	131.71645	137.55135	186.87569	147.23589	109.93356	132.7247	123.53625	173.76204	141.37987	173.19078	163.94443	109.85117	154.48769	137.58449	141.06126	126.48243	137.92961	137.86333	99.84817	115.922264	144.05083	104.84552	141.60643	184.10115	212.14302	129.15982	152.62701	147.19717	104.95742	109.17924	164.17331	189.69617	92.62853	136.99995	154.6458	79.072334	123.631386	143.11928
477	125.65037	82.927055	172.73839	172.38306	166.54016	148.83672	192.06636	178.25743	225.50969	180.245	134.67984	129.03088	129.87682	167.13896	202.92574	116.59841	112.98757	196.96649	172.14085	166.70195	157.48706	168.50374	169.80202	230.73058	191.52594	158.99982	136.62767	127.09039	179.174	206.276	115.301025	106.06431	219.993	172.5645	156.62161	154.07988	183.25722	173.36177	211.66463	191.59497	144.59576	149.77568	124.41864	170.92607	197.27644	201.7769	39.486385	212.33192	180.58667
478	221.34975	177.5413	196.23006	184.32607	228.85191	235.59407	211.03667	225.2249	191.34966	199.9529	180.34631	207.0749	213.08551	209.9947	201.93791	190.59363	198.49677	196.92989	186.21977	177.9229	240.72351	217.632	206.13599	201.45856	241.89372	205.16724	179.61272	170.30354	192.32832	212.61394	206.34021	203.40625	190.4475	189.5042	178.69768	185.1789	204.92816	186.6663	207.02576	176.43596	211.06526	169.78125	186.37427	199.58342	198.16162	210.75014	209.22115	189.55804	187.42815
479	162.97583	130.78809	99.35984	166.19484	99.63796	181.71184	145.19774	141.17113	140.64256	163.09703	147.583	153.54211	156.53954	133.58435	183.49461	202.68372	213.09178	163.9792	167.61308	152.989	171.90717	179.87097	139.4394	108.36227	155.28969	157.43867	156.21234	62.761658	177.11708	133.9635	167.50946	156.1768	223.79338	166.1096	153.90642	126.80352	113.05955	158.03334	146.4062	162.3251	98.06887	63.911213	152.48177	66.80348	121.037544	84.195786	153.66808	190.20222	118.37687
480	199.11348	211.32582	178.47803	186.26802	193.24614	183.42207	213.46625	185.64233	209.11957	202.40141	180.14201	176.97841	162.65071	157.05525	159.48625	181.49324	156.42157	157.61122	157.68611	157.50685	158.9005	163.26244	151.79248	153.6516	149.28218	146.51309	142.45485	143.52292	146.22046	157.88359	157.47467	159.79185	163.029	155.65683	155.75127	157.71696	161.39687	175.63017	178.06303	170.9954	194.86958	175.95862	204.08855	177.13655	206.62665	177.56816	171.39314	186.54517	176.42981
481	202.42725	203.18445	240.795	204.4456	195.51231	233.77592	183.88812	192.50208	241.1568	198.19836	207.91472	232.59123	198.06914	198.58539	213.79607	198.4958	215.99675	198.58087	222.11505	213.98088	208.75829	200.02617	175.98824	192.49333	226.28438	213.29237	182.28802	181.70815	194.21497	184.28027	201.09467	183.30205	186.2221	177.84264	187.45503	192.52309	166.5788	201.01057	198.93028	190.63841	180.33972	181.9616	215.16548	193.98517	170.35408	173.26692	179.35986	183.46783	205.65996
482	172.9361	157.18628	198.41533	165.2364	171.09662	167.56346	147.58049	159.99493	157.27425	157.20865	164.3744	140.53227	161.23552	145.5743	148.79617	141.5694	149.7389	147.67336	131.36919	118.87735	124.965034	137.07721	195.92157	197.96367	197.65369	182.64174	161.97939	174.08626	180.88814	149.65587	168.27908	156.81972	193.06935	184.45387	215.78125	182.62463	148.38318	179.43877	161.99606	163.03987	148.59508	151.44147	162.12914	167.86269	182.79549	203.8136	168.52425	154.1726	152.80573
484	89.029724	125.208954	66.35333	118.87069	83.41309	130.0931	69.66238	94.79285	115.79342	156.09721	116.44318	103.072914	132.41075	95.960266	137.22781	92.75617	130.3569	102.37704	87.09823	100.05225	175.8059	83.1806	156.33513	119.52902	143.08049	122.15824	93.58777	124.994995	94.84015	132.69756	91.17562	135.31879	99.31348	81.43359	99.1554	132.8861	79.97593	113.64191	123.79966	147.98459	125.15555	97.915016	124.21064	94.91251	132.50836	86.83669	136.72566	98.70748	66.95363
485	212.98499	236.56763	253.89278	239.79631	230.46635	219.49846	202.44112	237.76247	217.52193	241.38629	253.31734	204.20372	214.41106	224.14958	261.47482	217.02191	221.89607	198.67249	181.54533	213.25505	183.11473	186.25073	191.23454	194.06483	210.86674	224.65907	261.80008	206.31847	220.0218	239.78418	184.33954	195.2821	232.86162	256.85562	225.12837	227.64595	208.97797	220.1311	236.88127	276.85376	249.16321	229.6884	189.60754	207.8673	212.02214	211.85822	227.40918	201.10225	189.37775
486	151.75566	139.27232	147.38835	157.32727	143.26007	145.39534	143.94545	142.2263	150.92012	158.53299	143.76459	154.57167	143.70644	158.78188	166.26175	171.83679	144.19344	140.66008	150.89867	148.34132	153.72224	114.073524	152.1516	151.67421	161.16629	157.23936	146.77367	178.92896	150.11052	151.19664	153.75847	148.40047	142.98837	141.9684	137.13194	141.51225	166.09998	154.51259	139.0581	144.51784	149.97186	167.42668	160.24191	157.30504	148.50952	114.51179	173.57759	165.89589	160.68913
487	164.83113	180.40816	157.40526	146.89958	172.82446	110.48026	135.20758	215.70833	175.91304	165.8089	166.68507	151.86986	113.82856	166.3206	172.12012	182.10852	147.91553	146.13281	160.53874	124.51797	147.97078	167.74669	139.97798	170.49318	146.15764	159.27554	135.50145	163.70003	149.5763	179.66179	139.72853	176.5082	179.72331	151.42334	176.1603	154.93419	190.70683	182.5578	166.56868	133.46391	159.6405	169.10844	165.62425	185.73872	170.3915	176.50282	136.31688	188.33784	153.48946
488	175.70721	157.75482	168.83936	182.4647	162.38046	158.5897	153.401	150.52312	191.02708	175.01562	187.89027	178.64201	197.8379	191.76831	185.99644	172.49867	167.17735	181.95093	181.56789	182.8299	187.57942	183.75401	189.718	179.40727	170.04597	188.5255	178.90761	185.85408	181.87683	198.25067	198.89034	164.30757	188.6009	168.704	165.7844	161.87827	195.6197	171.1465	182.96431	169.98015	168.04233	187.0387	169.84264	171.00598	172.5164	182.7898	173.12598	170.35112	174.76617
489	158.14711	143.49623	144.04097	163.11458	145.69539	126.08097	156.76402	152.35231	153.04218	135.62581	110.03766	142.34087	112.50593	141.86223	153.50497	129.28212	160.33565	147.49448	148.8236	144.94157	132.03767	147.97685	160.84137	155.1953	133.99162	94.918335	103.7983	87.62616	123.08712	109.362755	117.016	136.26308	123.76306	107.0189	114.0734	184.2155	146.9447	117.36826	130.10774	149.22278	205.3774	164.19382	187.23503	172.57735	163.51758	124.30129	124.1069	98.2093	136.01225
490	185.58134	200.59358	151.46742	171.64935	169.4901	174.22429	209.21007	150.08702	159.82304	111.46493	160.41127	161.63318	182.90125	168.45972	180.84981	167.94939	196.59319	180.85315	144.45485	177.19011	144.6833	200.48865	190.72862	193.93547	215.22502	164.42444	180.3749	173.04218	149.29164	137.5549	146.11005	163.30243	138.92009	142.58308	100.35879	125.388466	149.01683	180.3835	133.2164	139.93428	119.76717	129.4908	111.56254	113.63021	112.299774	140.93399	103.053375	139.3824	144.37025
492	210.4839	174.34943	193.90588	186.28015	156.62779	174.7231	220.87102	173.91718	162.92073	195.68831	202.67998	168.96442	164.92879	188.761	173.37721	193.52641	203.0321	161.69698	174.59904	148.81177	164.47757	168.18726	155.46255	187.91685	179.86403	164.13815	184.0929	160.45866	173.92928	186.77034	180.3695	174.19354	169.24156	169.57118	177.6001	162.319	185.01257	173.40712	154.43097	173.1422	198.57031	171.98976	102.10001	131.8445	151.00249	160.39653	182.19551	140.13477	164.50769
493	170.7179	176.42964	191.85518	206.2317	192.87665	220.67903	195.39055	184.7657	171.18556	202.39598	191.54791	198.09587	191.06445	186.80046	188.60625	209.80693	209.57446	195.17854	224.34523	241.81868	205.63478	204.26367	206.36653	163.50385	202.00478	171.72447	194.83809	203.06071	193.2503	183.47974	210.45258	178.6842	198.79895	181.4323	209.35371	192.04924	157.16972	204.30066	216.06612	183.7019	183.60329	179.29875	193.96654	190.40674	215.76003	185.12126	194.64726	178.86592	138.45093
494	188.19337	201.10754	171.81506	185.12617	199.52327	206.32178	198.30122	182.35738	187.00175	176.79814	186.90483	211.7664	174.89473	190.44182	223.8927	186.64253	188.46228	178.64592	179.10866	202.32414	184.24211	217.35783	169.68307	216.55031	170.04494	181.3899	198.47185	169.33472	207.69104	176.49196	213.24083	178.71407	183.1684	210.85823	208.64417	213.57634	233.40608	221.42566	179.74011	207.39424	203.6129	199.84564	202.61317	180.20045	209.67442	244.39502	175.39061	211.03535	215.24602
496	139.04828	125.568085	104.11927	142.0098	8.137173	83.457596	165.50842	145.98486	116.94413	133.737	121.4701	111.15445	138.74683	159.22147	111.69691	180.1294	108.85647	123.86814	190.68797	177.28723	104.48232	140.91582	161.07567	109.20511	151.88622	126.89408	100.26062	138.77966	67.50634	106.70288	141.56532	149.18822	106.07467	160.44643	140.28682	108.37751	165.74777	139.16817	100.82693	138.41731	73.08771	106.91131	132.75166	157.57426	120.58541	187.4919	193.40254	114.460625	158.02686
497	91.88303	59.370453	153.64278	137.51117	165.78915	122.91297	77.8012	117.85071	118.90936	119.95658	130.51427	100.122536	155.72487	141.80943	127.70325	94.70319	121.64701	83.51081	118.975044	120.34116	90.47207	136.69633	71.83256	154.98125	154.58257	109.28723	183.57402	99.07601	66.08904	109.91278	103.6915	81.584366	151.17438	159.3473	151.47981	168.78773	154.61163	179.18481	206.66582	76.187164	191.42896	186.0841	111.476524	111.3355	161.83733	167.86603	161.92036	154.91176	163.49278
498	187.19102	198.2168	182.55913	153.99097	144.46443	164.49239	151.87738	155.07985	167.42598	154.3208	164.20729	169.47415	159.18933	169.53944	159.31377	173.32988	205.42308	192.65215	163.91838	155.78189	158.30896	168.42046	157.01701	171.10132	175.83691	163.89458	176.66731	161.94348	176.502	178.64197	168.13011	184.70538	187.84515	152.7074	142.63951	144.3384	141.5031	152.9634	155.1771	165.54872	150.10039	168.42813	157.24532	152.96088	161.17151	151.23296	167.73047	190.6031	165.21529
499	159.59721	160.27345	152.5942	167.85948	144.05847	165.79967	143.56209	178.82893	117.92716	155.0283	169.06342	170.46098	191.68726	104.87512	125.543236	174.73431	176.19771	132.85266	161.15642	200.04536	169.62971	214.3913	180.40361	202.86505	160.13988	161.56873	175.62141	173.37334	152.96494	208.8429	171.63045	179.5307	167.77849	166.3787	167.83493	181.74957	156.10406	203.01439	181.6363	187.0544	164.05228	182.35841	145.03014	133.40564	171.34099	159.86684	179.65582	178.43835	166.79652
500	55.018616	107.62852	63.332382	68.02668	48.80923	73.06673	64.26244	107.017296	70.71536	90.50159	81.03428	75.4027	56.53508	102.160736	57.598347	86.017006	69.19702	89.97516	92.38489	116.80703	59.574203	124.04855	136.8527	112.80288	141.61043	92.8771	139.94275	96.440636	154.09157	98.67545	73.75897	126.80972	63.39687	95.26471	78.31417	93.6827	63.027515	115.71822	69.323975	80.35705	67.62008	82.511955	83.29044	111.09567	63.8868	79.54875	70.84334	96.16864	67.30724
501	158.1886	156.96928	146.35454	149.4871	146.95406	143.29419	143.53584	139.26573	143.39117	177.16853	155.77428	134.71103	135.7553	153.72835	147.04149	149.78175	153.55026	133.26328	187.96611	154.75305	142.98233	167.45499	141.74887	170.87349	160.43939	156.93996	159.38809	165.17665	149.85007	164.74347	150.14488	150.77483	143.92903	152.10103	142.16075	185.99089	159.14432	140.15808	161.38753	149.70367	155.56433	151.0063	149.44452	148.03706	147.63683	138.10722	139.27328	143.89885	147.57013
502	147.77113	198.88509	171.75635	54.826946	94.9658	150.09377	161.063	169.87776	119.8272	166.58264	166.13574	158.15346	169.09364	156.41809	170.30946	157.43211	172.2209	162.96135	155.01207	161.50966	151.08267	153.02579	154.29076	176.23836	139.88982	134.90956	108.0041	79.36823	181.22136	131.40126	145.06314	120.60617	183.36475	161.74913	129.77052	151.14073	168.87639	176.13683	166.19487	155.5136	143.81596	154.93004	104.41854	174.2666	190.65594	145.88123	151.05125	144.96167	135.2282
503	147.55348	190.90276	158.53514	119.13636	194.76872	99.77396	130.41064	149.5887	144.03374	94.202705	117.30767	126.12201	144.08992	135.63887	148.51405	143.49628	129.68396	80.5371	139.54427	126.455894	107.60207	64.093544	161.46571	178.91975	132.41614	138.25967	140.6738	146.43799	134.42378	190.92659	151.15707	147.88261	127.438194	104.07941	67.35671	-26.718195	103.94767	161.94054	185.32092	87.79246	165.7736	126.17683	150.79533	156.83653	151.42757	150.74294	139.65808	172.1894	158.49318
504	177.56953	188.80193	176.78801	157.17403	135.83105	223.31526	216.70604	174.3166	159.56883	167.07469	171.47435	172.40326	179.41112	168.06482	198.24841	208.68915	197.18974	231.49861	186.64008	173.54077	182.1368	195.47705	198.36787	190.25084	169.17046	196.46288	196.74797	237.8717	172.28973	189.99236	187.02364	189.6615	197.46034	212.6203	193.5157	216.81274	198.73936	189.77626	188.57344	197.0857	193.59209	163.32082	181.37305	189.02599	192.55232	226.04504	200.88045	175.0457	200.09363
506	181.45	187.29504	173.55206	187.62958	188.04243	189.52509	201.85762	183.07874	206.58354	183.7459	203.04631	202.4821	179.06795	214.05833	185.47945	187.60657	165.36713	193.94038	157.63065	178.21729	176.89165	168.45802	196.96375	212.70354	179.95569	203.74217	192.36455	199.42155	167.03989	173.0298	219.44804	187.29321	160.61101	173.92448	173.81743	185.7948	203.29297	221.9713	192.42491	189.05919	205.99579	207.98747	168.2585	192.44618	213.85506	213.3814	170.44011	175.83606	174.66911
507	178.4021	195.57295	153.7162	177.0901	173.69344	194.82039	183.61438	173.76234	176.94305	188.89748	168.24403	170.98169	177.44818	191.25432	232.55757	129.2549	189.53966	164.30898	185.22615	195.16985	218.03253	161.65765	205.02399	175.84853	177.73796	198.21204	153.69492	221.96553	194.54742	149.09996	130.96898	176.05745	173.42041	169.57716	184.28563	185.55579	175.6598	201.83154	161.25276	181.01094	176.44768	171.77808	144.8631	220.15245	172.42558	183.04736	176.83537	161.1968	147.81688
512	145.99483	118.61019	205.51457	179.03908	127.60309	132.91898	146.72588	139.95734	167.0625	113.159874	147.06038	106.34855	155.91652	119.99817	133.23888	131.34502	131.1916	152.39813	201.17708	192.22945	115.73466	177.62505	184.39513	159.63469	118.26276	150.05852	168.22688	143.80309	119.516045	232.17871	121.33396	116.629845	144.92778	201.5551	123.32804	188.02522	142.4781	164.3982	139.91095	123.8756	137.26146	184.95006	142.52939	128.45332	117.95157	143.22502	137.05513	142.86546	179.93176
513	220.41505	181.22975	175.13033	180.6283	224.1776	201.87494	175.01527	193.43144	246.91615	193.2853	203.11284	215.61707	219.2893	207.24593	170.97844	198.16411	196.05476	211.93457	214.09685	183.11894	206.6935	209.65948	198.10506	188.26915	234.73817	239.02254	195.63005	211.9517	209.32384	183.07976	190.70879	205.5725	247.95325	233.64436	183.08672	185.55249	230.74976	166.53236	187.57732	185.1302	192.70227	212.76823	190.57701	188.38167	215.65723	227.12402	217.54431	200.10066	179.6532
514	121.9988	80.69256	152.19817	122.01123	91.15095	154.57545	123.01029	99.93185	134.32893	155.81029	109.312096	140.96332	136.27043	106.07438	136.40741	153.24042	105.74463	128.69128	141.0017	134.05493	130.82976	152.12318	106.6213	130.75032	107.184654	113.41168	134.20668	128.55621	113.214935	151.31075	125.47019	111.76016	123.776146	124.95007	130.1164	164.79842	166.71492	157.55537	157.0395	157.85356	185.05235	140.85538	167.12904	150.55267	130.31348	167.95277	133.8702	137.79243	151.67546
515	185.97173	189.23131	196.70598	161.75487	200.56787	173.00359	201.49384	195.31718	196.36711	212.93398	206.2899	165.81819	187.16472	186.94887	187.81184	168.57333	198.49434	172.64893	181.17705	185.91438	172.1563	158.33173	201.71413	176.49525	221.25635	202.27763	182.95207	154.9174	162.25642	152.44684	222.2678	193.17938	181.55896	186.66985	181.88911	191.77208	164.99629	177.06902	198.03706	178.87799	178.46399	215.76665	171.55293	166.65984	181.46898	175.12166	211.54082	206.46474	178.27647
518	193.41551	194.63411	217.00464	208.63403	203.05426	223.60283	208.17924	194.72331	202.57591	201.95433	192.82307	197.62642	250.32776	196.47351	254.46565	247.46019	234.88411	239.35352	210.05986	184.39075	242.77974	219.0376	209.19148	222.90993	195.49475	186.08443	189.38953	217.55806	219.61543	225.12492	202.54836	235.33897	174.0767	174.46431	210.02112	218.25261	213.915	232.25322	191.30864	184.82341	220.90997	206.32741	202.63664	189.49104	197.02673	214.94438	237.3261	217.16429	194.03656
519	127.50708	134.09317	138.56108	163.93016	150.09776	177.30359	151.05727	152.68109	155.39899	143.93994	157.83315	147.69185	169.78162	145.81795	149.99013	139.95938	157.31487	155.83754	158.56825	170.67668	175.8969	144.89577	141.99483	147.2654	157.78238	205.06136	188.72987	162.78238	174.71468	153.53517	152.56444	173.5107	174.4105	149.63368	166.34053	193.68939	170.22803	162.39883	179.67702	160.35289	140.13234	143.24373	172.03255	154.51344	161.95183	164.85287	158.75795	144.75545	164.76678
520	163.55048	244.64287	169.77477	173.81453	168.18298	185.98285	175.43816	160.5674	157.06857	174.53113	170.07826	134.1007	149.32765	174.10876	176.81523	180.68018	178.55116	160.25447	186.87666	159.7068	175.69524	139.59872	164.122	176.22078	205.1236	184.15642	177.41557	177.69118	168.70436	170.50584	176.37508	202.79236	149.04196	156.89343	188.23512	156.94707	167.31642	139.95718	185.27556	172.70793	211.74553	201.68965	161.42293	156.84142	175.38574	200.89253	215.1217	159.24184	172.36836
521	165.66103	175.10457	178.67798	178.91866	132.19817	162.69905	182.72058	177.95271	185.1123	148.4387	197.5436	170.26308	137.4132	154.89891	164.69713	166.75883	156.90926	174.73744	171.59447	145.36954	174.91817	154.87923	158.97234	193.21948	164.8777	157.27034	155.31537	207.5507	187.05737	141.56303	149.86159	166.65675	163.48854	206.47044	165.55132	176.83873	166.24213	143.45753	170.83037	174.34186	193.83138	161.315	173.39587	173.6513	166.63326	151.98167	164.85567	190.32361	163.50653
522	163.22835	148.89351	170.65926	152.9793	168.55067	158.6061	172.38568	173.17183	165.23155	152.89474	176.09528	164.0609	176.8025	159.90349	183.02507	176.07625	204.09627	199.49164	172.09985	199.0119	174.16911	151.55492	185.28096	176.45372	196.1165	232.18867	190.38881	213.37947	186.02959	173.86723	138.79045	185.268	173.85652	181.34319	175.17912	161.97197	180.76045	172.64111	154.97255	159.35982	154.08488	164.95184	136.52649	139.63324	175.6731	173.99248	169.93665	175.60884	175.92268
523	182.93298	182.60628	190.6121	190.19753	186.5526	157.62425	149.32582	133.05716	188.0503	230.18799	194.15132	188.83662	168.87666	202.2806	195.98146	185.42432	197.66399	189.2749	134.18245	141.09348	199.78096	207.79955	179.71416	121.65403	121.77227	131.2409	177.95903	198.39539	192.50037	190.33931	160.15698	137.28056	191.96666	186.68036	177.88326	202.34302	204.31941	188.13298	214.01494	184.97481	175.73857	140.06458	164.23332	144.66512	186.3966	209.02232	167.91444	159.30885	188.44057
524	117.30758	188.847	161.10402	187.19804	148.2583	155.0971	159.18709	190.5023	174.06154	134.5516	166.18462	127.45959	188.24068	134.97923	220.35577	127.16113	144.1734	162.74524	196.48259	131.08229	179.25887	178.62337	135.15788	145.93074	133.06679	151.41943	110.88366	173.81213	154.67813	162.46117	127.916664	178.18007	145.67293	184.54712	145.26761	160.04295	174.274	99.643616	156.97736	130.0874	195.08698	121.67651	174.024	146.42827	134.4806	122.150635	188.7375	158.78851	159.51144
525	209.29747	163.21532	179.22691	180.03078	184.66176	168.26918	175.11308	189.69197	167.10878	170.66743	175.6624	165.56517	218.9997	180.98582	173.50629	183.27608	185.94096	184.78444	169.5807	164.29509	217.48021	195.07646	183.81415	210.40698	197.84026	157.6905	179.67242	183.30206	197.6605	166.50172	239.37022	218.10152	183.1034	184.16792	207.13496	193.62495	184.56696	188.41225	188.22209	176.82039	215.86922	186.09363	198.60461	196.74019	165.64673	165.50212	184.94043	164.3598	195.75548
527	183.41608	160.18718	194.90869	196.5019	194.46513	153.0026	162.98174	165.60072	156.46205	157.99583	152.0537	161.6332	185.04964	176.91754	182.06242	158.5988	172.86238	181.59358	161.70146	183.77788	171.36513	172.66411	192.96617	166.14717	186.47456	175.69917	157.78249	167.81767	173.53986	174.11967	169.94576	149.07747	176.43202	170.78899	165.28429	162.64241	198.45293	138.02333	179.1648	151.96436	164.79338	170.38698	206.6803	176.09541	159.06071	185.01497	173.28687	190.14006	190.9489
529	171.07556	157.03351	153.53407	162.15062	159.59674	160.58994	144.13599	88.16238	144.75523	155.68575	171.64104	151.58672	168.74005	128.64998	153.68723	143.29967	171.7452	128.82433	152.47626	97.76658	147.684	172.2666	152.95538	159.48274	148.65248	148.1974	162.76051	109.94544	172.307	155.82234	164.37575	150.55856	152.886	199.62988	121.911224	157.35547	92.15757	152.74818	173.66832	153.21611	180.46468	116.176575	135.38731	133.01558	153.15059	167.59024	168.48167	156.77287	159.73712
530	182.79524	175.07141	196.10515	179.0705	189.4762	170.00687	167.05327	161.09518	158.34967	217.28296	212.06538	175.50488	192.95946	157.4153	189.02766	168.05994	195.76619	201.31773	173.84802	166.65344	162.70578	165.2185	136.39471	170.95744	182.05444	162.40108	149.43138	174.87404	186.052	198.18584	180.10207	178.21167	193.17375	204.0124	184.89314	144.07916	148.20569	198.53508	167.27136	161.78569	149.18005	180.79546	156.85521	172.33827	176.22948	174.53185	189.16151	199.9818	189.85133
535	176.03969	174.23537	162.57704	187.79988	184.08746	171.00218	177.62337	166.0743	169.83595	153.41971	154.17409	165.15024	188.45213	175.44762	174.96263	167.8764	164.00755	136.774	175.23492	179.3047	167.73866	170.10185	172.41795	174.90987	172.33366	182.50746	175.5935	202.1477	176.61848	156.3095	171.24153	180.14201	155.13092	196.82825	175.20909	175.07884	149.71056	159.8793	188.20811	175.00969	149.61401	149.08257	155.16841	184.5509	162.4545	182.06262	165.93121	169.05983	178.15877
536	184.32167	149.41315	152.24925	169.29817	146.07344	135.12433	162.06755	150.30653	134.51234	183.72292	151.29646	128.56415	146.0641	83.81065	124.00492	136.67775	143.14912	151.17332	164.36752	151.25879	144.49055	140.65074	188.54657	159.89165	146.1461	141.63281	178.342	181.97896	160.15074	152.47531	167.23634	173.61723	170.79602	177.58618	179.35077	162.54439	123.62942	161.78267	149.34348	119.691185	146.86394	182.21277	152.04689	178.29523	166.6432	174.87402	161.70888	163.25777	170.12782
537	160.63684	154.36635	158.00072	160.82176	150.34947	142.0966	145.45616	138.87682	135.9399	150.3844	143.76651	161.3895	145.21863	138.80252	146.81247	136.74495	161.87343	142.17538	151.85063	145.10947	155.27998	140.15092	142.76587	147.07147	134.62453	138.66335	142.96077	143.92387	130.01747	152.0711	143.35646	155.05331	139.28792	148.63521	160.93903	161.9601	139.48523	138.21703	142.09457	156.7946	154.10149	167.14508	139.82346	155.86458	140.0331	156.68355	143.15761	147.25327	155.08498
540	148.2974	115.14628	125.5684	123.4158	116.6433	149.86736	164.59569	119.96634	138.0666	123.15844	135.47566	147.82867	136.97339	133.88167	166.4498	132.97066	139.17879	148.73601	149.42	146.90138	169.70102	127.69633	122.60441	136.20555	154.0679	151.80882	134.58783	142.80948	135.35056	138.3176	144.03365	151.59508	126.16211	146.81151	138.55382	131.86305	185.27238	140.17531	146.42126	118.15742	150.06522	156.35413	111.905815	159.5176	135.19765	152.70601	135.3481	176.39453	173.79744
544	234.0586	145.80916	227.09346	119.46777	172.94502	179.3581	207.01373	219.29156	187.7624	132.89485	218.13599	127.02252	242.87495	212.21661	138.51064	186.86072	170.39607	211.90625	188.16295	217.46	237.2231	195.73286	194.75415	151.3413	182.29712	181.8584	198.00244	198.35132	187.96391	163.20712	184.96611	208.56148	139.88304	209.07678	129.81415	174.69312	205.24785	188.33354	228.83736	203.81035	123.65903	166.38887	143.98549	252.16927	199.92004	115.64975	209.77222	177.9804	195.03168
547	170.92792	173.43037	156.46086	141.16663	154.31047	149.57773	152.47762	141.02269	188.82582	128.9231	139.67775	153.56404	184.07672	150.88474	188.4987	193.72424	127.41158	126.484985	174.17531	221.19543	151.6733	122.70581	189.09578	186.80669	126.08709	165.05669	155.21754	201.24811	162.48228	131.32756	58.364117	148.20259	205.7989	190.83388	138.38333	144.1089	33.11373	123.45346	146.47285	134.07567	130.5847	165.09671	170.33745	169.59991	140.87361	102.56467	187.06557	193.53485	144.86563
550	165.7875	192.17195	199.56136	187.96399	201.52824	173.2173	202.13872	177.82072	164.79265	174.82231	165.29532	88.02722	178.48213	195.86853	165.91449	179.80965	185.39983	167.86693	149.31989	153.81255	168.89653	158.2112	162.21443	136.45238	170.19849	229.03157	157.31429	152.7289	162.73415	202.528	180.33418	127.45846	192.41956	195.66472	162.05296	172.87067	184.90715	203.994	172.91435	164.54901	171.80128	202.18343	150.25151	166.93312	175.56615	138.71056	155.25569	202.28883	160.90205
551	162.62166	157.57547	146.90727	150.8194	227.85121	180.07976	187.58942	149.70897	174.95332	164.41566	164.36058	181.90767	198.85323	166.46996	218.2478	143.64502	164.63777	168.37457	240.51044	157.62425	186.39946	146.3233	153.86476	173.41136	147.87384	182.07481	182.80817	172.54578	157.48164	157.13707	134.96272	186.88861	164.70633	168.66576	200.75952	172.69319	180.6941	130.34193	170.30809	209.78893	150.8224	155.09895	148.29442	160.91402	139.1282	175.23607	152.9895	164.49507	204.5399
554	198.0626	248.94939	219.56294	234.74165	242.0417	200.61604	206.31999	239.21712	225.47682	221.88904	235.0107	220.3689	212.34752	252.61519	190.739	224.3427	238.18169	198.94148	213.43713	247.53596	219.30737	226.81212	202.01286	210.52953	230.43494	241.09174	267.17328	232.29695	200.34546	214.74219	227.54362	236.55943	233.93523	242.38786	234.96461	204.14131	236.54224	270.5005	243.36467	256.32492	237.09126	196.8701	218.06633	213.3916	238.70454	243.10786	194.96355	201.36151	206.65155
555	160.32605	192.52618	160.33667	164.60626	128.56133	207.00569	172.4658	202.4743	138.54958	170.06882	176.53009	132.9517	161.46838	178.57935	179.08644	175.16908	208.5146	186.67877	189.68428	185.02342	163.84686	162.55197	167.22293	138.19086	155.86586	187.43828	167.38124	145.34044	181.1488	190.42175	153.46007	147.37804	161.76959	194.8354	153.50444	200.7556	167.64143	178.54787	146.34018	229.52995	203.50871	172.70026	139.21324	176.69078	182.15479	157.95232	151.27089	164.19344	164.83017
556	139.6809	131.8272	119.46393	125.204956	158.46643	134.7391	175.40092	164.8917	115.38032	194.86626	172.04301	140.9181	131.4215	162.15598	146.66692	138.92073	140.15718	137.33864	153.91234	176.34807	193.49318	137.52086	163.57677	152.75085	134.55305	159.47746	144.08304	141.38397	159.2635	133.12685	178.80144	161.01051	124.63876	130.31146	148.41402	129.05078	132.76715	158.41473	118.32764	136.61214	137.06534	138.89844	148.70781	151.65907	155.81244	143.7478	178.95909	178.54485	170.4302
558	180.96472	135.1725	111.86318	96.660286	110.18574	124.66049	146.29431	180.04216	178.0418	148.2614	126.58712	101.5741	157.283	132.855	122.496185	123.01233	116.96494	147.62825	83.95718	129.07466	157.70146	142.78427	197.51294	183.90129	139.20662	155.76622	153.36345	147.50568	189.90515	64.21018	150.11372	163.7495	125.67398	130.32121	115.710815	179.25566	128.98872	174.7855	172.27484	130.84193	180.89397	145.5211	151.85475	136.53896	194.86638	163.79657	144.34496	109.60186	118.30503
560	205.60515	151.0851	165.248	165.44644	155.55113	158.20168	172.37646	174.1222	150.43794	164.89203	161.35005	147.79436	163.81122	187.31184	167.21497	160.78069	183.29799	199.9279	165.27274	196.36267	182.45015	169.19878	193.58293	135.55537	162.81067	200.81139	157.88206	169.60211	182.41212	158.44717	168.89294	183.65092	148.96686	160.17682	166.85233	166.31577	183.0353	186.39258	152.61357	160.96718	156.5465	159.4817	149.21104	159.67699	153.76166	143.67451	168.4587	156.67616	161.54314
561	168.1554	170.55324	159.84741	194.42964	158.33086	199.0398	157.04343	173.30989	172.54321	178.96454	183.1392	205.60509	158.78172	173.00789	165.01494	173.9705	158.85747	177.93147	172.25647	171.59015	173.0495	163.49115	196.5708	168.86394	194.07172	153.38585	167.11827	171.24382	198.47331	192.91846	168.78734	163.85039	167.76784	175.12163	172.96162	179.46248	205.10228	166.97804	160.27646	178.29077	135.6144	175.58247	155.8666	131.7325	183.04839	201.53119	165.38197	172.11592	203.41748
564	179.80792	173.55322	158.35764	129.60567	166.14159	162.86322	171.91211	95.13903	135.4727	144.31242	111.55703	151.09126	139.76851	160.50081	165.51984	136.96303	207.70244	108.05768	177.25568	138.38383	158.0738	178.92891	110.84817	101.95337	146.70796	158.27159	165.8152	123.68687	168.35793	155.10693	201.84375	156.48604	151.31648	176.12883	142.05554	205.7113	162.97028	159.37529	183.58894	142.35533	179.15031	166.68948	185.60826	196.55011	176.64922	108.14686	135.74162	137.09572	119.80418
565	168.75002	178.30774	166.5045	146.68135	144.29478	183.08809	166.85545	174.38728	175.3305	190.43756	143.24193	164.95186	187.21149	132.28755	220.83185	186.9438	138.41911	164.64677	176.9536	166.8376	165.71625	172.90588	160.77675	132.19058	193.9954	158.54665	178.70863	194.4916	180.52483	161.7155	199.40388	177.37718	154.32147	192.776	161.48201	171.36275	183.2553	196.1501	147.51895	182.09888	163.79594	177.24373	196.00032	150.65663	163.30287	166.76122	184.13896	150.47241	170.30891
568	212.1403	211.17839	209.79633	212.84406	191.01372	194.94733	191.91142	182.61353	228.02748	203.18398	200.21135	215.13947	182.53076	214.4179	195.7655	205.071	196.33476	197.6191	220.12672	218.68416	239.49516	205.94283	236.61192	179.54292	188.97154	194.71715	206.19124	228.00832	237.41643	183.06728	194.98586	206.10991	195.31554	200.18852	207.68013	203.42	202.44426	210.90471	188.07439	181.63249	216.30096	183.7157	197.10158	202.5295	229.65875	198.05176	223.04976	209.67577	190.10197
574	182.91878	177.08253	195.5761	181.88588	175.87572	192.02428	146.56389	210.95073	196.55952	180.13275	175.90242	190.52264	165.98532	179.58826	147.14975	162.82289	170.44225	157.57901	187.23479	177.4283	183.73987	178.15782	194.82812	189.59961	187.68866	189.19124	158.59755	169.67531	169.65388	190.66252	196.71074	158.01036	186.63397	186.14557	181.77156	208.15572	193.17651	183.35828	203.10378	163.70918	143.31891	189.46928	159.27318	194.79659	189.33214	184.85516	172.019	181.4934	147.72356
577	147.70892	196.87628	205.04724	189.21858	181.86497	143.83981	170.50606	190.74239	189.43095	159.58012	199.74617	147.83165	199.97151	173.3202	157.56453	170.02013	130.93846	152.15352	154.12517	158.14378	138.23213	176.97833	155.27264	146.67714	169.4775	191.56175	195.34578	161.68248	153.10817	127.86172	161.03897	151.29585	144.45134	164.59087	160.49538	155.75577	174.95564	177.81502	189.37822	147.40604	171.42494	141.79219	159.3974	148.82454	172.45726	131.21849	128.34407	149.82649	168.60927
579	167.19615	163.58243	156.93105	168.00621	197.27893	176.22078	156.4369	166.00104	179.73688	153.04066	171.74297	163.39247	160.43733	177.78143	151.32129	164.74762	151.85072	153.03058	176.57642	172.16493	161.84428	178.65193	198.63988	171.77625	147.37257	183.73024	183.80565	190.5838	170.78784	152.27126	166.13806	176.11494	148.40929	169.39536	160.15866	168.34552	158.49248	183.28906	165.34221	161.72229	189.19633	164.91795	157.58743	165.25734	186.47475	174.72993	166.90085	168.99454	162.73714
580	200.58276	187.56618	187.07884	178.50737	162.78264	206.66045	174.34865	214.07556	237.4012	181.2946	206.49223	186.08154	199.64612	202.04329	156.6084	192.32043	194.06892	180.8108	175.21565	189.90968	241.6343	209.03279	214.96135	183.89807	174.97484	185.48138	192.63036	211.24236	193.28786	188.63814	205.96162	176.7972	187.75423	168.55696	161.30447	179.20015	173.6549	179.39612	138.0526	160.59874	201.31999	201.22534	174.31122	203.90735	205.14711	163.87117	166.73717	163.38432	182.11365
581	109.56326	96.523865	94.70582	92.087456	92.09405	98.23023	98.89056	103.78402	85.04969	115.26885	104.93445	95.24179	102.34753	115.45829	97.51325	114.1152	94.4652	99.953316	124.589516	111.81781	99.771034	107.84399	101.062584	113.12628	83.93452	106.34315	93.26117	134.90898	147.09752	151.40614	176.8372	150.54811	155.39418	166.89563	163.42891	149.5168	137.4076	149.78798	156.57607	136.14082	103.08056	142.47038	121.42358	122.16103	140.5807	142.8828	161.32129	162.6425	81.18149
582	180.78319	168.85832	182.44788	187.23146	164.88182	178.2727	175.82532	159.98706	179.28522	173.08386	187.30128	166.75975	154.59656	177.33366	143.4279	177.88487	192.41914	175.31789	158.27292	176.71301	161.28595	170.66237	171.565	167.98352	197.65544	182.03783	156.82413	189.76399	162.03328	187.29533	173.60918	174.95805	175.19356	177.44011	169.04686	193.60457	185.6698	173.54326	166.26695	190.8695	154.85138	167.53108	159.24762	182.35359	184.55487	190.57881	185.94281	158.89543	155.27414
584	218.33972	230.91663	180.07875	229.3916	175.37468	181.7735	204.58282	208.0049	205.19917	183.8866	230.90161	196.29732	197.21904	189.27873	191.97005	200.31828	221.1656	171.63676	240.30565	204.35603	219.98103	209.19676	237.2492	175.6497	209.70674	221.79701	203.06169	208.26973	220.42711	204.09431	177.05046	203.91461	185.93184	218.65446	198.5609	202.04248	221.29167	177.97481	168.19978	237.3083	193.79118	172.06702	238.59363	193.17671	199.87201	176.23834	190.83015	193.94246	206.16875
585	199.28735	192.12317	159.34727	161.10149	179.28273	163.49434	106.12012	194.47948	185.14026	194.60718	199.33893	179.73174	183.18953	161.51094	157.72353	170.08029	169.16966	171.14531	188.39287	171.4326	178.87846	167.99698	189.87416	181.79585	160.48973	161.67381	154.79276	183.03484	177.39726	169.30412	177.08293	170.15479	164.49586	163.94289	154.10594	198.08875	160.84447	154.31409	188.08406	184.97826	172.61028	155.79016	174.13945	169.35297	162.21121	152.26363	164.05197	186.31335	190.06982
586	178.56117	158.8238	160.56096	150.73198	167.99202	185.74263	132.78279	172.5258	165.53944	174.98494	180.8373	143.59712	141.79077	168.06265	150.00931	137.31378	154.40773	188.33986	153.31496	132.15433	116.509766	150.39407	145.75415	133.08727	121.47229	122.32294	129.02625	184.00728	171.66443	133.6896	138.63663	188.63574	167.51163	181.48418	147.89653	177.1082	203.20943	173.70784	153.96104	145.35365	169.70497	184.278	105.68998	160.77026	180.08684	145.18095	179.30501	152.24298	147.67943
591	227.32909	164.61992	192.29541	144.17622	181.97241	194.23535	204.81245	217.16168	186.23598	164.63779	202.14331	202.29683	216.05183	210.41618	231.44624	179.02583	220.10547	191.79199	198.92122	194.86617	171.42586	247.33966	212.52406	192.47327	155.77284	192.68103	190.19592	200.2292	196.14125	164.66689	163.27057	179.01476	183.65053	184.61864	226.20308	198.04944	177.403	182.22612	204.98834	184.28487	164.60773	177.84418	199.42424	186.8531	217.77666	207.70009	191.34926	173.97038	184.70276
592	187.63481	171.63686	154.0696	170.99684	214.6053	189.98901	166.41371	182.51988	206.20247	174.03746	210.55096	204.72612	196.54176	175.10994	216.47668	186.6126	177.97697	183.94942	227.71245	154.65668	177.81506	212.53387	178.32922	162.0606	194.96907	158.66905	198.248	180.29738	172.68329	195.55547	181.19273	139.7223	176.93001	191.17928	202.57835	156.06586	162.52905	185.36023	185.94922	180.757	173.2631	161.0178	192.06828	136.84998	164.5355	196.59908	181.00517	157.42326	171.42387
594	170.68866	157.26813	164.51591	168.24791	197.6916	206.47456	186.59883	165.40588	204.33846	167.40813	204.29102	216.1316	121.02071	164.37715	174.58751	196.17879	152.33612	159.0841	194.47115	162.21465	159.47151	196.75652	159.71858	189.77516	124.93392	166.53429	173.83443	154.02019	117.79584	167.35225	174.00984	214.77516	205.16748	169.52007	174.03156	186.56758	165.65593	180.05516	188.3822	200.08826	179.03166	170.3325	171.47615	193.71803	183.99402	185.03139	183.32387	219.42915	184.73871
597	140.4923	181.00154	154.80275	185.62251	154.17885	228.55382	154.7144	122.05606	191.00667	188.45813	189.54124	206.47014	160.28358	108.52245	170.0262	172.81548	114.96395	193.36479	92.42606	167.55852	181.30444	152.78685	151.55286	136.09775	112.35235	177.75592	153.0075	158.95224	171.80505	160.13893	160.41586	121.6531	122.32818	136.91406	174.4254	151.77028	144.59158	152.19856	155.1476	169.33716	154.0521	160.71294	156.07286	184.87476	163.11858	152.77376	149.91168	154.565	166.41507
598	174.92271	166.42696	157.07823	131.04424	155.99571	164.41075	145.88737	162.51323	151.36241	153.17444	144.3954	172.7972	125.90409	105.22129	156.94534	156.17792	182.467	152.10588	110.12018	159.41478	171.70638	171.05742	192.52525	189.68279	169.88855	171.86987	154.3152	123.57578	172.18431	126.33819	159.4577	152.1622	183.42876	177.57857	112.9885	105.961754	101.65375	165.7589	180.63158	159.05438	111.82247	103.08073	116.868996	177.46767	179.9516	140.22614	180.95494	148.03075	170.44347
600	194.48979	220.98763	114.63343	134.17686	176.36311	222.5107	225.5116	148.34917	194.20122	171.96394	187.38757	161.05681	165.79494	153.71875	137.36658	181.02075	122.93685	184.04842	183.7027	201.2511	192.79668	124.648506	147.1519	157.08244	170.42389	191.76239	150.40097	189.316	218.69597	219.15233	128.43947	180.80937	160.37651	125.58987	208.40901	153.51476	164.3114	160.57283	181.97661	153.54161	138.84978	204.0887	191.935	184.3263	104.26947	172.00151	148.00116	192.05988	168.1206
605	162.79948	153.88388	186.94104	158.33675	193.68713	158.57338	182.95903	155.89345	191.52898	123.30286	158.47713	119.319336	115.95083	115.51471	146.25827	155.40843	124.28021	126.08166	159.62808	164.04144	133.62541	135.58873	158.78496	169.75795	147.59273	148.97508	164.08449	173.58089	169.29478	161.51756	173.93268	163.0731	165.22313	167.72386	160.72438	161.99532	165.82832	136.30505	163.69963	166.36723	107.0115	185.59593	132.08217	119.41333	130.13306	135.10384	111.047455	142.71243	124.41321
606	187.02971	222.85759	227.30072	190.35014	187.50476	188.4499	185.58125	218.69972	205.34209	178.92937	205.08937	243.3575	188.18701	190.5053	181.75116	200.94946	189.45998	179.83961	189.80318	230.78394	186.39595	197.21712	181.75671	209.92796	190.16344	199.49823	149.60716	170.71211	194.57263	200.1822	211.06606	199.04272	172.12915	185.92487	172.12276	150.54503	188.02106	189.15804	183.68315	184.65991	176.0435	173.98145	152.36612	139.40918	126.0246	129.04204	109.28977	179.50334	195.31964
607	217.48053	175.2533	182.1236	189.85144	153.28386	178.1959	173.59029	175.62512	168.35533	165.31206	184.06075	155.19289	214.42816	194.19835	189.45465	165.1503	171.96704	171.52222	168.1336	202.9469	181.04851	163.12045	168.3951	185.73793	195.13676	172.83759	174.47005	190.64745	175.59668	182.89629	180.46992	161.81818	209.60216	170.68156	173.24092	190.7459	169.77791	165.64995	167.55232	164.6039	180.21277	169.48628	171.76695	167.61842	170.60005	187.16017	158.07214	186.32323	209.52644
608	220.84492	207.21667	202.99754	212.67448	196.98228	176.22984	222.25159	178.54546	224.84456	198.15242	192.39995	217.90076	194.6169	178.87831	185.3957	187.75365	207.92387	182.50238	209.0389	257.4551	210.64345	233.87463	217.46342	204.54027	216.11836	224.42867	190.37566	180.04926	206.49384	172.0363	176.52159	189.39366	186.34993	171.5177	201.3543	200.52795	220.15352	190.92137	182.15633	223.91878	200.26483	182.34789	205.20363	231.9024	233.5483	182.04985	207.55505	219.59949	198.2962
609	151.32939	145.88094	161.52403	180.757	163.54602	131.76146	167.05127	151.20862	169.05763	153.13821	128.02928	127.63018	154.01698	139.1417	174.83691	164.5697	136.9622	126.32957	122.73409	161.66658	162.9684	152.7162	162.09691	167.07149	164.19781	136.76782	152.77504	148.28432	152.14032	154.729	166.03566	178.62102	119.774925	139.21461	188.42944	157.93361	148.72408	191.12682	117.26655	146.64339	154.91866	157.33046	157.157	141.07831	116.11649	125.47425	154.94695	151.53276	148.99199
610	179.76532	176.81206	202.03613	189.495	182.63506	207.0388	117.89148	221.44072	178.45996	189.41492	177.40637	169.05394	209.7218	172.48653	115.092834	184.87349	191.68135	173.39197	187.33696	174.81604	178.6602	227.84392	111.497345	184.15086	180.85405	188.99207	201.35799	194.73448	219.18872	194.62526	116.74591	194.95691	195.42506	188.46028	178.9701	182.08003	166.28558	192.07271	130.96437	193.05266	181.37938	206.75273	186.79993	178.65071	184.4355	171.12346	134.08794	161.81934	173.19136
611	151.9743	162.79793	173.56633	182.45673	164.9502	163.66258	168.70009	148.98613	172.22913	158.7122	152.25314	167.22029	179.00677	187.31938	186.73181	169.17442	178.86035	165.14362	183.22539	185.12634	158.73386	132.69365	143.938	151.29616	174.74255	159.82939	165.92409	166.12695	171.46107	167.51178	161.364	155.66478	154.50063	171.16609	191.45619	174.01166	169.15071	180.81584	187.98082	192.32039	186.7323	173.24196	215.67273	204.68367	237.87602	204.20515	192.86261	202.32825	236.27715
612	150.8843	171.01196	165.81018	153.68889	150.71129	138.38911	155.38713	144.41316	148.77443	152.64525	132.54744	151.98888	150.15453	156.09225	134.34991	156.70488	141.27934	146.17781	134.94951	131.929	164.55486	167.71376	144.69011	156.25607	169.5388	142.38783	161.24257	161.67464	164.10338	139.71999	152.65627	167.25603	169.15926	172.8499	176.4503	160.51762	155.72154	170.19633	138.83032	145.79083	126.75292	153.28722	141.31535	142.14604	169.19849	151.83167	137.87003	125.18252	133.59712
613	160.34253	179.03772	176.28246	167.28387	154.34193	158.51833	148.58939	162.6003	173.87439	165.83476	196.87187	182.7085	172.31322	179.18636	165.72906	147.91597	147.55147	189.6972	199.42403	176.07477	166.1029	172.12653	162.25902	175.59863	162.87825	169.81248	180.59239	186.01848	177.37695	163.30385	162.32959	176.84203	155.31665	184.8672	180.85649	177.54964	175.69685	164.64632	199.40892	171.18059	177.0946	172.09282	155.68446	157.57964	168.34511	182.59987	159.60977	190.75732	174.20454
614	154.48103	166.81415	156.64897	168.38329	150.17671	152.88074	139.18555	149.26776	168.29706	154.31975	167.1227	175.17915	162.79774	146.7632	152.80072	154.19809	127.878296	159.33495	162.24403	164.54791	143.79506	153.10316	171.91399	142.47688	147.3419	166.79295	174.675	188.10106	172.73071	181.19365	179.88776	210.73547	149.39323	195.74	141.2982	136.52461	121.89321	192.48305	178.30745	149.96828	219.90808	267.7894	240.45862	217.13026	228.06743	151.52652	179.17229	79.75928	172.59279
615	46.219387	175.8376	122.90884	-11.089522	164.77098	181.53206	141.97993	80.828545	117.45063	161.20717	151.7583	169.47655	133.12572	141.25212	-1.9190799	139.21324	178.2445	144.71747	168.89195	149.15802	144.89268	91.56454	114.827324	124.1197	185.82784	198.39494	142.83205	248.99529	144.72838	133.90434	176.69124	160.59451	85.357704	70.55563	140.03955	193.32393	199.54558	177.58351	169.61868	172.9735	168.28822	165.31122	155.36604	216.97893	129.4935	160.7881	177.10725	162.17197	187.18022
616	148.26291	150.55437	146.92795	173.96684	157.22618	152.79594	146.57458	157.21344	154.89275	160.15242	154.12883	82.496864	164.52545	141.21823	165.5327	185.93146	129.53706	155.71278	159.77998	141.44511	157.62843	159.13734	154.53731	154.01683	164.07607	171.34438	169.29555	149.56395	166.79341	181.14445	131.63742	136.60132	151.72133	150.41518	140.11618	139.27429	135.07707	138.32973	108.10854	83.19465	152.34581	158.14565	152.99693	137.09494	152.35551	123.28842	150.57187	124.45702	143.53171
617	138.32231	89.82593	113.03257	76.283775	89.182945	104.78234	97.008125	100.98298	88.85761	115.07748	83.819405	90.41068	82.70496	117.875145	107.04708	87.562294	95.30142	124.60851	103.845024	148.36359	124.10831	82.535286	98.06745	123.112366	88.92332	84.91034	125.64686	130.67993	131.35112	120.452675	99.66403	132.87364	119.02042	103.95828	122.99398	96.420265	130.27312	122.29422	122.03072	142.75548	127.107216	102.3804	92.13201	116.8204	89.9672	91.54571	112.80851	63.99016	113.039635
620	182.03883	166.82521	153.33704	158.70668	98.984276	141.02385	127.181854	142.97261	137.51503	103.27338	119.56592	153.76826	152.95387	133.34113	174.43123	178.43742	190.77702	134.22337	114.85074	150.44055	165.44061	186.92969	172.73296	131.45227	168.23357	164.25671	191.3405	181.8272	146.45078	168.6169	165.69838	107.5935	151.16478	188.89662	123.418335	145.21854	127.29841	137.70836	178.0645	149.2612	143.82457	208.3434	185.32808	199.92883	141.90999	113.54958	142.7249	143.50359	167.07115
621	166.85492	159.94759	165.85522	163.14377	190.76575	170.39769	203.94832	182.16516	171.23576	145.10893	194.89388	188.2657	195.97581	182.03815	175.32452	164.1064	152.67944	181.57964	173.45496	184.39717	175.10883	191.32793	159.73682	174.30907	160.07628	172.19458	164.19788	164.68794	149.29117	154.15517	168.4381	165.16998	179.39333	162.9586	169.23431	165.69023	175.34148	177.11006	163.91106	161.42271	188.87738	163.86375	166.0405	170.86125	185.52977	163.15855	152.29666	169.63202	171.46672
622	177.533	143.90741	177.93028	209.11334	113.09196	181.95296	152.51512	187.51685	182.0909	122.538666	158.81877	156.96712	171.93672	174.15186	179.35565	187.89973	173.9916	177.50069	168.59474	185.08067	162.92339	197.31197	163.49565	171.82121	161.48354	176.30757	161.30695	169.85774	188.31172	151.47862	151.90541	169.54572	183.28688	176.68182	160.91301	154.72816	160.48236	156.2751	170.49927	172.36385	198.7384	211.78703	149.26376	173.2824	141.99915	190.6772	173.44527	153.88097	174.03105
623	180.62895	170.56804	173.1801	170.19794	170.10551	176.71053	186.44891	161.58842	194.9153	165.72105	174.15656	171.48883	162.76189	173.33699	150.28755	175.54749	169.08662	154.51366	170.45872	186.69012	156.33308	151.54297	150.28943	175.67833	175.84279	181.55965	198.44026	219.93689	164.05699	186.9124	199.1064	158.41902	166.4226	164.63776	147.86641	147.3855	197.25513	174.10045	156.96417	199.87146	168.23106	175.73132	169.29688	190.24825	184.26245	177.60742	190.74538	180.69238	180.82812
625	139.9517	140.52742	134.2458	138.18094	168.95218	70.155815	174.91167	183.97093	170.75774	163.44936	151.42224	167.14923	36.338028	152.93285	153.80353	150.48305	145.99066	149.19373	160.04619	173.82043	136.41927	193.19994	148.75044	156.56093	151.80519	161.4315	158.01442	165.36644	155.18103	172.54602	140.52576	147.92677	141.87044	138.45415	144.30013	143.02827	160.3761	158.94897	191.33075	187.23274	193.73376	191.61653	201.64445	147.8665	174.8883	153.3368	148.86644	156.9312	185.52222
628	213.33507	156.77162	177.61699	184.35078	186.55232	189.60414	180.06929	177.38933	165.49474	210.04924	174.27834	164.05202	206.86794	187.34639	202.73909	209.33215	168.8669	183.5666	174.94136	205.66249	223.0085	186.09444	190.70296	220.78477	174.01897	182.84364	166.17906	168.63156	177.20244	194.7603	147.31227	150.10051	180.58586	172.31404	203.60274	202.74345	157.27637	202.6324	171.78918	180.1504	159.47852	198.27917	196.0835	204.55779	189.1219	151.95837	151.50449	192.06157	192.15253
629	142.24269	142.94215	124.302864	139.67357	138.28601	150.33566	108.49363	164.77606	130.30104	152.92348	132.2177	135.99754	138.62102	131.36836	153.51317	143.96664	131.39125	148.05922	97.74826	136.45412	124.283875	114.239746	163.46652	128.28304	131.21361	112.17578	86.97201	125.54316	104.39011	150.18584	157.71669	115.7539	155.30908	96.0531	131.78491	127.75986	141.1345	154.7686	119.419975	128.1566	94.33581	123.068634	127.642555	123.19109	123.699104	124.26138	158.21129	158.65968	98.597206
631	127.92822	134.87878	140.42744	142.64159	124.052055	109.845276	127.04297	124.39606	119.60413	111.14883	169.54424	131.13948	118.75308	112.7463	164.05615	123.194725	136.68144	145.89755	133.13603	125.81497	129.38887	156.92018	138.3016	159.254	112.43569	134.72879	99.24038	128.2481	125.86611	139.57649	112.49186	125.98202	128.25896	120.87632	111.01751	147.75354	138.50334	134.52924	128.83125	144.46225	134.12175	114.528114	107.06415	113.87531	152.6364	141.37282	112.72961	147.0808	151.28195
632	145.35878	167.57532	170.47798	137.5899	158.57367	140.53157	145.01845	159.57825	149.08777	148.95204	133.31639	202.5124	131.16286	118.74882	117.32052	137.65198	113.81577	147.35669	162.20152	149.64732	134.52406	117.846886	173.37285	153.53943	126.56255	139.52522	138.51723	140.91261	164.53752	152.39488	122.09787	176.78181	148.70416	118.55453	147.05678	145.54787	144.24734	117.18217	149.5031	128.64223	98.1178	155.29584	146.7902	131.19203	149.59746	118.84311	148.09964	176.71944	142.88396
634	121.79724	148.42131	115.814156	104.96072	138.99348	103.07007	156.86726	118.837166	145.48901	152.95714	102.039375	105.87329	134.24756	132.78972	135.58324	136.09892	140.09552	118.89054	133.36072	144.50029	171.94966	162.0528	155.1181	191.8139	154.65657	140.2882	118.96238	108.64524	145.41264	171.58214	164.83493	176.07928	107.18844	143.02626	145.00659	136.42421	141.23497	107.8809	103.23273	153.71947	141.00887	143.20976	115.46939	145.62541	131.10664	132.96959	108.31903	105.700714	116.43026
635	137.69426	145.55733	131.97342	173.62483	151.12047	126.39164	161.0837	139.86852	183.9126	138.80354	131.07414	156.34305	172.5315	121.122826	103.36086	35.02675	137.7873	160.80751	142.66571	96.172966	127.58264	128.22139	138.22005	101.00498	144.5214	128.87453	138.31233	122.64872	134.71368	130.22491	170.95276	119.99168	117.882935	138.51823	122.98171	116.18457	108.21018	155.19467	208.85405	204.65242	221.13756	199.11082	230.85956	153.1867	108.54666	127.364075	104.8395	114.33453	129.71996
637	209.36519	207.55989	228.84746	198.67021	213.69832	239.65271	200.4081	191.92998	169.30936	203.61223	247.55116	203.00664	233.82922	245.37553	214.74944	192.48254	208.71574	231.71397	215.10905	248.31941	224.97905	194.93	217.79292	227.93028	177.40059	200.29732	197.96356	223.17932	244.89311	237.38213	181.76677	200.88554	210.62614	216.34062	214.05849	248.78699	233.24745	187.13289	197.24959	195.33748	228.7795	230.30357	183.78583	194.68958	207.47168	210.92293	230.54243	202.55347	207.11919
638	213.338	239.57387	198.18945	180.69392	217.61836	216.58301	261.70724	211.72041	218.6473	203.80237	220.46971	206.12978	225.87059	186.38582	211.2928	225.35133	241.3105	201.23476	186.97777	191.00874	212.8467	256.12357	250.9904	203.81177	201.31732	194.36842	191.37355	218.45506	203.63347	219.8537	256.07288	202.31242	194.51471	209.68913	221.75948	265.42468	215.01845	207.97034	246.9978	214.24762	262.49417	217.3723	193.0641	206.55104	207.53429	269.34482	171.328	209.77501	221.1695
639	122.78544	147.62535	84.50019	103.69562	120.40922	113.26469	119.87443	145.45216	110.829796	120.99978	142.82971	139.80798	119.71344	128.04733	154.43742	126.01891	129.3407	128.67653	169.47873	90.0584	111.78483	131.53265	127.34924	132.86162	121.009735	101.32546	96.97711	127.47531	152.95386	79.36217	86.50238	123.56463	110.96833	122.207375	110.22876	103.67747	123.628654	122.09491	126.54315	157.09892	138.58943	90.096344	114.260216	128.08833	138.1426	77.616394	99.5654	100.78174	54.604626
640	151.59438	150.72389	172.12721	181.71819	144.48909	67.4752	164.46692	145.80815	159.56628	131.4309	157.1592	145.59755	158.31804	134.95204	126.52543	171.52461	202.3285	173.12694	153.1001	120.79816	145.15575	165.25656	127.02125	155.7829	157.59715	158.1239	144.07005	172.00128	140.0745	170.26027	138.58365	161.11002	148.7425	168.99197	135.73404	150.09029	172.29735	130.6966	139.59283	135.88753	129.3629	137.26361	129.39374	104.85056	108.03228	178.84718	147.03436	113.93401	93.98623
643	128.49959	123.56113	111.62857	104.94161	116.17617	130.4045	103.99304	106.21084	91.78336	87.90072	101.5868	134.03827	105.634056	118.10079	137.07603	137.03572	129.53252	97.75602	124.883514	161.47726	157.86885	164.66829	173.94456	151.87619	144.41423	130.39015	150.97522	148.8409	175.92554	183.5742	162.03563	166.29666	173.58897	169.36281	150.72513	160.2425	167.79155	171.97612	167.87402	147.47981	166.79152	139.28131	103.13483	109.04751	178.7856	162.91206	155.4973	180.7124	145.89099
644	159.85295	141.51567	188.09373	138.74318	188.80621	158.73894	125.21594	131.38797	174.54344	138.47002	139.4192	156.3853	102.5791	107.842995	110.765236	131.32161	145.87048	117.105804	148.36394	131.618	116.72898	167.44997	117.796265	119.44399	115.35919	125.567604	117.321686	107.79003	89.61823	123.36114	126.37736	164.55206	134.46974	151.93277	124.18347	152.58092	89.77201	136.51036	90.43755	148.10622	153.68813	123.0304	161.15053	145.9944	117.492165	161.21552	122.55649	122.80271	135.15387
645	185.1222	131.17479	150.31812	142.98305	173.83015	150.90828	193.03491	196.33003	92.89567	160.74236	126.83719	182.29053	172.10419	150.51393	168.25081	151.60677	172.08467	172.65004	113.841156	152.5681	129.14262	140.96889	181.33754	114.30185	161.18236	144.68047	159.61879	190.38435	129.79279	180.84363	166.18205	153.1267	159.18175	153.12201	158.87672	169.48988	164.1909	175.26762	126.808655	137.34976	149.71083	172.1643	170.35896	161.39171	172.80818	159.60274	154.57999	153.8485	168.11574
646	169.84541	174.31134	200.8387	180.0168	153.34645	134.35054	162.07506	149.34422	172.90625	143.78328	161.46455	163.29546	159.29153	188.22173	158.06172	211.60027	172.51433	175.60393	153.84302	160.176	179.7292	147.55762	190.37567	142.97575	174.79893	197.97986	166.96484	161.69072	159.70074	196.23518	165.51964	172.1745	159.26454	141.5691	158.92067	157.589	181.90393	152.60695	172.98573	198.0587	166.48097	170.83894	153.53886	164.03032	172.87398	141.82521	175.59612	162.16962	154.39273
647	147.14659	152.36974	187.38356	168.60962	135.32674	178.98836	157.71301	183.685	125.30954	190.20436	184.23071	156.5464	220.14648	215.25505	176.74556	119.90736	127.045876	118.01581	142.16902	122.545044	117.18817	140.47876	120.9353	102.28131	134.58083	131.21135	131.05424	124.40324	78.31983	81.51986	100.3949	116.95416	149.98914	130.50412	113.04452	145.91896	133.63037	138.21278	97.421104	128.60384	124.15324	117.01542	137.71715	126.51852	113.842354	97.6533	134.9247	118.561	109.34634
648	140.67863	182.83244	160.96898	174.5277	167.64784	182.70793	164.09697	182.09564	185.31194	188.75061	176.4327	182.95787	185.96265	222.415	181.63045	195.25383	201.85487	239.32983	200.70161	182.1136	198.5321	149.46083	196.3803	166.3473	173.62334	196.59178	223.38257	158.85738	178.98022	181.44673	158.28697	189.24312	206.99902	188.67607	178.252	219.30232	144.2765	153.03098	192.80402	181.99786	145.24886	224.85027	164.05968	159.6702	188.56612	165.98055	177.85313	150.58327	181.32512
649	144.45143	143.07985	170.56401	120.93949	137.20209	171.85504	167.37926	155.50203	160.38686	136.27153	146.55565	140.15776	147.57146	172.9882	169.88654	159.7294	141.14952	157.2168	160.188	181.11018	65.13348	137.96063	155.10083	114.86724	139.22986	154.63371	152.8926	165.5828	149.42982	159.94328	184.5165	200.81282	156.63084	138.12653	91.950745	95.389244	125.73706	124.45252	176.80725	134.48558	127.321106	122.45545	133.90593	130.30315	110.304115	79.67789	138.76808	128.70532	124.6839
650	107.12677	106.70985	94.8507	122.69049	126.64203	104.708336	130.18141	112.767006	126.84302	131.42694	121.95151	113.12307	112.749504	143.48068	114.62073	97.08999	128.75288	117.67044	166.82083	128.2867	134.11961	123.407074	136.79074	136.44873	117.95477	115.183655	121.97288	120.05347	125.19448	148.22072	126.74906	97.16431	121.865204	123.24839	107.31162	105.49761	119.122444	105.05679	98.11624	97.47056	100.69446	101.36593	107.53387	117.47245	137.13747	146.47527	160.36307	141.53606	155.90932
651	143.329	176.66252	129.17616	140.66003	149.07118	122.709816	143.02284	146.08995	149.39622	20.716085	159.22612	112.47062	136.7815	162.21869	152.96085	142.40477	161.03908	139.14325	129.70667	171.83635	135.69617	154.19429	128.05061	160.30446	133.70251	164.63354	164.79839	160.66753	161.71657	121.86453	149.74002	155.62453	148.40977	110.352745	163.56929	163.97163	106.97762	169.1422	162.38438	137.62102	157.01723	161.34175	152.75896	142.61534	155.66006	172.43071	146.94753	127.255585	155.29874
652	120.1202	146.10478	152.14131	152.18108	140.22325	116.995445	120.188896	127.0776	128.43793	124.952065	152.42725	147.19081	143.52208	137.1778	93.060425	150.10207	147.60817	152.67503	174.51115	145.69725	123.812805	139.8814	136.96654	133.0324	123.06146	124.64889	125.52932	113.58079	107.41879	124.88208	110.19851	116.554985	96.021545	120.10671	120.27186	101.37091	91.45689	98.0064	115.46854	114.6045	117.643074	135.586	118.57613	139.74207	141.86455	134.0811	130.48491	122.39803	124.807045
653	133.58905	119.540955	124.52319	113.015015	120.41229	91.79165	149.3836	101.68824	181.81256	114.01345	73.07584	97.34222	97.63859	112.16827	135.03227	161.54967	130.91785	112.09049	133.89355	108.63135	132.05597	127.10647	105.2416	137.77184	131.65843	140.34038	102.93522	162.1996	106.01184	174.53473	90.635506	72.14785	180.13452	73.32289	122.951515	124.04574	148.0749	124.0257	109.251686	138.99352	100.54254	102.70292	137.39496	118.1792	156.48064	99.18206	144.9692	106.13038	90.93435
654	105.55292	42.373585	114.715576	131.82867	74.09509	99.39077	92.78189	108.450356	59.756695	93.8035	64.88367	77.35123	89.219604	77.45736	116.67053	137.00038	86.25492	128.39095	88.11204	99.40283	64.624016	102.902504	61.758953	53.61665	115.977295	97.2459	72.91134	79.4902	50.560257	110.77616	55.018574	113.551704	35.122295	132.9679	40.065895	89.49276	136.96507	64.76928	46.469482	111.41027	117.83981	81.999695	148.98671	103.43319	72.27346	127.595184	111.35096	105.75036	89.08185
656	221.48657	177.11803	219.40913	200.38927	215.13933	192.42906	205.90662	233.95793	233.19916	203.32698	198.95886	192.35677	242.47888	188.25085	209.92726	209.18768	204.60283	207.62834	193.4937	213.08398	215.86818	227.42035	256.58456	206.14111	210.18767	235.68309	233.89368	215.89783	232.99426	233.09389	212.19661	194.10582	214.47124	194.08952	232.2968	213.40474	221.06975	197.37224	208.54933	194.77974	224.4399	195.2754	183.93872	201.22096	194.77472	202.43024	195.5262	193.98473	224.21309
657	152.99362	159.35228	136.85469	175.76183	154.56807	138.17668	155.2744	148.6002	141.69417	119.10786	137.97438	147.53633	147.51097	160.48828	168.49475	145.05315	136.63493	166.56332	174.0671	145.65894	162.73856	156.5239	165.09396	150.34485	147.7054	126.580315	156.25317	131.15627	149.1705	155.03218	187.01904	157.23405	159.7754	195.0843	171.30505	135.0144	170.89299	173.33496	142.43431	172.43153	166.41748	199.83257	160.64693	147.82256	156.36375	179.25438	167.97432	163.94786	180.1082
658	148.2375	143.65398	120.63259	165.76962	134.18698	133.3456	145.28166	140.28203	132.17194	109.952736	123.24676	142.62718	123.87512	132.94551	147.26808	109.7229	175.07384	127.75092	162.03294	132.32317	138.2783	138.38887	96.910805	132.78716	112.56077	116.28507	112.08624	129.45268	114.748146	147.29366	136.54791	146.46605	140.21738	131.36037	135.82852	129.95638	114.596436	131.6518	121.96494	139.16399	147.0644	97.68414	151.11646	126.42505	82.62398	130.27206	102.125404	124.641304	103.29043
660	187.87984	204.1125	191.79163	178.21611	172.7072	157.65092	163.29	181.28546	193.91069	189.83287	183.59148	218.49031	186.54292	172.06677	180.57076	170.01546	166.21053	190.06451	198.18286	169.62874	198.69902	175.80914	191.75989	188.73018	192.26814	169.22139	171.868	183.13007	181.2019	229.64955	165.59895	159.23042	178.86641	165.05614	181.46858	201.34798	180.83931	175.13477	188.23668	184.20796	162.4143	194.02669	183.42488	177.29163	206.70735	165.05635	160.20898	194.3844	191.40276
661	130.13611	108.76287	126.561516	113.937775	96.5839	134.9181	148.20291	123.88708	129.99629	127.3182	100.41946	136.31985	107.93783	101.92922	107.9446	120.623634	129.84767	116.67792	122.28964	126.84717	118.86538	137.97258	126.34265	119.59794	123.41044	114.343605	112.31919	109.809425	108.69831	91.789246	94.48355	95.73049	83.33055	98.150475	102.33042	111.85535	78.672005	92.07731	100.69358	117.76119	99.44858	97.88462	69.49305	76.47515	86.613914	101.19845	135.23564	134.6093	109.086334
662	157.18544	149.16487	153.8318	158.10234	165.14201	140.92885	189.55835	185.12451	178.70087	163.90576	150.16832	169.433	185.32378	195.3371	159.83884	191.78722	150.1822	210.72156	153.64613	179.75673	174.39021	160.52719	165.56203	187.57777	171.54755	174.79694	157.67767	193.09111	189.50189	189.091	190.70703	124.49808	167.0298	162.66231	169.51387	148.29561	154.55719	176.75496	137.3759	174.46284	152.94963	174.02338	209.91472	203.0855	172.90088	213.40529	187.22075	171.90419	161.85371
663	110.02332	101.91239	67.23214	169.37752	144.23338	129.28947	187.40935	154.83733	129.19186	95.48291	97.68702	110.085	133.37715	108.93833	101.251015	89.53925	107.74066	107.71561	111.97329	147.48691	157.69737	164.33511	144.78513	145.78728	138.16713	137.37013	129.43552	105.421074	123.44711	102.19183	98.5247	164.20937	112.829994	116.84005	146.20082	117.156105	118.28934	165.37646	181.5905	148.21413	144.79785	156.13808	172.79332	81.843376	101.4137	85.55424	139.97066	131.32158	121.91555
664	127.19213	127.69509	113.20963	126.38784	132.34863	118.40798	144.49904	133.98206	131.99951	130.7924	126.161766	94.27322	110.76913	132.12457	133.73004	136.38936	130.5863	139.67902	124.13644	120.90531	116.59323	97.271645	110.84879	113.55845	140.98277	132.10043	102.30701	125.314026	137.60081	147.8322	106.742836	120.96521	133.87361	142.16411	118.680885	123.97964	139.20735	131.26466	146.38026	121.94778	107.51261	112.986916	134.66566	143.47504	113.31311	122.632904	134.89014	143.96437	148.10777
665	171.67314	196.5948	169.08733	185.1778	170.53693	168.2714	197.9087	171.95483	154.20958	174.8169	198.25629	176.9182	178.54845	227.66002	162.2854	172.67322	151.17296	161.57198	167.84514	179.08813	184.35295	184.12341	170.81377	197.10083	167.2978	191.56029	193.69588	194.25554	192.68921	190.21452	186.22832	174.31895	144.94496	177.80373	146.4287	133.44153	152.9604	146.03075	203.10228	192.70496	224.37907	176.26375	196.00996	200.06213	174.71373	173.57686	166.06477	201.14337	180.17812
666	162.40843	155.038	161.47366	60.14123	65.848076	99.29562	169.28755	140.15253	173.75182	171.6228	144.63904	148.70628	159.33382	224.69543	86.80201	145.23706	138.49858	149.92894	140.48038	125.47106	136.8707	180.47546	174.37059	109.35665	132.8834	144.58803	163.7148	172.08372	191.54718	106.367805	132.73506	157.9446	165.47464	225.93962	143.9771	162.0013	92.36526	146.81691	192.72406	150.3248	177.92204	152.95476	204.95886	139.75652	149.10396	205.11296	194.49239	203.99504	128.45955
667	161.56883	210.19708	167.30957	167.55783	185.93764	186.67961	153.03493	182.1368	195.62817	183.45805	171.27629	165.36383	186.79115	161.78229	172.76103	127.06663	159.26491	167.2423	171.80089	175.01001	183.83606	163.2904	154.42824	166.93605	173.15405	184.59355	163.63478	187.1087	156.93288	51.072773	177.61292	183.42787	190.99603	185.96729	89.57798	159.62617	151.66618	176.73842	163.0531	143.78683	156.98676	151.52252	163.3326	198.04504	160.46213	174.68982	123.88391	156.77995	160.78557
668	189.38774	170.61345	177.83968	137.61598	122.879456	170.22945	140.442	115.30853	188.90422	129.19421	130.5419	206.71526	152.9792	94.0664	166.70451	167.69225	130.98204	164.5796	168.80481	131.88057	157.02516	112.90253	175.0243	158.79135	106.78293	186.45068	152.80911	60.86144	173.50655	141.98181	115.69758	169.89803	166.88237	169.40224	118.509674	106.245056	166.36472	185.03284	207.10583	186.3253	181.48982	182.53471	203.45827	175.10059	181.03369	183.74745	160.60695	140.91754	191.15425
671	203.9779	199.65578	172.50629	213.60374	234.72804	157.27052	182.29901	175.70886	190.11555	199.57494	175.58427	165.02122	155.7417	144.12938	140.34546	207.73839	200.34583	228.27925	212.96973	221.852	152.62848	170.0097	192.65648	214.49959	183.7721	249.91637	211.78023	178.63965	151.40514	127.719574	165.16798	197.16174	200.13184	230.43703	255.24306	199.14342	186.42427	182.78304	217.57314	177.8886	165.50287	166.20898	153.07846	232.59558	204.60518	188.13579	153.95154	214.78322	202.96313
672	168.86653	149.9499	158.20078	147.9361	181.41707	159.17119	192.94737	154.19426	192.88728	147.0214	120.01864	182.10364	166.59743	157.74483	176.74648	178.8896	206.93712	149.01082	165.51654	188.57277	154.82355	149.27966	176.03673	160.87398	210.89465	181.69905	207.47412	189.24211	186.1237	194.4279	184.88939	212.58449	149.85628	139.3957	141.53728	160.06177	146.24916	153.93541	189.67781	161.8374	176.73155	168.21178	161.44957	229.1803	152.57167	177.61964	171.55412	177.963	175.33168
673	111.57577	95.87625	102.52549	122.95285	137.98936	141.76472	128.81593	124.14776	100.068756	79.64396	35.93515	101.87083	127.43717	169.5101	112.221275	130.90767	72.403725	61.26637	121.852264	98.60824	75.19165	127.6688	118.37217	85.217834	133.8873	111.43469	106.71231	114.925865	120.918846	110.262794	71.31788	78.007164	112.65829	84.72935	103.17777	97.77541	109.23703	67.57871	73.45345	101.2156	57.23593	145.83878	90.47744	119.04187	137.20041	113.25473	100.73147	127.2234	83.92155
674	194.10027	179.36316	190.0041	161.58954	161.35196	194.66588	165.97365	198.6728	175.2022	175.04546	187.13123	163.87619	174.03935	156.21193	198.6512	168.36577	163.34721	205.11578	148.58926	161.00597	156.69093	205.99231	168.28354	200.26436	178.40991	186.54121	147.30472	161.74828	162.10732	169.21808	172.7913	198.49013	220.54102	164.74294	188.63098	169.16066	198.51628	159.59056	170.80241	145.4894	201.01466	184.58527	213.65565	160.76985	174.35713	190.6839	157.67981	186.22209	176.57909
675	161.7361	159.39299	166.79575	172.45924	148.6291	169.16644	182.26253	161.8983	158.20015	163.05463	135.42325	108.44632	137.7531	156.74266	179.71944	181.71631	173.67049	164.49837	164.22527	149.97606	163.7753	189.45654	164.82082	186.57787	144.39778	159.28491	158.34055	180.30241	163.62679	154.03336	168.67207	168.32654	186.066	146.48491	151.04436	158.3482	145.28307	128.32825	181.65533	171.58861	180.15552	139.23633	162.43909	161.33214	163.65623	134.10956	155.57239	122.96887	128.94453
676	151.30731	145.55598	146.85979	137.43373	113.20249	156.0174	132.82118	130.25938	149.13472	152.59511	119.99752	133.27705	119.46244	118.97629	149.78304	171.28381	163.68237	156.57115	124.25776	146.1455	140.12756	137.4328	153.13588	171.68457	145.42969	124.24175	158.06859	146.71666	138.6491	156.0691	156.89462	162.40442	124.23904	127.85723	135.85136	139.93858	138.44121	130.83626	138.66336	152.52606	148.91699	137.30717	154.85829	115.37054	140.3196	122.292885	163.4671	139.75256	160.32303
677	132.44318	156.19466	96.120544	149.46513	118.557365	112.29162	118.49961	160.36945	144.35411	180.12488	106.004555	136.86157	147.36479	138.89723	158.23674	103.167885	164.87706	210.13489	150.63898	184.88387	162.14465	135.73854	187.96956	133.736	127.87836	210.74138	108.787285	205.00891	175.14734	193.36687	196.89766	149.6725	163.744	170.8687	170.40228	165.51982	156.82141	100.94464	129.11848	113.3182	108.761314	166.78674	184.22322	184.64052	153.50676	185.18996	168.2689	99.98715	158.3112
681	138.44269	154.94084	127.14364	124.34417	126.11558	151.28711	131.0223	132.94829	113.87118	160.59079	127.637024	143.47356	171.19641	142.84563	119.104675	187.54582	146.07051	106.71212	131.42824	177.72365	179.32812	142.83324	163.81056	154.81956	146.91722	183.09607	195.1197	145.50505	94.34002	169.21892	110.155975	155.716	127.6486	137.09175	125.52435	119.97879	168.2695	119.775024	174.94092	156.56969	166.74591	129.2127	154.15695	172.17584	112.17563	161.47255	161.68214	166.41763	149.03932
682	204.29572	176.30171	142.69037	173.32002	166.41939	114.8728	73.99595	117.94076	147.95183	185.12862	197.63094	163.75803	169.65256	187.7082	174.95622	170.03822	158.9178	184.3175	173.57222	164.90883	144.82063	106.343056	191.83278	192.29561	197.1881	188.61708	193.85596	166.14041	195.80559	164.42097	141.75935	118.33057	93.940575	169.38518	144.06664	115.166565	177.64801	175.53236	191.78242	166.7342	189.9947	194.09465	203.24944	151.76453	156.11407	185.30096	170.76024	165.62663	133.90959
684	187.51672	174.98897	198.39064	169.37967	181.59393	204.81837	193.7978	205.72905	234.4771	199.45453	199.57117	204.97621	185.60632	183.60674	211.19807	215.71423	182.71346	177.13142	183.54688	174.01385	185.97884	152.23358	179.34996	197.21516	179.84547	153.69707	195.5489	163.5297	185.94482	169.09947	163.82014	172.36768	172.47876	202.95222	229.31026	175.31506	202.30885	214.19667	171.92647	188.02107	165.30475	164.39128	176.14612	147.09303	178.64464	194.98235	155.07646	211.19908	153.92053
685	172.2599	178.3127	194.73091	172.77979	168.1687	166.64357	211.76839	174.66945	210.66216	206.25665	173.71655	185.06714	186.33638	172.0995	191.6816	205.9882	202.67432	208.94328	201.04626	186.83665	167.59532	170.68465	173.31871	187.38878	204.96553	203.06665	192.16975	166.80775	190.0095	201.0537	176.46455	197.56201	195.8413	212.92967	202.92717	213.14001	192.34204	187.37488	199.90479	182.78203	202.03328	204.38477	186.03796	186.27144	217.16418	195.72884	200.10046	221.77171	189.49263
686	182.76399	161.7033	154.87433	152.5888	140.36328	194.32385	204.69109	182.05873	160.67574	201.35887	182.72583	182.62897	216.70172	168.1075	127.712524	148.598	186.88268	180.85419	212.35944	240.46602	183.14687	171.77081	191.62354	176.62883	175.2614	197.86858	183.42555	140.28387	175.13826	171.13759	173.91968	185.65889	195.04767	222.8184	176.54675	161.85802	218.08754	177.92883	164.87837	176.43988	167.42906	152.55327	217.5933	183.9095	234.52649	169.58627	175.63249	186.14793	109.768486
687	134.91423	146.24089	158.13683	163.36317	140.52486	146.73906	148.70128	160.28107	162.20248	104.10275	137.16437	164.12775	162.59053	128.68217	141.83734	142.77467	157.1455	147.56639	143.9409	155.55681	164.18875	167.55057	117.066	146.7866	165.37213	151.72105	148.8156	129.7157	168.22424	146.81	153.98705	128.51488	141.83508	152.51457	144.03716	141.9872	125.52653	136.79509	164.04515	146.27629	117.40704	151.40985	152.15666	122.34812	135.96364	136.20634	112.89957	155.78192	165.17712
688	188.24065	155.28656	163.3853	187.88701	175.11694	194.93382	185.44633	202.61377	169.41028	182.8427	189.13066	197.75105	208.02318	193.1291	167.34117	162.24895	181.27727	180.77979	204.75854	177.62921	165.32367	172.55437	191.63483	187.47624	164.6405	170.8051	225.63818	182.36688	203.08675	208.97719	175.8336	195.45201	172.52222	173.375	185.8173	207.8875	200.10722	183.33717	199.78284	183.52116	168.9849	204.17146	174.13484	183.05237	151.29411	182.42639	200.55212	172.91951	193.98854
689	122.27942	139.9741	124.41947	128.08992	125.37032	124.5856	133.8945	150.57918	144.97295	154.38335	125.262474	160.47191	149.20256	134.25598	135.49808	138.08994	109.59116	169.65527	139.37976	138.14174	144.57611	141.8263	106.175545	121.95295	131.8728	156.60602	142.72424	112.09845	143.88316	131.48932	122.574	153.32014	137.14848	123.51835	129.2111	140.40872	130.5323	131.91994	137.45135	115.56376	133.51744	141.23714	158.20874	142.53798	136.45393	153.5081	140.32686	134.23027	164.24971
690	163.52895	139.69182	108.37913	161.22923	146.6776	163.18866	116.85978	173.5894	196.76978	159.07568	111.727425	172.29549	154.77141	155.42632	191.52193	157.67381	164.95064	183.72041	151.92633	151.56789	192.44392	143.23297	162.37898	150.79738	182.74016	158.86798	150.19939	168.43506	165.09093	148.52293	137.19585	171.18811	161.56732	159.25653	172.28455	181.43367	204.86311	159.65971	193.55957	176.15828	172.7437	150.50151	155.00554	196.5022	117.544716	146.40948	146.6902	112.99369	150.42732
691	173.76172	137.36218	112.99998	131.85999	151.7122	134.96907	172.16826	199.3742	130.3135	177.18817	166.14911	150.68703	166.04424	150.67422	190.78654	86.45176	143.82002	151.89482	92.284584	162.79619	173.63591	168.27861	136.67958	152.48363	178.2371	167.43617	167.16592	78.684135	151.06575	150.64772	192.78288	174.31732	177.87077	160.37083	170.86568	212.42494	168.37704	177.49408	119.12023	136.87123	193.0258	183.50818	185.92816	144.88971	184.1643	197.45097	153.066	162.46562	119.71354
692	102.34723	111.63354	117.977486	122.3111	102.329796	94.12858	100.21527	95.2215	131.43365	93.59347	99.2031	90.986855	100.795586	82.213776	161.14552	60.6327	85.198746	90.69177	142.1253	53.705196	134.70815	136.05457	136.50172	120.61704	118.27338	62.26253	85.30979	88.1496	78.57293	124.9953	98.573975	97.520226	119.2074	118.00106	119.27288	76.01448	69.99913	114.61725	117.86912	99.39813	87.00431	97.64071	79.19143	90.51649	59.09405	37.9633	101.16284	70.508934	120.70343
693	153.76361	149.45323	148.00902	178.05574	174.4195	175.26363	157.71065	136.67679	130.68147	139.31844	143.6159	132.82645	146.57143	112.527626	155.10405	148.35071	110.76255	113.08138	91.68103	87.64966	91.467735	71.8527	83.403534	95.59519	91.18685	99.69825	108.50262	92.94114	96.62207	124.76373	136.33015	146.71474	171.0124	192.53217	152.62111	174.4301	185.67253	171.80782	182.76605	151.79913	156.20534	154.49596	187.55095	177.7137	166.74048	130.95839	153.56183	161.5285	155.0348
695	146.66212	198.18971	167.61806	110.22477	141.24225	153.45547	151.84814	154.23311	79.32441	134.3087	157.75044	143.67432	137.99196	146.92313	162.4158	164.70918	135.17131	158.7975	142.07275	156.64284	154.93011	154.91243	134.06424	121.03125	150.1077	127.098366	148.57433	150.87758	169.28523	182.95984	124.31223	148.55443	135.95662	106.814964	134.14647	172.82959	164.73201	184.82658	142.57497	124.13666	151.36775	147.57243	132.06807	156.84224	171.451	164.17542	157.66524	135.98778	161.90498
696	169.06369	146.30142	153.69185	163.21094	148.27434	170.50066	170.27545	165.67711	161.66289	166.32	157.67741	143.19429	138.07812	137.8087	171.11809	159.59512	110.84185	127.62671	165.08733	154.63875	168.76686	180.12926	164.51666	165.07892	168.54422	195.37006	190.38069	134.24937	122.94546	156.71182	114.38094	188.99101	146.80376	174.8946	151.07794	184.22011	185.21228	199.8189	149.14977	147.73164	102.83764	142.66869	166.31984	140.16037	152.04295	157.13414	161.07631	174.58018	199.92403
697	170.81706	93.36944	167.85155	134.391	106.708466	148.98666	175.08623	140.55249	150.93553	133.53711	98.60825	176.36006	81.21633	160.037	141.62555	155.33751	111.95638	166.76384	128.11528	89.16818	73.21145	127.80747	138.05254	131.46808	164.15454	166.02579	143.6038	141.73448	133.31148	113.84949	176.4796	83.73632	155.02017	128.58067	122.19215	200.11444	151.86894	145.83861	190.13513	150.84271	150.61794	156.0484	73.19801	146.9823	165.4887	132.31554	150.79347	129.1003	111.498726
698	157.8922	190.9389	158.52184	149.08055	173.4488	193.62878	180.38496	178.66026	212.99406	160.59605	183.71686	187.92802	170.31297	176.44707	188.1529	177.35034	166.30637	189.11028	176.76799	151.06964	179.45033	182.93413	157.11763	172.33289	144.47462	208.46043	168.65622	194.24666	156.23692	170.50568	146.85774	178.30779	150.85184	165.04614	192.87129	175.62549	197.3211	179.39967	142.84138	137.48586	168.15094	169.67503	151.66887	182.6328	155.38086	141.97124	153.73749	137.68103	205.64577
699	152.29924	170.25189	201.84364	180.09651	181.17778	128.73982	160.18115	151.78166	174.20049	138.76787	139.25456	137.16957	145.01488	121.758995	153.85152	163.51546	151.49507	186.53462	197.1569	171.66594	198.56982	169.50645	125.43475	155.61798	130.7936	159.16211	176.24037	157.7862	159.57774	125.3395	134.73105	148.2545	176.85774	138.74336	181.96523	164.20174	201.0213	181.44922	187.00288	132.83232	154.55653	143.85512	166.89935	168.62944	157.66638	165.41121	109.776695	126.706825	142.32558
700	169.9076	175.87427	151.9532	160.24916	114.33584	107.57441	112.61564	122.75179	133.62856	96.96441	187.93994	140.75366	162.73724	148.73886	144.94603	162.05272	152.788	124.94067	128.67566	72.49667	105.96821	95.18595	173.14143	166.29114	191.7061	162.64163	134.93349	104.661	131.12175	122.1002	124.90609	122.59249	110.1207	101.16638	183.31966	138.15393	185.87062	172.89497	152.1463	98.48258	160.10669	143.66695	162.83308	167.64745	121.35966	137.53549	178.48286	191.71484	182.35461
702	145.06006	91.27161	98.644615	106.58828	99.64866	135.28221	122.10256	125.4299	141.08543	108.46176	143.91782	125.22007	139.35612	162.67528	120.94809	125.88739	127.52194	147.68489	124.08248	142.03271	100.758095	132.1571	99.57232	144.5472	136.64195	137.48483	128.97307	123.7725	129.53345	110.38904	129.28912	146.29503	98.0693	127.30288	122.0235	156.49171	88.30719	135.37964	126.128296	167.30927	113.80071	117.52966	93.00495	135.11232	116.93145	141.07838	142.87566	133.74062	133.0115
703	123.518654	140.65584	132.90001	141.24907	163.18752	138.73572	148.7019	117.71166	137.11061	101.02891	106.3602	113.16446	154.03938	137.97691	146.78777	155.85046	118.65582	134.14618	113.37394	109.67321	142.19247	156.76212	134.00264	161.03505	128.88373	137.1917	103.06512	159.0605	152.1969	140.19708	124.001465	123.78998	130.36526	132.35329	126.72516	92.6489	126.48941	139.94487	155.12689	109.65057	125.46737	130.66302	153.81018	139.51614	138.76918	148.71733	134.36937	130.06068	107.04948
704	179.70335	171.78484	170.15051	175.12653	189.81062	204.3881	197.33034	198.93164	200.94356	216.4102	166.16612	194.45845	222.28426	240.07841	176.14085	203.08913	204.8	169.90688	214.09969	191.5794	196.37842	189.40234	164.21048	213.14087	163.35237	197.0324	176.88824	205.28003	194.78935	198.23108	148.85443	172.23628	191.54436	164.25037	165.92693	205.13118	191.73576	201.76106	185.76414	221.41322	205.50702	199.59663	188.61537	197.79155	199.22966	221.14014	154.18108	205.05229	191.5346
706	139.63115	184.43474	159.86401	151.8161	182.90675	146.54817	147.4634	174.54506	201.48553	173.86499	183.0158	134.09279	178.55565	130.37521	175.84802	160.50476	131.32683	162.97118	132.79404	168.5302	159.16362	178.75395	160.28218	175.11153	132.72885	175.05806	136.71597	135.43849	187.56487	155.99147	179.5818	144.963	176.50566	117.11691	140.42294	182.30714	166.81264	172.92146	198.10901	158.1567	160.03325	155.27727	194.01295	171.1477	175.82149	152.16382	110.91964	157.30788	162.01888
707	199.43083	193.33545	188.49274	209.25761	218.51506	198.7253	193.84477	209.16832	200.9073	190.76372	169.27873	193.03178	170.18651	204.57466	118.88464	192.95326	162.53719	181.99019	163.69075	169.39005	210.75117	184.71826	169.75952	178.88991	158.42079	169.27019	194.95634	168.16771	185.99391	188.8628	191.79958	192.45512	218.5706	190.22864	170.94478	176.2101	182.12988	171.96393	200.5757	201.51904	164.364	214.85994	219.15218	188.86818	174.79494	234.91321	180.25781	197.66321	210.77068
708	124.26638	125.53977	137.59045	150.66536	138.1378	141.44777	132.44081	154.77702	146.72174	122.06275	118.517334	118.4009	117.691795	118.68441	95.13602	92.598335	118.110695	107.58143	180.54877	161.22884	113.678246	157.56181	155.67613	164.95967	157.92212	138.5255	124.63381	104.40033	105.62504	115.866844	100.35205	102.53717	123.2846	81.227554	137.51357	136.32532	149.14424	165.76743	106.94599	112.255684	133.1927	134.74864	124.790825	109.71705	128.34999	140.42603	134.3374	154.40987	126.10555
709	125.279236	184.4688	175.68889	199.49385	178.05254	147.31694	155.80263	152.40582	164.57103	169.38922	135.00107	153.27977	199.67082	137.10252	144.32988	159.90962	158.68199	156.57657	151.18211	171.0129	211.43108	176.9692	177.3125	134.77264	170.31288	192.98859	156.50397	206.94775	196.04741	170.01984	161.91933	161.89783	171.21233	155.44977	169.10982	127.25614	169.76286	162.22957	127.95849	147.49957	162.09929	147.73244	136.23457	160.62228	141.97005	126.49619	155.81982	164.88322	165.36072
710	130.41708	158.29616	142.0916	155.19415	126.46555	144.90172	145.29453	132.32878	129.2918	159.62984	167.09454	168.80925	165.17128	136.11668	135.29942	146.62616	142.39708	153.1479	120.85641	160.57193	156.80888	131.58582	148.93526	166.47797	143.44633	136.97833	120.52475	137.3845	163.19902	155.51727	149.86192	132.6477	134.20668	156.02356	151.66957	160.4643	150.88988	148.42607	160.6097	141.84975	157.15189	153.70988	139.34901	136.27133	114.5532	139.92155	109.63317	156.77824	135.82631
711	157.18892	137.24709	131.23996	150.50244	161.58571	131.35852	161.59868	145.20267	144.91716	145.0436	126.87573	161.15552	171.29143	125.32132	182.39122	141.16753	136.2256	142.56651	166.78984	139.10301	175.1372	145.44133	155.17436	145.11034	138.09038	172.42747	157.52934	136.60077	160.07347	161.55006	133.25182	144.04796	130.28432	126.323326	162.08815	147.29002	181.72963	153.08391	142.66693	160.53145	155.72884	128.24825	152.39899	161.32011	137.77393	138.26099	135.10515	124.26101	156.10564
712	157.61563	88.860374	195.01294	168.76326	235.87807	158.69618	196.31908	161.2444	138.3256	115.53858	196.19423	157.3939	178.59998	161.05168	201.62337	158.40585	134.53258	144.81657	196.1754	194.79558	174.16718	155.04315	209.96509	215.67229	180.95778	186.7967	228.77386	191.76276	235.54736	145.92075	203.03326	155.5716	175.42387	181.29132	243.19641	183.10814	181.4723	174.66194	202.98375	198.25648	240.36201	158.65967	191.94548	200.61737	183.37483	126.39721	225.12126	150.32668	208.1888
713	153.89603	108.60211	125.30436	113.77642	88.26748	134.005	132.8462	142.39154	133.20901	167.30199	144.90572	125.718834	138.93608	150.71986	151.86145	139.93358	91.612465	172.98724	151.13269	136.54543	170.201	114.58422	124.83722	150.53984	148.26372	127.21584	154.35231	142.47656	153.9362	118.79974	128.05452	153.15337	139.63393	137.16754	172.93709	131.48956	145.12733	164.37526	179.62964	143.8465	132.64955	147.84741	153.1829	148.80608	132.95856	170.18303	132.0491	130.63916	147.71205
714	141.93019	147.72603	129.16438	153.98431	138.03053	77.59088	93.706856	113.73129	104.035706	129.49408	43.77101	141.72453	123.26153	133.98561	162.00775	143.95	148.03528	178.2184	137.88818	197.67863	154.94244	140.80824	145.88483	183.98267	128.58513	163.4531	190.55383	145.4283	173.0016	186.10992	152.70042	169.09862	159.26295	147.20702	164.71243	154.25745	120.438866	132.77718	122.6629	135.24556	138.98177	153.41792	138.88408	153.07698	118.47104	123.266655	135.89943	176.57709	170.1494
715	248.30434	193.23213	212.8769	189.99931	216.32234	182.16582	163.77715	234.27739	190.45518	193.5143	197.9331	203.03223	182.77788	195.49884	184.83427	213.68138	199.1919	181.96191	225.50984	185.51213	187.29918	202.13872	205.55553	230.19588	176.83907	216.71468	199.27245	250.94844	208.40407	225.96362	186.88275	192.87498	178.6212	173.56892	230.51509	182.04005	227.13295	175.349	188.63118	223.8816	210.44624	230.53392	171.86198	161.47752	224.04816	229.25188	195.40466	211.92918	202.94446
717	166.2929	187.54138	176.92621	167.02997	159.38301	151.21165	164.55061	163.96422	185.41382	125.14628	160.46858	168.4809	168.82529	108.94157	158.35066	153.0389	154.13513	120.99302	152.59799	131.91695	107.07313	145.16597	156.58752	133.40338	141.7318	143.5655	148.15297	170.34746	179.26381	164.29674	176.53606	119.984856	137.9869	93.28545	109.47278	119.50287	190.2229	102.54642	144.12376	184.373	207.21814	173.13594	160.57474	112.54879	173.60725	148.32442	109.69309	139.23842	140.48665
718	160.04286	157.93358	145.84613	182.05762	159.76378	188.30989	162.39073	138.24019	171.60649	173.54903	137.79073	137.01309	155.70026	192.091	141.7968	153.60475	105.50883	168.21693	150.19363	158.8448	140.93889	119.27776	198.31206	158.93895	166.01451	156.91107	162.20184	177.6902	132.11914	148.93907	132.29631	160.5196	146.62091	165.55139	161.90273	132.86128	145.72713	131.23358	175.76813	111.826546	121.36927	142.17548	158.87337	165.63945	154.31026	143.88924	147.51169	166.79045	161.14668
719	136.05302	47.53813	152.85237	162.3514	83.38326	150.0622	147.34569	107.19201	137.77061	113.3363	102.37305	120.03355	116.92635	98.39895	98.730835	96.099144	123.46055	83.93161	143.31227	148.72339	127.25768	140.31305	145.56241	29.032896	72.11299	145.63313	125.20156	110.9477	120.17178	105.87082	93.097435	121.92458	159.72296	173.92122	127.04374	120.777336	131.4917	119.76795	109.07843	111.51691	100.49356	140.20143	121.86343	92.332466	112.04746	93.2735	118.676	134.52446	101.53259
721	161.85828	164.25652	145.87553	179.23712	144.22559	211.48274	175.61377	190.73859	242.23088	155.00203	159.44055	175.01952	203.10706	137.68677	120.272255	120.2027	157.64818	132.29848	137.4105	147.50803	105.41183	120.79452	151.63634	135.48471	137.32887	157.1702	162.31111	141.66425	168.86778	180.19629	174.82481	123.09613	128.23296	144.395	169.45277	181.52338	173.32587	180.273	184.03548	217.43596	213.31136	209.52483	70.19376	200.00175	147.7794	197.52629	159.77086	124.0751	121.59552
722	129.86351	109.35217	111.71873	83.33335	156.51764	148.44725	108.22233	165.03465	173.38689	113.26184	142.21236	125.09271	107.17825	95.23394	117.76748	139.14784	123.58904	132.45067	139.22284	110.46695	139.68158	200.3371	99.25183	78.04883	131.14201	105.23087	83.48653	112.598816	116.83573	131.81653	99.68622	147.18471	115.10384	132.91225	97.99836	131.47675	113.53903	130.44821	158.5183	101.11426	82.387474	104.881584	103.00272	135.24825	137.37701	117.85461	70.25704	94.806946	84.391075
723	92.809654	208.98041	126.336525	109.75512	193.76588	189.0702	194.49384	127.82493	155.32678	85.18248	200.27478	191.7996	214.01247	224.67004	156.42827	191.81999	125.10898	169.66243	154.56606	176.27568	179.07127	156.05327	189.9947	76.75502	169.5492	140.37361	190.53224	173.24638	202.39153	209.854	116.87274	177.8814	137.10455	197.47154	226.7152	267.21408	191.44118	90.46781	166.79109	145.83629	202.41809	184.94588	198.85646	194.51723	148.00728	202.77246	100.694275	175.14256	124.36908
724	148.5331	159.24763	195.80705	157.95525	138.33617	165.42268	182.07845	146.38106	156.68747	146.44426	166.73308	159.41342	152.8664	141.0131	125.082115	129.28929	141.5305	128.72714	135.5779	152.3308	107.13102	107.468025	130.83002	131.06682	138.37315	149.17183	122.036354	149.93724	154.27037	152.87262	165.3621	154.4482	143.18617	126.18711	135.52188	138.01283	138.82356	137.277	135.26707	124.48684	143.60258	134.05801	133.14278	122.95646	148.8127	145.79588	142.5151	163.95079	170.6487
725	103.33954	103.39496	114.050446	128.62091	114.2949	88.54636	126.305916	129.23177	142.1725	97.18421	160.93993	130.46089	138.92036	149.02449	92.76334	86.71515	112.130684	130.15886	130.38594	159.29985	157.29805	148.5492	106.8327	110.34485	105.817505	124.740074	92.08901	153.00145	111.98466	196.19444	108.85693	142.8561	99.73379	145.20604	121.618904	121.03195	89.08905	141.51732	110.47494	103.70208	116.19281	103.63568	114.15923	75.825264	131.66437	118.45318	124.62002	145.56184	96.50223
726	195.99092	164.63336	189.69228	184.6165	172.70294	145.99542	201.85405	193.13237	181.17523	189.51625	165.54167	185.09692	200.5227	210.73906	209.34766	184.8866	193.02425	228.97108	189.43184	187.79333	205.73286	197.81206	217.02605	175.98865	184.48431	171.37524	181.13277	120.83253	177.66948	189.99512	140.96274	165.76653	153.85384	216.1274	204.97707	176.01996	166.37376	160.86194	208.49721	164.20732	201.60017	160.64293	172.9045	169.96748	197.02979	200.55904	160.2242	190.50624	183.36333
727	187.6616	194.99782	240.54767	181.55566	239.39868	218.37907	201.14879	202.94653	217.67104	217.71428	216.34196	191.7207	218.75134	216.84393	231.21925	202.6574	214.01892	236.12212	268.7896	202.07518	239.72359	200.28404	209.65248	208.2292	197.17796	220.27107	252.0677	245.29553	233.477	241.46411	234.02751	242.4475	203.41986	232.19121	211.49849	237.23796	273.81567	229.4312	239.86414	234.50154	235.27534	211.68614	216.41331	163.45897	182.0429	213.33539	206.13928	209.22969	163.52122
728	159.58405	171.02812	132.02794	175.62703	172.23882	155.94435	187.67664	142.0815	170.84172	149.60713	160.0392	143.54881	168.68669	141.99983	187.52592	164.61816	166.02565	168.22485	175.62714	188.19926	172.18172	161.98851	161.36949	136.50702	171.50745	189.24709	188.83461	160.37206	166.08548	183.5041	194.77019	176.34389	191.83478	129.94052	187.83	167.7802	166.98518	151.4612	189.56914	152.58632	151.92323	179.2096	149.86406	155.71986	178.74516	161.98775	164.58086	155.48993	202.09029
729	124.11845	122.643684	144.38881	129.16188	112.44879	149.43803	135.09996	146.27187	88.11668	84.60748	119.86082	138.04967	125.95554	114.008995	129.72743	142.60724	98.90862	127.5888	112.03619	116.84341	150.42064	153.57707	169.11084	143.45007	171.31677	157.06212	166.05394	158.7655	175.16142	160.9269	167.97017	143.88614	129.61842	162.46727	155.88252	174.58919	166.81184	176.42415	170.42696	170.96729	152.78636	135.60371	153.94737	148.91582	190.0216	160.03246	178.31807	155.39998	155.37877
730	163.60066	128.95766	163.38635	118.28315	128.6996	108.34513	58.79965	124.19116	115.733986	37.832806	75.06111	127.07223	139.84187	51.61864	99.09321	149.80438	131.957	129.38593	142.98256	139.15099	136.51953	118.662636	118.53872	30.835962	98.416435	84.614746	70.606544	119.43555	108.716064	125.802574	82.64567	114.220116	130.19273	126.972595	126.45291	127.691345	125.63732	132.16145	105.971794	107.86078	94.519356	75.63606	92.65859	122.83999	141.38629	109.49029	126.28634	164.75702	147.98924
731	114.15405	139.11784	144.44093	86.34806	134.11081	156.53065	128.34178	81.65806	121.2181	81.3133	69.802925	61.589306	43.415607	81.46942	127.04797	30.135916	83.83303	52.787357	48.07684	53.40135	37.72926	78.2402	72.2706	79.24255	113.368935	96.33779	102.185394	123.05886	94.070435	92.067535	97.71903	116.377556	121.36912	115.61786	45.079086	131.64037	97.45367	154.74718	125.20908	151.86034	130.08629	86.9021	102.13949	93.80665	153.03212	157.3435	110.07473	127.95539	163.28862
732	146.05522	132.6146	121.68082	124.227516	174.83641	159.51234	160.85207	187.51477	178.26234	155.6525	149.90959	145.53307	170.82024	145.48573	174.6037	170.78517	168.46346	169.15546	193.0736	146.14418	184.25328	167.70833	179.65337	157.3759	171.07281	169.14964	167.92802	158.33408	171.30585	166.31197	166.20192	149.99728	146.19398	160.88115	165.77386	161.94727	183.05916	162.66756	157.39404	151.30315	156.01062	154.657	204.11414	139.16528	153.61266	171.00201	139.47484	153.05475	172.23505
733	168.58418	160.32945	158.30212	163.30736	152.99211	175.36157	178.0436	179.21211	166.07884	189.15147	163.82983	141.9474	148.26631	119.300995	178.15791	148.41116	136.01865	158.79216	170.09242	162.66847	167.61461	179.05684	153.1719	187.66753	160.67947	168.65407	172.46405	148.04683	180.68257	155.94879	174.14703	144.64519	157.42667	186.18463	173.87396	182.77177	177.20256	156.61713	186.92482	178.619	131.50952	177.19441	141.01683	162.08171	154.13014	132.05531	171.7631	159.13194	186.40747
734	101.922646	128.27994	82.718475	102.17279	128.5539	106.687744	130.24594	81.291214	108.16931	99.51827	122.645874	120.79105	92.571205	155.60548	136.61665	102.26661	123.68915	84.64272	118.89431	134.50731	103.519264	94.12714	121.61935	124.3418	126.54376	92.712364	127.312645	142.15807	83.8792	73.46448	103.491234	122.28113	127.35144	109.37286	122.478065	140.06721	120.86972	171.64384	101.173256	127.75372	147.55244	134.29085	77.58818	138.86725	126.32502	133.28886	128.68346	143.88945	114.32789
735	140.90736	147.77803	147.23088	149.66124	119.797035	127.25196	119.90137	148.98051	215.11584	164.7304	174.03386	144.38521	171.67781	120.60117	135.40756	128.5791	124.6984	130.04778	102.51954	116.37313	111.17032	112.44568	132.6567	151.26988	165.3225	136.30736	176.66048	123.71777	136.52817	145.0554	123.4103	165.43602	181.45361	209.52374	157.69038	209.6898	181.63179	179.63794	159.81554	179.2039	168.84273	142.94997	182.79713	144.77695	133.4126	165.46602	158.01784	173.52507	132.24934
736	205.7091	201.79659	235.2732	214.17786	191.90222	188.73839	190.76543	189.32458	192.05896	218.30086	182.43433	197.63802	199.08722	190.34338	177.80444	198.82489	197.69612	182.95378	182.30278	210.06212	227.56837	182.94043	185.84486	216.65247	195.03563	184.7806	207.32747	214.62904	181.9372	183.5638	187.11082	208.81798	241.6919	230.26411	188.05473	157.64117	193.28267	219.05847	178.8023	178.7347	191.43071	236.26399	189.06303	172.66847	177.74463	213.71307	196.1739	214.84383	164.576
737	171.03644	209.50987	155.10432	197.32648	204.77238	166.82738	183.69353	165.00783	179.90984	145.23335	167.14569	156.35458	223.40215	164.47313	188.98363	145.71706	181.41487	196.3822	182.1095	191.91663	193.64064	200.95738	171.42389	161.74553	179.79492	183.36314	157.90459	193.30083	192.74731	163.95753	212.44563	165.41621	176.23755	161.20395	167.42445	178.44017	201.88359	166.38261	164.85292	173.87663	169.26395	178.35889	126.858315	172.36458	173.12006	174.10667	165.47481	156.84703	137.29561
738	141.28802	119.37589	105.994415	132.30417	97.00519	162.43483	163.36375	129.57516	170.57613	152.36153	181.49736	183.37929	178.51677	157.40326	183.98283	181.69568	136.68988	105.9884	150.58318	168.43024	131.16286	109.34867	159.61992	148.89198	175.72302	180.84322	150.74312	192.46593	152.40039	174.3733	135.1078	137.90282	75.863686	132.26973	161.88826	191.08978	143.37135	129.48242	143.19649	155.72943	117.77029	149.09245	130.83652	139.8623	139.21092	159.96007	158.23573	168.30145	133.12125
739	94.30201	100.01691	167.96141	125.023865	98.03347	155.69537	120.583496	129.39383	96.92328	73.62937	67.05598	90.56602	109.32385	82.44938	188.87904	195.81688	106.298805	202.84344	160.649	172.43266	133.67441	129.38353	152.35982	66.54778	104.13992	116.799934	87.881874	112.31834	143.28696	95.90808	150.86934	128.77638	111.21879	160.7776	115.13434	132.53407	109.03701	140.97499	132.02013	145.01996	137.85335	130.49234	124.38809	123.36263	95.22504	92.637535	104.10671	119.50767	104.80057
740	141.40233	156.42981	161.69087	140.77374	166.22559	172.25145	168.51562	149.35406	161.78639	157.16107	147.90875	131.24341	134.02663	138.91338	188.30078	135.1487	149.31082	169.02922	135.49657	166.25	163.10959	137.14342	140.49617	112.20227	143.85	141.18872	141.98004	191.81673	155.67659	123.80597	143.0366	143.17212	173.51508	125.68661	161.45416	154.02217	154.81569	177.22786	156.68306	159.3656	149.82474	152.82646	141.84064	170.25449	183.24072	147.77567	171.37279	141.80476	154.9505
741	125.409386	155.07442	172.25073	68.742546	126.00692	145.65758	137.98436	95.95629	137.5186	119.75205	92.720024	157.43361	163.67285	157.40498	138.62555	128.6604	133.5706	163.52638	173.242	145.96112	164.5666	173.62907	85.18275	142.5158	119.74021	137.06825	173.52702	144.60893	197.78499	132.42593	173.88362	134.93855	114.49936	134.17316	199.56996	193.3343	168.6017	182.42827	142.88042	143.66	153.89197	122.87683	134.5457	136.27296	157.91342	147.23378	173.00935	163.08662	171.07454
742	171.8554	201.71802	192.41687	189.42632	170.92476	184.22737	166.22028	181.64641	170.94316	198.83965	168.70522	188.38562	169.19362	191.40541	203.56073	190.57875	224.57045	188.48967	171.73778	206.29065	166.29546	217.63264	189.52235	199.17633	182.38774	191.63531	165.86523	177.54863	175.44928	175.30914	201.4388	202.2885	172.07793	192.60466	153.42168	196.84937	199.95416	198.46504	192.88997	176.89764	202.41695	211.37567	167.17259	189.32927	177.97693	178.42436	165.11539	155.91046	188.44337
743	163.21207	151.85844	115.86066	155.4034	63.556564	139.7488	84.430664	142.67578	175.7594	142.03642	69.76623	155.26561	39.476074	151.69792	123.84087	165.7794	135.99168	151.39775	155.99184	251.37529	185.59798	252.68364	144.39728	250.45349	163.96425	123.233	121.05979	159.27669	132.748	165.32152	143.6328	227.72917	165.98157	145.43254	164.88866	192.38081	173.48547	211.00166	144.24306	229.61133	159.55836	109.34491	122.90902	167.6317	126.27688	196.75203	124.066536	140.62447	193.29897
744	132.72278	155.7051	143.76091	134.04915	130.84784	137.95927	124.44916	102.49473	170.52242	163.43126	135.93631	144.25526	150.1731	136.87233	186.03624	111.754295	101.982185	112.50712	139.97076	176.37566	115.33738	144.74446	180.0227	132.32292	174.52248	98.189644	177.0091	143.27013	138.54282	156.74821	141.81989	158.84624	148.61455	129.79178	173.35791	112.99766	161.87782	152.92592	115.289406	164.10701	152.95625	187.89355	126.361244	118.115105	129.94147	114.64002	139.70753	141.01738	93.66186
745	170.2947	170.69983	146.50557	149.81958	154.75629	154.14288	157.18398	152.398	164.07118	155.7871	153.2194	164.93567	160.54973	155.7486	169.783	159.92976	182.52266	171.88908	141.92052	150.67242	153.20026	161.1098	147.80179	137.45142	169.58238	135.15192	147.18375	161.52513	167.4313	148.90999	147.61322	157.54509	137.28273	135.52296	189.4048	136.61557	152.57607	168.34059	183.25122	176.46289	165.12007	162.92479	185.27397	155.81168	195.06299	186.42358	158.49477	162.54425	141.19316
746	164.20387	169.2863	171.01257	175.7112	190.79314	164.34454	184.29976	178.43172	176.66486	181.2194	184.04749	150.8161	170.78215	132.88101	207.17183	204.69743	180.51338	208.27715	168.00656	162.33467	159.45772	105.98209	155.65565	202.17511	201.29521	151.99419	197.8731	149.36316	180.70186	169.48665	147.07378	157.51685	180.55037	117.18267	193.90863	180.25996	168.91805	159.83968	187.1827	156.66527	184.57365	192.73094	165.80966	158.2942	160.71735	174.30025	173.27197	182.6219	175.22699
747	235.796	222.69426	231.00993	196.57121	203.77245	206.26099	210.83037	195.11617	179.99767	199.21251	172.07088	179.94026	170.87077	167.85779	169.44997	205.32771	203.7194	248.46794	194.66132	217.47832	264.47055	172.0929	216.81703	179.60579	190.73604	226.46553	240.15453	196.67822	242.38313	227.08583	225.97383	235.1482	228.59322	187.39014	204.12785	205.52602	222.55505	193.0927	197.1887	206.49178	221.38019	214.97621	216.23213	230.42639	238.42151	198.81294	191.56763	180.56628	192.21167
748	209.6754	230.39732	242.9049	242.01874	200.15431	217.19518	240.80133	241.18983	210.72351	215.90088	224.28688	212.92047	212.16557	221.54472	228.33186	233.9494	217.76457	221.30486	221.25313	230.37254	211.89832	273.5925	213.43213	214.20459	228.61523	240.56883	211.14925	251.80345	207.11266	213.34663	219.21883	235.89758	209.51396	193.25032	229.65332	216.3174	211.32597	217.63518	196.10353	220.2613	229.7122	205.2395	194.62004	229.3759	210.6963	204.37683	234.96571	261.1697	203.98993
749	208.52612	210.07942	221.75313	138.11877	188.14192	174.74872	160.30385	179.5813	129.54315	178.59212	193.46843	178.85661	176.17358	179.74506	208.32744	182.56755	201.28749	204.22418	162.5175	116.701866	151.71727	157.05476	176.32243	128.9661	177.2242	190.91809	179.07182	188.54042	172.53137	140.49452	158.92432	139.38423	208.27745	207.68	201.02875	194.29614	149.11435	198.88745	206.92992	216.7345	166.89027	192.61804	184.96376	186.06628	206.18333	196.6476	200.76514	189.3687	171.14229
750	158.27858	179.40776	150.12653	201.85982	161.32838	129.90746	163.05812	139.31082	155.7236	189.66223	200.92549	191.76118	135.0261	184.89702	156.42499	112.74963	160.65584	179.7052	155.94258	193.44832	159.67265	200.7212	170.37856	165.21289	160.00047	166.92458	154.70932	171.19592	173.37378	200.4864	164.7822	153.15051	182.69104	165.47835	156.75261	192.53084	191.83305	173.61922	143.83975	155.72615	148.66716	163.71118	160.56567	173.83563	173.29387	176.35039	175.05965	213.34772	179.10268
756	208.82515	181.60005	204.81529	142.6118	178.6827	181.74779	181.86098	188.72371	187.36646	179.10913	177.5819	151.27922	191.78925	179.62146	193.09546	182.5039	174.13696	191.47095	187.23291	147.81505	210.27434	168.22002	197.99236	174.76097	194.81934	173.03198	199.15572	155.43452	167.53658	155.02203	181.6855	160.38861	156.83449	151.81104	199.51363	162.80257	162.97656	151.95576	180.61552	162.83437	166.91797	169.34105	177.68877	162.62358	181.2912	147.7125	166.46074	161.54878	181.29944
757	143.67445	138.67946	115.75476	161.26126	190.75847	122.77793	114.78778	143.8928	121.335724	122.66125	165.867	172.59746	178.04463	173.08324	136.91412	135.61688	141.18962	225.48865	182.51915	100.30241	185.35022	148.15417	110.68292	114.88061	169.14076	232.13274	174.41603	189.05652	157.0139	157.13014	149.73079	171.37358	114.44454	182.34326	182.70544	132.58913	113.27313	139.29391	194.08391	185.05647	190.6584	158.96106	172.33434	169.08363	141.63913	121.13029	188.67683	194.90565	136.21072
758	161.72601	114.86835	154.5606	168.08904	163.13794	169.11086	177.25636	142.71288	160.9679	108.45124	167.81456	183.73183	188.45891	179.70677	156.03847	173.03777	154.35277	152.09138	164.82138	162.79778	146.53297	124.74234	141.12047	202.16182	147.29527	162.0504	130.98814	142.30556	176.05904	177.82979	146.89674	159.24959	174.73743	141.52371	148.042	152.90773	127.51074	214.86107	132.00883	144.4942	151.32195	153.4658	179.34709	152.79828	189.69405	131.00578	149.9557	180.651	165.93196
759	133.83678	122.626015	129.14513	113.29047	122.60116	124.80369	128.44421	117.36142	129.57121	188.21407	171.18938	155.4055	175.8097	181.46666	129.83788	174.91048	164.7182	199.93758	176.78526	155.24586	139.96082	129.07253	133.37663	155.67128	131.58418	137.85466	118.54605	152.3311	128.81334	132.67046	147.02731	127.27657	111.64146	136.95363	147.55965	159.79129	139.39076	144.20514	151.92937	151.6439	92.81787	163.2228	148.63254	128.54146	134.40471	130.652	133.79372	138.16553	131.68651
763	183.85384	195.61018	197.66132	198.9682	196.60693	159.08426	170.9607	177.62334	209.44177	199.9626	207.09572	187.73784	186.01802	173.82265	200.08867	124.53797	155.40627	174.41974	154.51338	152.0613	172.7887	170.59819	176.20781	165.50134	168.10457	173.86989	185.44072	191.40161	179.8941	152.62831	147.9524	181.57507	152.63783	171.56873	170.39734	167.05272	177.07214	172.12889	181.21515	183.8835	168.0414	163.96568	146.01811	148.46233	176.70038	164.26265	169.08105	156.86894	171.28687
764	160.32117	153.26482	84.37976	140.38643	144.56526	134.657	152.28703	180.00383	128.8754	150.17485	141.86743	130.06442	143.42056	125.46392	153.51794	139.76773	175.1947	153.98949	104.858315	131.82248	206.60008	125.570984	125.01884	160.6003	166.64703	158.82123	182.41801	161.03737	147.2242	128.71654	168.8188	179.79114	160.47675	126.091225	148.89017	167.33698	138.18358	159.78377	165.82983	141.43835	126.230736	156.8314	120.388405	173.8991	162.7032	160.88086	166.14613	127.15348	158.7578
767	162.6092	135.71608	130.81741	117.11959	163.04796	128.0926	127.28387	117.90568	149.73062	118.8218	82.48472	120.71043	171.99329	153.73364	170.7196	139.27544	164.80911	158.32417	160.48518	144.65825	167.62079	146.8241	157.08174	165.23033	148.85773	138.19633	94.42517	168.42949	172.61748	159.65262	155.89656	173.90974	156.97449	153.13121	154.31955	181.92047	164.23135	166.36835	174.96216	173.84312	165.73174	144.95592	93.8894	157.60312	154.8144	150.18141	133.4101	162.52963	145.89503
769	142.24693	109.78992	110.03516	77.86508	143.41995	103.98252	149.96365	105.83658	105.393394	109.37713	146.2821	138.53407	163.60631	158.56635	164.18301	140.26184	162.78926	140.09265	135.54779	192.61163	138.79485	127.05677	148.58287	175.65947	111.34485	118.12054	139.29764	131.12996	147.24913	160.92743	99.44715	156.26265	171.34637	163.33699	183.60321	148.08232	155.67381	201.10963	198.75224	164.88086	154.70442	97.34213	166.84886	187.4076	178.21016	195.8773	175.06569	117.869225	182.32393
773	171.01552	171.66821	176.21948	185.93843	166.4152	197.98383	157.85286	174.62769	204.04932	177.53493	172.83807	183.71028	182.27663	149.69962	177.10588	176.1273	174.20766	178.09892	163.55379	173.34608	152.65553	188.10461	160.18831	194.57878	172.58638	171.61903	181.23297	152.5496	174.91878	144.26256	187.21135	194.40044	194.46785	204.02063	163.44847	166.19502	141.55664	182.97603	213.9879	184.10156	164.7502	182.19322	176.65582	146.93684	166.91522	157.39397	180.14722	175.42284	202.76805
775	182.46846	194.94836	157.92725	201.28532	105.651436	178.91968	164.14583	170.68335	181.26277	178.68724	129.787	176.24763	159.73563	176.15002	195.13354	179.8073	148.35425	200.96887	162.11783	185.9441	205.61827	170.92047	183.91106	167.89934	166.2155	188.32329	199.42928	188.42781	177.62682	180.5207	165.59749	193.67183	203.05939	170.94818	182.30908	187.37683	185.50935	206.55066	189.8892	211.8961	187.95024	197.86963	168.04704	176.24858	202.85466	171.902	221.61678	173.60994	167.05585
776	134.97153	163.76859	154.35219	182.56242	215.02258	136.18697	195.04852	158.22565	186.7506	183.40602	142.1201	145.413	150.00464	167.09596	197.48743	134.35406	161.79454	176.03271	176.45277	172.55658	136.94197	184.06325	171.92444	166.6819	164.87086	126.63088	168.54492	187.2273	155.47261	196.54193	142.9469	161.33131	172.77411	153.42442	187.12224	124.55349	179.87471	159.8957	179.34662	158.52556	129.59258	175.47346	158.93001	147.56277	128.05048	186.37335	172.51549	163.30922	198.34991
777	105.86097	152.12263	170.14577	125.74057	177.65955	131.87848	167.87831	136.94765	136.22148	169.92967	153.07808	156.411	177.28453	158.56557	147.94524	149.01431	138.84927	136.89888	163.45195	141.1547	139.23598	166.95113	150.21727	135.7208	144.53398	156.69655	120.021935	181.76434	169.0543	193.81831	121.553246	134.17827	177.26393	189.27525	122.620766	161.86537	189.80505	193.49915	132.75914	133.08122	114.7937	160.2937	142.2903	158.1314	171.5743	158.28351	209.37866	151.99535	163.80382
779	184.12367	177.9056	159.49706	181.53365	189.79768	176.63123	175.63383	167.61322	200.87773	194.48518	160.65225	165.1768	192.37517	174.70174	152.11577	168.09995	159.2903	120.59858	155.16681	169.99825	186.77802	171.69792	135.2246	172.4127	171.04662	155.83557	159.83632	162.45818	156.16704	172.36018	136.98601	149.9314	151.49867	111.41989	142.40666	154.32954	158.05872	138.62965	128.03369	138.11745	164.32556	102.079765	139.07066	154.89389	151.02728	128.09317	138.63011	140.42027	154.80058
780	76.36992	106.83127	162.84454	160.85582	121.555145	32.26807	106.6899	168.41109	87.92911	166.35246	124.58329	169.1581	158.32979	86.008995	99.57999	129.74779	154.8183	136.01804	158.01926	121.43421	132.92195	140.6952	148.5532	132.20256	162.21371	175.31676	79.6227	104.70229	93.16581	158.58427	71.276276	94.79484	131.48924	162.79579	187.6071	164.43935	121.22708	147.56154	198.80286	74.01553	80.99328	67.637024	153.80838	138.94713	82.04069	91.24234	149.92284	177.41325	116.862305
781	156.37401	169.00157	172.62102	149.05959	131.08337	191.45561	155.4991	131.95737	176.36552	156.62535	124.67466	146.45753	176.24849	161.16243	140.25859	153.82745	173.57953	94.12061	137.46922	140.53645	134.79005	150.08493	164.72145	157.1174	106.46992	110.94605	150.78545	146.36021	145.6238	109.96957	144.54274	113.05468	136.42564	121.65289	170.30197	110.43689	103.99004	132.74562	118.34734	149.7362	99.47678	117.42599	127.25311	121.25468	104.68286	160.33449	136.80771	101.06302	157.51518
782	158.61012	152.9432	163.89374	166.13654	152.87024	170.6068	158.91815	143.31128	181.34389	152.509	138.84361	161.83833	154.15154	158.20186	143.53108	135.82103	163.3814	160.29706	151.48885	148.61758	164.51353	172.63362	174.01942	148.26219	165.04472	162.21593	169.41252	166.75575	170.25343	153.29567	146.48358	132.43355	128.17632	134.38847	164.61934	156.21465	163.0072	166.79639	187.51514	207.88184	190.27051	158.7152	174.16127	154.95525	193.39217	159.10135	155.68997	162.10858	152.73604
784	95.79252	123.57575	133.96832	92.98301	169.67992	151.06195	126.74713	127.905556	143.8928	83.85235	153.1407	109.45936	82.65707	51.27976	122.82691	145.40163	116.85565	112.49117	45.074554	85.23812	86.461174	145.8498	121.08744	82.70128	73.15552	115.241974	121.353615	151.8485	123.02755	65.53667	142.9413	139.88568	126.03971	126.87467	88.942924	95.20866	64.018875	130.45876	136.4218	130.02003	94.22461	105.60412	85.62739	121.82898	95.275856	131.70952	58.91126	90.14126	94.805595
787	143.27773	159.39935	141.50131	90.619965	167.06279	167.40573	165.35094	158.81133	160.89024	141.11482	164.66133	141.39589	137.68932	141.67828	149.18924	136.93495	165.98273	109.09915	138.47523	125.419716	121.172	129.06464	142.98042	146.86743	164.87025	170.77519	175.33948	157.11522	150.81152	144.37085	185.16948	156.65547	173.51204	154.14821	171.60332	139.26587	131.04765	169.0434	159.79576	161.6651	159.98705	154.23665	137.79521	135.47	155.28752	147.50407	148.90765	141.95638	143.6985
789	194.99678	176.77063	187.70813	164.23564	173.97975	187.93819	124.64547	168.13603	218.22351	170.16449	190.47401	190.72475	172.6458	170.94331	130.02898	132.50356	171.31677	177.43457	175.52539	184.78828	179.62054	168.35068	92.98722	142.65686	191.70464	185.30107	180.86882	185.03789	190.68481	162.19215	116.77313	114.835945	177.69646	176.11401	203.49518	185.1399	184.16956	175.15132	106.06329	159.80115	206.06506	174.04633	169.74867	177.31549	180.43602	181.81696	147.88326	159.44997	144.74117
790	131.52245	151.07713	136.97807	136.39496	107.64689	145.32014	142.41032	128.98985	152.51666	77.938286	134.64577	150.25464	126.80833	129.07767	111.66651	143.26219	144.66763	116.42047	142.65306	96.79061	140.25575	140.27438	116.39352	109.31661	118.09489	134.66621	145.79329	119.558266	93.39487	59.961056	139.3021	120.24714	126.668785	140.24132	125.83246	142.0446	110.67759	122.24951	90.76119	112.91674	144.81416	142.66527	136.25453	151.26523	123.57328	87.43927	132.4765	132.637	137.05385
791	241.3617	200.59029	238.1082	218.20856	193.66515	248.89014	221.78755	260.73453	229.97173	197.32402	207.74725	230.82512	246.16621	213.04335	209.38477	223.05634	197.58635	224.48181	217.39384	218.61702	233.81372	197.20421	200.80864	194.56377	198.64876	201.41862	172.64436	207.03197	214.68819	191.19398	212.38098	207.70575	238.95593	237.55688	214.78943	209.19969	227.91577	210.19359	213.2123	220.9843	239.7594	241.27478	203.87984	230.6858	261.4221	239.38348	198.8426	230.38689	177.14436
794	226.64165	246.9482	226.67638	213.9583	210.30025	247.84802	249.44316	199.31203	227.02827	206.89946	231.79716	198.309	228.25877	267.10907	212.10771	219.97871	207.12639	259.14966	217.4527	204.23347	228.33476	229.55815	202.61751	220.89587	206.36298	215.77368	196.68768	199.89026	232.53423	194.85506	213.49443	228.11993	185.78703	228.18213	209.73004	196.84473	186.3443	245.94212	209.24968	207.8974	232.83647	216.148	193.12439	199.19434	228.67433	216.59123	223.70601	239.7144	223.77934
795	158.46558	163.7083	199.02144	197.4164	248.75371	199.38464	212.64246	179.75554	173.18097	191.37144	174.68681	168.615	173.16121	174.88307	229.41357	216.2851	175.09325	202.05656	217.04106	158.39171	200.2584	159.53348	218.0113	174.04991	181.95166	212.45667	158.09471	167.35976	195.9182	170.05925	158.7574	171.58563	186.98177	187.03267	224.39973	188.02937	146.2425	197.83293	171.04158	222.78772	177.87602	197.93388	178.80591	230.64357	193.40532	174.19041	155.84068	173.0295	178.7547
796	165.55342	170.87056	190.0071	176.49872	169.37585	169.6114	164.91808	157.0762	171.41765	152.49205	186.84737	167.60634	168.69246	143.4449	151.34348	167.44958	148.11127	175.20026	167.02135	177.39117	182.22026	176.83923	158.15894	144.65895	166.72748	160.83849	169.1237	159.25114	179.1379	174.57484	185.01228	106.89547	180.92204	197.1342	175.61385	178.49641	155.98857	195.79639	130.67987	168.08282	167.34451	164.34041	179.19917	163.0691	196.21796	184.79756	155.15941	198.12097	199.86475
797	195.59831	189.76837	172.87904	186.97107	175.60144	182.48273	198.12122	224.99748	182.65416	194.61243	216.06523	189.83284	246.20824	198.7242	200.87103	184.91864	229.24718	229.20091	165.36711	202.19356	201.63893	178.50517	211.2738	199.30067	193.04976	160.33647	169.6934	176.41168	183.55022	200.74821	228.64058	213.57002	208.47896	218.42079	235.33464	199.38098	231.33508	215.63002	235.9658	211.18977	242.43297	173.37495	216.17833	205.58061	211.95403	200.45935	225.82495	201.88387	223.72542
798	58.53922	76.53546	85.86936	78.69523	82.23994	82.97303	95.876976	82.713196	70.84743	35.11645	97.85079	70.56418	88.25226	97.53547	95.07542	96.822876	84.2886	88.44769	101.94123	92.31962	78.408936	101.528404	96.11175	84.59697	72.15997	46.62379	95.619514	86.46927	96.63256	84.83709	100.57658	87.55914	17.740389	25.463125	82.39648	84.53767	15.579997	49.390064	94.03009	2.698969	21.565002	20.703465	100.931885	-17.516848	81.555336	42.96982	114.334015	89.05868	3.51314
799	174.69017	168.00722	189.66527	169.25339	176.73143	162.61711	177.94359	164.00813	187.56714	178.8415	167.18726	183.4254	157.35881	164.12263	171.82259	177.31726	165.38008	161.6577	163.83018	189.83562	188.50856	163.9946	172.39873	181.65266	162.62202	179.6435	182.05695	146.89738	166.22327	175.3842	157.13098	164.24568	201.5913	175.26253	176.37532	188.20091	160.82149	179.30553	185.01192	183.02736	170.98857	174.38017	171.453	187.23723	148.82283	180.84721	183.26811	176.24866	213.9408
800	150.43462	139.40572	163.36273	164.36171	105.880615	154.1341	164.11948	136.45096	189.81535	179.77838	171.7143	165.9358	165.93544	167.04573	164.51013	188.77405	168.06462	162.1724	188.98155	129.16922	151.57643	151.03395	152.96751	136.9683	197.62517	169.16405	109.683624	200.24352	186.48491	166.85133	87.95777	161.6023	173.9102	166.83257	143.54199	144.14473	186.20149	129.51418	155.5149	163.23753	146.18271	91.216866	150.34131	142.74094	111.06134	181.79492	153.49217	92.91245	176.02881
801	121.175354	151.47653	146.12253	115.589775	94.89712	101.75796	109.12753	134.74684	133.17474	140.80367	160.96696	148.42238	149.666	146.90166	146.8015	140.9367	178.22026	165.35933	159.2287	145.55125	149.67389	121.60763	171.93144	164.44026	147.90727	139.48079	145.46458	155.45978	151.14093	156.3625	152.81476	151.46747	137.13759	126.85972	114.82049	134.44627	137.50043	124.98878	155.41763	122.82429	156.57771	161.2423	192.78333	170.08705	160.94228	153.18239	149.98643	159.48013	130.22414
804	140.08965	146.08293	107.05024	140.22972	151.85979	154.1501	148.2678	142.20996	153.56764	146.90373	144.79085	130.51244	155.81526	114.97086	147.99004	119.10505	141.89052	132.30676	137.98592	140.80649	156.01773	150.13515	144.99866	152.8509	153.61536	120.98126	141.60884	134.67653	141.85838	154.81593	153.1327	160.67694	149.07422	135.18321	157.79128	140.97736	133.57304	148.77571	106.442604	152.44942	128.77724	152.7598	152.23505	139.25513	149.12105	149.10991	151.33505	134.5295	151.03477
805	179.51282	150.8072	172.85017	143.43477	141.32301	183.47136	148.67912	193.46202	191.28056	189.0721	161.4354	177.5541	172.65283	159.40941	176.61107	158.01529	157.3628	140.54305	176.4353	158.6294	185.4903	190.33923	213.72125	194.066	175.78766	163.19981	184.83788	193.69514	175.28773	188.75655	191.5509	158.44786	167.68268	192.36559	163.11853	211.8985	194.45576	181.11792	170.99861	149.49477	139.78447	143.45807	206.90796	185.54027	159.97504	152.95987	162.18077	147.8654	164.71962
806	177.87793	186.61613	142.89198	149.35835	164.8424	158.16884	183.67628	149.82027	145.54073	145.9964	177.87355	162.53482	138.18495	154.83568	154.95134	141.10881	70.56303	78.61596	150.4984	149.63693	137.44933	159.6328	179.79106	184.60529	165.51686	117.15684	94.89985	171.46326	140.82814	137.08604	158.37674	138.68013	189.21516	167.26454	142.59557	145.03677	163.74532	189.46735	112.09778	150.4619	165.92342	197.67586	113.85757	125.10909	171.26122	208.8811	181.96863	137.96461	149.35768
807	183.32549	169.02953	166.48671	175.40674	191.22392	230.84131	189.63301	198.6823	190.51323	182.98088	157.30074	172.52344	155.24031	174.68343	150.04936	181.92622	171.59131	167.83086	144.9688	168.3601	159.6909	162.08199	146.42038	179.42586	185.45735	175.99701	158.95622	160.92015	148.46468	154.95616	144.45824	178.351	158.84221	153.24037	140.36864	166.85486	176.91339	156.79947	147.7912	200.8966	238.52852	201.61104	246.66145	246.37798	172.82338	161.49214	157.22763	158.65593	193.19499
808	150.05211	134.93753	138.28542	145.25583	157.3247	114.94619	116.51581	150.68555	119.04453	179.64825	194.65862	124.607056	143.61446	167.0909	153.82974	145.34265	159.48201	158.71771	155.50676	168.87245	146.06657	161.412	158.58409	157.41791	171.5545	170.33167	145.78773	198.2375	172.86787	124.55908	162.59474	187.4139	111.512535	174.04468	172.5865	137.13426	155.804	172.24574	142.56349	148.1732	140.91556	134.46063	133.2831	170.334	149.89041	172.61269	169.71602	145.27275	178.97469
810	118.16535	117.291756	117.08246	111.34662	104.17731	89.49644	109.24744	134.99414	116.54037	110.50875	122.75119	107.82156	112.281685	109.487854	125.43042	110.61456	138.1364	124.17803	108.2853	124.979614	129.85826	93.70068	117.92087	96.54706	124.69694	120.02499	136.10005	123.6273	113.61252	110.27854	156.76082	162.92754	155.17819	155.51794	161.40889	199.48274	196.68689	181.79932	168.04274	186.99434	180.98444	182.41496	191.8161	192.90906	173.68166	155.27846	206.45526	156.91104	150.33629
811	189.62402	156.60658	187.13908	192.4091	139.61989	156.48975	181.18758	191.43349	190.09259	173.65572	193.50758	168.80103	139.47472	161.07939	84.91772	195.40105	191.05316	180.97285	137.17952	161.69196	195.18779	189.39948	155.46689	172.90257	167.36865	173.28119	134.8191	58.170498	156.96074	175.71735	150.74054	152.3615	224.85432	203.25697	208.8106	249.37547	218.51158	250.35065	232.5387	217.03284	199.85527	194.94377	193.14937	207.35344	209.36809	219.66664	224.11195	193.88603	207.65575
813	114.61862	159.53221	174.10022	118.17014	151.71092	207.65796	152.96635	152.67108	158.19759	156.75261	153.65294	158.13293	156.19453	132.3454	160.63742	155.24326	127.56106	151.1931	173.08824	160.613	132.85234	152.61465	133.19485	158.09422	173.15642	190.60657	138.63269	153.40135	189.01741	177.11037	162.2221	209.35931	161.6581	126.92193	175.4253	144.16905	118.77991	166.27094	169.36786	189.7884	141.93236	127.21952	140.64546	170.69872	142.73518	166.38805	159.30127	128.69896	150.70766
814	146.58339	119.87191	51.919178	135.81882	147.53261	184.64357	106.64394	141.57921	148.78612	142.5995	154.0909	144.67339	136.37923	119.635475	135.47939	135.0088	215.46663	146.2436	72.90455	100.61294	149.657	156.1686	241.67651	109.407776	61.223972	69.02064	193.6136	183.85272	143.41089	110.25257	123.27563	133.56999	133.46391	83.30906	98.63262	66.55244	67.33243	75.4007	79.76855	51.35748	64.189125	78.7788	81.41659	57.25772	94.909	97.23499	75.82525	94.510185	84.54638
815	143.83688	158.04376	113.42237	157.7068	156.6743	103.70343	145.33464	167.68626	97.17646	147.10622	167.43922	104.24703	149.06758	146.69972	95.0201	136.71071	143.24622	104.00114	131.99011	139.51775	95.774315	161.3495	155.41899	105.29999	165.24518	166.47939	103.669304	144.87306	147.02739	99.13919	147.12886	147.01749	103.84161	150.37567	155.09435	108.66928	142.25224	147.78783	101.063515	140.21083	147.10838	95.239845	126.14086	142.53136	81.11527	147.69127	137.41087	77.00393	148.82492
818	191.08879	188.95827	165.12569	154.17592	165.97037	200.78459	178.31506	159.57234	204.7022	180.04877	202.88017	198.17993	194.90578	170.4904	156.7931	175.5052	112.77667	148.3101	205.53923	189.56804	135.56773	123.225525	184.02547	178.10115	173.1866	176.61926	144.3283	198.7065	147.32402	174.72932	171.78969	176.49483	165.27141	190.65681	154.98308	135.31923	151.36845	148.33818	145.8116	196.20692	176.96094	154.88478	116.79661	152.42882	180.0948	158.00142	169.98111	171.68219	173.2076
819	195.205	189.29057	197.37584	190.35303	184.95522	198.96948	186.9295	195.61714	187.68697	198.77313	190.75313	184.78825	187.00496	193.6829	189.57622	198.0049	190.48738	183.95879	199.82014	198.50905	188.8722	200.18555	189.35835	202.05894	188.12518	196.6101	191.3055	182.67065	189.55376	196.79443	189.46889	201.41304	188.61853	188.3899	199.75214	187.1385	196.13208	190.6544	195.58028	189.15916	185.72673	189.6751	197.20935	187.82127	197.04128	189.80566	189.4004	202.02197	199.34637
820	145.35353	133.60759	110.09434	59.920197	17.530138	52.598083	20.962435	107.0749	27.353079	68.15043	39.819096	78.54506	71.3814	70.79896	81.045006	132.5405	198.90193	147.67542	93.49359	147.95927	98.78292	155.69444	138.45045	122.06995	118.46342	113.17458	99.81968	118.2042	97.02469	57.689144	85.80203	81.3957	151.73143	94.12199	115.31027	96.74741	91.00012	99.086815	119.241554	136.40393	148.934	116.997536	67.47173	85.291435	138.12427	114.715706	131.27907	108.12307	96.19107
823	152.76933	216.91072	158.23439	183.4884	176.48323	177.28918	182.20825	133.7458	154.43031	169.4822	191.29063	172.17842	155.13612	147.39494	206.39612	201.92848	177.04517	187.9449	133.14514	158.7778	150.08607	162.17487	161.6676	175.32292	182.08904	138.90175	172.39441	220.67755	199.64238	144.7563	185.1742	160.85695	135.17743	167.1594	170.26898	187.95782	127.54116	189.26976	181.7323	103.95911	173.36664	187.12761	167.7559	116.51907	161.93938	179.76921	201.80644	162.03784	195.2455
824	127.9643	133.87761	143.84328	117.75623	136.6649	136.7153	150.56346	107.88062	131.94096	121.13859	126.944885	140.4883	137.35509	144.05363	133.84676	131.77898	151.6543	136.92564	144.36583	126.800514	126.188255	122.868164	123.78448	139.60524	143.92073	128.97464	123.13101	149.43161	134.69902	138.56487	133.84776	133.78673	130.6799	149.8809	128.96739	150.74434	139.02016	139.71516	160.60127	136.07837	127.85763	126.82192	141.5497	129.95312	146.4203	114.56836	134.28542	118.77863	133.07425
825	174.34294	168.85371	82.27413	164.07553	167.16682	138.30965	148.97282	167.00032	140.61005	181.23546	177.39128	161.43915	141.99823	74.597404	143.26703	176.00606	174.13326	131.67557	149.24583	179.99414	145.4633	150.77026	199.66463	159.20934	70.48325	192.37604	245.0835	171.2441	116.75177	137.27562	166.1813	190.28304	173.48555	172.19261	213.18193	123.77378	149.71985	204.36633	184.58105	90.16851	259.70474	125.28353	168.04544	178.06474	134.72377	180.71562	215.98982	131.97823	137.03654
826	208.08057	183.09996	164.81566	146.57542	201.04736	168.60324	187.7784	188.12428	175.94183	172.69426	177.07558	186.8654	193.28844	180.34325	134.35376	186.17216	173.53198	205.33173	199.07251	169.70982	171.8485	183.23506	179.86781	177.07024	203.77513	146.27592	165.97974	177.72583	177.67534	171.29286	187.59705	170.0378	211.20232	167.15364	179.78064	175.31773	174.74876	223.03966	196.88045	172.0295	175.16815	179.86607	219.05583	188.85152	185.41338	170.99495	170.83183	221.86427	187.66313
829	183.3868	151.7668	201.8586	180.1331	155.89778	182.78044	165.78705	172.26292	171.81966	199.65852	155.51508	170.56458	182.19926	186.25175	158.71678	137.74028	160.71442	160.73305	184.2115	163.70091	171.21419	141.94368	187.33601	190.61583	199.03662	167.16339	193.13493	157.51471	155.22485	139.05507	195.68158	188.59125	189.58757	173.53345	152.63867	190.86229	169.57155	205.36589	151.82076	167.02554	159.1934	191.15172	175.36433	159.93968	190.90926	153.06557	161.73744	183.45337	165.40869
830	164.84036	109.041504	172.51631	118.83929	170.65807	116.98541	144.34871	96.43661	145.13065	98.57041	169.68254	105.16868	162.0815	100.58893	182.83849	99.01176	171.97502	108.79084	172.13258	92.23629	170.5755	102.14508	147.40099	108.630455	171.39568	102.96212	170.29735	112.39048	169.9735	115.58264	149.78094	110.430084	140.71092	108.11939	145.75894	109.97925	156.01831	114.42218	139.67073	111.48786	160.11873	121.86561	183.89331	116.17999	169.31339	127.070854	204.9095	121.70255	168.05144
831	167.02747	160.16289	165.20595	178.92322	162.27547	168.59808	172.11926	169.17644	165.52776	154.5959	141.58545	155.00188	179.49414	170.91814	184.51897	159.3582	139.02304	158.37796	151.57397	200.26202	178.32112	160.1495	171.3961	167.70622	155.0599	146.70856	145.8504	146.99962	160.55937	167.86797	162.5482	174.83229	149.65965	166.37976	154.97871	166.42451	154.00322	157.6509	183.1956	145.70573	143.59767	149.46716	138.35641	162.84195	155.38844	150.55934	151.83665	164.34618	165.66524
833	99.426125	106.932106	96.91605	93.95341	84.441345	84.709145	65.48996	76.256195	93.78928	84.38322	97.42338	99.117	108.96957	92.91537	92.70046	109.52355	96.57504	117.30371	95.02505	104.92588	91.317406	91.22311	95.62839	86.949974	95.979485	93.876076	113.42033	102.75577	90.58533	81.17275	101.36439	95.92041	96.59867	89.49835	94.91833	90.95762	98.71127	97.41975	85.104004	91.575745	89.90924	89.59253	105.96106	86.66339	88.5872	94.82962	87.207924	113.08056	95.72282
834	144.1187	153.00018	165.8072	157.37508	153.9099	167.52806	146.7381	210.3145	151.19699	132.63469	158.96748	157.08649	150.71672	128.69237	158.85371	175.30623	159.02693	170.79271	106.462	133.28761	160.58812	88.547035	134.50473	157.71602	161.42682	146.63503	155.35132	147.20186	155.51363	49.185627	116.20565	157.13731	139.30803	159.07518	185.39392	170.09846	114.20933	147.16423	129.75923	130.52324	138.87056	143.37465	165.66866	150.69585	169.03236	157.9353	154.38667	149.33183	141.36058
836	183.33289	148.48982	95.62553	187.32527	208.67473	189.1825	152.4494	205.68709	207.50282	177.45146	253.41956	201.8358	157.77226	184.6804	170.00127	171.64897	176.16449	220.48901	202.80522	222.46562	178.9698	185.82967	167.00928	191.02156	168.5845	162.86812	185.54057	182.28017	172.77156	178.89323	195.33232	197.63434	190.96016	208.41687	170.6643	202.59576	178.59395	131.44757	138.49187	138.12498	160.97325	89.98542	161.34727	110.804344	72.79216	165.0848	173.26439	95.81602	154.82823
839	248.84258	180.62457	185.09888	174.20679	180.57726	268.16287	223.84546	227.74165	186.46431	174.74928	205.20564	262.14554	225.16614	241.17778	187.72083	173.05823	202.95837	221.11711	204.64217	206.37605	236.11165	193.83669	231.40137	235.35707	205.46704	230.45619	229.68388	196.62268	234.59163	221.50475	204.8802	230.90318	224.52507	194.69983	234.46474	227.80443	203.81383	208.24756	230.21266	195.31697	236.5093	227.05518	205.65808	212.08069	228.76326	194.67108	226.1733	226.25696	207.07857
841	206.56157	180.72087	177.05196	208.49384	213.62758	201.85255	204.62	180.99524	182.20195	201.87248	177.6939	89.93023	148.04785	185.52966	194.66841	117.36779	185.73586	198.72969	202.78584	211.61139	169.95845	212.69023	206.99278	201.66936	175.83965	191.96553	153.24461	172.69621	181.28435	163.309	207.37526	172.60005	210.7821	196.2722	194.13116	193.724	185.56287	155.0258	159.81642	200.33958	186.60945	185.12419	169.99574	175.61641	212.10759	219.46245	207.56934	191.49077	184.23116
844	222.79692	217.289	192.13652	194.72795	205.87071	193.6001	184.96175	180.87029	172.3124	234.71526	225.99316	175.0212	224.71248	204.92659	184.11797	190.33635	171.57385	183.44177	176.92915	170.43672	180.50822	176.03949	160.87582	158.1082	163.80983	154.16864	156.6203	179.55095	169.28065	159.11473	180.92029	151.8954	163.24777	188.82158	142.72345	133.69624	154.22113	150.84966	135.50017	147.67126	146.35695	139.68385	160.09204	152.39731	174.12366	139.18024	149.21884	144.06139	141.46043
845	204.724	190.68001	248.30916	217.07672	257.61966	213.47908	224.8081	188.50941	185.5094	199.3394	255.74242	206.97229	185.76245	187.11058	255.75562	251.04448	222.65045	235.90074	207.76582	232.54561	205.63863	233.52846	226.07426	206.80849	203.35905	200.47209	166.89632	238.04619	247.53429	210.84833	224.42975	222.25703	208.27724	209.54826	198.03163	201.67834	219.07231	220.96332	241.73064	210.83757	197.2824	196.55005	238.50542	226.69987	192.68648	228.46222	246.67053	220.55432	221.66278
846	149.91145	160.87358	154.1121	196.25922	169.8645	187.41325	178.05641	187.69469	135.7714	159.01488	151.12148	194.20154	187.40205	163.79301	158.4156	143.00024	173.42761	155.05095	178.66133	168.98256	162.29091	172.4436	200.79736	159.92567	128.70447	134.36533	141.9945	141.42973	173.79956	177.31874	176.6836	130.92409	213.48491	167.02477	139.2755	173.45892	146.71956	206.40468	150.39854	168.46446	189.07552	178.88293	131.2674	141.62712	169.37674	172.26012	156.44182	138.37526	159.6462
848	135.60394	153.87117	167.98206	155.42255	145.10754	165.32205	161.11607	174.82202	159.54709	144.0624	141.75432	137.93181	134.52548	143.49283	146.0544	146.43584	125.214806	133.75104	130.82079	131.5254	143.0847	124.9858	146.28387	140.95663	116.82437	149.78394	132.7652	124.315796	143.08374	164.56386	141.00375	138.76025	133.4058	147.37231	132.19543	143.28369	145.70613	135.2734	113.912636	131.57825	143.22408	150.36635	139.82137	127.7297	131.84212	123.43778	143.82425	129.09901	139.45407
850	157.78108	118.048645	156.79361	125.58779	155.08055	201.82045	168.87999	197.24574	168.42357	178.9359	171.16124	183.98076	183.7498	183.44511	190.6894	185.70894	128.28568	158.08826	166.86937	186.64392	155.18301	162.87291	158.41565	178.1436	188.96364	162.6051	157.63893	168.36807	177.44029	173.48775	170.79893	178.84929	131.45522	137.29173	182.16487	184.63225	180.86015	188.9521	161.71692	169.80486	187.81506	148.93208	174.75023	142.05539	166.37048	152.75612	173.19812	159.80025	187.56207
851	133.58687	161.55995	147.28888	196.10822	191.5213	130.61559	192.14143	190.6034	167.14478	206.82861	144.04773	151.53859	129.30556	176.40991	191.66399	110.04774	191.38837	209.68665	180.9276	180.31537	145.0539	195.46819	127.28912	154.32367	185.9593	150.14973	182.61372	164.49855	143.98296	200.54956	140.52336	193.0645	133.5782	153.63374	182.62256	131.14659	176.46765	150.5667	174.77576	186.68854	153.41704	217.13713	121.10409	146.58086	206.54358	149.50795	169.2275	159.61484	160.1737
852	232.48396	192.01286	218.42268	204.33144	187.1678	220.84685	198.47377	230.31706	200.46895	176.50037	194.89136	209.4607	204.12408	245.34601	204.56395	204.73743	196.56923	206.83333	229.37085	231.16376	214.30202	196.87541	190.76704	175.27702	186.13533	204.26904	203.0804	225.62187	203.70314	207.83447	209.904	245.70746	202.33669	195.81494	218.01826	202.7487	203.93018	249.37903	193.45235	193.61407	262.48334	183.98369	231.48537	232.63362	211.72658	220.61995	208.9013	175.94331	205.37695
854	171.20331	182.34296	137.4265	183.87189	143.10162	138.313	177.54462	169.73888	171.38458	59.298176	133.4911	129.74648	173.61877	206.26778	180.04622	152.61867	171.72162	152.85078	172.6192	88.09347	146.02382	134.48639	144.86528	140.18884	170.4374	140.88554	153.8684	183.37584	170.54321	202.8628	177.11394	162.09904	149.53568	130.41014	48.019413	192.10504	149.40721	155.31404	155.97981	149.48933	148.65868	168.29352	158.60246	118.15384	136.7088	125.239174	162.02745	159.13928	161.1591
855	196.09529	169.20653	200.62297	191.77742	199.21526	190.07146	164.19548	250.00935	237.92924	257.74576	164.49048	233.2284	205.42639	156.81174	172.05855	184.32875	134.0111	220.25142	169.7282	175.49945	147.99968	147.76387	189.68982	229.87007	181.90143	175.51033	174.3363	135.34685	158.8056	159.81924	158.69897	149.92337	143.35413	134.78328	155.99629	164.16693	173.56226	176.50262	216.5976	92.19956	187.39607	187.15013	196.25415	208.0467	210.17845	235.81108	214.39906	186.1827	241.14967
856	98.04529	133.25822	143.14935	185.3482	173.73041	158.71318	143.10074	149.4781	140.44536	144.35762	155.17647	162.20978	165.17006	140.71156	138.32681	145.2596	159.97191	139.27133	151.0089	162.78778	138.29366	151.32599	176.97133	146.59369	145.27568	163.15038	134.07928	126.528725	135.68571	149.02931	150.06395	155.5959	139.07953	142.92836	166.00098	160.62788	149.98317	147.88185	128.57013	131.48091	149.31056	128.95256	156.37383	137.57939	151.5297	161.67009	137.64383	155.45934	125.36448
857	109.93429	139.91579	124.149376	153.44281	149.908	138.81905	124.717896	77.0443	189.5783	168.2741	162.5731	140.99774	166.78535	143.41927	123.259056	133.16362	113.858215	136.73772	164.86665	180.23955	115.86117	117.74535	84.64548	115.44162	96.23249	160.66733	130.47444	132.80635	166.75792	123.835945	139.28691	121.98465	149.29208	104.036476	155.95366	123.96256	158.68028	137.22346	137.54445	145.87813	131.17967	170.9364	151.00586	132.19086	114.06881	115.98257	89.80663	125.16187	136.95746
858	146.56183	94.9714	112.71987	99.47968	172.60701	169.29512	90.82015	109.56891	100.23797	30.112946	-5.3684583	217.85773	245.5891	221.85632	225.64165	204.43416	198.21086	193.0147	216.76405	213.05208	172.35023	216.56242	188.63957	218.52034	219.70294	242.7881	204.17952	191.44633	241.01466	208.6989	203.73552	225.90147	213.57964	184.70045	218.29915	211.61351	186.95119	220.47993	223.88106	217.69536	201.18864	213.89894	220.47896	220.96545	232.25133	190.406	192.65253	188.34615	235.16528
859	164.12317	193.54926	169.95036	148.69844	168.29442	183.46663	189.7301	170.69409	134.08008	210.33508	96.599976	151.73503	168.10118	201.30603	146.68904	181.38965	145.15175	109.40627	127.945946	88.369576	172.82643	175.89925	164.25731	158.86305	94.1416	171.26958	153.98535	167.7596	154.86998	179.2939	185.51483	112.81985	184.49727	175.34521	125.95673	176.67097	176.2683	172.63782	161.57532	161.06468	169.4167	164.57951	160.33537	83.04484	206.83337	128.54355	174.87196	160.30754	178.45308
860	180.97235	166.89055	186.22401	180.64282	165.97765	151.25053	175.47786	165.32454	169.94545	177.62193	181.55952	181.27968	155.34471	174.54204	171.2923	177.68169	175.22505	178.74406	162.17552	176.11487	171.0069	173.08376	183.98926	175.752	165.83037	159.10426	169.81538	180.23767	174.23592	174.85815	179.08435	155.95403	191.0636	190.83916	184.18452	150.86578	178.64241	160.15822	189.24634	165.31319	200.58418	186.83455	183.11633	165.6267	181.84431	169.0283	183.74644	169.09703	171.42534
863	97.87296	144.55913	137.3093	127.65833	130.85484	138.53859	133.82722	149.05711	159.08916	156.2854	144.5027	109.441185	138.35713	150.88872	153.91753	95.986946	96.60897	98.22054	94.72143	106.29962	96.70774	88.26989	119.76019	145.82545	116.4174	99.84957	163.48189	151.5751	123.38857	112.18458	132.22063	84.01273	111.54244	120.19705	121.253395	130.57164	116.942665	106.57787	100.4161	136.85553	127.12246	131.49135	134.54744	134.57466	149.7859	109.49192	101.28681	129.71457	119.91915
864	176.71736	177.97447	186.40247	192.40569	207.92908	197.49065	185.30077	183.10863	191.3081	192.84088	205.26056	175.78839	214.91335	182.04443	204.79346	173.78735	164.53754	176.95891	188.45921	177.8134	186.48006	178.9499	203.67159	202.81721	182.09558	180.20955	183.68205	165.47272	181.27	193.85378	211.85612	180.32979	199.65614	184.5117	192.45638	186.2502	171.5771	186.37141	220.31047	161.52127	204.1032	162.07741	196.08122	167.16228	176.24675	175.72119	225.26831	174.17589	187.45142
865	200.1372	193.86797	220.74023	224.76445	172.88354	220.18494	188.059	189.46483	221.18687	178.92921	215.9272	143.4645	174.65947	215.65019	191.62231	222.96223	223.57637	194.65416	166.37834	220.0523	213.65718	192.45216	198.23378	166.27127	171.28015	141.29092	172.43309	182.99712	139.55028	163.66563	189.58409	202.44202	175.1559	166.53506	178.24367	188.0526	169.41344	195.22282	179.19496	107.01	180.42976	196.62206	184.42595	215.32326	188.30609	203.218	187.18494	191.56898	222.63521
866	104.042145	190.23035	176.29463	160.48114	168.17351	158.68733	168.50049	149.53313	119.033264	113.25336	165.26334	167.85805	192.46007	154.77702	168.33301	170.07167	162.32112	155.41786	174.46223	158.098	170.17867	137.43556	141.191	165.18669	193.49097	161.14276	189.76628	202.80672	146.37343	179.07147	165.92848	171.03337	175.55629	136.5649	184.23946	199.56856	130.02809	217.28947	154.24294	129.93138	177.95685	166.78035	172.76274	191.34962	154.75543	155.30873	126.297386	160.79506	133.55016
867	153.69733	82.81432	94.11208	131.33777	156.5336	123.681946	82.94733	143.4297	153.80078	144.09412	128.59425	131.55519	156.66365	125.99209	48.286514	139.32283	115.76105	116.727455	145.65932	138.02051	108.17092	79.6215	131.96808	109.89974	158.50972	159.42409	92.194786	148.2064	130.06136	93.29132	99.39798	150.97768	59.27408	108.86255	138.79128	117.25735	147.20314	94.47669	68.2879	132.32355	104.4042	73.68791	78.838486	136.36479	87.983116	111.76244	134.41113	82.98271	116.72277
869	202.33199	238.87968	206.7064	210.39136	214.3145	276.478	208.10197	199.67616	178.46265	177.78508	205.95415	217.73071	222.11662	216.53827	215.35242	261.92545	172.92126	189.1491	226.08488	208.95403	189.93098	178.98799	108.7312	161.67796	196.87788	226.8842	205.12248	161.01733	252.80418	174.8822	198.35454	213.20831	226.90906	224.17743	222.99294	203.77509	233.05443	270.41885	214.19983	239.0857	208.9381	185.79407	230.47295	251.9616	198.14293	205.55153	208.14037	195.1162	172.49876
871	138.1195	137.88951	111.13613	125.43105	137.92076	97.52936	138.21266	119.28687	130.32875	113.10856	152.73143	128.71489	140.90138	106.8048	140.59673	142.37611	139.24348	138.56046	130.57008	124.691	117.15595	140.92282	117.705475	123.678566	114.95941	125.01303	143.94017	131.84041	110.79611	135.90063	121.75736	127.48641	134.1216	121.22335	129.99095	106.026024	113.611145	118.34658	109.78433	130.51752	136.28865	134.30879	119.940674	134.68268	114.91329	123.161354	128.0721	114.6778	123.05615
872	180.18175	185.2556	223.01878	200.15034	203.42116	191.97571	192.18486	168.44948	178.50623	191.33586	193.11586	213.82654	199.60542	219.09033	186.55013	166.68292	182.61201	176.70802	196.23125	183.21431	201.88588	192.46724	193.07607	217.98755	165.69252	168.15399	224.27574	208.27637	213.9175	190.82384	231.87044	218.48857	169.16443	185.56366	180.11365	212.95288	221.16858	184.10414	180.12077	210.41176	173.22551	191.36926	195.25172	185.80286	208.91924	198.06767	257.75815	162.37495	183.6449
873	99.600136	113.73899	122.929726	148.76982	107.62925	103.52643	104.32462	97.03089	116.85348	132.41595	108.66424	107.15643	109.60024	95.26017	111.37252	112.08036	94.25946	106.77738	59.615643	81.75258	125.61106	143.66895	117.2745	95.60615	116.06333	133.56749	129.21368	120.29325	86.58414	106.88968	117.43221	143.22818	148.05925	100.60366	65.5169	132.5697	108.07627	115.467354	117.91092	130.67659	118.755775	3.9783523	56.35786	56.990124	143.54027	121.49699	98.23071	47.034286	29.676329
874	154.88988	177.59563	180.2801	170.00227	176.318	170.61903	173.41508	169.70525	178.49806	152.59142	180.98698	181.03894	151.34044	165.03133	166.02052	160.5439	212.65666	160.37975	181.45673	188.92041	185.16827	184.36418	177.97935	162.6292	173.99327	183.98882	177.74751	165.70029	169.18494	168.523	159.47911	169.66179	186.09685	190.03278	185.83186	181.48775	166.37474	155.11772	170.21504	195.66364	179.11285	180.87297	167.9188	184.64221	174.42665	175.48299	190.26149	194.97913	169.76143
876	176.95699	101.346924	141.41238	121.090004	110.091896	144.95815	175.75581	108.45371	128.20496	154.82002	110.29077	141.12439	172.77129	105.9546	135.21873	164.78545	110.702415	139.75716	149.41426	121.05477	142.51546	156.00421	98.60717	152.82204	174.5985	119.82639	124.93319	135.70497	94.041954	130.1793	170.2802	135.26985	157.10033	184.5197	171.25932	179.68227	186.72913	194.14357	183.95563	205.40215	176.4503	163.19707	151.57993	133.30968	157.63188	121.99432	111.204926	121.91504	102.15008
879	159.96266	180.24657	177.7845	183.36565	170.94609	165.31476	201.63977	145.56393	135.92732	142.84198	126.6847	162.41817	175.71362	148.85341	155.69452	170.14265	160.21263	137.4047	146.98753	143.22328	164.8849	147.86418	155.47902	156.04343	129.68544	155.1473	148.06235	144.0716	153.70514	191.04231	173.03362	168.29425	166.46242	164.69566	144.72908	128.96913	175.27972	164.97081	163.11644	155.08698	167.13795	152.4706	126.18221	154.07137	145.58473	173.57738	177.2741	172.91734	154.83119
880	140.81921	153.8279	165.52243	153.79932	167.69223	140.83435	167.35773	143.46669	173.71672	151.7741	161.7821	139.42233	167.22618	143.0882	152.07547	152.81503	152.5424	163.11955	160.66573	146.30037	151.21161	162.6502	144.32097	140.1654	143.47762	157.09497	156.33195	168.03209	173.18571	155.84956	163.38954	170.7774	143.7597	154.1049	137.34326	141.99721	157.64935	152.53287	162.72282	131.56952	147.68808	151.95116	137.90327	174.16164	169.727	147.70348	148.2506	139.37923	152.57265
882	187.28674	207.48486	202.8684	164.51756	178.8528	178.69868	173.92726	169.691	153.12029	181.31703	172.59843	192.41327	200.28203	200.10619	201.25563	191.31493	189.23828	197.48976	181.79729	198.11536	173.5415	210.09709	167.47377	177.89534	163.24788	159.0329	175.09242	186.90643	185.40784	198.73213	193.1822	178.25572	186.76643	201.1522	194.28712	208.62721	190.77254	149.1557	155.76193	125.88013	169.71931	210.71606	168.02422	193.07336	182.75049	178.97668	175.96315	201.07408	168.29686
884	166.74593	174.62727	165.92052	191.5341	168.84132	193.72644	166.85658	164.43297	189.85112	206.66927	184.3775	168.38203	179.57585	196.68097	194.99226	139.1774	201.04547	156.00209	179.04065	162.08907	196.69698	164.67653	194.64815	158.79494	172.8397	165.79317	159.00792	150.29085	162.20915	166.85597	159.72125	150.6826	178.53198	154.34984	135.3561	148.82721	185.24963	168.63152	176.25122	187.56384	174.95863	185.56226	187.03601	185.69635	186.57935	187.43225	187.24608	212.87862	163.62315
886	161.83199	165.88264	161.78716	142.82085	169.17625	150.91304	154.64049	161.92358	148.92015	172.32173	152.49045	151.07123	179.61542	161.99323	165.03796	163.23698	144.94133	144.23756	151.00291	172.21776	150.21642	184.66936	160.00099	152.96974	144.4405	167.24916	152.21767	163.42749	165.45766	202.07214	166.66408	164.67332	153.18742	166.18924	151.39426	177.89922	153.73991	160.95605	167.5148	171.63094	176.71394	158.05266	166.14886	183.83325	160.54735	174.8351	175.47218	170.72038	145.36656
887	174.98157	165.27936	161.90866	177.5199	161.86324	174.39128	174.40437	190.71193	192.1393	156.8019	184.26881	186.19688	205.89467	168.93388	181.03589	187.22261	217.54488	205.80713	177.05412	209.23193	168.70892	172.59709	180.52437	185.54878	160.9587	190.37634	195.0092	165.28954	184.46758	192.6198	197.77527	144.73662	182.43852	183.7791	193.96504	179.9425	181.73912	176.53093	183.57446	206.33833	226.9187	182.07878	187.594	185.3658	206.14302	201.88422	177.01662	179.6121	169.11317
889	130.40686	136.46149	139.76021	98.0911	123.68687	126.915474	153.6708	137.70226	123.367584	128.26585	148.06549	143.73778	171.57622	149.569	128.64662	145.41273	148.5302	145.79633	160.85066	132.4511	130.91383	115.447014	155.56253	150.16304	128.3677	164.56691	172.73022	141.09486	135.85342	178.18544	159.52911	165.74792	132.12483	123.19082	124.00946	135.08662	148.82361	141.96095	153.98724	169.92725	120.16211	121.84353	147.67558	127.23639	154.40364	149.63202	147.06073	159.06177	140.40532
890	171.71065	188.06587	203.21696	173.53821	169.40898	211.6486	176.70671	193.20293	198.67	194.07497	213.04576	191.67683	206.65541	183.17883	178.99474	181.95392	161.09145	165.65546	174.30501	198.30977	178.64449	228.88158	193.29207	214.82837	211.53447	228.74963	185.54688	176.73401	197.62444	212.3028	168.94328	225.86823	234.00061	223.82939	192.17046	207.50862	163.92976	172.12248	183.6491	175.0929	173.33093	169.5591	171.82588	166.39146	172.731	181.12541	166.29349	202.34526	194.23848
891	209.8249	179.25696	183.27051	174.23885	152.59947	198.24596	186.6906	175.7354	198.192	174.28241	189.24194	175.13562	166.44832	172.58012	177.15816	202.01881	146.79243	178.25774	229.09723	211.77226	202.46523	232.36055	187.1518	184.29303	167.5418	160.85085	170.48883	159.31177	185.02509	154.938	189.80951	186.31921	197.62239	177.11092	168.73183	140.83795	186.58186	180.56482	156.36964	159.49475	181.12175	186.52502	227.21852	190.76079	199.24776	173.16089	176.07588	207.1554	177.88997
892	146.6204	158.84651	173.84337	158.80473	168.59154	136.50307	152.7727	73.8158	155.17307	162.96286	142.52538	167.26701	161.69337	86.61767	138.43787	163.56711	175.87341	79.38035	145.39941	166.46602	140.27087	170.08583	181.62636	176.6558	191.1761	137.09236	135.23402	141.6463	184.75954	142.69652	165.34312	101.0828	190.19604	160.72499	181.0957	126.79783	177.27747	92.015015	165.09923	145.55128	184.82184	180.08723	171.88222	187.6615	171.49927	162.34587	149.74138	153.21648	157.77452
893	150.7452	162.38591	117.93949	107.93747	111.18283	110.66111	135.59084	148.92894	119.92387	145.86922	155.78714	133.00548	124.2833	136.95432	135.72841	111.27346	160.16278	137.42683	106.443504	129.03676	109.540565	121.14016	137.25781	140.75914	142.82193	134.06516	117.085785	127.98716	139.8365	109.87598	148.03307	127.32843	134.72717	126.26893	120.05654	135.83806	114.99353	134.79085	147.7219	114.30185	134.05556	126.41116	137.49675	109.525696	127.05029	119.55454	150.10286	128.93959	154.05568
897	199.73988	187.48409	151.5688	204.70659	231.71686	203.76587	217.99414	147.46877	164.64888	200.8346	203.28691	152.60335	157.38823	225.33513	179.02177	192.41847	190.41895	200.70232	206.08282	204.72716	211.28963	179.14268	159.41283	187.8661	210.06781	220.97932	220.34727	205.77422	115.94616	197.79936	178.6903	215.03229	191.567	214.2556	164.65518	170.32857	202.69115	196.77278	126.11435	239.3039	157.3824	97.561615	157.82117	144.52214	193.8195	163.8598	187.43166	162.95407	172.62724
898	142.23506	104.63523	161.61603	108.275475	134.6581	104.325134	127.69757	135.67133	120.78532	129.82251	112.62402	143.9907	128.30925	133.05101	102.096466	129.22968	78.2294	114.09031	152.21971	154.65921	119.08822	124.55663	166.38068	136.40714	139.94794	145.49023	116.86849	141.52681	121.00583	138.22716	140.04955	133.1529	143.40154	175.17561	122.9199	156.35004	165.36653	123.82278	129.51881	163.2581	169.2498	160.03607	161.67346	147.75717	141.54271	157.69746	189.7182	202.08113	217.54863
899	186.41931	208.57527	177.55193	196.2196	202.70526	243.51741	181.93282	234.5695	217.16658	209.22815	212.42479	212.26611	192.22966	198.35365	210.61188	191.93811	231.90068	249.68611	170.86748	204.20671	230.35896	195.15144	215.17067	190.24522	209.4226	182.58818	200.93108	182.12971	207.02614	196.56453	199.34729	199.87126	206.52522	229.94164	215.96596	216.45598	186.06915	215.229	196.34529	207.31494	216.17175	208.13696	216.52412	194.91972	204.67757	202.61255	236.79463	221.86531	178.26524
902	157.98195	138.30156	134.30406	162.75879	162.1349	150.82782	90.57079	140.66435	158.50513	161.3451	122.098816	99.09259	138.39874	106.14237	163.79175	97.10206	141.93953	117.89484	147.75774	136.99191	176.07385	166.7452	195.47182	137.4784	132.11641	106.308815	123.53605	121.900475	99.92202	142.7238	74.521065	129.05627	102.21499	160.6916	148.35652	130.61403	161.80298	101.83932	131.71883	148.97858	148.0741	168.7086	134.57195	117.56002	113.335815	136.03947	140.08858	112.2606	157.32613
903	216.18861	209.58276	185.68251	184.63567	146.44792	157.64624	175.79478	180.64473	163.5282	158.13281	166.55066	143.94118	138.1917	155.68716	166.82639	148.47586	157.02544	181.59935	154.20464	157.14958	152.58917	163.99393	167.82445	153.28316	162.41939	146.41406	148.8659	165.74556	182.64214	152.72668	150.23892	155.25597	148.50993	166.68678	159.11563	153.13397	178.4759	160.99771	157.37688	160.07256	151.63954	195.76294	166.5434	182.05879	169.43752	179.10938	168.78542	184.16203	166.39934
904	121.93182	142.21844	126.21401	132.08931	119.51254	133.30849	132.86427	121.903015	130.39415	134.96815	139.55649	128.31233	132.84578	119.14486	126.26498	140.47842	123.214966	123.4589	114.59403	140.49634	120.062744	125.482635	98.47097	119.82969	114.3031	125.70331	66.6645	112.82824	126.28037	152.30867	139.50038	112.984215	108.578125	117.25625	143.36275	138.80658	96.376495	124.11725	121.32385	130.50899	147.10532	120.61373	142.87804	121.94152	127.29716	137.99634	107.04026	118.37803	145.0105
908	186.1051	183.75226	160.45311	169.79555	201.41585	147.60094	180.0653	202.93614	171.85852	162.57817	155.16444	182.84804	157.1858	129.13593	150.43376	180.11153	177.078	158.59639	154.20695	162.03255	195.90295	184.42126	160.92482	165.29144	177.21812	173.672	187.41838	171.01802	161.79158	148.3637	146.76039	164.85262	197.7893	189.05925	168.5323	179.43884	190.97282	179.20927	161.0194	194.85445	184.15479	189.73163	165.17139	189.25871	155.06529	166.91139	133.31187	147.63069	164.35016
909	150.65047	159.09865	148.58055	140.58662	147.56715	160.74377	116.44027	146.90596	104.97205	141.6305	160.72917	134.58647	141.68288	140.83307	141.0174	105.8623	147.15009	110.570946	131.51447	152.05315	152.99501	155.93602	124.79488	178.63496	166.97572	166.33203	158.49475	161.48286	130.6515	140.21465	187.87529	188.49178	127.90324	114.454445	164.68188	149.56236	139.37862	137.79655	174.12935	160.09312	98.09008	144.40181	137.6061	109.16852	155.64215	133.3763	199.1848	203.99457	199.91026
910	129.6389	116.8567	104.113914	90.65922	115.958824	159.42918	120.802925	129.52742	67.50178	110.99365	125.917336	151.67476	74.62016	70.067635	169.593	144.68272	171.04364	159.11153	75.16959	52.863148	135.36339	189.70647	127.593346	63.6804	159.18971	135.32457	131.66144	136.84474	67.54014	75.739395	137.06715	139.14879	102.66641	118.22286	76.83997	134.25478	123.22095	152.85844	113.15792	117.59948	98.02811	152.28102	29.689054	62.855305	97.49347	65.12687	108.457985	64.236145	72.27074
911	154.2097	180.82338	188.66113	178.42578	160.91216	204.80937	193.04018	187.79683	157.83937	163.32399	157.80525	144.36418	196.10747	131.52263	201.17638	177.1953	198.32808	158.07034	176.04604	172.71638	105.25657	148.86487	199.1654	154.78152	163.42924	186.6145	178.32434	160.992	197.18428	175.00873	109.386375	165.85173	89.114685	156.26387	155.35927	166.39592	130.76945	181.6357	185.66132	181.72655	129.53394	209.41405	158.47792	196.38167	177.48738	123.77765	147.89717	159.82921	170.80945
913	207.21556	186.36719	193.70024	179.83826	207.41249	166.21443	161.3575	155.42651	181.82655	198.46745	213.26286	153.9652	215.91801	215.11128	159.52776	189.48615	157.19313	182.56679	170.60774	161.72464	197.87105	170.79004	185.06062	160.19466	161.97066	193.93727	246.83821	210.45076	179.04297	176.68292	207.7401	180.93556	165.21095	175.36565	211.30937	184.15227	197.96098	171.9869	184.67296	191.85518	148.03984	191.12862	220.0334	219.25964	174.06927	175.82509	172.27568	158.12311	181.86574
915	128.61519	110.15157	96.53003	128.98003	101.39514	92.302025	112.00128	86.1026	115.39321	121.641594	118.30015	105.94648	90.7225	105.56545	113.61236	129.21632	102.73539	118.58429	122.48516	81.395226	117.97047	119.38757	108.48303	102.63746	128.00262	112.70477	121.59625	126.75574	106.837105	106.20895	122.78603	82.07321	116.71655	107.58085	107.20923	110.03196	109.16494	125.194664	117.54307	133.84135	118.92994	127.10355	120.60714	89.98522	119.00592	118.60964	104.16199	107.48678	124.92339
921	145.85313	128.79515	124.4538	139.08934	141.69176	137.94731	139.33514	133.122	158.01167	157.09209	138.6396	152.05104	169.93587	177.14935	157.33897	140.92448	141.55164	143.24539	149.05704	138.01645	150.77179	142.74855	148.82062	152.95445	153.69815	153.13014	130.20877	154.04166	128.49406	130.67723	136.11678	123.86625	120.23889	141.87122	144.22823	147.75496	155.13039	132.39342	152.11873	160.51312	135.66139	112.20752	136.30159	171.60341	133.54375	151.04723	119.13989	126.43151	128.32971
924	181.05396	171.29091	153.2258	178.68645	174.75365	191.2574	157.4666	173.09102	167.22296	205.32062	132.55544	163.53528	178.73738	212.03142	172.15321	168.59444	166.50304	168.80858	154.74689	81.22494	66.8059	157.88884	175.24603	127.656395	172.91096	140.77419	234.04572	147.83453	171.47206	167.23254	165.88492	161.44402	171.6947	159.66197	192.34468	193.45276	146.51329	187.66081	174.53638	228.21912	145.05342	185.76306	134.37779	176.7655	125.36509	165.01836	147.8232	159.33852	168.48053
925	206.21545	205.66307	194.19795	199.59326	197.4154	188.04253	230.26949	213.23962	220.19688	176.09071	195.22797	199.70729	182.15169	192.31055	196.47888	175.53467	208.44397	184.54877	201.25574	185.32243	199.37495	177.19043	229.77844	203.10498	209.37596	219.40678	170.08868	191.57234	230.92937	203.44994	203.3153	172.26924	219.04167	185.04333	203.35506	188.79932	177.95154	205.15851	248.54576	223.49834	187.58545	211.4455	219.00716	220.39104	215.88347	191.08484	196.37779	219.92976	192.65138
926	179.547	186.8868	182.46425	178.9854	169.17198	191.31555	177.53899	191.45634	173.90076	185.55495	196.24953	182.08354	208.2816	196.23851	189.75587	183.60564	193.32802	175.66664	166.32709	174.1567	166.99431	178.1833	186.03716	178.29993	173.64629	192.4474	197.7268	249.48473	191.17973	198.13203	247.84265	203.89642	219.50104	174.11267	167.31453	165.70619	145.49425	187.49455	168.20468	182.28252	188.01562	192.76587	183.8457	187.78096	175.97469	183.28276	206.2737	170.9882	171.26575
928	146.68877	156.26814	172.8173	174.01115	156.98367	160.16933	173.77155	152.87837	173.63203	151.14456	151.60262	164.10709	162.30281	143.47125	171.4635	168.3054	147.13335	171.04918	155.87895	149.10619	152.65463	159.58719	165.58302	186.51765	167.25723	148.59769	167.43607	153.37994	162.42203	164.03058	149.95374	162.14868	171.14734	149.02376	159.54552	179.98444	193.93486	156.25719	168.82425	155.41322	157.18147	161.6133	180.10419	160.29735	175.82812	165.82063	172.03131	180.87444	162.4547
931	171.8604	138.96947	134.51173	128.24605	119.50022	142.56499	121.501526	113.66467	120.86077	148.83919	135.97948	153.71669	139.94249	137.85544	143.26207	130.036	138.87825	154.34639	155.19386	140.05916	128.77048	128.27727	144.27061	143.89888	135.733	129.31471	141.61395	143.27736	133.67029	131.22603	142.65706	150.28572	155.95482	169.86143	146.09196	129.2202	133.87201	151.24188	145.39284	160.9522	116.95709	127.24194	139.8435	157.92688	159.32072	127.25382	131.59572	146.95526	134.95871
932	166.16306	159.93959	117.44718	189.89363	194.4521	170.70709	148.21675	150.533	140.33086	132.56647	143.9603	139.39784	208.60744	185.68095	218.51607	262.95667	217.33134	214.49324	222.15343	174.77258	235.92317	201.9199	184.73384	227.52058	220.41644	207.60907	191.12169	202.8083	197.1405	206.3896	175.29872	196.81026	192.7867	190.99626	233.99953	174.96843	156.7354	222.72127	188.7629	210.97612	203.03096	167.29546	207.21727	178.81267	169.16249	179.62732	182.50029	141.43074	185.00407
934	137.15031	152.54338	184.11797	167.88275	147.4968	140.7991	139.66852	148.20792	158.18407	170.59633	155.62238	153.50188	161.02246	156.26033	148.19026	124.48643	163.54861	151.60168	172.3927	160.63753	143.79399	137.7928	158.36464	145.47768	146.66833	151.68402	183.53755	181.54712	168.44228	160.8433	168.19267	169.11339	161.53842	154.04924	191.44966	152.30548	140.22456	170.67346	151.97678	152.68127	154.63452	171.42268	184.72368	181.95416	156.84566	172.85747	160.98692	158.39311	161.26384
936	163.98213	159.36047	150.53482	160.22139	156.16084	130.51295	150.95209	139.02858	144.8703	143.47432	127.67492	153.84068	148.69728	151.6923	149.35237	132.27315	162.81493	162.18262	126.88755	164.07893	137.40007	123.6226	138.1476	147.13277	162.9609	167.47292	96.55198	134.95338	115.73236	156.19243	179.68367	109.12687	151.98338	150.56386	127.224495	154.77687	169.30669	145.86775	153.01158	161.79863	150.41405	149.81302	159.59431	149.13289	150.02936	140.02954	142.6493	95.24149	99.5353
938	137.58894	137.25249	127.1394	159.88722	153.06592	133.89543	140.0518	136.07137	111.900795	144.60432	147.01202	146.21532	147.98572	145.3649	185.76497	161.79091	163.32907	142.10072	158.57643	175.60771	167.49374	181.50061	169.08284	161.13762	161.69298	188.58423	157.74669	142.02957	154.12355	163.5658	182.8527	174.48912	184.10797	122.63908	137.97507	108.705345	138.42036	125.1607	118.57247	123.66146	140.88716	135.34651	144.75395	138.35828	128.44167	143.34526	118.30706	122.66062	132.13515
939	172.44844	171.78459	162.74428	143.56787	159.33424	130.82732	162.63098	171.75969	134.01875	124.49893	101.54862	176.53304	38.589714	61.09432	95.724915	164.29088	117.23956	122.00027	148.63417	7.32704	92.570885	118.296455	148.64946	29.8237	155.0269	110.86432	95.090515	155.38037	69.561226	124.28625	172.1158	82.87867	124.95666	110.934204	143.64	119.50614	103.07419	84.624565	146.10298	138.59486	112.11208	99.52903	137.04955	162.40773	127.30292	114.59906	103.12436	106.984314	124.110985
941	130.07619	129.98003	147.16554	85.126595	140.94603	74.39039	67.535706	131.52013	133.0811	102.448425	118.61072	138.71404	146.52832	136.64621	79.88507	119.35871	87.626305	128.6282	165.57387	144.16368	147.04025	116.6102	104.41508	135.84892	70.907326	154.5319	136.38025	137.6957	134.98607	155.22975	140.14906	91.6839	142.45612	145.53886	63.279255	104.62146	148.25237	131.48592	143.25519	110.29723	116.054436	135.58765	104.58016	145.48123	123.16238	144.89055	95.195045	132.63536	55.36588
942	213.86487	233.24852	187.54427	216.16417	258.1414	190.62666	202.84216	194.64874	209.83575	158.10413	190.42256	232.48615	184.01057	175.36798	174.89458	176.71297	175.51514	202.29268	217.56189	186.946	229.55849	177.67505	217.90349	190.60938	164.20686	194.28331	231.27905	192.41457	141.49886	192.94176	184.12541	220.05489	194.31946	184.09737	177.80542	211.68115	179.79173	202.19966	220.06816	171.03325	188.77803	193.09267	222.09602	203.07849	191.91606	167.18715	163.56404	205.963	217.66228
944	162.97813	159.17212	156.58612	168.38908	132.44214	154.70653	136.54852	155.7957	126.93121	136.34288	115.12964	121.27243	139.02917	158.52458	111.91284	142.54884	148.15685	128.04298	125.465416	129.50725	136.43175	151.05865	129.73366	139.00957	158.15315	126.53469	147.00363	151.11064	133.47516	129.6958	136.67267	146.65854	132.09935	136.25768	150.4189	156.78476	139.44307	163.15588	165.38203	152.65025	127.805786	140.54865	114.69244	149.56927	161.3412	173.29115	154.04788	153.37224	156.78136
945	170.29437	179.31146	174.68694	207.99849	194.74666	181.08545	180.14519	222.44487	195.27338	171.31291	220.93266	184.08797	197.55711	233.97923	208.57597	174.78932	173.74614	225.21814	167.83073	189.70589	219.8041	240.27269	191.21729	204.40735	221.40059	221.78987	185.06279	212.5678	190.4561	178.54555	228.19867	185.98872	199.37659	178.90495	193.35756	182.27258	183.28831	215.0843	179.25793	192.70406	246.16231	207.87141	204.60858	221.78215	219.467	190.92775	193.81093	214.22498	177.95576
949	153.22203	132.7418	134.78427	132.38419	144.52754	147.79987	161.92236	158.94258	162.0095	173.7397	177.46693	140.06102	136.9069	155.73297	162.21452	143.27284	161.0519	115.49073	115.736015	125.15216	131.36388	147.9994	165.24359	172.80957	180.23515	126.30347	171.0308	141.58162	152.99538	125.17242	144.81511	149.38516	163.45583	132.52014	132.19841	100.25698	117.65278	121.216156	141.35207	124.211006	151.24785	141.84888	150.84183	141.23582	145.11467	152.54971	177.59554	173.42732	150.95543
952	194.62952	196.9886	169.23653	215.06548	184.67723	179.42192	224.19685	207.59749	182.63399	205.65816	188.61153	191.56404	174.6555	177.38594	196.88225	189.75923	206.03618	196.61597	193.89801	215.30669	181.71838	219.84999	209.77258	237.86528	165.15477	224.30693	175.34473	175.31311	232.34636	193.67628	190.47343	207.08318	203.20624	191.74965	207.3888	198.25685	175.93091	188.73242	204.50468	187.12654	238.79028	208.35895	250.31348	180.86827	210.62593	199.30522	189.9212	198.95604	226.88237
954	84.65894	99.80859	105.689415	111.3587	147.51923	125.72171	85.72178	142.7466	46.774036	94.46847	146.66844	103.815704	110.51455	120.272255	119.66147	123.13894	122.06962	112.25492	138.16504	114.975746	128.17804	131.11961	133.41618	129.1433	162.9219	107.780846	131.98936	218.55688	179.44873	186.57869	183.72871	149.4808	119.15774	150.63477	172.74965	138.3871	150.14299	135.99481	134.5446	206.03981	185.15352	156.6958	161.51405	116.050026	123.09492	204.5002	125.811	115.20205	105.309135
955	178.00464	175.83293	183.90063	182.63698	229.59253	146.89735	197.53186	175.15831	183.9583	190.73012	179.8676	175.91669	171.75108	172.84163	150.26457	143.35484	135.69894	152.02469	189.41484	97.105064	107.89929	179.33766	120.549416	166.43695	170.69287	164.88417	208.2591	132.92206	180.99706	181.41301	168.3044	148.52858	146.25243	173.07863	142.37349	166.38828	164.95686	165.12999	156.2311	164.5248	180.49084	189.60663	164.45609	179.93315	189.80902	139.49712	114.86298	186.85535	114.607765
956	144.35706	169.35869	156.06435	200.13503	178.11363	203.56555	177.06555	167.62048	177.47052	197.86548	141.96727	181.71776	179.57646	164.16737	189.68164	215.53853	178.21169	191.29137	186.14502	197.5578	169.95122	213.91069	163.25914	155.06279	188.03825	206.33588	190.11493	183.02843	196.19714	149.85678	171.47658	185.10046	154.05852	157.16602	174.23322	147.21559	147.8435	193.3791	181.35005	170.05049	172.04912	186.77022	199.68672	188.50948	179.15926	168.3278	174.92773	190.94653	177.75905
957	168.93773	180.08833	174.57954	161.48352	174.34523	164.25125	143.47249	152.59662	171.1274	151.93095	171.71667	164.67328	139.50484	147.70766	180.94942	170.33725	170.00127	152.9639	155.3352	150.15788	167.15678	156.14394	140.30609	151.26482	187.03699	170.38997	158.56697	176.79622	174.4228	150.70775	157.88362	150.54797	168.14159	170.54936	193.29134	146.302	150.6728	143.78108	160.57153	169.40479	178.04878	151.12596	165.21886	152.88094	172.2395	163.58345	164.84712	163.8834	143.53151
958	156.8268	158.17223	145.06969	144.5212	166.82216	159.26622	156.50005	185.72221	160.31346	155.41402	155.82312	158.4869	158.77663	149.33832	145.82378	147.36284	158.05815	175.99971	152.23714	161.68079	135.49638	129.85841	141.25005	162.43219	172.65776	193.14464	133.17021	173.73042	152.48091	153.04346	156.23907	189.31523	174.89745	153.2929	147.60938	130.11095	141.41231	149.76855	151.37427	136.12082	142.67046	165.05885	162.16289	150.41838	170.81567	123.14335	137.82526	128.59229	126.45359
959	145.70517	167.59418	166.75447	129.50635	176.89192	181.45386	181.65466	185.82137	172.1134	169.67407	189.67126	185.36194	178.43706	192.49852	171.15247	185.65698	181.1065	125.728	168.11836	110.53306	135.60437	142.64894	169.36426	134.75209	150.74724	148.0659	156.51506	143.47911	145.44264	143.3859	174.123	150.32756	159.4042	141.70514	154.45308	115.510704	137.35918	153.40108	151.02148	130.59131	146.59308	133.06306	185.01408	137.91792	162.4743	136.1866	150.31636	131.51395	145.11107
960	126.03345	120.395546	120.30356	110.30316	111.45053	103.10666	117.10187	85.46664	106.330536	113.91761	111.340355	113.17545	103.51364	127.36813	107.609535	106.442635	107.0386	125.60076	119.84792	116.56613	109.56668	110.128075	116.94071	85.618256	108.875854	110.90683	128.80605	105.2642	119.514336	102.06019	129.71191	88.08596	102.403625	120.40112	114.51718	98.73319	117.19456	100.36591	109.98057	115.69525	108.73181	115.03702	128.49825	110.35125	115.76443	124.33958	121.59979	91.47992	91.323326
961	208.63432	201.12221	201.48616	194.47612	199.6895	207.8792	191.03822	203.25679	195.9692	217.78777	222.96777	193.30888	185.2541	189.72374	210.91919	201.96739	204.08313	190.37227	179.57655	207.13684	172.01463	186.38316	135.96745	119.55656	167.7513	136.73425	132.44286	193.87134	167.10649	153.63948	152.8821	113.55605	104.35297	140.07588	132.7883	132.1427	148.17194	107.18218	116.58689	157.6887	149.55803	160.4593	109.2797	123.14926	128.68896	102.31112	148.55031	145.28685	87.79357
962	152.83958	148.87059	132.74507	146.32088	176.42778	173.33838	190.65178	186.84912	173.00984	169.68404	210.64519	188.69667	151.11443	162.09288	185.3717	150.71288	165.10289	154.92061	187.97505	134.31299	137.48145	171.95087	134.2943	134.80988	127.446045	150.89268	178.61737	164.41182	190.49443	179.76433	182.55086	165.71718	178.15718	174.9539	174.60527	178.7108	169.69775	169.48958	146.32906	152.03378	171.3734	173.90105	163.00127	144.51807	152.5976	127.10947	137.998	129.33655	111.398384
964	155.98323	167.98378	178.69426	166.8232	163.68297	173.52986	157.20633	193.1791	166.93745	166.7762	146.29858	173.46342	190.11342	183.35863	178.58565	196.03496	212.80353	182.50165	163.58699	161.9859	191.94878	184.31165	151.60371	208.6165	181.44624	170.76672	187.78137	177.75505	191.91756	151.21916	195.41077	180.4121	170.19359	163.62901	180.13216	180.99292	155.61183	165.84941	179.65428	178.70686	170.30113	163.41054	179.24614	181.27126	143.77887	166.8904	160.18282	130.8064	156.34969
967	162.51134	213.12721	171.4091	166.02585	202.32143	217.15297	171.61647	183.3777	217.37956	209.70435	172.6413	176.18025	196.9143	199.27496	208.52303	180.7074	151.68285	163.11006	200.95186	183.91881	191.12856	177.68614	181.0417	179.99237	192.31172	176.52434	168.48912	173.83635	178.6189	167.9898	203.41919	187.06337	187.5511	188.07246	212.54631	165.32458	191.64397	194.76192	167.5034	179.87097	223.4991	187.65295	176.05391	171.94267	169.67085	187.87083	212.65752	188.53477	238.7407
968	106.07059	133.52747	106.880394	116.3854	166.708	165.33862	145.8492	112.1096	135.42992	123.15101	141.45808	118.471825	136.43639	123.25886	114.533325	99.590126	137.14468	124.72166	120.480225	124.0827	116.74133	157.99744	139.74706	141.8786	119.87289	126.28852	67.11441	143.7491	147.75508	131.70528	136.17078	115.87624	92.946106	118.49876	133.54308	98.73409	105.71173	100.56726	141.84422	134.47658	101.75283	99.60278	88.931366	42.022312	121.78649	122.319374	106.31661	96.95352	67.07598
970	179.31429	209.31726	143.26483	110.51121	150.4825	123.79507	153.64455	153.24968	142.537	132.84511	90.04331	140.21472	209.63768	168.23145	184.19402	187.98064	183.97786	192.44368	188.66045	176.61613	202.91563	213.09016	173.63904	145.39253	129.54047	147.467	144.64226	152.63922	181.35822	148.24529	151.41583	165.307	154.8788	149.4632	183.78346	146.3517	154.94896	136.11151	164.28941	154.5094	127.477745	162.30681	163.5392	121.66299	153.90843	175.82117	164.1914	185.53918	164.73932
973	177.84583	166.50749	183.6939	132.20082	150.67537	157.5008	187.03975	174.69371	82.98754	111.151024	128.51271	181.90797	174.7831	128.20439	127.05074	145.93161	173.70581	120.37289	136.49886	149.23695	161.32445	156.18723	131.91594	119.957054	158.58849	116.7127	187.78728	99.018616	94.914246	112.65613	145.86147	190.06787	123.67123	186.68141	174.82448	175.14893	140.88872	135.58794	158.86063	153.20117	153.47896	148.23589	121.56864	112.250694	175.58464	173.55391	132.42007	115.57571	135.93715
974	208.53027	200.6065	190.75337	210.93059	218.6156	231.6509	209.91603	215.92867	217.95312	187.7956	185.46138	184.62553	185.98535	210.82056	189.03174	199.07947	224.82338	189.278	213.80371	192.68654	207.45454	178.38728	187.19348	196.75769	198.23741	195.74876	173.38591	211.98851	200.38179	178.09819	165.37718	207.96333	217.07576	181.22404	146.67963	215.94753	209.32294	184.98857	210.01897	192.50018	196.52596	195.11841	222.88683	231.97307	192.77919	155.98354	191.33447	190.36694	207.53435
976	147.63568	187.15717	182.60155	173.02245	181.34627	181.47821	167.96318	164.96394	203.38171	164.16933	187.38744	184.96014	172.84792	144.17384	181.62065	188.50386	161.47325	152.2918	204.68391	171.13704	181.02763	201.35474	154.01418	189.7622	189.451	195.53471	216.67757	176.33507	166.92867	175.61107	163.94615	149.6509	203.70575	199.65181	185.25371	181.27217	200.59721	192.67847	210.96465	164.82713	226.44214	202.65944	182.6931	184.71825	184.0644	167.77791	173.98297	152.90697	156.79639
977	181.14537	167.77382	185.43767	169.07158	187.32051	149.95795	199.88855	167.26996	194.3955	173.69128	199.01811	156.8543	198.74602	185.88397	163.09465	169.91325	184.75293	168.6094	206.69344	186.53035	169.87166	165.18605	170.64288	176.52039	171.10884	170.16803	181.32805	190.75844	167.91464	178.6914	178.0887	180.11383	168.27568	175.81029	198.35384	174.56245	176.79771	181.12732	178.28645	180.57536	203.2939	161.06723	178.95494	172.22743	170.64543	151.30666	175.22954	167.76634	178.93895
978	93.68124	75.80948	91.729576	99.818665	95.03239	74.82493	101.899315	98.271034	83.310646	69.30167	124.08253	118.65659	108.35459	102.427734	123.303894	111.39209	114.22787	80.86908	157.36781	145.28792	141.04765	132.38725	145.54143	123.01752	145.15028	127.699585	96.65493	104.07349	81.50645	71.039276	86.846985	155.17728	140.73193	132.66408	75.65926	153.95609	156.23784	151.87846	124.366325	133.3966	158.88704	127.94037	110.23966	112.97611	114.15652	109.84672	108.219505	95.13165	106.682884
979	202.96858	171.29573	194.09975	234.18135	143.06905	69.241875	141.7809	183.47282	140.64598	151.55515	122.309456	168.536	152.74756	175.31824	177.4286	152.8528	170.97432	159.29146	163.86238	169.29448	156.97781	194.3949	168.68773	152.41919	183.20715	147.39082	178.84143	173.21375	183.31126	153.66634	172.49245	145.03651	182.02327	167.28429	140.40184	152.94527	159.17569	165.7527	142.65721	182.27803	184.84688	172.88606	172.9859	190.77278	186.89717	172.35437	173.2902	167.11728	156.95491
980	150.15576	143.94148	148.31958	181.33276	107.43116	137.86584	145.9356	153.77936	128.76312	143.75131	151.43562	140.64917	163.48537	132.93893	133.66014	143.7682	153.8653	152.14174	187.74512	141.42836	153.3329	159.36674	136.82565	131.42798	110.03236	119.9762	137.50035	155.82756	129.21619	152.16423	153.94844	139.17218	124.258484	113.723076	124.590065	152.4229	113.02874	145.15785	139.15276	139.32738	161.67311	114.99433	113.43674	88.43866	67.54963	117.72225	161.88097	138.01192	147.39912
981	182.44865	86.98813	79.917336	176.90521	136.15599	82.94347	195.323	201.1944	144.84601	82.84774	96.3276	158.40749	120.61127	102.654236	95.84231	132.37221	130.65721	50.71649	43.490948	85.55837	157.29897	72.91448	76.11553	103.01287	135.43152	85.481316	102.8952	173.92041	123.3144	7.759947	101.96023	69.54497	145.18488	64.48607	66.25146	103.59903	182.88074	82.01903	83.92013	95.78601	158.36755	106.63126	98.228065	179.74959	147.7825	78.69842	81.91295	101.64767	168.62549
983	150.23207	172.09566	150.46077	153.14284	129.27136	163.6055	164.7672	150.55083	161.95338	154.66762	142.23451	146.93343	136.2233	160.94983	137.14299	171.87976	143.585	155.69127	139.49364	156.32242	124.13495	172.54315	168.73766	166.40576	155.91795	145.49234	162.26552	146.2052	139.03065	162.13875	155.2624	148.01215	145.86723	160.74626	153.94942	147.47694	145.46562	163.38206	162.08018	162.51257	160.07838	150.36736	146.51962	146.2752	126.151794	151.94154	159.5266	160.76071	158.34778
985	201.50977	163.13078	165.52058	189.10323	183.13672	130.42458	171.30205	186.84416	143.57228	168.214	183.88103	181.13887	155.09091	173.36656	171.9007	172.66035	173.33797	169.01205	161.04936	167.75325	191.00946	174.78711	158.203	182.59807	164.65504	174.89716	140.02983	162.08421	158.38026	186.25029	169.17719	146.48885	165.7946	173.49052	169.19968	161.65617	159.66379	159.73772	173.0861	167.53404	167.18282	170.66261	166.99522	164.48503	148.87117	169.25548	140.26259	106.33411	176.39946
986	119.68531	94.41299	123.89227	117.288086	134.10153	120.05381	112.953896	122.147484	111.71827	108.928566	104.14988	109.69677	124.92075	109.83447	120.302345	119.55996	127.83939	91.69599	111.577415	109.19883	128.59502	115.313194	103.96677	112.87469	105.24172	103.99819	105.423164	118.03788	126.73936	106.842155	97.27847	117.81905	114.3598	92.29437	96.9559	99.80656	111.55432	103.965675	102.85394	107.1332	90.325645	109.06846	90.340546	141.2849	154.55162	154.57089	139.90395	142.34808	127.78481
987	170.53453	159.50946	168.35435	166.78738	185.07686	140.08995	173.92522	168.32289	161.35468	148.36278	169.9503	152.55275	157.60155	154.3072	166.48712	144.39052	171.59357	202.35023	156.3778	172.43138	163.02429	189.1269	130.74104	139.7458	189.71776	150.5213	166.18344	160.25775	135.27654	169.9657	157.79736	185.61333	137.33633	178.19466	154.15372	147.69719	178.06694	172.2041	180.00874	144.38452	170.68571	169.78026	175.51619	173.73149	167.54659	153.09471	173.62386	175.07166	156.44975
988	210.87032	178.68706	176.87831	176.01366	172.61934	177.36427	185.48944	178.27386	177.34882	192.84334	164.92767	180.87573	170.96391	180.65906	222.45027	184.48633	222.14587	174.92662	194.20988	189.35527	164.99701	155.43321	171.03636	195.2011	186.45459	180.23834	214.4824	169.40364	177.53076	204.55223	210.99744	186.82686	173.59749	168.89696	162.999	195.82954	204.70708	213.92073	186.4336	183.06537	202.12688	167.13356	170.88147	183.0282	160.80576	164.1978	173.36348	185.86089	160.18002
989	88.73824	99.34203	109.46649	101.653465	111.04545	108.24039	106.092476	117.80292	98.74973	66.16624	111.31677	96.9239	104.08346	119.57671	121.847145	102.220085	102.7536	58.571793	99.108696	105.22769	149.7198	137.58768	124.51211	124.396385	94.34995	98.27072	125.66215	114.111305	113.30894	170.07314	143.70079	145.99838	158.56976	102.976234	166.01782	144.7541	192.34422	163.01755	164.11241	142.6693	155.28102	129.59326	154.49599	176.7777	157.27263	174.47115	165.59297	147.69249	141.16008
990	174.91106	147.93457	134.01839	144.36586	151.28629	171.36438	159.30055	149.33879	168.27391	160.25163	149.90358	153.92575	145.9603	151.64296	165.7214	155.98955	127.374794	159.711	152.4134	113.2571	129.57312	141.19325	136.8471	139.02394	149.52571	129.45656	160.24681	166.43504	175.10362	123.01163	151.55913	159.1543	144.33064	147.53722	154.44994	141.60713	154.55042	131.96822	164.2273	148.22324	144.95482	167.058	157.12915	155.3319	162.46251	155.20412	128.10341	158.31633	142.41321
991	181.80585	163.79002	107.830696	161.56882	181.60881	186.96434	187.51317	148.3367	158.5579	157.7002	165.23735	171.8799	192.27393	169.66579	169.11609	158.66664	143.66502	157.19164	159.58937	166.05333	188.23775	156.07532	180.48067	178.7638	176.59523	164.84004	166.13844	207.276	157.15889	148.18826	153.08447	172.0107	186.30055	143.6845	215.9961	161.03735	168.2384	207.3001	75.82377	179.37634	157.33147	167.11664	174.45882	176.36597	196.71996	187.56203	159.05954	193.03448	203.66853
993	153.90205	156.3358	145.91612	148.89131	148.84558	148.13391	153.77068	138.51392	134.35065	150.24129	144.55685	151.06636	150.3173	141.32695	145.21661	145.06773	148.2077	143.40997	156.0743	144.90808	163.55588	152.35687	149.55309	150.2268	179.00374	143.64604	171.92078	153.83188	159.63734	161.48846	160.44379	143.96828	157.16298	150.9828	138.65976	143.03288	144.84782	151.64032	151.11815	143.00627	155.15514	150.05458	151.11433	151.30817	163.22357	149.24359	152.00792	146.13976	156.5631
994	178.24324	133.58865	126.94303	97.88798	151.73407	111.78278	164.4264	119.0413	161.1461	129.61717	171.2832	123.11343	172.11517	145.01268	174.36296	98.37815	154.65834	92.86788	144.25574	95.74375	133.1162	99.95631	118.24987	109.27816	127.51377	77.75802	165.1186	94.9491	127.95377	99.15247	92.939445	105.16927	142.73558	145.58925	133.50768	74.79017	150.86165	87.11173	128.92407	95.578316	118.70658	122.20691	142.96584	109.55206	155.70631	146.2394	136.90819	100.34802	140.6565
995	110.49174	133.11142	173.09315	124.8959	118.3952	136.09285	134.23222	98.95953	128.04419	125.2435	133.50133	132.94951	104.11054	139.39787	125.52146	124.74294	104.72784	113.216774	139.95671	121.00284	119.697845	122.58942	137.44026	120.860504	123.0614	126.89764	118.29264	122.15607	113.756836	125.53669	148.39163	136.74446	123.20255	116.90854	120.85958	112.86355	92.71588	141.51561	132.68304	127.092896	115.63253	120.35543	114.79382	105.698944	125.04831	138.49689	137.71349	108.08265	119.80955
996	195.47737	170.51624	171.21037	161.5099	161.86537	182.8892	181.2231	180.55017	192.10832	215.54564	144.08766	79.480316	141.70483	161.80022	126.866844	151.03111	108.81018	143.83507	155.43474	118.97811	149.93098	143.81651	140.18489	135.99312	139.81187	109.82831	168.38792	131.7567	208.74098	165.84709	125.800964	149.5446	171.07774	132.70667	82.70814	160.92546	181.00706	159.89337	141.48079	113.376526	140.63475	136.53964	155.13948	86.00042	165.58426	195.99544	127.29116	145.09352	166.07799
997	146.5309	144.00047	146.51932	160.4029	178.00465	212.64287	182.34029	165.82762	161.08496	173.71748	150.3087	156.04599	161.10376	154.4752	170.33513	144.30968	129.53792	159.01996	144.72127	148.86186	117.288605	168.49043	160.51015	154.57378	149.8886	144.89754	162.844	147.79283	161.46353	171.81999	136.50041	150.52496	162.20328	149.24402	145.2498	163.1361	172.69304	185.70833	150.70009	168.29414	165.82045	168.1844	163.80658	180.64455	178.28462	152.45328	189.39784	123.93624	165.09088
999	177.22937	162.31844	180.51463	167.77373	174.19965	162.42964	192.36884	157.52596	168.09322	159.0168	167.6845	191.14671	181.6115	164.73387	165.47852	180.43935	162.49452	157.36209	170.50887	167.54553	169.67729	151.36644	164.14905	170.07109	170.23381	165.55704	183.31055	167.89313	151.1996	185.1812	165.51498	184.05762	155.0589	162.17708	166.16919	171.20186	163.68103	157.82741	182.12166	183.42409	172.7387	165.30385	173.6084	168.11684	160.44762	156.50465	159.62819	181.54485	172.34312
1000	128.83974	142.34901	200.79314	172.34026	175.685	124.67545	157.14003	169.86134	132.45544	186.72461	147.8631	183.53654	131.24785	152.94577	99.57148	103.86747	146.72139	162.48283	173.72032	150.83516	146.95522	146.5375	165.03845	171.80156	153.37584	167.54768	120.86443	139.23433	154.43037	176.19121	101.98162	179.29146	165.45512	182.5959	130.82616	156.54787	120.29297	191.1487	205.96257	170.44731	184.9373	197.36804	114.92221	102.43557	184.0899	176.6791	189.59526	99.45101	178.73763
[truncated: 12 more columns]
